# Supplementary material for: Determination of Ligand Binding Modes in Hydrated Viral Ion Channels to Foster Drug Design and Repositioning
Source: J Chem Inf Model. 2021 Jul 27;61(8):4011–22. doi: 10.1021/acs.jcim.1c00488 (PMC8389532; doi:10.1021/acs.jcim.1c00488)
Supplement: Supplementary file 2 — ci1c00488_si_002.zip [file ci1c00488_si_002.zip]

Archive with 641 entries (618 files):
- supporting_data_05_05/
- supporting_data_05_05/supporting_data/
- supporting_data_05_05/supporting_data/fig_2/
- supporting_data_05_05/supporting_data/fig_2/b/
- supporting_data_05_05/supporting_data/fig_2/b/dry_target.pdb
- supporting_data_05_05/supporting_data/fig_2/b/O_AA_dry_rank_1.pdb
- supporting_data_05_05/supporting_data/fig_2/c/
- supporting_data_05_05/supporting_data/fig_2/c/O_AA_wet_rank_1.pdb
- supporting_data_05_05/supporting_data/fig_2/c/wet_target.pdb
- supporting_data_05_05/supporting_data/fig_3/
- supporting_data_05_05/supporting_data/fig_3/dry_complex.pdb
- supporting_data_05_05/supporting_data/fig_3/merged_minimized.pdb
- supporting_data_05_05/supporting_data/fig_3/reference_sa.pdb
- supporting_data_05_05/supporting_data/fig_3/representant_sa.pdb
- supporting_data_05_05/supporting_data/fig_3/sa_frame594.pdb
- supporting_data_05_05/supporting_data/fig_3/sa_frame595.pdb
- supporting_data_05_05/supporting_data/fig_3/sa_frame596.pdb
- supporting_data_05_05/supporting_data/fig_3/surface_waters.pdb
- supporting_data_05_05/supporting_data/fig_4/
- supporting_data_05_05/supporting_data/fig_4/a/
- supporting_data_05_05/supporting_data/fig_4/a/AA_frame72.pdb
- supporting_data_05_05/supporting_data/fig_4/a/protein_frame72.pdb
- supporting_data_05_05/supporting_data/fig_4/a/ref_AA.pdb
- supporting_data_05_05/supporting_data/fig_4/a/waters_frame72_aa.pdb
- supporting_data_05_05/supporting_data/fig_4/b/
- supporting_data_05_05/supporting_data/fig_4/b/protein_frame354.pdb
- supporting_data_05_05/supporting_data/fig_4/b/RA_frame354.pdb
- supporting_data_05_05/supporting_data/fig_4/b/ref_RA.pdb
- supporting_data_05_05/supporting_data/fig_4/b/waters_frame354_ra.pdb
- supporting_data_05_05/supporting_data/fig_4/c/
- supporting_data_05_05/supporting_data/fig_4/c/protein_frame597.pdb
- supporting_data_05_05/supporting_data/fig_4/c/ref_SA.pdb
- supporting_data_05_05/supporting_data/fig_4/c/SA_frame597.pdb
- supporting_data_05_05/supporting_data/fig_4/c/waters_frame597_sa.pdb
- supporting_data_05_05/supporting_data/fig_5/
- supporting_data_05_05/supporting_data/fig_5/b/
- supporting_data_05_05/supporting_data/fig_5/b/aa1.pdb
- supporting_data_05_05/supporting_data/fig_5/b/aa2.pdb
- supporting_data_05_05/supporting_data/fig_5/b/aa3.pdb
- supporting_data_05_05/supporting_data/fig_5/b/aa4.pdb
- supporting_data_05_05/supporting_data/fig_5/b/aa5.pdb
- supporting_data_05_05/supporting_data/fig_5/b/target.pdb
- supporting_data_05_05/supporting_data/fig_6/
- supporting_data_05_05/supporting_data/fig_6/a/
- supporting_data_05_05/supporting_data/fig_6/a/ligand_frame0.pdb
- supporting_data_05_05/supporting_data/fig_6/a/protein_frame0.pdb
- supporting_data_05_05/supporting_data/fig_6/b/
- supporting_data_05_05/supporting_data/fig_6/b/ligand_frame570.pdb
- supporting_data_05_05/supporting_data/fig_6/b/protein_frame570.pdb
- supporting_data_05_05/supporting_data/fig_6/b/waters_frame570.pdb
- supporting_data_05_05/supporting_data/minimization_examples_3_ligands/
- supporting_data_05_05/supporting_data/minimization_examples_3_ligands/AA_M2A_dry_holo/
- supporting_data_05_05/supporting_data/minimization_examples_3_ligands/AA_M2A_dry_holo/docked.pdb
- supporting_data_05_05/supporting_data/minimization_examples_3_ligands/AA_M2A_dry_holo/minim/
- supporting_data_05_05/supporting_data/minimization_examples_3_ligands/AA_M2A_dry_holo/minim/0106.pdb
- supporting_data_05_05/supporting_data/minimization_examples_3_ligands/AA_M2A_dry_holo/minim/after_cg1.gro
- supporting_data_05_05/supporting_data/minimization_examples_3_ligands/AA_M2A_dry_holo/minim/after_cg2.gro
- supporting_data_05_05/supporting_data/minimization_examples_3_ligands/AA_M2A_dry_holo/minim/after_md.gro
- supporting_data_05_05/supporting_data/minimization_examples_3_ligands/AA_M2A_dry_holo/minim/after_st1.gro
- supporting_data_05_05/supporting_data/minimization_examples_3_ligands/AA_M2A_dry_holo/minim/after_st2.gro
- supporting_data_05_05/supporting_data/minimization_examples_3_ligands/AA_M2A_dry_holo/minim/b4em.gro
- supporting_data_05_05/supporting_data/minimization_examples_3_ligands/AA_M2A_dry_holo/minim/cg1.log
- supporting_data_05_05/supporting_data/minimization_examples_3_ligands/AA_M2A_dry_holo/minim/cg1.mdp
- supporting_data_05_05/supporting_data/minimization_examples_3_ligands/AA_M2A_dry_holo/minim/cg2.log
- supporting_data_05_05/supporting_data/minimization_examples_3_ligands/AA_M2A_dry_holo/minim/cg2.mdp
- supporting_data_05_05/supporting_data/minimization_examples_3_ligands/AA_M2A_dry_holo/minim/conf.gro
- supporting_data_05_05/supporting_data/minimization_examples_3_ligands/AA_M2A_dry_holo/minim/ener.edr
- supporting_data_05_05/supporting_data/minimization_examples_3_ligands/AA_M2A_dry_holo/minim/ion_b4em.gro
- supporting_data_05_05/supporting_data/minimization_examples_3_ligands/AA_M2A_dry_holo/minim/md.edr
- supporting_data_05_05/supporting_data/minimization_examples_3_ligands/AA_M2A_dry_holo/minim/md.log
- supporting_data_05_05/supporting_data/minimization_examples_3_ligands/AA_M2A_dry_holo/minim/md.mdp
- supporting_data_05_05/supporting_data/minimization_examples_3_ligands/AA_M2A_dry_holo/minim/mdout.mdp
- supporting_data_05_05/supporting_data/minimization_examples_3_ligands/AA_M2A_dry_holo/minim/out.gro
- supporting_data_05_05/supporting_data/minimization_examples_3_ligands/AA_M2A_dry_holo/minim/posre_Other_chain_F.itp
- supporting_data_05_05/supporting_data/minimization_examples_3_ligands/AA_M2A_dry_holo/minim/posre_Protein_chain_A.itp
- supporting_data_05_05/supporting_data/minimization_examples_3_ligands/AA_M2A_dry_holo/minim/posre_Protein_chain_B.itp
- supporting_data_05_05/supporting_data/minimization_examples_3_ligands/AA_M2A_dry_holo/minim/posre_Protein_chain_C.itp
- supporting_data_05_05/supporting_data/minimization_examples_3_ligands/AA_M2A_dry_holo/minim/posre_Protein_chain_D.itp
- supporting_data_05_05/supporting_data/minimization_examples_3_ligands/AA_M2A_dry_holo/minim/st1.log
- supporting_data_05_05/supporting_data/minimization_examples_3_ligands/AA_M2A_dry_holo/minim/st1.mdp
- supporting_data_05_05/supporting_data/minimization_examples_3_ligands/AA_M2A_dry_holo/minim/st2.log
- supporting_data_05_05/supporting_data/minimization_examples_3_ligands/AA_M2A_dry_holo/minim/st2.mdp
- supporting_data_05_05/supporting_data/minimization_examples_3_ligands/AA_M2A_dry_holo/minim/state.cpt
- supporting_data_05_05/supporting_data/minimization_examples_3_ligands/AA_M2A_dry_holo/minim/topol.top
- supporting_data_05_05/supporting_data/minimization_examples_3_ligands/AA_M2A_dry_holo/minim/topol_Other_chain_F.itp
- supporting_data_05_05/supporting_data/minimization_examples_3_ligands/AA_M2A_dry_holo/minim/topol_Protein_chain_A.itp
- supporting_data_05_05/supporting_data/minimization_examples_3_ligands/AA_M2A_dry_holo/minim/topol_Protein_chain_B.itp
- supporting_data_05_05/supporting_data/minimization_examples_3_ligands/AA_M2A_dry_holo/minim/topol_Protein_chain_C.itp
- supporting_data_05_05/supporting_data/minimization_examples_3_ligands/AA_M2A_dry_holo/minim/topol_Protein_chain_D.itp
- supporting_data_05_05/supporting_data/minimization_examples_3_ligands/AA_M2A_dry_holo/O_0106.log
- supporting_data_05_05/supporting_data/minimization_examples_3_ligands/AA_M2A_dry_holo/O_0106_comm.res
- supporting_data_05_05/supporting_data/minimization_examples_3_ligands/AA_M2A_dry_holo/O_0106_dtd.pdb
- supporting_data_05_05/supporting_data/minimization_examples_3_ligands/AA_M2A_dry_holo/O_0106_org.pdb
- supporting_data_05_05/supporting_data/minimization_examples_3_ligands/AA_M2A_dry_holo/O_0106_water_ligand.dst
- supporting_data_05_05/supporting_data/minimization_examples_3_ligands/AA_M2A_dry_holo/O_0106_water_target.dst
- supporting_data_05_05/supporting_data/minimization_examples_3_ligands/RA_M2A_dry_holo/
- supporting_data_05_05/supporting_data/minimization_examples_3_ligands/RA_M2A_dry_holo/coord.pdb
- supporting_data_05_05/supporting_data/minimization_examples_3_ligands/RA_M2A_dry_holo/docked.pdb
- supporting_data_05_05/supporting_data/minimization_examples_3_ligands/RA_M2A_dry_holo/minim/
- supporting_data_05_05/supporting_data/minimization_examples_3_ligands/RA_M2A_dry_holo/minim/after_cg1.gro
- supporting_data_05_05/supporting_data/minimization_examples_3_ligands/RA_M2A_dry_holo/minim/after_cg2.gro
- supporting_data_05_05/supporting_data/minimization_examples_3_ligands/RA_M2A_dry_holo/minim/after_md.gro
- supporting_data_05_05/supporting_data/minimization_examples_3_ligands/RA_M2A_dry_holo/minim/after_st1.gro
- supporting_data_05_05/supporting_data/minimization_examples_3_ligands/RA_M2A_dry_holo/minim/after_st2.gro
- supporting_data_05_05/supporting_data/minimization_examples_3_ligands/RA_M2A_dry_holo/minim/b4em.gro
- supporting_data_05_05/supporting_data/minimization_examples_3_ligands/RA_M2A_dry_holo/minim/cg1.log
- supporting_data_05_05/supporting_data/minimization_examples_3_ligands/RA_M2A_dry_holo/minim/cg1.mdp
- supporting_data_05_05/supporting_data/minimization_examples_3_ligands/RA_M2A_dry_holo/minim/cg2.log
- supporting_data_05_05/supporting_data/minimization_examples_3_ligands/RA_M2A_dry_holo/minim/cg2.mdp
- supporting_data_05_05/supporting_data/minimization_examples_3_ligands/RA_M2A_dry_holo/minim/conf.gro
- supporting_data_05_05/supporting_data/minimization_examples_3_ligands/RA_M2A_dry_holo/minim/ener.edr
- supporting_data_05_05/supporting_data/minimization_examples_3_ligands/RA_M2A_dry_holo/minim/ion_b4em.gro
- supporting_data_05_05/supporting_data/minimization_examples_3_ligands/RA_M2A_dry_holo/minim/md.edr
- supporting_data_05_05/supporting_data/minimization_examples_3_ligands/RA_M2A_dry_holo/minim/md.log
- supporting_data_05_05/supporting_data/minimization_examples_3_ligands/RA_M2A_dry_holo/minim/md.mdp
- supporting_data_05_05/supporting_data/minimization_examples_3_ligands/RA_M2A_dry_holo/minim/mdout.mdp
- supporting_data_05_05/supporting_data/minimization_examples_3_ligands/RA_M2A_dry_holo/minim/out.gro
- supporting_data_05_05/supporting_data/minimization_examples_3_ligands/RA_M2A_dry_holo/minim/posre_Other_chain_F.itp
- supporting_data_05_05/supporting_data/minimization_examples_3_ligands/RA_M2A_dry_holo/minim/posre_Protein_chain_A.itp
- supporting_data_05_05/supporting_data/minimization_examples_3_ligands/RA_M2A_dry_holo/minim/posre_Protein_chain_B.itp
- supporting_data_05_05/supporting_data/minimization_examples_3_ligands/RA_M2A_dry_holo/minim/posre_Protein_chain_C.itp
- supporting_data_05_05/supporting_data/minimization_examples_3_ligands/RA_M2A_dry_holo/minim/posre_Protein_chain_D.itp
- supporting_data_05_05/supporting_data/minimization_examples_3_ligands/RA_M2A_dry_holo/minim/rim_flu.pdb
- supporting_data_05_05/supporting_data/minimization_examples_3_ligands/RA_M2A_dry_holo/minim/st1.log
- supporting_data_05_05/supporting_data/minimization_examples_3_ligands/RA_M2A_dry_holo/minim/st1.mdp
- supporting_data_05_05/supporting_data/minimization_examples_3_ligands/RA_M2A_dry_holo/minim/st2.log
- supporting_data_05_05/supporting_data/minimization_examples_3_ligands/RA_M2A_dry_holo/minim/st2.mdp
- supporting_data_05_05/supporting_data/minimization_examples_3_ligands/RA_M2A_dry_holo/minim/state.cpt
- supporting_data_05_05/supporting_data/minimization_examples_3_ligands/RA_M2A_dry_holo/minim/topol.top
- supporting_data_05_05/supporting_data/minimization_examples_3_ligands/RA_M2A_dry_holo/minim/topol_Other_chain_F.itp
- supporting_data_05_05/supporting_data/minimization_examples_3_ligands/RA_M2A_dry_holo/minim/topol_Protein_chain_A.itp
- supporting_data_05_05/supporting_data/minimization_examples_3_ligands/RA_M2A_dry_holo/minim/topol_Protein_chain_B.itp
- supporting_data_05_05/supporting_data/minimization_examples_3_ligands/RA_M2A_dry_holo/minim/topol_Protein_chain_C.itp
- supporting_data_05_05/supporting_data/minimization_examples_3_ligands/RA_M2A_dry_holo/minim/topol_Protein_chain_D.itp
- supporting_data_05_05/supporting_data/minimization_examples_3_ligands/RA_M2A_dry_holo/O_capped_flu_2.log
- supporting_data_05_05/supporting_data/minimization_examples_3_ligands/RA_M2A_dry_holo/O_capped_flu_2_comm.res
- supporting_data_05_05/supporting_data/minimization_examples_3_ligands/RA_M2A_dry_holo/O_capped_flu_2_dtd.pdb
- supporting_data_05_05/supporting_data/minimization_examples_3_ligands/RA_M2A_dry_holo/O_capped_flu_2_org.pdb
- supporting_data_05_05/supporting_data/minimization_examples_3_ligands/RA_M2A_dry_holo/O_capped_flu_2_water_ligand.dst
- supporting_data_05_05/supporting_data/minimization_examples_3_ligands/RA_M2A_dry_holo/O_capped_flu_2_water_target.dst
- supporting_data_05_05/supporting_data/minimization_examples_3_ligands/RA_M2A_dry_holo/O_rima_infl_rank_1.pdb
- supporting_data_05_05/supporting_data/minimization_examples_3_ligands/RA_M2A_dry_holo/rim_flu.pdb
- supporting_data_05_05/supporting_data/minimization_examples_3_ligands/SA_M2A_dry_holo/
- supporting_data_05_05/supporting_data/minimization_examples_3_ligands/SA_M2A_dry_holo/0106.pdb
- supporting_data_05_05/supporting_data/minimization_examples_3_ligands/SA_M2A_dry_holo/0106_spi.pdb
- supporting_data_05_05/supporting_data/minimization_examples_3_ligands/SA_M2A_dry_holo/coord.pdb
- supporting_data_05_05/supporting_data/minimization_examples_3_ligands/SA_M2A_dry_holo/minim/
- supporting_data_05_05/supporting_data/minimization_examples_3_ligands/SA_M2A_dry_holo/minim/0106_spi.pdb
- supporting_data_05_05/supporting_data/minimization_examples_3_ligands/SA_M2A_dry_holo/minim/after_cg1.gro
- supporting_data_05_05/supporting_data/minimization_examples_3_ligands/SA_M2A_dry_holo/minim/after_cg2.gro
- supporting_data_05_05/supporting_data/minimization_examples_3_ligands/SA_M2A_dry_holo/minim/after_md.gro
- supporting_data_05_05/supporting_data/minimization_examples_3_ligands/SA_M2A_dry_holo/minim/after_st1.gro
- supporting_data_05_05/supporting_data/minimization_examples_3_ligands/SA_M2A_dry_holo/minim/after_st2.gro
- supporting_data_05_05/supporting_data/minimization_examples_3_ligands/SA_M2A_dry_holo/minim/b4em.gro
- supporting_data_05_05/supporting_data/minimization_examples_3_ligands/SA_M2A_dry_holo/minim/cg1.log
- supporting_data_05_05/supporting_data/minimization_examples_3_ligands/SA_M2A_dry_holo/minim/cg1.mdp
- supporting_data_05_05/supporting_data/minimization_examples_3_ligands/SA_M2A_dry_holo/minim/cg2.log
- supporting_data_05_05/supporting_data/minimization_examples_3_ligands/SA_M2A_dry_holo/minim/cg2.mdp
- supporting_data_05_05/supporting_data/minimization_examples_3_ligands/SA_M2A_dry_holo/minim/conf.gro
- supporting_data_05_05/supporting_data/minimization_examples_3_ligands/SA_M2A_dry_holo/minim/ener.edr
- supporting_data_05_05/supporting_data/minimization_examples_3_ligands/SA_M2A_dry_holo/minim/ion_b4em.gro
- supporting_data_05_05/supporting_data/minimization_examples_3_ligands/SA_M2A_dry_holo/minim/md.edr
- supporting_data_05_05/supporting_data/minimization_examples_3_ligands/SA_M2A_dry_holo/minim/md.log
- supporting_data_05_05/supporting_data/minimization_examples_3_ligands/SA_M2A_dry_holo/minim/md.mdp
- supporting_data_05_05/supporting_data/minimization_examples_3_ligands/SA_M2A_dry_holo/minim/mdout.mdp
- supporting_data_05_05/supporting_data/minimization_examples_3_ligands/SA_M2A_dry_holo/minim/out.gro
- supporting_data_05_05/supporting_data/minimization_examples_3_ligands/SA_M2A_dry_holo/minim/posre_Other_chain_F.itp
- supporting_data_05_05/supporting_data/minimization_examples_3_ligands/SA_M2A_dry_holo/minim/posre_Protein_chain_A.itp
- supporting_data_05_05/supporting_data/minimization_examples_3_ligands/SA_M2A_dry_holo/minim/posre_Protein_chain_B.itp
- supporting_data_05_05/supporting_data/minimization_examples_3_ligands/SA_M2A_dry_holo/minim/posre_Protein_chain_C.itp
- supporting_data_05_05/supporting_data/minimization_examples_3_ligands/SA_M2A_dry_holo/minim/posre_Protein_chain_D.itp
- supporting_data_05_05/supporting_data/minimization_examples_3_ligands/SA_M2A_dry_holo/minim/st1.log
- supporting_data_05_05/supporting_data/minimization_examples_3_ligands/SA_M2A_dry_holo/minim/st1.mdp
- supporting_data_05_05/supporting_data/minimization_examples_3_ligands/SA_M2A_dry_holo/minim/st2.log
- supporting_data_05_05/supporting_data/minimization_examples_3_ligands/SA_M2A_dry_holo/minim/st2.mdp
- supporting_data_05_05/supporting_data/minimization_examples_3_ligands/SA_M2A_dry_holo/minim/state.cpt
- supporting_data_05_05/supporting_data/minimization_examples_3_ligands/SA_M2A_dry_holo/minim/topol.top
- supporting_data_05_05/supporting_data/minimization_examples_3_ligands/SA_M2A_dry_holo/minim/topol_Other_chain_F.itp
- supporting_data_05_05/supporting_data/minimization_examples_3_ligands/SA_M2A_dry_holo/minim/topol_Protein_chain_A.itp
- supporting_data_05_05/supporting_data/minimization_examples_3_ligands/SA_M2A_dry_holo/minim/topol_Protein_chain_B.itp
- supporting_data_05_05/supporting_data/minimization_examples_3_ligands/SA_M2A_dry_holo/minim/topol_Protein_chain_C.itp
- supporting_data_05_05/supporting_data/minimization_examples_3_ligands/SA_M2A_dry_holo/minim/topol_Protein_chain_D.itp
- supporting_data_05_05/supporting_data/minimization_examples_3_ligands/SA_M2A_dry_holo/O_capped_flu_2.log
- supporting_data_05_05/supporting_data/minimization_examples_3_ligands/SA_M2A_dry_holo/O_capped_flu_2_comm.res
- supporting_data_05_05/supporting_data/minimization_examples_3_ligands/SA_M2A_dry_holo/O_capped_flu_2_dtd.pdb
- supporting_data_05_05/supporting_data/minimization_examples_3_ligands/SA_M2A_dry_holo/O_capped_flu_2_org.pdb
- supporting_data_05_05/supporting_data/minimization_examples_3_ligands/SA_M2A_dry_holo/O_capped_flu_2_water_ligand.dst
- supporting_data_05_05/supporting_data/minimization_examples_3_ligands/SA_M2A_dry_holo/O_capped_flu_2_water_target.dst
- supporting_data_05_05/supporting_data/representant_calculation_example/
- supporting_data_05_05/supporting_data/representant_calculation_example/aa_dry.xlsx
- supporting_data_05_05/supporting_data/representant_calculation_example/average.pdb
- supporting_data_05_05/supporting_data/representant_calculation_example/average.txt
- supporting_data_05_05/supporting_data/representant_calculation_example/average_1.sh
- supporting_data_05_05/supporting_data/representant_calculation_example/average_2.sh
- supporting_data_05_05/supporting_data/representant_calculation_example/average_3.sh
- supporting_data_05_05/supporting_data/representant_calculation_example/calculation_1.sh
- supporting_data_05_05/supporting_data/representant_calculation_example/calculation_2.sh
- supporting_data_05_05/supporting_data/representant_calculation_example/calculation_3.sh
- supporting_data_05_05/supporting_data/representant_calculation_example/excel_results.xlsx
- supporting_data_05_05/supporting_data/representant_calculation_example/fit.pdb
- supporting_data_05_05/supporting_data/representant_calculation_example/readme.txt
- supporting_data_05_05/supporting_data/representant_calculation_example/reference.pdb
- supporting_data_05_05/supporting_data/representant_calculation_example/result_1.log
- supporting_data_05_05/supporting_data/representant_calculation_example/result_2.log
- supporting_data_05_05/supporting_data/representant_calculation_example/result_3.log
- supporting_data_05_05/supporting_data/representant_calculation_example/result_final.log
- supporting_data_05_05/supporting_data/representant_calculation_example/sep0.pdb
- supporting_data_05_05/supporting_data/representant_calculation_example/sep1.pdb
- supporting_data_05_05/supporting_data/representant_calculation_example/sep10.pdb
- supporting_data_05_05/supporting_data/representant_calculation_example/sep100.pdb
- supporting_data_05_05/supporting_data/representant_calculation_example/sep101.pdb
- supporting_data_05_05/supporting_data/representant_calculation_example/sep102.pdb
- supporting_data_05_05/supporting_data/representant_calculation_example/sep103.pdb
- supporting_data_05_05/supporting_data/representant_calculation_example/sep104.pdb
- supporting_data_05_05/supporting_data/representant_calculation_example/sep105.pdb
- supporting_data_05_05/supporting_data/representant_calculation_example/sep106.pdb
- supporting_data_05_05/supporting_data/representant_calculation_example/sep107.pdb
- supporting_data_05_05/supporting_data/representant_calculation_example/sep108.pdb
- supporting_data_05_05/supporting_data/representant_calculation_example/sep109.pdb
- supporting_data_05_05/supporting_data/representant_calculation_example/sep11.pdb
- supporting_data_05_05/supporting_data/representant_calculation_example/sep110.pdb
- supporting_data_05_05/supporting_data/representant_calculation_example/sep111.pdb
- supporting_data_05_05/supporting_data/representant_calculation_example/sep112.pdb
- supporting_data_05_05/supporting_data/representant_calculation_example/sep113.pdb
- supporting_data_05_05/supporting_data/representant_calculation_example/sep114.pdb
- supporting_data_05_05/supporting_data/representant_calculation_example/sep115.pdb
- supporting_data_05_05/supporting_data/representant_calculation_example/sep116.pdb
- supporting_data_05_05/supporting_data/representant_calculation_example/sep117.pdb
- supporting_data_05_05/supporting_data/representant_calculation_example/sep118.pdb
- supporting_data_05_05/supporting_data/representant_calculation_example/sep119.pdb
- supporting_data_05_05/supporting_data/representant_calculation_example/sep12.pdb
- supporting_data_05_05/supporting_data/representant_calculation_example/sep120.pdb
- supporting_data_05_05/supporting_data/representant_calculation_example/sep121.pdb
- supporting_data_05_05/supporting_data/representant_calculation_example/sep122.pdb
- supporting_data_05_05/supporting_data/representant_calculation_example/sep123.pdb
- supporting_data_05_05/supporting_data/representant_calculation_example/sep124.pdb
- supporting_data_05_05/supporting_data/representant_calculation_example/sep125.pdb
- supporting_data_05_05/supporting_data/representant_calculation_example/sep126.pdb
- supporting_data_05_05/supporting_data/representant_calculation_example/sep127.pdb
- supporting_data_05_05/supporting_data/representant_calculation_example/sep128.pdb
- supporting_data_05_05/supporting_data/representant_calculation_example/sep129.pdb
- supporting_data_05_05/supporting_data/representant_calculation_example/sep13.pdb
- supporting_data_05_05/supporting_data/representant_calculation_example/sep130.pdb
- supporting_data_05_05/supporting_data/representant_calculation_example/sep131.pdb
- supporting_data_05_05/supporting_data/representant_calculation_example/sep132.pdb
- supporting_data_05_05/supporting_data/representant_calculation_example/sep133.pdb
- supporting_data_05_05/supporting_data/representant_calculation_example/sep134.pdb
- supporting_data_05_05/supporting_data/representant_calculation_example/sep135.pdb
- supporting_data_05_05/supporting_data/representant_calculation_example/sep136.pdb
- supporting_data_05_05/supporting_data/representant_calculation_example/sep137.pdb
- supporting_data_05_05/supporting_data/representant_calculation_example/sep138.pdb
- supporting_data_05_05/supporting_data/representant_calculation_example/sep139.pdb
- supporting_data_05_05/supporting_data/representant_calculation_example/sep14.pdb
- supporting_data_05_05/supporting_data/representant_calculation_example/sep140.pdb
- supporting_data_05_05/supporting_data/representant_calculation_example/sep141.pdb
- supporting_data_05_05/supporting_data/representant_calculation_example/sep142.pdb
- supporting_data_05_05/supporting_data/representant_calculation_example/sep143.pdb
- supporting_data_05_05/supporting_data/representant_calculation_example/sep144.pdb
- supporting_data_05_05/supporting_data/representant_calculation_example/sep145.pdb
- supporting_data_05_05/supporting_data/representant_calculation_example/sep146.pdb
- supporting_data_05_05/supporting_data/representant_calculation_example/sep147.pdb
- supporting_data_05_05/supporting_data/representant_calculation_example/sep148.pdb
- supporting_data_05_05/supporting_data/representant_calculation_example/sep149.pdb
- supporting_data_05_05/supporting_data/representant_calculation_example/sep15.pdb
- supporting_data_05_05/supporting_data/representant_calculation_example/sep150.pdb
- supporting_data_05_05/supporting_data/representant_calculation_example/sep151.pdb
- supporting_data_05_05/supporting_data/representant_calculation_example/sep152.pdb
- supporting_data_05_05/supporting_data/representant_calculation_example/sep153.pdb
- supporting_data_05_05/supporting_data/representant_calculation_example/sep154.pdb
- supporting_data_05_05/supporting_data/representant_calculation_example/sep155.pdb
- supporting_data_05_05/supporting_data/representant_calculation_example/sep156.pdb
- supporting_data_05_05/supporting_data/representant_calculation_example/sep157.pdb
- supporting_data_05_05/supporting_data/representant_calculation_example/sep158.pdb
- supporting_data_05_05/supporting_data/representant_calculation_example/sep159.pdb
- supporting_data_05_05/supporting_data/representant_calculation_example/sep16.pdb
- supporting_data_05_05/supporting_data/representant_calculation_example/sep160.pdb
- supporting_data_05_05/supporting_data/representant_calculation_example/sep161.pdb
- supporting_data_05_05/supporting_data/representant_calculation_example/sep162.pdb
- supporting_data_05_05/supporting_data/representant_calculation_example/sep163.pdb
- supporting_data_05_05/supporting_data/representant_calculation_example/sep164.pdb
- supporting_data_05_05/supporting_data/representant_calculation_example/sep165.pdb
- supporting_data_05_05/supporting_data/representant_calculation_example/sep166.pdb
- supporting_data_05_05/supporting_data/representant_calculation_example/sep167.pdb
- supporting_data_05_05/supporting_data/representant_calculation_example/sep168.pdb
- supporting_data_05_05/supporting_data/representant_calculation_example/sep169.pdb
- supporting_data_05_05/supporting_data/representant_calculation_example/sep17.pdb
- supporting_data_05_05/supporting_data/representant_calculation_example/sep170.pdb
- supporting_data_05_05/supporting_data/representant_calculation_example/sep171.pdb
- supporting_data_05_05/supporting_data/representant_calculation_example/sep172.pdb
- supporting_data_05_05/supporting_data/representant_calculation_example/sep173.pdb
- supporting_data_05_05/supporting_data/representant_calculation_example/sep174.pdb
- supporting_data_05_05/supporting_data/representant_calculation_example/sep175.pdb
- supporting_data_05_05/supporting_data/representant_calculation_example/sep176.pdb
- supporting_data_05_05/supporting_data/representant_calculation_example/sep177.pdb
- supporting_data_05_05/supporting_data/representant_calculation_example/sep178.pdb
- supporting_data_05_05/supporting_data/representant_calculation_example/sep179.pdb
- supporting_data_05_05/supporting_data/representant_calculation_example/sep18.pdb
- supporting_data_05_05/supporting_data/representant_calculation_example/sep180.pdb
- supporting_data_05_05/supporting_data/representant_calculation_example/sep181.pdb
- supporting_data_05_05/supporting_data/representant_calculation_example/sep182.pdb
[truncated: 341 more entries]
