# Supplementary material for: Determination of Ligand Binding Modes in Hydrated Viral Ion Channels to Foster Drug Design and Repositioning
Source: J Chem Inf Model. 2021 Jul 27;61(8):4011–22. doi: 10.1021/acs.jcim.1c00488 (PMC8389532; doi:10.1021/acs.jcim.1c00488)
Supplement: Supplementary file 2 — ci1c00488_si_002.zip [file ci1c00488_si_002.zip › supporting_data_05_05/supporting_data/fig_2/b/dry_target.pdb]

ATOM      1  N   SER A  23      56.747  18.855  47.054  1.00 52.29           N  
ATOM      2  CA  SER A  23      56.582  19.809  48.147  1.00 51.58           C  
ATOM      3  C   SER A  23      56.748  19.165  49.533  1.00 44.40           C  
ATOM      4  O   SER A  23      56.758  19.868  50.542  1.00 44.17           O  
ATOM      5  CB  SER A  23      55.212  20.493  48.056  1.00 57.84           C  
ATOM      6  OG  SER A  23      54.971  21.332  49.176  1.00 67.52           O  
ATOM      7  HN1 SER A  23      56.637  19.283  46.135  1.00  0.00           H  
ATOM      8  HN2 SER A  23      56.117  18.061  47.164  1.00  0.00           H  
ATOM      9  HN3 SER A  23      57.642  18.369  47.125  1.00  0.00           H  
ATOM     10  HG  SER A  23      54.123  21.755  49.119  1.00  0.00           H  
ATOM     11  N   ASP A  24      56.858  17.845  49.591  1.00 32.24           N  
ATOM     12  CA  ASP A  24      57.191  17.201  50.859  1.00 34.82           C  
ATOM     13  C   ASP A  24      58.574  17.666  51.289  1.00 33.11           C  
ATOM     14  O   ASP A  24      59.538  17.499  50.527  1.00 26.84           O  
ATOM     15  CB  ASP A  24      57.165  15.675  50.743  1.00 30.76           C  
ATOM     16  CG  ASP A  24      57.272  14.982  52.095  1.00 39.48           C  
ATOM     17  OD1 ASP A  24      56.604  13.939  52.295  1.00 42.83           O  
ATOM     18  OD2 ASP A  24      58.007  15.483  52.975  1.00 38.77           O1-
ATOM     19  HN  ASP A  24      56.713  17.281  48.754  1.00  0.00           H  
ATOM     20  N   PRO A  25      58.726  18.243  52.485  1.00 32.38           N  
ATOM     21  CA  PRO A  25      60.029  18.811  52.860  1.00 28.10           C  
ATOM     22  C   PRO A  25      61.093  17.762  53.070  1.00 22.40           C  
ATOM     23  O   PRO A  25      62.279  18.050  52.874  1.00 18.83           O  
ATOM     24  CB  PRO A  25      59.726  19.570  54.166  1.00 28.28           C  
ATOM     25  CG  PRO A  25      58.222  19.630  54.263  1.00 33.18           C  
ATOM     26  CD  PRO A  25      57.714  18.427  53.539  1.00 31.51           C  
ATOM     27  N   LEU A  26      60.707  16.558  53.501  1.00 24.90           N  
ATOM     28  CA  LEU A  26      61.648  15.445  53.533  1.00 26.78           C  
ATOM     29  C   LEU A  26      62.236  15.209  52.150  1.00 20.28           C  
ATOM     30  O   LEU A  26      63.454  15.065  51.991  1.00 17.92           O  
ATOM     31  CB  LEU A  26      60.957  14.170  54.037  1.00 28.68           C  
ATOM     32  CG  LEU A  26      61.226  13.689  55.468  1.00 40.01           C  
ATOM     33  CD1 LEU A  26      61.101  14.841  56.464  1.00 29.51           C  
ATOM     34  CD2 LEU A  26      60.268  12.573  55.848  1.00 35.73           C  
ATOM     35  HN  LEU A  26      59.745  16.416  53.811  1.00  0.00           H  
ATOM     36  N   VAL A  27      61.374  15.148  51.141  1.00 19.59           N  
ATOM     37  CA  VAL A  27      61.823  14.789  49.798  1.00 24.20           C  
ATOM     38  C   VAL A  27      62.620  15.932  49.168  1.00 18.14           C  
ATOM     39  O   VAL A  27      63.595  15.704  48.431  1.00 20.78           O  
ATOM     40  CB  VAL A  27      60.612  14.391  48.937  1.00 26.47           C  
ATOM     41  CG1 VAL A  27      61.062  13.911  47.581  1.00 21.39           C  
ATOM     42  CG2 VAL A  27      59.785  13.318  49.645  1.00 23.95           C  
ATOM     43  HN  VAL A  27      60.388  15.355  51.306  1.00  0.00           H  
ATOM     44  N   VAL A  28      62.237  17.176  49.457  1.00 22.99           N  
ATOM     45  CA  VAL A  28      63.038  18.293  48.972  1.00 18.73           C  
ATOM     46  C   VAL A  28      64.395  18.293  49.658  1.00 19.87           C  
ATOM     47  O   VAL A  28      65.435  18.427  49.003  1.00 20.31           O  
ATOM     48  CB  VAL A  28      62.275  19.616  49.162  1.00 22.31           C  
ATOM     49  CG1 VAL A  28      63.175  20.827  48.832  1.00 25.03           C  
ATOM     50  CG2 VAL A  28      61.041  19.624  48.265  1.00 24.35           C  
ATOM     51  HN  VAL A  28      61.396  17.343  50.010  1.00  0.00           H  
ATOM     52  N   ALA A  29      64.413  18.054  50.972  1.00 21.96           N  
ATOM     53  CA  ALA A  29      65.676  18.059  51.704  1.00 19.44           C  
ATOM     54  C   ALA A  29      66.614  16.980  51.185  1.00 17.64           C  
ATOM     55  O   ALA A  29      67.794  17.244  50.921  1.00 19.76           O  
ATOM     56  CB  ALA A  29      65.417  17.865  53.197  1.00 18.24           C  
ATOM     57  HN  ALA A  29      63.541  17.867  51.466  1.00  0.00           H  
ATOM     58  N   ALA A  30      66.117  15.735  51.084  1.00 22.57           N  
ATOM     59  CA  ALA A  30      66.930  14.641  50.563  1.00 17.42           C  
ATOM     60  C   ALA A  30      67.401  14.920  49.143  1.00 13.47           C  
ATOM     61  O   ALA A  30      68.528  14.565  48.772  1.00 18.89           O  
ATOM     62  CB  ALA A  30      66.142  13.317  50.632  1.00 16.61           C  
ATOM     63  HN  ALA A  30      65.157  15.553  51.375  1.00  0.00           H  
ATOM     64  N   SER A  31      66.558  15.547  48.324  1.00 17.02           N  
ATOM     65  CA  SER A  31      66.996  15.955  46.984  1.00 16.30           C  
ATOM     66  C   SER A  31      68.209  16.879  47.053  1.00 21.95           C  
ATOM     67  O   SER A  31      69.194  16.687  46.328  1.00 16.07           O  
ATOM     68  CB  SER A  31      65.854  16.650  46.231  1.00 21.55           C  
ATOM     69  OG  SER A  31      64.734  15.794  46.080  1.00 20.61           O  
ATOM     70  HN  SER A  31      65.604  15.743  48.629  1.00  0.00           H  
ATOM     71  HG  SER A  31      64.026  16.225  45.614  1.00  0.00           H  
ATOM     72  N   ILE A  32      68.140  17.909  47.911  1.00 16.94           N  
ATOM     73  CA  ILE A  32      69.252  18.848  48.049  1.00 19.42           C  
ATOM     74  C   ILE A  32      70.474  18.134  48.593  1.00 15.37           C  
ATOM     75  O   ILE A  32      71.604  18.339  48.122  1.00 17.67           O  
ATOM     76  CB  ILE A  32      68.845  20.026  48.960  1.00 20.13           C  
ATOM     77  CG1 ILE A  32      67.727  20.853  48.324  1.00 16.82           C  
ATOM     78  CG2 ILE A  32      70.059  20.874  49.336  1.00 14.77           C  
ATOM     79  CD1 ILE A  32      67.016  21.763  49.321  1.00 23.01           C  
ATOM     80  HN  ILE A  32      67.300  18.040  48.474  1.00  0.00           H  
ATOM     81  N   ILE A  33      70.261  17.273  49.591  1.00 21.03           N  
ATOM     82  CA  ILE A  33      71.348  16.536  50.222  1.00 21.86           C  
ATOM     83  C   ILE A  33      71.980  15.553  49.239  1.00 18.70           C  
ATOM     84  O   ILE A  33      73.207  15.392  49.207  1.00 16.50           O  
ATOM     85  CB  ILE A  33      70.817  15.833  51.485  1.00 18.34           C  
ATOM     86  CG1 ILE A  33      70.459  16.866  52.555  1.00 26.00           C  
ATOM     87  CG2 ILE A  33      71.818  14.848  52.018  1.00 23.64           C  
ATOM     88  CD1 ILE A  33      69.709  16.246  53.736  1.00 28.05           C  
ATOM     89  HN  ILE A  33      69.307  17.126  49.921  1.00  0.00           H  
ATOM     90  N   GLY A  34      71.153  14.872  48.438  1.00 18.17           N  
ATOM     91  CA  GLY A  34      71.685  13.967  47.427  1.00 20.80           C  
ATOM     92  C   GLY A  34      72.551  14.674  46.399  1.00 20.23           C  
ATOM     93  O   GLY A  34      73.573  14.137  45.960  1.00 20.06           O  
ATOM     94  HN  GLY A  34      70.143  14.989  48.535  1.00  0.00           H  
ATOM     95  N   ILE A  35      72.170  15.891  46.005  1.00 19.48           N  
ATOM     96  CA  ILE A  35      73.005  16.639  45.060  1.00 18.42           C  
ATOM     97  C   ILE A  35      74.332  17.031  45.712  1.00 15.49           C  
ATOM     98  O   ILE A  35      75.402  16.896  45.102  1.00 15.24           O  
ATOM     99  CB  ILE A  35      72.243  17.859  44.510  1.00 22.66           C  
ATOM    100  CG1 ILE A  35      71.074  17.393  43.622  1.00 20.73           C  
ATOM    101  CG2 ILE A  35      73.188  18.766  43.735  1.00 28.72           C  
ATOM    102  CD1 ILE A  35      69.917  18.400  43.529  1.00 19.76           C  
ATOM    103  HN  ILE A  35      71.304  16.298  46.358  1.00  0.00           H  
ATOM    104  N   LEU A  36      74.296  17.466  46.978  1.00 15.79           N  
ATOM    105  CA  LEU A  36      75.533  17.793  47.688  1.00 14.87           C  
ATOM    106  C   LEU A  36      76.417  16.566  47.859  1.00 19.36           C  
ATOM    107  O   LEU A  36      77.641  16.633  47.671  1.00 20.73           O  
ATOM    108  CB  LEU A  36      75.207  18.401  49.054  1.00 17.54           C  
ATOM    109  CG  LEU A  36      76.374  18.545  50.038  1.00 21.17           C  
ATOM    110  CD1 LEU A  36      77.349  19.624  49.579  1.00 21.77           C  
ATOM    111  CD2 LEU A  36      75.861  18.842  51.454  1.00 26.68           C  
ATOM    112  HN  LEU A  36      73.398  17.572  47.451  1.00  0.00           H  
ATOM    113  N   HIS A  37      75.814  15.442  48.259  1.00 19.39           N  
ATOM    114  CA  HIS A  37      76.548  14.186  48.409  1.00 20.87           C  
ATOM    115  C   HIS A  37      77.348  13.856  47.152  1.00 16.43           C  
ATOM    116  O   HIS A  37      78.536  13.520  47.229  1.00 16.47           O  
ATOM    117  CB  HIS A  37      75.565  13.061  48.764  1.00 18.69           C  
ATOM    118  CG  HIS A  37      76.214  11.834  49.335  1.00 22.74           C  
ATOM    119  CD2 HIS A  37      77.517  11.522  49.542  1.00 26.16           C  
ATOM    120  ND1 HIS A  37      75.487  10.748  49.771  1.00 29.16           N  
ATOM    121  CE1 HIS A  37      76.316   9.811  50.207  1.00 29.00           C  
ATOM    122  NE2 HIS A  37      77.553  10.258  50.077  1.00 22.74           N  
ATOM    123  HN  HIS A  37      74.816  15.459  48.463  1.00  0.00           H  
ATOM    124  HD1 HIS A  37      74.469  10.675  49.761  1.00  0.00           H  
ATOM    125  HE2 HIS A  37      78.398   9.746  50.334  1.00  0.00           H  
ATOM    126  N   LEU A  38      76.730  13.986  45.976  1.00 14.17           N  
ATOM    127  CA  LEU A  38      77.477  13.718  44.745  1.00 22.57           C  
ATOM    128  C   LEU A  38      78.619  14.711  44.557  1.00 24.86           C  
ATOM    129  O   LEU A  38      79.703  14.337  44.089  1.00 23.75           O  
ATOM    130  CB  LEU A  38      76.561  13.750  43.518  1.00 22.12           C  
ATOM    131  CG  LEU A  38      77.286  13.357  42.212  1.00 27.98           C  
ATOM    132  CD1 LEU A  38      77.924  11.969  42.305  1.00 25.89           C  
ATOM    133  CD2 LEU A  38      76.374  13.393  41.008  1.00 36.42           C  
ATOM    134  HN  LEU A  38      75.751  14.267  45.934  1.00  0.00           H  
ATOM    135  N   ILE A  39      78.389  15.986  44.886  1.00 21.45           N  
ATOM    136  CA  ILE A  39      79.456  16.974  44.752  1.00 18.05           C  
ATOM    137  C   ILE A  39      80.640  16.603  45.637  1.00 22.28           C  
ATOM    138  O   ILE A  39      81.801  16.640  45.206  1.00 19.76           O  
ATOM    139  CB  ILE A  39      78.924  18.378  45.077  1.00 24.34           C  
ATOM    140  CG1 ILE A  39      77.824  18.763  44.086  1.00 20.27           C  
ATOM    141  CG2 ILE A  39      80.051  19.386  45.063  1.00 24.57           C  
ATOM    142  CD1 ILE A  39      77.156  20.060  44.442  1.00 25.28           C  
ATOM    143  HN  ILE A  39      77.472  16.268  45.230  1.00  0.00           H  
ATOM    144  N   LEU A  40      80.364  16.251  46.893  1.00 19.89           N  
ATOM    145  CA  LEU A  40      81.431  15.854  47.804  1.00 20.63           C  
ATOM    146  C   LEU A  40      82.156  14.615  47.303  1.00 25.57           C  
ATOM    147  O   LEU A  40      83.387  14.517  47.401  1.00 23.32           O  
ATOM    148  CB  LEU A  40      80.845  15.601  49.190  1.00 19.40           C  
ATOM    149  CG  LEU A  40      80.285  16.826  49.894  1.00 21.44           C  
ATOM    150  CD1 LEU A  40      79.633  16.420  51.225  1.00 19.07           C  
ATOM    151  CD2 LEU A  40      81.435  17.785  50.116  1.00 22.68           C  
ATOM    152  HN  LEU A  40      79.397  16.258  47.218  1.00  0.00           H  
ATOM    153  N   TRP A  41      81.403  13.635  46.803  1.00 20.98           N  
ATOM    154  CA  TRP A  41      82.019  12.420  46.277  1.00 24.83           C  
ATOM    155  C   TRP A  41      82.938  12.739  45.097  1.00 29.09           C  
ATOM    156  O   TRP A  41      84.074  12.253  45.031  1.00 25.52           O  
ATOM    157  CB  TRP A  41      80.931  11.426  45.870  1.00 26.16           C  
ATOM    158  CG  TRP A  41      81.466  10.049  45.531  1.00 25.22           C  
ATOM    159  CD1 TRP A  41      81.572   8.985  46.374  1.00 28.88           C  
ATOM    160  CD2 TRP A  41      81.966   9.614  44.265  1.00 28.44           C  
ATOM    161  CE2 TRP A  41      82.353   8.260  44.410  1.00 37.57           C  
ATOM    162  CE3 TRP A  41      82.115  10.231  43.016  1.00 33.98           C  
ATOM    163  NE1 TRP A  41      82.108   7.899  45.709  1.00 31.11           N  
ATOM    164  CZ2 TRP A  41      82.891   7.518  43.358  1.00 36.40           C  
ATOM    165  CZ3 TRP A  41      82.652   9.491  41.966  1.00 36.96           C  
ATOM    166  CH2 TRP A  41      83.034   8.151  42.148  1.00 37.31           C  
ATOM    167  HN  TRP A  41      80.388  13.736  46.787  1.00  0.00           H  
ATOM    168  HE1 TRP A  41      82.291   6.983  46.117  1.00  0.00           H  
ATOM    169  N   ILE A  42      82.466  13.571  44.166  1.00 26.62           N  
ATOM    170  CA  ILE A  42      83.270  13.912  42.994  1.00 27.81           C  
ATOM    171  C   ILE A  42      84.532  14.661  43.406  1.00 30.29           C  
ATOM    172  O   ILE A  42      85.636  14.336  42.957  1.00 28.37           O  
ATOM    173  CB  ILE A  42      82.434  14.717  41.984  1.00 29.35           C  
ATOM    174  CG1 ILE A  42      81.291  13.856  41.443  1.00 24.11           C  
ATOM    175  CG2 ILE A  42      83.311  15.199  40.840  1.00 36.09           C  
ATOM    176  CD1 ILE A  42      80.427  14.543  40.425  1.00 31.40           C  
ATOM    177  HN  ILE A  42      81.535  13.973  44.273  1.00  0.00           H  
ATOM    178  N   LEU A  43      84.389  15.688  44.261  1.00 37.68           N  
ATOM    179  CA  LEU A  43      85.562  16.441  44.707  1.00 30.82           C  
ATOM    180  C   LEU A  43      86.548  15.543  45.443  1.00 34.81           C  
ATOM    181  O   LEU A  43      87.769  15.687  45.292  1.00 28.31           O  
ATOM    182  CB  LEU A  43      85.143  17.605  45.606  1.00 25.48           C  
ATOM    183  CG  LEU A  43      84.245  18.664  44.978  1.00 25.24           C  
ATOM    184  CD1 LEU A  43      83.911  19.726  46.021  1.00 30.56           C  
ATOM    185  CD2 LEU A  43      84.935  19.291  43.764  1.00 29.08           C  
ATOM    186  HN  LEU A  43      83.461  15.944  44.599  1.00  0.00           H  
ATOM    187  N   ASP A  44      86.034  14.616  46.259  1.00 34.65           N  
ATOM    188  CA  ASP A  44      86.865  13.596  46.877  1.00 36.95           C  
ATOM    189  C   ASP A  44      87.479  12.659  45.843  1.00 48.26           C  
ATOM    190  O   ASP A  44      88.537  12.078  46.102  1.00 52.80           O  
ATOM    191  CB  ASP A  44      86.031  12.796  47.882  1.00 43.51           C  
ATOM    192  CG  ASP A  44      86.809  11.661  48.531  1.00 50.80           C  
ATOM    193  OD1 ASP A  44      87.522  11.919  49.527  1.00 58.94           O  
ATOM    194  OD2 ASP A  44      86.699  10.508  48.053  1.00 57.49           O1-
ATOM    195  HN  ASP A  44      85.033  14.626  46.453  1.00  0.00           H  
ATOM    196  N   ARG A  45      86.841  12.500  44.681  1.00 39.79           N  
ATOM    197  CA  ARG A  45      87.392  11.655  43.625  1.00 44.47           C  
ATOM    198  C   ARG A  45      88.444  12.393  42.804  1.00 47.57           C  
ATOM    199  O   ARG A  45      89.476  11.810  42.449  1.00 53.90           O  
ATOM    200  CB  ARG A  45      86.265  11.154  42.718  1.00 45.70           C  
ATOM    201  CG  ARG A  45      86.725  10.208  41.610  1.00 41.03           C  
ATOM    202  CD  ARG A  45      87.412   8.985  42.184  1.00 50.54           C  
ATOM    203  NE  ARG A  45      87.661   7.967  41.161  1.00 56.77           N  
ATOM    204  CZ  ARG A  45      88.602   8.063  40.225  1.00 52.97           C  
ATOM    205  NH1 ARG A  45      89.386   9.133  40.175  1.00 63.37           N1+
ATOM    206  NH2 ARG A  45      88.758   7.092  39.338  1.00 61.55           N  
ATOM    207  HN  ARG A  45      85.952  12.977  44.529  1.00  0.00           H  
ATOM    208  HE  ARG A  45      87.075   7.132  41.165  1.00  0.00           H  
ATOM    209 1HH1 ARG A  45      89.265   9.881  40.858  1.00  0.00           H  
ATOM    210 2HH1 ARG A  45      90.106   9.206  39.457  1.00  0.00           H  
ATOM    211 1HH2 ARG A  45      88.156   6.269  39.376  1.00  0.00           H  
ATOM    212 2HH2 ARG A  45      89.479   7.166  38.620  1.00  0.00           H  
ATOM    213  N   LEU A  46      88.210  13.663  42.486  1.00 36.71           N  
ATOM    214  CA  LEU A  46      89.136  14.407  41.642  1.00 36.11           C  
ATOM    215  C   LEU A  46      90.360  14.863  42.429  1.00 46.05           C  
ATOM    216  O   LEU A  46      91.496  14.573  42.052  1.00 52.43           O  
ATOM    217  CB  LEU A  46      88.438  15.606  41.010  1.00 39.66           C  
ATOM    218  CG  LEU A  46      87.247  15.338  40.085  1.00 42.92           C  
ATOM    219  CD1 LEU A  46      86.639  16.656  39.646  1.00 48.22           C  
ATOM    220  CD2 LEU A  46      87.654  14.524  38.875  1.00 35.40           C  
ATOM    221  HN  LEU A  46      87.372  14.124  42.840  1.00  0.00           H  
TER   
ATOM    222  N   ASP B  24      54.545   9.192  48.383  1.00 44.43           N  
ATOM    223  CA  ASP B  24      54.824   7.765  48.281  1.00 38.34           C  
ATOM    224  C   ASP B  24      55.751   7.309  49.408  1.00 38.15           C  
ATOM    225  O   ASP B  24      56.781   7.949  49.669  1.00 32.40           O  
ATOM    226  CB  ASP B  24      55.439   7.437  46.921  1.00 41.82           C  
ATOM    227  CG  ASP B  24      55.504   5.950  46.653  1.00 47.50           C  
ATOM    228  OD1 ASP B  24      55.842   5.175  47.576  1.00 52.65           O  
ATOM    229  OD2 ASP B  24      55.205   5.545  45.508  1.00 66.16           O1-
ATOM    230  HN1 ASP B  24      53.926   9.496  47.632  1.00  0.00           H  
ATOM    231  HN2 ASP B  24      55.403   9.744  48.412  1.00  0.00           H  
ATOM    232  HN3 ASP B  24      54.175   9.440  49.301  1.00  0.00           H  
ATOM    233  N   PRO B  25      55.378   6.214  50.083  1.00 33.03           N  
ATOM    234  CA  PRO B  25      56.202   5.729  51.203  1.00 29.39           C  
ATOM    235  C   PRO B  25      57.561   5.219  50.772  1.00 26.97           C  
ATOM    236  O   PRO B  25      58.510   5.257  51.563  1.00 27.51           O  
ATOM    237  CB  PRO B  25      55.350   4.605  51.811  1.00 35.81           C  
ATOM    238  CG  PRO B  25      53.956   4.895  51.363  1.00 42.59           C  
ATOM    239  CD  PRO B  25      54.082   5.522  50.007  1.00 39.68           C  
ATOM    240  N   LEU B  26      57.685   4.699  49.554  1.00 27.46           N  
ATOM    241  CA  LEU B  26      59.004   4.315  49.071  1.00 28.72           C  
ATOM    242  C   LEU B  26      59.899   5.542  48.918  1.00 20.53           C  
ATOM    243  O   LEU B  26      61.073   5.529  49.308  1.00 26.09           O  
ATOM    244  CB  LEU B  26      58.878   3.570  47.748  1.00 25.63           C  
ATOM    245  CG  LEU B  26      60.184   3.343  46.992  1.00 31.56           C  
ATOM    246  CD1 LEU B  26      61.262   2.716  47.881  1.00 29.84           C  
ATOM    247  CD2 LEU B  26      59.887   2.452  45.803  1.00 32.43           C  
ATOM    248  HN  LEU B  26      56.863   4.570  48.964  1.00  0.00           H  
ATOM    249  N   VAL B  27      59.364   6.598  48.316  1.00 20.66           N  
ATOM    250  CA  VAL B  27      60.126   7.836  48.163  1.00 25.70           C  
ATOM    251  C   VAL B  27      60.452   8.439  49.528  1.00 23.86           C  
ATOM    252  O   VAL B  27      61.593   8.849  49.790  1.00 22.71           O  
ATOM    253  CB  VAL B  27      59.351   8.814  47.259  1.00 23.78           C  
ATOM    254  CG1 VAL B  27      60.130  10.129  47.063  1.00 23.23           C  
ATOM    255  CG2 VAL B  27      59.064   8.141  45.906  1.00 25.26           C  
ATOM    256  HN  VAL B  27      58.410   6.545  47.957  1.00  0.00           H  
ATOM    257  N   VAL B  28      59.473   8.484  50.433  1.00 22.86           N  
ATOM    258  CA  VAL B  28      59.749   9.022  51.767  1.00 22.55           C  
ATOM    259  C   VAL B  28      60.855   8.218  52.443  1.00 20.37           C  
ATOM    260  O   VAL B  28      61.737   8.775  53.105  1.00 17.92           O  
ATOM    261  CB  VAL B  28      58.473   9.037  52.630  1.00 31.24           C  
ATOM    262  CG1 VAL B  28      58.842   9.335  54.073  1.00 35.51           C  
ATOM    263  CG2 VAL B  28      57.457  10.054  52.099  1.00 30.95           C  
ATOM    264  HN  VAL B  28      58.539   8.147  50.198  1.00  0.00           H  
ATOM    265  N   ALA B  29      60.806   6.890  52.313  1.00 20.32           N  
ATOM    266  CA  ALA B  29      61.822   6.054  52.938  1.00 18.90           C  
ATOM    267  C   ALA B  29      63.189   6.278  52.307  1.00 18.02           C  
ATOM    268  O   ALA B  29      64.207   6.323  53.006  1.00 18.02           O  
ATOM    269  CB  ALA B  29      61.419   4.576  52.847  1.00 24.54           C  
ATOM    270  HN  ALA B  29      60.054   6.460  51.773  1.00  0.00           H  
ATOM    271  N   ALA B  30      63.239   6.394  50.980  1.00 20.06           N  
ATOM    272  CA  ALA B  30      64.512   6.697  50.339  1.00 20.88           C  
ATOM    273  C   ALA B  30      65.015   8.085  50.734  1.00 16.97           C  
ATOM    274  O   ALA B  30      66.231   8.300  50.828  1.00 14.17           O  
ATOM    275  CB  ALA B  30      64.376   6.586  48.824  1.00 20.36           C  
ATOM    276  HN  ALA B  30      62.396   6.272  50.419  1.00  0.00           H  
ATOM    277  N   SER B  31      64.098   9.023  50.986  1.00 14.97           N  
ATOM    278  CA  SER B  31      64.498  10.363  51.455  1.00 17.27           C  
ATOM    279  C   SER B  31      65.211  10.281  52.799  1.00 20.85           C  
ATOM    280  O   SER B  31      66.300  10.837  52.971  1.00 17.02           O  
ATOM    281  CB  SER B  31      63.275  11.272  51.575  1.00 12.42           C  
ATOM    282  OG  SER B  31      62.631  11.415  50.326  1.00 17.32           O  
ATOM    283  HN  SER B  31      63.111   8.810  50.852  1.00  0.00           H  
ATOM    284  HG  SER B  31      61.871  11.980  50.401  1.00  0.00           H  
ATOM    285  N   ILE B  32      64.612   9.567  53.764  1.00 17.68           N  
ATOM    286  CA  ILE B  32      65.227   9.434  55.078  1.00 12.80           C  
ATOM    287  C   ILE B  32      66.594   8.775  54.959  1.00 15.89           C  
ATOM    288  O   ILE B  32      67.575   9.216  55.573  1.00 18.55           O  
ATOM    289  CB  ILE B  32      64.279   8.651  56.011  1.00 21.44           C  
ATOM    290  CG1 ILE B  32      62.997   9.462  56.257  1.00 22.69           C  
ATOM    291  CG2 ILE B  32      64.970   8.281  57.325  1.00 19.63           C  
ATOM    292  CD1 ILE B  32      61.917   8.707  57.017  1.00 25.44           C  
ATOM    293  HN  ILE B  32      63.720   9.112  53.576  1.00  0.00           H  
ATOM    294  N   ILE B  33      66.682   7.730  54.131  1.00 16.13           N  
ATOM    295  CA  ILE B  33      67.907   6.950  53.972  1.00 17.22           C  
ATOM    296  C   ILE B  33      69.005   7.766  53.297  1.00 15.30           C  
ATOM    297  O   ILE B  33      70.186   7.665  53.656  1.00 18.16           O  
ATOM    298  CB  ILE B  33      67.578   5.672  53.177  1.00 20.83           C  
ATOM    299  CG1 ILE B  33      67.100   4.585  54.134  1.00 18.03           C  
ATOM    300  CG2 ILE B  33      68.766   5.230  52.337  1.00 20.87           C  
ATOM    301  CD1 ILE B  33      66.205   3.571  53.480  1.00 28.45           C  
ATOM    302  HN  ILE B  33      65.861   7.465  53.588  1.00  0.00           H  
ATOM    303  N   GLY B  34      68.651   8.556  52.294  1.00 16.94           N  
ATOM    304  CA  GLY B  34      69.639   9.448  51.699  1.00 21.77           C  
ATOM    305  C   GLY B  34      70.145  10.506  52.670  1.00 18.73           C  
ATOM    306  O   GLY B  34      71.327  10.857  52.660  1.00 16.22           O  
ATOM    307  HN  GLY B  34      67.694   8.541  51.939  1.00  0.00           H  
ATOM    308  N   ILE B  35      69.274  11.012  53.540  1.00 17.55           N  
ATOM    309  CA  ILE B  35      69.757  11.929  54.577  1.00 16.38           C  
ATOM    310  C   ILE B  35      70.725  11.201  55.501  1.00 19.95           C  
ATOM    311  O   ILE B  35      71.825  11.697  55.796  1.00 18.88           O  
ATOM    312  CB  ILE B  35      68.579  12.561  55.341  1.00 21.10           C  
ATOM    313  CG1 ILE B  35      67.732  13.421  54.391  1.00 25.76           C  
ATOM    314  CG2 ILE B  35      69.076  13.448  56.503  1.00 19.66           C  
ATOM    315  CD1 ILE B  35      66.402  13.898  54.982  1.00 20.48           C  
ATOM    316  HN  ILE B  35      68.284  10.764  53.487  1.00  0.00           H  
ATOM    317  N   LEU B  36      70.363   9.970  55.906  1.00 20.02           N  
ATOM    318  CA  LEU B  36      71.254   9.180  56.747  1.00 15.34           C  
ATOM    319  C   LEU B  36      72.574   8.907  56.043  1.00 17.49           C  
ATOM    320  O   LEU B  36      73.643   8.940  56.668  1.00 16.84           O  
ATOM    321  CB  LEU B  36      70.576   7.861  57.146  1.00 18.72           C  
ATOM    322  CG  LEU B  36      71.451   6.845  57.894  1.00 19.11           C  
ATOM    323  CD1 LEU B  36      71.969   7.424  59.217  1.00 16.29           C  
ATOM    324  CD2 LEU B  36      70.681   5.546  58.148  1.00 20.16           C  
ATOM    325  HN  LEU B  36      69.462   9.586  55.622  1.00  0.00           H  
ATOM    326  N   HIS B  37      72.515   8.594  54.743  1.00 21.06           N  
ATOM    327  CA  HIS B  37      73.717   8.240  53.993  1.00 22.32           C  
ATOM    328  C   HIS B  37      74.741   9.375  54.018  1.00 17.43           C  
ATOM    329  O   HIS B  37      75.932   9.148  54.254  1.00 22.42           O  
ATOM    330  CB  HIS B  37      73.325   7.869  52.554  1.00 17.58           C  
ATOM    331  CG  HIS B  37      74.423   7.235  51.756  1.00 21.24           C  
ATOM    332  CD2 HIS B  37      75.722   6.995  52.051  1.00 23.05           C  
ATOM    333  ND1 HIS B  37      74.227   6.762  50.475  1.00 23.14           N  
ATOM    334  CE1 HIS B  37      75.358   6.256  50.014  1.00 24.32           C  
ATOM    335  NE2 HIS B  37      76.279   6.385  50.951  1.00 26.05           N  
ATOM    336  HN  HIS B  37      71.612   8.601  54.268  1.00  0.00           H  
ATOM    337  HD1 HIS B  37      73.345   6.798  49.963  1.00  0.00           H  
ATOM    338  HE2 HIS B  37      77.249   6.081  50.872  1.00  0.00           H  
ATOM    339  N   LEU B  38      74.302  10.609  53.796  1.00 20.56           N  
ATOM    340  CA  LEU B  38      75.262  11.717  53.849  1.00 21.58           C  
ATOM    341  C   LEU B  38      75.816  11.921  55.263  1.00 21.87           C  
ATOM    342  O   LEU B  38      77.015  12.173  55.433  1.00 22.21           O  
ATOM    343  CB  LEU B  38      74.626  13.004  53.325  1.00 25.90           C  
ATOM    344  CG  LEU B  38      75.544  14.241  53.312  1.00 23.02           C  
ATOM    345  CD1 LEU B  38      76.869  13.924  52.621  1.00 22.79           C  
ATOM    346  CD2 LEU B  38      74.860  15.382  52.618  1.00 28.90           C  
ATOM    347  HN  LEU B  38      73.318  10.783  53.592  1.00  0.00           H  
ATOM    348  N   ILE B  39      74.971  11.808  56.290  1.00 19.32           N  
ATOM    349  CA  ILE B  39      75.474  11.895  57.663  1.00 18.42           C  
ATOM    350  C   ILE B  39      76.577  10.871  57.899  1.00 23.56           C  
ATOM    351  O   ILE B  39      77.649  11.199  58.422  1.00 17.27           O  
ATOM    352  CB  ILE B  39      74.330  11.717  58.670  1.00 22.27           C  
ATOM    353  CG1 ILE B  39      73.294  12.823  58.479  1.00 22.68           C  
ATOM    354  CG2 ILE B  39      74.887  11.695  60.086  1.00 19.82           C  
ATOM    355  CD1 ILE B  39      72.073  12.667  59.356  1.00 24.15           C  
ATOM    356  HN  ILE B  39      73.975  11.662  56.119  1.00  0.00           H  
ATOM    357  N   LEU B  40      76.328   9.602  57.530  1.00 21.71           N  
ATOM    358  CA  LEU B  40      77.327   8.567  57.759  1.00 20.18           C  
ATOM    359  C   LEU B  40      78.585   8.832  56.939  1.00 25.43           C  
ATOM    360  O   LEU B  40      79.711   8.623  57.409  1.00 24.93           O  
ATOM    361  CB  LEU B  40      76.737   7.196  57.420  1.00 22.31           C  
ATOM    362  CG  LEU B  40      75.631   6.734  58.372  1.00 13.43           C  
ATOM    363  CD1 LEU B  40      75.102   5.352  57.962  1.00 16.31           C  
ATOM    364  CD2 LEU B  40      76.174   6.718  59.781  1.00 18.91           C  
ATOM    365  HN  LEU B  40      75.439   9.365  57.089  1.00  0.00           H  
ATOM    366  N   TRP B  41      78.411   9.282  55.702  1.00 22.49           N  
ATOM    367  CA  TRP B  41      79.551   9.511  54.827  1.00 26.19           C  
ATOM    368  C   TRP B  41      80.418  10.652  55.347  1.00 28.39           C  
ATOM    369  O   TRP B  41      81.652  10.570  55.309  1.00 31.88           O  
ATOM    370  CB  TRP B  41      79.049   9.785  53.412  1.00 31.57           C  
ATOM    371  CG  TRP B  41      80.096   9.782  52.350  1.00 35.39           C  
ATOM    372  CD1 TRP B  41      80.500   8.718  51.588  1.00 33.30           C  
ATOM    373  CD2 TRP B  41      80.860  10.907  51.908  1.00 26.93           C  
ATOM    374  CE2 TRP B  41      81.716  10.457  50.882  1.00 33.15           C  
ATOM    375  CE3 TRP B  41      80.906  12.254  52.284  1.00 30.08           C  
ATOM    376  NE1 TRP B  41      81.478   9.118  50.706  1.00 34.03           N  
ATOM    377  CZ2 TRP B  41      82.604  11.307  50.225  1.00 35.70           C  
ATOM    378  CZ3 TRP B  41      81.793  13.094  51.631  1.00 28.56           C  
ATOM    379  CH2 TRP B  41      82.630  12.618  50.619  1.00 28.65           C  
ATOM    380  HN  TRP B  41      77.467   9.470  55.360  1.00  0.00           H  
ATOM    381  HE1 TRP B  41      81.951   8.515  50.031  1.00  0.00           H  
ATOM    382  N   ILE B  42      79.796  11.712  55.861  1.00 21.97           N  
ATOM    383  CA  ILE B  42      80.569  12.792  56.465  1.00 30.64           C  
ATOM    384  C   ILE B  42      81.296  12.295  57.707  1.00 35.92           C  
ATOM    385  O   ILE B  42      82.495  12.545  57.886  1.00 35.68           O  
ATOM    386  CB  ILE B  42      79.669  13.995  56.785  1.00 29.99           C  
ATOM    387  CG1 ILE B  42      79.212  14.675  55.499  1.00 28.37           C  
ATOM    388  CG2 ILE B  42      80.394  14.971  57.694  1.00 37.39           C  
ATOM    389  CD1 ILE B  42      78.228  15.800  55.731  1.00 35.19           C  
ATOM    390  HN  ILE B  42      78.778  11.768  55.833  1.00  0.00           H  
ATOM    391  N   LEU B  43      80.584  11.587  58.591  1.00 36.17           N  
ATOM    392  CA  LEU B  43      81.229  11.037  59.778  1.00 37.74           C  
ATOM    393  C   LEU B  43      82.357  10.098  59.394  1.00 39.91           C  
ATOM    394  O   LEU B  43      83.410  10.074  60.045  1.00 35.15           O  
ATOM    395  CB  LEU B  43      80.220  10.297  60.657  1.00 33.88           C  
ATOM    396  CG  LEU B  43      79.084  11.067  61.317  1.00 36.03           C  
ATOM    397  CD1 LEU B  43      78.423  10.180  62.363  1.00 32.46           C  
ATOM    398  CD2 LEU B  43      79.597  12.354  61.945  1.00 37.63           C  
ATOM    399  HN  LEU B  43      79.588  11.432  58.434  1.00  0.00           H  
ATOM    400  N   ASP B  44      82.148   9.297  58.347  1.00 37.44           N  
ATOM    401  CA  ASP B  44      83.194   8.380  57.931  1.00 33.87           C  
ATOM    402  C   ASP B  44      84.428   9.118  57.435  1.00 43.74           C  
ATOM    403  O   ASP B  44      85.536   8.581  57.525  1.00 50.55           O  
ATOM    404  CB  ASP B  44      82.679   7.431  56.853  1.00 43.32           C  
ATOM    405  CG  ASP B  44      83.701   6.385  56.483  1.00 48.35           C  
ATOM    406  OD1 ASP B  44      84.101   5.604  57.375  1.00 54.51           O  
ATOM    407  OD2 ASP B  44      84.117   6.358  55.307  1.00 59.90           O1-
ATOM    408  HN  ASP B  44      81.262   9.328  57.844  1.00  0.00           H  
ATOM    409  N   ARG B  45      84.266  10.339  56.931  1.00 39.42           N  
ATOM    410  CA  ARG B  45      85.418  11.122  56.524  1.00 50.09           C  
ATOM    411  C   ARG B  45      86.016  11.940  57.664  1.00 52.96           C  
ATOM    412  O   ARG B  45      87.196  12.295  57.593  1.00 66.97           O  
ATOM    413  CB  ARG B  45      85.039  12.035  55.353  1.00 53.15           C  
ATOM    414  CG  ARG B  45      84.613  11.261  54.112  1.00 47.43           C  
ATOM    415  CD  ARG B  45      85.664  10.219  53.762  1.00 58.69           C  
ATOM    416  NE  ARG B  45      85.243   9.284  52.720  1.00 53.73           N  
ATOM    417  CZ  ARG B  45      85.294   9.549  51.419  1.00 58.79           C  
ATOM    418  NH1 ARG B  45      85.731  10.732  51.000  1.00 58.07           N1+
ATOM    419  NH2 ARG B  45      84.902   8.635  50.535  1.00 55.54           N  
ATOM    420  HN  ARG B  45      83.328  10.727  56.831  1.00  0.00           H  
ATOM    421  HE  ARG B  45      84.889   8.373  53.009  1.00  0.00           H  
ATOM    422 1HH1 ARG B  45      85.769  10.935  50.000  1.00  0.00           H  
ATOM    423 2HH1 ARG B  45      86.031  11.432  51.677  1.00  0.00           H  
ATOM    424 1HH2 ARG B  45      84.941   8.838  49.537  1.00  0.00           H  
ATOM    425 2HH2 ARG B  45      84.567   7.727  50.857  1.00  0.00           H  
ATOM    426  N   LEU B  46      85.251  12.223  58.715  1.00 50.45           N  
ATOM    427  CA  LEU B  46      85.758  13.002  59.844  1.00 49.45           C  
ATOM    428  C   LEU B  46      86.811  12.223  60.635  1.00 59.34           C  
ATOM    429  O   LEU B  46      86.851  12.284  61.869  1.00 60.13           O  
ATOM    430  CB  LEU B  46      84.614  13.421  60.769  1.00 48.17           C  
ATOM    431  CG  LEU B  46      83.614  14.461  60.252  1.00 59.65           C  
ATOM    432  CD1 LEU B  46      82.537  14.737  61.300  1.00 54.40           C  
ATOM    433  CD2 LEU B  46      84.324  15.758  59.843  1.00 62.41           C  
ATOM    434  HN  LEU B  46      84.288  11.889  58.734  1.00  0.00           H  
TER   
ATOM    435  N   ASP C  24      55.989   8.703  39.975  1.00 52.26           N  
ATOM    436  CA  ASP C  24      56.758   8.862  38.744  1.00 41.88           C  
ATOM    437  C   ASP C  24      57.883   7.831  38.691  1.00 39.07           C  
ATOM    438  O   ASP C  24      58.647   7.695  39.651  1.00 38.59           O  
ATOM    439  CB  ASP C  24      57.309  10.283  38.639  1.00 50.50           C  
ATOM    440  CG  ASP C  24      58.098  10.510  37.368  1.00 50.99           C  
ATOM    441  OD1 ASP C  24      57.488  10.882  36.338  1.00 61.52           O  
ATOM    442  OD2 ASP C  24      59.333  10.320  37.405  1.00 48.87           O1-
ATOM    443  HN1 ASP C  24      55.621   7.753  40.045  1.00  0.00           H  
ATOM    444  HN2 ASP C  24      55.251   9.402  40.054  1.00  0.00           H  
ATOM    445  HN3 ASP C  24      56.534   8.961  40.798  1.00  0.00           H  
ATOM    446  N   PRO C  25      57.967   7.104  37.569  1.00 44.40           N  
ATOM    447  CA  PRO C  25      58.918   5.980  37.477  1.00 36.86           C  
ATOM    448  C   PRO C  25      60.373   6.352  37.716  1.00 26.94           C  
ATOM    449  O   PRO C  25      61.124   5.548  38.278  1.00 27.81           O  
ATOM    450  CB  PRO C  25      58.698   5.469  36.047  1.00 35.85           C  
ATOM    451  CG  PRO C  25      57.285   5.836  35.742  1.00 39.78           C  
ATOM    452  CD  PRO C  25      57.060   7.158  36.410  1.00 41.41           C  
ATOM    453  N   LEU C  26      60.813   7.529  37.260  1.00 30.74           N  
ATOM    454  CA  LEU C  26      62.196   7.927  37.499  1.00 27.18           C  
ATOM    455  C   LEU C  26      62.465   8.154  38.990  1.00 24.27           C  
ATOM    456  O   LEU C  26      63.518   7.762  39.505  1.00 26.66           O  
ATOM    457  CB  LEU C  26      62.518   9.187  36.692  1.00 26.44           C  
ATOM    458  CG  LEU C  26      63.830   9.858  37.059  1.00 25.43           C  
ATOM    459  CD1 LEU C  26      65.009   9.010  36.650  1.00 20.72           C  
ATOM    460  CD2 LEU C  26      63.897  11.262  36.419  1.00 30.85           C  
ATOM    461  HN  LEU C  26      60.184   8.145  36.746  1.00  0.00           H  
ATOM    462  N   VAL C  27      61.536   8.800  39.691  1.00 21.25           N  
ATOM    463  CA  VAL C  27      61.710   9.012  41.126  1.00 24.77           C  
ATOM    464  C   VAL C  27      61.651   7.679  41.872  1.00 28.89           C  
ATOM    465  O   VAL C  27      62.398   7.449  42.833  1.00 23.27           O  
ATOM    466  CB  VAL C  27      60.657  10.006  41.640  1.00 26.69           C  
ATOM    467  CG1 VAL C  27      60.797  10.209  43.146  1.00 31.12           C  
ATOM    468  CG2 VAL C  27      60.775  11.341  40.900  1.00 24.87           C  
ATOM    469  HN  VAL C  27      60.698   9.150  39.224  1.00  0.00           H  
ATOM    470  N   VAL C  28      60.780   6.773  41.432  1.00 26.65           N  
ATOM    471  CA  VAL C  28      60.711   5.458  42.061  1.00 22.40           C  
ATOM    472  C   VAL C  28      62.000   4.687  41.817  1.00 20.26           C  
ATOM    473  O   VAL C  28      62.552   4.060  42.727  1.00 24.71           O  
ATOM    474  CB  VAL C  28      59.476   4.695  41.560  1.00 25.15           C  
ATOM    475  CG1 VAL C  28      59.427   3.316  42.190  1.00 31.76           C  
ATOM    476  CG2 VAL C  28      58.227   5.462  41.918  1.00 35.25           C  
ATOM    477  HN  VAL C  28      60.159   6.999  40.654  1.00  0.00           H  
ATOM    478  N   ALA C  29      62.519   4.733  40.594  1.00 23.78           N  
ATOM    479  CA  ALA C  29      63.775   4.046  40.326  1.00 21.03           C  
ATOM    480  C   ALA C  29      64.902   4.585  41.208  1.00 21.64           C  
ATOM    481  O   ALA C  29      65.669   3.818  41.801  1.00 21.36           O  
ATOM    482  CB  ALA C  29      64.123   4.166  38.843  1.00 28.43           C  
ATOM    483  HN  ALA C  29      62.042   5.246  39.851  1.00  0.00           H  
ATOM    484  N   ALA C  30      65.030   5.911  41.303  1.00 20.32           N  
ATOM    485  CA  ALA C  30      66.100   6.473  42.124  1.00 20.36           C  
ATOM    486  C   ALA C  30      65.919   6.123  43.600  1.00 18.25           C  
ATOM    487  O   ALA C  30      66.903   5.947  44.333  1.00 17.52           O  
ATOM    488  CB  ALA C  30      66.157   7.998  41.938  1.00 20.80           C  
ATOM    489  HN  ALA C  30      64.385   6.526  40.808  1.00  0.00           H  
ATOM    490  N   SER C  31      64.670   6.049  44.059  1.00 16.14           N  
ATOM    491  CA  SER C  31      64.400   5.651  45.437  1.00 20.87           C  
ATOM    492  C   SER C  31      64.957   4.263  45.731  1.00 23.87           C  
ATOM    493  O   SER C  31      65.668   4.058  46.730  1.00 19.01           O  
ATOM    494  CB  SER C  31      62.888   5.690  45.694  1.00 21.79           C  
ATOM    495  OG  SER C  31      62.407   7.023  45.576  1.00 22.05           O  
ATOM    496  HN  SER C  31      63.892   6.276  43.439  1.00  0.00           H  
ATOM    497  HG  SER C  31      61.470   7.047  45.736  1.00  0.00           H  
ATOM    498  N   ILE C  32      64.629   3.290  44.873  1.00 17.40           N  
ATOM    499  CA  ILE C  32      65.164   1.938  45.024  1.00 19.39           C  
ATOM    500  C   ILE C  32      66.685   1.977  44.961  1.00 18.79           C  
ATOM    501  O   ILE C  32      67.377   1.329  45.755  1.00 16.19           O  
ATOM    502  CB  ILE C  32      64.571   1.027  43.931  1.00 21.22           C  
ATOM    503  CG1 ILE C  32      63.071   0.815  44.172  1.00 23.36           C  
ATOM    504  CG2 ILE C  32      65.346  -0.285  43.811  1.00 19.99           C  
ATOM    505  CD1 ILE C  32      62.316   0.384  42.937  1.00 25.37           C  
ATOM    506  HN  ILE C  32      63.994   3.494  44.101  1.00  0.00           H  
ATOM    507  N   ILE C  33      67.220   2.779  44.038  1.00 20.68           N  
ATOM    508  CA  ILE C  33      68.658   2.818  43.811  1.00 16.40           C  
ATOM    509  C   ILE C  33      69.372   3.457  44.991  1.00 18.88           C  
ATOM    510  O   ILE C  33      70.494   3.065  45.342  1.00 20.69           O  
ATOM    511  CB  ILE C  33      68.940   3.566  42.497  1.00 18.36           C  
ATOM    512  CG1 ILE C  33      68.719   2.623  41.312  1.00 29.61           C  
ATOM    513  CG2 ILE C  33      70.348   4.147  42.512  1.00 20.89           C  
ATOM    514  CD1 ILE C  33      68.681   3.334  39.976  1.00 38.33           C  
ATOM    515  HN  ILE C  33      66.610   3.378  43.481  1.00  0.00           H  
ATOM    516  N   GLY C  34      68.747   4.467  45.607  1.00 23.68           N  
ATOM    517  CA  GLY C  34      69.346   5.089  46.781  1.00 25.07           C  
ATOM    518  C   GLY C  34      69.346   4.159  47.983  1.00 17.54           C  
ATOM    519  O   GLY C  34      70.318   4.104  48.741  1.00 22.42           O  
ATOM    520  HN  GLY C  34      67.851   4.803  45.254  1.00  0.00           H  
ATOM    521  N   ILE C  35      68.257   3.418  48.173  1.00 23.89           N  
ATOM    522  CA  ILE C  35      68.246   2.358  49.188  1.00 19.40           C  
ATOM    523  C   ILE C  35      69.404   1.396  48.957  1.00 20.16           C  
ATOM    524  O   ILE C  35      70.197   1.113  49.865  1.00 20.30           O  
ATOM    525  CB  ILE C  35      66.891   1.632  49.186  1.00 18.33           C  
ATOM    526  CG1 ILE C  35      65.803   2.583  49.702  1.00 25.02           C  
ATOM    527  CG2 ILE C  35      66.973   0.337  50.024  1.00 23.59           C  
ATOM    528  CD1 ILE C  35      64.389   2.217  49.287  1.00 21.03           C  
ATOM    529  HN  ILE C  35      67.425   3.587  47.609  1.00  0.00           H  
ATOM    530  N   LEU C  36      69.523   0.884  47.728  1.00 19.66           N  
ATOM    531  CA  LEU C  36      70.641   0.015  47.384  1.00 15.56           C  
ATOM    532  C   LEU C  36      71.967   0.674  47.697  1.00 17.15           C  
ATOM    533  O   LEU C  36      72.855   0.057  48.291  1.00 15.47           O  
ATOM    534  CB  LEU C  36      70.592  -0.344  45.897  1.00 22.24           C  
ATOM    535  CG  LEU C  36      71.752  -1.202  45.388  1.00 19.35           C  
ATOM    536  CD1 LEU C  36      71.672  -2.614  45.994  1.00 15.37           C  
ATOM    537  CD2 LEU C  36      71.731  -1.267  43.864  1.00 19.72           C  
ATOM    538  HN  LEU C  36      68.821   1.104  47.020  1.00  0.00           H  
ATOM    539  N   HIS C  37      72.130   1.935  47.266  1.00 18.17           N  
ATOM    540  CA  HIS C  37      73.401   2.623  47.434  1.00 19.17           C  
ATOM    541  C   HIS C  37      73.857   2.602  48.883  1.00 15.27           C  
ATOM    542  O   HIS C  37      75.023   2.305  49.177  1.00 16.18           O  
ATOM    543  CB  HIS C  37      73.289   4.072  46.930  1.00 16.06           C  
ATOM    544  CG  HIS C  37      74.608   4.744  46.742  1.00 20.33           C  
ATOM    545  CD2 HIS C  37      75.867   4.333  47.027  1.00 21.72           C  
ATOM    546  ND1 HIS C  37      74.731   6.005  46.194  1.00 22.22           N  
ATOM    547  CE1 HIS C  37      76.007   6.340  46.150  1.00 21.84           C  
ATOM    548  NE2 HIS C  37      76.718   5.345  46.652  1.00 22.88           N  
ATOM    549  HN  HIS C  37      71.354   2.417  46.815  1.00  0.00           H  
ATOM    550  HD1 HIS C  37      73.957   6.586  45.873  1.00  0.00           H  
ATOM    551  HE2 HIS C  37      77.733   5.331  46.746  1.00  0.00           H  
ATOM    552  N   LEU C  38      72.963   2.955  49.807  1.00 17.40           N  
ATOM    553  CA  LEU C  38      73.366   2.986  51.212  1.00 20.72           C  
ATOM    554  C   LEU C  38      73.737   1.590  51.717  1.00 21.47           C  
ATOM    555  O   LEU C  38      74.743   1.414  52.427  1.00 21.22           O  
ATOM    556  CB  LEU C  38      72.251   3.586  52.066  1.00 23.91           C  
ATOM    557  CG  LEU C  38      72.563   3.463  53.557  1.00 25.31           C  
ATOM    558  CD1 LEU C  38      73.891   4.147  53.854  1.00 20.14           C  
ATOM    559  CD2 LEU C  38      71.444   4.053  54.388  1.00 31.36           C  
ATOM    560  HN  LEU C  38      72.010   3.201  49.537  1.00  0.00           H  
ATOM    561  N   ILE C  39      72.940   0.581  51.364  1.00 19.42           N  
ATOM    562  CA  ILE C  39      73.276  -0.797  51.737  1.00 16.26           C  
ATOM    563  C   ILE C  39      74.692  -1.129  51.296  1.00 18.47           C  
ATOM    564  O   ILE C  39      75.527  -1.571  52.090  1.00 18.07           O  
ATOM    565  CB  ILE C  39      72.264  -1.781  51.128  1.00 20.05           C  
ATOM    566  CG1 ILE C  39      70.845  -1.486  51.630  1.00 25.77           C  
ATOM    567  CG2 ILE C  39      72.681  -3.264  51.395  1.00 18.18           C  
ATOM    568  CD1 ILE C  39      69.866  -2.623  51.293  1.00 26.22           C  
ATOM    569  HN  ILE C  39      72.091   0.769  50.831  1.00  0.00           H  
ATOM    570  N   LEU C  40      74.988  -0.906  50.013  1.00 21.64           N  
ATOM    571  CA  LEU C  40      76.289  -1.296  49.486  1.00 19.47           C  
ATOM    572  C   LEU C  40      77.401  -0.563  50.210  1.00 26.19           C  
ATOM    573  O   LEU C  40      78.368  -1.175  50.680  1.00 23.89           O  
ATOM    574  CB  LEU C  40      76.336  -1.020  47.986  1.00 23.20           C  
ATOM    575  CG  LEU C  40      75.326  -1.813  47.156  1.00 22.74           C  
ATOM    576  CD1 LEU C  40      75.427  -1.391  45.692  1.00 26.51           C  
ATOM    577  CD2 LEU C  40      75.534  -3.331  47.339  1.00 17.33           C  
ATOM    578  HN  LEU C  40      74.302  -0.462  49.403  1.00  0.00           H  
ATOM    579  N   TRP C  41      77.265   0.765  50.314  1.00 24.27           N  
ATOM    580  CA  TRP C  41      78.268   1.582  50.980  1.00 23.26           C  
ATOM    581  C   TRP C  41      78.506   1.109  52.406  1.00 22.54           C  
ATOM    582  O   TRP C  41      79.653   0.921  52.820  1.00 23.48           O  
ATOM    583  CB  TRP C  41      77.837   3.048  50.959  1.00 21.36           C  
ATOM    584  CG  TRP C  41      78.843   3.921  51.581  1.00 27.68           C  
ATOM    585  CD1 TRP C  41      79.938   4.464  50.978  1.00 33.99           C  
ATOM    586  CD2 TRP C  41      78.874   4.354  52.943  1.00 30.29           C  
ATOM    587  CE2 TRP C  41      80.017   5.166  53.096  1.00 36.62           C  
ATOM    588  CE3 TRP C  41      78.047   4.136  54.050  1.00 32.46           C  
ATOM    589  NE1 TRP C  41      80.650   5.215  51.881  1.00 34.76           N  
ATOM    590  CZ2 TRP C  41      80.350   5.760  54.305  1.00 30.12           C  
ATOM    591  CZ3 TRP C  41      78.378   4.728  55.249  1.00 25.87           C  
ATOM    592  CH2 TRP C  41      79.520   5.530  55.371  1.00 38.43           C  
ATOM    593  HN  TRP C  41      76.439   1.214  49.918  1.00  0.00           H  
ATOM    594  HE1 TRP C  41      81.508   5.726  51.681  1.00  0.00           H  
ATOM    595  N   ILE C  42      77.434   0.907  53.172  1.00 18.08           N  
ATOM    596  CA  ILE C  42      77.608   0.386  54.530  1.00 26.46           C  
ATOM    597  C   ILE C  42      78.424  -0.901  54.508  1.00 33.09           C  
ATOM    598  O   ILE C  42      79.406  -1.052  55.248  1.00 33.85           O  
ATOM    599  CB  ILE C  42      76.246   0.182  55.217  1.00 27.54           C  
ATOM    600  CG1 ILE C  42      75.692   1.529  55.687  1.00 30.52           C  
ATOM    601  CG2 ILE C  42      76.392  -0.742  56.427  1.00 35.51           C  
ATOM    602  CD1 ILE C  42      74.207   1.500  56.056  1.00 31.08           C  
ATOM    603  HN  ILE C  42      76.500   1.113  52.817  1.00  0.00           H  
ATOM    604  N   LEU C  43      78.047  -1.839  53.635  1.00 27.64           N  
ATOM    605  CA  LEU C  43      78.774  -3.101  53.558  1.00 27.17           C  
ATOM    606  C   LEU C  43      80.223  -2.878  53.148  1.00 38.11           C  
ATOM    607  O   LEU C  43      81.143  -3.497  53.705  1.00 35.99           O  
ATOM    608  CB  LEU C  43      78.074  -4.032  52.573  1.00 29.38           C  
ATOM    609  CG  LEU C  43      76.665  -4.420  53.007  1.00 28.49           C  
ATOM    610  CD1 LEU C  43      75.999  -5.282  51.942  1.00 30.07           C  
ATOM    611  CD2 LEU C  43      76.733  -5.167  54.329  1.00 29.51           C  
ATOM    612  HN  LEU C  43      77.249  -1.673  53.021  1.00  0.00           H  
ATOM    613  N   ASP C  44      80.445  -2.000  52.168  1.00 28.98           N  
ATOM    614  CA  ASP C  44      81.802  -1.697  51.739  1.00 41.41           C  
ATOM    615  C   ASP C  44      82.666  -1.227  52.903  1.00 41.10           C  
ATOM    616  O   ASP C  44      83.880  -1.452  52.902  1.00 50.67           O  
ATOM    617  CB  ASP C  44      81.770  -0.646  50.626  1.00 32.90           C  
ATOM    618  CG  ASP C  44      83.133  -0.394  50.023  1.00 41.33           C  
ATOM    619  OD1 ASP C  44      83.837   0.520  50.508  1.00 59.13           O  
ATOM    620  OD2 ASP C  44      83.506  -1.111  49.071  1.00 42.49           O1-
ATOM    621  HN  ASP C  44      79.656  -1.537  51.716  1.00  0.00           H  
ATOM    622  N   ARG C  45      82.067  -0.582  53.905  1.00 43.72           N  
ATOM    623  CA  ARG C  45      82.832  -0.137  55.065  1.00 43.93           C  
ATOM    624  C   ARG C  45      82.991  -1.232  56.109  1.00 47.84           C  
ATOM    625  O   ARG C  45      83.922  -1.166  56.919  1.00 54.00           O  
ATOM    626  CB  ARG C  45      82.175   1.092  55.694  1.00 43.27           C  
ATOM    627  CG  ARG C  45      82.259   2.303  54.808  1.00 49.18           C  
ATOM    628  CD  ARG C  45      83.373   2.122  53.790  1.00 53.02           C  
ATOM    629  NE  ARG C  45      83.675   3.363  53.090  1.00 57.02           N  
ATOM    630  CZ  ARG C  45      84.770   4.090  53.293  1.00 64.76           C  
ATOM    631  NH1 ARG C  45      85.684   3.695  54.174  1.00 62.28           N1+
ATOM    632  NH2 ARG C  45      84.955   5.211  52.606  1.00 82.20           N  
ATOM    633  HN  ARG C  45      81.067  -0.397  53.859  1.00  0.00           H  
ATOM    634  HE  ARG C  45      83.003   3.697  52.399  1.00  0.00           H  
ATOM    635 1HH1 ARG C  45      85.542   2.834  54.701  1.00  0.00           H  
ATOM    636 2HH1 ARG C  45      86.525   4.253  54.330  1.00  0.00           H  
ATOM    637 1HH2 ARG C  45      84.255   5.514  51.931  1.00  0.00           H  
ATOM    638 2HH2 ARG C  45      85.796   5.768  52.763  1.00  0.00           H  
ATOM    639  N   LEU C  46      82.114  -2.227  56.102  1.00 43.96           N  
ATOM    640  CA  LEU C  46      82.204  -3.362  57.011  1.00 55.75           C  
ATOM    641  C   LEU C  46      83.065  -4.472  56.416  1.00 51.60           C  
ATOM    642  O   LEU C  46      84.185  -4.222  55.961  1.00 48.04           O  
ATOM    643  CB  LEU C  46      80.803  -3.881  57.336  1.00 49.07           C  
ATOM    644  CG  LEU C  46      79.958  -2.816  58.036  1.00 45.07           C  
ATOM    645  CD1 LEU C  46      78.596  -3.345  58.467  1.00 55.60           C  
ATOM    646  CD2 LEU C  46      80.722  -2.265  59.224  1.00 47.96           C  
ATOM    647  HN  LEU C  46      81.344  -2.196  55.432  1.00  0.00           H  
TER   
ATOM    648  N   ASP D  24      58.550  18.441  40.360  1.00 41.73           N  
ATOM    649  CA  ASP D  24      59.560  19.290  40.981  1.00 42.23           C  
ATOM    650  C   ASP D  24      60.904  19.016  40.321  1.00 37.75           C  
ATOM    651  O   ASP D  24      61.374  17.876  40.322  1.00 31.10           O  
ATOM    652  CB  ASP D  24      59.631  19.038  42.494  1.00 50.42           C  
ATOM    653  CG  ASP D  24      60.390  20.129  43.243  1.00 44.59           C  
ATOM    654  OD1 ASP D  24      61.388  20.639  42.702  1.00 42.98           O  
ATOM    655  OD2 ASP D  24      59.985  20.479  44.377  1.00 43.78           O1-
ATOM    656  HN1 ASP D  24      58.504  18.609  39.356  1.00  0.00           H  
ATOM    657  HN2 ASP D  24      57.639  18.553  40.804  1.00  0.00           H  
ATOM    658  HN3 ASP D  24      58.705  17.455  40.571  1.00  0.00           H  
ATOM    659  N   PRO D  25      61.513  20.057  39.743  1.00 30.69           N  
ATOM    660  CA  PRO D  25      62.793  19.853  39.047  1.00 28.93           C  
ATOM    661  C   PRO D  25      63.921  19.502  39.995  1.00 25.13           C  
ATOM    662  O   PRO D  25      64.883  18.846  39.581  1.00 26.04           O  
ATOM    663  CB  PRO D  25      63.030  21.201  38.342  1.00 35.02           C  
ATOM    664  CG  PRO D  25      62.346  22.200  39.234  1.00 35.05           C  
ATOM    665  CD  PRO D  25      61.113  21.478  39.766  1.00 43.13           C  
ATOM    666  N   LEU D  26      63.838  19.928  41.258  1.00 23.50           N  
ATOM    667  CA  LEU D  26      64.820  19.496  42.248  1.00 25.34           C  
ATOM    668  C   LEU D  26      64.732  17.995  42.468  1.00 20.94           C  
ATOM    669  O   LEU D  26      65.756  17.320  42.608  1.00 17.61           O  
ATOM    670  CB  LEU D  26      64.601  20.225  43.574  1.00 26.44           C  
ATOM    671  CG  LEU D  26      65.768  21.069  44.110  1.00 40.46           C  
ATOM    672  CD1 LEU D  26      66.277  22.030  43.040  1.00 22.50           C  
ATOM    673  CD2 LEU D  26      65.346  21.841  45.367  1.00 39.88           C  
ATOM    674  HN  LEU D  26      63.085  20.560  41.531  1.00  0.00           H  
ATOM    675  N   VAL D  27      63.508  17.470  42.552  1.00 16.47           N  
ATOM    676  CA  VAL D  27      63.327  16.048  42.850  1.00 23.03           C  
ATOM    677  C   VAL D  27      63.692  15.198  41.639  1.00 22.65           C  
ATOM    678  O   VAL D  27      64.321  14.143  41.772  1.00 25.82           O  
ATOM    679  CB  VAL D  27      61.885  15.770  43.316  1.00 27.48           C  
ATOM    680  CG1 VAL D  27      61.712  14.277  43.651  1.00 21.98           C  
ATOM    681  CG2 VAL D  27      61.535  16.639  44.503  1.00 24.95           C  
ATOM    682  HN  VAL D  27      62.691  18.065  42.408  1.00  0.00           H  
ATOM    683  N   VAL D  28      63.289  15.630  40.442  1.00 22.63           N  
ATOM    684  CA  VAL D  28      63.665  14.911  39.231  1.00 24.07           C  
ATOM    685  C   VAL D  28      65.171  14.987  39.019  1.00 26.05           C  
ATOM    686  O   VAL D  28      65.803  14.011  38.598  1.00 21.58           O  
ATOM    687  CB  VAL D  28      62.884  15.463  38.025  1.00 26.58           C  
ATOM    688  CG1 VAL D  28      63.282  14.739  36.761  1.00 33.32           C  
ATOM    689  CG2 VAL D  28      61.375  15.335  38.264  1.00 25.32           C  
ATOM    690  HN  VAL D  28      62.714  16.470  40.375  1.00  0.00           H  
ATOM    691  N   ALA D  29      65.773  16.145  39.306  1.00 23.06           N  
ATOM    692  CA  ALA D  29      67.214  16.294  39.134  1.00 24.10           C  
ATOM    693  C   ALA D  29      67.979  15.443  40.137  1.00 17.71           C  
ATOM    694  O   ALA D  29      69.011  14.854  39.801  1.00 20.19           O  
ATOM    695  CB  ALA D  29      67.613  17.775  39.267  1.00 24.21           C  
ATOM    696  HN  ALA D  29      65.220  16.932  39.647  1.00  0.00           H  
ATOM    697  N   ALA D  30      67.500  15.375  41.380  1.00 18.84           N  
ATOM    698  CA  ALA D  30      68.173  14.562  42.383  1.00 17.60           C  
ATOM    699  C   ALA D  30      68.018  13.076  42.079  1.00 21.27           C  
ATOM    700  O   ALA D  30      68.908  12.278  42.404  1.00 17.02           O  
ATOM    701  CB  ALA D  30      67.628  14.884  43.782  1.00 18.67           C  
ATOM    702  HN  ALA D  30      66.659  15.897  41.630  1.00  0.00           H  
ATOM    703  N   SER D  31      66.904  12.698  41.452  1.00 19.43           N  
ATOM    704  CA  SER D  31      66.728  11.315  41.006  1.00 20.78           C  
ATOM    705  C   SER D  31      67.814  10.926  40.014  1.00 22.54           C  
ATOM    706  O   SER D  31      68.532   9.942  40.210  1.00 20.36           O  
ATOM    707  CB  SER D  31      65.346  11.151  40.380  1.00 22.71           C  
ATOM    708  OG  SER D  31      64.322  11.417  41.323  1.00 20.54           O  
ATOM    709  HN  SER D  31      66.166  13.380  41.280  1.00  0.00           H  
ATOM    710  HG  SER D  31      63.462  11.315  40.934  1.00  0.00           H  
ATOM    711  N   ILE D  32      67.972  11.721  38.949  1.00 22.34           N  
ATOM    712  CA  ILE D  32      69.011  11.455  37.965  1.00 14.00           C  
ATOM    713  C   ILE D  32      70.384  11.455  38.624  1.00 19.48           C  
ATOM    714  O   ILE D  32      71.210  10.573  38.370  1.00 19.12           O  
ATOM    715  CB  ILE D  32      68.927  12.486  36.824  1.00 21.24           C  
ATOM    716  CG1 ILE D  32      67.633  12.272  36.028  1.00 23.46           C  
ATOM    717  CG2 ILE D  32      70.174  12.414  35.962  1.00 27.39           C  
ATOM    718  CD1 ILE D  32      67.203  13.439  35.194  1.00 25.41           C  
ATOM    719  HN  ILE D  32      67.355  12.523  38.826  1.00  0.00           H  
ATOM    720  N   ILE D  33      70.656  12.467  39.464  1.00 17.53           N  
ATOM    721  CA  ILE D  33      71.957  12.588  40.116  1.00 17.88           C  
ATOM    722  C   ILE D  33      72.199  11.411  41.064  1.00 16.86           C  
ATOM    723  O   ILE D  33      73.330  10.939  41.215  1.00 21.93           O  
ATOM    724  CB  ILE D  33      72.047  13.954  40.842  1.00 20.10           C  
ATOM    725  CG1 ILE D  33      72.253  15.079  39.834  1.00 20.25           C  
ATOM    726  CG2 ILE D  33      73.155  13.958  41.860  1.00 23.74           C  
ATOM    727  CD1 ILE D  33      72.214  16.508  40.447  1.00 32.27           C  
ATOM    728  HN  ILE D  33      69.939  13.165  39.652  1.00  0.00           H  
ATOM    729  N   GLY D  34      71.152  10.935  41.728  1.00 24.46           N  
ATOM    730  CA  GLY D  34      71.305   9.773  42.595  1.00 23.21           C  
ATOM    731  C   GLY D  34      71.590   8.505  41.811  1.00 21.82           C  
ATOM    732  O   GLY D  34      72.448   7.699  42.196  1.00 23.10           O  
ATOM    733  HN  GLY D  34      70.241  11.383  41.632  1.00  0.00           H  
ATOM    734  N   ILE D  35      70.893   8.317  40.694  1.00 18.57           N  
ATOM    735  CA  ILE D  35      71.212   7.187  39.827  1.00 22.19           C  
ATOM    736  C   ILE D  35      72.667   7.279  39.378  1.00 28.19           C  
ATOM    737  O   ILE D  35      73.423   6.309  39.464  1.00 17.88           O  
ATOM    738  CB  ILE D  35      70.232   7.143  38.641  1.00 21.94           C  
ATOM    739  CG1 ILE D  35      68.847   6.724  39.142  1.00 20.71           C  
ATOM    740  CG2 ILE D  35      70.755   6.247  37.533  1.00 23.53           C  
ATOM    741  CD1 ILE D  35      67.693   7.098  38.238  1.00 22.73           C  
ATOM    742  HN  ILE D  35      70.140   8.958  40.444  1.00  0.00           H  
ATOM    743  N   LEU D  36      73.098   8.479  38.956  1.00 20.64           N  
ATOM    744  CA  LEU D  36      74.476   8.664  38.506  1.00 16.36           C  
ATOM    745  C   LEU D  36      75.474   8.348  39.613  1.00 14.02           C  
ATOM    746  O   LEU D  36      76.514   7.730  39.365  1.00 19.82           O  
ATOM    747  CB  LEU D  36      74.670  10.115  38.018  1.00 20.16           C  
ATOM    748  CG  LEU D  36      76.118  10.549  37.786  1.00 18.78           C  
ATOM    749  CD1 LEU D  36      76.739   9.743  36.652  1.00 26.53           C  
ATOM    750  CD2 LEU D  36      76.246  12.081  37.528  1.00 19.20           C  
ATOM    751  HN  LEU D  36      72.456   9.272  38.948  1.00  0.00           H  
ATOM    752  N   HIS D  37      75.200   8.811  40.834  1.00 18.47           N  
ATOM    753  CA  HIS D  37      76.125   8.611  41.947  1.00 18.42           C  
ATOM    754  C   HIS D  37      76.332   7.124  42.235  1.00 18.89           C  
ATOM    755  O   HIS D  37      77.451   6.685  42.518  1.00 17.81           O  
ATOM    756  CB  HIS D  37      75.588   9.328  43.196  1.00 17.35           C  
ATOM    757  CG  HIS D  37      76.565   9.398  44.330  1.00 19.97           C  
ATOM    758  CD2 HIS D  37      77.864   9.028  44.422  1.00 21.26           C  
ATOM    759  ND1 HIS D  37      76.229   9.923  45.563  1.00 21.68           N  
ATOM    760  CE1 HIS D  37      77.277   9.863  46.365  1.00 20.91           C  
ATOM    761  NE2 HIS D  37      78.282   9.322  45.700  1.00 18.45           N  
ATOM    762  HN  HIS D  37      74.327   9.314  40.993  1.00  0.00           H  
ATOM    763  HD1 HIS D  37      75.313  10.297  45.814  1.00  0.00           H  
ATOM    764  HE2 HIS D  37      79.215   9.150  46.074  1.00  0.00           H  
ATOM    765  N   LEU D  38      75.265   6.343  42.175  1.00 17.60           N  
ATOM    766  CA  LEU D  38      75.405   4.900  42.398  1.00 20.65           C  
ATOM    767  C   LEU D  38      76.205   4.239  41.278  1.00 22.84           C  
ATOM    768  O   LEU D  38      77.041   3.360  41.533  1.00 23.82           O  
ATOM    769  CB  LEU D  38      74.030   4.259  42.523  1.00 19.16           C  
ATOM    770  CG  LEU D  38      74.159   2.732  42.568  1.00 22.41           C  
ATOM    771  CD1 LEU D  38      74.716   2.322  43.927  1.00 22.70           C  
ATOM    772  CD2 LEU D  38      72.854   2.053  42.238  1.00 28.46           C  
ATOM    773  HN  LEU D  38      74.350   6.742  41.972  1.00  0.00           H  
ATOM    774  N   ILE D  39      75.960   4.646  40.028  1.00 23.37           N  
ATOM    775  CA  ILE D  39      76.728   4.109  38.906  1.00 19.67           C  
ATOM    776  C   ILE D  39      78.213   4.401  39.094  1.00 24.09           C  
ATOM    777  O   ILE D  39      79.071   3.544  38.855  1.00 19.15           O  
ATOM    778  CB  ILE D  39      76.203   4.692  37.583  1.00 18.30           C  
ATOM    779  CG1 ILE D  39      74.782   4.220  37.291  1.00 23.33           C  
ATOM    780  CG2 ILE D  39      77.140   4.382  36.439  1.00 22.00           C  
ATOM    781  CD1 ILE D  39      74.296   4.620  35.901  1.00 24.29           C  
ATOM    782  HN  ILE D  39      75.230   5.337  39.858  1.00  0.00           H  
ATOM    783  N   LEU D  40      78.543   5.618  39.539  1.00 18.59           N  
ATOM    784  CA  LEU D  40      79.941   5.978  39.728  1.00 19.02           C  
ATOM    785  C   LEU D  40      80.558   5.208  40.883  1.00 18.47           C  
ATOM    786  O   LEU D  40      81.735   4.828  40.833  1.00 23.20           O  
ATOM    787  CB  LEU D  40      80.068   7.482  39.977  1.00 18.38           C  
ATOM    788  CG  LEU D  40      79.686   8.437  38.844  1.00 21.98           C  
ATOM    789  CD1 LEU D  40      79.957   9.867  39.284  1.00 16.17           C  
ATOM    790  CD2 LEU D  40      80.453   8.101  37.575  1.00 17.05           C  
ATOM    791  HN  LEU D  40      77.811   6.296  39.749  1.00  0.00           H  
ATOM    792  N   TRP D  41      79.793   5.006  41.951  1.00 22.27           N  
ATOM    793  CA  TRP D  41      80.294   4.229  43.078  1.00 25.49           C  
ATOM    794  C   TRP D  41      80.580   2.789  42.666  1.00 21.66           C  
ATOM    795  O   TRP D  41      81.624   2.224  43.017  1.00 25.78           O  
ATOM    796  CB  TRP D  41      79.285   4.269  44.219  1.00 23.68           C  
ATOM    797  CG  TRP D  41      79.819   3.668  45.459  1.00 27.13           C  
ATOM    798  CD1 TRP D  41      80.456   4.322  46.470  1.00 29.69           C  
ATOM    799  CD2 TRP D  41      79.782   2.285  45.829  1.00 25.20           C  
ATOM    800  CE2 TRP D  41      80.410   2.173  47.085  1.00 32.07           C  
ATOM    801  CE3 TRP D  41      79.276   1.128  45.221  1.00 26.53           C  
ATOM    802  NE1 TRP D  41      80.812   3.432  47.457  1.00 40.29           N  
ATOM    803  CZ2 TRP D  41      80.551   0.955  47.744  1.00 37.60           C  
ATOM    804  CZ3 TRP D  41      79.419  -0.080  45.875  1.00 28.22           C  
ATOM    805  CH2 TRP D  41      80.051  -0.159  47.123  1.00 28.79           C  
ATOM    806  HN  TRP D  41      78.850   5.397  41.983  1.00  0.00           H  
ATOM    807  HE1 TRP D  41      81.297   3.668  48.322  1.00  0.00           H  
ATOM    808  N   ILE D  42      79.675   2.185  41.901  1.00 20.63           N  
ATOM    809  CA  ILE D  42      79.891   0.811  41.451  1.00 22.80           C  
ATOM    810  C   ILE D  42      81.133   0.724  40.572  1.00 28.06           C  
ATOM    811  O   ILE D  42      81.956  -0.189  40.723  1.00 21.76           O  
ATOM    812  CB  ILE D  42      78.647   0.286  40.717  1.00 19.05           C  
ATOM    813  CG1 ILE D  42      77.527   0.000  41.720  1.00 19.36           C  
ATOM    814  CG2 ILE D  42      79.008  -0.961  39.913  1.00 25.75           C  
ATOM    815  CD1 ILE D  42      76.145  -0.073  41.073  1.00 21.29           C  
ATOM    816  HN  ILE D  42      78.828   2.682  41.627  1.00  0.00           H  
ATOM    817  N   LEU D  43      81.278   1.667  39.629  1.00 24.69           N  
ATOM    818  CA  LEU D  43      82.420   1.636  38.716  1.00 24.85           C  
ATOM    819  C   LEU D  43      83.730   1.760  39.479  1.00 25.59           C  
ATOM    820  O   LEU D  43      84.701   1.049  39.198  1.00 28.30           O  
ATOM    821  CB  LEU D  43      82.304   2.758  37.680  1.00 21.82           C  
ATOM    822  CG  LEU D  43      81.164   2.604  36.675  1.00 25.45           C  
ATOM    823  CD1 LEU D  43      81.051   3.839  35.777  1.00 23.21           C  
ATOM    824  CD2 LEU D  43      81.388   1.346  35.858  1.00 30.97           C  
ATOM    825  HN  LEU D  43      80.585   2.412  39.546  1.00  0.00           H  
ATOM    826  N   ASP D  44      83.781   2.687  40.430  1.00 30.21           N  
ATOM    827  CA  ASP D  44      84.975   2.859  41.249  1.00 34.56           C  
ATOM    828  C   ASP D  44      85.249   1.604  42.078  1.00 31.05           C  
ATOM    829  O   ASP D  44      86.405   1.203  42.266  1.00 26.77           O  
ATOM    830  CB  ASP D  44      84.785   4.082  42.142  1.00 30.14           C  
ATOM    831  CG  ASP D  44      86.002   4.398  42.967  1.00 48.56           C  
ATOM    832  OD1 ASP D  44      86.738   5.348  42.610  1.00 53.38           O  
ATOM    833  OD2 ASP D  44      86.210   3.696  43.982  1.00 53.84           O1-
ATOM    834  HN  ASP D  44      82.971   3.288  40.591  1.00  0.00           H  
ATOM    835  N   ARG D  45      84.191   0.983  42.585  1.00 23.91           N  
ATOM    836  CA  ARG D  45      84.337  -0.282  43.302  1.00 26.01           C  
ATOM    837  C   ARG D  45      84.862  -1.376  42.375  1.00 32.00           C  
ATOM    838  O   ARG D  45      85.823  -2.083  42.710  1.00 32.20           O  
ATOM    839  CB  ARG D  45      82.988  -0.655  43.929  1.00 24.83           C  
ATOM    840  CG  ARG D  45      82.929  -1.989  44.692  1.00 28.48           C  
ATOM    841  CD  ARG D  45      83.955  -2.079  45.800  1.00 29.69           C  
ATOM    842  NE  ARG D  45      84.285  -3.476  46.034  1.00 59.56           N  
ATOM    843  CZ  ARG D  45      83.887  -4.190  47.078  1.00 53.33           C  
ATOM    844  NH1 ARG D  45      83.151  -3.640  48.039  1.00 49.58           N1+
ATOM    845  NH2 ARG D  45      84.242  -5.462  47.157  1.00 50.87           N  
ATOM    846  HN  ARG D  45      83.264   1.394  42.472  1.00  0.00           H  
ATOM    847  HE  ARG D  45      84.870  -3.943  45.341  1.00  0.00           H  
ATOM    848 1HH1 ARG D  45      82.877  -2.659  47.977  1.00  0.00           H  
ATOM    849 2HH1 ARG D  45      82.845  -4.190  48.841  1.00  0.00           H  
ATOM    850 1HH2 ARG D  45      84.807  -5.884  46.419  1.00  0.00           H  
ATOM    851 2HH2 ARG D  45      83.935  -6.012  47.959  1.00  0.00           H  
ATOM    852  N   LEU D  46      84.262  -1.522  41.197  1.00 26.16           N  
ATOM    853  CA  LEU D  46      84.676  -2.584  40.268  1.00 37.97           C  
ATOM    854  C   LEU D  46      86.092  -2.320  39.759  1.00 41.08           C  
ATOM    855  O   LEU D  46      86.785  -3.242  39.328  1.00 44.72           O  
ATOM    856  CB  LEU D  46      83.712  -2.703  39.078  1.00 23.28           C  
ATOM    857  CG  LEU D  46      82.278  -3.163  39.333  1.00 30.38           C  
ATOM    858  CD1 LEU D  46      81.448  -2.968  38.075  1.00 27.33           C  
ATOM    859  CD2 LEU D  46      82.236  -4.636  39.768  1.00 37.31           C  
ATOM    860  HN  LEU D  46      83.508  -0.889  40.934  1.00  0.00           H  
TER     
END
