# Supplementary material for: Determination of Ligand Binding Modes in Hydrated Viral Ion Channels to Foster Drug Design and Repositioning
Source: J Chem Inf Model. 2021 Jul 27;61(8):4011–22. doi: 10.1021/acs.jcim.1c00488 (PMC8389532; doi:10.1021/acs.jcim.1c00488)
Supplement: Supplementary file 2 — ci1c00488_si_002.zip [file ci1c00488_si_002.zip › supporting_data_05_05/supporting_data/fig_2/b/O_AA_dry_rank_1.pdb]

ATOM    861  C1      d   0      63.772  11.313  44.644  0.00  1.00           C  
ATOM    862  N1      d   0      63.314  10.288  48.245  0.00  1.00           N  
ATOM    863  C2      d   0      64.354   9.995  44.142  0.00  1.00           C  
ATOM    864  C3      d   0      65.334   9.443  45.176  0.00  1.00           C  
ATOM    865  C4      d   0      66.462  10.449  45.399  0.00  1.00           C  
ATOM    866  C5      d   0      65.877  11.765  45.904  0.00  1.00           C  
ATOM    867  C6      d   0      64.902  12.316  44.864  0.00  1.00           C  
ATOM    868  C7      d   0      63.036  11.072  45.960  0.00  1.00           C  
ATOM    869  C8      d   0      65.138  11.527  47.218  0.00  1.00           C  
ATOM    870  C9      d   0      64.602   9.204  46.494  0.00  1.00           C  
ATOM    871  C10     d   0      64.013  10.520  46.995  0.00  1.00           C  
ATOM    872  H       d   0      62.929   9.342  48.250  0.00  1.00           H  
ATOM    873  H       d   0      62.598  10.996  48.424  0.00  1.00           H  
ATOM    874  H       d   0      63.902  10.469  49.057  0.00  1.00           H
