# Supplementary material for: Determination of Ligand Binding Modes in Hydrated Viral Ion Channels to Foster Drug Design and Repositioning
Source: J Chem Inf Model. 2021 Jul 27;61(8):4011–22. doi: 10.1021/acs.jcim.1c00488 (PMC8389532; doi:10.1021/acs.jcim.1c00488)
Supplement: Supplementary file 2 — ci1c00488_si_002.zip [file ci1c00488_si_002.zip › supporting_data_05_05/supporting_data/fig_2/c/O_AA_wet_rank_1.pdb]

ATOM   1667  C1      d   0      65.917  11.377  47.676  0.00  1.00           C  
ATOM   1668  N1      d   0      69.555  11.648  46.715  0.00  1.00           N  
ATOM   1669  C2      d   0      65.601  10.115  46.878  0.00  1.00           C  
ATOM   1670  C3      d   0      66.291  10.186  45.518  0.00  1.00           C  
ATOM   1671  C4      d   0      65.795  11.411  44.754  0.00  1.00           C  
ATOM   1672  C5      d   0      66.114  12.672  45.553  0.00  1.00           C  
ATOM   1673  C6      d   0      65.417  12.600  46.910  0.00  1.00           C  
ATOM   1674  C7      d   0      67.426  11.482  47.880  0.00  1.00           C  
ATOM   1675  C8      d   0      67.623  12.778  45.762  0.00  1.00           C  
ATOM   1676  C9      d   0      67.801  10.292  45.719  0.00  1.00           C  
ATOM   1677  C10     d   0      68.120  11.551  46.521  0.00  1.00           C  
ATOM   1678  H       d   0      69.912  12.461  46.213  0.00  1.00           H  
ATOM   1679  H       d   0      70.038  10.788  46.452  0.00  1.00           H  
ATOM   1680  H       d   0      69.811  11.662  47.702  0.00  1.00           H  
