# Supplementary material for: Determination of Ligand Binding Modes in Hydrated Viral Ion Channels to Foster Drug Design and Repositioning
Source: J Chem Inf Model. 2021 Jul 27;61(8):4011–22. doi: 10.1021/acs.jcim.1c00488 (PMC8389532; doi:10.1021/acs.jcim.1c00488)
Supplement: Supplementary file 2 — ci1c00488_si_002.zip [file ci1c00488_si_002.zip › supporting_data_05_05/supporting_data/fig_2/c/wet_target.pdb]

ATOM      1  OW  WAT    48      73.569  11.675  44.891  1.00  0.00           O  
ATOM      2  HW1 WAT    48      73.909  12.507  45.219  1.00  0.00           H  
ATOM      3  HW2 WAT    48      74.271  11.057  45.122  1.00  0.00           H  
ATOM      4  OW  WAT    49      70.755  11.334  49.116  1.00  0.00           O  
ATOM      5  HW1 WAT    49      71.375  12.045  49.293  1.00  0.00           H  
ATOM      6  HW2 WAT    49      71.456  10.685  49.127  1.00  0.00           H  
ATOM      7  OW  WAT    50      72.786  12.110  50.551  1.00  0.00           O  
ATOM      8  HW1 WAT    50      72.488  11.442  51.173  1.00  0.00           H  
ATOM      9  HW2 WAT    50      73.726  11.911  50.501  1.00  0.00           H  
ATOM     10  OW  WAT    51      70.318   8.021  48.406  1.00  0.00           O  
ATOM     11  HW1 WAT    51      71.238   8.292  48.344  1.00  0.00           H  
ATOM     12  HW2 WAT    51      70.340   7.534  49.227  1.00  0.00           H  
ATOM     13  OW  WAT    52      72.728   9.177  49.430  1.00  0.00           O  
ATOM     14  HW1 WAT    52      73.037   9.305  48.539  1.00  0.00           H  
ATOM     15  HW2 WAT    52      73.100   8.298  49.572  1.00  0.00           H  
ATOM     16  OW  WAT    53      71.103   6.327  50.270  1.00  0.00           O  
ATOM     17  HW1 WAT    53      71.974   6.160  50.629  1.00  0.00           H  
ATOM     18  HW2 WAT    53      70.854   5.466  49.932  1.00  0.00           H  
ATOM     19  OW  WAT    54      69.514   7.328  44.079  1.00  0.00           O  
ATOM     20  HW1 WAT    54      70.225   6.699  44.210  1.00  0.00           H  
ATOM     21  HW2 WAT    54      68.755   6.757  44.131  1.00  0.00           H  
ATOM     22  OW  WAT    55      70.808  12.581  44.562  1.00  0.00           O  
ATOM     23  HW1 WAT    55      71.618  12.082  44.473  1.00  0.00           H  
ATOM     24  HW2 WAT    55      70.447  12.608  43.673  1.00  0.00           H  
ATOM     25  OW  WAT    56      73.267   7.871  46.943  1.00  0.00           O  
ATOM     26  HW1 WAT    56      72.548   7.280  47.165  1.00  0.00           H  
ATOM     27  HW2 WAT    56      73.336   7.598  46.023  1.00  0.00           H  
ATOM     28  OW  WAT    57      71.903  10.158  46.398  1.00  0.00           O  
ATOM     29  HW1 WAT    57      72.502  10.777  46.005  1.00  0.00           H  
ATOM     30  HW2 WAT    57      72.214   9.267  46.230  1.00  0.00           H  
ATOM     31  N   SER A  22      54.498  18.826  42.765  1.00  0.00           N  
ATOM     32  CA  SER A  22      54.520  18.910  44.225  1.00  0.00           C  
ATOM     33  C   SER A  22      55.202  17.682  44.808  1.00  0.00           C  
ATOM     34  O   SER A  22      55.013  16.561  44.341  1.00  0.00           O  
ATOM     35  CB  SER A  22      53.080  18.959  44.747  1.00  0.00           C  
ATOM     36  OG  SER A  22      52.388  20.037  44.164  1.00  0.00           O  
ATOM     37  HN1 SER A  22      55.407  19.136  42.463  1.00  0.00           H  
ATOM     38  HN2 SER A  22      54.329  17.894  42.428  1.00  0.00           H  
ATOM     39  HN3 SER A  22      53.837  19.514  42.444  1.00  0.00           H  
ATOM     40  HG  SER A  22      51.579  20.197  44.645  1.00  0.00           H  
ATOM     41  N   SER A  23      56.013  17.936  45.826  1.00  0.00           N  
ATOM     42  CA  SER A  23      56.695  16.949  46.638  1.00  0.00           C  
ATOM     43  C   SER A  23      56.656  17.443  48.086  1.00  0.00           C  
ATOM     44  O   SER A  23      56.425  18.614  48.403  1.00  0.00           O  
ATOM     45  CB  SER A  23      58.085  16.639  46.077  1.00  0.00           C  
ATOM     46  OG  SER A  23      57.963  16.375  44.698  1.00  0.00           O  
ATOM     47  HN  SER A  23      56.152  18.927  45.993  1.00  0.00           H  
ATOM     48  HG  SER A  23      57.194  15.834  44.510  1.00  0.00           H  
ATOM     49  N   ASP A  24      57.019  16.466  48.929  1.00  0.00           N  
ATOM     50  CA  ASP A  24      57.050  16.720  50.358  1.00  0.00           C  
ATOM     51  C   ASP A  24      58.290  17.453  50.844  1.00  0.00           C  
ATOM     52  O   ASP A  24      59.329  17.143  50.274  1.00  0.00           O  
ATOM     53  CB  ASP A  24      57.023  15.382  51.102  1.00  0.00           C  
ATOM     54  CG  ASP A  24      55.604  14.911  51.395  1.00  0.00           C  
ATOM     55  OD1 ASP A  24      54.864  15.533  52.184  1.00  0.00           O  
ATOM     56  OD2 ASP A  24      55.194  13.820  50.939  1.00  0.00           O1-
ATOM     57  HN  ASP A  24      57.339  15.595  48.551  1.00  0.00           H  
ATOM     58  N   PRO A  25      58.260  18.386  51.802  1.00  0.00           N  
ATOM     59  CA  PRO A  25      59.369  19.228  52.198  1.00  0.00           C  
ATOM     60  C   PRO A  25      60.621  18.441  52.529  1.00  0.00           C  
ATOM     61  O   PRO A  25      61.750  18.872  52.286  1.00  0.00           O  
ATOM     62  CB  PRO A  25      58.810  20.091  53.326  1.00  0.00           C  
ATOM     63  CG  PRO A  25      57.280  20.009  53.288  1.00  0.00           C  
ATOM     64  CD  PRO A  25      57.000  18.816  52.382  1.00  0.00           C  
ATOM     65  N   LEU A  26      60.503  17.242  53.112  1.00  0.00           N  
ATOM     66  CA  LEU A  26      61.594  16.345  53.433  1.00  0.00           C  
ATOM     67  C   LEU A  26      62.204  15.762  52.164  1.00  0.00           C  
ATOM     68  O   LEU A  26      63.414  15.593  52.093  1.00  0.00           O  
ATOM     69  CB  LEU A  26      61.137  15.287  54.437  1.00  0.00           C  
ATOM     70  CG  LEU A  26      62.099  14.169  54.839  1.00  0.00           C  
ATOM     71  CD1 LEU A  26      63.250  14.623  55.726  1.00  0.00           C  
ATOM     72  CD2 LEU A  26      61.261  13.160  55.613  1.00  0.00           C  
ATOM     73  HN  LEU A  26      59.654  17.153  53.654  1.00  0.00           H  
ATOM     74  N   VAL A  27      61.363  15.428  51.166  1.00  0.00           N  
ATOM     75  CA  VAL A  27      61.932  14.835  49.967  1.00  0.00           C  
ATOM     76  C   VAL A  27      62.570  15.934  49.133  1.00  0.00           C  
ATOM     77  O   VAL A  27      63.659  15.773  48.582  1.00  0.00           O  
ATOM     78  CB  VAL A  27      60.712  14.222  49.280  1.00  0.00           C  
ATOM     79  CG1 VAL A  27      61.131  13.688  47.921  1.00  0.00           C  
ATOM     80  CG2 VAL A  27      60.004  13.033  49.945  1.00  0.00           C  
ATOM     81  HN  VAL A  27      60.373  15.317  51.318  1.00  0.00           H  
ATOM     82  N   VAL A  28      62.028  17.153  49.100  1.00  0.00           N  
ATOM     83  CA  VAL A  28      62.686  18.332  48.566  1.00  0.00           C  
ATOM     84  C   VAL A  28      63.986  18.646  49.274  1.00  0.00           C  
ATOM     85  O   VAL A  28      65.015  18.915  48.652  1.00  0.00           O  
ATOM     86  CB  VAL A  28      61.724  19.521  48.594  1.00  0.00           C  
ATOM     87  CG1 VAL A  28      62.392  20.630  47.810  1.00  0.00           C  
ATOM     88  CG2 VAL A  28      60.394  19.357  47.866  1.00  0.00           C  
ATOM     89  HN  VAL A  28      61.139  17.193  49.591  1.00  0.00           H  
ATOM     90  N   ALA A  29      64.088  18.530  50.594  1.00  0.00           N  
ATOM     91  CA  ALA A  29      65.329  18.713  51.332  1.00  0.00           C  
ATOM     92  C   ALA A  29      66.340  17.574  51.174  1.00  0.00           C  
ATOM     93  O   ALA A  29      67.530  17.835  51.012  1.00  0.00           O  
ATOM     94  CB  ALA A  29      65.091  18.707  52.842  1.00  0.00           C  
ATOM     95  HN  ALA A  29      63.289  18.240  51.146  1.00  0.00           H  
ATOM     96  N   ALA A  30      65.902  16.314  51.258  1.00  0.00           N  
ATOM     97  CA  ALA A  30      66.693  15.174  50.880  1.00  0.00           C  
ATOM     98  C   ALA A  30      67.211  15.160  49.450  1.00  0.00           C  
ATOM     99  O   ALA A  30      68.361  14.771  49.229  1.00  0.00           O  
ATOM    100  CB  ALA A  30      65.704  14.023  51.095  1.00  0.00           C  
ATOM    101  HN  ALA A  30      64.922  16.213  51.510  1.00  0.00           H  
ATOM    102  N   SER A  31      66.509  15.777  48.499  1.00  0.00           N  
ATOM    103  CA  SER A  31      66.967  16.054  47.147  1.00  0.00           C  
ATOM    104  C   SER A  31      68.045  17.115  47.063  1.00  0.00           C  
ATOM    105  O   SER A  31      69.085  16.924  46.442  1.00  0.00           O  
ATOM    106  CB  SER A  31      65.835  16.590  46.267  1.00  0.00           C  
ATOM    107  OG  SER A  31      64.756  15.678  46.201  1.00  0.00           O  
ATOM    108  HN  SER A  31      65.539  15.996  48.679  1.00  0.00           H  
ATOM    109  HG  SER A  31      64.327  15.580  47.062  1.00  0.00           H  
ATOM    110  N   ILE A  32      67.995  18.227  47.810  1.00  0.00           N  
ATOM    111  CA  ILE A  32      69.124  19.119  47.986  1.00  0.00           C  
ATOM    112  C   ILE A  32      70.356  18.482  48.616  1.00  0.00           C  
ATOM    113  O   ILE A  32      71.455  18.672  48.094  1.00  0.00           O  
ATOM    114  CB  ILE A  32      68.623  20.400  48.633  1.00  0.00           C  
ATOM    115  CG1 ILE A  32      67.631  21.256  47.852  1.00  0.00           C  
ATOM    116  CG2 ILE A  32      69.783  21.342  48.969  1.00  0.00           C  
ATOM    117  CD  ILE A  32      66.811  22.268  48.640  1.00  0.00           C  
ATOM    118  HN  ILE A  32      67.105  18.407  48.251  1.00  0.00           H  
ATOM    119  N   ILE A  33      70.228  17.645  49.649  1.00  0.00           N  
ATOM    120  CA  ILE A  33      71.240  16.848  50.310  1.00  0.00           C  
ATOM    121  C   ILE A  33      71.790  15.915  49.232  1.00  0.00           C  
ATOM    122  O   ILE A  33      73.000  15.807  49.110  1.00  0.00           O  
ATOM    123  CB  ILE A  33      70.652  16.201  51.562  1.00  0.00           C  
ATOM    124  CG1 ILE A  33      70.492  17.363  52.529  1.00  0.00           C  
ATOM    125  CG2 ILE A  33      71.504  15.123  52.214  1.00  0.00           C  
ATOM    126  CD  ILE A  33      69.454  17.165  53.631  1.00  0.00           C  
ATOM    127  HN  ILE A  33      69.269  17.514  49.940  1.00  0.00           H  
ATOM    128  N   GLY A  34      70.999  15.302  48.324  1.00  0.00           N  
ATOM    129  CA  GLY A  34      71.369  14.359  47.297  1.00  0.00           C  
ATOM    130  C   GLY A  34      72.357  14.908  46.284  1.00  0.00           C  
ATOM    131  O   GLY A  34      73.297  14.258  45.814  1.00  0.00           O  
ATOM    132  HN  GLY A  34      70.039  15.601  48.345  1.00  0.00           H  
ATOM    133  N   ILE A  35      72.085  16.146  45.851  1.00  0.00           N  
ATOM    134  CA  ILE A  35      72.893  16.885  44.908  1.00  0.00           C  
ATOM    135  C   ILE A  35      74.153  17.278  45.645  1.00  0.00           C  
ATOM    136  O   ILE A  35      75.263  17.048  45.144  1.00  0.00           O  
ATOM    137  CB  ILE A  35      72.141  18.012  44.215  1.00  0.00           C  
ATOM    138  CG1 ILE A  35      70.930  17.468  43.468  1.00  0.00           C  
ATOM    139  CG2 ILE A  35      73.139  18.821  43.382  1.00  0.00           C  
ATOM    140  CD  ILE A  35      69.978  18.475  42.817  1.00  0.00           C  
ATOM    141  HN  ILE A  35      71.245  16.616  46.170  1.00  0.00           H  
ATOM    142  N   LEU A  36      74.094  17.752  46.894  1.00  0.00           N  
ATOM    143  CA  LEU A  36      75.285  18.115  47.651  1.00  0.00           C  
ATOM    144  C   LEU A  36      76.237  16.937  47.813  1.00  0.00           C  
ATOM    145  O   LEU A  36      77.466  17.028  47.731  1.00  0.00           O  
ATOM    146  CB  LEU A  36      74.886  18.679  49.000  1.00  0.00           C  
ATOM    147  CG  LEU A  36      75.798  18.603  50.219  1.00  0.00           C  
ATOM    148  CD1 LEU A  36      76.956  19.584  50.025  1.00  0.00           C  
ATOM    149  CD2 LEU A  36      75.149  19.136  51.488  1.00  0.00           C  
ATOM    150  HN  LEU A  36      73.215  18.012  47.324  1.00  0.00           H  
ATOM    151  N   HIS A  37      75.688  15.737  47.977  1.00  0.00           N  
ATOM    152  CA  HIS A  37      76.420  14.508  48.210  1.00  0.00           C  
ATOM    153  C   HIS A  37      77.129  13.886  47.011  1.00  0.00           C  
ATOM    154  O   HIS A  37      78.091  13.168  47.251  1.00  0.00           O  
ATOM    155  CB  HIS A  37      75.512  13.559  48.984  1.00  0.00           C  
ATOM    156  CG  HIS A  37      76.115  12.302  49.546  1.00  0.00           C  
ATOM    157  CD2 HIS A  37      77.445  12.084  49.835  1.00  0.00           C  
ATOM    158  ND1 HIS A  37      75.456  11.091  49.721  1.00  0.00           N  
ATOM    159  CE1 HIS A  37      76.288  10.174  50.202  1.00  0.00           C  
ATOM    160  NE2 HIS A  37      77.507  10.745  50.189  1.00  0.00           N  
ATOM    161  HN  HIS A  37      74.688  15.776  48.098  1.00  0.00           H  
ATOM    162  HE2 HIS A  37      78.368  10.307  50.479  1.00  0.00           H  
ATOM    163  N   LEU A  38      76.638  14.102  45.781  1.00  0.00           N  
ATOM    164  CA  LEU A  38      77.517  13.780  44.680  1.00  0.00           C  
ATOM    165  C   LEU A  38      78.685  14.731  44.496  1.00  0.00           C  
ATOM    166  O   LEU A  38      79.825  14.381  44.176  1.00  0.00           O  
ATOM    167  CB  LEU A  38      76.765  13.655  43.362  1.00  0.00           C  
ATOM    168  CG  LEU A  38      77.554  13.223  42.122  1.00  0.00           C  
ATOM    169  CD1 LEU A  38      78.286  11.894  42.315  1.00  0.00           C  
ATOM    170  CD2 LEU A  38      76.663  13.038  40.894  1.00  0.00           C  
ATOM    171  HN  LEU A  38      75.747  14.570  45.680  1.00  0.00           H  
ATOM    172  N   ILE A  39      78.444  16.021  44.743  1.00  0.00           N  
ATOM    173  CA  ILE A  39      79.442  17.062  44.599  1.00  0.00           C  
ATOM    174  C   ILE A  39      80.554  16.936  45.618  1.00  0.00           C  
ATOM    175  O   ILE A  39      81.733  17.167  45.376  1.00  0.00           O  
ATOM    176  CB  ILE A  39      78.781  18.431  44.426  1.00  0.00           C  
ATOM    177  CG1 ILE A  39      77.869  18.716  43.246  1.00  0.00           C  
ATOM    178  CG2 ILE A  39      79.879  19.482  44.381  1.00  0.00           C  
ATOM    179  CD  ILE A  39      77.108  19.986  43.613  1.00  0.00           C  
ATOM    180  HN  ILE A  39      77.504  16.281  45.023  1.00  0.00           H  
ATOM    181  N   LEU A  40      80.246  16.479  46.839  1.00  0.00           N  
ATOM    182  CA  LEU A  40      81.238  16.203  47.859  1.00  0.00           C  
ATOM    183  C   LEU A  40      81.989  14.943  47.462  1.00  0.00           C  
ATOM    184  O   LEU A  40      83.209  14.945  47.620  1.00  0.00           O  
ATOM    185  CB  LEU A  40      80.590  16.056  49.230  1.00  0.00           C  
ATOM    186  CG  LEU A  40      80.149  17.397  49.797  1.00  0.00           C  
ATOM    187  CD1 LEU A  40      79.391  17.030  51.069  1.00  0.00           C  
ATOM    188  CD2 LEU A  40      81.358  18.220  50.213  1.00  0.00           C  
ATOM    189  HN  LEU A  40      79.277  16.259  47.051  1.00  0.00           H  
ATOM    190  N   TRP A  41      81.309  13.990  46.815  1.00  0.00           N  
ATOM    191  CA  TRP A  41      81.970  12.750  46.478  1.00  0.00           C  
ATOM    192  C   TRP A  41      82.828  12.898  45.226  1.00  0.00           C  
ATOM    193  O   TRP A  41      83.949  12.409  45.166  1.00  0.00           O  
ATOM    194  CB  TRP A  41      80.901  11.708  46.112  1.00  0.00           C  
ATOM    195  CG  TRP A  41      81.362  10.347  45.735  1.00  0.00           C  
ATOM    196  CD1 TRP A  41      81.485   9.310  46.598  1.00  0.00           C  
ATOM    197  CD2 TRP A  41      81.671   9.834  44.406  1.00  0.00           C  
ATOM    198  CE2 TRP A  41      82.053   8.475  44.570  1.00  0.00           C  
ATOM    199  CE3 TRP A  41      81.859  10.421  43.144  1.00  0.00           C  
ATOM    200  NE1 TRP A  41      82.025   8.239  45.930  1.00  0.00           N  
ATOM    201  CZ2 TRP A  41      82.633   7.773  43.511  1.00  0.00           C  
ATOM    202  CZ3 TRP A  41      82.238   9.668  42.026  1.00  0.00           C  
ATOM    203  CH2 TRP A  41      82.720   8.369  42.239  1.00  0.00           C  
ATOM    204  HN  TRP A  41      80.319  14.049  46.666  1.00  0.00           H  
ATOM    205  HE1 TRP A  41      82.247   7.381  46.433  1.00  0.00           H  
ATOM    206  N   ILE A  42      82.546  13.775  44.264  1.00  0.00           N  
ATOM    207  CA  ILE A  42      83.364  14.093  43.122  1.00  0.00           C  
ATOM    208  C   ILE A  42      84.564  14.876  43.638  1.00  0.00           C  
ATOM    209  O   ILE A  42      85.694  14.616  43.218  1.00  0.00           O  
ATOM    210  CB  ILE A  42      82.622  14.819  42.001  1.00  0.00           C  
ATOM    211  CG1 ILE A  42      81.672  13.835  41.305  1.00  0.00           C  
ATOM    212  CG2 ILE A  42      83.590  15.437  40.988  1.00  0.00           C  
ATOM    213  CD  ILE A  42      80.790  14.481  40.234  1.00  0.00           C  
ATOM    214  HN  ILE A  42      81.586  14.104  44.264  1.00  0.00           H  
ATOM    215  N   LEU A  43      84.414  15.868  44.516  1.00  0.00           N  
ATOM    216  CA  LEU A  43      85.554  16.561  45.072  1.00  0.00           C  
ATOM    217  C   LEU A  43      86.426  15.785  46.044  1.00  0.00           C  
ATOM    218  O   LEU A  43      87.536  16.187  46.351  1.00  0.00           O  
ATOM    219  CB  LEU A  43      85.133  17.842  45.809  1.00  0.00           C  
ATOM    220  CG  LEU A  43      84.481  18.899  44.917  1.00  0.00           C  
ATOM    221  CD1 LEU A  43      83.780  19.980  45.725  1.00  0.00           C  
ATOM    222  CD2 LEU A  43      85.448  19.588  43.944  1.00  0.00           C  
ATOM    223  HN  LEU A  43      83.504  16.048  44.907  1.00  0.00           H  
ATOM    224  N   ASP A  44      85.968  14.615  46.497  1.00  0.00           N  
ATOM    225  CA  ASP A  44      86.720  13.709  47.349  1.00  0.00           C  
ATOM    226  C   ASP A  44      87.440  12.727  46.421  1.00  0.00           C  
ATOM    227  O   ASP A  44      88.481  12.199  46.801  1.00  0.00           O  
ATOM    228  CB  ASP A  44      85.722  13.010  48.282  1.00  0.00           C  
ATOM    229  CG  ASP A  44      86.375  11.873  49.045  1.00  0.00           C  
ATOM    230  OD1 ASP A  44      86.036  10.682  48.828  1.00  0.00           O  
ATOM    231  OD2 ASP A  44      87.195  12.247  49.923  1.00  0.00           O1-
ATOM    232  HN  ASP A  44      85.018  14.354  46.279  1.00  0.00           H  
ATOM    233  N   ARG A  45      86.949  12.603  45.192  1.00  0.00           N  
ATOM    234  CA  ARG A  45      87.509  11.731  44.174  1.00  0.00           C  
ATOM    235  C   ARG A  45      88.577  12.340  43.271  1.00  0.00           C  
ATOM    236  O   ARG A  45      89.417  11.619  42.752  1.00  0.00           O  
ATOM    237  CB  ARG A  45      86.348  11.197  43.327  1.00  0.00           C  
ATOM    238  CG  ARG A  45      86.599   9.985  42.450  1.00  0.00           C  
ATOM    239  CD  ARG A  45      86.901   8.717  43.263  1.00  0.00           C  
ATOM    240  NE  ARG A  45      87.551   7.726  42.405  1.00  0.00           N  
ATOM    241  CZ  ARG A  45      88.811   7.756  41.963  1.00  0.00           C  
ATOM    242  NH1 ARG A  45      89.680   8.778  42.079  1.00  0.00           N1+
ATOM    243  NH2 ARG A  45      89.281   6.774  41.184  1.00  0.00           N  
ATOM    244  HN  ARG A  45      86.038  13.042  45.162  1.00  0.00           H  
ATOM    245  HE  ARG A  45      87.002   6.904  42.178  1.00  0.00           H  
ATOM    246 1HH1 ARG A  45      89.459   9.589  42.647  1.00  0.00           H  
ATOM    247 2HH1 ARG A  45      90.529   8.667  41.558  1.00  0.00           H  
ATOM    248 1HH2 ARG A  45      88.712   5.963  40.947  1.00  0.00           H  
ATOM    249 2HH2 ARG A  45      90.271   6.645  41.054  1.00  0.00           H  
ATOM    250  N   LEU A  46      88.615  13.669  43.157  1.00  0.00           N  
ATOM    251  CA  LEU A  46      89.493  14.418  42.284  1.00  0.00           C  
ATOM    252  C   LEU A  46      90.743  14.872  43.021  1.00  0.00           C  
ATOM    253  CB  LEU A  46      88.780  15.495  41.481  1.00  0.00           C  
ATOM    254  CG  LEU A  46      87.650  15.021  40.564  1.00  0.00           C  
ATOM    255  CD1 LEU A  46      86.878  16.259  40.122  1.00  0.00           C  
ATOM    256  CD2 LEU A  46      88.079  14.328  39.276  1.00  0.00           C  
ATOM    257  OC1 LEU A  46      90.494  15.324  44.160  1.00  0.00           O  
ATOM    258  OC2 LEU A  46      91.843  14.771  42.440  1.00  0.00           O  
ATOM    259  HN  LEU A  46      87.825  14.129  43.576  1.00  0.00           H  
TER   
ATOM    260  C   ACE B  21      52.347  16.768  48.224  1.00  0.00           C  
ATOM    261  O   ACE B  21      53.487  17.091  48.521  1.00  0.00           O  
ATOM    262  CH3 ACE B  21      51.375  17.806  47.672  1.00  0.00           C  
ATOM    263  N   SER B  22      51.919  15.508  48.268  1.00  0.00           N  
ATOM    264  CA  SER B  22      52.571  14.370  48.890  1.00  0.00           C  
ATOM    265  C   SER B  22      53.371  13.559  47.882  1.00  0.00           C  
ATOM    266  O   SER B  22      52.800  13.205  46.863  1.00  0.00           O  
ATOM    267  CB  SER B  22      51.573  13.441  49.584  1.00  0.00           C  
ATOM    268  OG  SER B  22      50.593  14.082  50.374  1.00  0.00           O  
ATOM    269  HN  SER B  22      50.959  15.406  47.959  1.00  0.00           H  
ATOM    270  HG  SER B  22      50.295  13.394  50.976  1.00  0.00           H  
ATOM    271  N   SER B  23      54.512  13.041  48.342  1.00  0.00           N  
ATOM    272  CA  SER B  23      55.263  11.990  47.694  1.00  0.00           C  
ATOM    273  C   SER B  23      54.755  10.581  47.958  1.00  0.00           C  
ATOM    274  O   SER B  23      54.016  10.332  48.900  1.00  0.00           O  
ATOM    275  CB  SER B  23      56.673  12.064  48.242  1.00  0.00           C  
ATOM    276  OG  SER B  23      57.131  13.384  48.127  1.00  0.00           O  
ATOM    277  HN  SER B  23      54.833  13.294  49.260  1.00  0.00           H  
ATOM    278  HG  SER B  23      56.351  13.894  48.377  1.00  0.00           H  
ATOM    279  N   ASP B  24      55.205   9.569  47.201  1.00  0.00           N  
ATOM    280  CA  ASP B  24      55.027   8.149  47.445  1.00  0.00           C  
ATOM    281  C   ASP B  24      55.669   7.674  48.745  1.00  0.00           C  
ATOM    282  O   ASP B  24      56.789   8.086  49.073  1.00  0.00           O  
ATOM    283  CB  ASP B  24      55.557   7.317  46.286  1.00  0.00           C  
ATOM    284  CG  ASP B  24      55.149   5.857  46.371  1.00  0.00           C  
ATOM    285  OD1 ASP B  24      54.098   5.524  45.773  1.00  0.00           O  
ATOM    286  OD2 ASP B  24      55.960   5.089  46.922  1.00  0.00           O1-
ATOM    287  HN  ASP B  24      55.894   9.738  46.479  1.00  0.00           H  
ATOM    288  N   PRO B  25      55.101   6.725  49.489  1.00  0.00           N  
ATOM    289  CA  PRO B  25      55.674   6.239  50.729  1.00  0.00           C  
ATOM    290  C   PRO B  25      57.074   5.631  50.689  1.00  0.00           C  
ATOM    291  O   PRO B  25      57.885   5.765  51.588  1.00  0.00           O  
ATOM    292  CB  PRO B  25      54.686   5.300  51.393  1.00  0.00           C  
ATOM    293  CG  PRO B  25      53.414   5.937  50.833  1.00  0.00           C  
ATOM    294  CD  PRO B  25      53.722   6.293  49.382  1.00  0.00           C  
ATOM    295  N   LEU B  26      57.404   4.889  49.631  1.00  0.00           N  
ATOM    296  CA  LEU B  26      58.764   4.460  49.370  1.00  0.00           C  
ATOM    297  C   LEU B  26      59.772   5.550  49.026  1.00  0.00           C  
ATOM    298  O   LEU B  26      60.953   5.602  49.364  1.00  0.00           O  
ATOM    299  CB  LEU B  26      58.744   3.566  48.133  1.00  0.00           C  
ATOM    300  CG  LEU B  26      60.094   2.977  47.732  1.00  0.00           C  
ATOM    301  CD1 LEU B  26      60.936   2.210  48.763  1.00  0.00           C  
ATOM    302  CD2 LEU B  26      59.854   1.973  46.605  1.00  0.00           C  
ATOM    303  HN  LEU B  26      56.683   4.776  48.922  1.00  0.00           H  
ATOM    304  N   VAL B  27      59.260   6.637  48.434  1.00  0.00           N  
ATOM    305  CA  VAL B  27      60.068   7.788  48.149  1.00  0.00           C  
ATOM    306  C   VAL B  27      60.369   8.691  49.346  1.00  0.00           C  
ATOM    307  O   VAL B  27      61.498   9.153  49.484  1.00  0.00           O  
ATOM    308  CB  VAL B  27      59.526   8.614  46.988  1.00  0.00           C  
ATOM    309  CG1 VAL B  27      60.384   9.844  46.713  1.00  0.00           C  
ATOM    310  CG2 VAL B  27      59.395   7.760  45.720  1.00  0.00           C  
ATOM    311  HN  VAL B  27      58.260   6.676  48.305  1.00  0.00           H  
ATOM    312  N   VAL B  28      59.450   8.803  50.317  1.00  0.00           N  
ATOM    313  CA  VAL B  28      59.711   9.317  51.636  1.00  0.00           C  
ATOM    314  C   VAL B  28      60.783   8.581  52.426  1.00  0.00           C  
ATOM    315  O   VAL B  28      61.713   9.064  53.064  1.00  0.00           O  
ATOM    316  CB  VAL B  28      58.422   9.338  52.447  1.00  0.00           C  
ATOM    317  CG1 VAL B  28      58.704   9.472  53.936  1.00  0.00           C  
ATOM    318  CG2 VAL B  28      57.560  10.536  52.045  1.00  0.00           C  
ATOM    319  HN  VAL B  28      58.560   8.331  50.150  1.00  0.00           H  
ATOM    320  N   ALA B  29      60.664   7.250  52.390  1.00  0.00           N  
ATOM    321  CA  ALA B  29      61.556   6.293  53.012  1.00  0.00           C  
ATOM    322  C   ALA B  29      62.986   6.364  52.500  1.00  0.00           C  
ATOM    323  O   ALA B  29      63.957   6.387  53.258  1.00  0.00           O  
ATOM    324  CB  ALA B  29      60.988   4.882  52.876  1.00  0.00           C  
ATOM    325  HN  ALA B  29      59.924   6.808  51.872  1.00  0.00           H  
ATOM    326  N   ALA B  30      63.124   6.460  51.179  1.00  0.00           N  
ATOM    327  CA  ALA B  30      64.433   6.590  50.547  1.00  0.00           C  
ATOM    328  C   ALA B  30      65.052   7.951  50.793  1.00  0.00           C  
ATOM    329  O   ALA B  30      66.271   8.113  50.761  1.00  0.00           O  
ATOM    330  CB  ALA B  30      64.041   6.475  49.078  1.00  0.00           C  
ATOM    331  HN  ALA B  30      62.353   6.337  50.541  1.00  0.00           H  
ATOM    332  N   SER B  31      64.201   8.941  51.101  1.00  0.00           N  
ATOM    333  CA  SER B  31      64.620  10.273  51.477  1.00  0.00           C  
ATOM    334  C   SER B  31      65.311  10.307  52.836  1.00  0.00           C  
ATOM    335  O   SER B  31      66.351  10.919  53.073  1.00  0.00           O  
ATOM    336  CB  SER B  31      63.538  11.331  51.305  1.00  0.00           C  
ATOM    337  OG  SER B  31      63.096  11.267  49.966  1.00  0.00           O  
ATOM    338  HN  SER B  31      63.211   8.810  50.943  1.00  0.00           H  
ATOM    339  HG  SER B  31      62.417  10.605  49.778  1.00  0.00           H  
ATOM    340  N   ILE B  32      64.693   9.599  53.778  1.00  0.00           N  
ATOM    341  CA  ILE B  32      65.185   9.464  55.138  1.00  0.00           C  
ATOM    342  C   ILE B  32      66.476   8.665  55.069  1.00  0.00           C  
ATOM    343  O   ILE B  32      67.446   9.078  55.686  1.00  0.00           O  
ATOM    344  CB  ILE B  32      64.097   8.795  55.972  1.00  0.00           C  
ATOM    345  CG1 ILE B  32      62.906   9.694  56.280  1.00  0.00           C  
ATOM    346  CG2 ILE B  32      64.639   8.259  57.292  1.00  0.00           C  
ATOM    347  CD  ILE B  32      61.618   9.064  56.804  1.00  0.00           C  
ATOM    348  HN  ILE B  32      63.834   9.118  53.581  1.00  0.00           H  
ATOM    349  N   ILE B  33      66.486   7.583  54.292  1.00  0.00           N  
ATOM    350  CA  ILE B  33      67.737   6.864  54.112  1.00  0.00           C  
ATOM    351  C   ILE B  33      68.795   7.734  53.459  1.00  0.00           C  
ATOM    352  O   ILE B  33      69.946   7.566  53.858  1.00  0.00           O  
ATOM    353  CB  ILE B  33      67.428   5.631  53.276  1.00  0.00           C  
ATOM    354  CG1 ILE B  33      67.030   4.624  54.360  1.00  0.00           C  
ATOM    355  CG2 ILE B  33      68.547   5.180  52.346  1.00  0.00           C  
ATOM    356  CD  ILE B  33      66.371   3.411  53.703  1.00  0.00           C  
ATOM    357  HN  ILE B  33      65.597   7.181  54.054  1.00  0.00           H  
ATOM    358  N   GLY B  34      68.513   8.641  52.516  1.00  0.00           N  
ATOM    359  CA  GLY B  34      69.541   9.420  51.843  1.00  0.00           C  
ATOM    360  C   GLY B  34      70.161  10.493  52.719  1.00  0.00           C  
ATOM    361  O   GLY B  34      71.391  10.575  52.727  1.00  0.00           O  
ATOM    362  HN  GLY B  34      67.582   8.608  52.138  1.00  0.00           H  
ATOM    363  N   ILE B  35      69.431  11.105  53.658  1.00  0.00           N  
ATOM    364  CA  ILE B  35      69.972  11.969  54.695  1.00  0.00           C  
ATOM    365  C   ILE B  35      70.874  11.182  55.636  1.00  0.00           C  
ATOM    366  O   ILE B  35      72.003  11.644  55.793  1.00  0.00           O  
ATOM    367  CB  ILE B  35      68.792  12.619  55.425  1.00  0.00           C  
ATOM    368  CG1 ILE B  35      67.949  13.415  54.434  1.00  0.00           C  
ATOM    369  CG2 ILE B  35      69.152  13.393  56.682  1.00  0.00           C  
ATOM    370  CD  ILE B  35      66.589  13.895  54.924  1.00  0.00           C  
ATOM    371  HN  ILE B  35      68.472  10.824  53.810  1.00  0.00           H  
ATOM    372  N   LEU B  36      70.436  10.003  56.080  1.00  0.00           N  
ATOM    373  CA  LEU B  36      71.278   9.096  56.842  1.00  0.00           C  
ATOM    374  C   LEU B  36      72.597   8.746  56.161  1.00  0.00           C  
ATOM    375  O   LEU B  36      73.648   8.839  56.789  1.00  0.00           O  
ATOM    376  CB  LEU B  36      70.560   7.786  57.136  1.00  0.00           C  
ATOM    377  CG  LEU B  36      71.292   6.900  58.148  1.00  0.00           C  
ATOM    378  CD1 LEU B  36      71.693   7.614  59.435  1.00  0.00           C  
ATOM    379  CD2 LEU B  36      70.344   5.760  58.492  1.00  0.00           C  
ATOM    380  HN  LEU B  36      69.466   9.761  55.922  1.00  0.00           H  
ATOM    381  N   HIS B  37      72.516   8.582  54.841  1.00  0.00           N  
ATOM    382  CA  HIS B  37      73.675   8.301  54.021  1.00  0.00           C  
ATOM    383  C   HIS B  37      74.704   9.413  54.016  1.00  0.00           C  
ATOM    384  O   HIS B  37      75.874   9.105  54.226  1.00  0.00           O  
ATOM    385  CB  HIS B  37      73.134   7.917  52.643  1.00  0.00           C  
ATOM    386  CG  HIS B  37      74.184   7.176  51.873  1.00  0.00           C  
ATOM    387  CD2 HIS B  37      75.544   7.008  52.012  1.00  0.00           C  
ATOM    388  ND1 HIS B  37      73.893   6.592  50.645  1.00  0.00           N  
ATOM    389  CE1 HIS B  37      74.993   5.982  50.206  1.00  0.00           C  
ATOM    390  NE2 HIS B  37      76.054   6.226  51.004  1.00  0.00           N  
ATOM    391  HN  HIS B  37      71.615   8.620  54.393  1.00  0.00           H  
ATOM    392  HE2 HIS B  37      77.034   6.096  50.793  1.00  0.00           H  
ATOM    393  N   LEU B  38      74.372  10.691  53.783  1.00  0.00           N  
ATOM    394  CA  LEU B  38      75.391  11.713  53.799  1.00  0.00           C  
ATOM    395  C   LEU B  38      75.922  11.927  55.208  1.00  0.00           C  
ATOM    396  O   LEU B  38      77.132  12.109  55.296  1.00  0.00           O  
ATOM    397  CB  LEU B  38      74.798  13.021  53.256  1.00  0.00           C  
ATOM    398  CG  LEU B  38      75.717  14.222  53.432  1.00  0.00           C  
ATOM    399  CD1 LEU B  38      76.956  14.071  52.550  1.00  0.00           C  
ATOM    400  CD2 LEU B  38      75.045  15.510  52.969  1.00  0.00           C  
ATOM    401  HN  LEU B  38      73.382  10.900  53.784  1.00  0.00           H  
ATOM    402  N   ILE B  39      75.144  11.830  56.289  1.00  0.00           N  
ATOM    403  CA  ILE B  39      75.685  11.824  57.628  1.00  0.00           C  
ATOM    404  C   ILE B  39      76.847  10.836  57.720  1.00  0.00           C  
ATOM    405  O   ILE B  39      77.927  11.208  58.177  1.00  0.00           O  
ATOM    406  CB  ILE B  39      74.627  11.516  58.691  1.00  0.00           C  
ATOM    407  CG1 ILE B  39      73.756  12.765  58.698  1.00  0.00           C  
ATOM    408  CG2 ILE B  39      75.139  11.120  60.071  1.00  0.00           C  
ATOM    409  CD  ILE B  39      72.457  12.605  59.480  1.00  0.00           C  
ATOM    410  HN  ILE B  39      74.174  11.748  56.060  1.00  0.00           H  
ATOM    411  N   LEU B  40      76.648   9.555  57.414  1.00  0.00           N  
ATOM    412  CA  LEU B  40      77.580   8.446  57.576  1.00  0.00           C  
ATOM    413  C   LEU B  40      78.728   8.475  56.584  1.00  0.00           C  
ATOM    414  O   LEU B  40      79.829   8.017  56.914  1.00  0.00           O  
ATOM    415  CB  LEU B  40      76.711   7.205  57.420  1.00  0.00           C  
ATOM    416  CG  LEU B  40      75.743   6.907  58.562  1.00  0.00           C  
ATOM    417  CD1 LEU B  40      74.904   5.694  58.157  1.00  0.00           C  
ATOM    418  CD2 LEU B  40      76.465   6.571  59.852  1.00  0.00           C  
ATOM    419  HN  LEU B  40      75.748   9.272  57.055  1.00  0.00           H  
ATOM    420  N   TRP B  41      78.576   9.151  55.452  1.00  0.00           N  
ATOM    421  CA  TRP B  41      79.635   9.300  54.470  1.00  0.00           C  
ATOM    422  C   TRP B  41      80.574  10.403  54.956  1.00  0.00           C  
ATOM    423  O   TRP B  41      81.774  10.273  54.735  1.00  0.00           O  
ATOM    424  CB  TRP B  41      78.992   9.715  53.150  1.00  0.00           C  
ATOM    425  CG  TRP B  41      79.991   9.964  52.068  1.00  0.00           C  
ATOM    426  CD1 TRP B  41      80.271   9.031  51.120  1.00  0.00           C  
ATOM    427  CD2 TRP B  41      80.749  11.143  51.674  1.00  0.00           C  
ATOM    428  CE2 TRP B  41      81.628  10.792  50.614  1.00  0.00           C  
ATOM    429  CE3 TRP B  41      80.828  12.435  52.200  1.00  0.00           C  
ATOM    430  NE1 TRP B  41      81.219   9.530  50.248  1.00  0.00           N  
ATOM    431  CZ2 TRP B  41      82.576  11.661  50.030  1.00  0.00           C  
ATOM    432  CZ3 TRP B  41      81.956  13.185  51.817  1.00  0.00           C  
ATOM    433  CH2 TRP B  41      82.806  12.823  50.767  1.00  0.00           C  
ATOM    434  HN  TRP B  41      77.665   9.469  55.142  1.00  0.00           H  
ATOM    435  HE1 TRP B  41      81.639   8.919  49.559  1.00  0.00           H  
ATOM    436  N   ILE B  42      80.043  11.503  55.504  1.00  0.00           N  
ATOM    437  CA  ILE B  42      80.893  12.506  56.100  1.00  0.00           C  
ATOM    438  C   ILE B  42      81.655  11.910  57.271  1.00  0.00           C  
ATOM    439  O   ILE B  42      82.825  12.193  57.518  1.00  0.00           O  
ATOM    440  CB  ILE B  42      80.082  13.687  56.638  1.00  0.00           C  
ATOM    441  CG1 ILE B  42      79.549  14.463  55.446  1.00  0.00           C  
ATOM    442  CG2 ILE B  42      80.862  14.620  57.554  1.00  0.00           C  
ATOM    443  CD  ILE B  42      78.518  15.552  55.784  1.00  0.00           C  
ATOM    444  HN  ILE B  42      79.053  11.692  55.494  1.00  0.00           H  
ATOM    445  N   LEU B  43      80.977  11.132  58.124  1.00  0.00           N  
ATOM    446  CA  LEU B  43      81.629  10.566  59.284  1.00  0.00           C  
ATOM    447  C   LEU B  43      82.800   9.676  58.905  1.00  0.00           C  
ATOM    448  O   LEU B  43      83.900   9.869  59.394  1.00  0.00           O  
ATOM    449  CB  LEU B  43      80.561  10.017  60.227  1.00  0.00           C  
ATOM    450  CG  LEU B  43      79.730  11.118  60.875  1.00  0.00           C  
ATOM    451  CD1 LEU B  43      78.552  10.398  61.529  1.00  0.00           C  
ATOM    452  CD2 LEU B  43      80.571  11.761  61.982  1.00  0.00           C  
ATOM    453  HN  LEU B  43      79.997  10.930  58.015  1.00  0.00           H  
ATOM    454  N   ASP B  44      82.709   8.933  57.788  1.00  0.00           N  
ATOM    455  CA  ASP B  44      83.820   8.143  57.298  1.00  0.00           C  
ATOM    456  C   ASP B  44      85.098   8.894  56.985  1.00  0.00           C  
ATOM    457  O   ASP B  44      86.149   8.266  57.135  1.00  0.00           O  
ATOM    458  CB  ASP B  44      83.449   7.299  56.081  1.00  0.00           C  
ATOM    459  CG  ASP B  44      84.161   5.950  56.063  1.00  0.00           C  
ATOM    460  OD1 ASP B  44      84.310   5.247  55.045  1.00  0.00           O  
ATOM    461  OD2 ASP B  44      84.643   5.554  57.144  1.00  0.00           O1-
ATOM    462  HN  ASP B  44      81.759   8.861  57.439  1.00  0.00           H  
ATOM    463  N   ARG B  45      85.116  10.163  56.561  1.00  0.00           N  
ATOM    464  CA  ARG B  45      86.245  10.963  56.097  1.00  0.00           C  
ATOM    465  C   ARG B  45      86.735  11.916  57.154  1.00  0.00           C  
ATOM    466  O   ARG B  45      87.894  12.338  57.092  1.00  0.00           O  
ATOM    467  CB  ARG B  45      85.862  11.739  54.846  1.00  0.00           C  
ATOM    468  CG  ARG B  45      85.341  10.985  53.629  1.00  0.00           C  
ATOM    469  CD  ARG B  45      86.192   9.814  53.131  1.00  0.00           C  
ATOM    470  NE  ARG B  45      86.431   9.671  51.691  1.00  0.00           N  
ATOM    471  CZ  ARG B  45      87.201   8.720  51.153  1.00  0.00           C  
ATOM    472  NH1 ARG B  45      87.763   7.743  51.885  1.00  0.00           N1+
ATOM    473  NH2 ARG B  45      87.370   8.616  49.823  1.00  0.00           N  
ATOM    474  HN  ARG B  45      84.195  10.511  56.371  1.00  0.00           H  
ATOM    475  HE  ARG B  45      86.119  10.418  51.079  1.00  0.00           H  
ATOM    476 1HH1 ARG B  45      87.595   7.725  52.875  1.00  0.00           H  
ATOM    477 2HH1 ARG B  45      88.254   6.942  51.536  1.00  0.00           H  
ATOM    478 1HH2 ARG B  45      87.048   9.354  49.211  1.00  0.00           H  
ATOM    479 2HH2 ARG B  45      87.900   7.826  49.484  1.00  0.00           H  
ATOM    480  N   LEU B  46      85.916  12.228  58.154  1.00  0.00           N  
ATOM    481  CA  LEU B  46      86.326  13.022  59.312  1.00  0.00           C  
ATOM    482  C   LEU B  46      86.809  12.115  60.434  1.00  0.00           C  
ATOM    483  CB  LEU B  46      85.185  13.991  59.620  1.00  0.00           C  
ATOM    484  CG  LEU B  46      84.643  14.968  58.578  1.00  0.00           C  
ATOM    485  CD1 LEU B  46      83.632  15.958  59.147  1.00  0.00           C  
ATOM    486  CD2 LEU B  46      85.691  15.707  57.755  1.00  0.00           C  
ATOM    487  OC1 LEU B  46      87.469  11.115  60.086  1.00  0.00           O  
ATOM    488  OC2 LEU B  46      86.690  12.488  61.623  1.00  0.00           O  
ATOM    489  HN  LEU B  46      84.966  11.877  58.156  1.00  0.00           H  
TER   
ATOM    490  C   ACE C  21      51.254   9.412  46.526  1.00  0.00           C  
ATOM    491  O   ACE C  21      50.915   8.261  46.240  1.00  0.00           O  
ATOM    492  CH3 ACE C  21      50.885   9.916  47.905  1.00  0.00           C  
ATOM    493  N   SER C  22      51.982  10.221  45.763  1.00  0.00           N  
ATOM    494  CA  SER C  22      52.421   9.878  44.413  1.00  0.00           C  
ATOM    495  C   SER C  22      53.800  10.418  44.100  1.00  0.00           C  
ATOM    496  O   SER C  22      54.149  11.490  44.616  1.00  0.00           O  
ATOM    497  CB  SER C  22      51.289  10.274  43.463  1.00  0.00           C  
ATOM    498  OG  SER C  22      50.968  11.643  43.520  1.00  0.00           O  
ATOM    499  HN  SER C  22      52.332  11.102  46.090  1.00  0.00           H  
ATOM    500  HG  SER C  22      50.938  11.996  44.409  1.00  0.00           H  
ATOM    501  N   SER C  23      54.590   9.747  43.261  1.00  0.00           N  
ATOM    502  CA  SER C  23      55.919  10.007  42.768  1.00  0.00           C  
ATOM    503  C   SER C  23      56.118   9.404  41.380  1.00  0.00           C  
ATOM    504  O   SER C  23      55.589   8.332  41.113  1.00  0.00           O  
ATOM    505  CB  SER C  23      57.011   9.612  43.768  1.00  0.00           C  
ATOM    506  OG  SER C  23      56.971  10.415  44.926  1.00  0.00           O  
ATOM    507  HN  SER C  23      54.150   8.985  42.763  1.00  0.00           H  
ATOM    508  HG  SER C  23      57.450  11.154  44.553  1.00  0.00           H  
ATOM    509  N   ASP C  24      56.916  10.062  40.537  1.00  0.00           N  
ATOM    510  CA  ASP C  24      57.155   9.560  39.208  1.00  0.00           C  
ATOM    511  C   ASP C  24      57.887   8.221  39.161  1.00  0.00           C  
ATOM    512  O   ASP C  24      58.638   7.913  40.081  1.00  0.00           O  
ATOM    513  CB  ASP C  24      57.953  10.548  38.364  1.00  0.00           C  
ATOM    514  CG  ASP C  24      57.451  11.978  38.261  1.00  0.00           C  
ATOM    515  OD1 ASP C  24      56.621  12.409  39.101  1.00  0.00           O  
ATOM    516  OD2 ASP C  24      57.789  12.655  37.258  1.00  0.00           O1-
ATOM    517  HN  ASP C  24      57.295  10.954  40.814  1.00  0.00           H  
ATOM    518  N   PRO C  25      57.896   7.458  38.063  1.00  0.00           N  
ATOM    519  CA  PRO C  25      58.537   6.168  37.916  1.00  0.00           C  
ATOM    520  C   PRO C  25      60.057   6.320  38.024  1.00  0.00           C  
ATOM    521  O   PRO C  25      60.749   5.612  38.755  1.00  0.00           O  
ATOM    522  CB  PRO C  25      58.326   5.624  36.518  1.00  0.00           C  
ATOM    523  CG  PRO C  25      57.115   6.421  36.047  1.00  0.00           C  
ATOM    524  CD  PRO C  25      56.994   7.653  36.934  1.00  0.00           C  
ATOM    525  N   LEU C  26      60.615   7.299  37.310  1.00  0.00           N  
ATOM    526  CA  LEU C  26      62.005   7.631  37.517  1.00  0.00           C  
ATOM    527  C   LEU C  26      62.366   8.105  38.916  1.00  0.00           C  
ATOM    528  O   LEU C  26      63.517   7.847  39.255  1.00  0.00           O  
ATOM    529  CB  LEU C  26      62.373   8.799  36.604  1.00  0.00           C  
ATOM    530  CG  LEU C  26      63.832   9.230  36.481  1.00  0.00           C  
ATOM    531  CD1 LEU C  26      64.713   8.100  35.973  1.00  0.00           C  
ATOM    532  CD2 LEU C  26      63.969  10.378  35.497  1.00  0.00           C  
ATOM    533  HN  LEU C  26      60.044   7.856  36.699  1.00  0.00           H  
ATOM    534  N   VAL C  27      61.477   8.726  39.695  1.00  0.00           N  
ATOM    535  CA  VAL C  27      61.728   9.110  41.064  1.00  0.00           C  
ATOM    536  C   VAL C  27      61.661   7.942  42.037  1.00  0.00           C  
ATOM    537  O   VAL C  27      62.562   7.776  42.856  1.00  0.00           O  
ATOM    538  CB  VAL C  27      60.877  10.300  41.531  1.00  0.00           C  
ATOM    539  CG1 VAL C  27      60.998  10.634  43.020  1.00  0.00           C  
ATOM    540  CG2 VAL C  27      61.094  11.558  40.677  1.00  0.00           C  
ATOM    541  HN  VAL C  27      60.526   8.603  39.366  1.00  0.00           H  
ATOM    542  N   VAL C  28      60.781   6.971  41.811  1.00  0.00           N  
ATOM    543  CA  VAL C  28      60.774   5.673  42.464  1.00  0.00           C  
ATOM    544  C   VAL C  28      61.995   4.813  42.205  1.00  0.00           C  
ATOM    545  O   VAL C  28      62.656   4.347  43.126  1.00  0.00           O  
ATOM    546  CB  VAL C  28      59.514   4.890  42.088  1.00  0.00           C  
ATOM    547  CG1 VAL C  28      59.557   3.431  42.542  1.00  0.00           C  
ATOM    548  CG2 VAL C  28      58.234   5.580  42.528  1.00  0.00           C  
ATOM    549  HN  VAL C  28      60.070   7.168  41.121  1.00  0.00           H  
ATOM    550  N   ALA C  29      62.463   4.700  40.955  1.00  0.00           N  
ATOM    551  CA  ALA C  29      63.663   4.050  40.455  1.00  0.00           C  
ATOM    552  C   ALA C  29      64.923   4.604  41.112  1.00  0.00           C  
ATOM    553  O   ALA C  29      65.695   3.826  41.672  1.00  0.00           O  
ATOM    554  CB  ALA C  29      63.751   4.116  38.935  1.00  0.00           C  
ATOM    555  HN  ALA C  29      61.922   5.168  40.244  1.00  0.00           H  
ATOM    556  N   ALA C  30      65.122   5.914  41.218  1.00  0.00           N  
ATOM    557  CA  ALA C  30      66.182   6.608  41.925  1.00  0.00           C  
ATOM    558  C   ALA C  30      66.024   6.362  43.426  1.00  0.00           C  
ATOM    559  O   ALA C  30      67.005   6.495  44.154  1.00  0.00           O  
ATOM    560  CB  ALA C  30      65.990   8.026  41.401  1.00  0.00           C  
ATOM    561  HN  ALA C  30      64.451   6.482  40.708  1.00  0.00           H  
ATOM    562  N   SER C  31      64.855   5.972  43.948  1.00  0.00           N  
ATOM    563  CA  SER C  31      64.657   5.706  45.359  1.00  0.00           C  
ATOM    564  C   SER C  31      65.090   4.297  45.733  1.00  0.00           C  
ATOM    565  O   SER C  31      65.751   4.071  46.753  1.00  0.00           O  
ATOM    566  CB  SER C  31      63.218   5.925  45.791  1.00  0.00           C  
ATOM    567  OG  SER C  31      62.946   7.294  45.597  1.00  0.00           O  
ATOM    568  HN  SER C  31      64.025   5.999  43.379  1.00  0.00           H  
ATOM    569  HG  SER C  31      62.714   7.421  44.667  1.00  0.00           H  
ATOM    570  N   ILE C  32      64.790   3.274  44.935  1.00  0.00           N  
ATOM    571  CA  ILE C  32      65.132   1.876  45.159  1.00  0.00           C  
ATOM    572  C   ILE C  32      66.642   1.817  45.017  1.00  0.00           C  
ATOM    573  O   ILE C  32      67.324   1.110  45.768  1.00  0.00           O  
ATOM    574  CB  ILE C  32      64.482   0.862  44.212  1.00  0.00           C  
ATOM    575  CG1 ILE C  32      62.972   1.040  44.234  1.00  0.00           C  
ATOM    576  CG2 ILE C  32      64.894  -0.587  44.436  1.00  0.00           C  
ATOM    577  CD  ILE C  32      62.382   0.126  43.167  1.00  0.00           C  
ATOM    578  HN  ILE C  32      64.229   3.522  44.135  1.00  0.00           H  
ATOM    579  N   ILE C  33      67.140   2.465  43.964  1.00  0.00           N  
ATOM    580  CA  ILE C  33      68.559   2.456  43.673  1.00  0.00           C  
ATOM    581  C   ILE C  33      69.340   3.180  44.760  1.00  0.00           C  
ATOM    582  O   ILE C  33      70.391   2.682  45.150  1.00  0.00           O  
ATOM    583  CB  ILE C  33      68.707   3.152  42.311  1.00  0.00           C  
ATOM    584  CG1 ILE C  33      68.167   2.238  41.214  1.00  0.00           C  
ATOM    585  CG2 ILE C  33      70.126   3.543  41.908  1.00  0.00           C  
ATOM    586  CD  ILE C  33      68.224   2.684  39.762  1.00  0.00           C  
ATOM    587  HN  ILE C  33      66.548   2.922  43.274  1.00  0.00           H  
ATOM    588  N   GLY C  34      68.889   4.291  45.338  1.00  0.00           N  
ATOM    589  CA  GLY C  34      69.550   4.915  46.476  1.00  0.00           C  
ATOM    590  C   GLY C  34      69.412   4.218  47.817  1.00  0.00           C  
ATOM    591  O   GLY C  34      70.383   4.272  48.575  1.00  0.00           O  
ATOM    592  HN  GLY C  34      67.949   4.599  45.158  1.00  0.00           H  
ATOM    593  N   ILE C  35      68.394   3.388  48.030  1.00  0.00           N  
ATOM    594  CA  ILE C  35      68.396   2.411  49.103  1.00  0.00           C  
ATOM    595  C   ILE C  35      69.517   1.382  48.945  1.00  0.00           C  
ATOM    596  O   ILE C  35      70.239   1.235  49.924  1.00  0.00           O  
ATOM    597  CB  ILE C  35      66.987   1.849  49.196  1.00  0.00           C  
ATOM    598  CG1 ILE C  35      66.087   2.940  49.765  1.00  0.00           C  
ATOM    599  CG2 ILE C  35      67.070   0.652  50.150  1.00  0.00           C  
ATOM    600  CD  ILE C  35      64.627   2.498  49.748  1.00  0.00           C  
ATOM    601  HN  ILE C  35      67.533   3.615  47.541  1.00  0.00           H  
ATOM    602  N   LEU C  36      69.836   0.959  47.725  1.00  0.00           N  
ATOM    603  CA  LEU C  36      70.787  -0.091  47.447  1.00  0.00           C  
ATOM    604  C   LEU C  36      72.197   0.461  47.604  1.00  0.00           C  
ATOM    605  O   LEU C  36      73.019  -0.116  48.334  1.00  0.00           O  
ATOM    606  CB  LEU C  36      70.506  -0.535  46.019  1.00  0.00           C  
ATOM    607  CG  LEU C  36      71.537  -1.526  45.460  1.00  0.00           C  
ATOM    608  CD1 LEU C  36      71.699  -2.783  46.304  1.00  0.00           C  
ATOM    609  CD2 LEU C  36      71.125  -1.860  44.032  1.00  0.00           C  
ATOM    610  HN  LEU C  36      69.235   1.286  46.975  1.00  0.00           H  
ATOM    611  N   HIS C  37      72.395   1.710  47.170  1.00  0.00           N  
ATOM    612  CA  HIS C  37      73.594   2.492  47.376  1.00  0.00           C  
ATOM    613  C   HIS C  37      73.956   2.777  48.825  1.00  0.00           C  
ATOM    614  O   HIS C  37      75.146   2.759  49.154  1.00  0.00           O  
ATOM    615  CB  HIS C  37      73.411   3.800  46.613  1.00  0.00           C  
ATOM    616  CG  HIS C  37      74.700   4.531  46.339  1.00  0.00           C  
ATOM    617  CD2 HIS C  37      75.951   4.012  46.129  1.00  0.00           C  
ATOM    618  ND1 HIS C  37      74.748   5.860  45.946  1.00  0.00           N  
ATOM    619  CE1 HIS C  37      76.027   6.121  45.654  1.00  0.00           C  
ATOM    620  NE2 HIS C  37      76.769   4.991  45.625  1.00  0.00           N  
ATOM    621  HN  HIS C  37      71.734   2.007  46.470  1.00  0.00           H  
ATOM    622  HE2 HIS C  37      77.739   4.872  45.384  1.00  0.00           H  
ATOM    623  N   LEU C  38      73.057   2.789  49.816  1.00  0.00           N  
ATOM    624  CA  LEU C  38      73.329   2.733  51.236  1.00  0.00           C  
ATOM    625  C   LEU C  38      73.801   1.345  51.659  1.00  0.00           C  
ATOM    626  O   LEU C  38      74.752   1.218  52.418  1.00  0.00           O  
ATOM    627  CB  LEU C  38      72.099   3.074  52.077  1.00  0.00           C  
ATOM    628  CG  LEU C  38      72.181   2.958  53.597  1.00  0.00           C  
ATOM    629  CD1 LEU C  38      73.351   3.791  54.103  1.00  0.00           C  
ATOM    630  CD2 LEU C  38      71.002   3.529  54.357  1.00  0.00           C  
ATOM    631  HN  LEU C  38      72.077   2.737  49.568  1.00  0.00           H  
ATOM    632  N   ILE C  39      73.032   0.323  51.273  1.00  0.00           N  
ATOM    633  CA  ILE C  39      73.254  -1.036  51.737  1.00  0.00           C  
ATOM    634  C   ILE C  39      74.594  -1.545  51.246  1.00  0.00           C  
ATOM    635  O   ILE C  39      75.386  -1.902  52.116  1.00  0.00           O  
ATOM    636  CB  ILE C  39      72.084  -1.908  51.291  1.00  0.00           C  
ATOM    637  CG1 ILE C  39      70.775  -1.558  51.991  1.00  0.00           C  
ATOM    638  CG2 ILE C  39      72.337  -3.377  51.584  1.00  0.00           C  
ATOM    639  CD  ILE C  39      69.514  -1.912  51.184  1.00  0.00           C  
ATOM    640  HN  ILE C  39      72.251   0.510  50.664  1.00  0.00           H  
ATOM    641  N   LEU C  40      74.912  -1.419  49.956  1.00  0.00           N  
ATOM    642  CA  LEU C  40      76.232  -1.649  49.405  1.00  0.00           C  
ATOM    643  C   LEU C  40      77.382  -0.875  50.031  1.00  0.00           C  
ATOM    644  O   LEU C  40      78.413  -1.433  50.381  1.00  0.00           O  
ATOM    645  CB  LEU C  40      76.209  -1.323  47.914  1.00  0.00           C  
ATOM    646  CG  LEU C  40      75.340  -2.226  47.037  1.00  0.00           C  
ATOM    647  CD1 LEU C  40      75.387  -1.861  45.556  1.00  0.00           C  
ATOM    648  CD2 LEU C  40      75.671  -3.716  47.131  1.00  0.00           C  
ATOM    649  HN  LEU C  40      74.301  -0.901  49.335  1.00  0.00           H  
ATOM    650  N   TRP C  41      77.150   0.415  50.288  1.00  0.00           N  
ATOM    651  CA  TRP C  41      78.130   1.188  51.034  1.00  0.00           C  
ATOM    652  C   TRP C  41      78.443   0.643  52.425  1.00  0.00           C  
ATOM    653  O   TRP C  41      79.573   0.785  52.864  1.00  0.00           O  
ATOM    654  CB  TRP C  41      77.679   2.638  51.091  1.00  0.00           C  
ATOM    655  CG  TRP C  41      78.728   3.551  51.657  1.00  0.00           C  
ATOM    656  CD1 TRP C  41      79.626   4.190  50.874  1.00  0.00           C  
ATOM    657  CD2 TRP C  41      78.939   4.015  53.025  1.00  0.00           C  
ATOM    658  CE2 TRP C  41      79.968   4.976  52.971  1.00  0.00           C  
ATOM    659  CE3 TRP C  41      78.511   3.698  54.327  1.00  0.00           C  
ATOM    660  NE1 TRP C  41      80.406   5.013  51.651  1.00  0.00           N  
ATOM    661  CZ2 TRP C  41      80.549   5.600  54.079  1.00  0.00           C  
ATOM    662  CZ3 TRP C  41      79.022   4.252  55.505  1.00  0.00           C  
ATOM    663  CH2 TRP C  41      80.031   5.203  55.321  1.00  0.00           C  
ATOM    664  HN  TRP C  41      76.269   0.813  50.008  1.00  0.00           H  
ATOM    665  HE1 TRP C  41      81.225   5.513  51.328  1.00  0.00           H  
ATOM    666  N   ILE C  42      77.424   0.173  53.158  1.00  0.00           N  
ATOM    667  CA  ILE C  42      77.497  -0.333  54.509  1.00  0.00           C  
ATOM    668  C   ILE C  42      78.238  -1.662  54.572  1.00  0.00           C  
ATOM    669  O   ILE C  42      79.209  -1.838  55.291  1.00  0.00           O  
ATOM    670  CB  ILE C  42      76.067  -0.403  55.041  1.00  0.00           C  
ATOM    671  CG1 ILE C  42      75.536   0.908  55.628  1.00  0.00           C  
ATOM    672  CG2 ILE C  42      75.850  -1.440  56.145  1.00  0.00           C  
ATOM    673  CD  ILE C  42      74.238   0.839  56.420  1.00  0.00           C  
ATOM    674  HN  ILE C  42      76.494   0.371  52.809  1.00  0.00           H  
ATOM    675  N   LEU C  43      77.908  -2.525  53.615  1.00  0.00           N  
ATOM    676  CA  LEU C  43      78.510  -3.844  53.588  1.00  0.00           C  
ATOM    677  C   LEU C  43      79.939  -3.844  53.056  1.00  0.00           C  
ATOM    678  O   LEU C  43      80.821  -4.642  53.357  1.00  0.00           O  
ATOM    679  CB  LEU C  43      77.610  -4.847  52.872  1.00  0.00           C  
ATOM    680  CG  LEU C  43      76.211  -5.077  53.424  1.00  0.00           C  
ATOM    681  CD1 LEU C  43      75.471  -5.991  52.448  1.00  0.00           C  
ATOM    682  CD2 LEU C  43      76.244  -5.543  54.876  1.00  0.00           C  
ATOM    683  HN  LEU C  43      77.397  -2.218  52.805  1.00  0.00           H  
ATOM    684  N   ASP C  44      80.257  -2.785  52.303  1.00  0.00           N  
ATOM    685  CA  ASP C  44      81.606  -2.505  51.870  1.00  0.00           C  
ATOM    686  C   ASP C  44      82.497  -2.051  53.008  1.00  0.00           C  
ATOM    687  O   ASP C  44      83.706  -1.910  52.836  1.00  0.00           O  
ATOM    688  CB  ASP C  44      81.563  -1.458  50.757  1.00  0.00           C  
ATOM    689  CG  ASP C  44      82.922  -1.298  50.095  1.00  0.00           C  
ATOM    690  OD1 ASP C  44      83.490  -0.229  49.772  1.00  0.00           O  
ATOM    691  OD2 ASP C  44      83.413  -2.319  49.578  1.00  0.00           O1-
ATOM    692  HN  ASP C  44      79.506  -2.167  52.032  1.00  0.00           H  
ATOM    693  N   ARG C  45      81.938  -1.938  54.208  1.00  0.00           N  
ATOM    694  CA  ARG C  45      82.569  -1.624  55.467  1.00  0.00           C  
ATOM    695  C   ARG C  45      82.312  -2.581  56.630  1.00  0.00           C  
ATOM    696  O   ARG C  45      82.823  -2.367  57.718  1.00  0.00           O  
ATOM    697  CB  ARG C  45      82.258  -0.193  55.913  1.00  0.00           C  
ATOM    698  CG  ARG C  45      82.836   0.815  54.919  1.00  0.00           C  
ATOM    699  CD  ARG C  45      81.964   2.064  54.867  1.00  0.00           C  
ATOM    700  NE  ARG C  45      82.532   3.102  54.003  1.00  0.00           N  
ATOM    701  CZ  ARG C  45      82.660   2.969  52.674  1.00  0.00           C  
ATOM    702  NH1 ARG C  45      82.170   1.996  51.907  1.00  0.00           N1+
ATOM    703  NH2 ARG C  45      83.388   3.868  52.000  1.00  0.00           N  
ATOM    704  HN  ARG C  45      80.938  -2.099  54.270  1.00  0.00           H  
ATOM    705  HE  ARG C  45      82.961   3.894  54.451  1.00  0.00           H  
ATOM    706 1HH1 ARG C  45      81.592   1.276  52.310  1.00  0.00           H  
ATOM    707 2HH1 ARG C  45      82.389   2.013  50.917  1.00  0.00           H  
ATOM    708 1HH2 ARG C  45      83.818   4.669  52.437  1.00  0.00           H  
ATOM    709 2HH2 ARG C  45      83.717   3.705  51.060  1.00  0.00           H  
ATOM    710  N   LEU C  46      81.403  -3.542  56.444  1.00  0.00           N  
ATOM    711  CA  LEU C  46      81.046  -4.620  57.337  1.00  0.00           C  
ATOM    712  C   LEU C  46      81.346  -5.972  56.700  1.00  0.00           C  
ATOM    713  CB  LEU C  46      79.636  -4.311  57.828  1.00  0.00           C  
ATOM    714  CG  LEU C  46      79.485  -3.038  58.665  1.00  0.00           C  
ATOM    715  CD1 LEU C  46      78.005  -2.899  59.006  1.00  0.00           C  
ATOM    716  CD2 LEU C  46      80.237  -3.194  59.984  1.00  0.00           C  
ATOM    717  OC1 LEU C  46      82.526  -6.191  56.360  1.00  0.00           O  
ATOM    718  OC2 LEU C  46      80.477  -6.863  56.554  1.00  0.00           O  
ATOM    719  HN  LEU C  46      80.902  -3.465  55.574  1.00  0.00           H  
TER   
ATOM    720  N   SER D  22      53.631  12.795  39.013  1.00  0.00           N  
ATOM    721  CA  SER D  22      54.189  14.156  39.079  1.00  0.00           C  
ATOM    722  C   SER D  22      55.030  14.369  40.327  1.00  0.00           C  
ATOM    723  O   SER D  22      54.642  14.072  41.458  1.00  0.00           O  
ATOM    724  CB  SER D  22      53.128  15.244  39.037  1.00  0.00           C  
ATOM    725  OG  SER D  22      52.676  15.310  37.707  1.00  0.00           O  
ATOM    726  HN1 SER D  22      54.422  12.186  39.124  1.00  0.00           H  
ATOM    727  HN2 SER D  22      53.320  12.722  38.054  1.00  0.00           H  
ATOM    728  HN3 SER D  22      52.922  12.826  39.734  1.00  0.00           H  
ATOM    729  HG  SER D  22      52.584  16.189  37.335  1.00  0.00           H  
ATOM    730  N   SER D  23      56.229  14.920  40.124  1.00  0.00           N  
ATOM    731  CA  SER D  23      57.270  15.184  41.102  1.00  0.00           C  
ATOM    732  C   SER D  23      57.908  16.524  40.767  1.00  0.00           C  
ATOM    733  O   SER D  23      57.796  16.941  39.606  1.00  0.00           O  
ATOM    734  CB  SER D  23      58.402  14.166  41.123  1.00  0.00           C  
ATOM    735  OG  SER D  23      57.893  12.856  41.248  1.00  0.00           O  
ATOM    736  HN  SER D  23      56.458  15.019  39.143  1.00  0.00           H  
ATOM    737  HG  SER D  23      57.193  12.783  40.599  1.00  0.00           H  
ATOM    738  N   ASP D  24      58.429  17.258  41.745  1.00  0.00           N  
ATOM    739  CA  ASP D  24      59.007  18.547  41.430  1.00  0.00           C  
ATOM    740  C   ASP D  24      60.266  18.417  40.589  1.00  0.00           C  
ATOM    741  O   ASP D  24      60.967  17.418  40.711  1.00  0.00           O  
ATOM    742  CB  ASP D  24      59.327  19.371  42.678  1.00  0.00           C  
ATOM    743  CG  ASP D  24      58.108  19.732  43.518  1.00  0.00           C  
ATOM    744  OD1 ASP D  24      56.997  19.889  42.969  1.00  0.00           O  
ATOM    745  OD2 ASP D  24      58.329  20.006  44.707  1.00  0.00           O1-
ATOM    746  HN  ASP D  24      58.580  17.031  42.715  1.00  0.00           H  
ATOM    747  N   PRO D  25      60.653  19.405  39.786  1.00  0.00           N  
ATOM    748  CA  PRO D  25      61.832  19.354  38.934  1.00  0.00           C  
ATOM    749  C   PRO D  25      63.173  19.198  39.633  1.00  0.00           C  
ATOM    750  O   PRO D  25      64.024  18.437  39.164  1.00  0.00           O  
ATOM    751  CB  PRO D  25      61.770  20.532  37.981  1.00  0.00           C  
ATOM    752  CG  PRO D  25      60.269  20.830  37.912  1.00  0.00           C  
ATOM    753  CD  PRO D  25      59.831  20.513  39.324  1.00  0.00           C  
ATOM    754  N   LEU D  26      63.354  19.751  40.841  1.00  0.00           N  
ATOM    755  CA  LEU D  26      64.466  19.425  41.721  1.00  0.00           C  
ATOM    756  C   LEU D  26      64.478  18.007  42.235  1.00  0.00           C  
ATOM    757  O   LEU D  26      65.589  17.488  42.385  1.00  0.00           O  
ATOM    758  CB  LEU D  26      64.416  20.508  42.788  1.00  0.00           C  
ATOM    759  CG  LEU D  26      65.367  20.433  43.977  1.00  0.00           C  
ATOM    760  CD1 LEU D  26      66.837  20.463  43.505  1.00  0.00           C  
ATOM    761  CD2 LEU D  26      65.157  21.675  44.834  1.00  0.00           C  
ATOM    762  HN  LEU D  26      62.664  20.401  41.190  1.00  0.00           H  
ATOM    763  N   VAL D  27      63.349  17.356  42.528  1.00  0.00           N  
ATOM    764  CA  VAL D  27      63.212  16.017  43.062  1.00  0.00           C  
ATOM    765  C   VAL D  27      63.472  15.044  41.915  1.00  0.00           C  
ATOM    766  O   VAL D  27      64.193  14.076  42.126  1.00  0.00           O  
ATOM    767  CB  VAL D  27      61.833  15.747  43.665  1.00  0.00           C  
ATOM    768  CG1 VAL D  27      61.715  14.339  44.219  1.00  0.00           C  
ATOM    769  CG2 VAL D  27      61.583  16.600  44.903  1.00  0.00           C  
ATOM    770  HN  VAL D  27      62.469  17.784  42.278  1.00  0.00           H  
ATOM    771  N   VAL D  28      63.060  15.370  40.684  1.00  0.00           N  
ATOM    772  CA  VAL D  28      63.479  14.648  39.496  1.00  0.00           C  
ATOM    773  C   VAL D  28      64.979  14.819  39.363  1.00  0.00           C  
ATOM    774  O   VAL D  28      65.689  13.849  39.105  1.00  0.00           O  
ATOM    775  CB  VAL D  28      62.837  15.144  38.205  1.00  0.00           C  
ATOM    776  CG1 VAL D  28      63.426  14.381  37.016  1.00  0.00           C  
ATOM    777  CG2 VAL D  28      61.327  14.962  38.248  1.00  0.00           C  
ATOM    778  HN  VAL D  28      62.428  16.149  40.583  1.00  0.00           H  
ATOM    779  N   ALA D  29      65.477  16.050  39.309  1.00  0.00           N  
ATOM    780  CA  ALA D  29      66.876  16.361  39.067  1.00  0.00           C  
ATOM    781  C   ALA D  29      67.848  15.644  39.987  1.00  0.00           C  
ATOM    782  O   ALA D  29      68.789  15.014  39.508  1.00  0.00           O  
ATOM    783  CB  ALA D  29      67.154  17.861  39.052  1.00  0.00           C  
ATOM    784  HN  ALA D  29      64.966  16.890  39.557  1.00  0.00           H  
ATOM    785  N   ALA D  30      67.610  15.578  41.298  1.00  0.00           N  
ATOM    786  CA  ALA D  30      68.362  14.801  42.259  1.00  0.00           C  
ATOM    787  C   ALA D  30      68.254  13.301  42.013  1.00  0.00           C  
ATOM    788  O   ALA D  30      69.165  12.522  42.255  1.00  0.00           O  
ATOM    789  CB  ALA D  30      67.994  15.205  43.678  1.00  0.00           C  
ATOM    790  HN  ALA D  30      66.880  16.188  41.647  1.00  0.00           H  
ATOM    791  N   SER D  31      67.114  12.808  41.506  1.00  0.00           N  
ATOM    792  CA  SER D  31      66.945  11.407  41.170  1.00  0.00           C  
ATOM    793  C   SER D  31      67.824  10.915  40.041  1.00  0.00           C  
ATOM    794  O   SER D  31      68.576   9.956  40.223  1.00  0.00           O  
ATOM    795  CB  SER D  31      65.475  11.204  40.803  1.00  0.00           C  
ATOM    796  OG  SER D  31      64.596  11.396  41.893  1.00  0.00           O  
ATOM    797  HN  SER D  31      66.482  13.486  41.115  1.00  0.00           H  
ATOM    798  HG  SER D  31      64.335  12.325  41.911  1.00  0.00           H  
ATOM    799  N   ILE D  32      67.922  11.732  38.978  1.00  0.00           N  
ATOM    800  CA  ILE D  32      68.831  11.460  37.898  1.00  0.00           C  
ATOM    801  C   ILE D  32      70.291  11.443  38.346  1.00  0.00           C  
ATOM    802  O   ILE D  32      71.192  10.812  37.797  1.00  0.00           O  
ATOM    803  CB  ILE D  32      68.638  12.397  36.716  1.00  0.00           C  
ATOM    804  CG1 ILE D  32      67.248  12.174  36.098  1.00  0.00           C  
ATOM    805  CG2 ILE D  32      69.727  12.356  35.654  1.00  0.00           C  
ATOM    806  CD  ILE D  32      66.635  13.471  35.585  1.00  0.00           C  
ATOM    807  HN  ILE D  32      67.291  12.531  39.007  1.00  0.00           H  
ATOM    808  N   ILE D  33      70.612  12.156  39.424  1.00  0.00           N  
ATOM    809  CA  ILE D  33      71.942  12.429  39.931  1.00  0.00           C  
ATOM    810  C   ILE D  33      72.215  11.323  40.944  1.00  0.00           C  
ATOM    811  O   ILE D  33      73.336  10.834  41.024  1.00  0.00           O  
ATOM    812  CB  ILE D  33      71.911  13.841  40.517  1.00  0.00           C  
ATOM    813  CG1 ILE D  33      72.279  14.748  39.354  1.00  0.00           C  
ATOM    814  CG2 ILE D  33      72.823  13.946  41.726  1.00  0.00           C  
ATOM    815  CD  ILE D  33      72.077  16.249  39.610  1.00  0.00           C  
ATOM    816  HN  ILE D  33      69.902  12.746  39.823  1.00  0.00           H  
ATOM    817  N   GLY D  34      71.216  10.813  41.657  1.00  0.00           N  
ATOM    818  CA  GLY D  34      71.249   9.686  42.570  1.00  0.00           C  
ATOM    819  C   GLY D  34      71.540   8.374  41.863  1.00  0.00           C  
ATOM    820  O   GLY D  34      72.401   7.566  42.204  1.00  0.00           O  
ATOM    821  HN  GLY D  34      70.326  11.292  41.597  1.00  0.00           H  
ATOM    822  N   ILE D  35      70.859   8.110  40.755  1.00  0.00           N  
ATOM    823  CA  ILE D  35      71.089   7.078  39.767  1.00  0.00           C  
ATOM    824  C   ILE D  35      72.548   7.098  39.336  1.00  0.00           C  
ATOM    825  O   ILE D  35      73.250   6.100  39.438  1.00  0.00           O  
ATOM    826  CB  ILE D  35      70.067   7.123  38.629  1.00  0.00           C  
ATOM    827  CG1 ILE D  35      68.718   6.613  39.132  1.00  0.00           C  
ATOM    828  CG2 ILE D  35      70.437   6.370  37.350  1.00  0.00           C  
ATOM    829  CD  ILE D  35      67.587   6.939  38.172  1.00  0.00           C  
ATOM    830  HN  ILE D  35      70.207   8.819  40.424  1.00  0.00           H  
ATOM    831  N   LEU D  36      73.096   8.208  38.842  1.00  0.00           N  
ATOM    832  CA  LEU D  36      74.496   8.348  38.490  1.00  0.00           C  
ATOM    833  C   LEU D  36      75.477   8.073  39.619  1.00  0.00           C  
ATOM    834  O   LEU D  36      76.558   7.504  39.459  1.00  0.00           O  
ATOM    835  CB  LEU D  36      74.623   9.777  37.985  1.00  0.00           C  
ATOM    836  CG  LEU D  36      76.042  10.268  37.702  1.00  0.00           C  
ATOM    837  CD1 LEU D  36      76.552   9.296  36.644  1.00  0.00           C  
ATOM    838  CD2 LEU D  36      75.910  11.666  37.118  1.00  0.00           C  
ATOM    839  HN  LEU D  36      72.475   8.997  38.700  1.00  0.00           H  
ATOM    840  N   HIS D  37      75.108   8.526  40.818  1.00  0.00           N  
ATOM    841  CA  HIS D  37      75.900   8.270  41.998  1.00  0.00           C  
ATOM    842  C   HIS D  37      76.082   6.791  42.292  1.00  0.00           C  
ATOM    843  O   HIS D  37      77.193   6.494  42.731  1.00  0.00           O  
ATOM    844  CB  HIS D  37      75.460   9.143  43.186  1.00  0.00           C  
ATOM    845  CG  HIS D  37      76.332   9.407  44.374  1.00  0.00           C  
ATOM    846  CD2 HIS D  37      77.682   9.189  44.523  1.00  0.00           C  
ATOM    847  ND1 HIS D  37      75.872  10.070  45.513  1.00  0.00           N  
ATOM    848  CE1 HIS D  37      76.933  10.214  46.301  1.00  0.00           C  
ATOM    849  NE2 HIS D  37      78.023   9.603  45.792  1.00  0.00           N  
ATOM    850  HN  HIS D  37      74.258   9.085  40.878  1.00  0.00           H  
ATOM    851  HE2 HIS D  37      78.894   9.536  46.301  1.00  0.00           H  
ATOM    852  N   LEU D  38      75.113   5.919  42.056  1.00  0.00           N  
ATOM    853  CA  LEU D  38      75.445   4.510  42.168  1.00  0.00           C  
ATOM    854  C   LEU D  38      76.434   3.988  41.138  1.00  0.00           C  
ATOM    855  O   LEU D  38      77.356   3.260  41.489  1.00  0.00           O  
ATOM    856  CB  LEU D  38      74.146   3.729  42.382  1.00  0.00           C  
ATOM    857  CG  LEU D  38      74.288   2.209  42.436  1.00  0.00           C  
ATOM    858  CD1 LEU D  38      75.020   1.884  43.736  1.00  0.00           C  
ATOM    859  CD2 LEU D  38      72.969   1.438  42.410  1.00  0.00           C  
ATOM    860  HN  LEU D  38      74.222   6.227  41.696  1.00  0.00           H  
ATOM    861  N   ILE D  39      76.162   4.314  39.868  1.00  0.00           N  
ATOM    862  CA  ILE D  39      76.981   3.842  38.768  1.00  0.00           C  
ATOM    863  C   ILE D  39      78.441   4.215  38.965  1.00  0.00           C  
ATOM    864  O   ILE D  39      79.272   3.335  38.757  1.00  0.00           O  
ATOM    865  CB  ILE D  39      76.519   4.388  37.417  1.00  0.00           C  
ATOM    866  CG1 ILE D  39      75.049   4.085  37.140  1.00  0.00           C  
ATOM    867  CG2 ILE D  39      77.418   3.986  36.247  1.00  0.00           C  
ATOM    868  CD  ILE D  39      74.447   4.962  36.058  1.00  0.00           C  
ATOM    869  HN  ILE D  39      75.451   5.023  39.797  1.00  0.00           H  
ATOM    870  N   LEU D  40      78.760   5.476  39.251  1.00  0.00           N  
ATOM    871  CA  LEU D  40      80.090   5.938  39.579  1.00  0.00           C  
ATOM    872  C   LEU D  40      80.772   5.223  40.729  1.00  0.00           C  
ATOM    873  O   LEU D  40      81.803   4.583  40.520  1.00  0.00           O  
ATOM    874  CB  LEU D  40      79.958   7.439  39.855  1.00  0.00           C  
ATOM    875  CG  LEU D  40      79.736   8.375  38.673  1.00  0.00           C  
ATOM    876  CD1 LEU D  40      79.305   9.736  39.210  1.00  0.00           C  
ATOM    877  CD2 LEU D  40      80.965   8.454  37.771  1.00  0.00           C  
ATOM    878  HN  LEU D  40      77.979   6.125  39.241  1.00  0.00           H  
ATOM    879  N   TRP D  41      80.124   4.995  41.881  1.00  0.00           N  
ATOM    880  CA  TRP D  41      80.596   4.139  42.943  1.00  0.00           C  
ATOM    881  C   TRP D  41      80.868   2.698  42.527  1.00  0.00           C  
ATOM    882  O   TRP D  41      81.959   2.250  42.856  1.00  0.00           O  
ATOM    883  CB  TRP D  41      79.628   4.181  44.134  1.00  0.00           C  
ATOM    884  CG  TRP D  41      80.210   3.445  45.295  1.00  0.00           C  
ATOM    885  CD1 TRP D  41      81.181   3.908  46.113  1.00  0.00           C  
ATOM    886  CD2 TRP D  41      80.092   2.026  45.629  1.00  0.00           C  
ATOM    887  CE2 TRP D  41      80.844   1.770  46.819  1.00  0.00           C  
ATOM    888  CE3 TRP D  41      79.553   0.883  45.033  1.00  0.00           C  
ATOM    889  NE1 TRP D  41      81.423   2.981  47.115  1.00  0.00           N  
ATOM    890  CZ2 TRP D  41      80.817   0.572  47.533  1.00  0.00           C  
ATOM    891  CZ3 TRP D  41      79.545  -0.375  45.657  1.00  0.00           C  
ATOM    892  CH2 TRP D  41      80.117  -0.471  46.926  1.00  0.00           C  
ATOM    893  HN  TRP D  41      79.184   5.354  41.971  1.00  0.00           H  
ATOM    894  HE1 TRP D  41      82.084   2.974  47.884  1.00  0.00           H  
ATOM    895  N   ILE D  42      80.018   1.995  41.770  1.00  0.00           N  
ATOM    896  CA  ILE D  42      80.299   0.683  41.243  1.00  0.00           C  
ATOM    897  C   ILE D  42      81.427   0.632  40.232  1.00  0.00           C  
ATOM    898  O   ILE D  42      82.349  -0.166  40.403  1.00  0.00           O  
ATOM    899  CB  ILE D  42      79.018   0.120  40.636  1.00  0.00           C  
ATOM    900  CG1 ILE D  42      77.890  -0.068  41.648  1.00  0.00           C  
ATOM    901  CG2 ILE D  42      79.239  -1.212  39.910  1.00  0.00           C  
ATOM    902  CD  ILE D  42      76.520  -0.581  41.201  1.00  0.00           C  
ATOM    903  HN  ILE D  42      79.167   2.413  41.419  1.00  0.00           H  
ATOM    904  N   LEU D  43      81.425   1.529  39.249  1.00  0.00           N  
ATOM    905  CA  LEU D  43      82.554   1.548  38.338  1.00  0.00           C  
ATOM    906  C   LEU D  43      83.864   1.822  39.045  1.00  0.00           C  
ATOM    907  O   LEU D  43      84.914   1.322  38.635  1.00  0.00           O  
ATOM    908  CB  LEU D  43      82.281   2.544  37.205  1.00  0.00           C  
ATOM    909  CG  LEU D  43      81.060   2.251  36.338  1.00  0.00           C  
ATOM    910  CD1 LEU D  43      81.218   3.158  35.115  1.00  0.00           C  
ATOM    911  CD2 LEU D  43      80.981   0.829  35.782  1.00  0.00           C  
ATOM    912  HN  LEU D  43      80.654   2.178  39.208  1.00  0.00           H  
ATOM    913  N   ASP D  44      83.815   2.575  40.143  1.00  0.00           N  
ATOM    914  CA  ASP D  44      85.065   2.848  40.831  1.00  0.00           C  
ATOM    915  C   ASP D  44      85.518   1.792  41.833  1.00  0.00           C  
ATOM    916  O   ASP D  44      86.668   1.854  42.242  1.00  0.00           O  
ATOM    917  CB  ASP D  44      84.845   4.160  41.607  1.00  0.00           C  
ATOM    918  CG  ASP D  44      86.165   4.683  42.154  1.00  0.00           C  
ATOM    919  OD1 ASP D  44      86.306   5.087  43.323  1.00  0.00           O  
ATOM    920  OD2 ASP D  44      87.054   4.772  41.283  1.00  0.00           O1-
ATOM    921  HN  ASP D  44      82.955   3.004  40.443  1.00  0.00           H  
ATOM    922  N   ARG D  45      84.640   0.922  42.327  1.00  0.00           N  
ATOM    923  CA  ARG D  45      84.802  -0.045  43.409  1.00  0.00           C  
ATOM    924  C   ARG D  45      85.283  -1.406  42.933  1.00  0.00           C  
ATOM    925  O   ARG D  45      85.885  -2.173  43.674  1.00  0.00           O  
ATOM    926  CB  ARG D  45      83.473  -0.174  44.141  1.00  0.00           C  
ATOM    927  CG  ARG D  45      83.616  -1.131  45.324  1.00  0.00           C  
ATOM    928  CD  ARG D  45      84.617  -0.667  46.371  1.00  0.00           C  
ATOM    929  NE  ARG D  45      84.789  -1.684  47.404  1.00  0.00           N  
ATOM    930  CZ  ARG D  45      85.521  -2.813  47.316  1.00  0.00           C  
ATOM    931  NH1 ARG D  45      86.070  -3.186  46.157  1.00  0.00           N1+
ATOM    932  NH2 ARG D  45      85.543  -3.730  48.299  1.00  0.00           N  
ATOM    933  HN  ARG D  45      83.679   1.170  42.117  1.00  0.00           H  
ATOM    934  HE  ARG D  45      84.310  -1.562  48.284  1.00  0.00           H  
ATOM    935 1HH1 ARG D  45      85.848  -2.678  45.305  1.00  0.00           H  
ATOM    936 2HH1 ARG D  45      86.531  -4.075  46.089  1.00  0.00           H  
ATOM    937 1HH2 ARG D  45      84.894  -3.559  49.049  1.00  0.00           H  
ATOM    938 2HH2 ARG D  45      85.994  -4.620  48.161  1.00  0.00           H  
ATOM    939  N   LEU D  46      85.032  -1.700  41.654  1.00  0.00           N  
ATOM    940  CA  LEU D  46      85.583  -2.851  40.976  1.00  0.00           C  
ATOM    941  C   LEU D  46      87.082  -2.849  40.764  1.00  0.00           C  
ATOM    942  CB  LEU D  46      84.832  -3.265  39.708  1.00  0.00           C  
ATOM    943  CG  LEU D  46      83.322  -3.427  39.861  1.00  0.00           C  
ATOM    944  CD1 LEU D  46      82.480  -3.031  38.651  1.00  0.00           C  
ATOM    945  CD2 LEU D  46      82.974  -4.897  40.005  1.00  0.00           C  
ATOM    946  OC1 LEU D  46      87.734  -3.908  40.927  1.00  0.00           O  
ATOM    947  OC2 LEU D  46      87.641  -1.790  40.421  1.00  0.00           O  
ATOM    948  HN  LEU D  46      84.690  -0.932  41.092  1.00  0.00           H  
TER   
END
