# Supplementary material for: Determination of Ligand Binding Modes in Hydrated Viral Ion Channels to Foster Drug Design and Repositioning
Source: J Chem Inf Model. 2021 Jul 27;61(8):4011–22. doi: 10.1021/acs.jcim.1c00488 (PMC8389532; doi:10.1021/acs.jcim.1c00488)
Supplement: Supplementary file 2 — ci1c00488_si_002.zip [file ci1c00488_si_002.zip › supporting_data_05_05/supporting_data/fig_3/dry_complex.pdb]

ATOM    832  C   ACE A  21      -4.042   0.850  -2.701  1.00  0.00           C  
ATOM    833  O   ACE A  21      -2.947   1.259  -2.321  1.00  0.00           O  
ATOM    834  CH3 ACE A  21      -4.527   1.181  -4.112  1.00  0.00           C  
ATOM    835 1H   ACE A  21      -3.759   1.793  -4.634  1.00  0.00           H  
ATOM    836 2H   ACE A  21      -4.702   0.238  -4.677  1.00  0.00           H  
ATOM    837 3H   ACE A  21      -5.482   1.750  -4.054  1.00  0.00           H  
ATOM    838  N   SER A  22      -4.828   0.095  -1.854  1.00  0.00           N  
ATOM    839  CA  SER A  22      -4.354  -0.221  -0.494  1.00  0.00           C  
ATOM    840  C   SER A  22      -5.462  -0.835   0.334  1.00  0.00           C  
ATOM    841  O   SER A  22      -6.432  -0.181   0.706  1.00  0.00           O  
ATOM    842  CB  SER A  22      -3.742   1.013   0.161  1.00  0.00           C  
ATOM    843  OG  SER A  22      -2.655   1.401  -0.665  1.00  0.00           O  
ATOM    844  HA  SER A  22      -3.550  -0.942  -0.571  1.00  0.00           H  
ATOM    845  HB1 SER A  22      -3.372   0.768   1.151  1.00  0.00           H  
ATOM    846  HB2 SER A  22      -4.481   1.819   0.219  1.00  0.00           H  
ATOM    847  HG  SER A  22      -2.502   2.361  -0.524  1.00  0.00           H  
ATOM    848  H1  SER A  22      -5.733  -0.243  -2.168  1.00  0.00           H  
ATOM    849  N   SER A  23      -5.332  -2.132   0.587  1.00  0.00           N  
ATOM    850  CA  SER A  23      -6.208  -2.972   1.411  1.00  0.00           C  
ATOM    851  C   SER A  23      -5.714  -3.089   2.867  1.00  0.00           C  
ATOM    852  O   SER A  23      -4.557  -2.755   3.148  1.00  0.00           O  
ATOM    853  CB  SER A  23      -6.216  -4.383   0.800  1.00  0.00           C  
ATOM    854  OG  SER A  23      -6.688  -4.477  -0.534  1.00  0.00           O  
ATOM    855  H   SER A  23      -4.497  -2.597   0.230  1.00  0.00           H  
ATOM    856  HA  SER A  23      -7.223  -2.576   1.414  1.00  0.00           H  
ATOM    857  HB1 SER A  23      -6.832  -5.026   1.421  1.00  0.00           H  
ATOM    858  HB2 SER A  23      -5.188  -4.738   0.810  1.00  0.00           H  
ATOM    859  HG  SER A  23      -6.508  -5.402  -0.775  1.00  0.00           H  
ATOM    860  N   ASP A  24      -6.549  -3.613   3.764  1.00  0.00           N  
ATOM    861  CA  ASP A  24      -6.199  -3.843   5.180  1.00  0.00           C  
ATOM    862  C   ASP A  24      -5.104  -4.918   5.386  1.00  0.00           C  
ATOM    863  O   ASP A  24      -5.133  -5.948   4.698  1.00  0.00           O  
ATOM    864  CB  ASP A  24      -7.463  -4.286   5.952  1.00  0.00           C  
ATOM    865  CG  ASP A  24      -8.063  -3.164   6.793  1.00  0.00           C  
ATOM    866  OD1 ASP A  24      -7.515  -2.881   7.885  1.00  0.00           O  
ATOM    867  OD2 ASP A  24      -9.133  -2.637   6.397  1.00  0.00           O1-
ATOM    868  H   ASP A  24      -7.473  -3.884   3.462  1.00  0.00           H  
ATOM    869  HA  ASP A  24      -5.867  -2.888   5.599  1.00  0.00           H  
ATOM    870  HB1 ASP A  24      -7.201  -5.101   6.631  1.00  0.00           H  
ATOM    871  HB2 ASP A  24      -8.205  -4.672   5.257  1.00  0.00           H  
ATOM    872  N   PRO A  25      -4.181  -4.783   6.361  1.00  0.00           N  
ATOM    873  CA  PRO A  25      -3.120  -5.768   6.618  1.00  0.00           C  
ATOM    874  C   PRO A  25      -3.615  -7.165   7.016  1.00  0.00           C  
ATOM    875  O   PRO A  25      -2.991  -8.164   6.648  1.00  0.00           O  
ATOM    876  CB  PRO A  25      -2.254  -5.155   7.716  1.00  0.00           C  
ATOM    877  CG  PRO A  25      -2.447  -3.660   7.504  1.00  0.00           C  
ATOM    878  CD  PRO A  25      -3.925  -3.572   7.139  1.00  0.00           C  
ATOM    879  HA  PRO A  25      -2.521  -5.864   5.713  1.00  0.00           H  
ATOM    880  HB1 PRO A  25      -2.630  -5.437   8.704  1.00  0.00           H  
ATOM    881  HB2 PRO A  25      -1.211  -5.446   7.611  1.00  0.00           H  
ATOM    882  HG1 PRO A  25      -2.215  -3.085   8.401  1.00  0.00           H  
ATOM    883  HG2 PRO A  25      -1.840  -3.323   6.666  1.00  0.00           H  
ATOM    884  HD1 PRO A  25      -4.540  -3.569   8.036  1.00  0.00           H  
ATOM    885  HD2 PRO A  25      -4.085  -2.667   6.563  1.00  0.00           H  
ATOM    886  N   LEU A  26      -4.737  -7.273   7.738  1.00  0.00           N  
ATOM    887  CA  LEU A  26      -5.333  -8.580   8.080  1.00  0.00           C  
ATOM    888  C   LEU A  26      -5.961  -9.261   6.848  1.00  0.00           C  
ATOM    889  O   LEU A  26      -5.904 -10.483   6.721  1.00  0.00           O  
ATOM    890  CB  LEU A  26      -6.321  -8.391   9.239  1.00  0.00           C  
ATOM    891  CG  LEU A  26      -6.895  -9.697   9.822  1.00  0.00           C  
ATOM    892  CD1 LEU A  26      -5.822 -10.670  10.301  1.00  0.00           C  
ATOM    893  CD2 LEU A  26      -7.772  -9.362  11.037  1.00  0.00           C  
ATOM    894  H   LEU A  26      -5.204  -6.435   8.041  1.00  0.00           H  
ATOM    895  HA  LEU A  26      -4.520  -9.227   8.422  1.00  0.00           H  
ATOM    896  HB1 LEU A  26      -7.140  -7.765   8.905  1.00  0.00           H  
ATOM    897  HB2 LEU A  26      -5.791  -7.867  10.033  1.00  0.00           H  
ATOM    898  HG  LEU A  26      -7.507 -10.198   9.077  1.00  0.00           H  
ATOM    899  HD1 LEU A  26      -6.278 -11.502  10.825  1.00  0.00           H  
ATOM    900  HD1 LEU A  26      -5.281 -11.066   9.445  1.00  0.00           H  
ATOM    901  HD1 LEU A  26      -5.125 -10.157  10.971  1.00  0.00           H  
ATOM    902  HD2 LEU A  26      -8.299 -10.258  11.369  1.00  0.00           H  
ATOM    903  HD2 LEU A  26      -7.154  -8.988  11.852  1.00  0.00           H  
ATOM    904  HD2 LEU A  26      -8.500  -8.596  10.790  1.00  0.00           H  
ATOM    905  N   VAL A  27      -6.446  -8.467   5.892  1.00  0.00           N  
ATOM    906  CA  VAL A  27      -6.870  -8.942   4.564  1.00  0.00           C  
ATOM    907  C   VAL A  27      -5.648  -9.387   3.728  1.00  0.00           C  
ATOM    908  O   VAL A  27      -5.767 -10.331   2.952  1.00  0.00           O  
ATOM    909  CB  VAL A  27      -7.737  -7.872   3.867  1.00  0.00           C  
ATOM    910  CG1 VAL A  27      -8.224  -8.300   2.477  1.00  0.00           C  
ATOM    911  CG2 VAL A  27      -8.969  -7.489   4.699  1.00  0.00           C  
ATOM    912  H   VAL A  27      -6.430  -7.471   6.046  1.00  0.00           H  
ATOM    913  HA  VAL A  27      -7.489  -9.835   4.701  1.00  0.00           H  
ATOM    914  HB  VAL A  27      -7.161  -6.967   3.744  1.00  0.00           H  
ATOM    915  HG1 VAL A  27      -8.805  -7.500   2.021  1.00  0.00           H  
ATOM    916  HG1 VAL A  27      -7.378  -8.510   1.818  1.00  0.00           H  
ATOM    917  HG1 VAL A  27      -8.836  -9.186   2.554  1.00  0.00           H  
ATOM    918  HG2 VAL A  27      -9.548  -6.723   4.180  1.00  0.00           H  
ATOM    919  HG2 VAL A  27      -9.611  -8.359   4.860  1.00  0.00           H  
ATOM    920  HG2 VAL A  27      -8.672  -7.094   5.667  1.00  0.00           H  
ATOM    921  N   VAL A  28      -4.448  -8.803   3.926  1.00  0.00           N  
ATOM    922  CA  VAL A  28      -3.195  -9.294   3.307  1.00  0.00           C  
ATOM    923  C   VAL A  28      -2.814 -10.651   3.891  1.00  0.00           C  
ATOM    924  O   VAL A  28      -2.548 -11.583   3.139  1.00  0.00           O  
ATOM    925  CB  VAL A  28      -1.999  -8.308   3.440  1.00  0.00           C  
ATOM    926  CG1 VAL A  28      -0.752  -8.852   2.725  1.00  0.00           C  
ATOM    927  CG2 VAL A  28      -2.264  -6.929   2.829  1.00  0.00           C  
ATOM    928  H   VAL A  28      -4.405  -8.035   4.593  1.00  0.00           H  
ATOM    929  HA  VAL A  28      -3.378  -9.447   2.240  1.00  0.00           H  
ATOM    930  HB  VAL A  28      -1.751  -8.183   4.489  1.00  0.00           H  
ATOM    931  HG1 VAL A  28       0.062  -8.139   2.799  1.00  0.00           H  
ATOM    932  HG1 VAL A  28      -0.421  -9.779   3.197  1.00  0.00           H  
ATOM    933  HG1 VAL A  28      -0.977  -9.045   1.678  1.00  0.00           H  
ATOM    934  HG2 VAL A  28      -1.361  -6.322   2.889  1.00  0.00           H  
ATOM    935  HG2 VAL A  28      -2.557  -7.022   1.786  1.00  0.00           H  
ATOM    936  HG2 VAL A  28      -3.034  -6.422   3.397  1.00  0.00           H  
ATOM    937  N   ALA A  29      -2.851 -10.785   5.219  1.00  0.00           N  
ATOM    938  CA  ALA A  29      -2.593 -12.050   5.900  1.00  0.00           C  
ATOM    939  C   ALA A  29      -3.540 -13.164   5.428  1.00  0.00           C  
ATOM    940  O   ALA A  29      -3.085 -14.244   5.064  1.00  0.00           O  
ATOM    941  CB  ALA A  29      -2.684 -11.823   7.414  1.00  0.00           C  
ATOM    942  H   ALA A  29      -3.066  -9.969   5.786  1.00  0.00           H  
ATOM    943  HA  ALA A  29      -1.572 -12.372   5.662  1.00  0.00           H  
ATOM    944  HB1 ALA A  29      -2.559 -12.778   7.918  1.00  0.00           H  
ATOM    945  HB2 ALA A  29      -1.902 -11.140   7.740  1.00  0.00           H  
ATOM    946  HB3 ALA A  29      -3.657 -11.413   7.675  1.00  0.00           H  
ATOM    947  N   ALA A  30      -4.843 -12.881   5.359  1.00  0.00           N  
ATOM    948  CA  ALA A  30      -5.826 -13.821   4.814  1.00  0.00           C  
ATOM    949  C   ALA A  30      -5.562 -14.153   3.330  1.00  0.00           C  
ATOM    950  O   ALA A  30      -5.630 -15.322   2.964  1.00  0.00           O  
ATOM    951  CB  ALA A  30      -7.218 -13.244   5.019  1.00  0.00           C  
ATOM    952  H   ALA A  30      -5.185 -11.995   5.710  1.00  0.00           H  
ATOM    953  HA  ALA A  30      -5.765 -14.751   5.375  1.00  0.00           H  
ATOM    954  HB1 ALA A  30      -7.968 -13.948   4.648  1.00  0.00           H  
ATOM    955  HB2 ALA A  30      -7.385 -13.068   6.081  1.00  0.00           H  
ATOM    956  HB3 ALA A  30      -7.321 -12.302   4.471  1.00  0.00           H  
ATOM    957  N   SER A  31      -5.190 -13.166   2.513  1.00  0.00           N  
ATOM    958  CA  SER A  31      -4.852 -13.379   1.093  1.00  0.00           C  
ATOM    959  C   SER A  31      -3.636 -14.285   0.903  1.00  0.00           C  
ATOM    960  O   SER A  31      -3.558 -15.023  -0.079  1.00  0.00           O  
ATOM    961  CB  SER A  31      -4.585 -12.044   0.393  1.00  0.00           C  
ATOM    962  OG  SER A  31      -5.736 -11.221   0.401  1.00  0.00           O  
ATOM    963  H   SER A  31      -5.174 -12.220   2.873  1.00  0.00           H  
ATOM    964  HA  SER A  31      -5.699 -13.854   0.608  1.00  0.00           H  
ATOM    965  HB1 SER A  31      -4.283 -12.229  -0.638  1.00  0.00           H  
ATOM    966  HB2 SER A  31      -3.766 -11.524   0.894  1.00  0.00           H  
ATOM    967  HG  SER A  31      -5.940 -10.999   1.319  1.00  0.00           H  
ATOM    968  N   ILE A  32      -2.665 -14.259   1.826  1.00  0.00           N  
ATOM    969  CA  ILE A  32      -1.492 -15.148   1.821  1.00  0.00           C  
ATOM    970  C   ILE A  32      -1.902 -16.557   2.283  1.00  0.00           C  
ATOM    971  O   ILE A  32      -1.611 -17.543   1.617  1.00  0.00           O  
ATOM    972  CB  ILE A  32      -0.372 -14.499   2.675  1.00  0.00           C  
ATOM    973  CG1 ILE A  32       0.149 -13.221   1.972  1.00  0.00           C  
ATOM    974  CG2 ILE A  32       0.799 -15.473   2.905  1.00  0.00           C  
ATOM    975  CD  ILE A  32       1.017 -12.334   2.863  1.00  0.00           C  
ATOM    976  H   ILE A  32      -2.754 -13.581   2.572  1.00  0.00           H  
ATOM    977  HA  ILE A  32      -1.111 -15.250   0.810  1.00  0.00           H  
ATOM    978  HB  ILE A  32      -0.794 -14.226   3.652  1.00  0.00           H  
ATOM    979  HG1 ILE A  32      -0.698 -12.610   1.639  1.00  0.00           H  
ATOM    980  HG1 ILE A  32       0.710 -13.499   1.085  1.00  0.00           H  
ATOM    981  HG2 ILE A  32       1.545 -15.010   3.556  1.00  0.00           H  
ATOM    982  HG2 ILE A  32       0.444 -16.366   3.417  1.00  0.00           H  
ATOM    983  HG2 ILE A  32       1.242 -15.744   1.956  1.00  0.00           H  
ATOM    984  HD1 ILE A  32       1.263 -11.414   2.320  1.00  0.00           H  
ATOM    985  HD2 ILE A  32       0.469 -12.066   3.778  1.00  0.00           H  
ATOM    986  HD3 ILE A  32       1.943 -12.832   3.130  1.00  0.00           H  
ATOM    987  N   ILE A  33      -2.664 -16.629   3.375  1.00  0.00           N  
ATOM    988  CA  ILE A  33      -3.164 -17.882   3.978  1.00  0.00           C  
ATOM    989  C   ILE A  33      -4.120 -18.628   3.034  1.00  0.00           C  
ATOM    990  O   ILE A  33      -4.060 -19.854   2.967  1.00  0.00           O  
ATOM    991  CB  ILE A  33      -3.758 -17.547   5.364  1.00  0.00           C  
ATOM    992  CG1 ILE A  33      -2.579 -17.307   6.349  1.00  0.00           C  
ATOM    993  CG2 ILE A  33      -4.686 -18.643   5.898  1.00  0.00           C  
ATOM    994  CD  ILE A  33      -2.958 -16.655   7.678  1.00  0.00           C  
ATOM    995  H   ILE A  33      -2.881 -15.765   3.866  1.00  0.00           H  
ATOM    996  HA  ILE A  33      -2.317 -18.547   4.125  1.00  0.00           H  
ATOM    997  HB  ILE A  33      -4.340 -16.630   5.290  1.00  0.00           H  
ATOM    998  HG1 ILE A  33      -1.843 -16.658   5.882  1.00  0.00           H  
ATOM    999  HG1 ILE A  33      -2.085 -18.262   6.548  1.00  0.00           H  
ATOM   1000  HG2 ILE A  33      -5.017 -18.419   6.905  1.00  0.00           H  
ATOM   1001  HG2 ILE A  33      -5.580 -18.726   5.278  1.00  0.00           H  
ATOM   1002  HG2 ILE A  33      -4.163 -19.594   5.903  1.00  0.00           H  
ATOM   1003  HD1 ILE A  33      -2.049 -16.495   8.274  1.00  0.00           H  
ATOM   1004  HD2 ILE A  33      -3.432 -15.689   7.501  1.00  0.00           H  
ATOM   1005  HD3 ILE A  33      -3.626 -17.303   8.252  1.00  0.00           H  
ATOM   1006  N   GLY A  34      -4.935 -17.936   2.233  1.00  0.00           N  
ATOM   1007  CA  GLY A  34      -5.848 -18.538   1.259  1.00  0.00           C  
ATOM   1008  C   GLY A  34      -5.124 -19.197   0.077  1.00  0.00           C  
ATOM   1009  O   GLY A  34      -5.443 -20.327  -0.298  1.00  0.00           O  
ATOM   1010  H   GLY A  34      -4.972 -16.935   2.360  1.00  0.00           H  
ATOM   1011  HA1 GLY A  34      -6.502 -17.766   0.866  1.00  0.00           H  
ATOM   1012  HA2 GLY A  34      -6.471 -19.293   1.751  1.00  0.00           H  
ATOM   1013  N   ILE A  35      -4.062 -18.569  -0.445  1.00  0.00           N  
ATOM   1014  CA  ILE A  35      -3.215 -19.191  -1.481  1.00  0.00           C  
ATOM   1015  C   ILE A  35      -2.482 -20.415  -0.911  1.00  0.00           C  
ATOM   1016  O   ILE A  35      -2.445 -21.456  -1.564  1.00  0.00           O  
ATOM   1017  CB  ILE A  35      -2.263 -18.159  -2.142  1.00  0.00           C  
ATOM   1018  CG1 ILE A  35      -3.101 -17.080  -2.880  1.00  0.00           C  
ATOM   1019  CG2 ILE A  35      -1.285 -18.867  -3.115  1.00  0.00           C  
ATOM   1020  CD  ILE A  35      -2.318 -16.153  -3.821  1.00  0.00           C  
ATOM   1021  H   ILE A  35      -3.830 -17.645  -0.101  1.00  0.00           H  
ATOM   1022  HA  ILE A  35      -3.870 -19.575  -2.254  1.00  0.00           H  
ATOM   1023  HB  ILE A  35      -1.667 -17.673  -1.368  1.00  0.00           H  
ATOM   1024  HG1 ILE A  35      -3.606 -16.474  -2.140  1.00  0.00           H  
ATOM   1025  HG1 ILE A  35      -3.880 -17.574  -3.471  1.00  0.00           H  
ATOM   1026  HG2 ILE A  35      -0.602 -18.147  -3.563  1.00  0.00           H  
ATOM   1027  HG2 ILE A  35      -0.681 -19.598  -2.593  1.00  0.00           H  
ATOM   1028  HG2 ILE A  35      -1.840 -19.364  -3.913  1.00  0.00           H  
ATOM   1029  HD1 ILE A  35      -2.941 -15.296  -4.088  1.00  0.00           H  
ATOM   1030  HD2 ILE A  35      -1.409 -15.800  -3.330  1.00  0.00           H  
ATOM   1031  HD3 ILE A  35      -2.040 -16.681  -4.729  1.00  0.00           H  
ATOM   1032  N   LEU A  36      -1.951 -20.340   0.317  1.00  0.00           N  
ATOM   1033  CA  LEU A  36      -1.395 -21.503   1.006  1.00  0.00           C  
ATOM   1034  C   LEU A  36      -2.449 -22.626   1.164  1.00  0.00           C  
ATOM   1035  O   LEU A  36      -2.148 -23.782   0.895  1.00  0.00           O  
ATOM   1036  CB  LEU A  36      -0.807 -21.075   2.370  1.00  0.00           C  
ATOM   1037  CG  LEU A  36      -0.302 -22.235   3.244  1.00  0.00           C  
ATOM   1038  CD1 LEU A  36       0.834 -23.005   2.567  1.00  0.00           C  
ATOM   1039  CD2 LEU A  36       0.207 -21.717   4.590  1.00  0.00           C  
ATOM   1040  H   LEU A  36      -2.008 -19.460   0.818  1.00  0.00           H  
ATOM   1041  HA  LEU A  36      -0.590 -21.919   0.403  1.00  0.00           H  
ATOM   1042  HB1 LEU A  36      -1.572 -20.547   2.930  1.00  0.00           H  
ATOM   1043  HB2 LEU A  36       0.017 -20.377   2.191  1.00  0.00           H  
ATOM   1044  HG  LEU A  36      -1.125 -22.925   3.442  1.00  0.00           H  
ATOM   1045  HD1 LEU A  36       1.211 -23.781   3.251  1.00  0.00           H  
ATOM   1046  HD1 LEU A  36       0.487 -23.498   1.664  1.00  0.00           H  
ATOM   1047  HD1 LEU A  36       1.657 -22.322   2.327  1.00  0.00           H  
ATOM   1048  HD2 LEU A  36       0.452 -22.563   5.237  1.00  0.00           H  
ATOM   1049  HD2 LEU A  36       1.100 -21.112   4.439  1.00  0.00           H  
ATOM   1050  HD2 LEU A  36      -0.573 -21.123   5.076  1.00  0.00           H  
ATOM   1051  N   HIS A  37      -3.677 -22.292   1.547  1.00  0.00           N  
ATOM   1052  CA  HIS A  37      -4.745 -23.259   1.770  1.00  0.00           C  
ATOM   1053  C   HIS A  37      -5.162 -23.993   0.490  1.00  0.00           C  
ATOM   1054  O   HIS A  37      -5.331 -25.218   0.539  1.00  0.00           O  
ATOM   1055  CB  HIS A  37      -5.933 -22.549   2.445  1.00  0.00           C  
ATOM   1056  CG  HIS A  37      -7.053 -23.430   2.939  1.00  0.00           C  
ATOM   1057  CD2 HIS A  37      -7.018 -24.771   3.176  1.00  0.00           C  
ATOM   1058  ND1 HIS A  37      -8.308 -22.945   3.298  1.00  0.00           N  
ATOM   1059  CE1 HIS A  37      -9.004 -24.002   3.738  1.00  0.00           C  
ATOM   1060  NE2 HIS A  37      -8.263 -25.113   3.665  1.00  0.00           N  
ATOM   1061  H   HIS A  37      -3.866 -21.317   1.784  1.00  0.00           H  
ATOM   1062  HA  HIS A  37      -4.373 -24.016   2.455  1.00  0.00           H  
ATOM   1063  HB1 HIS A  37      -6.340 -21.829   1.749  1.00  0.00           H  
ATOM   1064  HB2 HIS A  37      -5.557 -21.996   3.301  1.00  0.00           H  
ATOM   1065  HD2 HIS A  37      -6.187 -25.440   3.013  1.00  0.00           H  
ATOM   1066  HE1 HIS A  37     -10.030 -23.957   4.084  1.00  0.00           H  
ATOM   1067  HE2 HIS A  37      -8.573 -26.047   3.928  1.00  0.00           H  
ATOM   1068  N   LEU A  38      -5.239 -23.333  -0.676  1.00  0.00           N  
ATOM   1069  CA  LEU A  38      -5.456 -24.044  -1.939  1.00  0.00           C  
ATOM   1070  C   LEU A  38      -4.248 -24.910  -2.336  1.00  0.00           C  
ATOM   1071  O   LEU A  38      -4.441 -26.030  -2.790  1.00  0.00           O  
ATOM   1072  CB  LEU A  38      -5.898 -23.093  -3.076  1.00  0.00           C  
ATOM   1073  CG  LEU A  38      -6.171 -23.848  -4.399  1.00  0.00           C  
ATOM   1074  CD1 LEU A  38      -7.307 -24.877  -4.298  1.00  0.00           C  
ATOM   1075  CD2 LEU A  38      -6.549 -22.915  -5.551  1.00  0.00           C  
ATOM   1076  H   LEU A  38      -5.143 -22.319  -0.668  1.00  0.00           H  
ATOM   1077  HA  LEU A  38      -6.281 -24.732  -1.760  1.00  0.00           H  
ATOM   1078  HB1 LEU A  38      -5.111 -22.361  -3.249  1.00  0.00           H  
ATOM   1079  HB2 LEU A  38      -6.799 -22.562  -2.768  1.00  0.00           H  
ATOM   1080  HG  LEU A  38      -5.273 -24.368  -4.705  1.00  0.00           H  
ATOM   1081  HD1 LEU A  38      -7.430 -25.388  -5.247  1.00  0.00           H  
ATOM   1082  HD1 LEU A  38      -7.073 -25.632  -3.552  1.00  0.00           H  
ATOM   1083  HD1 LEU A  38      -8.234 -24.379  -4.021  1.00  0.00           H  
ATOM   1084  HD2 LEU A  38      -6.720 -23.489  -6.453  1.00  0.00           H  
ATOM   1085  HD2 LEU A  38      -7.456 -22.361  -5.292  1.00  0.00           H  
ATOM   1086  HD2 LEU A  38      -5.725 -22.227  -5.730  1.00  0.00           H  
ATOM   1087  N   ILE A  39      -3.006 -24.443  -2.120  1.00  0.00           N  
ATOM   1088  CA  ILE A  39      -1.801 -25.251  -2.381  1.00  0.00           C  
ATOM   1089  C   ILE A  39      -1.822 -26.549  -1.543  1.00  0.00           C  
ATOM   1090  O   ILE A  39      -1.661 -27.631  -2.089  1.00  0.00           O  
ATOM   1091  CB  ILE A  39      -0.511 -24.421  -2.158  1.00  0.00           C  
ATOM   1092  CG1 ILE A  39      -0.371 -23.363  -3.275  1.00  0.00           C  
ATOM   1093  CG2 ILE A  39       0.745 -25.311  -2.118  1.00  0.00           C  
ATOM   1094  CD  ILE A  39       0.673 -22.266  -2.972  1.00  0.00           C  
ATOM   1095  H   ILE A  39      -2.895 -23.513  -1.737  1.00  0.00           H  
ATOM   1096  HA  ILE A  39      -1.811 -25.571  -3.424  1.00  0.00           H  
ATOM   1097  HB  ILE A  39      -0.591 -23.906  -1.193  1.00  0.00           H  
ATOM   1098  HG1 ILE A  39      -1.321 -22.867  -3.439  1.00  0.00           H  
ATOM   1099  HG1 ILE A  39      -0.099 -23.859  -4.201  1.00  0.00           H  
ATOM   1100  HG2 ILE A  39       1.642 -24.701  -1.996  1.00  0.00           H  
ATOM   1101  HG2 ILE A  39       0.706 -25.981  -1.256  1.00  0.00           H  
ATOM   1102  HG2 ILE A  39       0.829 -25.891  -3.037  1.00  0.00           H  
ATOM   1103  HD1 ILE A  39       0.620 -21.508  -3.739  1.00  0.00           H  
ATOM   1104  HD2 ILE A  39       0.452 -21.815  -2.004  1.00  0.00           H  
ATOM   1105  HD3 ILE A  39       1.673 -22.687  -2.955  1.00  0.00           H  
ATOM   1106  N   LEU A  40      -2.106 -26.447  -0.238  1.00  0.00           N  
ATOM   1107  CA  LEU A  40      -2.232 -27.603   0.648  1.00  0.00           C  
ATOM   1108  C   LEU A  40      -3.404 -28.520   0.248  1.00  0.00           C  
ATOM   1109  O   LEU A  40      -3.268 -29.743   0.277  1.00  0.00           O  
ATOM   1110  CB  LEU A  40      -2.382 -27.118   2.108  1.00  0.00           C  
ATOM   1111  CG  LEU A  40      -1.158 -26.384   2.689  1.00  0.00           C  
ATOM   1112  CD1 LEU A  40      -1.528 -25.772   4.034  1.00  0.00           C  
ATOM   1113  CD2 LEU A  40       0.036 -27.322   2.911  1.00  0.00           C  
ATOM   1114  H   LEU A  40      -2.238 -25.519   0.151  1.00  0.00           H  
ATOM   1115  HA  LEU A  40      -1.327 -28.206   0.575  1.00  0.00           H  
ATOM   1116  HB1 LEU A  40      -2.582 -27.986   2.732  1.00  0.00           H  
ATOM   1117  HB2 LEU A  40      -3.248 -26.455   2.152  1.00  0.00           H  
ATOM   1118  HG  LEU A  40      -0.834 -25.592   2.020  1.00  0.00           H  
ATOM   1119  HD1 LEU A  40      -0.671 -25.258   4.462  1.00  0.00           H  
ATOM   1120  HD1 LEU A  40      -2.335 -25.049   3.889  1.00  0.00           H  
ATOM   1121  HD1 LEU A  40      -1.863 -26.548   4.736  1.00  0.00           H  
ATOM   1122  HD2 LEU A  40       0.857 -26.767   3.365  1.00  0.00           H  
ATOM   1123  HD2 LEU A  40      -0.253 -28.137   3.566  1.00  0.00           H  
ATOM   1124  HD2 LEU A  40       0.381 -27.722   1.958  1.00  0.00           H  
ATOM   1125  N   TRP A  41      -4.543 -27.958  -0.190  1.00  0.00           N  
ATOM   1126  CA  TRP A  41      -5.693 -28.730  -0.669  1.00  0.00           C  
ATOM   1127  C   TRP A  41      -5.395 -29.492  -1.971  1.00  0.00           C  
ATOM   1128  O   TRP A  41      -5.821 -30.632  -2.108  1.00  0.00           O  
ATOM   1129  CB  TRP A  41      -6.903 -27.792  -0.809  1.00  0.00           C  
ATOM   1130  CG  TRP A  41      -8.201 -28.476  -1.100  1.00  0.00           C  
ATOM   1131  CD1 TRP A  41      -9.143 -28.787  -0.166  1.00  0.00           C  
ATOM   1132  CD2 TRP A  41      -8.746 -28.945  -2.379  1.00  0.00           C  
ATOM   1133  CE2 TRP A  41     -10.005 -29.570  -2.135  1.00  0.00           C  
ATOM   1134  CE3 TRP A  41      -8.293 -28.923  -3.716  1.00  0.00           C  
ATOM   1135  NE1 TRP A  41     -10.188 -29.447  -0.774  1.00  0.00           N  
ATOM   1136  CZ2 TRP A  41     -10.771 -30.153  -3.158  1.00  0.00           C  
ATOM   1137  CZ3 TRP A  41      -9.049 -29.503  -4.750  1.00  0.00           C  
ATOM   1138  CH2 TRP A  41     -10.277 -30.125  -4.477  1.00  0.00           C  
ATOM   1139  H   TRP A  41      -4.617 -26.945  -0.159  1.00  0.00           H  
ATOM   1140  HA  TRP A  41      -5.938 -29.477   0.089  1.00  0.00           H  
ATOM   1141  HB1 TRP A  41      -6.694 -27.079  -1.608  1.00  0.00           H  
ATOM   1142  HB2 TRP A  41      -7.012 -27.237   0.111  1.00  0.00           H  
ATOM   1143  HD1 TRP A  41      -9.053 -28.578   0.891  1.00  0.00           H  
ATOM   1144  HE1 TRP A  41     -10.966 -29.842  -0.272  1.00  0.00           H  
ATOM   1145  HE3 TRP A  41      -7.350 -28.455  -3.942  1.00  0.00           H  
ATOM   1146  HZ2 TRP A  41     -11.713 -30.631  -2.933  1.00  0.00           H  
ATOM   1147  HZ3 TRP A  41      -8.680 -29.484  -5.769  1.00  0.00           H  
ATOM   1148  HH2 TRP A  41     -10.853 -30.564  -5.279  1.00  0.00           H  
ATOM   1149  N   ILE A  42      -4.634 -28.896  -2.898  1.00  0.00           N  
ATOM   1150  CA  ILE A  42      -4.186 -29.557  -4.131  1.00  0.00           C  
ATOM   1151  C   ILE A  42      -3.165 -30.654  -3.831  1.00  0.00           C  
ATOM   1152  O   ILE A  42      -3.291 -31.769  -4.339  1.00  0.00           O  
ATOM   1153  CB  ILE A  42      -3.674 -28.505  -5.154  1.00  0.00           C  
ATOM   1154  CG1 ILE A  42      -4.875 -27.681  -5.686  1.00  0.00           C  
ATOM   1155  CG2 ILE A  42      -2.930 -29.162  -6.326  1.00  0.00           C  
ATOM   1156  CD  ILE A  42      -4.483 -26.471  -6.546  1.00  0.00           C  
ATOM   1157  H   ILE A  42      -4.347 -27.935  -2.736  1.00  0.00           H  
ATOM   1158  HA  ILE A  42      -5.049 -30.058  -4.588  1.00  0.00           H  
ATOM   1159  HB  ILE A  42      -2.982 -27.835  -4.641  1.00  0.00           H  
ATOM   1160  HG1 ILE A  42      -5.457 -27.300  -4.850  1.00  0.00           H  
ATOM   1161  HG1 ILE A  42      -5.524 -28.327  -6.269  1.00  0.00           H  
ATOM   1162  HG2 ILE A  42      -2.581 -28.412  -7.031  1.00  0.00           H  
ATOM   1163  HG2 ILE A  42      -2.037 -29.675  -5.968  1.00  0.00           H  
ATOM   1164  HG2 ILE A  42      -3.574 -29.875  -6.836  1.00  0.00           H  
ATOM   1165  HD1 ILE A  42      -5.371 -25.886  -6.788  1.00  0.00           H  
ATOM   1166  HD2 ILE A  42      -3.782 -25.834  -5.997  1.00  0.00           H  
ATOM   1167  HD3 ILE A  42      -4.030 -26.793  -7.489  1.00  0.00           H  
ATOM   1168  N   LEU A  43      -2.186 -30.399  -2.941  1.00  0.00           N  
ATOM   1169  CA  LEU A  43      -1.210 -31.417  -2.499  1.00  0.00           C  
ATOM   1170  C   LEU A  43      -1.879 -32.591  -1.759  1.00  0.00           C  
ATOM   1171  O   LEU A  43      -1.443 -33.726  -1.895  1.00  0.00           O  
ATOM   1172  CB  LEU A  43      -0.144 -30.737  -1.630  1.00  0.00           C  
ATOM   1173  CG  LEU A  43       0.832 -29.815  -2.393  1.00  0.00           C  
ATOM   1174  CD1 LEU A  43       1.692 -29.030  -1.400  1.00  0.00           C  
ATOM   1175  CD2 LEU A  43       1.774 -30.595  -3.309  1.00  0.00           C  
ATOM   1176  H   LEU A  43      -2.116 -29.466  -2.565  1.00  0.00           H  
ATOM   1177  HA  LEU A  43      -0.746 -31.844  -3.383  1.00  0.00           H  
ATOM   1178  HB1 LEU A  43       0.445 -31.511  -1.132  1.00  0.00           H  
ATOM   1179  HB2 LEU A  43      -0.641 -30.164  -0.854  1.00  0.00           H  
ATOM   1180  HG  LEU A  43       0.268 -29.108  -3.000  1.00  0.00           H  
ATOM   1181  HD1 LEU A  43       2.362 -28.375  -1.934  1.00  0.00           H  
ATOM   1182  HD1 LEU A  43       1.043 -28.437  -0.762  1.00  0.00           H  
ATOM   1183  HD1 LEU A  43       2.265 -29.726  -0.774  1.00  0.00           H  
ATOM   1184  HD2 LEU A  43       2.471 -29.910  -3.791  1.00  0.00           H  
ATOM   1185  HD2 LEU A  43       2.333 -31.339  -2.735  1.00  0.00           H  
ATOM   1186  HD2 LEU A  43       1.209 -31.094  -4.097  1.00  0.00           H  
ATOM   1187  N   ASP A  44      -2.983 -32.339  -1.038  1.00  0.00           N  
ATOM   1188  CA  ASP A  44      -3.837 -33.360  -0.413  1.00  0.00           C  
ATOM   1189  C   ASP A  44      -4.654 -34.175  -1.442  1.00  0.00           C  
ATOM   1190  O   ASP A  44      -5.192 -35.229  -1.082  1.00  0.00           O  
ATOM   1191  CB  ASP A  44      -4.741 -32.655   0.614  1.00  0.00           C  
ATOM   1192  CG  ASP A  44      -5.742 -33.559   1.340  1.00  0.00           C  
ATOM   1193  OD1 ASP A  44      -6.962 -33.423   1.053  1.00  0.00           O  
ATOM   1194  OD2 ASP A  44      -5.339 -34.302   2.266  1.00  0.00           O1-
ATOM   1195  H   ASP A  44      -3.261 -31.367  -0.938  1.00  0.00           H  
ATOM   1196  HA  ASP A  44      -3.204 -34.078   0.128  1.00  0.00           H  
ATOM   1197  HB1 ASP A  44      -5.294 -31.865   0.105  1.00  0.00           H  
ATOM   1198  HB2 ASP A  44      -4.115 -32.172   1.366  1.00  0.00           H  
ATOM   1199  N   ARG A  45      -4.750 -33.725  -2.694  1.00  0.00           N  
ATOM   1200  CA  ARG A  45      -5.654 -34.279  -3.736  1.00  0.00           C  
ATOM   1201  C   ARG A  45      -4.949 -34.950  -4.927  1.00  0.00           C  
ATOM   1202  O   ARG A  45      -5.638 -35.462  -5.818  1.00  0.00           O  
ATOM   1203  CB  ARG A  45      -6.607 -33.147  -4.158  1.00  0.00           C  
ATOM   1204  CG  ARG A  45      -7.804 -33.542  -5.036  1.00  0.00           C  
ATOM   1205  CD  ARG A  45      -8.579 -34.755  -4.502  1.00  0.00           C  
ATOM   1206  NE  ARG A  45      -9.634 -35.172  -5.431  1.00  0.00           N  
ATOM   1207  CZ  ARG A  45      -9.490 -35.866  -6.545  1.00  0.00           C  
ATOM   1208  NH1 ARG A  45      -8.342 -36.325  -6.934  1.00  0.00           N1+
ATOM   1209  NH2 ARG A  45     -10.541 -36.067  -7.275  1.00  0.00           N1+
ATOM   1210  H   ARG A  45      -4.251 -32.873  -2.929  1.00  0.00           H  
ATOM   1211  HA  ARG A  45      -6.231 -35.075  -3.261  1.00  0.00           H  
ATOM   1212  HB1 ARG A  45      -6.040 -32.367  -4.684  1.00  0.00           H  
ATOM   1213  HB2 ARG A  45      -7.016 -32.692  -3.257  1.00  0.00           H  
ATOM   1214  HG1 ARG A  45      -7.458 -33.742  -6.051  1.00  0.00           H  
ATOM   1215  HG2 ARG A  45      -8.497 -32.688  -5.087  1.00  0.00           H  
ATOM   1216  HD1 ARG A  45      -9.019 -34.506  -3.535  1.00  0.00           H  
ATOM   1217  HD2 ARG A  45      -7.904 -35.603  -4.348  1.00  0.00           H  
ATOM   1218  HE  ARG A  45     -10.582 -34.909  -5.192  1.00  0.00           H  
ATOM   1219  HH1 ARG A  45      -7.506 -36.121  -6.411  1.00  0.00           H  
ATOM   1220  HH1 ARG A  45      -8.265 -36.753  -7.851  1.00  0.00           H  
ATOM   1221  HH2 ARG A  45     -11.417 -35.668  -6.939  1.00  0.00           H  
ATOM   1222  HH2 ARG A  45     -10.506 -36.588  -8.146  1.00  0.00           H  
ATOM   1223  N   LEU A  46      -3.609 -34.943  -4.957  1.00  0.00           N  
ATOM   1224  CA  LEU A  46      -2.758 -35.532  -6.011  1.00  0.00           C  
ATOM   1225  C   LEU A  46      -2.051 -36.812  -5.534  1.00  0.00           C  
ATOM   1226  O   LEU A  46      -0.996 -36.707  -4.862  1.00  0.00           O  
ATOM   1227  CB  LEU A  46      -1.786 -34.459  -6.540  1.00  0.00           C  
ATOM   1228  CG  LEU A  46      -2.425 -33.336  -7.377  1.00  0.00           C  
ATOM   1229  CD1 LEU A  46      -1.402 -32.231  -7.615  1.00  0.00           C  
ATOM   1230  CD2 LEU A  46      -2.884 -33.854  -8.737  1.00  0.00           C  
ATOM   1231  H   LEU A  46      -3.142 -34.478  -4.196  1.00  0.00           H  
ATOM   1232  HA  LEU A  46      -3.382 -35.875  -6.832  1.00  0.00           H  
ATOM   1233  HB1 LEU A  46      -1.022 -34.942  -7.146  1.00  0.00           H  
ATOM   1234  HB2 LEU A  46      -1.271 -34.005  -5.682  1.00  0.00           H  
ATOM   1235  HG  LEU A  46      -3.283 -32.922  -6.851  1.00  0.00           H  
ATOM   1236  HD1 LEU A  46      -1.859 -31.428  -8.190  1.00  0.00           H  
ATOM   1237  HD1 LEU A  46      -1.075 -31.830  -6.648  1.00  0.00           H  
ATOM   1238  HD1 LEU A  46      -0.537 -32.623  -8.150  1.00  0.00           H  
ATOM   1239  HD2 LEU A  46      -3.342 -33.042  -9.302  1.00  0.00           H  
ATOM   1240  HD2 LEU A  46      -2.023 -34.234  -9.291  1.00  0.00           H  
ATOM   1241  HD2 LEU A  46      -3.612 -34.652  -8.625  1.00  0.00           H  
ATOM   1242  HC2 LEU A  46      -2.036 -38.618  -5.519  1.00  0.00           H  
TER   
ATOM   1243  N   NME A  46      -2.527 -37.871  -5.851  1.00  0.00           N  
ATOM   1244  CH3 NME A  46      -3.736 -37.919  -6.661  1.00  0.00           C  
ATOM   1245 1HA  NME A  46      -4.006 -38.984  -6.839  1.00  0.00           H  
ATOM   1246 2HA  NME A  46      -4.566 -37.404  -6.128  1.00  0.00           H  
ATOM   1247 3HA  NME A  46      -3.557 -37.408  -7.633  1.00  0.00           H  
ATOM   1248  C   ACE B 121      -6.239   0.670   4.276  1.00  0.00           C  
ATOM   1249  O   ACE B 121      -6.027   0.529   5.477  1.00  0.00           O  
ATOM   1250  CH3 ACE B 121      -5.094   1.055   3.375  1.00  0.00           C  
ATOM   1251  HH3 ACE B 121      -5.475   1.573   2.500  1.00  0.00           H  
ATOM   1252  HH3 ACE B 121      -4.431   1.727   3.910  1.00  0.00           H  
ATOM   1253  HH3 ACE B 121      -4.563   0.153   3.092  1.00  0.00           H  
ATOM   1254  N   SER B 122      -7.423   0.524   3.690  1.00  0.00           N  
ATOM   1255  CA  SER B 122      -8.672   0.143   4.378  1.00  0.00           C  
ATOM   1256  C   SER B 122      -9.571  -0.642   3.427  1.00  0.00           C  
ATOM   1257  O   SER B 122      -9.899  -0.147   2.344  1.00  0.00           O  
ATOM   1258  CB  SER B 122      -9.463   1.370   4.847  1.00  0.00           C  
ATOM   1259  OG  SER B 122      -8.734   2.226   5.704  1.00  0.00           O  
ATOM   1260  H   SER B 122      -7.456   0.636   2.686  1.00  0.00           H  
ATOM   1261  HA  SER B 122      -8.436  -0.471   5.255  1.00  0.00           H  
ATOM   1262  HB1 SER B 122     -10.350   1.025   5.371  1.00  0.00           H  
ATOM   1263  HB2 SER B 122      -9.784   1.949   3.973  1.00  0.00           H  
ATOM   1264  HG  SER B 122      -8.111   2.742   5.152  1.00  0.00           H  
ATOM   1265  N   SER B 123     -10.032  -1.822   3.852  1.00  0.00           N  
ATOM   1266  CA  SER B 123     -10.915  -2.703   3.073  1.00  0.00           C  
ATOM   1267  C   SER B 123     -12.383  -2.608   3.504  1.00  0.00           C  
ATOM   1268  O   SER B 123     -12.699  -2.103   4.584  1.00  0.00           O  
ATOM   1269  CB  SER B 123     -10.411  -4.146   3.189  1.00  0.00           C  
ATOM   1270  OG  SER B 123      -9.182  -4.288   2.499  1.00  0.00           O  
ATOM   1271  H   SER B 123      -9.755  -2.129   4.783  1.00  0.00           H  
ATOM   1272  HA  SER B 123     -10.867  -2.421   2.028  1.00  0.00           H  
ATOM   1273  HB1 SER B 123     -11.147  -4.831   2.749  1.00  0.00           H  
ATOM   1274  HB2 SER B 123     -10.288  -4.409   4.234  1.00  0.00           H  
ATOM   1275  HG  SER B 123      -9.378  -4.219   1.543  1.00  0.00           H  
ATOM   1276  N   ASP B 124     -13.276  -3.107   2.657  1.00  0.00           N  
ATOM   1277  CA  ASP B 124     -14.712  -3.237   2.946  1.00  0.00           C  
ATOM   1278  C   ASP B 124     -14.958  -4.122   4.185  1.00  0.00           C  
ATOM   1279  O   ASP B 124     -14.328  -5.186   4.293  1.00  0.00           O  
ATOM   1280  CB  ASP B 124     -15.410  -3.807   1.697  1.00  0.00           C  
ATOM   1281  CG  ASP B 124     -16.933  -3.905   1.814  1.00  0.00           C  
ATOM   1282  OD1 ASP B 124     -17.636  -3.283   0.979  1.00  0.00           O  
ATOM   1283  OD2 ASP B 124     -17.419  -4.625   2.712  1.00  0.00           O1-
ATOM   1284  H   ASP B 124     -12.941  -3.537   1.794  1.00  0.00           H  
ATOM   1285  HA  ASP B 124     -15.103  -2.230   3.117  1.00  0.00           H  
ATOM   1286  HB1 ASP B 124     -15.003  -4.798   1.486  1.00  0.00           H  
ATOM   1287  HB2 ASP B 124     -15.172  -3.174   0.839  1.00  0.00           H  
ATOM   1288  N   PRO B 125     -15.855  -3.763   5.122  1.00  0.00           N  
ATOM   1289  CA  PRO B 125     -16.130  -4.549   6.331  1.00  0.00           C  
ATOM   1290  C   PRO B 125     -16.463  -6.029   6.088  1.00  0.00           C  
ATOM   1291  O   PRO B 125     -16.107  -6.873   6.918  1.00  0.00           O  
ATOM   1292  CB  PRO B 125     -17.286  -3.834   7.024  1.00  0.00           C  
ATOM   1293  CG  PRO B 125     -17.108  -2.377   6.602  1.00  0.00           C  
ATOM   1294  CD  PRO B 125     -16.602  -2.510   5.168  1.00  0.00           C  
ATOM   1295  HA  PRO B 125     -15.250  -4.501   6.970  1.00  0.00           H  
ATOM   1296  HB1 PRO B 125     -18.248  -4.207   6.646  1.00  0.00           H  
ATOM   1297  HB2 PRO B 125     -17.241  -3.941   8.108  1.00  0.00           H  
ATOM   1298  HG1 PRO B 125     -18.045  -1.829   6.652  1.00  0.00           H  
ATOM   1299  HG2 PRO B 125     -16.344  -1.908   7.213  1.00  0.00           H  
ATOM   1300  HD1 PRO B 125     -17.454  -2.559   4.477  1.00  0.00           H  
ATOM   1301  HD2 PRO B 125     -15.972  -1.655   4.925  1.00  0.00           H  
ATOM   1302  N   LEU B 126     -17.101  -6.385   4.955  1.00  0.00           N  
ATOM   1303  CA  LEU B 126     -17.415  -7.772   4.608  1.00  0.00           C  
ATOM   1304  C   LEU B 126     -16.159  -8.558   4.204  1.00  0.00           C  
ATOM   1305  O   LEU B 126     -16.025  -9.738   4.538  1.00  0.00           O  
ATOM   1306  CB  LEU B 126     -18.480  -7.776   3.504  1.00  0.00           C  
ATOM   1307  CG  LEU B 126     -19.030  -9.156   3.102  1.00  0.00           C  
ATOM   1308  CD1 LEU B 126     -19.568  -9.954   4.299  1.00  0.00           C  
ATOM   1309  CD2 LEU B 126     -20.174  -8.971   2.120  1.00  0.00           C  
ATOM   1310  H   LEU B 126     -17.315  -5.664   4.276  1.00  0.00           H  
ATOM   1311  HA  LEU B 126     -17.821  -8.253   5.501  1.00  0.00           H  
ATOM   1312  HB1 LEU B 126     -18.061  -7.303   2.610  1.00  0.00           H  
ATOM   1313  HB2 LEU B 126     -19.311  -7.166   3.843  1.00  0.00           H  
ATOM   1314  HG  LEU B 126     -18.242  -9.740   2.627  1.00  0.00           H  
ATOM   1315  HD1 LEU B 126     -20.036 -10.875   3.941  1.00  0.00           H  
ATOM   1316  HD1 LEU B 126     -18.763 -10.226   4.965  1.00  0.00           H  
ATOM   1317  HD1 LEU B 126     -20.314  -9.369   4.842  1.00  0.00           H  
ATOM   1318  HD2 LEU B 126     -20.577  -9.940   1.824  1.00  0.00           H  
ATOM   1319  HD2 LEU B 126     -20.975  -8.378   2.577  1.00  0.00           H  
ATOM   1320  HD2 LEU B 126     -19.825  -8.449   1.225  1.00  0.00           H  
ATOM   1321  N   VAL B 127     -15.191  -7.901   3.550  1.00  0.00           N  
ATOM   1322  CA  VAL B 127     -13.879  -8.471   3.211  1.00  0.00           C  
ATOM   1323  C   VAL B 127     -13.029  -8.641   4.476  1.00  0.00           C  
ATOM   1324  O   VAL B 127     -12.343  -9.658   4.625  1.00  0.00           O  
ATOM   1325  CB  VAL B 127     -13.163  -7.595   2.160  1.00  0.00           C  
ATOM   1326  CG1 VAL B 127     -11.794  -8.159   1.768  1.00  0.00           C  
ATOM   1327  CG2 VAL B 127     -13.999  -7.451   0.881  1.00  0.00           C  
ATOM   1328  H   VAL B 127     -15.344  -6.913   3.382  1.00  0.00           H  
ATOM   1329  HA  VAL B 127     -14.032  -9.464   2.786  1.00  0.00           H  
ATOM   1330  HB  VAL B 127     -13.002  -6.598   2.575  1.00  0.00           H  
ATOM   1331  HG1 VAL B 127     -11.327  -7.519   1.025  1.00  0.00           H  
ATOM   1332  HG1 VAL B 127     -11.139  -8.203   2.644  1.00  0.00           H  
ATOM   1333  HG1 VAL B 127     -11.902  -9.168   1.367  1.00  0.00           H  
ATOM   1334  HG2 VAL B 127     -13.480  -6.805   0.176  1.00  0.00           H  
ATOM   1335  HG2 VAL B 127     -14.147  -8.432   0.426  1.00  0.00           H  
ATOM   1336  HG2 VAL B 127     -14.969  -7.017   1.114  1.00  0.00           H  
ATOM   1337  N   VAL B 128     -13.114  -7.696   5.417  1.00  0.00           N  
ATOM   1338  CA  VAL B 128     -12.486  -7.797   6.744  1.00  0.00           C  
ATOM   1339  C   VAL B 128     -13.048  -8.988   7.526  1.00  0.00           C  
ATOM   1340  O   VAL B 128     -12.271  -9.775   8.081  1.00  0.00           O  
ATOM   1341  CB  VAL B 128     -12.627  -6.470   7.519  1.00  0.00           C  
ATOM   1342  CG1 VAL B 128     -12.132  -6.535   8.968  1.00  0.00           C  
ATOM   1343  CG2 VAL B 128     -11.857  -5.344   6.817  1.00  0.00           C  
ATOM   1344  H   VAL B 128     -13.657  -6.871   5.202  1.00  0.00           H  
ATOM   1345  HA  VAL B 128     -11.414  -7.979   6.605  1.00  0.00           H  
ATOM   1346  HB  VAL B 128     -13.682  -6.193   7.544  1.00  0.00           H  
ATOM   1347  HG1 VAL B 128     -12.277  -5.566   9.452  1.00  0.00           H  
ATOM   1348  HG1 VAL B 128     -12.682  -7.284   9.536  1.00  0.00           H  
ATOM   1349  HG1 VAL B 128     -11.064  -6.762   8.987  1.00  0.00           H  
ATOM   1350  HG2 VAL B 128     -11.994  -4.399   7.359  1.00  0.00           H  
ATOM   1351  HG2 VAL B 128     -10.790  -5.577   6.795  1.00  0.00           H  
ATOM   1352  HG2 VAL B 128     -12.211  -5.204   5.797  1.00  0.00           H  
ATOM   1353  N   ALA B 129     -14.375  -9.194   7.529  1.00  0.00           N  
ATOM   1354  CA  ALA B 129     -15.012 -10.344   8.180  1.00  0.00           C  
ATOM   1355  C   ALA B 129     -14.631 -11.681   7.498  1.00  0.00           C  
ATOM   1356  O   ALA B 129     -14.169 -12.603   8.162  1.00  0.00           O  
ATOM   1357  CB  ALA B 129     -16.524 -10.125   8.201  1.00  0.00           C  
ATOM   1358  H   ALA B 129     -14.967  -8.508   7.074  1.00  0.00           H  
ATOM   1359  HA  ALA B 129     -14.662 -10.403   9.207  1.00  0.00           H  
ATOM   1360  HB1 ALA B 129     -17.010 -10.969   8.695  1.00  0.00           H  
ATOM   1361  HB2 ALA B 129     -16.758  -9.208   8.747  1.00  0.00           H  
ATOM   1362  HB3 ALA B 129     -16.918 -10.043   7.179  1.00  0.00           H  
ATOM   1363  N   ALA B 130     -14.749 -11.757   6.172  1.00  0.00           N  
ATOM   1364  CA  ALA B 130     -14.379 -12.943   5.392  1.00  0.00           C  
ATOM   1365  C   ALA B 130     -12.900 -13.327   5.541  1.00  0.00           C  
ATOM   1366  O   ALA B 130     -12.563 -14.508   5.498  1.00  0.00           O  
ATOM   1367  CB  ALA B 130     -14.694 -12.633   3.931  1.00  0.00           C  
ATOM   1368  H   ALA B 130     -15.157 -10.973   5.672  1.00  0.00           H  
ATOM   1369  HA  ALA B 130     -14.986 -13.790   5.704  1.00  0.00           H  
ATOM   1370  HB1 ALA B 130     -14.492 -13.507   3.320  1.00  0.00           H  
ATOM   1371  HB2 ALA B 130     -15.752 -12.375   3.824  1.00  0.00           H  
ATOM   1372  HB3 ALA B 130     -14.087 -11.802   3.578  1.00  0.00           H  
ATOM   1373  N   SER B 131     -12.020 -12.364   5.773  1.00  0.00           N  
ATOM   1374  CA  SER B 131     -10.592 -12.602   6.027  1.00  0.00           C  
ATOM   1375  C   SER B 131     -10.331 -13.268   7.382  1.00  0.00           C  
ATOM   1376  O   SER B 131      -9.498 -14.164   7.470  1.00  0.00           O  
ATOM   1377  CB  SER B 131      -9.835 -11.279   5.907  1.00  0.00           C  
ATOM   1378  OG  SER B 131      -9.903 -10.836   4.570  1.00  0.00           O  
ATOM   1379  H   SER B 131     -12.345 -11.404   5.715  1.00  0.00           H  
ATOM   1380  HA  SER B 131     -10.200 -13.267   5.261  1.00  0.00           H  
ATOM   1381  HB1 SER B 131      -8.801 -11.396   6.208  1.00  0.00           H  
ATOM   1382  HB2 SER B 131     -10.297 -10.534   6.554  1.00  0.00           H  
ATOM   1383  HG  SER B 131     -10.791 -10.446   4.442  1.00  0.00           H  
ATOM   1384  N   ILE B 132     -11.090 -12.909   8.430  1.00  0.00           N  
ATOM   1385  CA  ILE B 132     -11.040 -13.615   9.724  1.00  0.00           C  
ATOM   1386  C   ILE B 132     -11.547 -15.053   9.576  1.00  0.00           C  
ATOM   1387  O   ILE B 132     -10.977 -15.987  10.133  1.00  0.00           O  
ATOM   1388  CB  ILE B 132     -11.846 -12.815  10.782  1.00  0.00           C  
ATOM   1389  CG1 ILE B 132     -11.212 -11.427  11.047  1.00  0.00           C  
ATOM   1390  CG2 ILE B 132     -11.943 -13.591  12.112  1.00  0.00           C  
ATOM   1391  CD  ILE B 132     -12.140 -10.442  11.757  1.00  0.00           C  
ATOM   1392  H   ILE B 132     -11.802 -12.201   8.286  1.00  0.00           H  
ATOM   1393  HA  ILE B 132     -10.005 -13.674  10.051  1.00  0.00           H  
ATOM   1394  HB  ILE B 132     -12.858 -12.667  10.411  1.00  0.00           H  
ATOM   1395  HG1 ILE B 132     -10.925 -10.972  10.101  1.00  0.00           H  
ATOM   1396  HG1 ILE B 132     -10.303 -11.554  11.638  1.00  0.00           H  
ATOM   1397  HG2 ILE B 132     -12.473 -13.010  12.860  1.00  0.00           H  
ATOM   1398  HG2 ILE B 132     -12.498 -14.528  11.970  1.00  0.00           H  
ATOM   1399  HG2 ILE B 132     -10.946 -13.824  12.486  1.00  0.00           H  
ATOM   1400  HD1 ILE B 132     -11.637  -9.466  11.825  1.00  0.00           H  
ATOM   1401  HD2 ILE B 132     -13.057 -10.319  11.186  1.00  0.00           H  
ATOM   1402  HD3 ILE B 132     -12.372 -10.782  12.760  1.00  0.00           H  
ATOM   1403  N   ILE B 133     -12.603 -15.248   8.777  1.00  0.00           N  
ATOM   1404  CA  ILE B 133     -13.253 -16.538   8.532  1.00  0.00           C  
ATOM   1405  C   ILE B 133     -12.363 -17.466   7.679  1.00  0.00           C  
ATOM   1406  O   ILE B 133     -12.250 -18.648   7.983  1.00  0.00           O  
ATOM   1407  CB  ILE B 133     -14.669 -16.288   7.976  1.00  0.00           C  
ATOM   1408  CG1 ILE B 133     -15.528 -15.537   9.024  1.00  0.00           C  
ATOM   1409  CG2 ILE B 133     -15.395 -17.589   7.604  1.00  0.00           C  
ATOM   1410  CD  ILE B 133     -16.848 -14.957   8.498  1.00  0.00           C  
ATOM   1411  H   ILE B 133     -13.024 -14.423   8.353  1.00  0.00           H  
ATOM   1412  HA  ILE B 133     -13.366 -17.047   9.492  1.00  0.00           H  
ATOM   1413  HB  ILE B 133     -14.580 -15.677   7.076  1.00  0.00           H  
ATOM   1414  HG1 ILE B 133     -14.971 -14.698   9.448  1.00  0.00           H  
ATOM   1415  HG1 ILE B 133     -15.752 -16.206   9.858  1.00  0.00           H  
ATOM   1416  HG2 ILE B 133     -16.315 -17.378   7.071  1.00  0.00           H  
ATOM   1417  HG2 ILE B 133     -14.780 -18.218   6.966  1.00  0.00           H  
ATOM   1418  HG2 ILE B 133     -15.627 -18.134   8.519  1.00  0.00           H  
ATOM   1419  HD1 ILE B 133     -17.356 -14.429   9.303  1.00  0.00           H  
ATOM   1420  HD2 ILE B 133     -16.638 -14.254   7.689  1.00  0.00           H  
ATOM   1421  HD3 ILE B 133     -17.499 -15.758   8.134  1.00  0.00           H  
ATOM   1422  N   GLY B 134     -11.624 -16.938   6.687  1.00  0.00           N  
ATOM   1423  CA  GLY B 134     -10.639 -17.693   5.902  1.00  0.00           C  
ATOM   1424  C   GLY B 134      -9.417 -18.144   6.726  1.00  0.00           C  
ATOM   1425  O   GLY B 134      -9.021 -19.314   6.661  1.00  0.00           O  
ATOM   1426  H   GLY B 134     -11.807 -15.976   6.429  1.00  0.00           H  
ATOM   1427  HA1 GLY B 134     -10.274 -17.064   5.095  1.00  0.00           H  
ATOM   1428  HA2 GLY B 134     -11.105 -18.578   5.477  1.00  0.00           H  
ATOM   1429  N   ILE B 135      -8.893 -17.273   7.599  1.00  0.00           N  
ATOM   1430  CA  ILE B 135      -7.813 -17.636   8.530  1.00  0.00           C  
ATOM   1431  C   ILE B 135      -8.258 -18.752   9.482  1.00  0.00           C  
ATOM   1432  O   ILE B 135      -7.489 -19.686   9.754  1.00  0.00           O  
ATOM   1433  CB  ILE B 135      -7.304 -16.378   9.276  1.00  0.00           C  
ATOM   1434  CG1 ILE B 135      -6.599 -15.427   8.272  1.00  0.00           C  
ATOM   1435  CG2 ILE B 135      -6.324 -16.748  10.405  1.00  0.00           C  
ATOM   1436  CD  ILE B 135      -6.274 -14.040   8.830  1.00  0.00           C  
ATOM   1437  H   ILE B 135      -9.234 -16.321   7.582  1.00  0.00           H  
ATOM   1438  HA  ILE B 135      -6.991 -18.041   7.947  1.00  0.00           H  
ATOM   1439  HB  ILE B 135      -8.154 -15.862   9.709  1.00  0.00           H  
ATOM   1440  HG1 ILE B 135      -7.230 -15.287   7.392  1.00  0.00           H  
ATOM   1441  HG1 ILE B 135      -5.682 -15.898   7.908  1.00  0.00           H  
ATOM   1442  HG2 ILE B 135      -5.958 -15.846  10.898  1.00  0.00           H  
ATOM   1443  HG2 ILE B 135      -6.829 -17.345  11.164  1.00  0.00           H  
ATOM   1444  HG2 ILE B 135      -5.474 -17.308  10.007  1.00  0.00           H  
ATOM   1445  HD1 ILE B 135      -5.880 -13.406   8.031  1.00  0.00           H  
ATOM   1446  HD2 ILE B 135      -7.178 -13.580   9.232  1.00  0.00           H  
ATOM   1447  HD3 ILE B 135      -5.509 -14.106   9.607  1.00  0.00           H  
ATOM   1448  N   LEU B 136      -9.508 -18.726   9.952  1.00  0.00           N  
ATOM   1449  CA  LEU B 136     -10.118 -19.829  10.706  1.00  0.00           C  
ATOM   1450  C   LEU B 136     -10.266 -21.097   9.854  1.00  0.00           C  
ATOM   1451  O   LEU B 136     -10.016 -22.193  10.358  1.00  0.00           O  
ATOM   1452  CB  LEU B 136     -11.454 -19.339  11.291  1.00  0.00           C  
ATOM   1453  CG  LEU B 136     -12.239 -20.423  12.058  1.00  0.00           C  
ATOM   1454  CD1 LEU B 136     -11.488 -20.903  13.303  1.00  0.00           C  
ATOM   1455  CD2 LEU B 136     -13.596 -19.861  12.490  1.00  0.00           C  
ATOM   1456  H   LEU B 136     -10.099 -17.926   9.708  1.00  0.00           H  
ATOM   1457  HA  LEU B 136      -9.441 -20.068  11.535  1.00  0.00           H  
ATOM   1458  HB1 LEU B 136     -12.079 -18.980  10.479  1.00  0.00           H  
ATOM   1459  HB2 LEU B 136     -11.261 -18.494  11.963  1.00  0.00           H  
ATOM   1460  HG  LEU B 136     -12.430 -21.269  11.396  1.00  0.00           H  
ATOM   1461  HD1 LEU B 136     -12.101 -21.650  13.825  1.00  0.00           H  
ATOM   1462  HD1 LEU B 136     -10.555 -21.379  13.009  1.00  0.00           H  
ATOM   1463  HD1 LEU B 136     -11.285 -20.066  13.964  1.00  0.00           H  
ATOM   1464  HD2 LEU B 136     -14.184 -20.657  12.945  1.00  0.00           H  
ATOM   1465  HD2 LEU B 136     -13.465 -19.052  13.213  1.00  0.00           H  
ATOM   1466  HD2 LEU B 136     -14.144 -19.494  11.623  1.00  0.00           H  
ATOM   1467  N   HIS B 137     -10.639 -20.987   8.571  1.00  0.00           N  
ATOM   1468  CA  HIS B 137     -10.858 -22.143   7.694  1.00  0.00           C  
ATOM   1469  C   HIS B 137      -9.592 -22.986   7.486  1.00  0.00           C  
ATOM   1470  O   HIS B 137      -9.687 -24.205   7.590  1.00  0.00           O  
ATOM   1471  CB  HIS B 137     -11.451 -21.666   6.346  1.00  0.00           C  
ATOM   1472  CG  HIS B 137     -12.062 -22.735   5.473  1.00  0.00           C  
ATOM   1473  CD2 HIS B 137     -12.355 -24.030   5.806  1.00  0.00           C  
ATOM   1474  ND1 HIS B 137     -12.537 -22.508   4.176  1.00  0.00           N  
ATOM   1475  CE1 HIS B 137     -13.132 -23.642   3.779  1.00  0.00           C  
ATOM   1476  NE2 HIS B 137     -13.039 -24.574   4.740  1.00  0.00           N  
ATOM   1477  H   HIS B 137     -10.851 -20.061   8.211  1.00  0.00           H  
ATOM   1478  HA  HIS B 137     -11.584 -22.781   8.182  1.00  0.00           H  
ATOM   1479  HB1 HIS B 137     -10.663 -21.171   5.781  1.00  0.00           H  
ATOM   1480  HB2 HIS B 137     -12.229 -20.941   6.551  1.00  0.00           H  
ATOM   1481  HD2 HIS B 137     -12.158 -24.516   6.757  1.00  0.00           H  
ATOM   1482  HE1 HIS B 137     -13.638 -23.770   2.827  1.00  0.00           H  
ATOM   1483  HE2 HIS B 137     -13.478 -25.492   4.713  1.00  0.00           H  
ATOM   1484  N   LEU B 138      -8.420 -22.370   7.287  1.00  0.00           N  
ATOM   1485  CA  LEU B 138      -7.168 -23.148   7.226  1.00  0.00           C  
ATOM   1486  C   LEU B 138      -6.847 -23.813   8.567  1.00  0.00           C  
ATOM   1487  O   LEU B 138      -6.439 -24.978   8.581  1.00  0.00           O  
ATOM   1488  CB  LEU B 138      -5.985 -22.285   6.715  1.00  0.00           C  
ATOM   1489  CG  LEU B 138      -4.649 -23.073   6.678  1.00  0.00           C  
ATOM   1490  CD1 LEU B 138      -4.676 -24.294   5.762  1.00  0.00           C  
ATOM   1491  CD2 LEU B 138      -3.485 -22.198   6.210  1.00  0.00           C  
ATOM   1492  H   LEU B 138      -8.400 -21.366   7.159  1.00  0.00           H  
ATOM   1493  HA  LEU B 138      -7.331 -23.941   6.496  1.00  0.00           H  
ATOM   1494  HB1 LEU B 138      -5.867 -21.422   7.374  1.00  0.00           H  
ATOM   1495  HB2 LEU B 138      -6.224 -21.925   5.716  1.00  0.00           H  
ATOM   1496  HG  LEU B 138      -4.403 -23.404   7.690  1.00  0.00           H  
ATOM   1497  HD1 LEU B 138      -3.726 -24.821   5.824  1.00  0.00           H  
ATOM   1498  HD1 LEU B 138      -5.463 -24.987   6.059  1.00  0.00           H  
ATOM   1499  HD1 LEU B 138      -4.847 -23.980   4.734  1.00  0.00           H  
ATOM   1500  HD2 LEU B 138      -2.571 -22.782   6.169  1.00  0.00           H  
ATOM   1501  HD2 LEU B 138      -3.690 -21.791   5.222  1.00  0.00           H  
ATOM   1502  HD2 LEU B 138      -3.336 -21.384   6.922  1.00  0.00           H  
ATOM   1503  N   ILE B 139      -7.058 -23.134   9.705  1.00  0.00           N  
ATOM   1504  CA  ILE B 139      -6.805 -23.708  11.036  1.00  0.00           C  
ATOM   1505  C   ILE B 139      -7.683 -24.940  11.274  1.00  0.00           C  
ATOM   1506  O   ILE B 139      -7.174 -25.991  11.654  1.00  0.00           O  
ATOM   1507  CB  ILE B 139      -6.968 -22.618  12.136  1.00  0.00           C  
ATOM   1508  CG1 ILE B 139      -5.851 -21.558  11.998  1.00  0.00           C  
ATOM   1509  CG2 ILE B 139      -6.924 -23.246  13.548  1.00  0.00           C  
ATOM   1510  CD  ILE B 139      -6.111 -20.287  12.827  1.00  0.00           C  
ATOM   1511  H   ILE B 139      -7.432 -22.191   9.628  1.00  0.00           H  
ATOM   1512  HA  ILE B 139      -5.767 -24.053  11.067  1.00  0.00           H  
ATOM   1513  HB  ILE B 139      -7.934 -22.138  12.000  1.00  0.00           H  
ATOM   1514  HG1 ILE B 139      -5.767 -21.251  10.962  1.00  0.00           H  
ATOM   1515  HG1 ILE B 139      -4.895 -21.984  12.299  1.00  0.00           H  
ATOM   1516  HG2 ILE B 139      -7.011 -22.468  14.304  1.00  0.00           H  
ATOM   1517  HG2 ILE B 139      -7.764 -23.922  13.689  1.00  0.00           H  
ATOM   1518  HG2 ILE B 139      -5.997 -23.794  13.690  1.00  0.00           H  
ATOM   1519  HD1 ILE B 139      -5.351 -19.541  12.577  1.00  0.00           H  
ATOM   1520  HD2 ILE B 139      -7.091 -19.879  12.576  1.00  0.00           H  
ATOM   1521  HD3 ILE B 139      -6.059 -20.492  13.893  1.00  0.00           H  
ATOM   1522  N   LEU B 140      -8.987 -24.849  10.978  1.00  0.00           N  
ATOM   1523  CA  LEU B 140      -9.910 -25.977  11.108  1.00  0.00           C  
ATOM   1524  C   LEU B 140      -9.603 -27.102  10.106  1.00  0.00           C  
ATOM   1525  O   LEU B 140      -9.722 -28.278  10.468  1.00  0.00           O  
ATOM   1526  CB  LEU B 140     -11.359 -25.476  10.957  1.00  0.00           C  
ATOM   1527  CG  LEU B 140     -11.841 -24.533  12.066  1.00  0.00           C  
ATOM   1528  CD1 LEU B 140     -13.246 -24.040  11.741  1.00  0.00           C  
ATOM   1529  CD2 LEU B 140     -11.863 -25.201  13.449  1.00  0.00           C  
ATOM   1530  H   LEU B 140      -9.343 -23.962  10.656  1.00  0.00           H  
ATOM   1531  HA  LEU B 140      -9.800 -26.420  12.098  1.00  0.00           H  
ATOM   1532  HB1 LEU B 140     -12.018 -26.352  10.948  1.00  0.00           H  
ATOM   1533  HB2 LEU B 140     -11.456 -24.982   9.989  1.00  0.00           H  
ATOM   1534  HG  LEU B 140     -11.188 -23.664  12.124  1.00  0.00           H  
ATOM   1535  HD1 LEU B 140     -13.599 -23.359  12.516  1.00  0.00           H  
ATOM   1536  HD1 LEU B 140     -13.229 -23.507  10.788  1.00  0.00           H  
ATOM   1537  HD1 LEU B 140     -13.936 -24.884  11.665  1.00  0.00           H  
ATOM   1538  HD2 LEU B 140     -12.309 -24.522  14.181  1.00  0.00           H  
ATOM   1539  HD2 LEU B 140     -12.436 -26.120  13.411  1.00  0.00           H  
ATOM   1540  HD2 LEU B 140     -10.852 -25.416  13.774  1.00  0.00           H  
ATOM   1541  N   TRP B 141      -9.166 -26.778   8.887  1.00  0.00           N  
ATOM   1542  CA  TRP B 141      -8.752 -27.762   7.880  1.00  0.00           C  
ATOM   1543  C   TRP B 141      -7.496 -28.525   8.303  1.00  0.00           C  
ATOM   1544  O   TRP B 141      -7.470 -29.745   8.208  1.00  0.00           O  
ATOM   1545  CB  TRP B 141      -8.581 -27.062   6.519  1.00  0.00           C  
ATOM   1546  CG  TRP B 141      -8.263 -27.955   5.356  1.00  0.00           C  
ATOM   1547  CD1 TRP B 141      -9.164 -28.518   4.525  1.00  0.00           C  
ATOM   1548  CD2 TRP B 141      -6.950 -28.397   4.866  1.00  0.00           C  
ATOM   1549  CE2 TRP B 141      -7.146 -29.240   3.742  1.00  0.00           C  
ATOM   1550  CE3 TRP B 141      -5.617 -28.167   5.268  1.00  0.00           C  
ATOM   1551  NE1 TRP B 141      -8.519 -29.295   3.580  1.00  0.00           N  
ATOM   1552  CZ2 TRP B 141      -6.093 -29.839   3.046  1.00  0.00           C  
ATOM   1553  CZ3 TRP B 141      -4.544 -28.753   4.572  1.00  0.00           C  
ATOM   1554  CH2 TRP B 141      -4.771 -29.592   3.460  1.00  0.00           C  
ATOM   1555  H   TRP B 141      -9.139 -25.791   8.636  1.00  0.00           H  
ATOM   1556  HA  TRP B 141      -9.542 -28.497   7.771  1.00  0.00           H  
ATOM   1557  HB1 TRP B 141      -7.783 -26.312   6.608  1.00  0.00           H  
ATOM   1558  HB2 TRP B 141      -9.502 -26.524   6.285  1.00  0.00           H  
ATOM   1559  HD1 TRP B 141     -10.230 -28.382   4.609  1.00  0.00           H  
ATOM   1560  HE1 TRP B 141      -8.986 -29.859   2.881  1.00  0.00           H  
ATOM   1561  HE3 TRP B 141      -5.421 -27.522   6.113  1.00  0.00           H  
ATOM   1562  HZ2 TRP B 141      -6.278 -30.482   2.200  1.00  0.00           H  
ATOM   1563  HZ3 TRP B 141      -3.524 -28.560   4.901  1.00  0.00           H  
ATOM   1564  HH2 TRP B 141      -3.938 -30.041   2.932  1.00  0.00           H  
ATOM   1565  N   ILE B 142      -6.477 -27.854   8.853  1.00  0.00           N  
ATOM   1566  CA  ILE B 142      -5.294 -28.512   9.431  1.00  0.00           C  
ATOM   1567  C   ILE B 142      -5.709 -29.438  10.588  1.00  0.00           C  
ATOM   1568  O   ILE B 142      -5.261 -30.580  10.642  1.00  0.00           O  
ATOM   1569  CB  ILE B 142      -4.236 -27.455   9.850  1.00  0.00           C  
ATOM   1570  CG1 ILE B 142      -3.628 -26.791   8.588  1.00  0.00           C  
ATOM   1571  CG2 ILE B 142      -3.105 -28.077  10.696  1.00  0.00           C  
ATOM   1572  CD  ILE B 142      -2.726 -25.585   8.879  1.00  0.00           C  
ATOM   1573  H   ILE B 142      -6.549 -26.843   8.914  1.00  0.00           H  
ATOM   1574  HA  ILE B 142      -4.845 -29.148   8.673  1.00  0.00           H  
ATOM   1575  HB  ILE B 142      -4.725 -26.689  10.452  1.00  0.00           H  
ATOM   1576  HG1 ILE B 142      -4.424 -26.448   7.946  1.00  0.00           H  
ATOM   1577  HG1 ILE B 142      -3.048 -27.536   8.033  1.00  0.00           H  
ATOM   1578  HG2 ILE B 142      -2.389 -27.321  10.993  1.00  0.00           H  
ATOM   1579  HG2 ILE B 142      -3.510 -28.510  11.613  1.00  0.00           H  
ATOM   1580  HG2 ILE B 142      -2.604 -28.853  10.124  1.00  0.00           H  
ATOM   1581  HD1 ILE B 142      -2.441 -25.121   7.943  1.00  0.00           H  
ATOM   1582  HD2 ILE B 142      -3.270 -24.850   9.492  1.00  0.00           H  
ATOM   1583  HD3 ILE B 142      -1.822 -25.888   9.396  1.00  0.00           H  
ATOM   1584  N   LEU B 143      -6.605 -28.985  11.483  1.00  0.00           N  
ATOM   1585  CA  LEU B 143      -7.106 -29.788  12.595  1.00  0.00           C  
ATOM   1586  C   LEU B 143      -7.964 -31.002  12.139  1.00  0.00           C  
ATOM   1587  O   LEU B 143      -7.972 -32.017  12.829  1.00  0.00           O  
ATOM   1588  CB  LEU B 143      -7.895 -28.885  13.560  1.00  0.00           C  
ATOM   1589  CG  LEU B 143      -7.024 -27.874  14.341  1.00  0.00           C  
ATOM   1590  CD1 LEU B 143      -7.925 -26.864  15.062  1.00  0.00           C  
ATOM   1591  CD2 LEU B 143      -6.157 -28.551  15.401  1.00  0.00           C  
ATOM   1592  H   LEU B 143      -6.933 -28.022  11.385  1.00  0.00           H  
ATOM   1593  HA  LEU B 143      -6.259 -30.224  13.124  1.00  0.00           H  
ATOM   1594  HB1 LEU B 143      -8.416 -29.512  14.287  1.00  0.00           H  
ATOM   1595  HB2 LEU B 143      -8.640 -28.346  12.993  1.00  0.00           H  
ATOM   1596  HG  LEU B 143      -6.373 -27.331  13.668  1.00  0.00           H  
ATOM   1597  HD1 LEU B 143      -7.313 -26.138  15.594  1.00  0.00           H  
ATOM   1598  HD1 LEU B 143      -8.526 -26.335  14.322  1.00  0.00           H  
ATOM   1599  HD1 LEU B 143      -8.582 -27.370  15.767  1.00  0.00           H  
ATOM   1600  HD2 LEU B 143      -5.629 -27.794  15.983  1.00  0.00           H  
ATOM   1601  HD2 LEU B 143      -6.778 -29.150  16.077  1.00  0.00           H  
ATOM   1602  HD2 LEU B 143      -5.418 -29.195  14.925  1.00  0.00           H  
ATOM   1603  N   ASP B 144      -8.638 -30.926  10.995  1.00  0.00           N  
ATOM   1604  CA  ASP B 144      -9.365 -32.062  10.395  1.00  0.00           C  
ATOM   1605  C   ASP B 144      -8.398 -33.077   9.741  1.00  0.00           C  
ATOM   1606  O   ASP B 144      -8.607 -34.294   9.832  1.00  0.00           O  
ATOM   1607  CB  ASP B 144     -10.379 -31.525   9.373  1.00  0.00           C  
ATOM   1608  CG  ASP B 144     -11.322 -32.587   8.775  1.00  0.00           C  
ATOM   1609  OD1 ASP B 144     -11.793 -32.394   7.626  1.00  0.00           O  
ATOM   1610  OD2 ASP B 144     -11.651 -33.583   9.436  1.00  0.00           O1-
ATOM   1611  H   ASP B 144      -8.648 -30.044  10.497  1.00  0.00           H  
ATOM   1612  HA  ASP B 144      -9.912 -32.588  11.182  1.00  0.00           H  
ATOM   1613  HB1 ASP B 144      -9.850 -31.021   8.564  1.00  0.00           H  
ATOM   1614  HB2 ASP B 144     -11.011 -30.785   9.881  1.00  0.00           H  
ATOM   1615  N   ARG B 145      -7.327 -32.598   9.094  1.00  0.00           N  
ATOM   1616  CA  ARG B 145      -6.393 -33.412   8.298  1.00  0.00           C  
ATOM   1617  C   ARG B 145      -5.300 -34.119   9.119  1.00  0.00           C  
ATOM   1618  O   ARG B 145      -4.746 -35.108   8.625  1.00  0.00           O  
ATOM   1619  CB  ARG B 145      -5.754 -32.516   7.224  1.00  0.00           C  
ATOM   1620  CG  ARG B 145      -6.748 -32.043   6.154  1.00  0.00           C  
ATOM   1621  CD  ARG B 145      -7.094 -33.157   5.158  1.00  0.00           C  
ATOM   1622  NE  ARG B 145      -8.226 -32.768   4.293  1.00  0.00           N  
ATOM   1623  CZ  ARG B 145      -9.478 -33.194   4.373  1.00  0.00           C  
ATOM   1624  NH1 ARG B 145      -9.895 -34.016   5.287  1.00  0.00           N1+
ATOM   1625  NH2 ARG B 145     -10.348 -32.782   3.521  1.00  0.00           N1+
ATOM   1626  H   ARG B 145      -7.223 -31.588   9.062  1.00  0.00           H  
ATOM   1627  HA  ARG B 145      -6.937 -34.223   7.824  1.00  0.00           H  
ATOM   1628  HB1 ARG B 145      -4.942 -33.063   6.729  1.00  0.00           H  
ATOM   1629  HB2 ARG B 145      -5.313 -31.641   7.700  1.00  0.00           H  
ATOM   1630  HG1 ARG B 145      -6.302 -31.221   5.600  1.00  0.00           H  
ATOM   1631  HG2 ARG B 145      -7.670 -31.695   6.618  1.00  0.00           H  
ATOM   1632  HD1 ARG B 145      -7.331 -34.066   5.702  1.00  0.00           H  
ATOM   1633  HD2 ARG B 145      -6.218 -33.356   4.538  1.00  0.00           H  
ATOM   1634  HE  ARG B 145      -8.018 -32.159   3.516  1.00  0.00           H  
ATOM   1635  HH1 ARG B 145      -9.227 -34.524   5.833  1.00  0.00           H  
ATOM   1636  HH1 ARG B 145     -10.868 -34.307   5.319  1.00  0.00           H  
ATOM   1637  HH2 ARG B 145     -10.022 -32.290   2.695  1.00  0.00           H  
ATOM   1638  HH2 ARG B 145     -11.266 -33.233   3.516  1.00  0.00           H  
ATOM   1639  N   LEU B 146      -4.985 -33.631  10.326  1.00  0.00           N  
ATOM   1640  CA  LEU B 146      -3.974 -34.188  11.235  1.00  0.00           C  
ATOM   1641  C   LEU B 146      -4.597 -35.061  12.321  1.00  0.00           C  
ATOM   1642  O   LEU B 146      -3.785 -35.013  13.473  1.00  0.00           O  
ATOM   1643  CB  LEU B 146      -3.092 -33.029  11.776  1.00  0.00           C  
ATOM   1644  CG  LEU B 146      -2.258 -32.248  10.749  1.00  0.00           C  
ATOM   1645  CD1 LEU B 146      -1.414 -31.216  11.483  1.00  0.00           C  
ATOM   1646  CD2 LEU B 146      -1.315 -33.163   9.963  1.00  0.00           C  
ATOM   1647  H   LEU B 146      -5.457 -32.771  10.611  1.00  0.00           H  
ATOM   1648  HA  LEU B 146      -3.325 -34.869  10.681  1.00  0.00           H  
ATOM   1649  HB1 LEU B 146      -2.410 -33.451  12.498  1.00  0.00           H  
ATOM   1650  HB2 LEU B 146      -3.737 -32.323  12.302  1.00  0.00           H  
ATOM   1651  HG  LEU B 146      -2.915 -31.732  10.043  1.00  0.00           H  
ATOM   1652  HD1 LEU B 146      -0.846 -30.613  10.771  1.00  0.00           H  
ATOM   1653  HD1 LEU B 146      -2.056 -30.567  12.064  1.00  0.00           H  
ATOM   1654  HD1 LEU B 146      -0.709 -31.722  12.156  1.00  0.00           H  
ATOM   1655  HD2 LEU B 146      -0.649 -32.572   9.344  1.00  0.00           H  
ATOM   1656  HD2 LEU B 146      -0.725 -33.769  10.647  1.00  0.00           H  
ATOM   1657  HD2 LEU B 146      -1.894 -33.821   9.314  1.00  0.00           H  
ATOM   1658  HC1 LEU B 146      -5.243 -36.673  12.829  1.00  0.00           H  
TER   
ATOM   1659  N   NME B 146      -4.858 -36.216  12.086  1.00  0.00           N  
ATOM   1660  CH3 NME B 146      -4.581 -36.777  10.771  1.00  0.00           C  
ATOM   1661 1HA  NME B 146      -4.894 -37.845  10.764  1.00  0.00           H  
ATOM   1662 2HA  NME B 146      -5.147 -36.214   9.995  1.00  0.00           H  
ATOM   1663 3HA  NME B 146      -3.493 -36.702  10.552  1.00  0.00           H  
ATOM   1664  C   ACE C 221     -13.842   0.849   2.799  1.00  0.00           C  
ATOM   1665  O   ACE C 221     -15.056   0.809   2.968  1.00  0.00           O  
ATOM   1666  CH3 ACE C 221     -12.946   1.398   3.880  1.00  0.00           C  
ATOM   1667  HH3 ACE C 221     -12.300   2.169   3.469  1.00  0.00           H  
ATOM   1668  HH3 ACE C 221     -13.559   1.828   4.673  1.00  0.00           H  
ATOM   1669  HH3 ACE C 221     -12.353   0.584   4.284  1.00  0.00           H  
ATOM   1670  N   SER C 222     -13.239   0.438   1.687  1.00  0.00           N  
ATOM   1671  CA  SER C 222     -13.931  -0.248   0.580  1.00  0.00           C  
ATOM   1672  C   SER C 222     -12.971  -1.103  -0.263  1.00  0.00           C  
ATOM   1673  O   SER C 222     -11.750  -0.919  -0.210  1.00  0.00           O  
ATOM   1674  CB  SER C 222     -14.701   0.746  -0.300  1.00  0.00           C  
ATOM   1675  OG  SER C 222     -13.881   1.647  -1.014  1.00  0.00           O  
ATOM   1676  H   SER C 222     -12.232   0.481   1.642  1.00  0.00           H  
ATOM   1677  HA  SER C 222     -14.663  -0.924   1.015  1.00  0.00           H  
ATOM   1678  HB1 SER C 222     -15.398   1.310   0.328  1.00  0.00           H  
ATOM   1679  HB2 SER C 222     -15.289   0.173  -1.012  1.00  0.00           H  
ATOM   1680  HG  SER C 222     -14.474   2.039  -1.695  1.00  0.00           H  
ATOM   1681  N   SER C 223     -13.519  -2.039  -1.039  1.00  0.00           N  
ATOM   1682  CA  SER C 223     -12.773  -3.050  -1.808  1.00  0.00           C  
ATOM   1683  C   SER C 223     -13.403  -3.290  -3.183  1.00  0.00           C  
ATOM   1684  O   SER C 223     -14.549  -2.922  -3.426  1.00  0.00           O  
ATOM   1685  CB  SER C 223     -12.732  -4.371  -1.037  1.00  0.00           C  
ATOM   1686  OG  SER C 223     -12.020  -4.234   0.182  1.00  0.00           O  
ATOM   1687  H   SER C 223     -14.528  -2.095  -1.085  1.00  0.00           H  
ATOM   1688  HA  SER C 223     -11.753  -2.708  -1.970  1.00  0.00           H  
ATOM   1689  HB1 SER C 223     -12.253  -5.139  -1.638  1.00  0.00           H  
ATOM   1690  HB2 SER C 223     -13.753  -4.687  -0.824  1.00  0.00           H  
ATOM   1691  HG  SER C 223     -11.073  -4.141  -0.046  1.00  0.00           H  
ATOM   1692  N   ASP C 224     -12.654  -3.899  -4.101  1.00  0.00           N  
ATOM   1693  CA  ASP C 224     -13.154  -4.181  -5.459  1.00  0.00           C  
ATOM   1694  C   ASP C 224     -14.318  -5.187  -5.434  1.00  0.00           C  
ATOM   1695  O   ASP C 224     -14.271  -6.150  -4.663  1.00  0.00           O  
ATOM   1696  CB  ASP C 224     -12.029  -4.675  -6.382  1.00  0.00           C  
ATOM   1697  CG  ASP C 224     -10.799  -3.759  -6.409  1.00  0.00           C  
ATOM   1698  OD1 ASP C 224     -10.915  -2.572  -6.019  1.00  0.00           O  
ATOM   1699  OD2 ASP C 224      -9.710  -4.229  -6.795  1.00  0.00           O1-
ATOM   1700  H   ASP C 224     -11.700  -4.166  -3.877  1.00  0.00           H  
ATOM   1701  HA  ASP C 224     -13.506  -3.233  -5.868  1.00  0.00           H  
ATOM   1702  HB1 ASP C 224     -12.415  -4.755  -7.399  1.00  0.00           H  
ATOM   1703  HB2 ASP C 224     -11.714  -5.671  -6.056  1.00  0.00           H  
ATOM   1704  N   PRO C 225     -15.346  -5.044  -6.307  1.00  0.00           N  
ATOM   1705  CA  PRO C 225     -16.458  -5.978  -6.411  1.00  0.00           C  
ATOM   1706  C   PRO C 225     -16.051  -7.458  -6.513  1.00  0.00           C  
ATOM   1707  O   PRO C 225     -16.651  -8.297  -5.850  1.00  0.00           O  
ATOM   1708  CB  PRO C 225     -17.243  -5.535  -7.647  1.00  0.00           C  
ATOM   1709  CG  PRO C 225     -17.031  -4.030  -7.656  1.00  0.00           C  
ATOM   1710  CD  PRO C 225     -15.595  -3.885  -7.148  1.00  0.00           C  
ATOM   1711  HA  PRO C 225     -17.092  -5.865  -5.534  1.00  0.00           H  
ATOM   1712  HB1 PRO C 225     -16.808  -5.965  -8.549  1.00  0.00           H  
ATOM   1713  HB2 PRO C 225     -18.302  -5.793  -7.577  1.00  0.00           H  
ATOM   1714  HG1 PRO C 225     -17.150  -3.597  -8.657  1.00  0.00           H  
ATOM   1715  HG2 PRO C 225     -17.716  -3.553  -6.945  1.00  0.00           H  
ATOM   1716  HD1 PRO C 225     -14.904  -3.910  -7.992  1.00  0.00           H  
ATOM   1717  HD2 PRO C 225     -15.487  -2.950  -6.604  1.00  0.00           H  
ATOM   1718  N   LEU C 226     -14.977  -7.775  -7.237  1.00  0.00           N  
ATOM   1719  CA  LEU C 226     -14.463  -9.157  -7.319  1.00  0.00           C  
ATOM   1720  C   LEU C 226     -13.961  -9.692  -5.960  1.00  0.00           C  
ATOM   1721  O   LEU C 226     -14.104 -10.875  -5.668  1.00  0.00           O  
ATOM   1722  CB  LEU C 226     -13.366  -9.192  -8.402  1.00  0.00           C  
ATOM   1723  CG  LEU C 226     -12.870 -10.613  -8.747  1.00  0.00           C  
ATOM   1724  CD1 LEU C 226     -14.018 -11.479  -9.305  1.00  0.00           C  
ATOM   1725  CD2 LEU C 226     -11.762 -10.526  -9.802  1.00  0.00           C  
ATOM   1726  H   LEU C 226     -14.534  -7.054  -7.800  1.00  0.00           H  
ATOM   1727  HA  LEU C 226     -15.284  -9.787  -7.627  1.00  0.00           H  
ATOM   1728  HB1 LEU C 226     -12.504  -8.610  -8.050  1.00  0.00           H  
ATOM   1729  HB2 LEU C 226     -13.740  -8.731  -9.304  1.00  0.00           H  
ATOM   1730  HG  LEU C 226     -12.465 -11.087  -7.860  1.00  0.00           H  
ATOM   1731  HD1 LEU C 226     -13.608 -12.386  -9.742  1.00  0.00           H  
ATOM   1732  HD1 LEU C 226     -14.689 -11.753  -8.498  1.00  0.00           H  
ATOM   1733  HD1 LEU C 226     -14.562 -10.936 -10.078  1.00  0.00           H  
ATOM   1734  HD2 LEU C 226     -11.392 -11.534 -10.002  1.00  0.00           H  
ATOM   1735  HD2 LEU C 226     -12.142 -10.094 -10.725  1.00  0.00           H  
ATOM   1736  HD2 LEU C 226     -10.943  -9.924  -9.424  1.00  0.00           H  
ATOM   1737  N   VAL C 227     -13.408  -8.823  -5.110  1.00  0.00           N  
ATOM   1738  CA  VAL C 227     -12.948  -9.171  -3.742  1.00  0.00           C  
ATOM   1739  C   VAL C 227     -14.139  -9.334  -2.789  1.00  0.00           C  
ATOM   1740  O   VAL C 227     -14.130 -10.228  -1.950  1.00  0.00           O  
ATOM   1741  CB  VAL C 227     -11.945  -8.123  -3.219  1.00  0.00           C  
ATOM   1742  CG1 VAL C 227     -11.398  -8.498  -1.839  1.00  0.00           C  
ATOM   1743  CG2 VAL C 227     -10.735  -7.940  -4.141  1.00  0.00           C  
ATOM   1744  H   VAL C 227     -13.430  -7.845  -5.357  1.00  0.00           H  
ATOM   1745  HA  VAL C 227     -12.464 -10.136  -3.766  1.00  0.00           H  
ATOM   1746  HB  VAL C 227     -12.445  -7.158  -3.124  1.00  0.00           H  
ATOM   1747  HG1 VAL C 227     -10.678  -7.756  -1.504  1.00  0.00           H  
ATOM   1748  HG1 VAL C 227     -12.206  -8.543  -1.114  1.00  0.00           H  
ATOM   1749  HG1 VAL C 227     -10.912  -9.482  -1.875  1.00  0.00           H  
ATOM   1750  HG2 VAL C 227     -10.130  -7.107  -3.780  1.00  0.00           H  
ATOM   1751  HG2 VAL C 227     -10.111  -8.831  -4.148  1.00  0.00           H  
ATOM   1752  HG2 VAL C 227     -11.045  -7.701  -5.156  1.00  0.00           H  
ATOM   1753  N   VAL C 228     -15.186  -8.519  -2.950  1.00  0.00           N  
ATOM   1754  CA  VAL C 228     -16.433  -8.645  -2.162  1.00  0.00           C  
ATOM   1755  C   VAL C 228     -17.196  -9.919  -2.559  1.00  0.00           C  
ATOM   1756  O   VAL C 228     -17.595 -10.682  -1.691  1.00  0.00           O  
ATOM   1757  CB  VAL C 228     -17.294  -7.374  -2.287  1.00  0.00           C  
ATOM   1758  CG1 VAL C 228     -18.581  -7.489  -1.464  1.00  0.00           C  
ATOM   1759  CG2 VAL C 228     -16.526  -6.150  -1.774  1.00  0.00           C  
ATOM   1760  H   VAL C 228     -15.128  -7.788  -3.657  1.00  0.00           H  
ATOM   1761  HA  VAL C 228     -16.163  -8.760  -1.113  1.00  0.00           H  
ATOM   1762  HB  VAL C 228     -17.550  -7.214  -3.333  1.00  0.00           H  
ATOM   1763  HG1 VAL C 228     -19.146  -6.559  -1.538  1.00  0.00           H  
ATOM   1764  HG1 VAL C 228     -19.213  -8.294  -1.842  1.00  0.00           H  
ATOM   1765  HG1 VAL C 228     -18.342  -7.670  -0.420  1.00  0.00           H  
ATOM   1766  HG2 VAL C 228     -17.170  -5.269  -1.796  1.00  0.00           H  
ATOM   1767  HG2 VAL C 228     -16.219  -6.309  -0.741  1.00  0.00           H  
ATOM   1768  HG2 VAL C 228     -15.658  -5.953  -2.389  1.00  0.00           H  
ATOM   1769  N   ALA C 229     -17.304 -10.219  -3.865  1.00  0.00           N  
ATOM   1770  CA  ALA C 229     -17.905 -11.466  -4.362  1.00  0.00           C  
ATOM   1771  C   ALA C 229     -17.132 -12.706  -3.876  1.00  0.00           C  
ATOM   1772  O   ALA C 229     -17.733 -13.635  -3.329  1.00  0.00           O  
ATOM   1773  CB  ALA C 229     -17.969 -11.392  -5.890  1.00  0.00           C  
ATOM   1774  H   ALA C 229     -16.993  -9.541  -4.543  1.00  0.00           H  
ATOM   1775  HA  ALA C 229     -18.918 -11.544  -3.977  1.00  0.00           H  
ATOM   1776  HB1 ALA C 229     -18.451 -12.293  -6.275  1.00  0.00           H  
ATOM   1777  HB2 ALA C 229     -18.565 -10.526  -6.198  1.00  0.00           H  
ATOM   1778  HB3 ALA C 229     -16.971 -11.302  -6.313  1.00  0.00           H  
ATOM   1779  N   ALA C 230     -15.795 -12.711  -3.987  1.00  0.00           N  
ATOM   1780  CA  ALA C 230     -14.968 -13.784  -3.451  1.00  0.00           C  
ATOM   1781  C   ALA C 230     -15.121 -13.955  -1.936  1.00  0.00           C  
ATOM   1782  O   ALA C 230     -15.162 -15.079  -1.444  1.00  0.00           O  
ATOM   1783  CB  ALA C 230     -13.500 -13.517  -3.830  1.00  0.00           C  
ATOM   1784  H   ALA C 230     -15.336 -11.944  -4.477  1.00  0.00           H  
ATOM   1785  HA  ALA C 230     -15.266 -14.716  -3.921  1.00  0.00           H  
ATOM   1786  HB1 ALA C 230     -12.878 -14.333  -3.459  1.00  0.00           H  
ATOM   1787  HB2 ALA C 230     -13.415 -13.460  -4.907  1.00  0.00           H  
ATOM   1788  HB3 ALA C 230     -13.164 -12.575  -3.381  1.00  0.00           H  
ATOM   1789  N   SER C 231     -15.295 -12.854  -1.187  1.00  0.00           N  
ATOM   1790  CA  SER C 231     -15.540 -12.872   0.257  1.00  0.00           C  
ATOM   1791  C   SER C 231     -16.883 -13.503   0.627  1.00  0.00           C  
ATOM   1792  O   SER C 231     -16.942 -14.344   1.526  1.00  0.00           O  
ATOM   1793  CB  SER C 231     -15.428 -11.438   0.802  1.00  0.00           C  
ATOM   1794  OG  SER C 231     -14.102 -10.983   0.650  1.00  0.00           O  
ATOM   1795  H   SER C 231     -15.245 -11.955  -1.658  1.00  0.00           H  
ATOM   1796  HA  SER C 231     -14.759 -13.468   0.737  1.00  0.00           H  
ATOM   1797  HB1 SER C 231     -15.699 -11.423   1.859  1.00  0.00           H  
ATOM   1798  HB2 SER C 231     -16.110 -10.781   0.281  1.00  0.00           H  
ATOM   1799  HG  SER C 231     -13.991 -10.751  -0.293  1.00  0.00           H  
ATOM   1800  N   ILE C 232     -17.962 -13.200  -0.109  1.00  0.00           N  
ATOM   1801  CA  ILE C 232     -19.268 -13.877   0.054  1.00  0.00           C  
ATOM   1802  C   ILE C 232     -19.130 -15.385  -0.223  1.00  0.00           C  
ATOM   1803  O   ILE C 232     -19.615 -16.205   0.555  1.00  0.00           O  
ATOM   1804  CB  ILE C 232     -20.320 -13.204  -0.863  1.00  0.00           C  
ATOM   1805  CG1 ILE C 232     -20.601 -11.757  -0.400  1.00  0.00           C  
ATOM   1806  CG2 ILE C 232     -21.644 -14.008  -0.891  1.00  0.00           C  
ATOM   1807  CD  ILE C 232     -21.327 -10.895  -1.444  1.00  0.00           C  
ATOM   1808  H   ILE C 232     -17.869 -12.503  -0.830  1.00  0.00           H  
ATOM   1809  HA  ILE C 232     -19.598 -13.768   1.092  1.00  0.00           H  
ATOM   1810  HB  ILE C 232     -19.931 -13.182  -1.883  1.00  0.00           H  
ATOM   1811  HG1 ILE C 232     -19.670 -11.254  -0.169  1.00  0.00           H  
ATOM   1812  HG1 ILE C 232     -21.198 -11.784   0.514  1.00  0.00           H  
ATOM   1813  HG2 ILE C 232     -22.375 -13.511  -1.523  1.00  0.00           H  
ATOM   1814  HG2 ILE C 232     -21.482 -15.000  -1.307  1.00  0.00           H  
ATOM   1815  HG2 ILE C 232     -22.044 -14.091   0.115  1.00  0.00           H  
ATOM   1816  HD1 ILE C 232     -21.406  -9.873  -1.071  1.00  0.00           H  
ATOM   1817  HD2 ILE C 232     -20.768 -10.892  -2.378  1.00  0.00           H  
ATOM   1818  HD3 ILE C 232     -22.338 -11.274  -1.628  1.00  0.00           H  
ATOM   1819  N   ILE C 233     -18.424 -15.733  -1.296  1.00  0.00           N  
ATOM   1820  CA  ILE C 233     -18.154 -17.112  -1.723  1.00  0.00           C  
ATOM   1821  C   ILE C 233     -17.350 -17.892  -0.667  1.00  0.00           C  
ATOM   1822  O   ILE C 233     -17.714 -19.015  -0.335  1.00  0.00           O  
ATOM   1823  CB  ILE C 233     -17.492 -17.078  -3.124  1.00  0.00           C  
ATOM   1824  CG1 ILE C 233     -18.605 -16.913  -4.180  1.00  0.00           C  
ATOM   1825  CG2 ILE C 233     -16.621 -18.308  -3.418  1.00  0.00           C  
ATOM   1826  CD  ILE C 233     -18.130 -16.445  -5.552  1.00  0.00           C  
ATOM   1827  H   ILE C 233     -18.090 -14.986  -1.901  1.00  0.00           H  
ATOM   1828  HA  ILE C 233     -19.102 -17.643  -1.814  1.00  0.00           H  
ATOM   1829  HB  ILE C 233     -16.835 -16.207  -3.175  1.00  0.00           H  
ATOM   1830  HG1 ILE C 233     -19.326 -16.173  -3.827  1.00  0.00           H  
ATOM   1831  HG1 ILE C 233     -19.126 -17.856  -4.295  1.00  0.00           H  
ATOM   1832  HG2 ILE C 233     -16.364 -18.356  -4.475  1.00  0.00           H  
ATOM   1833  HG2 ILE C 233     -15.694 -18.256  -2.843  1.00  0.00           H  
ATOM   1834  HG2 ILE C 233     -17.150 -19.208  -3.156  1.00  0.00           H  
ATOM   1835  HD1 ILE C 233     -18.989 -16.264  -6.192  1.00  0.00           H  
ATOM   1836  HD2 ILE C 233     -17.567 -15.512  -5.451  1.00  0.00           H  
ATOM   1837  HD3 ILE C 233     -17.502 -17.209  -6.021  1.00  0.00           H  
ATOM   1838  N   GLY C 234     -16.294 -17.308  -0.097  1.00  0.00           N  
ATOM   1839  CA  GLY C 234     -15.461 -17.984   0.896  1.00  0.00           C  
ATOM   1840  C   GLY C 234     -16.103 -18.075   2.289  1.00  0.00           C  
ATOM   1841  O   GLY C 234     -15.817 -19.005   3.037  1.00  0.00           O  
ATOM   1842  H   GLY C 234     -16.026 -16.377  -0.398  1.00  0.00           H  
ATOM   1843  HA1 GLY C 234     -14.511 -17.463   0.975  1.00  0.00           H  
ATOM   1844  HA2 GLY C 234     -15.250 -18.997   0.564  1.00  0.00           H  
ATOM   1845  N   ILE C 235     -17.018 -17.156   2.652  1.00  0.00           N  
ATOM   1846  CA  ILE C 235     -17.860 -17.322   3.841  1.00  0.00           C  
ATOM   1847  C   ILE C 235     -18.821 -18.507   3.646  1.00  0.00           C  
ATOM   1848  O   ILE C 235     -18.940 -19.356   4.528  1.00  0.00           O  
ATOM   1849  CB  ILE C 235     -18.610 -16.016   4.185  1.00  0.00           C  
ATOM   1850  CG1 ILE C 235     -17.628 -14.925   4.652  1.00  0.00           C  
ATOM   1851  CG2 ILE C 235     -19.645 -16.261   5.311  1.00  0.00           C  
ATOM   1852  CD  ILE C 235     -18.224 -13.514   4.610  1.00  0.00           C  
ATOM   1853  H   ILE C 235     -17.151 -16.347   2.055  1.00  0.00           H  
ATOM   1854  HA  ILE C 235     -17.221 -17.570   4.692  1.00  0.00           H  
ATOM   1855  HB  ILE C 235     -19.135 -15.673   3.293  1.00  0.00           H  
ATOM   1856  HG1 ILE C 235     -16.736 -14.927   4.027  1.00  0.00           H  
ATOM   1857  HG1 ILE C 235     -17.301 -15.150   5.666  1.00  0.00           H  
ATOM   1858  HG2 ILE C 235     -20.148 -15.344   5.594  1.00  0.00           H  
ATOM   1859  HG2 ILE C 235     -20.415 -16.961   4.982  1.00  0.00           H  
ATOM   1860  HG2 ILE C 235     -19.159 -16.679   6.188  1.00  0.00           H  
ATOM   1861  HD1 ILE C 235     -17.548 -12.815   5.106  1.00  0.00           H  
ATOM   1862  HD2 ILE C 235     -18.355 -13.202   3.570  1.00  0.00           H  
ATOM   1863  HD3 ILE C 235     -19.191 -13.473   5.112  1.00  0.00           H  
ATOM   1864  N   LEU C 236     -19.465 -18.616   2.474  1.00  0.00           N  
ATOM   1865  CA  LEU C 236     -20.263 -19.789   2.127  1.00  0.00           C  
ATOM   1866  C   LEU C 236     -19.417 -21.072   2.132  1.00  0.00           C  
ATOM   1867  O   LEU C 236     -19.911 -22.122   2.540  1.00  0.00           O  
ATOM   1868  CB  LEU C 236     -20.956 -19.553   0.776  1.00  0.00           C  
ATOM   1869  CG  LEU C 236     -21.865 -20.713   0.308  1.00  0.00           C  
ATOM   1870  CD1 LEU C 236     -23.072 -20.915   1.218  1.00  0.00           C  
ATOM   1871  CD2 LEU C 236     -22.356 -20.436  -1.113  1.00  0.00           C  
ATOM   1872  H   LEU C 236     -19.324 -17.893   1.771  1.00  0.00           H  
ATOM   1873  HA  LEU C 236     -21.032 -19.923   2.893  1.00  0.00           H  
ATOM   1874  HB1 LEU C 236     -20.192 -19.390   0.014  1.00  0.00           H  
ATOM   1875  HB2 LEU C 236     -21.561 -18.643   0.835  1.00  0.00           H  
ATOM   1876  HG  LEU C 236     -21.287 -21.640   0.270  1.00  0.00           H  
ATOM   1877  HD1 LEU C 236     -23.707 -21.708   0.813  1.00  0.00           H  
ATOM   1878  HD1 LEU C 236     -22.742 -21.218   2.206  1.00  0.00           H  
ATOM   1879  HD1 LEU C 236     -23.648 -19.991   1.285  1.00  0.00           H  
ATOM   1880  HD2 LEU C 236     -23.026 -21.233  -1.437  1.00  0.00           H  
ATOM   1881  HD2 LEU C 236     -22.901 -19.486  -1.147  1.00  0.00           H  
ATOM   1882  HD2 LEU C 236     -21.503 -20.399  -1.782  1.00  0.00           H  
ATOM   1883  N   HIS C 237     -18.148 -21.010   1.729  1.00  0.00           N  
ATOM   1884  CA  HIS C 237     -17.254 -22.160   1.722  1.00  0.00           C  
ATOM   1885  C   HIS C 237     -16.982 -22.707   3.126  1.00  0.00           C  
ATOM   1886  O   HIS C 237     -17.145 -23.915   3.307  1.00  0.00           O  
ATOM   1887  CB  HIS C 237     -15.955 -21.856   0.964  1.00  0.00           C  
ATOM   1888  CG  HIS C 237     -15.156 -23.063   0.526  1.00  0.00           C  
ATOM   1889  CD2 HIS C 237     -15.453 -24.376   0.727  1.00  0.00           C  
ATOM   1890  ND1 HIS C 237     -13.979 -22.985  -0.212  1.00  0.00           N  
ATOM   1891  CE1 HIS C 237     -13.575 -24.252  -0.417  1.00  0.00           C  
ATOM   1892  NE2 HIS C 237     -14.442 -25.106   0.144  1.00  0.00           N  
ATOM   1893  H   HIS C 237     -17.814 -20.139   1.317  1.00  0.00           H  
ATOM   1894  HA  HIS C 237     -17.773 -22.961   1.176  1.00  0.00           H  
ATOM   1895  HB1 HIS C 237     -15.311 -21.225   1.587  1.00  0.00           H  
ATOM   1896  HB2 HIS C 237     -16.196 -21.281   0.064  1.00  0.00           H  
ATOM   1897  HD2 HIS C 237     -16.320 -24.787   1.234  1.00  0.00           H  
ATOM   1898  HE1 HIS C 237     -12.689 -24.537  -0.964  1.00  0.00           H  
ATOM   1899  HE2 HIS C 237     -14.378 -26.118   0.084  1.00  0.00           H  
ATOM   1900  N   LEU C 238     -16.666 -21.884   4.129  1.00  0.00           N  
ATOM   1901  CA  LEU C 238     -16.520 -22.409   5.503  1.00  0.00           C  
ATOM   1902  C   LEU C 238     -17.847 -22.980   6.018  1.00  0.00           C  
ATOM   1903  O   LEU C 238     -17.850 -24.056   6.602  1.00  0.00           O  
ATOM   1904  CB  LEU C 238     -15.940 -21.364   6.477  1.00  0.00           C  
ATOM   1905  CG  LEU C 238     -15.772 -21.943   7.916  1.00  0.00           C  
ATOM   1906  CD1 LEU C 238     -14.765 -23.081   7.982  1.00  0.00           C  
ATOM   1907  CD2 LEU C 238     -15.316 -20.879   8.899  1.00  0.00           C  
ATOM   1908  H   LEU C 238     -16.515 -20.892   3.941  1.00  0.00           H  
ATOM   1909  HA  LEU C 238     -15.820 -23.232   5.446  1.00  0.00           H  
ATOM   1910  HB1 LEU C 238     -16.608 -20.504   6.515  1.00  0.00           H  
ATOM   1911  HB2 LEU C 238     -14.971 -21.032   6.117  1.00  0.00           H  
ATOM   1912  HG  LEU C 238     -16.737 -22.305   8.272  1.00  0.00           H  
ATOM   1913  HD1 LEU C 238     -14.713 -23.466   9.002  1.00  0.00           H  
ATOM   1914  HD1 LEU C 238     -15.061 -23.906   7.339  1.00  0.00           H  
ATOM   1915  HD1 LEU C 238     -13.788 -22.714   7.695  1.00  0.00           H  
ATOM   1916  HD2 LEU C 238     -15.115 -21.325   9.874  1.00  0.00           H  
ATOM   1917  HD2 LEU C 238     -14.418 -20.376   8.539  1.00  0.00           H  
ATOM   1918  HD2 LEU C 238     -16.126 -20.166   9.046  1.00  0.00           H  
ATOM   1919  N   ILE C 239     -18.976 -22.303   5.760  1.00  0.00           N  
ATOM   1920  CA  ILE C 239     -20.305 -22.765   6.185  1.00  0.00           C  
ATOM   1921  C   ILE C 239     -20.610 -24.158   5.614  1.00  0.00           C  
ATOM   1922  O   ILE C 239     -20.927 -25.069   6.374  1.00  0.00           O  
ATOM   1923  CB  ILE C 239     -21.386 -21.710   5.804  1.00  0.00           C  
ATOM   1924  CG1 ILE C 239     -21.221 -20.465   6.713  1.00  0.00           C  
ATOM   1925  CG2 ILE C 239     -22.816 -22.272   5.925  1.00  0.00           C  
ATOM   1926  CD  ILE C 239     -22.036 -19.264   6.236  1.00  0.00           C  
ATOM   1927  H   ILE C 239     -18.903 -21.419   5.277  1.00  0.00           H  
ATOM   1928  HA  ILE C 239     -20.310 -22.870   7.272  1.00  0.00           H  
ATOM   1929  HB  ILE C 239     -21.227 -21.420   4.772  1.00  0.00           H  
ATOM   1930  HG1 ILE C 239     -20.174 -20.165   6.727  1.00  0.00           H  
ATOM   1931  HG1 ILE C 239     -21.509 -20.713   7.728  1.00  0.00           H  
ATOM   1932  HG2 ILE C 239     -23.553 -21.501   5.708  1.00  0.00           H  
ATOM   1933  HG2 ILE C 239     -22.967 -23.074   5.203  1.00  0.00           H  
ATOM   1934  HG2 ILE C 239     -22.979 -22.652   6.940  1.00  0.00           H  
ATOM   1935  HD1 ILE C 239     -21.735 -18.381   6.803  1.00  0.00           H  
ATOM   1936  HD2 ILE C 239     -21.841 -19.078   5.182  1.00  0.00           H  
ATOM   1937  HD3 ILE C 239     -23.097 -19.430   6.395  1.00  0.00           H  
ATOM   1938  N   LEU C 240     -20.440 -24.369   4.297  1.00  0.00           N  
ATOM   1939  CA  LEU C 240     -20.658 -25.682   3.679  1.00  0.00           C  
ATOM   1940  C   LEU C 240     -19.627 -26.722   4.143  1.00  0.00           C  
ATOM   1941  O   LEU C 240     -19.980 -27.883   4.362  1.00  0.00           O  
ATOM   1942  CB  LEU C 240     -20.662 -25.545   2.151  1.00  0.00           C  
ATOM   1943  CG  LEU C 240     -21.833 -24.731   1.566  1.00  0.00           C  
ATOM   1944  CD1 LEU C 240     -21.654 -24.586   0.057  1.00  0.00           C  
ATOM   1945  CD2 LEU C 240     -23.190 -25.384   1.814  1.00  0.00           C  
ATOM   1946  H   LEU C 240     -20.149 -23.592   3.720  1.00  0.00           H  
ATOM   1947  HA  LEU C 240     -21.620 -26.071   4.003  1.00  0.00           H  
ATOM   1948  HB1 LEU C 240     -20.704 -26.540   1.718  1.00  0.00           H  
ATOM   1949  HB2 LEU C 240     -19.724 -25.081   1.845  1.00  0.00           H  
ATOM   1950  HG  LEU C 240     -21.853 -23.737   2.004  1.00  0.00           H  
ATOM   1951  HD1 LEU C 240     -22.456 -23.971  -0.350  1.00  0.00           H  
ATOM   1952  HD1 LEU C 240     -20.694 -24.097  -0.148  1.00  0.00           H  
ATOM   1953  HD1 LEU C 240     -21.669 -25.573  -0.417  1.00  0.00           H  
ATOM   1954  HD2 LEU C 240     -23.978 -24.810   1.323  1.00  0.00           H  
ATOM   1955  HD2 LEU C 240     -23.193 -26.408   1.427  1.00  0.00           H  
ATOM   1956  HD2 LEU C 240     -23.402 -25.411   2.883  1.00  0.00           H  
ATOM   1957  N   TRP C 241     -18.364 -26.322   4.353  1.00  0.00           N  
ATOM   1958  CA  TRP C 241     -17.298 -27.207   4.839  1.00  0.00           C  
ATOM   1959  C   TRP C 241     -17.560 -27.715   6.272  1.00  0.00           C  
ATOM   1960  O   TRP C 241     -17.287 -28.888   6.557  1.00  0.00           O  
ATOM   1961  CB  TRP C 241     -15.962 -26.458   4.721  1.00  0.00           C  
ATOM   1962  CG  TRP C 241     -14.738 -27.248   5.053  1.00  0.00           C  
ATOM   1963  CD1 TRP C 241     -13.967 -27.908   4.170  1.00  0.00           C  
ATOM   1964  CD2 TRP C 241     -14.138 -27.477   6.371  1.00  0.00           C  
ATOM   1965  CE2 TRP C 241     -13.011 -28.337   6.191  1.00  0.00           C  
ATOM   1966  CE3 TRP C 241     -14.445 -27.075   7.683  1.00  0.00           C  
ATOM   1967  NE1 TRP C 241     -12.944 -28.551   4.830  1.00  0.00           N  
ATOM   1968  CZ2 TRP C 241     -12.251 -28.801   7.276  1.00  0.00           C  
ATOM   1969  CZ3 TRP C 241     -13.686 -27.529   8.780  1.00  0.00           C  
ATOM   1970  CH2 TRP C 241     -12.598 -28.394   8.582  1.00  0.00           C  
ATOM   1971  H   TRP C 241     -18.128 -25.357   4.157  1.00  0.00           H  
ATOM   1972  HA  TRP C 241     -17.259 -28.085   4.189  1.00  0.00           H  
ATOM   1973  HB1 TRP C 241     -15.991 -25.576   5.360  1.00  0.00           H  
ATOM   1974  HB2 TRP C 241     -15.864 -26.117   3.687  1.00  0.00           H  
ATOM   1975  HD1 TRP C 241     -14.142 -27.937   3.093  1.00  0.00           H  
ATOM   1976  HE1 TRP C 241     -12.291 -29.169   4.371  1.00  0.00           H  
ATOM   1977  HE3 TRP C 241     -15.292 -26.429   7.846  1.00  0.00           H  
ATOM   1978  HZ2 TRP C 241     -11.428 -29.480   7.123  1.00  0.00           H  
ATOM   1979  HZ3 TRP C 241     -13.951 -27.222   9.779  1.00  0.00           H  
ATOM   1980  HH2 TRP C 241     -12.034 -28.746   9.429  1.00  0.00           H  
ATOM   1981  N   ILE C 242     -18.118 -26.875   7.146  1.00  0.00           N  
ATOM   1982  CA  ILE C 242     -18.580 -27.247   8.494  1.00  0.00           C  
ATOM   1983  C   ILE C 242     -19.856 -28.110   8.417  1.00  0.00           C  
ATOM   1984  O   ILE C 242     -19.923 -29.159   9.048  1.00  0.00           O  
ATOM   1985  CB  ILE C 242     -18.785 -25.992   9.379  1.00  0.00           C  
ATOM   1986  CG1 ILE C 242     -17.428 -25.334   9.714  1.00  0.00           C  
ATOM   1987  CG2 ILE C 242     -19.539 -26.328  10.690  1.00  0.00           C  
ATOM   1988  CD  ILE C 242     -17.514 -24.029  10.514  1.00  0.00           C  
ATOM   1989  H   ILE C 242     -18.272 -25.915   6.845  1.00  0.00           H  
ATOM   1990  HA  ILE C 242     -17.816 -27.865   8.963  1.00  0.00           H  
ATOM   1991  HB  ILE C 242     -19.399 -25.268   8.828  1.00  0.00           H  
ATOM   1992  HG1 ILE C 242     -16.908 -25.104   8.782  1.00  0.00           H  
ATOM   1993  HG1 ILE C 242     -16.806 -26.044  10.265  1.00  0.00           H  
ATOM   1994  HG2 ILE C 242     -19.698 -25.423  11.280  1.00  0.00           H  
ATOM   1995  HG2 ILE C 242     -20.530 -26.720  10.472  1.00  0.00           H  
ATOM   1996  HG2 ILE C 242     -18.973 -27.060  11.262  1.00  0.00           H  
ATOM   1997  HD1 ILE C 242     -16.523 -23.570  10.576  1.00  0.00           H  
ATOM   1998  HD2 ILE C 242     -18.200 -23.335  10.026  1.00  0.00           H  
ATOM   1999  HD3 ILE C 242     -17.851 -24.225  11.536  1.00  0.00           H  
ATOM   2000  N   LEU C 243     -20.866 -27.688   7.647  1.00  0.00           N  
ATOM   2001  CA  LEU C 243     -22.148 -28.399   7.565  1.00  0.00           C  
ATOM   2002  C   LEU C 243     -22.029 -29.794   6.925  1.00  0.00           C  
ATOM   2003  O   LEU C 243     -22.798 -30.693   7.274  1.00  0.00           O  
ATOM   2004  CB  LEU C 243     -23.167 -27.521   6.803  1.00  0.00           C  
ATOM   2005  CG  LEU C 243     -23.638 -26.281   7.583  1.00  0.00           C  
ATOM   2006  CD1 LEU C 243     -24.467 -25.376   6.671  1.00  0.00           C  
ATOM   2007  CD2 LEU C 243     -24.497 -26.636   8.799  1.00  0.00           C  
ATOM   2008  H   LEU C 243     -20.762 -26.808   7.152  1.00  0.00           H  
ATOM   2009  HA  LEU C 243     -22.523 -28.569   8.571  1.00  0.00           H  
ATOM   2010  HB1 LEU C 243     -24.039 -28.126   6.569  1.00  0.00           H  
ATOM   2011  HB2 LEU C 243     -22.723 -27.212   5.863  1.00  0.00           H  
ATOM   2012  HG  LEU C 243     -22.774 -25.709   7.944  1.00  0.00           H  
ATOM   2013  HD1 LEU C 243     -24.722 -24.462   7.198  1.00  0.00           H  
ATOM   2014  HD1 LEU C 243     -23.876 -25.129   5.786  1.00  0.00           H  
ATOM   2015  HD1 LEU C 243     -25.381 -25.879   6.358  1.00  0.00           H  
ATOM   2016  HD2 LEU C 243     -24.866 -25.726   9.273  1.00  0.00           H  
ATOM   2017  HD2 LEU C 243     -25.341 -27.250   8.493  1.00  0.00           H  
ATOM   2018  HD2 LEU C 243     -23.906 -27.176   9.528  1.00  0.00           H  
ATOM   2019  N   ASP C 244     -21.037 -30.031   6.062  1.00  0.00           N  
ATOM   2020  CA  ASP C 244     -20.728 -31.365   5.536  1.00  0.00           C  
ATOM   2021  C   ASP C 244     -20.090 -32.304   6.581  1.00  0.00           C  
ATOM   2022  O   ASP C 244     -19.935 -33.505   6.317  1.00  0.00           O  
ATOM   2023  CB  ASP C 244     -19.829 -31.194   4.293  1.00  0.00           C  
ATOM   2024  CG  ASP C 244     -19.774 -32.457   3.438  1.00  0.00           C  
ATOM   2025  OD1 ASP C 244     -18.677 -32.826   2.969  1.00  0.00           O  
ATOM   2026  OD2 ASP C 244     -20.845 -33.051   3.149  1.00  0.00           O1-
ATOM   2027  H   ASP C 244     -20.503 -29.236   5.732  1.00  0.00           H  
ATOM   2028  HA  ASP C 244     -21.660 -31.830   5.220  1.00  0.00           H  
ATOM   2029  HB1 ASP C 244     -18.825 -30.910   4.610  1.00  0.00           H  
ATOM   2030  HB2 ASP C 244     -20.236 -30.399   3.674  1.00  0.00           H  
ATOM   2031  N   ARG C 245     -19.722 -31.784   7.767  1.00  0.00           N  
ATOM   2032  CA  ARG C 245     -19.086 -32.516   8.878  1.00  0.00           C  
ATOM   2033  C   ARG C 245     -19.987 -32.687  10.112  1.00  0.00           C  
ATOM   2034  O   ARG C 245     -19.610 -33.462  10.997  1.00  0.00           O  
ATOM   2035  CB  ARG C 245     -17.778 -31.801   9.271  1.00  0.00           C  
ATOM   2036  CG  ARG C 245     -16.726 -31.881   8.157  1.00  0.00           C  
ATOM   2037  CD  ARG C 245     -15.493 -31.003   8.418  1.00  0.00           C  
ATOM   2038  NE  ARG C 245     -14.404 -31.296   7.474  1.00  0.00           N  
ATOM   2039  CZ  ARG C 245     -14.448 -31.279   6.151  1.00  0.00           C  
ATOM   2040  NH1 ARG C 245     -15.450 -30.815   5.484  1.00  0.00           N1+
ATOM   2041  NH2 ARG C 245     -13.447 -31.789   5.496  1.00  0.00           N1+
ATOM   2042  H   ARG C 245     -19.889 -30.797   7.902  1.00  0.00           H  
ATOM   2043  HA  ARG C 245     -18.844 -33.525   8.565  1.00  0.00           H  
ATOM   2044  HB1 ARG C 245     -17.353 -32.273  10.169  1.00  0.00           H  
ATOM   2045  HB2 ARG C 245     -17.980 -30.758   9.504  1.00  0.00           H  
ATOM   2046  HG1 ARG C 245     -17.188 -31.564   7.219  1.00  0.00           H  
ATOM   2047  HG2 ARG C 245     -16.409 -32.906   8.049  1.00  0.00           H  
ATOM   2048  HD1 ARG C 245     -15.132 -31.191   9.434  1.00  0.00           H  
ATOM   2049  HD2 ARG C 245     -15.774 -29.944   8.357  1.00  0.00           H  
ATOM   2050  HE  ARG C 245     -13.523 -31.630   7.848  1.00  0.00           H  
ATOM   2051  HH1 ARG C 245     -16.168 -30.282   5.971  1.00  0.00           H  
ATOM   2052  HH1 ARG C 245     -15.594 -31.094   4.525  1.00  0.00           H  
ATOM   2053  HH2 ARG C 245     -12.675 -32.138   6.048  1.00  0.00           H  
ATOM   2054  HH2 ARG C 245     -13.470 -31.848   4.487  1.00  0.00           H  
ATOM   2055  N   LEU C 246     -21.140 -32.005  10.188  1.00  0.00           N  
ATOM   2056  CA  LEU C 246     -22.049 -31.977  11.359  1.00  0.00           C  
ATOM   2057  C   LEU C 246     -23.454 -32.514  11.058  1.00  0.00           C  
ATOM   2058  O   LEU C 246     -23.583 -33.468  10.262  1.00  0.00           O  
ATOM   2059  CB  LEU C 246     -22.032 -30.555  11.971  1.00  0.00           C  
ATOM   2060  CG  LEU C 246     -20.683 -30.038  12.485  1.00  0.00           C  
ATOM   2061  CD1 LEU C 246     -20.890 -28.666  13.109  1.00  0.00           C  
ATOM   2062  CD2 LEU C 246     -20.096 -30.959  13.565  1.00  0.00           C  
ATOM   2063  H   LEU C 246     -21.385 -31.430   9.399  1.00  0.00           H  
ATOM   2064  HA  LEU C 246     -21.672 -32.678  12.110  1.00  0.00           H  
ATOM   2065  HB1 LEU C 246     -22.722 -30.540  12.814  1.00  0.00           H  
ATOM   2066  HB2 LEU C 246     -22.408 -29.854  11.221  1.00  0.00           H  
ATOM   2067  HG  LEU C 246     -19.967 -29.960  11.669  1.00  0.00           H  
ATOM   2068  HD1 LEU C 246     -19.937 -28.260  13.440  1.00  0.00           H  
ATOM   2069  HD1 LEU C 246     -21.323 -27.996  12.370  1.00  0.00           H  
ATOM   2070  HD1 LEU C 246     -21.565 -28.730  13.964  1.00  0.00           H  
ATOM   2071  HD2 LEU C 246     -19.197 -30.509  13.984  1.00  0.00           H  
ATOM   2072  HD2 LEU C 246     -20.821 -31.107  14.356  1.00  0.00           H  
ATOM   2073  HD2 LEU C 246     -19.829 -31.921  13.133  1.00  0.00           H  
ATOM   2074  HC2 LEU C 246     -25.242 -32.482  11.390  1.00  0.00           H  
TER   
ATOM   2075  N   NME C 246     -24.420 -32.078  11.657  1.00  0.00           N  
ATOM   2076  CH3 NME C 246     -24.251 -31.042  12.665  1.00  0.00           C  
ATOM   2077 1HA  NME C 246     -25.248 -30.787  13.089  1.00  0.00           H  
ATOM   2078 2HA  NME C 246     -23.581 -31.411  13.475  1.00  0.00           H  
ATOM   2079 3HA  NME C 246     -23.795 -30.138  12.203  1.00  0.00           H  
ATOM   2080  C   ACE D 321     -11.055   0.645  -4.193  1.00  0.00           C  
ATOM   2081  O   ACE D 321     -10.247   1.053  -3.362  1.00  0.00           O  
ATOM   2082  CH3 ACE D 321     -12.549   0.891  -3.982  1.00  0.00           C  
ATOM   2083 1H   ACE D 321     -12.703   1.448  -3.031  1.00  0.00           H  
ATOM   2084 2H   ACE D 321     -12.953   1.486  -4.832  1.00  0.00           H  
ATOM   2085 3H   ACE D 321     -13.085  -0.084  -3.935  1.00  0.00           H  
ATOM   2086  N   SER D 322     -10.613  -0.031  -5.312  1.00  0.00           N  
ATOM   2087  CA  SER D 322      -9.169  -0.265  -5.510  1.00  0.00           C  
ATOM   2088  C   SER D 322      -8.549  -1.082  -4.385  1.00  0.00           C  
ATOM   2089  O   SER D 322      -8.005  -0.522  -3.420  1.00  0.00           O  
ATOM   2090  CB  SER D 322      -8.423   1.043  -5.703  1.00  0.00           C  
ATOM   2091  OG  SER D 322      -8.382   1.375  -7.076  1.00  0.00           O  
ATOM   2092  HA  SER D 322      -9.054  -0.851  -6.423  1.00  0.00           H  
ATOM   2093  HB1 SER D 322      -7.408   0.927  -5.349  1.00  0.00           H  
ATOM   2094  HB2 SER D 322      -8.900   1.844  -5.140  1.00  0.00           H  
ATOM   2095  HG  SER D 322      -9.283   1.675  -7.341  1.00  0.00           H  
ATOM   2096  H3  SER D 322     -11.280  -0.367  -5.998  1.00  0.00           H  
ATOM   2097  N   SER D 323      -8.556  -2.407  -4.506  1.00  0.00           N  
ATOM   2098  CA  SER D 323      -7.788  -3.335  -3.661  1.00  0.00           C  
ATOM   2099  C   SER D 323      -6.341  -3.517  -4.188  1.00  0.00           C  
ATOM   2100  O   SER D 323      -6.009  -3.077  -5.300  1.00  0.00           O  
ATOM   2101  CB  SER D 323      -8.524  -4.680  -3.594  1.00  0.00           C  
ATOM   2102  OG  SER D 323      -9.791  -4.518  -2.971  1.00  0.00           O  
ATOM   2103  H   SER D 323      -9.055  -2.813  -5.301  1.00  0.00           H  
ATOM   2104  HA  SER D 323      -7.714  -2.930  -2.657  1.00  0.00           H  
ATOM   2105  HB1 SER D 323      -7.931  -5.389  -3.011  1.00  0.00           H  
ATOM   2106  HB2 SER D 323      -8.649  -5.084  -4.596  1.00  0.00           H  
ATOM   2107  HG  SER D 323      -9.646  -4.298  -2.037  1.00  0.00           H  
ATOM   2108  N   ASP D 324      -5.460  -4.124  -3.404  1.00  0.00           N  
ATOM   2109  CA  ASP D 324      -4.092  -4.460  -3.838  1.00  0.00           C  
ATOM   2110  C   ASP D 324      -4.024  -5.778  -4.638  1.00  0.00           C  
ATOM   2111  O   ASP D 324      -4.793  -6.701  -4.351  1.00  0.00           O  
ATOM   2112  CB  ASP D 324      -3.112  -4.468  -2.649  1.00  0.00           C  
ATOM   2113  CG  ASP D 324      -3.130  -3.150  -1.881  1.00  0.00           C  
ATOM   2114  OD1 ASP D 324      -3.231  -2.076  -2.519  1.00  0.00           O  
ATOM   2115  OD2 ASP D 324      -3.088  -3.181  -0.630  1.00  0.00           O1-
ATOM   2116  H   ASP D 324      -5.739  -4.394  -2.473  1.00  0.00           H  
ATOM   2117  HA  ASP D 324      -3.759  -3.658  -4.487  1.00  0.00           H  
ATOM   2118  HB1 ASP D 324      -2.104  -4.649  -3.014  1.00  0.00           H  
ATOM   2119  HB2 ASP D 324      -3.390  -5.284  -1.974  1.00  0.00           H  
ATOM   2120  N   PRO D 325      -3.095  -5.932  -5.620  1.00  0.00           N  
ATOM   2121  CA  PRO D 325      -3.081  -7.051  -6.571  1.00  0.00           C  
ATOM   2122  C   PRO D 325      -3.067  -8.436  -5.923  1.00  0.00           C  
ATOM   2123  O   PRO D 325      -3.787  -9.332  -6.353  1.00  0.00           O  
ATOM   2124  CB  PRO D 325      -1.831  -6.847  -7.433  1.00  0.00           C  
ATOM   2125  CG  PRO D 325      -1.605  -5.345  -7.392  1.00  0.00           C  
ATOM   2126  CD  PRO D 325      -2.054  -4.966  -5.982  1.00  0.00           C  
ATOM   2127  HA  PRO D 325      -3.973  -6.969  -7.207  1.00  0.00           H  
ATOM   2128  HB1 PRO D 325      -0.976  -7.347  -6.970  1.00  0.00           H  
ATOM   2129  HB2 PRO D 325      -1.984  -7.213  -8.450  1.00  0.00           H  
ATOM   2130  HG1 PRO D 325      -0.561  -5.089  -7.563  1.00  0.00           H  
ATOM   2131  HG2 PRO D 325      -2.258  -4.856  -8.120  1.00  0.00           H  
ATOM   2132  HD1 PRO D 325      -1.215  -5.073  -5.293  1.00  0.00           H  
ATOM   2133  HD2 PRO D 325      -2.417  -3.938  -5.980  1.00  0.00           H  
ATOM   2134  N   LEU D 326      -2.309  -8.595  -4.833  1.00  0.00           N  
ATOM   2135  CA  LEU D 326      -2.200  -9.851  -4.080  1.00  0.00           C  
ATOM   2136  C   LEU D 326      -3.551 -10.321  -3.505  1.00  0.00           C  
ATOM   2137  O   LEU D 326      -3.791 -11.523  -3.399  1.00  0.00           O  
ATOM   2138  CB  LEU D 326      -1.165  -9.619  -2.965  1.00  0.00           C  
ATOM   2139  CG  LEU D 326      -0.669 -10.904  -2.283  1.00  0.00           C  
ATOM   2140  CD1 LEU D 326       0.124 -11.775  -3.255  1.00  0.00           C  
ATOM   2141  CD2 LEU D 326       0.255 -10.542  -1.118  1.00  0.00           C  
ATOM   2142  H   LEU D 326      -1.730  -7.820  -4.555  1.00  0.00           H  
ATOM   2143  HA  LEU D 326      -1.847 -10.622  -4.764  1.00  0.00           H  
ATOM   2144  HB1 LEU D 326      -1.597  -8.959  -2.215  1.00  0.00           H  
ATOM   2145  HB2 LEU D 326      -0.293  -9.102  -3.393  1.00  0.00           H  
ATOM   2146  HG  LEU D 326      -1.515 -11.463  -1.890  1.00  0.00           H  
ATOM   2147  HD1 LEU D 326       0.600 -12.591  -2.723  1.00  0.00           H  
ATOM   2148  HD1 LEU D 326      -0.541 -12.214  -4.012  1.00  0.00           H  
ATOM   2149  HD1 LEU D 326       0.900 -11.197  -3.763  1.00  0.00           H  
ATOM   2150  HD2 LEU D 326       0.576 -11.463  -0.614  1.00  0.00           H  
ATOM   2151  HD2 LEU D 326       1.139 -10.010  -1.476  1.00  0.00           H  
ATOM   2152  HD2 LEU D 326      -0.282  -9.928  -0.396  1.00  0.00           H  
ATOM   2153  N   VAL D 327      -4.452  -9.383  -3.194  1.00  0.00           N  
ATOM   2154  CA  VAL D 327      -5.823  -9.661  -2.741  1.00  0.00           C  
ATOM   2155  C   VAL D 327      -6.707 -10.077  -3.912  1.00  0.00           C  
ATOM   2156  O   VAL D 327      -7.505 -10.990  -3.774  1.00  0.00           O  
ATOM   2157  CB  VAL D 327      -6.447  -8.441  -2.022  1.00  0.00           C  
ATOM   2158  CG1 VAL D 327      -7.782  -8.794  -1.357  1.00  0.00           C  
ATOM   2159  CG2 VAL D 327      -5.510  -7.885  -0.943  1.00  0.00           C  
ATOM   2160  H   VAL D 327      -4.216  -8.417  -3.389  1.00  0.00           H  
ATOM   2161  HA  VAL D 327      -5.791 -10.497  -2.039  1.00  0.00           H  
ATOM   2162  HB  VAL D 327      -6.635  -7.648  -2.747  1.00  0.00           H  
ATOM   2163  HG1 VAL D 327      -8.185  -7.913  -0.843  1.00  0.00           H  
ATOM   2164  HG1 VAL D 327      -8.497  -9.120  -2.100  1.00  0.00           H  
ATOM   2165  HG1 VAL D 327      -7.643  -9.594  -0.620  1.00  0.00           H  
ATOM   2166  HG2 VAL D 327      -6.030  -7.123  -0.360  1.00  0.00           H  
ATOM   2167  HG2 VAL D 327      -5.202  -8.682  -0.267  1.00  0.00           H  
ATOM   2168  HG2 VAL D 327      -4.627  -7.437  -1.388  1.00  0.00           H  
ATOM   2169  N   VAL D 328      -6.523  -9.463  -5.090  1.00  0.00           N  
ATOM   2170  CA  VAL D 328      -7.256  -9.827  -6.318  1.00  0.00           C  
ATOM   2171  C   VAL D 328      -6.851 -11.231  -6.786  1.00  0.00           C  
ATOM   2172  O   VAL D 328      -7.710 -12.022  -7.187  1.00  0.00           O  
ATOM   2173  CB  VAL D 328      -7.062  -8.780  -7.430  1.00  0.00           C  
ATOM   2174  CG1 VAL D 328      -8.006  -9.032  -8.604  1.00  0.00           C  
ATOM   2175  CG2 VAL D 328      -7.339  -7.345  -6.938  1.00  0.00           C  
ATOM   2176  H   VAL D 328      -5.817  -8.746  -5.148  1.00  0.00           H  
ATOM   2177  HA  VAL D 328      -8.324  -9.869  -6.078  1.00  0.00           H  
ATOM   2178  HB  VAL D 328      -6.026  -8.824  -7.787  1.00  0.00           H  
ATOM   2179  HG1 VAL D 328      -7.842  -8.287  -9.377  1.00  0.00           H  
ATOM   2180  HG1 VAL D 328      -7.815 -10.017  -9.042  1.00  0.00           H  
ATOM   2181  HG1 VAL D 328      -9.043  -8.986  -8.268  1.00  0.00           H  
ATOM   2182  HG2 VAL D 328      -7.191  -6.641  -7.754  1.00  0.00           H  
ATOM   2183  HG2 VAL D 328      -8.361  -7.262  -6.559  1.00  0.00           H  
ATOM   2184  HG2 VAL D 328      -6.644  -7.068  -6.147  1.00  0.00           H  
ATOM   2185  N   ALA D 329      -5.570 -11.604  -6.675  1.00  0.00           N  
ATOM   2186  CA  ALA D 329      -5.097 -12.968  -6.902  1.00  0.00           C  
ATOM   2187  C   ALA D 329      -5.733 -13.967  -5.907  1.00  0.00           C  
ATOM   2188  O   ALA D 329      -6.254 -15.005  -6.321  1.00  0.00           O  
ATOM   2189  CB  ALA D 329      -3.576 -12.981  -6.827  1.00  0.00           C  
ATOM   2190  H   ALA D 329      -4.895 -10.903  -6.400  1.00  0.00           H  
ATOM   2191  HA  ALA D 329      -5.391 -13.279  -7.904  1.00  0.00           H  
ATOM   2192  HB1 ALA D 329      -3.199 -13.975  -7.046  1.00  0.00           H  
ATOM   2193  HB2 ALA D 329      -3.170 -12.271  -7.548  1.00  0.00           H  
ATOM   2194  HB3 ALA D 329      -3.238 -12.693  -5.829  1.00  0.00           H  
ATOM   2195  N   ALA D 330      -5.753 -13.636  -4.620  1.00  0.00           N  
ATOM   2196  CA  ALA D 330      -6.409 -14.448  -3.598  1.00  0.00           C  
ATOM   2197  C   ALA D 330      -7.948 -14.541  -3.773  1.00  0.00           C  
ATOM   2198  O   ALA D 330      -8.544 -15.522  -3.321  1.00  0.00           O  
ATOM   2199  CB  ALA D 330      -6.034 -13.904  -2.220  1.00  0.00           C  
ATOM   2200  H   ALA D 330      -5.275 -12.789  -4.320  1.00  0.00           H  
ATOM   2201  HA  ALA D 330      -6.021 -15.465  -3.661  1.00  0.00           H  
ATOM   2202  HB1 ALA D 330      -6.449 -14.550  -1.442  1.00  0.00           H  
ATOM   2203  HB2 ALA D 330      -4.954 -13.893  -2.121  1.00  0.00           H  
ATOM   2204  HB3 ALA D 330      -6.419 -12.893  -2.088  1.00  0.00           H  
ATOM   2205  N   SER D 331      -8.589 -13.587  -4.443  1.00  0.00           N  
ATOM   2206  CA  SER D 331     -10.007 -13.679  -4.837  1.00  0.00           C  
ATOM   2207  C   SER D 331     -10.218 -14.720  -5.936  1.00  0.00           C  
ATOM   2208  O   SER D 331     -11.137 -15.538  -5.851  1.00  0.00           O  
ATOM   2209  CB  SER D 331     -10.534 -12.343  -5.361  1.00  0.00           C  
ATOM   2210  OG  SER D 331     -10.451 -11.355  -4.358  1.00  0.00           O  
ATOM   2211  H   SER D 331      -8.090 -12.736  -4.666  1.00  0.00           H  
ATOM   2212  HA  SER D 331     -10.600 -13.975  -3.976  1.00  0.00           H  
ATOM   2213  HB1 SER D 331     -11.578 -12.452  -5.662  1.00  0.00           H  
ATOM   2214  HB2 SER D 331      -9.964 -12.030  -6.229  1.00  0.00           H  
ATOM   2215  HG  SER D 331     -10.798 -10.542  -4.739  1.00  0.00           H  
ATOM   2216  N   ILE D 332      -9.359 -14.710  -6.960  1.00  0.00           N  
ATOM   2217  CA  ILE D 332      -9.413 -15.670  -8.083  1.00  0.00           C  
ATOM   2218  C   ILE D 332      -9.187 -17.089  -7.555  1.00  0.00           C  
ATOM   2219  O   ILE D 332      -9.927 -18.009  -7.893  1.00  0.00           O  
ATOM   2220  CB  ILE D 332      -8.398 -15.241  -9.162  1.00  0.00           C  
ATOM   2221  CG1 ILE D 332      -8.859 -13.912  -9.813  1.00  0.00           C  
ATOM   2222  CG2 ILE D 332      -8.195 -16.315 -10.243  1.00  0.00           C  
ATOM   2223  CD  ILE D 332      -7.746 -13.190 -10.573  1.00  0.00           C  
ATOM   2224  H   ILE D 332      -8.643 -13.994  -6.978  1.00  0.00           H  
ATOM   2225  HA  ILE D 332     -10.405 -15.655  -8.527  1.00  0.00           H  
ATOM   2226  HB  ILE D 332      -7.435 -15.072  -8.681  1.00  0.00           H  
ATOM   2227  HG1 ILE D 332      -9.224 -13.223  -9.046  1.00  0.00           H  
ATOM   2228  HG1 ILE D 332      -9.694 -14.111 -10.497  1.00  0.00           H  
ATOM   2229  HG2 ILE D 332      -7.460 -15.976 -10.979  1.00  0.00           H  
ATOM   2230  HG2 ILE D 332      -7.818 -17.231  -9.803  1.00  0.00           H  
ATOM   2231  HG2 ILE D 332      -9.134 -16.508 -10.748  1.00  0.00           H  
ATOM   2232  HD1 ILE D 332      -8.117 -12.223 -10.908  1.00  0.00           H  
ATOM   2233  HD2 ILE D 332      -6.893 -13.038  -9.904  1.00  0.00           H  
ATOM   2234  HD3 ILE D 332      -7.427 -13.765 -11.438  1.00  0.00           H  
ATOM   2235  N   ILE D 333      -8.217 -17.244  -6.658  1.00  0.00           N  
ATOM   2236  CA  ILE D 333      -7.868 -18.502  -5.993  1.00  0.00           C  
ATOM   2237  C   ILE D 333      -8.935 -18.945  -4.972  1.00  0.00           C  
ATOM   2238  O   ILE D 333      -9.252 -20.134  -4.930  1.00  0.00           O  
ATOM   2239  CB  ILE D 333      -6.438 -18.372  -5.436  1.00  0.00           C  
ATOM   2240  CG1 ILE D 333      -5.454 -18.496  -6.641  1.00  0.00           C  
ATOM   2241  CG2 ILE D 333      -6.126 -19.412  -4.348  1.00  0.00           C  
ATOM   2242  CD  ILE D 333      -4.039 -18.007  -6.354  1.00  0.00           C  
ATOM   2243  H   ILE D 333      -7.637 -16.430  -6.458  1.00  0.00           H  
ATOM   2244  HA  ILE D 333      -7.851 -19.291  -6.756  1.00  0.00           H  
ATOM   2245  HB  ILE D 333      -6.322 -17.388  -4.979  1.00  0.00           H  
ATOM   2246  HG1 ILE D 333      -5.828 -17.889  -7.469  1.00  0.00           H  
ATOM   2247  HG1 ILE D 333      -5.422 -19.529  -6.971  1.00  0.00           H  
ATOM   2248  HG2 ILE D 333      -5.061 -19.445  -4.133  1.00  0.00           H  
ATOM   2249  HG2 ILE D 333      -6.649 -19.162  -3.427  1.00  0.00           H  
ATOM   2250  HG2 ILE D 333      -6.448 -20.394  -4.671  1.00  0.00           H  
ATOM   2251  HD1 ILE D 333      -3.452 -18.042  -7.272  1.00  0.00           H  
ATOM   2252  HD2 ILE D 333      -4.070 -16.975  -6.004  1.00  0.00           H  
ATOM   2253  HD3 ILE D 333      -3.553 -18.638  -5.605  1.00  0.00           H  
ATOM   2254  N   GLY D 334      -9.555 -18.032  -4.229  1.00  0.00           N  
ATOM   2255  CA  GLY D 334     -10.628 -18.347  -3.277  1.00  0.00           C  
ATOM   2256  C   GLY D 334     -11.909 -18.838  -3.945  1.00  0.00           C  
ATOM   2257  O   GLY D 334     -12.471 -19.859  -3.551  1.00  0.00           O  
ATOM   2258  H   GLY D 334      -9.239 -17.066  -4.280  1.00  0.00           H  
ATOM   2259  HA1 GLY D 334     -10.866 -17.455  -2.703  1.00  0.00           H  
ATOM   2260  HA2 GLY D 334     -10.281 -19.119  -2.582  1.00  0.00           H  
ATOM   2261  N   ILE D 335     -12.335 -18.194  -5.049  1.00  0.00           N  
ATOM   2262  CA  ILE D 335     -13.474 -18.668  -5.846  1.00  0.00           C  
ATOM   2263  C   ILE D 335     -13.147 -20.028  -6.486  1.00  0.00           C  
ATOM   2264  O   ILE D 335     -13.978 -20.950  -6.427  1.00  0.00           O  
ATOM   2265  CB  ILE D 335     -13.920 -17.605  -6.882  1.00  0.00           C  
ATOM   2266  CG1 ILE D 335     -14.440 -16.336  -6.167  1.00  0.00           C  
ATOM   2267  CG2 ILE D 335     -15.006 -18.191  -7.813  1.00  0.00           C  
ATOM   2268  CD  ILE D 335     -15.044 -15.262  -7.081  1.00  0.00           C  
ATOM   2269  H   ILE D 335     -11.837 -17.358  -5.334  1.00  0.00           H  
ATOM   2270  HA  ILE D 335     -14.301 -18.844  -5.170  1.00  0.00           H  
ATOM   2271  HB  ILE D 335     -13.066 -17.329  -7.501  1.00  0.00           H  
ATOM   2272  HG1 ILE D 335     -13.615 -15.891  -5.621  1.00  0.00           H  
ATOM   2273  HG1 ILE D 335     -15.195 -16.617  -5.435  1.00  0.00           H  
ATOM   2274  HG2 ILE D 335     -15.367 -17.442  -8.510  1.00  0.00           H  
ATOM   2275  HG2 ILE D 335     -14.572 -18.986  -8.413  1.00  0.00           H  
ATOM   2276  HG2 ILE D 335     -15.828 -18.591  -7.228  1.00  0.00           H  
ATOM   2277  HD1 ILE D 335     -15.130 -14.320  -6.533  1.00  0.00           H  
ATOM   2278  HD2 ILE D 335     -14.414 -15.121  -7.957  1.00  0.00           H  
ATOM   2279  HD3 ILE D 335     -16.036 -15.562  -7.410  1.00  0.00           H  
ATOM   2280  N   LEU D 336     -11.934 -20.208  -7.017  1.00  0.00           N  
ATOM   2281  CA  LEU D 336     -11.458 -21.505  -7.521  1.00  0.00           C  
ATOM   2282  C   LEU D 336     -11.493 -22.594  -6.433  1.00  0.00           C  
ATOM   2283  O   LEU D 336     -11.858 -23.728  -6.736  1.00  0.00           O  
ATOM   2284  CB  LEU D 336     -10.052 -21.299  -8.122  1.00  0.00           C  
ATOM   2285  CG  LEU D 336      -9.348 -22.567  -8.630  1.00  0.00           C  
ATOM   2286  CD1 LEU D 336     -10.114 -23.241  -9.772  1.00  0.00           C  
ATOM   2287  CD2 LEU D 336      -7.939 -22.227  -9.129  1.00  0.00           C  
ATOM   2288  H   LEU D 336     -11.289 -19.425  -7.025  1.00  0.00           H  
ATOM   2289  HA  LEU D 336     -12.136 -21.820  -8.316  1.00  0.00           H  
ATOM   2290  HB1 LEU D 336      -9.418 -20.857  -7.355  1.00  0.00           H  
ATOM   2291  HB2 LEU D 336     -10.119 -20.590  -8.944  1.00  0.00           H  
ATOM   2292  HG  LEU D 336      -9.239 -23.280  -7.803  1.00  0.00           H  
ATOM   2293  HD1 LEU D 336      -9.570 -24.124 -10.105  1.00  0.00           H  
ATOM   2294  HD1 LEU D 336     -11.098 -23.553  -9.429  1.00  0.00           H  
ATOM   2295  HD1 LEU D 336     -10.230 -22.548 -10.600  1.00  0.00           H  
ATOM   2296  HD2 LEU D 336      -7.442 -23.131  -9.451  1.00  0.00           H  
ATOM   2297  HD2 LEU D 336      -8.006 -21.526  -9.972  1.00  0.00           H  
ATOM   2298  HD2 LEU D 336      -7.379 -21.761  -8.324  1.00  0.00           H  
ATOM   2299  N   HIS D 337     -11.178 -22.265  -5.170  1.00  0.00           N  
ATOM   2300  CA  HIS D 337     -11.184 -23.227  -4.064  1.00  0.00           C  
ATOM   2301  C   HIS D 337     -12.603 -23.735  -3.738  1.00  0.00           C  
ATOM   2302  O   HIS D 337     -12.757 -24.949  -3.579  1.00  0.00           O  
ATOM   2303  CB  HIS D 337     -10.489 -22.637  -2.824  1.00  0.00           C  
ATOM   2304  CG  HIS D 337      -9.924 -23.644  -1.841  1.00  0.00           C  
ATOM   2305  CD2 HIS D 337     -10.013 -25.008  -1.911  1.00  0.00           C  
ATOM   2306  ND1 HIS D 337      -9.080 -23.318  -0.765  1.00  0.00           N  
ATOM   2307  CE1 HIS D 337      -8.654 -24.487  -0.250  1.00  0.00           C  
ATOM   2308  NE2 HIS D 337      -9.231 -25.511  -0.900  1.00  0.00           N  
ATOM   2309  H   HIS D 337     -10.845 -21.329  -4.983  1.00  0.00           H  
ATOM   2310  HA  HIS D 337     -10.611 -24.097  -4.388  1.00  0.00           H  
ATOM   2311  HB1 HIS D 337     -11.186 -21.982  -2.289  1.00  0.00           H  
ATOM   2312  HB2 HIS D 337      -9.649 -22.024  -3.152  1.00  0.00           H  
ATOM   2313  HD2 HIS D 337     -10.553 -25.579  -2.656  1.00  0.00           H  
ATOM   2314  HE1 HIS D 337      -7.973 -24.583   0.581  1.00  0.00           H  
ATOM   2315  HE2 HIS D 337      -9.047 -26.496  -0.725  1.00  0.00           H  
ATOM   2316  N   LEU D 338     -13.628 -22.872  -3.727  1.00  0.00           N  
ATOM   2317  CA  LEU D 338     -15.008 -23.350  -3.541  1.00  0.00           C  
ATOM   2318  C   LEU D 338     -15.455 -24.231  -4.722  1.00  0.00           C  
ATOM   2319  O   LEU D 338     -16.040 -25.288  -4.500  1.00  0.00           O  
ATOM   2320  CB  LEU D 338     -16.003 -22.187  -3.305  1.00  0.00           C  
ATOM   2321  CG  LEU D 338     -17.476 -22.677  -3.166  1.00  0.00           C  
ATOM   2322  CD1 LEU D 338     -17.685 -23.611  -1.973  1.00  0.00           C  
ATOM   2323  CD2 LEU D 338     -18.463 -21.526  -3.001  1.00  0.00           C  
ATOM   2324  H   LEU D 338     -13.441 -21.884  -3.827  1.00  0.00           H  
ATOM   2325  HA  LEU D 338     -15.021 -23.987  -2.659  1.00  0.00           H  
ATOM   2326  HB1 LEU D 338     -15.946 -21.495  -4.146  1.00  0.00           H  
ATOM   2327  HB2 LEU D 338     -15.714 -21.654  -2.404  1.00  0.00           H  
ATOM   2328  HG  LEU D 338     -17.755 -23.209  -4.066  1.00  0.00           H  
ATOM   2329  HD1 LEU D 338     -18.724 -23.927  -1.918  1.00  0.00           H  
ATOM   2330  HD1 LEU D 338     -17.064 -24.505  -2.060  1.00  0.00           H  
ATOM   2331  HD1 LEU D 338     -17.432 -23.087  -1.051  1.00  0.00           H  
ATOM   2332  HD2 LEU D 338     -19.477 -21.921  -2.925  1.00  0.00           H  
ATOM   2333  HD2 LEU D 338     -18.229 -20.960  -2.104  1.00  0.00           H  
ATOM   2334  HD2 LEU D 338     -18.418 -20.893  -3.886  1.00  0.00           H  
ATOM   2335  N   ILE D 339     -15.166 -23.827  -5.965  1.00  0.00           N  
ATOM   2336  CA  ILE D 339     -15.564 -24.585  -7.158  1.00  0.00           C  
ATOM   2337  C   ILE D 339     -14.904 -25.970  -7.160  1.00  0.00           C  
ATOM   2338  O   ILE D 339     -15.590 -26.976  -7.349  1.00  0.00           O  
ATOM   2339  CB  ILE D 339     -15.264 -23.789  -8.440  1.00  0.00           C  
ATOM   2340  CG1 ILE D 339     -16.066 -22.476  -8.475  1.00  0.00           C  
ATOM   2341  CG2 ILE D 339     -15.591 -24.621  -9.695  1.00  0.00           C  
ATOM   2342  CD  ILE D 339     -15.475 -21.455  -9.455  1.00  0.00           C  
ATOM   2343  H   ILE D 339     -14.678 -22.937  -6.084  1.00  0.00           H  
ATOM   2344  HA  ILE D 339     -16.642 -24.743  -7.108  1.00  0.00           H  
ATOM   2345  HB  ILE D 339     -14.198 -23.555  -8.452  1.00  0.00           H  
ATOM   2346  HG1 ILE D 339     -16.087 -22.003  -7.498  1.00  0.00           H  
ATOM   2347  HG1 ILE D 339     -17.103 -22.677  -8.754  1.00  0.00           H  
ATOM   2348  HG2 ILE D 339     -15.428 -24.037 -10.602  1.00  0.00           H  
ATOM   2349  HG2 ILE D 339     -14.942 -25.494  -9.752  1.00  0.00           H  
ATOM   2350  HG2 ILE D 339     -16.631 -24.944  -9.671  1.00  0.00           H  
ATOM   2351  HD1 ILE D 339     -16.010 -20.518  -9.340  1.00  0.00           H  
ATOM   2352  HD2 ILE D 339     -14.423 -21.297  -9.232  1.00  0.00           H  
ATOM   2353  HD3 ILE D 339     -15.582 -21.793 -10.482  1.00  0.00           H  
ATOM   2354  N   LEU D 340     -13.603 -26.051  -6.873  1.00  0.00           N  
ATOM   2355  CA  LEU D 340     -12.894 -27.327  -6.748  1.00  0.00           C  
ATOM   2356  C   LEU D 340     -13.453 -28.195  -5.606  1.00  0.00           C  
ATOM   2357  O   LEU D 340     -13.596 -29.404  -5.799  1.00  0.00           O  
ATOM   2358  CB  LEU D 340     -11.391 -27.080  -6.548  1.00  0.00           C  
ATOM   2359  CG  LEU D 340     -10.649 -26.598  -7.805  1.00  0.00           C  
ATOM   2360  CD1 LEU D 340      -9.224 -26.197  -7.426  1.00  0.00           C  
ATOM   2361  CD2 LEU D 340     -10.566 -27.683  -8.878  1.00  0.00           C  
ATOM   2362  H   LEU D 340     -13.083 -25.195  -6.696  1.00  0.00           H  
ATOM   2363  HA  LEU D 340     -13.044 -27.907  -7.662  1.00  0.00           H  
ATOM   2364  HB1 LEU D 340     -10.927 -28.001  -6.215  1.00  0.00           H  
ATOM   2365  HB2 LEU D 340     -11.265 -26.341  -5.740  1.00  0.00           H  
ATOM   2366  HG  LEU D 340     -11.159 -25.728  -8.220  1.00  0.00           H  
ATOM   2367  HD1 LEU D 340      -8.692 -25.849  -8.308  1.00  0.00           H  
ATOM   2368  HD1 LEU D 340      -9.257 -25.386  -6.701  1.00  0.00           H  
ATOM   2369  HD1 LEU D 340      -8.697 -27.045  -7.000  1.00  0.00           H  
ATOM   2370  HD2 LEU D 340      -9.984 -27.319  -9.722  1.00  0.00           H  
ATOM   2371  HD2 LEU D 340     -10.083 -28.568  -8.463  1.00  0.00           H  
ATOM   2372  HD2 LEU D 340     -11.554 -27.951  -9.226  1.00  0.00           H  
ATOM   2373  N   TRP D 341     -13.822 -27.602  -4.475  1.00  0.00           N  
ATOM   2374  CA  TRP D 341     -14.427 -28.324  -3.348  1.00  0.00           C  
ATOM   2375  C   TRP D 341     -15.812 -28.883  -3.693  1.00  0.00           C  
ATOM   2376  O   TRP D 341     -16.049 -30.068  -3.455  1.00  0.00           O  
ATOM   2377  CB  TRP D 341     -14.472 -27.410  -2.121  1.00  0.00           C  
ATOM   2378  CG  TRP D 341     -14.969 -28.084  -0.876  1.00  0.00           C  
ATOM   2379  CD1 TRP D 341     -14.213 -28.829  -0.045  1.00  0.00           C  
ATOM   2380  CD2 TRP D 341     -16.332 -28.143  -0.336  1.00  0.00           C  
ATOM   2381  CE2 TRP D 341     -16.325 -28.987   0.820  1.00  0.00           C  
ATOM   2382  CE3 TRP D 341     -17.568 -27.595  -0.718  1.00  0.00           C  
ATOM   2383  NE1 TRP D 341     -15.001 -29.365   0.949  1.00  0.00           N  
ATOM   2384  CZ2 TRP D 341     -17.487 -29.276   1.538  1.00  0.00           C  
ATOM   2385  CZ3 TRP D 341     -18.751 -27.876   0.003  1.00  0.00           C  
ATOM   2386  CH2 TRP D 341     -18.705 -28.711   1.137  1.00  0.00           C  
ATOM   2387  H   TRP D 341     -13.666 -26.608  -4.371  1.00  0.00           H  
ATOM   2388  HA  TRP D 341     -13.788 -29.175  -3.111  1.00  0.00           H  
ATOM   2389  HB1 TRP D 341     -15.113 -26.551  -2.336  1.00  0.00           H  
ATOM   2390  HB2 TRP D 341     -13.471 -27.034  -1.925  1.00  0.00           H  
ATOM   2391  HD1 TRP D 341     -13.158 -29.033  -0.185  1.00  0.00           H  
ATOM   2392  HE1 TRP D 341     -14.661 -30.055   1.622  1.00  0.00           H  
ATOM   2393  HE3 TRP D 341     -17.614 -26.958  -1.586  1.00  0.00           H  
ATOM   2394  HZ2 TRP D 341     -17.446 -29.941   2.395  1.00  0.00           H  
ATOM   2395  HZ3 TRP D 341     -19.685 -27.456  -0.310  1.00  0.00           H  
ATOM   2396  HH2 TRP D 341     -19.614 -28.929   1.683  1.00  0.00           H  
ATOM   2397  N   ILE D 342     -16.686 -28.087  -4.310  1.00  0.00           N  
ATOM   2398  CA  ILE D 342     -18.013 -28.544  -4.771  1.00  0.00           C  
ATOM   2399  C   ILE D 342     -17.851 -29.672  -5.802  1.00  0.00           C  
ATOM   2400  O   ILE D 342     -18.459 -30.735  -5.670  1.00  0.00           O  
ATOM   2401  CB  ILE D 342     -18.842 -27.358  -5.338  1.00  0.00           C  
ATOM   2402  CG1 ILE D 342     -19.226 -26.392  -4.194  1.00  0.00           C  
ATOM   2403  CG2 ILE D 342     -20.115 -27.852  -6.058  1.00  0.00           C  
ATOM   2404  CD  ILE D 342     -19.897 -25.095  -4.672  1.00  0.00           C  
ATOM   2405  H   ILE D 342     -16.418 -27.127  -4.489  1.00  0.00           H  
ATOM   2406  HA  ILE D 342     -18.554 -28.973  -3.926  1.00  0.00           H  
ATOM   2407  HB  ILE D 342     -18.222 -26.826  -6.060  1.00  0.00           H  
ATOM   2408  HG1 ILE D 342     -18.323 -26.097  -3.648  1.00  0.00           H  
ATOM   2409  HG1 ILE D 342     -19.882 -26.899  -3.489  1.00  0.00           H  
ATOM   2410  HG2 ILE D 342     -20.671 -27.012  -6.461  1.00  0.00           H  
ATOM   2411  HG2 ILE D 342     -19.857 -28.481  -6.903  1.00  0.00           H  
ATOM   2412  HG2 ILE D 342     -20.744 -28.404  -5.358  1.00  0.00           H  
ATOM   2413  HD1 ILE D 342     -20.031 -24.424  -3.833  1.00  0.00           H  
ATOM   2414  HD2 ILE D 342     -19.280 -24.611  -5.429  1.00  0.00           H  
ATOM   2415  HD3 ILE D 342     -20.876 -25.315  -5.087  1.00  0.00           H  
ATOM   2416  N   LEU D 343     -16.992 -29.479  -6.811  1.00  0.00           N  
ATOM   2417  CA  LEU D 343     -16.770 -30.481  -7.856  1.00  0.00           C  
ATOM   2418  C   LEU D 343     -16.158 -31.774  -7.313  1.00  0.00           C  
ATOM   2419  O   LEU D 343     -16.513 -32.848  -7.791  1.00  0.00           O  
ATOM   2420  CB  LEU D 343     -15.908 -29.890  -8.981  1.00  0.00           C  
ATOM   2421  CG  LEU D 343     -16.604 -28.787  -9.817  1.00  0.00           C  
ATOM   2422  CD1 LEU D 343     -15.598 -28.222 -10.824  1.00  0.00           C  
ATOM   2423  CD2 LEU D 343     -17.805 -29.304 -10.593  1.00  0.00           C  
ATOM   2424  H   LEU D 343     -16.501 -28.593  -6.880  1.00  0.00           H  
ATOM   2425  HA  LEU D 343     -17.738 -30.769  -8.277  1.00  0.00           H  
ATOM   2426  HB1 LEU D 343     -15.619 -30.692  -9.663  1.00  0.00           H  
ATOM   2427  HB2 LEU D 343     -15.000 -29.482  -8.536  1.00  0.00           H  
ATOM   2428  HG  LEU D 343     -16.944 -27.981  -9.162  1.00  0.00           H  
ATOM   2429  HD1 LEU D 343     -16.067 -27.404 -11.376  1.00  0.00           H  
ATOM   2430  HD1 LEU D 343     -14.732 -27.841 -10.286  1.00  0.00           H  
ATOM   2431  HD1 LEU D 343     -15.284 -29.000 -11.514  1.00  0.00           H  
ATOM   2432  HD2 LEU D 343     -18.203 -28.499 -11.202  1.00  0.00           H  
ATOM   2433  HD2 LEU D 343     -17.518 -30.143 -11.227  1.00  0.00           H  
ATOM   2434  HD2 LEU D 343     -18.597 -29.618  -9.901  1.00  0.00           H  
ATOM   2435  N   ASP D 344     -15.280 -31.721  -6.302  1.00  0.00           N  
ATOM   2436  CA  ASP D 344     -14.730 -32.922  -5.667  1.00  0.00           C  
ATOM   2437  C   ASP D 344     -15.690 -33.571  -4.650  1.00  0.00           C  
ATOM   2438  O   ASP D 344     -15.371 -34.638  -4.108  1.00  0.00           O  
ATOM   2439  CB  ASP D 344     -13.349 -32.602  -5.050  1.00  0.00           C  
ATOM   2440  CG  ASP D 344     -12.532 -33.866  -4.760  1.00  0.00           C  
ATOM   2441  OD1 ASP D 344     -11.977 -34.022  -3.644  1.00  0.00           O  
ATOM   2442  OD2 ASP D 344     -12.391 -34.713  -5.666  1.00  0.00           O1-
ATOM   2443  H   ASP D 344     -14.983 -30.818  -5.955  1.00  0.00           H  
ATOM   2444  HA  ASP D 344     -14.559 -33.662  -6.455  1.00  0.00           H  
ATOM   2445  HB1 ASP D 344     -13.494 -32.023  -4.136  1.00  0.00           H  
ATOM   2446  HB2 ASP D 344     -12.781 -31.999  -5.752  1.00  0.00           H  
ATOM   2447  N   ARG D 345     -16.858 -32.971  -4.379  1.00  0.00           N  
ATOM   2448  CA  ARG D 345     -17.820 -33.437  -3.357  1.00  0.00           C  
ATOM   2449  C   ARG D 345     -19.146 -33.987  -3.916  1.00  0.00           C  
ATOM   2450  O   ARG D 345     -19.784 -34.765  -3.204  1.00  0.00           O  
ATOM   2451  CB  ARG D 345     -18.029 -32.286  -2.350  1.00  0.00           C  
ATOM   2452  CG  ARG D 345     -18.962 -32.579  -1.175  1.00  0.00           C  
ATOM   2453  CD  ARG D 345     -18.521 -33.795  -0.351  1.00  0.00           C  
ATOM   2454  NE  ARG D 345     -19.544 -34.156   0.633  1.00  0.00           N  
ATOM   2455  CZ  ARG D 345     -20.625 -34.893   0.444  1.00  0.00           C  
ATOM   2456  NH1 ARG D 345     -20.939 -35.417  -0.706  1.00  0.00           N1+
ATOM   2457  NH2 ARG D 345     -21.434 -35.075   1.429  1.00  0.00           N1+
ATOM   2458  H   ARG D 345     -17.029 -32.073  -4.804  1.00  0.00           H  
ATOM   2459  HA  ARG D 345     -17.370 -34.267  -2.824  1.00  0.00           H  
ATOM   2460  HB1 ARG D 345     -18.426 -31.414  -2.893  1.00  0.00           H  
ATOM   2461  HB2 ARG D 345     -17.050 -32.005  -1.941  1.00  0.00           H  
ATOM   2462  HG1 ARG D 345     -19.972 -32.734  -1.551  1.00  0.00           H  
ATOM   2463  HG2 ARG D 345     -18.988 -31.709  -0.515  1.00  0.00           H  
ATOM   2464  HD1 ARG D 345     -17.589 -33.562   0.157  1.00  0.00           H  
ATOM   2465  HD2 ARG D 345     -18.343 -34.660  -1.000  1.00  0.00           H  
ATOM   2466  HE  ARG D 345     -19.408 -33.775   1.582  1.00  0.00           H  
ATOM   2467  HH1 ARG D 345     -20.365 -35.230  -1.523  1.00  0.00           H  
ATOM   2468  HH1 ARG D 345     -21.803 -35.920  -0.830  1.00  0.00           H  
ATOM   2469  HH2 ARG D 345     -21.271 -34.528   2.279  1.00  0.00           H  
ATOM   2470  HH2 ARG D 345     -22.286 -35.594   1.293  1.00  0.00           H  
ATOM   2471  N   LEU D 346     -19.552 -33.604  -5.124  1.00  0.00           N  
ATOM   2472  CA  LEU D 346     -20.837 -34.007  -5.754  1.00  0.00           C  
ATOM   2473  C   LEU D 346     -20.824 -35.387  -6.435  1.00  0.00           C  
ATOM   2474  O   LEU D 346     -19.831 -35.742  -7.115  1.00  0.00           O  
ATOM   2475  CB  LEU D 346     -21.295 -32.911  -6.736  1.00  0.00           C  
ATOM   2476  CG  LEU D 346     -21.760 -31.584  -6.099  1.00  0.00           C  
ATOM   2477  CD1 LEU D 346     -22.053 -30.608  -7.235  1.00  0.00           C  
ATOM   2478  CD2 LEU D 346     -23.038 -31.750  -5.272  1.00  0.00           C  
ATOM   2479  H   LEU D 346     -18.986 -32.920  -5.607  1.00  0.00           H  
ATOM   2480  HA  LEU D 346     -21.580 -34.108  -4.967  1.00  0.00           H  
ATOM   2481  HB1 LEU D 346     -22.123 -33.301  -7.326  1.00  0.00           H  
ATOM   2482  HB2 LEU D 346     -20.475 -32.695  -7.418  1.00  0.00           H  
ATOM   2483  HG  LEU D 346     -20.984 -31.176  -5.464  1.00  0.00           H  
ATOM   2484  HD1 LEU D 346     -22.381 -29.655  -6.810  1.00  0.00           H  
ATOM   2485  HD1 LEU D 346     -21.136 -30.438  -7.795  1.00  0.00           H  
ATOM   2486  HD1 LEU D 346     -22.829 -31.015  -7.880  1.00  0.00           H  
ATOM   2487  HD2 LEU D 346     -23.352 -30.779  -4.897  1.00  0.00           H  
ATOM   2488  HD2 LEU D 346     -23.819 -32.180  -5.888  1.00  0.00           H  
ATOM   2489  HD2 LEU D 346     -22.846 -32.409  -4.425  1.00  0.00           H  
ATOM   2490  HC2 LEU D 346     -21.767 -36.879  -6.839  1.00  0.00           H  
TER   
ATOM   2491  N   NME D 346     -21.843 -36.036  -6.400  1.00  0.00           N  
ATOM   2492  CH3 NME D 346     -23.025 -35.510  -5.732  1.00  0.00           C  
ATOM   2493 1HA  NME D 346     -23.845 -36.258  -5.813  1.00  0.00           H  
ATOM   2494 2HA  NME D 346     -22.796 -35.318  -4.660  1.00  0.00           H  
ATOM   2495 3HA  NME D 346     -23.335 -34.556  -6.213  1.00  0.00           H  
HETATM 2496  C1  SPI F  99     -10.346 -15.742   0.715  0.00  1.00           C  
HETATM 2497  N1  SPI F  99     -10.526 -16.963   1.573  0.00  1.00           N  
HETATM 2498  C2  SPI F  99      -9.076 -15.005   1.070  0.00  1.00           C  
HETATM 2499  C3  SPI F  99      -8.911 -13.811   0.134  0.00  1.00           C  
HETATM 2500  C4  SPI F  99     -10.090 -12.819   0.134  0.00  1.00           C  
HETATM 2501  C5  SPI F  99     -11.368 -13.648  -0.097  0.00  1.00           C  
HETATM 2502  C6  SPI F  99     -11.540 -14.830   0.851  0.00  1.00           C  
HETATM 2503  C7  SPI F  99      -9.928 -11.795  -1.015  0.00  1.00           C  
HETATM 2504  C8  SPI F  99      -8.636 -10.988  -0.850  0.00  1.00           C  
HETATM 2505  C9  SPI F  99      -8.677 -10.211   0.465  0.00  1.00           C  
HETATM 2506  C10 SPI F  99      -8.860 -11.181   1.641  0.00  1.00           C  
HETATM 2507  C11 SPI F  99     -10.149 -11.999   1.454  0.00  1.00           C  
HETATM 2508  C12 SPI F  99     -11.158 -10.028   0.269  0.00  1.00           C  
HETATM 2509  C13 SPI F  99      -9.863  -9.242   0.442  0.00  1.00           C  
HETATM 2510  C14 SPI F  99     -11.101 -10.809  -1.048  0.00  1.00           C  
HETATM 2511  C15 SPI F  99     -11.327 -11.014   1.433  0.00  1.00           C  
HETATM 2512  H   SPI F  99      -9.635 -17.288   1.947  0.00  1.00           H  
HETATM 2513  H   SPI F  99     -11.015 -17.704   1.071  0.00  1.00           H  
HETATM 2514  H   SPI F  99     -11.207 -16.801   2.315  0.00  1.00           H  
CONECT  100  101  102
CONECT  101  100
CONECT  102  100
CONECT  196  197  198
CONECT  197  196
CONECT  198  196
CONECT  210  211  212
CONECT  211  210
CONECT  212  210
CONECT  255  256  257
CONECT  256  255
CONECT  257  255
CONECT  324  325  326
CONECT  325  324
CONECT  326  324
CONECT  338  339  340
CONECT  339  338
CONECT  340  338
CONECT  349  350  351
CONECT  350  349
CONECT  351  349
CONECT  435  436  437
CONECT  436  435
CONECT  437  435
CONECT  470  471  472
CONECT  471  470
CONECT  472  470
CONECT  506  507  508
CONECT  507  506
CONECT  508  506
CONECT  525  526  527
CONECT  526  525
CONECT  527  525
CONECT  578  579  580
CONECT  579  578
CONECT  580  578
CONECT  710  711  712
CONECT  711  710
CONECT  712  710
CONECT  736  737  738
CONECT  737  736
CONECT  738  736
CONECT  750  751  752
CONECT  751  750
CONECT  752  750
CONECT  823  824  825
CONECT  824  823
CONECT  825  823
CONECT 1333 2508
CONECT 1749 2510
CONECT 2496 2497 2498 2502
CONECT 2497 2496 2512 2513 2514
CONECT 2498 2496 2499
CONECT 2499 2498 2500
CONECT 2500 2499 2501 2503 2507
CONECT 2501 2500 2502
CONECT 2502 2496 2501
CONECT 2503 2500 2504 2510
CONECT 2504 2503 2505
CONECT 2505 2504 2509 2506
CONECT 2506 2505 2507
CONECT 2507 2500 2506 2511
CONECT 2508 1333 2509 2510 2511
CONECT 2509 2505 2508
CONECT 2510 1749 2503 2508
CONECT 2511 2507 2508
CONECT 2512 2497
CONECT 2513 2497
CONECT 2514 2497
END
