# Supplementary material for: Determination of Ligand Binding Modes in Hydrated Viral Ion Channels to Foster Drug Design and Repositioning
Source: J Chem Inf Model. 2021 Jul 27;61(8):4011–22. doi: 10.1021/acs.jcim.1c00488 (PMC8389532; doi:10.1021/acs.jcim.1c00488)
Supplement: Supplementary file 2 — ci1c00488_si_002.zip [file ci1c00488_si_002.zip › supporting_data_05_05/supporting_data/fig_3/merged_minimized.pdb]

ATOM      1  C   ACE    21      -3.600   0.590  -2.990  1.00  0.00           C  
ATOM      2  O   ACE    21      -2.360   0.570  -2.950  1.00  0.00           O  
ATOM      3  CH3 ACE    21      -4.260   0.800  -4.320  1.00  0.00           C  
ATOM      4 1HH3 ACE    21      -5.090   1.490  -4.220  1.00  0.00           H  
ATOM      5 2HH3 ACE    21      -3.550   1.180  -5.050  1.00  0.00           H  
ATOM      6 3HH3 ACE    21      -4.640  -0.160  -4.690  1.00  0.00           H  
ATOM      7  N   SER    22      -4.390   0.460  -1.930  1.00  0.00           N  
ATOM      8  CA  SER    22      -3.950   0.150  -0.550  1.00  0.00           C  
ATOM      9  C   SER    22      -5.070  -0.520   0.260  1.00  0.00           C  
ATOM     10  O   SER    22      -6.060   0.140   0.610  1.00  0.00           O  
ATOM     11  CB  SER    22      -3.520   1.410   0.200  1.00  0.00           C  
ATOM     12  OG  SER    22      -2.350   2.000  -0.340  1.00  0.00           O  
ATOM     13  H   SER    22      -5.390   0.510  -2.090  1.00  0.00           H  
ATOM     14  HA  SER    22      -3.100  -0.540  -0.590  1.00  0.00           H  
ATOM     15  HB1 SER    22      -3.310   1.150   1.240  1.00  0.00           H  
ATOM     16  HB2 SER    22      -4.330   2.150   0.190  1.00  0.00           H  
ATOM     17  HG  SER    22      -2.640   2.570  -1.090  1.00  0.00           H  
ATOM     18  N   SER    23      -4.930  -1.810   0.590  1.00  0.00           N  
ATOM     19  CA  SER    23      -5.920  -2.650   1.300  1.00  0.00           C  
ATOM     20  C   SER    23      -5.520  -2.970   2.750  1.00  0.00           C  
ATOM     21  O   SER    23      -4.360  -2.800   3.120  1.00  0.00           O  
ATOM     22  CB  SER    23      -6.160  -3.910   0.470  1.00  0.00           C  
ATOM     23  OG  SER    23      -6.650  -3.550  -0.810  1.00  0.00           O  
ATOM     24  H   SER    23      -4.110  -2.290   0.210  1.00  0.00           H  
ATOM     25  HA  SER    23      -6.860  -2.110   1.360  1.00  0.00           H  
ATOM     26  HB1 SER    23      -6.880  -4.560   0.960  1.00  0.00           H  
ATOM     27  HB2 SER    23      -5.220  -4.450   0.350  1.00  0.00           H  
ATOM     28  HG  SER    23      -7.250  -2.800  -0.710  1.00  0.00           H  
ATOM     29  N   ASP    24      -6.460  -3.400   3.610  1.00  0.00           N  
ATOM     30  CA  ASP    24      -6.260  -3.550   5.070  1.00  0.00           C  
ATOM     31  C   ASP    24      -5.120  -4.540   5.450  1.00  0.00           C  
ATOM     32  O   ASP    24      -4.940  -5.550   4.770  1.00  0.00           O  
ATOM     33  CB  ASP    24      -7.600  -3.980   5.740  1.00  0.00           C  
ATOM     34  CG  ASP    24      -8.110  -3.020   6.820  1.00  0.00           C  
ATOM     35  OD1 ASP    24      -7.760  -3.200   8.010  1.00  0.00           O  
ATOM     36  OD2 ASP    24      -8.920  -2.100   6.510  1.00  0.00           O1-
ATOM     37  H   ASP    24      -7.390  -3.590   3.240  1.00  0.00           H  
ATOM     38  HA  ASP    24      -6.000  -2.560   5.450  1.00  0.00           H  
ATOM     39  HB1 ASP    24      -7.480  -4.960   6.180  1.00  0.00           H  
ATOM     40  HB2 ASP    24      -8.370  -4.060   4.980  1.00  0.00           H  
ATOM     41  N   PRO    25      -4.350  -4.340   6.540  1.00  0.00           N  
ATOM     42  CA  PRO    25      -3.210  -5.210   6.890  1.00  0.00           C  
ATOM     43  C   PRO    25      -3.540  -6.700   7.090  1.00  0.00           C  
ATOM     44  O   PRO    25      -2.770  -7.570   6.660  1.00  0.00           O  
ATOM     45  CB  PRO    25      -2.620  -4.610   8.170  1.00  0.00           C  
ATOM     46  CG  PRO    25      -2.950  -3.130   8.040  1.00  0.00           C  
ATOM     47  CD  PRO    25      -4.310  -3.130   7.350  1.00  0.00           C  
ATOM     48  HA  PRO    25      -2.470  -5.120   6.100  1.00  0.00           H  
ATOM     49  HB1 PRO    25      -3.130  -5.020   9.040  1.00  0.00           H  
ATOM     50  HB2 PRO    25      -1.540  -4.780   8.240  1.00  0.00           H  
ATOM     51  HG1 PRO    25      -3.000  -2.640   9.020  1.00  0.00           H  
ATOM     52  HG2 PRO    25      -2.210  -2.640   7.400  1.00  0.00           H  
ATOM     53  HD1 PRO    25      -5.100  -3.160   8.100  1.00  0.00           H  
ATOM     54  HD2 PRO    25      -4.400  -2.220   6.740  1.00  0.00           H  
ATOM     55  N   LEU    26      -4.680  -7.040   7.700  1.00  0.00           N  
ATOM     56  CA  LEU    26      -5.140  -8.430   7.890  1.00  0.00           C  
ATOM     57  C   LEU    26      -5.580  -9.090   6.570  1.00  0.00           C  
ATOM     58  O   LEU    26      -5.480 -10.310   6.430  1.00  0.00           O  
ATOM     59  CB  LEU    26      -6.270  -8.430   8.940  1.00  0.00           C  
ATOM     60  CG  LEU    26      -6.790  -9.810   9.380  1.00  0.00           C  
ATOM     61  CD1 LEU    26      -5.690 -10.660  10.040  1.00  0.00           C  
ATOM     62  CD2 LEU    26      -7.920  -9.640  10.390  1.00  0.00           C  
ATOM     63  H   LEU    26      -5.270  -6.290   8.050  1.00  0.00           H  
ATOM     64  HA  LEU    26      -4.300  -9.010   8.290  1.00  0.00           H  
ATOM     65  HB1 LEU    26      -7.120  -7.870   8.530  1.00  0.00           H  
ATOM     66  HB2 LEU    26      -5.920  -7.900   9.820  1.00  0.00           H  
ATOM     67  HG  LEU    26      -7.190 -10.350   8.510  1.00  0.00           H  
ATOM     68 1HD1 LEU    26      -6.130 -11.590  10.400  1.00  0.00           H  
ATOM     69 2HD1 LEU    26      -4.920 -10.910   9.310  1.00  0.00           H  
ATOM     70 3HD1 LEU    26      -5.250 -10.120  10.870  1.00  0.00           H  
ATOM     71 1HD2 LEU    26      -7.560  -9.090  11.270  1.00  0.00           H  
ATOM     72 2HD2 LEU    26      -8.730  -9.080   9.940  1.00  0.00           H  
ATOM     73 3HD2 LEU    26      -8.280 -10.610  10.700  1.00  0.00           H  
ATOM     74  N   VAL    27      -6.000  -8.280   5.600  1.00  0.00           N  
ATOM     75  CA  VAL    27      -6.390  -8.750   4.250  1.00  0.00           C  
ATOM     76  C   VAL    27      -5.170  -9.270   3.490  1.00  0.00           C  
ATOM     77  O   VAL    27      -5.280 -10.250   2.730  1.00  0.00           O  
ATOM     78  CB  VAL    27      -7.170  -7.650   3.500  1.00  0.00           C  
ATOM     79  CG1 VAL    27      -7.470  -8.020   2.050  1.00  0.00           C  
ATOM     80  CG2 VAL    27      -8.490  -7.330   4.200  1.00  0.00           C  
ATOM     81  H   VAL    27      -5.990  -7.290   5.750  1.00  0.00           H  
ATOM     82  HA  VAL    27      -7.070  -9.610   4.370  1.00  0.00           H  
ATOM     83  HB  VAL    27      -6.590  -6.740   3.480  1.00  0.00           H  
ATOM     84 1HG1 VAL    27      -6.540  -8.050   1.480  1.00  0.00           H  
ATOM     85 2HG1 VAL    27      -7.920  -9.000   2.030  1.00  0.00           H  
ATOM     86 3HG1 VAL    27      -8.130  -7.280   1.600  1.00  0.00           H  
ATOM     87 1HG2 VAL    27      -8.960  -6.480   3.700  1.00  0.00           H  
ATOM     88 2HG2 VAL    27      -9.150  -8.180   4.150  1.00  0.00           H  
ATOM     89 3HG2 VAL    27      -8.330  -7.060   5.230  1.00  0.00           H  
ATOM     90  N   VAL    28      -3.950  -8.750   3.740  1.00  0.00           N  
ATOM     91  CA  VAL    28      -2.680  -9.300   3.230  1.00  0.00           C  
ATOM     92  C   VAL    28      -2.450 -10.700   3.790  1.00  0.00           C  
ATOM     93  O   VAL    28      -2.230 -11.640   3.030  1.00  0.00           O  
ATOM     94  CB  VAL    28      -1.460  -8.420   3.570  1.00  0.00           C  
ATOM     95  CG1 VAL    28      -0.200  -8.910   2.860  1.00  0.00           C  
ATOM     96  CG2 VAL    28      -1.650  -6.940   3.210  1.00  0.00           C  
ATOM     97  H   VAL    28      -3.920  -7.930   4.350  1.00  0.00           H  
ATOM     98  HA  VAL    28      -2.750  -9.380   2.150  1.00  0.00           H  
ATOM     99  HB  VAL    28      -1.280  -8.470   4.650  1.00  0.00           H  
ATOM    100 1HG1 VAL    28       0.020  -9.940   3.130  1.00  0.00           H  
ATOM    101 2HG1 VAL    28      -0.340  -8.850   1.780  1.00  0.00           H  
ATOM    102 3HG1 VAL    28       0.650  -8.290   3.140  1.00  0.00           H  
ATOM    103 1HG2 VAL    28      -0.730  -6.390   3.440  1.00  0.00           H  
ATOM    104 2HG2 VAL    28      -1.860  -6.850   2.150  1.00  0.00           H  
ATOM    105 3HG2 VAL    28      -2.440  -6.500   3.810  1.00  0.00           H  
ATOM    106  N   ALA    29      -2.560 -10.870   5.110  1.00  0.00           N  
ATOM    107  CA  ALA    29      -2.350 -12.160   5.770  1.00  0.00           C  
ATOM    108  C   ALA    29      -3.380 -13.200   5.310  1.00  0.00           C  
ATOM    109  O   ALA    29      -3.010 -14.310   4.950  1.00  0.00           O  
ATOM    110  CB  ALA    29      -2.390 -11.940   7.290  1.00  0.00           C  
ATOM    111  H   ALA    29      -2.770 -10.070   5.690  1.00  0.00           H  
ATOM    112  HA  ALA    29      -1.360 -12.520   5.510  1.00  0.00           H  
ATOM    113  HB1 ALA    29      -2.200 -12.890   7.800  1.00  0.00           H  
ATOM    114  HB2 ALA    29      -1.630 -11.220   7.590  1.00  0.00           H  
ATOM    115  HB3 ALA    29      -3.370 -11.580   7.600  1.00  0.00           H  
ATOM    116  N   ALA    30      -4.660 -12.830   5.230  1.00  0.00           N  
ATOM    117  CA  ALA    30      -5.710 -13.690   4.690  1.00  0.00           C  
ATOM    118  C   ALA    30      -5.490 -14.080   3.210  1.00  0.00           C  
ATOM    119  O   ALA    30      -5.810 -15.210   2.830  1.00  0.00           O  
ATOM    120  CB  ALA    30      -7.050 -12.980   4.880  1.00  0.00           C  
ATOM    121  H   ALA    30      -4.920 -11.900   5.550  1.00  0.00           H  
ATOM    122  HA  ALA    30      -5.740 -14.620   5.280  1.00  0.00           H  
ATOM    123  HB1 ALA    30      -7.220 -12.800   5.950  1.00  0.00           H  
ATOM    124  HB2 ALA    30      -7.050 -12.020   4.360  1.00  0.00           H  
ATOM    125  HB3 ALA    30      -7.860 -13.600   4.500  1.00  0.00           H  
ATOM    126  N   SER    31      -4.910 -13.180   2.410  1.00  0.00           N  
ATOM    127  CA  SER    31      -4.550 -13.490   1.010  1.00  0.00           C  
ATOM    128  C   SER    31      -3.420 -14.530   0.940  1.00  0.00           C  
ATOM    129  O   SER    31      -3.560 -15.540   0.250  1.00  0.00           O  
ATOM    130  CB  SER    31      -4.140 -12.210   0.260  1.00  0.00           C  
ATOM    131  OG  SER    31      -5.200 -11.280   0.240  1.00  0.00           O  
ATOM    132  H   SER    31      -4.710 -12.260   2.760  1.00  0.00           H  
ATOM    133  HA  SER    31      -5.420 -13.920   0.510  1.00  0.00           H  
ATOM    134  HB1 SER    31      -3.880 -12.470  -0.770  1.00  0.00           H  
ATOM    135  HB2 SER    31      -3.260 -11.760   0.730  1.00  0.00           H  
ATOM    136  HG  SER    31      -5.280 -10.890   1.140  1.00  0.00           H  
ATOM    137  N   ILE    32      -2.330 -14.340   1.700  1.00  0.00           N  
ATOM    138  CA  ILE    32      -1.200 -15.270   1.790  1.00  0.00           C  
ATOM    139  C   ILE    32      -1.660 -16.660   2.280  1.00  0.00           C  
ATOM    140  O   ILE    32      -1.310 -17.680   1.690  1.00  0.00           O  
ATOM    141  CB  ILE    32      -0.100 -14.670   2.700  1.00  0.00           C  
ATOM    142  CG1 ILE    32       0.510 -13.410   2.030  1.00  0.00           C  
ATOM    143  CG2 ILE    32       1.020 -15.680   3.020  1.00  0.00           C  
ATOM    144  CD  ILE    32       1.460 -12.610   2.920  1.00  0.00           C  
ATOM    145  H   ILE    32      -2.300 -13.490   2.260  1.00  0.00           H  
ATOM    146  HA  ILE    32      -0.790 -15.410   0.790  1.00  0.00           H  
ATOM    147  HB  ILE    32      -0.560 -14.370   3.640  1.00  0.00           H  
ATOM    148 1HG1 ILE    32      -0.290 -12.740   1.730  1.00  0.00           H  
ATOM    149 2HG1 ILE    32       1.050 -13.710   1.130  1.00  0.00           H  
ATOM    150 1HG2 ILE    32       1.510 -16.000   2.090  1.00  0.00           H  
ATOM    151 2HG2 ILE    32       1.760 -15.240   3.690  1.00  0.00           H  
ATOM    152 3HG2 ILE    32       0.620 -16.560   3.520  1.00  0.00           H  
ATOM    153  HD1 ILE    32       0.960 -12.370   3.870  1.00  0.00           H  
ATOM    154  HD2 ILE    32       2.370 -13.170   3.120  1.00  0.00           H  
ATOM    155  HD3 ILE    32       1.730 -11.680   2.420  1.00  0.00           H  
ATOM    156  N   ILE    33      -2.480 -16.670   3.330  1.00  0.00           N  
ATOM    157  CA  ILE    33      -3.070 -17.880   3.930  1.00  0.00           C  
ATOM    158  C   ILE    33      -4.030 -18.560   2.940  1.00  0.00           C  
ATOM    159  O   ILE    33      -3.990 -19.790   2.820  1.00  0.00           O  
ATOM    160  CB  ILE    33      -3.720 -17.520   5.290  1.00  0.00           C  
ATOM    161  CG1 ILE    33      -2.600 -17.220   6.310  1.00  0.00           C  
ATOM    162  CG2 ILE    33      -4.650 -18.630   5.810  1.00  0.00           C  
ATOM    163  CD  ILE    33      -3.070 -16.570   7.620  1.00  0.00           C  
ATOM    164  H   ILE    33      -2.690 -15.780   3.770  1.00  0.00           H  
ATOM    165  HA  ILE    33      -2.270 -18.590   4.120  1.00  0.00           H  
ATOM    166  HB  ILE    33      -4.330 -16.610   5.160  1.00  0.00           H  
ATOM    167 1HG1 ILE    33      -1.860 -16.560   5.870  1.00  0.00           H  
ATOM    168 2HG1 ILE    33      -2.100 -18.160   6.560  1.00  0.00           H  
ATOM    169 1HG2 ILE    33      -5.480 -18.810   5.130  1.00  0.00           H  
ATOM    170 2HG2 ILE    33      -4.070 -19.540   5.940  1.00  0.00           H  
ATOM    171 3HG2 ILE    33      -5.080 -18.340   6.780  1.00  0.00           H  
ATOM    172  HD1 ILE    33      -3.600 -15.640   7.390  1.00  0.00           H  
ATOM    173  HD2 ILE    33      -3.720 -17.230   8.180  1.00  0.00           H  
ATOM    174  HD3 ILE    33      -2.200 -16.330   8.240  1.00  0.00           H  
ATOM    175  N   GLY    34      -4.850 -17.830   2.190  1.00  0.00           N  
ATOM    176  CA  GLY    34      -5.790 -18.370   1.200  1.00  0.00           C  
ATOM    177  C   GLY    34      -5.100 -19.060   0.020  1.00  0.00           C  
ATOM    178  O   GLY    34      -5.510 -20.150  -0.410  1.00  0.00           O  
ATOM    179  H   GLY    34      -4.820 -16.820   2.310  1.00  0.00           H  
ATOM    180  HA1 GLY    34      -6.360 -17.540   0.790  1.00  0.00           H  
ATOM    181  HA2 GLY    34      -6.460 -19.080   1.670  1.00  0.00           H  
ATOM    182  N   ILE    35      -3.990 -18.480  -0.470  1.00  0.00           N  
ATOM    183  CA  ILE    35      -3.140 -19.070  -1.510  1.00  0.00           C  
ATOM    184  C   ILE    35      -2.510 -20.390  -1.020  1.00  0.00           C  
ATOM    185  O   ILE    35      -2.600 -21.410  -1.710  1.00  0.00           O  
ATOM    186  CB  ILE    35      -2.090 -18.020  -1.970  1.00  0.00           C  
ATOM    187  CG1 ILE    35      -2.800 -16.860  -2.710  1.00  0.00           C  
ATOM    188  CG2 ILE    35      -1.000 -18.640  -2.870  1.00  0.00           C  
ATOM    189  CD  ILE    35      -1.930 -15.610  -2.890  1.00  0.00           C  
ATOM    190  H   ILE    35      -3.740 -17.570  -0.100  1.00  0.00           H  
ATOM    191  HA  ILE    35      -3.760 -19.320  -2.370  1.00  0.00           H  
ATOM    192  HB  ILE    35      -1.590 -17.630  -1.070  1.00  0.00           H  
ATOM    193 1HG1 ILE    35      -3.690 -16.560  -2.170  1.00  0.00           H  
ATOM    194 2HG1 ILE    35      -3.120 -17.210  -3.690  1.00  0.00           H  
ATOM    195 1HG2 ILE    35      -0.290 -17.890  -3.180  1.00  0.00           H  
ATOM    196 2HG2 ILE    35      -0.460 -19.410  -2.330  1.00  0.00           H  
ATOM    197 3HG2 ILE    35      -1.460 -19.080  -3.760  1.00  0.00           H  
ATOM    198  HD1 ILE    35      -1.590 -15.250  -1.910  1.00  0.00           H  
ATOM    199  HD2 ILE    35      -1.070 -15.820  -3.510  1.00  0.00           H  
ATOM    200  HD3 ILE    35      -2.520 -14.820  -3.350  1.00  0.00           H  
ATOM    201  N   LEU    36      -1.960 -20.390   0.200  1.00  0.00           N  
ATOM    202  CA  LEU    36      -1.420 -21.590   0.850  1.00  0.00           C  
ATOM    203  C   LEU    36      -2.490 -22.670   1.100  1.00  0.00           C  
ATOM    204  O   LEU    36      -2.250 -23.860   0.910  1.00  0.00           O  
ATOM    205  CB  LEU    36      -0.720 -21.150   2.160  1.00  0.00           C  
ATOM    206  CG  LEU    36      -0.150 -22.310   3.000  1.00  0.00           C  
ATOM    207  CD1 LEU    36       0.920 -23.100   2.260  1.00  0.00           C  
ATOM    208  CD2 LEU    36       0.470 -21.740   4.290  1.00  0.00           C  
ATOM    209  H   LEU    36      -1.940 -19.520   0.710  1.00  0.00           H  
ATOM    210  HA  LEU    36      -0.670 -22.030   0.190  1.00  0.00           H  
ATOM    211  HB1 LEU    36      -1.450 -20.620   2.760  1.00  0.00           H  
ATOM    212  HB2 LEU    36       0.080 -20.470   1.910  1.00  0.00           H  
ATOM    213  HG  LEU    36      -0.950 -22.980   3.290  1.00  0.00           H  
ATOM    214 1HD1 LEU    36       1.320 -23.880   2.910  1.00  0.00           H  
ATOM    215 2HD1 LEU    36       0.500 -23.580   1.380  1.00  0.00           H  
ATOM    216 3HD1 LEU    36       1.730 -22.440   1.950  1.00  0.00           H  
ATOM    217 1HD2 LEU    36      -0.280 -21.190   4.840  1.00  0.00           H  
ATOM    218 2HD2 LEU    36       0.840 -22.560   4.900  1.00  0.00           H  
ATOM    219 3HD2 LEU    36       1.300 -21.070   4.030  1.00  0.00           H  
ATOM    220  N   HIS    37      -3.710 -22.250   1.470  1.00  0.00           N  
ATOM    221  CA  HIS    37      -4.850 -23.120   1.770  1.00  0.00           C  
ATOM    222  C   HIS    37      -5.250 -23.970   0.550  1.00  0.00           C  
ATOM    223  O   HIS    37      -5.460 -25.170   0.700  1.00  0.00           O  
ATOM    224  CB  HIS    37      -5.980 -22.250   2.340  1.00  0.00           C  
ATOM    225  CG  HIS    37      -7.200 -22.930   2.900  1.00  0.00           C  
ATOM    226  CD2 HIS    37      -7.310 -24.230   3.280  1.00  0.00           C  
ATOM    227  ND1 HIS    37      -8.410 -22.270   3.170  1.00  0.00           N  
ATOM    228  CE1 HIS    37      -9.230 -23.220   3.660  1.00  0.00           C  
ATOM    229  NE2 HIS    37      -8.610 -24.400   3.730  1.00  0.00           N  
ATOM    230  H   HIS    37      -3.820 -21.260   1.660  1.00  0.00           H  
ATOM    231  HA  HIS    37      -4.530 -23.830   2.550  1.00  0.00           H  
ATOM    232  HB1 HIS    37      -6.310 -21.560   1.570  1.00  0.00           H  
ATOM    233  HB2 HIS    37      -5.570 -21.660   3.170  1.00  0.00           H  
ATOM    234  HD2 HIS    37      -6.550 -24.980   3.220  1.00  0.00           H  
ATOM    235  HE1 HIS    37     -10.270 -23.050   3.900  1.00  0.00           H  
ATOM    236  HE2 HIS    37      -9.050 -25.290   3.950  1.00  0.00           H  
ATOM    237  N   LEU    38      -5.260 -23.400  -0.670  1.00  0.00           N  
ATOM    238  CA  LEU    38      -5.470 -24.180  -1.900  1.00  0.00           C  
ATOM    239  C   LEU    38      -4.260 -25.070  -2.240  1.00  0.00           C  
ATOM    240  O   LEU    38      -4.440 -26.220  -2.640  1.00  0.00           O  
ATOM    241  CB  LEU    38      -5.860 -23.270  -3.080  1.00  0.00           C  
ATOM    242  CG  LEU    38      -6.080 -24.050  -4.410  1.00  0.00           C  
ATOM    243  CD1 LEU    38      -7.230 -25.050  -4.330  1.00  0.00           C  
ATOM    244  CD2 LEU    38      -6.390 -23.110  -5.570  1.00  0.00           C  
ATOM    245  H   LEU    38      -5.060 -22.410  -0.740  1.00  0.00           H  
ATOM    246  HA  LEU    38      -6.300 -24.850  -1.720  1.00  0.00           H  
ATOM    247  HB1 LEU    38      -5.070 -22.540  -3.250  1.00  0.00           H  
ATOM    248  HB2 LEU    38      -6.770 -22.730  -2.840  1.00  0.00           H  
ATOM    249  HG  LEU    38      -5.160 -24.580  -4.670  1.00  0.00           H  
ATOM    250 1HD1 LEU    38      -7.310 -25.590  -5.280  1.00  0.00           H  
ATOM    251 2HD1 LEU    38      -7.050 -25.780  -3.540  1.00  0.00           H  
ATOM    252 3HD1 LEU    38      -8.160 -24.530  -4.130  1.00  0.00           H  
ATOM    253 1HD2 LEU    38      -6.540 -23.690  -6.490  1.00  0.00           H  
ATOM    254 2HD2 LEU    38      -7.290 -22.540  -5.360  1.00  0.00           H  
ATOM    255 3HD2 LEU    38      -5.540 -22.450  -5.730  1.00  0.00           H  
ATOM    256  N   ILE    39      -3.030 -24.580  -2.080  1.00  0.00           N  
ATOM    257  CA  ILE    39      -1.810 -25.380  -2.370  1.00  0.00           C  
ATOM    258  C   ILE    39      -1.780 -26.650  -1.510  1.00  0.00           C  
ATOM    259  O   ILE    39      -1.600 -27.740  -2.040  1.00  0.00           O  
ATOM    260  CB  ILE    39      -0.550 -24.500  -2.220  1.00  0.00           C  
ATOM    261  CG1 ILE    39      -0.510 -23.490  -3.390  1.00  0.00           C  
ATOM    262  CG2 ILE    39       0.740 -25.360  -2.210  1.00  0.00           C  
ATOM    263  CD  ILE    39       0.450 -22.320  -3.180  1.00  0.00           C  
ATOM    264  H   ILE    39      -2.910 -23.630  -1.750  1.00  0.00           H  
ATOM    265  HA  ILE    39      -1.870 -25.710  -3.410  1.00  0.00           H  
ATOM    266  HB  ILE    39      -0.600 -23.960  -1.280  1.00  0.00           H  
ATOM    267 1HG1 ILE    39      -1.500 -23.070  -3.540  1.00  0.00           H  
ATOM    268 2HG1 ILE    39      -0.230 -24.010  -4.320  1.00  0.00           H  
ATOM    269 1HG2 ILE    39       0.780 -26.000  -1.340  1.00  0.00           H  
ATOM    270 2HG2 ILE    39       0.800 -25.960  -3.120  1.00  0.00           H  
ATOM    271 3HG2 ILE    39       1.620 -24.710  -2.170  1.00  0.00           H  
ATOM    272  HD1 ILE    39       0.360 -21.630  -4.010  1.00  0.00           H  
ATOM    273  HD2 ILE    39       0.180 -21.800  -2.250  1.00  0.00           H  
ATOM    274  HD3 ILE    39       1.480 -22.670  -3.120  1.00  0.00           H  
ATOM    275  N   LEU    40      -2.060 -26.530  -0.210  1.00  0.00           N  
ATOM    276  CA  LEU    40      -2.170 -27.670   0.710  1.00  0.00           C  
ATOM    277  C   LEU    40      -3.320 -28.630   0.330  1.00  0.00           C  
ATOM    278  O   LEU    40      -3.170 -29.840   0.510  1.00  0.00           O  
ATOM    279  CB  LEU    40      -2.360 -27.150   2.150  1.00  0.00           C  
ATOM    280  CG  LEU    40      -1.120 -26.460   2.750  1.00  0.00           C  
ATOM    281  CD1 LEU    40      -1.520 -25.800   4.080  1.00  0.00           C  
ATOM    282  CD2 LEU    40       0.000 -27.450   3.040  1.00  0.00           C  
ATOM    283  H   LEU    40      -2.200 -25.590   0.160  1.00  0.00           H  
ATOM    284  HA  LEU    40      -1.260 -28.250   0.660  1.00  0.00           H  
ATOM    285  HB1 LEU    40      -2.630 -27.990   2.780  1.00  0.00           H  
ATOM    286  HB2 LEU    40      -3.200 -26.440   2.150  1.00  0.00           H  
ATOM    287  HG  LEU    40      -0.760 -25.690   2.080  1.00  0.00           H  
ATOM    288 1HD1 LEU    40      -0.650 -25.290   4.510  1.00  0.00           H  
ATOM    289 2HD1 LEU    40      -2.290 -25.050   3.900  1.00  0.00           H  
ATOM    290 3HD1 LEU    40      -1.890 -26.550   4.780  1.00  0.00           H  
ATOM    291 1HD2 LEU    40       0.380 -27.870   2.110  1.00  0.00           H  
ATOM    292 2HD2 LEU    40       0.820 -26.940   3.530  1.00  0.00           H  
ATOM    293 3HD2 LEU    40      -0.350 -28.250   3.680  1.00  0.00           H  
ATOM    294  N   TRP    41      -4.420 -28.120  -0.240  1.00  0.00           N  
ATOM    295  CA  TRP    41      -5.550 -28.930  -0.730  1.00  0.00           C  
ATOM    296  C   TRP    41      -5.170 -29.750  -1.970  1.00  0.00           C  
ATOM    297  O   TRP    41      -5.440 -30.940  -2.040  1.00  0.00           O  
ATOM    298  CB  TRP    41      -6.750 -28.030  -1.010  1.00  0.00           C  
ATOM    299  CG  TRP    41      -8.070 -28.730  -1.210  1.00  0.00           C  
ATOM    300  CD1 TRP    41      -8.930 -29.080  -0.230  1.00  0.00           C  
ATOM    301  CD2 TRP    41      -8.680 -29.200  -2.460  1.00  0.00           C  
ATOM    302  CE2 TRP    41      -9.930 -29.800  -2.150  1.00  0.00           C  
ATOM    303  CE3 TRP    41      -8.290 -29.180  -3.820  1.00  0.00           C  
ATOM    304  NE1 TRP    41     -10.030 -29.700  -0.780  1.00  0.00           N  
ATOM    305  CZ2 TRP    41     -10.760 -30.380  -3.130  1.00  0.00           C  
ATOM    306  CZ3 TRP    41      -9.110 -29.760  -4.810  1.00  0.00           C  
ATOM    307  CH2 TRP    41     -10.340 -30.350  -4.470  1.00  0.00           C  
ATOM    308  H   TRP    41      -4.460 -27.120  -0.410  1.00  0.00           H  
ATOM    309  HA  TRP    41      -5.830 -29.640   0.060  1.00  0.00           H  
ATOM    310  HB1 TRP    41      -6.560 -27.440  -1.910  1.00  0.00           H  
ATOM    311  HB2 TRP    41      -6.880 -27.330  -0.200  1.00  0.00           H  
ATOM    312  HD1 TRP    41      -8.760 -28.910   0.830  1.00  0.00           H  
ATOM    313  HE1 TRP    41     -10.780 -30.110  -0.220  1.00  0.00           H  
ATOM    314  HE3 TRP    41      -7.350 -28.730  -4.100  1.00  0.00           H  
ATOM    315  HZ2 TRP    41     -11.700 -30.820  -2.860  1.00  0.00           H  
ATOM    316  HZ3 TRP    41      -8.790 -29.740  -5.840  1.00  0.00           H  
ATOM    317  HH2 TRP    41     -10.970 -30.770  -5.240  1.00  0.00           H  
ATOM    318  N   ILE    42      -4.470 -29.130  -2.930  1.00  0.00           N  
ATOM    319  CA  ILE    42      -4.000 -29.810  -4.150  1.00  0.00           C  
ATOM    320  C   ILE    42      -2.940 -30.870  -3.790  1.00  0.00           C  
ATOM    321  O   ILE    42      -2.990 -31.990  -4.320  1.00  0.00           O  
ATOM    322  CB  ILE    42      -3.530 -28.770  -5.180  1.00  0.00           C  
ATOM    323  CG1 ILE    42      -4.760 -27.980  -5.700  1.00  0.00           C  
ATOM    324  CG2 ILE    42      -2.790 -29.430  -6.370  1.00  0.00           C  
ATOM    325  CD  ILE    42      -4.430 -26.810  -6.630  1.00  0.00           C  
ATOM    326  H   ILE    42      -4.280 -28.140  -2.820  1.00  0.00           H  
ATOM    327  HA  ILE    42      -4.840 -30.360  -4.570  1.00  0.00           H  
ATOM    328  HB  ILE    42      -2.840 -28.080  -4.700  1.00  0.00           H  
ATOM    329 1HG1 ILE    42      -5.300 -27.560  -4.850  1.00  0.00           H  
ATOM    330 2HG1 ILE    42      -5.430 -28.660  -6.220  1.00  0.00           H  
ATOM    331 1HG2 ILE    42      -2.450 -28.690  -7.080  1.00  0.00           H  
ATOM    332 2HG2 ILE    42      -1.890 -29.970  -6.010  1.00  0.00           H  
ATOM    333 3HG2 ILE    42      -3.440 -30.150  -6.870  1.00  0.00           H  
ATOM    334  HD1 ILE    42      -5.350 -26.270  -6.860  1.00  0.00           H  
ATOM    335  HD2 ILE    42      -3.730 -26.140  -6.150  1.00  0.00           H  
ATOM    336  HD3 ILE    42      -4.010 -27.170  -7.570  1.00  0.00           H  
ATOM    337  N   LEU    43      -2.040 -30.580  -2.840  1.00  0.00           N  
ATOM    338  CA  LEU    43      -1.090 -31.560  -2.290  1.00  0.00           C  
ATOM    339  C   LEU    43      -1.770 -32.730  -1.570  1.00  0.00           C  
ATOM    340  O   LEU    43      -1.280 -33.860  -1.650  1.00  0.00           O  
ATOM    341  CB  LEU    43      -0.120 -30.840  -1.320  1.00  0.00           C  
ATOM    342  CG  LEU    43       0.920 -29.940  -2.010  1.00  0.00           C  
ATOM    343  CD1 LEU    43       1.660 -29.120  -0.950  1.00  0.00           C  
ATOM    344  CD2 LEU    43       1.950 -30.760  -2.780  1.00  0.00           C  
ATOM    345  H   LEU    43      -2.030 -29.640  -2.460  1.00  0.00           H  
ATOM    346  HA  LEU    43      -0.530 -31.990  -3.110  1.00  0.00           H  
ATOM    347  HB1 LEU    43       0.410 -31.590  -0.730  1.00  0.00           H  
ATOM    348  HB2 LEU    43      -0.710 -30.250  -0.630  1.00  0.00           H  
ATOM    349  HG  LEU    43       0.420 -29.260  -2.690  1.00  0.00           H  
ATOM    350 1HD1 LEU    43       0.950 -28.490  -0.420  1.00  0.00           H  
ATOM    351 2HD1 LEU    43       2.170 -29.780  -0.250  1.00  0.00           H  
ATOM    352 3HD1 LEU    43       2.400 -28.480  -1.440  1.00  0.00           H  
ATOM    353 1HD2 LEU    43       2.690 -30.090  -3.200  1.00  0.00           H  
ATOM    354 2HD2 LEU    43       2.430 -31.470  -2.110  1.00  0.00           H  
ATOM    355 3HD2 LEU    43       1.460 -31.300  -3.590  1.00  0.00           H  
ATOM    356  N   ASP    44      -2.910 -32.500  -0.910  1.00  0.00           N  
ATOM    357  CA  ASP    44      -3.720 -33.560  -0.280  1.00  0.00           C  
ATOM    358  C   ASP    44      -4.470 -34.420  -1.320  1.00  0.00           C  
ATOM    359  O   ASP    44      -4.610 -35.630  -1.140  1.00  0.00           O  
ATOM    360  CB  ASP    44      -4.710 -32.900   0.690  1.00  0.00           C  
ATOM    361  CG  ASP    44      -5.440 -33.930   1.550  1.00  0.00           C  
ATOM    362  OD1 ASP    44      -6.680 -33.830   1.660  1.00  0.00           O  
ATOM    363  OD2 ASP    44      -4.780 -34.820   2.130  1.00  0.00           O1-
ATOM    364  H   ASP    44      -3.240 -31.550  -0.840  1.00  0.00           H  
ATOM    365  HA  ASP    44      -3.050 -34.210   0.280  1.00  0.00           H  
ATOM    366  HB1 ASP    44      -5.430 -32.310   0.130  1.00  0.00           H  
ATOM    367  HB2 ASP    44      -4.170 -32.230   1.350  1.00  0.00           H  
ATOM    368  N   ARG    45      -4.920 -33.780  -2.410  1.00  0.00           N  
ATOM    369  CA  ARG    45      -5.830 -34.380  -3.420  1.00  0.00           C  
ATOM    370  C   ARG    45      -5.140 -35.070  -4.590  1.00  0.00           C  
ATOM    371  O   ARG    45      -5.740 -35.950  -5.210  1.00  0.00           O  
ATOM    372  CB  ARG    45      -6.810 -33.270  -3.870  1.00  0.00           C  
ATOM    373  CG  ARG    45      -7.890 -33.720  -4.870  1.00  0.00           C  
ATOM    374  CD  ARG    45      -8.690 -34.950  -4.370  1.00  0.00           C  
ATOM    375  NE  ARG    45      -9.650 -35.400  -5.370  1.00  0.00           N  
ATOM    376  CZ  ARG    45      -9.420 -36.070  -6.480  1.00  0.00           C  
ATOM    377  NH1 ARG    45      -8.240 -36.460  -6.870  1.00  0.00           N1+
ATOM    378  NH2 ARG    45     -10.430 -36.360  -7.240  1.00  0.00           N  
ATOM    379  H   ARG    45      -4.790 -32.780  -2.440  1.00  0.00           H  
ATOM    380  HA  ARG    45      -6.410 -35.150  -2.910  1.00  0.00           H  
ATOM    381  HB1 ARG    45      -6.250 -32.460  -4.330  1.00  0.00           H  
ATOM    382  HB2 ARG    45      -7.310 -32.870  -2.990  1.00  0.00           H  
ATOM    383  HG1 ARG    45      -7.410 -33.960  -5.820  1.00  0.00           H  
ATOM    384  HG2 ARG    45      -8.580 -32.900  -5.040  1.00  0.00           H  
ATOM    385  HD1 ARG    45      -9.220 -34.670  -3.460  1.00  0.00           H  
ATOM    386  HD2 ARG    45      -8.020 -35.780  -4.120  1.00  0.00           H  
ATOM    387  HE  ARG    45     -10.630 -35.190  -5.180  1.00  0.00           H  
ATOM    388 1HH1 ARG    45      -7.430 -36.250  -6.300  1.00  0.00           H  
ATOM    389 2HH1 ARG    45      -8.130 -36.910  -7.760  1.00  0.00           H  
ATOM    390 1HH2 ARG    45     -11.340 -36.040  -6.950  1.00  0.00           H  
ATOM    391 2HH2 ARG    45     -10.310 -36.880  -8.100  1.00  0.00           H  
ATOM    392  N   LEU    46      -3.870 -34.740  -4.900  1.00  0.00           N  
ATOM    393  CA  LEU    46      -3.050 -35.480  -5.850  1.00  0.00           C  
ATOM    394  C   LEU    46      -2.410 -36.720  -5.170  1.00  0.00           C  
ATOM    395  O   LEU    46      -1.800 -36.590  -4.100  1.00  0.00           O  
ATOM    396  CB  LEU    46      -1.940 -34.570  -6.410  1.00  0.00           C  
ATOM    397  CG  LEU    46      -2.420 -33.460  -7.360  1.00  0.00           C  
ATOM    398  CD1 LEU    46      -1.270 -32.540  -7.720  1.00  0.00           C  
ATOM    399  CD2 LEU    46      -2.980 -34.030  -8.670  1.00  0.00           C  
ATOM    400  H   LEU    46      -3.460 -33.970  -4.380  1.00  0.00           H  
ATOM    401  HA  LEU    46      -3.670 -35.820  -6.670  1.00  0.00           H  
ATOM    402  HB1 LEU    46      -1.210 -35.180  -6.940  1.00  0.00           H  
ATOM    403  HB2 LEU    46      -1.430 -34.080  -5.580  1.00  0.00           H  
ATOM    404  HG  LEU    46      -3.200 -32.880  -6.880  1.00  0.00           H  
ATOM    405 1HD1 LEU    46      -1.640 -31.730  -8.350  1.00  0.00           H  
ATOM    406 2HD1 LEU    46      -0.850 -32.120  -6.810  1.00  0.00           H  
ATOM    407 3HD1 LEU    46      -0.490 -33.090  -8.250  1.00  0.00           H  
ATOM    408 1HD2 LEU    46      -3.240 -33.220  -9.350  1.00  0.00           H  
ATOM    409 2HD2 LEU    46      -2.240 -34.670  -9.150  1.00  0.00           H  
ATOM    410 3HD2 LEU    46      -3.890 -34.620  -8.480  1.00  0.00           H  
TER   
ATOM    411  N   NME    46      -2.500 -37.920  -5.740  1.00  0.00           N  
ATOM    412  CH3 NME    46      -3.150 -38.270  -6.990  1.00  0.00           C  
ATOM    413  H   NME    46      -2.010 -38.670  -5.240  1.00  0.00           H  
ATOM    414 1HH3 NME    46      -2.740 -37.690  -7.810  1.00  0.00           H  
ATOM    415 2HH3 NME    46      -3.010 -39.330  -7.200  1.00  0.00           H  
ATOM    416 3HH3 NME    46      -4.230 -38.070  -6.910  1.00  0.00           H  
ATOM    417  C   ACE   121      -5.920   0.250   4.460  1.00  0.00           C  
ATOM    418  O   ACE   121      -6.040   0.050   5.670  1.00  0.00           O  
ATOM    419  CH3 ACE   121      -4.550   0.490   3.890  1.00  0.00           C  
ATOM    420 1HH3 ACE   121      -4.490   1.500   3.510  1.00  0.00           H  
ATOM    421 2HH3 ACE   121      -3.800   0.350   4.660  1.00  0.00           H  
ATOM    422 3HH3 ACE   121      -4.360  -0.210   3.070  1.00  0.00           H  
ATOM    423  N   SER   122      -6.950   0.240   3.610  1.00  0.00           N  
ATOM    424  CA  SER   122      -8.350   0.060   4.020  1.00  0.00           C  
ATOM    425  C   SER   122      -9.150  -0.810   3.050  1.00  0.00           C  
ATOM    426  O   SER   122      -9.000  -0.690   1.830  1.00  0.00           O  
ATOM    427  CB  SER   122      -9.050   1.430   4.150  1.00  0.00           C  
ATOM    428  OG  SER   122      -8.500   2.180   5.220  1.00  0.00           O  
ATOM    429  H   SER   122      -6.760   0.410   2.620  1.00  0.00           H  
ATOM    430  HA  SER   122      -8.370  -0.410   4.990  1.00  0.00           H  
ATOM    431  HB1 SER   122     -10.110   1.250   4.350  1.00  0.00           H  
ATOM    432  HB2 SER   122      -8.960   1.980   3.220  1.00  0.00           H  
ATOM    433  HG  SER   122      -9.110   2.950   5.360  1.00  0.00           H  
ATOM    434  N   SER   123     -10.030  -1.660   3.590  1.00  0.00           N  
ATOM    435  CA  SER   123     -10.940  -2.550   2.810  1.00  0.00           C  
ATOM    436  C   SER   123     -12.370  -2.560   3.370  1.00  0.00           C  
ATOM    437  O   SER   123     -12.620  -2.050   4.470  1.00  0.00           O  
ATOM    438  CB  SER   123     -10.370  -3.980   2.790  1.00  0.00           C  
ATOM    439  OG  SER   123      -9.130  -4.020   2.120  1.00  0.00           O  
ATOM    440  H   SER   123     -10.070  -1.740   4.600  1.00  0.00           H  
ATOM    441  HA  SER   123     -10.990  -2.200   1.790  1.00  0.00           H  
ATOM    442  HB1 SER   123     -11.070  -4.640   2.290  1.00  0.00           H  
ATOM    443  HB2 SER   123     -10.250  -4.330   3.820  1.00  0.00           H  
ATOM    444  HG  SER   123      -9.330  -3.960   1.160  1.00  0.00           H  
ATOM    445  N   ASP   124     -13.330  -3.120   2.630  1.00  0.00           N  
ATOM    446  CA  ASP   124     -14.740  -3.220   3.040  1.00  0.00           C  
ATOM    447  C   ASP   124     -14.910  -4.040   4.350  1.00  0.00           C  
ATOM    448  O   ASP   124     -14.290  -5.100   4.490  1.00  0.00           O  
ATOM    449  CB  ASP   124     -15.550  -3.820   1.890  1.00  0.00           C  
ATOM    450  CG  ASP   124     -17.070  -3.770   2.070  1.00  0.00           C  
ATOM    451  OD1 ASP   124     -17.770  -3.190   1.210  1.00  0.00           O  
ATOM    452  OD2 ASP   124     -17.600  -4.330   3.060  1.00  0.00           O1-
ATOM    453  H   ASP   124     -13.070  -3.530   1.740  1.00  0.00           H  
ATOM    454  HA  ASP   124     -15.100  -2.200   3.200  1.00  0.00           H  
ATOM    455  HB1 ASP   124     -15.250  -4.860   1.740  1.00  0.00           H  
ATOM    456  HB2 ASP   124     -15.300  -3.280   0.970  1.00  0.00           H  
ATOM    457  N   PRO   125     -15.750  -3.620   5.310  1.00  0.00           N  
ATOM    458  CA  PRO   125     -16.040  -4.390   6.530  1.00  0.00           C  
ATOM    459  C   PRO   125     -16.450  -5.870   6.320  1.00  0.00           C  
ATOM    460  O   PRO   125     -16.140  -6.700   7.180  1.00  0.00           O  
ATOM    461  CB  PRO   125     -17.130  -3.590   7.230  1.00  0.00           C  
ATOM    462  CG  PRO   125     -16.810  -2.150   6.850  1.00  0.00           C  
ATOM    463  CD  PRO   125     -16.310  -2.280   5.410  1.00  0.00           C  
ATOM    464  HA  PRO   125     -15.140  -4.370   7.150  1.00  0.00           H  
ATOM    465  HB1 PRO   125     -18.110  -3.850   6.830  1.00  0.00           H  
ATOM    466  HB2 PRO   125     -17.110  -3.740   8.310  1.00  0.00           H  
ATOM    467  HG1 PRO   125     -17.690  -1.510   6.920  1.00  0.00           H  
ATOM    468  HG2 PRO   125     -16.000  -1.770   7.490  1.00  0.00           H  
ATOM    469  HD1 PRO   125     -17.150  -2.180   4.720  1.00  0.00           H  
ATOM    470  HD2 PRO   125     -15.570  -1.510   5.220  1.00  0.00           H  
ATOM    471  N   LEU   126     -17.090  -6.220   5.190  1.00  0.00           N  
ATOM    472  CA  LEU   126     -17.380  -7.630   4.850  1.00  0.00           C  
ATOM    473  C   LEU   126     -16.130  -8.380   4.360  1.00  0.00           C  
ATOM    474  O   LEU   126     -15.980  -9.570   4.660  1.00  0.00           O  
ATOM    475  CB  LEU   126     -18.510  -7.690   3.810  1.00  0.00           C  
ATOM    476  CG  LEU   126     -18.960  -9.110   3.410  1.00  0.00           C  
ATOM    477  CD1 LEU   126     -19.550  -9.900   4.590  1.00  0.00           C  
ATOM    478  CD2 LEU   126     -20.050  -9.020   2.340  1.00  0.00           C  
ATOM    479  H   LEU   126     -17.310  -5.500   4.520  1.00  0.00           H  
ATOM    480  HA  LEU   126     -17.720  -8.140   5.760  1.00  0.00           H  
ATOM    481  HB1 LEU   126     -18.180  -7.170   2.910  1.00  0.00           H  
ATOM    482  HB2 LEU   126     -19.380  -7.160   4.210  1.00  0.00           H  
ATOM    483  HG  LEU   126     -18.130  -9.670   3.000  1.00  0.00           H  
ATOM    484 1HD1 LEU   126     -19.900 -10.870   4.250  1.00  0.00           H  
ATOM    485 2HD1 LEU   126     -18.790 -10.060   5.350  1.00  0.00           H  
ATOM    486 3HD1 LEU   126     -20.400  -9.360   5.010  1.00  0.00           H  
ATOM    487 1HD2 LEU   126     -20.370 -10.030   2.050  1.00  0.00           H  
ATOM    488 2HD2 LEU   126     -20.910  -8.470   2.710  1.00  0.00           H  
ATOM    489 3HD2 LEU   126     -19.660  -8.510   1.460  1.00  0.00           H  
ATOM    490  N   VAL   127     -15.220  -7.700   3.670  1.00  0.00           N  
ATOM    491  CA  VAL   127     -13.930  -8.240   3.220  1.00  0.00           C  
ATOM    492  C   VAL   127     -13.040  -8.570   4.430  1.00  0.00           C  
ATOM    493  O   VAL   127     -12.410  -9.620   4.470  1.00  0.00           O  
ATOM    494  CB  VAL   127     -13.270  -7.260   2.230  1.00  0.00           C  
ATOM    495  CG1 VAL   127     -11.790  -7.520   1.970  1.00  0.00           C  
ATOM    496  CG2 VAL   127     -14.000  -7.320   0.890  1.00  0.00           C  
ATOM    497  H   VAL   127     -15.380  -6.700   3.550  1.00  0.00           H  
ATOM    498  HA  VAL   127     -14.090  -9.180   2.710  1.00  0.00           H  
ATOM    499  HB  VAL   127     -13.340  -6.250   2.600  1.00  0.00           H  
ATOM    500 1HG1 VAL   127     -11.210  -7.340   2.880  1.00  0.00           H  
ATOM    501 2HG1 VAL   127     -11.650  -8.550   1.680  1.00  0.00           H  
ATOM    502 3HG1 VAL   127     -11.410  -6.870   1.190  1.00  0.00           H  
ATOM    503 1HG2 VAL   127     -13.610  -6.560   0.210  1.00  0.00           H  
ATOM    504 2HG2 VAL   127     -13.870  -8.280   0.410  1.00  0.00           H  
ATOM    505 3HG2 VAL   127     -15.070  -7.140   1.020  1.00  0.00           H  
ATOM    506  N   VAL   128     -13.050  -7.720   5.470  1.00  0.00           N  
ATOM    507  CA  VAL   128     -12.350  -8.000   6.730  1.00  0.00           C  
ATOM    508  C   VAL   128     -13.020  -9.150   7.500  1.00  0.00           C  
ATOM    509  O   VAL   128     -12.330 -10.040   8.000  1.00  0.00           O  
ATOM    510  CB  VAL   128     -12.210  -6.730   7.600  1.00  0.00           C  
ATOM    511  CG1 VAL   128     -11.390  -7.020   8.870  1.00  0.00           C  
ATOM    512  CG2 VAL   128     -11.490  -5.610   6.840  1.00  0.00           C  
ATOM    513  H   VAL   128     -13.560  -6.850   5.360  1.00  0.00           H  
ATOM    514  HA  VAL   128     -11.340  -8.340   6.490  1.00  0.00           H  
ATOM    515  HB  VAL   128     -13.200  -6.380   7.890  1.00  0.00           H  
ATOM    516 1HG1 VAL   128     -11.940  -7.710   9.520  1.00  0.00           H  
ATOM    517 2HG1 VAL   128     -10.430  -7.450   8.610  1.00  0.00           H  
ATOM    518 3HG1 VAL   128     -11.230  -6.090   9.430  1.00  0.00           H  
ATOM    519 1HG2 VAL   128     -11.360  -4.740   7.480  1.00  0.00           H  
ATOM    520 2HG2 VAL   128     -10.510  -5.950   6.510  1.00  0.00           H  
ATOM    521 3HG2 VAL   128     -12.060  -5.300   5.970  1.00  0.00           H  
ATOM    522  N   ALA   129     -14.350  -9.210   7.550  1.00  0.00           N  
ATOM    523  CA  ALA   129     -15.070 -10.330   8.190  1.00  0.00           C  
ATOM    524  C   ALA   129     -14.790 -11.680   7.510  1.00  0.00           C  
ATOM    525  O   ALA   129     -14.520 -12.670   8.190  1.00  0.00           O  
ATOM    526  CB  ALA   129     -16.570 -10.000   8.220  1.00  0.00           C  
ATOM    527  H   ALA   129     -14.900  -8.460   7.150  1.00  0.00           H  
ATOM    528  HA  ALA   129     -14.720 -10.410   9.220  1.00  0.00           H  
ATOM    529  HB1 ALA   129     -16.950  -9.910   7.210  1.00  0.00           H  
ATOM    530  HB2 ALA   129     -17.100 -10.800   8.740  1.00  0.00           H  
ATOM    531  HB3 ALA   129     -16.730  -9.080   8.780  1.00  0.00           H  
ATOM    532  N   ALA   130     -14.810 -11.720   6.170  1.00  0.00           N  
ATOM    533  CA  ALA   130     -14.480 -12.910   5.380  1.00  0.00           C  
ATOM    534  C   ALA   130     -13.000 -13.330   5.510  1.00  0.00           C  
ATOM    535  O   ALA   130     -12.710 -14.530   5.530  1.00  0.00           O  
ATOM    536  CB  ALA   130     -14.840 -12.640   3.920  1.00  0.00           C  
ATOM    537  H   ALA   130     -15.090 -10.890   5.660  1.00  0.00           H  
ATOM    538  HA  ALA   130     -15.090 -13.750   5.740  1.00  0.00           H  
ATOM    539  HB1 ALA   130     -14.640 -13.540   3.330  1.00  0.00           H  
ATOM    540  HB2 ALA   130     -15.900 -12.400   3.840  1.00  0.00           H  
ATOM    541  HB3 ALA   130     -14.250 -11.820   3.530  1.00  0.00           H  
ATOM    542  N   SER   131     -12.100 -12.350   5.640  1.00  0.00           N  
ATOM    543  CA  SER   131     -10.660 -12.570   5.880  1.00  0.00           C  
ATOM    544  C   SER   131     -10.450 -13.400   7.150  1.00  0.00           C  
ATOM    545  O   SER   131      -9.820 -14.460   7.080  1.00  0.00           O  
ATOM    546  CB  SER   131      -9.910 -11.250   6.000  1.00  0.00           C  
ATOM    547  OG  SER   131      -9.910 -10.560   4.770  1.00  0.00           O  
ATOM    548  H   SER   131     -12.420 -11.390   5.550  1.00  0.00           H  
ATOM    549  HA  SER   131     -10.240 -13.120   5.040  1.00  0.00           H  
ATOM    550  HB1 SER   131      -8.880 -11.440   6.290  1.00  0.00           H  
ATOM    551  HB2 SER   131     -10.360 -10.620   6.770  1.00  0.00           H  
ATOM    552  HG  SER   131     -10.820 -10.250   4.590  1.00  0.00           H  
ATOM    553  N   ILE   132     -11.060 -12.990   8.280  1.00  0.00           N  
ATOM    554  CA  ILE   132     -11.030 -13.720   9.550  1.00  0.00           C  
ATOM    555  C   ILE   132     -11.620 -15.140   9.380  1.00  0.00           C  
ATOM    556  O   ILE   132     -10.990 -16.130   9.770  1.00  0.00           O  
ATOM    557  CB  ILE   132     -11.820 -12.920  10.620  1.00  0.00           C  
ATOM    558  CG1 ILE   132     -11.120 -11.580  10.940  1.00  0.00           C  
ATOM    559  CG2 ILE   132     -12.030 -13.720  11.910  1.00  0.00           C  
ATOM    560  CD  ILE   132     -12.010 -10.550  11.650  1.00  0.00           C  
ATOM    561  H   ILE   132     -11.570 -12.120   8.240  1.00  0.00           H  
ATOM    562  HA  ILE   132     -10.000 -13.830   9.900  1.00  0.00           H  
ATOM    563  HB  ILE   132     -12.810 -12.690  10.210  1.00  0.00           H  
ATOM    564 1HG1 ILE   132     -10.780 -11.110  10.010  1.00  0.00           H  
ATOM    565 2HG1 ILE   132     -10.240 -11.770  11.550  1.00  0.00           H  
ATOM    566 1HG2 ILE   132     -12.610 -13.140  12.630  1.00  0.00           H  
ATOM    567 2HG2 ILE   132     -12.580 -14.640  11.730  1.00  0.00           H  
ATOM    568 3HG2 ILE   132     -11.060 -13.980  12.360  1.00  0.00           H  
ATOM    569  HD1 ILE   132     -11.470  -9.610  11.750  1.00  0.00           H  
ATOM    570  HD2 ILE   132     -12.910 -10.380  11.060  1.00  0.00           H  
ATOM    571  HD3 ILE   132     -12.290 -10.910  12.640  1.00  0.00           H  
ATOM    572  N   ILE   133     -12.790 -15.250   8.740  1.00  0.00           N  
ATOM    573  CA  ILE   133     -13.510 -16.520   8.570  1.00  0.00           C  
ATOM    574  C   ILE   133     -12.690 -17.560   7.780  1.00  0.00           C  
ATOM    575  O   ILE   133     -12.710 -18.740   8.120  1.00  0.00           O  
ATOM    576  CB  ILE   133     -14.900 -16.200   7.970  1.00  0.00           C  
ATOM    577  CG1 ILE   133     -15.790 -15.610   9.080  1.00  0.00           C  
ATOM    578  CG2 ILE   133     -15.580 -17.430   7.350  1.00  0.00           C  
ATOM    579  CD  ILE   133     -17.100 -14.950   8.590  1.00  0.00           C  
ATOM    580  H   ILE   133     -13.230 -14.390   8.450  1.00  0.00           H  
ATOM    581  HA  ILE   133     -13.670 -16.950   9.560  1.00  0.00           H  
ATOM    582  HB  ILE   133     -14.780 -15.470   7.170  1.00  0.00           H  
ATOM    583 1HG1 ILE   133     -15.240 -14.830   9.620  1.00  0.00           H  
ATOM    584 2HG1 ILE   133     -16.040 -16.380   9.800  1.00  0.00           H  
ATOM    585 1HG2 ILE   133     -15.680 -18.210   8.100  1.00  0.00           H  
ATOM    586 2HG2 ILE   133     -16.570 -17.180   6.970  1.00  0.00           H  
ATOM    587 3HG2 ILE   133     -15.000 -17.820   6.510  1.00  0.00           H  
ATOM    588  HD1 ILE   133     -16.870 -14.170   7.860  1.00  0.00           H  
ATOM    589  HD2 ILE   133     -17.760 -15.690   8.160  1.00  0.00           H  
ATOM    590  HD3 ILE   133     -17.600 -14.490   9.440  1.00  0.00           H  
ATOM    591  N   GLY   134     -11.910 -17.150   6.780  1.00  0.00           N  
ATOM    592  CA  GLY   134     -11.050 -18.080   6.030  1.00  0.00           C  
ATOM    593  C   GLY   134      -9.700 -18.380   6.680  1.00  0.00           C  
ATOM    594  O   GLY   134      -9.160 -19.460   6.460  1.00  0.00           O  
ATOM    595  H   GLY   134     -11.910 -16.160   6.530  1.00  0.00           H  
ATOM    596  HA1 GLY   134     -10.870 -17.670   5.050  1.00  0.00           H  
ATOM    597  HA2 GLY   134     -11.580 -19.020   5.890  1.00  0.00           H  
ATOM    598  N   ILE   135      -9.180 -17.500   7.550  1.00  0.00           N  
ATOM    599  CA  ILE   135      -8.030 -17.800   8.410  1.00  0.00           C  
ATOM    600  C   ILE   135      -8.400 -18.940   9.370  1.00  0.00           C  
ATOM    601  O   ILE   135      -7.680 -19.930   9.470  1.00  0.00           O  
ATOM    602  CB  ILE   135      -7.530 -16.530   9.140  1.00  0.00           C  
ATOM    603  CG1 ILE   135      -6.870 -15.560   8.130  1.00  0.00           C  
ATOM    604  CG2 ILE   135      -6.540 -16.870  10.270  1.00  0.00           C  
ATOM    605  CD  ILE   135      -6.670 -14.140   8.660  1.00  0.00           C  
ATOM    606  H   ILE   135      -9.660 -16.610   7.690  1.00  0.00           H  
ATOM    607  HA  ILE   135      -7.220 -18.170   7.790  1.00  0.00           H  
ATOM    608  HB  ILE   135      -8.390 -16.030   9.600  1.00  0.00           H  
ATOM    609 1HG1 ILE   135      -7.480 -15.500   7.230  1.00  0.00           H  
ATOM    610 2HG1 ILE   135      -5.910 -15.970   7.830  1.00  0.00           H  
ATOM    611 1HG2 ILE   135      -6.200 -15.960  10.770  1.00  0.00           H  
ATOM    612 2HG2 ILE   135      -7.020 -17.480  11.030  1.00  0.00           H  
ATOM    613 3HG2 ILE   135      -5.680 -17.410   9.870  1.00  0.00           H  
ATOM    614  HD1 ILE   135      -6.020 -14.130   9.540  1.00  0.00           H  
ATOM    615  HD2 ILE   135      -6.200 -13.520   7.900  1.00  0.00           H  
ATOM    616  HD3 ILE   135      -7.630 -13.700   8.930  1.00  0.00           H  
ATOM    617  N   LEU   136      -9.590 -18.850   9.980  1.00  0.00           N  
ATOM    618  CA  LEU   136     -10.180 -19.950  10.780  1.00  0.00           C  
ATOM    619  C   LEU   136     -10.390 -21.220   9.930  1.00  0.00           C  
ATOM    620  O   LEU   136     -10.140 -22.320  10.420  1.00  0.00           O  
ATOM    621  CB  LEU   136     -11.480 -19.430  11.420  1.00  0.00           C  
ATOM    622  CG  LEU   136     -12.230 -20.460  12.280  1.00  0.00           C  
ATOM    623  CD1 LEU   136     -11.410 -20.940  13.470  1.00  0.00           C  
ATOM    624  CD2 LEU   136     -13.530 -19.850  12.800  1.00  0.00           C  
ATOM    625  H   LEU   136     -10.120 -17.990   9.880  1.00  0.00           H  
ATOM    626  HA  LEU   136      -9.470 -20.190  11.570  1.00  0.00           H  
ATOM    627  HB1 LEU   136     -12.150 -19.090  10.620  1.00  0.00           H  
ATOM    628  HB2 LEU   136     -11.240 -18.560  12.030  1.00  0.00           H  
ATOM    629  HG  LEU   136     -12.500 -21.320  11.650  1.00  0.00           H  
ATOM    630 1HD1 LEU   136     -12.010 -21.610  14.090  1.00  0.00           H  
ATOM    631 2HD1 LEU   136     -10.530 -21.490  13.130  1.00  0.00           H  
ATOM    632 3HD1 LEU   136     -11.090 -20.100  14.070  1.00  0.00           H  
ATOM    633 1HD2 LEU   136     -13.310 -18.970  13.420  1.00  0.00           H  
ATOM    634 2HD2 LEU   136     -14.150 -19.530  11.970  1.00  0.00           H  
ATOM    635 3HD2 LEU   136     -14.080 -20.580  13.390  1.00  0.00           H  
ATOM    636  N   HIS   137     -10.810 -21.100   8.670  1.00  0.00           N  
ATOM    637  CA  HIS   137     -11.030 -22.270   7.790  1.00  0.00           C  
ATOM    638  C   HIS   137      -9.760 -23.100   7.570  1.00  0.00           C  
ATOM    639  O   HIS   137      -9.830 -24.320   7.660  1.00  0.00           O  
ATOM    640  CB  HIS   137     -11.660 -21.780   6.470  1.00  0.00           C  
ATOM    641  CG  HIS   137     -12.340 -22.830   5.610  1.00  0.00           C  
ATOM    642  CD2 HIS   137     -12.420 -24.180   5.840  1.00  0.00           C  
ATOM    643  ND1 HIS   137     -13.050 -22.530   4.450  1.00  0.00           N  
ATOM    644  CE1 HIS   137     -13.510 -23.700   3.980  1.00  0.00           C  
ATOM    645  NE2 HIS   137     -13.150 -24.700   4.800  1.00  0.00           N  
ATOM    646  H   HIS   137     -11.060 -20.180   8.340  1.00  0.00           H  
ATOM    647  HA  HIS   137     -11.750 -22.920   8.290  1.00  0.00           H  
ATOM    648  HB1 HIS   137     -10.890 -21.310   5.850  1.00  0.00           H  
ATOM    649  HB2 HIS   137     -12.410 -21.030   6.700  1.00  0.00           H  
ATOM    650  HD2 HIS   137     -12.000 -24.730   6.660  1.00  0.00           H  
ATOM    651  HE1 HIS   137     -14.100 -23.820   3.080  1.00  0.00           H  
ATOM    652  HE2 HIS   137     -13.390 -25.680   4.670  1.00  0.00           H  
ATOM    653  N   LEU   138      -8.580 -22.480   7.380  1.00  0.00           N  
ATOM    654  CA  LEU   138      -7.330 -23.260   7.320  1.00  0.00           C  
ATOM    655  C   LEU   138      -7.000 -23.900   8.680  1.00  0.00           C  
ATOM    656  O   LEU   138      -6.660 -25.080   8.720  1.00  0.00           O  
ATOM    657  CB  LEU   138      -6.160 -22.380   6.800  1.00  0.00           C  
ATOM    658  CG  LEU   138      -4.810 -23.140   6.770  1.00  0.00           C  
ATOM    659  CD1 LEU   138      -4.820 -24.370   5.850  1.00  0.00           C  
ATOM    660  CD2 LEU   138      -3.670 -22.240   6.290  1.00  0.00           C  
ATOM    661  H   LEU   138      -8.560 -21.470   7.310  1.00  0.00           H  
ATOM    662  HA  LEU   138      -7.480 -24.060   6.610  1.00  0.00           H  
ATOM    663  HB1 LEU   138      -6.050 -21.510   7.440  1.00  0.00           H  
ATOM    664  HB2 LEU   138      -6.400 -22.040   5.790  1.00  0.00           H  
ATOM    665  HG  LEU   138      -4.560 -23.460   7.770  1.00  0.00           H  
ATOM    666 1HD1 LEU   138      -3.840 -24.870   5.900  1.00  0.00           H  
ATOM    667 2HD1 LEU   138      -5.570 -25.080   6.170  1.00  0.00           H  
ATOM    668 3HD1 LEU   138      -5.010 -24.060   4.830  1.00  0.00           H  
ATOM    669 1HD2 LEU   138      -2.740 -22.800   6.250  1.00  0.00           H  
ATOM    670 2HD2 LEU   138      -3.900 -21.850   5.300  1.00  0.00           H  
ATOM    671 3HD2 LEU   138      -3.550 -21.420   7.000  1.00  0.00           H  
ATOM    672  N   ILE   139      -7.150 -23.170   9.790  1.00  0.00           N  
ATOM    673  CA  ILE   139      -6.880 -23.670  11.150  1.00  0.00           C  
ATOM    674  C   ILE   139      -7.730 -24.910  11.460  1.00  0.00           C  
ATOM    675  O   ILE   139      -7.220 -25.890  12.020  1.00  0.00           O  
ATOM    676  CB  ILE   139      -7.080 -22.530  12.180  1.00  0.00           C  
ATOM    677  CG1 ILE   139      -6.020 -21.420  11.970  1.00  0.00           C  
ATOM    678  CG2 ILE   139      -7.020 -23.050  13.640  1.00  0.00           C  
ATOM    679  CD  ILE   139      -6.340 -20.110  12.690  1.00  0.00           C  
ATOM    680  H   ILE   139      -7.460 -22.210   9.690  1.00  0.00           H  
ATOM    681  HA  ILE   139      -5.840 -23.990  11.190  1.00  0.00           H  
ATOM    682  HB  ILE   139      -8.070 -22.100  12.030  1.00  0.00           H  
ATOM    683 1HG1 ILE   139      -5.930 -21.200  10.910  1.00  0.00           H  
ATOM    684 2HG1 ILE   139      -5.050 -21.780  12.320  1.00  0.00           H  
ATOM    685 1HG2 ILE   139      -7.170 -22.220  14.330  1.00  0.00           H  
ATOM    686 2HG2 ILE   139      -7.800 -23.780  13.820  1.00  0.00           H  
ATOM    687 3HG2 ILE   139      -6.040 -23.490  13.830  1.00  0.00           H  
ATOM    688  HD1 ILE   139      -7.340 -19.760  12.420  1.00  0.00           H  
ATOM    689  HD2 ILE   139      -6.290 -20.230  13.760  1.00  0.00           H  
ATOM    690  HD3 ILE   139      -5.630 -19.340  12.390  1.00  0.00           H  
ATOM    691  N   LEU   140      -9.000 -24.910  11.050  1.00  0.00           N  
ATOM    692  CA  LEU   140      -9.910 -26.040  11.180  1.00  0.00           C  
ATOM    693  C   LEU   140      -9.620 -27.190  10.210  1.00  0.00           C  
ATOM    694  O   LEU   140      -9.770 -28.350  10.590  1.00  0.00           O  
ATOM    695  CB  LEU   140     -11.370 -25.570  11.030  1.00  0.00           C  
ATOM    696  CG  LEU   140     -11.870 -24.620  12.140  1.00  0.00           C  
ATOM    697  CD1 LEU   140     -13.320 -24.190  11.830  1.00  0.00           C  
ATOM    698  CD2 LEU   140     -11.850 -25.250  13.530  1.00  0.00           C  
ATOM    699  H   LEU   140      -9.370 -24.060  10.630  1.00  0.00           H  
ATOM    700  HA  LEU   140      -9.800 -26.470  12.190  1.00  0.00           H  
ATOM    701  HB1 LEU   140     -12.030 -26.450  11.020  1.00  0.00           H  
ATOM    702  HB2 LEU   140     -11.480 -25.070  10.060  1.00  0.00           H  
ATOM    703  HG  LEU   140     -11.260 -23.720  12.160  1.00  0.00           H  
ATOM    704 1HD1 LEU   140     -13.660 -23.500  12.600  1.00  0.00           H  
ATOM    705 2HD1 LEU   140     -13.340 -23.690  10.870  1.00  0.00           H  
ATOM    706 3HD1 LEU   140     -13.960 -25.070  11.820  1.00  0.00           H  
ATOM    707 1HD2 LEU   140     -10.820 -25.430  13.830  1.00  0.00           H  
ATOM    708 2HD2 LEU   140     -12.280 -24.560  14.240  1.00  0.00           H  
ATOM    709 3HD2 LEU   140     -12.400 -26.180  13.530  1.00  0.00           H  
ATOM    710  N   TRP   141      -9.140 -26.910   8.990  1.00  0.00           N  
ATOM    711  CA  TRP   141      -8.730 -27.970   8.050  1.00  0.00           C  
ATOM    712  C   TRP   141      -7.430 -28.680   8.480  1.00  0.00           C  
ATOM    713  O   TRP   141      -7.320 -29.890   8.310  1.00  0.00           O  
ATOM    714  CB  TRP   141      -8.630 -27.420   6.630  1.00  0.00           C  
ATOM    715  CG  TRP   141      -8.300 -28.440   5.580  1.00  0.00           C  
ATOM    716  CD1 TRP   141      -9.180 -29.230   4.930  1.00  0.00           C  
ATOM    717  CD2 TRP   141      -6.990 -28.790   5.040  1.00  0.00           C  
ATOM    718  CE2 TRP   141      -7.160 -29.780   4.030  1.00  0.00           C  
ATOM    719  CE3 TRP   141      -5.660 -28.360   5.310  1.00  0.00           C  
ATOM    720  NE1 TRP   141      -8.510 -30.010   4.000  1.00  0.00           N  
ATOM    721  CZ2 TRP   141      -6.080 -30.290   3.300  1.00  0.00           C  
ATOM    722  CZ3 TRP   141      -4.580 -28.890   4.590  1.00  0.00           C  
ATOM    723  CH2 TRP   141      -4.780 -29.860   3.580  1.00  0.00           C  
ATOM    724  H   TRP   141      -9.070 -25.950   8.700  1.00  0.00           H  
ATOM    725  HA  TRP   141      -9.500 -28.740   8.050  1.00  0.00           H  
ATOM    726  HB1 TRP   141      -7.880 -26.630   6.600  1.00  0.00           H  
ATOM    727  HB2 TRP   141      -9.590 -26.950   6.360  1.00  0.00           H  
ATOM    728  HD1 TRP   141     -10.250 -29.230   5.080  1.00  0.00           H  
ATOM    729  HE1 TRP   141      -8.970 -30.650   3.360  1.00  0.00           H  
ATOM    730  HE3 TRP   141      -5.490 -27.610   6.070  1.00  0.00           H  
ATOM    731  HZ2 TRP   141      -6.250 -31.040   2.530  1.00  0.00           H  
ATOM    732  HZ3 TRP   141      -3.560 -28.560   4.820  1.00  0.00           H  
ATOM    733  HH2 TRP   141      -3.940 -30.260   3.050  1.00  0.00           H  
ATOM    734  N   ILE   142      -6.510 -27.960   9.150  1.00  0.00           N  
ATOM    735  CA  ILE   142      -5.320 -28.580   9.770  1.00  0.00           C  
ATOM    736  C   ILE   142      -5.760 -29.580  10.870  1.00  0.00           C  
ATOM    737  O   ILE   142      -5.210 -30.680  10.920  1.00  0.00           O  
ATOM    738  CB  ILE   142      -4.350 -27.490  10.290  1.00  0.00           C  
ATOM    739  CG1 ILE   142      -3.750 -26.700   9.100  1.00  0.00           C  
ATOM    740  CG2 ILE   142      -3.200 -28.110  11.090  1.00  0.00           C  
ATOM    741  CD  ILE   142      -3.100 -25.360   9.510  1.00  0.00           C  
ATOM    742  H   ILE   142      -6.640 -26.960   9.220  1.00  0.00           H  
ATOM    743  HA  ILE   142      -4.800 -29.160   9.020  1.00  0.00           H  
ATOM    744  HB  ILE   142      -4.910 -26.810  10.930  1.00  0.00           H  
ATOM    745 1HG1 ILE   142      -4.530 -26.460   8.380  1.00  0.00           H  
ATOM    746 2HG1 ILE   142      -3.010 -27.300   8.590  1.00  0.00           H  
ATOM    747 1HG2 ILE   142      -2.520 -27.340  11.460  1.00  0.00           H  
ATOM    748 2HG2 ILE   142      -3.590 -28.640  11.970  1.00  0.00           H  
ATOM    749 3HG2 ILE   142      -2.640 -28.810  10.470  1.00  0.00           H  
ATOM    750  HD1 ILE   142      -2.260 -25.540  10.180  1.00  0.00           H  
ATOM    751  HD2 ILE   142      -2.730 -24.860   8.620  1.00  0.00           H  
ATOM    752  HD3 ILE   142      -3.830 -24.730  10.000  1.00  0.00           H  
ATOM    753  N   LEU   143      -6.790 -29.270  11.670  1.00  0.00           N  
ATOM    754  CA  LEU   143      -7.380 -30.230  12.610  1.00  0.00           C  
ATOM    755  C   LEU   143      -8.160 -31.370  11.920  1.00  0.00           C  
ATOM    756  O   LEU   143      -8.260 -32.480  12.450  1.00  0.00           O  
ATOM    757  CB  LEU   143      -8.320 -29.490  13.600  1.00  0.00           C  
ATOM    758  CG  LEU   143      -7.680 -28.450  14.520  1.00  0.00           C  
ATOM    759  CD1 LEU   143      -8.770 -27.770  15.350  1.00  0.00           C  
ATOM    760  CD2 LEU   143      -6.660 -29.060  15.470  1.00  0.00           C  
ATOM    761  H   LEU   143      -7.190 -28.350  11.590  1.00  0.00           H  
ATOM    762  HA  LEU   143      -6.590 -30.710  13.190  1.00  0.00           H  
ATOM    763  HB1 LEU   143      -8.830 -30.230  14.210  1.00  0.00           H  
ATOM    764  HB2 LEU   143      -9.090 -28.990  13.010  1.00  0.00           H  
ATOM    765  HG  LEU   143      -7.190 -27.690  13.910  1.00  0.00           H  
ATOM    766 1HD1 LEU   143      -9.500 -27.310  14.700  1.00  0.00           H  
ATOM    767 2HD1 LEU   143      -9.270 -28.510  15.980  1.00  0.00           H  
ATOM    768 3HD1 LEU   143      -8.330 -27.000  15.990  1.00  0.00           H  
ATOM    769 1HD2 LEU   143      -7.130 -29.860  16.060  1.00  0.00           H  
ATOM    770 2HD2 LEU   143      -5.820 -29.470  14.910  1.00  0.00           H  
ATOM    771 3HD2 LEU   143      -6.280 -28.300  16.150  1.00  0.00           H  
ATOM    772  N   ASP   144      -8.700 -31.130  10.730  1.00  0.00           N  
ATOM    773  CA  ASP   144      -9.410 -32.150   9.920  1.00  0.00           C  
ATOM    774  C   ASP   144      -8.440 -33.150   9.240  1.00  0.00           C  
ATOM    775  O   ASP   144      -8.850 -34.260   8.900  1.00  0.00           O  
ATOM    776  CB  ASP   144     -10.280 -31.440   8.870  1.00  0.00           C  
ATOM    777  CG  ASP   144     -11.450 -32.310   8.400  1.00  0.00           C  
ATOM    778  OD1 ASP   144     -11.440 -32.810   7.260  1.00  0.00           O  
ATOM    779  OD2 ASP   144     -12.420 -32.460   9.160  1.00  0.00           O1-
ATOM    780  H   ASP   144      -8.650 -30.200  10.360  1.00  0.00           H  
ATOM    781  HA  ASP   144     -10.060 -32.710  10.580  1.00  0.00           H  
ATOM    782  HB1 ASP   144      -9.670 -31.140   8.020  1.00  0.00           H  
ATOM    783  HB2 ASP   144     -10.710 -30.540   9.310  1.00  0.00           H  
ATOM    784  N   ARG   145      -7.170 -32.760   9.060  1.00  0.00           N  
ATOM    785  CA  ARG   145      -6.110 -33.610   8.490  1.00  0.00           C  
ATOM    786  C   ARG   145      -5.210 -34.250   9.540  1.00  0.00           C  
ATOM    787  O   ARG   145      -5.060 -35.480   9.530  1.00  0.00           O  
ATOM    788  CB  ARG   145      -5.310 -32.820   7.440  1.00  0.00           C  
ATOM    789  CG  ARG   145      -6.110 -32.510   6.160  1.00  0.00           C  
ATOM    790  CD  ARG   145      -6.410 -33.770   5.310  1.00  0.00           C  
ATOM    791  NE  ARG   145      -7.540 -33.580   4.400  1.00  0.00           N  
ATOM    792  CZ  ARG   145      -8.820 -33.580   4.740  1.00  0.00           C  
ATOM    793  NH1 ARG   145      -9.220 -33.790   5.960  1.00  0.00           N1+
ATOM    794  NH2 ARG   145      -9.750 -33.370   3.850  1.00  0.00           N  
ATOM    795  H   ARG   145      -6.940 -31.800   9.300  1.00  0.00           H  
ATOM    796  HA  ARG   145      -6.560 -34.450   7.990  1.00  0.00           H  
ATOM    797  HB1 ARG   145      -4.420 -33.400   7.150  1.00  0.00           H  
ATOM    798  HB2 ARG   145      -4.960 -31.880   7.870  1.00  0.00           H  
ATOM    799  HG1 ARG   145      -5.530 -31.820   5.550  1.00  0.00           H  
ATOM    800  HG2 ARG   145      -7.040 -32.010   6.440  1.00  0.00           H  
ATOM    801  HD1 ARG   145      -6.620 -34.620   5.960  1.00  0.00           H  
ATOM    802  HD2 ARG   145      -5.520 -34.020   4.740  1.00  0.00           H  
ATOM    803  HE  ARG   145      -7.330 -33.560   3.400  1.00  0.00           H  
ATOM    804 1HH1 ARG   145      -8.550 -34.010   6.670  1.00  0.00           H  
ATOM    805 2HH1 ARG   145     -10.180 -33.590   6.220  1.00  0.00           H  
ATOM    806 1HH2 ARG   145      -9.490 -33.150   2.900  1.00  0.00           H  
ATOM    807 2HH2 ARG   145     -10.700 -33.620   4.090  1.00  0.00           H  
ATOM    808  N   LEU   146      -4.600 -33.460  10.430  1.00  0.00           N  
ATOM    809  CA  LEU   146      -3.620 -33.970  11.400  1.00  0.00           C  
ATOM    810  C   LEU   146      -4.320 -34.570  12.620  1.00  0.00           C  
ATOM    811  O   LEU   146      -5.130 -33.910  13.260  1.00  0.00           O  
ATOM    812  CB  LEU   146      -2.650 -32.850  11.800  1.00  0.00           C  
ATOM    813  CG  LEU   146      -1.930 -32.120  10.650  1.00  0.00           C  
ATOM    814  CD1 LEU   146      -0.920 -31.130  11.240  1.00  0.00           C  
ATOM    815  CD2 LEU   146      -1.170 -33.060   9.710  1.00  0.00           C  
ATOM    816  H   LEU   146      -4.820 -32.470  10.440  1.00  0.00           H  
ATOM    817  HA  LEU   146      -3.030 -34.740  10.910  1.00  0.00           H  
ATOM    818  HB1 LEU   146      -1.900 -33.280  12.470  1.00  0.00           H  
ATOM    819  HB2 LEU   146      -3.200 -32.100  12.360  1.00  0.00           H  
ATOM    820  HG  LEU   146      -2.660 -31.550  10.060  1.00  0.00           H  
ATOM    821 1HD1 LEU   146      -0.460 -30.560  10.440  1.00  0.00           H  
ATOM    822 2HD1 LEU   146      -1.420 -30.440  11.910  1.00  0.00           H  
ATOM    823 3HD1 LEU   146      -0.140 -31.670  11.780  1.00  0.00           H  
ATOM    824 1HD2 LEU   146      -0.460 -33.660  10.270  1.00  0.00           H  
ATOM    825 2HD2 LEU   146      -1.870 -33.720   9.200  1.00  0.00           H  
ATOM    826 3HD2 LEU   146      -0.650 -32.480   8.950  1.00  0.00           H  
TER   
ATOM    827  N   NME   146      -4.030 -35.810  13.040  1.00  0.00           N  
ATOM    828  CH3 NME   146      -3.110 -36.770  12.420  1.00  0.00           C  
ATOM    829  H   NME   146      -4.510 -36.110  13.870  1.00  0.00           H  
ATOM    830 1HH3 NME   146      -3.140 -37.720  12.960  1.00  0.00           H  
ATOM    831 2HH3 NME   146      -3.390 -36.950  11.380  1.00  0.00           H  
ATOM    832 3HH3 NME   146      -2.090 -36.390  12.450  1.00  0.00           H  
ATOM    833  C   ACE   221     -14.300   0.800   2.750  1.00  0.00           C  
ATOM    834  O   ACE   221     -15.520   0.770   2.890  1.00  0.00           O  
ATOM    835  CH3 ACE   221     -13.410   1.300   3.860  1.00  0.00           C  
ATOM    836 1HH3 ACE   221     -12.750   0.500   4.180  1.00  0.00           H  
ATOM    837 2HH3 ACE   221     -12.830   2.140   3.490  1.00  0.00           H  
ATOM    838 3HH3 ACE   221     -14.020   1.620   4.700  1.00  0.00           H  
ATOM    839  N   SER   222     -13.680   0.410   1.630  1.00  0.00           N  
ATOM    840  CA  SER   222     -14.350  -0.200   0.470  1.00  0.00           C  
ATOM    841  C   SER   222     -13.390  -1.100  -0.320  1.00  0.00           C  
ATOM    842  O   SER   222     -12.170  -1.000  -0.170  1.00  0.00           O  
ATOM    843  CB  SER   222     -14.960   0.880  -0.440  1.00  0.00           C  
ATOM    844  OG  SER   222     -14.000   1.840  -0.860  1.00  0.00           O  
ATOM    845  H   SER   222     -12.680   0.480   1.590  1.00  0.00           H  
ATOM    846  HA  SER   222     -15.170  -0.830   0.820  1.00  0.00           H  
ATOM    847  HB1 SER   222     -15.760   1.390   0.100  1.00  0.00           H  
ATOM    848  HB2 SER   222     -15.400   0.410  -1.320  1.00  0.00           H  
ATOM    849  HG  SER   222     -14.110   2.620  -0.260  1.00  0.00           H  
ATOM    850  N   SER   223     -13.940  -1.980  -1.170  1.00  0.00           N  
ATOM    851  CA  SER   223     -13.190  -2.960  -1.970  1.00  0.00           C  
ATOM    852  C   SER   223     -13.880  -3.200  -3.310  1.00  0.00           C  
ATOM    853  O   SER   223     -15.100  -3.020  -3.430  1.00  0.00           O  
ATOM    854  CB  SER   223     -13.090  -4.290  -1.220  1.00  0.00           C  
ATOM    855  OG  SER   223     -12.410  -4.140   0.010  1.00  0.00           O  
ATOM    856  H   SER   223     -14.950  -1.980  -1.250  1.00  0.00           H  
ATOM    857  HA  SER   223     -12.190  -2.580  -2.170  1.00  0.00           H  
ATOM    858  HB1 SER   223     -12.560  -5.010  -1.840  1.00  0.00           H  
ATOM    859  HB2 SER   223     -14.100  -4.670  -1.030  1.00  0.00           H  
ATOM    860  HG  SER   223     -11.470  -3.920  -0.200  1.00  0.00           H  
ATOM    861  N   ASP   224     -13.140  -3.660  -4.320  1.00  0.00           N  
ATOM    862  CA  ASP   224     -13.700  -3.930  -5.650  1.00  0.00           C  
ATOM    863  C   ASP   224     -14.730  -5.090  -5.620  1.00  0.00           C  
ATOM    864  O   ASP   224     -14.580  -6.020  -4.840  1.00  0.00           O  
ATOM    865  CB  ASP   224     -12.610  -4.260  -6.690  1.00  0.00           C  
ATOM    866  CG  ASP   224     -11.380  -3.360  -6.580  1.00  0.00           C  
ATOM    867  OD1 ASP   224     -11.190  -2.470  -7.430  1.00  0.00           O  
ATOM    868  OD2 ASP   224     -10.540  -3.620  -5.680  1.00  0.00           O1-
ATOM    869  H   ASP   224     -12.150  -3.810  -4.190  1.00  0.00           H  
ATOM    870  HA  ASP   224     -14.180  -3.020  -5.980  1.00  0.00           H  
ATOM    871  HB1 ASP   224     -13.030  -4.170  -7.690  1.00  0.00           H  
ATOM    872  HB2 ASP   224     -12.280  -5.290  -6.550  1.00  0.00           H  
ATOM    873  N   PRO   225     -15.750  -5.080  -6.510  1.00  0.00           N  
ATOM    874  CA  PRO   225     -16.830  -6.080  -6.480  1.00  0.00           C  
ATOM    875  C   PRO   225     -16.360  -7.540  -6.580  1.00  0.00           C  
ATOM    876  O   PRO   225     -16.990  -8.400  -5.960  1.00  0.00           O  
ATOM    877  CB  PRO   225     -17.760  -5.700  -7.630  1.00  0.00           C  
ATOM    878  CG  PRO   225     -17.560  -4.200  -7.780  1.00  0.00           C  
ATOM    879  CD  PRO   225     -16.070  -4.030  -7.460  1.00  0.00           C  
ATOM    880  HA  PRO   225     -17.380  -5.960  -5.540  1.00  0.00           H  
ATOM    881  HB1 PRO   225     -17.440  -6.190  -8.550  1.00  0.00           H  
ATOM    882  HB2 PRO   225     -18.790  -5.950  -7.400  1.00  0.00           H  
ATOM    883  HG1 PRO   225     -17.790  -3.840  -8.780  1.00  0.00           H  
ATOM    884  HG2 PRO   225     -18.150  -3.670  -7.030  1.00  0.00           H  
ATOM    885  HD1 PRO   225     -15.490  -4.170  -8.370  1.00  0.00           H  
ATOM    886  HD2 PRO   225     -15.910  -3.040  -7.050  1.00  0.00           H  
ATOM    887  N   LEU   226     -15.250  -7.820  -7.250  1.00  0.00           N  
ATOM    888  CA  LEU   226     -14.640  -9.160  -7.310  1.00  0.00           C  
ATOM    889  C   LEU   226     -14.140  -9.640  -5.940  1.00  0.00           C  
ATOM    890  O   LEU   226     -14.330 -10.800  -5.580  1.00  0.00           O  
ATOM    891  CB  LEU   226     -13.510  -9.130  -8.360  1.00  0.00           C  
ATOM    892  CG  LEU   226     -12.700 -10.430  -8.520  1.00  0.00           C  
ATOM    893  CD1 LEU   226     -13.580 -11.610  -8.950  1.00  0.00           C  
ATOM    894  CD2 LEU   226     -11.610 -10.230  -9.560  1.00  0.00           C  
ATOM    895  H   LEU   226     -14.810  -7.080  -7.780  1.00  0.00           H  
ATOM    896  HA  LEU   226     -15.400  -9.860  -7.660  1.00  0.00           H  
ATOM    897  HB1 LEU   226     -12.800  -8.340  -8.070  1.00  0.00           H  
ATOM    898  HB2 LEU   226     -13.930  -8.850  -9.320  1.00  0.00           H  
ATOM    899  HG  LEU   226     -12.220 -10.690  -7.560  1.00  0.00           H  
ATOM    900 1HD1 LEU   226     -14.090 -11.370  -9.880  1.00  0.00           H  
ATOM    901 2HD1 LEU   226     -12.960 -12.490  -9.110  1.00  0.00           H  
ATOM    902 3HD1 LEU   226     -14.310 -11.840  -8.180  1.00  0.00           H  
ATOM    903 1HD2 LEU   226     -11.000 -11.150  -9.630  1.00  0.00           H  
ATOM    904 2HD2 LEU   226     -12.060 -10.020 -10.530  1.00  0.00           H  
ATOM    905 3HD2 LEU   226     -10.970  -9.400  -9.260  1.00  0.00           H  
ATOM    906  N   VAL   227     -13.560  -8.740  -5.140  1.00  0.00           N  
ATOM    907  CA  VAL   227     -13.040  -9.010  -3.790  1.00  0.00           C  
ATOM    908  C   VAL   227     -14.200  -9.230  -2.810  1.00  0.00           C  
ATOM    909  O   VAL   227     -14.160 -10.100  -1.940  1.00  0.00           O  
ATOM    910  CB  VAL   227     -12.130  -7.850  -3.330  1.00  0.00           C  
ATOM    911  CG1 VAL   227     -11.440  -8.140  -1.990  1.00  0.00           C  
ATOM    912  CG2 VAL   227     -11.020  -7.550  -4.340  1.00  0.00           C  
ATOM    913  H   VAL   227     -13.540  -7.780  -5.460  1.00  0.00           H  
ATOM    914  HA  VAL   227     -12.460  -9.930  -3.810  1.00  0.00           H  
ATOM    915  HB  VAL   227     -12.740  -6.960  -3.200  1.00  0.00           H  
ATOM    916 1HG1 VAL   227     -10.870  -7.270  -1.670  1.00  0.00           H  
ATOM    917 2HG1 VAL   227     -12.170  -8.370  -1.220  1.00  0.00           H  
ATOM    918 3HG1 VAL   227     -10.770  -8.990  -2.110  1.00  0.00           H  
ATOM    919 1HG2 VAL   227     -10.350  -6.780  -3.950  1.00  0.00           H  
ATOM    920 2HG2 VAL   227     -10.440  -8.460  -4.530  1.00  0.00           H  
ATOM    921 3HG2 VAL   227     -11.440  -7.200  -5.280  1.00  0.00           H  
ATOM    922  N   VAL   228     -15.300  -8.490  -2.990  1.00  0.00           N  
ATOM    923  CA  VAL   228     -16.540  -8.660  -2.210  1.00  0.00           C  
ATOM    924  C   VAL   228     -17.270  -9.960  -2.590  1.00  0.00           C  
ATOM    925  O   VAL   228     -17.700 -10.700  -1.700  1.00  0.00           O  
ATOM    926  CB  VAL   228     -17.460  -7.420  -2.320  1.00  0.00           C  
ATOM    927  CG1 VAL   228     -18.690  -7.560  -1.420  1.00  0.00           C  
ATOM    928  CG2 VAL   228     -16.730  -6.140  -1.890  1.00  0.00           C  
ATOM    929  H   VAL   228     -15.280  -7.770  -3.700  1.00  0.00           H  
ATOM    930  HA  VAL   228     -16.270  -8.760  -1.160  1.00  0.00           H  
ATOM    931  HB  VAL   228     -17.790  -7.310  -3.360  1.00  0.00           H  
ATOM    932 1HG1 VAL   228     -19.290  -6.650  -1.470  1.00  0.00           H  
ATOM    933 2HG1 VAL   228     -19.310  -8.390  -1.750  1.00  0.00           H  
ATOM    934 3HG1 VAL   228     -18.380  -7.730  -0.390  1.00  0.00           H  
ATOM    935 1HG2 VAL   228     -15.890  -5.940  -2.550  1.00  0.00           H  
ATOM    936 2HG2 VAL   228     -17.410  -5.290  -1.950  1.00  0.00           H  
ATOM    937 3HG2 VAL   228     -16.370  -6.230  -0.870  1.00  0.00           H  
ATOM    938  N   ALA   229     -17.340 -10.320  -3.880  1.00  0.00           N  
ATOM    939  CA  ALA   229     -17.880 -11.600  -4.340  1.00  0.00           C  
ATOM    940  C   ALA   229     -17.080 -12.790  -3.780  1.00  0.00           C  
ATOM    941  O   ALA   229     -17.650 -13.710  -3.210  1.00  0.00           O  
ATOM    942  CB  ALA   229     -17.950 -11.590  -5.870  1.00  0.00           C  
ATOM    943  H   ALA   229     -17.000  -9.660  -4.580  1.00  0.00           H  
ATOM    944  HA  ALA   229     -18.900 -11.690  -3.950  1.00  0.00           H  
ATOM    945  HB1 ALA   229     -18.580 -10.770  -6.200  1.00  0.00           H  
ATOM    946  HB2 ALA   229     -16.960 -11.490  -6.280  1.00  0.00           H  
ATOM    947  HB3 ALA   229     -18.380 -12.530  -6.210  1.00  0.00           H  
ATOM    948  N   ALA   230     -15.740 -12.730  -3.860  1.00  0.00           N  
ATOM    949  CA  ALA   230     -14.850 -13.730  -3.260  1.00  0.00           C  
ATOM    950  C   ALA   230     -15.040 -13.850  -1.730  1.00  0.00           C  
ATOM    951  O   ALA   230     -14.900 -14.930  -1.170  1.00  0.00           O  
ATOM    952  CB  ALA   230     -13.410 -13.380  -3.610  1.00  0.00           C  
ATOM    953  H   ALA   230     -15.310 -11.970  -4.380  1.00  0.00           H  
ATOM    954  HA  ALA   230     -15.090 -14.710  -3.690  1.00  0.00           H  
ATOM    955  HB1 ALA   230     -12.730 -14.130  -3.190  1.00  0.00           H  
ATOM    956  HB2 ALA   230     -13.280 -13.380  -4.690  1.00  0.00           H  
ATOM    957  HB3 ALA   230     -13.150 -12.400  -3.230  1.00  0.00           H  
ATOM    958  N   SER   231     -15.400 -12.750  -1.060  1.00  0.00           N  
ATOM    959  CA  SER   231     -15.720 -12.730   0.380  1.00  0.00           C  
ATOM    960  C   SER   231     -17.040 -13.440   0.700  1.00  0.00           C  
ATOM    961  O   SER   231     -17.070 -14.280   1.590  1.00  0.00           O  
ATOM    962  CB  SER   231     -15.780 -11.280   0.890  1.00  0.00           C  
ATOM    963  OG  SER   231     -14.530 -10.680   0.710  1.00  0.00           O  
ATOM    964  H   SER   231     -15.470 -11.880  -1.580  1.00  0.00           H  
ATOM    965  HA  SER   231     -14.930 -13.250   0.920  1.00  0.00           H  
ATOM    966  HB1 SER   231     -16.040 -11.280   1.950  1.00  0.00           H  
ATOM    967  HB2 SER   231     -16.540 -10.710   0.360  1.00  0.00           H  
ATOM    968  HG  SER   231     -14.350 -10.560  -0.240  1.00  0.00           H  
ATOM    969  N   ILE   232     -18.110 -13.150  -0.050  1.00  0.00           N  
ATOM    970  CA  ILE   232     -19.420 -13.830   0.070  1.00  0.00           C  
ATOM    971  C   ILE   232     -19.240 -15.340  -0.160  1.00  0.00           C  
ATOM    972  O   ILE   232     -19.740 -16.150   0.630  1.00  0.00           O  
ATOM    973  CB  ILE   232     -20.420 -13.190  -0.920  1.00  0.00           C  
ATOM    974  CG1 ILE   232     -20.740 -11.730  -0.490  1.00  0.00           C  
ATOM    975  CG2 ILE   232     -21.740 -14.000  -1.010  1.00  0.00           C  
ATOM    976  CD  ILE   232     -21.450 -10.900  -1.560  1.00  0.00           C  
ATOM    977  H   ILE   232     -18.000 -12.440  -0.780  1.00  0.00           H  
ATOM    978  HA  ILE   232     -19.790 -13.700   1.090  1.00  0.00           H  
ATOM    979  HB  ILE   232     -19.970 -13.170  -1.910  1.00  0.00           H  
ATOM    980 1HG1 ILE   232     -19.820 -11.210  -0.250  1.00  0.00           H  
ATOM    981 2HG1 ILE   232     -21.350 -11.740   0.420  1.00  0.00           H  
ATOM    982 1HG2 ILE   232     -21.540 -15.000  -1.390  1.00  0.00           H  
ATOM    983 2HG2 ILE   232     -22.210 -14.070  -0.030  1.00  0.00           H  
ATOM    984 3HG2 ILE   232     -22.420 -13.530  -1.710  1.00  0.00           H  
ATOM    985  HD1 ILE   232     -22.440 -11.300  -1.760  1.00  0.00           H  
ATOM    986  HD2 ILE   232     -21.560  -9.870  -1.210  1.00  0.00           H  
ATOM    987  HD3 ILE   232     -20.860 -10.890  -2.480  1.00  0.00           H  
ATOM    988  N   ILE   233     -18.480 -15.710  -1.190  1.00  0.00           N  
ATOM    989  CA  ILE   233     -18.120 -17.080  -1.540  1.00  0.00           C  
ATOM    990  C   ILE   233     -17.260 -17.750  -0.440  1.00  0.00           C  
ATOM    991  O   ILE   233     -17.540 -18.870  -0.060  1.00  0.00           O  
ATOM    992  CB  ILE   233     -17.460 -17.060  -2.940  1.00  0.00           C  
ATOM    993  CG1 ILE   233     -18.570 -16.870  -4.000  1.00  0.00           C  
ATOM    994  CG2 ILE   233     -16.630 -18.320  -3.230  1.00  0.00           C  
ATOM    995  CD  ILE   233     -18.070 -16.470  -5.400  1.00  0.00           C  
ATOM    996  H   ILE   233     -18.150 -14.970  -1.810  1.00  0.00           H  
ATOM    997  HA  ILE   233     -19.030 -17.680  -1.610  1.00  0.00           H  
ATOM    998  HB  ILE   233     -16.780 -16.210  -2.990  1.00  0.00           H  
ATOM    999 1HG1 ILE   233     -19.250 -16.090  -3.680  1.00  0.00           H  
ATOM   1000 2HG1 ILE   233     -19.150 -17.790  -4.090  1.00  0.00           H  
ATOM   1001 1HG2 ILE   233     -17.220 -19.200  -3.050  1.00  0.00           H  
ATOM   1002 2HG2 ILE   233     -16.290 -18.320  -4.260  1.00  0.00           H  
ATOM   1003 3HG2 ILE   233     -15.750 -18.350  -2.590  1.00  0.00           H  
ATOM   1004  HD1 ILE   233     -18.920 -16.290  -6.050  1.00  0.00           H  
ATOM   1005  HD2 ILE   233     -17.470 -15.570  -5.330  1.00  0.00           H  
ATOM   1006  HD3 ILE   233     -17.470 -17.280  -5.840  1.00  0.00           H  
ATOM   1007  N   GLY   234     -16.280 -17.040   0.110  1.00  0.00           N  
ATOM   1008  CA  GLY   234     -15.390 -17.540   1.170  1.00  0.00           C  
ATOM   1009  C   GLY   234     -16.090 -17.820   2.500  1.00  0.00           C  
ATOM   1010  O   GLY   234     -15.730 -18.760   3.210  1.00  0.00           O  
ATOM   1011  H   GLY   234     -16.100 -16.110  -0.260  1.00  0.00           H  
ATOM   1012  HA1 GLY   234     -14.640 -16.780   1.360  1.00  0.00           H  
ATOM   1013  HA2 GLY   234     -14.900 -18.460   0.840  1.00  0.00           H  
ATOM   1014  N   ILE   235     -17.100 -17.010   2.840  1.00  0.00           N  
ATOM   1015  CA  ILE   235     -17.980 -17.240   3.990  1.00  0.00           C  
ATOM   1016  C   ILE   235     -18.850 -18.480   3.750  1.00  0.00           C  
ATOM   1017  O   ILE   235     -18.870 -19.390   4.590  1.00  0.00           O  
ATOM   1018  CB  ILE   235     -18.790 -15.960   4.310  1.00  0.00           C  
ATOM   1019  CG1 ILE   235     -17.850 -14.850   4.820  1.00  0.00           C  
ATOM   1020  CG2 ILE   235     -19.910 -16.240   5.340  1.00  0.00           C  
ATOM   1021  CD  ILE   235     -18.500 -13.470   4.950  1.00  0.00           C  
ATOM   1022  H   ILE   235     -17.290 -16.220   2.240  1.00  0.00           H  
ATOM   1023  HA  ILE   235     -17.360 -17.460   4.860  1.00  0.00           H  
ATOM   1024  HB  ILE   235     -19.270 -15.620   3.390  1.00  0.00           H  
ATOM   1025 1HG1 ILE   235     -17.010 -14.740   4.130  1.00  0.00           H  
ATOM   1026 2HG1 ILE   235     -17.440 -15.150   5.780  1.00  0.00           H  
ATOM   1027 1HG2 ILE   235     -20.620 -16.970   4.940  1.00  0.00           H  
ATOM   1028 2HG2 ILE   235     -19.470 -16.630   6.260  1.00  0.00           H  
ATOM   1029 3HG2 ILE   235     -20.460 -15.340   5.560  1.00  0.00           H  
ATOM   1030  HD1 ILE   235     -17.750 -12.740   5.230  1.00  0.00           H  
ATOM   1031  HD2 ILE   235     -18.940 -13.180   3.990  1.00  0.00           H  
ATOM   1032  HD3 ILE   235     -19.290 -13.480   5.710  1.00  0.00           H  
ATOM   1033  N   LEU   236     -19.500 -18.570   2.580  1.00  0.00           N  
ATOM   1034  CA  LEU   236     -20.300 -19.730   2.190  1.00  0.00           C  
ATOM   1035  C   LEU   236     -19.460 -21.030   2.180  1.00  0.00           C  
ATOM   1036  O   LEU   236     -19.950 -22.080   2.600  1.00  0.00           O  
ATOM   1037  CB  LEU   236     -20.940 -19.450   0.810  1.00  0.00           C  
ATOM   1038  CG  LEU   236     -21.840 -20.570   0.270  1.00  0.00           C  
ATOM   1039  CD1 LEU   236     -23.050 -20.830   1.170  1.00  0.00           C  
ATOM   1040  CD2 LEU   236     -22.340 -20.190  -1.120  1.00  0.00           C  
ATOM   1041  H   LEU   236     -19.430 -17.800   1.920  1.00  0.00           H  
ATOM   1042  HA  LEU   236     -21.100 -19.870   2.930  1.00  0.00           H  
ATOM   1043  HB1 LEU   236     -20.140 -19.270   0.090  1.00  0.00           H  
ATOM   1044  HB2 LEU   236     -21.530 -18.540   0.900  1.00  0.00           H  
ATOM   1045  HG  LEU   236     -21.260 -21.500   0.180  1.00  0.00           H  
ATOM   1046 1HD1 LEU   236     -23.690 -21.580   0.720  1.00  0.00           H  
ATOM   1047 2HD1 LEU   236     -22.730 -21.210   2.150  1.00  0.00           H  
ATOM   1048 3HD1 LEU   236     -23.610 -19.920   1.300  1.00  0.00           H  
ATOM   1049 1HD2 LEU   236     -22.970 -20.990  -1.520  1.00  0.00           H  
ATOM   1050 2HD2 LEU   236     -22.930 -19.270  -1.070  1.00  0.00           H  
ATOM   1051 3HD2 LEU   236     -21.500 -20.050  -1.790  1.00  0.00           H  
ATOM   1052  N   HIS   237     -18.190 -20.950   1.780  1.00  0.00           N  
ATOM   1053  CA  HIS   237     -17.280 -22.090   1.750  1.00  0.00           C  
ATOM   1054  C   HIS   237     -17.010 -22.660   3.150  1.00  0.00           C  
ATOM   1055  O   HIS   237     -17.060 -23.880   3.300  1.00  0.00           O  
ATOM   1056  CB  HIS   237     -15.990 -21.700   1.010  1.00  0.00           C  
ATOM   1057  CG  HIS   237     -15.100 -22.840   0.560  1.00  0.00           C  
ATOM   1058  CD2 HIS   237     -15.330 -24.180   0.680  1.00  0.00           C  
ATOM   1059  ND1 HIS   237     -13.900 -22.660  -0.140  1.00  0.00           N  
ATOM   1060  CE1 HIS   237     -13.450 -23.880  -0.410  1.00  0.00           C  
ATOM   1061  NE2 HIS   237     -14.280 -24.820   0.080  1.00  0.00           N  
ATOM   1062  H   HIS   237     -17.880 -20.070   1.380  1.00  0.00           H  
ATOM   1063  HA  HIS   237     -17.780 -22.880   1.190  1.00  0.00           H  
ATOM   1064  HB1 HIS   237     -15.410 -21.030   1.640  1.00  0.00           H  
ATOM   1065  HB2 HIS   237     -16.270 -21.150   0.100  1.00  0.00           H  
ATOM   1066  HD2 HIS   237     -16.190 -24.660   1.130  1.00  0.00           H  
ATOM   1067  HE1 HIS   237     -12.520 -24.100  -0.930  1.00  0.00           H  
ATOM   1068  HE2 HIS   237     -14.150 -25.830   0.000  1.00  0.00           H  
ATOM   1069  N   LEU   238     -16.810 -21.840   4.190  1.00  0.00           N  
ATOM   1070  CA  LEU   238     -16.700 -22.370   5.550  1.00  0.00           C  
ATOM   1071  C   LEU   238     -18.030 -22.950   6.030  1.00  0.00           C  
ATOM   1072  O   LEU   238     -18.060 -24.050   6.600  1.00  0.00           O  
ATOM   1073  CB  LEU   238     -16.150 -21.340   6.550  1.00  0.00           C  
ATOM   1074  CG  LEU   238     -16.010 -21.900   7.980  1.00  0.00           C  
ATOM   1075  CD1 LEU   238     -14.980 -23.030   8.080  1.00  0.00           C  
ATOM   1076  CD2 LEU   238     -15.610 -20.840   8.980  1.00  0.00           C  
ATOM   1077  H   LEU   238     -16.810 -20.830   4.040  1.00  0.00           H  
ATOM   1078  HA  LEU   238     -15.980 -23.210   5.510  1.00  0.00           H  
ATOM   1079  HB1 LEU   238     -16.840 -20.480   6.580  1.00  0.00           H  
ATOM   1080  HB2 LEU   238     -15.180 -20.980   6.220  1.00  0.00           H  
ATOM   1081  HG  LEU   238     -16.980 -22.300   8.310  1.00  0.00           H  
ATOM   1082 1HD1 LEU   238     -15.260 -23.870   7.440  1.00  0.00           H  
ATOM   1083 2HD1 LEU   238     -14.020 -22.650   7.770  1.00  0.00           H  
ATOM   1084 3HD1 LEU   238     -14.910 -23.390   9.110  1.00  0.00           H  
ATOM   1085 1HD2 LEU   238     -15.480 -21.270   9.980  1.00  0.00           H  
ATOM   1086 2HD2 LEU   238     -14.670 -20.370   8.680  1.00  0.00           H  
ATOM   1087 3HD2 LEU   238     -16.400 -20.080   9.050  1.00  0.00           H  
ATOM   1088  N   ILE   239     -19.150 -22.260   5.770  1.00  0.00           N  
ATOM   1089  CA  ILE   239     -20.490 -22.690   6.190  1.00  0.00           C  
ATOM   1090  C   ILE   239     -20.800 -24.090   5.640  1.00  0.00           C  
ATOM   1091  O   ILE   239     -21.130 -25.000   6.410  1.00  0.00           O  
ATOM   1092  CB  ILE   239     -21.560 -21.650   5.780  1.00  0.00           C  
ATOM   1093  CG1 ILE   239     -21.380 -20.350   6.620  1.00  0.00           C  
ATOM   1094  CG2 ILE   239     -22.990 -22.190   5.960  1.00  0.00           C  
ATOM   1095  CD  ILE   239     -22.220 -19.170   6.130  1.00  0.00           C  
ATOM   1096  H   ILE   239     -19.060 -21.360   5.290  1.00  0.00           H  
ATOM   1097  HA  ILE   239     -20.510 -22.780   7.270  1.00  0.00           H  
ATOM   1098  HB  ILE   239     -21.430 -21.400   4.730  1.00  0.00           H  
ATOM   1099 1HG1 ILE   239     -20.340 -20.050   6.610  1.00  0.00           H  
ATOM   1100 2HG1 ILE   239     -21.650 -20.560   7.660  1.00  0.00           H  
ATOM   1101 1HG2 ILE   239     -23.150 -23.050   5.300  1.00  0.00           H  
ATOM   1102 2HG2 ILE   239     -23.150 -22.490   7.000  1.00  0.00           H  
ATOM   1103 3HG2 ILE   239     -23.730 -21.440   5.700  1.00  0.00           H  
ATOM   1104  HD1 ILE   239     -22.050 -19.000   5.070  1.00  0.00           H  
ATOM   1105  HD2 ILE   239     -23.280 -19.350   6.300  1.00  0.00           H  
ATOM   1106  HD3 ILE   239     -21.930 -18.270   6.670  1.00  0.00           H  
ATOM   1107  N   LEU   240     -20.620 -24.340   4.330  1.00  0.00           N  
ATOM   1108  CA  LEU   240     -20.900 -25.640   3.730  1.00  0.00           C  
ATOM   1109  C   LEU   240     -19.880 -26.720   4.100  1.00  0.00           C  
ATOM   1110  O   LEU   240     -20.240 -27.890   4.200  1.00  0.00           O  
ATOM   1111  CB  LEU   240     -21.060 -25.490   2.210  1.00  0.00           C  
ATOM   1112  CG  LEU   240     -22.190 -24.560   1.750  1.00  0.00           C  
ATOM   1113  CD1 LEU   240     -22.300 -24.620   0.230  1.00  0.00           C  
ATOM   1114  CD2 LEU   240     -23.560 -24.910   2.340  1.00  0.00           C  
ATOM   1115  H   LEU   240     -20.320 -23.560   3.740  1.00  0.00           H  
ATOM   1116  HA  LEU   240     -21.850 -26.000   4.130  1.00  0.00           H  
ATOM   1117  HB1 LEU   240     -21.240 -26.480   1.790  1.00  0.00           H  
ATOM   1118  HB2 LEU   240     -20.120 -25.130   1.790  1.00  0.00           H  
ATOM   1119  HG  LEU   240     -21.960 -23.540   2.040  1.00  0.00           H  
ATOM   1120 1HD1 LEU   240     -23.070 -23.920  -0.100  1.00  0.00           H  
ATOM   1121 2HD1 LEU   240     -21.350 -24.340  -0.220  1.00  0.00           H  
ATOM   1122 3HD1 LEU   240     -22.570 -25.630  -0.070  1.00  0.00           H  
ATOM   1123 1HD2 LEU   240     -23.790 -25.960   2.150  1.00  0.00           H  
ATOM   1124 2HD2 LEU   240     -23.560 -24.730   3.420  1.00  0.00           H  
ATOM   1125 3HD2 LEU   240     -24.330 -24.280   1.900  1.00  0.00           H  
ATOM   1126  N   TRP   241     -18.620 -26.330   4.380  1.00  0.00           N  
ATOM   1127  CA  TRP   241     -17.560 -27.230   4.850  1.00  0.00           C  
ATOM   1128  C   TRP   241     -17.810 -27.750   6.280  1.00  0.00           C  
ATOM   1129  O   TRP   241     -17.600 -28.940   6.550  1.00  0.00           O  
ATOM   1130  CB  TRP   241     -16.230 -26.490   4.740  1.00  0.00           C  
ATOM   1131  CG  TRP   241     -14.970 -27.240   5.070  1.00  0.00           C  
ATOM   1132  CD1 TRP   241     -14.130 -27.760   4.140  1.00  0.00           C  
ATOM   1133  CD2 TRP   241     -14.360 -27.520   6.370  1.00  0.00           C  
ATOM   1134  CE2 TRP   241     -13.160 -28.250   6.150  1.00  0.00           C  
ATOM   1135  CE3 TRP   241     -14.700 -27.220   7.710  1.00  0.00           C  
ATOM   1136  NE1 TRP   241     -13.060 -28.370   4.780  1.00  0.00           N  
ATOM   1137  CZ2 TRP   241     -12.350 -28.700   7.210  1.00  0.00           C  
ATOM   1138  CZ3 TRP   241     -13.900 -27.660   8.770  1.00  0.00           C  
ATOM   1139  CH2 TRP   241     -12.730 -28.390   8.530  1.00  0.00           C  
ATOM   1140  H   TRP   241     -18.380 -25.360   4.260  1.00  0.00           H  
ATOM   1141  HA  TRP   241     -17.520 -28.100   4.200  1.00  0.00           H  
ATOM   1142  HB1 TRP   241     -16.250 -25.610   5.380  1.00  0.00           H  
ATOM   1143  HB2 TRP   241     -16.120 -26.140   3.720  1.00  0.00           H  
ATOM   1144  HD1 TRP   241     -14.270 -27.690   3.070  1.00  0.00           H  
ATOM   1145  HE1 TRP   241     -12.350 -28.870   4.250  1.00  0.00           H  
ATOM   1146  HE3 TRP   241     -15.590 -26.660   7.900  1.00  0.00           H  
ATOM   1147  HZ2 TRP   241     -11.460 -29.280   7.010  1.00  0.00           H  
ATOM   1148  HZ3 TRP   241     -14.180 -27.420   9.790  1.00  0.00           H  
ATOM   1149  HH2 TRP   241     -12.120 -28.730   9.360  1.00  0.00           H  
ATOM   1150  N   ILE   242     -18.330 -26.890   7.170  1.00  0.00           N  
ATOM   1151  CA  ILE   242     -18.820 -27.270   8.510  1.00  0.00           C  
ATOM   1152  C   ILE   242     -20.130 -28.070   8.410  1.00  0.00           C  
ATOM   1153  O   ILE   242     -20.250 -29.120   9.010  1.00  0.00           O  
ATOM   1154  CB  ILE   242     -18.960 -26.010   9.410  1.00  0.00           C  
ATOM   1155  CG1 ILE   242     -17.570 -25.420   9.740  1.00  0.00           C  
ATOM   1156  CG2 ILE   242     -19.730 -26.350  10.710  1.00  0.00           C  
ATOM   1157  CD  ILE   242     -17.590 -24.180  10.630  1.00  0.00           C  
ATOM   1158  H   ILE   242     -18.440 -25.920   6.880  1.00  0.00           H  
ATOM   1159  HA  ILE   242     -18.090 -27.930   8.980  1.00  0.00           H  
ATOM   1160  HB  ILE   242     -19.550 -25.260   8.870  1.00  0.00           H  
ATOM   1161 1HG1 ILE   242     -17.080 -25.150   8.810  1.00  0.00           H  
ATOM   1162 2HG1 ILE   242     -16.960 -26.190  10.220  1.00  0.00           H  
ATOM   1163 1HG2 ILE   242     -19.840 -25.460  11.330  1.00  0.00           H  
ATOM   1164 2HG2 ILE   242     -20.730 -26.710  10.490  1.00  0.00           H  
ATOM   1165 3HG2 ILE   242     -19.180 -27.120  11.270  1.00  0.00           H  
ATOM   1166  HD1 ILE   242     -18.260 -23.430  10.200  1.00  0.00           H  
ATOM   1167  HD2 ILE   242     -17.900 -24.430  11.640  1.00  0.00           H  
ATOM   1168  HD3 ILE   242     -16.580 -23.760  10.680  1.00  0.00           H  
ATOM   1169  N   LEU   243     -21.090 -27.620   7.590  1.00  0.00           N  
ATOM   1170  CA  LEU   243     -22.390 -28.270   7.460  1.00  0.00           C  
ATOM   1171  C   LEU   243     -22.360 -29.600   6.680  1.00  0.00           C  
ATOM   1172  O   LEU   243     -23.350 -30.330   6.720  1.00  0.00           O  
ATOM   1173  CB  LEU   243     -23.440 -27.290   6.900  1.00  0.00           C  
ATOM   1174  CG  LEU   243     -23.810 -26.130   7.860  1.00  0.00           C  
ATOM   1175  CD1 LEU   243     -24.830 -25.220   7.170  1.00  0.00           C  
ATOM   1176  CD2 LEU   243     -24.440 -26.630   9.170  1.00  0.00           C  
ATOM   1177  H   LEU   243     -20.950 -26.720   7.120  1.00  0.00           H  
ATOM   1178  HA  LEU   243     -22.710 -28.560   8.470  1.00  0.00           H  
ATOM   1179  HB1 LEU   243     -24.350 -27.840   6.680  1.00  0.00           H  
ATOM   1180  HB2 LEU   243     -23.070 -26.880   5.970  1.00  0.00           H  
ATOM   1181  HG  LEU   243     -22.930 -25.560   8.110  1.00  0.00           H  
ATOM   1182 1HD1 LEU   243     -25.020 -24.360   7.820  1.00  0.00           H  
ATOM   1183 2HD1 LEU   243     -24.410 -24.870   6.230  1.00  0.00           H  
ATOM   1184 3HD1 LEU   243     -25.760 -25.750   6.980  1.00  0.00           H  
ATOM   1185 1HD2 LEU   243     -24.770 -25.790   9.760  1.00  0.00           H  
ATOM   1186 2HD2 LEU   243     -25.310 -27.260   8.950  1.00  0.00           H  
ATOM   1187 3HD2 LEU   243     -23.720 -27.180   9.750  1.00  0.00           H  
ATOM   1188  N   ASP   244     -21.240 -29.980   6.050  1.00  0.00           N  
ATOM   1189  CA  ASP   244     -21.020 -31.360   5.630  1.00  0.00           C  
ATOM   1190  C   ASP   244     -20.570 -32.270   6.810  1.00  0.00           C  
ATOM   1191  O   ASP   244     -20.890 -33.460   6.830  1.00  0.00           O  
ATOM   1192  CB  ASP   244     -19.980 -31.410   4.490  1.00  0.00           C  
ATOM   1193  CG  ASP   244     -19.870 -32.780   3.820  1.00  0.00           C  
ATOM   1194  OD1 ASP   244     -18.810 -33.130   3.260  1.00  0.00           O  
ATOM   1195  OD2 ASP   244     -20.870 -33.540   3.800  1.00  0.00           O1-
ATOM   1196  H   ASP   244     -20.510 -29.290   5.920  1.00  0.00           H  
ATOM   1197  HA  ASP   244     -21.950 -31.760   5.240  1.00  0.00           H  
ATOM   1198  HB1 ASP   244     -19.000 -31.120   4.890  1.00  0.00           H  
ATOM   1199  HB2 ASP   244     -20.250 -30.680   3.730  1.00  0.00           H  
ATOM   1200  N   ARG   245     -19.870 -31.710   7.800  1.00  0.00           N  
ATOM   1201  CA  ARG   245     -19.270 -32.430   8.930  1.00  0.00           C  
ATOM   1202  C   ARG   245     -20.200 -32.580  10.140  1.00  0.00           C  
ATOM   1203  O   ARG   245     -20.140 -33.600  10.830  1.00  0.00           O  
ATOM   1204  CB  ARG   245     -17.960 -31.740   9.350  1.00  0.00           C  
ATOM   1205  CG  ARG   245     -16.870 -31.950   8.300  1.00  0.00           C  
ATOM   1206  CD  ARG   245     -15.670 -31.030   8.530  1.00  0.00           C  
ATOM   1207  NE  ARG   245     -14.550 -31.390   7.650  1.00  0.00           N  
ATOM   1208  CZ  ARG   245     -14.480 -31.240   6.340  1.00  0.00           C  
ATOM   1209  NH1 ARG   245     -15.400 -30.650   5.640  1.00  0.00           N1+
ATOM   1210  NH2 ARG   245     -13.460 -31.700   5.700  1.00  0.00           N  
ATOM   1211  H   ARG   245     -19.720 -30.710   7.760  1.00  0.00           H  
ATOM   1212  HA  ARG   245     -19.030 -33.460   8.630  1.00  0.00           H  
ATOM   1213  HB1 ARG   245     -17.620 -32.140  10.300  1.00  0.00           H  
ATOM   1214  HB2 ARG   245     -18.150 -30.660   9.470  1.00  0.00           H  
ATOM   1215  HG1 ARG   245     -17.270 -31.770   7.300  1.00  0.00           H  
ATOM   1216  HG2 ARG   245     -16.540 -32.990   8.350  1.00  0.00           H  
ATOM   1217  HD1 ARG   245     -15.340 -31.120   9.570  1.00  0.00           H  
ATOM   1218  HD2 ARG   245     -15.970 -29.990   8.360  1.00  0.00           H  
ATOM   1219  HE  ARG   245     -13.760 -31.850   8.100  1.00  0.00           H  
ATOM   1220 1HH1 ARG   245     -16.180 -30.200   6.110  1.00  0.00           H  
ATOM   1221 2HH1 ARG   245     -15.290 -30.630   4.640  1.00  0.00           H  
ATOM   1222 1HH2 ARG   245     -12.720 -32.200   6.180  1.00  0.00           H  
ATOM   1223 2HH2 ARG   245     -13.450 -31.620   4.680  1.00  0.00           H  
ATOM   1224  N   LEU   246     -21.060 -31.590  10.380  1.00  0.00           N  
ATOM   1225  CA  LEU   246     -22.070 -31.590  11.440  1.00  0.00           C  
ATOM   1226  C   LEU   246     -23.430 -32.130  10.940  1.00  0.00           C  
ATOM   1227  O   LEU   246     -23.730 -32.020   9.750  1.00  0.00           O  
ATOM   1228  CB  LEU   246     -22.210 -30.170  12.020  1.00  0.00           C  
ATOM   1229  CG  LEU   246     -20.940 -29.550  12.610  1.00  0.00           C  
ATOM   1230  CD1 LEU   246     -21.300 -28.200  13.230  1.00  0.00           C  
ATOM   1231  CD2 LEU   246     -20.300 -30.420  13.690  1.00  0.00           C  
ATOM   1232  H   LEU   246     -20.990 -30.760   9.800  1.00  0.00           H  
ATOM   1233  HA  LEU   246     -21.730 -32.260  12.250  1.00  0.00           H  
ATOM   1234  HB1 LEU   246     -22.970 -30.200  12.800  1.00  0.00           H  
ATOM   1235  HB2 LEU   246     -22.580 -29.510  11.220  1.00  0.00           H  
ATOM   1236  HG  LEU   246     -20.210 -29.390  11.820  1.00  0.00           H  
ATOM   1237 1HD1 LEU   246     -20.390 -27.710  13.570  1.00  0.00           H  
ATOM   1238 2HD1 LEU   246     -21.780 -27.570  12.490  1.00  0.00           H  
ATOM   1239 3HD1 LEU   246     -21.970 -28.350  14.070  1.00  0.00           H  
ATOM   1240 1HD2 LEU   246     -19.910 -31.340  13.250  1.00  0.00           H  
ATOM   1241 2HD2 LEU   246     -19.470 -29.880  14.150  1.00  0.00           H  
ATOM   1242 3HD2 LEU   246     -21.030 -30.660  14.460  1.00  0.00           H  
TER   
ATOM   1243  N   NME   246     -24.310 -32.670  11.790  1.00  0.00           N  
ATOM   1244  CH3 NME   246     -24.160 -32.920  13.220  1.00  0.00           C  
ATOM   1245  H   NME   246     -25.180 -32.960  11.380  1.00  0.00           H  
ATOM   1246 1HH3 NME   246     -23.330 -32.350  13.650  1.00  0.00           H  
ATOM   1247 2HH3 NME   246     -25.070 -32.640  13.740  1.00  0.00           H  
ATOM   1248 3HH3 NME   246     -23.970 -33.980  13.390  1.00  0.00           H  
ATOM   1249  C   ACE   321     -10.850   0.140  -4.820  1.00  0.00           C  
ATOM   1250  O   ACE   321     -10.360   0.710  -3.840  1.00  0.00           O  
ATOM   1251  CH3 ACE   321     -12.340  -0.070  -4.900  1.00  0.00           C  
ATOM   1252 1HH3 ACE   321     -12.790   0.120  -3.920  1.00  0.00           H  
ATOM   1253 2HH3 ACE   321     -12.770   0.610  -5.630  1.00  0.00           H  
ATOM   1254 3HH3 ACE   321     -12.550  -1.100  -5.210  1.00  0.00           H  
ATOM   1255  N   SER   322     -10.140  -0.270  -5.880  1.00  0.00           N  
ATOM   1256  CA  SER   322      -8.670  -0.190  -6.010  1.00  0.00           C  
ATOM   1257  C   SER   322      -7.900  -1.000  -4.970  1.00  0.00           C  
ATOM   1258  O   SER   322      -7.120  -0.440  -4.190  1.00  0.00           O  
ATOM   1259  CB  SER   322      -8.200   1.280  -6.080  1.00  0.00           C  
ATOM   1260  OG  SER   322      -8.860   2.040  -7.080  1.00  0.00           O  
ATOM   1261  H   SER   322     -10.640  -0.770  -6.600  1.00  0.00           H  
ATOM   1262  HA  SER   322      -8.420  -0.630  -6.980  1.00  0.00           H  
ATOM   1263  HB1 SER   322      -7.130   1.280  -6.290  1.00  0.00           H  
ATOM   1264  HB2 SER   322      -8.360   1.760  -5.120  1.00  0.00           H  
ATOM   1265  HG  SER   322      -8.490   2.930  -7.040  1.00  0.00           H  
ATOM   1266  N   SER   323      -8.130  -2.310  -4.900  1.00  0.00           N  
ATOM   1267  CA  SER   323      -7.430  -3.220  -3.960  1.00  0.00           C  
ATOM   1268  C   SER   323      -6.010  -3.620  -4.420  1.00  0.00           C  
ATOM   1269  O   SER   323      -5.700  -3.600  -5.610  1.00  0.00           O  
ATOM   1270  CB  SER   323      -8.240  -4.490  -3.690  1.00  0.00           C  
ATOM   1271  OG  SER   323      -9.580  -4.180  -3.350  1.00  0.00           O  
ATOM   1272  H   SER   323      -8.860  -2.700  -5.480  1.00  0.00           H  
ATOM   1273  HA  SER   323      -7.330  -2.690  -3.020  1.00  0.00           H  
ATOM   1274  HB1 SER   323      -7.790  -5.050  -2.860  1.00  0.00           H  
ATOM   1275  HB2 SER   323      -8.240  -5.130  -4.570  1.00  0.00           H  
ATOM   1276  HG  SER   323      -9.990  -3.920  -4.220  1.00  0.00           H  
ATOM   1277  N   ASP   324      -5.160  -4.030  -3.480  1.00  0.00           N  
ATOM   1278  CA  ASP   324      -3.800  -4.540  -3.740  1.00  0.00           C  
ATOM   1279  C   ASP   324      -3.780  -5.800  -4.660  1.00  0.00           C  
ATOM   1280  O   ASP   324      -4.590  -6.700  -4.470  1.00  0.00           O  
ATOM   1281  CB  ASP   324      -3.100  -4.840  -2.410  1.00  0.00           C  
ATOM   1282  CG  ASP   324      -2.390  -3.610  -1.810  1.00  0.00           C  
ATOM   1283  OD1 ASP   324      -1.400  -3.160  -2.420  1.00  0.00           O  
ATOM   1284  OD2 ASP   324      -2.770  -3.150  -0.710  1.00  0.00           O1-
ATOM   1285  H   ASP   324      -5.480  -4.030  -2.520  1.00  0.00           H  
ATOM   1286  HA  ASP   324      -3.250  -3.730  -4.240  1.00  0.00           H  
ATOM   1287  HB1 ASP   324      -2.330  -5.600  -2.570  1.00  0.00           H  
ATOM   1288  HB2 ASP   324      -3.810  -5.230  -1.680  1.00  0.00           H  
ATOM   1289  N   PRO   325      -2.830  -5.930  -5.620  1.00  0.00           N  
ATOM   1290  CA  PRO   325      -2.790  -7.050  -6.580  1.00  0.00           C  
ATOM   1291  C   PRO   325      -2.750  -8.470  -5.980  1.00  0.00           C  
ATOM   1292  O   PRO   325      -3.290  -9.400  -6.570  1.00  0.00           O  
ATOM   1293  CB  PRO   325      -1.550  -6.800  -7.430  1.00  0.00           C  
ATOM   1294  CG  PRO   325      -1.390  -5.280  -7.410  1.00  0.00           C  
ATOM   1295  CD  PRO   325      -1.860  -4.900  -6.010  1.00  0.00           C  
ATOM   1296  HA  PRO   325      -3.670  -6.980  -7.220  1.00  0.00           H  
ATOM   1297  HB1 PRO   325      -0.670  -7.260  -6.960  1.00  0.00           H  
ATOM   1298  HB2 PRO   325      -1.680  -7.190  -8.450  1.00  0.00           H  
ATOM   1299  HG1 PRO   325      -0.370  -4.970  -7.590  1.00  0.00           H  
ATOM   1300  HG2 PRO   325      -2.060  -4.840  -8.160  1.00  0.00           H  
ATOM   1301  HD1 PRO   325      -1.020  -4.910  -5.320  1.00  0.00           H  
ATOM   1302  HD2 PRO   325      -2.320  -3.910  -6.040  1.00  0.00           H  
ATOM   1303  N   LEU   326      -2.130  -8.650  -4.800  1.00  0.00           N  
ATOM   1304  CA  LEU   326      -2.130  -9.950  -4.100  1.00  0.00           C  
ATOM   1305  C   LEU   326      -3.550 -10.360  -3.650  1.00  0.00           C  
ATOM   1306  O   LEU   326      -3.890 -11.540  -3.700  1.00  0.00           O  
ATOM   1307  CB  LEU   326      -1.160  -9.840  -2.910  1.00  0.00           C  
ATOM   1308  CG  LEU   326      -0.940 -11.150  -2.120  1.00  0.00           C  
ATOM   1309  CD1 LEU   326      -0.330 -12.260  -2.970  1.00  0.00           C  
ATOM   1310  CD2 LEU   326       0.000 -10.870  -0.950  1.00  0.00           C  
ATOM   1311  H   LEU   326      -1.640  -7.870  -4.390  1.00  0.00           H  
ATOM   1312  HA  LEU   326      -1.770 -10.720  -4.790  1.00  0.00           H  
ATOM   1313  HB1 LEU   326      -1.530  -9.080  -2.230  1.00  0.00           H  
ATOM   1314  HB2 LEU   326      -0.190  -9.520  -3.290  1.00  0.00           H  
ATOM   1315  HG  LEU   326      -1.900 -11.490  -1.730  1.00  0.00           H  
ATOM   1316 1HD1 LEU   326      -0.110 -13.120  -2.350  1.00  0.00           H  
ATOM   1317 2HD1 LEU   326      -1.030 -12.570  -3.750  1.00  0.00           H  
ATOM   1318 3HD1 LEU   326       0.600 -11.900  -3.440  1.00  0.00           H  
ATOM   1319 1HD2 LEU   326      -0.450 -10.120  -0.290  1.00  0.00           H  
ATOM   1320 2HD2 LEU   326       0.150 -11.790  -0.390  1.00  0.00           H  
ATOM   1321 3HD2 LEU   326       0.960 -10.510  -1.310  1.00  0.00           H  
ATOM   1322  N   VAL   327      -4.380  -9.380  -3.300  1.00  0.00           N  
ATOM   1323  CA  VAL   327      -5.790  -9.560  -2.890  1.00  0.00           C  
ATOM   1324  C   VAL   327      -6.640 -10.000  -4.100  1.00  0.00           C  
ATOM   1325  O   VAL   327      -7.520 -10.840  -3.970  1.00  0.00           O  
ATOM   1326  CB  VAL   327      -6.340  -8.270  -2.260  1.00  0.00           C  
ATOM   1327  CG1 VAL   327      -7.710  -8.480  -1.630  1.00  0.00           C  
ATOM   1328  CG2 VAL   327      -5.410  -7.730  -1.170  1.00  0.00           C  
ATOM   1329  H   VAL   327      -4.050  -8.430  -3.370  1.00  0.00           H  
ATOM   1330  HA  VAL   327      -5.830 -10.360  -2.160  1.00  0.00           H  
ATOM   1331  HB  VAL   327      -6.450  -7.510  -3.030  1.00  0.00           H  
ATOM   1332 1HG1 VAL   327      -8.420  -8.830  -2.380  1.00  0.00           H  
ATOM   1333 2HG1 VAL   327      -7.630  -9.210  -0.840  1.00  0.00           H  
ATOM   1334 3HG1 VAL   327      -8.080  -7.540  -1.230  1.00  0.00           H  
ATOM   1335 1HG2 VAL   327      -5.250  -8.510  -0.410  1.00  0.00           H  
ATOM   1336 2HG2 VAL   327      -4.450  -7.440  -1.590  1.00  0.00           H  
ATOM   1337 3HG2 VAL   327      -5.860  -6.860  -0.690  1.00  0.00           H  
ATOM   1338  N   VAL   328      -6.330  -9.490  -5.290  1.00  0.00           N  
ATOM   1339  CA  VAL   328      -6.980  -9.900  -6.550  1.00  0.00           C  
ATOM   1340  C   VAL   328      -6.670 -11.360  -6.880  1.00  0.00           C  
ATOM   1341  O   VAL   328      -7.580 -12.140  -7.150  1.00  0.00           O  
ATOM   1342  CB  VAL   328      -6.590  -8.990  -7.740  1.00  0.00           C  
ATOM   1343  CG1 VAL   328      -7.440  -9.290  -8.980  1.00  0.00           C  
ATOM   1344  CG2 VAL   328      -6.770  -7.510  -7.380  1.00  0.00           C  
ATOM   1345  H   VAL   328      -5.590  -8.790  -5.340  1.00  0.00           H  
ATOM   1346  HA  VAL   328      -8.060  -9.820  -6.410  1.00  0.00           H  
ATOM   1347  HB  VAL   328      -5.540  -9.150  -7.990  1.00  0.00           H  
ATOM   1348 1HG1 VAL   328      -7.140  -8.620  -9.790  1.00  0.00           H  
ATOM   1349 2HG1 VAL   328      -7.290 -10.310  -9.300  1.00  0.00           H  
ATOM   1350 3HG1 VAL   328      -8.490  -9.130  -8.750  1.00  0.00           H  
ATOM   1351 1HG2 VAL   328      -6.600  -6.880  -8.270  1.00  0.00           H  
ATOM   1352 2HG2 VAL   328      -7.780  -7.340  -7.010  1.00  0.00           H  
ATOM   1353 3HG2 VAL   328      -6.060  -7.200  -6.620  1.00  0.00           H  
ATOM   1354  N   ALA   329      -5.390 -11.760  -6.780  1.00  0.00           N  
ATOM   1355  CA  ALA   329      -4.970 -13.150  -7.010  1.00  0.00           C  
ATOM   1356  C   ALA   329      -5.620 -14.110  -6.010  1.00  0.00           C  
ATOM   1357  O   ALA   329      -6.220 -15.110  -6.400  1.00  0.00           O  
ATOM   1358  CB  ALA   329      -3.440 -13.210  -6.980  1.00  0.00           C  
ATOM   1359  H   ALA   329      -4.690 -11.080  -6.540  1.00  0.00           H  
ATOM   1360  HA  ALA   329      -5.310 -13.450  -8.010  1.00  0.00           H  
ATOM   1361  HB1 ALA   329      -3.040 -12.550  -7.750  1.00  0.00           H  
ATOM   1362  HB2 ALA   329      -3.070 -12.900  -6.000  1.00  0.00           H  
ATOM   1363  HB3 ALA   329      -3.120 -14.230  -7.180  1.00  0.00           H  
ATOM   1364  N   ALA   330      -5.580 -13.780  -4.710  1.00  0.00           N  
ATOM   1365  CA  ALA   330      -6.220 -14.580  -3.660  1.00  0.00           C  
ATOM   1366  C   ALA   330      -7.750 -14.630  -3.790  1.00  0.00           C  
ATOM   1367  O   ALA   330      -8.360 -15.650  -3.440  1.00  0.00           O  
ATOM   1368  CB  ALA   330      -5.780 -14.020  -2.310  1.00  0.00           C  
ATOM   1369  H   ALA   330      -5.050 -12.960  -4.420  1.00  0.00           H  
ATOM   1370  HA  ALA   330      -5.850 -15.600  -3.730  1.00  0.00           H  
ATOM   1371  HB1 ALA   330      -6.250 -14.600  -1.510  1.00  0.00           H  
ATOM   1372  HB2 ALA   330      -4.700 -14.110  -2.210  1.00  0.00           H  
ATOM   1373  HB3 ALA   330      -6.070 -12.980  -2.220  1.00  0.00           H  
ATOM   1374  N   SER   331      -8.400 -13.620  -4.380  1.00  0.00           N  
ATOM   1375  CA  SER   331      -9.830 -13.630  -4.730  1.00  0.00           C  
ATOM   1376  C   SER   331     -10.140 -14.660  -5.820  1.00  0.00           C  
ATOM   1377  O   SER   331     -11.030 -15.500  -5.630  1.00  0.00           O  
ATOM   1378  CB  SER   331     -10.320 -12.240  -5.170  1.00  0.00           C  
ATOM   1379  OG  SER   331     -10.160 -11.300  -4.140  1.00  0.00           O  
ATOM   1380  H   SER   331      -7.860 -12.790  -4.620  1.00  0.00           H  
ATOM   1381  HA  SER   331     -10.400 -13.930  -3.850  1.00  0.00           H  
ATOM   1382  HB1 SER   331     -11.380 -12.300  -5.420  1.00  0.00           H  
ATOM   1383  HB2 SER   331      -9.780 -11.910  -6.050  1.00  0.00           H  
ATOM   1384  HG  SER   331      -9.200 -11.160  -4.000  1.00  0.00           H  
ATOM   1385  N   ILE   332      -9.390 -14.660  -6.930  1.00  0.00           N  
ATOM   1386  CA  ILE   332      -9.540 -15.630  -8.020  1.00  0.00           C  
ATOM   1387  C   ILE   332      -9.300 -17.070  -7.510  1.00  0.00           C  
ATOM   1388  O   ILE   332     -10.060 -17.990  -7.830  1.00  0.00           O  
ATOM   1389  CB  ILE   332      -8.580 -15.250  -9.180  1.00  0.00           C  
ATOM   1390  CG1 ILE   332      -8.980 -13.890  -9.790  1.00  0.00           C  
ATOM   1391  CG2 ILE   332      -8.560 -16.330 -10.290  1.00  0.00           C  
ATOM   1392  CD  ILE   332      -7.910 -13.260 -10.690  1.00  0.00           C  
ATOM   1393  H   ILE   332      -8.660 -13.960  -7.000  1.00  0.00           H  
ATOM   1394  HA  ILE   332     -10.560 -15.590  -8.390  1.00  0.00           H  
ATOM   1395  HB  ILE   332      -7.570 -15.170  -8.780  1.00  0.00           H  
ATOM   1396 1HG1 ILE   332      -9.190 -13.170  -9.000  1.00  0.00           H  
ATOM   1397 2HG1 ILE   332      -9.900 -14.010 -10.370  1.00  0.00           H  
ATOM   1398 1HG2 ILE   332      -8.240 -17.290  -9.890  1.00  0.00           H  
ATOM   1399 2HG2 ILE   332      -9.560 -16.440 -10.720  1.00  0.00           H  
ATOM   1400 3HG2 ILE   332      -7.870 -16.050 -11.070  1.00  0.00           H  
ATOM   1401  HD1 ILE   332      -8.230 -12.270 -11.000  1.00  0.00           H  
ATOM   1402  HD2 ILE   332      -6.970 -13.170 -10.130  1.00  0.00           H  
ATOM   1403  HD3 ILE   332      -7.740 -13.870 -11.570  1.00  0.00           H  
ATOM   1404  N   ILE   333      -8.290 -17.240  -6.650  1.00  0.00           N  
ATOM   1405  CA  ILE   333      -7.930 -18.530  -6.030  1.00  0.00           C  
ATOM   1406  C   ILE   333      -8.960 -19.000  -5.010  1.00  0.00           C  
ATOM   1407  O   ILE   333      -9.290 -20.190  -4.970  1.00  0.00           O  
ATOM   1408  CB  ILE   333      -6.490 -18.400  -5.470  1.00  0.00           C  
ATOM   1409  CG1 ILE   333      -5.510 -18.410  -6.670  1.00  0.00           C  
ATOM   1410  CG2 ILE   333      -6.130 -19.510  -4.470  1.00  0.00           C  
ATOM   1411  CD  ILE   333      -4.080 -17.930  -6.320  1.00  0.00           C  
ATOM   1412  H   ILE   333      -7.690 -16.450  -6.470  1.00  0.00           H  
ATOM   1413  HA  ILE   333      -7.910 -19.290  -6.820  1.00  0.00           H  
ATOM   1414  HB  ILE   333      -6.400 -17.450  -4.950  1.00  0.00           H  
ATOM   1415 1HG1 ILE   333      -5.870 -17.740  -7.450  1.00  0.00           H  
ATOM   1416 2HG1 ILE   333      -5.450 -19.410  -7.080  1.00  0.00           H  
ATOM   1417 1HG2 ILE   333      -5.090 -19.430  -4.160  1.00  0.00           H  
ATOM   1418 2HG2 ILE   333      -6.740 -19.430  -3.570  1.00  0.00           H  
ATOM   1419 3HG2 ILE   333      -6.290 -20.480  -4.930  1.00  0.00           H  
ATOM   1420  HD1 ILE   333      -4.120 -16.940  -5.880  1.00  0.00           H  
ATOM   1421  HD2 ILE   333      -3.610 -18.630  -5.640  1.00  0.00           H  
ATOM   1422  HD3 ILE   333      -3.500 -17.890  -7.240  1.00  0.00           H  
ATOM   1423  N   GLY   334      -9.540 -18.100  -4.210  1.00  0.00           N  
ATOM   1424  CA  GLY   334     -10.600 -18.430  -3.240  1.00  0.00           C  
ATOM   1425  C   GLY   334     -11.910 -18.860  -3.910  1.00  0.00           C  
ATOM   1426  O   GLY   334     -12.510 -19.870  -3.520  1.00  0.00           O  
ATOM   1427  H   GLY   334      -9.240 -17.130  -4.280  1.00  0.00           H  
ATOM   1428  HA1 GLY   334     -10.800 -17.550  -2.630  1.00  0.00           H  
ATOM   1429  HA2 GLY   334     -10.260 -19.230  -2.590  1.00  0.00           H  
ATOM   1430  N   ILE   335     -12.310 -18.150  -4.970  1.00  0.00           N  
ATOM   1431  CA  ILE   335     -13.450 -18.510  -5.830  1.00  0.00           C  
ATOM   1432  C   ILE   335     -13.260 -19.910  -6.430  1.00  0.00           C  
ATOM   1433  O   ILE   335     -14.160 -20.750  -6.350  1.00  0.00           O  
ATOM   1434  CB  ILE   335     -13.640 -17.410  -6.910  1.00  0.00           C  
ATOM   1435  CG1 ILE   335     -14.190 -16.120  -6.230  1.00  0.00           C  
ATOM   1436  CG2 ILE   335     -14.580 -17.830  -8.050  1.00  0.00           C  
ATOM   1437  CD  ILE   335     -14.200 -14.880  -7.140  1.00  0.00           C  
ATOM   1438  H   ILE   335     -11.770 -17.320  -5.210  1.00  0.00           H  
ATOM   1439  HA  ILE   335     -14.350 -18.550  -5.220  1.00  0.00           H  
ATOM   1440  HB  ILE   335     -12.660 -17.180  -7.340  1.00  0.00           H  
ATOM   1441 1HG1 ILE   335     -13.580 -15.870  -5.360  1.00  0.00           H  
ATOM   1442 2HG1 ILE   335     -15.200 -16.310  -5.880  1.00  0.00           H  
ATOM   1443 1HG2 ILE   335     -14.620 -17.070  -8.820  1.00  0.00           H  
ATOM   1444 2HG2 ILE   335     -14.220 -18.740  -8.530  1.00  0.00           H  
ATOM   1445 3HG2 ILE   335     -15.580 -17.980  -7.660  1.00  0.00           H  
ATOM   1446  HD1 ILE   335     -14.890 -15.020  -7.970  1.00  0.00           H  
ATOM   1447  HD2 ILE   335     -14.540 -14.020  -6.570  1.00  0.00           H  
ATOM   1448  HD3 ILE   335     -13.200 -14.690  -7.530  1.00  0.00           H  
ATOM   1449  N   LEU   336     -12.060 -20.180  -6.960  1.00  0.00           N  
ATOM   1450  CA  LEU   336     -11.680 -21.500  -7.490  1.00  0.00           C  
ATOM   1451  C   LEU   336     -11.690 -22.590  -6.400  1.00  0.00           C  
ATOM   1452  O   LEU   336     -12.130 -23.710  -6.680  1.00  0.00           O  
ATOM   1453  CB  LEU   336     -10.280 -21.350  -8.140  1.00  0.00           C  
ATOM   1454  CG  LEU   336      -9.660 -22.660  -8.650  1.00  0.00           C  
ATOM   1455  CD1 LEU   336     -10.470 -23.280  -9.790  1.00  0.00           C  
ATOM   1456  CD2 LEU   336      -8.250 -22.380  -9.150  1.00  0.00           C  
ATOM   1457  H   LEU   336     -11.380 -19.440  -7.000  1.00  0.00           H  
ATOM   1458  HA  LEU   336     -12.390 -21.790  -8.250  1.00  0.00           H  
ATOM   1459  HB1 LEU   336      -9.600 -20.920  -7.410  1.00  0.00           H  
ATOM   1460  HB2 LEU   336     -10.370 -20.650  -8.970  1.00  0.00           H  
ATOM   1461  HG  LEU   336      -9.590 -23.360  -7.830  1.00  0.00           H  
ATOM   1462 1HD1 LEU   336     -11.460 -23.550  -9.440  1.00  0.00           H  
ATOM   1463 2HD1 LEU   336     -10.560 -22.590 -10.610  1.00  0.00           H  
ATOM   1464 3HD1 LEU   336      -9.970 -24.190 -10.130  1.00  0.00           H  
ATOM   1465 1HD2 LEU   336      -8.270 -21.700 -10.000  1.00  0.00           H  
ATOM   1466 2HD2 LEU   336      -7.660 -21.920  -8.360  1.00  0.00           H  
ATOM   1467 3HD2 LEU   336      -7.770 -23.310  -9.430  1.00  0.00           H  
ATOM   1468  N   HIS   337     -11.270 -22.300  -5.170  1.00  0.00           N  
ATOM   1469  CA  HIS   337     -11.210 -23.290  -4.090  1.00  0.00           C  
ATOM   1470  C   HIS   337     -12.610 -23.820  -3.710  1.00  0.00           C  
ATOM   1471  O   HIS   337     -12.740 -25.020  -3.470  1.00  0.00           O  
ATOM   1472  CB  HIS   337     -10.440 -22.730  -2.880  1.00  0.00           C  
ATOM   1473  CG  HIS   337      -9.850 -23.740  -1.910  1.00  0.00           C  
ATOM   1474  CD2 HIS   337      -9.950 -25.100  -1.980  1.00  0.00           C  
ATOM   1475  ND1 HIS   337      -9.040 -23.410  -0.830  1.00  0.00           N  
ATOM   1476  CE1 HIS   337      -8.660 -24.580  -0.280  1.00  0.00           C  
ATOM   1477  NE2 HIS   337      -9.200 -25.600  -0.940  1.00  0.00           N  
ATOM   1478  H   HIS   337     -10.870 -21.380  -4.990  1.00  0.00           H  
ATOM   1479  HA  HIS   337     -10.650 -24.150  -4.470  1.00  0.00           H  
ATOM   1480  HB1 HIS   337     -11.090 -22.050  -2.330  1.00  0.00           H  
ATOM   1481  HB2 HIS   337      -9.600 -22.140  -3.260  1.00  0.00           H  
ATOM   1482  HD2 HIS   337     -10.480 -25.680  -2.720  1.00  0.00           H  
ATOM   1483  HE1 HIS   337      -8.030 -24.670   0.610  1.00  0.00           H  
ATOM   1484  HE2 HIS   337      -9.080 -26.590  -0.710  1.00  0.00           H  
ATOM   1485  N   LEU   338     -13.670 -22.990  -3.740  1.00  0.00           N  
ATOM   1486  CA  LEU   338     -15.040 -23.490  -3.540  1.00  0.00           C  
ATOM   1487  C   LEU   338     -15.490 -24.360  -4.720  1.00  0.00           C  
ATOM   1488  O   LEU   338     -16.090 -25.430  -4.510  1.00  0.00           O  
ATOM   1489  CB  LEU   338     -16.030 -22.340  -3.270  1.00  0.00           C  
ATOM   1490  CG  LEU   338     -17.490 -22.810  -3.060  1.00  0.00           C  
ATOM   1491  CD1 LEU   338     -17.660 -23.790  -1.910  1.00  0.00           C  
ATOM   1492  CD2 LEU   338     -18.410 -21.630  -2.770  1.00  0.00           C  
ATOM   1493  H   LEU   338     -13.510 -22.010  -3.950  1.00  0.00           H  
ATOM   1494  HA  LEU   338     -15.020 -24.140  -2.660  1.00  0.00           H  
ATOM   1495  HB1 LEU   338     -15.990 -21.640  -4.100  1.00  0.00           H  
ATOM   1496  HB2 LEU   338     -15.700 -21.800  -2.370  1.00  0.00           H  
ATOM   1497  HG  LEU   338     -17.840 -23.280  -3.980  1.00  0.00           H  
ATOM   1498 1HD1 LEU   338     -18.710 -24.070  -1.800  1.00  0.00           H  
ATOM   1499 2HD1 LEU   338     -17.080 -24.690  -2.080  1.00  0.00           H  
ATOM   1500 3HD1 LEU   338     -17.330 -23.320  -0.980  1.00  0.00           H  
ATOM   1501 1HD2 LEU   338     -19.440 -21.990  -2.620  1.00  0.00           H  
ATOM   1502 2HD2 LEU   338     -18.080 -21.100  -1.880  1.00  0.00           H  
ATOM   1503 3HD2 LEU   338     -18.420 -20.960  -3.630  1.00  0.00           H  
ATOM   1504  N   ILE   339     -15.190 -23.960  -5.960  1.00  0.00           N  
ATOM   1505  CA  ILE   339     -15.540 -24.720  -7.170  1.00  0.00           C  
ATOM   1506  C   ILE   339     -14.900 -26.120  -7.130  1.00  0.00           C  
ATOM   1507  O   ILE   339     -15.590 -27.120  -7.300  1.00  0.00           O  
ATOM   1508  CB  ILE   339     -15.140 -23.910  -8.430  1.00  0.00           C  
ATOM   1509  CG1 ILE   339     -16.030 -22.660  -8.560  1.00  0.00           C  
ATOM   1510  CG2 ILE   339     -15.250 -24.760  -9.700  1.00  0.00           C  
ATOM   1511  CD  ILE   339     -15.430 -21.570  -9.460  1.00  0.00           C  
ATOM   1512  H   ILE   339     -14.680 -23.090  -6.070  1.00  0.00           H  
ATOM   1513  HA  ILE   339     -16.620 -24.880  -7.190  1.00  0.00           H  
ATOM   1514  HB  ILE   339     -14.100 -23.590  -8.320  1.00  0.00           H  
ATOM   1515 1HG1 ILE   339     -16.180 -22.210  -7.580  1.00  0.00           H  
ATOM   1516 2HG1 ILE   339     -17.020 -22.950  -8.940  1.00  0.00           H  
ATOM   1517 1HG2 ILE   339     -14.990 -24.170 -10.580  1.00  0.00           H  
ATOM   1518 2HG2 ILE   339     -14.550 -25.590  -9.680  1.00  0.00           H  
ATOM   1519 3HG2 ILE   339     -16.270 -25.150  -9.820  1.00  0.00           H  
ATOM   1520  HD1 ILE   339     -14.480 -21.240  -9.060  1.00  0.00           H  
ATOM   1521  HD2 ILE   339     -15.290 -21.940 -10.480  1.00  0.00           H  
ATOM   1522  HD3 ILE   339     -16.120 -20.720  -9.500  1.00  0.00           H  
ATOM   1523  N   LEU   340     -13.600 -26.200  -6.830  1.00  0.00           N  
ATOM   1524  CA  LEU   340     -12.870 -27.480  -6.710  1.00  0.00           C  
ATOM   1525  C   LEU   340     -13.400 -28.330  -5.540  1.00  0.00           C  
ATOM   1526  O   LEU   340     -13.520 -29.550  -5.680  1.00  0.00           O  
ATOM   1527  CB  LEU   340     -11.360 -27.190  -6.540  1.00  0.00           C  
ATOM   1528  CG  LEU   340     -10.680 -26.580  -7.770  1.00  0.00           C  
ATOM   1529  CD1 LEU   340      -9.240 -26.210  -7.420  1.00  0.00           C  
ATOM   1530  CD2 LEU   340     -10.620 -27.550  -8.950  1.00  0.00           C  
ATOM   1531  H   LEU   340     -13.080 -25.340  -6.700  1.00  0.00           H  
ATOM   1532  HA  LEU   340     -13.020 -28.050  -7.610  1.00  0.00           H  
ATOM   1533  HB1 LEU   340     -10.860 -28.120  -6.300  1.00  0.00           H  
ATOM   1534  HB2 LEU   340     -11.230 -26.520  -5.690  1.00  0.00           H  
ATOM   1535  HG  LEU   340     -11.200 -25.680  -8.090  1.00  0.00           H  
ATOM   1536 1HD1 LEU   340      -8.740 -25.780  -8.290  1.00  0.00           H  
ATOM   1537 2HD1 LEU   340      -9.250 -25.460  -6.620  1.00  0.00           H  
ATOM   1538 3HD1 LEU   340      -8.690 -27.090  -7.100  1.00  0.00           H  
ATOM   1539 1HD2 LEU   340     -10.080 -27.090  -9.790  1.00  0.00           H  
ATOM   1540 2HD2 LEU   340     -10.120 -28.470  -8.660  1.00  0.00           H  
ATOM   1541 3HD2 LEU   340     -11.630 -27.780  -9.300  1.00  0.00           H  
ATOM   1542  N   TRP   341     -13.750 -27.700  -4.410  1.00  0.00           N  
ATOM   1543  CA  TRP   341     -14.340 -28.390  -3.250  1.00  0.00           C  
ATOM   1544  C   TRP   341     -15.680 -29.040  -3.600  1.00  0.00           C  
ATOM   1545  O   TRP   341     -15.890 -30.220  -3.280  1.00  0.00           O  
ATOM   1546  CB  TRP   341     -14.470 -27.410  -2.080  1.00  0.00           C  
ATOM   1547  CG  TRP   341     -14.940 -28.020  -0.800  1.00  0.00           C  
ATOM   1548  CD1 TRP   341     -14.150 -28.670   0.090  1.00  0.00           C  
ATOM   1549  CD2 TRP   341     -16.290 -28.100  -0.250  1.00  0.00           C  
ATOM   1550  CE2 TRP   341     -16.250 -28.890   0.940  1.00  0.00           C  
ATOM   1551  CE3 TRP   341     -17.560 -27.610  -0.640  1.00  0.00           C  
ATOM   1552  NE1 TRP   341     -14.920 -29.200   1.090  1.00  0.00           N  
ATOM   1553  CZ2 TRP   341     -17.400 -29.210   1.680  1.00  0.00           C  
ATOM   1554  CZ3 TRP   341     -18.720 -27.910   0.110  1.00  0.00           C  
ATOM   1555  CH2 TRP   341     -18.640 -28.710   1.250  1.00  0.00           C  
ATOM   1556  H   TRP   341     -13.590 -26.700  -4.340  1.00  0.00           H  
ATOM   1557  HA  TRP   341     -13.660 -29.190  -2.960  1.00  0.00           H  
ATOM   1558  HB1 TRP   341     -15.150 -26.600  -2.350  1.00  0.00           H  
ATOM   1559  HB2 TRP   341     -13.490 -26.970  -1.890  1.00  0.00           H  
ATOM   1560  HD1 TRP   341     -13.080 -28.800  -0.030  1.00  0.00           H  
ATOM   1561  HE1 TRP   341     -14.540 -29.800   1.830  1.00  0.00           H  
ATOM   1562  HE3 TRP   341     -17.630 -27.010  -1.530  1.00  0.00           H  
ATOM   1563  HZ2 TRP   341     -17.340 -29.840   2.550  1.00  0.00           H  
ATOM   1564  HZ3 TRP   341     -19.680 -27.530  -0.220  1.00  0.00           H  
ATOM   1565  HH2 TRP   341     -19.540 -28.950   1.810  1.00  0.00           H  
ATOM   1566  N   ILE   342     -16.560 -28.320  -4.320  1.00  0.00           N  
ATOM   1567  CA  ILE   342     -17.870 -28.820  -4.790  1.00  0.00           C  
ATOM   1568  C   ILE   342     -17.700 -29.920  -5.860  1.00  0.00           C  
ATOM   1569  O   ILE   342     -18.310 -30.990  -5.730  1.00  0.00           O  
ATOM   1570  CB  ILE   342     -18.730 -27.640  -5.300  1.00  0.00           C  
ATOM   1571  CG1 ILE   342     -19.130 -26.720  -4.110  1.00  0.00           C  
ATOM   1572  CG2 ILE   342     -20.020 -28.120  -6.010  1.00  0.00           C  
ATOM   1573  CD  ILE   342     -19.880 -25.440  -4.530  1.00  0.00           C  
ATOM   1574  H   ILE   342     -16.300 -27.370  -4.540  1.00  0.00           H  
ATOM   1575  HA  ILE   342     -18.380 -29.280  -3.940  1.00  0.00           H  
ATOM   1576  HB  ILE   342     -18.150 -27.060  -6.010  1.00  0.00           H  
ATOM   1577 1HG1 ILE   342     -18.240 -26.410  -3.600  1.00  0.00           H  
ATOM   1578 2HG1 ILE   342     -19.760 -27.280  -3.420  1.00  0.00           H  
ATOM   1579 1HG2 ILE   342     -20.570 -27.280  -6.420  1.00  0.00           H  
ATOM   1580 2HG2 ILE   342     -19.760 -28.770  -6.870  1.00  0.00           H  
ATOM   1581 3HG2 ILE   342     -20.640 -28.670  -5.320  1.00  0.00           H  
ATOM   1582  HD1 ILE   342     -20.000 -24.800  -3.650  1.00  0.00           H  
ATOM   1583  HD2 ILE   342     -19.310 -24.910  -5.290  1.00  0.00           H  
ATOM   1584  HD3 ILE   342     -20.880 -25.680  -4.910  1.00  0.00           H  
ATOM   1585  N   LEU   343     -16.860 -29.690  -6.870  1.00  0.00           N  
ATOM   1586  CA  LEU   343     -16.610 -30.660  -7.950  1.00  0.00           C  
ATOM   1587  C   LEU   343     -16.050 -32.000  -7.430  1.00  0.00           C  
ATOM   1588  O   LEU   343     -16.300 -33.040  -8.030  1.00  0.00           O  
ATOM   1589  CB  LEU   343     -15.640 -30.060  -8.980  1.00  0.00           C  
ATOM   1590  CG  LEU   343     -16.240 -29.010  -9.920  1.00  0.00           C  
ATOM   1591  CD1 LEU   343     -15.130 -28.380 -10.770  1.00  0.00           C  
ATOM   1592  CD2 LEU   343     -17.270 -29.610 -10.890  1.00  0.00           C  
ATOM   1593  H   LEU   343     -16.380 -28.790  -6.910  1.00  0.00           H  
ATOM   1594  HA  LEU   343     -17.550 -30.900  -8.440  1.00  0.00           H  
ATOM   1595  HB1 LEU   343     -15.230 -30.860  -9.600  1.00  0.00           H  
ATOM   1596  HB2 LEU   343     -14.810 -29.610  -8.440  1.00  0.00           H  
ATOM   1597  HG  LEU   343     -16.730 -28.220  -9.350  1.00  0.00           H  
ATOM   1598 1HD1 LEU   343     -15.540 -27.590 -11.390  1.00  0.00           H  
ATOM   1599 2HD1 LEU   343     -14.380 -27.940 -10.100  1.00  0.00           H  
ATOM   1600 3HD1 LEU   343     -14.660 -29.130 -11.390  1.00  0.00           H  
ATOM   1601 1HD2 LEU   343     -16.820 -30.430 -11.450  1.00  0.00           H  
ATOM   1602 2HD2 LEU   343     -18.140 -29.990 -10.340  1.00  0.00           H  
ATOM   1603 3HD2 LEU   343     -17.610 -28.850 -11.590  1.00  0.00           H  
ATOM   1604  N   ASP   344     -15.320 -31.980  -6.310  1.00  0.00           N  
ATOM   1605  CA  ASP   344     -14.810 -33.200  -5.670  1.00  0.00           C  
ATOM   1606  C   ASP   344     -15.750 -33.810  -4.600  1.00  0.00           C  
ATOM   1607  O   ASP   344     -15.460 -34.880  -4.060  1.00  0.00           O  
ATOM   1608  CB  ASP   344     -13.420 -32.900  -5.080  1.00  0.00           C  
ATOM   1609  CG  ASP   344     -12.600 -34.170  -4.910  1.00  0.00           C  
ATOM   1610  OD1 ASP   344     -12.080 -34.450  -3.810  1.00  0.00           O  
ATOM   1611  OD2 ASP   344     -12.420 -34.900  -5.920  1.00  0.00           O1-
ATOM   1612  H   ASP   344     -15.100 -31.090  -5.890  1.00  0.00           H  
ATOM   1613  HA  ASP   344     -14.680 -33.960  -6.430  1.00  0.00           H  
ATOM   1614  HB1 ASP   344     -13.530 -32.380  -4.120  1.00  0.00           H  
ATOM   1615  HB2 ASP   344     -12.870 -32.240  -5.750  1.00  0.00           H  
ATOM   1616  N   ARG   345     -16.880 -33.150  -4.310  1.00  0.00           N  
ATOM   1617  CA  ARG   345     -17.850 -33.550  -3.270  1.00  0.00           C  
ATOM   1618  C   ARG   345     -19.200 -34.010  -3.810  1.00  0.00           C  
ATOM   1619  O   ARG   345     -19.860 -34.830  -3.150  1.00  0.00           O  
ATOM   1620  CB  ARG   345     -17.970 -32.390  -2.250  1.00  0.00           C  
ATOM   1621  CG  ARG   345     -18.950 -32.630  -1.090  1.00  0.00           C  
ATOM   1622  CD  ARG   345     -18.640 -33.890  -0.270  1.00  0.00           C  
ATOM   1623  NE  ARG   345     -19.680 -34.150   0.730  1.00  0.00           N  
ATOM   1624  CZ  ARG   345     -20.860 -34.720   0.520  1.00  0.00           C  
ATOM   1625  NH1 ARG   345     -21.250 -35.130  -0.650  1.00  0.00           N1+
ATOM   1626  NH2 ARG   345     -21.680 -34.850   1.510  1.00  0.00           N  
ATOM   1627  H   ARG   345     -17.040 -32.260  -4.790  1.00  0.00           H  
ATOM   1628  HA  ARG   345     -17.440 -34.400  -2.730  1.00  0.00           H  
ATOM   1629  HB1 ARG   345     -18.290 -31.490  -2.770  1.00  0.00           H  
ATOM   1630  HB2 ARG   345     -16.990 -32.190  -1.830  1.00  0.00           H  
ATOM   1631  HG1 ARG   345     -19.960 -32.700  -1.480  1.00  0.00           H  
ATOM   1632  HG2 ARG   345     -18.910 -31.760  -0.420  1.00  0.00           H  
ATOM   1633  HD1 ARG   345     -17.680 -33.750   0.250  1.00  0.00           H  
ATOM   1634  HD2 ARG   345     -18.540 -34.760  -0.920  1.00  0.00           H  
ATOM   1635  HE  ARG   345     -19.480 -33.860   1.680  1.00  0.00           H  
ATOM   1636 1HH1 ARG   345     -20.650 -35.000  -1.450  1.00  0.00           H  
ATOM   1637 2HH1 ARG   345     -22.190 -35.480  -0.780  1.00  0.00           H  
ATOM   1638 1HH2 ARG   345     -21.420 -34.470   2.400  1.00  0.00           H  
ATOM   1639 2HH2 ARG   345     -22.580 -35.320   1.390  1.00  0.00           H  
ATOM   1640  N   LEU   346     -19.650 -33.530  -4.970  1.00  0.00           N  
ATOM   1641  CA  LEU   346     -20.940 -33.910  -5.580  1.00  0.00           C  
ATOM   1642  C   LEU   346     -20.920 -35.310  -6.220  1.00  0.00           C  
ATOM   1643  O   LEU   346     -19.910 -35.740  -6.800  1.00  0.00           O  
ATOM   1644  CB  LEU   346     -21.370 -32.850  -6.620  1.00  0.00           C  
ATOM   1645  CG  LEU   346     -21.840 -31.500  -6.040  1.00  0.00           C  
ATOM   1646  CD1 LEU   346     -22.220 -30.570  -7.200  1.00  0.00           C  
ATOM   1647  CD2 LEU   346     -23.050 -31.620  -5.120  1.00  0.00           C  
ATOM   1648  H   LEU   346     -19.090 -32.820  -5.430  1.00  0.00           H  
ATOM   1649  HA  LEU   346     -21.670 -33.940  -4.780  1.00  0.00           H  
ATOM   1650  HB1 LEU   346     -22.200 -33.260  -7.200  1.00  0.00           H  
ATOM   1651  HB2 LEU   346     -20.550 -32.680  -7.310  1.00  0.00           H  
ATOM   1652  HG  LEU   346     -21.020 -31.040  -5.480  1.00  0.00           H  
ATOM   1653 1HD1 LEU   346     -22.520 -29.600  -6.810  1.00  0.00           H  
ATOM   1654 2HD1 LEU   346     -21.370 -30.440  -7.870  1.00  0.00           H  
ATOM   1655 3HD1 LEU   346     -23.050 -31.000  -7.760  1.00  0.00           H  
ATOM   1656 1HD2 LEU   346     -23.860 -32.120  -5.640  1.00  0.00           H  
ATOM   1657 2HD2 LEU   346     -22.790 -32.170  -4.220  1.00  0.00           H  
ATOM   1658 3HD2 LEU   346     -23.390 -30.630  -4.820  1.00  0.00           H  
TER   
ATOM   1659  N   NME   346     -22.040 -36.050  -6.200  1.00  0.00           N  
ATOM   1660  CH3 NME   346     -23.320 -35.710  -5.570  1.00  0.00           C  
ATOM   1661  H   NME   346     -21.990 -36.940  -6.670  1.00  0.00           H  
ATOM   1662 1HH3 NME   346     -24.050 -36.480  -5.780  1.00  0.00           H  
ATOM   1663 2HH3 NME   346     -23.200 -35.640  -4.490  1.00  0.00           H  
ATOM   1664 3HH3 NME   346     -23.700 -34.760  -5.960  1.00  0.00           H  
ATOM   1665  C1  SPI   347     -10.580 -16.810   1.240  1.00  0.00           C  
ATOM   1666  N1  SPI   347     -10.700 -17.570   2.480  1.00  0.00           N  
ATOM   1667  C2  SPI   347      -9.210 -16.140   1.190  1.00  0.00           C  
ATOM   1668  C3  SPI   347      -9.120 -15.050   0.120  1.00  0.00           C  
ATOM   1669  C4  SPI   347     -10.240 -13.970   0.250  1.00  0.00           C  
ATOM   1670  C5  SPI   347     -11.550 -14.780   0.050  1.00  0.00           C  
ATOM   1671  C6  SPI   347     -11.750 -15.840   1.140  1.00  0.00           C  
ATOM   1672  C7  SPI   347     -10.100 -12.900  -0.880  1.00  0.00           C  
ATOM   1673  C8  SPI   347      -8.780 -12.090  -0.750  1.00  0.00           C  
ATOM   1674  C9  SPI   347      -8.730 -11.400   0.620  1.00  0.00           C  
ATOM   1675  C10 SPI   347      -8.880 -12.420   1.770  1.00  0.00           C  
ATOM   1676  C11 SPI   347     -10.200 -13.190   1.610  1.00  0.00           C  
ATOM   1677  C12 SPI   347     -11.220 -11.140   0.540  1.00  0.00           C  
ATOM   1678  C13 SPI   347      -9.890 -10.400   0.720  1.00  0.00           C  
ATOM   1679  C14 SPI   347     -11.240 -11.860  -0.820  1.00  0.00           C  
ATOM   1680  C15 SPI   347     -11.350 -12.160   1.690  1.00  0.00           C  
ATOM   1681  HN1 SPI   347     -10.240 -18.470   2.350  1.00  0.00           H  
ATOM   1682  HN2 SPI   347     -10.240 -17.050   3.230  1.00  0.00           H  
ATOM   1683  HN3 SPI   347     -11.670 -17.680   2.740  1.00  0.00           H  
ATOM   1684  H1  SPI   347     -10.650 -17.500   0.390  1.00  0.00           H  
ATOM   1685  H7  SPI   347     -10.110 -13.400  -1.850  1.00  0.00           H  
ATOM   1686  H9  SPI   347      -7.780 -10.890   0.720  1.00  0.00           H  
ATOM   1687 1H10 SPI   347      -8.020 -13.100   1.760  1.00  0.00           H  
ATOM   1688 2H10 SPI   347      -8.860 -11.900   2.710  1.00  0.00           H  
ATOM   1689  H11 SPI   347     -10.290 -13.870   2.460  1.00  0.00           H  
ATOM   1690  H12 SPI   347     -12.040 -10.430   0.580  1.00  0.00           H  
ATOM   1691 1H13 SPI   347      -9.790  -9.620  -0.030  1.00  0.00           H  
ATOM   1692 2H13 SPI   347      -9.870  -9.930   1.700  1.00  0.00           H  
ATOM   1693 1H14 SPI   347     -11.100 -11.120  -1.620  1.00  0.00           H  
ATOM   1694 2H14 SPI   347     -12.210 -12.310  -0.990  1.00  0.00           H  
ATOM   1695 1H15 SPI   347     -11.300 -11.640   2.650  1.00  0.00           H  
ATOM   1696 2H15 SPI   347     -12.330 -12.650   1.650  1.00  0.00           H  
ATOM   1697  H21 SPI   347      -8.460 -16.890   0.970  1.00  0.00           H  
ATOM   1698  H22 SPI   347      -8.960 -15.690   2.150  1.00  0.00           H  
ATOM   1699  H31 SPI   347      -9.190 -15.510  -0.870  1.00  0.00           H  
ATOM   1700  H32 SPI   347      -8.130 -14.610   0.170  1.00  0.00           H  
ATOM   1701  H51 SPI   347     -12.430 -14.140   0.050  1.00  0.00           H  
ATOM   1702  H52 SPI   347     -11.520 -15.270  -0.930  1.00  0.00           H  
ATOM   1703  H61 SPI   347     -11.910 -15.330   2.090  1.00  0.00           H  
ATOM   1704  H62 SPI   347     -12.640 -16.410   0.900  1.00  0.00           H  
ATOM   1705  H81 SPI   347      -8.740 -11.350  -1.540  1.00  0.00           H  
ATOM   1706  H82 SPI   347      -7.920 -12.740  -0.870  1.00  0.00           H  
ATOM   1707  OW  SOL   348      -4.510  -6.070   2.110  1.00  0.00           O  
ATOM   1708  HW1 SOL   348      -3.690  -5.610   1.930  1.00  0.00           H  
ATOM   1709  HW2 SOL   348      -4.690  -5.880   3.040  1.00  0.00           H  
ATOM   1710  OW  SOL   349      -8.390  -1.380  -0.660  1.00  0.00           O  
ATOM   1711  HW1 SOL   349      -8.250  -0.580  -1.160  1.00  0.00           H  
ATOM   1712  HW2 SOL   349      -8.580  -1.090   0.220  1.00  0.00           H  
ATOM   1713  OW  SOL   350      -9.850  -3.670  -0.610  1.00  0.00           O  
ATOM   1714  HW1 SOL   350      -9.460  -2.790  -0.640  1.00  0.00           H  
ATOM   1715  HW2 SOL   350      -9.700  -4.030  -1.480  1.00  0.00           H  
ATOM   1716  OW  SOL   351      -8.660 -32.130   1.530  1.00  0.00           O  
ATOM   1717  HW1 SOL   351      -8.950 -32.110   0.620  1.00  0.00           H  
ATOM   1718  HW2 SOL   351      -7.890 -32.690   1.530  1.00  0.00           H  
ATOM   1719  OW  SOL   352      -8.150  -3.190  12.170  1.00  0.00           O  
ATOM   1720  HW1 SOL   352      -8.260  -2.240  12.130  1.00  0.00           H  
ATOM   1721  HW2 SOL   352      -8.650  -3.450  12.950  1.00  0.00           H  
ATOM   1722  OW  SOL   353     -12.220 -31.270   0.630  1.00  0.00           O  
ATOM   1723  HW1 SOL   353     -11.910 -32.170   0.620  1.00  0.00           H  
ATOM   1724  HW2 SOL   353     -12.870 -31.230  -0.080  1.00  0.00           H  
ATOM   1725  OW  SOL   354     -26.090 -44.130   8.420  1.00  0.00           O  
ATOM   1726  HW1 SOL   354     -25.230 -44.240   8.020  1.00  0.00           H  
ATOM   1727  HW2 SOL   354     -26.080 -44.730   9.170  1.00  0.00           H  
ATOM   1728  OW  SOL   355     -11.430 -26.850   1.620  1.00  0.00           O  
ATOM   1729  HW1 SOL   355     -10.560 -26.950   2.010  1.00  0.00           H  
ATOM   1730  HW2 SOL   355     -11.540 -25.910   1.490  1.00  0.00           H  
ATOM   1731  OW  SOL   356      -8.160 -20.560  -1.030  1.00  0.00           O  
ATOM   1732  HW1 SOL   356      -8.350 -21.500  -1.070  1.00  0.00           H  
ATOM   1733  HW2 SOL   356      -7.220 -20.500  -0.880  1.00  0.00           H  
ATOM   1734  OW  SOL   357      -8.260  16.540  12.540  1.00  0.00           O  
ATOM   1735  HW1 SOL   357      -8.590  15.930  13.200  1.00  0.00           H  
ATOM   1736  HW2 SOL   357      -7.610  17.060  13.010  1.00  0.00           H  
ATOM   1737  OW  SOL   358     -16.220 -32.710   3.430  1.00  0.00           O  
ATOM   1738  HW1 SOL   358     -17.160 -32.790   3.260  1.00  0.00           H  
ATOM   1739  HW2 SOL   358     -16.080 -33.240   4.220  1.00  0.00           H  
ATOM   1740  OW  SOL   359     -10.550 -22.860  27.330  1.00  0.00           O  
ATOM   1741  HW1 SOL   359     -10.760 -22.480  26.490  1.00  0.00           H  
ATOM   1742  HW2 SOL   359     -11.390 -23.160  27.670  1.00  0.00           H  
ATOM   1743  OW  SOL   360      -9.540 -32.800  -1.050  1.00  0.00           O  
ATOM   1744  HW1 SOL   360     -10.330 -33.230  -0.710  1.00  0.00           H  
ATOM   1745  HW2 SOL   360      -9.850 -32.310  -1.800  1.00  0.00           H  
ATOM   1746  OW  SOL   361     -19.570  -8.650  -8.090  1.00  0.00           O  
ATOM   1747  HW1 SOL   361     -19.560  -8.460  -7.150  1.00  0.00           H  
ATOM   1748  HW2 SOL   361     -20.130  -7.970  -8.480  1.00  0.00           H  
ATOM   1749  OW  SOL   362     -31.340 -31.370  -2.420  1.00  0.00           O  
ATOM   1750  HW1 SOL   362     -31.480 -31.860  -3.230  1.00  0.00           H  
ATOM   1751  HW2 SOL   362     -30.700 -31.880  -1.930  1.00  0.00           H  
ATOM   1752  OW  SOL   363     -11.750 -17.980  -9.970  1.00  0.00           O  
ATOM   1753  HW1 SOL   363     -11.370 -18.560 -10.630  1.00  0.00           H  
ATOM   1754  HW2 SOL   363     -11.170 -18.050  -9.220  1.00  0.00           H  
ATOM   1755  OW  SOL   364     -16.320 -36.580   1.320  1.00  0.00           O  
ATOM   1756  HW1 SOL   364     -16.690 -36.170   2.100  1.00  0.00           H  
ATOM   1757  HW2 SOL   364     -17.030 -37.120   0.970  1.00  0.00           H  
ATOM   1758  OW  SOL   365      -7.870 -31.680 -11.750  1.00  0.00           O  
ATOM   1759  HW1 SOL   365      -7.050 -32.160 -11.580  1.00  0.00           H  
ATOM   1760  HW2 SOL   365      -8.510 -32.360 -11.950  1.00  0.00           H  
ATOM   1761  OW  SOL   366      10.410 -30.000   6.480  1.00  0.00           O  
ATOM   1762  HW1 SOL   366      10.780 -30.750   6.010  1.00  0.00           H  
ATOM   1763  HW2 SOL   366      10.180 -30.350   7.340  1.00  0.00           H  
ATOM   1764  OW  SOL   367     -13.890 -19.880  -1.180  1.00  0.00           O  
ATOM   1765  HW1 SOL   367     -13.420 -19.940  -2.010  1.00  0.00           H  
ATOM   1766  HW2 SOL   367     -13.960 -20.790  -0.880  1.00  0.00           H  
ATOM   1767  OW  SOL   368     -11.440 -29.440   2.620  1.00  0.00           O  
ATOM   1768  HW1 SOL   368     -11.710 -30.090   1.970  1.00  0.00           H  
ATOM   1769  HW2 SOL   368     -11.530 -28.600   2.160  1.00  0.00           H  
ATOM   1770  OW  SOL   369     -20.100  -4.920   2.550  1.00  0.00           O  
ATOM   1771  HW1 SOL   369     -19.160  -4.810   2.690  1.00  0.00           H  
ATOM   1772  HW2 SOL   369     -20.270  -4.450   1.730  1.00  0.00           H  
ATOM   1773  OW  SOL   370     -13.190 -19.920   3.330  1.00  0.00           O  
ATOM   1774  HW1 SOL   370     -13.220 -20.730   3.850  1.00  0.00           H  
ATOM   1775  HW2 SOL   370     -14.090 -19.590   3.340  1.00  0.00           H  
ATOM   1776  OW  SOL   371     -17.340   4.100 -12.980  1.00  0.00           O  
ATOM   1777  HW1 SOL   371     -18.230   4.390 -12.830  1.00  0.00           H  
ATOM   1778  HW2 SOL   371     -16.810   4.590 -12.360  1.00  0.00           H  
ATOM   1779  OW  SOL   372      -9.450   3.380  -0.090  1.00  0.00           O  
ATOM   1780  HW1 SOL   372      -8.920   3.510  -0.880  1.00  0.00           H  
ATOM   1781  HW2 SOL   372     -10.020   2.640  -0.300  1.00  0.00           H  
ATOM   1782  OW  SOL   373     -13.180 -16.750   3.850  1.00  0.00           O  
ATOM   1783  HW1 SOL   373     -13.790 -17.270   4.380  1.00  0.00           H  
ATOM   1784  HW2 SOL   373     -13.000 -15.990   4.400  1.00  0.00           H  
ATOM   1785  OW  SOL   374      -7.300 -16.860   4.410  1.00  0.00           O  
ATOM   1786  HW1 SOL   374      -6.720 -16.490   3.750  1.00  0.00           H  
ATOM   1787  HW2 SOL   374      -7.480 -17.750   4.110  1.00  0.00           H  
ATOM   1788  OW  SOL   375     -24.420 -23.250  -2.600  1.00  0.00           O  
ATOM   1789  HW1 SOL   375     -25.090 -23.190  -1.910  1.00  0.00           H  
ATOM   1790  HW2 SOL   375     -24.110 -24.150  -2.540  1.00  0.00           H  
ATOM   1791  OW  SOL   376     -11.650 -29.090  12.500  1.00  0.00           O  
ATOM   1792  HW1 SOL   376     -12.210 -29.720  12.040  1.00  0.00           H  
ATOM   1793  HW2 SOL   376     -11.000 -28.840  11.850  1.00  0.00           H  
ATOM   1794  OW  SOL   377     -11.100 -24.140   1.400  1.00  0.00           O  
ATOM   1795  HW1 SOL   377     -10.400 -23.980   0.760  1.00  0.00           H  
ATOM   1796  HW2 SOL   377     -11.400 -23.260   1.650  1.00  0.00           H  
ATOM   1797  OW  SOL   378     -25.990  -9.290   3.920  1.00  0.00           O  
ATOM   1798  HW1 SOL   378     -25.080  -9.550   4.120  1.00  0.00           H  
ATOM   1799  HW2 SOL   378     -25.950  -8.330   3.900  1.00  0.00           H  
ATOM   1800  OW  SOL   379       9.080 -16.610  -6.730  1.00  0.00           O  
ATOM   1801  HW1 SOL   379       8.220 -16.200  -6.860  1.00  0.00           H  
ATOM   1802  HW2 SOL   379       8.890 -17.440  -6.300  1.00  0.00           H  
ATOM   1803  OW  SOL   380     -12.350 -41.980   7.620  1.00  0.00           O  
ATOM   1804  HW1 SOL   380     -11.690 -42.510   7.170  1.00  0.00           H  
ATOM   1805  HW2 SOL   380     -12.340 -41.150   7.160  1.00  0.00           H  
ATOM   1806  OW  SOL   381     -21.790  -6.190  -2.490  1.00  0.00           O  
ATOM   1807  HW1 SOL   381     -21.240  -5.450  -2.760  1.00  0.00           H  
ATOM   1808  HW2 SOL   381     -22.170  -5.900  -1.660  1.00  0.00           H  
ATOM   1809  OW  SOL   382      -0.890 -36.600  -1.600  1.00  0.00           O  
ATOM   1810  HW1 SOL   382      -0.940 -35.690  -1.330  1.00  0.00           H  
ATOM   1811  HW2 SOL   382      -1.360 -36.650  -2.430  1.00  0.00           H  
ATOM   1812  OW  SOL   383     -13.250 -17.170  -1.660  1.00  0.00           O  
ATOM   1813  HW1 SOL   383     -13.920 -16.520  -1.440  1.00  0.00           H  
ATOM   1814  HW2 SOL   383     -13.640 -18.010  -1.390  1.00  0.00           H  
ATOM   1815  OW  SOL   384      -9.720 -19.850   1.120  1.00  0.00           O  
ATOM   1816  HW1 SOL   384     -10.350 -20.560   1.200  1.00  0.00           H  
ATOM   1817  HW2 SOL   384      -9.170 -20.070   0.380  1.00  0.00           H  
ATOM   1818  OW  SOL   385       4.420 -44.330   1.520  1.00  0.00           O  
ATOM   1819  HW1 SOL   385       4.030 -44.470   0.660  1.00  0.00           H  
ATOM   1820  HW2 SOL   385       3.690 -44.390   2.130  1.00  0.00           H  
ATOM   1821  OW  SOL   386      17.880 -28.500  10.500  1.00  0.00           O  
ATOM   1822  HW1 SOL   386      16.980 -28.710  10.250  1.00  0.00           H  
ATOM   1823  HW2 SOL   386      18.310 -28.290   9.680  1.00  0.00           H  
ATOM   1824  OW  SOL   387     -20.300  -3.060   0.360  1.00  0.00           O  
ATOM   1825  HW1 SOL   387     -20.630  -2.170   0.470  1.00  0.00           H  
ATOM   1826  HW2 SOL   387     -19.390  -3.010   0.660  1.00  0.00           H  
ATOM   1827  OW  SOL   388      -7.510 -17.650  -1.560  1.00  0.00           O  
ATOM   1828  HW1 SOL   388      -7.920 -17.080  -2.220  1.00  0.00           H  
ATOM   1829  HW2 SOL   388      -7.950 -18.490  -1.640  1.00  0.00           H  
ATOM   1830  OW  SOL   389       1.190  -6.060   5.930  1.00  0.00           O  
ATOM   1831  HW1 SOL   389       0.720  -5.300   5.600  1.00  0.00           H  
ATOM   1832  HW2 SOL   389       2.050  -6.020   5.500  1.00  0.00           H  
ATOM   1833  OW  SOL   390      -9.410 -27.630  19.270  1.00  0.00           O  
ATOM   1834  HW1 SOL   390     -10.180 -27.090  19.070  1.00  0.00           H  
ATOM   1835  HW2 SOL   390      -9.620 -28.470  18.860  1.00  0.00           H  
ATOM   1836  OW  SOL   391     -22.560 -38.770  22.580  1.00  0.00           O  
ATOM   1837  HW1 SOL   391     -22.660 -39.680  22.310  1.00  0.00           H  
ATOM   1838  HW2 SOL   391     -21.930 -38.400  21.970  1.00  0.00           H  
ATOM   1839  OW  SOL   392     -16.120 -35.510   9.580  1.00  0.00           O  
ATOM   1840  HW1 SOL   392     -15.310 -35.110   9.880  1.00  0.00           H  
ATOM   1841  HW2 SOL   392     -16.740 -35.380  10.300  1.00  0.00           H  
ATOM   1842  OW  SOL   393       7.000 -43.060  -3.110  1.00  0.00           O  
ATOM   1843  HW1 SOL   393       6.400 -43.680  -2.710  1.00  0.00           H  
ATOM   1844  HW2 SOL   393       7.550 -43.590  -3.690  1.00  0.00           H  
ATOM   1845  OW  SOL   394     -31.880 -50.750  -9.230  1.00  0.00           O  
ATOM   1846  HW1 SOL   394     -31.360 -51.450  -8.820  1.00  0.00           H  
ATOM   1847  HW2 SOL   394     -32.640 -51.200  -9.610  1.00  0.00           H  
ATOM   1848  OW  SOL   395     -29.260 -29.940  -4.480  1.00  0.00           O  
ATOM   1849  HW1 SOL   395     -28.500 -30.360  -4.070  1.00  0.00           H  
ATOM   1850  HW2 SOL   395     -29.440 -29.190  -3.930  1.00  0.00           H  
ATOM   1851  OW  SOL   396      -6.060   3.680   5.680  1.00  0.00           O  
ATOM   1852  HW1 SOL   396      -6.720   2.990   5.690  1.00  0.00           H  
ATOM   1853  HW2 SOL   396      -5.790   3.730   4.760  1.00  0.00           H  
ATOM   1854  OW  SOL   397     -14.060 -28.290  18.500  1.00  0.00           O  
ATOM   1855  HW1 SOL   397     -14.210 -27.380  18.770  1.00  0.00           H  
ATOM   1856  HW2 SOL   397     -14.060 -28.260  17.550  1.00  0.00           H  
ATOM   1857  OW  SOL   398      -7.120   2.570   1.290  1.00  0.00           O  
ATOM   1858  HW1 SOL   398      -6.900   1.720   0.890  1.00  0.00           H  
ATOM   1859  HW2 SOL   398      -7.940   2.810   0.850  1.00  0.00           H  
ATOM   1860  OW  SOL   399      -1.020 -30.880  33.650  1.00  0.00           O  
ATOM   1861  HW1 SOL   399      -0.240 -30.410  33.370  1.00  0.00           H  
ATOM   1862  HW2 SOL   399      -1.680 -30.680  32.980  1.00  0.00           H  
ATOM   1863  OW  SOL   400       5.150  -6.330  -1.260  1.00  0.00           O  
ATOM   1864  HW1 SOL   400       4.730  -6.780  -1.990  1.00  0.00           H  
ATOM   1865  HW2 SOL   400       4.820  -6.770  -0.480  1.00  0.00           H  
ATOM   1866  OW  SOL   401     -47.440 -27.100  18.600  1.00  0.00           O  
ATOM   1867  HW1 SOL   401     -48.150 -27.730  18.430  1.00  0.00           H  
ATOM   1868  HW2 SOL   401     -47.190 -27.270  19.520  1.00  0.00           H  
ATOM   1869  OW  SOL   402       2.480 -35.850  30.010  1.00  0.00           O  
ATOM   1870  HW1 SOL   402       2.130 -36.250  29.220  1.00  0.00           H  
ATOM   1871  HW2 SOL   402       2.800 -34.990  29.750  1.00  0.00           H  
ATOM   1872  OW  SOL   403      -3.770 -37.850   0.190  1.00  0.00           O  
ATOM   1873  HW1 SOL   403      -3.970 -37.120  -0.410  1.00  0.00           H  
ATOM   1874  HW2 SOL   403      -3.450 -37.420   0.990  1.00  0.00           H  
ATOM   1875  OW  SOL   404      14.940  -8.070   3.900  1.00  0.00           O  
ATOM   1876  HW1 SOL   404      15.070  -8.510   3.050  1.00  0.00           H  
ATOM   1877  HW2 SOL   404      15.820  -7.890   4.220  1.00  0.00           H  
ATOM   1878  OW  SOL   405     -22.320 -39.980   2.420  1.00  0.00           O  
ATOM   1879  HW1 SOL   405     -21.490 -39.490   2.350  1.00  0.00           H  
ATOM   1880  HW2 SOL   405     -22.920 -39.520   1.820  1.00  0.00           H  
ATOM   1881  OW  SOL   406      12.550  14.150  -0.110  1.00  0.00           O  
ATOM   1882  HW1 SOL   406      13.480  13.920  -0.080  1.00  0.00           H  
ATOM   1883  HW2 SOL   406      12.520  14.970  -0.580  1.00  0.00           H  
ATOM   1884  OW  SOL   407     -14.030 -31.300   2.910  1.00  0.00           O  
ATOM   1885  HW1 SOL   407     -13.500 -31.610   2.180  1.00  0.00           H  
ATOM   1886  HW2 SOL   407     -14.790 -31.900   2.920  1.00  0.00           H  
ATOM   1887  OW  SOL   408     -10.460   2.830  17.230  1.00  0.00           O  
ATOM   1888  HW1 SOL   408     -11.370   2.690  16.970  1.00  0.00           H  
ATOM   1889  HW2 SOL   408      -9.960   2.740  16.410  1.00  0.00           H  
ATOM   1890  OW  SOL   409     -30.070 -23.880  11.880  1.00  0.00           O  
ATOM   1891  HW1 SOL   409     -30.040 -23.780  10.920  1.00  0.00           H  
ATOM   1892  HW2 SOL   409     -30.040 -24.820  12.030  1.00  0.00           H  
ATOM   1893  OW  SOL   410       4.940  -7.760   3.650  1.00  0.00           O  
ATOM   1894  HW1 SOL   410       4.390  -7.130   4.100  1.00  0.00           H  
ATOM   1895  HW2 SOL   410       5.830  -7.560   3.930  1.00  0.00           H  
ATOM   1896  OW  SOL   411     -28.250 -12.080  -8.610  1.00  0.00           O  
ATOM   1897  HW1 SOL   411     -28.510 -12.260  -7.710  1.00  0.00           H  
ATOM   1898  HW2 SOL   411     -28.120 -12.940  -9.000  1.00  0.00           H  
ATOM   1899  OW  SOL   412     -20.320 -36.060   4.420  1.00  0.00           O  
ATOM   1900  HW1 SOL   412     -20.670 -35.180   4.290  1.00  0.00           H  
ATOM   1901  HW2 SOL   412     -20.860 -36.420   5.130  1.00  0.00           H  
ATOM   1902  OW  SOL   413       0.050 -21.480 -15.610  1.00  0.00           O  
ATOM   1903  HW1 SOL   413       0.660 -21.140 -16.270  1.00  0.00           H  
ATOM   1904  HW2 SOL   413      -0.710 -21.770 -16.120  1.00  0.00           H  
ATOM   1905  OW  SOL   414      -6.720  -9.590 -30.660  1.00  0.00           O  
ATOM   1906  HW1 SOL   414      -7.040  -9.110 -29.880  1.00  0.00           H  
ATOM   1907  HW2 SOL   414      -7.020 -10.480 -30.530  1.00  0.00           H  
ATOM   1908  OW  SOL   415     -11.260 -36.490   1.360  1.00  0.00           O  
ATOM   1909  HW1 SOL   415     -11.210 -37.370   0.980  1.00  0.00           H  
ATOM   1910  HW2 SOL   415     -10.450 -36.390   1.850  1.00  0.00           H  
ATOM   1911  OW  SOL   416     -14.780  -7.400 -19.410  1.00  0.00           O  
ATOM   1912  HW1 SOL   416     -14.390  -7.210 -18.550  1.00  0.00           H  
ATOM   1913  HW2 SOL   416     -14.210  -8.080 -19.770  1.00  0.00           H  
ATOM   1914  OW  SOL   417     -28.760 -23.460  14.430  1.00  0.00           O  
ATOM   1915  HW1 SOL   417     -29.250 -23.530  13.610  1.00  0.00           H  
ATOM   1916  HW2 SOL   417     -27.900 -23.150  14.180  1.00  0.00           H  
ATOM   1917  OW  SOL   418     -15.990 -40.840   8.470  1.00  0.00           O  
ATOM   1918  HW1 SOL   418     -15.290 -40.200   8.590  1.00  0.00           H  
ATOM   1919  HW2 SOL   418     -16.200 -40.790   7.530  1.00  0.00           H  
ATOM   1920  OW  SOL   419     -12.290   6.660   0.490  1.00  0.00           O  
ATOM   1921  HW1 SOL   419     -11.650   6.160   1.000  1.00  0.00           H  
ATOM   1922  HW2 SOL   419     -12.480   7.440   1.020  1.00  0.00           H  
ATOM   1923  OW  SOL   420       7.940  -4.000   0.300  1.00  0.00           O  
ATOM   1924  HW1 SOL   420       8.070  -4.600  -0.430  1.00  0.00           H  
ATOM   1925  HW2 SOL   420       8.830  -3.850   0.640  1.00  0.00           H  
ATOM   1926  OW  SOL   421       8.960  -8.480 -20.530  1.00  0.00           O  
ATOM   1927  HW1 SOL   421       8.300  -8.870 -19.960  1.00  0.00           H  
ATOM   1928  HW2 SOL   421       9.780  -8.850 -20.230  1.00  0.00           H  
ATOM   1929  OW  SOL   422     -13.870 -24.660  24.570  1.00  0.00           O  
ATOM   1930  HW1 SOL   422     -14.450 -25.070  23.930  1.00  0.00           H  
ATOM   1931  HW2 SOL   422     -14.450 -24.400  25.280  1.00  0.00           H  
ATOM   1932  OW  SOL   423     -16.290   3.360   3.870  1.00  0.00           O  
ATOM   1933  HW1 SOL   423     -16.200   2.470   3.520  1.00  0.00           H  
ATOM   1934  HW2 SOL   423     -17.100   3.680   3.480  1.00  0.00           H  
ATOM   1935  OW  SOL   424     -35.540 -29.840 -10.400  1.00  0.00           O  
ATOM   1936  HW1 SOL   424     -36.060 -29.330 -11.010  1.00  0.00           H  
ATOM   1937  HW2 SOL   424     -36.080 -30.590 -10.170  1.00  0.00           H  
ATOM   1938  OW  SOL   425       1.390 -19.260  12.470  1.00  0.00           O  
ATOM   1939  HW1 SOL   425       2.260 -18.990  12.760  1.00  0.00           H  
ATOM   1940  HW2 SOL   425       1.210 -20.050  12.960  1.00  0.00           H  
ATOM   1941  OW  SOL   426      -6.300 -37.720  -1.850  1.00  0.00           O  
ATOM   1942  HW1 SOL   426      -5.880 -36.930  -1.530  1.00  0.00           H  
ATOM   1943  HW2 SOL   426      -6.950 -37.950  -1.190  1.00  0.00           H  
ATOM   1944  OW  SOL   427     -25.440 -39.700  18.060  1.00  0.00           O  
ATOM   1945  HW1 SOL   427     -25.830 -40.130  18.810  1.00  0.00           H  
ATOM   1946  HW2 SOL   427     -24.530 -40.010  18.050  1.00  0.00           H  
ATOM   1947  OW  SOL   428     -14.150  12.810  -7.290  1.00  0.00           O  
ATOM   1948  HW1 SOL   428     -15.100  12.690  -7.200  1.00  0.00           H  
ATOM   1949  HW2 SOL   428     -13.880  13.200  -6.470  1.00  0.00           H  
ATOM   1950  OW  SOL   429     -25.400   3.070   5.790  1.00  0.00           O  
ATOM   1951  HW1 SOL   429     -24.600   3.510   5.500  1.00  0.00           H  
ATOM   1952  HW2 SOL   429     -26.110   3.610   5.450  1.00  0.00           H  
ATOM   1953  OW  SOL   430     -18.070 -35.250  11.510  1.00  0.00           O  
ATOM   1954  HW1 SOL   430     -18.850 -34.730  11.300  1.00  0.00           H  
ATOM   1955  HW2 SOL   430     -18.370 -36.160  11.420  1.00  0.00           H  
ATOM   1956  OW  SOL   431     -13.590  -6.440  24.610  1.00  0.00           O  
ATOM   1957  HW1 SOL   431     -13.290  -7.110  23.990  1.00  0.00           H  
ATOM   1958  HW2 SOL   431     -13.430  -5.610  24.170  1.00  0.00           H  
ATOM   1959  OW  SOL   432      -5.370 -23.110 -13.920  1.00  0.00           O  
ATOM   1960  HW1 SOL   432      -4.520 -23.450 -13.620  1.00  0.00           H  
ATOM   1961  HW2 SOL   432      -5.990 -23.420 -13.260  1.00  0.00           H  
ATOM   1962  OW  SOL   433       1.690 -32.040  18.340  1.00  0.00           O  
ATOM   1963  HW1 SOL   433       1.290 -32.240  17.500  1.00  0.00           H  
ATOM   1964  HW2 SOL   433       2.480 -31.550  18.120  1.00  0.00           H  
ATOM   1965  OW  SOL   434     -15.250  17.060   8.540  1.00  0.00           O  
ATOM   1966  HW1 SOL   434     -14.640  17.780   8.650  1.00  0.00           H  
ATOM   1967  HW2 SOL   434     -14.700  16.280   8.470  1.00  0.00           H  
ATOM   1968  OW  SOL   435     -17.450 -18.260  22.610  1.00  0.00           O  
ATOM   1969  HW1 SOL   435     -17.400 -19.120  23.040  1.00  0.00           H  
ATOM   1970  HW2 SOL   435     -17.680 -18.460  21.700  1.00  0.00           H  
ATOM   1971  OW  SOL   436      -6.150 -17.260  18.180  1.00  0.00           O  
ATOM   1972  HW1 SOL   436      -7.070 -17.480  18.300  1.00  0.00           H  
ATOM   1973  HW2 SOL   436      -5.780 -17.290  19.070  1.00  0.00           H  
ATOM   1974  OW  SOL   437      -5.720   6.520   3.150  1.00  0.00           O  
ATOM   1975  HW1 SOL   437      -5.330   6.890   3.930  1.00  0.00           H  
ATOM   1976  HW2 SOL   437      -5.390   7.060   2.430  1.00  0.00           H  
ATOM   1977  OW  SOL   438       3.400   6.000  12.870  1.00  0.00           O  
ATOM   1978  HW1 SOL   438       3.370   6.710  12.230  1.00  0.00           H  
ATOM   1979  HW2 SOL   438       3.900   5.310  12.420  1.00  0.00           H  
ATOM   1980  OW  SOL   439     -17.330 -22.800  33.420  1.00  0.00           O  
ATOM   1981  HW1 SOL   439     -16.530 -22.950  32.920  1.00  0.00           H  
ATOM   1982  HW2 SOL   439     -17.040 -22.410  34.230  1.00  0.00           H  
ATOM   1983  OW  SOL   440       4.030 -11.590  11.970  1.00  0.00           O  
ATOM   1984  HW1 SOL   440       4.650 -10.880  11.770  1.00  0.00           H  
ATOM   1985  HW2 SOL   440       3.950 -12.070  11.150  1.00  0.00           H  
ATOM   1986  OW  SOL   441      11.810  -9.160  -9.890  1.00  0.00           O  
ATOM   1987  HW1 SOL   441      10.870  -9.040  -9.750  1.00  0.00           H  
ATOM   1988  HW2 SOL   441      11.920  -9.100 -10.840  1.00  0.00           H  
ATOM   1989  OW  SOL   442      11.410   0.430  -6.580  1.00  0.00           O  
ATOM   1990  HW1 SOL   442      10.600   0.450  -7.090  1.00  0.00           H  
ATOM   1991  HW2 SOL   442      11.880  -0.340  -6.890  1.00  0.00           H  
ATOM   1992  OW  SOL   443     -11.830   5.540  17.340  1.00  0.00           O  
ATOM   1993  HW1 SOL   443     -11.400   4.700  17.530  1.00  0.00           H  
ATOM   1994  HW2 SOL   443     -11.970   5.940  18.180  1.00  0.00           H  
ATOM   1995  OW  SOL   444      -7.750 -41.170   1.610  1.00  0.00           O  
ATOM   1996  HW1 SOL   444      -8.160 -41.410   0.780  1.00  0.00           H  
ATOM   1997  HW2 SOL   444      -6.940 -40.730   1.370  1.00  0.00           H  
ATOM   1998  OW  SOL   445     -25.330  16.760  -5.950  1.00  0.00           O  
ATOM   1999  HW1 SOL   445     -25.430  15.950  -5.470  1.00  0.00           H  
ATOM   2000  HW2 SOL   445     -24.400  16.780  -6.200  1.00  0.00           H  
ATOM   2001  OW  SOL   446      -9.700 -10.760  20.310  1.00  0.00           O  
ATOM   2002  HW1 SOL   446     -10.150 -11.040  19.520  1.00  0.00           H  
ATOM   2003  HW2 SOL   446     -10.320 -10.940  21.020  1.00  0.00           H  
ATOM   2004  OW  SOL   447     -16.950 -19.120 -18.780  1.00  0.00           O  
ATOM   2005  HW1 SOL   447     -17.160 -20.020 -19.020  1.00  0.00           H  
ATOM   2006  HW2 SOL   447     -16.280 -18.850 -19.400  1.00  0.00           H  
ATOM   2007  OW  SOL   448     -25.530   9.690 -11.970  1.00  0.00           O  
ATOM   2008  HW1 SOL   448     -25.200   9.980 -11.120  1.00  0.00           H  
ATOM   2009  HW2 SOL   448     -26.270  10.270 -12.150  1.00  0.00           H  
ATOM   2010  OW  SOL   449     -20.880  16.570   1.640  1.00  0.00           O  
ATOM   2011  HW1 SOL   449     -21.120  16.310   2.530  1.00  0.00           H  
ATOM   2012  HW2 SOL   449     -21.640  16.350   1.110  1.00  0.00           H  
ATOM   2013  OW  SOL   450     -22.290 -45.670  17.590  1.00  0.00           O  
ATOM   2014  HW1 SOL   450     -23.000 -46.210  17.250  1.00  0.00           H  
ATOM   2015  HW2 SOL   450     -21.490 -46.020  17.190  1.00  0.00           H  
ATOM   2016  OW  SOL   451     -14.160 -53.840  20.590  1.00  0.00           O  
ATOM   2017  HW1 SOL   451     -14.920 -53.990  20.030  1.00  0.00           H  
ATOM   2018  HW2 SOL   451     -14.210 -54.540  21.260  1.00  0.00           H  
ATOM   2019  OW  SOL   452     -16.960  -1.830  -0.920  1.00  0.00           O  
ATOM   2020  HW1 SOL   452     -17.310  -2.320  -1.680  1.00  0.00           H  
ATOM   2021  HW2 SOL   452     -17.260  -2.330  -0.160  1.00  0.00           H  
ATOM   2022  OW  SOL   453      -1.980 -50.470 -18.740  1.00  0.00           O  
ATOM   2023  HW1 SOL   453      -1.230 -50.150 -19.230  1.00  0.00           H  
ATOM   2024  HW2 SOL   453      -2.500 -49.700 -18.540  1.00  0.00           H  
ATOM   2025  OW  SOL   454       2.410 -10.980 -11.070  1.00  0.00           O  
ATOM   2026  HW1 SOL   454       2.640 -10.890 -10.150  1.00  0.00           H  
ATOM   2027  HW2 SOL   454       2.530 -10.110 -11.450  1.00  0.00           H  
ATOM   2028  OW  SOL   455      -9.660 -15.680   4.620  1.00  0.00           O  
ATOM   2029  HW1 SOL   455      -8.760 -16.010   4.610  1.00  0.00           H  
ATOM   2030  HW2 SOL   455      -9.730 -15.220   5.460  1.00  0.00           H  
ATOM   2031  OW  SOL   456     -14.750 -30.550 -16.950  1.00  0.00           O  
ATOM   2032  HW1 SOL   456     -15.360 -31.190 -17.320  1.00  0.00           H  
ATOM   2033  HW2 SOL   456     -13.990 -31.070 -16.680  1.00  0.00           H  
ATOM   2034  OW  SOL   457      12.010  -6.490   6.080  1.00  0.00           O  
ATOM   2035  HW1 SOL   457      11.070  -6.660   6.160  1.00  0.00           H  
ATOM   2036  HW2 SOL   457      12.180  -6.540   5.140  1.00  0.00           H  
ATOM   2037  OW  SOL   458       7.130 -50.470   9.850  1.00  0.00           O  
ATOM   2038  HW1 SOL   458       7.450 -51.020  10.580  1.00  0.00           H  
ATOM   2039  HW2 SOL   458       7.850 -49.870   9.680  1.00  0.00           H  
ATOM   2040  OW  SOL   459     -30.080 -39.030  -3.530  1.00  0.00           O  
ATOM   2041  HW1 SOL   459     -29.690 -38.400  -4.130  1.00  0.00           H  
ATOM   2042  HW2 SOL   459     -30.950 -38.670  -3.350  1.00  0.00           H  
ATOM   2043  OW  SOL   460     -31.150  10.350  -2.280  1.00  0.00           O  
ATOM   2044  HW1 SOL   460     -31.230  11.270  -2.000  1.00  0.00           H  
ATOM   2045  HW2 SOL   460     -31.770   9.880  -1.740  1.00  0.00           H  
ATOM   2046  OW  SOL   461      -0.810  -1.430  -4.270  1.00  0.00           O  
ATOM   2047  HW1 SOL   461      -1.190  -0.630  -3.930  1.00  0.00           H  
ATOM   2048  HW2 SOL   461      -1.010  -2.100  -3.620  1.00  0.00           H  
ATOM   2049  OW  SOL   462       6.160  16.450  -6.690  1.00  0.00           O  
ATOM   2050  HW1 SOL   462       6.100  16.970  -5.890  1.00  0.00           H  
ATOM   2051  HW2 SOL   462       6.910  16.830  -7.160  1.00  0.00           H  
ATOM   2052  OW  SOL   463      10.690  -8.940  26.200  1.00  0.00           O  
ATOM   2053  HW1 SOL   463      10.790  -8.390  25.420  1.00  0.00           H  
ATOM   2054  HW2 SOL   463      11.590  -9.120  26.490  1.00  0.00           H  
ATOM   2055  OW  SOL   464     -22.430  -1.890   7.810  1.00  0.00           O  
ATOM   2056  HW1 SOL   464     -23.130  -1.250   7.920  1.00  0.00           H  
ATOM   2057  HW2 SOL   464     -22.410  -2.070   6.870  1.00  0.00           H  
ATOM   2058  OW  SOL   465     -12.290 -34.510   4.610  1.00  0.00           O  
ATOM   2059  HW1 SOL   465     -12.830 -35.010   4.000  1.00  0.00           H  
ATOM   2060  HW2 SOL   465     -12.450 -34.910   5.460  1.00  0.00           H  
ATOM   2061  OW  SOL   466      -4.620 -29.650 -12.950  1.00  0.00           O  
ATOM   2062  HW1 SOL   466      -4.210 -30.260 -13.570  1.00  0.00           H  
ATOM   2063  HW2 SOL   466      -5.550 -29.700 -13.150  1.00  0.00           H  
ATOM   2064  OW  SOL   467     -18.120  -3.020  19.550  1.00  0.00           O  
ATOM   2065  HW1 SOL   467     -18.890  -3.570  19.390  1.00  0.00           H  
ATOM   2066  HW2 SOL   467     -18.090  -2.910  20.490  1.00  0.00           H  
ATOM   2067  OW  SOL   468     -27.310 -41.710   7.740  1.00  0.00           O  
ATOM   2068  HW1 SOL   468     -28.200 -41.930   7.490  1.00  0.00           H  
ATOM   2069  HW2 SOL   468     -26.950 -42.530   8.090  1.00  0.00           H  
ATOM   2070  OW  SOL   469      -9.430 -44.100   0.910  1.00  0.00           O  
ATOM   2071  HW1 SOL   469      -9.310 -43.310   0.380  1.00  0.00           H  
ATOM   2072  HW2 SOL   469     -10.340 -44.340   0.760  1.00  0.00           H  
ATOM   2073  OW  SOL   470     -28.730 -30.860 -23.510  1.00  0.00           O  
ATOM   2074  HW1 SOL   470     -28.900 -31.790 -23.350  1.00  0.00           H  
ATOM   2075  HW2 SOL   470     -29.210 -30.650 -24.310  1.00  0.00           H  
ATOM   2076  OW  SOL   471      -3.040   9.610  -9.360  1.00  0.00           O  
ATOM   2077  HW1 SOL   471      -2.180   9.760  -9.750  1.00  0.00           H  
ATOM   2078  HW2 SOL   471      -2.950   8.800  -8.880  1.00  0.00           H  
ATOM   2079  OW  SOL   472     -24.740 -14.100  23.640  1.00  0.00           O  
ATOM   2080  HW1 SOL   472     -24.620 -14.200  24.590  1.00  0.00           H  
ATOM   2081  HW2 SOL   472     -25.290 -14.830  23.390  1.00  0.00           H  
ATOM   2082  OW  SOL   473      -9.520  -4.210  14.340  1.00  0.00           O  
ATOM   2083  HW1 SOL   473     -10.340  -3.750  14.140  1.00  0.00           H  
ATOM   2084  HW2 SOL   473      -9.470  -4.230  15.290  1.00  0.00           H  
ATOM   2085  OW  SOL   474     -16.020 -46.030  -4.280  1.00  0.00           O  
ATOM   2086  HW1 SOL   474     -16.330 -45.650  -5.110  1.00  0.00           H  
ATOM   2087  HW2 SOL   474     -15.800 -46.930  -4.500  1.00  0.00           H  
ATOM   2088  OW  SOL   475     -13.500   5.960   6.720  1.00  0.00           O  
ATOM   2089  HW1 SOL   475     -14.020   5.210   6.430  1.00  0.00           H  
ATOM   2090  HW2 SOL   475     -13.480   5.890   7.680  1.00  0.00           H  
ATOM   2091  OW  SOL   476     -33.520 -17.260  12.020  1.00  0.00           O  
ATOM   2092  HW1 SOL   476     -34.400 -17.380  11.690  1.00  0.00           H  
ATOM   2093  HW2 SOL   476     -33.090 -16.690  11.370  1.00  0.00           H  
ATOM   2094  OW  SOL   477       2.170 -36.240   6.630  1.00  0.00           O  
ATOM   2095  HW1 SOL   477       2.600 -35.720   5.950  1.00  0.00           H  
ATOM   2096  HW2 SOL   477       1.270 -36.360   6.310  1.00  0.00           H  
ATOM   2097  OW  SOL   478     -13.960 -31.480  -1.450  1.00  0.00           O  
ATOM   2098  HW1 SOL   478     -13.950 -32.420  -1.590  1.00  0.00           H  
ATOM   2099  HW2 SOL   478     -14.690 -31.160  -1.970  1.00  0.00           H  
ATOM   2100  OW  SOL   479     -13.620 -36.220   2.800  1.00  0.00           O  
ATOM   2101  HW1 SOL   479     -14.430 -36.340   2.300  1.00  0.00           H  
ATOM   2102  HW2 SOL   479     -12.930 -36.250   2.130  1.00  0.00           H  
ATOM   2103  OW  SOL   480      14.770  -2.180   4.730  1.00  0.00           O  
ATOM   2104  HW1 SOL   480      14.340  -2.130   3.880  1.00  0.00           H  
ATOM   2105  HW2 SOL   480      14.370  -2.940   5.160  1.00  0.00           H  
ATOM   2106  OW  SOL   481     -20.550  -7.730  -5.260  1.00  0.00           O  
ATOM   2107  HW1 SOL   481     -20.870  -6.960  -5.720  1.00  0.00           H  
ATOM   2108  HW2 SOL   481     -20.470  -7.450  -4.350  1.00  0.00           H  
ATOM   2109  OW  SOL   482     -17.000  -4.020 -22.960  1.00  0.00           O  
ATOM   2110  HW1 SOL   482     -16.570  -4.370 -22.170  1.00  0.00           H  
ATOM   2111  HW2 SOL   482     -16.780  -3.090 -22.960  1.00  0.00           H  
ATOM   2112  OW  SOL   483     -17.100 -39.010  -1.430  1.00  0.00           O  
ATOM   2113  HW1 SOL   483     -17.080 -38.270  -2.050  1.00  0.00           H  
ATOM   2114  HW2 SOL   483     -17.650 -38.700  -0.700  1.00  0.00           H  
ATOM   2115  OW  SOL   484       4.230 -37.260   0.740  1.00  0.00           O  
ATOM   2116  HW1 SOL   484       3.650 -37.710   1.360  1.00  0.00           H  
ATOM   2117  HW2 SOL   484       5.020 -37.810   0.700  1.00  0.00           H  
ATOM   2118  OW  SOL   485      -3.990 -12.860 -12.530  1.00  0.00           O  
ATOM   2119  HW1 SOL   485      -4.370 -12.010 -12.310  1.00  0.00           H  
ATOM   2120  HW2 SOL   485      -4.740 -13.380 -12.850  1.00  0.00           H  
ATOM   2121  OW  SOL   486     -36.790 -26.410  -3.920  1.00  0.00           O  
ATOM   2122  HW1 SOL   486     -37.720 -26.440  -3.720  1.00  0.00           H  
ATOM   2123  HW2 SOL   486     -36.450 -27.250  -3.590  1.00  0.00           H  
ATOM   2124  OW  SOL   487       8.840   8.630  11.480  1.00  0.00           O  
ATOM   2125  HW1 SOL   487       8.110   8.150  11.870  1.00  0.00           H  
ATOM   2126  HW2 SOL   487       9.580   8.430  12.060  1.00  0.00           H  
ATOM   2127  OW  SOL   488       7.700 -17.830 -10.160  1.00  0.00           O  
ATOM   2128  HW1 SOL   488       7.600 -18.530  -9.520  1.00  0.00           H  
ATOM   2129  HW2 SOL   488       8.530 -17.410  -9.940  1.00  0.00           H  
ATOM   2130  OW  SOL   489     -11.540 -24.220  16.900  1.00  0.00           O  
ATOM   2131  HW1 SOL   489     -10.640 -24.180  16.580  1.00  0.00           H  
ATOM   2132  HW2 SOL   489     -11.490 -24.750  17.680  1.00  0.00           H  
ATOM   2133  OW  SOL   490     -21.970 -22.760  -3.760  1.00  0.00           O  
ATOM   2134  HW1 SOL   490     -21.600 -23.600  -3.500  1.00  0.00           H  
ATOM   2135  HW2 SOL   490     -22.840 -22.740  -3.350  1.00  0.00           H  
ATOM   2136  OW  SOL   491     -35.480  18.360   5.970  1.00  0.00           O  
ATOM   2137  HW1 SOL   491     -36.000  17.570   6.160  1.00  0.00           H  
ATOM   2138  HW2 SOL   491     -34.630  18.010   5.680  1.00  0.00           H  
ATOM   2139  OW  SOL   492      20.550 -27.640 -11.220  1.00  0.00           O  
ATOM   2140  HW1 SOL   492      21.480 -27.450 -11.330  1.00  0.00           H  
ATOM   2141  HW2 SOL   492      20.100 -26.850 -11.500  1.00  0.00           H  
ATOM   2142  OW  SOL   493     -21.750 -45.420  14.440  1.00  0.00           O  
ATOM   2143  HW1 SOL   493     -21.710 -45.790  13.570  1.00  0.00           H  
ATOM   2144  HW2 SOL   493     -21.180 -45.990  14.970  1.00  0.00           H  
ATOM   2145  OW  SOL   494     -11.880 -21.490   1.480  1.00  0.00           O  
ATOM   2146  HW1 SOL   494     -12.290 -20.910   2.110  1.00  0.00           H  
ATOM   2147  HW2 SOL   494     -12.590 -21.770   0.910  1.00  0.00           H  
ATOM   2148  OW  SOL   495      -6.550  -1.380   9.600  1.00  0.00           O  
ATOM   2149  HW1 SOL   495      -7.000  -1.990   9.020  1.00  0.00           H  
ATOM   2150  HW2 SOL   495      -7.220  -1.060  10.200  1.00  0.00           H  
ATOM   2151  OW  SOL   496     -16.320 -29.110  15.240  1.00  0.00           O  
ATOM   2152  HW1 SOL   496     -16.500 -29.920  14.760  1.00  0.00           H  
ATOM   2153  HW2 SOL   496     -17.040 -29.030  15.860  1.00  0.00           H  
ATOM   2154  OW  SOL   497     -28.610 -32.500 -12.340  1.00  0.00           O  
ATOM   2155  HW1 SOL   497     -28.860 -33.380 -12.620  1.00  0.00           H  
ATOM   2156  HW2 SOL   497     -29.410 -31.980 -12.490  1.00  0.00           H  
ATOM   2157  OW  SOL   498     -13.290  -0.880   6.830  1.00  0.00           O  
ATOM   2158  HW1 SOL   498     -13.180  -1.260   5.950  1.00  0.00           H  
ATOM   2159  HW2 SOL   498     -12.550  -1.220   7.330  1.00  0.00           H  
ATOM   2160  OW  SOL   499      -8.910 -36.560   2.710  1.00  0.00           O  
ATOM   2161  HW1 SOL   499      -8.090 -36.460   2.220  1.00  0.00           H  
ATOM   2162  HW2 SOL   499      -8.660 -36.920   3.550  1.00  0.00           H  
ATOM   2163  OW  SOL   500       3.670 -45.040   6.810  1.00  0.00           O  
ATOM   2164  HW1 SOL   500       2.720 -45.050   6.950  1.00  0.00           H  
ATOM   2165  HW2 SOL   500       3.940 -45.920   7.050  1.00  0.00           H  
ATOM   2166  OW  SOL   501      -5.650 -24.930 -10.280  1.00  0.00           O  
ATOM   2167  HW1 SOL   501      -5.980 -25.800 -10.510  1.00  0.00           H  
ATOM   2168  HW2 SOL   501      -6.130 -24.330 -10.820  1.00  0.00           H  
ATOM   2169  OW  SOL   502     -31.220 -12.760 -11.880  1.00  0.00           O  
ATOM   2170  HW1 SOL   502     -31.900 -13.120 -12.460  1.00  0.00           H  
ATOM   2171  HW2 SOL   502     -31.170 -13.390 -11.160  1.00  0.00           H  
ATOM   2172  OW  SOL   503     -24.490 -31.790   2.420  1.00  0.00           O  
ATOM   2173  HW1 SOL   503     -25.240 -32.260   2.030  1.00  0.00           H  
ATOM   2174  HW2 SOL   503     -24.840 -31.400   3.210  1.00  0.00           H  
ATOM   2175  OW  SOL   504     -10.090  -3.300 -15.150  1.00  0.00           O  
ATOM   2176  HW1 SOL   504      -9.160  -3.110 -15.000  1.00  0.00           H  
ATOM   2177  HW2 SOL   504     -10.380  -2.620 -15.760  1.00  0.00           H  
ATOM   2178  OW  SOL   505       0.510 -27.380 -14.790  1.00  0.00           O  
ATOM   2179  HW1 SOL   505       0.840 -27.840 -15.550  1.00  0.00           H  
ATOM   2180  HW2 SOL   505       1.290 -27.030 -14.370  1.00  0.00           H  
ATOM   2181  OW  SOL   506     -17.110 -48.990   5.590  1.00  0.00           O  
ATOM   2182  HW1 SOL   506     -17.510 -49.830   5.360  1.00  0.00           H  
ATOM   2183  HW2 SOL   506     -16.530 -49.190   6.320  1.00  0.00           H  
ATOM   2184  OW  SOL   507      -9.930 -15.700  18.350  1.00  0.00           O  
ATOM   2185  HW1 SOL   507      -9.420 -16.500  18.370  1.00  0.00           H  
ATOM   2186  HW2 SOL   507     -10.850 -15.990  18.260  1.00  0.00           H  
ATOM   2187  OW  SOL   508      -8.430 -14.840  13.030  1.00  0.00           O  
ATOM   2188  HW1 SOL   508      -7.490 -14.670  13.000  1.00  0.00           H  
ATOM   2189  HW2 SOL   508      -8.810 -14.050  13.400  1.00  0.00           H  
ATOM   2190  OW  SOL   509      -6.800 -29.260 -16.930  1.00  0.00           O  
ATOM   2191  HW1 SOL   509      -6.930 -28.360 -16.650  1.00  0.00           H  
ATOM   2192  HW2 SOL   509      -5.850 -29.380 -16.950  1.00  0.00           H  
ATOM   2193  OW  SOL   510     -19.730  -5.530   8.090  1.00  0.00           O  
ATOM   2194  HW1 SOL   510     -20.270  -4.920   8.600  1.00  0.00           H  
ATOM   2195  HW2 SOL   510     -19.760  -5.200   7.200  1.00  0.00           H  
ATOM   2196  OW  SOL   511     -26.740 -32.020  16.940  1.00  0.00           O  
ATOM   2197  HW1 SOL   511     -26.300 -31.440  17.540  1.00  0.00           H  
ATOM   2198  HW2 SOL   511     -26.220 -32.830  16.960  1.00  0.00           H  
ATOM   2199  OW  SOL   512      14.360 -16.210  -8.480  1.00  0.00           O  
ATOM   2200  HW1 SOL   512      13.900 -16.950  -8.060  1.00  0.00           H  
ATOM   2201  HW2 SOL   512      14.890 -16.610  -9.160  1.00  0.00           H  
ATOM   2202  OW  SOL   513       5.440 -35.860   8.070  1.00  0.00           O  
ATOM   2203  HW1 SOL   513       6.120 -36.410   8.440  1.00  0.00           H  
ATOM   2204  HW2 SOL   513       5.060 -36.390   7.370  1.00  0.00           H  
ATOM   2205  OW  SOL   514     -19.660 -10.070  21.060  1.00  0.00           O  
ATOM   2206  HW1 SOL   514     -20.210  -9.290  21.120  1.00  0.00           H  
ATOM   2207  HW2 SOL   514     -20.180 -10.770  21.460  1.00  0.00           H  
ATOM   2208  OW  SOL   515      -1.830 -31.660   2.310  1.00  0.00           O  
ATOM   2209  HW1 SOL   515      -0.920 -31.410   2.450  1.00  0.00           H  
ATOM   2210  HW2 SOL   515      -2.140 -31.070   1.630  1.00  0.00           H  
ATOM   2211  OW  SOL   516     -18.610 -43.770   3.720  1.00  0.00           O  
ATOM   2212  HW1 SOL   516     -18.650 -43.840   4.680  1.00  0.00           H  
ATOM   2213  HW2 SOL   516     -19.460 -44.110   3.430  1.00  0.00           H  
ATOM   2214  OW  SOL   517     -24.560  -6.390  10.680  1.00  0.00           O  
ATOM   2215  HW1 SOL   517     -25.460  -6.290  10.410  1.00  0.00           H  
ATOM   2216  HW2 SOL   517     -24.520  -6.010  11.560  1.00  0.00           H  
ATOM   2217  OW  SOL   518     -20.940 -24.030 -15.960  1.00  0.00           O  
ATOM   2218  HW1 SOL   518     -21.580 -24.560 -16.430  1.00  0.00           H  
ATOM   2219  HW2 SOL   518     -20.350 -23.710 -16.640  1.00  0.00           H  
ATOM   2220  OW  SOL   519       3.390 -28.880  11.940  1.00  0.00           O  
ATOM   2221  HW1 SOL   519       3.440 -27.920  12.020  1.00  0.00           H  
ATOM   2222  HW2 SOL   519       2.620 -29.120  12.450  1.00  0.00           H  
ATOM   2223  OW  SOL   520       8.640   2.640   0.750  1.00  0.00           O  
ATOM   2224  HW1 SOL   520       9.480   2.200   0.600  1.00  0.00           H  
ATOM   2225  HW2 SOL   520       8.060   1.950   1.070  1.00  0.00           H  
ATOM   2226  OW  SOL   521     -15.210 -10.530  20.550  1.00  0.00           O  
ATOM   2227  HW1 SOL   521     -14.850  -9.860  19.970  1.00  0.00           H  
ATOM   2228  HW2 SOL   521     -15.890 -10.060  21.050  1.00  0.00           H  
ATOM   2229  OW  SOL   522      -6.560  -8.030 -25.800  1.00  0.00           O  
ATOM   2230  HW1 SOL   522      -6.680  -7.790 -24.880  1.00  0.00           H  
ATOM   2231  HW2 SOL   522      -5.800  -7.520 -26.080  1.00  0.00           H  
ATOM   2232  OW  SOL   523      -2.910 -29.760   7.230  1.00  0.00           O  
ATOM   2233  HW1 SOL   523      -2.600 -30.590   6.860  1.00  0.00           H  
ATOM   2234  HW2 SOL   523      -3.770 -29.630   6.820  1.00  0.00           H  
ATOM   2235  OW  SOL   524      -0.060 -30.360 -10.150  1.00  0.00           O  
ATOM   2236  HW1 SOL   524       0.230 -30.460  -9.240  1.00  0.00           H  
ATOM   2237  HW2 SOL   524      -1.000 -30.150 -10.080  1.00  0.00           H  
ATOM   2238  OW  SOL   525     -17.130 -23.660  39.270  1.00  0.00           O  
ATOM   2239  HW1 SOL   525     -16.640 -24.040  38.540  1.00  0.00           H  
ATOM   2240  HW2 SOL   525     -16.900 -24.190  40.020  1.00  0.00           H  
ATOM   2241  OW  SOL   526       4.840 -17.580  -7.750  1.00  0.00           O  
ATOM   2242  HW1 SOL   526       3.890 -17.690  -7.780  1.00  0.00           H  
ATOM   2243  HW2 SOL   526       5.180 -18.450  -7.550  1.00  0.00           H  
ATOM   2244  OW  SOL   527     -22.690 -21.060 -27.840  1.00  0.00           O  
ATOM   2245  HW1 SOL   527     -23.310 -20.880 -27.140  1.00  0.00           H  
ATOM   2246  HW2 SOL   527     -23.200 -21.500 -28.510  1.00  0.00           H  
ATOM   2247  OW  SOL   528     -22.110 -12.110   8.030  1.00  0.00           O  
ATOM   2248  HW1 SOL   528     -21.210 -12.060   8.350  1.00  0.00           H  
ATOM   2249  HW2 SOL   528     -22.010 -12.270   7.080  1.00  0.00           H  
ATOM   2250  OW  SOL   529      11.640 -15.350  17.000  1.00  0.00           O  
ATOM   2251  HW1 SOL   529      12.590 -15.350  17.110  1.00  0.00           H  
ATOM   2252  HW2 SOL   529      11.350 -16.160  17.440  1.00  0.00           H  
ATOM   2253  OW  SOL   530     -20.690  11.350  -1.060  1.00  0.00           O  
ATOM   2254  HW1 SOL   530     -20.810  10.430  -1.270  1.00  0.00           H  
ATOM   2255  HW2 SOL   530     -19.770  11.430  -0.810  1.00  0.00           H  
ATOM   2256  OW  SOL   531     -25.370 -34.460  16.490  1.00  0.00           O  
ATOM   2257  HW1 SOL   531     -25.340 -35.370  16.800  1.00  0.00           H  
ATOM   2258  HW2 SOL   531     -25.790 -34.510  15.630  1.00  0.00           H  
ATOM   2259  OW  SOL   532     -13.870  -6.590 -16.870  1.00  0.00           O  
ATOM   2260  HW1 SOL   532     -13.770  -5.650 -16.710  1.00  0.00           H  
ATOM   2261  HW2 SOL   532     -14.450  -6.900 -16.170  1.00  0.00           H  
ATOM   2262  OW  SOL   533       6.210 -27.830  13.930  1.00  0.00           O  
ATOM   2263  HW1 SOL   533       5.460 -27.670  14.510  1.00  0.00           H  
ATOM   2264  HW2 SOL   533       6.150 -27.150  13.260  1.00  0.00           H  
ATOM   2265  OW  SOL   534       3.880 -32.650  -4.420  1.00  0.00           O  
ATOM   2266  HW1 SOL   534       3.270 -32.040  -4.030  1.00  0.00           H  
ATOM   2267  HW2 SOL   534       4.750 -32.280  -4.200  1.00  0.00           H  
ATOM   2268  OW  SOL   535       4.830  -9.020  -8.570  1.00  0.00           O  
ATOM   2269  HW1 SOL   535       4.450  -9.880  -8.340  1.00  0.00           H  
ATOM   2270  HW2 SOL   535       5.070  -9.110  -9.500  1.00  0.00           H  
ATOM   2271  OW  SOL   536     -12.640 -22.350  22.060  1.00  0.00           O  
ATOM   2272  HW1 SOL   536     -12.430 -21.970  21.210  1.00  0.00           H  
ATOM   2273  HW2 SOL   536     -13.520 -22.020  22.270  1.00  0.00           H  
ATOM   2274  OW  SOL   537     -23.640 -18.010 -15.740  1.00  0.00           O  
ATOM   2275  HW1 SOL   537     -23.450 -17.190 -15.270  1.00  0.00           H  
ATOM   2276  HW2 SOL   537     -23.220 -17.890 -16.590  1.00  0.00           H  
ATOM   2277  OW  SOL   538     -10.800 -44.620   9.980  1.00  0.00           O  
ATOM   2278  HW1 SOL   538     -10.580 -45.280  10.650  1.00  0.00           H  
ATOM   2279  HW2 SOL   538     -10.020 -44.580   9.440  1.00  0.00           H  
ATOM   2280  OW  SOL   539      18.360 -26.660 -19.000  1.00  0.00           O  
ATOM   2281  HW1 SOL   539      18.480 -25.820 -18.560  1.00  0.00           H  
ATOM   2282  HW2 SOL   539      19.120 -27.170 -18.750  1.00  0.00           H  
ATOM   2283  OW  SOL   540      -2.390 -46.790  26.810  1.00  0.00           O  
ATOM   2284  HW1 SOL   540      -2.040 -46.740  27.710  1.00  0.00           H  
ATOM   2285  HW2 SOL   540      -1.690 -46.420  26.260  1.00  0.00           H  
ATOM   2286  OW  SOL   541      -5.070   0.470   8.180  1.00  0.00           O  
ATOM   2287  HW1 SOL   541      -5.420   0.370   7.290  1.00  0.00           H  
ATOM   2288  HW2 SOL   541      -5.550  -0.180   8.700  1.00  0.00           H  
ATOM   2289  OW  SOL   542      -3.630 -39.810   2.810  1.00  0.00           O  
ATOM   2290  HW1 SOL   542      -4.300 -40.020   2.160  1.00  0.00           H  
ATOM   2291  HW2 SOL   542      -3.570 -38.850   2.780  1.00  0.00           H  
ATOM   2292  OW  SOL   543       3.410  -8.770 -27.860  1.00  0.00           O  
ATOM   2293  HW1 SOL   543       3.460  -9.690 -27.600  1.00  0.00           H  
ATOM   2294  HW2 SOL   543       4.290  -8.440 -27.710  1.00  0.00           H  
ATOM   2295  OW  SOL   544     -14.000 -24.430 -17.440  1.00  0.00           O  
ATOM   2296  HW1 SOL   544     -14.110 -23.600 -16.970  1.00  0.00           H  
ATOM   2297  HW2 SOL   544     -13.590 -24.200 -18.270  1.00  0.00           H  
ATOM   2298  OW  SOL   545     -30.820 -23.500  22.120  1.00  0.00           O  
ATOM   2299  HW1 SOL   545     -31.760 -23.510  21.940  1.00  0.00           H  
ATOM   2300  HW2 SOL   545     -30.450 -22.970  21.420  1.00  0.00           H  
ATOM   2301  OW  SOL   546     -11.900   6.690  19.840  1.00  0.00           O  
ATOM   2302  HW1 SOL   546     -11.610   5.910  20.330  1.00  0.00           H  
ATOM   2303  HW2 SOL   546     -11.470   7.420  20.270  1.00  0.00           H  
ATOM   2304  OW  SOL   547       8.060 -19.870  -8.280  1.00  0.00           O  
ATOM   2305  HW1 SOL   547       8.010 -19.610  -7.360  1.00  0.00           H  
ATOM   2306  HW2 SOL   547       8.850 -20.410  -8.330  1.00  0.00           H  
ATOM   2307  OW  SOL   548      15.910 -28.900  -1.050  1.00  0.00           O  
ATOM   2308  HW1 SOL   548      16.780 -28.810  -1.430  1.00  0.00           H  
ATOM   2309  HW2 SOL   548      15.890 -28.250  -0.350  1.00  0.00           H  
ATOM   2310  OW  SOL   549     -10.210 -23.320 -26.500  1.00  0.00           O  
ATOM   2311  HW1 SOL   549     -10.020 -23.660 -27.380  1.00  0.00           H  
ATOM   2312  HW2 SOL   549     -10.420 -24.090 -25.980  1.00  0.00           H  
ATOM   2313  OW  SOL   550     -20.110   2.580  10.800  1.00  0.00           O  
ATOM   2314  HW1 SOL   550     -19.930   2.790  11.720  1.00  0.00           H  
ATOM   2315  HW2 SOL   550     -19.640   3.250  10.300  1.00  0.00           H  
ATOM   2316  OW  SOL   551      -9.700 -21.690  19.500  1.00  0.00           O  
ATOM   2317  HW1 SOL   551     -10.640 -21.510  19.530  1.00  0.00           H  
ATOM   2318  HW2 SOL   551      -9.380 -21.460  20.380  1.00  0.00           H  
ATOM   2319  OW  SOL   552     -13.720 -10.890 -13.630  1.00  0.00           O  
ATOM   2320  HW1 SOL   552     -14.210 -11.500 -13.080  1.00  0.00           H  
ATOM   2321  HW2 SOL   552     -14.390 -10.470 -14.170  1.00  0.00           H  
ATOM   2322  OW  SOL   553     -40.950 -12.970  12.120  1.00  0.00           O  
ATOM   2323  HW1 SOL   553     -40.580 -13.670  11.580  1.00  0.00           H  
ATOM   2324  HW2 SOL   553     -41.430 -12.410  11.490  1.00  0.00           H  
ATOM   2325  OW  SOL   554     -10.870 -47.470  -5.870  1.00  0.00           O  
ATOM   2326  HW1 SOL   554     -10.750 -46.890  -6.620  1.00  0.00           H  
ATOM   2327  HW2 SOL   554     -10.030 -47.900  -5.770  1.00  0.00           H  
ATOM   2328  OW  SOL   555      -5.860 -40.160  26.900  1.00  0.00           O  
ATOM   2329  HW1 SOL   555      -5.020 -40.430  26.530  1.00  0.00           H  
ATOM   2330  HW2 SOL   555      -5.850 -40.480  27.800  1.00  0.00           H  
ATOM   2331  OW  SOL   556       9.550  -8.190   0.420  1.00  0.00           O  
ATOM   2332  HW1 SOL   556       8.910  -8.210   1.130  1.00  0.00           H  
ATOM   2333  HW2 SOL   556       9.260  -8.850  -0.190  1.00  0.00           H  
ATOM   2334  OW  SOL   557      -2.780 -27.790  14.490  1.00  0.00           O  
ATOM   2335  HW1 SOL   557      -3.620 -27.340  14.330  1.00  0.00           H  
ATOM   2336  HW2 SOL   557      -3.010 -28.710  14.550  1.00  0.00           H  
ATOM   2337  OW  SOL   558       6.550 -34.910  24.260  1.00  0.00           O  
ATOM   2338  HW1 SOL   558       6.180 -34.730  25.120  1.00  0.00           H  
ATOM   2339  HW2 SOL   558       6.010 -34.400  23.650  1.00  0.00           H  
ATOM   2340  OW  SOL   559      -6.320 -37.340  11.160  1.00  0.00           O  
ATOM   2341  HW1 SOL   559      -6.210 -38.190  10.740  1.00  0.00           H  
ATOM   2342  HW2 SOL   559      -5.850 -36.730  10.600  1.00  0.00           H  
ATOM   2343  OW  SOL   560       0.430 -54.240  -6.150  1.00  0.00           O  
ATOM   2344  HW1 SOL   560       0.210 -54.890  -5.490  1.00  0.00           H  
ATOM   2345  HW2 SOL   560      -0.030 -54.520  -6.940  1.00  0.00           H  
ATOM   2346  OW  SOL   561     -19.510 -25.540 -14.030  1.00  0.00           O  
ATOM   2347  HW1 SOL   561     -18.610 -25.560 -14.360  1.00  0.00           H  
ATOM   2348  HW2 SOL   561     -19.990 -25.020 -14.670  1.00  0.00           H  
ATOM   2349  OW  SOL   562     -33.140 -37.030   3.870  1.00  0.00           O  
ATOM   2350  HW1 SOL   562     -33.790 -36.850   3.190  1.00  0.00           H  
ATOM   2351  HW2 SOL   562     -33.060 -37.980   3.880  1.00  0.00           H  
ATOM   2352  OW  SOL   563       6.260 -37.190  18.020  1.00  0.00           O  
ATOM   2353  HW1 SOL   563       5.330 -37.200  17.800  1.00  0.00           H  
ATOM   2354  HW2 SOL   563       6.330 -36.590  18.760  1.00  0.00           H  
ATOM   2355  OW  SOL   564     -27.080  -0.830  16.670  1.00  0.00           O  
ATOM   2356  HW1 SOL   564     -26.450  -1.430  16.270  1.00  0.00           H  
ATOM   2357  HW2 SOL   564     -26.640  -0.510  17.460  1.00  0.00           H  
ATOM   2358  OW  SOL   565       7.060 -26.590   9.420  1.00  0.00           O  
ATOM   2359  HW1 SOL   565       7.460 -27.450   9.510  1.00  0.00           H  
ATOM   2360  HW2 SOL   565       6.300 -26.740   8.870  1.00  0.00           H  
ATOM   2361  OW  SOL   566     -22.270 -11.950  -9.310  1.00  0.00           O  
ATOM   2362  HW1 SOL   566     -22.740 -12.530  -9.920  1.00  0.00           H  
ATOM   2363  HW2 SOL   566     -22.860 -11.830  -8.570  1.00  0.00           H  
ATOM   2364  OW  SOL   567      14.210  -3.170   8.740  1.00  0.00           O  
ATOM   2365  HW1 SOL   567      13.430  -3.050   9.280  1.00  0.00           H  
ATOM   2366  HW2 SOL   567      14.890  -3.440   9.350  1.00  0.00           H  
ATOM   2367  OW  SOL   568     -29.310 -15.240  24.780  1.00  0.00           O  
ATOM   2368  HW1 SOL   568     -29.000 -16.120  24.960  1.00  0.00           H  
ATOM   2369  HW2 SOL   568     -29.000 -14.720  25.510  1.00  0.00           H  
ATOM   2370  OW  SOL   569     -18.440 -43.190  11.650  1.00  0.00           O  
ATOM   2371  HW1 SOL   569     -18.850 -43.050  12.510  1.00  0.00           H  
ATOM   2372  HW2 SOL   569     -18.110 -42.320  11.400  1.00  0.00           H  
ATOM   2373  OW  SOL   570      -2.940 -24.730 -16.860  1.00  0.00           O  
ATOM   2374  HW1 SOL   570      -3.430 -25.380 -16.350  1.00  0.00           H  
ATOM   2375  HW2 SOL   570      -2.830 -25.130 -17.720  1.00  0.00           H  
ATOM   2376  OW  SOL   571       0.320  -6.650  -0.790  1.00  0.00           O  
ATOM   2377  HW1 SOL   571      -0.040  -7.260  -1.440  1.00  0.00           H  
ATOM   2378  HW2 SOL   571       0.540  -5.870  -1.280  1.00  0.00           H  
ATOM   2379  OW  SOL   572       1.980   8.530  -2.940  1.00  0.00           O  
ATOM   2380  HW1 SOL   572       2.760   8.690  -3.480  1.00  0.00           H  
ATOM   2381  HW2 SOL   572       2.290   8.020  -2.190  1.00  0.00           H  
ATOM   2382  OW  SOL   573      -4.030 -29.440 -16.540  1.00  0.00           O  
ATOM   2383  HW1 SOL   573      -3.810 -30.130 -15.910  1.00  0.00           H  
ATOM   2384  HW2 SOL   573      -3.460 -29.600 -17.290  1.00  0.00           H  
ATOM   2385  OW  SOL   574     -27.280  -4.040  14.740  1.00  0.00           O  
ATOM   2386  HW1 SOL   574     -27.560  -4.820  15.220  1.00  0.00           H  
ATOM   2387  HW2 SOL   574     -28.100  -3.610  14.490  1.00  0.00           H  
ATOM   2388  OW  SOL   575      -8.070 -27.280 -22.060  1.00  0.00           O  
ATOM   2389  HW1 SOL   575      -7.670 -27.850 -21.400  1.00  0.00           H  
ATOM   2390  HW2 SOL   575      -8.550 -27.880 -22.630  1.00  0.00           H  
ATOM   2391  OW  SOL   576     -14.250 -20.660 -25.540  1.00  0.00           O  
ATOM   2392  HW1 SOL   576     -13.510 -21.240 -25.360  1.00  0.00           H  
ATOM   2393  HW2 SOL   576     -14.700 -21.070 -26.270  1.00  0.00           H  
ATOM   2394  OW  SOL   577     -21.920 -26.640 -21.760  1.00  0.00           O  
ATOM   2395  HW1 SOL   577     -21.650 -26.520 -22.670  1.00  0.00           H  
ATOM   2396  HW2 SOL   577     -22.440 -25.870 -21.560  1.00  0.00           H  
ATOM   2397  OW  SOL   578       0.980   9.090  21.350  1.00  0.00           O  
ATOM   2398  HW1 SOL   578       0.590   9.930  21.580  1.00  0.00           H  
ATOM   2399  HW2 SOL   578       0.530   8.450  21.910  1.00  0.00           H  
ATOM   2400  OW  SOL   579     -31.830 -39.060  19.940  1.00  0.00           O  
ATOM   2401  HW1 SOL   579     -31.460 -38.320  19.440  1.00  0.00           H  
ATOM   2402  HW2 SOL   579     -31.810 -38.770  20.840  1.00  0.00           H  
ATOM   2403  OW  SOL   580       7.620 -10.440 -28.090  1.00  0.00           O  
ATOM   2404  HW1 SOL   580       7.840 -11.150 -28.700  1.00  0.00           H  
ATOM   2405  HW2 SOL   580       7.040  -9.860 -28.580  1.00  0.00           H  
ATOM   2406  OW  SOL   581     -26.780  -3.220   7.940  1.00  0.00           O  
ATOM   2407  HW1 SOL   581     -27.430  -3.660   7.400  1.00  0.00           H  
ATOM   2408  HW2 SOL   581     -26.080  -2.970   7.330  1.00  0.00           H  
ATOM   2409  OW  SOL   582      -5.320 -16.840 -17.020  1.00  0.00           O  
ATOM   2410  HW1 SOL   582      -5.090 -16.560 -16.140  1.00  0.00           H  
ATOM   2411  HW2 SOL   582      -5.250 -16.050 -17.550  1.00  0.00           H  
ATOM   2412  OW  SOL   583     -13.910   8.680   6.520  1.00  0.00           O  
ATOM   2413  HW1 SOL   583     -13.560   8.870   7.390  1.00  0.00           H  
ATOM   2414  HW2 SOL   583     -13.790   7.720   6.420  1.00  0.00           H  
ATOM   2415  OW  SOL   584      -8.960 -17.260  37.650  1.00  0.00           O  
ATOM   2416  HW1 SOL   584      -9.210 -16.550  38.240  1.00  0.00           H  
ATOM   2417  HW2 SOL   584      -8.210 -17.670  38.070  1.00  0.00           H  
ATOM   2418  OW  SOL   585     -25.220 -30.090   8.720  1.00  0.00           O  
ATOM   2419  HW1 SOL   585     -24.790 -30.040   7.860  1.00  0.00           H  
ATOM   2420  HW2 SOL   585     -24.750 -30.780   9.190  1.00  0.00           H  
ATOM   2421  OW  SOL   586      -6.710   8.330  -8.000  1.00  0.00           O  
ATOM   2422  HW1 SOL   586      -6.590   9.130  -8.510  1.00  0.00           H  
ATOM   2423  HW2 SOL   586      -7.070   8.620  -7.160  1.00  0.00           H  
ATOM   2424  OW  SOL   587       8.410 -10.070  -1.240  1.00  0.00           O  
ATOM   2425  HW1 SOL   587       8.280  -9.640  -2.080  1.00  0.00           H  
ATOM   2426  HW2 SOL   587       8.720 -10.950  -1.450  1.00  0.00           H  
ATOM   2427  OW  SOL   588      -9.660   5.760 -22.790  1.00  0.00           O  
ATOM   2428  HW1 SOL   588      -9.040   5.600 -23.500  1.00  0.00           H  
ATOM   2429  HW2 SOL   588     -10.500   5.430 -23.120  1.00  0.00           H  
ATOM   2430  OW  SOL   589      -1.010 -20.990   9.010  1.00  0.00           O  
ATOM   2431  HW1 SOL   589      -1.880 -20.610   8.870  1.00  0.00           H  
ATOM   2432  HW2 SOL   589      -1.020 -21.290   9.920  1.00  0.00           H  
ATOM   2433  OW  SOL   590     -19.390  -8.330 -15.760  1.00  0.00           O  
ATOM   2434  HW1 SOL   590     -20.080  -8.370 -16.430  1.00  0.00           H  
ATOM   2435  HW2 SOL   590     -18.730  -8.960 -16.080  1.00  0.00           H  
ATOM   2436  OW  SOL   591     -43.960 -43.130  -5.380  1.00  0.00           O  
ATOM   2437  HW1 SOL   591     -43.170 -43.160  -4.840  1.00  0.00           H  
ATOM   2438  HW2 SOL   591     -43.660 -43.320  -6.270  1.00  0.00           H  
ATOM   2439  OW  SOL   592     -10.110  13.330 -16.690  1.00  0.00           O  
ATOM   2440  HW1 SOL   592      -9.960  13.930 -17.420  1.00  0.00           H  
ATOM   2441  HW2 SOL   592     -10.290  12.490 -17.110  1.00  0.00           H  
ATOM   2442  OW  SOL   593     -21.110  -0.060  -8.650  1.00  0.00           O  
ATOM   2443  HW1 SOL   593     -22.020  -0.050  -8.370  1.00  0.00           H  
ATOM   2444  HW2 SOL   593     -20.680  -0.720  -8.110  1.00  0.00           H  
ATOM   2445  OW  SOL   594       6.250 -25.780   4.000  1.00  0.00           O  
ATOM   2446  HW1 SOL   594       6.090 -26.580   4.490  1.00  0.00           H  
ATOM   2447  HW2 SOL   594       6.540 -25.140   4.640  1.00  0.00           H  
ATOM   2448  OW  SOL   595       1.000 -18.250 -15.710  1.00  0.00           O  
ATOM   2449  HW1 SOL   595       0.220 -18.420 -15.190  1.00  0.00           H  
ATOM   2450  HW2 SOL   595       1.720 -18.610 -15.200  1.00  0.00           H  
ATOM   2451  OW  SOL   596     -19.700 -33.660 -11.060  1.00  0.00           O  
ATOM   2452  HW1 SOL   596     -19.250 -33.990 -10.280  1.00  0.00           H  
ATOM   2453  HW2 SOL   596     -20.420 -33.120 -10.720  1.00  0.00           H  
ATOM   2454  OW  SOL   597      -1.610 -43.880  -1.740  1.00  0.00           O  
ATOM   2455  HW1 SOL   597      -1.790 -44.650  -2.280  1.00  0.00           H  
ATOM   2456  HW2 SOL   597      -1.860 -43.140  -2.270  1.00  0.00           H  
ATOM   2457  OW  SOL   598       2.190 -10.560  25.770  1.00  0.00           O  
ATOM   2458  HW1 SOL   598       3.020 -10.210  26.100  1.00  0.00           H  
ATOM   2459  HW2 SOL   598       2.000 -11.310  26.340  1.00  0.00           H  
ATOM   2460  OW  SOL   599      -4.200 -19.270 -23.990  1.00  0.00           O  
ATOM   2461  HW1 SOL   599      -3.410 -18.840 -24.310  1.00  0.00           H  
ATOM   2462  HW2 SOL   599      -3.920 -19.710 -23.190  1.00  0.00           H  
ATOM   2463  OW  SOL   600      -2.880 -19.900  12.260  1.00  0.00           O  
ATOM   2464  HW1 SOL   600      -2.090 -20.380  11.990  1.00  0.00           H  
ATOM   2465  HW2 SOL   600      -3.280 -20.460  12.940  1.00  0.00           H  
ATOM   2466  OW  SOL   601      -6.930 -28.730  -9.500  1.00  0.00           O  
ATOM   2467  HW1 SOL   601      -6.130 -29.260  -9.420  1.00  0.00           H  
ATOM   2468  HW2 SOL   601      -7.640 -29.330  -9.250  1.00  0.00           H  
ATOM   2469  OW  SOL   602       5.190 -29.060   0.460  1.00  0.00           O  
ATOM   2470  HW1 SOL   602       4.630 -28.460   0.960  1.00  0.00           H  
ATOM   2471  HW2 SOL   602       4.850 -29.930   0.670  1.00  0.00           H  
ATOM   2472  OW  SOL   603      -2.420   4.580 -14.500  1.00  0.00           O  
ATOM   2473  HW1 SOL   603      -1.560   4.900 -14.740  1.00  0.00           H  
ATOM   2474  HW2 SOL   603      -2.600   3.880 -15.130  1.00  0.00           H  
ATOM   2475  OW  SOL   604     -15.920 -47.200   3.890  1.00  0.00           O  
ATOM   2476  HW1 SOL   604     -15.430 -47.770   3.280  1.00  0.00           H  
ATOM   2477  HW2 SOL   604     -16.370 -47.810   4.460  1.00  0.00           H  
ATOM   2478  OW  SOL   605      -7.150 -47.520  10.950  1.00  0.00           O  
ATOM   2479  HW1 SOL   605      -7.480 -47.590  10.060  1.00  0.00           H  
ATOM   2480  HW2 SOL   605      -7.870 -47.120  11.450  1.00  0.00           H  
ATOM   2481  OW  SOL   606      -9.190 -41.830  -0.830  1.00  0.00           O  
ATOM   2482  HW1 SOL   606      -9.540 -42.240  -1.610  1.00  0.00           H  
ATOM   2483  HW2 SOL   606      -9.320 -40.900  -0.960  1.00  0.00           H  
ATOM   2484  OW  SOL   607       9.300 -49.770  13.410  1.00  0.00           O  
ATOM   2485  HW1 SOL   607       8.510 -49.740  13.940  1.00  0.00           H  
ATOM   2486  HW2 SOL   607       9.810 -49.010  13.690  1.00  0.00           H  
ATOM   2487  OW  SOL   608     -21.390 -16.450  21.970  1.00  0.00           O  
ATOM   2488  HW1 SOL   608     -21.840 -17.220  21.610  1.00  0.00           H  
ATOM   2489  HW2 SOL   608     -21.190 -15.920  21.200  1.00  0.00           H  
ATOM   2490  OW  SOL   609     -28.970 -14.050 -12.860  1.00  0.00           O  
ATOM   2491  HW1 SOL   609     -29.700 -13.580 -12.470  1.00  0.00           H  
ATOM   2492  HW2 SOL   609     -29.380 -14.650 -13.490  1.00  0.00           H  
ATOM   2493  OW  SOL   610     -15.740 -29.150 -14.830  1.00  0.00           O  
ATOM   2494  HW1 SOL   610     -15.420 -29.620 -15.610  1.00  0.00           H  
ATOM   2495  HW2 SOL   610     -16.590 -29.560 -14.650  1.00  0.00           H  
ATOM   2496  OW  SOL   611     -17.010 -29.180  28.980  1.00  0.00           O  
ATOM   2497  HW1 SOL   611     -16.620 -30.050  29.000  1.00  0.00           H  
ATOM   2498  HW2 SOL   611     -17.130 -29.000  28.050  1.00  0.00           H  
ATOM   2499  OW  SOL   612      -7.000 -26.320  18.810  1.00  0.00           O  
ATOM   2500  HW1 SOL   612      -7.420 -25.480  19.030  1.00  0.00           H  
ATOM   2501  HW2 SOL   612      -7.700 -26.970  18.920  1.00  0.00           H  
ATOM   2502  OW  SOL   613       5.720 -43.040  10.650  1.00  0.00           O  
ATOM   2503  HW1 SOL   613       6.550 -42.830  10.220  1.00  0.00           H  
ATOM   2504  HW2 SOL   613       5.850 -42.760  11.560  1.00  0.00           H  
ATOM   2505  OW  SOL   614     -24.050 -16.140  12.550  1.00  0.00           O  
ATOM   2506  HW1 SOL   614     -24.140 -15.670  13.380  1.00  0.00           H  
ATOM   2507  HW2 SOL   614     -24.660 -16.860  12.620  1.00  0.00           H  
ATOM   2508  OW  SOL   615      -2.870   6.000  12.180  1.00  0.00           O  
ATOM   2509  HW1 SOL   615      -3.250   5.540  12.930  1.00  0.00           H  
ATOM   2510  HW2 SOL   615      -2.770   5.310  11.510  1.00  0.00           H  
ATOM   2511  OW  SOL   616     -16.610 -21.120  19.690  1.00  0.00           O  
ATOM   2512  HW1 SOL   616     -17.020 -20.250  19.810  1.00  0.00           H  
ATOM   2513  HW2 SOL   616     -16.900 -21.410  18.830  1.00  0.00           H  
ATOM   2514  OW  SOL   617     -20.780 -30.670  23.160  1.00  0.00           O  
ATOM   2515  HW1 SOL   617     -20.480 -30.420  22.280  1.00  0.00           H  
ATOM   2516  HW2 SOL   617     -19.980 -30.940  23.620  1.00  0.00           H  
ATOM   2517  OW  SOL   618       8.940 -42.140   6.120  1.00  0.00           O  
ATOM   2518  HW1 SOL   618       9.550 -42.880   6.060  1.00  0.00           H  
ATOM   2519  HW2 SOL   618       8.310 -42.290   5.410  1.00  0.00           H  
ATOM   2520  OW  SOL   619     -16.330  -6.390 -11.030  1.00  0.00           O  
ATOM   2521  HW1 SOL   619     -15.420  -6.310 -10.720  1.00  0.00           H  
ATOM   2522  HW2 SOL   619     -16.640  -7.200 -10.630  1.00  0.00           H  
ATOM   2523  OW  SOL   620      -0.690  -6.070 -13.030  1.00  0.00           O  
ATOM   2524  HW1 SOL   620       0.100  -5.550 -13.260  1.00  0.00           H  
ATOM   2525  HW2 SOL   620      -0.900  -6.530 -13.840  1.00  0.00           H  
ATOM   2526  OW  SOL   621     -16.830  -3.060 -30.110  1.00  0.00           O  
ATOM   2527  HW1 SOL   621     -16.300  -2.260 -30.080  1.00  0.00           H  
ATOM   2528  HW2 SOL   621     -17.610  -2.800 -30.600  1.00  0.00           H  
ATOM   2529  OW  SOL   622       0.980 -10.650   6.540  1.00  0.00           O  
ATOM   2530  HW1 SOL   622       0.540  -9.830   6.730  1.00  0.00           H  
ATOM   2531  HW2 SOL   622       1.540 -10.450   5.780  1.00  0.00           H  
ATOM   2532  OW  SOL   623     -12.410 -32.420 -21.330  1.00  0.00           O  
ATOM   2533  HW1 SOL   623     -12.080 -31.530 -21.510  1.00  0.00           H  
ATOM   2534  HW2 SOL   623     -13.270 -32.280 -20.930  1.00  0.00           H  
ATOM   2535  OW  SOL   624     -28.910 -35.470  12.220  1.00  0.00           O  
ATOM   2536  HW1 SOL   624     -28.290 -35.610  11.500  1.00  0.00           H  
ATOM   2537  HW2 SOL   624     -28.910 -36.300  12.710  1.00  0.00           H  
ATOM   2538  OW  SOL   625     -31.200 -20.750  17.040  1.00  0.00           O  
ATOM   2539  HW1 SOL   625     -30.310 -20.730  17.370  1.00  0.00           H  
ATOM   2540  HW2 SOL   625     -31.520 -19.850  17.110  1.00  0.00           H  
ATOM   2541  OW  SOL   626      -2.960  -2.840 -15.510  1.00  0.00           O  
ATOM   2542  HW1 SOL   626      -3.560  -3.370 -14.990  1.00  0.00           H  
ATOM   2543  HW2 SOL   626      -2.270  -3.440 -15.780  1.00  0.00           H  
ATOM   2544  OW  SOL   627     -15.190 -32.740  33.280  1.00  0.00           O  
ATOM   2545  HW1 SOL   627     -14.520 -33.390  33.500  1.00  0.00           H  
ATOM   2546  HW2 SOL   627     -14.690 -31.940  33.170  1.00  0.00           H  
ATOM   2547  OW  SOL   628     -12.640 -38.120  13.340  1.00  0.00           O  
ATOM   2548  HW1 SOL   628     -12.760 -38.470  12.460  1.00  0.00           H  
ATOM   2549  HW2 SOL   628     -13.490 -37.710  13.550  1.00  0.00           H  
ATOM   2550  OW  SOL   629       4.180   2.960  19.450  1.00  0.00           O  
ATOM   2551  HW1 SOL   629       3.320   2.990  19.870  1.00  0.00           H  
ATOM   2552  HW2 SOL   629       4.730   3.530  19.990  1.00  0.00           H  
ATOM   2553  OW  SOL   630       3.890  -9.570  -0.580  1.00  0.00           O  
ATOM   2554  HW1 SOL   630       3.740  -9.240  -1.460  1.00  0.00           H  
ATOM   2555  HW2 SOL   630       3.840  -8.800  -0.010  1.00  0.00           H  
ATOM   2556  OW  SOL   631      -8.260 -38.460   0.180  1.00  0.00           O  
ATOM   2557  HW1 SOL   631      -9.060 -38.760   0.590  1.00  0.00           H  
ATOM   2558  HW2 SOL   631      -7.760 -38.050   0.880  1.00  0.00           H  
ATOM   2559  OW  SOL   632     -27.590 -28.760   8.420  1.00  0.00           O  
ATOM   2560  HW1 SOL   632     -26.720 -29.150   8.470  1.00  0.00           H  
ATOM   2561  HW2 SOL   632     -27.620 -28.350   7.550  1.00  0.00           H  
ATOM   2562  OW  SOL   633     -16.240  -2.460  17.640  1.00  0.00           O  
ATOM   2563  HW1 SOL   633     -16.930  -2.570  18.300  1.00  0.00           H  
ATOM   2564  HW2 SOL   633     -16.700  -2.530  16.810  1.00  0.00           H  
ATOM   2565  OW  SOL   634     -39.960 -24.350  20.270  1.00  0.00           O  
ATOM   2566  HW1 SOL   634     -39.140 -23.950  20.590  1.00  0.00           H  
ATOM   2567  HW2 SOL   634     -40.590 -24.170  20.970  1.00  0.00           H  
ATOM   2568  OW  SOL   635     -25.560  11.510 -15.410  1.00  0.00           O  
ATOM   2569  HW1 SOL   635     -25.160  12.040 -14.720  1.00  0.00           H  
ATOM   2570  HW2 SOL   635     -26.450  11.350 -15.100  1.00  0.00           H  
ATOM   2571  OW  SOL   636      -4.310  -6.170 -10.070  1.00  0.00           O  
ATOM   2572  HW1 SOL   636      -3.690  -5.650 -10.580  1.00  0.00           H  
ATOM   2573  HW2 SOL   636      -4.540  -5.610  -9.330  1.00  0.00           H  
ATOM   2574  OW  SOL   637     -30.490   5.190  23.310  1.00  0.00           O  
ATOM   2575  HW1 SOL   637     -31.100   4.460  23.240  1.00  0.00           H  
ATOM   2576  HW2 SOL   637     -30.980   5.940  22.970  1.00  0.00           H  
ATOM   2577  OW  SOL   638      -7.820  -4.410  19.970  1.00  0.00           O  
ATOM   2578  HW1 SOL   638      -7.580  -4.940  19.210  1.00  0.00           H  
ATOM   2579  HW2 SOL   638      -8.580  -4.860  20.350  1.00  0.00           H  
ATOM   2580  OW  SOL   639     -13.300  -3.250 -11.150  1.00  0.00           O  
ATOM   2581  HW1 SOL   639     -12.820  -2.580 -10.660  1.00  0.00           H  
ATOM   2582  HW2 SOL   639     -12.940  -3.220 -12.030  1.00  0.00           H  
ATOM   2583  OW  SOL   640      10.370 -14.810  -2.680  1.00  0.00           O  
ATOM   2584  HW1 SOL   640      11.230 -15.100  -2.360  1.00  0.00           H  
ATOM   2585  HW2 SOL   640      10.470 -14.810  -3.630  1.00  0.00           H  
ATOM   2586  OW  SOL   641     -24.470  -6.260 -11.160  1.00  0.00           O  
ATOM   2587  HW1 SOL   641     -25.290  -6.400 -11.630  1.00  0.00           H  
ATOM   2588  HW2 SOL   641     -24.380  -5.310 -11.120  1.00  0.00           H  
ATOM   2589  OW  SOL   642     -36.020 -28.980  13.240  1.00  0.00           O  
ATOM   2590  HW1 SOL   642     -35.890 -28.980  14.190  1.00  0.00           H  
ATOM   2591  HW2 SOL   642     -35.170 -29.240  12.880  1.00  0.00           H  
ATOM   2592  OW  SOL   643     -19.640 -15.950 -19.720  1.00  0.00           O  
ATOM   2593  HW1 SOL   643     -19.000 -16.140 -19.040  1.00  0.00           H  
ATOM   2594  HW2 SOL   643     -20.100 -16.780 -19.860  1.00  0.00           H  
ATOM   2595  OW  SOL   644      22.370  -6.060  10.940  1.00  0.00           O  
ATOM   2596  HW1 SOL   644      21.770  -6.610  11.470  1.00  0.00           H  
ATOM   2597  HW2 SOL   644      21.820  -5.330  10.670  1.00  0.00           H  
ATOM   2598  OW  SOL   645      -9.810 -50.410  20.100  1.00  0.00           O  
ATOM   2599  HW1 SOL   645      -8.880 -50.220  19.970  1.00  0.00           H  
ATOM   2600  HW2 SOL   645     -10.090 -49.810  20.790  1.00  0.00           H  
ATOM   2601  OW  SOL   646     -14.230 -42.870  -6.100  1.00  0.00           O  
ATOM   2602  HW1 SOL   646     -14.330 -42.000  -6.500  1.00  0.00           H  
ATOM   2603  HW2 SOL   646     -13.630 -43.330  -6.660  1.00  0.00           H  
ATOM   2604  OW  SOL   647     -17.070 -11.380  -9.940  1.00  0.00           O  
ATOM   2605  HW1 SOL   647     -18.010 -11.370  -9.760  1.00  0.00           H  
ATOM   2606  HW2 SOL   647     -16.760 -12.170  -9.510  1.00  0.00           H  
ATOM   2607  OW  SOL   648       3.990  -7.350   1.020  1.00  0.00           O  
ATOM   2608  HW1 SOL   648       4.370  -7.520   1.890  1.00  0.00           H  
ATOM   2609  HW2 SOL   648       3.200  -6.850   1.210  1.00  0.00           H  
ATOM   2610  OW  SOL   649     -21.340 -39.900  -8.850  1.00  0.00           O  
ATOM   2611  HW1 SOL   649     -21.450 -40.390  -9.670  1.00  0.00           H  
ATOM   2612  HW2 SOL   649     -20.840 -39.120  -9.100  1.00  0.00           H  
ATOM   2613  OW  SOL   650     -35.920 -11.820  20.290  1.00  0.00           O  
ATOM   2614  HW1 SOL   650     -36.330 -11.510  19.480  1.00  0.00           H  
ATOM   2615  HW2 SOL   650     -35.050 -12.120  20.010  1.00  0.00           H  
ATOM   2616  OW  SOL   651     -11.780   9.680 -11.730  1.00  0.00           O  
ATOM   2617  HW1 SOL   651     -11.990   9.650 -12.670  1.00  0.00           H  
ATOM   2618  HW2 SOL   651     -11.140   8.990 -11.600  1.00  0.00           H  
ATOM   2619  OW  SOL   652       4.540 -27.710 -10.680  1.00  0.00           O  
ATOM   2620  HW1 SOL   652       4.860 -28.390 -11.270  1.00  0.00           H  
ATOM   2621  HW2 SOL   652       3.620 -27.920 -10.540  1.00  0.00           H  
ATOM   2622  OW  SOL   653     -25.790 -17.580   5.750  1.00  0.00           O  
ATOM   2623  HW1 SOL   653     -25.200 -17.210   5.100  1.00  0.00           H  
ATOM   2624  HW2 SOL   653     -25.430 -17.310   6.590  1.00  0.00           H  
ATOM   2625  OW  SOL   654      12.580 -30.410   8.830  1.00  0.00           O  
ATOM   2626  HW1 SOL   654      12.440 -29.530   8.490  1.00  0.00           H  
ATOM   2627  HW2 SOL   654      13.050 -30.280   9.650  1.00  0.00           H  
ATOM   2628  OW  SOL   655     -30.050  -9.960   4.930  1.00  0.00           O  
ATOM   2629  HW1 SOL   655     -30.800 -10.490   4.670  1.00  0.00           H  
ATOM   2630  HW2 SOL   655     -29.300 -10.370   4.500  1.00  0.00           H  
ATOM   2631  OW  SOL   656     -25.050 -17.790  -0.020  1.00  0.00           O  
ATOM   2632  HW1 SOL   656     -25.130 -18.120   0.890  1.00  0.00           H  
ATOM   2633  HW2 SOL   656     -25.040 -16.840   0.070  1.00  0.00           H  
ATOM   2634  OW  SOL   657      13.500 -21.360 -22.090  1.00  0.00           O  
ATOM   2635  HW1 SOL   657      12.850 -20.700 -21.810  1.00  0.00           H  
ATOM   2636  HW2 SOL   657      13.070 -21.850 -22.770  1.00  0.00           H  
ATOM   2637  OW  SOL   658     -30.210  -7.490   3.500  1.00  0.00           O  
ATOM   2638  HW1 SOL   658     -30.190  -8.310   4.010  1.00  0.00           H  
ATOM   2639  HW2 SOL   658     -29.940  -7.750   2.620  1.00  0.00           H  
ATOM   2640  OW  SOL   659      17.740 -19.020  -3.470  1.00  0.00           O  
ATOM   2641  HW1 SOL   659      17.200 -19.350  -2.740  1.00  0.00           H  
ATOM   2642  HW2 SOL   659      18.420 -18.490  -3.050  1.00  0.00           H  
ATOM   2643  OW  SOL   660     -26.530 -35.070  -7.940  1.00  0.00           O  
ATOM   2644  HW1 SOL   660     -26.690 -34.680  -8.800  1.00  0.00           H  
ATOM   2645  HW2 SOL   660     -26.150 -35.940  -8.140  1.00  0.00           H  
ATOM   2646  OW  SOL   661      -7.900  11.470   7.820  1.00  0.00           O  
ATOM   2647  HW1 SOL   661      -7.780  12.030   8.590  1.00  0.00           H  
ATOM   2648  HW2 SOL   661      -7.040  11.080   7.670  1.00  0.00           H  
ATOM   2649  OW  SOL   662      -6.100 -19.330 -10.640  1.00  0.00           O  
ATOM   2650  HW1 SOL   662      -6.640 -20.070 -10.910  1.00  0.00           H  
ATOM   2651  HW2 SOL   662      -6.050 -18.770 -11.430  1.00  0.00           H  
ATOM   2652  OW  SOL   663     -14.330  11.740 -24.610  1.00  0.00           O  
ATOM   2653  HW1 SOL   663     -14.450  12.630 -24.930  1.00  0.00           H  
ATOM   2654  HW2 SOL   663     -13.430  11.510 -24.860  1.00  0.00           H  
ATOM   2655  OW  SOL   664     -14.580 -52.610   4.600  1.00  0.00           O  
ATOM   2656  HW1 SOL   664     -14.160 -53.370   4.200  1.00  0.00           H  
ATOM   2657  HW2 SOL   664     -13.850 -52.030   4.810  1.00  0.00           H  
ATOM   2658  OW  SOL   665       3.480 -12.310 -16.220  1.00  0.00           O  
ATOM   2659  HW1 SOL   665       4.110 -12.120 -15.530  1.00  0.00           H  
ATOM   2660  HW2 SOL   665       3.190 -11.450 -16.520  1.00  0.00           H  
ATOM   2661  OW  SOL   666     -27.750  -1.200 -17.700  1.00  0.00           O  
ATOM   2662  HW1 SOL   666     -28.120  -0.300 -17.770  1.00  0.00           H  
ATOM   2663  HW2 SOL   666     -26.880  -1.130 -18.090  1.00  0.00           H  
ATOM   2664  OW  SOL   667      -2.050 -16.300  -9.420  1.00  0.00           O  
ATOM   2665  HW1 SOL   667      -2.170 -15.470  -9.860  1.00  0.00           H  
ATOM   2666  HW2 SOL   667      -2.630 -16.900  -9.890  1.00  0.00           H  
ATOM   2667  OW  SOL   668     -45.540 -10.100   6.810  1.00  0.00           O  
ATOM   2668  HW1 SOL   668     -45.440 -10.810   6.180  1.00  0.00           H  
ATOM   2669  HW2 SOL   668     -46.370  -9.680   6.550  1.00  0.00           H  
ATOM   2670  OW  SOL   669     -37.150  -7.440   4.590  1.00  0.00           O  
ATOM   2671  HW1 SOL   669     -37.360  -7.020   3.760  1.00  0.00           H  
ATOM   2672  HW2 SOL   669     -37.040  -8.370   4.380  1.00  0.00           H  
ATOM   2673  OW  SOL   670     -17.590  -9.900 -17.240  1.00  0.00           O  
ATOM   2674  HW1 SOL   670     -18.160 -10.480 -17.760  1.00  0.00           H  
ATOM   2675  HW2 SOL   670     -17.520  -9.110 -17.760  1.00  0.00           H  
ATOM   2676  OW  SOL   671       0.690 -36.050  12.400  1.00  0.00           O  
ATOM   2677  HW1 SOL   671       1.370 -36.710  12.270  1.00  0.00           H  
ATOM   2678  HW2 SOL   671       0.090 -36.170  11.670  1.00  0.00           H  
ATOM   2679  OW  SOL   672     -26.100 -49.680 -12.590  1.00  0.00           O  
ATOM   2680  HW1 SOL   672     -25.180 -49.810 -12.380  1.00  0.00           H  
ATOM   2681  HW2 SOL   672     -26.090 -49.150 -13.380  1.00  0.00           H  
ATOM   2682  OW  SOL   673     -11.180  -2.230  18.050  1.00  0.00           O  
ATOM   2683  HW1 SOL   673     -10.790  -1.360  18.150  1.00  0.00           H  
ATOM   2684  HW2 SOL   673     -11.810  -2.130  17.340  1.00  0.00           H  
ATOM   2685  OW  SOL   674     -22.760 -28.790   3.050  1.00  0.00           O  
ATOM   2686  HW1 SOL   674     -21.930 -28.540   3.450  1.00  0.00           H  
ATOM   2687  HW2 SOL   674     -22.720 -29.740   2.960  1.00  0.00           H  
ATOM   2688  OW  SOL   675     -41.280 -19.120  24.800  1.00  0.00           O  
ATOM   2689  HW1 SOL   675     -41.580 -19.100  25.710  1.00  0.00           H  
ATOM   2690  HW2 SOL   675     -40.350 -18.910  24.850  1.00  0.00           H  
ATOM   2691  OW  SOL   676     -11.300 -28.720 -19.290  1.00  0.00           O  
ATOM   2692  HW1 SOL   676     -11.410 -29.120 -20.140  1.00  0.00           H  
ATOM   2693  HW2 SOL   676     -10.500 -29.110 -18.930  1.00  0.00           H  
ATOM   2694  OW  SOL   677       8.470   5.310   0.750  1.00  0.00           O  
ATOM   2695  HW1 SOL   677       7.720   5.490   0.180  1.00  0.00           H  
ATOM   2696  HW2 SOL   677       8.480   4.350   0.830  1.00  0.00           H  
ATOM   2697  OW  SOL   678     -12.920 -37.520  23.810  1.00  0.00           O  
ATOM   2698  HW1 SOL   678     -13.050 -36.880  24.530  1.00  0.00           H  
ATOM   2699  HW2 SOL   678     -13.270 -38.340  24.150  1.00  0.00           H  
ATOM   2700  OW  SOL   679     -27.890 -33.020   4.840  1.00  0.00           O  
ATOM   2701  HW1 SOL   679     -27.700 -33.930   4.580  1.00  0.00           H  
ATOM   2702  HW2 SOL   679     -27.330 -32.870   5.600  1.00  0.00           H  
ATOM   2703  OW  SOL   680      -5.820   3.400  12.320  1.00  0.00           O  
ATOM   2704  HW1 SOL   680      -5.680   3.250  11.390  1.00  0.00           H  
ATOM   2705  HW2 SOL   680      -6.380   4.180  12.370  1.00  0.00           H  
ATOM   2706  OW  SOL   681     -35.030 -14.760 -17.760  1.00  0.00           O  
ATOM   2707  HW1 SOL   681     -34.690 -13.870 -17.800  1.00  0.00           H  
ATOM   2708  HW2 SOL   681     -35.980 -14.640 -17.760  1.00  0.00           H  
ATOM   2709  OW  SOL   682     -19.140  -7.380  11.890  1.00  0.00           O  
ATOM   2710  HW1 SOL   682     -19.630  -8.010  11.360  1.00  0.00           H  
ATOM   2711  HW2 SOL   682     -18.480  -7.040  11.300  1.00  0.00           H  
ATOM   2712  OW  SOL   683       6.340 -47.010  14.750  1.00  0.00           O  
ATOM   2713  HW1 SOL   683       6.920 -46.600  15.400  1.00  0.00           H  
ATOM   2714  HW2 SOL   683       6.540 -47.940  14.810  1.00  0.00           H  
ATOM   2715  OW  SOL   684     -35.490 -25.790  13.080  1.00  0.00           O  
ATOM   2716  HW1 SOL   684     -36.260 -26.160  13.490  1.00  0.00           H  
ATOM   2717  HW2 SOL   684     -35.420 -26.230  12.250  1.00  0.00           H  
ATOM   2718  OW  SOL   685     -19.440  -6.350  33.910  1.00  0.00           O  
ATOM   2719  HW1 SOL   685     -19.010  -5.760  33.310  1.00  0.00           H  
ATOM   2720  HW2 SOL   685     -19.920  -6.950  33.340  1.00  0.00           H  
ATOM   2721  OW  SOL   686       3.130   1.510 -11.550  1.00  0.00           O  
ATOM   2722  HW1 SOL   686       2.260   1.160 -11.720  1.00  0.00           H  
ATOM   2723  HW2 SOL   686       2.980   2.230 -10.910  1.00  0.00           H  
ATOM   2724  OW  SOL   687       2.780 -34.890  -9.610  1.00  0.00           O  
ATOM   2725  HW1 SOL   687       2.520 -34.610 -10.490  1.00  0.00           H  
ATOM   2726  HW2 SOL   687       2.810 -34.100  -9.090  1.00  0.00           H  
ATOM   2727  OW  SOL   688      -7.740   1.840 -15.880  1.00  0.00           O  
ATOM   2728  HW1 SOL   688      -7.250   2.170 -16.620  1.00  0.00           H  
ATOM   2729  HW2 SOL   688      -7.760   0.890 -16.010  1.00  0.00           H  
ATOM   2730  OW  SOL   689     -28.410 -42.670  11.570  1.00  0.00           O  
ATOM   2731  HW1 SOL   689     -28.270 -43.380  12.190  1.00  0.00           H  
ATOM   2732  HW2 SOL   689     -27.620 -42.130  11.630  1.00  0.00           H  
ATOM   2733  OW  SOL   690      11.440 -24.760  -6.560  1.00  0.00           O  
ATOM   2734  HW1 SOL   690      11.940 -25.590  -6.590  1.00  0.00           H  
ATOM   2735  HW2 SOL   690      11.260 -24.560  -7.470  1.00  0.00           H  
ATOM   2736  OW  SOL   691      -0.140   8.030  10.220  1.00  0.00           O  
ATOM   2737  HW1 SOL   691      -0.190   7.760  11.140  1.00  0.00           H  
ATOM   2738  HW2 SOL   691       0.430   8.800  10.230  1.00  0.00           H  
ATOM   2739  OW  SOL   692     -15.990  -9.300  13.900  1.00  0.00           O  
ATOM   2740  HW1 SOL   692     -15.610  -8.770  14.610  1.00  0.00           H  
ATOM   2741  HW2 SOL   692     -15.600 -10.160  14.000  1.00  0.00           H  
ATOM   2742  OW  SOL   693      15.490 -13.610  18.770  1.00  0.00           O  
ATOM   2743  HW1 SOL   693      14.980 -12.810  18.680  1.00  0.00           H  
ATOM   2744  HW2 SOL   693      15.200 -14.000  19.600  1.00  0.00           H  
ATOM   2745  OW  SOL   694     -17.820  -2.920  -3.380  1.00  0.00           O  
ATOM   2746  HW1 SOL   694     -18.030  -2.310  -4.090  1.00  0.00           H  
ATOM   2747  HW2 SOL   694     -16.880  -3.080  -3.460  1.00  0.00           H  
ATOM   2748  OW  SOL   695     -22.020 -30.160 -15.820  1.00  0.00           O  
ATOM   2749  HW1 SOL   695     -22.970 -30.190 -15.920  1.00  0.00           H  
ATOM   2750  HW2 SOL   695     -21.870 -30.320 -14.890  1.00  0.00           H  
ATOM   2751  OW  SOL   696     -18.680  -6.070  17.900  1.00  0.00           O  
ATOM   2752  HW1 SOL   696     -18.710  -5.450  17.170  1.00  0.00           H  
ATOM   2753  HW2 SOL   696     -19.270  -5.710  18.560  1.00  0.00           H  
ATOM   2754  OW  SOL   697     -15.800 -38.890  -9.880  1.00  0.00           O  
ATOM   2755  HW1 SOL   697     -16.230 -39.710 -10.120  1.00  0.00           H  
ATOM   2756  HW2 SOL   697     -16.450 -38.220 -10.050  1.00  0.00           H  
ATOM   2757  OW  SOL   698     -12.910 -31.730  21.260  1.00  0.00           O  
ATOM   2758  HW1 SOL   698     -12.380 -30.940  21.360  1.00  0.00           H  
ATOM   2759  HW2 SOL   698     -12.590 -32.130  20.450  1.00  0.00           H  
ATOM   2760  OW  SOL   699      -1.790  10.320  -1.810  1.00  0.00           O  
ATOM   2761  HW1 SOL   699      -0.860  10.450  -1.630  1.00  0.00           H  
ATOM   2762  HW2 SOL   699      -1.880  10.470  -2.750  1.00  0.00           H  
ATOM   2763  OW  SOL   700     -30.760 -19.690  21.680  1.00  0.00           O  
ATOM   2764  HW1 SOL   700     -30.590 -20.470  21.160  1.00  0.00           H  
ATOM   2765  HW2 SOL   700     -30.280 -19.850  22.490  1.00  0.00           H  
ATOM   2766  OW  SOL   701     -38.960 -26.450  26.520  1.00  0.00           O  
ATOM   2767  HW1 SOL   701     -39.540 -26.610  27.270  1.00  0.00           H  
ATOM   2768  HW2 SOL   701     -39.550 -26.270  25.790  1.00  0.00           H  
ATOM   2769  OW  SOL   702     -41.450 -43.690  14.350  1.00  0.00           O  
ATOM   2770  HW1 SOL   702     -40.910 -44.460  14.550  1.00  0.00           H  
ATOM   2771  HW2 SOL   702     -41.100 -43.010  14.920  1.00  0.00           H  
ATOM   2772  OW  SOL   703     -25.230  -9.200  -7.720  1.00  0.00           O  
ATOM   2773  HW1 SOL   703     -25.730  -9.450  -8.500  1.00  0.00           H  
ATOM   2774  HW2 SOL   703     -24.740  -8.420  -7.980  1.00  0.00           H  
ATOM   2775  OW  SOL   704     -34.090 -22.460  -4.470  1.00  0.00           O  
ATOM   2776  HW1 SOL   704     -34.060 -22.490  -3.520  1.00  0.00           H  
ATOM   2777  HW2 SOL   704     -34.340 -23.340  -4.740  1.00  0.00           H  
ATOM   2778  OW  SOL   705       3.340 -41.380  -1.670  1.00  0.00           O  
ATOM   2779  HW1 SOL   705       2.630 -41.040  -1.100  1.00  0.00           H  
ATOM   2780  HW2 SOL   705       3.060 -42.260  -1.910  1.00  0.00           H  
ATOM   2781  OW  SOL   706     -24.140  -6.590 -18.330  1.00  0.00           O  
ATOM   2782  HW1 SOL   706     -24.830  -5.920 -18.290  1.00  0.00           H  
ATOM   2783  HW2 SOL   706     -23.590  -6.410 -17.560  1.00  0.00           H  
ATOM   2784  OW  SOL   707       5.140 -23.920   8.110  1.00  0.00           O  
ATOM   2785  HW1 SOL   707       5.010 -24.870   8.170  1.00  0.00           H  
ATOM   2786  HW2 SOL   707       5.750 -23.810   7.380  1.00  0.00           H  
ATOM   2787  OW  SOL   708      13.500 -24.140   7.450  1.00  0.00           O  
ATOM   2788  HW1 SOL   708      12.590 -24.390   7.590  1.00  0.00           H  
ATOM   2789  HW2 SOL   708      14.010 -24.890   7.740  1.00  0.00           H  
ATOM   2790  OW  SOL   709      18.430  -5.290  21.600  1.00  0.00           O  
ATOM   2791  HW1 SOL   709      18.310  -5.050  20.680  1.00  0.00           H  
ATOM   2792  HW2 SOL   709      18.810  -4.520  22.010  1.00  0.00           H  
ATOM   2793  OW  SOL   710     -31.150 -29.240 -15.090  1.00  0.00           O  
ATOM   2794  HW1 SOL   710     -30.230 -29.210 -15.380  1.00  0.00           H  
ATOM   2795  HW2 SOL   710     -31.130 -29.750 -14.280  1.00  0.00           H  
ATOM   2796  OW  SOL   711     -28.230 -27.810 -29.180  1.00  0.00           O  
ATOM   2797  HW1 SOL   711     -28.390 -27.940 -28.240  1.00  0.00           H  
ATOM   2798  HW2 SOL   711     -27.290 -27.660 -29.240  1.00  0.00           H  
ATOM   2799  OW  SOL   712       9.630   3.690  10.210  1.00  0.00           O  
ATOM   2800  HW1 SOL   712      10.120   2.910   9.980  1.00  0.00           H  
ATOM   2801  HW2 SOL   712       8.770   3.550   9.810  1.00  0.00           H  
ATOM   2802  OW  SOL   713     -33.340 -18.270 -10.060  1.00  0.00           O  
ATOM   2803  HW1 SOL   713     -33.540 -17.370  -9.830  1.00  0.00           H  
ATOM   2804  HW2 SOL   713     -33.810 -18.780  -9.390  1.00  0.00           H  
ATOM   2805  OW  SOL   714      11.480 -12.770  -9.560  1.00  0.00           O  
ATOM   2806  HW1 SOL   714      10.780 -13.350  -9.870  1.00  0.00           H  
ATOM   2807  HW2 SOL   714      11.500 -12.060 -10.210  1.00  0.00           H  
ATOM   2808  OW  SOL   715      14.610 -39.130   8.360  1.00  0.00           O  
ATOM   2809  HW1 SOL   715      14.870 -38.240   8.130  1.00  0.00           H  
ATOM   2810  HW2 SOL   715      14.490 -39.110   9.300  1.00  0.00           H  
ATOM   2811  OW  SOL   716      -9.000 -30.060 -18.390  1.00  0.00           O  
ATOM   2812  HW1 SOL   716      -9.300 -30.860 -17.960  1.00  0.00           H  
ATOM   2813  HW2 SOL   716      -8.300 -29.730 -17.830  1.00  0.00           H  
ATOM   2814  OW  SOL   717     -35.650 -18.260  -4.250  1.00  0.00           O  
ATOM   2815  HW1 SOL   717     -35.420 -17.870  -3.400  1.00  0.00           H  
ATOM   2816  HW2 SOL   717     -35.950 -17.520  -4.780  1.00  0.00           H  
ATOM   2817  OW  SOL   718     -17.740 -27.500 -18.960  1.00  0.00           O  
ATOM   2818  HW1 SOL   718     -17.120 -27.120 -18.320  1.00  0.00           H  
ATOM   2819  HW2 SOL   718     -18.600 -27.270 -18.610  1.00  0.00           H  
ATOM   2820  OW  SOL   719     -24.300 -47.790   0.200  1.00  0.00           O  
ATOM   2821  HW1 SOL   719     -24.510 -48.230  -0.620  1.00  0.00           H  
ATOM   2822  HW2 SOL   719     -23.510 -47.290   0.010  1.00  0.00           H  
ATOM   2823  OW  SOL   720       3.670 -34.380 -21.860  1.00  0.00           O  
ATOM   2824  HW1 SOL   720       3.840 -33.860 -21.060  1.00  0.00           H  
ATOM   2825  HW2 SOL   720       2.790 -34.100 -22.130  1.00  0.00           H  
ATOM   2826  OW  SOL   721      -0.280   7.870   2.500  1.00  0.00           O  
ATOM   2827  HW1 SOL   721       0.430   7.750   3.130  1.00  0.00           H  
ATOM   2828  HW2 SOL   721      -0.050   8.670   2.030  1.00  0.00           H  
ATOM   2829  OW  SOL   722       8.170 -34.950  27.040  1.00  0.00           O  
ATOM   2830  HW1 SOL   722       8.410 -35.830  26.740  1.00  0.00           H  
ATOM   2831  HW2 SOL   722       7.210 -34.930  27.000  1.00  0.00           H  
ATOM   2832  OW  SOL   723     -19.270 -25.150  15.100  1.00  0.00           O  
ATOM   2833  HW1 SOL   723     -19.230 -24.360  14.580  1.00  0.00           H  
ATOM   2834  HW2 SOL   723     -18.690 -25.770  14.650  1.00  0.00           H  
ATOM   2835  OW  SOL   724      -2.400 -42.180  -3.780  1.00  0.00           O  
ATOM   2836  HW1 SOL   724      -3.270 -41.780  -3.780  1.00  0.00           H  
ATOM   2837  HW2 SOL   724      -2.530 -43.050  -4.140  1.00  0.00           H  
ATOM   2838  OW  SOL   725     -17.630 -15.970  -8.770  1.00  0.00           O  
ATOM   2839  HW1 SOL   725     -17.000 -15.800  -9.460  1.00  0.00           H  
ATOM   2840  HW2 SOL   725     -18.220 -15.220  -8.800  1.00  0.00           H  
ATOM   2841  OW  SOL   726     -36.120 -11.640  -1.210  1.00  0.00           O  
ATOM   2842  HW1 SOL   726     -35.510 -11.200  -0.620  1.00  0.00           H  
ATOM   2843  HW2 SOL   726     -35.590 -11.870  -1.980  1.00  0.00           H  
ATOM   2844  OW  SOL   727       5.930  16.330 -11.870  1.00  0.00           O  
ATOM   2845  HW1 SOL   727       6.870  16.140 -11.790  1.00  0.00           H  
ATOM   2846  HW2 SOL   727       5.580  16.150 -11.000  1.00  0.00           H  
ATOM   2847  OW  SOL   728     -29.940 -41.780  -3.160  1.00  0.00           O  
ATOM   2848  HW1 SOL   728     -29.430 -41.880  -2.360  1.00  0.00           H  
ATOM   2849  HW2 SOL   728     -29.970 -40.830  -3.320  1.00  0.00           H  
ATOM   2850  OW  SOL   729       6.820  -6.820 -12.190  1.00  0.00           O  
ATOM   2851  HW1 SOL   729       7.760  -6.970 -12.220  1.00  0.00           H  
ATOM   2852  HW2 SOL   729       6.670  -6.430 -11.320  1.00  0.00           H  
ATOM   2853  OW  SOL   730     -34.220 -31.430  27.340  1.00  0.00           O  
ATOM   2854  HW1 SOL   730     -33.790 -30.860  26.700  1.00  0.00           H  
ATOM   2855  HW2 SOL   730     -34.450 -32.220  26.850  1.00  0.00           H  
ATOM   2856  OW  SOL   731     -24.540  -1.910  10.330  1.00  0.00           O  
ATOM   2857  HW1 SOL   731     -24.750  -1.470   9.500  1.00  0.00           H  
ATOM   2858  HW2 SOL   731     -23.600  -1.750  10.440  1.00  0.00           H  
ATOM   2859  OW  SOL   732      -3.330 -24.490  -8.930  1.00  0.00           O  
ATOM   2860  HW1 SOL   732      -2.920 -25.330  -9.150  1.00  0.00           H  
ATOM   2861  HW2 SOL   732      -4.220 -24.550  -9.290  1.00  0.00           H  
ATOM   2862  OW  SOL   733     -16.440 -11.590 -12.650  1.00  0.00           O  
ATOM   2863  HW1 SOL   733     -17.090 -12.290 -12.750  1.00  0.00           H  
ATOM   2864  HW2 SOL   733     -16.490 -11.340 -11.740  1.00  0.00           H  
ATOM   2865  OW  SOL   734     -21.100  -7.700  21.100  1.00  0.00           O  
ATOM   2866  HW1 SOL   734     -21.930  -7.520  21.550  1.00  0.00           H  
ATOM   2867  HW2 SOL   734     -21.280  -7.480  20.180  1.00  0.00           H  
ATOM   2868  OW  SOL   735      -6.360  -5.190   9.090  1.00  0.00           O  
ATOM   2869  HW1 SOL   735      -6.680  -5.320   9.980  1.00  0.00           H  
ATOM   2870  HW2 SOL   735      -6.860  -4.450   8.750  1.00  0.00           H  
ATOM   2871  OW  SOL   736     -17.640 -27.010  13.860  1.00  0.00           O  
ATOM   2872  HW1 SOL   736     -17.070 -27.530  14.430  1.00  0.00           H  
ATOM   2873  HW2 SOL   736     -17.700 -27.520  13.040  1.00  0.00           H  
ATOM   2874  OW  SOL   737       2.150 -11.960  17.930  1.00  0.00           O  
ATOM   2875  HW1 SOL   737       2.210 -11.620  18.830  1.00  0.00           H  
ATOM   2876  HW2 SOL   737       1.900 -12.880  18.040  1.00  0.00           H  
ATOM   2877  OW  SOL   738     -20.790 -39.520  16.900  1.00  0.00           O  
ATOM   2878  HW1 SOL   738     -21.620 -39.870  17.220  1.00  0.00           H  
ATOM   2879  HW2 SOL   738     -20.210 -40.290  16.880  1.00  0.00           H  
ATOM   2880  OW  SOL   739     -24.360 -44.610 -14.030  1.00  0.00           O  
ATOM   2881  HW1 SOL   739     -25.280 -44.420 -13.810  1.00  0.00           H  
ATOM   2882  HW2 SOL   739     -24.350 -44.630 -14.990  1.00  0.00           H  
ATOM   2883  OW  SOL   740     -36.760  -5.860 -13.220  1.00  0.00           O  
ATOM   2884  HW1 SOL   740     -36.460  -6.660 -12.790  1.00  0.00           H  
ATOM   2885  HW2 SOL   740     -36.210  -5.780 -13.990  1.00  0.00           H  
ATOM   2886  OW  SOL   741      23.280 -29.860  10.570  1.00  0.00           O  
ATOM   2887  HW1 SOL   741      23.680 -30.230  11.370  1.00  0.00           H  
ATOM   2888  HW2 SOL   741      22.740 -29.140  10.880  1.00  0.00           H  
ATOM   2889  OW  SOL   742     -33.710 -12.890   1.980  1.00  0.00           O  
ATOM   2890  HW1 SOL   742     -34.270 -13.530   2.410  1.00  0.00           H  
ATOM   2891  HW2 SOL   742     -33.070 -13.430   1.500  1.00  0.00           H  
ATOM   2892  OW  SOL   743     -14.000 -38.870   8.420  1.00  0.00           O  
ATOM   2893  HW1 SOL   743     -13.260 -39.070   7.850  1.00  0.00           H  
ATOM   2894  HW2 SOL   743     -14.420 -38.100   8.020  1.00  0.00           H  
ATOM   2895  OW  SOL   744     -29.600  -9.180  17.610  1.00  0.00           O  
ATOM   2896  HW1 SOL   744     -29.430  -9.540  16.740  1.00  0.00           H  
ATOM   2897  HW2 SOL   744     -30.300  -9.730  17.960  1.00  0.00           H  
ATOM   2898  OW  SOL   745      11.640 -39.440   4.170  1.00  0.00           O  
ATOM   2899  HW1 SOL   745      11.890 -39.470   5.090  1.00  0.00           H  
ATOM   2900  HW2 SOL   745      10.790 -39.860   4.130  1.00  0.00           H  
ATOM   2901  OW  SOL   746     -21.150 -14.510  -7.020  1.00  0.00           O  
ATOM   2902  HW1 SOL   746     -21.230 -15.460  -7.010  1.00  0.00           H  
ATOM   2903  HW2 SOL   746     -20.490 -14.330  -7.690  1.00  0.00           H  
ATOM   2904  OW  SOL   747     -12.960 -31.180  11.370  1.00  0.00           O  
ATOM   2905  HW1 SOL   747     -12.770 -31.580  10.530  1.00  0.00           H  
ATOM   2906  HW2 SOL   747     -12.580 -31.780  12.010  1.00  0.00           H  
ATOM   2907  OW  SOL   748     -32.780 -45.440 -11.400  1.00  0.00           O  
ATOM   2908  HW1 SOL   748     -33.460 -44.800 -11.600  1.00  0.00           H  
ATOM   2909  HW2 SOL   748     -33.170 -46.290 -11.590  1.00  0.00           H  
ATOM   2910  OW  SOL   749      -5.740 -32.230  -7.370  1.00  0.00           O  
ATOM   2911  HW1 SOL   749      -5.510 -31.600  -8.050  1.00  0.00           H  
ATOM   2912  HW2 SOL   749      -5.080 -32.100  -6.680  1.00  0.00           H  
ATOM   2913  OW  SOL   750      -0.810 -28.120 -12.460  1.00  0.00           O  
ATOM   2914  HW1 SOL   750      -0.510 -27.470 -11.840  1.00  0.00           H  
ATOM   2915  HW2 SOL   750      -0.440 -27.840 -13.300  1.00  0.00           H  
ATOM   2916  OW  SOL   751       5.420   3.480  -7.350  1.00  0.00           O  
ATOM   2917  HW1 SOL   751       5.030   2.600  -7.390  1.00  0.00           H  
ATOM   2918  HW2 SOL   751       4.820   3.980  -6.820  1.00  0.00           H  
ATOM   2919  OW  SOL   752     -12.730 -44.300  -7.860  1.00  0.00           O  
ATOM   2920  HW1 SOL   752     -11.900 -44.740  -7.690  1.00  0.00           H  
ATOM   2921  HW2 SOL   752     -13.310 -45.010  -8.160  1.00  0.00           H  
ATOM   2922  OW  SOL   753     -10.710 -11.300  31.510  1.00  0.00           O  
ATOM   2923  HW1 SOL   753     -11.260 -10.860  30.870  1.00  0.00           H  
ATOM   2924  HW2 SOL   753     -10.220 -10.600  31.940  1.00  0.00           H  
ATOM   2925  OW  SOL   754      -8.790   0.500   7.470  1.00  0.00           O  
ATOM   2926  HW1 SOL   754      -8.800  -0.430   7.260  1.00  0.00           H  
ATOM   2927  HW2 SOL   754      -8.430   0.920   6.690  1.00  0.00           H  
ATOM   2928  OW  SOL   755      12.800 -11.890  12.010  1.00  0.00           O  
ATOM   2929  HW1 SOL   755      13.450 -11.600  11.370  1.00  0.00           H  
ATOM   2930  HW2 SOL   755      11.970 -11.580  11.650  1.00  0.00           H  
ATOM   2931  OW  SOL   756     -27.750 -34.430  -5.550  1.00  0.00           O  
ATOM   2932  HW1 SOL   756     -28.380 -33.740  -5.790  1.00  0.00           H  
ATOM   2933  HW2 SOL   756     -27.280 -34.620  -6.350  1.00  0.00           H  
ATOM   2934  OW  SOL   757     -28.040   4.080 -18.290  1.00  0.00           O  
ATOM   2935  HW1 SOL   757     -28.970   4.280 -18.410  1.00  0.00           H  
ATOM   2936  HW2 SOL   757     -27.700   3.940 -19.170  1.00  0.00           H  
ATOM   2937  OW  SOL   758     -34.210 -36.610   8.350  1.00  0.00           O  
ATOM   2938  HW1 SOL   758     -34.010 -36.100   7.570  1.00  0.00           H  
ATOM   2939  HW2 SOL   758     -33.350 -36.870   8.690  1.00  0.00           H  
ATOM   2940  OW  SOL   759       2.450  -2.470   3.240  1.00  0.00           O  
ATOM   2941  HW1 SOL   759       2.060  -1.640   3.530  1.00  0.00           H  
ATOM   2942  HW2 SOL   759       1.750  -2.930   2.800  1.00  0.00           H  
ATOM   2943  OW  SOL   760       8.690 -21.100   1.720  1.00  0.00           O  
ATOM   2944  HW1 SOL   760       8.380 -21.180   2.620  1.00  0.00           H  
ATOM   2945  HW2 SOL   760       9.140 -21.920   1.550  1.00  0.00           H  
ATOM   2946  OW  SOL   761     -23.350  -9.920   4.570  1.00  0.00           O  
ATOM   2947  HW1 SOL   761     -23.040 -10.810   4.780  1.00  0.00           H  
ATOM   2948  HW2 SOL   761     -23.300  -9.460   5.400  1.00  0.00           H  
ATOM   2949  OW  SOL   762      -0.200 -11.810 -11.420  1.00  0.00           O  
ATOM   2950  HW1 SOL   762       0.730 -11.690 -11.250  1.00  0.00           H  
ATOM   2951  HW2 SOL   762      -0.290 -11.720 -12.370  1.00  0.00           H  
ATOM   2952  OW  SOL   763      -8.640 -30.840  -9.270  1.00  0.00           O  
ATOM   2953  HW1 SOL   763      -8.840 -31.690  -8.870  1.00  0.00           H  
ATOM   2954  HW2 SOL   763      -8.330 -31.070 -10.150  1.00  0.00           H  
ATOM   2955  OW  SOL   764      -5.730  15.600   6.760  1.00  0.00           O  
ATOM   2956  HW1 SOL   764      -5.950  15.150   7.590  1.00  0.00           H  
ATOM   2957  HW2 SOL   764      -4.780  15.700   6.810  1.00  0.00           H  
ATOM   2958  OW  SOL   765       7.760 -29.580   1.210  1.00  0.00           O  
ATOM   2959  HW1 SOL   765       8.010 -30.350   0.710  1.00  0.00           H  
ATOM   2960  HW2 SOL   765       6.900 -29.340   0.870  1.00  0.00           H  
ATOM   2961  OW  SOL   766     -21.940 -12.220  25.340  1.00  0.00           O  
ATOM   2962  HW1 SOL   766     -21.790 -13.080  24.950  1.00  0.00           H  
ATOM   2963  HW2 SOL   766     -22.520 -11.780  24.730  1.00  0.00           H  
ATOM   2964  OW  SOL   767      15.000  -1.990  -6.400  1.00  0.00           O  
ATOM   2965  HW1 SOL   767      15.770  -2.110  -6.950  1.00  0.00           H  
ATOM   2966  HW2 SOL   767      14.870  -2.820  -5.950  1.00  0.00           H  
ATOM   2967  OW  SOL   768       3.450 -30.480   9.570  1.00  0.00           O  
ATOM   2968  HW1 SOL   768       4.270 -30.960   9.620  1.00  0.00           H  
ATOM   2969  HW2 SOL   768       3.440 -29.940  10.370  1.00  0.00           H  
ATOM   2970  OW  SOL   769     -13.860 -28.350 -18.270  1.00  0.00           O  
ATOM   2971  HW1 SOL   769     -12.940 -28.440 -18.510  1.00  0.00           H  
ATOM   2972  HW2 SOL   769     -14.050 -29.140 -17.770  1.00  0.00           H  
ATOM   2973  OW  SOL   770     -17.990  11.390  -0.530  1.00  0.00           O  
ATOM   2974  HW1 SOL   770     -17.300  12.060  -0.580  1.00  0.00           H  
ATOM   2975  HW2 SOL   770     -17.520  10.560  -0.620  1.00  0.00           H  
ATOM   2976  OW  SOL   771       2.900  18.240   7.900  1.00  0.00           O  
ATOM   2977  HW1 SOL   771       2.700  17.810   8.720  1.00  0.00           H  
ATOM   2978  HW2 SOL   771       3.320  17.560   7.360  1.00  0.00           H  
ATOM   2979  OW  SOL   772     -31.150 -35.790  -1.130  1.00  0.00           O  
ATOM   2980  HW1 SOL   772     -31.570 -35.290  -0.430  1.00  0.00           H  
ATOM   2981  HW2 SOL   772     -30.840 -36.590  -0.700  1.00  0.00           H  
ATOM   2982  OW  SOL   773       9.530 -25.690   5.790  1.00  0.00           O  
ATOM   2983  HW1 SOL   773       8.900 -24.990   5.990  1.00  0.00           H  
ATOM   2984  HW2 SOL   773      10.200 -25.590   6.460  1.00  0.00           H  
ATOM   2985  OW  SOL   774     -12.950 -11.260 -32.030  1.00  0.00           O  
ATOM   2986  HW1 SOL   774     -12.110 -11.600 -31.720  1.00  0.00           H  
ATOM   2987  HW2 SOL   774     -13.270 -10.730 -31.310  1.00  0.00           H  
ATOM   2988  OW  SOL   775     -13.450 -39.650  11.040  1.00  0.00           O  
ATOM   2989  HW1 SOL   775     -13.620 -39.300  10.170  1.00  0.00           H  
ATOM   2990  HW2 SOL   775     -12.960 -40.450  10.890  1.00  0.00           H  
ATOM   2991  OW  SOL   776     -36.120 -20.090  33.230  1.00  0.00           O  
ATOM   2992  HW1 SOL   776     -35.900 -19.650  34.050  1.00  0.00           H  
ATOM   2993  HW2 SOL   776     -36.470 -19.390  32.670  1.00  0.00           H  
ATOM   2994  OW  SOL   777     -29.860 -23.400 -15.180  1.00  0.00           O  
ATOM   2995  HW1 SOL   777     -30.230 -22.670 -14.680  1.00  0.00           H  
ATOM   2996  HW2 SOL   777     -29.260 -22.970 -15.790  1.00  0.00           H  
ATOM   2997  OW  SOL   778       9.010 -48.590   9.370  1.00  0.00           O  
ATOM   2998  HW1 SOL   778       9.220 -48.100  10.160  1.00  0.00           H  
ATOM   2999  HW2 SOL   778       8.650 -47.930   8.770  1.00  0.00           H  
ATOM   3000  OW  SOL   779     -22.890  -2.490  -5.650  1.00  0.00           O  
ATOM   3001  HW1 SOL   779     -22.950  -2.550  -4.690  1.00  0.00           H  
ATOM   3002  HW2 SOL   779     -23.340  -3.280  -5.950  1.00  0.00           H  
ATOM   3003  OW  SOL   780     -16.050 -43.190  -1.630  1.00  0.00           O  
ATOM   3004  HW1 SOL   780     -15.280 -43.440  -2.140  1.00  0.00           H  
ATOM   3005  HW2 SOL   780     -16.740 -43.070  -2.270  1.00  0.00           H  
ATOM   3006  OW  SOL   781      -6.710 -34.370  -8.780  1.00  0.00           O  
ATOM   3007  HW1 SOL   781      -6.390 -33.700  -8.180  1.00  0.00           H  
ATOM   3008  HW2 SOL   781      -7.650 -34.230  -8.850  1.00  0.00           H  
ATOM   3009  OW  SOL   782     -16.770 -15.190 -13.510  1.00  0.00           O  
ATOM   3010  HW1 SOL   782     -16.010 -14.780 -13.920  1.00  0.00           H  
ATOM   3011  HW2 SOL   782     -17.360 -14.440 -13.330  1.00  0.00           H  
ATOM   3012  OW  SOL   783       4.410 -22.080   4.790  1.00  0.00           O  
ATOM   3013  HW1 SOL   783       4.170 -22.840   4.240  1.00  0.00           H  
ATOM   3014  HW2 SOL   783       4.550 -21.380   4.160  1.00  0.00           H  
ATOM   3015  OW  SOL   784      14.380 -15.510  17.110  1.00  0.00           O  
ATOM   3016  HW1 SOL   784      14.780 -14.770  17.550  1.00  0.00           H  
ATOM   3017  HW2 SOL   784      14.830 -16.280  17.460  1.00  0.00           H  
ATOM   3018  OW  SOL   785     -41.680 -42.790   6.810  1.00  0.00           O  
ATOM   3019  HW1 SOL   785     -41.700 -41.840   6.750  1.00  0.00           H  
ATOM   3020  HW2 SOL   785     -40.770 -42.990   7.010  1.00  0.00           H  
ATOM   3021  OW  SOL   786      -6.230   8.230  12.770  1.00  0.00           O  
ATOM   3022  HW1 SOL   786      -5.300   8.440  12.660  1.00  0.00           H  
ATOM   3023  HW2 SOL   786      -6.500   8.720  13.550  1.00  0.00           H  
ATOM   3024  OW  SOL   787      18.370 -23.210  16.330  1.00  0.00           O  
ATOM   3025  HW1 SOL   787      17.960 -22.330  16.360  1.00  0.00           H  
ATOM   3026  HW2 SOL   787      17.630 -23.810  16.320  1.00  0.00           H  
ATOM   3027  OW  SOL   788     -22.940 -15.310  -4.340  1.00  0.00           O  
ATOM   3028  HW1 SOL   788     -22.300 -14.630  -4.090  1.00  0.00           H  
ATOM   3029  HW2 SOL   788     -23.310 -14.990  -5.160  1.00  0.00           H  
ATOM   3030  OW  SOL   789      -3.680 -21.070  15.580  1.00  0.00           O  
ATOM   3031  HW1 SOL   789      -4.520 -20.620  15.630  1.00  0.00           H  
ATOM   3032  HW2 SOL   789      -3.830 -21.880  16.080  1.00  0.00           H  
ATOM   3033  OW  SOL   790     -28.690 -22.720  26.910  1.00  0.00           O  
ATOM   3034  HW1 SOL   790     -29.360 -22.820  26.230  1.00  0.00           H  
ATOM   3035  HW2 SOL   790     -27.960 -22.270  26.470  1.00  0.00           H  
ATOM   3036  OW  SOL   791     -10.070  -5.420  23.690  1.00  0.00           O  
ATOM   3037  HW1 SOL   791      -9.740  -6.180  24.170  1.00  0.00           H  
ATOM   3038  HW2 SOL   791      -9.580  -4.680  24.030  1.00  0.00           H  
ATOM   3039  OW  SOL   792     -23.950  15.870   9.900  1.00  0.00           O  
ATOM   3040  HW1 SOL   792     -23.830  15.570   9.010  1.00  0.00           H  
ATOM   3041  HW2 SOL   792     -24.240  15.100  10.390  1.00  0.00           H  
ATOM   3042  OW  SOL   793     -23.540  -9.040   1.860  1.00  0.00           O  
ATOM   3043  HW1 SOL   793     -23.350  -9.190   2.790  1.00  0.00           H  
ATOM   3044  HW2 SOL   793     -23.700  -9.920   1.500  1.00  0.00           H  
ATOM   3045  OW  SOL   794     -16.570 -45.190  18.660  1.00  0.00           O  
ATOM   3046  HW1 SOL   794     -15.710 -44.890  18.360  1.00  0.00           H  
ATOM   3047  HW2 SOL   794     -16.910 -45.720  17.950  1.00  0.00           H  
ATOM   3048  OW  SOL   795     -15.510 -20.220 -23.160  1.00  0.00           O  
ATOM   3049  HW1 SOL   795     -15.050 -20.410 -23.980  1.00  0.00           H  
ATOM   3050  HW2 SOL   795     -15.120 -20.820 -22.530  1.00  0.00           H  
ATOM   3051  OW  SOL   796     -32.160 -26.080  10.090  1.00  0.00           O  
ATOM   3052  HW1 SOL   796     -31.560 -26.280   9.380  1.00  0.00           H  
ATOM   3053  HW2 SOL   796     -31.640 -26.160  10.880  1.00  0.00           H  
ATOM   3054  OW  SOL   797       7.400 -27.320 -10.400  1.00  0.00           O  
ATOM   3055  HW1 SOL   797       6.470 -27.540 -10.260  1.00  0.00           H  
ATOM   3056  HW2 SOL   797       7.420 -26.930 -11.270  1.00  0.00           H  
ATOM   3057  OW  SOL   798      11.710 -43.730   1.400  1.00  0.00           O  
ATOM   3058  HW1 SOL   798      10.850 -43.550   1.040  1.00  0.00           H  
ATOM   3059  HW2 SOL   798      11.680 -43.380   2.300  1.00  0.00           H  
ATOM   3060  OW  SOL   799      -6.170 -25.290  16.320  1.00  0.00           O  
ATOM   3061  HW1 SOL   799      -6.290 -25.810  17.110  1.00  0.00           H  
ATOM   3062  HW2 SOL   799      -7.010 -24.830  16.200  1.00  0.00           H  
ATOM   3063  OW  SOL   800       0.320  -1.160 -10.650  1.00  0.00           O  
ATOM   3064  HW1 SOL   800      -0.540  -1.550 -10.800  1.00  0.00           H  
ATOM   3065  HW2 SOL   800       0.140  -0.400 -10.100  1.00  0.00           H  
ATOM   3066  OW  SOL   801      18.500 -30.930  -0.210  1.00  0.00           O  
ATOM   3067  HW1 SOL   801      18.280 -30.290  -0.890  1.00  0.00           H  
ATOM   3068  HW2 SOL   801      17.880 -30.770   0.500  1.00  0.00           H  
ATOM   3069  OW  SOL   802       0.200   3.480 -16.830  1.00  0.00           O  
ATOM   3070  HW1 SOL   802       0.160   4.240 -16.260  1.00  0.00           H  
ATOM   3071  HW2 SOL   802      -0.500   3.630 -17.460  1.00  0.00           H  
ATOM   3072  OW  SOL   803      -2.440 -22.650 -10.800  1.00  0.00           O  
ATOM   3073  HW1 SOL   803      -2.640 -23.190 -11.570  1.00  0.00           H  
ATOM   3074  HW2 SOL   803      -2.790 -23.140 -10.070  1.00  0.00           H  
ATOM   3075  OW  SOL   804     -15.650  12.670 -14.880  1.00  0.00           O  
ATOM   3076  HW1 SOL   804     -15.840  12.830 -13.950  1.00  0.00           H  
ATOM   3077  HW2 SOL   804     -16.460  12.320 -15.240  1.00  0.00           H  
ATOM   3078  OW  SOL   805     -25.600 -26.300 -25.860  1.00  0.00           O  
ATOM   3079  HW1 SOL   805     -25.180 -26.250 -24.990  1.00  0.00           H  
ATOM   3080  HW2 SOL   805     -26.380 -26.830 -25.720  1.00  0.00           H  
ATOM   3081  OW  SOL   806     -29.550 -21.100  -0.450  1.00  0.00           O  
ATOM   3082  HW1 SOL   806     -30.190 -20.430  -0.230  1.00  0.00           H  
ATOM   3083  HW2 SOL   806     -30.000 -21.940  -0.300  1.00  0.00           H  
ATOM   3084  OW  SOL   807       0.190 -26.220   8.790  1.00  0.00           O  
ATOM   3085  HW1 SOL   807       0.120 -25.300   8.570  1.00  0.00           H  
ATOM   3086  HW2 SOL   807       0.320 -26.250   9.740  1.00  0.00           H  
ATOM   3087  OW  SOL   808      -6.550  -7.480 -23.130  1.00  0.00           O  
ATOM   3088  HW1 SOL   808      -6.830  -8.010 -22.390  1.00  0.00           H  
ATOM   3089  HW2 SOL   808      -6.700  -6.580 -22.860  1.00  0.00           H  
ATOM   3090  OW  SOL   809      -9.300   1.590  26.800  1.00  0.00           O  
ATOM   3091  HW1 SOL   809      -9.850   1.070  27.390  1.00  0.00           H  
ATOM   3092  HW2 SOL   809      -9.410   1.190  25.940  1.00  0.00           H  
ATOM   3093  OW  SOL   810       1.830 -30.200   7.410  1.00  0.00           O  
ATOM   3094  HW1 SOL   810       2.340 -30.360   8.210  1.00  0.00           H  
ATOM   3095  HW2 SOL   810       1.010 -29.860   7.720  1.00  0.00           H  
ATOM   3096  OW  SOL   811     -16.820 -25.790 -26.590  1.00  0.00           O  
ATOM   3097  HW1 SOL   811     -15.890 -25.950 -26.450  1.00  0.00           H  
ATOM   3098  HW2 SOL   811     -16.900 -25.680 -27.540  1.00  0.00           H  
ATOM   3099  OW  SOL   812     -22.230 -49.070   9.690  1.00  0.00           O  
ATOM   3100  HW1 SOL   812     -21.860 -48.210   9.910  1.00  0.00           H  
ATOM   3101  HW2 SOL   812     -21.870 -49.270   8.820  1.00  0.00           H  
ATOM   3102  OW  SOL   813      -6.240 -20.480  16.440  1.00  0.00           O  
ATOM   3103  HW1 SOL   813      -5.940 -20.570  17.350  1.00  0.00           H  
ATOM   3104  HW2 SOL   813      -7.150 -20.770  16.450  1.00  0.00           H  
ATOM   3105  OW  SOL   814     -32.610 -23.150  12.710  1.00  0.00           O  
ATOM   3106  HW1 SOL   814     -31.710 -23.310  12.430  1.00  0.00           H  
ATOM   3107  HW2 SOL   814     -32.540 -22.910  13.620  1.00  0.00           H  
ATOM   3108  OW  SOL   815      21.400  -7.020   4.360  1.00  0.00           O  
ATOM   3109  HW1 SOL   815      21.160  -6.530   3.580  1.00  0.00           H  
ATOM   3110  HW2 SOL   815      22.350  -6.950   4.400  1.00  0.00           H  
ATOM   3111  OW  SOL   816     -10.310 -51.920  -2.310  1.00  0.00           O  
ATOM   3112  HW1 SOL   816      -9.660 -51.300  -1.960  1.00  0.00           H  
ATOM   3113  HW2 SOL   816      -9.830 -52.750  -2.360  1.00  0.00           H  
ATOM   3114  OW  SOL   817     -28.130 -20.140   1.850  1.00  0.00           O  
ATOM   3115  HW1 SOL   817     -28.070 -19.210   1.640  1.00  0.00           H  
ATOM   3116  HW2 SOL   817     -28.520 -20.540   1.080  1.00  0.00           H  
ATOM   3117  OW  SOL   818     -16.920  13.730  14.420  1.00  0.00           O  
ATOM   3118  HW1 SOL   818     -16.690  14.180  13.610  1.00  0.00           H  
ATOM   3119  HW2 SOL   818     -17.770  14.100  14.670  1.00  0.00           H  
ATOM   3120  OW  SOL   819     -11.430  -9.610 -25.600  1.00  0.00           O  
ATOM   3121  HW1 SOL   819     -11.020  -9.590 -24.740  1.00  0.00           H  
ATOM   3122  HW2 SOL   819     -12.370  -9.600 -25.430  1.00  0.00           H  
ATOM   3123  OW  SOL   820      -2.530  15.940  -9.150  1.00  0.00           O  
ATOM   3124  HW1 SOL   820      -2.150  15.170  -8.740  1.00  0.00           H  
ATOM   3125  HW2 SOL   820      -1.870  16.630  -9.040  1.00  0.00           H  
ATOM   3126  OW  SOL   821     -17.910  14.670 -10.990  1.00  0.00           O  
ATOM   3127  HW1 SOL   821     -17.730  14.740 -10.050  1.00  0.00           H  
ATOM   3128  HW2 SOL   821     -17.070  14.420 -11.380  1.00  0.00           H  
ATOM   3129  OW  SOL   822       2.100  -0.290  -7.070  1.00  0.00           O  
ATOM   3130  HW1 SOL   822       1.730   0.260  -6.370  1.00  0.00           H  
ATOM   3131  HW2 SOL   822       2.880   0.180  -7.350  1.00  0.00           H  
ATOM   3132  OW  SOL   823     -30.410   2.540  14.560  1.00  0.00           O  
ATOM   3133  HW1 SOL   823     -30.590   3.120  15.300  1.00  0.00           H  
ATOM   3134  HW2 SOL   823     -29.600   2.090  14.820  1.00  0.00           H  
ATOM   3135  OW  SOL   824     -11.210   1.490  -0.790  1.00  0.00           O  
ATOM   3136  HW1 SOL   824     -12.110   1.720  -0.960  1.00  0.00           H  
ATOM   3137  HW2 SOL   824     -11.230   0.540  -0.620  1.00  0.00           H  
ATOM   3138  OW  SOL   825       7.150   3.440   8.920  1.00  0.00           O  
ATOM   3139  HW1 SOL   825       6.260   3.660   8.620  1.00  0.00           H  
ATOM   3140  HW2 SOL   825       7.150   2.490   8.970  1.00  0.00           H  
ATOM   3141  OW  SOL   826       9.140 -43.030   0.650  1.00  0.00           O  
ATOM   3142  HW1 SOL   826       8.280 -42.740   0.960  1.00  0.00           H  
ATOM   3143  HW2 SOL   826       9.270 -42.580  -0.180  1.00  0.00           H  
ATOM   3144  OW  SOL   827       2.830   7.190  19.390  1.00  0.00           O  
ATOM   3145  HW1 SOL   827       2.190   6.470  19.280  1.00  0.00           H  
ATOM   3146  HW2 SOL   827       2.670   7.540  20.250  1.00  0.00           H  
ATOM   3147  OW  SOL   828       2.620 -38.460   2.620  1.00  0.00           O  
ATOM   3148  HW1 SOL   828       2.980 -38.760   3.450  1.00  0.00           H  
ATOM   3149  HW2 SOL   828       2.040 -39.170   2.340  1.00  0.00           H  
ATOM   3150  OW  SOL   829     -37.860 -41.610  14.240  1.00  0.00           O  
ATOM   3151  HW1 SOL   829     -37.500 -40.810  14.610  1.00  0.00           H  
ATOM   3152  HW2 SOL   829     -38.690 -41.730  14.700  1.00  0.00           H  
ATOM   3153  OW  SOL   830      10.050 -17.650   4.140  1.00  0.00           O  
ATOM   3154  HW1 SOL   830      10.170 -17.060   4.870  1.00  0.00           H  
ATOM   3155  HW2 SOL   830       9.150 -17.510   3.850  1.00  0.00           H  
ATOM   3156  OW  SOL   831       0.880 -25.300  21.600  1.00  0.00           O  
ATOM   3157  HW1 SOL   831       0.880 -25.070  22.510  1.00  0.00           H  
ATOM   3158  HW2 SOL   831       0.060 -25.790  21.470  1.00  0.00           H  
ATOM   3159  OW  SOL   832       1.990 -15.360  32.530  1.00  0.00           O  
ATOM   3160  HW1 SOL   832       1.500 -14.570  32.310  1.00  0.00           H  
ATOM   3161  HW2 SOL   832       2.700 -15.390  31.890  1.00  0.00           H  
ATOM   3162  OW  SOL   833     -29.680 -40.470  22.450  1.00  0.00           O  
ATOM   3163  HW1 SOL   833     -28.760 -40.260  22.330  1.00  0.00           H  
ATOM   3164  HW2 SOL   833     -29.740 -41.400  22.260  1.00  0.00           H  
ATOM   3165  OW  SOL   834     -25.580 -39.050  28.820  1.00  0.00           O  
ATOM   3166  HW1 SOL   834     -26.230 -39.570  28.350  1.00  0.00           H  
ATOM   3167  HW2 SOL   834     -24.900 -39.680  29.070  1.00  0.00           H  
ATOM   3168  OW  SOL   835     -30.610 -15.530  28.890  1.00  0.00           O  
ATOM   3169  HW1 SOL   835     -29.740 -15.710  28.540  1.00  0.00           H  
ATOM   3170  HW2 SOL   835     -31.180 -16.170  28.460  1.00  0.00           H  
ATOM   3171  OW  SOL   836     -27.890  -8.620  30.490  1.00  0.00           O  
ATOM   3172  HW1 SOL   836     -27.970  -9.210  31.240  1.00  0.00           H  
ATOM   3173  HW2 SOL   836     -28.790  -8.350  30.290  1.00  0.00           H  
ATOM   3174  OW  SOL   837       1.220 -19.340   9.560  1.00  0.00           O  
ATOM   3175  HW1 SOL   837       1.190 -19.310  10.520  1.00  0.00           H  
ATOM   3176  HW2 SOL   837       0.470 -19.870   9.310  1.00  0.00           H  
ATOM   3177  OW  SOL   838       1.500  -4.530 -13.640  1.00  0.00           O  
ATOM   3178  HW1 SOL   838       1.210  -3.740 -14.100  1.00  0.00           H  
ATOM   3179  HW2 SOL   838       2.280  -4.260 -13.160  1.00  0.00           H  
ATOM   3180  OW  SOL   839     -13.580 -37.300  -5.890  1.00  0.00           O  
ATOM   3181  HW1 SOL   839     -13.220 -36.420  -5.790  1.00  0.00           H  
ATOM   3182  HW2 SOL   839     -13.900 -37.530  -5.020  1.00  0.00           H  
ATOM   3183  OW  SOL   840      -4.360   7.640   5.310  1.00  0.00           O  
ATOM   3184  HW1 SOL   840      -4.030   6.810   5.650  1.00  0.00           H  
ATOM   3185  HW2 SOL   840      -3.650   8.260   5.460  1.00  0.00           H  
ATOM   3186  OW  SOL   841      10.080 -19.890  14.660  1.00  0.00           O  
ATOM   3187  HW1 SOL   841      10.000 -19.900  13.700  1.00  0.00           H  
ATOM   3188  HW2 SOL   841      10.140 -20.800  14.900  1.00  0.00           H  
ATOM   3189  OW  SOL   842     -32.220 -34.250   0.830  1.00  0.00           O  
ATOM   3190  HW1 SOL   842     -33.170 -34.110   0.850  1.00  0.00           H  
ATOM   3191  HW2 SOL   842     -31.870 -33.700   1.530  1.00  0.00           H  
ATOM   3192  OW  SOL   843     -26.680 -38.870   4.390  1.00  0.00           O  
ATOM   3193  HW1 SOL   843     -26.080 -39.470   4.850  1.00  0.00           H  
ATOM   3194  HW2 SOL   843     -26.970 -38.270   5.070  1.00  0.00           H  
ATOM   3195  HW1 SOL   844     -14.480 -25.350  18.010  1.00  0.00           H  
ATOM   3196  HW2 SOL   844     -14.860 -25.010  19.430  1.00  0.00           H  
ATOM   3197  OW  SOL   845      16.730 -36.920 -15.140  1.00  0.00           O  
ATOM   3198  HW1 SOL   845      16.720 -37.110 -16.070  1.00  0.00           H  
ATOM   3199  HW2 SOL   845      15.880 -37.220 -14.810  1.00  0.00           H  
ATOM   3200  OW  SOL   846     -32.230 -35.210  20.140  1.00  0.00           O  
ATOM   3201  HW1 SOL   846     -31.720 -35.760  19.540  1.00  0.00           H  
ATOM   3202  HW2 SOL   846     -31.600 -34.550  20.450  1.00  0.00           H  
ATOM   3203  OW  SOL   847      -9.080 -39.620  18.150  1.00  0.00           O  
ATOM   3204  HW1 SOL   847      -8.620 -39.730  18.980  1.00  0.00           H  
ATOM   3205  HW2 SOL   847      -8.960 -38.700  17.910  1.00  0.00           H  
ATOM   3206  OW  SOL   848     -12.370 -21.210  19.570  1.00  0.00           O  
ATOM   3207  HW1 SOL   848     -12.750 -21.340  18.690  1.00  0.00           H  
ATOM   3208  HW2 SOL   848     -12.810 -20.420  19.910  1.00  0.00           H  
ATOM   3209  OW  SOL   849     -30.670 -20.560  -8.560  1.00  0.00           O  
ATOM   3210  HW1 SOL   849     -30.360 -19.890  -9.170  1.00  0.00           H  
ATOM   3211  HW2 SOL   849     -31.270 -21.090  -9.090  1.00  0.00           H  
ATOM   3212  OW  SOL   850     -18.140 -33.360  15.580  1.00  0.00           O  
ATOM   3213  HW1 SOL   850     -18.610 -32.670  16.070  1.00  0.00           H  
ATOM   3214  HW2 SOL   850     -18.630 -34.150  15.760  1.00  0.00           H  
ATOM   3215  OW  SOL   851     -24.280 -12.150  38.160  1.00  0.00           O  
ATOM   3216  HW1 SOL   851     -24.610 -12.510  38.980  1.00  0.00           H  
ATOM   3217  HW2 SOL   851     -23.860 -11.330  38.400  1.00  0.00           H  
ATOM   3218  OW  SOL   852       5.040  15.020  -2.510  1.00  0.00           O  
ATOM   3219  HW1 SOL   852       4.850  15.210  -1.590  1.00  0.00           H  
ATOM   3220  HW2 SOL   852       5.970  14.790  -2.520  1.00  0.00           H  
ATOM   3221  OW  SOL   853      -3.750 -14.310  11.140  1.00  0.00           O  
ATOM   3222  HW1 SOL   853      -2.820 -14.560  11.210  1.00  0.00           H  
ATOM   3223  HW2 SOL   853      -4.010 -14.620  10.270  1.00  0.00           H  
ATOM   3224  OW  SOL   854     -24.680 -15.060  10.130  1.00  0.00           O  
ATOM   3225  HW1 SOL   854     -24.460 -15.450  10.980  1.00  0.00           H  
ATOM   3226  HW2 SOL   854     -25.490 -14.570  10.290  1.00  0.00           H  
ATOM   3227  OW  SOL   855     -20.530 -40.100  12.750  1.00  0.00           O  
ATOM   3228  HW1 SOL   855     -20.510 -40.270  11.800  1.00  0.00           H  
ATOM   3229  HW2 SOL   855     -20.120 -40.860  13.140  1.00  0.00           H  
ATOM   3230  OW  SOL   856      -4.960   8.480  -4.630  1.00  0.00           O  
ATOM   3231  HW1 SOL   856      -5.810   8.870  -4.830  1.00  0.00           H  
ATOM   3232  HW2 SOL   856      -4.900   7.710  -5.200  1.00  0.00           H  
ATOM   3233  OW  SOL   857      -9.890 -11.830 -18.160  1.00  0.00           O  
ATOM   3234  HW1 SOL   857     -10.820 -12.050 -18.030  1.00  0.00           H  
ATOM   3235  HW2 SOL   857      -9.550 -12.530 -18.720  1.00  0.00           H  
ATOM   3236  OW  SOL   858       6.860 -42.200  13.260  1.00  0.00           O  
ATOM   3237  HW1 SOL   858       6.590 -41.790  14.080  1.00  0.00           H  
ATOM   3238  HW2 SOL   858       7.580 -42.790  13.510  1.00  0.00           H  
ATOM   3239  OW  SOL   859      -2.480 -38.750  19.680  1.00  0.00           O  
ATOM   3240  HW1 SOL   859      -2.060 -39.450  20.170  1.00  0.00           H  
ATOM   3241  HW2 SOL   859      -2.390 -38.990  18.760  1.00  0.00           H  
ATOM   3242  OW  SOL   860       4.790 -42.670   6.080  1.00  0.00           O  
ATOM   3243  HW1 SOL   860       4.560 -43.580   6.280  1.00  0.00           H  
ATOM   3244  HW2 SOL   860       4.600 -42.200   6.890  1.00  0.00           H  
ATOM   3245  OW  SOL   861     -24.410 -50.740   9.380  1.00  0.00           O  
ATOM   3246  HW1 SOL   861     -23.620 -50.220   9.520  1.00  0.00           H  
ATOM   3247  HW2 SOL   861     -24.390 -51.410  10.070  1.00  0.00           H  
ATOM   3248  OW  SOL   862      -1.790  -9.890  13.280  1.00  0.00           O  
ATOM   3249  HW1 SOL   862      -0.950  -9.500  13.050  1.00  0.00           H  
ATOM   3250  HW2 SOL   862      -1.790 -10.750  12.850  1.00  0.00           H  
ATOM   3251  OW  SOL   863     -24.670 -36.020   8.740  1.00  0.00           O  
ATOM   3252  HW1 SOL   863     -24.310 -35.210   8.400  1.00  0.00           H  
ATOM   3253  HW2 SOL   863     -24.450 -36.680   8.080  1.00  0.00           H  
ATOM   3254  OW  SOL   864     -31.250 -48.900  -4.840  1.00  0.00           O  
ATOM   3255  HW1 SOL   864     -30.940 -48.050  -4.540  1.00  0.00           H  
ATOM   3256  HW2 SOL   864     -31.660 -49.300  -4.070  1.00  0.00           H  
ATOM   3257  OW  SOL   865     -30.620 -17.130 -27.560  1.00  0.00           O  
ATOM   3258  HW1 SOL   865     -30.000 -16.590 -27.080  1.00  0.00           H  
ATOM   3259  HW2 SOL   865     -31.060 -16.520 -28.150  1.00  0.00           H  
ATOM   3260  OW  SOL   866     -17.190 -34.290 -16.350  1.00  0.00           O  
ATOM   3261  HW1 SOL   866     -16.790 -33.930 -15.550  1.00  0.00           H  
ATOM   3262  HW2 SOL   866     -18.130 -34.270 -16.170  1.00  0.00           H  
ATOM   3263  OW  SOL   867      12.120 -18.520  -9.850  1.00  0.00           O  
ATOM   3264  HW1 SOL   867      12.200 -19.440 -10.150  1.00  0.00           H  
ATOM   3265  HW2 SOL   867      12.510 -18.530  -8.980  1.00  0.00           H  
ATOM   3266  OW  SOL   868     -12.820 -49.420  -5.670  1.00  0.00           O  
ATOM   3267  HW1 SOL   868     -12.300 -50.120  -5.270  1.00  0.00           H  
ATOM   3268  HW2 SOL   868     -12.230 -48.670  -5.700  1.00  0.00           H  
ATOM   3269  OW  SOL   869       5.800 -32.090   9.650  1.00  0.00           O  
ATOM   3270  HW1 SOL   869       6.440 -32.190   8.940  1.00  0.00           H  
ATOM   3271  HW2 SOL   869       6.340 -32.020  10.440  1.00  0.00           H  
ATOM   3272  OW  SOL   870       6.520 -21.860 -27.250  1.00  0.00           O  
ATOM   3273  HW1 SOL   870       6.770 -22.070 -28.150  1.00  0.00           H  
ATOM   3274  HW2 SOL   870       6.530 -20.910 -27.210  1.00  0.00           H  
ATOM   3275  OW  SOL   871      -3.690 -30.330  22.110  1.00  0.00           O  
ATOM   3276  HW1 SOL   871      -3.550 -29.820  22.910  1.00  0.00           H  
ATOM   3277  HW2 SOL   871      -4.630 -30.460  22.060  1.00  0.00           H  
ATOM   3278  OW  SOL   872     -28.850 -19.310  32.390  1.00  0.00           O  
ATOM   3279  HW1 SOL   872     -28.930 -18.630  33.070  1.00  0.00           H  
ATOM   3280  HW2 SOL   872     -28.010 -19.130  31.970  1.00  0.00           H  
ATOM   3281  OW  SOL   873      16.950 -28.470  -6.270  1.00  0.00           O  
ATOM   3282  HW1 SOL   873      17.140 -29.360  -6.600  1.00  0.00           H  
ATOM   3283  HW2 SOL   873      17.500 -27.900  -6.820  1.00  0.00           H  
ATOM   3284  OW  SOL   874     -37.640 -10.330  28.000  1.00  0.00           O  
ATOM   3285  HW1 SOL   874     -37.890 -10.340  28.920  1.00  0.00           H  
ATOM   3286  HW2 SOL   874     -37.740 -11.230  27.710  1.00  0.00           H  
ATOM   3287  OW  SOL   875     -30.980 -35.530   4.650  1.00  0.00           O  
ATOM   3288  HW1 SOL   875     -30.650 -36.100   5.350  1.00  0.00           H  
ATOM   3289  HW2 SOL   875     -31.640 -36.060   4.210  1.00  0.00           H  
ATOM   3290  OW  SOL   876       3.920   5.180   5.870  1.00  0.00           O  
ATOM   3291  HW1 SOL   876       4.600   5.040   5.210  1.00  0.00           H  
ATOM   3292  HW2 SOL   876       3.940   6.120   6.050  1.00  0.00           H  
ATOM   3293  OW  SOL   877      -7.990 -42.980 -17.990  1.00  0.00           O  
ATOM   3294  HW1 SOL   877      -8.450 -42.860 -18.820  1.00  0.00           H  
ATOM   3295  HW2 SOL   877      -8.160 -42.170 -17.500  1.00  0.00           H  
ATOM   3296  OW  SOL   878       1.230 -18.420   0.490  1.00  0.00           O  
ATOM   3297  HW1 SOL   878       1.740 -18.470   1.300  1.00  0.00           H  
ATOM   3298  HW2 SOL   878       0.340 -18.200   0.770  1.00  0.00           H  
ATOM   3299  OW  SOL   879     -10.780 -19.520 -12.070  1.00  0.00           O  
ATOM   3300  HW1 SOL   879     -11.250 -20.310 -12.330  1.00  0.00           H  
ATOM   3301  HW2 SOL   879      -9.860 -19.760 -12.100  1.00  0.00           H  
ATOM   3302  OW  SOL   880      11.090   1.510   9.540  1.00  0.00           O  
ATOM   3303  HW1 SOL   880      10.740   0.660   9.810  1.00  0.00           H  
ATOM   3304  HW2 SOL   880      12.020   1.340   9.400  1.00  0.00           H  
ATOM   3305  OW  SOL   881     -28.200 -22.420 -17.190  1.00  0.00           O  
ATOM   3306  HW1 SOL   881     -27.890 -22.000 -17.990  1.00  0.00           H  
ATOM   3307  HW2 SOL   881     -27.430 -22.830 -16.810  1.00  0.00           H  
ATOM   3308  OW  SOL   882     -16.360  -3.770 -15.780  1.00  0.00           O  
ATOM   3309  HW1 SOL   882     -16.880  -4.470 -15.370  1.00  0.00           H  
ATOM   3310  HW2 SOL   882     -16.380  -3.060 -15.130  1.00  0.00           H  
ATOM   3311  OW  SOL   883      -2.920 -44.810   7.550  1.00  0.00           O  
ATOM   3312  HW1 SOL   883      -2.240 -45.230   8.070  1.00  0.00           H  
ATOM   3313  HW2 SOL   883      -2.840 -43.880   7.750  1.00  0.00           H  
ATOM   3314  OW  SOL   884     -20.020 -10.390 -24.790  1.00  0.00           O  
ATOM   3315  HW1 SOL   884     -19.860 -11.280 -24.480  1.00  0.00           H  
ATOM   3316  HW2 SOL   884     -19.200  -9.930 -24.640  1.00  0.00           H  
ATOM   3317  OW  SOL   885     -15.180 -32.300 -24.950  1.00  0.00           O  
ATOM   3318  HW1 SOL   885     -15.600 -31.950 -24.170  1.00  0.00           H  
ATOM   3319  HW2 SOL   885     -14.540 -32.940 -24.630  1.00  0.00           H  
ATOM   3320  OW  SOL   886      -5.470   3.840   3.000  1.00  0.00           O  
ATOM   3321  HW1 SOL   886      -6.060   3.430   2.370  1.00  0.00           H  
ATOM   3322  HW2 SOL   886      -5.660   4.780   2.920  1.00  0.00           H  
ATOM   3323  OW  SOL   887      -0.560  -2.590  13.320  1.00  0.00           O  
ATOM   3324  HW1 SOL   887      -1.500  -2.800  13.420  1.00  0.00           H  
ATOM   3325  HW2 SOL   887      -0.110  -3.330  13.720  1.00  0.00           H  
ATOM   3326  HW1 SOL   888      -5.890 -26.660   1.720  1.00  0.00           H  
ATOM   3327  HW2 SOL   888      -5.740 -27.820   2.660  1.00  0.00           H  
ATOM   3328  OW  SOL   889      23.090 -20.170 -17.800  1.00  0.00           O  
ATOM   3329  HW1 SOL   889      22.960 -19.590 -18.550  1.00  0.00           H  
ATOM   3330  HW2 SOL   889      22.220 -20.240 -17.400  1.00  0.00           H  
ATOM   3331  OW  SOL   890     -19.650 -42.290  14.100  1.00  0.00           O  
ATOM   3332  HW1 SOL   890     -19.210 -42.070  14.920  1.00  0.00           H  
ATOM   3333  HW2 SOL   890     -20.540 -42.540  14.370  1.00  0.00           H  
ATOM   3334  OW  SOL   891      -0.680 -41.130   6.500  1.00  0.00           O  
ATOM   3335  HW1 SOL   891       0.050 -41.450   7.040  1.00  0.00           H  
ATOM   3336  HW2 SOL   891      -0.290 -40.440   5.970  1.00  0.00           H  
ATOM   3337  OW  SOL   892      24.870 -24.360   1.560  1.00  0.00           O  
ATOM   3338  HW1 SOL   892      24.000 -24.600   1.270  1.00  0.00           H  
ATOM   3339  HW2 SOL   892      25.150 -23.680   0.950  1.00  0.00           H  
ATOM   3340  OW  SOL   893     -16.920  17.590  -8.910  1.00  0.00           O  
ATOM   3341  HW1 SOL   893     -17.130  16.660  -8.810  1.00  0.00           H  
ATOM   3342  HW2 SOL   893     -17.170  17.990  -8.070  1.00  0.00           H  
ATOM   3343  OW  SOL   894       8.360 -30.190  17.710  1.00  0.00           O  
ATOM   3344  HW1 SOL   894       8.330 -29.260  17.540  1.00  0.00           H  
ATOM   3345  HW2 SOL   894       7.580 -30.360  18.250  1.00  0.00           H  
ATOM   3346  OW  SOL   895     -22.480 -17.940   9.530  1.00  0.00           O  
ATOM   3347  HW1 SOL   895     -22.120 -17.280  10.120  1.00  0.00           H  
ATOM   3348  HW2 SOL   895     -22.970 -18.530  10.100  1.00  0.00           H  
ATOM   3349  OW  SOL   896      15.540 -19.770   8.450  1.00  0.00           O  
ATOM   3350  HW1 SOL   896      15.780 -20.130   7.600  1.00  0.00           H  
ATOM   3351  HW2 SOL   896      16.380 -19.450   8.820  1.00  0.00           H  
ATOM   3352  OW  SOL   897     -25.600 -40.860   5.850  1.00  0.00           O  
ATOM   3353  HW1 SOL   897     -26.140 -41.130   6.600  1.00  0.00           H  
ATOM   3354  HW2 SOL   897     -24.740 -40.690   6.230  1.00  0.00           H  
ATOM   3355  OW  SOL   898      -0.850 -21.720  11.610  1.00  0.00           O  
ATOM   3356  HW1 SOL   898      -0.080 -22.270  11.440  1.00  0.00           H  
ATOM   3357  HW2 SOL   898      -1.140 -22.000  12.490  1.00  0.00           H  
ATOM   3358  OW  SOL   899     -39.690 -19.580 -21.700  1.00  0.00           O  
ATOM   3359  HW1 SOL   899     -38.780 -19.300 -21.560  1.00  0.00           H  
ATOM   3360  HW2 SOL   899     -39.620 -20.470 -22.030  1.00  0.00           H  
ATOM   3361  OW  SOL   900     -11.750 -47.410 -15.000  1.00  0.00           O  
ATOM   3362  HW1 SOL   900     -12.120 -46.610 -15.350  1.00  0.00           H  
ATOM   3363  HW2 SOL   900     -11.860 -47.320 -14.050  1.00  0.00           H  
ATOM   3364  OW  SOL   901     -27.410  -4.340  -2.040  1.00  0.00           O  
ATOM   3365  HW1 SOL   901     -27.630  -3.610  -2.620  1.00  0.00           H  
ATOM   3366  HW2 SOL   901     -27.160  -3.930  -1.210  1.00  0.00           H  
ATOM   3367  OW  SOL   902     -16.240   0.430  -6.850  1.00  0.00           O  
ATOM   3368  HW1 SOL   902     -15.790  -0.180  -7.430  1.00  0.00           H  
ATOM   3369  HW2 SOL   902     -16.650   1.070  -7.440  1.00  0.00           H  
ATOM   3370  OW  SOL   903       8.660 -13.420  10.500  1.00  0.00           O  
ATOM   3371  HW1 SOL   903       7.860 -12.990  10.200  1.00  0.00           H  
ATOM   3372  HW2 SOL   903       8.350 -14.200  10.980  1.00  0.00           H  
ATOM   3373  OW  SOL   904       3.190 -17.530   5.420  1.00  0.00           O  
ATOM   3374  HW1 SOL   904       3.690 -18.280   5.750  1.00  0.00           H  
ATOM   3375  HW2 SOL   904       2.550 -17.340   6.100  1.00  0.00           H  
ATOM   3376  OW  SOL   905     -27.070 -31.280  10.620  1.00  0.00           O  
ATOM   3377  HW1 SOL   905     -26.680 -30.880   9.840  1.00  0.00           H  
ATOM   3378  HW2 SOL   905     -26.890 -30.640  11.330  1.00  0.00           H  
ATOM   3379  OW  SOL   906     -18.800   8.440 -14.240  1.00  0.00           O  
ATOM   3380  HW1 SOL   906     -18.140   7.760 -14.440  1.00  0.00           H  
ATOM   3381  HW2 SOL   906     -19.210   8.140 -13.440  1.00  0.00           H  
ATOM   3382  OW  SOL   907     -15.600   9.610  -7.900  1.00  0.00           O  
ATOM   3383  HW1 SOL   907     -15.000   9.690  -8.650  1.00  0.00           H  
ATOM   3384  HW2 SOL   907     -16.400  10.050  -8.190  1.00  0.00           H  
ATOM   3385  OW  SOL   908       1.060   1.480  -5.320  1.00  0.00           O  
ATOM   3386  HW1 SOL   908       0.190   1.830  -5.160  1.00  0.00           H  
ATOM   3387  HW2 SOL   908       1.500   1.500  -4.480  1.00  0.00           H  
ATOM   3388  OW  SOL   909     -30.470 -37.390   6.610  1.00  0.00           O  
ATOM   3389  HW1 SOL   909     -30.580 -38.270   6.270  1.00  0.00           H  
ATOM   3390  HW2 SOL   909     -30.960 -37.400   7.440  1.00  0.00           H  
ATOM   3391  OW  SOL   910     -41.290 -35.730  -1.810  1.00  0.00           O  
ATOM   3392  HW1 SOL   910     -41.120 -34.790  -1.820  1.00  0.00           H  
ATOM   3393  HW2 SOL   910     -42.240 -35.810  -1.920  1.00  0.00           H  
ATOM   3394  OW  SOL   911     -27.750 -30.070   4.630  1.00  0.00           O  
ATOM   3395  HW1 SOL   911     -28.160 -30.920   4.670  1.00  0.00           H  
ATOM   3396  HW2 SOL   911     -26.810 -30.250   4.680  1.00  0.00           H  
ATOM   3397  OW  SOL   912       5.570 -27.570  20.080  1.00  0.00           O  
ATOM   3398  HW1 SOL   912       6.040 -27.040  19.440  1.00  0.00           H  
ATOM   3399  HW2 SOL   912       4.690 -27.240  20.080  1.00  0.00           H  
ATOM   3400  OW  SOL   913     -12.170   4.610   3.740  1.00  0.00           O  
ATOM   3401  HW1 SOL   913     -11.600   4.830   3.010  1.00  0.00           H  
ATOM   3402  HW2 SOL   913     -13.010   5.010   3.500  1.00  0.00           H  
ATOM   3403  OW  SOL   914       4.350 -49.920  -9.560  1.00  0.00           O  
ATOM   3404  HW1 SOL   914       4.100 -50.190  -8.680  1.00  0.00           H  
ATOM   3405  HW2 SOL   914       5.130 -49.360  -9.430  1.00  0.00           H  
ATOM   3406  OW  SOL   915      -4.360 -18.530 -19.080  1.00  0.00           O  
ATOM   3407  HW1 SOL   915      -4.950 -19.220 -19.370  1.00  0.00           H  
ATOM   3408  HW2 SOL   915      -4.860 -18.070 -18.390  1.00  0.00           H  
ATOM   3409  OW  SOL   916       2.460  -2.520  11.490  1.00  0.00           O  
ATOM   3410  HW1 SOL   916       1.650  -3.000  11.320  1.00  0.00           H  
ATOM   3411  HW2 SOL   916       2.760  -2.240  10.630  1.00  0.00           H  
ATOM   3412  OW  SOL   917     -15.210 -24.890 -33.700  1.00  0.00           O  
ATOM   3413  HW1 SOL   917     -15.550 -25.530 -34.320  1.00  0.00           H  
ATOM   3414  HW2 SOL   917     -15.630 -24.070 -33.940  1.00  0.00           H  
ATOM   3415  OW  SOL   918     -36.990 -38.480   3.370  1.00  0.00           O  
ATOM   3416  HW1 SOL   918     -36.670 -39.270   3.810  1.00  0.00           H  
ATOM   3417  HW2 SOL   918     -37.520 -38.810   2.640  1.00  0.00           H  
ATOM   3418  OW  SOL   919     -23.530 -42.290   3.060  1.00  0.00           O  
ATOM   3419  HW1 SOL   919     -23.000 -42.520   3.830  1.00  0.00           H  
ATOM   3420  HW2 SOL   919     -23.150 -41.460   2.770  1.00  0.00           H  
ATOM   3421  OW  SOL   920       4.730 -33.290  22.870  1.00  0.00           O  
ATOM   3422  HW1 SOL   920       5.350 -33.080  22.170  1.00  0.00           H  
ATOM   3423  HW2 SOL   920       4.720 -32.500  23.420  1.00  0.00           H  
ATOM   3424  OW  SOL   921     -12.080 -32.910  13.250  1.00  0.00           O  
ATOM   3425  HW1 SOL   921     -12.860 -33.290  13.630  1.00  0.00           H  
ATOM   3426  HW2 SOL   921     -11.510 -32.710  13.990  1.00  0.00           H  
ATOM   3427  OW  SOL   922     -29.530 -12.800  -6.290  1.00  0.00           O  
ATOM   3428  HW1 SOL   922     -29.780 -12.260  -5.550  1.00  0.00           H  
ATOM   3429  HW2 SOL   922     -30.330 -12.900  -6.810  1.00  0.00           H  
ATOM   3430  OW  SOL   923      -4.490 -38.200 -25.960  1.00  0.00           O  
ATOM   3431  HW1 SOL   923      -4.000 -37.880 -25.200  1.00  0.00           H  
ATOM   3432  HW2 SOL   923      -5.050 -38.900 -25.610  1.00  0.00           H  
ATOM   3433  OW  SOL   924     -15.650   7.850   4.330  1.00  0.00           O  
ATOM   3434  HW1 SOL   924     -16.500   8.120   4.660  1.00  0.00           H  
ATOM   3435  HW2 SOL   924     -15.020   8.220   4.950  1.00  0.00           H  
ATOM   3436  OW  SOL   925     -23.090 -23.630  19.630  1.00  0.00           O  
ATOM   3437  HW1 SOL   925     -23.970 -23.600  19.270  1.00  0.00           H  
ATOM   3438  HW2 SOL   925     -22.900 -24.570  19.720  1.00  0.00           H  
ATOM   3439  OW  SOL   926       3.790  -3.920 -12.310  1.00  0.00           O  
ATOM   3440  HW1 SOL   926       3.460  -3.390 -11.590  1.00  0.00           H  
ATOM   3441  HW2 SOL   926       3.900  -4.800 -11.940  1.00  0.00           H  
ATOM   3442  OW  SOL   927      -8.740   0.150 -19.010  1.00  0.00           O  
ATOM   3443  HW1 SOL   927      -8.530  -0.290 -18.180  1.00  0.00           H  
ATOM   3444  HW2 SOL   927      -8.260  -0.350 -19.660  1.00  0.00           H  
ATOM   3445  OW  SOL   928       6.020 -22.980  -6.980  1.00  0.00           O  
ATOM   3446  HW1 SOL   928       6.620 -23.720  -6.850  1.00  0.00           H  
ATOM   3447  HW2 SOL   928       5.820 -22.700  -6.090  1.00  0.00           H  
ATOM   3448  OW  SOL   929      24.770  -8.290  -0.910  1.00  0.00           O  
ATOM   3449  HW1 SOL   929      24.110  -8.040  -0.280  1.00  0.00           H  
ATOM   3450  HW2 SOL   929      25.060  -9.160  -0.650  1.00  0.00           H  
ATOM   3451  OW  SOL   930      -4.600 -26.890 -12.850  1.00  0.00           O  
ATOM   3452  HW1 SOL   930      -5.480 -26.780 -12.500  1.00  0.00           H  
ATOM   3453  HW2 SOL   930      -4.420 -27.830 -12.770  1.00  0.00           H  
ATOM   3454  OW  SOL   931      19.410 -26.340  24.210  1.00  0.00           O  
ATOM   3455  HW1 SOL   931      19.380 -26.280  25.170  1.00  0.00           H  
ATOM   3456  HW2 SOL   931      20.250 -26.740  24.020  1.00  0.00           H  
ATOM   3457  OW  SOL   932     -19.760   3.060  13.520  1.00  0.00           O  
ATOM   3458  HW1 SOL   932     -19.490   3.740  14.140  1.00  0.00           H  
ATOM   3459  HW2 SOL   932     -20.700   2.940  13.700  1.00  0.00           H  
ATOM   3460  OW  SOL   933     -10.520  -9.160 -18.050  1.00  0.00           O  
ATOM   3461  HW1 SOL   933     -10.850  -9.030 -17.170  1.00  0.00           H  
ATOM   3462  HW2 SOL   933     -10.310 -10.090 -18.110  1.00  0.00           H  
ATOM   3463  OW  SOL   934     -47.490 -19.870 -11.410  1.00  0.00           O  
ATOM   3464  HW1 SOL   934     -46.630 -19.970 -11.790  1.00  0.00           H  
ATOM   3465  HW2 SOL   934     -47.930 -19.220 -11.960  1.00  0.00           H  
ATOM   3466  OW  SOL   935     -21.730  -0.440   0.450  1.00  0.00           O  
ATOM   3467  HW1 SOL   935     -22.620  -0.490   0.790  1.00  0.00           H  
ATOM   3468  HW2 SOL   935     -21.770   0.210  -0.260  1.00  0.00           H  
ATOM   3469  OW  SOL   936     -37.030 -14.730   2.060  1.00  0.00           O  
ATOM   3470  HW1 SOL   936     -36.180 -15.010   2.400  1.00  0.00           H  
ATOM   3471  HW2 SOL   936     -37.540 -14.510   2.850  1.00  0.00           H  
ATOM   3472  OW  SOL   937      -8.400 -32.450  17.350  1.00  0.00           O  
ATOM   3473  HW1 SOL   937      -9.000 -32.490  16.600  1.00  0.00           H  
ATOM   3474  HW2 SOL   937      -8.020 -33.330  17.400  1.00  0.00           H  
ATOM   3475  OW  SOL   938     -38.880   0.730  -4.030  1.00  0.00           O  
ATOM   3476  HW1 SOL   938     -38.770   0.250  -4.850  1.00  0.00           H  
ATOM   3477  HW2 SOL   938     -37.990   1.000  -3.790  1.00  0.00           H  
ATOM   3478  OW  SOL   939      -3.320 -10.400 -19.990  1.00  0.00           O  
ATOM   3479  HW1 SOL   939      -4.150 -10.040 -19.700  1.00  0.00           H  
ATOM   3480  HW2 SOL   939      -2.840 -10.610 -19.180  1.00  0.00           H  
ATOM   3481  OW  SOL   940     -32.530  -8.880 -23.590  1.00  0.00           O  
ATOM   3482  HW1 SOL   940     -32.240  -7.990 -23.760  1.00  0.00           H  
ATOM   3483  HW2 SOL   940     -33.490  -8.830 -23.590  1.00  0.00           H  
ATOM   3484  OW  SOL   941     -20.330 -20.370 -13.920  1.00  0.00           O  
ATOM   3485  HW1 SOL   941     -21.080 -20.870 -14.240  1.00  0.00           H  
ATOM   3486  HW2 SOL   941     -20.650 -19.960 -13.100  1.00  0.00           H  
ATOM   3487  OW  SOL   942      10.600 -24.120  -9.130  1.00  0.00           O  
ATOM   3488  HW1 SOL   942       9.990 -24.860  -9.010  1.00  0.00           H  
ATOM   3489  HW2 SOL   942      11.040 -24.290  -9.960  1.00  0.00           H  
ATOM   3490  OW  SOL   943     -27.340 -49.100   4.980  1.00  0.00           O  
ATOM   3491  HW1 SOL   943     -26.720 -48.580   5.480  1.00  0.00           H  
ATOM   3492  HW2 SOL   943     -27.460 -48.620   4.170  1.00  0.00           H  
ATOM   3493  OW  SOL   944     -29.460 -32.250  -6.130  1.00  0.00           O  
ATOM   3494  HW1 SOL   944     -29.380 -31.440  -5.600  1.00  0.00           H  
ATOM   3495  HW2 SOL   944     -29.140 -31.990  -7.000  1.00  0.00           H  
ATOM   3496  OW  SOL   945     -36.590 -37.850   8.550  1.00  0.00           O  
ATOM   3497  HW1 SOL   945     -36.390 -38.670   8.120  1.00  0.00           H  
ATOM   3498  HW2 SOL   945     -35.760 -37.380   8.570  1.00  0.00           H  
ATOM   3499  OW  SOL   946     -16.960 -36.850  -3.100  1.00  0.00           O  
ATOM   3500  HW1 SOL   946     -16.360 -36.190  -3.440  1.00  0.00           H  
ATOM   3501  HW2 SOL   946     -17.470 -37.130  -3.860  1.00  0.00           H  
ATOM   3502  OW  SOL   947      -8.180   2.310   9.470  1.00  0.00           O  
ATOM   3503  HW1 SOL   947      -8.720   2.000  10.190  1.00  0.00           H  
ATOM   3504  HW2 SOL   947      -8.320   1.650   8.770  1.00  0.00           H  
ATOM   3505  OW  SOL   948     -11.980 -33.520  -8.150  1.00  0.00           O  
ATOM   3506  HW1 SOL   948     -12.160 -34.050  -7.360  1.00  0.00           H  
ATOM   3507  HW2 SOL   948     -12.710 -33.720  -8.740  1.00  0.00           H  
ATOM   3508  OW  SOL   949       0.460 -24.270 -12.600  1.00  0.00           O  
ATOM   3509  HW1 SOL   949      -0.130 -24.490 -13.320  1.00  0.00           H  
ATOM   3510  HW2 SOL   949       0.510 -23.310 -12.630  1.00  0.00           H  
ATOM   3511  OW  SOL   950     -43.590 -29.410  10.720  1.00  0.00           O  
ATOM   3512  HW1 SOL   950     -43.040 -28.630  10.800  1.00  0.00           H  
ATOM   3513  HW2 SOL   950     -44.350 -29.120  10.200  1.00  0.00           H  
ATOM   3514  OW  SOL   951     -29.980 -42.300   6.690  1.00  0.00           O  
ATOM   3515  HW1 SOL   951     -30.150 -43.060   6.140  1.00  0.00           H  
ATOM   3516  HW2 SOL   951     -29.920 -42.650   7.580  1.00  0.00           H  
ATOM   3517  OW  SOL   952      12.980  -8.490   7.720  1.00  0.00           O  
ATOM   3518  HW1 SOL   952      13.390  -9.020   7.040  1.00  0.00           H  
ATOM   3519  HW2 SOL   952      12.660  -7.720   7.260  1.00  0.00           H  
ATOM   3520  OW  SOL   953      -5.620 -21.860  23.440  1.00  0.00           O  
ATOM   3521  HW1 SOL   953      -5.130 -22.670  23.580  1.00  0.00           H  
ATOM   3522  HW2 SOL   953      -6.030 -21.680  24.290  1.00  0.00           H  
ATOM   3523  OW  SOL   954     -24.520 -49.090  -2.290  1.00  0.00           O  
ATOM   3524  HW1 SOL   954     -25.260 -49.680  -2.420  1.00  0.00           H  
ATOM   3525  HW2 SOL   954     -23.750 -49.620  -2.500  1.00  0.00           H  
ATOM   3526  OW  SOL   955     -41.000 -39.660   1.000  1.00  0.00           O  
ATOM   3527  HW1 SOL   955     -41.660 -40.110   0.460  1.00  0.00           H  
ATOM   3528  HW2 SOL   955     -40.730 -38.920   0.460  1.00  0.00           H  
ATOM   3529  OW  SOL   956      -8.170   0.950  -2.210  1.00  0.00           O  
ATOM   3530  HW1 SOL   956      -7.700   0.460  -2.900  1.00  0.00           H  
ATOM   3531  HW2 SOL   956      -9.070   0.970  -2.500  1.00  0.00           H  
ATOM   3532  OW  SOL   957     -19.230 -38.950   5.450  1.00  0.00           O  
ATOM   3533  HW1 SOL   957     -18.380 -38.530   5.500  1.00  0.00           H  
ATOM   3534  HW2 SOL   957     -19.060 -39.850   5.740  1.00  0.00           H  
ATOM   3535  OW  SOL   958      -1.860  -1.320 -21.190  1.00  0.00           O  
ATOM   3536  HW1 SOL   958      -1.390  -1.890 -21.800  1.00  0.00           H  
ATOM   3537  HW2 SOL   958      -2.760  -1.330 -21.510  1.00  0.00           H  
ATOM   3538  OW  SOL   959      -7.320  -2.870 -14.870  1.00  0.00           O  
ATOM   3539  HW1 SOL   959      -6.870  -3.480 -15.460  1.00  0.00           H  
ATOM   3540  HW2 SOL   959      -7.270  -3.300 -14.020  1.00  0.00           H  
ATOM   3541  OW  SOL   960     -19.300   5.380 -19.470  1.00  0.00           O  
ATOM   3542  HW1 SOL   960     -18.780   4.570 -19.540  1.00  0.00           H  
ATOM   3543  HW2 SOL   960     -20.140   5.090 -19.110  1.00  0.00           H  
ATOM   3544  OW  SOL   961     -30.300 -50.260 -11.480  1.00  0.00           O  
ATOM   3545  HW1 SOL   961     -30.850 -50.300 -10.690  1.00  0.00           H  
ATOM   3546  HW2 SOL   961     -29.410 -50.220 -11.140  1.00  0.00           H  
ATOM   3547  OW  SOL   962     -31.170  -4.380 -22.200  1.00  0.00           O  
ATOM   3548  HW1 SOL   962     -30.510  -3.810 -22.600  1.00  0.00           H  
ATOM   3549  HW2 SOL   962     -30.750  -4.740 -21.420  1.00  0.00           H  
ATOM   3550  OW  SOL   963      -0.800 -38.360   2.550  1.00  0.00           O  
ATOM   3551  HW1 SOL   963      -1.520 -37.730   2.570  1.00  0.00           H  
ATOM   3552  HW2 SOL   963      -0.730 -38.620   1.630  1.00  0.00           H  
ATOM   3553  OW  SOL   964     -20.600   1.140 -15.050  1.00  0.00           O  
ATOM   3554  HW1 SOL   964     -19.750   0.740 -15.240  1.00  0.00           H  
ATOM   3555  HW2 SOL   964     -20.560   2.000 -15.430  1.00  0.00           H  
ATOM   3556  OW  SOL   965     -18.260   0.790  13.270  1.00  0.00           O  
ATOM   3557  HW1 SOL   965     -18.830   1.550  13.340  1.00  0.00           H  
ATOM   3558  HW2 SOL   965     -17.590   0.940  13.940  1.00  0.00           H  
ATOM   3559  OW  SOL   966       5.040 -22.820  14.820  1.00  0.00           O  
ATOM   3560  HW1 SOL   966       4.390 -23.020  14.150  1.00  0.00           H  
ATOM   3561  HW2 SOL   966       5.090 -21.860  14.850  1.00  0.00           H  
ATOM   3562  OW  SOL   967     -18.030   0.640   1.790  1.00  0.00           O  
ATOM   3563  HW1 SOL   967     -18.570   0.510   2.560  1.00  0.00           H  
ATOM   3564  HW2 SOL   967     -17.130   0.620   2.130  1.00  0.00           H  
ATOM   3565  OW  SOL   968       0.400  10.320   1.330  1.00  0.00           O  
ATOM   3566  HW1 SOL   968       1.270  10.150   1.680  1.00  0.00           H  
ATOM   3567  HW2 SOL   968       0.520  10.380   0.390  1.00  0.00           H  
ATOM   3568  OW  SOL   969     -26.640 -18.390   8.780  1.00  0.00           O  
ATOM   3569  HW1 SOL   969     -25.890 -17.840   8.570  1.00  0.00           H  
ATOM   3570  HW2 SOL   969     -26.460 -19.220   8.320  1.00  0.00           H  
ATOM   3571  OW  SOL   970     -16.650 -41.230   0.190  1.00  0.00           O  
ATOM   3572  HW1 SOL   970     -16.460 -41.950  -0.420  1.00  0.00           H  
ATOM   3573  HW2 SOL   970     -16.780 -40.470  -0.390  1.00  0.00           H  
ATOM   3574  OW  SOL   971       6.790 -27.130  -4.660  1.00  0.00           O  
ATOM   3575  HW1 SOL   971       6.030 -27.670  -4.430  1.00  0.00           H  
ATOM   3576  HW2 SOL   971       7.260 -27.010  -3.830  1.00  0.00           H  
ATOM   3577  OW  SOL   972     -24.950 -14.100 -13.860  1.00  0.00           O  
ATOM   3578  HW1 SOL   972     -24.240 -14.710 -14.060  1.00  0.00           H  
ATOM   3579  HW2 SOL   972     -25.440 -14.020 -14.670  1.00  0.00           H  
ATOM   3580  OW  SOL   973     -10.590 -21.190 -20.680  1.00  0.00           O  
ATOM   3581  HW1 SOL   973     -10.550 -21.520 -19.780  1.00  0.00           H  
ATOM   3582  HW2 SOL   973      -9.940 -21.700 -21.160  1.00  0.00           H  
ATOM   3583  OW  SOL   974     -31.570 -13.780 -16.880  1.00  0.00           O  
ATOM   3584  HW1 SOL   974     -31.750 -14.530 -17.440  1.00  0.00           H  
ATOM   3585  HW2 SOL   974     -32.300 -13.170 -17.060  1.00  0.00           H  
ATOM   3586  OW  SOL   975     -16.770   6.090  31.950  1.00  0.00           O  
ATOM   3587  HW1 SOL   975     -16.510   5.780  31.100  1.00  0.00           H  
ATOM   3588  HW2 SOL   975     -17.710   6.260  31.880  1.00  0.00           H  
ATOM   3589  OW  SOL   976     -21.700 -50.670  -9.170  1.00  0.00           O  
ATOM   3590  HW1 SOL   976     -21.480 -49.800  -9.490  1.00  0.00           H  
ATOM   3591  HW2 SOL   976     -21.600 -51.240  -9.940  1.00  0.00           H  
ATOM   3592  OW  SOL   977      14.650  -8.290   9.890  1.00  0.00           O  
ATOM   3593  HW1 SOL   977      14.130  -8.150  10.690  1.00  0.00           H  
ATOM   3594  HW2 SOL   977      14.000  -8.310   9.190  1.00  0.00           H  
ATOM   3595  OW  SOL   978     -23.260 -25.740  -2.720  1.00  0.00           O  
ATOM   3596  HW1 SOL   978     -22.750 -26.230  -2.060  1.00  0.00           H  
ATOM   3597  HW2 SOL   978     -23.950 -26.340  -2.980  1.00  0.00           H  
ATOM   3598  OW  SOL   979     -19.920 -24.810  19.830  1.00  0.00           O  
ATOM   3599  HW1 SOL   979     -19.850 -24.420  18.960  1.00  0.00           H  
ATOM   3600  HW2 SOL   979     -20.700 -25.370  19.780  1.00  0.00           H  
ATOM   3601  OW  SOL   980      -9.030 -27.190   2.770  1.00  0.00           O  
ATOM   3602  HW1 SOL   980      -9.070 -27.930   3.370  1.00  0.00           H  
ATOM   3603  HW2 SOL   980      -8.100 -27.110   2.550  1.00  0.00           H  
ATOM   3604  OW  SOL   981     -15.840 -49.700  -9.680  1.00  0.00           O  
ATOM   3605  HW1 SOL   981     -15.030 -49.960  -9.250  1.00  0.00           H  
ATOM   3606  HW2 SOL   981     -16.170 -48.970  -9.160  1.00  0.00           H  
ATOM   3607  OW  SOL   982      14.930 -11.160  -8.030  1.00  0.00           O  
ATOM   3608  HW1 SOL   982      15.760 -11.410  -7.640  1.00  0.00           H  
ATOM   3609  HW2 SOL   982      14.570 -11.970  -8.400  1.00  0.00           H  
ATOM   3610  OW  SOL   983       1.200 -15.360 -29.850  1.00  0.00           O  
ATOM   3611  HW1 SOL   983       1.050 -14.560 -29.350  1.00  0.00           H  
ATOM   3612  HW2 SOL   983       0.370 -15.840 -29.810  1.00  0.00           H  
ATOM   3613  OW  SOL   984     -10.390   4.080   5.710  1.00  0.00           O  
ATOM   3614  HW1 SOL   984     -10.290   4.970   6.030  1.00  0.00           H  
ATOM   3615  HW2 SOL   984     -11.060   4.120   5.040  1.00  0.00           H  
ATOM   3616  OW  SOL   985      12.650 -23.540 -15.920  1.00  0.00           O  
ATOM   3617  HW1 SOL   985      12.460 -24.300 -16.470  1.00  0.00           H  
ATOM   3618  HW2 SOL   985      13.330 -23.070 -16.390  1.00  0.00           H  
ATOM   3619  OW  SOL   986     -15.000  14.190  -2.200  1.00  0.00           O  
ATOM   3620  HW1 SOL   986     -14.330  14.760  -1.840  1.00  0.00           H  
ATOM   3621  HW2 SOL   986     -15.120  13.510  -1.540  1.00  0.00           H  
ATOM   3622  OW  SOL   987     -22.960  -0.550 -17.720  1.00  0.00           O  
ATOM   3623  HW1 SOL   987     -22.540   0.270 -17.450  1.00  0.00           H  
ATOM   3624  HW2 SOL   987     -22.980  -1.100 -16.930  1.00  0.00           H  
ATOM   3625  OW  SOL   988       0.190   8.400 -15.450  1.00  0.00           O  
ATOM   3626  HW1 SOL   988       0.820   8.510 -14.730  1.00  0.00           H  
ATOM   3627  HW2 SOL   988      -0.650   8.630 -15.050  1.00  0.00           H  
ATOM   3628  OW  SOL   989      22.010 -47.630  -3.860  1.00  0.00           O  
ATOM   3629  HW1 SOL   989      21.360 -47.770  -4.560  1.00  0.00           H  
ATOM   3630  HW2 SOL   989      22.110 -48.500  -3.450  1.00  0.00           H  
ATOM   3631  OW  SOL   990     -27.070 -13.430   4.410  1.00  0.00           O  
ATOM   3632  HW1 SOL   990     -27.460 -12.590   4.150  1.00  0.00           H  
ATOM   3633  HW2 SOL   990     -26.790 -13.300   5.310  1.00  0.00           H  
ATOM   3634  OW  SOL   991      11.010 -25.180   8.210  1.00  0.00           O  
ATOM   3635  HW1 SOL   991      10.110 -24.910   8.390  1.00  0.00           H  
ATOM   3636  HW2 SOL   991      11.480 -25.010   9.030  1.00  0.00           H  
ATOM   3637  OW  SOL   992     -28.210  10.340  -7.910  1.00  0.00           O  
ATOM   3638  HW1 SOL   992     -28.280  11.290  -7.860  1.00  0.00           H  
ATOM   3639  HW2 SOL   992     -27.500  10.120  -7.300  1.00  0.00           H  
ATOM   3640  OW  SOL   993     -35.120 -17.790   7.850  1.00  0.00           O  
ATOM   3641  HW1 SOL   993     -34.920 -18.650   7.480  1.00  0.00           H  
ATOM   3642  HW2 SOL   993     -34.800 -17.170   7.180  1.00  0.00           H  
ATOM   3643  OW  SOL   994       6.360 -19.130 -26.920  1.00  0.00           O  
ATOM   3644  HW1 SOL   994       6.930 -18.380 -27.130  1.00  0.00           H  
ATOM   3645  HW2 SOL   994       5.570 -18.980 -27.420  1.00  0.00           H  
ATOM   3646  OW  SOL   995       4.390 -30.460  15.090  1.00  0.00           O  
ATOM   3647  HW1 SOL   995       3.670 -30.890  14.650  1.00  0.00           H  
ATOM   3648  HW2 SOL   995       4.290 -29.530  14.870  1.00  0.00           H  
ATOM   3649  OW  SOL   996      -6.550 -31.240  19.000  1.00  0.00           O  
ATOM   3650  HW1 SOL   996      -7.080 -30.860  19.700  1.00  0.00           H  
ATOM   3651  HW2 SOL   996      -7.190 -31.560  18.350  1.00  0.00           H  
ATOM   3652  OW  SOL   997     -16.140 -37.080  22.010  1.00  0.00           O  
ATOM   3653  HW1 SOL   997     -15.200 -37.000  22.150  1.00  0.00           H  
ATOM   3654  HW2 SOL   997     -16.360 -37.930  22.390  1.00  0.00           H  
ATOM   3655  OW  SOL   998       9.290 -44.630  -8.030  1.00  0.00           O  
ATOM   3656  HW1 SOL   998       9.620 -45.530  -8.100  1.00  0.00           H  
ATOM   3657  HW2 SOL   998       9.950 -44.180  -7.510  1.00  0.00           H  
ATOM   3658  OW  SOL   999     -10.980   2.420   7.890  1.00  0.00           O  
ATOM   3659  HW1 SOL   999     -10.750   2.990   7.160  1.00  0.00           H  
ATOM   3660  HW2 SOL   999     -10.380   1.670   7.800  1.00  0.00           H  
ATOM   3661  OW  SOL  1000     -40.660 -30.010  17.900  1.00  0.00           O  
ATOM   3662  HW1 SOL  1000     -39.870 -30.540  18.010  1.00  0.00           H  
ATOM   3663  HW2 SOL  1000     -40.890 -30.110  16.970  1.00  0.00           H  
ATOM   3664  OW  SOL  1001     -35.210 -36.770   2.130  1.00  0.00           O  
ATOM   3665  HW1 SOL  1001     -35.870 -37.170   2.710  1.00  0.00           H  
ATOM   3666  HW2 SOL  1001     -35.270 -37.270   1.330  1.00  0.00           H  
ATOM   3667  OW  SOL  1002     -10.320  -4.220 -18.270  1.00  0.00           O  
ATOM   3668  HW1 SOL  1002     -11.040  -3.590 -18.330  1.00  0.00           H  
ATOM   3669  HW2 SOL  1002     -10.750  -5.070 -18.150  1.00  0.00           H  
ATOM   3670  OW  SOL  1003       3.350   8.090  11.000  1.00  0.00           O  
ATOM   3671  HW1 SOL  1003       2.710   8.740  10.750  1.00  0.00           H  
ATOM   3672  HW2 SOL  1003       3.760   7.840  10.170  1.00  0.00           H  
ATOM   3673  OW  SOL  1004     -40.420 -42.460  -1.660  1.00  0.00           O  
ATOM   3674  HW1 SOL  1004     -40.390 -43.200  -1.050  1.00  0.00           H  
ATOM   3675  HW2 SOL  1004     -41.160 -41.920  -1.370  1.00  0.00           H  
ATOM   3676  OW  SOL  1005       5.830  -9.360  -4.530  1.00  0.00           O  
ATOM   3677  HW1 SOL  1005       6.780  -9.280  -4.390  1.00  0.00           H  
ATOM   3678  HW2 SOL  1005       5.700 -10.290  -4.750  1.00  0.00           H  
ATOM   3679  OW  SOL  1006      -4.410 -54.490  -1.070  1.00  0.00           O  
ATOM   3680  HW1 SOL  1006      -3.540 -54.670  -0.720  1.00  0.00           H  
ATOM   3681  HW2 SOL  1006      -4.510 -53.540  -1.020  1.00  0.00           H  
ATOM   3682  OW  SOL  1007     -21.480 -16.320  11.550  1.00  0.00           O  
ATOM   3683  HW1 SOL  1007     -21.080 -15.470  11.740  1.00  0.00           H  
ATOM   3684  HW2 SOL  1007     -22.340 -16.300  11.980  1.00  0.00           H  
ATOM   3685  OW  SOL  1008       6.550  -0.810 -18.250  1.00  0.00           O  
ATOM   3686  HW1 SOL  1008       7.460  -1.070 -18.180  1.00  0.00           H  
ATOM   3687  HW2 SOL  1008       6.210  -1.330 -18.990  1.00  0.00           H  
ATOM   3688  OW  SOL  1009     -46.730   3.940  12.090  1.00  0.00           O  
ATOM   3689  HW1 SOL  1009     -46.070   3.580  12.690  1.00  0.00           H  
ATOM   3690  HW2 SOL  1009     -47.530   4.000  12.620  1.00  0.00           H  
ATOM   3691  OW  SOL  1010       9.110  -8.840  -9.660  1.00  0.00           O  
ATOM   3692  HW1 SOL  1010       8.650  -9.600 -10.000  1.00  0.00           H  
ATOM   3693  HW2 SOL  1010       8.650  -8.640  -8.840  1.00  0.00           H  
ATOM   3694  OW  SOL  1011     -43.500 -34.940  -5.670  1.00  0.00           O  
ATOM   3695  HW1 SOL  1011     -42.870 -34.420  -5.150  1.00  0.00           H  
ATOM   3696  HW2 SOL  1011     -42.980 -35.620  -6.080  1.00  0.00           H  
ATOM   3697  OW  SOL  1012     -37.720 -53.090  -0.180  1.00  0.00           O  
ATOM   3698  HW1 SOL  1012     -36.980 -53.230   0.400  1.00  0.00           H  
ATOM   3699  HW2 SOL  1012     -38.260 -52.450   0.290  1.00  0.00           H  
ATOM   3700  OW  SOL  1013     -36.610 -33.660  11.960  1.00  0.00           O  
ATOM   3701  HW1 SOL  1013     -35.660 -33.520  12.000  1.00  0.00           H  
ATOM   3702  HW2 SOL  1013     -36.860 -33.290  11.120  1.00  0.00           H  
ATOM   3703  OW  SOL  1014      10.660 -33.760 -11.220  1.00  0.00           O  
ATOM   3704  HW1 SOL  1014      10.880 -32.840 -11.420  1.00  0.00           H  
ATOM   3705  HW2 SOL  1014      11.080 -34.270 -11.920  1.00  0.00           H  
ATOM   3706  OW  SOL  1015     -14.160 -40.280   4.090  1.00  0.00           O  
ATOM   3707  HW1 SOL  1015     -13.470 -39.630   4.170  1.00  0.00           H  
ATOM   3708  HW2 SOL  1015     -14.230 -40.440   3.140  1.00  0.00           H  
ATOM   3709  OW  SOL  1016      -5.980 -41.790  22.350  1.00  0.00           O  
ATOM   3710  HW1 SOL  1016      -5.040 -41.680  22.470  1.00  0.00           H  
ATOM   3711  HW2 SOL  1016      -6.090 -42.710  22.150  1.00  0.00           H  
ATOM   3712  OW  SOL  1017     -31.920 -26.950 -23.340  1.00  0.00           O  
ATOM   3713  HW1 SOL  1017     -32.540 -27.520 -22.880  1.00  0.00           H  
ATOM   3714  HW2 SOL  1017     -32.350 -26.770 -24.180  1.00  0.00           H  
ATOM   3715  OW  SOL  1018       6.020 -34.750   3.640  1.00  0.00           O  
ATOM   3716  HW1 SOL  1018       6.390 -35.530   4.050  1.00  0.00           H  
ATOM   3717  HW2 SOL  1018       6.500 -34.020   4.050  1.00  0.00           H  
ATOM   3718  OW  SOL  1019     -15.540 -28.410 -20.420  1.00  0.00           O  
ATOM   3719  HW1 SOL  1019     -14.880 -28.360 -19.730  1.00  0.00           H  
ATOM   3720  HW2 SOL  1019     -16.340 -28.100 -20.010  1.00  0.00           H  
ATOM   3721  OW  SOL  1020     -25.290 -29.680 -18.350  1.00  0.00           O  
ATOM   3722  HW1 SOL  1020     -24.890 -30.320 -18.940  1.00  0.00           H  
ATOM   3723  HW2 SOL  1020     -26.230 -29.800 -18.480  1.00  0.00           H  
ATOM   3724  OW  SOL  1021     -30.630 -50.090   7.800  1.00  0.00           O  
ATOM   3725  HW1 SOL  1021     -31.260 -49.630   8.370  1.00  0.00           H  
ATOM   3726  HW2 SOL  1021     -30.420 -49.450   7.110  1.00  0.00           H  
ATOM   3727  OW  SOL  1022      11.760 -16.740 -22.270  1.00  0.00           O  
ATOM   3728  HW1 SOL  1022      11.900 -17.460 -21.650  1.00  0.00           H  
ATOM   3729  HW2 SOL  1022      12.330 -16.040 -21.940  1.00  0.00           H  
ATOM   3730  OW  SOL  1023     -22.370 -46.820  20.090  1.00  0.00           O  
ATOM   3731  HW1 SOL  1023     -22.350 -46.330  19.270  1.00  0.00           H  
ATOM   3732  HW2 SOL  1023     -22.380 -46.150  20.770  1.00  0.00           H  
ATOM   3733  OW  SOL  1024     -11.620 -37.530 -24.760  1.00  0.00           O  
ATOM   3734  HW1 SOL  1024     -11.480 -37.040 -23.940  1.00  0.00           H  
ATOM   3735  HW2 SOL  1024     -10.920 -37.240 -25.340  1.00  0.00           H  
ATOM   3736  OW  SOL  1025     -30.740  -7.440 -10.580  1.00  0.00           O  
ATOM   3737  HW1 SOL  1025     -31.000  -8.350 -10.670  1.00  0.00           H  
ATOM   3738  HW2 SOL  1025     -30.880  -7.230  -9.650  1.00  0.00           H  
ATOM   3739  OW  SOL  1026     -10.030  15.780   2.570  1.00  0.00           O  
ATOM   3740  HW1 SOL  1026     -10.850  15.750   3.050  1.00  0.00           H  
ATOM   3741  HW2 SOL  1026      -9.410  16.200   3.170  1.00  0.00           H  
ATOM   3742  OW  SOL  1027       5.050 -27.570  -1.820  1.00  0.00           O  
ATOM   3743  HW1 SOL  1027       4.910 -26.740  -1.370  1.00  0.00           H  
ATOM   3744  HW2 SOL  1027       5.220 -28.190  -1.110  1.00  0.00           H  
ATOM   3745  OW  SOL  1028      -3.700 -13.010 -31.830  1.00  0.00           O  
ATOM   3746  HW1 SOL  1028      -4.300 -13.740 -31.700  1.00  0.00           H  
ATOM   3747  HW2 SOL  1028      -3.130 -13.010 -31.070  1.00  0.00           H  
ATOM   3748  OW  SOL  1029      14.570 -17.530  -2.970  1.00  0.00           O  
ATOM   3749  HW1 SOL  1029      14.410 -18.470  -2.980  1.00  0.00           H  
ATOM   3750  HW2 SOL  1029      15.340 -17.420  -2.410  1.00  0.00           H  
ATOM   3751  OW  SOL  1030     -15.540 -17.980  16.160  1.00  0.00           O  
ATOM   3752  HW1 SOL  1030     -15.570 -17.030  16.280  1.00  0.00           H  
ATOM   3753  HW2 SOL  1030     -14.610 -18.200  16.180  1.00  0.00           H  
ATOM   3754  OW  SOL  1031     -18.830 -10.980  18.600  1.00  0.00           O  
ATOM   3755  HW1 SOL  1031     -19.080 -10.650  19.470  1.00  0.00           H  
ATOM   3756  HW2 SOL  1031     -18.980 -10.250  18.000  1.00  0.00           H  
ATOM   3757  OW  SOL  1032     -20.500 -50.550   4.560  1.00  0.00           O  
ATOM   3758  HW1 SOL  1032     -21.360 -50.900   4.320  1.00  0.00           H  
ATOM   3759  HW2 SOL  1032     -19.990 -51.330   4.790  1.00  0.00           H  
ATOM   3760  OW  SOL  1033     -33.170 -24.740   5.630  1.00  0.00           O  
ATOM   3761  HW1 SOL  1033     -34.090 -24.480   5.610  1.00  0.00           H  
ATOM   3762  HW2 SOL  1033     -32.810 -24.270   6.370  1.00  0.00           H  
ATOM   3763  OW  SOL  1034     -20.390  -2.020  -6.840  1.00  0.00           O  
ATOM   3764  HW1 SOL  1034     -21.140  -2.130  -6.260  1.00  0.00           H  
ATOM   3765  HW2 SOL  1034     -19.680  -1.740  -6.260  1.00  0.00           H  
ATOM   3766  OW  SOL  1035     -20.080 -18.720  11.200  1.00  0.00           O  
ATOM   3767  HW1 SOL  1035     -20.430 -18.860  10.320  1.00  0.00           H  
ATOM   3768  HW2 SOL  1035     -20.370 -17.850  11.440  1.00  0.00           H  
ATOM   3769  OW  SOL  1036       5.770 -16.180 -31.220  1.00  0.00           O  
ATOM   3770  HW1 SOL  1036       5.500 -15.930 -32.090  1.00  0.00           H  
ATOM   3771  HW2 SOL  1036       4.970 -16.100 -30.690  1.00  0.00           H  
ATOM   3772  OW  SOL  1037     -28.540 -51.630   5.270  1.00  0.00           O  
ATOM   3773  HW1 SOL  1037     -28.400 -52.080   4.440  1.00  0.00           H  
ATOM   3774  HW2 SOL  1037     -28.170 -50.750   5.150  1.00  0.00           H  
ATOM   3775  OW  SOL  1038     -13.000 -14.860  16.140  1.00  0.00           O  
ATOM   3776  HW1 SOL  1038     -12.540 -15.440  15.530  1.00  0.00           H  
ATOM   3777  HW2 SOL  1038     -12.760 -13.970  15.840  1.00  0.00           H  
ATOM   3778  OW  SOL  1039     -22.840 -17.120  17.640  1.00  0.00           O  
ATOM   3779  HW1 SOL  1039     -23.690 -16.970  18.050  1.00  0.00           H  
ATOM   3780  HW2 SOL  1039     -22.470 -16.240  17.530  1.00  0.00           H  
ATOM   3781  OW  SOL  1040       0.320 -39.640  28.390  1.00  0.00           O  
ATOM   3782  HW1 SOL  1040       0.620 -38.760  28.150  1.00  0.00           H  
ATOM   3783  HW2 SOL  1040       1.030 -39.980  28.930  1.00  0.00           H  
ATOM   3784  OW  SOL  1041     -11.870   5.650  -8.150  1.00  0.00           O  
ATOM   3785  HW1 SOL  1041     -11.030   5.420  -8.540  1.00  0.00           H  
ATOM   3786  HW2 SOL  1041     -11.950   6.590  -8.310  1.00  0.00           H  
ATOM   3787  OW  SOL  1042     -37.530 -32.520   9.590  1.00  0.00           O  
ATOM   3788  HW1 SOL  1042     -38.240 -33.000   9.190  1.00  0.00           H  
ATOM   3789  HW2 SOL  1042     -36.890 -32.390   8.890  1.00  0.00           H  
ATOM   3790  OW  SOL  1043       6.290 -45.800  10.170  1.00  0.00           O  
ATOM   3791  HW1 SOL  1043       6.730 -45.790  11.020  1.00  0.00           H  
ATOM   3792  HW2 SOL  1043       5.950 -44.910  10.060  1.00  0.00           H  
ATOM   3793  OW  SOL  1044     -29.270 -14.470 -22.020  1.00  0.00           O  
ATOM   3794  HW1 SOL  1044     -29.750 -13.880 -21.460  1.00  0.00           H  
ATOM   3795  HW2 SOL  1044     -29.380 -14.110 -22.900  1.00  0.00           H  
ATOM   3796  OW  SOL  1045      17.570 -30.690  -7.730  1.00  0.00           O  
ATOM   3797  HW1 SOL  1045      18.140 -31.310  -7.290  1.00  0.00           H  
ATOM   3798  HW2 SOL  1045      18.140 -30.250  -8.370  1.00  0.00           H  
ATOM   3799  OW  SOL  1046       9.920 -20.000  11.960  1.00  0.00           O  
ATOM   3800  HW1 SOL  1046      10.320 -20.760  11.540  1.00  0.00           H  
ATOM   3801  HW2 SOL  1046      10.220 -19.260  11.430  1.00  0.00           H  
ATOM   3802  OW  SOL  1047     -17.840 -40.560  10.520  1.00  0.00           O  
ATOM   3803  HW1 SOL  1047     -18.730 -40.770  10.230  1.00  0.00           H  
ATOM   3804  HW2 SOL  1047     -17.290 -40.730   9.760  1.00  0.00           H  
ATOM   3805  OW  SOL  1048     -17.790  -0.400 -11.030  1.00  0.00           O  
ATOM   3806  HW1 SOL  1048     -17.330   0.440 -11.120  1.00  0.00           H  
ATOM   3807  HW2 SOL  1048     -17.090  -1.050 -11.080  1.00  0.00           H  
ATOM   3808  OW  SOL  1049     -34.470 -33.340  15.000  1.00  0.00           O  
ATOM   3809  HW1 SOL  1049     -34.210 -33.250  14.080  1.00  0.00           H  
ATOM   3810  HW2 SOL  1049     -34.240 -32.510  15.400  1.00  0.00           H  
ATOM   3811  OW  SOL  1050      -7.080 -32.420  24.250  1.00  0.00           O  
ATOM   3812  HW1 SOL  1050      -6.730 -31.610  23.890  1.00  0.00           H  
ATOM   3813  HW2 SOL  1050      -7.690 -32.730  23.570  1.00  0.00           H  
ATOM   3814  OW  SOL  1051     -20.110 -31.460 -17.220  1.00  0.00           O  
ATOM   3815  HW1 SOL  1051     -19.650 -30.890 -17.840  1.00  0.00           H  
ATOM   3816  HW2 SOL  1051     -20.760 -30.900 -16.800  1.00  0.00           H  
ATOM   3817  OW  SOL  1052     -36.760  -1.420  22.640  1.00  0.00           O  
ATOM   3818  HW1 SOL  1052     -37.610  -1.700  23.010  1.00  0.00           H  
ATOM   3819  HW2 SOL  1052     -36.170  -2.130  22.880  1.00  0.00           H  
ATOM   3820  OW  SOL  1053       2.540  17.660   4.430  1.00  0.00           O  
ATOM   3821  HW1 SOL  1053       2.630  17.190   3.600  1.00  0.00           H  
ATOM   3822  HW2 SOL  1053       2.990  17.130   5.070  1.00  0.00           H  
ATOM   3823  OW  SOL  1054     -30.260  12.140  16.610  1.00  0.00           O  
ATOM   3824  HW1 SOL  1054     -30.920  12.660  16.150  1.00  0.00           H  
ATOM   3825  HW2 SOL  1054     -29.880  12.760  17.240  1.00  0.00           H  
ATOM   3826  OW  SOL  1055     -21.020  -0.890  20.610  1.00  0.00           O  
ATOM   3827  HW1 SOL  1055     -21.400  -1.560  20.060  1.00  0.00           H  
ATOM   3828  HW2 SOL  1055     -21.760  -0.310  20.820  1.00  0.00           H  
ATOM   3829  OW  SOL  1056      19.870   4.190  -6.110  1.00  0.00           O  
ATOM   3830  HW1 SOL  1056      20.370   5.000  -6.000  1.00  0.00           H  
ATOM   3831  HW2 SOL  1056      20.330   3.720  -6.810  1.00  0.00           H  
ATOM   3832  OW  SOL  1057     -25.760  13.240 -11.650  1.00  0.00           O  
ATOM   3833  HW1 SOL  1057     -26.460  12.630 -11.870  1.00  0.00           H  
ATOM   3834  HW2 SOL  1057     -25.610  13.100 -10.710  1.00  0.00           H  
ATOM   3835  OW  SOL  1058     -15.790 -47.090   0.320  1.00  0.00           O  
ATOM   3836  HW1 SOL  1058     -16.160 -46.430   0.910  1.00  0.00           H  
ATOM   3837  HW2 SOL  1058     -15.410 -47.740   0.900  1.00  0.00           H  
ATOM   3838  OW  SOL  1059     -38.450 -36.130   7.480  1.00  0.00           O  
ATOM   3839  HW1 SOL  1059     -38.280 -36.180   6.540  1.00  0.00           H  
ATOM   3840  HW2 SOL  1059     -37.740 -36.640   7.880  1.00  0.00           H  
ATOM   3841  OW  SOL  1060     -14.790   5.520   3.060  1.00  0.00           O  
ATOM   3842  HW1 SOL  1060     -14.980   6.290   3.590  1.00  0.00           H  
ATOM   3843  HW2 SOL  1060     -15.260   4.810   3.470  1.00  0.00           H  
ATOM   3844  OW  SOL  1061     -28.420 -15.240  22.190  1.00  0.00           O  
ATOM   3845  HW1 SOL  1061     -28.710 -15.210  23.100  1.00  0.00           H  
ATOM   3846  HW2 SOL  1061     -28.720 -16.080  21.850  1.00  0.00           H  
ATOM   3847  OW  SOL  1062     -43.580 -26.490 -20.290  1.00  0.00           O  
ATOM   3848  HW1 SOL  1062     -44.410 -26.100 -20.510  1.00  0.00           H  
ATOM   3849  HW2 SOL  1062     -43.020 -25.740 -20.050  1.00  0.00           H  
ATOM   3850  OW  SOL  1063       8.160  14.650   2.960  1.00  0.00           O  
ATOM   3851  HW1 SOL  1063       8.120  13.710   2.790  1.00  0.00           H  
ATOM   3852  HW2 SOL  1063       7.310  14.980   2.670  1.00  0.00           H  
ATOM   3853  OW  SOL  1064     -30.550 -24.380  -7.200  1.00  0.00           O  
ATOM   3854  HW1 SOL  1064     -31.440 -24.090  -7.360  1.00  0.00           H  
ATOM   3855  HW2 SOL  1064     -30.060 -23.590  -6.990  1.00  0.00           H  
ATOM   3856  OW  SOL  1065      19.580 -33.040  10.410  1.00  0.00           O  
ATOM   3857  HW1 SOL  1065      19.420 -33.170   9.470  1.00  0.00           H  
ATOM   3858  HW2 SOL  1065      20.360 -33.560  10.590  1.00  0.00           H  
ATOM   3859  OW  SOL  1066       5.480  13.850  12.870  1.00  0.00           O  
ATOM   3860  HW1 SOL  1066       5.580  13.240  12.120  1.00  0.00           H  
ATOM   3861  HW2 SOL  1066       5.410  13.280  13.630  1.00  0.00           H  
ATOM   3862  OW  SOL  1067      -4.710 -23.710  34.240  1.00  0.00           O  
ATOM   3863  HW1 SOL  1067      -5.190 -22.900  34.420  1.00  0.00           H  
ATOM   3864  HW2 SOL  1067      -4.080 -23.780  34.970  1.00  0.00           H  
ATOM   3865  OW  SOL  1068     -34.690 -15.560 -15.090  1.00  0.00           O  
ATOM   3866  HW1 SOL  1068     -34.590 -15.370 -16.030  1.00  0.00           H  
ATOM   3867  HW2 SOL  1068     -35.630 -15.660 -14.970  1.00  0.00           H  
ATOM   3868  OW  SOL  1069      -6.300  -0.500 -13.570  1.00  0.00           O  
ATOM   3869  HW1 SOL  1069      -7.140  -0.200 -13.220  1.00  0.00           H  
ATOM   3870  HW2 SOL  1069      -6.510  -1.250 -14.120  1.00  0.00           H  
ATOM   3871  OW  SOL  1070      -3.360   3.490 -20.620  1.00  0.00           O  
ATOM   3872  HW1 SOL  1070      -2.520   3.300 -21.040  1.00  0.00           H  
ATOM   3873  HW2 SOL  1070      -3.940   2.780 -20.880  1.00  0.00           H  
ATOM   3874  OW  SOL  1071     -21.090 -26.190 -24.330  1.00  0.00           O  
ATOM   3875  HW1 SOL  1071     -20.760 -25.300 -24.210  1.00  0.00           H  
ATOM   3876  HW2 SOL  1071     -20.360 -26.640 -24.760  1.00  0.00           H  
ATOM   3877  OW  SOL  1072      17.990  -7.160  -6.100  1.00  0.00           O  
ATOM   3878  HW1 SOL  1072      18.790  -7.080  -5.570  1.00  0.00           H  
ATOM   3879  HW2 SOL  1072      17.650  -8.020  -5.890  1.00  0.00           H  
ATOM   3880  OW  SOL  1073      19.140  -4.170  16.490  1.00  0.00           O  
ATOM   3881  HW1 SOL  1073      19.560  -5.010  16.290  1.00  0.00           H  
ATOM   3882  HW2 SOL  1073      18.920  -3.800  15.630  1.00  0.00           H  
ATOM   3883  OW  SOL  1074     -11.950 -29.270  22.250  1.00  0.00           O  
ATOM   3884  HW1 SOL  1074     -12.650 -28.660  22.030  1.00  0.00           H  
ATOM   3885  HW2 SOL  1074     -11.170 -28.710  22.320  1.00  0.00           H  
ATOM   3886  OW  SOL  1075     -32.220 -15.730  10.130  1.00  0.00           O  
ATOM   3887  HW1 SOL  1075     -32.580 -14.990   9.640  1.00  0.00           H  
ATOM   3888  HW2 SOL  1075     -31.660 -16.190   9.490  1.00  0.00           H  
ATOM   3889  OW  SOL  1076     -21.850 -15.920   2.390  1.00  0.00           O  
ATOM   3890  HW1 SOL  1076     -21.880 -14.970   2.440  1.00  0.00           H  
ATOM   3891  HW2 SOL  1076     -21.170 -16.110   1.750  1.00  0.00           H  
ATOM   3892  OW  SOL  1077      22.210 -25.860  13.290  1.00  0.00           O  
ATOM   3893  HW1 SOL  1077      23.050 -25.580  13.650  1.00  0.00           H  
ATOM   3894  HW2 SOL  1077      21.570 -25.240  13.660  1.00  0.00           H  
ATOM   3895  OW  SOL  1078     -35.620 -22.320  -8.530  1.00  0.00           O  
ATOM   3896  HW1 SOL  1078     -36.360 -22.310  -7.910  1.00  0.00           H  
ATOM   3897  HW2 SOL  1078     -35.780 -23.080  -9.080  1.00  0.00           H  
ATOM   3898  OW  SOL  1079     -13.700  -5.850 -10.260  1.00  0.00           O  
ATOM   3899  HW1 SOL  1079     -13.620  -4.930 -10.510  1.00  0.00           H  
ATOM   3900  HW2 SOL  1079     -12.870  -6.060  -9.820  1.00  0.00           H  
ATOM   3901  OW  SOL  1080     -19.170 -41.760  16.870  1.00  0.00           O  
ATOM   3902  HW1 SOL  1080     -19.600 -42.450  17.380  1.00  0.00           H  
ATOM   3903  HW2 SOL  1080     -18.270 -41.760  17.180  1.00  0.00           H  
ATOM   3904  OW  SOL  1081     -10.330 -45.650  -7.880  1.00  0.00           O  
ATOM   3905  HW1 SOL  1081     -10.380 -45.680  -8.830  1.00  0.00           H  
ATOM   3906  HW2 SOL  1081      -9.660 -45.000  -7.690  1.00  0.00           H  
ATOM   3907  OW  SOL  1082      -7.790 -11.020 -23.120  1.00  0.00           O  
ATOM   3908  HW1 SOL  1082      -8.070 -11.910 -22.910  1.00  0.00           H  
ATOM   3909  HW2 SOL  1082      -7.550 -11.070 -24.050  1.00  0.00           H  
ATOM   3910  OW  SOL  1083       1.310   8.320 -17.900  1.00  0.00           O  
ATOM   3911  HW1 SOL  1083       0.900   8.370 -17.040  1.00  0.00           H  
ATOM   3912  HW2 SOL  1083       2.060   8.900 -17.840  1.00  0.00           H  
ATOM   3913  OW  SOL  1084       7.200  -6.780   4.990  1.00  0.00           O  
ATOM   3914  HW1 SOL  1084       8.050  -6.990   5.370  1.00  0.00           H  
ATOM   3915  HW2 SOL  1084       7.260  -5.840   4.800  1.00  0.00           H  
ATOM   3916  OW  SOL  1085     -29.980 -44.700   5.270  1.00  0.00           O  
ATOM   3917  HW1 SOL  1085     -29.490 -44.420   4.500  1.00  0.00           H  
ATOM   3918  HW2 SOL  1085     -29.320 -45.090   5.850  1.00  0.00           H  
ATOM   3919  OW  SOL  1086      -9.390 -25.530 -12.510  1.00  0.00           O  
ATOM   3920  HW1 SOL  1086      -9.370 -25.570 -13.470  1.00  0.00           H  
ATOM   3921  HW2 SOL  1086     -10.310 -25.350 -12.300  1.00  0.00           H  
ATOM   3922  OW  SOL  1087      -0.960  -7.040  15.260  1.00  0.00           O  
ATOM   3923  HW1 SOL  1087      -1.550  -6.770  14.560  1.00  0.00           H  
ATOM   3924  HW2 SOL  1087      -0.530  -6.230  15.540  1.00  0.00           H  
ATOM   3925  OW  SOL  1088       4.900  -7.670  17.360  1.00  0.00           O  
ATOM   3926  HW1 SOL  1088       5.240  -7.390  16.510  1.00  0.00           H  
ATOM   3927  HW2 SOL  1088       4.360  -8.430  17.160  1.00  0.00           H  
ATOM   3928  OW  SOL  1089     -27.730 -37.480   6.530  1.00  0.00           O  
ATOM   3929  HW1 SOL  1089     -28.680 -37.390   6.620  1.00  0.00           H  
ATOM   3930  HW2 SOL  1089     -27.460 -37.890   7.340  1.00  0.00           H  
ATOM   3931  OW  SOL  1090      -4.480 -41.450  -8.600  1.00  0.00           O  
ATOM   3932  HW1 SOL  1090      -4.890 -41.690  -7.760  1.00  0.00           H  
ATOM   3933  HW2 SOL  1090      -3.590 -41.780  -8.540  1.00  0.00           H  
ATOM   3934  OW  SOL  1091     -15.940 -40.020  -3.720  1.00  0.00           O  
ATOM   3935  HW1 SOL  1091     -15.130 -39.510  -3.650  1.00  0.00           H  
ATOM   3936  HW2 SOL  1091     -16.410 -39.840  -2.900  1.00  0.00           H  
ATOM   3937  OW  SOL  1092      -7.870 -44.430 -11.660  1.00  0.00           O  
ATOM   3938  HW1 SOL  1092      -7.230 -43.850 -11.250  1.00  0.00           H  
ATOM   3939  HW2 SOL  1092      -7.560 -44.530 -12.560  1.00  0.00           H  
ATOM   3940  OW  SOL  1093     -15.030 -36.360   7.210  1.00  0.00           O  
ATOM   3941  HW1 SOL  1093     -15.430 -36.080   8.040  1.00  0.00           H  
ATOM   3942  HW2 SOL  1093     -14.150 -36.000   7.230  1.00  0.00           H  
ATOM   3943  OW  SOL  1094     -15.750 -41.130  18.550  1.00  0.00           O  
ATOM   3944  HW1 SOL  1094     -15.260 -41.140  17.730  1.00  0.00           H  
ATOM   3945  HW2 SOL  1094     -16.210 -40.300  18.530  1.00  0.00           H  
ATOM   3946  OW  SOL  1095       2.390  15.970   2.190  1.00  0.00           O  
ATOM   3947  HW1 SOL  1095       1.530  15.670   1.900  1.00  0.00           H  
ATOM   3948  HW2 SOL  1095       2.720  15.250   2.730  1.00  0.00           H  
ATOM   3949  OW  SOL  1096      17.410 -29.430 -12.830  1.00  0.00           O  
ATOM   3950  HW1 SOL  1096      18.350 -29.610 -12.840  1.00  0.00           H  
ATOM   3951  HW2 SOL  1096      17.250 -28.890 -13.600  1.00  0.00           H  
ATOM   3952  OW  SOL  1097     -21.470  -5.490  -6.430  1.00  0.00           O  
ATOM   3953  HW1 SOL  1097     -21.120  -5.000  -7.170  1.00  0.00           H  
ATOM   3954  HW2 SOL  1097     -22.400  -5.240  -6.390  1.00  0.00           H  
ATOM   3955  OW  SOL  1098       8.000 -15.610 -18.550  1.00  0.00           O  
ATOM   3956  HW1 SOL  1098       8.290 -15.230 -17.720  1.00  0.00           H  
ATOM   3957  HW2 SOL  1098       7.220 -15.110 -18.780  1.00  0.00           H  
ATOM   3958  OW  SOL  1099     -29.460 -27.680  -3.020  1.00  0.00           O  
ATOM   3959  HW1 SOL  1099     -28.700 -27.410  -2.510  1.00  0.00           H  
ATOM   3960  HW2 SOL  1099     -29.540 -27.020  -3.710  1.00  0.00           H  
ATOM   3961  OW  SOL  1100     -33.620   4.300 -15.960  1.00  0.00           O  
ATOM   3962  HW1 SOL  1100     -33.580   4.270 -15.010  1.00  0.00           H  
ATOM   3963  HW2 SOL  1100     -34.490   3.980 -16.180  1.00  0.00           H  
ATOM   3964  OW  SOL  1101      -2.150 -11.640  21.530  1.00  0.00           O  
ATOM   3965  HW1 SOL  1101      -2.570 -10.790  21.350  1.00  0.00           H  
ATOM   3966  HW2 SOL  1101      -2.520 -12.220  20.860  1.00  0.00           H  
ATOM   3967  OW  SOL  1102      12.560 -15.090   1.290  1.00  0.00           O  
ATOM   3968  HW1 SOL  1102      12.630 -15.420   2.190  1.00  0.00           H  
ATOM   3969  HW2 SOL  1102      13.280 -14.470   1.210  1.00  0.00           H  
ATOM   3970  OW  SOL  1103     -33.600 -26.590  14.930  1.00  0.00           O  
ATOM   3971  HW1 SOL  1103     -34.170 -26.260  14.230  1.00  0.00           H  
ATOM   3972  HW2 SOL  1103     -33.450 -27.500  14.720  1.00  0.00           H  
ATOM   3973  OW  SOL  1104     -11.860 -29.970  15.060  1.00  0.00           O  
ATOM   3974  HW1 SOL  1104     -11.260 -30.730  15.060  1.00  0.00           H  
ATOM   3975  HW2 SOL  1104     -11.760 -29.590  14.190  1.00  0.00           H  
ATOM   3976  OW  SOL  1105     -38.110 -13.940   4.450  1.00  0.00           O  
ATOM   3977  HW1 SOL  1105     -37.530 -13.310   4.890  1.00  0.00           H  
ATOM   3978  HW2 SOL  1105     -38.370 -14.550   5.150  1.00  0.00           H  
ATOM   3979  OW  SOL  1106     -20.110 -48.250  20.430  1.00  0.00           O  
ATOM   3980  HW1 SOL  1106     -19.920 -48.020  21.350  1.00  0.00           H  
ATOM   3981  HW2 SOL  1106     -20.970 -47.880  20.260  1.00  0.00           H  
ATOM   3982  OW  SOL  1107       2.810 -23.260  13.190  1.00  0.00           O  
ATOM   3983  HW1 SOL  1107       2.240 -22.680  13.690  1.00  0.00           H  
ATOM   3984  HW2 SOL  1107       2.440 -23.260  12.310  1.00  0.00           H  
ATOM   3985  OW  SOL  1108     -34.870 -41.940  -5.720  1.00  0.00           O  
ATOM   3986  HW1 SOL  1108     -35.380 -42.360  -5.020  1.00  0.00           H  
ATOM   3987  HW2 SOL  1108     -33.970 -41.930  -5.380  1.00  0.00           H  
ATOM   3988  OW  SOL  1109      -4.570 -50.000  -2.770  1.00  0.00           O  
ATOM   3989  HW1 SOL  1109      -3.940 -49.320  -2.570  1.00  0.00           H  
ATOM   3990  HW2 SOL  1109      -4.190 -50.480  -3.510  1.00  0.00           H  
ATOM   3991  OW  SOL  1110      19.380 -32.410  -6.640  1.00  0.00           O  
ATOM   3992  HW1 SOL  1110      19.940 -32.210  -7.390  1.00  0.00           H  
ATOM   3993  HW2 SOL  1110      19.870 -32.090  -5.880  1.00  0.00           H  
ATOM   3994  OW  SOL  1111     -28.020   0.010   4.050  1.00  0.00           O  
ATOM   3995  HW1 SOL  1111     -28.540   0.200   4.830  1.00  0.00           H  
ATOM   3996  HW2 SOL  1111     -28.370   0.610   3.390  1.00  0.00           H  
ATOM   3997  OW  SOL  1112      -2.490  -4.190   1.700  1.00  0.00           O  
ATOM   3998  HW1 SOL  1112      -3.060  -3.620   2.210  1.00  0.00           H  
ATOM   3999  HW2 SOL  1112      -2.580  -3.870   0.800  1.00  0.00           H  
ATOM   4000  OW  SOL  1113     -18.310 -12.590  11.570  1.00  0.00           O  
ATOM   4001  HW1 SOL  1113     -18.980 -13.220  11.800  1.00  0.00           H  
ATOM   4002  HW2 SOL  1113     -18.340 -11.940  12.290  1.00  0.00           H  
ATOM   4003  OW  SOL  1114     -12.420  15.800   3.930  1.00  0.00           O  
ATOM   4004  HW1 SOL  1114     -12.380  15.470   4.820  1.00  0.00           H  
ATOM   4005  HW2 SOL  1114     -13.200  15.390   3.550  1.00  0.00           H  
ATOM   4006  OW  SOL  1115     -27.740 -13.220  13.010  1.00  0.00           O  
ATOM   4007  HW1 SOL  1115     -27.070 -12.960  13.640  1.00  0.00           H  
ATOM   4008  HW2 SOL  1115     -28.570 -13.090  13.480  1.00  0.00           H  
ATOM   4009  OW  SOL  1116      -5.010 -26.150  13.930  1.00  0.00           O  
ATOM   4010  HW1 SOL  1116      -5.730 -26.110  13.290  1.00  0.00           H  
ATOM   4011  HW2 SOL  1116      -5.410 -25.860  14.750  1.00  0.00           H  
ATOM   4012  OW  SOL  1117      10.360  -5.420 -13.540  1.00  0.00           O  
ATOM   4013  HW1 SOL  1117      10.080  -6.120 -12.960  1.00  0.00           H  
ATOM   4014  HW2 SOL  1117      10.390  -4.640 -13.000  1.00  0.00           H  
ATOM   4015  OW  SOL  1118       5.260 -48.380   9.930  1.00  0.00           O  
ATOM   4016  HW1 SOL  1118       5.800 -47.600  10.020  1.00  0.00           H  
ATOM   4017  HW2 SOL  1118       5.870 -49.110   9.960  1.00  0.00           H  
ATOM   4018  OW  SOL  1119     -12.330 -31.590 -16.140  1.00  0.00           O  
ATOM   4019  HW1 SOL  1119     -11.430 -31.850 -16.340  1.00  0.00           H  
ATOM   4020  HW2 SOL  1119     -12.240 -30.900 -15.480  1.00  0.00           H  
ATOM   4021  OW  SOL  1120     -14.240 -22.110 -16.010  1.00  0.00           O  
ATOM   4022  HW1 SOL  1120     -14.370 -21.950 -15.080  1.00  0.00           H  
ATOM   4023  HW2 SOL  1120     -13.410 -21.650 -16.220  1.00  0.00           H  
ATOM   4024  OW  SOL  1121       6.490 -38.640  22.050  1.00  0.00           O  
ATOM   4025  HW1 SOL  1121       7.080 -38.080  22.570  1.00  0.00           H  
ATOM   4026  HW2 SOL  1121       7.050 -39.000  21.370  1.00  0.00           H  
ATOM   4027  OW  SOL  1122     -17.850 -19.420  16.100  1.00  0.00           O  
ATOM   4028  HW1 SOL  1122     -17.030 -18.910  16.080  1.00  0.00           H  
ATOM   4029  HW2 SOL  1122     -18.510 -18.810  16.400  1.00  0.00           H  
ATOM   4030  OW  SOL  1123      -8.850 -21.360  16.900  1.00  0.00           O  
ATOM   4031  HW1 SOL  1123      -9.120 -21.400  17.820  1.00  0.00           H  
ATOM   4032  HW2 SOL  1123      -9.300 -20.590  16.550  1.00  0.00           H  
ATOM   4033  OW  SOL  1124       6.960 -22.580  -2.060  1.00  0.00           O  
ATOM   4034  HW1 SOL  1124       7.260 -23.440  -1.740  1.00  0.00           H  
ATOM   4035  HW2 SOL  1124       6.150 -22.770  -2.530  1.00  0.00           H  
ATOM   4036  OW  SOL  1125       6.770  -8.150  27.590  1.00  0.00           O  
ATOM   4037  HW1 SOL  1125       7.600  -8.340  28.020  1.00  0.00           H  
ATOM   4038  HW2 SOL  1125       6.250  -7.700  28.250  1.00  0.00           H  
ATOM   4039  OW  SOL  1126       1.670 -41.390 -10.200  1.00  0.00           O  
ATOM   4040  HW1 SOL  1126       2.140 -41.190 -11.000  1.00  0.00           H  
ATOM   4041  HW2 SOL  1126       1.450 -42.320 -10.280  1.00  0.00           H  
ATOM   4042  OW  SOL  1127     -19.620  -2.480   4.290  1.00  0.00           O  
ATOM   4043  HW1 SOL  1127     -18.990  -2.840   3.660  1.00  0.00           H  
ATOM   4044  HW2 SOL  1127     -19.770  -3.180   4.910  1.00  0.00           H  
ATOM   4045  OW  SOL  1128     -27.740 -19.410  28.640  1.00  0.00           O  
ATOM   4046  HW1 SOL  1128     -27.920 -20.300  28.960  1.00  0.00           H  
ATOM   4047  HW2 SOL  1128     -28.480 -19.190  28.090  1.00  0.00           H  
ATOM   4048  OW  SOL  1129     -41.190  -7.300  -3.060  1.00  0.00           O  
ATOM   4049  HW1 SOL  1129     -40.670  -6.510  -3.210  1.00  0.00           H  
ATOM   4050  HW2 SOL  1129     -42.050  -6.990  -2.780  1.00  0.00           H  
ATOM   4051  OW  SOL  1130      -6.330  10.880 -19.030  1.00  0.00           O  
ATOM   4052  HW1 SOL  1130      -6.340   9.990 -19.370  1.00  0.00           H  
ATOM   4053  HW2 SOL  1130      -6.450  10.770 -18.090  1.00  0.00           H  
ATOM   4054  OW  SOL  1131      11.530  -9.220 -12.710  1.00  0.00           O  
ATOM   4055  HW1 SOL  1131      11.300 -10.140 -12.560  1.00  0.00           H  
ATOM   4056  HW2 SOL  1131      12.070  -9.240 -13.500  1.00  0.00           H  
ATOM   4057  OW  SOL  1132     -12.670  -9.990  16.570  1.00  0.00           O  
ATOM   4058  HW1 SOL  1132     -13.310  -9.610  17.170  1.00  0.00           H  
ATOM   4059  HW2 SOL  1132     -12.420  -9.250  15.990  1.00  0.00           H  
ATOM   4060  OW  SOL  1133       5.700 -18.060  -0.910  1.00  0.00           O  
ATOM   4061  HW1 SOL  1133       5.810 -17.140  -0.690  1.00  0.00           H  
ATOM   4062  HW2 SOL  1133       4.770 -18.150  -1.120  1.00  0.00           H  
ATOM   4063  OW  SOL  1134     -17.010   3.900  11.890  1.00  0.00           O  
ATOM   4064  HW1 SOL  1134     -17.440   3.470  12.630  1.00  0.00           H  
ATOM   4065  HW2 SOL  1134     -16.260   3.340  11.700  1.00  0.00           H  
ATOM   4066  OW  SOL  1135     -10.870 -35.890 -19.780  1.00  0.00           O  
ATOM   4067  HW1 SOL  1135     -10.530 -35.000 -19.650  1.00  0.00           H  
ATOM   4068  HW2 SOL  1135     -10.530 -36.390 -19.030  1.00  0.00           H  
ATOM   4069  OW  SOL  1136       0.370 -33.030  29.320  1.00  0.00           O  
ATOM   4070  HW1 SOL  1136       0.940 -32.710  30.020  1.00  0.00           H  
ATOM   4071  HW2 SOL  1136      -0.430 -32.500  29.410  1.00  0.00           H  
ATOM   4072  OW  SOL  1137      -3.650 -44.300  28.760  1.00  0.00           O  
ATOM   4073  HW1 SOL  1137      -3.680 -44.920  29.490  1.00  0.00           H  
ATOM   4074  HW2 SOL  1137      -4.520 -43.920  28.730  1.00  0.00           H  
ATOM   4075  OW  SOL  1138     -39.750  -5.760  21.870  1.00  0.00           O  
ATOM   4076  HW1 SOL  1138     -39.160  -6.320  21.370  1.00  0.00           H  
ATOM   4077  HW2 SOL  1138     -40.470  -5.570  21.270  1.00  0.00           H  
ATOM   4078  OW  SOL  1139      24.100 -14.900  14.360  1.00  0.00           O  
ATOM   4079  HW1 SOL  1139      24.390 -15.810  14.220  1.00  0.00           H  
ATOM   4080  HW2 SOL  1139      24.830 -14.490  14.830  1.00  0.00           H  
ATOM   4081  OW  SOL  1140       2.200 -20.660  -0.980  1.00  0.00           O  
ATOM   4082  HW1 SOL  1140       1.840 -19.980  -0.410  1.00  0.00           H  
ATOM   4083  HW2 SOL  1140       2.150 -20.280  -1.850  1.00  0.00           H  
ATOM   4084  OW  SOL  1141     -23.940 -16.580   4.020  1.00  0.00           O  
ATOM   4085  HW1 SOL  1141     -23.890 -15.810   4.590  1.00  0.00           H  
ATOM   4086  HW2 SOL  1141     -23.180 -16.460   3.420  1.00  0.00           H  
ATOM   4087  OW  SOL  1142       6.480   0.770   9.300  1.00  0.00           O  
ATOM   4088  HW1 SOL  1142       5.620   0.760   8.890  1.00  0.00           H  
ATOM   4089  HW2 SOL  1142       6.290   0.860  10.240  1.00  0.00           H  
ATOM   4090  OW  SOL  1143       6.950 -43.100  22.500  1.00  0.00           O  
ATOM   4091  HW1 SOL  1143       6.460 -43.840  22.880  1.00  0.00           H  
ATOM   4092  HW2 SOL  1143       7.230 -42.600  23.270  1.00  0.00           H  
ATOM   4093  OW  SOL  1144     -16.130 -34.160   5.750  1.00  0.00           O  
ATOM   4094  HW1 SOL  1144     -15.620 -34.870   6.160  1.00  0.00           H  
ATOM   4095  HW2 SOL  1144     -17.040 -34.360   5.970  1.00  0.00           H  
ATOM   4096  OW  SOL  1145      -4.840   1.460 -21.690  1.00  0.00           O  
ATOM   4097  HW1 SOL  1145      -4.680   0.520 -21.770  1.00  0.00           H  
ATOM   4098  HW2 SOL  1145      -5.570   1.620 -22.290  1.00  0.00           H  
ATOM   4099  OW  SOL  1146     -24.210 -30.800  28.340  1.00  0.00           O  
ATOM   4100  HW1 SOL  1146     -23.720 -31.620  28.270  1.00  0.00           H  
ATOM   4101  HW2 SOL  1146     -23.650 -30.250  28.890  1.00  0.00           H  
ATOM   4102  OW  SOL  1147      10.400   2.900 -15.000  1.00  0.00           O  
ATOM   4103  HW1 SOL  1147      10.240   3.400 -15.790  1.00  0.00           H  
ATOM   4104  HW2 SOL  1147       9.890   2.100 -15.090  1.00  0.00           H  
ATOM   4105  OW  SOL  1148     -40.020  -2.570 -14.540  1.00  0.00           O  
ATOM   4106  HW1 SOL  1148     -39.460  -3.160 -15.060  1.00  0.00           H  
ATOM   4107  HW2 SOL  1148     -40.740  -2.340 -15.140  1.00  0.00           H  
ATOM   4108  OW  SOL  1149     -35.640  10.770  -8.350  1.00  0.00           O  
ATOM   4109  HW1 SOL  1149     -36.090  10.390  -7.590  1.00  0.00           H  
ATOM   4110  HW2 SOL  1149     -35.310  11.610  -8.030  1.00  0.00           H  
ATOM   4111  OW  SOL  1150     -44.310 -11.680 -21.560  1.00  0.00           O  
ATOM   4112  HW1 SOL  1150     -44.310 -10.730 -21.570  1.00  0.00           H  
ATOM   4113  HW2 SOL  1150     -44.850 -11.900 -20.790  1.00  0.00           H  
ATOM   4114  OW  SOL  1151      -7.430 -43.630  11.020  1.00  0.00           O  
ATOM   4115  HW1 SOL  1151      -7.780 -43.960  10.200  1.00  0.00           H  
ATOM   4116  HW2 SOL  1151      -6.510 -43.910  11.030  1.00  0.00           H  
ATOM   4117  OW  SOL  1152     -33.300 -15.010  32.420  1.00  0.00           O  
ATOM   4118  HW1 SOL  1152     -33.830 -14.850  31.650  1.00  0.00           H  
ATOM   4119  HW2 SOL  1152     -32.390 -14.980  32.100  1.00  0.00           H  
ATOM   4120  OW  SOL  1153      12.070 -11.670  -4.690  1.00  0.00           O  
ATOM   4121  HW1 SOL  1153      11.620 -10.830  -4.800  1.00  0.00           H  
ATOM   4122  HW2 SOL  1153      11.720 -12.210  -5.390  1.00  0.00           H  
ATOM   4123  OW  SOL  1154     -20.440 -18.460  17.050  1.00  0.00           O  
ATOM   4124  HW1 SOL  1154     -20.380 -18.780  17.950  1.00  0.00           H  
ATOM   4125  HW2 SOL  1154     -21.200 -17.880  17.060  1.00  0.00           H  
ATOM   4126  OW  SOL  1155      19.070   7.090   7.360  1.00  0.00           O  
ATOM   4127  HW1 SOL  1155      18.770   6.700   6.530  1.00  0.00           H  
ATOM   4128  HW2 SOL  1155      18.300   7.510   7.730  1.00  0.00           H  
ATOM   4129  OW  SOL  1156     -31.300 -40.480 -10.530  1.00  0.00           O  
ATOM   4130  HW1 SOL  1156     -30.340 -40.480 -10.570  1.00  0.00           H  
ATOM   4131  HW2 SOL  1156     -31.520 -39.840  -9.870  1.00  0.00           H  
ATOM   4132  OW  SOL  1157     -40.510   3.110  -1.850  1.00  0.00           O  
ATOM   4133  HW1 SOL  1157     -40.390   3.750  -2.560  1.00  0.00           H  
ATOM   4134  HW2 SOL  1157     -39.630   2.980  -1.500  1.00  0.00           H  
ATOM   4135  OW  SOL  1158      -1.190 -44.520 -20.890  1.00  0.00           O  
ATOM   4136  HW1 SOL  1158      -1.280 -43.620 -20.590  1.00  0.00           H  
ATOM   4137  HW2 SOL  1158      -0.250 -44.700 -20.780  1.00  0.00           H  
ATOM   4138  OW  SOL  1159     -10.410 -23.420  45.140  1.00  0.00           O  
ATOM   4139  HW1 SOL  1159      -9.590 -23.500  44.660  1.00  0.00           H  
ATOM   4140  HW2 SOL  1159     -10.530 -22.470  45.250  1.00  0.00           H  
ATOM   4141  OW  SOL  1160     -14.980  -7.730  15.830  1.00  0.00           O  
ATOM   4142  HW1 SOL  1160     -14.190  -7.210  15.910  1.00  0.00           H  
ATOM   4143  HW2 SOL  1160     -15.510  -7.500  16.590  1.00  0.00           H  
ATOM   4144  OW  SOL  1161     -47.750  -4.010  -2.270  1.00  0.00           O  
ATOM   4145  HW1 SOL  1161     -47.700  -3.260  -1.680  1.00  0.00           H  
ATOM   4146  HW2 SOL  1161     -48.640  -4.350  -2.170  1.00  0.00           H  
ATOM   4147  OW  SOL  1162      17.150  12.890  -5.580  1.00  0.00           O  
ATOM   4148  HW1 SOL  1162      16.740  12.330  -4.920  1.00  0.00           H  
ATOM   4149  HW2 SOL  1162      16.630  13.710  -5.560  1.00  0.00           H  
ATOM   4150  OW  SOL  1163      -9.140 -30.730  27.590  1.00  0.00           O  
ATOM   4151  HW1 SOL  1163      -9.020 -30.210  26.800  1.00  0.00           H  
ATOM   4152  HW2 SOL  1163      -9.980 -31.160  27.480  1.00  0.00           H  
ATOM   4153  OW  SOL  1164      10.440  13.440  -8.650  1.00  0.00           O  
ATOM   4154  HW1 SOL  1164      10.130  13.360  -9.560  1.00  0.00           H  
ATOM   4155  HW2 SOL  1164      10.460  12.530  -8.340  1.00  0.00           H  
ATOM   4156  OW  SOL  1165     -27.680 -27.610  29.340  1.00  0.00           O  
ATOM   4157  HW1 SOL  1165     -27.850 -27.430  28.420  1.00  0.00           H  
ATOM   4158  HW2 SOL  1165     -27.300 -28.490  29.370  1.00  0.00           H  
ATOM   4159  OW  SOL  1166      -9.400 -28.670  32.880  1.00  0.00           O  
ATOM   4160  HW1 SOL  1166     -10.090 -28.680  32.210  1.00  0.00           H  
ATOM   4161  HW2 SOL  1166      -8.900 -29.480  32.720  1.00  0.00           H  
ATOM   4162  OW  SOL  1167      12.920   4.890  -9.340  1.00  0.00           O  
ATOM   4163  HW1 SOL  1167      12.940   4.800  -8.390  1.00  0.00           H  
ATOM   4164  HW2 SOL  1167      13.500   4.190  -9.660  1.00  0.00           H  
ATOM   4165  OW  SOL  1168     -18.700 -48.740  -1.480  1.00  0.00           O  
ATOM   4166  HW1 SOL  1168     -18.370 -47.830  -1.490  1.00  0.00           H  
ATOM   4167  HW2 SOL  1168     -18.560 -49.060  -2.360  1.00  0.00           H  
ATOM   4168  OW  SOL  1169      -5.230 -41.550 -18.500  1.00  0.00           O  
ATOM   4169  HW1 SOL  1169      -4.910 -42.370 -18.890  1.00  0.00           H  
ATOM   4170  HW2 SOL  1169      -4.450 -41.030 -18.370  1.00  0.00           H  
ATOM   4171  OW  SOL  1170      -3.020 -11.160  34.220  1.00  0.00           O  
ATOM   4172  HW1 SOL  1170      -2.360 -11.420  34.870  1.00  0.00           H  
ATOM   4173  HW2 SOL  1170      -2.790 -11.650  33.430  1.00  0.00           H  
ATOM   4174  OW  SOL  1171     -26.730 -24.090  38.030  1.00  0.00           O  
ATOM   4175  HW1 SOL  1171     -27.200 -24.650  37.420  1.00  0.00           H  
ATOM   4176  HW2 SOL  1171     -26.410 -23.360  37.500  1.00  0.00           H  
ATOM   4177  OW  SOL  1172      21.300 -52.700   0.450  1.00  0.00           O  
ATOM   4178  HW1 SOL  1172      21.550 -51.950   1.000  1.00  0.00           H  
ATOM   4179  HW2 SOL  1172      21.030 -52.300  -0.370  1.00  0.00           H  
ATOM   4180  OW  SOL  1173      11.010   6.080  10.130  1.00  0.00           O  
ATOM   4181  HW1 SOL  1173      11.300   5.760  10.980  1.00  0.00           H  
ATOM   4182  HW2 SOL  1173      10.500   5.370   9.760  1.00  0.00           H  
ATOM   4183  OW  SOL  1174      24.960  11.900   2.600  1.00  0.00           O  
ATOM   4184  HW1 SOL  1174      24.390  11.130   2.590  1.00  0.00           H  
ATOM   4185  HW2 SOL  1174      25.790  11.570   2.260  1.00  0.00           H  
ATOM   4186  OW  SOL  1175     -18.820 -32.300  27.100  1.00  0.00           O  
ATOM   4187  HW1 SOL  1175     -18.040 -32.760  27.420  1.00  0.00           H  
ATOM   4188  HW2 SOL  1175     -19.110 -31.780  27.850  1.00  0.00           H  
ATOM   4189  OW  SOL  1176      13.770  -0.400 -10.040  1.00  0.00           O  
ATOM   4190  HW1 SOL  1176      14.460   0.150  -9.670  1.00  0.00           H  
ATOM   4191  HW2 SOL  1176      14.190  -0.860 -10.770  1.00  0.00           H  
ATOM   4192  OW  SOL  1177      15.300   7.650  10.430  1.00  0.00           O  
ATOM   4193  HW1 SOL  1177      14.410   7.930  10.690  1.00  0.00           H  
ATOM   4194  HW2 SOL  1177      15.240   6.700  10.330  1.00  0.00           H  
ATOM   4195  OW  SOL  1178      13.460   7.520  -9.850  1.00  0.00           O  
ATOM   4196  HW1 SOL  1178      13.320   6.580  -9.740  1.00  0.00           H  
ATOM   4197  HW2 SOL  1178      12.830   7.950  -9.280  1.00  0.00           H  
ATOM   4198  OW  SOL  1179      18.270 -11.830   4.660  1.00  0.00           O  
ATOM   4199  HW1 SOL  1179      18.990 -12.270   4.210  1.00  0.00           H  
ATOM   4200  HW2 SOL  1179      18.500 -10.900   4.630  1.00  0.00           H  
ATOM   4201  OW  SOL  1180     -13.570 -12.200  29.230  1.00  0.00           O  
ATOM   4202  HW1 SOL  1180     -13.080 -11.370  29.240  1.00  0.00           H  
ATOM   4203  HW2 SOL  1180     -13.550 -12.480  28.310  1.00  0.00           H  
ATOM   4204  OW  SOL  1181       3.620 -40.720  15.980  1.00  0.00           O  
ATOM   4205  HW1 SOL  1181       3.510 -41.670  16.020  1.00  0.00           H  
ATOM   4206  HW2 SOL  1181       4.520 -40.600  15.670  1.00  0.00           H  
ATOM   4207  OW  SOL  1182     -25.940 -17.160  34.570  1.00  0.00           O  
ATOM   4208  HW1 SOL  1182     -26.880 -17.210  34.410  1.00  0.00           H  
ATOM   4209  HW2 SOL  1182     -25.590 -17.970  34.220  1.00  0.00           H  
ATOM   4210  OW  SOL  1183       0.970  -8.920 -24.370  1.00  0.00           O  
ATOM   4211  HW1 SOL  1183       1.330  -8.810 -23.480  1.00  0.00           H  
ATOM   4212  HW2 SOL  1183       0.650  -9.810 -24.380  1.00  0.00           H  
ATOM   4213  OW  SOL  1184     -14.010 -30.180  32.900  1.00  0.00           O  
ATOM   4214  HW1 SOL  1184     -14.000 -29.430  32.310  1.00  0.00           H  
ATOM   4215  HW2 SOL  1184     -14.370 -29.830  33.720  1.00  0.00           H  
ATOM   4216  OW  SOL  1185       3.260  -2.770  -6.870  1.00  0.00           O  
ATOM   4217  HW1 SOL  1185       2.710  -3.070  -6.140  1.00  0.00           H  
ATOM   4218  HW2 SOL  1185       2.870  -1.930  -7.130  1.00  0.00           H  
ATOM   4219  OW  SOL  1186      10.880   3.970 -11.020  1.00  0.00           O  
ATOM   4220  HW1 SOL  1186      11.190   3.070 -11.060  1.00  0.00           H  
ATOM   4221  HW2 SOL  1186      11.530   4.440 -10.490  1.00  0.00           H  
ATOM   4222  OW  SOL  1187     -12.700  -9.710  45.250  1.00  0.00           O  
ATOM   4223  HW1 SOL  1187     -13.110  -8.890  44.980  1.00  0.00           H  
ATOM   4224  HW2 SOL  1187     -13.090  -9.900  46.110  1.00  0.00           H  
ATOM   4225  OW  SOL  1188      23.810   5.410  -5.160  1.00  0.00           O  
ATOM   4226  HW1 SOL  1188      24.500   5.410  -4.490  1.00  0.00           H  
ATOM   4227  HW2 SOL  1188      24.250   5.720  -5.950  1.00  0.00           H  
ATOM   4228  OW  SOL  1189     -14.010 -20.690  43.030  1.00  0.00           O  
ATOM   4229  HW1 SOL  1189     -14.270 -21.440  43.550  1.00  0.00           H  
ATOM   4230  HW2 SOL  1189     -14.310 -20.900  42.140  1.00  0.00           H  
ATOM   4231  OW  SOL  1190      21.590   3.350   5.430  1.00  0.00           O  
ATOM   4232  HW1 SOL  1190      22.130   2.720   5.900  1.00  0.00           H  
ATOM   4233  HW2 SOL  1190      21.110   2.830   4.790  1.00  0.00           H  
ATOM   4234  OW  SOL  1191       9.580 -51.980  -2.380  1.00  0.00           O  
ATOM   4235  HW1 SOL  1191       8.630 -51.910  -2.300  1.00  0.00           H  
ATOM   4236  HW2 SOL  1191       9.720 -52.100  -3.320  1.00  0.00           H  
ATOM   4237  OW  SOL  1192     -20.260 -30.170  33.000  1.00  0.00           O  
ATOM   4238  HW1 SOL  1192     -20.140 -30.830  32.320  1.00  0.00           H  
ATOM   4239  HW2 SOL  1192     -19.380 -30.050  33.360  1.00  0.00           H  
ATOM   4240  OW  SOL  1193       6.630  -2.720  -2.850  1.00  0.00           O  
ATOM   4241  HW1 SOL  1193       7.080  -2.260  -3.550  1.00  0.00           H  
ATOM   4242  HW2 SOL  1193       5.730  -2.800  -3.150  1.00  0.00           H  
ATOM   4243  OW  SOL  1194     -28.000 -34.710  21.790  1.00  0.00           O  
ATOM   4244  HW1 SOL  1194     -27.180 -35.150  21.570  1.00  0.00           H  
ATOM   4245  HW2 SOL  1194     -28.560 -35.390  22.140  1.00  0.00           H  
ATOM   4246  OW  SOL  1195     -11.640 -25.910  19.090  1.00  0.00           O  
ATOM   4247  HW1 SOL  1195     -11.470 -25.510  19.950  1.00  0.00           H  
ATOM   4248  HW2 SOL  1195     -12.590 -25.970  19.050  1.00  0.00           H  
ATOM   4249  OW  SOL  1196     -22.290 -15.450  41.300  1.00  0.00           O  
ATOM   4250  HW1 SOL  1196     -22.810 -15.410  40.500  1.00  0.00           H  
ATOM   4251  HW2 SOL  1196     -22.510 -16.300  41.690  1.00  0.00           H  
ATOM   4252  OW  SOL  1197      17.970  -3.770  -0.180  1.00  0.00           O  
ATOM   4253  HW1 SOL  1197      18.330  -3.000  -0.640  1.00  0.00           H  
ATOM   4254  HW2 SOL  1197      17.410  -4.190  -0.830  1.00  0.00           H  
ATOM   4255  OW  SOL  1198     -25.700 -23.570  33.630  1.00  0.00           O  
ATOM   4256  HW1 SOL  1198     -25.350 -23.920  32.810  1.00  0.00           H  
ATOM   4257  HW2 SOL  1198     -25.180 -22.790  33.810  1.00  0.00           H  
ATOM   4258  OW  SOL  1199      18.530 -22.900  12.460  1.00  0.00           O  
ATOM   4259  HW1 SOL  1199      18.040 -23.050  11.660  1.00  0.00           H  
ATOM   4260  HW2 SOL  1199      17.930 -22.390  13.020  1.00  0.00           H  
ATOM   4261  OW  SOL  1200      -6.430 -13.620  31.320  1.00  0.00           O  
ATOM   4262  HW1 SOL  1200      -7.190 -13.370  30.780  1.00  0.00           H  
ATOM   4263  HW2 SOL  1200      -6.290 -12.870  31.890  1.00  0.00           H  
ATOM   4264  OW  SOL  1201      22.830   1.440  -6.410  1.00  0.00           O  
ATOM   4265  HW1 SOL  1201      23.580   1.090  -6.880  1.00  0.00           H  
ATOM   4266  HW2 SOL  1201      22.300   0.680  -6.190  1.00  0.00           H  
ATOM   4267  OW  SOL  1202     -17.090 -19.420  42.670  1.00  0.00           O  
ATOM   4268  HW1 SOL  1202     -17.090 -19.920  41.850  1.00  0.00           H  
ATOM   4269  HW2 SOL  1202     -17.140 -20.090  43.360  1.00  0.00           H  
ATOM   4270  OW  SOL  1203       8.180 -11.110 -14.610  1.00  0.00           O  
ATOM   4271  HW1 SOL  1203       8.260 -11.610 -13.790  1.00  0.00           H  
ATOM   4272  HW2 SOL  1203       9.020 -11.210 -15.060  1.00  0.00           H  
ATOM   4273  OW  SOL  1204      -8.750 -29.310  25.260  1.00  0.00           O  
ATOM   4274  HW1 SOL  1204      -9.300 -28.540  25.390  1.00  0.00           H  
ATOM   4275  HW2 SOL  1204      -8.940 -29.610  24.370  1.00  0.00           H  
ATOM   4276  OW  SOL  1205      -0.030 -47.540  -2.580  1.00  0.00           O  
ATOM   4277  HW1 SOL  1205       0.580 -47.360  -1.860  1.00  0.00           H  
ATOM   4278  HW2 SOL  1205       0.300 -47.010  -3.310  1.00  0.00           H  
ATOM   4279  OW  SOL  1206     -41.070   1.080 -13.280  1.00  0.00           O  
ATOM   4280  HW1 SOL  1206     -40.610   1.920 -13.220  1.00  0.00           H  
ATOM   4281  HW2 SOL  1206     -41.400   1.050 -14.180  1.00  0.00           H  
ATOM   4282  OW  SOL  1207     -42.220  13.690  -4.410  1.00  0.00           O  
ATOM   4283  HW1 SOL  1207     -42.250  12.780  -4.090  1.00  0.00           H  
ATOM   4284  HW2 SOL  1207     -41.400  14.040  -4.060  1.00  0.00           H  
ATOM   4285  OW  SOL  1208     -10.310 -32.770  15.350  1.00  0.00           O  
ATOM   4286  HW1 SOL  1208      -9.580 -33.260  14.960  1.00  0.00           H  
ATOM   4287  HW2 SOL  1208     -10.820 -33.420  15.820  1.00  0.00           H  
ATOM   4288  OW  SOL  1209     -35.860 -24.820  23.620  1.00  0.00           O  
ATOM   4289  HW1 SOL  1209     -35.700 -23.890  23.810  1.00  0.00           H  
ATOM   4290  HW2 SOL  1209     -35.610 -24.920  22.710  1.00  0.00           H  
ATOM   4291  OW  SOL  1210      18.360  -5.390   2.010  1.00  0.00           O  
ATOM   4292  HW1 SOL  1210      17.970  -6.190   1.680  1.00  0.00           H  
ATOM   4293  HW2 SOL  1210      18.200  -4.740   1.330  1.00  0.00           H  
ATOM   4294  OW  SOL  1211     -21.750 -39.060  25.220  1.00  0.00           O  
ATOM   4295  HW1 SOL  1211     -21.950 -39.050  24.290  1.00  0.00           H  
ATOM   4296  HW2 SOL  1211     -22.120 -38.250  25.560  1.00  0.00           H  
ATOM   4297  OW  SOL  1212       6.470  18.090  -4.460  1.00  0.00           O  
ATOM   4298  HW1 SOL  1212       7.120  17.640  -3.920  1.00  0.00           H  
ATOM   4299  HW2 SOL  1212       6.880  18.900  -4.710  1.00  0.00           H  
ATOM   4300  OW  SOL  1213       6.940   0.170   3.980  1.00  0.00           O  
ATOM   4301  HW1 SOL  1213       7.580   0.820   4.270  1.00  0.00           H  
ATOM   4302  HW2 SOL  1213       6.230   0.230   4.610  1.00  0.00           H  
ATOM   4303  OW  SOL  1214       2.070   2.750   8.560  1.00  0.00           O  
ATOM   4304  HW1 SOL  1214       1.750   3.020   7.710  1.00  0.00           H  
ATOM   4305  HW2 SOL  1214       1.390   3.010   9.180  1.00  0.00           H  
ATOM   4306  OW  SOL  1215       2.910 -15.470  37.930  1.00  0.00           O  
ATOM   4307  HW1 SOL  1215       2.630 -15.250  37.040  1.00  0.00           H  
ATOM   4308  HW2 SOL  1215       3.340 -16.320  37.850  1.00  0.00           H  
ATOM   4309  OW  SOL  1216       0.100  -7.180 -15.770  1.00  0.00           O  
ATOM   4310  HW1 SOL  1216      -0.040  -8.130 -15.820  1.00  0.00           H  
ATOM   4311  HW2 SOL  1216       0.980  -7.080 -15.420  1.00  0.00           H  
ATOM   4312  OW  SOL  1217      -8.060 -51.250  14.380  1.00  0.00           O  
ATOM   4313  HW1 SOL  1217      -8.760 -51.820  14.700  1.00  0.00           H  
ATOM   4314  HW2 SOL  1217      -7.510 -51.800  13.840  1.00  0.00           H  
ATOM   4315  OW  SOL  1218     -25.590 -25.070  25.540  1.00  0.00           O  
ATOM   4316  HW1 SOL  1218     -25.090 -25.890  25.460  1.00  0.00           H  
ATOM   4317  HW2 SOL  1218     -26.500 -25.320  25.330  1.00  0.00           H  
ATOM   4318  OW  SOL  1219     -29.230 -27.220  18.920  1.00  0.00           O  
ATOM   4319  HW1 SOL  1219     -29.080 -27.730  19.720  1.00  0.00           H  
ATOM   4320  HW2 SOL  1219     -29.210 -26.310  19.230  1.00  0.00           H  
ATOM   4321  OW  SOL  1220      -0.630   5.360 -11.220  1.00  0.00           O  
ATOM   4322  HW1 SOL  1220      -0.980   4.750 -11.860  1.00  0.00           H  
ATOM   4323  HW2 SOL  1220      -1.050   6.200 -11.420  1.00  0.00           H  
ATOM   4324  OW  SOL  1221     -44.580  -0.190 -12.810  1.00  0.00           O  
ATOM   4325  HW1 SOL  1221     -43.930   0.220 -12.240  1.00  0.00           H  
ATOM   4326  HW2 SOL  1221     -44.720   0.440 -13.520  1.00  0.00           H  
ATOM   4327  OW  SOL  1222      -5.690 -41.540  16.700  1.00  0.00           O  
ATOM   4328  HW1 SOL  1222      -6.460 -41.060  16.400  1.00  0.00           H  
ATOM   4329  HW2 SOL  1222      -6.020 -42.140  17.360  1.00  0.00           H  
ATOM   4330  OW  SOL  1223      17.400  -7.760   5.040  1.00  0.00           O  
ATOM   4331  HW1 SOL  1223      18.210  -8.260   4.900  1.00  0.00           H  
ATOM   4332  HW2 SOL  1223      17.650  -6.840   4.960  1.00  0.00           H  
ATOM   4333  OW  SOL  1224      -8.860 -42.840  20.820  1.00  0.00           O  
ATOM   4334  HW1 SOL  1224      -9.690 -42.870  20.350  1.00  0.00           H  
ATOM   4335  HW2 SOL  1224      -8.620 -41.910  20.850  1.00  0.00           H  
ATOM   4336  OW  SOL  1225     -43.270  -3.980 -11.870  1.00  0.00           O  
ATOM   4337  HW1 SOL  1225     -42.760  -3.360 -11.350  1.00  0.00           H  
ATOM   4338  HW2 SOL  1225     -42.660  -4.690 -12.060  1.00  0.00           H  
ATOM   4339  OW  SOL  1226      16.320  11.050   8.990  1.00  0.00           O  
ATOM   4340  HW1 SOL  1226      15.570  11.400   8.500  1.00  0.00           H  
ATOM   4341  HW2 SOL  1226      16.530  11.750   9.620  1.00  0.00           H  
ATOM   4342  OW  SOL  1227      -0.650   0.730 -19.890  1.00  0.00           O  
ATOM   4343  HW1 SOL  1227      -1.100   0.010 -20.330  1.00  0.00           H  
ATOM   4344  HW2 SOL  1227      -0.890   1.510 -20.390  1.00  0.00           H  
ATOM   4345  OW  SOL  1228      21.380   6.450  -5.620  1.00  0.00           O  
ATOM   4346  HW1 SOL  1228      22.200   6.030  -5.360  1.00  0.00           H  
ATOM   4347  HW2 SOL  1228      21.620   7.000  -6.360  1.00  0.00           H  
ATOM   4348  OW  SOL  1229      17.290  -9.860  -2.710  1.00  0.00           O  
ATOM   4349  HW1 SOL  1229      17.290  -9.730  -3.660  1.00  0.00           H  
ATOM   4350  HW2 SOL  1229      17.430  -8.970  -2.360  1.00  0.00           H  
ATOM   4351  OW  SOL  1230     -14.470 -28.310  21.310  1.00  0.00           O  
ATOM   4352  HW1 SOL  1230     -14.940 -29.110  21.540  1.00  0.00           H  
ATOM   4353  HW2 SOL  1230     -14.360 -28.380  20.360  1.00  0.00           H  
ATOM   4354  OW  SOL  1231     -31.950  -5.530  17.530  1.00  0.00           O  
ATOM   4355  HW1 SOL  1231     -32.350  -6.410  17.570  1.00  0.00           H  
ATOM   4356  HW2 SOL  1231     -32.420  -5.090  16.830  1.00  0.00           H  
ATOM   4357  OW  SOL  1232     -16.590 -26.580  33.190  1.00  0.00           O  
ATOM   4358  HW1 SOL  1232     -16.950 -27.090  32.460  1.00  0.00           H  
ATOM   4359  HW2 SOL  1232     -17.180 -26.730  33.920  1.00  0.00           H  
ATOM   4360  OW  SOL  1233     -13.770 -17.930  38.570  1.00  0.00           O  
ATOM   4361  HW1 SOL  1233     -14.650 -17.850  38.200  1.00  0.00           H  
ATOM   4362  HW2 SOL  1233     -13.300 -17.140  38.270  1.00  0.00           H  
ATOM   4363  OW  SOL  1234     -14.000 -36.250  16.200  1.00  0.00           O  
ATOM   4364  HW1 SOL  1234     -14.410 -36.780  15.530  1.00  0.00           H  
ATOM   4365  HW2 SOL  1234     -14.420 -36.530  17.020  1.00  0.00           H  
ATOM   4366  OW  SOL  1235     -23.560 -48.920   3.560  1.00  0.00           O  
ATOM   4367  HW1 SOL  1235     -24.140 -49.610   3.900  1.00  0.00           H  
ATOM   4368  HW2 SOL  1235     -23.210 -49.300   2.750  1.00  0.00           H  
ATOM   4369  OW  SOL  1236       2.530   4.070 -20.440  1.00  0.00           O  
ATOM   4370  HW1 SOL  1236       1.900   4.480 -21.040  1.00  0.00           H  
ATOM   4371  HW2 SOL  1236       2.380   3.130 -20.540  1.00  0.00           H  
ATOM   4372  OW  SOL  1237     -12.840  -3.710  31.610  1.00  0.00           O  
ATOM   4373  HW1 SOL  1237     -11.940  -3.380  31.590  1.00  0.00           H  
ATOM   4374  HW2 SOL  1237     -13.160  -3.450  32.470  1.00  0.00           H  
ATOM   4375  OW  SOL  1238     -25.920 -18.130  12.610  1.00  0.00           O  
ATOM   4376  HW1 SOL  1238     -26.700 -18.020  12.070  1.00  0.00           H  
ATOM   4377  HW2 SOL  1238     -26.250 -18.310  13.490  1.00  0.00           H  
ATOM   4378  OW  SOL  1239     -47.160   5.860  -3.360  1.00  0.00           O  
ATOM   4379  HW1 SOL  1239     -46.230   5.620  -3.270  1.00  0.00           H  
ATOM   4380  HW2 SOL  1239     -47.500   5.870  -2.460  1.00  0.00           H  
ATOM   4381  OW  SOL  1240      -0.680 -35.090  33.450  1.00  0.00           O  
ATOM   4382  HW1 SOL  1240      -1.520 -34.870  33.050  1.00  0.00           H  
ATOM   4383  HW2 SOL  1240      -0.210 -35.600  32.790  1.00  0.00           H  
ATOM   4384  OW  SOL  1241      -8.270 -30.780  35.120  1.00  0.00           O  
ATOM   4385  HW1 SOL  1241      -8.020 -31.010  34.230  1.00  0.00           H  
ATOM   4386  HW2 SOL  1241      -8.000 -29.860  35.200  1.00  0.00           H  
ATOM   4387  OW  SOL  1242      -1.970   9.120 -21.100  1.00  0.00           O  
ATOM   4388  HW1 SOL  1242      -2.170   9.080 -20.160  1.00  0.00           H  
ATOM   4389  HW2 SOL  1242      -1.520   9.960 -21.220  1.00  0.00           H  
ATOM   4390  OW  SOL  1243       2.700   9.490   2.370  1.00  0.00           O  
ATOM   4391  HW1 SOL  1243       3.460   9.190   1.860  1.00  0.00           H  
ATOM   4392  HW2 SOL  1243       2.640   8.850   3.080  1.00  0.00           H  
ATOM   4393  OW  SOL  1244       2.820   5.590 -14.860  1.00  0.00           O  
ATOM   4394  HW1 SOL  1244       3.170   4.930 -14.260  1.00  0.00           H  
ATOM   4395  HW2 SOL  1244       3.070   5.280 -15.730  1.00  0.00           H  
ATOM   4396  OW  SOL  1245       7.230   7.740  -6.530  1.00  0.00           O  
ATOM   4397  HW1 SOL  1245       6.490   7.200  -6.270  1.00  0.00           H  
ATOM   4398  HW2 SOL  1245       7.040   7.980  -7.440  1.00  0.00           H  
ATOM   4399  OW  SOL  1246      13.530  -8.550  -4.160  1.00  0.00           O  
ATOM   4400  HW1 SOL  1246      14.060  -9.340  -4.220  1.00  0.00           H  
ATOM   4401  HW2 SOL  1246      13.880  -7.980  -4.840  1.00  0.00           H  
ATOM   4402  OW  SOL  1247      -3.880 -52.500 -13.410  1.00  0.00           O  
ATOM   4403  HW1 SOL  1247      -4.590 -52.010 -12.990  1.00  0.00           H  
ATOM   4404  HW2 SOL  1247      -3.960 -53.390 -13.060  1.00  0.00           H  
ATOM   4405  OW  SOL  1248      -8.640 -30.560  20.900  1.00  0.00           O  
ATOM   4406  HW1 SOL  1248      -9.100 -30.540  20.060  1.00  0.00           H  
ATOM   4407  HW2 SOL  1248      -8.970 -29.790  21.380  1.00  0.00           H  
ATOM   4408  OW  SOL  1249     -23.750 -26.970  15.630  1.00  0.00           O  
ATOM   4409  HW1 SOL  1249     -24.190 -27.100  16.470  1.00  0.00           H  
ATOM   4410  HW2 SOL  1249     -24.110 -27.650  15.070  1.00  0.00           H  
ATOM   4411  OW  SOL  1250     -10.740 -20.720  45.190  1.00  0.00           O  
ATOM   4412  HW1 SOL  1250     -11.370 -20.480  45.860  1.00  0.00           H  
ATOM   4413  HW2 SOL  1250     -11.090 -20.360  44.380  1.00  0.00           H  
ATOM   4414  OW  SOL  1251      24.300   2.090  -3.900  1.00  0.00           O  
ATOM   4415  HW1 SOL  1251      23.530   2.120  -4.460  1.00  0.00           H  
ATOM   4416  HW2 SOL  1251      24.990   2.540  -4.380  1.00  0.00           H  
ATOM   4417  OW  SOL  1252     -38.650  -0.330  -6.560  1.00  0.00           O  
ATOM   4418  HW1 SOL  1252     -39.100   0.340  -7.090  1.00  0.00           H  
ATOM   4419  HW2 SOL  1252     -37.910  -0.610  -7.100  1.00  0.00           H  
ATOM   4420  OW  SOL  1253       3.520 -50.510  -6.990  1.00  0.00           O  
ATOM   4421  HW1 SOL  1253       3.690 -49.680  -6.530  1.00  0.00           H  
ATOM   4422  HW2 SOL  1253       2.730 -50.860  -6.560  1.00  0.00           H  
ATOM   4423  OW  SOL  1254     -18.690 -17.390  41.500  1.00  0.00           O  
ATOM   4424  HW1 SOL  1254     -18.100 -17.940  42.030  1.00  0.00           H  
ATOM   4425  HW2 SOL  1254     -19.270 -16.990  42.150  1.00  0.00           H  
ATOM   4426  OW  SOL  1255      19.200 -16.960  -9.300  1.00  0.00           O  
ATOM   4427  HW1 SOL  1255      19.560 -17.700  -8.830  1.00  0.00           H  
ATOM   4428  HW2 SOL  1255      18.940 -17.310 -10.150  1.00  0.00           H  
ATOM   4429  OW  SOL  1256      15.950 -13.620  -4.110  1.00  0.00           O  
ATOM   4430  HW1 SOL  1256      15.780 -13.950  -4.980  1.00  0.00           H  
ATOM   4431  HW2 SOL  1256      16.710 -14.130  -3.800  1.00  0.00           H  
ATOM   4432  OW  SOL  1257     -24.220 -35.120  30.380  1.00  0.00           O  
ATOM   4433  HW1 SOL  1257     -25.030 -34.760  30.010  1.00  0.00           H  
ATOM   4434  HW2 SOL  1257     -24.340 -35.060  31.330  1.00  0.00           H  
ATOM   4435  OW  SOL  1258      19.720  -0.250  -8.320  1.00  0.00           O  
ATOM   4436  HW1 SOL  1258      19.200  -0.540  -9.060  1.00  0.00           H  
ATOM   4437  HW2 SOL  1258      19.370   0.610  -8.110  1.00  0.00           H  
ATOM   4438  OW  SOL  1259       6.030   1.390 -19.920  1.00  0.00           O  
ATOM   4439  HW1 SOL  1259       6.350   0.620 -19.450  1.00  0.00           H  
ATOM   4440  HW2 SOL  1259       5.200   1.610 -19.490  1.00  0.00           H  
ATOM   4441  OW  SOL  1260      -0.070 -38.320  23.720  1.00  0.00           O  
ATOM   4442  HW1 SOL  1260      -1.010 -38.430  23.930  1.00  0.00           H  
ATOM   4443  HW2 SOL  1260       0.130 -37.430  24.000  1.00  0.00           H  
ATOM   4444  OW  SOL  1261      18.160 -15.280  -3.470  1.00  0.00           O  
ATOM   4445  HW1 SOL  1261      18.230 -15.550  -4.390  1.00  0.00           H  
ATOM   4446  HW2 SOL  1261      18.470 -16.050  -2.980  1.00  0.00           H  
ATOM   4447  OW  SOL  1262     -33.300   9.360 -11.180  1.00  0.00           O  
ATOM   4448  HW1 SOL  1262     -32.820   8.680 -11.650  1.00  0.00           H  
ATOM   4449  HW2 SOL  1262     -33.460   8.990 -10.320  1.00  0.00           H  
ATOM   4450  OW  SOL  1263     -19.500 -32.680  36.640  1.00  0.00           O  
ATOM   4451  HW1 SOL  1263     -20.090 -31.930  36.520  1.00  0.00           H  
ATOM   4452  HW2 SOL  1263     -18.730 -32.470  36.110  1.00  0.00           H  
ATOM   4453  OW  SOL  1264     -14.490 -21.530  40.490  1.00  0.00           O  
ATOM   4454  HW1 SOL  1264     -14.190 -22.420  40.640  1.00  0.00           H  
ATOM   4455  HW2 SOL  1264     -14.030 -21.240  39.710  1.00  0.00           H  
ATOM   4456  OW  SOL  1265      -2.080  15.370 -11.930  1.00  0.00           O  
ATOM   4457  HW1 SOL  1265      -1.700  16.200 -12.220  1.00  0.00           H  
ATOM   4458  HW2 SOL  1265      -2.290  15.520 -11.010  1.00  0.00           H  
ATOM   4459  OW  SOL  1266     -47.240   1.070 -10.470  1.00  0.00           O  
ATOM   4460  HW1 SOL  1266     -47.570   0.980  -9.560  1.00  0.00           H  
ATOM   4461  HW2 SOL  1266     -46.450   1.600 -10.380  1.00  0.00           H  
ATOM   4462  OW  SOL  1267      11.060  -9.180  -5.240  1.00  0.00           O  
ATOM   4463  HW1 SOL  1267      11.760  -8.800  -4.710  1.00  0.00           H  
ATOM   4464  HW2 SOL  1267      11.420  -9.220  -6.130  1.00  0.00           H  
ATOM   4465  OW  SOL  1268     -15.960 -31.510  39.740  1.00  0.00           O  
ATOM   4466  HW1 SOL  1268     -16.640 -30.850  39.880  1.00  0.00           H  
ATOM   4467  HW2 SOL  1268     -16.160 -31.890  38.890  1.00  0.00           H  
ATOM   4468  OW  SOL  1269     -18.240 -14.760  40.730  1.00  0.00           O  
ATOM   4469  HW1 SOL  1269     -18.270 -14.330  41.590  1.00  0.00           H  
ATOM   4470  HW2 SOL  1269     -18.440 -15.680  40.920  1.00  0.00           H  
ATOM   4471  OW  SOL  1270      17.020  -2.370  -8.270  1.00  0.00           O  
ATOM   4472  HW1 SOL  1270      16.700  -3.080  -8.820  1.00  0.00           H  
ATOM   4473  HW2 SOL  1270      17.220  -1.660  -8.890  1.00  0.00           H  
ATOM   4474  OW  SOL  1271     -23.890 -27.150  28.540  1.00  0.00           O  
ATOM   4475  HW1 SOL  1271     -24.130 -26.220  28.630  1.00  0.00           H  
ATOM   4476  HW2 SOL  1271     -23.860 -27.290  27.600  1.00  0.00           H  
ATOM   4477  OW  SOL  1272      24.410 -17.500  13.310  1.00  0.00           O  
ATOM   4478  HW1 SOL  1272      23.780 -18.110  13.710  1.00  0.00           H  
ATOM   4479  HW2 SOL  1272      23.950 -17.170  12.550  1.00  0.00           H  
ATOM   4480  OW  SOL  1273     -28.640 -17.060  34.070  1.00  0.00           O  
ATOM   4481  HW1 SOL  1273     -28.580 -16.270  33.550  1.00  0.00           H  
ATOM   4482  HW2 SOL  1273     -29.250 -16.830  34.780  1.00  0.00           H  
ATOM   4483  OW  SOL  1274     -20.850 -27.750  36.530  1.00  0.00           O  
ATOM   4484  HW1 SOL  1274     -20.630 -27.530  37.430  1.00  0.00           H  
ATOM   4485  HW2 SOL  1274     -21.800 -27.640  36.480  1.00  0.00           H  
ATOM   4486  OW  SOL  1275     -41.970 -21.680  28.640  1.00  0.00           O  
ATOM   4487  HW1 SOL  1275     -42.120 -22.420  28.050  1.00  0.00           H  
ATOM   4488  HW2 SOL  1275     -41.020 -21.660  28.750  1.00  0.00           H  
ATOM   4489  OW  SOL  1276       2.870   3.570  -9.790  1.00  0.00           O  
ATOM   4490  HW1 SOL  1276       2.980   4.510  -9.620  1.00  0.00           H  
ATOM   4491  HW2 SOL  1276       2.280   3.270  -9.080  1.00  0.00           H  
ATOM   4492  OW  SOL  1277      16.150   0.990  -9.360  1.00  0.00           O  
ATOM   4493  HW1 SOL  1277      16.730   0.420  -9.880  1.00  0.00           H  
ATOM   4494  HW2 SOL  1277      16.740   1.480  -8.800  1.00  0.00           H  
ATOM   4495  OW  SOL  1278     -30.770 -29.070  11.280  1.00  0.00           O  
ATOM   4496  HW1 SOL  1278     -30.470 -29.440  10.450  1.00  0.00           H  
ATOM   4497  HW2 SOL  1278     -30.200 -29.480  11.940  1.00  0.00           H  
ATOM   4498  OW  SOL  1279      10.760 -49.500  -2.210  1.00  0.00           O  
ATOM   4499  HW1 SOL  1279      11.680 -49.640  -1.990  1.00  0.00           H  
ATOM   4500  HW2 SOL  1279      10.370 -50.360  -2.180  1.00  0.00           H  
ATOM   4501  OW  SOL  1280     -21.780 -16.030  36.590  1.00  0.00           O  
ATOM   4502  HW1 SOL  1280     -22.030 -15.130  36.390  1.00  0.00           H  
ATOM   4503  HW2 SOL  1280     -22.240 -16.240  37.400  1.00  0.00           H  
ATOM   4504  OW  SOL  1281       9.070  17.500   3.500  1.00  0.00           O  
ATOM   4505  HW1 SOL  1281       8.910  16.560   3.580  1.00  0.00           H  
ATOM   4506  HW2 SOL  1281       9.790  17.560   2.880  1.00  0.00           H  
ATOM   4507  OW  SOL  1282     -28.340 -13.750  26.940  1.00  0.00           O  
ATOM   4508  HW1 SOL  1282     -28.020 -14.020  27.800  1.00  0.00           H  
ATOM   4509  HW2 SOL  1282     -27.690 -13.140  26.610  1.00  0.00           H  
ATOM   4510  OW  SOL  1283      -3.520  -8.680 -11.060  1.00  0.00           O  
ATOM   4511  HW1 SOL  1283      -3.780  -7.860 -10.610  1.00  0.00           H  
ATOM   4512  HW2 SOL  1283      -2.710  -8.940 -10.630  1.00  0.00           H  
ATOM   4513  OW  SOL  1284     -44.500   9.440   3.030  1.00  0.00           O  
ATOM   4514  HW1 SOL  1284     -43.660   9.880   3.190  1.00  0.00           H  
ATOM   4515  HW2 SOL  1284     -44.960  10.030   2.430  1.00  0.00           H  
ATOM   4516  OW  SOL  1285     -15.730 -16.870  24.210  1.00  0.00           O  
ATOM   4517  HW1 SOL  1285     -16.320 -17.390  23.660  1.00  0.00           H  
ATOM   4518  HW2 SOL  1285     -16.160 -16.820  25.060  1.00  0.00           H  
ATOM   4519  OW  SOL  1286      18.870  -2.820  -4.600  1.00  0.00           O  
ATOM   4520  HW1 SOL  1286      19.210  -2.850  -5.490  1.00  0.00           H  
ATOM   4521  HW2 SOL  1286      18.160  -3.460  -4.570  1.00  0.00           H  
ATOM   4522  OW  SOL  1287      13.780   6.100  -4.380  1.00  0.00           O  
ATOM   4523  HW1 SOL  1287      13.620   6.760  -3.710  1.00  0.00           H  
ATOM   4524  HW2 SOL  1287      14.290   5.420  -3.920  1.00  0.00           H  
ATOM   4525  OW  SOL  1288     -28.050 -14.950  32.370  1.00  0.00           O  
ATOM   4526  HW1 SOL  1288     -27.810 -14.030  32.380  1.00  0.00           H  
ATOM   4527  HW2 SOL  1288     -27.350 -15.380  31.890  1.00  0.00           H  
ATOM   4528  OW  SOL  1289      -8.120 -34.310  34.400  1.00  0.00           O  
ATOM   4529  HW1 SOL  1289      -9.060 -34.380  34.200  1.00  0.00           H  
ATOM   4530  HW2 SOL  1289      -7.720 -34.050  33.560  1.00  0.00           H  
ATOM   4531  OW  SOL  1290       0.110 -16.390 -24.850  1.00  0.00           O  
ATOM   4532  HW1 SOL  1290      -0.140 -16.430 -25.770  1.00  0.00           H  
ATOM   4533  HW2 SOL  1290      -0.720 -16.450 -24.370  1.00  0.00           H  
ATOM   4534  OW  SOL  1291      10.830 -14.970  -5.370  1.00  0.00           O  
ATOM   4535  HW1 SOL  1291      10.830 -14.190  -5.910  1.00  0.00           H  
ATOM   4536  HW2 SOL  1291      10.240 -15.570  -5.850  1.00  0.00           H  
ATOM   4537  OW  SOL  1292     -43.850  -2.490 -14.080  1.00  0.00           O  
ATOM   4538  HW1 SOL  1292     -43.600  -3.050 -13.350  1.00  0.00           H  
ATOM   4539  HW2 SOL  1292     -44.160  -1.680 -13.680  1.00  0.00           H  
ATOM   4540  OW  SOL  1293     -21.420 -21.220  39.220  1.00  0.00           O  
ATOM   4541  HW1 SOL  1293     -20.750 -21.640  38.670  1.00  0.00           H  
ATOM   4542  HW2 SOL  1293     -20.930 -20.640  39.790  1.00  0.00           H  
ATOM   4543  OW  SOL  1294     -12.390 -30.450  17.740  1.00  0.00           O  
ATOM   4544  HW1 SOL  1294     -13.000 -29.820  18.110  1.00  0.00           H  
ATOM   4545  HW2 SOL  1294     -12.370 -30.230  16.810  1.00  0.00           H  
ATOM   4546  OW  SOL  1295      -6.490 -36.850  25.370  1.00  0.00           O  
ATOM   4547  HW1 SOL  1295      -5.960 -37.380  24.770  1.00  0.00           H  
ATOM   4548  HW2 SOL  1295      -6.140 -35.960  25.280  1.00  0.00           H  
ATOM   4549  OW  SOL  1296       3.730   4.770   0.060  1.00  0.00           O  
ATOM   4550  HW1 SOL  1296       4.650   4.900  -0.190  1.00  0.00           H  
ATOM   4551  HW2 SOL  1296       3.670   3.830   0.260  1.00  0.00           H  
ATOM   4552  OW  SOL  1297     -12.920  -7.770  36.730  1.00  0.00           O  
ATOM   4553  HW1 SOL  1297     -13.420  -8.570  36.910  1.00  0.00           H  
ATOM   4554  HW2 SOL  1297     -12.220  -7.770  37.390  1.00  0.00           H  
ATOM   4555  OW  SOL  1298      21.840   2.270 -10.830  1.00  0.00           O  
ATOM   4556  HW1 SOL  1298      22.670   2.130 -11.280  1.00  0.00           H  
ATOM   4557  HW2 SOL  1298      21.500   3.080 -11.200  1.00  0.00           H  
ATOM   4558  OW  SOL  1299      24.700 -13.380 -15.050  1.00  0.00           O  
ATOM   4559  HW1 SOL  1299      23.870 -13.800 -14.860  1.00  0.00           H  
ATOM   4560  HW2 SOL  1299      25.340 -13.820 -14.500  1.00  0.00           H  
ATOM   4561  OW  SOL  1300      -3.830 -28.810  24.420  1.00  0.00           O  
ATOM   4562  HW1 SOL  1300      -3.390 -29.510  24.910  1.00  0.00           H  
ATOM   4563  HW2 SOL  1300      -4.640 -28.640  24.900  1.00  0.00           H  
ATOM   4564  OW  SOL  1301      19.570  12.800  -4.180  1.00  0.00           O  
ATOM   4565  HW1 SOL  1301      18.830  12.930  -4.780  1.00  0.00           H  
ATOM   4566  HW2 SOL  1301      19.340  13.320  -3.410  1.00  0.00           H  
ATOM   4567  OW  SOL  1302     -17.940  -8.880  24.840  1.00  0.00           O  
ATOM   4568  HW1 SOL  1302     -18.590  -8.200  24.960  1.00  0.00           H  
ATOM   4569  HW2 SOL  1302     -17.130  -8.500  25.170  1.00  0.00           H  
ATOM   4570  OW  SOL  1303     -33.930 -21.900  33.290  1.00  0.00           O  
ATOM   4571  HW1 SOL  1303     -34.710 -21.350  33.220  1.00  0.00           H  
ATOM   4572  HW2 SOL  1303     -34.170 -22.540  33.970  1.00  0.00           H  
ATOM   4573  OW  SOL  1304     -26.600  -9.770  28.350  1.00  0.00           O  
ATOM   4574  HW1 SOL  1304     -27.090  -9.450  29.100  1.00  0.00           H  
ATOM   4575  HW2 SOL  1304     -25.700  -9.450  28.490  1.00  0.00           H  
ATOM   4576  OW  SOL  1305     -17.430 -19.890  37.260  1.00  0.00           O  
ATOM   4577  HW1 SOL  1305     -17.870 -19.480  36.520  1.00  0.00           H  
ATOM   4578  HW2 SOL  1305     -17.030 -19.160  37.750  1.00  0.00           H  
ATOM   4579  OW  SOL  1306      -8.150 -26.960  29.820  1.00  0.00           O  
ATOM   4580  HW1 SOL  1306      -9.040 -26.610  29.860  1.00  0.00           H  
ATOM   4581  HW2 SOL  1306      -7.690 -26.560  30.550  1.00  0.00           H  
ATOM   4582  OW  SOL  1307     -11.890   2.020 -23.630  1.00  0.00           O  
ATOM   4583  HW1 SOL  1307     -12.080   1.130 -23.330  1.00  0.00           H  
ATOM   4584  HW2 SOL  1307     -10.990   1.980 -23.950  1.00  0.00           H  
ATOM   4585  OW  SOL  1308     -14.720 -27.450  37.200  1.00  0.00           O  
ATOM   4586  HW1 SOL  1308     -15.120 -26.580  37.130  1.00  0.00           H  
ATOM   4587  HW2 SOL  1308     -14.560 -27.580  38.130  1.00  0.00           H  
ATOM   4588  OW  SOL  1309       7.370  15.690  12.030  1.00  0.00           O  
ATOM   4589  HW1 SOL  1309       6.780  15.020  12.370  1.00  0.00           H  
ATOM   4590  HW2 SOL  1309       7.110  15.810  11.120  1.00  0.00           H  
ATOM   4591  OW  SOL  1310     -12.460 -33.900  39.420  1.00  0.00           O  
ATOM   4592  HW1 SOL  1310     -11.800 -33.260  39.160  1.00  0.00           H  
ATOM   4593  HW2 SOL  1310     -12.050 -34.430  40.090  1.00  0.00           H  
ATOM   4594  OW  SOL  1311       5.550 -38.170  26.590  1.00  0.00           O  
ATOM   4595  HW1 SOL  1311       5.710 -38.780  25.860  1.00  0.00           H  
ATOM   4596  HW2 SOL  1311       6.100 -38.500  27.300  1.00  0.00           H  
ATOM   4597  OW  SOL  1312      12.790   5.320  16.750  1.00  0.00           O  
ATOM   4598  HW1 SOL  1312      12.410   4.570  16.290  1.00  0.00           H  
ATOM   4599  HW2 SOL  1312      13.690   5.380  16.410  1.00  0.00           H  
ATOM   4600  OW  SOL  1313     -30.910  -8.690 -28.000  1.00  0.00           O  
ATOM   4601  HW1 SOL  1313     -31.790  -8.300 -28.040  1.00  0.00           H  
ATOM   4602  HW2 SOL  1313     -30.570  -8.410 -27.150  1.00  0.00           H  
ATOM   4603  OW  SOL  1314     -26.900 -21.320  25.390  1.00  0.00           O  
ATOM   4604  HW1 SOL  1314     -26.300 -21.830  24.850  1.00  0.00           H  
ATOM   4605  HW2 SOL  1314     -26.330 -20.740  25.890  1.00  0.00           H  
ATOM   4606  OW  SOL  1315      15.250   1.860  -2.540  1.00  0.00           O  
ATOM   4607  HW1 SOL  1315      15.680   1.200  -2.000  1.00  0.00           H  
ATOM   4608  HW2 SOL  1315      15.210   1.470  -3.410  1.00  0.00           H  
ATOM   4609  OW  SOL  1316     -20.450 -27.450  30.890  1.00  0.00           O  
ATOM   4610  HW1 SOL  1316     -21.130 -28.100  30.750  1.00  0.00           H  
ATOM   4611  HW2 SOL  1316     -20.260 -27.100  30.020  1.00  0.00           H  
ATOM   4612  OW  SOL  1317      13.670   3.590   7.940  1.00  0.00           O  
ATOM   4613  HW1 SOL  1317      13.670   2.720   8.350  1.00  0.00           H  
ATOM   4614  HW2 SOL  1317      14.010   4.170   8.630  1.00  0.00           H  
ATOM   4615  OW  SOL  1318     -20.540 -12.500  22.170  1.00  0.00           O  
ATOM   4616  HW1 SOL  1318     -21.020 -12.950  22.860  1.00  0.00           H  
ATOM   4617  HW2 SOL  1318     -19.620 -12.700  22.340  1.00  0.00           H  
ATOM   4618  OW  SOL  1319     -10.150 -27.420  43.360  1.00  0.00           O  
ATOM   4619  HW1 SOL  1319      -9.200 -27.570  43.390  1.00  0.00           H  
ATOM   4620  HW2 SOL  1319     -10.310 -27.020  42.500  1.00  0.00           H  
ATOM   4621  OW  SOL  1320      16.650   4.960 -10.750  1.00  0.00           O  
ATOM   4622  HW1 SOL  1320      16.930   4.160 -11.170  1.00  0.00           H  
ATOM   4623  HW2 SOL  1320      15.870   5.230 -11.230  1.00  0.00           H  
ATOM   4624  OW  SOL  1321     -24.760 -19.150  33.010  1.00  0.00           O  
ATOM   4625  HW1 SOL  1321     -25.350 -19.080  32.260  1.00  0.00           H  
ATOM   4626  HW2 SOL  1321     -23.980 -18.650  32.740  1.00  0.00           H  
ATOM   4627  OW  SOL  1322     -42.210   3.460   4.740  1.00  0.00           O  
ATOM   4628  HW1 SOL  1322     -43.000   3.690   5.220  1.00  0.00           H  
ATOM   4629  HW2 SOL  1322     -41.800   2.770   5.280  1.00  0.00           H  
ATOM   4630  OW  SOL  1323     -35.110 -18.660  35.400  1.00  0.00           O  
ATOM   4631  HW1 SOL  1323     -34.260 -18.850  35.000  1.00  0.00           H  
ATOM   4632  HW2 SOL  1323     -35.110 -19.100  36.240  1.00  0.00           H  
ATOM   4633  OW  SOL  1324     -13.710 -41.630  16.530  1.00  0.00           O  
ATOM   4634  HW1 SOL  1324     -13.380 -41.430  15.640  1.00  0.00           H  
ATOM   4635  HW2 SOL  1324     -13.100 -41.180  17.110  1.00  0.00           H  
ATOM   4636  OW  SOL  1325      -1.050   5.310   1.620  1.00  0.00           O  
ATOM   4637  HW1 SOL  1325      -0.790   6.190   1.930  1.00  0.00           H  
ATOM   4638  HW2 SOL  1325      -1.700   5.020   2.270  1.00  0.00           H  
ATOM   4639  OW  SOL  1326       3.980 -27.290  15.460  1.00  0.00           O  
ATOM   4640  HW1 SOL  1326       4.200 -26.460  15.890  1.00  0.00           H  
ATOM   4641  HW2 SOL  1326       3.030 -27.360  15.520  1.00  0.00           H  
ATOM   4642  OW  SOL  1327       8.330  -2.150  -7.410  1.00  0.00           O  
ATOM   4643  HW1 SOL  1327       7.400  -2.100  -7.640  1.00  0.00           H  
ATOM   4644  HW2 SOL  1327       8.690  -1.320  -7.730  1.00  0.00           H  
ATOM   4645  OW  SOL  1328      -5.680 -29.370  41.140  1.00  0.00           O  
ATOM   4646  HW1 SOL  1328      -4.770 -29.670  41.180  1.00  0.00           H  
ATOM   4647  HW2 SOL  1328      -5.760 -29.040  40.250  1.00  0.00           H  
ATOM   4648  OW  SOL  1329       0.800  10.730   7.620  1.00  0.00           O  
ATOM   4649  HW1 SOL  1329      -0.040  10.830   8.070  1.00  0.00           H  
ATOM   4650  HW2 SOL  1329       0.650  10.020   7.010  1.00  0.00           H  
ATOM   4651  OW  SOL  1330     -44.630  -4.500 -15.770  1.00  0.00           O  
ATOM   4652  HW1 SOL  1330     -44.370  -3.810 -15.150  1.00  0.00           H  
ATOM   4653  HW2 SOL  1330     -45.570  -4.440 -15.840  1.00  0.00           H  
ATOM   4654  OW  SOL  1331     -42.870  -2.200  -7.360  1.00  0.00           O  
ATOM   4655  HW1 SOL  1331     -42.460  -1.510  -7.890  1.00  0.00           H  
ATOM   4656  HW2 SOL  1331     -43.790  -2.180  -7.620  1.00  0.00           H  
ATOM   4657  OW  SOL  1332      12.900   2.770   3.770  1.00  0.00           O  
ATOM   4658  HW1 SOL  1332      13.360   2.740   2.920  1.00  0.00           H  
ATOM   4659  HW2 SOL  1332      12.450   3.610   3.760  1.00  0.00           H  
ATOM   4660  OW  SOL  1333      24.110  -2.350  -7.670  1.00  0.00           O  
ATOM   4661  HW1 SOL  1333      23.230  -2.440  -8.030  1.00  0.00           H  
ATOM   4662  HW2 SOL  1333      24.250  -3.160  -7.170  1.00  0.00           H  
ATOM   4663  OW  SOL  1334     -15.060 -17.430  48.350  1.00  0.00           O  
ATOM   4664  HW1 SOL  1334     -14.230 -17.110  48.020  1.00  0.00           H  
ATOM   4665  HW2 SOL  1334     -15.530 -17.740  47.570  1.00  0.00           H  
ATOM   4666  OW  SOL  1335     -26.740 -34.410  29.490  1.00  0.00           O  
ATOM   4667  HW1 SOL  1335     -27.070 -35.260  29.220  1.00  0.00           H  
ATOM   4668  HW2 SOL  1335     -27.330 -34.130  30.190  1.00  0.00           H  
ATOM   4669  OW  SOL  1336      -4.730  17.690 -10.210  1.00  0.00           O  
ATOM   4670  HW1 SOL  1336      -4.030  17.120  -9.910  1.00  0.00           H  
ATOM   4671  HW2 SOL  1336      -4.550  17.830 -11.140  1.00  0.00           H  
ATOM   4672  OW  SOL  1337     -21.020 -23.060  21.670  1.00  0.00           O  
ATOM   4673  HW1 SOL  1337     -20.520 -23.580  21.040  1.00  0.00           H  
ATOM   4674  HW2 SOL  1337     -21.900 -23.020  21.310  1.00  0.00           H  
ATOM   4675  OW  SOL  1338       1.310  12.660  -8.320  1.00  0.00           O  
ATOM   4676  HW1 SOL  1338       1.010  11.800  -8.060  1.00  0.00           H  
ATOM   4677  HW2 SOL  1338       0.520  13.210  -8.340  1.00  0.00           H  
ATOM   4678  OW  SOL  1339     -27.360 -14.320  29.380  1.00  0.00           O  
ATOM   4679  HW1 SOL  1339     -27.260 -13.550  29.960  1.00  0.00           H  
ATOM   4680  HW2 SOL  1339     -26.790 -14.980  29.770  1.00  0.00           H  
ATOM   4681  OW  SOL  1340      -2.630  -4.720 -11.640  1.00  0.00           O  
ATOM   4682  HW1 SOL  1340      -2.320  -3.870 -11.340  1.00  0.00           H  
ATOM   4683  HW2 SOL  1340      -1.860  -5.130 -12.020  1.00  0.00           H  
ATOM   4684  OW  SOL  1341      -7.750 -33.010  26.940  1.00  0.00           O  
ATOM   4685  HW1 SOL  1341      -8.190 -32.250  27.310  1.00  0.00           H  
ATOM   4686  HW2 SOL  1341      -7.520 -32.760  26.040  1.00  0.00           H  
ATOM   4687  OW  SOL  1342       6.680   8.570  -1.120  1.00  0.00           O  
ATOM   4688  HW1 SOL  1342       6.770   8.880  -2.020  1.00  0.00           H  
ATOM   4689  HW2 SOL  1342       7.310   9.110  -0.620  1.00  0.00           H  
ATOM   4690  OW  SOL  1343     -42.900  -7.860 -10.930  1.00  0.00           O  
ATOM   4691  HW1 SOL  1343     -43.380  -8.630 -11.200  1.00  0.00           H  
ATOM   4692  HW2 SOL  1343     -43.170  -7.720 -10.020  1.00  0.00           H  
ATOM   4693  OW  SOL  1344      10.120  -3.460 -20.400  1.00  0.00           O  
ATOM   4694  HW1 SOL  1344      10.480  -3.270 -21.260  1.00  0.00           H  
ATOM   4695  HW2 SOL  1344       9.670  -4.300 -20.500  1.00  0.00           H  
ATOM   4696  OW  SOL  1345     -35.440   6.240 -12.780  1.00  0.00           O  
ATOM   4697  HW1 SOL  1345     -36.230   5.780 -13.080  1.00  0.00           H  
ATOM   4698  HW2 SOL  1345     -35.740   6.770 -12.050  1.00  0.00           H  
ATOM   4699  OW  SOL  1346      14.730   2.850  -6.420  1.00  0.00           O  
ATOM   4700  HW1 SOL  1346      14.030   3.480  -6.590  1.00  0.00           H  
ATOM   4701  HW2 SOL  1346      15.490   3.220  -6.850  1.00  0.00           H  
ATOM   4702  OW  SOL  1347      -4.640 -49.690 -16.050  1.00  0.00           O  
ATOM   4703  HW1 SOL  1347      -4.380 -50.610 -16.130  1.00  0.00           H  
ATOM   4704  HW2 SOL  1347      -5.590 -49.700 -16.030  1.00  0.00           H  
ATOM   4705  OW  SOL  1348     -45.520   1.830  -0.990  1.00  0.00           O  
ATOM   4706  HW1 SOL  1348     -45.100   1.510  -0.190  1.00  0.00           H  
ATOM   4707  HW2 SOL  1348     -44.840   2.300  -1.460  1.00  0.00           H  
ATOM   4708  OW  SOL  1349       2.150  -7.140  11.420  1.00  0.00           O  
ATOM   4709  HW1 SOL  1349       1.470  -6.520  11.700  1.00  0.00           H  
ATOM   4710  HW2 SOL  1349       1.810  -7.500  10.600  1.00  0.00           H  
ATOM   4711  OW  SOL  1350     -17.120   1.030  29.440  1.00  0.00           O  
ATOM   4712  HW1 SOL  1350     -16.980   0.660  28.570  1.00  0.00           H  
ATOM   4713  HW2 SOL  1350     -17.250   0.270  30.010  1.00  0.00           H  
ATOM   4714  OW  SOL  1351     -10.250 -12.790  46.540  1.00  0.00           O  
ATOM   4715  HW1 SOL  1351     -10.190 -13.580  46.000  1.00  0.00           H  
ATOM   4716  HW2 SOL  1351     -10.760 -13.040  47.310  1.00  0.00           H  
ATOM   4717  OW  SOL  1352     -14.230  15.050  26.880  1.00  0.00           O  
ATOM   4718  HW1 SOL  1352     -13.420  15.400  26.470  1.00  0.00           H  
ATOM   4719  HW2 SOL  1352     -13.930  14.370  27.460  1.00  0.00           H  
ATOM   4720  OW  SOL  1353     -20.030 -35.120  35.490  1.00  0.00           O  
ATOM   4721  HW1 SOL  1353     -19.790 -34.250  35.830  1.00  0.00           H  
ATOM   4722  HW2 SOL  1353     -20.580 -35.500  36.190  1.00  0.00           H  
ATOM   4723  OW  SOL  1354     -29.140   6.840 -15.040  1.00  0.00           O  
ATOM   4724  HW1 SOL  1354     -28.580   6.800 -15.820  1.00  0.00           H  
ATOM   4725  HW2 SOL  1354     -28.650   7.380 -14.420  1.00  0.00           H  
ATOM   4726  OW  SOL  1355     -45.990 -22.230  16.800  1.00  0.00           O  
ATOM   4727  HW1 SOL  1355     -45.050 -22.190  16.980  1.00  0.00           H  
ATOM   4728  HW2 SOL  1355     -46.050 -22.810  16.030  1.00  0.00           H  
ATOM   4729  OW  SOL  1356     -12.140 -37.340  36.950  1.00  0.00           O  
ATOM   4730  HW1 SOL  1356     -11.540 -37.610  36.270  1.00  0.00           H  
ATOM   4731  HW2 SOL  1356     -11.600 -37.290  37.740  1.00  0.00           H  
ATOM   4732  OW  SOL  1357     -10.930  -1.040 -16.420  1.00  0.00           O  
ATOM   4733  HW1 SOL  1357     -10.810  -0.500 -15.640  1.00  0.00           H  
ATOM   4734  HW2 SOL  1357     -11.470  -0.520 -17.020  1.00  0.00           H  
ATOM   4735  OW  SOL  1358      12.680  -6.640   3.410  1.00  0.00           O  
ATOM   4736  HW1 SOL  1358      13.500  -7.050   3.620  1.00  0.00           H  
ATOM   4737  HW2 SOL  1358      12.440  -6.980   2.550  1.00  0.00           H  
ATOM   4738  OW  SOL  1359     -25.710 -32.530  32.480  1.00  0.00           O  
ATOM   4739  HW1 SOL  1359     -26.490 -32.910  32.090  1.00  0.00           H  
ATOM   4740  HW2 SOL  1359     -25.140 -33.280  32.670  1.00  0.00           H  
ATOM   4741  OW  SOL  1360       7.250  12.010   2.250  1.00  0.00           O  
ATOM   4742  HW1 SOL  1360       7.650  11.430   1.600  1.00  0.00           H  
ATOM   4743  HW2 SOL  1360       6.940  11.410   2.940  1.00  0.00           H  
ATOM   4744  OW  SOL  1361     -17.050 -27.570 -38.110  1.00  0.00           O  
ATOM   4745  HW1 SOL  1361     -17.710 -27.270 -38.730  1.00  0.00           H  
ATOM   4746  HW2 SOL  1361     -17.390 -28.410 -37.800  1.00  0.00           H  
ATOM   4747  OW  SOL  1362      -1.240  -0.470   2.890  1.00  0.00           O  
ATOM   4748  HW1 SOL  1362      -1.150  -0.660   1.960  1.00  0.00           H  
ATOM   4749  HW2 SOL  1362      -1.360   0.480   2.930  1.00  0.00           H  
ATOM   4750  OW  SOL  1363      20.160   2.280   0.740  1.00  0.00           O  
ATOM   4751  HW1 SOL  1363      19.510   2.310   0.040  1.00  0.00           H  
ATOM   4752  HW2 SOL  1363      20.920   2.730   0.370  1.00  0.00           H  
ATOM   4753  OW  SOL  1364      -0.370  17.230  18.320  1.00  0.00           O  
ATOM   4754  HW1 SOL  1364      -0.390  18.160  18.080  1.00  0.00           H  
ATOM   4755  HW2 SOL  1364      -0.960  17.170  19.080  1.00  0.00           H  
ATOM   4756  OW  SOL  1365       0.380 -11.380  22.280  1.00  0.00           O  
ATOM   4757  HW1 SOL  1365       0.330 -10.500  22.670  1.00  0.00           H  
ATOM   4758  HW2 SOL  1365      -0.510 -11.570  21.990  1.00  0.00           H  
ATOM   4759  OW  SOL  1366       8.590  15.720 -11.290  1.00  0.00           O  
ATOM   4760  HW1 SOL  1366       9.310  16.100 -11.770  1.00  0.00           H  
ATOM   4761  HW2 SOL  1366       8.820  14.790 -11.210  1.00  0.00           H  
ATOM   4762  OW  SOL  1367       3.880  15.990  12.210  1.00  0.00           O  
ATOM   4763  HW1 SOL  1367       3.100  15.850  12.740  1.00  0.00           H  
ATOM   4764  HW2 SOL  1367       4.470  15.280  12.460  1.00  0.00           H  
ATOM   4765  OW  SOL  1368      15.410  11.210   5.580  1.00  0.00           O  
ATOM   4766  HW1 SOL  1368      14.940  11.700   6.270  1.00  0.00           H  
ATOM   4767  HW2 SOL  1368      16.120  11.810   5.300  1.00  0.00           H  
ATOM   4768  OW  SOL  1369       4.120 -53.710  -2.410  1.00  0.00           O  
ATOM   4769  HW1 SOL  1369       4.430 -53.920  -1.540  1.00  0.00           H  
ATOM   4770  HW2 SOL  1369       4.800 -54.050  -2.990  1.00  0.00           H  
ATOM   4771  OW  SOL  1370       1.140   3.540   3.420  1.00  0.00           O  
ATOM   4772  HW1 SOL  1370       1.830   4.190   3.260  1.00  0.00           H  
ATOM   4773  HW2 SOL  1370       0.880   3.240   2.550  1.00  0.00           H  
ATOM   4774  OW  SOL  1371      14.180   7.870  -6.390  1.00  0.00           O  
ATOM   4775  HW1 SOL  1371      15.060   7.640  -6.700  1.00  0.00           H  
ATOM   4776  HW2 SOL  1371      14.020   7.240  -5.690  1.00  0.00           H  
ATOM   4777  OW  SOL  1372     -26.370 -13.190  36.670  1.00  0.00           O  
ATOM   4778  HW1 SOL  1372     -25.700 -12.700  37.130  1.00  0.00           H  
ATOM   4779  HW2 SOL  1372     -27.170 -13.070  37.200  1.00  0.00           H  
ATOM   4780  OW  SOL  1373     -18.490 -22.860 -36.630  1.00  0.00           O  
ATOM   4781  HW1 SOL  1373     -18.860 -23.670 -36.980  1.00  0.00           H  
ATOM   4782  HW2 SOL  1373     -18.060 -22.440 -37.380  1.00  0.00           H  
ATOM   4783  OW  SOL  1374       5.140  -6.420 -14.400  1.00  0.00           O  
ATOM   4784  HW1 SOL  1374       5.750  -6.410 -13.670  1.00  0.00           H  
ATOM   4785  HW2 SOL  1374       5.370  -5.660 -14.930  1.00  0.00           H  
ATOM   4786  OW  SOL  1375      -2.560   1.020  11.210  1.00  0.00           O  
ATOM   4787  HW1 SOL  1375      -1.750   0.540  11.410  1.00  0.00           H  
ATOM   4788  HW2 SOL  1375      -3.170   0.740  11.890  1.00  0.00           H  
ATOM   4789  OW  SOL  1376      15.010   2.840   5.630  1.00  0.00           O  
ATOM   4790  HW1 SOL  1376      14.580   3.200   6.410  1.00  0.00           H  
ATOM   4791  HW2 SOL  1376      14.300   2.680   5.010  1.00  0.00           H  
ATOM   4792  OW  SOL  1377      -0.640   0.860  -8.980  1.00  0.00           O  
ATOM   4793  HW1 SOL  1377      -0.860   0.250  -8.270  1.00  0.00           H  
ATOM   4794  HW2 SOL  1377      -1.470   1.020  -9.420  1.00  0.00           H  
ATOM   4795  OW  SOL  1378      24.870   5.390   8.860  1.00  0.00           O  
ATOM   4796  HW1 SOL  1378      25.210   5.390   7.970  1.00  0.00           H  
ATOM   4797  HW2 SOL  1378      25.650   5.450   9.420  1.00  0.00           H  
ATOM   4798  OW  SOL  1379      -0.560  14.900  -1.380  1.00  0.00           O  
ATOM   4799  HW1 SOL  1379      -1.510  14.800  -1.370  1.00  0.00           H  
ATOM   4800  HW2 SOL  1379      -0.280  14.510  -2.210  1.00  0.00           H  
ATOM   4801  OW  SOL  1380      11.630  13.840  -4.140  1.00  0.00           O  
ATOM   4802  HW1 SOL  1380      12.280  14.540  -4.150  1.00  0.00           H  
ATOM   4803  HW2 SOL  1380      10.970  14.090  -4.790  1.00  0.00           H  
ATOM   4804  OW  SOL  1381       6.060   6.110 -10.850  1.00  0.00           O  
ATOM   4805  HW1 SOL  1381       6.530   6.280 -11.670  1.00  0.00           H  
ATOM   4806  HW2 SOL  1381       6.070   5.160 -10.750  1.00  0.00           H  
ATOM   4807  OW  SOL  1382      19.310   2.690  14.970  1.00  0.00           O  
ATOM   4808  HW1 SOL  1382      19.570   2.670  14.050  1.00  0.00           H  
ATOM   4809  HW2 SOL  1382      20.130   2.530  15.440  1.00  0.00           H  
ATOM   4810  OW  SOL  1383      16.770  -4.140  10.100  1.00  0.00           O  
ATOM   4811  HW1 SOL  1383      17.490  -3.600  10.450  1.00  0.00           H  
ATOM   4812  HW2 SOL  1383      17.050  -4.370   9.210  1.00  0.00           H  
ATOM   4813  OW  SOL  1384      21.350   5.860   4.210  1.00  0.00           O  
ATOM   4814  HW1 SOL  1384      21.660   5.000   4.510  1.00  0.00           H  
ATOM   4815  HW2 SOL  1384      21.990   6.100   3.520  1.00  0.00           H  
ATOM   4816  OW  SOL  1385      -8.130 -23.690 -37.350  1.00  0.00           O  
ATOM   4817  HW1 SOL  1385      -8.860 -23.090 -37.420  1.00  0.00           H  
ATOM   4818  HW2 SOL  1385      -8.120 -23.970 -36.430  1.00  0.00           H  
ATOM   4819  OW  SOL  1386       4.360  15.640   0.100  1.00  0.00           O  
ATOM   4820  HW1 SOL  1386       4.880  15.120   0.720  1.00  0.00           H  
ATOM   4821  HW2 SOL  1386       3.580  15.900   0.600  1.00  0.00           H  
ATOM   4822  OW  SOL  1387      18.960  13.370   9.120  1.00  0.00           O  
ATOM   4823  HW1 SOL  1387      18.920  12.720   8.420  1.00  0.00           H  
ATOM   4824  HW2 SOL  1387      18.190  13.170   9.660  1.00  0.00           H  
ATOM   4825  OW  SOL  1388       2.260  12.560   6.170  1.00  0.00           O  
ATOM   4826  HW1 SOL  1388       1.770  11.890   6.680  1.00  0.00           H  
ATOM   4827  HW2 SOL  1388       1.820  13.380   6.370  1.00  0.00           H  
ATOM   4828  OW  SOL  1389       7.080   2.070  -1.580  1.00  0.00           O  
ATOM   4829  HW1 SOL  1389       7.500   2.500  -0.830  1.00  0.00           H  
ATOM   4830  HW2 SOL  1389       7.750   1.470  -1.910  1.00  0.00           H  
ATOM   4831  OW  SOL  1390      17.100  -4.840  -4.860  1.00  0.00           O  
ATOM   4832  HW1 SOL  1390      17.390  -5.630  -5.330  1.00  0.00           H  
ATOM   4833  HW2 SOL  1390      16.190  -4.730  -5.140  1.00  0.00           H  
ATOM   4834  OW  SOL  1391      20.910  -2.240   4.820  1.00  0.00           O  
ATOM   4835  HW1 SOL  1391      20.210  -1.590   4.950  1.00  0.00           H  
ATOM   4836  HW2 SOL  1391      21.720  -1.740   4.970  1.00  0.00           H  
ATOM   4837  OW  SOL  1392      24.300 -50.150   3.450  1.00  0.00           O  
ATOM   4838  HW1 SOL  1392      24.820 -50.500   2.730  1.00  0.00           H  
ATOM   4839  HW2 SOL  1392      24.930 -49.980   4.150  1.00  0.00           H  
ATOM   4840  OW  SOL  1393      22.420  10.290   5.090  1.00  0.00           O  
ATOM   4841  HW1 SOL  1393      22.040   9.460   5.400  1.00  0.00           H  
ATOM   4842  HW2 SOL  1393      21.670  10.880   5.020  1.00  0.00           H  
ATOM   4843  OW  SOL  1394     -16.470 -26.350 -35.630  1.00  0.00           O  
ATOM   4844  HW1 SOL  1394     -17.370 -26.350 -35.330  1.00  0.00           H  
ATOM   4845  HW2 SOL  1394     -16.520 -26.710 -36.520  1.00  0.00           H  
ATOM   4846  OW  SOL  1395      18.700  -1.670  -2.030  1.00  0.00           O  
ATOM   4847  HW1 SOL  1395      19.590  -1.310  -1.960  1.00  0.00           H  
ATOM   4848  HW2 SOL  1395      18.660  -2.030  -2.920  1.00  0.00           H  
ATOM   4849  OW  SOL  1396      12.010  11.380   6.890  1.00  0.00           O  
ATOM   4850  HW1 SOL  1396      11.970  10.570   7.390  1.00  0.00           H  
ATOM   4851  HW2 SOL  1396      12.800  11.820   7.190  1.00  0.00           H  
ATOM   4852  OW  SOL  1397     -12.800 -38.360 -21.580  1.00  0.00           O  
ATOM   4853  HW1 SOL  1397     -12.580 -37.470 -21.880  1.00  0.00           H  
ATOM   4854  HW2 SOL  1397     -11.960 -38.810 -21.530  1.00  0.00           H  
ATOM   4855  OW  SOL  1398       4.600 -17.670  10.710  1.00  0.00           O  
ATOM   4856  HW1 SOL  1398       5.330 -17.310  10.210  1.00  0.00           H  
ATOM   4857  HW2 SOL  1398       4.370 -18.470  10.260  1.00  0.00           H  
ATOM   4858  OW  SOL  1399     -22.770 -27.670 -32.770  1.00  0.00           O  
ATOM   4859  HW1 SOL  1399     -22.090 -28.330 -32.650  1.00  0.00           H  
ATOM   4860  HW2 SOL  1399     -23.570 -28.170 -32.930  1.00  0.00           H  
ATOM   4861  OW  SOL  1400     -33.780   8.720  -8.440  1.00  0.00           O  
ATOM   4862  HW1 SOL  1400     -34.470   9.390  -8.530  1.00  0.00           H  
ATOM   4863  HW2 SOL  1400     -34.140   8.110  -7.780  1.00  0.00           H  
ATOM   4864  OW  SOL  1401      19.120  11.290   7.280  1.00  0.00           O  
ATOM   4865  HW1 SOL  1401      18.320  10.780   7.200  1.00  0.00           H  
ATOM   4866  HW2 SOL  1401      19.440  11.360   6.380  1.00  0.00           H  
ATOM   4867  OW  SOL  1402     -27.660 -17.900  37.200  1.00  0.00           O  
ATOM   4868  HW1 SOL  1402     -27.050 -17.160  37.140  1.00  0.00           H  
ATOM   4869  HW2 SOL  1402     -28.510 -17.530  36.960  1.00  0.00           H  
ATOM   4870  OW  SOL  1403      -8.390  17.570  -7.100  1.00  0.00           O  
ATOM   4871  HW1 SOL  1403      -8.260  17.580  -8.050  1.00  0.00           H  
ATOM   4872  HW2 SOL  1403      -9.310  17.800  -6.980  1.00  0.00           H  
ATOM   4873  OW  SOL  1404     -43.920 -10.530  14.490  1.00  0.00           O  
ATOM   4874  HW1 SOL  1404     -44.020 -11.190  13.810  1.00  0.00           H  
ATOM   4875  HW2 SOL  1404     -44.730 -10.570  14.990  1.00  0.00           H  
ATOM   4876  OW  SOL  1405     -35.370   8.560  14.350  1.00  0.00           O  
ATOM   4877  HW1 SOL  1405     -35.530   9.290  13.760  1.00  0.00           H  
ATOM   4878  HW2 SOL  1405     -34.720   8.890  14.980  1.00  0.00           H  
ATOM   4879  OW  SOL  1406      -1.600  10.770   8.870  1.00  0.00           O  
ATOM   4880  HW1 SOL  1406      -2.200  11.520   8.890  1.00  0.00           H  
ATOM   4881  HW2 SOL  1406      -2.180  10.010   9.000  1.00  0.00           H  
ATOM   4882  OW  SOL  1407      -1.440  -7.450 -18.110  1.00  0.00           O  
ATOM   4883  HW1 SOL  1407      -2.350  -7.590 -17.860  1.00  0.00           H  
ATOM   4884  HW2 SOL  1407      -0.980  -7.280 -17.290  1.00  0.00           H  
ATOM   4885  OW  SOL  1408      -0.300  -0.430  11.700  1.00  0.00           O  
ATOM   4886  HW1 SOL  1408       0.520  -0.050  12.010  1.00  0.00           H  
ATOM   4887  HW2 SOL  1408      -0.440  -1.190  12.270  1.00  0.00           H  
ATOM   4888  OW  SOL  1409      13.150 -45.400  -5.600  1.00  0.00           O  
ATOM   4889  HW1 SOL  1409      13.930 -44.860  -5.810  1.00  0.00           H  
ATOM   4890  HW2 SOL  1409      13.330 -46.240  -6.040  1.00  0.00           H  
ATOM   4891  OW  SOL  1410     -38.520  15.880   9.250  1.00  0.00           O  
ATOM   4892  HW1 SOL  1410     -37.980  16.540   9.680  1.00  0.00           H  
ATOM   4893  HW2 SOL  1410     -39.060  16.380   8.620  1.00  0.00           H  
ATOM   4894  OW  SOL  1411      16.150 -49.810   4.240  1.00  0.00           O  
ATOM   4895  HW1 SOL  1411      16.880 -49.210   4.150  1.00  0.00           H  
ATOM   4896  HW2 SOL  1411      16.330 -50.290   5.040  1.00  0.00           H  
ATOM   4897  OW  SOL  1412      10.940   0.800   3.800  1.00  0.00           O  
ATOM   4898  HW1 SOL  1412      10.150   1.310   3.970  1.00  0.00           H  
ATOM   4899  HW2 SOL  1412      11.660   1.440   3.870  1.00  0.00           H  
ATOM   4900  OW  SOL  1413      17.280   3.740   4.300  1.00  0.00           O  
ATOM   4901  HW1 SOL  1413      17.250   3.150   3.550  1.00  0.00           H  
ATOM   4902  HW2 SOL  1413      16.510   3.490   4.820  1.00  0.00           H  
ATOM   4903  OW  SOL  1414     -15.060 -23.530 -41.070  1.00  0.00           O  
ATOM   4904  HW1 SOL  1414     -15.910 -23.310 -41.440  1.00  0.00           H  
ATOM   4905  HW2 SOL  1414     -14.470 -22.850 -41.380  1.00  0.00           H  
ATOM   4906  OW  SOL  1415     -15.980 -14.960  30.710  1.00  0.00           O  
ATOM   4907  HW1 SOL  1415     -15.180 -15.300  31.090  1.00  0.00           H  
ATOM   4908  HW2 SOL  1415     -15.940 -14.020  30.850  1.00  0.00           H  
ATOM   4909  OW  SOL  1416      18.420  15.280   5.950  1.00  0.00           O  
ATOM   4910  HW1 SOL  1416      18.050  16.160   5.950  1.00  0.00           H  
ATOM   4911  HW2 SOL  1416      19.370  15.410   5.910  1.00  0.00           H  
ATOM   4912  OW  SOL  1417      18.900   6.770  -0.950  1.00  0.00           O  
ATOM   4913  HW1 SOL  1417      17.970   6.980  -1.090  1.00  0.00           H  
ATOM   4914  HW2 SOL  1417      19.270   6.670  -1.820  1.00  0.00           H  
ATOM   4915  OW  SOL  1418      18.510 -48.950   1.470  1.00  0.00           O  
ATOM   4916  HW1 SOL  1418      18.920 -49.290   0.680  1.00  0.00           H  
ATOM   4917  HW2 SOL  1418      17.720 -48.500   1.150  1.00  0.00           H  
ATOM   4918  OW  SOL  1419     -35.910  -3.210 -12.400  1.00  0.00           O  
ATOM   4919  HW1 SOL  1419     -36.310  -4.010 -12.720  1.00  0.00           H  
ATOM   4920  HW2 SOL  1419     -35.590  -2.770 -13.200  1.00  0.00           H  
ATOM   4921  OW  SOL  1420      16.750 -42.440  -2.240  1.00  0.00           O  
ATOM   4922  HW1 SOL  1420      17.240 -41.630  -2.130  1.00  0.00           H  
ATOM   4923  HW2 SOL  1420      15.940 -42.170  -2.690  1.00  0.00           H  
ATOM   4924  OW  SOL  1421      21.740 -10.590   5.800  1.00  0.00           O  
ATOM   4925  HW1 SOL  1421      22.000  -9.980   6.490  1.00  0.00           H  
ATOM   4926  HW2 SOL  1421      21.680 -11.440   6.240  1.00  0.00           H  
ATOM   4927  OW  SOL  1422      10.480  -3.300   0.990  1.00  0.00           O  
ATOM   4928  HW1 SOL  1422      10.650  -2.380   1.190  1.00  0.00           H  
ATOM   4929  HW2 SOL  1422      10.790  -3.760   1.790  1.00  0.00           H  
ATOM   4930  OW  SOL  1423     -19.650 -42.650 -23.370  1.00  0.00           O  
ATOM   4931  HW1 SOL  1423     -19.760 -41.870 -23.920  1.00  0.00           H  
ATOM   4932  HW2 SOL  1423     -18.850 -43.050 -23.690  1.00  0.00           H  
ATOM   4933  OW  SOL  1424     -28.140 -29.140  33.810  1.00  0.00           O  
ATOM   4934  HW1 SOL  1424     -27.610 -28.340  33.800  1.00  0.00           H  
ATOM   4935  HW2 SOL  1424     -28.710 -29.020  34.560  1.00  0.00           H  
ATOM   4936  OW  SOL  1425      12.140  -3.940  15.110  1.00  0.00           O  
ATOM   4937  HW1 SOL  1425      12.230  -4.170  14.190  1.00  0.00           H
[truncated: 1,792,535 more chars]
