# Supplementary material for: Determination of Ligand Binding Modes in Hydrated Viral Ion Channels to Foster Drug Design and Repositioning
Source: J Chem Inf Model. 2021 Jul 27;61(8):4011–22. doi: 10.1021/acs.jcim.1c00488 (PMC8389532; doi:10.1021/acs.jcim.1c00488)
Supplement: Supplementary file 2 — ci1c00488_si_002.zip [file ci1c00488_si_002.zip › supporting_data_05_05/supporting_data/fig_3/reference_sa.pdb]

ATOM      1  C1  SPI   347     -10.529 -17.059   1.404  1.00  0.00           C  
ATOM      2  N1  SPI   347     -10.450 -18.482   0.933  1.00  0.00           N  
ATOM      3  C2  SPI   347     -11.508 -16.253   0.588  1.00  0.00           C  
ATOM      4  C3  SPI   347     -11.598 -14.840   1.159  1.00  0.00           C  
ATOM      5  C4  SPI   347     -10.257 -14.090   1.215  1.00  0.00           C  
ATOM      6  C5  SPI   347      -9.258 -15.016   1.942  1.00  0.00           C  
ATOM      7  C6  SPI   347      -9.159 -16.420   1.361  1.00  0.00           C  
ATOM      8  C7  SPI   347     -10.407 -12.775   2.017  1.00  0.00           C  
ATOM      9  C8  SPI   347     -11.436 -11.849   1.360  1.00  0.00           C  
ATOM     10  C9  SPI   347     -10.974 -11.478  -0.052  1.00  0.00           C  
ATOM     11  C10 SPI   347     -10.774 -12.753  -0.884  1.00  0.00           C  
ATOM     12  C11 SPI   347      -9.755 -13.680  -0.197  1.00  0.00           C  
ATOM     13  C12 SPI   347      -8.595 -11.645   0.711  1.00  0.00           C  
ATOM     14  C13 SPI   347      -9.633 -10.748   0.045  1.00  0.00           C  
ATOM     15  C14 SPI   347      -9.086 -12.015   2.113  1.00  0.00           C  
ATOM     16  C15 SPI   347      -8.425 -12.930  -0.120  1.00  0.00           C  
ATOM     17  HN1 SPI   347      -9.791 -18.989   1.487  1.00  0.00           H  
ATOM     18  HN2 SPI   347     -11.350 -18.911   1.005  1.00  0.00           H  
ATOM     19  HN3 SPI   347     -10.159 -18.498  -0.026  1.00  0.00           H  
ATOM     20  H1  SPI   347     -10.350 -17.997   1.700  1.00  0.00           H  
ATOM     21  H7  SPI   347     -10.957 -12.400   2.774  1.00  0.00           H  
ATOM     22  H9  SPI   347     -11.333 -11.243  -0.954  1.00  0.00           H  
ATOM     23 1H10 SPI   347     -11.383 -13.068  -1.612  1.00  0.00           H  
ATOM     24 2H10 SPI   347     -10.623 -11.774  -0.980  1.00  0.00           H  
ATOM     25  H11 SPI   347     -10.265 -14.283  -0.814  1.00  0.00           H  
ATOM     26  H12 SPI   347      -7.615 -11.825   0.714  1.00  0.00           H  
ATOM     27 1H13 SPI   347      -9.553  -9.759  -0.082  1.00  0.00           H  
ATOM     28 2H13 SPI   347      -8.763 -11.180  -0.192  1.00  0.00           H  
ATOM     29 1H14 SPI   347     -10.027 -11.883   2.401  1.00  0.00           H  
ATOM     30 2H14 SPI   347      -8.477 -11.991   2.914  1.00  0.00           H  
ATOM     31 1H15 SPI   347      -7.654 -13.145  -0.718  1.00  0.00           H  
ATOM     32 2H15 SPI   347      -8.075 -12.545   0.738  1.00  0.00           H  
ATOM     33  H21 SPI   347     -12.198 -15.670   1.003  1.00  0.00           H  
ATOM     34  H22 SPI   347     -11.827 -16.559  -0.311  1.00  0.00           H  
ATOM     35  H31 SPI   347     -12.368 -14.526   1.696  1.00  0.00           H  
ATOM     36  H32 SPI   347     -11.166 -14.063   0.704  1.00  0.00           H  
ATOM     37  H51 SPI   347      -9.237 -14.200   1.367  1.00  0.00           H  
ATOM     38  H52 SPI   347      -8.919 -14.781   2.851  1.00  0.00           H  
ATOM     39  H61 SPI   347      -8.409 -16.794   0.814  1.00  0.00           H  
ATOM     40  H62 SPI   347      -8.789 -15.906   2.138  1.00  0.00           H  
ATOM     41  H81 SPI   347     -11.174 -11.042   0.845  1.00  0.00           H  
ATOM     42  H82 SPI   347     -12.366 -11.725   1.728  1.00  0.00           H  
END
