# Supplementary material for: Determination of Ligand Binding Modes in Hydrated Viral Ion Channels to Foster Drug Design and Repositioning
Source: J Chem Inf Model. 2021 Jul 27;61(8):4011–22. doi: 10.1021/acs.jcim.1c00488 (PMC8389532; doi:10.1021/acs.jcim.1c00488)
Supplement: Supplementary file 2 — ci1c00488_si_002.zip [file ci1c00488_si_002.zip › supporting_data_05_05/supporting_data/fig_3/representant_sa.pdb]

ATOM      1  C1  SPI   347     -10.360 -17.160   1.740  1.00  0.00           C  
ATOM      2  N1  SPI   347     -10.230 -18.560   1.280  1.00  0.00           N  
ATOM      3  C2  SPI   347     -11.210 -16.410   0.710  1.00  0.00           C  
ATOM      4  C3  SPI   347     -11.330 -15.080   1.440  1.00  0.00           C  
ATOM      5  C4  SPI   347     -10.090 -14.200   1.390  1.00  0.00           C  
ATOM      6  C5  SPI   347      -9.150 -15.000   2.300  1.00  0.00           C  
ATOM      7  C6  SPI   347      -9.010 -16.470   1.900  1.00  0.00           C  
ATOM      8  C7  SPI   347     -10.390 -12.820   1.990  1.00  0.00           C  
ATOM      9  C8  SPI   347     -11.410 -12.080   1.150  1.00  0.00           C  
ATOM     10  C9  SPI   347     -10.940 -11.770  -0.270  1.00  0.00           C  
ATOM     11  C10 SPI   347     -10.550 -13.100  -0.900  1.00  0.00           C  
ATOM     12  C11 SPI   347      -9.590 -13.880  -0.010  1.00  0.00           C  
ATOM     13  C12 SPI   347      -8.630 -11.700   0.670  1.00  0.00           C  
ATOM     14  C13 SPI   347      -9.690 -10.910  -0.100  1.00  0.00           C  
ATOM     15  C14 SPI   347      -9.150 -11.940   2.090  1.00  0.00           C  
ATOM     16  C15 SPI   347      -8.320 -13.030   0.000  1.00  0.00           C  
ATOM     17  HN1 SPI   347      -9.490 -18.750   0.620  1.00  0.00           H  
ATOM     18  HN2 SPI   347     -10.130 -19.220   2.030  1.00  0.00           H  
ATOM     19  HN3 SPI   347     -11.080 -18.760   0.760  1.00  0.00           H  
ATOM     20  H1  SPI   347     -10.820 -17.210   2.730  1.00  0.00           H  
ATOM     21  H7  SPI   347     -10.770 -13.090   2.980  1.00  0.00           H  
ATOM     22  H9  SPI   347     -11.690 -11.270  -0.870  1.00  0.00           H  
ATOM     23 1H10 SPI   347     -11.440 -13.680  -1.170  1.00  0.00           H  
ATOM     24 2H10 SPI   347     -10.100 -12.920  -1.880  1.00  0.00           H  
ATOM     25  H11 SPI   347      -9.300 -14.770  -0.570  1.00  0.00           H  
ATOM     26  H12 SPI   347      -7.650 -11.220   0.640  1.00  0.00           H  
ATOM     27 1H13 SPI   347      -9.950 -10.040   0.490  1.00  0.00           H  
ATOM     28 2H13 SPI   347      -9.290 -10.610  -1.080  1.00  0.00           H  
ATOM     29 1H14 SPI   347      -9.430 -10.950   2.450  1.00  0.00           H  
ATOM     30 2H14 SPI   347      -8.350 -12.370   2.690  1.00  0.00           H  
ATOM     31 1H15 SPI   347      -7.950 -12.900  -1.010  1.00  0.00           H  
ATOM     32 2H15 SPI   347      -7.520 -13.370   0.680  1.00  0.00           H  
ATOM     33  H21 SPI   347     -12.140 -16.960   0.600  1.00  0.00           H  
ATOM     34  H22 SPI   347     -10.790 -16.300  -0.290  1.00  0.00           H  
ATOM     35  H31 SPI   347     -11.740 -15.220   2.440  1.00  0.00           H  
ATOM     36  H32 SPI   347     -12.110 -14.590   0.840  1.00  0.00           H  
ATOM     37  H51 SPI   347      -8.130 -14.630   2.260  1.00  0.00           H  
ATOM     38  H52 SPI   347      -9.520 -14.840   3.310  1.00  0.00           H  
ATOM     39  H61 SPI   347      -8.440 -16.580   0.980  1.00  0.00           H  
ATOM     40  H62 SPI   347      -8.650 -17.090   2.720  1.00  0.00           H  
ATOM     41  H81 SPI   347     -11.730 -11.180   1.670  1.00  0.00           H  
ATOM     42  H82 SPI   347     -12.350 -12.630   1.100  1.00  0.00           H  
END
