# Supplementary material for: Determination of Ligand Binding Modes in Hydrated Viral Ion Channels to Foster Drug Design and Repositioning
Source: J Chem Inf Model. 2021 Jul 27;61(8):4011–22. doi: 10.1021/acs.jcim.1c00488 (PMC8389532; doi:10.1021/acs.jcim.1c00488)
Supplement: Supplementary file 2 — ci1c00488_si_002.zip [file ci1c00488_si_002.zip › supporting_data_05_05/supporting_data/fig_3/sa_frame594.pdb]

ATOM      1  C1  SPI   347     -10.720 -17.840   1.550  1.00  0.00           C  
ATOM      2  N1  SPI   347     -10.410 -19.230   1.170  1.00  0.00           N  
ATOM      3  C2  SPI   347     -11.180 -17.140   0.270  1.00  0.00           C  
ATOM      4  C3  SPI   347     -11.590 -15.720   0.670  1.00  0.00           C  
ATOM      5  C4  SPI   347     -10.440 -14.850   1.190  1.00  0.00           C  
ATOM      6  C5  SPI   347      -9.890 -15.630   2.380  1.00  0.00           C  
ATOM      7  C6  SPI   347      -9.490 -17.070   2.030  1.00  0.00           C  
ATOM      8  C7  SPI   347     -10.980 -13.510   1.680  1.00  0.00           C  
ATOM      9  C8  SPI   347     -11.590 -12.680   0.550  1.00  0.00           C  
ATOM     10  C9  SPI   347     -10.580 -12.450  -0.590  1.00  0.00           C  
ATOM     11  C10 SPI   347     -10.120 -13.810  -1.090  1.00  0.00           C  
ATOM     12  C11 SPI   347      -9.470 -14.590   0.050  1.00  0.00           C  
ATOM     13  C12 SPI   347      -8.810 -12.450   1.170  1.00  0.00           C  
ATOM     14  C13 SPI   347      -9.400 -11.670  -0.010  1.00  0.00           C  
ATOM     15  C14 SPI   347      -9.870 -12.630   2.250  1.00  0.00           C  
ATOM     16  C15 SPI   347      -8.310 -13.760   0.580  1.00  0.00           C  
ATOM     17  HN1 SPI   347      -9.800 -19.620   1.870  1.00  0.00           H  
ATOM     18  HN2 SPI   347     -11.240 -19.760   0.950  1.00  0.00           H  
ATOM     19  HN3 SPI   347      -9.980 -19.220   0.250  1.00  0.00           H  
ATOM     20  H1  SPI   347     -11.540 -17.880   2.270  1.00  0.00           H  
ATOM     21  H7  SPI   347     -11.770 -13.680   2.420  1.00  0.00           H  
ATOM     22  H9  SPI   347     -11.000 -11.880  -1.420  1.00  0.00           H  
ATOM     23 1H10 SPI   347     -10.950 -14.250  -1.630  1.00  0.00           H  
ATOM     24 2H10 SPI   347      -9.500 -13.600  -1.960  1.00  0.00           H  
ATOM     25  H11 SPI   347      -9.110 -15.510  -0.410  1.00  0.00           H  
ATOM     26  H12 SPI   347      -7.960 -11.880   1.560  1.00  0.00           H  
ATOM     27 1H13 SPI   347      -9.660 -10.700   0.410  1.00  0.00           H  
ATOM     28 2H13 SPI   347      -8.660 -11.510  -0.790  1.00  0.00           H  
ATOM     29 1H14 SPI   347     -10.250 -11.680   2.590  1.00  0.00           H  
ATOM     30 2H14 SPI   347      -9.430 -13.060   3.160  1.00  0.00           H  
ATOM     31 1H15 SPI   347      -7.610 -13.530  -0.230  1.00  0.00           H  
ATOM     32 2H15 SPI   347      -7.730 -14.280   1.340  1.00  0.00           H  
ATOM     33  H21 SPI   347     -12.090 -17.540  -0.170  1.00  0.00           H  
ATOM     34  H22 SPI   347     -10.480 -17.220  -0.550  1.00  0.00           H  
ATOM     35  H31 SPI   347     -12.310 -15.770   1.490  1.00  0.00           H  
ATOM     36  H32 SPI   347     -12.070 -15.220  -0.170  1.00  0.00           H  
ATOM     37  H51 SPI   347      -8.940 -15.220   2.730  1.00  0.00           H  
ATOM     38  H52 SPI   347     -10.500 -15.470   3.260  1.00  0.00           H  
ATOM     39  H61 SPI   347      -8.680 -17.160   1.300  1.00  0.00           H  
ATOM     40  H62 SPI   347      -8.960 -17.590   2.830  1.00  0.00           H  
ATOM     41  H81 SPI   347     -11.950 -11.740   0.940  1.00  0.00           H  
ATOM     42  H82 SPI   347     -12.460 -13.180   0.130  1.00  0.00           H  
END
