# Supplementary material for: Determination of Ligand Binding Modes in Hydrated Viral Ion Channels to Foster Drug Design and Repositioning
Source: J Chem Inf Model. 2021 Jul 27;61(8):4011–22. doi: 10.1021/acs.jcim.1c00488 (PMC8389532; doi:10.1021/acs.jcim.1c00488)
Supplement: Supplementary file 2 — ci1c00488_si_002.zip [file ci1c00488_si_002.zip › supporting_data_05_05/supporting_data/fig_3/sa_frame595.pdb]

ATOM      1  C1  SPI   347     -12.240 -17.310   1.780  1.00  0.00           C  
ATOM      2  N1  SPI   347     -12.190 -18.760   2.020  1.00  0.00           N  
ATOM      3  C2  SPI   347     -11.970 -16.880   0.350  1.00  0.00           C  
ATOM      4  C3  SPI   347     -12.060 -15.360   0.180  1.00  0.00           C  
ATOM      5  C4  SPI   347     -11.190 -14.470   1.060  1.00  0.00           C  
ATOM      6  C5  SPI   347     -11.390 -15.090   2.450  1.00  0.00           C  
ATOM      7  C6  SPI   347     -11.180 -16.590   2.610  1.00  0.00           C  
ATOM      8  C7  SPI   347     -11.660 -13.020   1.100  1.00  0.00           C  
ATOM      9  C8  SPI   347     -11.440 -12.350  -0.260  1.00  0.00           C  
ATOM     10  C9  SPI   347      -9.960 -12.400  -0.650  1.00  0.00           C  
ATOM     11  C10 SPI   347      -9.480 -13.850  -0.620  1.00  0.00           C  
ATOM     12  C11 SPI   347      -9.710 -14.550   0.720  1.00  0.00           C  
ATOM     13  C12 SPI   347      -9.430 -12.270   1.820  1.00  0.00           C  
ATOM     14  C13 SPI   347      -9.230 -11.640   0.450  1.00  0.00           C  
ATOM     15  C14 SPI   347     -10.920 -12.230   2.180  1.00  0.00           C  
ATOM     16  C15 SPI   347      -8.890 -13.700   1.690  1.00  0.00           C  
ATOM     17  HN1 SPI   347     -12.960 -18.960   2.640  1.00  0.00           H  
ATOM     18  HN2 SPI   347     -12.290 -19.370   1.220  1.00  0.00           H  
ATOM     19  HN3 SPI   347     -11.330 -19.050   2.470  1.00  0.00           H  
ATOM     20  H1  SPI   347     -13.260 -17.030   2.050  1.00  0.00           H  
ATOM     21  H7  SPI   347     -12.690 -13.140   1.400  1.00  0.00           H  
ATOM     22  H9  SPI   347      -9.810 -11.920  -1.620  1.00  0.00           H  
ATOM     23 1H10 SPI   347      -9.850 -14.450  -1.450  1.00  0.00           H  
ATOM     24 2H10 SPI   347      -8.410 -13.930  -0.820  1.00  0.00           H  
ATOM     25  H11 SPI   347      -9.390 -15.590   0.640  1.00  0.00           H  
ATOM     26  H12 SPI   347      -8.990 -11.800   2.700  1.00  0.00           H  
ATOM     27 1H13 SPI   347      -9.460 -10.580   0.550  1.00  0.00           H  
ATOM     28 2H13 SPI   347      -8.180 -11.550   0.180  1.00  0.00           H  
ATOM     29 1H14 SPI   347     -11.250 -11.190   2.200  1.00  0.00           H  
ATOM     30 2H14 SPI   347     -11.070 -12.550   3.200  1.00  0.00           H  
ATOM     31 1H15 SPI   347      -7.850 -13.610   1.410  1.00  0.00           H  
ATOM     32 2H15 SPI   347      -8.860 -14.240   2.640  1.00  0.00           H  
ATOM     33  H21 SPI   347     -12.690 -17.340  -0.330  1.00  0.00           H  
ATOM     34  H22 SPI   347     -10.950 -17.080   0.030  1.00  0.00           H  
ATOM     35  H31 SPI   347     -13.060 -15.090   0.500  1.00  0.00           H  
ATOM     36  H32 SPI   347     -11.860 -15.080  -0.850  1.00  0.00           H  
ATOM     37  H51 SPI   347     -10.790 -14.630   3.230  1.00  0.00           H  
ATOM     38  H52 SPI   347     -12.390 -14.870   2.810  1.00  0.00           H  
ATOM     39  H61 SPI   347     -10.130 -16.850   2.410  1.00  0.00           H  
ATOM     40  H62 SPI   347     -11.330 -16.890   3.650  1.00  0.00           H  
ATOM     41  H81 SPI   347     -11.780 -11.330  -0.110  1.00  0.00           H  
ATOM     42  H82 SPI   347     -12.050 -12.870  -0.990  1.00  0.00           H  
END
