# Supplementary material for: Determination of Ligand Binding Modes in Hydrated Viral Ion Channels to Foster Drug Design and Repositioning
Source: J Chem Inf Model. 2021 Jul 27;61(8):4011–22. doi: 10.1021/acs.jcim.1c00488 (PMC8389532; doi:10.1021/acs.jcim.1c00488)
Supplement: Supplementary file 2 — ci1c00488_si_002.zip [file ci1c00488_si_002.zip › supporting_data_05_05/supporting_data/fig_3/sa_frame596.pdb]

ATOM      1  C1  SPI   347     -10.780 -17.570   2.170  1.00  0.00           C  
ATOM      2  N1  SPI   347     -10.460 -18.950   1.770  1.00  0.00           N  
ATOM      3  C2  SPI   347     -11.490 -16.820   1.050  1.00  0.00           C  
ATOM      4  C3  SPI   347     -11.650 -15.320   1.230  1.00  0.00           C  
ATOM      5  C4  SPI   347     -10.410 -14.460   1.530  1.00  0.00           C  
ATOM      6  C5  SPI   347      -9.820 -15.280   2.670  1.00  0.00           C  
ATOM      7  C6  SPI   347      -9.520 -16.760   2.420  1.00  0.00           C  
ATOM      8  C7  SPI   347     -10.880 -13.050   1.890  1.00  0.00           C  
ATOM      9  C8  SPI   347     -11.560 -12.350   0.720  1.00  0.00           C  
ATOM     10  C9  SPI   347     -10.670 -12.320  -0.520  1.00  0.00           C  
ATOM     11  C10 SPI   347     -10.150 -13.710  -0.890  1.00  0.00           C  
ATOM     12  C11 SPI   347      -9.480 -14.330   0.330  1.00  0.00           C  
ATOM     13  C12 SPI   347      -8.830 -11.980   1.000  1.00  0.00           C  
ATOM     14  C13 SPI   347      -9.540 -11.360  -0.200  1.00  0.00           C  
ATOM     15  C14 SPI   347      -9.700 -12.160   2.240  1.00  0.00           C  
ATOM     16  C15 SPI   347      -8.320 -13.390   0.680  1.00  0.00           C  
ATOM     17  HN1 SPI   347     -10.330 -19.540   2.580  1.00  0.00           H  
ATOM     18  HN2 SPI   347     -11.180 -19.430   1.250  1.00  0.00           H  
ATOM     19  HN3 SPI   347      -9.650 -19.020   1.160  1.00  0.00           H  
ATOM     20  H1  SPI   347     -11.470 -17.400   2.990  1.00  0.00           H  
ATOM     21  H7  SPI   347     -11.550 -13.080   2.750  1.00  0.00           H  
ATOM     22  H9  SPI   347     -11.330 -12.050  -1.350  1.00  0.00           H  
ATOM     23 1H10 SPI   347     -10.940 -14.400  -1.210  1.00  0.00           H  
ATOM     24 2H10 SPI   347      -9.400 -13.560  -1.680  1.00  0.00           H  
ATOM     25  H11 SPI   347      -9.010 -15.290   0.080  1.00  0.00           H  
ATOM     26  H12 SPI   347      -8.010 -11.280   1.090  1.00  0.00           H  
ATOM     27 1H13 SPI   347      -9.890 -10.350   0.020  1.00  0.00           H  
ATOM     28 2H13 SPI   347      -8.860 -11.260  -1.050  1.00  0.00           H  
ATOM     29 1H14 SPI   347     -10.010 -11.130   2.440  1.00  0.00           H  
ATOM     30 2H14 SPI   347      -9.070 -12.450   3.090  1.00  0.00           H  
ATOM     31 1H15 SPI   347      -7.660 -13.270  -0.180  1.00  0.00           H  
ATOM     32 2H15 SPI   347      -7.680 -13.770   1.480  1.00  0.00           H  
ATOM     33  H21 SPI   347     -12.490 -17.240   1.050  1.00  0.00           H  
ATOM     34  H22 SPI   347     -10.990 -17.070   0.110  1.00  0.00           H  
ATOM     35  H31 SPI   347     -12.290 -15.190   2.090  1.00  0.00           H  
ATOM     36  H32 SPI   347     -12.190 -14.900   0.380  1.00  0.00           H  
ATOM     37  H51 SPI   347      -8.880 -14.840   2.970  1.00  0.00           H  
ATOM     38  H52 SPI   347     -10.370 -15.200   3.610  1.00  0.00           H  
ATOM     39  H61 SPI   347      -8.900 -16.970   1.540  1.00  0.00           H  
ATOM     40  H62 SPI   347      -9.010 -17.120   3.300  1.00  0.00           H  
ATOM     41  H81 SPI   347     -11.750 -11.370   1.150  1.00  0.00           H  
ATOM     42  H82 SPI   347     -12.550 -12.730   0.450  1.00  0.00           H  
END
