# Supplementary material for: Determination of Ligand Binding Modes in Hydrated Viral Ion Channels to Foster Drug Design and Repositioning
Source: J Chem Inf Model. 2021 Jul 27;61(8):4011–22. doi: 10.1021/acs.jcim.1c00488 (PMC8389532; doi:10.1021/acs.jcim.1c00488)
Supplement: Supplementary file 2 — ci1c00488_si_002.zip [file ci1c00488_si_002.zip › supporting_data_05_05/supporting_data/fig_4/a/AA_frame72.pdb]

ATOM      1  C1  AMA   347      -9.130 -12.490   1.760  1.00  0.00           C  
ATOM      2  N1  AMA   347     -10.530 -15.940   0.790  1.00  0.00           N  
ATOM      3  C2  AMA   347     -10.320 -11.590   1.450  1.00  0.00           C  
ATOM      4  C3  AMA   347     -10.990 -12.200   0.220  1.00  0.00           C  
ATOM      5  C4  AMA   347     -10.010 -12.210  -0.950  1.00  0.00           C  
ATOM      6  C5  AMA   347      -8.740 -12.980  -0.600  1.00  0.00           C  
ATOM      7  C6  AMA   347      -8.100 -12.350   0.630  1.00  0.00           C  
ATOM      8  C7  AMA   347      -9.570 -13.930   1.990  1.00  0.00           C  
ATOM      9  C8  AMA   347      -9.170 -14.440  -0.430  1.00  0.00           C  
ATOM     10  C9  AMA   347     -11.400 -13.650   0.460  1.00  0.00           C  
ATOM     11  C10 AMA   347     -10.160 -14.520   0.710  1.00  0.00           C  
ATOM     12  H1  AMA   347      -8.610 -12.000   2.580  1.00  0.00           H  
ATOM     13  H3  AMA   347     -11.920 -11.680   0.000  1.00  0.00           H  
ATOM     14  H5  AMA   347      -8.160 -12.860  -1.510  1.00  0.00           H  
ATOM     15  H11 AMA   347      -9.780 -16.520   1.140  1.00  0.00           H  
ATOM     16  H12 AMA   347     -11.190 -16.070   1.550  1.00  0.00           H  
ATOM     17  H13 AMA   347     -10.880 -16.380  -0.040  1.00  0.00           H  
ATOM     18  H21 AMA   347     -10.030 -10.560   1.280  1.00  0.00           H  
ATOM     19  H22 AMA   347     -11.000 -11.530   2.310  1.00  0.00           H  
ATOM     20  H41 AMA   347     -10.530 -12.580  -1.830  1.00  0.00           H  
ATOM     21  H42 AMA   347      -9.650 -11.200  -1.170  1.00  0.00           H  
ATOM     22  H61 AMA   347      -7.270 -12.980   0.900  1.00  0.00           H  
ATOM     23  H62 AMA   347      -7.690 -11.340   0.580  1.00  0.00           H  
ATOM     24  H71 AMA   347      -8.680 -14.490   2.250  1.00  0.00           H  
ATOM     25  H72 AMA   347     -10.290 -13.960   2.810  1.00  0.00           H  
ATOM     26  H81 AMA   347      -8.260 -15.010  -0.250  1.00  0.00           H  
ATOM     27  H82 AMA   347      -9.720 -14.790  -1.310  1.00  0.00           H  
ATOM     28  H91 AMA   347     -11.850 -14.030  -0.450  1.00  0.00           H  
ATOM     29  H92 AMA   347     -12.150 -13.710   1.250  1.00  0.00           H  
END
