# Supplementary material for: Determination of Ligand Binding Modes in Hydrated Viral Ion Channels to Foster Drug Design and Repositioning
Source: J Chem Inf Model. 2021 Jul 27;61(8):4011–22. doi: 10.1021/acs.jcim.1c00488 (PMC8389532; doi:10.1021/acs.jcim.1c00488)
Supplement: Supplementary file 2 — ci1c00488_si_002.zip [file ci1c00488_si_002.zip › supporting_data_05_05/supporting_data/fig_4/a/protein_frame72.pdb]

REMARK    GENERATED BY TRJCONV
TITLE     6bkk_maestro in water t= 7200.00000 step= 3600000
REMARK    THIS IS A SIMULATION BOX
CRYST1   72.949   72.949   72.949  60.00  60.00  90.00 P 1           1
MODEL       73
ATOM      1  CH3 ACE    21      -4.160   0.640  -4.780  1.00  0.00           C
ATOM      2 1HH3 ACE    21      -3.510   1.280  -5.360  1.00  0.00           H
ATOM      3 2HH3 ACE    21      -4.360  -0.290  -5.310  1.00  0.00           H
ATOM      4 3HH3 ACE    21      -5.050   1.200  -4.510  1.00  0.00           H
ATOM      5  C   ACE    21      -3.480   0.220  -3.480  1.00  0.00           C
ATOM      6  O   ACE    21      -2.270   0.400  -3.350  1.00  0.00           O
ATOM      7  N   SER    22      -4.270  -0.210  -2.510  1.00  0.00           N
ATOM      8  H   SER    22      -5.230  -0.390  -2.790  1.00  0.00           H
ATOM      9  CA  SER    22      -3.930  -0.740  -1.210  1.00  0.00           C
ATOM     10  HA  SER    22      -3.200  -1.530  -1.330  1.00  0.00           H
ATOM     11  CB  SER    22      -3.350   0.350  -0.300  1.00  0.00           C
ATOM     12  HB1 SER    22      -2.340   0.570  -0.690  1.00  0.00           H
ATOM     13  HB2 SER    22      -3.250  -0.140   0.660  1.00  0.00           H
ATOM     14  OG  SER    22      -4.080   1.530  -0.050  1.00  0.00           O
ATOM     15  HG  SER    22      -4.070   2.060  -0.850  1.00  0.00           H
ATOM     16  C   SER    22      -5.160  -1.360  -0.570  1.00  0.00           C
ATOM     17  O   SER    22      -6.290  -0.970  -0.850  1.00  0.00           O
ATOM     18  N   SER    23      -4.960  -2.230   0.420  1.00  0.00           N
ATOM     19  H   SER    23      -4.020  -2.620   0.470  1.00  0.00           H
ATOM     20  CA  SER    23      -5.990  -2.910   1.180  1.00  0.00           C
ATOM     21  HA  SER    23      -6.960  -2.440   1.040  1.00  0.00           H
ATOM     22  CB  SER    23      -6.100  -4.340   0.660  1.00  0.00           C
ATOM     23  HB1 SER    23      -6.900  -4.810   1.220  1.00  0.00           H
ATOM     24  HB2 SER    23      -5.080  -4.750   0.640  1.00  0.00           H
ATOM     25  OG  SER    23      -6.540  -4.220  -0.670  1.00  0.00           O
ATOM     26  HG  SER    23      -7.030  -3.390  -0.650  1.00  0.00           H
ATOM     27  C   SER    23      -5.620  -2.910   2.660  1.00  0.00           C
ATOM     28  O   SER    23      -4.560  -2.460   3.100  1.00  0.00           O
ATOM     29  N   ASP    24      -6.500  -3.450   3.500  1.00  0.00           N
ATOM     30  H   ASP    24      -7.410  -3.730   3.150  1.00  0.00           H
ATOM     31  CA  ASP    24      -6.270  -3.590   4.920  1.00  0.00           C
ATOM     32  HA  ASP    24      -5.910  -2.630   5.310  1.00  0.00           H
ATOM     33  CB  ASP    24      -7.510  -3.890   5.740  1.00  0.00           C
ATOM     34  HB1 ASP    24      -7.900  -4.840   5.390  1.00  0.00           H
ATOM     35  HB2 ASP    24      -8.360  -3.230   5.590  1.00  0.00           H
ATOM     36  CG  ASP    24      -7.220  -3.910   7.230  1.00  0.00           C
ATOM     37  OD1 ASP    24      -7.690  -2.940   7.870  1.00  0.00           O
ATOM     38  OD2 ASP    24      -6.540  -4.840   7.730  1.00  0.00           O
ATOM     39  C   ASP    24      -5.240  -4.690   5.130  1.00  0.00           C
ATOM     40  O   ASP    24      -5.300  -5.720   4.460  1.00  0.00           O
ATOM     41  N   PRO    25      -4.250  -4.510   6.000  1.00  0.00           N
ATOM     42  CD  PRO    25      -3.960  -3.330   6.780  1.00  0.00           C
ATOM     43  HD1 PRO    25      -4.820  -2.860   7.260  1.00  0.00           H
ATOM     44  HD2 PRO    25      -3.560  -2.600   6.080  1.00  0.00           H
ATOM     45  CG  PRO    25      -3.070  -3.810   7.930  1.00  0.00           C
ATOM     46  HG1 PRO    25      -3.700  -4.290   8.680  1.00  0.00           H
ATOM     47  HG2 PRO    25      -2.540  -3.020   8.450  1.00  0.00           H
ATOM     48  CB  PRO    25      -2.160  -4.800   7.210  1.00  0.00           C
ATOM     49  HB1 PRO    25      -1.620  -5.480   7.860  1.00  0.00           H
ATOM     50  HB2 PRO    25      -1.430  -4.290   6.580  1.00  0.00           H
ATOM     51  CA  PRO    25      -3.170  -5.450   6.270  1.00  0.00           C
ATOM     52  HA  PRO    25      -2.680  -5.490   5.290  1.00  0.00           H
ATOM     53  C   PRO    25      -3.630  -6.820   6.750  1.00  0.00           C
ATOM     54  O   PRO    25      -2.790  -7.720   6.660  1.00  0.00           O
ATOM     55  N   LEU    26      -4.850  -6.960   7.250  1.00  0.00           N
ATOM     56  H   LEU    26      -5.420  -6.170   7.540  1.00  0.00           H
ATOM     57  CA  LEU    26      -5.280  -8.230   7.780  1.00  0.00           C
ATOM     58  HA  LEU    26      -4.490  -8.900   8.110  1.00  0.00           H
ATOM     59  CB  LEU    26      -6.370  -8.190   8.860  1.00  0.00           C
ATOM     60  HB1 LEU    26      -7.200  -7.680   8.380  1.00  0.00           H
ATOM     61  HB2 LEU    26      -5.920  -7.560   9.630  1.00  0.00           H
ATOM     62  CG  LEU    26      -6.850  -9.500   9.470  1.00  0.00           C
ATOM     63  HG  LEU    26      -7.290 -10.140   8.700  1.00  0.00           H
ATOM     64  CD1 LEU    26      -5.680 -10.210  10.130  1.00  0.00           C
ATOM     65 1HD1 LEU    26      -6.100 -11.040  10.700  1.00  0.00           H
ATOM     66 2HD1 LEU    26      -4.950 -10.650   9.450  1.00  0.00           H
ATOM     67 3HD1 LEU    26      -5.150  -9.520  10.790  1.00  0.00           H
ATOM     68  CD2 LEU    26      -7.950  -9.300  10.530  1.00  0.00           C
ATOM     69 1HD2 LEU    26      -7.580  -8.660  11.310  1.00  0.00           H
ATOM     70 2HD2 LEU    26      -8.810  -8.750  10.180  1.00  0.00           H
ATOM     71 3HD2 LEU    26      -8.300 -10.260  10.900  1.00  0.00           H
ATOM     72  C   LEU    26      -5.900  -8.970   6.600  1.00  0.00           C
ATOM     73  O   LEU    26      -5.620 -10.150   6.400  1.00  0.00           O
ATOM     74  N   VAL    27      -6.610  -8.300   5.700  1.00  0.00           N
ATOM     75  H   VAL    27      -6.620  -7.290   5.770  1.00  0.00           H
ATOM     76  CA  VAL    27      -7.050  -8.700   4.370  1.00  0.00           C
ATOM     77  HA  VAL    27      -7.630  -9.610   4.520  1.00  0.00           H
ATOM     78  CB  VAL    27      -7.980  -7.640   3.760  1.00  0.00           C
ATOM     79  HB  VAL    27      -7.440  -6.690   3.750  1.00  0.00           H
ATOM     80  CG1 VAL    27      -8.480  -8.060   2.390  1.00  0.00           C
ATOM     81 1HG1 VAL    27      -9.170  -7.320   2.000  1.00  0.00           H
ATOM     82 2HG1 VAL    27      -7.600  -8.240   1.770  1.00  0.00           H
ATOM     83 3HG1 VAL    27      -9.050  -8.990   2.470  1.00  0.00           H
ATOM     84  CG2 VAL    27      -9.230  -7.460   4.620  1.00  0.00           C
ATOM     85 1HG2 VAL    27      -9.800  -8.390   4.670  1.00  0.00           H
ATOM     86 2HG2 VAL    27      -8.950  -7.100   5.610  1.00  0.00           H
ATOM     87 3HG2 VAL    27      -9.790  -6.610   4.220  1.00  0.00           H
ATOM     88  C   VAL    27      -5.920  -9.110   3.450  1.00  0.00           C
ATOM     89  O   VAL    27      -5.950 -10.190   2.870  1.00  0.00           O
ATOM     90  N   VAL    28      -4.760  -8.470   3.600  1.00  0.00           N
ATOM     91  H   VAL    28      -4.780  -7.750   4.300  1.00  0.00           H
ATOM     92  CA  VAL    28      -3.490  -8.890   3.040  1.00  0.00           C
ATOM     93  HA  VAL    28      -3.670  -9.260   2.040  1.00  0.00           H
ATOM     94  CB  VAL    28      -2.560  -7.670   3.010  1.00  0.00           C
ATOM     95  HB  VAL    28      -2.520  -7.180   3.990  1.00  0.00           H
ATOM     96  CG1 VAL    28      -1.190  -8.150   2.550  1.00  0.00           C
ATOM     97 1HG1 VAL    28      -0.590  -7.250   2.740  1.00  0.00           H
ATOM     98 2HG1 VAL    28      -0.690  -8.970   3.080  1.00  0.00           H
ATOM     99 3HG1 VAL    28      -1.310  -8.370   1.490  1.00  0.00           H
ATOM    100  CG2 VAL    28      -3.120  -6.600   2.080  1.00  0.00           C
ATOM    101 1HG2 VAL    28      -4.090  -6.230   2.420  1.00  0.00           H
ATOM    102 2HG2 VAL    28      -2.390  -5.790   2.120  1.00  0.00           H
ATOM    103 3HG2 VAL    28      -3.290  -7.030   1.090  1.00  0.00           H
ATOM    104  C   VAL    28      -2.890 -10.030   3.850  1.00  0.00           C
ATOM    105  O   VAL    28      -2.670 -11.010   3.150  1.00  0.00           O
ATOM    106  N   ALA    29      -2.760 -10.020   5.180  1.00  0.00           N
ATOM    107  H   ALA    29      -2.890  -9.160   5.680  1.00  0.00           H
ATOM    108  CA  ALA    29      -2.280 -11.220   5.830  1.00  0.00           C
ATOM    109  HA  ALA    29      -1.240 -11.360   5.500  1.00  0.00           H
ATOM    110  CB  ALA    29      -2.110 -10.940   7.320  1.00  0.00           C
ATOM    111  HB1 ALA    29      -3.060 -10.680   7.780  1.00  0.00           H
ATOM    112  HB2 ALA    29      -1.670 -11.810   7.800  1.00  0.00           H
ATOM    113  HB3 ALA    29      -1.350 -10.160   7.320  1.00  0.00           H
ATOM    114  C   ALA    29      -3.070 -12.500   5.590  1.00  0.00           C
ATOM    115  O   ALA    29      -2.450 -13.550   5.410  1.00  0.00           O
ATOM    116  N   ALA    30      -4.390 -12.470   5.400  1.00  0.00           N
ATOM    117  H   ALA    30      -4.830 -11.560   5.550  1.00  0.00           H
ATOM    118  CA  ALA    30      -5.220 -13.600   5.040  1.00  0.00           C
ATOM    119  HA  ALA    30      -4.930 -14.430   5.680  1.00  0.00           H
ATOM    120  CB  ALA    30      -6.650 -13.180   5.360  1.00  0.00           C
ATOM    121  HB1 ALA    30      -7.020 -12.480   4.610  1.00  0.00           H
ATOM    122  HB2 ALA    30      -7.300 -14.050   5.450  1.00  0.00           H
ATOM    123  HB3 ALA    30      -6.620 -12.580   6.270  1.00  0.00           H
ATOM    124  C   ALA    30      -5.050 -14.040   3.600  1.00  0.00           C
ATOM    125  O   ALA    30      -5.450 -15.130   3.200  1.00  0.00           O
ATOM    126  N   SER    31      -4.450 -13.240   2.700  1.00  0.00           N
ATOM    127  H   SER    31      -4.070 -12.380   3.060  1.00  0.00           H
ATOM    128  CA  SER    31      -4.310 -13.500   1.280  1.00  0.00           C
ATOM    129  HA  SER    31      -5.320 -13.730   0.940  1.00  0.00           H
ATOM    130  CB  SER    31      -3.850 -12.260   0.540  1.00  0.00           C
ATOM    131  HB1 SER    31      -3.530 -12.540  -0.450  1.00  0.00           H
ATOM    132  HB2 SER    31      -3.010 -11.760   1.040  1.00  0.00           H
ATOM    133  OG  SER    31      -4.850 -11.260   0.490  1.00  0.00           O
ATOM    134  HG  SER    31      -5.180 -11.080   1.370  1.00  0.00           H
ATOM    135  C   SER    31      -3.280 -14.580   0.960  1.00  0.00           C
ATOM    136  O   SER    31      -3.540 -15.460   0.130  1.00  0.00           O
ATOM    137  N   ILE    32      -2.240 -14.670   1.780  1.00  0.00           N
ATOM    138  H   ILE    32      -2.190 -14.030   2.560  1.00  0.00           H
ATOM    139  CA  ILE    32      -1.300 -15.780   1.730  1.00  0.00           C
ATOM    140  HA  ILE    32      -0.930 -15.940   0.710  1.00  0.00           H
ATOM    141  CB  ILE    32      -0.050 -15.300   2.480  1.00  0.00           C
ATOM    142  HB  ILE    32      -0.390 -15.070   3.490  1.00  0.00           H
ATOM    143  CG2 ILE    32       1.020 -16.370   2.660  1.00  0.00           C
ATOM    144 1HG2 ILE    32       1.710 -16.080   3.430  1.00  0.00           H
ATOM    145 2HG2 ILE    32       0.600 -17.340   2.960  1.00  0.00           H
ATOM    146 3HG2 ILE    32       1.620 -16.510   1.760  1.00  0.00           H
ATOM    147  CG1 ILE    32       0.570 -14.010   1.940  1.00  0.00           C
ATOM    148 1HG1 ILE    32       0.320 -13.930   0.880  1.00  0.00           H
ATOM    149 2HG1 ILE    32       1.650 -14.000   2.090  1.00  0.00           H
ATOM    150  CD  ILE    32       0.120 -12.740   2.650  1.00  0.00           C
ATOM    151  HD1 ILE    32       0.320 -12.840   3.710  1.00  0.00           H
ATOM    152  HD2 ILE    32       0.640 -11.900   2.200  1.00  0.00           H
ATOM    153  HD3 ILE    32      -0.950 -12.560   2.500  1.00  0.00           H
ATOM    154  C   ILE    32      -1.930 -17.050   2.250  1.00  0.00           C
ATOM    155  O   ILE    32      -1.800 -18.140   1.700  1.00  0.00           O
ATOM    156  N   ILE    33      -2.740 -16.930   3.310  1.00  0.00           N
ATOM    157  H   ILE    33      -2.760 -16.030   3.780  1.00  0.00           H
ATOM    158  CA  ILE    33      -3.430 -18.000   4.000  1.00  0.00           C
ATOM    159  HA  ILE    33      -2.750 -18.830   4.180  1.00  0.00           H
ATOM    160  CB  ILE    33      -4.130 -17.540   5.270  1.00  0.00           C
ATOM    161  HB  ILE    33      -4.760 -16.720   4.920  1.00  0.00           H
ATOM    162  CG2 ILE    33      -4.980 -18.670   5.810  1.00  0.00           C
ATOM    163 1HG2 ILE    33      -5.320 -18.460   6.830  1.00  0.00           H
ATOM    164 2HG2 ILE    33      -5.850 -18.860   5.180  1.00  0.00           H
ATOM    165 3HG2 ILE    33      -4.310 -19.530   5.880  1.00  0.00           H
ATOM    166  CG1 ILE    33      -3.160 -16.870   6.250  1.00  0.00           C
ATOM    167 1HG1 ILE    33      -3.710 -16.310   7.000  1.00  0.00           H
ATOM    168 2HG1 ILE    33      -2.550 -16.130   5.710  1.00  0.00           H
ATOM    169  CD  ILE    33      -2.270 -17.860   7.000  1.00  0.00           C
ATOM    170  HD1 ILE    33      -1.620 -18.360   6.280  1.00  0.00           H
ATOM    171  HD2 ILE    33      -1.660 -17.260   7.680  1.00  0.00           H
ATOM    172  HD3 ILE    33      -2.870 -18.480   7.680  1.00  0.00           H
ATOM    173  C   ILE    33      -4.370 -18.590   2.960  1.00  0.00           C
ATOM    174  O   ILE    33      -4.380 -19.800   2.700  1.00  0.00           O
ATOM    175  N   GLY    34      -5.160 -17.750   2.300  1.00  0.00           N
ATOM    176  H   GLY    34      -5.050 -16.760   2.460  1.00  0.00           H
ATOM    177  CA  GLY    34      -6.070 -18.200   1.270  1.00  0.00           C
ATOM    178  HA1 GLY    34      -6.640 -17.300   1.030  1.00  0.00           H
ATOM    179  HA2 GLY    34      -6.800 -18.830   1.770  1.00  0.00           H
ATOM    180  C   GLY    34      -5.470 -18.860   0.030  1.00  0.00           C
ATOM    181  O   GLY    34      -6.000 -19.880  -0.400  1.00  0.00           O
ATOM    182  N   ILE    35      -4.290 -18.440  -0.410  1.00  0.00           N
ATOM    183  H   ILE    35      -3.720 -17.830   0.160  1.00  0.00           H
ATOM    184  CA  ILE    35      -3.580 -19.160  -1.450  1.00  0.00           C
ATOM    185  HA  ILE    35      -4.280 -19.360  -2.260  1.00  0.00           H
ATOM    186  CB  ILE    35      -2.440 -18.290  -1.990  1.00  0.00           C
ATOM    187  HB  ILE    35      -1.850 -17.860  -1.190  1.00  0.00           H
ATOM    188  CG2 ILE    35      -1.480 -19.070  -2.880  1.00  0.00           C
ATOM    189 1HG2 ILE    35      -0.680 -18.470  -3.290  1.00  0.00           H
ATOM    190 2HG2 ILE    35      -1.070 -19.870  -2.250  1.00  0.00           H
ATOM    191 3HG2 ILE    35      -2.010 -19.450  -3.750  1.00  0.00           H
ATOM    192  CG1 ILE    35      -3.120 -17.180  -2.790  1.00  0.00           C
ATOM    193 1HG1 ILE    35      -3.880 -16.630  -2.250  1.00  0.00           H
ATOM    194 2HG1 ILE    35      -3.480 -17.540  -3.760  1.00  0.00           H
ATOM    195  CD  ILE    35      -2.120 -16.060  -3.110  1.00  0.00           C
ATOM    196  HD1 ILE    35      -2.650 -15.410  -3.810  1.00  0.00           H
ATOM    197  HD2 ILE    35      -1.800 -15.520  -2.210  1.00  0.00           H
ATOM    198  HD3 ILE    35      -1.210 -16.340  -3.620  1.00  0.00           H
ATOM    199  C   ILE    35      -3.030 -20.480  -0.910  1.00  0.00           C
ATOM    200  O   ILE    35      -3.320 -21.560  -1.430  1.00  0.00           O
ATOM    201  N   LEU    36      -2.360 -20.510   0.230  1.00  0.00           N
ATOM    202  H   LEU    36      -2.380 -19.630   0.750  1.00  0.00           H
ATOM    203  CA  LEU    36      -1.840 -21.630   0.970  1.00  0.00           C
ATOM    204  HA  LEU    36      -1.090 -22.150   0.350  1.00  0.00           H
ATOM    205  CB  LEU    36      -1.020 -21.160   2.170  1.00  0.00           C
ATOM    206  HB1 LEU    36      -1.600 -20.460   2.780  1.00  0.00           H
ATOM    207  HB2 LEU    36      -0.170 -20.520   1.900  1.00  0.00           H
ATOM    208  CG  LEU    36      -0.450 -22.210   3.130  1.00  0.00           C
ATOM    209  HG  LEU    36      -1.290 -22.700   3.630  1.00  0.00           H
ATOM    210  CD1 LEU    36       0.520 -23.070   2.320  1.00  0.00           C
ATOM    211 1HD1 LEU    36       1.300 -22.450   1.890  1.00  0.00           H
ATOM    212 2HD1 LEU    36       0.960 -23.780   3.010  1.00  0.00           H
ATOM    213 3HD1 LEU    36      -0.010 -23.680   1.590  1.00  0.00           H
ATOM    214  CD2 LEU    36       0.380 -21.450   4.150  1.00  0.00           C
ATOM    215 1HD2 LEU    36      -0.140 -20.570   4.510  1.00  0.00           H
ATOM    216 2HD2 LEU    36       0.670 -22.070   5.000  1.00  0.00           H
ATOM    217 3HD2 LEU    36       1.320 -21.160   3.650  1.00  0.00           H
ATOM    218  C   LEU    36      -2.870 -22.690   1.350  1.00  0.00           C
ATOM    219  O   LEU    36      -2.500 -23.840   1.140  1.00  0.00           O
ATOM    220  N   HIS    37      -4.100 -22.340   1.720  1.00  0.00           N
ATOM    221  H   HIS    37      -4.270 -21.420   2.100  1.00  0.00           H
ATOM    222  CA  HIS    37      -5.090 -23.380   1.840  1.00  0.00           C
ATOM    223  HA  HIS    37      -4.740 -24.100   2.570  1.00  0.00           H
ATOM    224  CB  HIS    37      -6.370 -22.740   2.360  1.00  0.00           C
ATOM    225  HB1 HIS    37      -6.810 -22.050   1.650  1.00  0.00           H
ATOM    226  HB2 HIS    37      -6.010 -22.110   3.180  1.00  0.00           H
ATOM    227  CG  HIS    37      -7.490 -23.630   2.830  1.00  0.00           C
ATOM    228  ND1 HIS    37      -8.620 -23.130   3.480  1.00  0.00           N
ATOM    229  CE1 HIS    37      -9.360 -24.190   3.800  1.00  0.00           C
ATOM    230  HE1 HIS    37     -10.320 -24.250   4.310  1.00  0.00           H
ATOM    231  NE2 HIS    37      -8.710 -25.330   3.500  1.00  0.00           N
ATOM    232  HE2 HIS    37      -9.020 -26.280   3.570  1.00  0.00           H
ATOM    233  CD2 HIS    37      -7.470 -24.990   2.980  1.00  0.00           C
ATOM    234  HD2 HIS    37      -6.630 -25.640   2.790  1.00  0.00           H
ATOM    235  C   HIS    37      -5.420 -24.160   0.580  1.00  0.00           C
ATOM    236  O   HIS    37      -5.420 -25.390   0.510  1.00  0.00           O
ATOM    237  N   LEU    38      -5.500 -23.520  -0.590  1.00  0.00           N
ATOM    238  H   LEU    38      -5.510 -22.510  -0.600  1.00  0.00           H
ATOM    239  CA  LEU    38      -5.760 -24.240  -1.820  1.00  0.00           C
ATOM    240  HA  LEU    38      -6.610 -24.880  -1.540  1.00  0.00           H
ATOM    241  CB  LEU    38      -6.240 -23.270  -2.900  1.00  0.00           C
ATOM    242  HB1 LEU    38      -5.420 -22.590  -3.150  1.00  0.00           H
ATOM    243  HB2 LEU    38      -7.080 -22.650  -2.580  1.00  0.00           H
ATOM    244  CG  LEU    38      -6.500 -24.010  -4.210  1.00  0.00           C
ATOM    245  HG  LEU    38      -5.570 -24.480  -4.530  1.00  0.00           H
ATOM    246  CD1 LEU    38      -7.600 -25.030  -4.000  1.00  0.00           C
ATOM    247 1HD1 LEU    38      -8.400 -24.610  -3.390  1.00  0.00           H
ATOM    248 2HD1 LEU    38      -8.010 -25.530  -4.870  1.00  0.00           H
ATOM    249 3HD1 LEU    38      -7.140 -25.840  -3.430  1.00  0.00           H
ATOM    250  CD2 LEU    38      -7.050 -23.020  -5.230  1.00  0.00           C
ATOM    251 1HD2 LEU    38      -6.450 -22.110  -5.340  1.00  0.00           H
ATOM    252 2HD2 LEU    38      -7.030 -23.590  -6.160  1.00  0.00           H
ATOM    253 3HD2 LEU    38      -8.070 -22.690  -5.070  1.00  0.00           H
ATOM    254  C   LEU    38      -4.530 -25.070  -2.120  1.00  0.00           C
ATOM    255  O   LEU    38      -4.570 -26.260  -2.420  1.00  0.00           O
ATOM    256  N   ILE    39      -3.360 -24.440  -1.980  1.00  0.00           N
ATOM    257  H   ILE    39      -3.420 -23.440  -1.880  1.00  0.00           H
ATOM    258  CA  ILE    39      -2.080 -25.050  -2.200  1.00  0.00           C
ATOM    259  HA  ILE    39      -2.010 -25.370  -3.240  1.00  0.00           H
ATOM    260  CB  ILE    39      -0.940 -24.040  -2.130  1.00  0.00           C
ATOM    261  HB  ILE    39      -1.200 -23.180  -1.500  1.00  0.00           H
ATOM    262  CG2 ILE    39       0.350 -24.670  -1.630  1.00  0.00           C
ATOM    263 1HG2 ILE    39       0.260 -24.930  -0.570  1.00  0.00           H
ATOM    264 2HG2 ILE    39       0.540 -25.490  -2.330  1.00  0.00           H
ATOM    265 3HG2 ILE    39       1.130 -23.910  -1.690  1.00  0.00           H
ATOM    266  CG1 ILE    39      -0.650 -23.460  -3.510  1.00  0.00           C
ATOM    267 1HG1 ILE    39      -0.260 -24.250  -4.140  1.00  0.00           H
ATOM    268 2HG1 ILE    39       0.150 -22.720  -3.410  1.00  0.00           H
ATOM    269  CD  ILE    39      -1.880 -22.830  -4.160  1.00  0.00           C
ATOM    270  HD1 ILE    39      -2.680 -23.550  -4.350  1.00  0.00           H
ATOM    271  HD2 ILE    39      -2.200 -21.930  -3.650  1.00  0.00           H
ATOM    272  HD3 ILE    39      -1.600 -22.500  -5.160  1.00  0.00           H
ATOM    273  C   ILE    39      -1.950 -26.370  -1.440  1.00  0.00           C
ATOM    274  O   ILE    39      -1.660 -27.390  -2.060  1.00  0.00           O
ATOM    275  N   LEU    40      -2.210 -26.390  -0.130  1.00  0.00           N
ATOM    276  H   LEU    40      -2.450 -25.480   0.220  1.00  0.00           H
ATOM    277  CA  LEU    40      -2.190 -27.620   0.630  1.00  0.00           C
ATOM    278  HA  LEU    40      -1.210 -28.080   0.630  1.00  0.00           H
ATOM    279  CB  LEU    40      -2.390 -27.280   2.110  1.00  0.00           C
ATOM    280  HB1 LEU    40      -2.690 -28.150   2.690  1.00  0.00           H
ATOM    281  HB2 LEU    40      -3.100 -26.460   2.190  1.00  0.00           H
ATOM    282  CG  LEU    40      -1.080 -26.860   2.770  1.00  0.00           C
ATOM    283  HG  LEU    40      -0.540 -26.300   2.000  1.00  0.00           H
ATOM    284  CD1 LEU    40      -1.430 -25.960   3.960  1.00  0.00           C
ATOM    285 1HD1 LEU    40      -1.990 -25.070   3.710  1.00  0.00           H
ATOM    286 2HD1 LEU    40      -2.120 -26.520   4.590  1.00  0.00           H
ATOM    287 3HD1 LEU    40      -0.510 -25.660   4.460  1.00  0.00           H
ATOM    288  CD2 LEU    40      -0.230 -28.010   3.310  1.00  0.00           C
ATOM    289 1HD2 LEU    40      -0.580 -28.290   4.300  1.00  0.00           H
ATOM    290 2HD2 LEU    40      -0.230 -28.850   2.620  1.00  0.00           H
ATOM    291 3HD2 LEU    40       0.810 -27.690   3.300  1.00  0.00           H
ATOM    292  C   LEU    40      -3.310 -28.590   0.250  1.00  0.00           C
ATOM    293  O   LEU    40      -3.070 -29.790   0.300  1.00  0.00           O
ATOM    294  N   TRP    41      -4.490 -28.120  -0.150  1.00  0.00           N
ATOM    295  H   TRP    41      -4.650 -27.130  -0.320  1.00  0.00           H
ATOM    296  CA  TRP    41      -5.550 -29.010  -0.580  1.00  0.00           C
ATOM    297  HA  TRP    41      -5.710 -29.810   0.140  1.00  0.00           H
ATOM    298  CB  TRP    41      -6.820 -28.210  -0.840  1.00  0.00           C
ATOM    299  HB1 TRP    41      -6.580 -27.500  -1.640  1.00  0.00           H
ATOM    300  HB2 TRP    41      -7.050 -27.670   0.080  1.00  0.00           H
ATOM    301  CG  TRP    41      -8.060 -28.980  -1.170  1.00  0.00           C
ATOM    302  CD1 TRP    41      -8.790 -29.740  -0.310  1.00  0.00           C
ATOM    303  HD1 TRP    41      -8.790 -29.730   0.770  1.00  0.00           H
ATOM    304  NE1 TRP    41      -9.750 -30.360  -1.090  1.00  0.00           N
ATOM    305  HE1 TRP    41     -10.520 -30.900  -0.720  1.00  0.00           H
ATOM    306  CE2 TRP    41      -9.620 -30.070  -2.430  1.00  0.00           C
ATOM    307  CZ2 TRP    41     -10.360 -30.460  -3.560  1.00  0.00           C
ATOM    308  HZ2 TRP    41     -11.180 -31.130  -3.380  1.00  0.00           H
ATOM    309  CH2 TRP    41      -9.920 -30.100  -4.840  1.00  0.00           C
ATOM    310  HH2 TRP    41     -10.560 -30.380  -5.660  1.00  0.00           H
ATOM    311  CZ3 TRP    41      -8.750 -29.350  -4.980  1.00  0.00           C
ATOM    312  HZ3 TRP    41      -8.340 -29.130  -5.950  1.00  0.00           H
ATOM    313  CE3 TRP    41      -8.070 -28.900  -3.840  1.00  0.00           C
ATOM    314  HE3 TRP    41      -7.220 -28.260  -4.050  1.00  0.00           H
ATOM    315  CD2 TRP    41      -8.480 -29.230  -2.540  1.00  0.00           C
ATOM    316  C   TRP    41      -5.150 -29.800  -1.820  1.00  0.00           C
ATOM    317  O   TRP    41      -5.390 -31.000  -1.920  1.00  0.00           O
ATOM    318  N   ILE    42      -4.520 -29.150  -2.800  1.00  0.00           N
ATOM    319  H   ILE    42      -4.290 -28.200  -2.560  1.00  0.00           H
ATOM    320  CA  ILE    42      -4.090 -29.720  -4.070  1.00  0.00           C
ATOM    321  HA  ILE    42      -5.000 -30.180  -4.460  1.00  0.00           H
ATOM    322  CB  ILE    42      -3.650 -28.660  -5.080  1.00  0.00           C
ATOM    323  HB  ILE    42      -2.840 -28.120  -4.580  1.00  0.00           H
ATOM    324  CG2 ILE    42      -2.940 -29.260  -6.280  1.00  0.00           C
ATOM    325 1HG2 ILE    42      -2.380 -28.420  -6.700  1.00  0.00           H
ATOM    326 2HG2 ILE    42      -2.180 -29.970  -5.960  1.00  0.00           H
ATOM    327 3HG2 ILE    42      -3.630 -29.800  -6.940  1.00  0.00           H
ATOM    328  CG1 ILE    42      -4.810 -27.750  -5.460  1.00  0.00           C
ATOM    329 1HG1 ILE    42      -5.300 -27.420  -4.530  1.00  0.00           H
ATOM    330 2HG1 ILE    42      -5.530 -28.380  -5.970  1.00  0.00           H
ATOM    331  CD  ILE    42      -4.450 -26.560  -6.340  1.00  0.00           C
ATOM    332  HD1 ILE    42      -3.550 -26.040  -6.000  1.00  0.00           H
ATOM    333  HD2 ILE    42      -4.210 -26.950  -7.330  1.00  0.00           H
ATOM    334  HD3 ILE    42      -5.320 -25.920  -6.440  1.00  0.00           H
ATOM    335  C   ILE    42      -3.060 -30.810  -3.830  1.00  0.00           C
ATOM    336  O   ILE    42      -3.120 -31.880  -4.440  1.00  0.00           O
ATOM    337  N   LEU    43      -2.170 -30.610  -2.860  1.00  0.00           N
ATOM    338  H   LEU    43      -2.060 -29.660  -2.510  1.00  0.00           H
ATOM    339  CA  LEU    43      -1.250 -31.690  -2.610  1.00  0.00           C
ATOM    340  HA  LEU    43      -0.980 -32.140  -3.570  1.00  0.00           H
ATOM    341  CB  LEU    43      -0.080 -31.200  -1.760  1.00  0.00           C
ATOM    342  HB1 LEU    43       0.340 -32.020  -1.170  1.00  0.00           H
ATOM    343  HB2 LEU    43      -0.460 -30.520  -1.010  1.00  0.00           H
ATOM    344  CG  LEU    43       0.890 -30.510  -2.730  1.00  0.00           C
ATOM    345  HG  LEU    43       0.370 -29.780  -3.360  1.00  0.00           H
ATOM    346  CD1 LEU    43       1.880 -29.610  -2.010  1.00  0.00           C
ATOM    347 1HD1 LEU    43       1.370 -28.800  -1.470  1.00  0.00           H
ATOM    348 2HD1 LEU    43       2.550 -30.170  -1.360  1.00  0.00           H
ATOM    349 3HD1 LEU    43       2.450 -29.230  -2.850  1.00  0.00           H
ATOM    350  CD2 LEU    43       1.790 -31.540  -3.420  1.00  0.00           C
ATOM    351 1HD2 LEU    43       2.430 -31.090  -4.170  1.00  0.00           H
ATOM    352 2HD2 LEU    43       2.420 -32.090  -2.720  1.00  0.00           H
ATOM    353 3HD2 LEU    43       1.170 -32.270  -3.930  1.00  0.00           H
ATOM    354  C   LEU    43      -1.880 -32.800  -1.790  1.00  0.00           C
ATOM    355  O   LEU    43      -1.360 -33.910  -1.900  1.00  0.00           O
ATOM    356  N   ASP    44      -2.950 -32.580  -1.010  1.00  0.00           N
ATOM    357  H   ASP    44      -3.240 -31.630  -0.880  1.00  0.00           H
ATOM    358  CA  ASP    44      -3.670 -33.680  -0.400  1.00  0.00           C
ATOM    359  HA  ASP    44      -2.900 -34.330   0.030  1.00  0.00           H
ATOM    360  CB  ASP    44      -4.450 -33.130   0.800  1.00  0.00           C
ATOM    361  HB1 ASP    44      -5.110 -32.390   0.360  1.00  0.00           H
ATOM    362  HB2 ASP    44      -3.790 -32.670   1.530  1.00  0.00           H
ATOM    363  CG  ASP    44      -5.290 -34.160   1.550  1.00  0.00           C
ATOM    364  OD1 ASP    44      -6.530 -34.210   1.450  1.00  0.00           O
ATOM    365  OD2 ASP    44      -4.760 -35.080   2.220  1.00  0.00           O
ATOM    366  C   ASP    44      -4.670 -34.400  -1.270  1.00  0.00           C
ATOM    367  O   ASP    44      -4.990 -35.580  -1.080  1.00  0.00           O
ATOM    368  N   ARG    45      -5.120 -33.690  -2.300  1.00  0.00           N
ATOM    369  H   ARG    45      -4.880 -32.710  -2.330  1.00  0.00           H
ATOM    370  CA  ARG    45      -5.980 -34.240  -3.340  1.00  0.00           C
ATOM    371  HA  ARG    45      -6.700 -34.940  -2.910  1.00  0.00           H
ATOM    372  CB  ARG    45      -6.740 -33.100  -4.000  1.00  0.00           C
ATOM    373  HB1 ARG    45      -6.000 -32.370  -4.330  1.00  0.00           H
ATOM    374  HB2 ARG    45      -7.290 -32.710  -3.140  1.00  0.00           H
ATOM    375  CG  ARG    45      -7.660 -33.340  -5.190  1.00  0.00           C
ATOM    376  HG1 ARG    45      -7.120 -33.720  -6.050  1.00  0.00           H
ATOM    377  HG2 ARG    45      -8.090 -32.390  -5.490  1.00  0.00           H
ATOM    378  CD  ARG    45      -8.830 -34.270  -4.850  1.00  0.00           C
ATOM    379  HD1 ARG    45      -9.550 -34.190  -5.660  1.00  0.00           H
ATOM    380  HD2 ARG    45      -9.350 -33.810  -4.010  1.00  0.00           H
ATOM    381  NE  ARG    45      -8.460 -35.690  -4.780  1.00  0.00           N
ATOM    382  HE  ARG    45      -7.540 -36.000  -5.050  1.00  0.00           H
ATOM    383  CZ  ARG    45      -9.240 -36.660  -4.260  1.00  0.00           C
ATOM    384  NH1 ARG    45     -10.510 -36.360  -3.950  1.00  0.00           N
ATOM    385 1HH1 ARG    45     -11.000 -35.540  -4.270  1.00  0.00           H
ATOM    386 2HH1 ARG    45     -11.060 -37.040  -3.460  1.00  0.00           H
ATOM    387  NH2 ARG    45      -8.820 -37.910  -4.050  1.00  0.00           N
ATOM    388 1HH2 ARG    45      -7.850 -38.140  -4.210  1.00  0.00           H
ATOM    389 2HH2 ARG    45      -9.460 -38.630  -3.710  1.00  0.00           H
ATOM    390  C   ARG    45      -5.190 -35.040  -4.360  1.00  0.00           C
ATOM    391  O   ARG    45      -5.790 -35.960  -4.900  1.00  0.00           O
ATOM    392  N   LEU    46      -3.880 -34.880  -4.580  1.00  0.00           N
ATOM    393  H   LEU    46      -3.440 -34.090  -4.140  1.00  0.00           H
ATOM    394  CA  LEU    46      -3.010 -35.680  -5.410  1.00  0.00           C
ATOM    395  HA  LEU    46      -3.530 -35.880  -6.350  1.00  0.00           H
ATOM    396  CB  LEU    46      -1.730 -34.910  -5.690  1.00  0.00           C
ATOM    397  HB1 LEU    46      -0.950 -35.610  -6.020  1.00  0.00           H
ATOM    398  HB2 LEU    46      -1.300 -34.580  -4.750  1.00  0.00           H
ATOM    399  CG  LEU    46      -1.670 -33.790  -6.740  1.00  0.00           C
ATOM    400  HG  LEU    46      -2.390 -33.040  -6.410  1.00  0.00           H
ATOM    401  CD1 LEU    46      -0.410 -32.960  -6.900  1.00  0.00           C
ATOM    402 1HD1 LEU    46      -0.220 -32.450  -5.960  1.00  0.00           H
ATOM    403 2HD1 LEU    46       0.470 -33.480  -7.260  1.00  0.00           H
ATOM    404 3HD1 LEU    46      -0.680 -32.180  -7.610  1.00  0.00           H
ATOM    405  CD2 LEU    46      -2.080 -34.180  -8.160  1.00  0.00           C
ATOM    406 1HD2 LEU    46      -2.100 -33.240  -8.720  1.00  0.00           H
ATOM    407 2HD2 LEU    46      -1.310 -34.840  -8.540  1.00  0.00           H
ATOM    408 3HD2 LEU    46      -3.040 -34.700  -8.130  1.00  0.00           H
ATOM    409  C   LEU    46      -2.750 -36.970  -4.620  1.00  0.00           C
ATOM    410  O   LEU    46      -2.500 -36.970  -3.420  1.00  0.00           O
ATOM    411  N   NME    46      -2.690 -38.110  -5.310  1.00  0.00           N
ATOM    412  H   NME    46      -2.190 -38.880  -4.900  1.00  0.00           H
ATOM    413  CH3 NME    46      -2.890 -38.280  -6.740  1.00  0.00           C
ATOM    414 1HH3 NME    46      -2.780 -39.330  -7.020  1.00  0.00           H
ATOM    415 2HH3 NME    46      -3.940 -38.120  -6.990  1.00  0.00           H
ATOM    416 3HH3 NME    46      -2.200 -37.660  -7.310  1.00  0.00           H
ATOM    417  CH3 ACE   121      -4.810   0.560   3.590  1.00  0.00           C
ATOM    418 1HH3 ACE   121      -3.930   0.390   4.230  1.00  0.00           H
ATOM    419 2HH3 ACE   121      -4.620  -0.010   2.680  1.00  0.00           H
ATOM    420 3HH3 ACE   121      -4.990   1.610   3.370  1.00  0.00           H
ATOM    421  C   ACE   121      -6.040   0.080   4.350  1.00  0.00           C
ATOM    422  O   ACE   121      -5.870  -0.330   5.500  1.00  0.00           O
ATOM    423  N   SER   122      -7.210   0.130   3.700  1.00  0.00           N
ATOM    424  H   SER   122      -7.240   0.500   2.760  1.00  0.00           H
ATOM    425  CA  SER   122      -8.450  -0.350   4.290  1.00  0.00           C
ATOM    426  HA  SER   122      -8.180  -1.060   5.070  1.00  0.00           H
ATOM    427  CB  SER   122      -9.220   0.820   4.870  1.00  0.00           C
ATOM    428  HB1 SER   122     -10.120   0.470   5.390  1.00  0.00           H
ATOM    429  HB2 SER   122      -9.510   1.550   4.110  1.00  0.00           H
ATOM    430  OG  SER   122      -8.410   1.550   5.760  1.00  0.00           O
ATOM    431  HG  SER   122      -8.280   1.090   6.590  1.00  0.00           H
ATOM    432  C   SER   122      -9.300  -1.250   3.390  1.00  0.00           C
ATOM    433  O   SER   122      -9.140  -1.370   2.180  1.00  0.00           O
ATOM    434  N   SER   123     -10.270  -1.990   3.930  1.00  0.00           N
ATOM    435  H   SER   123     -10.280  -2.100   4.930  1.00  0.00           H
ATOM    436  CA  SER   123     -11.150  -2.850   3.190  1.00  0.00           C
ATOM    437  HA  SER   123     -11.180  -2.640   2.120  1.00  0.00           H
ATOM    438  CB  SER   123     -10.770  -4.330   3.210  1.00  0.00           C
ATOM    439  HB1 SER   123     -11.480  -4.900   2.630  1.00  0.00           H
ATOM    440  HB2 SER   123     -10.750  -4.730   4.220  1.00  0.00           H
ATOM    441  OG  SER   123      -9.500  -4.460   2.590  1.00  0.00           O
ATOM    442  HG  SER   123      -9.630  -4.440   1.630  1.00  0.00           H
ATOM    443  C   SER   123     -12.540  -2.880   3.790  1.00  0.00           C
ATOM    444  O   SER   123     -12.660  -2.790   5.010  1.00  0.00           O
ATOM    445  N   ASP   124     -13.580  -3.170   3.010  1.00  0.00           N
ATOM    446  H   ASP   124     -13.440  -3.330   2.020  1.00  0.00           H
ATOM    447  CA  ASP   124     -14.950  -3.340   3.450  1.00  0.00           C
ATOM    448  HA  ASP   124     -15.230  -2.370   3.860  1.00  0.00           H
ATOM    449  CB  ASP   124     -15.900  -3.630   2.290  1.00  0.00           C
ATOM    450  HB1 ASP   124     -15.740  -4.640   1.910  1.00  0.00           H
ATOM    451  HB2 ASP   124     -15.670  -2.890   1.510  1.00  0.00           H
ATOM    452  CG  ASP   124     -17.360  -3.470   2.710  1.00  0.00           C
ATOM    453  OD1 ASP   124     -18.080  -2.630   2.130  1.00  0.00           O
ATOM    454  OD2 ASP   124     -17.870  -4.100   3.660  1.00  0.00           O
ATOM    455  C   ASP   124     -15.020  -4.310   4.620  1.00  0.00           C
ATOM    456  O   ASP   124     -14.530  -5.430   4.450  1.00  0.00           O
ATOM    457  N   PRO   125     -15.660  -4.020   5.740  1.00  0.00           N
ATOM    458  CD  PRO   125     -16.250  -2.750   6.090  1.00  0.00           C
ATOM    459  HD1 PRO   125     -17.090  -2.660   5.400  1.00  0.00           H
ATOM    460  HD2 PRO   125     -15.610  -1.880   5.950  1.00  0.00           H
ATOM    461  CG  PRO   125     -16.730  -2.910   7.540  1.00  0.00           C
ATOM    462  HG1 PRO   125     -17.710  -2.440   7.630  1.00  0.00           H
ATOM    463  HG2 PRO   125     -16.000  -2.390   8.150  1.00  0.00           H
ATOM    464  CB  PRO   125     -16.780  -4.400   7.860  1.00  0.00           C
ATOM    465  HB1 PRO   125     -17.760  -4.860   7.810  1.00  0.00           H
ATOM    466  HB2 PRO   125     -16.290  -4.540   8.820  1.00  0.00           H
ATOM    467  CA  PRO   125     -15.800  -4.970   6.830  1.00  0.00           C
ATOM    468  HA  PRO   125     -14.850  -5.070   7.370  1.00  0.00           H
ATOM    469  C   PRO   125     -16.300  -6.330   6.370  1.00  0.00           C
ATOM    470  O   PRO   125     -16.080  -7.360   7.000  1.00  0.00           O
ATOM    471  N   LEU   126     -17.060  -6.440   5.280  1.00  0.00           N
ATOM    472  H   LEU   126     -17.470  -5.640   4.830  1.00  0.00           H
ATOM    473  CA  LEU   126     -17.430  -7.720   4.700  1.00  0.00           C
ATOM    474  HA  LEU   126     -17.960  -8.250   5.500  1.00  0.00           H
ATOM    475  CB  LEU   126     -18.370  -7.430   3.520  1.00  0.00           C
ATOM    476  HB1 LEU   126     -17.840  -6.730   2.880  1.00  0.00           H
ATOM    477  HB2 LEU   126     -19.280  -6.910   3.860  1.00  0.00           H
ATOM    478  CG  LEU   126     -18.850  -8.490   2.530  1.00  0.00           C
ATOM    479  HG  LEU   126     -17.970  -8.850   2.010  1.00  0.00           H
ATOM    480  CD1 LEU   126     -19.570  -9.620   3.240  1.00  0.00           C
ATOM    481 1HD1 LEU   126     -20.480  -9.270   3.720  1.00  0.00           H
ATOM    482 2HD1 LEU   126     -19.930 -10.380   2.530  1.00  0.00           H
ATOM    483 3HD1 LEU   126     -18.870 -10.090   3.930  1.00  0.00           H
ATOM    484  CD2 LEU   126     -19.820  -7.900   1.520  1.00  0.00           C
ATOM    485 1HD2 LEU   126     -19.380  -7.070   0.970  1.00  0.00           H
ATOM    486 2HD2 LEU   126     -20.160  -8.690   0.850  1.00  0.00           H
ATOM    487 3HD2 LEU   126     -20.670  -7.520   2.090  1.00  0.00           H
ATOM    488  C   LEU   126     -16.200  -8.540   4.310  1.00  0.00           C
ATOM    489  O   LEU   126     -16.170  -9.730   4.590  1.00  0.00           O
ATOM    490  N   VAL   127     -15.270  -7.890   3.610  1.00  0.00           N
ATOM    491  H   VAL   127     -15.450  -6.930   3.370  1.00  0.00           H
ATOM    492  CA  VAL   127     -14.030  -8.440   3.110  1.00  0.00           C
ATOM    493  HA  VAL   127     -14.180  -9.320   2.500  1.00  0.00           H
ATOM    494  CB  VAL   127     -13.490  -7.430   2.090  1.00  0.00           C
ATOM    495  HB  VAL   127     -13.530  -6.440   2.540  1.00  0.00           H
ATOM    496  CG1 VAL   127     -12.060  -7.620   1.610  1.00  0.00           C
ATOM    497 1HG1 VAL   127     -11.470  -7.450   2.510  1.00  0.00           H
ATOM    498 2HG1 VAL   127     -11.910  -8.660   1.310  1.00  0.00           H
ATOM    499 3HG1 VAL   127     -11.720  -6.920   0.850  1.00  0.00           H
ATOM    500  CG2 VAL   127     -14.390  -7.440   0.850  1.00  0.00           C
ATOM    501 1HG2 VAL   127     -14.610  -8.450   0.520  1.00  0.00           H
ATOM    502 2HG2 VAL   127     -15.320  -6.900   1.000  1.00  0.00           H
ATOM    503 3HG2 VAL   127     -13.880  -6.910   0.050  1.00  0.00           H
ATOM    504  C   VAL   127     -13.110  -8.860   4.250  1.00  0.00           C
ATOM    505  O   VAL   127     -12.400  -9.840   4.090  1.00  0.00           O
ATOM    506  N   VAL   128     -13.230  -8.100   5.350  1.00  0.00           N
ATOM    507  H   VAL   128     -13.910  -7.360   5.410  1.00  0.00           H
ATOM    508  CA  VAL   128     -12.490  -8.310   6.580  1.00  0.00           C
ATOM    509  HA  VAL   128     -11.460  -8.590   6.370  1.00  0.00           H
ATOM    510  CB  VAL   128     -12.460  -7.060   7.460  1.00  0.00           C
ATOM    511  HB  VAL   128     -13.430  -6.880   7.920  1.00  0.00           H
ATOM    512  CG1 VAL   128     -11.550  -7.390   8.650  1.00  0.00           C
ATOM    513 1HG1 VAL   128     -10.630  -7.870   8.320  1.00  0.00           H
ATOM    514 2HG1 VAL   128     -11.250  -6.390   8.980  1.00  0.00           H
ATOM    515 3HG1 VAL   128     -12.080  -7.970   9.410  1.00  0.00           H
ATOM    516  CG2 VAL   128     -12.040  -5.700   6.910  1.00  0.00           C
ATOM    517 1HG2 VAL   128     -11.960  -4.920   7.670  1.00  0.00           H
ATOM    518 2HG2 VAL   128     -11.060  -5.860   6.460  1.00  0.00           H
ATOM    519 3HG2 VAL   128     -12.790  -5.380   6.180  1.00  0.00           H
ATOM    520  C   VAL   128     -12.980  -9.540   7.340  1.00  0.00           C
ATOM    521  O   VAL   128     -12.230 -10.410   7.780  1.00  0.00           O
ATOM    522  N   ALA   129     -14.300  -9.680   7.440  1.00  0.00           N
ATOM    523  H   ALA   129     -14.860  -8.920   7.080  1.00  0.00           H
ATOM    524  CA  ALA   129     -15.100 -10.750   8.010  1.00  0.00           C
ATOM    525  HA  ALA   129     -14.840 -10.840   9.060  1.00  0.00           H
ATOM    526  CB  ALA   129     -16.560 -10.320   8.110  1.00  0.00           C
ATOM    527  HB1 ALA   129     -16.910 -10.200   7.080  1.00  0.00           H
ATOM    528  HB2 ALA   129     -17.190 -11.010   8.690  1.00  0.00           H
ATOM    529  HB3 ALA   129     -16.640  -9.410   8.700  1.00  0.00           H
ATOM    530  C   ALA   129     -14.730 -12.090   7.390  1.00  0.00           C
ATOM    531  O   ALA   129     -14.350 -13.070   8.010  1.00  0.00           O
ATOM    532  N   ALA   130     -14.820 -12.040   6.060  1.00  0.00           N
ATOM    533  H   ALA   130     -15.060 -11.220   5.520  1.00  0.00           H
ATOM    534  CA  ALA   130     -14.310 -13.140   5.260  1.00  0.00           C
ATOM    535  HA  ALA   130     -14.860 -14.060   5.450  1.00  0.00           H
ATOM    536  CB  ALA   130     -14.620 -12.800   3.800  1.00  0.00           C
ATOM    537  HB1 ALA   130     -15.650 -12.520   3.650  1.00  0.00           H
ATOM    538  HB2 ALA   130     -13.950 -11.980   3.500  1.00  0.00           H
ATOM    539  HB3 ALA   130     -14.470 -13.680   3.180  1.00  0.00           H
ATOM    540  C   ALA   130     -12.830 -13.460   5.390  1.00  0.00           C
ATOM    541  O   ALA   130     -12.380 -14.520   4.970  1.00  0.00           O
ATOM    542  N   SER   131     -12.090 -12.490   5.950  1.00  0.00           N
ATOM    543  H   SER   131     -12.420 -11.550   6.090  1.00  0.00           H
ATOM    544  CA  SER   131     -10.710 -12.810   6.270  1.00  0.00           C
ATOM    545  HA  SER   131     -10.430 -13.510   5.490  1.00  0.00           H
ATOM    546  CB  SER   131      -9.840 -11.570   6.160  1.00  0.00           C
ATOM    547  HB1 SER   131      -8.830 -11.960   6.260  1.00  0.00           H
ATOM    548  HB2 SER   131     -10.080 -10.870   6.960  1.00  0.00           H
ATOM    549  OG  SER   131      -9.960 -10.960   4.900  1.00  0.00           O
ATOM    550  HG  SER   131     -10.890 -10.790   4.690  1.00  0.00           H
ATOM    551  C   SER   131     -10.390 -13.530   7.570  1.00  0.00           C
ATOM    552  O   SER   131      -9.590 -14.460   7.490  1.00  0.00           O
ATOM    553  N   ILE   132     -11.050 -13.130   8.670  1.00  0.00           N
ATOM    554  H   ILE   132     -11.790 -12.460   8.560  1.00  0.00           H
ATOM    555  CA  ILE   132     -11.080 -13.920   9.890  1.00  0.00           C
ATOM    556  HA  ILE   132     -10.060 -13.890  10.270  1.00  0.00           H
ATOM    557  CB  ILE   132     -11.940 -13.280  10.970  1.00  0.00           C
ATOM    558  HB  ILE   132     -12.950 -13.380  10.580  1.00  0.00           H
ATOM    559  CG2 ILE   132     -11.950 -14.090  12.270  1.00  0.00           C
ATOM    560 1HG2 ILE   132     -10.910 -14.190  12.600  1.00  0.00           H
ATOM    561 2HG2 ILE   132     -12.630 -13.700  13.020  1.00  0.00           H
ATOM    562 3HG2 ILE   132     -12.330 -15.110  12.190  1.00  0.00           H
ATOM    563  CG1 ILE   132     -11.520 -11.840  11.260  1.00  0.00           C
ATOM    564 1HG1 ILE   132     -11.020 -11.430  10.370  1.00  0.00           H
ATOM    565 2HG1 ILE   132     -10.760 -11.730  12.030  1.00  0.00           H
ATOM    566  CD  ILE   132     -12.660 -10.950  11.750  1.00  0.00           C
ATOM    567  HD1 ILE   132     -13.180 -10.450  10.940  1.00  0.00           H
ATOM    568  HD2 ILE   132     -13.340 -11.610  12.290  1.00  0.00           H
ATOM    569  HD3 ILE   132     -12.220 -10.230  12.450  1.00  0.00           H
ATOM    570  C   ILE   132     -11.580 -15.330   9.610  1.00  0.00           C
ATOM    571  O   ILE   132     -11.030 -16.350  10.020  1.00  0.00           O
ATOM    572  N   ILE   133     -12.650 -15.420   8.810  1.00  0.00           N
ATOM    573  H   ILE   133     -13.100 -14.570   8.500  1.00  0.00           H
ATOM    574  CA  ILE   133     -13.160 -16.660   8.260  1.00  0.00           C
ATOM    575  HA  ILE   133     -13.250 -17.330   9.120  1.00  0.00           H
ATOM    576  CB  ILE   133     -14.530 -16.410   7.630  1.00  0.00           C
ATOM    577  HB  ILE   133     -14.580 -15.390   7.240  1.00  0.00           H
ATOM    578  CG2 ILE   133     -14.860 -17.340   6.470  1.00  0.00           C
ATOM    579 1HG2 ILE   133     -14.040 -17.100   5.800  1.00  0.00           H
ATOM    580 2HG2 ILE   133     -14.810 -18.400   6.720  1.00  0.00           H
ATOM    581 3HG2 ILE   133     -15.700 -16.980   5.880  1.00  0.00           H
ATOM    582  CG1 ILE   133     -15.630 -16.510   8.670  1.00  0.00           C
ATOM    583 1HG1 ILE   133     -15.420 -15.800   9.470  1.00  0.00           H
ATOM    584 2HG1 ILE   133     -15.640 -17.520   9.080  1.00  0.00           H
ATOM    585  CD  ILE   133     -17.010 -16.130   8.150  1.00  0.00           C
ATOM    586  HD1 ILE   133     -17.680 -16.270   9.000  1.00  0.00           H
ATOM    587  HD2 ILE   133     -17.010 -15.080   7.830  1.00  0.00           H
ATOM    588  HD3 ILE   133     -17.280 -16.880   7.410  1.00  0.00           H
ATOM    589  C   ILE   133     -12.250 -17.440   7.320  1.00  0.00           C
ATOM    590  O   ILE   133     -12.210 -18.660   7.470  1.00  0.00           O
ATOM    591  N   GLY   134     -11.360 -16.770   6.590  1.00  0.00           N
ATOM    592  H   GLY   134     -11.340 -15.760   6.560  1.00  0.00           H
ATOM    593  CA  GLY   134     -10.300 -17.410   5.820  1.00  0.00           C
ATOM    594  HA1 GLY   134      -9.930 -16.620   5.160  1.00  0.00           H
ATOM    595  HA2 GLY   134     -10.740 -18.190   5.220  1.00  0.00           H
ATOM    596  C   GLY   134      -9.130 -17.930   6.660  1.00  0.00           C
ATOM    597  O   GLY   134      -8.630 -18.990   6.300  1.00  0.00           O
ATOM    598  N   ILE   135      -8.770 -17.230   7.740  1.00  0.00           N
ATOM    599  H   ILE   135      -9.260 -16.370   7.920  1.00  0.00           H
ATOM    600  CA  ILE   135      -7.810 -17.740   8.680  1.00  0.00           C
ATOM    601  HA  ILE   135      -6.950 -18.100   8.120  1.00  0.00           H
ATOM    602  CB  ILE   135      -7.420 -16.620   9.630  1.00  0.00           C
ATOM    603  HB  ILE   135      -8.270 -16.000   9.960  1.00  0.00           H
ATOM    604  CG2 ILE   135      -6.760 -17.250  10.850  1.00  0.00           C
ATOM    605 1HG2 ILE   135      -6.480 -16.490  11.590  1.00  0.00           H
ATOM    606 2HG2 ILE   135      -7.470 -17.920  11.350  1.00  0.00           H
ATOM    607 3HG2 ILE   135      -5.870 -17.680  10.410  1.00  0.00           H
ATOM    608  CG1 ILE   135      -6.490 -15.650   8.890  1.00  0.00           C
ATOM    609 1HG1 ILE   135      -6.780 -15.570   7.850  1.00  0.00           H
ATOM    610 2HG1 ILE   135      -5.500 -16.110   8.940  1.00  0.00           H
ATOM    611  CD  ILE   135      -6.530 -14.280   9.570  1.00  0.00           C
ATOM    612  HD1 ILE   135      -7.600 -14.040   9.630  1.00  0.00           H
ATOM    613  HD2 ILE   135      -6.150 -14.370  10.600  1.00  0.00           H
ATOM    614  HD3 ILE   135      -6.070 -13.510   8.970  1.00  0.00           H
ATOM    615  C   ILE   135      -8.430 -18.940   9.400  1.00  0.00           C
ATOM    616  O   ILE   135      -7.750 -19.960   9.450  1.00  0.00           O
ATOM    617  N   LEU   136      -9.710 -18.900   9.750  1.00  0.00           N
ATOM    618  H   LEU   136     -10.200 -18.020   9.750  1.00  0.00           H
ATOM    619  CA  LEU   136     -10.310 -19.940  10.560  1.00  0.00           C
ATOM    620  HA  LEU   136      -9.730 -20.200  11.440  1.00  0.00           H
ATOM    621  CB  LEU   136     -11.670 -19.490  11.090  1.00  0.00           C
ATOM    622  HB1 LEU   136     -12.290 -19.220  10.220  1.00  0.00           H
ATOM    623  HB2 LEU   136     -11.400 -18.550  11.570  1.00  0.00           H
ATOM    624  CG  LEU   136     -12.490 -20.380  12.020  1.00  0.00           C
ATOM    625  HG  LEU   136     -12.890 -21.180  11.400  1.00  0.00           H
ATOM    626  CD1 LEU   136     -11.800 -20.930  13.260  1.00  0.00           C
ATOM    627 1HD1 LEU   136     -12.460 -21.680  13.700  1.00  0.00           H
ATOM    628 2HD1 LEU   136     -10.930 -21.560  13.090  1.00  0.00           H
ATOM    629 3HD1 LEU   136     -11.430 -20.110  13.870  1.00  0.00           H
ATOM    630  CD2 LEU   136     -13.650 -19.560  12.590  1.00  0.00           C
ATOM    631 1HD2 LEU   136     -13.310 -18.800  13.270  1.00  0.00           H
ATOM    632 2HD2 LEU   136     -14.210 -19.080  11.790  1.00  0.00           H
ATOM    633 3HD2 LEU   136     -14.250 -20.180  13.260  1.00  0.00           H
ATOM    634  C   LEU   136     -10.510 -21.220   9.750  1.00  0.00           C
ATOM    635  O   LEU   136     -10.220 -22.280  10.310  1.00  0.00           O
ATOM    636  N   HIS   137     -10.900 -21.150   8.480  1.00  0.00           N
ATOM    637  H   HIS   137     -11.320 -20.290   8.180  1.00  0.00           H
ATOM    638  CA  HIS   137     -11.010 -22.300   7.590  1.00  0.00           C
ATOM    639  HA  HIS   137     -11.700 -23.000   8.060  1.00  0.00           H
ATOM    640  CB  HIS   137     -11.540 -21.870   6.230  1.00  0.00           C
ATOM    641  HB1 HIS   137     -10.710 -21.460   5.650  1.00  0.00           H
ATOM    642  HB2 HIS   137     -12.280 -21.090   6.410  1.00  0.00           H
ATOM    643  CG  HIS   137     -12.180 -22.990   5.440  1.00  0.00           C
ATOM    644  ND1 HIS   137     -12.720 -22.810   4.170  1.00  0.00           N
ATOM    645  CE1 HIS   137     -13.040 -24.000   3.660  1.00  0.00           C
ATOM    646  HE1 HIS   137     -13.450 -24.150   2.680  1.00  0.00           H
ATOM    647  NE2 HIS   137     -12.840 -24.940   4.600  1.00  0.00           N
ATOM    648  HE2 HIS   137     -13.070 -25.920   4.490  1.00  0.00           H
ATOM    649  CD2 HIS   137     -12.270 -24.330   5.700  1.00  0.00           C
ATOM    650  HD2 HIS   137     -12.010 -24.860   6.600  1.00  0.00           H
ATOM    651  C   HIS   137      -9.670 -23.040   7.530  1.00  0.00           C
ATOM    652  O   HIS   137      -9.680 -24.270   7.450  1.00  0.00           O
ATOM    653  N   LEU   138      -8.540 -22.340   7.570  1.00  0.00           N
ATOM    654  H   LEU   138      -8.550 -21.330   7.670  1.00  0.00           H
ATOM    655  CA  LEU   138      -7.340 -23.130   7.360  1.00  0.00           C
ATOM    656  HA  LEU   138      -7.460 -23.910   6.630  1.00  0.00           H
ATOM    657  CB  LEU   138      -6.240 -22.300   6.700  1.00  0.00           C
ATOM    658  HB1 LEU   138      -6.050 -21.390   7.280  1.00  0.00           H
ATOM    659  HB2 LEU   138      -6.470 -22.070   5.670  1.00  0.00           H
ATOM    660  CG  LEU   138      -4.910 -23.060   6.700  1.00  0.00           C
ATOM    661  HG  LEU   138      -4.570 -23.260   7.720  1.00  0.00           H
ATOM    662  CD1 LEU   138      -4.890 -24.240   5.730  1.00  0.00           C
ATOM    663 1HD1 LEU   138      -5.770 -24.840   5.930  1.00  0.00           H
ATOM    664 2HD1 LEU   138      -4.850 -23.920   4.690  1.00  0.00           H
ATOM    665 3HD1 LEU   138      -4.030 -24.890   5.920  1.00  0.00           H
ATOM    666  CD2 LEU   138      -3.830 -22.100   6.240  1.00  0.00           C
ATOM    667 1HD2 LEU   138      -3.650 -21.350   7.010  1.00  0.00           H
ATOM    668 2HD2 LEU   138      -2.890 -22.650   6.160  1.00  0.00           H
ATOM    669 3HD2 LEU   138      -4.180 -21.670   5.300  1.00  0.00           H
ATOM    670  C   LEU   138      -6.950 -23.850   8.650  1.00  0.00           C
ATOM    671  O   LEU   138      -6.610 -25.020   8.560  1.00  0.00           O
ATOM    672  N   ILE   139      -7.070 -23.220   9.820  1.00  0.00           N
ATOM    673  H   ILE   139      -7.170 -22.210   9.820  1.00  0.00           H
ATOM    674  CA  ILE   139      -6.780 -23.850  11.080  1.00  0.00           C
ATOM    675  HA  ILE   139      -5.770 -24.250  11.150  1.00  0.00           H
ATOM    676  CB  ILE   139      -6.910 -22.860  12.240  1.00  0.00           C
ATOM    677  HB  ILE   139      -7.910 -22.420  12.210  1.00  0.00           H
ATOM    678  CG2 ILE   139      -6.760 -23.550  13.590  1.00  0.00           C
ATOM    679 1HG2 ILE   139      -5.710 -23.800  13.770  1.00  0.00           H
ATOM    680 2HG2 ILE   139      -6.970 -23.040  14.530  1.00  0.00           H
ATOM    681 3HG2 ILE   139      -7.310 -24.500  13.590  1.00  0.00           H
ATOM    682  CG1 ILE   139      -5.850 -21.770  12.080  1.00  0.00           C
ATOM    683 1HG1 ILE   139      -6.170 -21.040  11.340  1.00  0.00           H
ATOM    684 2HG1 ILE   139      -4.950 -22.280  11.750  1.00  0.00           H
ATOM    685  CD  ILE   139      -5.480 -20.890  13.260  1.00  0.00           C
ATOM    686  HD1 ILE   139      -5.070 -21.480  14.090  1.00  0.00           H
ATOM    687  HD2 ILE   139      -4.780 -20.120  12.910  1.00  0.00           H
ATOM    688  HD3 ILE   139      -6.290 -20.380  13.780  1.00  0.00           H
ATOM    689  C   ILE   139      -7.650 -25.070  11.330  1.00  0.00           C
ATOM    690  O   ILE   139      -7.090 -26.100  11.700  1.00  0.00           O
ATOM    691  N   LEU   140      -8.960 -25.040  11.090  1.00  0.00           N
ATOM    692  H   LEU   140      -9.320 -24.180  10.680  1.00  0.00           H
ATOM    693  CA  LEU   140      -9.840 -26.200  11.170  1.00  0.00           C
ATOM    694  HA  LEU   140      -9.610 -26.790  12.050  1.00  0.00           H
ATOM    695  CB  LEU   140     -11.280 -25.710  11.120  1.00  0.00           C
ATOM    696  HB1 LEU   140     -11.790 -26.670  11.040  1.00  0.00           H
ATOM    697  HB2 LEU   140     -11.470 -25.230  10.170  1.00  0.00           H
ATOM    698  CG  LEU   140     -11.760 -24.910  12.330  1.00  0.00           C
ATOM    699  HG  LEU   140     -11.170 -23.990  12.390  1.00  0.00           H
ATOM    700  CD1 LEU   140     -13.200 -24.560  12.020  1.00  0.00           C
ATOM    701 1HD1 LEU   140     -13.900 -25.390  12.150  1.00  0.00           H
ATOM    702 2HD1 LEU   140     -13.360 -23.650  12.600  1.00  0.00           H
ATOM    703 3HD1 LEU   140     -13.380 -24.190  11.010  1.00  0.00           H
ATOM    704  CD2 LEU   140     -11.480 -25.560  13.690  1.00  0.00           C
ATOM    705 1HD2 LEU   140     -12.040 -24.920  14.350  1.00  0.00           H
ATOM    706 2HD2 LEU   140     -11.920 -26.560  13.790  1.00  0.00           H
ATOM    707 3HD2 LEU   140     -10.440 -25.440  13.990  1.00  0.00           H
ATOM    708  C   LEU   140      -9.650 -27.190  10.030  1.00  0.00           C
ATOM    709  O   LEU   140      -9.850 -28.350  10.390  1.00  0.00           O
ATOM    710  N   TRP   141      -9.220 -26.820   8.820  1.00  0.00           N
ATOM    711  H   TRP   141      -9.190 -25.810   8.730  1.00  0.00           H
ATOM    712  CA  TRP   141      -8.780 -27.690   7.760  1.00  0.00           C
ATOM    713  HA  TRP   141      -9.450 -28.550   7.670  1.00  0.00           H
ATOM    714  CB  TRP   141      -8.680 -26.950   6.430  1.00  0.00           C
ATOM    715  HB1 TRP   141      -7.860 -26.240   6.450  1.00  0.00           H
ATOM    716  HB2 TRP   141      -9.560 -26.310   6.280  1.00  0.00           H
ATOM    717  CG  TRP   141      -8.500 -27.780   5.210  1.00  0.00           C
ATOM    718  CD1 TRP   141      -9.500 -28.230   4.400  1.00  0.00           C
ATOM    719  HD1 TRP   141     -10.490 -27.820   4.510  1.00  0.00           H
ATOM    720  NE1 TRP   141      -9.050 -29.080   3.410  1.00  0.00           N
ATOM    721  HE1 TRP   141      -9.590 -29.490   2.660  1.00  0.00           H
ATOM    722  CE2 TRP   141      -7.680 -29.210   3.540  1.00  0.00           C
ATOM    723  CZ2 TRP   141      -6.690 -29.990   2.910  1.00  0.00           C
ATOM    724  HZ2 TRP   141      -7.100 -30.750   2.260  1.00  0.00           H
ATOM    725  CH2 TRP   141      -5.350 -29.910   3.290  1.00  0.00           C
ATOM    726  HH2 TRP   141      -4.620 -30.580   2.850  1.00  0.00           H
ATOM    727  CZ3 TRP   141      -4.980 -28.900   4.180  1.00  0.00           C
ATOM    728  HZ3 TRP   141      -3.950 -28.840   4.500  1.00  0.00           H
ATOM    729  CE3 TRP   141      -5.930 -28.150   4.880  1.00  0.00           C
ATOM    730  HE3 TRP   141      -5.640 -27.320   5.500  1.00  0.00           H
ATOM    731  CD2 TRP   141      -7.300 -28.350   4.590  1.00  0.00           C
ATOM    732  C   TRP   141      -7.450 -28.380   8.070  1.00  0.00           C
ATOM    733  O   TRP   141      -7.270 -29.540   7.710  1.00  0.00           O
ATOM    734  N   ILE   142      -6.580 -27.790   8.890  1.00  0.00           N
ATOM    735  H   ILE   142      -6.890 -26.900   9.260  1.00  0.00           H
ATOM    736  CA  ILE   142      -5.340 -28.430   9.270  1.00  0.00           C
ATOM    737  HA  ILE   142      -5.060 -28.940   8.350  1.00  0.00           H
ATOM    738  CB  ILE   142      -4.290 -27.430   9.710  1.00  0.00           C
ATOM    739  HB  ILE   142      -4.810 -26.790  10.430  1.00  0.00           H
ATOM    740  CG2 ILE   142      -3.180 -28.060  10.550  1.00  0.00           C
ATOM    741 1HG2 ILE   142      -3.540 -28.510  11.470  1.00  0.00           H
ATOM    742 2HG2 ILE   142      -2.610 -28.850  10.070  1.00  0.00           H
ATOM    743 3HG2 ILE   142      -2.480 -27.240  10.760  1.00  0.00           H
ATOM    744  CG1 ILE   142      -3.760 -26.530   8.590  1.00  0.00           C
ATOM    745 1HG1 ILE   142      -3.280 -25.710   9.120  1.00  0.00           H
ATOM    746 2HG1 ILE   142      -4.570 -26.200   7.940  1.00  0.00           H
ATOM    747  CD  ILE   142      -2.650 -27.200   7.800  1.00  0.00           C
ATOM    748  HD1 ILE   142      -2.140 -26.450   7.190  1.00  0.00           H
ATOM    749  HD2 ILE   142      -1.860 -27.610   8.430  1.00  0.00           H
ATOM    750  HD3 ILE   142      -3.040 -28.020   7.190  1.00  0.00           H
ATOM    751  C   ILE   142      -5.560 -29.530  10.300  1.00  0.00           C
ATOM    752  O   ILE   142      -5.120 -30.670  10.170  1.00  0.00           O
ATOM    753  N   LEU   143      -6.420 -29.320  11.290  1.00  0.00           N
ATOM    754  H   LEU   143      -6.690 -28.370  11.500  1.00  0.00           H
ATOM    755  CA  LEU   143      -6.830 -30.300  12.290  1.00  0.00           C
ATOM    756  HA  LEU   143      -6.010 -30.750  12.840  1.00  0.00           H
ATOM    757  CB  LEU   143      -7.720 -29.580  13.300  1.00  0.00           C
ATOM    758  HB1 LEU   143      -8.110 -30.330  14.000  1.00  0.00           H
ATOM    759  HB2 LEU   143      -8.570 -29.100  12.810  1.00  0.00           H
ATOM    760  CG  LEU   143      -7.050 -28.590  14.230  1.00  0.00           C
ATOM    761  HG  LEU   143      -6.560 -27.820  13.630  1.00  0.00           H
ATOM    762  CD1 LEU   143      -8.090 -27.800  15.020  1.00  0.00           C
ATOM    763 1HD1 LEU   143      -7.640 -27.010  15.620  1.00  0.00           H
ATOM    764 2HD1 LEU   143      -8.760 -27.350  14.290  1.00  0.00           H
ATOM    765 3HD1 LEU   143      -8.720 -28.470  15.610  1.00  0.00           H
ATOM    766  CD2 LEU   143      -6.030 -29.180  15.200  1.00  0.00           C
ATOM    767 1HD2 LEU   143      -5.650 -28.400  15.850  1.00  0.00           H
ATOM    768 2HD2 LEU   143      -6.440 -30.060  15.700  1.00  0.00           H
ATOM    769 3HD2 LEU   143      -5.250 -29.610  14.560  1.00  0.00           H
ATOM    770  C   LEU   143      -7.550 -31.400  11.530  1.00  0.00           C
ATOM    771  O   LEU   143      -7.180 -32.550  11.770  1.00  0.00           O
ATOM    772  N   ASP   144      -8.500 -31.070  10.650  1.00  0.00           N
ATOM    773  H   ASP   144      -8.720 -30.110  10.430  1.00  0.00           H
ATOM    774  CA  ASP   144      -9.190 -32.090   9.890  1.00  0.00           C
ATOM    775  HA  ASP   144      -9.620 -32.770  10.630  1.00  0.00           H
ATOM    776  CB  ASP   144     -10.300 -31.480   9.040  1.00  0.00           C
ATOM    777  HB1 ASP   144      -9.790 -30.720   8.440  1.00  0.00           H
ATOM    778  HB2 ASP   144     -10.980 -31.000   9.750  1.00  0.00           H
ATOM    779  CG  ASP   144     -11.130 -32.390   8.150  1.00  0.00           C
ATOM    780  OD1 ASP   144     -10.900 -32.460   6.920  1.00  0.00           O
ATOM    781  OD2 ASP   144     -12.270 -32.720   8.540  1.00  0.00           O
ATOM    782  C   ASP   144      -8.300 -32.980   9.040  1.00  0.00           C
ATOM    783  O   ASP   144      -8.800 -34.040   8.680  1.00  0.00           O
ATOM    784  N   ARG   145      -7.030 -32.690   8.770  1.00  0.00           N
ATOM    785  H   ARG   145      -6.690 -31.790   9.090  1.00  0.00           H
ATOM    786  CA  ARG   145      -6.100 -33.680   8.270  1.00  0.00           C
ATOM    787  HA  ARG   145      -6.650 -34.600   8.030  1.00  0.00           H
ATOM    788  CB  ARG   145      -5.420 -33.150   7.020  1.00  0.00           C
ATOM    789  HB1 ARG   145      -4.660 -33.870   6.760  1.00  0.00           H
ATOM    790  HB2 ARG   145      -4.990 -32.170   7.220  1.00  0.00           H
ATOM    791  CG  ARG   145      -6.260 -32.990   5.750  1.00  0.00           C
ATOM    792  HG1 ARG   145      -5.710 -32.570   4.920  1.00  0.00           H
ATOM    793  HG2 ARG   145      -6.970 -32.190   5.960  1.00  0.00           H
ATOM    794  CD  ARG   145      -7.110 -34.200   5.350  1.00  0.00           C
ATOM    795  HD1 ARG   145      -7.880 -33.860   4.650  1.00  0.00           H
ATOM    796  HD2 ARG   145      -7.630 -34.540   6.240  1.00  0.00           H
ATOM    797  NE  ARG   145      -6.370 -35.240   4.620  1.00  0.00           N
ATOM    798  HE  ARG   145      -5.840 -34.900   3.850  1.00  0.00           H
ATOM    799  CZ  ARG   145      -6.200 -36.530   4.910  1.00  0.00           C
ATOM    800  NH1 ARG   145      -6.730 -37.250   5.910  1.00  0.00           N
ATOM    801 1HH1 ARG   145      -7.490 -36.820   6.460  1.00  0.00           H
ATOM    802 2HH1 ARG   145      -6.690 -38.250   5.890  1.00  0.00           H
ATOM    803  NH2 ARG   145      -5.390 -37.240   4.120  1.00  0.00           N
ATOM    804 1HH2 ARG   145      -4.880 -36.740   3.400  1.00  0.00           H
ATOM    805 2HH2 ARG   145      -5.190 -38.210   4.320  1.00  0.00           H
ATOM    806  C   ARG   145      -5.020 -34.180   9.220  1.00  0.00           C
ATOM    807  O   ARG   145      -4.260 -35.050   8.780  1.00  0.00           O
ATOM    808  N   LEU   146      -4.880 -33.710  10.460  1.00  0.00           N
ATOM    809  H   LEU   146      -5.600 -33.080  10.790  1.00  0.00           H
ATOM    810  CA  LEU   146      -3.930 -34.150  11.470  1.00  0.00           C
ATOM    811  HA  LEU   146      -3.060 -34.620  11.010  1.00  0.00           H
ATOM    812  CB  LEU   146      -3.480 -32.930  12.260  1.00  0.00           C
ATOM    813  HB1 LEU   146      -3.220 -33.280  13.260  1.00  0.00           H
ATOM    814  HB2 LEU   146      -4.290 -32.210  12.330  1.00  0.00           H
ATOM    815  CG  LEU   146      -2.330 -32.160  11.630  1.00  0.00           C
ATOM    816  HG  LEU   146      -2.740 -31.620  10.780  1.00  0.00           H
ATOM    817  CD1 LEU   146      -1.790 -31.170  12.660  1.00  0.00           C
ATOM    818 1HD1 LEU   146      -2.630 -30.520  12.930  1.00  0.00           H
ATOM    819 2HD1 LEU   146      -1.390 -31.660  13.550  1.00  0.00           H
ATOM    820 3HD1 LEU   146      -0.950 -30.600  12.260  1.00  0.00           H
ATOM    821  CD2 LEU   146      -1.080 -32.960  11.250  1.00  0.00           C
ATOM    822 1HD2 LEU   146      -0.710 -33.510  12.110  1.00  0.00           H
ATOM    823 2HD2 LEU   146      -1.270 -33.560  10.360  1.00  0.00           H
ATOM    824 3HD2 LEU   146      -0.230 -32.310  11.050  1.00  0.00           H
ATOM    825  C   LEU   146      -4.620 -35.190  12.350  1.00  0.00           C
ATOM    826  O   LEU   146      -5.580 -34.890  13.060  1.00  0.00           O
ATOM    827  N   NME   146      -4.270 -36.470  12.180  1.00  0.00           N
ATOM    828  H   NME   146      -4.900 -37.190  12.500  1.00  0.00           H
ATOM    829  CH3 NME   146      -3.240 -37.080  11.360  1.00  0.00           C
ATOM    830 1HH3 NME   146      -2.860 -37.910  11.960  1.00  0.00           H
ATOM    831 2HH3 NME   146      -3.600 -37.400  10.380  1.00  0.00           H
ATOM    832 3HH3 NME   146      -2.350 -36.460  11.290  1.00  0.00           H
ATOM    833  CH3 ACE   221     -13.440   0.150   4.220  1.00  0.00           C
ATOM    834 1HH3 ACE   221     -13.870  -0.540   4.950  1.00  0.00           H
ATOM    835 2HH3 ACE   221     -12.370  -0.060   4.150  1.00  0.00           H
ATOM    836 3HH3 ACE   221     -13.630   1.140   4.640  1.00  0.00           H
ATOM    837  C   ACE   221     -14.070  -0.100   2.860  1.00  0.00           C
ATOM    838  O   ACE   221     -15.270  -0.330   2.790  1.00  0.00           O
ATOM    839  N   SER   222     -13.310   0.170   1.790  1.00  0.00           N
ATOM    840  H   SER   222     -12.350   0.490   1.950  1.00  0.00           H
ATOM    841  CA  SER   222     -13.760   0.080   0.420  1.00  0.00           C
ATOM    842  HA  SER   222     -14.820  -0.190   0.460  1.00  0.00           H
ATOM    843  CB  SER   222     -13.690   1.430  -0.270  1.00  0.00           C
ATOM    844  HB1 SER   222     -12.670   1.560  -0.610  1.00  0.00           H
ATOM    845  HB2 SER   222     -13.950   2.260   0.390  1.00  0.00           H
ATOM    846  OG  SER   222     -14.410   1.530  -1.480  1.00  0.00           O
ATOM    847  HG  SER   222     -14.160   2.390  -1.830  1.00  0.00           H
ATOM    848  C   SER   222     -13.040  -1.010  -0.380  1.00  0.00           C
ATOM    849  O   SER   222     -11.830  -1.160  -0.210  1.00  0.00           O
ATOM    850  N   SER   223     -13.790  -1.820  -1.120  1.00  0.00           N
ATOM    851  H   SER   223     -14.760  -1.620  -1.280  1.00  0.00           H
ATOM    852  CA  SER   223     -13.220  -3.010  -1.720  1.00  0.00           C
ATOM    853  HA  SER   223     -12.190  -2.830  -1.980  1.00  0.00           H
ATOM    854  CB  SER   223     -13.400  -4.190  -0.760  1.00  0.00           C
ATOM    855  HB1 SER   223     -13.110  -5.150  -1.230  1.00  0.00           H
ATOM    856  HB2 SER   223     -14.360  -4.290  -0.270  1.00  0.00           H
ATOM    857  OG  SER   223     -12.610  -4.010   0.400  1.00  0.00           O
ATOM    858  HG  SER   223     -11.750  -4.400   0.240  1.00  0.00           H
ATOM    859  C   SER   223     -13.890  -3.360  -3.040  1.00  0.00           C
ATOM    860  O   SER   223     -15.100  -3.200  -3.110  1.00  0.00           O
ATOM    861  N   ASP   224     -13.070  -3.740  -4.020  1.00  0.00           N
ATOM    862  H   ASP   224     -12.090  -3.720  -3.780  1.00  0.00           H
ATOM    863  CA  ASP   224     -13.500  -3.950  -5.390  1.00  0.00           C
ATOM    864  HA  ASP   224     -14.040  -3.060  -5.720  1.00  0.00           H
ATOM    865  CB  ASP   224     -12.360  -4.230  -6.360  1.00  0.00           C
ATOM    866  HB1 ASP   224     -12.700  -4.270  -7.410  1.00  0.00           H
ATOM    867  HB2 ASP   224     -11.920  -5.210  -6.200  1.00  0.00           H
ATOM    868  CG  ASP   224     -11.260  -3.180  -6.360  1.00  0.00           C
ATOM    869  OD1 ASP   224     -11.340  -2.130  -7.030  1.00  0.00           O
ATOM    870  OD2 ASP   224     -10.250  -3.470  -5.670  1.00  0.00           O
ATOM    871  C   ASP   224     -14.440  -5.130  -5.610  1.00  0.00           C
ATOM    872  O   ASP   224     -14.370  -6.140  -4.910  1.00  0.00           O
ATOM    873  N   PRO   225     -15.330  -5.110  -6.600  1.00  0.00           N
ATOM    874  CD  PRO   225     -15.490  -4.070  -7.600  1.00  0.00           C
ATOM    875  HD1 PRO   225     -14.760  -4.160  -8.410  1.00  0.00           H
ATOM    876  HD2 PRO   225     -15.410  -3.080  -7.140  1.00  0.00           H
ATOM    877  CG  PRO   225     -16.890  -4.160  -8.170  1.00  0.00           C
ATOM    878  HG1 PRO   225     -16.910  -3.800  -9.200  1.00  0.00           H
ATOM    879  HG2 PRO   225     -17.630  -3.640  -7.540  1.00  0.00           H
ATOM    880  CB  PRO   225     -17.030  -5.680  -8.160  1.00  0.00           C
ATOM    881  HB1 PRO   225     -16.500  -6.130  -9.000  1.00  0.00           H
ATOM    882  HB2 PRO   225     -18.070  -6.000  -8.180  1.00  0.00           H
ATOM    883  CA  PRO   225     -16.410  -6.060  -6.810  1.00  0.00           C
ATOM    884  HA  PRO   225     -17.040  -5.910  -5.940  1.00  0.00           H
ATOM    885  C   PRO   225     -15.970  -7.510  -6.820  1.00  0.00           C
ATOM    886  O   PRO   225     -16.520  -8.350  -6.100  1.00  0.00           O
ATOM    887  N   LEU   226     -14.910  -7.870  -7.550  1.00  0.00           N
ATOM    888  H   LEU   226     -14.370  -7.200  -8.070  1.00  0.00           H
ATOM    889  CA  LEU   226     -14.410  -9.220  -7.440  1.00  0.00           C
ATOM    890  HA  LEU   226     -15.260  -9.810  -7.800  1.00  0.00           H
ATOM    891  CB  LEU   226     -13.250  -9.320  -8.430  1.00  0.00           C
ATOM    892  HB1 LEU   226     -12.400  -8.730  -8.100  1.00  0.00           H
ATOM    893  HB2 LEU   226     -13.570  -8.980  -9.410  1.00  0.00           H
ATOM    894  CG  LEU   226     -12.640 -10.720  -8.570  1.00  0.00           C
ATOM    895  HG  LEU   226     -12.160 -11.060  -7.640  1.00  0.00           H
ATOM    896  CD1 LEU   226     -13.620 -11.830  -8.910  1.00  0.00           C
ATOM    897 1HD1 LEU   226     -13.900 -11.820  -9.960  1.00  0.00           H
ATOM    898 2HD1 LEU   226     -13.160 -12.810  -8.840  1.00  0.00           H
ATOM    899 3HD1 LEU   226     -14.450 -11.870  -8.200  1.00  0.00           H
ATOM    900  CD2 LEU   226     -11.630 -10.750  -9.710  1.00  0.00           C
ATOM    901 1HD2 LEU   226     -10.700 -10.220  -9.490  1.00  0.00           H
ATOM    902 2HD2 LEU   226     -11.350 -11.790  -9.820  1.00  0.00           H
ATOM    903 3HD2 LEU   226     -12.120 -10.340 -10.600  1.00  0.00           H
ATOM    904  C   LEU   226     -14.070  -9.640  -6.020  1.00  0.00           C
ATOM    905  O   LEU   226     -14.230 -10.810  -5.650  1.00  0.00           O
ATOM    906  N   VAL   227     -13.400  -8.740  -5.300  1.00  0.00           N
ATOM    907  H   VAL   227     -13.120  -7.940  -5.840  1.00  0.00           H
ATOM    908  CA  VAL   227     -12.980  -9.030  -3.940  1.00  0.00           C
ATOM    909  HA  VAL   227     -12.490 -10.000  -3.950  1.00  0.00           H
ATOM    910  CB  VAL   227     -12.020  -7.940  -3.430  1.00  0.00           C
ATOM    911  HB  VAL   227     -12.450  -6.940  -3.370  1.00  0.00           H
ATOM    912  CG1 VAL   227     -11.530  -8.230  -2.020  1.00  0.00           C
ATOM    913 1HG1 VAL   227     -11.090  -9.220  -1.880  1.00  0.00           H
ATOM    914 2HG1 VAL   227     -10.830  -7.440  -1.780  1.00  0.00           H
ATOM    915 3HG1 VAL   227     -12.400  -8.170  -1.370  1.00  0.00           H
ATOM    916  CG2 VAL   227     -10.820  -7.690  -4.330  1.00  0.00           C
ATOM    917 1HG2 VAL   227     -10.230  -8.560  -4.610  1.00  0.00           H
ATOM    918 2HG2 VAL   227     -11.130  -7.280  -5.290  1.00  0.00           H
ATOM    919 3HG2 VAL   227     -10.200  -6.910  -3.890  1.00  0.00           H
ATOM    920  C   VAL   227     -14.160  -9.110  -2.980  1.00  0.00           C
ATOM    921  O   VAL   227     -14.140 -10.020  -2.150  1.00  0.00           O
ATOM    922  N   VAL   228     -15.300  -8.450  -3.160  1.00  0.00           N
ATOM    923  H   VAL   228     -15.270  -7.730  -3.870  1.00  0.00           H
ATOM    924  CA  VAL   228     -16.530  -8.670  -2.430  1.00  0.00           C
ATOM    925  HA  VAL   228     -16.320  -8.760  -1.360  1.00  0.00           H
ATOM    926  CB  VAL   228     -17.470  -7.470  -2.580  1.00  0.00           C
ATOM    927  HB  VAL   228     -17.630  -7.320  -3.640  1.00  0.00           H
ATOM    928  CG1 VAL   228     -18.860  -7.650  -2.000  1.00  0.00           C
ATOM    929 1HG1 VAL   228     -19.450  -8.490  -2.360  1.00  0.00           H
ATOM    930 2HG1 VAL   228     -18.670  -7.870  -0.950  1.00  0.00           H
ATOM    931 3HG1 VAL   228     -19.550  -6.800  -2.110  1.00  0.00           H
ATOM    932  CG2 VAL   228     -16.890  -6.250  -1.850  1.00  0.00           C
ATOM    933 1HG2 VAL   228     -16.000  -5.900  -2.380  1.00  0.00           H
ATOM    934 2HG2 VAL   228     -17.650  -5.470  -1.870  1.00  0.00           H
ATOM    935 3HG2 VAL   228     -16.640  -6.550  -0.840  1.00  0.00           H
ATOM    936  C   VAL   228     -17.080 -10.010  -2.880  1.00  0.00           C
ATOM    937  O   VAL   228     -17.570 -10.790  -2.050  1.00  0.00           O
ATOM    938  N   ALA   229     -17.020 -10.370  -4.160  1.00  0.00           N
ATOM    939  H   ALA   229     -16.550  -9.730  -4.790  1.00  0.00           H
ATOM    940  CA  ALA   229     -17.520 -11.600  -4.730  1.00  0.00           C
ATOM    941  HA  ALA   229     -18.560 -11.520  -4.430  1.00  0.00           H
ATOM    942  CB  ALA   229     -17.450 -11.670  -6.260  1.00  0.00           C
ATOM    943  HB1 ALA   229     -16.470 -12.060  -6.520  1.00  0.00           H
ATOM    944  HB2 ALA   229     -18.160 -12.450  -6.510  1.00  0.00           H
ATOM    945  HB3 ALA   229     -17.810 -10.740  -6.690  1.00  0.00           H
ATOM    946  C   ALA   229     -16.870 -12.830  -4.120  1.00  0.00           C
ATOM    947  O   ALA   229     -17.550 -13.700  -3.570  1.00  0.00           O
ATOM    948  N   ALA   230     -15.550 -12.810  -3.960  1.00  0.00           N
ATOM    949  H   ALA   230     -15.000 -12.110  -4.440  1.00  0.00           H
ATOM    950  CA  ALA   230     -14.810 -13.860  -3.300  1.00  0.00           C
ATOM    951  HA  ALA   230     -15.140 -14.820  -3.700  1.00  0.00           H
ATOM    952  CB  ALA   230     -13.320 -13.620  -3.540  1.00  0.00           C
ATOM    953  HB1 ALA   230     -12.780 -14.220  -2.800  1.00  0.00           H
ATOM    954  HB2 ALA   230     -12.940 -14.010  -4.490  1.00  0.00           H
ATOM    955  HB3 ALA   230     -13.110 -12.590  -3.260  1.00  0.00           H
ATOM    956  C   ALA   230     -15.120 -13.870  -1.810  1.00  0.00           C
ATOM    957  O   ALA   230     -15.230 -14.960  -1.250  1.00  0.00           O
ATOM    958  N   SER   231     -15.490 -12.720  -1.240  1.00  0.00           N
ATOM    959  H   SER   231     -15.690 -11.930  -1.830  1.00  0.00           H
ATOM    960  CA  SER   231     -15.710 -12.660   0.190  1.00  0.00           C
ATOM    961  HA  SER   231     -14.990 -13.280   0.710  1.00  0.00           H
ATOM    962  CB  SER   231     -15.520 -11.270   0.790  1.00  0.00           C
ATOM    963  HB1 SER   231     -15.640 -11.250   1.870  1.00  0.00           H
ATOM    964  HB2 SER   231     -16.250 -10.630   0.290  1.00  0.00           H
ATOM    965  OG  SER   231     -14.190 -10.850   0.580  1.00  0.00           O
ATOM    966  HG  SER   231     -14.020 -10.720  -0.350  1.00  0.00           H
ATOM    967  C   SER   231     -17.090 -13.210   0.590  1.00  0.00           C
ATOM    968  O   SER   231     -17.270 -13.750   1.670  1.00  0.00           O
ATOM    969  N   ILE   232     -18.070 -13.120  -0.310  1.00  0.00           N
ATOM    970  H   ILE   232     -17.880 -12.660  -1.180  1.00  0.00           H
ATOM    971  CA  ILE   232     -19.350 -13.800  -0.180  1.00  0.00           C
ATOM    972  HA  ILE   232     -19.830 -13.650   0.790  1.00  0.00           H
ATOM    973  CB  ILE   232     -20.190 -13.210  -1.290  1.00  0.00           C
ATOM    974  HB  ILE   232     -19.640 -13.290  -2.230  1.00  0.00           H
ATOM    975  CG2 ILE   232     -21.530 -13.920  -1.510  1.00  0.00           C
ATOM    976 1HG2 ILE   232     -22.140 -13.900  -0.610  1.00  0.00           H
ATOM    977 2HG2 ILE   232     -22.050 -13.430  -2.330  1.00  0.00           H
ATOM    978 3HG2 ILE   232     -21.420 -14.980  -1.730  1.00  0.00           H
ATOM    979  CG1 ILE   232     -20.470 -11.760  -0.930  1.00  0.00           C
ATOM    980 1HG1 ILE   232     -19.590 -11.190  -0.590  1.00  0.00           H
ATOM    981 2HG1 ILE   232     -21.090 -11.680  -0.050  1.00  0.00           H
ATOM    982  CD  ILE   232     -21.120 -10.910  -2.030  1.00  0.00           C
ATOM    983  HD1 ILE   232     -20.580 -10.980  -2.970  1.00  0.00           H
ATOM    984  HD2 ILE   232     -22.170 -11.190  -2.020  1.00  0.00           H
ATOM    985  HD3 ILE   232     -21.170  -9.920  -1.580  1.00  0.00           H
ATOM    986  C   ILE   232     -19.190 -15.300  -0.400  1.00  0.00           C
ATOM    987  O   ILE   232     -19.710 -16.100   0.360  1.00  0.00           O
ATOM    988  N   ILE   233     -18.360 -15.750  -1.360  1.00  0.00           N
ATOM    989  H   ILE   233     -17.890 -15.050  -1.910  1.00  0.00           H
ATOM    990  CA  ILE   233     -18.090 -17.150  -1.610  1.00  0.00           C
ATOM    991  HA  ILE   233     -19.090 -17.590  -1.560  1.00  0.00           H
ATOM    992  CB  ILE   233     -17.670 -17.300  -3.060  1.00  0.00           C
ATOM    993  HB  ILE   233     -17.150 -16.380  -3.330  1.00  0.00           H
ATOM    994  CG2 ILE   233     -16.650 -18.410  -3.300  1.00  0.00           C
ATOM    995 1HG2 ILE   233     -17.130 -19.330  -2.960  1.00  0.00           H
ATOM    996 2HG2 ILE   233     -16.330 -18.450  -4.340  1.00  0.00           H
ATOM    997 3HG2 ILE   233     -15.760 -18.320  -2.680  1.00  0.00           H
ATOM    998  CG1 ILE   233     -18.690 -17.560  -4.160  1.00  0.00           C
ATOM    999 1HG1 ILE   233     -19.290 -18.420  -3.880  1.00  0.00           H
ATOM   1000 2HG1 ILE   233     -18.260 -17.870  -5.110  1.00  0.00           H
ATOM   1001  CD  ILE   233     -19.650 -16.370  -4.340  1.00  0.00           C
ATOM   1002  HD1 ILE   233     -20.160 -16.150  -3.400  1.00  0.00           H
ATOM   1003  HD2 ILE   233     -19.050 -15.530  -4.690  1.00  0.00           H
ATOM   1004  HD3 ILE   233     -20.480 -16.690  -4.960  1.00  0.00           H
ATOM   1005  C   ILE   233     -17.260 -17.860  -0.560  1.00  0.00           C
ATOM   1006  O   ILE   233     -17.650 -18.970  -0.230  1.00  0.00           O
ATOM   1007  N   GLY   234     -16.250 -17.180   0.000  1.00  0.00           N
ATOM   1008  H   GLY   234     -15.990 -16.270  -0.350  1.00  0.00           H
ATOM   1009  CA  GLY   234     -15.450 -17.730   1.080  1.00  0.00           C
ATOM   1010  HA1 GLY   234     -14.700 -16.970   1.320  1.00  0.00           H
ATOM   1011  HA2 GLY   234     -15.010 -18.690   0.840  1.00  0.00           H
ATOM   1012  C   GLY   234     -16.160 -18.010   2.400  1.00  0.00           C
ATOM   1013  O   GLY   234     -15.920 -19.070   2.960  1.00  0.00           O
ATOM   1014  N   ILE   235     -17.010 -17.080   2.870  1.00  0.00           N
ATOM   1015  H   ILE   235     -17.060 -16.250   2.310  1.00  0.00           H
ATOM   1016  CA  ILE   235     -17.950 -17.370   3.930  1.00  0.00           C
ATOM   1017  HA  ILE   235     -17.400 -17.530   4.860  1.00  0.00           H
ATOM   1018  CB  ILE   235     -18.770 -16.100   4.150  1.00  0.00           C
ATOM   1019  HB  ILE   235     -19.180 -15.770   3.200  1.00  0.00           H
ATOM   1020  CG2 ILE   235     -19.850 -16.440   5.170  1.00  0.00           C
ATOM   1021 1HG2 ILE   235     -20.600 -17.070   4.670  1.00  0.00           H
ATOM   1022 2HG2 ILE   235     -19.460 -16.940   6.050  1.00  0.00           H
ATOM   1023 3HG2 ILE   235     -20.410 -15.600   5.580  1.00  0.00           H
ATOM   1024  CG1 ILE   235     -17.910 -14.990   4.750  1.00  0.00           C
ATOM   1025 1HG1 ILE   235     -17.020 -14.780   4.140  1.00  0.00           H
ATOM   1026 2HG1 ILE   235     -17.400 -15.310   5.660  1.00  0.00           H
ATOM   1027  CD  ILE   235     -18.480 -13.590   4.940  1.00  0.00           C
ATOM   1028  HD1 ILE   235     -18.360 -13.100   3.970  1.00  0.00           H
ATOM   1029  HD2 ILE   235     -19.490 -13.510   5.350  1.00  0.00           H
ATOM   1030  HD3 ILE   235     -17.870 -12.970   5.600  1.00  0.00           H
ATOM   1031  C   ILE   235     -18.780 -18.620   3.700  1.00  0.00           C
ATOM   1032  O   ILE   235     -19.000 -19.450   4.590  1.00  0.00           O
ATOM   1033  N   LEU   236     -19.330 -18.700   2.490  1.00  0.00           N
ATOM   1034  H   LEU   236     -19.100 -18.050   1.760  1.00  0.00           H
ATOM   1035  CA  LEU   236     -20.260 -19.750   2.120  1.00  0.00           C
ATOM   1036  HA  LEU   236     -21.040 -19.860   2.880  1.00  0.00           H
ATOM   1037  CB  LEU   236     -20.940 -19.310   0.820  1.00  0.00           C
ATOM   1038  HB1 LEU   236     -20.160 -18.830   0.220  1.00  0.00           H
ATOM   1039  HB2 LEU   236     -21.740 -18.590   0.880  1.00  0.00           H
ATOM   1040  CG  LEU   236     -21.590 -20.490   0.100  1.00  0.00           C
ATOM   1041  HG  LEU   236     -20.950 -21.370   0.030  1.00  0.00           H
ATOM   1042  CD1 LEU   236     -22.880 -20.900   0.800  1.00  0.00           C
ATOM   1043 1HD1 LEU   236     -23.330 -21.760   0.310  1.00  0.00           H
ATOM   1044 2HD1 LEU   236     -22.750 -21.270   1.820  1.00  0.00           H
ATOM   1045 3HD1 LEU   236     -23.600 -20.090   0.890  1.00  0.00           H
ATOM   1046  CD2 LEU   236     -21.830 -20.120  -1.360  1.00  0.00           C
ATOM   1047 1HD2 LEU   236     -22.590 -19.320  -1.370  1.00  0.00           H
ATOM   1048 2HD2 LEU   236     -20.940 -19.740  -1.850  1.00  0.00           H
ATOM   1049 3HD2 LEU   236     -22.190 -21.000  -1.870  1.00  0.00           H
ATOM   1050  C   LEU   236     -19.540 -21.080   1.990  1.00  0.00           C
ATOM   1051  O   LEU   236     -20.200 -22.080   2.280  1.00  0.00           O
ATOM   1052  N   HIS   237     -18.270 -21.210   1.620  1.00  0.00           N
ATOM   1053  H   HIS   237     -17.740 -20.370   1.440  1.00  0.00           H
ATOM   1054  CA  HIS   237     -17.430 -22.390   1.670  1.00  0.00           C
ATOM   1055  HA  HIS   237     -18.090 -23.160   1.260  1.00  0.00           H
ATOM   1056  CB  HIS   237     -16.230 -22.250   0.730  1.00  0.00           C
ATOM   1057  HB1 HIS   237     -15.630 -21.390   1.010  1.00  0.00           H
ATOM   1058  HB2 HIS   237     -16.560 -22.100  -0.290  1.00  0.00           H
ATOM   1059  CG  HIS   237     -15.300 -23.440   0.660  1.00  0.00           C
ATOM   1060  ND1 HIS   237     -13.990 -23.380   0.210  1.00  0.00           N
ATOM   1061  CE1 HIS   237     -13.560 -24.640   0.100  1.00  0.00           C
ATOM   1062  HE1 HIS   237     -12.570 -24.950  -0.190  1.00  0.00           H
ATOM   1063  NE2 HIS   237     -14.540 -25.500   0.460  1.00  0.00           N
ATOM   1064  HE2 HIS   237     -14.500 -26.510   0.470  1.00  0.00           H
ATOM   1065  CD2 HIS   237     -15.590 -24.750   0.960  1.00  0.00           C
ATOM   1066  HD2 HIS   237     -16.550 -25.080   1.290  1.00  0.00           H
ATOM   1067  C   HIS   237     -17.120 -22.870   3.080  1.00  0.00           C
ATOM   1068  O   HIS   237     -17.320 -24.040   3.400  1.00  0.00           O
ATOM   1069  N   LEU   238     -16.790 -22.020   4.050  1.00  0.00           N
ATOM   1070  H   LEU   238     -16.370 -21.120   3.850  1.00  0.00           H
ATOM   1071  CA  LEU   238     -16.700 -22.540   5.400  1.00  0.00           C
ATOM   1072  HA  LEU   238     -15.930 -23.310   5.330  1.00  0.00           H
ATOM   1073  CB  LEU   238     -16.070 -21.410   6.200  1.00  0.00           C
ATOM   1074  HB1 LEU   238     -16.730 -20.540   6.120  1.00  0.00           H
ATOM   1075  HB2 LEU   238     -15.060 -21.170   5.850  1.00  0.00           H
ATOM   1076  CG  LEU   238     -16.070 -21.670   7.700  1.00  0.00           C
ATOM   1077  HG  LEU   238     -17.070 -21.910   8.040  1.00  0.00           H
ATOM   1078  CD1 LEU   238     -15.120 -22.840   7.950  1.00  0.00           C
ATOM   1079 1HD1 LEU   238     -15.150 -22.950   9.030  1.00  0.00           H
ATOM   1080 2HD1 LEU   238     -15.540 -23.760   7.540  1.00  0.00           H
ATOM   1081 3HD1 LEU   238     -14.140 -22.680   7.490  1.00  0.00           H
ATOM   1082  CD2 LEU   238     -15.650 -20.400   8.430  1.00  0.00           C
ATOM   1083 1HD2 LEU   238     -15.770 -20.610   9.490  1.00  0.00           H
ATOM   1084 2HD2 LEU   238     -14.600 -20.210   8.220  1.00  0.00           H
ATOM   1085 3HD2 LEU   238     -16.180 -19.530   8.060  1.00  0.00           H
ATOM   1086  C   LEU   238     -18.020 -23.050   5.960  1.00  0.00           C
ATOM   1087  O   LEU   238     -18.040 -23.980   6.760  1.00  0.00           O
ATOM   1088  N   ILE   239     -19.170 -22.490   5.590  1.00  0.00           N
ATOM   1089  H   ILE   239     -19.270 -21.790   4.860  1.00  0.00           H
ATOM   1090  CA  ILE   239     -20.480 -22.860   6.090  1.00  0.00           C
ATOM   1091  HA  ILE   239     -20.450 -22.840   7.180  1.00  0.00           H
ATOM   1092  CB  ILE   239     -21.560 -21.880   5.650  1.00  0.00           C
ATOM   1093  HB  ILE   239     -21.530 -21.750   4.570  1.00  0.00           H
ATOM   1094  CG2 ILE   239     -23.020 -22.230   5.900  1.00  0.00           C
ATOM   1095 1HG2 ILE   239     -23.210 -23.250   5.590  1.00  0.00           H
ATOM   1096 2HG2 ILE   239     -23.180 -22.300   6.980  1.00  0.00           H
ATOM   1097 3HG2 ILE   239     -23.740 -21.580   5.390  1.00  0.00           H
ATOM   1098  CG1 ILE   239     -21.300 -20.560   6.380  1.00  0.00           C
ATOM   1099 1HG1 ILE   239     -20.260 -20.250   6.380  1.00  0.00           H
ATOM   1100 2HG1 ILE   239     -21.600 -20.750   7.410  1.00  0.00           H
ATOM   1101  CD  ILE   239     -22.050 -19.340   5.860  1.00  0.00           C
ATOM   1102  HD1 ILE   239     -21.590 -18.480   6.340  1.00  0.00           H
ATOM   1103  HD2 ILE   239     -21.980 -19.250   4.780  1.00  0.00           H
ATOM   1104  HD3 ILE   239     -23.120 -19.410   6.110  1.00  0.00           H
ATOM   1105  C   ILE   239     -20.820 -24.280   5.630  1.00  0.00           C
ATOM   1106  O   ILE   239     -21.050 -25.060   6.550  1.00  0.00           O
ATOM   1107  N   LEU   240     -20.630 -24.550   4.330  1.00  0.00           N
ATOM   1108  H   LEU   240     -20.340 -23.840   3.690  1.00  0.00           H
ATOM   1109  CA  LEU   240     -20.830 -25.840   3.690  1.00  0.00           C
ATOM   1110  HA  LEU   240     -21.800 -26.290   3.900  1.00  0.00           H
ATOM   1111  CB  LEU   240     -20.710 -25.800   2.170  1.00  0.00           C
ATOM   1112  HB1 LEU   240     -20.850 -26.810   1.800  1.00  0.00           H
ATOM   1113  HB2 LEU   240     -19.700 -25.480   1.900  1.00  0.00           H
ATOM   1114  CG  LEU   240     -21.850 -25.050   1.480  1.00  0.00           C
ATOM   1115  HG  LEU   240     -21.860 -23.980   1.700  1.00  0.00           H
ATOM   1116  CD1 LEU   240     -21.630 -25.070  -0.030  1.00  0.00           C
ATOM   1117 1HD1 LEU   240     -20.640 -24.650  -0.230  1.00  0.00           H
ATOM   1118 2HD1 LEU   240     -21.790 -26.080  -0.420  1.00  0.00           H
ATOM   1119 3HD1 LEU   240     -22.350 -24.410  -0.520  1.00  0.00           H
ATOM   1120  CD2 LEU   240     -23.270 -25.530   1.750  1.00  0.00           C
ATOM   1121 1HD2 LEU   240     -23.410 -26.560   1.430  1.00  0.00           H
ATOM   1122 2HD2 LEU   240     -23.370 -25.460   2.830  1.00  0.00           H
ATOM   1123 3HD2 LEU   240     -23.950 -24.940   1.130  1.00  0.00           H
ATOM   1124  C   LEU   240     -19.760 -26.810   4.190  1.00  0.00           C
ATOM   1125  O   LEU   240     -20.040 -28.000   4.300  1.00  0.00           O
ATOM   1126  N   TRP   241     -18.510 -26.390   4.360  1.00  0.00           N
ATOM   1127  H   TRP   241     -18.320 -25.450   4.040  1.00  0.00           H
ATOM   1128  CA  TRP   241     -17.470 -27.300   4.770  1.00  0.00           C
ATOM   1129  HA  TRP   241     -17.470 -28.240   4.220  1.00  0.00           H
ATOM   1130  CB  TRP   241     -16.090 -26.690   4.510  1.00  0.00           C
ATOM   1131  HB1 TRP   241     -16.070 -25.780   5.110  1.00  0.00           H
ATOM   1132  HB2 TRP   241     -16.000 -26.330   3.480  1.00  0.00           H
ATOM   1133  CG  TRP   241     -14.850 -27.470   4.730  1.00  0.00           C
ATOM   1134  CD1 TRP   241     -14.070 -27.890   3.710  1.00  0.00           C
ATOM   1135  HD1 TRP   241     -14.250 -27.820   2.650  1.00  0.00           H
ATOM   1136  NE1 TRP   241     -13.020 -28.580   4.300  1.00  0.00           N
ATOM   1137  HE1 TRP   241     -12.440 -29.190   3.740  1.00  0.00           H
ATOM   1138  CE2 TRP   241     -12.920 -28.400   5.660  1.00  0.00           C
ATOM   1139  CZ2 TRP   241     -11.990 -28.840   6.610  1.00  0.00           C
ATOM   1140  HZ2 TRP   241     -11.210 -29.510   6.300  1.00  0.00           H
ATOM   1141  CH2 TRP   241     -12.210 -28.510   7.950  1.00  0.00           C
ATOM   1142  HH2 TRP   241     -11.600 -28.890   8.750  1.00  0.00           H
ATOM   1143  CZ3 TRP   241     -13.290 -27.670   8.260  1.00  0.00           C
ATOM   1144  HZ3 TRP   241     -13.450 -27.350   9.280  1.00  0.00           H
ATOM   1145  CE3 TRP   241     -14.200 -27.200   7.290  1.00  0.00           C
ATOM   1146  HE3 TRP   241     -15.070 -26.630   7.540  1.00  0.00           H
ATOM   1147  CD2 TRP   241     -14.100 -27.680   5.980  1.00  0.00           C
ATOM   1148  C   TRP   241     -17.560 -27.710   6.230  1.00  0.00           C
ATOM   1149  O   TRP   241     -17.320 -28.840   6.630  1.00  0.00           O
ATOM   1150  N   ILE   242     -18.210 -26.870   7.040  1.00  0.00           N
ATOM   1151  H   ILE   242     -18.320 -25.910   6.750  1.00  0.00           H
ATOM   1152  CA  ILE   242     -18.660 -27.280   8.360  1.00  0.00           C
ATOM   1153  HA  ILE   242     -17.910 -27.920   8.830  1.00  0.00           H
ATOM   1154  CB  ILE   242     -18.800 -26.100   9.310  1.00  0.00           C
ATOM   1155  HB  ILE   242     -19.480 -25.340   8.890  1.00  0.00           H
ATOM   1156  CG2 ILE   242     -19.400 -26.460  10.670  1.00  0.00           C
ATOM   1157 1HG2 ILE   242     -20.390 -26.850  10.500  1.00  0.00           H
ATOM   1158 2HG2 ILE   242     -18.780 -27.200  11.180  1.00  0.00           H
ATOM   1159 3HG2 ILE   242     -19.470 -25.580  11.310  1.00  0.00           H
ATOM   1160  CG1 ILE   242     -17.490 -25.400   9.670  1.00  0.00           C
ATOM   1161 1HG1 ILE   242     -17.740 -24.730  10.480  1.00  0.00           H
ATOM   1162 2HG1 ILE   242     -17.130 -24.960   8.730  1.00  0.00           H
ATOM   1163  CD  ILE   242     -16.430 -26.300  10.310  1.00  0.00           C
ATOM   1164  HD1 ILE   242     -15.530 -25.690  10.380  1.00  0.00           H
ATOM   1165  HD2 ILE   242     -16.750 -26.510  11.340  1.00  0.00           H
ATOM   1166  HD3 ILE   242     -16.230 -27.250   9.830  1.00  0.00           H
ATOM   1167  C   ILE   242     -19.870 -28.200   8.340  1.00  0.00           C
ATOM   1168  O   ILE   242     -20.060 -29.140   9.100  1.00  0.00           O
ATOM   1169  N   LEU   243     -20.850 -27.870   7.480  1.00  0.00           N
ATOM   1170  H   LEU   243     -20.810 -26.990   6.990  1.00  0.00           H
ATOM   1171  CA  LEU   243     -22.130 -28.560   7.440  1.00  0.00           C
ATOM   1172  HA  LEU   243     -22.580 -28.560   8.430  1.00  0.00           H
ATOM   1173  CB  LEU   243     -22.930 -27.790   6.390  1.00  0.00           C
ATOM   1174  HB1 LEU   243     -22.580 -28.090   5.400  1.00  0.00           H
ATOM   1175  HB2 LEU   243     -22.750 -26.730   6.530  1.00  0.00           H
ATOM   1176  CG  LEU   243     -24.430 -28.090   6.340  1.00  0.00           C
ATOM   1177  HG  LEU   243     -24.540 -29.070   5.880  1.00  0.00           H
ATOM   1178  CD1 LEU   243     -25.140 -28.280   7.680  1.00  0.00           C
ATOM   1179 1HD1 LEU   243     -24.890 -29.260   8.080  1.00  0.00           H
ATOM   1180 2HD1 LEU   243     -24.730 -27.480   8.300  1.00  0.00           H
ATOM   1181 3HD1 LEU   243     -26.200 -28.160   7.460  1.00  0.00           H
ATOM   1182  CD2 LEU   243     -25.210 -27.130   5.460  1.00  0.00           C
ATOM   1183 1HD2 LEU   243     -26.300 -27.230   5.460  1.00  0.00           H
ATOM   1184 2HD2 LEU   243     -24.920 -26.120   5.740  1.00  0.00           H
ATOM   1185 3HD2 LEU   243     -24.860 -27.300   4.440  1.00  0.00           H
ATOM   1186  C   LEU   243     -22.060 -30.020   7.040  1.00  0.00           C
ATOM   1187  O   LEU   243     -22.950 -30.830   7.300  1.00  0.00           O
ATOM   1188  N   ASP   244     -20.990 -30.430   6.350  1.00  0.00           N
ATOM   1189  H   ASP   244     -20.250 -29.770   6.170  1.00  0.00           H
ATOM   1190  CA  ASP   244     -20.740 -31.820   6.050  1.00  0.00           C
ATOM   1191  HA  ASP   244     -21.670 -32.300   5.730  1.00  0.00           H
ATOM   1192  CB  ASP   244     -19.840 -31.820   4.820  1.00  0.00           C
ATOM   1193  HB1 ASP   244     -18.850 -31.410   4.980  1.00  0.00           H
ATOM   1194  HB2 ASP   244     -20.210 -31.090   4.110  1.00  0.00           H
ATOM   1195  CG  ASP   244     -19.750 -33.220   4.230  1.00  0.00           C
ATOM   1196  OD1 ASP   244     -20.750 -33.960   4.100  1.00  0.00           O
ATOM   1197  OD2 ASP   244     -18.740 -33.580   3.560  1.00  0.00           O
ATOM   1198  C   ASP   244     -20.090 -32.620   7.180  1.00  0.00           C
ATOM   1199  O   ASP   244     -20.070 -33.840   7.270  1.00  0.00           O
ATOM   1200  N   ARG   245     -19.620 -31.900   8.200  1.00  0.00           N
ATOM   1201  H   ARG   245     -19.760 -30.910   8.020  1.00  0.00           H
ATOM   1202  CA  ARG   245     -19.000 -32.370   9.420  1.00  0.00           C
ATOM   1203  HA  ARG   245     -18.700 -33.420   9.370  1.00  0.00           H
ATOM   1204  CB  ARG   245     -17.750 -31.560   9.760  1.00  0.00           C
ATOM   1205  HB1 ARG   245     -17.370 -31.830  10.750  1.00  0.00           H
ATOM   1206  HB2 ARG   245     -17.970 -30.500   9.890  1.00  0.00           H
ATOM   1207  CG  ARG   245     -16.700 -31.660   8.680  1.00  0.00           C
ATOM   1208  HG1 ARG   245     -17.120 -31.430   7.710  1.00  0.00           H
ATOM   1209  HG2 ARG   245     -16.460 -32.730   8.510  1.00  0.00           H
ATOM   1210  CD  ARG   245     -15.510 -30.710   8.860  1.00  0.00           C
ATOM   1211  HD1 ARG   245     -15.190 -30.710   9.900  1.00  0.00           H
ATOM   1212  HD2 ARG   245     -15.690 -29.710   8.490  1.00  0.00           H
ATOM   1213  NE  ARG   245     -14.370 -31.120   8.050  1.00  0.00           N
ATOM   1214  HE  ARG   245     -13.540 -31.560   8.420  1.00  0.00           H
ATOM   1215  CZ  ARG   245     -14.410 -31.350   6.730  1.00  0.00           C
ATOM   1216  NH1 ARG   245     -15.390 -30.910   5.930  1.00  0.00           N
ATOM   1217 1HH1 ARG   245     -16.060 -30.330   6.410  1.00  0.00           H
ATOM   1218 2HH1 ARG   245     -15.450 -30.970   4.920  1.00  0.00           H
ATOM   1219  NH2 ARG   245     -13.410 -31.910   6.030  1.00  0.00           N
ATOM   1220 1HH2 ARG   245     -12.590 -32.230   6.510  1.00  0.00           H
ATOM   1221 2HH2 ARG   245     -13.450 -31.710   5.040  1.00  0.00           H
ATOM   1222  C   ARG   245     -19.950 -32.350  10.620  1.00  0.00           C
ATOM   1223  O   ARG   245     -19.960 -33.290  11.410  1.00  0.00           O
ATOM   1224  N   LEU   246     -20.870 -31.380  10.580  1.00  0.00           N
ATOM   1225  H   LEU   246     -20.640 -30.700   9.880  1.00  0.00           H
ATOM   1226  CA  LEU   246     -22.040 -31.410  11.440  1.00  0.00           C
ATOM   1227  HA  LEU   246     -21.730 -31.290  12.470  1.00  0.00           H
ATOM   1228  CB  LEU   246     -22.870 -30.170  11.090  1.00  0.00           C
ATOM   1229  HB1 LEU   246     -23.930 -30.440  11.170  1.00  0.00           H
ATOM   1230  HB2 LEU   246     -22.770 -29.880  10.050  1.00  0.00           H
ATOM   1231  CG  LEU   246     -22.550 -29.010  12.020  1.00  0.00           C
ATOM   1232  HG  LEU   246     -21.460 -28.970  12.140  1.00  0.00           H
ATOM   1233  CD1 LEU   246     -23.040 -27.650  11.540  1.00  0.00           C
ATOM   1234 1HD1 LEU   246     -24.050 -27.570  11.130  1.00  0.00           H
ATOM   1235 2HD1 LEU   246     -22.970 -26.930  12.360  1.00  0.00           H
ATOM   1236 3HD1 LEU   246     -22.460 -27.370  10.670  1.00  0.00           H
ATOM   1237  CD2 LEU   246     -23.190 -29.180  13.400  1.00  0.00           C
ATOM   1238 1HD2 LEU   246     -24.250 -28.970  13.250  1.00  0.00           H
ATOM   1239 2HD2 LEU   246     -23.060 -30.220  13.700  1.00  0.00           H
ATOM   1240 3HD2 LEU   246     -22.760 -28.470  14.110  1.00  0.00           H
ATOM   1241  C   LEU   246     -22.920 -32.640  11.250  1.00  0.00           C
ATOM   1242  O   LEU   246     -23.200 -32.960  10.100  1.00  0.00           O
ATOM   1243  N   NME   246     -23.370 -33.350  12.270  1.00  0.00           N
ATOM   1244  H   NME   246     -23.910 -34.200  12.150  1.00  0.00           H
ATOM   1245  CH3 NME   246     -23.070 -33.220  13.690  1.00  0.00           C
ATOM   1246 1HH3 NME   246     -23.650 -32.380  14.050  1.00  0.00           H
ATOM   1247 2HH3 NME   246     -23.250 -34.170  14.190  1.00  0.00           H
ATOM   1248 3HH3 NME   246     -22.000 -33.050  13.850  1.00  0.00           H
ATOM   1249  CH3 ACE   321     -12.060  -0.320  -4.150  1.00  0.00           C
ATOM   1250 1HH3 ACE   321     -12.240  -1.300  -4.610  1.00  0.00           H
ATOM   1251 2HH3 ACE   321     -12.450  -0.310  -3.130  1.00  0.00           H
ATOM   1252 3HH3 ACE   321     -12.650   0.480  -4.580  1.00  0.00           H
ATOM   1253  C   ACE   321     -10.580   0.070  -4.180  1.00  0.00           C
ATOM   1254  O   ACE   321     -10.090   0.710  -3.250  1.00  0.00           O
ATOM   1255  N   SER   322      -9.920  -0.250  -5.300  1.00  0.00           N
ATOM   1256  H   SER   322     -10.420  -0.730  -6.020  1.00  0.00           H
ATOM   1257  CA  SER   322      -8.510  -0.030  -5.530  1.00  0.00           C
ATOM   1258  HA  SER   322      -8.330  -0.430  -6.530  1.00  0.00           H
ATOM   1259  CB  SER   322      -8.290   1.480  -5.500  1.00  0.00           C
ATOM   1260  HB1 SER   322      -7.230   1.590  -5.760  1.00  0.00           H
ATOM   1261  HB2 SER   322      -8.530   1.900  -4.520  1.00  0.00           H
ATOM   1262  OG  SER   322      -9.040   2.100  -6.510  1.00  0.00           O
ATOM   1263  HG  SER   322      -8.730   1.830  -7.370  1.00  0.00           H
ATOM   1264  C   SER   322      -7.650  -0.830  -4.580  1.00  0.00           C
ATOM   1265  O   SER   322      -6.950  -0.300  -3.730  1.00  0.00           O
ATOM   1266  N   SER   323      -7.820  -2.150  -4.680  1.00  0.00           N
ATOM   1267  H   SER   323      -8.570  -2.450  -5.290  1.00  0.00           H
ATOM   1268  CA  SER   323      -7.230  -3.130  -3.790  1.00  0.00           C
ATOM   1269  HA  SER   323      -7.410  -2.720  -2.790  1.00  0.00           H
ATOM   1270  CB  SER   323      -7.850  -4.510  -3.960  1.00  0.00           C
ATOM   1271  HB1 SER   323      -7.350  -5.330  -3.460  1.00  0.00           H
ATOM   1272  HB2 SER   323      -7.770  -4.620  -5.040  1.00  0.00           H
ATOM   1273  OG  SER   323      -9.200  -4.570  -3.540  1.00  0.00           O
ATOM   1274  HG  SER   323      -9.720  -4.300  -4.320  1.00  0.00           H
ATOM   1275  C   SER   323      -5.770  -3.420  -4.080  1.00  0.00           C
ATOM   1276  O   SER   323      -5.310  -3.250  -5.210  1.00  0.00           O
ATOM   1277  N   ASP   324      -5.000  -3.970  -3.140  1.00  0.00           N
ATOM   1278  H   ASP   324      -5.400  -4.160  -2.230  1.00  0.00           H
ATOM   1279  CA  ASP   324      -3.670  -4.500  -3.370  1.00  0.00           C
ATOM   1280  HA  ASP   324      -3.170  -3.650  -3.850  1.00  0.00           H
ATOM   1281  CB  ASP   324      -2.880  -4.880  -2.120  1.00  0.00           C
ATOM   1282  HB1 ASP   324      -3.390  -5.680  -1.600  1.00  0.00           H
ATOM   1283  HB2 ASP   324      -2.920  -3.990  -1.490  1.00  0.00           H
ATOM   1284  CG  ASP   324      -1.430  -5.200  -2.470  1.00  0.00           C
ATOM   1285  OD1 ASP   324      -0.600  -4.300  -2.260  1.00  0.00           O
ATOM   1286  OD2 ASP   324      -1.070  -6.360  -2.790  1.00  0.00           O
ATOM   1287  C   ASP   324      -3.740  -5.700  -4.300  1.00  0.00           C
ATOM   1288  O   ASP   324      -4.530  -6.610  -4.100  1.00  0.00           O
ATOM   1289  N   PRO   325      -2.930  -5.810  -5.360  1.00  0.00           N
ATOM   1290  CD  PRO   325      -1.880  -4.890  -5.760  1.00  0.00           C
ATOM   1291  HD1 PRO   325      -1.120  -5.140  -5.020  1.00  0.00           H
ATOM   1292  HD2 PRO   325      -2.190  -3.860  -5.890  1.00  0.00           H
ATOM   1293  CG  PRO   325      -1.320  -5.270  -7.130  1.00  0.00           C
ATOM   1294  HG1 PRO   325      -0.300  -5.010  -7.400  1.00  0.00           H
ATOM   1295  HG2 PRO   325      -1.980  -4.810  -7.860  1.00  0.00           H
ATOM   1296  CB  PRO   325      -1.610  -6.770  -7.100  1.00  0.00           C
ATOM   1297  HB1 PRO   325      -0.780  -7.280  -6.590  1.00  0.00           H
ATOM   1298  HB2 PRO   325      -1.770  -7.070  -8.140  1.00  0.00           H
ATOM   1299  CA  PRO   325      -2.900  -6.900  -6.300  1.00  0.00           C
ATOM   1300  HA  PRO   325      -3.780  -6.740  -6.940  1.00  0.00           H
ATOM   1301  C   PRO   325      -2.980  -8.310  -5.720  1.00  0.00           C
ATOM   1302  O   PRO   325      -3.490  -9.230  -6.360  1.00  0.00           O
ATOM   1303  N   LEU   326      -2.420  -8.510  -4.530  1.00  0.00           N
ATOM   1304  H   LEU   326      -2.060  -7.720  -4.020  1.00  0.00           H
ATOM   1305  CA  LEU   326      -2.290  -9.820  -3.920  1.00  0.00           C
ATOM   1306  HA  LEU   326      -2.010 -10.600  -4.630  1.00  0.00           H
ATOM   1307  CB  LEU   326      -1.160  -9.720  -2.890  1.00  0.00           C
ATOM   1308  HB1 LEU   326      -1.440  -8.940  -2.170  1.00  0.00           H
ATOM   1309  HB2 LEU   326      -0.260  -9.390  -3.390  1.00  0.00           H
ATOM   1310  CG  LEU   326      -0.930 -11.000  -2.090  1.00  0.00           C
ATOM   1311  HG  LEU   326      -1.840 -11.250  -1.540  1.00  0.00           H
ATOM   1312  CD1 LEU   326      -0.600 -12.240  -2.900  1.00  0.00           C
ATOM   1313 1HD1 LEU   326      -0.450 -13.150  -2.320  1.00  0.00           H
ATOM   1314 2HD1 LEU   326      -1.420 -12.620  -3.500  1.00  0.00           H
ATOM   1315 3HD1 LEU   326       0.370 -12.060  -3.380  1.00  0.00           H
ATOM   1316  CD2 LEU   326       0.170 -10.790  -1.040  1.00  0.00           C
ATOM   1317 1HD2 LEU   326       0.950 -10.190  -1.500  1.00  0.00           H
ATOM   1318 2HD2 LEU   326      -0.200 -10.210  -0.200  1.00  0.00           H
ATOM   1319 3HD2 LEU   326       0.480 -11.700  -0.530  1.00  0.00           H
ATOM   1320  C   LEU   326      -3.610 -10.240  -3.270  1.00  0.00           C
ATOM   1321  O   LEU   326      -4.030 -11.400  -3.300  1.00  0.00           O
ATOM   1322  N   VAL   327      -4.410  -9.230  -2.890  1.00  0.00           N
ATOM   1323  H   VAL   327      -4.100  -8.290  -3.050  1.00  0.00           H
ATOM   1324  CA  VAL   327      -5.800  -9.450  -2.550  1.00  0.00           C
ATOM   1325  HA  VAL   327      -5.890 -10.290  -1.870  1.00  0.00           H
ATOM   1326  CB  VAL   327      -6.430  -8.250  -1.850  1.00  0.00           C
ATOM   1327  HB  VAL   327      -6.360  -7.420  -2.560  1.00  0.00           H
ATOM   1328  CG1 VAL   327      -7.920  -8.380  -1.560  1.00  0.00           C
ATOM   1329 1HG1 VAL   327      -8.240  -7.360  -1.350  1.00  0.00           H
ATOM   1330 2HG1 VAL   327      -8.480  -8.780  -2.410  1.00  0.00           H
ATOM   1331 3HG1 VAL   327      -8.050  -9.120  -0.770  1.00  0.00           H
ATOM   1332  CG2 VAL   327      -5.760  -7.810  -0.550  1.00  0.00           C
ATOM   1333 1HG2 VAL   327      -4.780  -7.510  -0.910  1.00  0.00           H
ATOM   1334 2HG2 VAL   327      -6.270  -6.930  -0.170  1.00  0.00           H
ATOM   1335 3HG2 VAL   327      -5.750  -8.660   0.140  1.00  0.00           H
ATOM   1336  C   VAL   327      -6.500  -9.770  -3.860  1.00  0.00           C
ATOM   1337  O   VAL   327      -7.320 -10.680  -3.870  1.00  0.00           O
ATOM   1338  N   VAL   328      -6.320  -9.030  -4.960  1.00  0.00           N
ATOM   1339  H   VAL   328      -5.800  -8.170  -5.010  1.00  0.00           H
ATOM   1340  CA  VAL   328      -6.960  -9.450  -6.200  1.00  0.00           C
ATOM   1341  HA  VAL   328      -8.030  -9.560  -6.040  1.00  0.00           H
ATOM   1342  CB  VAL   328      -6.750  -8.510  -7.390  1.00  0.00           C
ATOM   1343  HB  VAL   328      -5.760  -8.760  -7.760  1.00  0.00           H
ATOM   1344  CG1 VAL   328      -7.780  -8.710  -8.490  1.00  0.00           C
ATOM   1345 1HG1 VAL   328      -8.800  -8.700  -8.100  1.00  0.00           H
ATOM   1346 2HG1 VAL   328      -7.460  -7.950  -9.210  1.00  0.00           H
ATOM   1347 3HG1 VAL   328      -7.690  -9.680  -8.980  1.00  0.00           H
ATOM   1348  CG2 VAL   328      -6.750  -7.050  -6.930  1.00  0.00           C
ATOM   1349 1HG2 VAL   328      -6.090  -6.770  -6.100  1.00  0.00           H
ATOM   1350 2HG2 VAL   328      -6.490  -6.470  -7.810  1.00  0.00           H
ATOM   1351 3HG2 VAL   328      -7.750  -6.710  -6.660  1.00  0.00           H
ATOM   1352  C   VAL   328      -6.690 -10.870  -6.670  1.00  0.00           C
ATOM   1353  O   VAL   328      -7.630 -11.550  -7.050  1.00  0.00           O
ATOM   1354  N   ALA   329      -5.440 -11.350  -6.620  1.00  0.00           N
ATOM   1355  H   ALA   329      -4.700 -10.820  -6.180  1.00  0.00           H
ATOM   1356  CA  ALA   329      -5.180 -12.710  -7.030  1.00  0.00           C
ATOM   1357  HA  ALA   329      -5.720 -13.030  -7.920  1.00  0.00           H
ATOM   1358  CB  ALA   329      -3.690 -12.990  -7.230  1.00  0.00           C
ATOM   1359  HB1 ALA   329      -3.350 -12.210  -7.920  1.00  0.00           H
ATOM   1360  HB2 ALA   329      -3.240 -12.840  -6.240  1.00  0.00           H
ATOM   1361  HB3 ALA   329      -3.570 -14.010  -7.600  1.00  0.00           H
ATOM   1362  C   ALA   329      -5.690 -13.730  -6.030  1.00  0.00           C
ATOM   1363  O   ALA   329      -6.360 -14.680  -6.460  1.00  0.00           O
ATOM   1364  N   ALA   330      -5.630 -13.460  -4.720  1.00  0.00           N
ATOM   1365  H   ALA   330      -4.950 -12.800  -4.380  1.00  0.00           H
ATOM   1366  CA  ALA   330      -6.210 -14.330  -3.710  1.00  0.00           C
ATOM   1367  HA  ALA   330      -5.790 -15.300  -3.940  1.00  0.00           H
ATOM   1368  CB  ALA   330      -5.750 -13.880  -2.330  1.00  0.00           C
ATOM   1369  HB1 ALA   330      -6.180 -14.570  -1.590  1.00  0.00           H
ATOM   1370  HB2 ALA   330      -4.670 -14.040  -2.290  1.00  0.00           H
ATOM   1371  HB3 ALA   330      -6.010 -12.840  -2.200  1.00  0.00           H
ATOM   1372  C   ALA   330      -7.730 -14.380  -3.780  1.00  0.00           C
ATOM   1373  O   ALA   330      -8.410 -15.320  -3.380  1.00  0.00           O
ATOM   1374  N   SER   331      -8.400 -13.430  -4.440  1.00  0.00           N
ATOM   1375  H   SER   331      -7.940 -12.600  -4.790  1.00  0.00           H
ATOM   1376  CA  SER   331      -9.820 -13.550  -4.700  1.00  0.00           C
ATOM   1377  HA  SER   331     -10.340 -13.860  -3.800  1.00  0.00           H
ATOM   1378  CB  SER   331     -10.420 -12.170  -4.970  1.00  0.00           C
ATOM   1379  HB1 SER   331     -11.510 -12.130  -5.080  1.00  0.00           H
ATOM   1380  HB2 SER   331     -10.120 -11.810  -5.960  1.00  0.00           H
ATOM   1381  OG  SER   331     -10.040 -11.140  -4.100  1.00  0.00           O
ATOM   1382  HG  SER   331      -9.080 -11.080  -4.050  1.00  0.00           H
ATOM   1383  C   SER   331     -10.110 -14.600  -5.750  1.00  0.00           C
ATOM   1384  O   SER   331     -11.040 -15.400  -5.570  1.00  0.00           O
ATOM   1385  N   ILE   332      -9.320 -14.770  -6.810  1.00  0.00           N
ATOM   1386  H   ILE   332      -8.390 -14.360  -6.740  1.00  0.00           H
ATOM   1387  CA  ILE   332      -9.590 -15.690  -7.890  1.00  0.00           C
ATOM   1388  HA  ILE   332     -10.660 -15.580  -8.070  1.00  0.00           H
ATOM   1389  CB  ILE   332      -8.740 -15.140  -9.020  1.00  0.00           C
ATOM   1390  HB  ILE   332      -7.680 -15.160  -8.740  1.00  0.00           H
ATOM   1391  CG2 ILE   332      -8.830 -16.060 -10.240  1.00  0.00           C
ATOM   1392 1HG2 ILE   332      -8.430 -17.060 -10.070  1.00  0.00           H
ATOM   1393 2HG2 ILE   332      -9.870 -15.980 -10.560  1.00  0.00           H
ATOM   1394 3HG2 ILE   332      -8.180 -15.710 -11.050  1.00  0.00           H
ATOM   1395  CG1 ILE   332      -9.070 -13.730  -9.470  1.00  0.00           C
ATOM   1396 1HG1 ILE   332      -9.140 -13.100  -8.580  1.00  0.00           H
ATOM   1397 2HG1 ILE   332     -10.040 -13.610  -9.960  1.00  0.00           H
ATOM   1398  CD  ILE   332      -8.010 -13.220 -10.440  1.00  0.00           C
ATOM   1399  HD1 ILE   332      -8.340 -13.350 -11.470  1.00  0.00           H
ATOM   1400  HD2 ILE   332      -7.900 -12.140 -10.360  1.00  0.00           H
ATOM   1401  HD3 ILE   332      -7.020 -13.640 -10.290  1.00  0.00           H
ATOM   1402  C   ILE   332      -9.310 -17.140  -7.540  1.00  0.00           C
ATOM   1403  O   ILE   332     -10.140 -18.010  -7.800  1.00  0.00           O
ATOM   1404  N   ILE   333      -8.150 -17.280  -6.890  1.00  0.00           N
ATOM   1405  H   ILE   333      -7.640 -16.440  -6.660  1.00  0.00           H
ATOM   1406  CA  ILE   333      -7.860 -18.430  -6.060  1.00  0.00           C
ATOM   1407  HA  ILE   333      -7.790 -19.330  -6.680  1.00  0.00           H
ATOM   1408  CB  ILE   333      -6.540 -18.160  -5.350  1.00  0.00           C
ATOM   1409  HB  ILE   333      -6.520 -17.110  -5.070  1.00  0.00           H
ATOM   1410  CG2 ILE   333      -6.310 -19.080  -4.160  1.00  0.00           C
ATOM   1411 1HG2 ILE   333      -5.230 -19.070  -4.000  1.00  0.00           H
ATOM   1412 2HG2 ILE   333      -6.890 -18.900  -3.250  1.00  0.00           H
ATOM   1413 3HG2 ILE   333      -6.630 -20.090  -4.420  1.00  0.00           H
ATOM   1414  CG1 ILE   333      -5.330 -18.220  -6.270  1.00  0.00           C
ATOM   1415 1HG1 ILE   333      -4.380 -17.930  -5.810  1.00  0.00           H
ATOM   1416 2HG1 ILE   333      -5.440 -17.600  -7.160  1.00  0.00           H
ATOM   1417  CD  ILE   333      -5.070 -19.560  -6.950  1.00  0.00           C
ATOM   1418  HD1 ILE   333      -5.880 -19.900  -7.580  1.00  0.00           H
ATOM   1419  HD2 ILE   333      -4.170 -19.440  -7.560  1.00  0.00           H
ATOM   1420  HD3 ILE   333      -4.980 -20.300  -6.150  1.00  0.00           H
ATOM   1421  C   ILE   333      -9.020 -18.850  -5.150  1.00  0.00           C
ATOM   1422  O   ILE   333      -9.550 -19.960  -5.240  1.00  0.00           O
ATOM   1423  N   GLY   334      -9.530 -17.970  -4.300  1.00  0.00           N
ATOM   1424  H   GLY   334      -9.130 -17.040  -4.320  1.00  0.00           H
ATOM   1425  CA  GLY   334     -10.680 -18.140  -3.420  1.00  0.00           C
ATOM   1426  HA1 GLY   334     -10.810 -17.180  -2.940  1.00  0.00           H
ATOM   1427  HA2 GLY   334     -10.420 -18.820  -2.610  1.00  0.00           H
ATOM   1428  C   GLY   334     -12.060 -18.570  -3.910  1.00  0.00           C
ATOM   1429  O   GLY   334     -12.750 -19.290  -3.200  1.00  0.00           O
ATOM   1430  N   ILE   335     -12.440 -18.100  -5.110  1.00  0.00           N
ATOM   1431  H   ILE   335     -11.730 -17.650  -5.670  1.00  0.00           H
ATOM   1432  CA  ILE   335     -13.560 -18.490  -5.930  1.00  0.00           C
ATOM   1433  HA  ILE   335     -14.330 -18.510  -5.160  1.00  0.00           H
ATOM   1434  CB  ILE   335     -13.990 -17.440  -6.950  1.00  0.00           C
ATOM   1435  HB  ILE   335     -13.100 -17.080  -7.460  1.00  0.00           H
ATOM   1436  CG2 ILE   335     -15.040 -18.110  -7.850  1.00  0.00           C
ATOM   1437 1HG2 ILE   335     -14.620 -18.650  -8.680  1.00  0.00           H
ATOM   1438 2HG2 ILE   335     -15.780 -18.610  -7.220  1.00  0.00           H
ATOM   1439 3HG2 ILE   335     -15.630 -17.330  -8.340  1.00  0.00           H
ATOM   1440  CG1 ILE   335     -14.740 -16.390  -6.130  1.00  0.00           C
ATOM   1441 1HG1 ILE   335     -14.230 -16.250  -5.190  1.00  0.00           H
ATOM   1442 2HG1 ILE   335     -15.770 -16.740  -6.020  1.00  0.00           H
ATOM   1443  CD  ILE   335     -14.820 -15.060  -6.880  1.00  0.00           C
ATOM   1444  HD1 ILE   335     -15.280 -14.330  -6.220  1.00  0.00           H
ATOM   1445  HD2 ILE   335     -13.780 -14.750  -7.050  1.00  0.00           H
ATOM   1446  HD3 ILE   335     -15.300 -15.180  -7.850  1.00  0.00           H
ATOM   1447  C   ILE   335     -13.260 -19.890  -6.450  1.00  0.00           C
ATOM   1448  O   ILE   335     -14.120 -20.760  -6.280  1.00  0.00           O
ATOM   1449  N   LEU   336     -12.070 -20.220  -6.960  1.00  0.00           N
ATOM   1450  H   LEU   336     -11.440 -19.470  -7.170  1.00  0.00           H
ATOM   1451  CA  LEU   336     -11.730 -21.540  -7.440  1.00  0.00           C
ATOM   1452  HA  LEU   336     -12.420 -21.870  -8.220  1.00  0.00           H
ATOM   1453  CB  LEU   336     -10.370 -21.400  -8.150  1.00  0.00           C
ATOM   1454  HB1 LEU   336      -9.630 -20.970  -7.480  1.00  0.00           H
ATOM   1455  HB2 LEU   336     -10.600 -20.680  -8.940  1.00  0.00           H
ATOM   1456  CG  LEU   336      -9.900 -22.710  -8.780  1.00  0.00           C
ATOM   1457  HG  LEU   336      -9.890 -23.470  -8.010  1.00  0.00           H
ATOM   1458  CD1 LEU   336     -10.790 -23.030  -9.970  1.00  0.00           C
ATOM   1459 1HD1 LEU   336     -10.970 -22.180 -10.630  1.00  0.00           H
ATOM   1460 2HD1 LEU   336     -10.340 -23.830 -10.560  1.00  0.00           H
ATOM   1461 3HD1 LEU   336     -11.740 -23.420  -9.620  1.00  0.00           H
ATOM   1462  CD2 LEU   336      -8.490 -22.530  -9.360  1.00  0.00           C
ATOM   1463 1HD2 LEU   336      -8.080 -23.440  -9.800  1.00  0.00           H
ATOM   1464 2HD2 LEU   336      -8.470 -21.650 -10.000  1.00  0.00           H
ATOM   1465 3HD2 LEU   336      -7.780 -22.120  -8.640  1.00  0.00           H
ATOM   1466  C   LEU   336     -11.750 -22.520  -6.280  1.00  0.00           C
ATOM   1467  O   LEU   336     -11.930 -23.710  -6.510  1.00  0.00           O
ATOM   1468  N   HIS   337     -11.590 -22.070  -5.030  1.00  0.00           N
ATOM   1469  H   HIS   337     -11.350 -21.090  -5.010  1.00  0.00           H
ATOM   1470  CA  HIS   337     -11.490 -22.940  -3.880  1.00  0.00           C
ATOM   1471  HA  HIS   337     -10.740 -23.720  -3.980  1.00  0.00           H
ATOM   1472  CB  HIS   337     -11.020 -22.150  -2.670  1.00  0.00           C
ATOM   1473  HB1 HIS   337     -11.930 -21.620  -2.380  1.00  0.00           H
ATOM   1474  HB2 HIS   337     -10.340 -21.340  -2.950  1.00  0.00           H
ATOM   1475  CG  HIS   337     -10.420 -22.830  -1.470  1.00  0.00           C
ATOM   1476  ND1 HIS   337      -9.930 -24.140  -1.490  1.00  0.00           N
ATOM   1477  CE1 HIS   337      -9.580 -24.490  -0.250  1.00  0.00           C
ATOM   1478  HE1 HIS   337      -9.110 -25.400   0.070  1.00  0.00           H
ATOM   1479  NE2 HIS   337      -9.750 -23.430   0.560  1.00  0.00           N
ATOM   1480  HE2 HIS   337      -9.630 -23.390   1.560  1.00  0.00           H
ATOM   1481  CD2 HIS   337     -10.350 -22.410  -0.160  1.00  0.00           C
ATOM   1482  HD2 HIS   337     -10.660 -21.430   0.160  1.00  0.00           H
ATOM   1483  C   HIS   337     -12.850 -23.550  -3.530  1.00  0.00           C
ATOM   1484  O   HIS   337     -12.920 -24.770  -3.410  1.00  0.00           O
ATOM   1485  N   LEU   338     -13.960 -22.820  -3.530  1.00  0.00           N
ATOM   1486  H   LEU   338     -13.820 -21.850  -3.770  1.00  0.00           H
ATOM   1487  CA  LEU   338     -15.300 -23.350  -3.700  1.00  0.00           C
ATOM   1488  HA  LEU   338     -15.380 -24.080  -2.890  1.00  0.00           H
ATOM   1489  CB  LEU   338     -16.330 -22.230  -3.560  1.00  0.00           C
ATOM   1490  HB1 LEU   338     -16.120 -21.500  -4.350  1.00  0.00           H
ATOM   1491  HB2 LEU   338     -16.170 -21.640  -2.660  1.00  0.00           H
ATOM   1492  CG  LEU   338     -17.750 -22.750  -3.750  1.00  0.00           C
ATOM   1493  HG  LEU   338     -17.850 -23.410  -4.610  1.00  0.00           H
ATOM   1494  CD1 LEU   338     -18.200 -23.540  -2.510  1.00  0.00           C
ATOM   1495 1HD1 LEU   338     -18.120 -22.910  -1.630  1.00  0.00           H
ATOM   1496 2HD1 LEU   338     -19.250 -23.810  -2.460  1.00  0.00           H
ATOM   1497 3HD1 LEU   338     -17.600 -24.440  -2.400  1.00  0.00           H
ATOM   1498  CD2 LEU   338     -18.710 -21.560  -3.850  1.00  0.00           C
ATOM   1499 1HD2 LEU   338     -18.580 -21.030  -2.910  1.00  0.00           H
ATOM   1500 2HD2 LEU   338     -18.350 -20.860  -4.600  1.00  0.00           H
ATOM   1501 3HD2 LEU   338     -19.700 -21.980  -3.980  1.00  0.00           H
ATOM   1502  C   LEU   338     -15.520 -24.200  -4.950  1.00  0.00           C
ATOM   1503  O   LEU   338     -16.060 -25.300  -4.820  1.00  0.00           O
ATOM   1504  N   ILE   339     -15.170 -23.670  -6.120  1.00  0.00           N
ATOM   1505  H   ILE   339     -14.660 -22.790  -6.100  1.00  0.00           H
ATOM   1506  CA  ILE   339     -15.500 -24.340  -7.360  1.00  0.00           C
ATOM   1507  HA  ILE   339     -16.580 -24.500  -7.330  1.00  0.00           H
ATOM   1508  CB  ILE   339     -15.150 -23.500  -8.590  1.00  0.00           C
ATOM   1509  HB  ILE   339     -14.210 -22.960  -8.400  1.00  0.00           H
ATOM   1510  CG2 ILE   339     -15.000 -24.200  -9.930  1.00  0.00           C
ATOM   1511 1HG2 ILE   339     -14.130 -24.840 -10.050  1.00  0.00           H
ATOM   1512 2HG2 ILE   339     -15.960 -24.610 -10.230  1.00  0.00           H
ATOM   1513 3HG2 ILE   339     -14.780 -23.420 -10.650  1.00  0.00           H
ATOM   1514  CG1 ILE   339     -16.260 -22.460  -8.710  1.00  0.00           C
ATOM   1515 1HG1 ILE   339     -16.360 -22.100  -7.690  1.00  0.00           H
ATOM   1516 2HG1 ILE   339     -17.230 -22.940  -8.900  1.00  0.00           H
ATOM   1517  CD  ILE   339     -15.990 -21.360  -9.730  1.00  0.00           C
ATOM   1518  HD1 ILE   339     -14.990 -20.960  -9.580  1.00  0.00           H
ATOM   1519  HD2 ILE   339     -16.070 -21.740 -10.750  1.00  0.00           H
ATOM   1520  HD3 ILE   339     -16.660 -20.530  -9.500  1.00  0.00           H
ATOM   1521  C   ILE   339     -14.920 -25.740  -7.400  1.00  0.00           C
ATOM   1522  O   ILE   339     -15.680 -26.650  -7.750  1.00  0.00           O
ATOM   1523  N   LEU   340     -13.660 -25.900  -6.980  1.00  0.00           N
ATOM   1524  H   LEU   340     -13.220 -25.050  -6.650  1.00  0.00           H
ATOM   1525  CA  LEU   340     -13.000 -27.190  -6.900  1.00  0.00           C
ATOM   1526  HA  LEU   340     -13.250 -27.780  -7.770  1.00  0.00           H
ATOM   1527  CB  LEU   340     -11.490 -26.990  -6.790  1.00  0.00           C
ATOM   1528  HB1 LEU   340     -10.980 -27.880  -6.440  1.00  0.00           H
ATOM   1529  HB2 LEU   340     -11.380 -26.180  -6.060  1.00  0.00           H
ATOM   1530  CG  LEU   340     -10.770 -26.590  -8.080  1.00  0.00           C
ATOM   1531  HG  LEU   340     -11.190 -25.720  -8.580  1.00  0.00           H
ATOM   1532  CD1 LEU   340      -9.280 -26.390  -7.860  1.00  0.00           C
ATOM   1533 1HD1 LEU   340      -8.760 -27.270  -7.460  1.00  0.00           H
ATOM   1534 2HD1 LEU   340      -8.910 -26.100  -8.830  1.00  0.00           H
ATOM   1535 3HD1 LEU   340      -9.060 -25.610  -7.140  1.00  0.00           H
ATOM   1536  CD2 LEU   340     -10.940 -27.770  -9.030  1.00  0.00           C
ATOM   1537 1HD2 LEU   340     -10.520 -27.390  -9.960  1.00  0.00           H
ATOM   1538 2HD2 LEU   340     -10.580 -28.700  -8.600  1.00  0.00           H
ATOM   1539 3HD2 LEU   340     -11.980 -27.980  -9.310  1.00  0.00           H
ATOM   1540  C   LEU   340     -13.480 -28.110  -5.790  1.00  0.00           C
ATOM   1541  O   LEU   340     -13.580 -29.290  -6.100  1.00  0.00           O
ATOM   1542  N   TRP   341     -13.960 -27.550  -4.670  1.00  0.00           N
ATOM   1543  H   TRP   341     -13.780 -26.560  -4.560  1.00  0.00           H
ATOM   1544  CA  TRP   341     -14.560 -28.260  -3.560  1.00  0.00           C
ATOM   1545  HA  TRP   341     -13.960 -29.140  -3.380  1.00  0.00           H
ATOM   1546  CB  TRP   341     -14.760 -27.450  -2.290  1.00  0.00           C
ATOM   1547  HB1 TRP   341     -15.540 -26.690  -2.360  1.00  0.00           H
ATOM   1548  HB2 TRP   341     -13.850 -26.860  -2.150  1.00  0.00           H
ATOM   1549  CG  TRP   341     -15.050 -28.260  -1.070  1.00  0.00           C
ATOM   1550  CD1 TRP   341     -14.160 -28.980  -0.360  1.00  0.00           C
ATOM   1551  HD1 TRP   341     -13.130 -29.120  -0.680  1.00  0.00           H
ATOM   1552  NE1 TRP   341     -14.870 -29.630   0.630  1.00  0.00           N
ATOM   1553  HE1 TRP   341     -14.450 -30.340   1.200  1.00  0.00           H
ATOM   1554  CE2 TRP   341     -16.190 -29.230   0.710  1.00  0.00           C
ATOM   1555  CZ2 TRP   341     -17.270 -29.480   1.570  1.00  0.00           C
ATOM   1556  HZ2 TRP   341     -17.200 -30.000   2.510  1.00  0.00           H
ATOM   1557  CH2 TRP   341     -18.510 -28.900   1.280  1.00  0.00           C
ATOM   1558  HH2 TRP   341     -19.330 -29.290   1.850  1.00  0.00           H
ATOM   1559  CZ3 TRP   341     -18.660 -28.070   0.170  1.00  0.00           C
ATOM   1560  HZ3 TRP   341     -19.650 -27.670  -0.060  1.00  0.00           H
ATOM   1561  CE3 TRP   341     -17.580 -27.740  -0.650  1.00  0.00           C
ATOM   1562  HE3 TRP   341     -17.620 -27.040  -1.480  1.00  0.00           H
ATOM   1563  CD2 TRP   341     -16.330 -28.310  -0.370  1.00  0.00           C
ATOM   1564  C   TRP   341     -15.960 -28.820  -3.810  1.00  0.00           C
ATOM   1565  O   TRP   341     -16.260 -29.970  -3.520  1.00  0.00           O
ATOM   1566  N   ILE   342     -16.900 -28.010  -4.310  1.00  0.00           N
ATOM   1567  H   ILE   342     -16.630 -27.030  -4.390  1.00  0.00           H
ATOM   1568  CA  ILE   342     -18.160 -28.520  -4.810  1.00  0.00           C
ATOM   1569  HA  ILE   342     -18.750 -28.860  -3.960  1.00  0.00           H
ATOM   1570  CB  ILE   342     -18.950 -27.320  -5.320  1.00  0.00           C
ATOM   1571  HB  ILE   342     -18.360 -26.780  -6.060  1.00  0.00           H
ATOM   1572  CG2 ILE   342     -20.280 -27.710  -5.970  1.00  0.00           C
ATOM   1573 1HG2 ILE   342     -20.900 -26.830  -6.110  1.00  0.00           H
ATOM   1574 2HG2 ILE   342     -20.100 -28.150  -6.950  1.00  0.00           H
ATOM   1575 3HG2 ILE   342     -20.810 -28.410  -5.330  1.00  0.00           H
ATOM   1576  CG1 ILE   342     -19.290 -26.300  -4.230  1.00  0.00           C
ATOM   1577 1HG1 ILE   342     -19.830 -25.480  -4.690  1.00  0.00           H
ATOM   1578 2HG1 ILE   342     -18.410 -25.860  -3.790  1.00  0.00           H
ATOM   1579  CD  ILE   342     -20.130 -26.760  -3.030  1.00  0.00           C
ATOM   1580  HD1 ILE   342     -21.160 -26.920  -3.360  1.00  0.00           H
ATOM   1581  HD2 ILE   342     -19.720 -27.690  -2.630  1.00  0.00           H
ATOM   1582  HD3 ILE   342     -20.110 -26.030  -2.230  1.00  0.00           H
ATOM   1583  C   ILE   342     -17.850 -29.630  -5.800  1.00  0.00           C
ATOM   1584  O   ILE   342     -18.400 -30.700  -5.540  1.00  0.00           O
ATOM   1585  N   LEU   343     -17.040 -29.510  -6.850  1.00  0.00           N
ATOM   1586  H   LEU   343     -16.690 -28.620  -7.180  1.00  0.00           H
ATOM   1587  CA  LEU   343     -16.850 -30.560  -7.830  1.00  0.00           C
ATOM   1588  HA  LEU   343     -17.840 -30.930  -8.120  1.00  0.00           H
ATOM   1589  CB  LEU   343     -16.030 -30.030  -9.010  1.00  0.00           C
ATOM   1590  HB1 LEU   343     -15.780 -30.910  -9.620  1.00  0.00           H
ATOM   1591  HB2 LEU   343     -15.100 -29.560  -8.740  1.00  0.00           H
ATOM   1592  CG  LEU   343     -16.840 -29.060  -9.850  1.00  0.00           C
ATOM   1593  HG  LEU   343     -17.450 -28.370  -9.260  1.00  0.00           H
ATOM   1594  CD1 LEU   343     -15.910 -28.290 -10.790  1.00  0.00           C
ATOM   1595 1HD1 LEU   343     -16.470 -27.850 -11.610  1.00  0.00           H
ATOM   1596 2HD1 LEU   343     -15.510 -27.440 -10.260  1.00  0.00           H
ATOM   1597 3HD1 LEU   343     -14.970 -28.810 -11.020  1.00  0.00           H
ATOM   1598  CD2 LEU   343     -17.790 -29.760 -10.820  1.00  0.00           C
ATOM   1599 1HD2 LEU   343     -18.320 -30.480 -10.190  1.00  0.00           H
ATOM   1600 2HD2 LEU   343     -18.530 -29.070 -11.240  1.00  0.00           H
ATOM   1601 3HD2 LEU   343     -17.210 -30.280 -11.580  1.00  0.00           H
ATOM   1602  C   LEU   343     -16.190 -31.810  -7.260  1.00  0.00           C
ATOM   1603  O   LEU   343     -16.430 -32.950  -7.640  1.00  0.00           O
ATOM   1604  N   ASP   344     -15.300 -31.610  -6.290  1.00  0.00           N
ATOM   1605  H   ASP   344     -15.080 -30.650  -6.050  1.00  0.00           H
ATOM   1606  CA  ASP   344     -14.730 -32.770  -5.630  1.00  0.00           C
ATOM   1607  HA  ASP   344     -14.510 -33.490  -6.410  1.00  0.00           H
ATOM   1608  CB  ASP   344     -13.460 -32.240  -4.960  1.00  0.00           C
ATOM   1609  HB1 ASP   344     -13.830 -31.650  -4.130  1.00  0.00           H
ATOM   1610  HB2 ASP   344     -12.870 -31.690  -5.690  1.00  0.00           H
ATOM   1611  CG  ASP   344     -12.650 -33.410  -4.420  1.00  0.00           C
ATOM   1612  OD1 ASP   344     -12.500 -33.500  -3.190  1.00  0.00           O
ATOM   1613  OD2 ASP   344     -12.090 -34.210  -5.210  1.00  0.00           O
ATOM   1614  C   ASP   344     -15.680 -33.460  -4.660  1.00  0.00           C
ATOM   1615  O   ASP   344     -15.440 -34.620  -4.350  1.00  0.00           O
ATOM   1616  N   ARG   345     -16.640 -32.770  -4.030  1.00  0.00           N
ATOM   1617  H   ARG   345     -16.720 -31.800  -4.260  1.00  0.00           H
ATOM   1618  CA  ARG   345     -17.470 -33.330  -2.990  1.00  0.00           C
ATOM   1619  HA  ARG   345     -16.830 -33.960  -2.370  1.00  0.00           H
ATOM   1620  CB  ARG   345     -17.810 -32.200  -2.010  1.00  0.00           C
ATOM   1621  HB1 ARG   345     -18.280 -31.330  -2.460  1.00  0.00           H
ATOM   1622  HB2 ARG   345     -16.870 -31.870  -1.570  1.00  0.00           H
ATOM   1623  CG  ARG   345     -18.740 -32.550  -0.850  1.00  0.00           C
ATOM   1624  HG1 ARG   345     -19.660 -32.860  -1.330  1.00  0.00           H
ATOM   1625  HG2 ARG   345     -18.820 -31.720  -0.150  1.00  0.00           H
ATOM   1626  CD  ARG   345     -18.250 -33.800  -0.110  1.00  0.00           C
ATOM   1627  HD1 ARG   345     -17.310 -33.650   0.430  1.00  0.00           H
ATOM   1628  HD2 ARG   345     -18.210 -34.700  -0.720  1.00  0.00           H
ATOM   1629  NE  ARG   345     -19.270 -34.230   0.850  1.00  0.00           N
ATOM   1630  HE  ARG   345     -19.280 -33.860   1.800  1.00  0.00           H
ATOM   1631  CZ  ARG   345     -20.320 -35.010   0.560  1.00  0.00           C
ATOM   1632  NH1 ARG   345     -20.550 -35.750  -0.530  1.00  0.00           N
ATOM   1633 1HH1 ARG   345     -19.890 -35.710  -1.290  1.00  0.00           H
ATOM   1634 2HH1 ARG   345     -21.460 -36.180  -0.640  1.00  0.00           H
ATOM   1635  NH2 ARG   345     -21.260 -35.120   1.520  1.00  0.00           N
ATOM   1636 1HH2 ARG   345     -21.330 -34.430   2.260  1.00  0.00           H
ATOM   1637 2HH2 ARG   345     -21.910 -35.850   1.310  1.00  0.00           H
ATOM   1638  C   ARG   345     -18.700 -34.040  -3.540  1.00  0.00           C
ATOM   1639  O   ARG   345     -19.130 -35.060  -3.020  1.00  0.00           O
ATOM   1640  N   LEU   346     -19.230 -33.360  -4.570  1.00  0.00           N
ATOM   1641  H   LEU   346     -18.790 -32.500  -4.850  1.00  0.00           H
ATOM   1642  CA  LEU   346     -20.480 -33.620  -5.230  1.00  0.00           C
ATOM   1643  HA  LEU   346     -20.740 -32.770  -5.860  1.00  0.00           H
ATOM   1644  CB  LEU   346     -20.400 -34.910  -6.050  1.00  0.00           C
ATOM   1645  HB1 LEU   346     -21.330 -35.100  -6.570  1.00  0.00           H
ATOM   1646  HB2 LEU   346     -20.230 -35.730  -5.360  1.00  0.00           H
ATOM   1647  CG  LEU   346     -19.300 -34.910  -7.110  1.00  0.00           C
ATOM   1648  HG  LEU   346     -18.370 -34.750  -6.580  1.00  0.00           H
ATOM   1649  CD1 LEU   346     -18.970 -36.260  -7.720  1.00  0.00           C
ATOM   1650 1HD1 LEU   346     -18.650 -37.040  -7.020  1.00  0.00           H
ATOM   1651 2HD1 LEU   346     -19.860 -36.640  -8.210  1.00  0.00           H
ATOM   1652 3HD1 LEU   346     -18.160 -36.140  -8.450  1.00  0.00           H
ATOM   1653  CD2 LEU   346     -19.570 -33.940  -8.260  1.00  0.00           C
ATOM   1654 1HD2 LEU   346     -19.540 -32.920  -7.870  1.00  0.00           H
ATOM   1655 2HD2 LEU   346     -18.870 -34.090  -9.090  1.00  0.00           H
ATOM   1656 3HD2 LEU   346     -20.570 -34.170  -8.620  1.00  0.00           H
ATOM   1657  C   LEU   346     -21.650 -33.650  -4.250  1.00  0.00           C
ATOM   1658  O   LEU   346     -22.280 -34.660  -3.990  1.00  0.00           O
ATOM   1659  N   NME   346     -22.010 -32.580  -3.530  1.00  0.00           N
ATOM   1660  H   NME   346     -22.740 -32.730  -2.850  1.00  0.00           H
ATOM   1661  CH3 NME   346     -21.390 -31.270  -3.490  1.00  0.00           C
ATOM   1662 1HH3 NME   346     -20.310 -31.270  -3.640  1.00  0.00           H
ATOM   1663 2HH3 NME   346     -21.920 -30.460  -3.990  1.00  0.00           H
ATOM   1664 3HH3 NME   346     -21.460 -30.970  -2.440  1.00  0.00           H
TER
ENDMDL
