# Supplementary material for: Determination of Ligand Binding Modes in Hydrated Viral Ion Channels to Foster Drug Design and Repositioning
Source: J Chem Inf Model. 2021 Jul 27;61(8):4011–22. doi: 10.1021/acs.jcim.1c00488 (PMC8389532; doi:10.1021/acs.jcim.1c00488)
Supplement: Supplementary file 2 — ci1c00488_si_002.zip [file ci1c00488_si_002.zip › supporting_data_05_05/supporting_data/fig_4/a/ref_AA.pdb]

ATOM      1  C1  AMA   348     -11.350 -13.153  -0.295  1.00  0.00           C  
ATOM      2  N1  AMA   348     -10.205 -16.267   1.513  1.00  0.00           N  
ATOM      3  C2  AMA   348      -9.980 -12.700  -0.783  1.00  0.00           C  
ATOM      4  C3  AMA   348      -8.952 -12.915   0.320  1.00  0.00           C  
ATOM      5  C4  AMA   348      -9.347 -12.104   1.558  1.00  0.00           C  
ATOM      6  C5  AMA   348     -10.717 -12.557   2.045  1.00  0.00           C  
ATOM      7  C6  AMA   348     -11.745 -12.342   0.933  1.00  0.00           C  
ATOM      8  C7  AMA   348     -11.297 -14.642   0.068  1.00  0.00           C  
ATOM      9  C8  AMA   348     -10.664 -14.047   2.398  1.00  0.00           C  
ATOM     10  C9  AMA   348      -8.889 -14.395   0.693  1.00  0.00           C  
ATOM     11  C10 AMA   348     -10.269 -14.858   1.170  1.00  0.00           C  
ATOM     12  H1  AMA   348     -11.757 -13.625  -1.085  1.00  0.00           H  
ATOM     13  H3  AMA   348      -8.130 -13.264  -0.147  1.00  0.00           H  
ATOM     14  H5  AMA   348     -11.200 -11.718   2.293  1.00  0.00           H  
ATOM     15  H11 AMA   348      -9.537 -16.404   2.235  1.00  0.00           H  
ATOM     16  H12 AMA   348     -11.105 -16.569   1.831  1.00  0.00           H  
ATOM     17  H13 AMA   348      -9.952 -16.797   0.704  1.00  0.00           H  
ATOM     18  H21 AMA   348      -9.860 -12.131  -1.603  1.00  0.00           H  
ATOM     19  H22 AMA   348      -9.149 -13.247  -0.630  1.00  0.00           H  
ATOM     20  H41 AMA   348      -8.730 -11.552   2.118  1.00  0.00           H  
ATOM     21  H42 AMA   348      -9.145 -11.935   0.588  1.00  0.00           H  
ATOM     22  H61 AMA   348     -11.716 -12.720   1.853  1.00  0.00           H  
ATOM     23  H62 AMA   348     -12.427 -11.614   0.890  1.00  0.00           H  
ATOM     24  H71 AMA   348     -11.974 -15.335  -0.173  1.00  0.00           H  
ATOM     25  H72 AMA   348     -11.107 -14.063  -0.733  1.00  0.00           H  
ATOM     26  H81 AMA   348     -11.075 -14.406   3.238  1.00  0.00           H  
ATOM     27  H82 AMA   348      -9.911 -14.635   2.111  1.00  0.00           H  
ATOM     28  H91 AMA   348      -9.300 -14.754   1.522  1.00  0.00           H  
ATOM     29  H92 AMA   348      -8.136 -14.993   0.405  1.00  0.00           H  
END
