# Supplementary material for: Determination of Ligand Binding Modes in Hydrated Viral Ion Channels to Foster Drug Design and Repositioning
Source: J Chem Inf Model. 2021 Jul 27;61(8):4011–22. doi: 10.1021/acs.jcim.1c00488 (PMC8389532; doi:10.1021/acs.jcim.1c00488)
Supplement: Supplementary file 2 — ci1c00488_si_002.zip [file ci1c00488_si_002.zip › supporting_data_05_05/supporting_data/fig_4/a/waters_frame72_aa.pdb]

ATOM      1  OW  SOL   348       2.900 -41.400 -16.550  1.00  0.00           O  
ATOM      2  HW1 SOL   348       2.130 -40.880 -16.280  1.00  0.00           H  
ATOM      3  HW2 SOL   348       3.580 -40.740 -16.650  1.00  0.00           H  
ATOM      4  OW  SOL   349     -25.560  -1.920  27.320  1.00  0.00           O  
ATOM      5  HW1 SOL   349     -26.270  -1.380  27.690  1.00  0.00           H  
ATOM      6  HW2 SOL   349     -25.390  -1.520  26.460  1.00  0.00           H  
ATOM      7  OW  SOL   350     -45.530 -39.720  -4.090  1.00  0.00           O  
ATOM      8  HW1 SOL   350     -44.940 -39.870  -4.820  1.00  0.00           H  
ATOM      9  HW2 SOL   350     -46.370 -39.500  -4.500  1.00  0.00           H  
ATOM     10  OW  SOL   351      -7.940 -16.990 -41.790  1.00  0.00           O  
ATOM     11  HW1 SOL   351      -8.350 -17.170 -40.950  1.00  0.00           H  
ATOM     12  HW2 SOL   351      -8.660 -16.700 -42.350  1.00  0.00           H  
ATOM     13  OW  SOL   352     -20.650 -36.890  15.730  1.00  0.00           O  
ATOM     14  HW1 SOL   352     -21.130 -36.090  15.560  1.00  0.00           H  
ATOM     15  HW2 SOL   352     -20.190 -36.720  16.560  1.00  0.00           H  
ATOM     16  OW  SOL   353       3.810 -54.450 -12.810  1.00  0.00           O  
ATOM     17  HW1 SOL   353       3.430 -54.380 -11.930  1.00  0.00           H  
ATOM     18  HW2 SOL   353       3.090 -54.740 -13.370  1.00  0.00           H  
ATOM     19  OW  SOL   354     -16.140  15.260 -19.670  1.00  0.00           O  
ATOM     20  HW1 SOL   354     -16.930  15.110 -20.180  1.00  0.00           H  
ATOM     21  HW2 SOL   354     -15.500  14.640 -20.010  1.00  0.00           H  
ATOM     22  OW  SOL   355      -1.940 -30.880  -9.380  1.00  0.00           O  
ATOM     23  HW1 SOL   355      -1.550 -30.330  -8.710  1.00  0.00           H  
ATOM     24  HW2 SOL   355      -2.850 -31.000  -9.100  1.00  0.00           H  
ATOM     25  OW  SOL   356     -13.230 -20.560  -0.250  1.00  0.00           O  
ATOM     26  HW1 SOL   356     -13.400 -20.520  -1.180  1.00  0.00           H  
ATOM     27  HW2 SOL   356     -13.500 -21.430   0.020  1.00  0.00           H  
ATOM     28  OW  SOL   357       6.280 -38.010 -20.120  1.00  0.00           O  
ATOM     29  HW1 SOL   357       6.020 -38.900 -20.330  1.00  0.00           H  
ATOM     30  HW2 SOL   357       6.250 -37.970 -19.160  1.00  0.00           H  
ATOM     31  OW  SOL   358      12.680 -13.190  -2.360  1.00  0.00           O  
ATOM     32  HW1 SOL   358      12.290 -14.050  -2.450  1.00  0.00           H  
ATOM     33  HW2 SOL   358      13.200 -13.240  -1.550  1.00  0.00           H  
ATOM     34  OW  SOL   359     -35.100 -35.110  -5.260  1.00  0.00           O  
ATOM     35  HW1 SOL   359     -34.440 -34.780  -4.640  1.00  0.00           H  
ATOM     36  HW2 SOL   359     -35.920 -34.730  -4.940  1.00  0.00           H  
ATOM     37  OW  SOL   360       2.600 -34.610 -21.830  1.00  0.00           O  
ATOM     38  HW1 SOL   360       3.470 -34.920 -21.580  1.00  0.00           H  
ATOM     39  HW2 SOL   360       2.070 -35.390 -21.930  1.00  0.00           H  
ATOM     40  OW  SOL   361     -19.930 -18.180  37.040  1.00  0.00           O  
ATOM     41  HW1 SOL   361     -20.610 -17.510  36.930  1.00  0.00           H  
ATOM     42  HW2 SOL   361     -19.410 -18.140  36.240  1.00  0.00           H  
ATOM     43  OW  SOL   362      18.010 -44.270  -0.720  1.00  0.00           O  
ATOM     44  HW1 SOL   362      17.670 -45.130  -0.470  1.00  0.00           H  
ATOM     45  HW2 SOL   362      18.950 -44.410  -0.820  1.00  0.00           H  
ATOM     46  OW  SOL   363     -15.100 -29.490  12.630  1.00  0.00           O  
ATOM     47  HW1 SOL   363     -14.350 -29.090  12.190  1.00  0.00           H  
ATOM     48  HW2 SOL   363     -15.010 -30.430  12.470  1.00  0.00           H  
ATOM     49  OW  SOL   364     -30.110 -46.770  -3.210  1.00  0.00           O  
ATOM     50  HW1 SOL   364     -30.020 -47.460  -3.860  1.00  0.00           H  
ATOM     51  HW2 SOL   364     -31.060 -46.660  -3.100  1.00  0.00           H  
ATOM     52  OW  SOL   365     -27.660 -36.110  29.520  1.00  0.00           O  
ATOM     53  HW1 SOL   365     -27.500 -36.750  30.210  1.00  0.00           H  
ATOM     54  HW2 SOL   365     -28.020 -35.350  29.980  1.00  0.00           H  
ATOM     55  OW  SOL   366      23.110 -14.580  12.430  1.00  0.00           O  
ATOM     56  HW1 SOL   366      23.600 -15.360  12.170  1.00  0.00           H  
ATOM     57  HW2 SOL   366      23.670 -13.850  12.150  1.00  0.00           H  
ATOM     58  OW  SOL   367     -36.310   8.770  -6.250  1.00  0.00           O  
ATOM     59  HW1 SOL   367     -36.550   7.870  -6.050  1.00  0.00           H  
ATOM     60  HW2 SOL   367     -36.220   8.780  -7.210  1.00  0.00           H  
ATOM     61  OW  SOL   368      11.400   6.470  11.400  1.00  0.00           O  
ATOM     62  HW1 SOL   368      10.500   6.750  11.520  1.00  0.00           H  
ATOM     63  HW2 SOL   368      11.920   7.270  11.430  1.00  0.00           H  
ATOM     64  OW  SOL   369      18.800  -6.600  14.000  1.00  0.00           O  
ATOM     65  HW1 SOL   369      18.510  -5.810  13.530  1.00  0.00           H  
ATOM     66  HW2 SOL   369      18.880  -7.270  13.310  1.00  0.00           H  
ATOM     67  OW  SOL   370     -10.090  14.350  10.350  1.00  0.00           O  
ATOM     68  HW1 SOL   370     -10.850  13.780  10.340  1.00  0.00           H  
ATOM     69  HW2 SOL   370      -9.340  13.770  10.450  1.00  0.00           H  
ATOM     70  OW  SOL   371     -29.690  13.960  -7.670  1.00  0.00           O  
ATOM     71  HW1 SOL   371     -30.050  14.780  -8.000  1.00  0.00           H  
ATOM     72  HW2 SOL   371     -29.350  14.180  -6.810  1.00  0.00           H  
ATOM     73  OW  SOL   372     -12.020   9.270  27.120  1.00  0.00           O  
ATOM     74  HW1 SOL   372     -11.400   9.040  26.430  1.00  0.00           H  
ATOM     75  HW2 SOL   372     -12.880   9.100  26.730  1.00  0.00           H  
ATOM     76  OW  SOL   373      -9.260 -18.370   2.120  1.00  0.00           O  
ATOM     77  HW1 SOL   373      -8.800 -18.910   2.770  1.00  0.00           H  
ATOM     78  HW2 SOL   373     -10.140 -18.750   2.080  1.00  0.00           H  
ATOM     79  OW  SOL   374     -10.990 -20.630   2.730  1.00  0.00           O  
ATOM     80  HW1 SOL   374     -10.060 -20.720   2.960  1.00  0.00           H  
ATOM     81  HW2 SOL   374     -11.390 -21.440   3.060  1.00  0.00           H  
ATOM     82  OW  SOL   375     -35.900 -39.710 -11.670  1.00  0.00           O  
ATOM     83  HW1 SOL   375     -34.980 -39.970 -11.710  1.00  0.00           H  
ATOM     84  HW2 SOL   375     -35.890 -38.770 -11.840  1.00  0.00           H  
ATOM     85  OW  SOL   376     -25.280 -31.990 -20.450  1.00  0.00           O  
ATOM     86  HW1 SOL   376     -25.160 -31.040 -20.320  1.00  0.00           H  
ATOM     87  HW2 SOL   376     -26.220 -32.140 -20.370  1.00  0.00           H  
ATOM     88  OW  SOL   377      -8.880 -19.210  -0.480  1.00  0.00           O  
ATOM     89  HW1 SOL   377      -8.840 -18.980   0.450  1.00  0.00           H  
ATOM     90  HW2 SOL   377      -8.130 -19.800  -0.610  1.00  0.00           H  
ATOM     91  OW  SOL   378     -46.920 -19.410  18.960  1.00  0.00           O  
ATOM     92  HW1 SOL   378     -47.400 -20.080  18.490  1.00  0.00           H  
ATOM     93  HW2 SOL   378     -46.400 -18.980  18.310  1.00  0.00           H  
ATOM     94  OW  SOL   379     -37.200   9.670   2.020  1.00  0.00           O  
ATOM     95  HW1 SOL   379     -37.340   9.240   2.870  1.00  0.00           H  
ATOM     96  HW2 SOL   379     -36.250   9.740   1.930  1.00  0.00           H  
ATOM     97  OW  SOL   380     -16.480  17.790 -16.700  1.00  0.00           O  
ATOM     98  HW1 SOL   380     -16.200  18.520 -16.150  1.00  0.00           H  
ATOM     99  HW2 SOL   380     -15.860  17.790 -17.420  1.00  0.00           H  
ATOM    100  OW  SOL   381     -22.310 -22.810  29.750  1.00  0.00           O  
ATOM    101  HW1 SOL   381     -21.560 -23.250  30.150  1.00  0.00           H  
ATOM    102  HW2 SOL   381     -22.640 -23.430  29.110  1.00  0.00           H  
ATOM    103  OW  SOL   382     -15.720  10.590 -21.330  1.00  0.00           O  
ATOM    104  HW1 SOL   382     -15.580  10.380 -22.250  1.00  0.00           H  
ATOM    105  HW2 SOL   382     -14.900  10.350 -20.890  1.00  0.00           H  
ATOM    106  OW  SOL   383     -12.230 -16.530   3.040  1.00  0.00           O  
ATOM    107  HW1 SOL   383     -12.350 -16.030   3.850  1.00  0.00           H  
ATOM    108  HW2 SOL   383     -12.570 -17.400   3.240  1.00  0.00           H  
ATOM    109  OW  SOL   384     -10.580 -26.370  -2.770  1.00  0.00           O  
ATOM    110  HW1 SOL   384     -11.430 -26.080  -3.100  1.00  0.00           H  
ATOM    111  HW2 SOL   384     -10.050 -25.580  -2.770  1.00  0.00           H  
ATOM    112  OW  SOL   385     -29.780 -14.590  18.820  1.00  0.00           O  
ATOM    113  HW1 SOL   385     -29.060 -13.950  18.870  1.00  0.00           H  
ATOM    114  HW2 SOL   385     -29.520 -15.280  19.430  1.00  0.00           H  
ATOM    115  OW  SOL   386      12.570 -39.560  13.330  1.00  0.00           O  
ATOM    116  HW1 SOL   386      12.600 -39.140  14.190  1.00  0.00           H  
ATOM    117  HW2 SOL   386      12.320 -40.470  13.520  1.00  0.00           H  
ATOM    118  OW  SOL   387       4.670  -8.610 -28.970  1.00  0.00           O  
ATOM    119  HW1 SOL   387       4.790  -7.700 -29.240  1.00  0.00           H  
ATOM    120  HW2 SOL   387       5.480  -8.830 -28.500  1.00  0.00           H  
ATOM    121  OW  SOL   388     -13.150 -18.970   3.440  1.00  0.00           O  
ATOM    122  HW1 SOL   388     -12.690 -19.660   2.970  1.00  0.00           H  
ATOM    123  HW2 SOL   388     -14.090 -19.160   3.300  1.00  0.00           H  
ATOM    124  OW  SOL   389       8.280 -29.010  -3.590  1.00  0.00           O  
ATOM    125  HW1 SOL   389       7.870 -28.650  -4.380  1.00  0.00           H  
ATOM    126  HW2 SOL   389       7.780 -29.820  -3.420  1.00  0.00           H  
ATOM    127  OW  SOL   390     -45.000  -2.350  10.480  1.00  0.00           O  
ATOM    128  HW1 SOL   390     -44.300  -1.750  10.720  1.00  0.00           H  
ATOM    129  HW2 SOL   390     -45.800  -1.830  10.580  1.00  0.00           H  
ATOM    130  OW  SOL   391     -36.420  -2.550  16.750  1.00  0.00           O  
ATOM    131  HW1 SOL   391     -36.210  -2.680  17.680  1.00  0.00           H  
ATOM    132  HW2 SOL   391     -37.330  -2.830  16.670  1.00  0.00           H  
ATOM    133  OW  SOL   392     -21.110  -2.790  -2.580  1.00  0.00           O  
ATOM    134  HW1 SOL   392     -20.170  -2.630  -2.620  1.00  0.00           H  
ATOM    135  HW2 SOL   392     -21.190  -3.720  -2.390  1.00  0.00           H  
ATOM    136  OW  SOL   393     -11.370 -26.860   2.240  1.00  0.00           O  
ATOM    137  HW1 SOL   393     -11.880 -26.130   1.910  1.00  0.00           H  
ATOM    138  HW2 SOL   393     -11.080 -27.320   1.450  1.00  0.00           H  
ATOM    139  OW  SOL   394     -26.980   7.010  16.910  1.00  0.00           O  
ATOM    140  HW1 SOL   394     -27.230   7.920  16.730  1.00  0.00           H  
ATOM    141  HW2 SOL   394     -27.800   6.570  17.130  1.00  0.00           H  
ATOM    142  OW  SOL   395      -9.050 -12.400  22.440  1.00  0.00           O  
ATOM    143  HW1 SOL   395      -8.730 -13.300  22.530  1.00  0.00           H  
ATOM    144  HW2 SOL   395      -8.430 -11.870  22.930  1.00  0.00           H  
ATOM    145  OW  SOL   396     -20.230   4.980 -20.320  1.00  0.00           O  
ATOM    146  HW1 SOL   396     -20.110   4.390 -21.070  1.00  0.00           H  
ATOM    147  HW2 SOL   396     -21.170   5.000 -20.180  1.00  0.00           H  
ATOM    148  OW  SOL   397     -21.110 -48.330 -15.810  1.00  0.00           O  
ATOM    149  HW1 SOL   397     -21.140 -48.200 -14.870  1.00  0.00           H  
ATOM    150  HW2 SOL   397     -21.670 -49.080 -15.980  1.00  0.00           H  
ATOM    151  OW  SOL   398       5.160 -21.530  37.270  1.00  0.00           O  
ATOM    152  HW1 SOL   398       4.970 -20.990  36.500  1.00  0.00           H  
ATOM    153  HW2 SOL   398       5.780 -21.010  37.790  1.00  0.00           H  
ATOM    154  OW  SOL   399      -0.040  -0.650 -12.390  1.00  0.00           O  
ATOM    155  HW1 SOL   399       0.790  -0.970 -12.040  1.00  0.00           H  
ATOM    156  HW2 SOL   399       0.220   0.030 -13.020  1.00  0.00           H  
ATOM    157  OW  SOL   400     -26.020 -38.980 -22.380  1.00  0.00           O  
ATOM    158  HW1 SOL   400     -25.670 -38.300 -21.790  1.00  0.00           H  
ATOM    159  HW2 SOL   400     -26.590 -38.500 -22.980  1.00  0.00           H  
ATOM    160  OW  SOL   401     -19.060 -16.720 -11.840  1.00  0.00           O  
ATOM    161  HW1 SOL   401     -19.250 -17.460 -11.260  1.00  0.00           H  
ATOM    162  HW2 SOL   401     -18.110 -16.650 -11.840  1.00  0.00           H  
ATOM    163  OW  SOL   402      12.890 -16.870 -27.920  1.00  0.00           O  
ATOM    164  HW1 SOL   402      12.740 -17.530 -27.250  1.00  0.00           H  
ATOM    165  HW2 SOL   402      13.810 -16.640 -27.850  1.00  0.00           H  
ATOM    166  OW  SOL   403     -16.210 -25.510 -33.680  1.00  0.00           O  
ATOM    167  HW1 SOL   403     -15.390 -25.700 -33.220  1.00  0.00           H  
ATOM    168  HW2 SOL   403     -16.210 -26.120 -34.420  1.00  0.00           H  
ATOM    169  OW  SOL   404     -32.370   9.000  -5.660  1.00  0.00           O  
ATOM    170  HW1 SOL   404     -32.180   9.840  -6.090  1.00  0.00           H  
ATOM    171  HW2 SOL   404     -32.370   9.200  -4.730  1.00  0.00           H  
ATOM    172  OW  SOL   405     -10.000  -1.740   6.910  1.00  0.00           O  
ATOM    173  HW1 SOL   405      -9.830  -2.510   7.460  1.00  0.00           H  
ATOM    174  HW2 SOL   405      -9.430  -1.060   7.270  1.00  0.00           H  
ATOM    175  OW  SOL   406      16.400 -53.510   6.300  1.00  0.00           O  
ATOM    176  HW1 SOL   406      15.610 -53.000   6.530  1.00  0.00           H  
ATOM    177  HW2 SOL   406      16.180 -54.410   6.510  1.00  0.00           H  
ATOM    178  OW  SOL   407       8.180 -10.690  27.570  1.00  0.00           O  
ATOM    179  HW1 SOL   407       8.710 -11.340  27.110  1.00  0.00           H  
ATOM    180  HW2 SOL   407       7.470 -11.180  27.960  1.00  0.00           H  
ATOM    181  OW  SOL   408      18.090 -33.900 -10.510  1.00  0.00           O  
ATOM    182  HW1 SOL   408      17.580 -34.590 -10.920  1.00  0.00           H  
ATOM    183  HW2 SOL   408      17.450 -33.400 -10.000  1.00  0.00           H  
ATOM    184  OW  SOL   409       0.890  -1.730 -22.080  1.00  0.00           O  
ATOM    185  HW1 SOL   409       0.240  -2.090 -21.480  1.00  0.00           H  
ATOM    186  HW2 SOL   409       1.650  -2.300 -22.000  1.00  0.00           H  
ATOM    187  OW  SOL   410     -45.800 -14.970   1.820  1.00  0.00           O  
ATOM    188  HW1 SOL   410     -45.500 -14.400   2.540  1.00  0.00           H  
ATOM    189  HW2 SOL   410     -45.020 -15.100   1.280  1.00  0.00           H  
ATOM    190  OW  SOL   411     -25.910 -21.650  23.310  1.00  0.00           O  
ATOM    191  HW1 SOL   411     -25.200 -22.280  23.420  1.00  0.00           H  
ATOM    192  HW2 SOL   411     -26.480 -22.050  22.650  1.00  0.00           H  
ATOM    193  OW  SOL   412      16.160 -35.300  -8.230  1.00  0.00           O  
ATOM    194  HW1 SOL   412      15.240 -35.580  -8.240  1.00  0.00           H  
ATOM    195  HW2 SOL   412      16.130 -34.370  -8.440  1.00  0.00           H  
ATOM    196  OW  SOL   413     -48.020   3.290  -8.420  1.00  0.00           O  
ATOM    197  HW1 SOL   413     -48.380   4.070  -8.000  1.00  0.00           H  
ATOM    198  HW2 SOL   413     -47.090   3.490  -8.510  1.00  0.00           H  
ATOM    199  OW  SOL   414     -17.340   8.380  14.100  1.00  0.00           O  
ATOM    200  HW1 SOL   414     -17.520   8.620  13.190  1.00  0.00           H  
ATOM    201  HW2 SOL   414     -17.160   9.210  14.540  1.00  0.00           H  
ATOM    202  OW  SOL   415     -25.600 -12.270  32.970  1.00  0.00           O  
ATOM    203  HW1 SOL   415     -26.250 -12.820  32.540  1.00  0.00           H  
ATOM    204  HW2 SOL   415     -25.850 -12.270  33.890  1.00  0.00           H  
ATOM    205  OW  SOL   416     -12.860 -50.380  13.990  1.00  0.00           O  
ATOM    206  HW1 SOL   416     -12.690 -51.230  13.590  1.00  0.00           H  
ATOM    207  HW2 SOL   416     -12.060 -50.180  14.480  1.00  0.00           H  
ATOM    208  OW  SOL   417       0.320  -2.970  -4.880  1.00  0.00           O  
ATOM    209  HW1 SOL   417       0.410  -3.460  -4.060  1.00  0.00           H  
ATOM    210  HW2 SOL   417       1.170  -3.050  -5.310  1.00  0.00           H  
ATOM    211  OW  SOL   418      12.600   1.410   6.880  1.00  0.00           O  
ATOM    212  HW1 SOL   418      12.530   2.190   6.340  1.00  0.00           H  
ATOM    213  HW2 SOL   418      11.710   1.050   6.920  1.00  0.00           H  
ATOM    214  OW  SOL   419     -31.100 -36.660  16.780  1.00  0.00           O  
ATOM    215  HW1 SOL   419     -31.840 -36.480  17.340  1.00  0.00           H  
ATOM    216  HW2 SOL   419     -30.810 -35.790  16.500  1.00  0.00           H  
ATOM    217  OW  SOL   420     -24.230 -20.060  33.420  1.00  0.00           O  
ATOM    218  HW1 SOL   420     -23.440 -20.570  33.310  1.00  0.00           H  
ATOM    219  HW2 SOL   420     -24.100 -19.270  32.900  1.00  0.00           H  
ATOM    220  OW  SOL   421     -40.600 -17.010  13.630  1.00  0.00           O  
ATOM    221  HW1 SOL   421     -41.350 -16.410  13.630  1.00  0.00           H  
ATOM    222  HW2 SOL   421     -40.790 -17.640  14.330  1.00  0.00           H  
ATOM    223  OW  SOL   422     -18.020 -28.950  39.600  1.00  0.00           O  
ATOM    224  HW1 SOL   422     -18.030 -29.710  39.030  1.00  0.00           H  
ATOM    225  HW2 SOL   422     -17.650 -28.250  39.060  1.00  0.00           H  
ATOM    226  OW  SOL   423       4.820  17.020   7.820  1.00  0.00           O  
ATOM    227  HW1 SOL   423       3.990  16.920   8.280  1.00  0.00           H  
ATOM    228  HW2 SOL   423       5.180  17.850   8.160  1.00  0.00           H  
ATOM    229  OW  SOL   424     -24.700 -33.970   5.920  1.00  0.00           O  
ATOM    230  HW1 SOL   424     -24.460 -33.820   6.840  1.00  0.00           H  
ATOM    231  HW2 SOL   424     -25.310 -34.720   5.960  1.00  0.00           H  
ATOM    232  OW  SOL   425       8.570  -5.740  -7.710  1.00  0.00           O  
ATOM    233  HW1 SOL   425       8.700  -6.560  -7.230  1.00  0.00           H  
ATOM    234  HW2 SOL   425       8.260  -6.020  -8.570  1.00  0.00           H  
ATOM    235  OW  SOL   426     -17.770 -12.660 -10.580  1.00  0.00           O  
ATOM    236  HW1 SOL   426     -16.950 -13.020 -10.920  1.00  0.00           H  
ATOM    237  HW2 SOL   426     -17.510 -11.810 -10.210  1.00  0.00           H  
ATOM    238  OW  SOL   427     -26.910 -15.820  10.170  1.00  0.00           O  
ATOM    239  HW1 SOL   427     -26.750 -15.820  11.120  1.00  0.00           H  
ATOM    240  HW2 SOL   427     -26.860 -14.890   9.930  1.00  0.00           H  
ATOM    241  OW  SOL   428      -9.340 -48.520   1.160  1.00  0.00           O  
ATOM    242  HW1 SOL   428      -8.510 -48.940   0.950  1.00  0.00           H  
ATOM    243  HW2 SOL   428      -9.760 -49.110   1.780  1.00  0.00           H  
ATOM    244  OW  SOL   429     -42.130 -12.240  13.580  1.00  0.00           O  
ATOM    245  HW1 SOL   429     -42.770 -11.570  13.350  1.00  0.00           H  
ATOM    246  HW2 SOL   429     -42.390 -13.010  13.070  1.00  0.00           H  
ATOM    247  OW  SOL   430     -36.680 -29.590  27.560  1.00  0.00           O  
ATOM    248  HW1 SOL   430     -36.100 -30.310  27.780  1.00  0.00           H  
ATOM    249  HW2 SOL   430     -36.110 -28.850  27.390  1.00  0.00           H  
ATOM    250  OW  SOL   431     -29.240 -22.190 -11.560  1.00  0.00           O  
ATOM    251  HW1 SOL   431     -29.580 -22.810 -10.900  1.00  0.00           H  
ATOM    252  HW2 SOL   431     -28.440 -21.820 -11.150  1.00  0.00           H  
ATOM    253  OW  SOL   432     -34.830 -26.260 -10.100  1.00  0.00           O  
ATOM    254  HW1 SOL   432     -35.500 -26.760 -10.590  1.00  0.00           H  
ATOM    255  HW2 SOL   432     -34.330 -25.830 -10.790  1.00  0.00           H  
ATOM    256  OW  SOL   433     -24.610 -28.580 -16.510  1.00  0.00           O  
ATOM    257  HW1 SOL   433     -23.760 -28.870 -16.860  1.00  0.00           H  
ATOM    258  HW2 SOL   433     -25.110 -29.380 -16.400  1.00  0.00           H  
ATOM    259  OW  SOL   434      10.270  11.080  -8.370  1.00  0.00           O  
ATOM    260  HW1 SOL   434      10.640  11.880  -8.740  1.00  0.00           H  
ATOM    261  HW2 SOL   434      11.000  10.490  -8.240  1.00  0.00           H  
ATOM    262  OW  SOL   435     -15.990  -7.920 -21.920  1.00  0.00           O  
ATOM    263  HW1 SOL   435     -16.630  -7.290 -21.580  1.00  0.00           H  
ATOM    264  HW2 SOL   435     -15.900  -8.570 -21.220  1.00  0.00           H  
ATOM    265  OW  SOL   436      20.970 -31.440  13.630  1.00  0.00           O  
ATOM    266  HW1 SOL   436      21.530 -30.700  13.860  1.00  0.00           H  
ATOM    267  HW2 SOL   436      20.820 -31.340  12.690  1.00  0.00           H  
ATOM    268  OW  SOL   437     -27.150 -14.150  -4.670  1.00  0.00           O  
ATOM    269  HW1 SOL   437     -27.640 -13.910  -3.880  1.00  0.00           H  
ATOM    270  HW2 SOL   437     -27.390 -13.490  -5.320  1.00  0.00           H  
ATOM    271  OW  SOL   438     -19.170 -21.680  29.400  1.00  0.00           O  
ATOM    272  HW1 SOL   438     -18.740 -21.820  28.560  1.00  0.00           H  
ATOM    273  HW2 SOL   438     -19.410 -22.550  29.710  1.00  0.00           H  
ATOM    274  OW  SOL   439      -1.580  -1.880   4.250  1.00  0.00           O  
ATOM    275  HW1 SOL   439      -2.480  -1.810   3.930  1.00  0.00           H  
ATOM    276  HW2 SOL   439      -1.270  -2.730   3.900  1.00  0.00           H  
ATOM    277  OW  SOL   440     -14.930 -39.210   5.370  1.00  0.00           O  
ATOM    278  HW1 SOL   440     -14.540 -39.330   4.510  1.00  0.00           H  
ATOM    279  HW2 SOL   440     -15.420 -38.390   5.310  1.00  0.00           H  
ATOM    280  OW  SOL   441     -39.520 -10.210  -6.470  1.00  0.00           O  
ATOM    281  HW1 SOL   441     -39.380 -10.110  -7.410  1.00  0.00           H  
ATOM    282  HW2 SOL   441     -39.650 -11.150  -6.340  1.00  0.00           H  
ATOM    283  OW  SOL   442      22.160 -25.640   6.500  1.00  0.00           O  
ATOM    284  HW1 SOL   442      22.470 -25.620   7.410  1.00  0.00           H  
ATOM    285  HW2 SOL   442      22.270 -24.750   6.180  1.00  0.00           H  
ATOM    286  OW  SOL   443      -1.080 -19.270 -23.140  1.00  0.00           O  
ATOM    287  HW1 SOL   443      -0.350 -19.290 -23.740  1.00  0.00           H  
ATOM    288  HW2 SOL   443      -0.710 -19.510 -22.300  1.00  0.00           H  
ATOM    289  OW  SOL   444       1.130 -12.600   9.350  1.00  0.00           O  
ATOM    290  HW1 SOL   444       0.880 -13.090   8.560  1.00  0.00           H  
ATOM    291  HW2 SOL   444       1.610 -11.850   9.020  1.00  0.00           H  
ATOM    292  OW  SOL   445      19.550 -19.620  -7.620  1.00  0.00           O  
ATOM    293  HW1 SOL   445      18.710 -19.590  -7.160  1.00  0.00           H  
ATOM    294  HW2 SOL   445      20.210 -19.530  -6.930  1.00  0.00           H  
ATOM    295  OW  SOL   446       1.730  -8.560  -6.630  1.00  0.00           O  
ATOM    296  HW1 SOL   446       1.410  -8.170  -5.810  1.00  0.00           H  
ATOM    297  HW2 SOL   446       1.170  -9.340  -6.740  1.00  0.00           H  
ATOM    298  OW  SOL   447     -36.510   5.240 -15.100  1.00  0.00           O  
ATOM    299  HW1 SOL   447     -36.070   4.920 -14.310  1.00  0.00           H  
ATOM    300  HW2 SOL   447     -36.360   4.560 -15.750  1.00  0.00           H  
ATOM    301  OW  SOL   448     -20.380 -28.970 -31.090  1.00  0.00           O  
ATOM    302  HW1 SOL   448     -21.070 -29.620 -31.220  1.00  0.00           H  
ATOM    303  HW2 SOL   448     -19.970 -28.890 -31.950  1.00  0.00           H  
ATOM    304  OW  SOL   449      -3.080 -25.280  39.020  1.00  0.00           O  
ATOM    305  HW1 SOL   449      -3.550 -25.600  39.780  1.00  0.00           H  
ATOM    306  HW2 SOL   449      -2.750 -26.070  38.600  1.00  0.00           H  
ATOM    307  OW  SOL   450     -30.630 -19.250  11.050  1.00  0.00           O  
ATOM    308  HW1 SOL   450     -31.440 -19.750  11.080  1.00  0.00           H  
ATOM    309  HW2 SOL   450     -30.860 -18.410  11.460  1.00  0.00           H  
ATOM    310  OW  SOL   451     -18.250 -29.930 -21.210  1.00  0.00           O  
ATOM    311  HW1 SOL   451     -18.820 -29.250 -21.570  1.00  0.00           H  
ATOM    312  HW2 SOL   451     -17.360 -29.590 -21.360  1.00  0.00           H  
ATOM    313  OW  SOL   452     -33.430 -14.660 -19.770  1.00  0.00           O  
ATOM    314  HW1 SOL   452     -34.190 -14.290 -20.210  1.00  0.00           H  
ATOM    315  HW2 SOL   452     -32.670 -14.280 -20.200  1.00  0.00           H  
ATOM    316  OW  SOL   453     -32.350  13.440  -2.900  1.00  0.00           O  
ATOM    317  HW1 SOL   453     -32.860  14.210  -3.150  1.00  0.00           H  
ATOM    318  HW2 SOL   453     -32.500  12.810  -3.600  1.00  0.00           H  
ATOM    319  OW  SOL   454       4.170 -14.920  20.580  1.00  0.00           O  
ATOM    320  HW1 SOL   454       4.530 -15.350  19.810  1.00  0.00           H  
ATOM    321  HW2 SOL   454       3.460 -14.360  20.250  1.00  0.00           H  
ATOM    322  OW  SOL   455     -24.820   0.780  -5.970  1.00  0.00           O  
ATOM    323  HW1 SOL   455     -24.670   1.640  -5.570  1.00  0.00           H  
ATOM    324  HW2 SOL   455     -24.100   0.700  -6.600  1.00  0.00           H  
ATOM    325  OW  SOL   456       7.970 -18.990 -24.180  1.00  0.00           O  
ATOM    326  HW1 SOL   456       7.920 -18.140 -23.740  1.00  0.00           H  
ATOM    327  HW2 SOL   456       7.200 -19.020 -24.740  1.00  0.00           H  
ATOM    328  OW  SOL   457     -37.930  -8.400  -4.860  1.00  0.00           O  
ATOM    329  HW1 SOL   457     -37.690  -7.710  -5.470  1.00  0.00           H  
ATOM    330  HW2 SOL   457     -38.650  -8.870  -5.290  1.00  0.00           H  
ATOM    331  OW  SOL   458     -17.570 -15.520  18.330  1.00  0.00           O  
ATOM    332  HW1 SOL   458     -17.560 -15.660  19.280  1.00  0.00           H  
ATOM    333  HW2 SOL   458     -17.010 -16.220  17.980  1.00  0.00           H  
ATOM    334  OW  SOL   459      15.590 -46.590  10.540  1.00  0.00           O  
ATOM    335  HW1 SOL   459      16.110 -45.870  10.910  1.00  0.00           H  
ATOM    336  HW2 SOL   459      15.220 -46.240   9.740  1.00  0.00           H  
ATOM    337  OW  SOL   460     -36.000  -5.360  14.360  1.00  0.00           O  
ATOM    338  HW1 SOL   460     -36.290  -5.550  15.250  1.00  0.00           H  
ATOM    339  HW2 SOL   460     -35.510  -4.530  14.440  1.00  0.00           H  
ATOM    340  OW  SOL   461      -4.830   8.840 -21.130  1.00  0.00           O  
ATOM    341  HW1 SOL   461      -4.110   8.860 -21.760  1.00  0.00           H  
ATOM    342  HW2 SOL   461      -5.050   9.760 -20.990  1.00  0.00           H  
ATOM    343  OW  SOL   462     -30.470   1.520  13.240  1.00  0.00           O  
ATOM    344  HW1 SOL   462     -30.920   0.680  13.140  1.00  0.00           H  
ATOM    345  HW2 SOL   462     -30.140   1.500  14.150  1.00  0.00           H  
ATOM    346  OW  SOL   463      -7.890 -54.440  20.410  1.00  0.00           O  
ATOM    347  HW1 SOL   463      -8.730 -54.820  20.180  1.00  0.00           H  
ATOM    348  HW2 SOL   463      -7.440 -54.360  19.570  1.00  0.00           H  
ATOM    349  OW  SOL   464     -29.290   3.590 -10.660  1.00  0.00           O  
ATOM    350  HW1 SOL   464     -29.210   3.990  -9.790  1.00  0.00           H  
ATOM    351  HW2 SOL   464     -28.480   3.830 -11.110  1.00  0.00           H  
ATOM    352  OW  SOL   465     -10.080  11.280  -8.840  1.00  0.00           O  
ATOM    353  HW1 SOL   465     -10.160  11.180  -7.890  1.00  0.00           H  
ATOM    354  HW2 SOL   465     -10.980  11.370  -9.150  1.00  0.00           H  
ATOM    355  OW  SOL   466     -16.880  16.830  -7.920  1.00  0.00           O  
ATOM    356  HW1 SOL   466     -17.390  17.630  -7.970  1.00  0.00           H  
ATOM    357  HW2 SOL   466     -16.650  16.750  -7.000  1.00  0.00           H  
ATOM    358  OW  SOL   467     -26.560   3.650   5.270  1.00  0.00           O  
ATOM    359  HW1 SOL   467     -27.050   3.130   5.900  1.00  0.00           H  
ATOM    360  HW2 SOL   467     -26.170   3.010   4.680  1.00  0.00           H  
ATOM    361  OW  SOL   468     -36.810 -43.420   0.710  1.00  0.00           O  
ATOM    362  HW1 SOL   468     -36.360 -43.950   1.370  1.00  0.00           H  
ATOM    363  HW2 SOL   468     -37.260 -44.050   0.150  1.00  0.00           H  
ATOM    364  OW  SOL   469     -38.910 -23.460  -6.690  1.00  0.00           O  
ATOM    365  HW1 SOL   469     -38.260 -24.020  -7.110  1.00  0.00           H  
ATOM    366  HW2 SOL   469     -38.450 -22.630  -6.550  1.00  0.00           H  
ATOM    367  OW  SOL   470      -8.150 -45.340   6.270  1.00  0.00           O  
ATOM    368  HW1 SOL   470      -8.840 -45.700   6.830  1.00  0.00           H  
ATOM    369  HW2 SOL   470      -7.530 -44.930   6.870  1.00  0.00           H  
ATOM    370  OW  SOL   471     -34.830  -3.840  -0.410  1.00  0.00           O  
ATOM    371  HW1 SOL   471     -33.880  -3.850  -0.450  1.00  0.00           H  
ATOM    372  HW2 SOL   471     -35.110  -3.630  -1.300  1.00  0.00           H  
ATOM    373  OW  SOL   472     -29.540 -37.680  14.450  1.00  0.00           O  
ATOM    374  HW1 SOL   472     -29.940 -37.380  13.640  1.00  0.00           H  
ATOM    375  HW2 SOL   472     -30.180 -37.490  15.130  1.00  0.00           H  
ATOM    376  OW  SOL   473     -35.650 -24.280  24.110  1.00  0.00           O  
ATOM    377  HW1 SOL   473     -34.770 -23.990  23.890  1.00  0.00           H  
ATOM    378  HW2 SOL   473     -35.520 -24.910  24.820  1.00  0.00           H  
ATOM    379  OW  SOL   474      -6.300  -2.310 -31.330  1.00  0.00           O  
ATOM    380  HW1 SOL   474      -7.190  -2.510 -31.070  1.00  0.00           H  
ATOM    381  HW2 SOL   474      -5.750  -2.930 -30.830  1.00  0.00           H  
ATOM    382  OW  SOL   475       1.420  11.340  10.750  1.00  0.00           O  
ATOM    383  HW1 SOL   475       1.790  11.130   9.900  1.00  0.00           H  
ATOM    384  HW2 SOL   475       0.680  11.930  10.550  1.00  0.00           H  
ATOM    385  OW  SOL   476     -32.280   1.650  11.200  1.00  0.00           O  
ATOM    386  HW1 SOL   476     -31.920   1.550  10.310  1.00  0.00           H  
ATOM    387  HW2 SOL   476     -31.510   1.630  11.770  1.00  0.00           H  
ATOM    388  OW  SOL   477      14.500 -41.010   1.770  1.00  0.00           O  
ATOM    389  HW1 SOL   477      13.930 -40.510   1.180  1.00  0.00           H  
ATOM    390  HW2 SOL   477      13.960 -41.750   2.050  1.00  0.00           H  
ATOM    391  OW  SOL   478     -46.670  18.050   0.830  1.00  0.00           O  
ATOM    392  HW1 SOL   478     -46.550  17.360   1.470  1.00  0.00           H  
ATOM    393  HW2 SOL   478     -46.770  18.850   1.350  1.00  0.00           H  
ATOM    394  OW  SOL   479      -9.890 -40.570  36.090  1.00  0.00           O  
ATOM    395  HW1 SOL   479      -9.850 -41.520  36.180  1.00  0.00           H  
ATOM    396  HW2 SOL   479     -10.000 -40.420  35.150  1.00  0.00           H  
ATOM    397  OW  SOL   480     -46.580 -14.700  19.540  1.00  0.00           O  
ATOM    398  HW1 SOL   480     -46.230 -15.460  20.020  1.00  0.00           H  
ATOM    399  HW2 SOL   480     -47.130 -14.250  20.170  1.00  0.00           H  
ATOM    400  OW  SOL   481     -17.620 -35.730 -11.540  1.00  0.00           O  
ATOM    401  HW1 SOL   481     -18.210 -36.260 -10.990  1.00  0.00           H  
ATOM    402  HW2 SOL   481     -17.690 -36.120 -12.410  1.00  0.00           H  
ATOM    403  OW  SOL   482      20.910 -17.520  11.480  1.00  0.00           O  
ATOM    404  HW1 SOL   482      20.650 -16.680  11.860  1.00  0.00           H  
ATOM    405  HW2 SOL   482      20.100 -17.870  11.120  1.00  0.00           H  
ATOM    406  OW  SOL   483       6.950   8.540   6.160  1.00  0.00           O  
ATOM    407  HW1 SOL   483       6.150   8.360   5.660  1.00  0.00           H  
ATOM    408  HW2 SOL   483       6.780   8.180   7.030  1.00  0.00           H  
ATOM    409  OW  SOL   484      17.720  -5.310   0.190  1.00  0.00           O  
ATOM    410  HW1 SOL   484      18.270  -5.530   0.940  1.00  0.00           H  
ATOM    411  HW2 SOL   484      18.170  -5.720  -0.560  1.00  0.00           H  
ATOM    412  OW  SOL   485     -36.740 -34.420  -0.250  1.00  0.00           O  
ATOM    413  HW1 SOL   485     -36.460 -35.050  -0.920  1.00  0.00           H  
ATOM    414  HW2 SOL   485     -36.200 -33.640  -0.410  1.00  0.00           H  
ATOM    415  OW  SOL   486     -18.640 -42.500 -20.070  1.00  0.00           O  
ATOM    416  HW1 SOL   486     -18.800 -43.280 -19.540  1.00  0.00           H  
ATOM    417  HW2 SOL   486     -19.470 -42.030 -20.050  1.00  0.00           H  
ATOM    418  OW  SOL   487     -46.570  15.880   2.590  1.00  0.00           O  
ATOM    419  HW1 SOL   487     -47.030  15.060   2.430  1.00  0.00           H  
ATOM    420  HW2 SOL   487     -47.150  16.380   3.160  1.00  0.00           H  
ATOM    421  OW  SOL   488      17.460 -15.060  11.620  1.00  0.00           O  
ATOM    422  HW1 SOL   488      17.200 -14.490  10.900  1.00  0.00           H  
ATOM    423  HW2 SOL   488      18.410 -14.910  11.710  1.00  0.00           H  
ATOM    424  OW  SOL   489     -14.310 -29.030 -24.770  1.00  0.00           O  
ATOM    425  HW1 SOL   489     -13.670 -28.320 -24.760  1.00  0.00           H  
ATOM    426  HW2 SOL   489     -14.190 -29.440 -25.630  1.00  0.00           H  
ATOM    427  OW  SOL   490      10.680 -36.510 -17.760  1.00  0.00           O  
ATOM    428  HW1 SOL   490      11.410 -37.110 -17.580  1.00  0.00           H  
ATOM    429  HW2 SOL   490      10.120 -36.580 -16.980  1.00  0.00           H  
ATOM    430  OW  SOL   491      -6.010 -28.000  33.320  1.00  0.00           O  
ATOM    431  HW1 SOL   491      -6.320 -27.210  33.750  1.00  0.00           H  
ATOM    432  HW2 SOL   491      -5.050 -27.920  33.320  1.00  0.00           H  
ATOM    433  OW  SOL   492     -29.970 -31.870 -10.480  1.00  0.00           O  
ATOM    434  HW1 SOL   492     -29.360 -31.190 -10.760  1.00  0.00           H  
ATOM    435  HW2 SOL   492     -30.020 -32.470 -11.220  1.00  0.00           H  
ATOM    436  OW  SOL   493      -3.140 -10.850  27.910  1.00  0.00           O  
ATOM    437  HW1 SOL   493      -4.000 -11.100  28.260  1.00  0.00           H  
ATOM    438  HW2 SOL   493      -3.080 -11.330  27.080  1.00  0.00           H  
ATOM    439  OW  SOL   494     -32.190  15.880  10.420  1.00  0.00           O  
ATOM    440  HW1 SOL   494     -32.660  15.130  10.800  1.00  0.00           H  
ATOM    441  HW2 SOL   494     -31.350  15.530  10.140  1.00  0.00           H  
ATOM    442  OW  SOL   495       0.270 -29.520 -32.350  1.00  0.00           O  
ATOM    443  HW1 SOL   495       0.440 -28.890 -31.640  1.00  0.00           H  
ATOM    444  HW2 SOL   495      -0.620 -29.320 -32.630  1.00  0.00           H  
ATOM    445  OW  SOL   496     -12.840 -16.380  -1.280  1.00  0.00           O  
ATOM    446  HW1 SOL   496     -13.790 -16.330  -1.160  1.00  0.00           H  
ATOM    447  HW2 SOL   496     -12.670 -17.290  -1.520  1.00  0.00           H  
ATOM    448  OW  SOL   497      13.760 -43.530  -8.870  1.00  0.00           O  
ATOM    449  HW1 SOL   497      12.890 -43.450  -9.260  1.00  0.00           H  
ATOM    450  HW2 SOL   497      13.650 -43.210  -7.980  1.00  0.00           H  
ATOM    451  OW  SOL   498      15.660 -15.350 -20.240  1.00  0.00           O  
ATOM    452  HW1 SOL   498      16.460 -14.890 -20.500  1.00  0.00           H  
ATOM    453  HW2 SOL   498      15.190 -14.720 -19.700  1.00  0.00           H  
ATOM    454  OW  SOL   499     -47.530   4.270   2.410  1.00  0.00           O  
ATOM    455  HW1 SOL   499     -48.140   4.990   2.520  1.00  0.00           H  
ATOM    456  HW2 SOL   499     -47.970   3.650   1.830  1.00  0.00           H  
ATOM    457  OW  SOL   500      18.470 -38.020  16.810  1.00  0.00           O  
ATOM    458  HW1 SOL   500      19.230 -38.530  16.510  1.00  0.00           H  
ATOM    459  HW2 SOL   500      17.910 -37.990  16.040  1.00  0.00           H  
ATOM    460  OW  SOL   501      16.880 -24.510  -9.960  1.00  0.00           O  
ATOM    461  HW1 SOL   501      16.380 -24.960  -9.270  1.00  0.00           H  
ATOM    462  HW2 SOL   501      16.640 -23.590  -9.870  1.00  0.00           H  
ATOM    463  OW  SOL   502     -11.310   3.090  -5.940  1.00  0.00           O  
ATOM    464  HW1 SOL   502     -11.330   3.160  -4.990  1.00  0.00           H  
ATOM    465  HW2 SOL   502     -10.410   2.830  -6.140  1.00  0.00           H  
ATOM    466  OW  SOL   503       0.500  13.910   9.830  1.00  0.00           O  
ATOM    467  HW1 SOL   503       0.280  13.770   8.910  1.00  0.00           H  
ATOM    468  HW2 SOL   503       1.080  14.680   9.820  1.00  0.00           H  
ATOM    469  OW  SOL   504     -44.990 -47.000  -3.100  1.00  0.00           O  
ATOM    470  HW1 SOL   504     -45.100 -47.950  -3.190  1.00  0.00           H  
ATOM    471  HW2 SOL   504     -44.530 -46.890  -2.260  1.00  0.00           H  
ATOM    472  OW  SOL   505     -26.300 -33.980 -10.310  1.00  0.00           O  
ATOM    473  HW1 SOL   505     -25.960 -34.120  -9.420  1.00  0.00           H  
ATOM    474  HW2 SOL   505     -25.540 -34.140 -10.870  1.00  0.00           H  
ATOM    475  OW  SOL   506      21.030  -4.270  -7.770  1.00  0.00           O  
ATOM    476  HW1 SOL   506      20.600  -3.830  -7.030  1.00  0.00           H  
ATOM    477  HW2 SOL   506      21.640  -4.890  -7.370  1.00  0.00           H  
ATOM    478  OW  SOL   507      14.600 -39.600  -5.400  1.00  0.00           O  
ATOM    479  HW1 SOL   507      14.960 -40.050  -4.630  1.00  0.00           H  
ATOM    480  HW2 SOL   507      13.930 -39.020  -5.050  1.00  0.00           H  
ATOM    481  OW  SOL   508     -44.090 -51.320  -1.310  1.00  0.00           O  
ATOM    482  HW1 SOL   508     -44.620 -50.560  -1.500  1.00  0.00           H  
ATOM    483  HW2 SOL   508     -43.200 -51.070  -1.580  1.00  0.00           H  
ATOM    484  OW  SOL   509     -34.950 -17.370  25.420  1.00  0.00           O  
ATOM    485  HW1 SOL   509     -34.320 -16.740  25.770  1.00  0.00           H  
ATOM    486  HW2 SOL   509     -35.120 -17.960  26.160  1.00  0.00           H  
ATOM    487  OW  SOL   510      -8.240 -33.420 -30.840  1.00  0.00           O  
ATOM    488  HW1 SOL   510      -8.580 -33.970 -30.120  1.00  0.00           H  
ATOM    489  HW2 SOL   510      -9.020 -32.980 -31.180  1.00  0.00           H  
ATOM    490  OW  SOL   511     -26.790 -17.540 -27.010  1.00  0.00           O  
ATOM    491  HW1 SOL   511     -26.670 -18.490 -26.930  1.00  0.00           H  
ATOM    492  HW2 SOL   511     -26.150 -17.260 -27.650  1.00  0.00           H  
ATOM    493  OW  SOL   512     -39.090  -2.680  19.470  1.00  0.00           O  
ATOM    494  HW1 SOL   512     -38.470  -3.360  19.710  1.00  0.00           H  
ATOM    495  HW2 SOL   512     -39.450  -2.380  20.310  1.00  0.00           H  
ATOM    496  OW  SOL   513      23.540 -42.160   8.110  1.00  0.00           O  
ATOM    497  HW1 SOL   513      23.870 -41.880   8.960  1.00  0.00           H  
ATOM    498  HW2 SOL   513      24.110 -41.750   7.470  1.00  0.00           H  
ATOM    499  OW  SOL   514     -26.830 -44.800  14.060  1.00  0.00           O  
ATOM    500  HW1 SOL   514     -27.710 -44.890  13.690  1.00  0.00           H  
ATOM    501  HW2 SOL   514     -26.250 -45.070  13.340  1.00  0.00           H  
ATOM    502  OW  SOL   515     -37.980  12.630  -3.640  1.00  0.00           O  
ATOM    503  HW1 SOL   515     -37.300  12.080  -4.000  1.00  0.00           H  
ATOM    504  HW2 SOL   515     -38.570  12.030  -3.180  1.00  0.00           H  
ATOM    505  OW  SOL   516     -30.990 -38.430  20.050  1.00  0.00           O  
ATOM    506  HW1 SOL   516     -30.700 -37.580  20.380  1.00  0.00           H  
ATOM    507  HW2 SOL   516     -31.380 -38.860  20.810  1.00  0.00           H  
ATOM    508  OW  SOL   517     -33.640 -25.170  20.620  1.00  0.00           O  
ATOM    509  HW1 SOL   517     -33.640 -24.430  21.220  1.00  0.00           H  
ATOM    510  HW2 SOL   517     -33.450 -25.930  21.160  1.00  0.00           H  
ATOM    511  OW  SOL   518     -41.930 -23.260  21.770  1.00  0.00           O  
ATOM    512  HW1 SOL   518     -41.160 -23.820  21.660  1.00  0.00           H  
ATOM    513  HW2 SOL   518     -41.970 -22.750  20.960  1.00  0.00           H  
ATOM    514  OW  SOL   519     -42.710 -20.250   8.350  1.00  0.00           O  
ATOM    515  HW1 SOL   519     -42.900 -20.370   7.420  1.00  0.00           H  
ATOM    516  HW2 SOL   519     -42.350 -19.360   8.400  1.00  0.00           H  
ATOM    517  OW  SOL   520       2.080 -15.110  32.060  1.00  0.00           O  
ATOM    518  HW1 SOL   520       2.110 -14.420  31.390  1.00  0.00           H  
ATOM    519  HW2 SOL   520       1.220 -15.010  32.460  1.00  0.00           H  
ATOM    520  OW  SOL   521       2.160 -19.790 -16.090  1.00  0.00           O  
ATOM    521  HW1 SOL   521       2.500 -18.980 -15.710  1.00  0.00           H  
ATOM    522  HW2 SOL   521       2.680 -19.940 -16.870  1.00  0.00           H  
ATOM    523  OW  SOL   522     -19.510   6.950   9.070  1.00  0.00           O  
ATOM    524  HW1 SOL   522     -18.770   6.330   9.040  1.00  0.00           H  
ATOM    525  HW2 SOL   522     -19.530   7.340   8.190  1.00  0.00           H  
ATOM    526  OW  SOL   523     -20.140 -22.970  34.400  1.00  0.00           O  
ATOM    527  HW1 SOL   523     -21.090 -23.080  34.410  1.00  0.00           H  
ATOM    528  HW2 SOL   523     -20.010 -22.020  34.360  1.00  0.00           H  
ATOM    529  OW  SOL   524      12.690 -19.670  -7.220  1.00  0.00           O  
ATOM    530  HW1 SOL   524      12.990 -20.580  -7.240  1.00  0.00           H  
ATOM    531  HW2 SOL   524      12.170 -19.570  -8.010  1.00  0.00           H  
ATOM    532  OW  SOL   525     -48.060 -21.140 -15.780  1.00  0.00           O  
ATOM    533  HW1 SOL   525     -47.990 -20.210 -16.020  1.00  0.00           H  
ATOM    534  HW2 SOL   525     -47.660 -21.180 -14.910  1.00  0.00           H  
ATOM    535  OW  SOL   526     -18.240   8.250 -25.730  1.00  0.00           O  
ATOM    536  HW1 SOL   526     -17.990   7.740 -26.490  1.00  0.00           H  
ATOM    537  HW2 SOL   526     -17.420   8.610 -25.390  1.00  0.00           H  
ATOM    538  OW  SOL   527     -15.420 -39.580 -14.100  1.00  0.00           O  
ATOM    539  HW1 SOL   527     -15.720 -40.490 -13.970  1.00  0.00           H  
ATOM    540  HW2 SOL   527     -15.060 -39.320 -13.260  1.00  0.00           H  
ATOM    541  OW  SOL   528      12.290  -9.950  -9.790  1.00  0.00           O  
ATOM    542  HW1 SOL   528      12.620 -10.840  -9.890  1.00  0.00           H  
ATOM    543  HW2 SOL   528      12.890  -9.540  -9.150  1.00  0.00           H  
ATOM    544  OW  SOL   529     -15.010  -3.010 -35.350  1.00  0.00           O  
ATOM    545  HW1 SOL   529     -14.340  -3.600 -35.670  1.00  0.00           H  
ATOM    546  HW2 SOL   529     -15.780  -3.550 -35.240  1.00  0.00           H  
ATOM    547  OW  SOL   530     -32.450 -53.730   1.330  1.00  0.00           O  
ATOM    548  HW1 SOL   530     -32.530 -52.830   1.010  1.00  0.00           H  
ATOM    549  HW2 SOL   530     -31.560 -53.790   1.650  1.00  0.00           H  
ATOM    550  OW  SOL   531     -15.600 -42.040  13.580  1.00  0.00           O  
ATOM    551  HW1 SOL   531     -15.880 -41.940  14.490  1.00  0.00           H  
ATOM    552  HW2 SOL   531     -15.990 -41.290  13.130  1.00  0.00           H  
ATOM    553  OW  SOL   532     -10.540 -24.350 -34.230  1.00  0.00           O  
ATOM    554  HW1 SOL   532     -10.670 -23.830 -33.430  1.00  0.00           H  
ATOM    555  HW2 SOL   532      -9.840 -24.950 -34.000  1.00  0.00           H  
ATOM    556  OW  SOL   533     -37.130 -17.640 -29.260  1.00  0.00           O  
ATOM    557  HW1 SOL   533     -36.870 -17.550 -28.340  1.00  0.00           H  
ATOM    558  HW2 SOL   533     -37.340 -16.750 -29.530  1.00  0.00           H  
ATOM    559  OW  SOL   534       4.910 -28.010 -10.520  1.00  0.00           O  
ATOM    560  HW1 SOL   534       4.610 -27.310 -11.080  1.00  0.00           H  
ATOM    561  HW2 SOL   534       5.750 -28.290 -10.900  1.00  0.00           H  
ATOM    562  OW  SOL   535       2.890 -15.630   6.250  1.00  0.00           O  
ATOM    563  HW1 SOL   535       3.160 -14.730   6.430  1.00  0.00           H  
ATOM    564  HW2 SOL   535       3.270 -15.830   5.400  1.00  0.00           H  
ATOM    565  OW  SOL   536     -33.090 -34.920   0.780  1.00  0.00           O  
ATOM    566  HW1 SOL   536     -32.980 -35.230  -0.120  1.00  0.00           H  
ATOM    567  HW2 SOL   536     -33.530 -34.070   0.690  1.00  0.00           H  
ATOM    568  OW  SOL   537     -33.800 -18.660  12.270  1.00  0.00           O  
ATOM    569  HW1 SOL   537     -34.570 -18.400  12.790  1.00  0.00           H  
ATOM    570  HW2 SOL   537     -33.080 -18.170  12.660  1.00  0.00           H  
ATOM    571  OW  SOL   538     -40.450  15.240   7.920  1.00  0.00           O  
ATOM    572  HW1 SOL   538     -40.780  14.820   7.130  1.00  0.00           H  
ATOM    573  HW2 SOL   538     -41.090  15.030   8.600  1.00  0.00           H  
ATOM    574  OW  SOL   539       8.260 -53.880  -8.240  1.00  0.00           O  
ATOM    575  HW1 SOL   539       8.920 -54.570  -8.230  1.00  0.00           H  
ATOM    576  HW2 SOL   539       7.810 -53.950  -7.400  1.00  0.00           H  
ATOM    577  OW  SOL   540      17.700  17.140   4.120  1.00  0.00           O  
ATOM    578  HW1 SOL   540      17.420  16.290   3.780  1.00  0.00           H  
ATOM    579  HW2 SOL   540      16.950  17.450   4.620  1.00  0.00           H  
ATOM    580  OW  SOL   541     -16.640  16.190   6.950  1.00  0.00           O  
ATOM    581  HW1 SOL   541     -16.850  17.120   7.060  1.00  0.00           H  
ATOM    582  HW2 SOL   541     -17.390  15.820   6.500  1.00  0.00           H  
ATOM    583  OW  SOL   542     -10.730   0.710  19.180  1.00  0.00           O  
ATOM    584  HW1 SOL   542      -9.830   0.740  18.880  1.00  0.00           H  
ATOM    585  HW2 SOL   542     -11.180   1.400  18.670  1.00  0.00           H  
ATOM    586  OW  SOL   543     -42.100 -35.000  18.270  1.00  0.00           O  
ATOM    587  HW1 SOL   543     -41.940 -34.070  18.420  1.00  0.00           H  
ATOM    588  HW2 SOL   543     -42.020 -35.110  17.320  1.00  0.00           H  
ATOM    589  OW  SOL   544     -27.540   0.870  13.890  1.00  0.00           O  
ATOM    590  HW1 SOL   544     -27.720   0.030  14.310  1.00  0.00           H  
ATOM    591  HW2 SOL   544     -27.830   0.740  12.980  1.00  0.00           H  
ATOM    592  OW  SOL   545      13.420  13.840  -2.940  1.00  0.00           O  
ATOM    593  HW1 SOL   545      13.500  14.750  -2.630  1.00  0.00           H  
ATOM    594  HW2 SOL   545      13.690  13.870  -3.850  1.00  0.00           H  
ATOM    595  OW  SOL   546     -33.590 -20.800 -10.760  1.00  0.00           O  
ATOM    596  HW1 SOL   546     -32.870 -20.640 -11.370  1.00  0.00           H  
ATOM    597  HW2 SOL   546     -34.310 -20.250 -11.090  1.00  0.00           H  
ATOM    598  OW  SOL   547     -33.940 -23.580 -11.310  1.00  0.00           O  
ATOM    599  HW1 SOL   547     -34.000 -22.660 -11.040  1.00  0.00           H  
ATOM    600  HW2 SOL   547     -33.000 -23.760 -11.380  1.00  0.00           H  
ATOM    601  OW  SOL   548      -5.040  -5.190  29.710  1.00  0.00           O  
ATOM    602  HW1 SOL   548      -4.810  -4.260  29.710  1.00  0.00           H  
ATOM    603  HW2 SOL   548      -4.210  -5.650  29.580  1.00  0.00           H  
ATOM    604  OW  SOL   549      -5.850 -20.820  32.810  1.00  0.00           O  
ATOM    605  HW1 SOL   549      -5.300 -21.020  32.050  1.00  0.00           H  
ATOM    606  HW2 SOL   549      -5.300 -20.280  33.370  1.00  0.00           H  
ATOM    607  OW  SOL   550       4.240 -26.250  33.990  1.00  0.00           O  
ATOM    608  HW1 SOL   550       3.700 -26.290  33.210  1.00  0.00           H  
ATOM    609  HW2 SOL   550       5.140 -26.410  33.670  1.00  0.00           H  
ATOM    610  OW  SOL   551       7.010   0.170  -2.670  1.00  0.00           O  
ATOM    611  HW1 SOL   551       7.390  -0.640  -3.000  1.00  0.00           H  
ATOM    612  HW2 SOL   551       6.700   0.630  -3.450  1.00  0.00           H  
ATOM    613  OW  SOL   552      14.750 -44.910 -11.240  1.00  0.00           O  
ATOM    614  HW1 SOL   552      14.450 -44.580 -10.400  1.00  0.00           H  
ATOM    615  HW2 SOL   552      15.520 -44.390 -11.440  1.00  0.00           H  
ATOM    616  OW  SOL   553     -20.430  -2.940 -10.180  1.00  0.00           O  
ATOM    617  HW1 SOL   553     -20.180  -2.640  -9.310  1.00  0.00           H  
ATOM    618  HW2 SOL   553     -20.940  -3.740 -10.020  1.00  0.00           H  
ATOM    619  OW  SOL   554       4.420 -15.710  33.210  1.00  0.00           O  
ATOM    620  HW1 SOL   554       3.540 -15.590  32.850  1.00  0.00           H  
ATOM    621  HW2 SOL   554       4.650 -16.610  32.990  1.00  0.00           H  
ATOM    622  OW  SOL   555      -8.840   9.600 -27.560  1.00  0.00           O  
ATOM    623  HW1 SOL   555      -9.770   9.610 -27.340  1.00  0.00           H  
ATOM    624  HW2 SOL   555      -8.600   8.680 -27.620  1.00  0.00           H  
ATOM    625  OW  SOL   556     -15.500  13.790  12.390  1.00  0.00           O  
ATOM    626  HW1 SOL   556     -14.940  14.570  12.360  1.00  0.00           H  
ATOM    627  HW2 SOL   556     -16.340  14.080  12.040  1.00  0.00           H  
ATOM    628  OW  SOL   557     -37.870 -43.040   5.680  1.00  0.00           O  
ATOM    629  HW1 SOL   557     -37.860 -42.130   5.370  1.00  0.00           H  
ATOM    630  HW2 SOL   557     -37.060 -43.430   5.340  1.00  0.00           H  
ATOM    631  OW  SOL   558     -35.310 -36.840  -1.400  1.00  0.00           O  
ATOM    632  HW1 SOL   558     -34.440 -36.550  -1.660  1.00  0.00           H  
ATOM    633  HW2 SOL   558     -35.610 -37.400  -2.120  1.00  0.00           H  
ATOM    634  OW  SOL   559     -22.020 -10.680   8.430  1.00  0.00           O  
ATOM    635  HW1 SOL   559     -22.080 -11.450   7.870  1.00  0.00           H  
ATOM    636  HW2 SOL   559     -21.750  -9.970   7.840  1.00  0.00           H  
ATOM    637  OW  SOL   560     -35.240 -12.090 -17.000  1.00  0.00           O  
ATOM    638  HW1 SOL   560     -35.800 -12.190 -17.780  1.00  0.00           H  
ATOM    639  HW2 SOL   560     -34.690 -12.880 -17.000  1.00  0.00           H  
ATOM    640  OW  SOL   561      20.460 -13.350 -21.500  1.00  0.00           O  
ATOM    641  HW1 SOL   561      20.080 -12.490 -21.680  1.00  0.00           H  
ATOM    642  HW2 SOL   561      19.810 -13.970 -21.800  1.00  0.00           H  
ATOM    643  OW  SOL   562     -16.120   2.830 -14.920  1.00  0.00           O  
ATOM    644  HW1 SOL   562     -16.370   3.310 -14.130  1.00  0.00           H  
ATOM    645  HW2 SOL   562     -16.850   2.970 -15.530  1.00  0.00           H  
ATOM    646  OW  SOL   563      -4.910 -31.100 -30.100  1.00  0.00           O  
ATOM    647  HW1 SOL   563      -3.970 -31.290 -30.060  1.00  0.00           H  
ATOM    648  HW2 SOL   563      -5.110 -30.720 -29.240  1.00  0.00           H  
ATOM    649  OW  SOL   564     -11.530   3.460   7.530  1.00  0.00           O  
ATOM    650  HW1 SOL   564     -10.970   2.730   7.780  1.00  0.00           H  
ATOM    651  HW2 SOL   564     -11.740   3.310   6.610  1.00  0.00           H  
ATOM    652  OW  SOL   565     -41.240 -19.960 -16.540  1.00  0.00           O  
ATOM    653  HW1 SOL   565     -41.070 -20.820 -16.160  1.00  0.00           H  
ATOM    654  HW2 SOL   565     -42.180 -19.960 -16.720  1.00  0.00           H  
ATOM    655  OW  SOL   566      12.450 -27.600  -7.880  1.00  0.00           O  
ATOM    656  HW1 SOL   566      11.620 -27.690  -8.350  1.00  0.00           H  
ATOM    657  HW2 SOL   566      12.940 -28.380  -8.120  1.00  0.00           H  
ATOM    658  OW  SOL   567      -5.860 -20.870  27.500  1.00  0.00           O  
ATOM    659  HW1 SOL   567      -5.600 -21.160  28.370  1.00  0.00           H  
ATOM    660  HW2 SOL   567      -5.540 -21.550  26.910  1.00  0.00           H  
ATOM    661  OW  SOL   568      -3.310   1.510  18.720  1.00  0.00           O  
ATOM    662  HW1 SOL   568      -3.320   2.250  19.330  1.00  0.00           H  
ATOM    663  HW2 SOL   568      -3.500   1.900  17.870  1.00  0.00           H  
ATOM    664  OW  SOL   569     -30.730  -9.630 -27.000  1.00  0.00           O  
ATOM    665  HW1 SOL   569     -31.620  -9.950 -26.880  1.00  0.00           H  
ATOM    666  HW2 SOL   569     -30.550  -9.100 -26.220  1.00  0.00           H  
ATOM    667  OW  SOL   570      -7.550 -40.170  19.470  1.00  0.00           O  
ATOM    668  HW1 SOL   570      -8.200 -39.600  19.900  1.00  0.00           H  
ATOM    669  HW2 SOL   570      -7.160 -39.600  18.800  1.00  0.00           H  
ATOM    670  OW  SOL   571     -11.730 -54.960  18.180  1.00  0.00           O  
ATOM    671  HW1 SOL   571     -11.020 -54.550  17.680  1.00  0.00           H  
ATOM    672  HW2 SOL   571     -12.090 -54.240  18.710  1.00  0.00           H  
ATOM    673  OW  SOL   572      23.100 -16.890  18.070  1.00  0.00           O  
ATOM    674  HW1 SOL   572      23.950 -16.880  17.630  1.00  0.00           H  
ATOM    675  HW2 SOL   572      23.000 -17.790  18.380  1.00  0.00           H  
ATOM    676  OW  SOL   573     -20.850 -18.030  24.730  1.00  0.00           O  
ATOM    677  HW1 SOL   573     -20.700 -18.780  25.310  1.00  0.00           H  
ATOM    678  HW2 SOL   573     -20.150 -18.090  24.080  1.00  0.00           H  
ATOM    679  OW  SOL   574     -27.920   5.490  10.470  1.00  0.00           O  
ATOM    680  HW1 SOL   574     -27.600   5.030  11.250  1.00  0.00           H  
ATOM    681  HW2 SOL   574     -27.330   6.240  10.380  1.00  0.00           H  
ATOM    682  OW  SOL   575      -4.760 -46.220  -5.830  1.00  0.00           O  
ATOM    683  HW1 SOL   575      -4.860 -45.300  -6.060  1.00  0.00           H  
ATOM    684  HW2 SOL   575      -4.050 -46.540  -6.390  1.00  0.00           H  
ATOM    685  OW  SOL   576     -26.230   2.660 -12.890  1.00  0.00           O  
ATOM    686  HW1 SOL   576     -25.360   2.830 -12.520  1.00  0.00           H  
ATOM    687  HW2 SOL   576     -26.340   1.710 -12.800  1.00  0.00           H  
ATOM    688  OW  SOL   577      19.740 -22.370   2.380  1.00  0.00           O  
ATOM    689  HW1 SOL   577      19.980 -21.600   2.900  1.00  0.00           H  
ATOM    690  HW2 SOL   577      20.520 -22.930   2.420  1.00  0.00           H  
ATOM    691  OW  SOL   578      -4.190 -40.830  26.700  1.00  0.00           O  
ATOM    692  HW1 SOL   578      -4.750 -41.020  25.950  1.00  0.00           H  
ATOM    693  HW2 SOL   578      -4.550 -41.370  27.400  1.00  0.00           H  
ATOM    694  OW  SOL   579      -1.730 -40.130 -13.300  1.00  0.00           O  
ATOM    695  HW1 SOL   579      -2.270 -40.910 -13.450  1.00  0.00           H  
ATOM    696  HW2 SOL   579      -2.030 -39.490 -13.940  1.00  0.00           H  
ATOM    697  OW  SOL   580      -1.900 -44.450  -8.460  1.00  0.00           O  
ATOM    698  HW1 SOL   580      -1.850 -44.150  -7.560  1.00  0.00           H  
ATOM    699  HW2 SOL   580      -1.790 -45.400  -8.410  1.00  0.00           H  
ATOM    700  OW  SOL   581      17.590 -16.190   2.570  1.00  0.00           O  
ATOM    701  HW1 SOL   581      17.450 -17.110   2.340  1.00  0.00           H  
ATOM    702  HW2 SOL   581      18.500 -16.140   2.850  1.00  0.00           H  
ATOM    703  OW  SOL   582     -29.030 -16.150  -8.900  1.00  0.00           O  
ATOM    704  HW1 SOL   582     -29.370 -15.340  -9.290  1.00  0.00           H  
ATOM    705  HW2 SOL   582     -29.400 -16.160  -8.010  1.00  0.00           H  
ATOM    706  OW  SOL   583       0.220 -26.030  15.110  1.00  0.00           O  
ATOM    707  HW1 SOL   583       0.290 -26.750  14.480  1.00  0.00           H  
ATOM    708  HW2 SOL   583       0.500 -25.260  14.620  1.00  0.00           H  
ATOM    709  OW  SOL   584     -34.960  -2.820 -12.420  1.00  0.00           O  
ATOM    710  HW1 SOL   584     -35.510  -2.120 -12.070  1.00  0.00           H  
ATOM    711  HW2 SOL   584     -34.720  -2.520 -13.300  1.00  0.00           H  
ATOM    712  OW  SOL   585     -10.730 -44.940  -0.730  1.00  0.00           O  
ATOM    713  HW1 SOL   585     -10.930 -44.260  -0.080  1.00  0.00           H  
ATOM    714  HW2 SOL   585     -10.800 -44.500  -1.570  1.00  0.00           H  
ATOM    715  OW  SOL   586       8.170 -35.430  -8.380  1.00  0.00           O  
ATOM    716  HW1 SOL   586       9.090 -35.230  -8.540  1.00  0.00           H  
ATOM    717  HW2 SOL   586       8.120 -36.380  -8.400  1.00  0.00           H  
ATOM    718  OW  SOL   587      21.030 -42.770  -1.280  1.00  0.00           O  
ATOM    719  HW1 SOL   587      20.710 -43.100  -2.110  1.00  0.00           H  
ATOM    720  HW2 SOL   587      20.450 -42.050  -1.060  1.00  0.00           H  
ATOM    721  OW  SOL   588     -21.080  13.990 -10.150  1.00  0.00           O  
ATOM    722  HW1 SOL   588     -21.560  14.090 -10.970  1.00  0.00           H  
ATOM    723  HW2 SOL   588     -21.100  14.860  -9.760  1.00  0.00           H  
ATOM    724  OW  SOL   589     -36.830 -27.320  18.870  1.00  0.00           O  
ATOM    725  HW1 SOL   589     -37.380 -28.100  18.760  1.00  0.00           H  
ATOM    726  HW2 SOL   589     -36.200 -27.370  18.140  1.00  0.00           H  
ATOM    727  OW  SOL   590     -16.770 -12.170 -34.130  1.00  0.00           O  
ATOM    728  HW1 SOL   590     -16.450 -11.280 -34.010  1.00  0.00           H  
ATOM    729  HW2 SOL   590     -17.430 -12.090 -34.820  1.00  0.00           H  
ATOM    730  OW  SOL   591     -38.650 -17.950  -9.720  1.00  0.00           O  
ATOM    731  HW1 SOL   591     -39.380 -18.530  -9.490  1.00  0.00           H  
ATOM    732  HW2 SOL   591     -39.030 -17.290 -10.300  1.00  0.00           H  
ATOM    733  OW  SOL   592     -18.780  -5.010  37.940  1.00  0.00           O  
ATOM    734  HW1 SOL   592     -18.730  -5.900  38.300  1.00  0.00           H  
ATOM    735  HW2 SOL   592     -18.290  -4.480  38.560  1.00  0.00           H  
ATOM    736  OW  SOL   593       5.350  -3.680  26.960  1.00  0.00           O  
ATOM    737  HW1 SOL   593       4.480  -3.740  26.590  1.00  0.00           H  
ATOM    738  HW2 SOL   593       5.580  -4.580  27.210  1.00  0.00           H  
ATOM    739  OW  SOL   594      12.200   2.060 -11.440  1.00  0.00           O  
ATOM    740  HW1 SOL   594      11.410   2.600 -11.480  1.00  0.00           H  
ATOM    741  HW2 SOL   594      12.920   2.680 -11.520  1.00  0.00           H  
ATOM    742  OW  SOL   595      -2.650   2.750  16.120  1.00  0.00           O  
ATOM    743  HW1 SOL   595      -1.920   3.320  16.380  1.00  0.00           H  
ATOM    744  HW2 SOL   595      -2.900   3.060  15.260  1.00  0.00           H  
ATOM    745  OW  SOL   596      -1.800 -53.190 -10.400  1.00  0.00           O  
ATOM    746  HW1 SOL   596      -2.170 -54.040 -10.630  1.00  0.00           H  
ATOM    747  HW2 SOL   596      -1.490 -52.820 -11.230  1.00  0.00           H  
ATOM    748  OW  SOL   597      15.720   0.160   2.080  1.00  0.00           O  
ATOM    749  HW1 SOL   597      15.140   0.910   2.190  1.00  0.00           H  
ATOM    750  HW2 SOL   597      16.360   0.250   2.800  1.00  0.00           H  
ATOM    751  OW  SOL   598       5.720 -34.340 -18.220  1.00  0.00           O  
ATOM    752  HW1 SOL   598       5.100 -34.030 -17.560  1.00  0.00           H  
ATOM    753  HW2 SOL   598       5.560 -33.760 -18.970  1.00  0.00           H  
ATOM    754  OW  SOL   599     -37.300 -10.590 -18.760  1.00  0.00           O  
ATOM    755  HW1 SOL   599     -38.240 -10.760 -18.780  1.00  0.00           H  
ATOM    756  HW2 SOL   599     -37.010 -10.750 -19.660  1.00  0.00           H  
ATOM    757  OW  SOL   600     -40.680 -36.450   5.970  1.00  0.00           O  
ATOM    758  HW1 SOL   600     -40.670 -35.900   5.190  1.00  0.00           H  
ATOM    759  HW2 SOL   600     -40.480 -37.330   5.650  1.00  0.00           H  
ATOM    760  OW  SOL   601     -46.340 -48.830   3.030  1.00  0.00           O  
ATOM    761  HW1 SOL   601     -46.640 -48.380   3.830  1.00  0.00           H  
ATOM    762  HW2 SOL   601     -47.150 -49.180   2.660  1.00  0.00           H  
ATOM    763  OW  SOL   602     -26.310 -48.730  11.870  1.00  0.00           O  
ATOM    764  HW1 SOL   602     -25.750 -47.990  12.120  1.00  0.00           H  
ATOM    765  HW2 SOL   602     -26.960 -48.350  11.280  1.00  0.00           H  
ATOM    766  OW  SOL   603     -43.820  -6.220  20.930  1.00  0.00           O  
ATOM    767  HW1 SOL   603     -44.320  -6.900  20.480  1.00  0.00           H  
ATOM    768  HW2 SOL   603     -44.440  -5.500  21.040  1.00  0.00           H  
ATOM    769  OW  SOL   604      18.770 -16.950  -3.220  1.00  0.00           O  
ATOM    770  HW1 SOL   604      18.080 -16.820  -3.870  1.00  0.00           H  
ATOM    771  HW2 SOL   604      18.320 -17.360  -2.480  1.00  0.00           H  
ATOM    772  OW  SOL   605      -9.810  -7.010  34.140  1.00  0.00           O  
ATOM    773  HW1 SOL   605     -10.130  -7.840  33.780  1.00  0.00           H  
ATOM    774  HW2 SOL   605      -9.360  -7.260  34.950  1.00  0.00           H  
ATOM    775  OW  SOL   606     -16.970 -25.260 -19.350  1.00  0.00           O  
ATOM    776  HW1 SOL   606     -17.600 -25.910 -19.010  1.00  0.00           H  
ATOM    777  HW2 SOL   606     -17.480 -24.690 -19.910  1.00  0.00           H  
ATOM    778  OW  SOL   607       9.010 -45.010  15.910  1.00  0.00           O  
ATOM    779  HW1 SOL   607       9.520 -45.360  15.180  1.00  0.00           H  
ATOM    780  HW2 SOL   607       9.670 -44.700  16.530  1.00  0.00           H  
ATOM    781  OW  SOL   608     -14.570  14.400  23.910  1.00  0.00           O  
ATOM    782  HW1 SOL   608     -15.470  14.040  23.930  1.00  0.00           H  
ATOM    783  HW2 SOL   608     -14.050  13.710  23.500  1.00  0.00           H  
ATOM    784  OW  SOL   609       7.440 -38.930  22.190  1.00  0.00           O  
ATOM    785  HW1 SOL   609       7.440 -38.060  22.600  1.00  0.00           H  
ATOM    786  HW2 SOL   609       6.530 -39.220  22.260  1.00  0.00           H  
ATOM    787  OW  SOL   610     -23.500  -7.670  -2.580  1.00  0.00           O  
ATOM    788  HW1 SOL   610     -23.600  -8.360  -3.240  1.00  0.00           H  
ATOM    789  HW2 SOL   610     -24.010  -6.940  -2.920  1.00  0.00           H  
ATOM    790  OW  SOL   611     -18.000 -37.090  11.580  1.00  0.00           O  
ATOM    791  HW1 SOL   611     -18.700 -36.840  10.990  1.00  0.00           H  
ATOM    792  HW2 SOL   611     -17.200 -36.970  11.080  1.00  0.00           H  
ATOM    793  OW  SOL   612      19.410 -16.210 -19.920  1.00  0.00           O  
ATOM    794  HW1 SOL   612      19.810 -15.430 -19.520  1.00  0.00           H  
ATOM    795  HW2 SOL   612      19.080 -15.910 -20.770  1.00  0.00           H  
ATOM    796  OW  SOL   613     -12.900 -39.090  21.620  1.00  0.00           O  
ATOM    797  HW1 SOL   613     -12.730 -38.150  21.690  1.00  0.00           H  
ATOM    798  HW2 SOL   613     -13.770 -39.160  21.260  1.00  0.00           H  
ATOM    799  OW  SOL   614       2.880   5.570   6.460  1.00  0.00           O  
ATOM    800  HW1 SOL   614       3.620   5.680   5.870  1.00  0.00           H  
ATOM    801  HW2 SOL   614       2.990   4.690   6.840  1.00  0.00           H  
ATOM    802  OW  SOL   615     -19.910   7.570   6.500  1.00  0.00           O  
ATOM    803  HW1 SOL   615     -20.420   7.070   5.870  1.00  0.00           H  
ATOM    804  HW2 SOL   615     -19.830   8.450   6.120  1.00  0.00           H  
ATOM    805  OW  SOL   616     -15.140 -34.020  28.210  1.00  0.00           O  
ATOM    806  HW1 SOL   616     -15.960 -33.570  28.000  1.00  0.00           H  
ATOM    807  HW2 SOL   616     -14.850 -34.400  27.380  1.00  0.00           H  
ATOM    808  OW  SOL   617      -5.050  -2.950 -12.590  1.00  0.00           O  
ATOM    809  HW1 SOL   617      -4.420  -3.620 -12.840  1.00  0.00           H  
ATOM    810  HW2 SOL   617      -4.980  -2.900 -11.630  1.00  0.00           H  
ATOM    811  OW  SOL   618       1.770 -50.100   8.180  1.00  0.00           O  
ATOM    812  HW1 SOL   618       0.940 -50.170   8.650  1.00  0.00           H  
ATOM    813  HW2 SOL   618       2.100 -49.230   8.410  1.00  0.00           H  
ATOM    814  OW  SOL   619      -9.090   5.500  -4.260  1.00  0.00           O  
ATOM    815  HW1 SOL   619      -8.350   4.970  -3.950  1.00  0.00           H  
ATOM    816  HW2 SOL   619      -9.850   5.150  -3.800  1.00  0.00           H  
ATOM    817  OW  SOL   620     -22.080   3.900 -14.730  1.00  0.00           O  
ATOM    818  HW1 SOL   620     -22.510   3.420 -14.020  1.00  0.00           H  
ATOM    819  HW2 SOL   620     -21.370   3.310 -15.010  1.00  0.00           H  
ATOM    820  OW  SOL   621      13.690 -53.570   2.260  1.00  0.00           O  
ATOM    821  HW1 SOL   621      14.040 -54.350   2.690  1.00  0.00           H  
ATOM    822  HW2 SOL   621      14.290 -53.410   1.520  1.00  0.00           H  
ATOM    823  OW  SOL   622      -1.960 -18.560  45.920  1.00  0.00           O  
ATOM    824  HW1 SOL   622      -2.600 -19.270  45.830  1.00  0.00           H  
ATOM    825  HW2 SOL   622      -2.470 -17.830  46.280  1.00  0.00           H  
ATOM    826  OW  SOL   623     -14.930 -22.120  30.840  1.00  0.00           O  
ATOM    827  HW1 SOL   623     -14.620 -21.720  31.670  1.00  0.00           H  
ATOM    828  HW2 SOL   623     -15.530 -21.480  30.470  1.00  0.00           H  
ATOM    829  OW  SOL   624      -5.130  -0.200   9.020  1.00  0.00           O  
ATOM    830  HW1 SOL   624      -4.610   0.400   8.470  1.00  0.00           H  
ATOM    831  HW2 SOL   624      -5.430  -0.870   8.410  1.00  0.00           H  
ATOM    832  OW  SOL   625     -11.030 -15.460  49.080  1.00  0.00           O  
ATOM    833  HW1 SOL   625     -11.540 -15.400  49.890  1.00  0.00           H  
ATOM    834  HW2 SOL   625     -10.650 -16.330  49.090  1.00  0.00           H  
ATOM    835  OW  SOL   626      -3.800 -37.740   7.670  1.00  0.00           O  
ATOM    836  HW1 SOL   626      -4.290 -37.270   7.010  1.00  0.00           H  
ATOM    837  HW2 SOL   626      -3.440 -37.060   8.240  1.00  0.00           H  
ATOM    838  OW  SOL   627     -31.350 -43.020 -11.720  1.00  0.00           O  
ATOM    839  HW1 SOL   627     -31.390 -43.640 -11.000  1.00  0.00           H  
ATOM    840  HW2 SOL   627     -30.770 -42.320 -11.420  1.00  0.00           H  
ATOM    841  OW  SOL   628      16.110 -24.490  26.680  1.00  0.00           O  
ATOM    842  HW1 SOL   628      15.930 -24.390  27.620  1.00  0.00           H  
ATOM    843  HW2 SOL   628      15.780 -25.370  26.480  1.00  0.00           H  
ATOM    844  OW  SOL   629     -15.270  11.810  25.290  1.00  0.00           O  
ATOM    845  HW1 SOL   629     -14.940  12.540  25.820  1.00  0.00           H  
ATOM    846  HW2 SOL   629     -14.680  11.780  24.540  1.00  0.00           H  
ATOM    847  OW  SOL   630      13.360   4.800  -2.540  1.00  0.00           O  
ATOM    848  HW1 SOL   630      13.360   5.210  -3.400  1.00  0.00           H  
ATOM    849  HW2 SOL   630      13.240   5.520  -1.920  1.00  0.00           H  
ATOM    850  OW  SOL   631     -26.630  -1.130 -13.640  1.00  0.00           O  
ATOM    851  HW1 SOL   631     -27.340  -0.640 -13.240  1.00  0.00           H  
ATOM    852  HW2 SOL   631     -25.830  -0.710 -13.300  1.00  0.00           H  
ATOM    853  OW  SOL   632     -10.090 -24.270  44.230  1.00  0.00           O  
ATOM    854  HW1 SOL   632     -11.030 -24.510  44.230  1.00  0.00           H  
ATOM    855  HW2 SOL   632     -10.080 -23.370  44.540  1.00  0.00           H  
ATOM    856  OW  SOL   633       4.190 -48.500 -13.450  1.00  0.00           O  
ATOM    857  HW1 SOL   633       4.460 -49.290 -13.000  1.00  0.00           H  
ATOM    858  HW2 SOL   633       5.010 -48.130 -13.810  1.00  0.00           H  
ATOM    859  OW  SOL   634      -9.120 -13.100  17.050  1.00  0.00           O  
ATOM    860  HW1 SOL   634      -9.070 -12.220  17.410  1.00  0.00           H  
ATOM    861  HW2 SOL   634      -9.190 -13.670  17.820  1.00  0.00           H  
ATOM    862  OW  SOL   635     -46.660   3.910  11.330  1.00  0.00           O  
ATOM    863  HW1 SOL   635     -45.960   4.540  11.520  1.00  0.00           H  
ATOM    864  HW2 SOL   635     -46.900   4.090  10.420  1.00  0.00           H  
ATOM    865  OW  SOL   636       6.660  -7.540  24.870  1.00  0.00           O  
ATOM    866  HW1 SOL   636       7.470  -7.050  24.840  1.00  0.00           H  
ATOM    867  HW2 SOL   636       6.240  -7.280  25.690  1.00  0.00           H  
ATOM    868  OW  SOL   637      -0.960   6.840 -16.080  1.00  0.00           O  
ATOM    869  HW1 SOL   637      -0.230   6.890 -15.460  1.00  0.00           H  
ATOM    870  HW2 SOL   637      -1.740   6.910 -15.540  1.00  0.00           H  
ATOM    871  OW  SOL   638     -30.360 -11.850  21.980  1.00  0.00           O  
ATOM    872  HW1 SOL   638     -29.670 -12.220  22.530  1.00  0.00           H  
ATOM    873  HW2 SOL   638     -31.170 -12.150  22.390  1.00  0.00           H  
ATOM    874  OW  SOL   639     -20.180 -20.150 -13.770  1.00  0.00           O  
ATOM    875  HW1 SOL   639     -20.200 -20.670 -14.580  1.00  0.00           H  
ATOM    876  HW2 SOL   639     -20.680 -20.670 -13.150  1.00  0.00           H  
ATOM    877  OW  SOL   640     -14.540 -22.400 -25.450  1.00  0.00           O  
ATOM    878  HW1 SOL   640     -13.810 -21.840 -25.200  1.00  0.00           H  
ATOM    879  HW2 SOL   640     -15.300 -21.830 -25.410  1.00  0.00           H  
ATOM    880  OW  SOL   641      15.940 -12.660   3.130  1.00  0.00           O  
ATOM    881  HW1 SOL   641      15.530 -13.390   3.610  1.00  0.00           H  
ATOM    882  HW2 SOL   641      16.730 -12.460   3.640  1.00  0.00           H  
ATOM    883  OW  SOL   642     -36.750 -48.190   4.780  1.00  0.00           O  
ATOM    884  HW1 SOL   642     -37.020 -49.100   4.720  1.00  0.00           H  
ATOM    885  HW2 SOL   642     -37.310 -47.800   5.450  1.00  0.00           H  
ATOM    886  OW  SOL   643       3.910 -32.110  21.400  1.00  0.00           O  
ATOM    887  HW1 SOL   643       4.440 -31.610  20.790  1.00  0.00           H  
ATOM    888  HW2 SOL   643       4.550 -32.660  21.880  1.00  0.00           H  
ATOM    889  OW  SOL   644     -21.340 -11.700  21.140  1.00  0.00           O  
ATOM    890  HW1 SOL   644     -21.870 -11.450  20.390  1.00  0.00           H  
ATOM    891  HW2 SOL   644     -20.520 -12.010  20.770  1.00  0.00           H  
ATOM    892  OW  SOL   645     -33.240  17.560  -7.880  1.00  0.00           O  
ATOM    893  HW1 SOL   645     -33.500  17.480  -8.800  1.00  0.00           H  
ATOM    894  HW2 SOL   645     -32.490  18.150  -7.880  1.00  0.00           H  
ATOM    895  OW  SOL   646     -17.570   3.300  -0.160  1.00  0.00           O  
ATOM    896  HW1 SOL   646     -18.450   3.470   0.180  1.00  0.00           H  
ATOM    897  HW2 SOL   646     -17.280   4.140  -0.520  1.00  0.00           H  
ATOM    898  OW  SOL   647     -28.110 -23.120  -0.730  1.00  0.00           O  
ATOM    899  HW1 SOL   647     -27.690 -23.750  -0.140  1.00  0.00           H  
ATOM    900  HW2 SOL   647     -27.460 -22.430  -0.860  1.00  0.00           H  
ATOM    901  OW  SOL   648      11.640 -48.240  12.290  1.00  0.00           O  
ATOM    902  HW1 SOL   648      12.180 -47.450  12.320  1.00  0.00           H  
ATOM    903  HW2 SOL   648      12.050 -48.800  11.650  1.00  0.00           H  
ATOM    904  OW  SOL   649     -16.840  -0.270 -18.130  1.00  0.00           O  
ATOM    905  HW1 SOL   649     -15.980  -0.640 -17.930  1.00  0.00           H  
ATOM    906  HW2 SOL   649     -16.720   0.670 -17.990  1.00  0.00           H  
ATOM    907  OW  SOL   650       3.520  -9.720  21.240  1.00  0.00           O  
ATOM    908  HW1 SOL   650       4.290  -9.220  21.520  1.00  0.00           H  
ATOM    909  HW2 SOL   650       3.870 -10.330  20.590  1.00  0.00           H  
ATOM    910  OW  SOL   651     -36.290   4.230  16.910  1.00  0.00           O  
ATOM    911  HW1 SOL   651     -37.110   4.400  17.390  1.00  0.00           H  
ATOM    912  HW2 SOL   651     -35.830   3.600  17.460  1.00  0.00           H  
ATOM    913  OW  SOL   652       4.150 -34.460  -8.530  1.00  0.00           O  
ATOM    914  HW1 SOL   652       4.470 -33.660  -8.100  1.00  0.00           H  
ATOM    915  HW2 SOL   652       4.210 -35.130  -7.860  1.00  0.00           H  
ATOM    916  OW  SOL   653     -33.390  17.240   6.220  1.00  0.00           O  
ATOM    917  HW1 SOL   653     -34.000  16.530   6.440  1.00  0.00           H  
ATOM    918  HW2 SOL   653     -32.880  16.890   5.490  1.00  0.00           H  
ATOM    919  OW  SOL   654     -45.290   1.620  -6.340  1.00  0.00           O  
ATOM    920  HW1 SOL   654     -46.180   1.690  -6.690  1.00  0.00           H  
ATOM    921  HW2 SOL   654     -44.820   1.070  -6.970  1.00  0.00           H  
ATOM    922  OW  SOL   655     -12.940 -20.660 -24.410  1.00  0.00           O  
ATOM    923  HW1 SOL   655     -12.500 -21.090 -23.690  1.00  0.00           H  
ATOM    924  HW2 SOL   655     -13.120 -19.780 -24.090  1.00  0.00           H  
ATOM    925  OW  SOL   656     -14.260 -31.730 -37.930  1.00  0.00           O  
ATOM    926  HW1 SOL   656     -13.520 -31.850 -37.360  1.00  0.00           H  
ATOM    927  HW2 SOL   656     -13.880 -31.450 -38.770  1.00  0.00           H  
ATOM    928  OW  SOL   657       6.840 -22.390  24.860  1.00  0.00           O  
ATOM    929  HW1 SOL   657       6.910 -22.540  25.800  1.00  0.00           H  
ATOM    930  HW2 SOL   657       7.610 -22.830  24.490  1.00  0.00           H  
ATOM    931  OW  SOL   658      -3.230 -12.400  20.780  1.00  0.00           O  
ATOM    932  HW1 SOL   658      -3.200 -12.520  19.830  1.00  0.00           H  
ATOM    933  HW2 SOL   658      -2.410 -11.950  21.000  1.00  0.00           H  
ATOM    934  OW  SOL   659      10.700  -3.670 -21.100  1.00  0.00           O  
ATOM    935  HW1 SOL   659      11.620  -3.420 -21.130  1.00  0.00           H  
ATOM    936  HW2 SOL   659      10.550  -4.150 -21.930  1.00  0.00           H  
ATOM    937  OW  SOL   660      15.720 -37.020  10.740  1.00  0.00           O  
ATOM    938  HW1 SOL   660      15.420 -36.120  10.620  1.00  0.00           H  
ATOM    939  HW2 SOL   660      16.620 -36.940  11.040  1.00  0.00           H  
ATOM    940  OW  SOL   661     -39.020 -46.000  13.210  1.00  0.00           O  
ATOM    941  HW1 SOL   661     -38.830 -45.850  12.280  1.00  0.00           H  
ATOM    942  HW2 SOL   661     -38.160 -46.150  13.600  1.00  0.00           H  
ATOM    943  OW  SOL   662     -33.220 -46.880  -2.140  1.00  0.00           O  
ATOM    944  HW1 SOL   662     -34.040 -46.820  -2.630  1.00  0.00           H  
ATOM    945  HW2 SOL   662     -32.790 -47.670  -2.480  1.00  0.00           H  
ATOM    946  OW  SOL   663     -41.240   4.540  -1.920  1.00  0.00           O  
ATOM    947  HW1 SOL   663     -40.810   5.390  -2.040  1.00  0.00           H  
ATOM    948  HW2 SOL   663     -40.690   3.930  -2.410  1.00  0.00           H  
ATOM    949  OW  SOL   664      -3.900 -24.560 -35.490  1.00  0.00           O  
ATOM    950  HW1 SOL   664      -4.490 -24.610 -36.250  1.00  0.00           H  
ATOM    951  HW2 SOL   664      -3.030 -24.710 -35.850  1.00  0.00           H  
ATOM    952  OW  SOL   665      13.280 -28.230   0.050  1.00  0.00           O  
ATOM    953  HW1 SOL   665      13.040 -27.860  -0.800  1.00  0.00           H  
ATOM    954  HW2 SOL   665      13.860 -27.590   0.440  1.00  0.00           H  
ATOM    955  OW  SOL   666     -25.350   0.400  19.910  1.00  0.00           O  
ATOM    956  HW1 SOL   666     -25.220  -0.140  19.140  1.00  0.00           H  
ATOM    957  HW2 SOL   666     -26.280   0.650  19.880  1.00  0.00           H  
ATOM    958  OW  SOL   667     -24.180 -45.580   4.600  1.00  0.00           O  
ATOM    959  HW1 SOL   667     -23.730 -44.890   4.100  1.00  0.00           H  
ATOM    960  HW2 SOL   667     -24.930 -45.140   5.000  1.00  0.00           H  
ATOM    961  OW  SOL   668     -43.150  -2.690  -5.290  1.00  0.00           O  
ATOM    962  HW1 SOL   668     -43.770  -2.530  -4.570  1.00  0.00           H  
ATOM    963  HW2 SOL   668     -43.540  -2.250  -6.040  1.00  0.00           H  
ATOM    964  OW  SOL   669     -38.170 -29.840  25.130  1.00  0.00           O  
ATOM    965  HW1 SOL   669     -39.100 -29.610  25.110  1.00  0.00           H  
ATOM    966  HW2 SOL   669     -37.920 -29.720  26.050  1.00  0.00           H  
ATOM    967  OW  SOL   670     -20.480   3.460 -25.270  1.00  0.00           O  
ATOM    968  HW1 SOL   670     -20.320   4.320 -24.890  1.00  0.00           H  
ATOM    969  HW2 SOL   670     -21.400   3.290 -25.100  1.00  0.00           H  
ATOM    970  OW  SOL   671     -27.590  10.400  21.110  1.00  0.00           O  
ATOM    971  HW1 SOL   671     -27.910   9.670  21.640  1.00  0.00           H  
ATOM    972  HW2 SOL   671     -27.540  11.130  21.730  1.00  0.00           H  
ATOM    973  OW  SOL   672     -26.010  -0.500 -17.070  1.00  0.00           O  
ATOM    974  HW1 SOL   672     -25.100  -0.450 -17.370  1.00  0.00           H  
ATOM    975  HW2 SOL   672     -26.100   0.250 -16.480  1.00  0.00           H  
ATOM    976  OW  SOL   673      23.280  12.390   5.120  1.00  0.00           O  
ATOM    977  HW1 SOL   673      24.050  12.790   5.530  1.00  0.00           H  
ATOM    978  HW2 SOL   673      23.600  11.560   4.760  1.00  0.00           H  
ATOM    979  OW  SOL   674       1.020 -19.370  -5.570  1.00  0.00           O  
ATOM    980  HW1 SOL   674       1.220 -19.890  -4.790  1.00  0.00           H  
ATOM    981  HW2 SOL   674       0.950 -20.020  -6.280  1.00  0.00           H  
ATOM    982  OW  SOL   675       5.140 -13.890  13.150  1.00  0.00           O  
ATOM    983  HW1 SOL   675       4.900 -13.030  13.490  1.00  0.00           H  
ATOM    984  HW2 SOL   675       4.350 -14.200  12.700  1.00  0.00           H  
ATOM    985  OW  SOL   676     -29.570 -16.180 -15.390  1.00  0.00           O  
ATOM    986  HW1 SOL   676     -29.560 -17.090 -15.690  1.00  0.00           H  
ATOM    987  HW2 SOL   676     -28.960 -15.730 -15.970  1.00  0.00           H  
ATOM    988  OW  SOL   677     -35.860 -40.200  14.580  1.00  0.00           O  
ATOM    989  HW1 SOL   677     -35.130 -39.600  14.770  1.00  0.00           H  
ATOM    990  HW2 SOL   677     -36.230 -39.860  13.770  1.00  0.00           H  
ATOM    991  OW  SOL   678       4.850 -35.740 -21.040  1.00  0.00           O  
ATOM    992  HW1 SOL   678       5.140 -36.400 -20.410  1.00  0.00           H  
ATOM    993  HW2 SOL   678       5.550 -35.080 -21.010  1.00  0.00           H  
ATOM    994  OW  SOL   679     -36.080 -30.340   9.170  1.00  0.00           O  
ATOM    995  HW1 SOL   679     -36.160 -30.820   8.340  1.00  0.00           H  
ATOM    996  HW2 SOL   679     -35.420 -30.820   9.650  1.00  0.00           H  
ATOM    997  OW  SOL   680     -16.300 -12.200  10.790  1.00  0.00           O  
ATOM    998  HW1 SOL   680     -16.310 -12.870  11.480  1.00  0.00           H  
ATOM    999  HW2 SOL   680     -16.090 -12.690   9.990  1.00  0.00           H  
ATOM   1000  OW  SOL   681       0.670 -34.060  23.020  1.00  0.00           O  
ATOM   1001  HW1 SOL   681       1.010 -33.530  23.730  1.00  0.00           H  
ATOM   1002  HW2 SOL   681      -0.280 -34.010  23.100  1.00  0.00           H  
ATOM   1003  OW  SOL   682       3.620  -8.070   7.570  1.00  0.00           O  
ATOM   1004  HW1 SOL   682       3.340  -7.220   7.210  1.00  0.00           H  
ATOM   1005  HW2 SOL   682       4.410  -8.280   7.070  1.00  0.00           H  
ATOM   1006  OW  SOL   683     -33.870 -19.060  32.540  1.00  0.00           O  
ATOM   1007  HW1 SOL   683     -33.460 -19.260  31.700  1.00  0.00           H  
ATOM   1008  HW2 SOL   683     -34.780 -18.840  32.330  1.00  0.00           H  
ATOM   1009  OW  SOL   684     -18.810 -24.970 -33.520  1.00  0.00           O  
ATOM   1010  HW1 SOL   684     -17.890 -24.780 -33.670  1.00  0.00           H  
ATOM   1011  HW2 SOL   684     -19.050 -25.580 -34.220  1.00  0.00           H  
ATOM   1012  OW  SOL   685       1.760 -33.350   9.440  1.00  0.00           O  
ATOM   1013  HW1 SOL   685       1.150 -32.940   8.820  1.00  0.00           H  
ATOM   1014  HW2 SOL   685       2.570 -33.460   8.940  1.00  0.00           H  
ATOM   1015  OW  SOL   686      19.830 -24.480  -0.340  1.00  0.00           O  
ATOM   1016  HW1 SOL   686      20.320 -23.660  -0.270  1.00  0.00           H  
ATOM   1017  HW2 SOL   686      20.150 -24.880  -1.140  1.00  0.00           H  
ATOM   1018  OW  SOL   687      -1.400  -2.720 -18.930  1.00  0.00           O  
ATOM   1019  HW1 SOL   687      -1.940  -2.610 -19.710  1.00  0.00           H  
ATOM   1020  HW2 SOL   687      -2.050  -2.740 -18.210  1.00  0.00           H  
ATOM   1021  OW  SOL   688     -47.210 -40.920   6.260  1.00  0.00           O  
ATOM   1022  HW1 SOL   688     -47.190 -41.470   5.480  1.00  0.00           H  
ATOM   1023  HW2 SOL   688     -46.610 -41.350   6.880  1.00  0.00           H  
ATOM   1024  OW  SOL   689       4.380 -50.380  -4.290  1.00  0.00           O  
ATOM   1025  HW1 SOL   689       5.050 -50.780  -4.850  1.00  0.00           H  
ATOM   1026  HW2 SOL   689       4.730 -49.510  -4.080  1.00  0.00           H  
ATOM   1027  OW  SOL   690     -39.940  -3.590   4.380  1.00  0.00           O  
ATOM   1028  HW1 SOL   690     -40.130  -4.460   4.040  1.00  0.00           H  
ATOM   1029  HW2 SOL   690     -40.770  -3.120   4.330  1.00  0.00           H  
ATOM   1030  OW  SOL   691      -0.980   3.010  -7.600  1.00  0.00           O  
ATOM   1031  HW1 SOL   691      -0.490   2.470  -8.220  1.00  0.00           H  
ATOM   1032  HW2 SOL   691      -0.890   2.560  -6.760  1.00  0.00           H  
ATOM   1033  OW  SOL   692      -8.450 -34.770  -9.940  1.00  0.00           O  
ATOM   1034  HW1 SOL   692      -7.840 -35.250 -10.500  1.00  0.00           H  
ATOM   1035  HW2 SOL   692      -8.770 -35.410  -9.320  1.00  0.00           H  
ATOM   1036  OW  SOL   693     -37.490  -4.970  -2.590  1.00  0.00           O  
ATOM   1037  HW1 SOL   693     -37.590  -4.840  -1.650  1.00  0.00           H  
ATOM   1038  HW2 SOL   693     -38.200  -5.570  -2.830  1.00  0.00           H  
ATOM   1039  OW  SOL   694     -26.440  -5.210  17.370  1.00  0.00           O  
ATOM   1040  HW1 SOL   694     -25.950  -5.980  17.080  1.00  0.00           H  
ATOM   1041  HW2 SOL   694     -25.820  -4.720  17.910  1.00  0.00           H  
ATOM   1042  OW  SOL   695     -26.780 -35.400   1.870  1.00  0.00           O  
ATOM   1043  HW1 SOL   695     -26.820 -36.350   1.970  1.00  0.00           H  
ATOM   1044  HW2 SOL   695     -26.570 -35.260   0.950  1.00  0.00           H  
ATOM   1045  OW  SOL   696      -5.400 -35.750  -9.240  1.00  0.00           O  
ATOM   1046  HW1 SOL   696      -5.830 -36.260  -9.920  1.00  0.00           H  
ATOM   1047  HW2 SOL   696      -4.470 -35.950  -9.340  1.00  0.00           H  
ATOM   1048  OW  SOL   697      -7.300 -48.640  -8.670  1.00  0.00           O  
ATOM   1049  HW1 SOL   697      -6.930 -49.170  -7.960  1.00  0.00           H  
ATOM   1050  HW2 SOL   697      -6.740 -48.840  -9.420  1.00  0.00           H  
ATOM   1051  OW  SOL   698      13.210 -46.130  11.980  1.00  0.00           O  
ATOM   1052  HW1 SOL   698      14.100 -46.200  11.610  1.00  0.00           H  
ATOM   1053  HW2 SOL   698      12.710 -45.670  11.310  1.00  0.00           H  
ATOM   1054  OW  SOL   699       4.630 -16.810   1.240  1.00  0.00           O  
ATOM   1055  HW1 SOL   699       5.040 -17.270   0.500  1.00  0.00           H  
ATOM   1056  HW2 SOL   699       3.740 -17.160   1.280  1.00  0.00           H  
ATOM   1057  OW  SOL   700     -29.860 -10.980  -3.240  1.00  0.00           O  
ATOM   1058  HW1 SOL   700     -29.410 -10.890  -2.400  1.00  0.00           H  
ATOM   1059  HW2 SOL   700     -30.500 -11.680  -3.100  1.00  0.00           H  
ATOM   1060  OW  SOL   701     -32.240 -30.760  26.760  1.00  0.00           O  
ATOM   1061  HW1 SOL   701     -32.460 -31.280  27.540  1.00  0.00           H  
ATOM   1062  HW2 SOL   701     -33.070 -30.410  26.460  1.00  0.00           H  
ATOM   1063  OW  SOL   702     -11.850  -7.190 -16.630  1.00  0.00           O  
ATOM   1064  HW1 SOL   702     -11.140  -7.700 -17.020  1.00  0.00           H  
ATOM   1065  HW2 SOL   702     -11.480  -6.850 -15.810  1.00  0.00           H  
ATOM   1066  OW  SOL   703     -27.500   1.800   0.600  1.00  0.00           O  
ATOM   1067  HW1 SOL   703     -26.770   2.420   0.480  1.00  0.00           H  
ATOM   1068  HW2 SOL   703     -27.260   1.040   0.080  1.00  0.00           H  
ATOM   1069  OW  SOL   704     -16.810 -13.470  22.050  1.00  0.00           O  
ATOM   1070  HW1 SOL   704     -17.220 -14.110  22.620  1.00  0.00           H  
ATOM   1071  HW2 SOL   704     -16.340 -12.880  22.640  1.00  0.00           H  
ATOM   1072  OW  SOL   705       2.270   6.270  18.130  1.00  0.00           O  
ATOM   1073  HW1 SOL   705       2.600   6.750  18.880  1.00  0.00           H  
ATOM   1074  HW2 SOL   705       1.570   5.710  18.480  1.00  0.00           H  
ATOM   1075  OW  SOL   706     -12.340 -49.280 -26.630  1.00  0.00           O  
ATOM   1076  HW1 SOL   706     -11.780 -48.510 -26.550  1.00  0.00           H  
ATOM   1077  HW2 SOL   706     -12.350 -49.670 -25.750  1.00  0.00           H  
ATOM   1078  OW  SOL   707      11.120 -46.310   4.770  1.00  0.00           O  
ATOM   1079  HW1 SOL   707      11.150 -46.880   4.010  1.00  0.00           H  
ATOM   1080  HW2 SOL   707      10.350 -45.750   4.640  1.00  0.00           H  
ATOM   1081  OW  SOL   708       5.830 -31.670   4.110  1.00  0.00           O  
ATOM   1082  HW1 SOL   708       5.560 -31.120   4.850  1.00  0.00           H  
ATOM   1083  HW2 SOL   708       5.090 -31.640   3.500  1.00  0.00           H  
ATOM   1084  OW  SOL   709       2.620  17.310  -2.400  1.00  0.00           O  
ATOM   1085  HW1 SOL   709       2.910  16.490  -2.810  1.00  0.00           H  
ATOM   1086  HW2 SOL   709       2.130  17.040  -1.620  1.00  0.00           H  
ATOM   1087  OW  SOL   710     -22.010  15.980  -3.120  1.00  0.00           O  
ATOM   1088  HW1 SOL   710     -21.140  16.220  -3.430  1.00  0.00           H  
ATOM   1089  HW2 SOL   710     -22.560  15.960  -3.900  1.00  0.00           H  
ATOM   1090  OW  SOL   711      -1.640 -49.520  19.360  1.00  0.00           O  
ATOM   1091  HW1 SOL   711      -1.400 -49.070  18.560  1.00  0.00           H  
ATOM   1092  HW2 SOL   711      -2.480 -49.130  19.610  1.00  0.00           H  
ATOM   1093  OW  SOL   712     -36.670 -37.400  -7.960  1.00  0.00           O  
ATOM   1094  HW1 SOL   712     -35.870 -36.880  -8.020  1.00  0.00           H  
ATOM   1095  HW2 SOL   712     -36.520 -37.970  -7.200  1.00  0.00           H  
ATOM   1096  OW  SOL   713     -21.020 -19.090  31.900  1.00  0.00           O  
ATOM   1097  HW1 SOL   713     -20.830 -18.670  31.060  1.00  0.00           H  
ATOM   1098  HW2 SOL   713     -21.790 -18.620  32.230  1.00  0.00           H  
ATOM   1099  OW  SOL   714       5.260 -17.230  39.090  1.00  0.00           O  
ATOM   1100  HW1 SOL   714       4.380 -17.520  38.850  1.00  0.00           H  
ATOM   1101  HW2 SOL   714       5.200 -16.270  39.140  1.00  0.00           H  
ATOM   1102  OW  SOL   715     -32.960  -9.830 -21.780  1.00  0.00           O  
ATOM   1103  HW1 SOL   715     -33.070  -8.930 -21.460  1.00  0.00           H  
ATOM   1104  HW2 SOL   715     -32.460 -10.270 -21.100  1.00  0.00           H  
ATOM   1105  OW  SOL   716       0.870 -37.320  20.330  1.00  0.00           O  
ATOM   1106  HW1 SOL   716       1.630 -37.160  20.890  1.00  0.00           H  
ATOM   1107  HW2 SOL   716       1.140 -38.060  19.780  1.00  0.00           H  
ATOM   1108  OW  SOL   717      -0.450  -0.230  27.460  1.00  0.00           O  
ATOM   1109  HW1 SOL   717       0.120  -1.000  27.510  1.00  0.00           H  
ATOM   1110  HW2 SOL   717       0.160   0.510  27.360  1.00  0.00           H  
ATOM   1111  OW  SOL   718       1.900  -6.860  24.340  1.00  0.00           O  
ATOM   1112  HW1 SOL   718       1.860  -7.420  23.570  1.00  0.00           H  
ATOM   1113  HW2 SOL   718       2.580  -7.250  24.900  1.00  0.00           H  
ATOM   1114  OW  SOL   719      13.150 -24.210 -21.840  1.00  0.00           O  
ATOM   1115  HW1 SOL   719      13.960 -23.880 -21.440  1.00  0.00           H  
ATOM   1116  HW2 SOL   719      13.430 -24.880 -22.460  1.00  0.00           H  
ATOM   1117  OW  SOL   720       0.530  -4.500  17.350  1.00  0.00           O  
ATOM   1118  HW1 SOL   720       0.810  -4.640  18.250  1.00  0.00           H  
ATOM   1119  HW2 SOL   720       0.830  -3.610  17.140  1.00  0.00           H  
ATOM   1120  OW  SOL   721     -16.270  12.840 -15.300  1.00  0.00           O  
ATOM   1121  HW1 SOL   721     -16.090  13.590 -15.870  1.00  0.00           H  
ATOM   1122  HW2 SOL   721     -17.000  13.110 -14.750  1.00  0.00           H  
ATOM   1123  OW  SOL   722     -10.810  -5.560  28.050  1.00  0.00           O  
ATOM   1124  HW1 SOL   722      -9.860  -5.600  28.070  1.00  0.00           H  
ATOM   1125  HW2 SOL   722     -11.040  -4.900  28.700  1.00  0.00           H  
ATOM   1126  OW  SOL   723     -46.620 -19.640 -17.870  1.00  0.00           O  
ATOM   1127  HW1 SOL   723     -47.330 -20.280 -18.020  1.00  0.00           H  
ATOM   1128  HW2 SOL   723     -46.830 -18.910 -18.460  1.00  0.00           H  
ATOM   1129  OW  SOL   724     -40.400 -13.010  -6.000  1.00  0.00           O  
ATOM   1130  HW1 SOL   724     -41.020 -13.060  -6.730  1.00  0.00           H  
ATOM   1131  HW2 SOL   724     -40.920 -13.270  -5.230  1.00  0.00           H  
ATOM   1132  OW  SOL   725      -5.380   9.690  29.220  1.00  0.00           O  
ATOM   1133  HW1 SOL   725      -4.690   9.410  28.600  1.00  0.00           H  
ATOM   1134  HW2 SOL   725      -5.930   8.920  29.320  1.00  0.00           H  
ATOM   1135  OW  SOL   726     -14.920 -43.880  31.210  1.00  0.00           O  
ATOM   1136  HW1 SOL   726     -14.540 -44.450  31.890  1.00  0.00           H  
ATOM   1137  HW2 SOL   726     -14.290 -43.930  30.490  1.00  0.00           H  
ATOM   1138  OW  SOL   727     -29.360   4.860   1.750  1.00  0.00           O  
ATOM   1139  HW1 SOL   727     -29.210   3.930   1.570  1.00  0.00           H  
ATOM   1140  HW2 SOL   727     -29.820   5.180   0.970  1.00  0.00           H  
ATOM   1141  OW  SOL   728     -25.980 -21.400  -6.440  1.00  0.00           O  
ATOM   1142  HW1 SOL   728     -25.130 -21.850  -6.420  1.00  0.00           H  
ATOM   1143  HW2 SOL   728     -26.530 -21.960  -6.990  1.00  0.00           H  
ATOM   1144  OW  SOL   729       5.640 -38.520  -2.270  1.00  0.00           O  
ATOM   1145  HW1 SOL   729       6.030 -39.300  -1.860  1.00  0.00           H  
ATOM   1146  HW2 SOL   729       4.750 -38.490  -1.930  1.00  0.00           H  
ATOM   1147  OW  SOL   730      -4.940 -19.360  47.220  1.00  0.00           O  
ATOM   1148  HW1 SOL   730      -5.560 -18.670  47.460  1.00  0.00           H  
ATOM   1149  HW2 SOL   730      -4.400 -19.480  48.000  1.00  0.00           H  
ATOM   1150  OW  SOL   731     -23.980 -48.220  -0.880  1.00  0.00           O  
ATOM   1151  HW1 SOL   731     -24.810 -48.450  -0.460  1.00  0.00           H  
ATOM   1152  HW2 SOL   731     -23.900 -47.280  -0.770  1.00  0.00           H  
ATOM   1153  OW  SOL   732      -4.630  -1.090  17.730  1.00  0.00           O  
ATOM   1154  HW1 SOL   732      -4.190  -0.900  16.900  1.00  0.00           H  
ATOM   1155  HW2 SOL   732      -3.930  -1.220  18.370  1.00  0.00           H  
ATOM   1156  OW  SOL   733      -6.990 -36.940 -10.950  1.00  0.00           O  
ATOM   1157  HW1 SOL   733      -7.040 -36.650 -11.860  1.00  0.00           H  
ATOM   1158  HW2 SOL   733      -6.450 -37.730 -10.980  1.00  0.00           H  
ATOM   1159  OW  SOL   734     -27.130  -8.070 -17.950  1.00  0.00           O  
ATOM   1160  HW1 SOL   734     -27.070  -8.210 -17.000  1.00  0.00           H  
ATOM   1161  HW2 SOL   734     -26.280  -8.360 -18.280  1.00  0.00           H  
ATOM   1162  OW  SOL   735     -12.300  14.830 -12.130  1.00  0.00           O  
ATOM   1163  HW1 SOL   735     -13.160  15.140 -12.410  1.00  0.00           H  
ATOM   1164  HW2 SOL   735     -11.870  15.610 -11.780  1.00  0.00           H  
ATOM   1165  OW  SOL   736       9.200  11.550   9.280  1.00  0.00           O  
ATOM   1166  HW1 SOL   736      10.120  11.750   9.400  1.00  0.00           H  
ATOM   1167  HW2 SOL   736       8.930  12.080   8.530  1.00  0.00           H  
ATOM   1168  OW  SOL   737     -10.610  -0.840  26.800  1.00  0.00           O  
ATOM   1169  HW1 SOL   737     -11.240  -1.000  27.510  1.00  0.00           H  
ATOM   1170  HW2 SOL   737     -10.910  -1.380  26.070  1.00  0.00           H  
ATOM   1171  OW  SOL   738      10.770 -13.340  30.380  1.00  0.00           O  
ATOM   1172  HW1 SOL   738      10.990 -12.400  30.400  1.00  0.00           H  
ATOM   1173  HW2 SOL   738      10.830 -13.580  29.460  1.00  0.00           H  
ATOM   1174  OW  SOL   739      20.070 -29.940  -2.330  1.00  0.00           O  
ATOM   1175  HW1 SOL   739      20.950 -30.240  -2.520  1.00  0.00           H  
ATOM   1176  HW2 SOL   739      20.070 -29.010  -2.580  1.00  0.00           H  
ATOM   1177  OW  SOL   740      -1.810 -38.250 -24.500  1.00  0.00           O  
ATOM   1178  HW1 SOL   740      -1.050 -38.030 -23.960  1.00  0.00           H  
ATOM   1179  HW2 SOL   740      -2.280 -37.430 -24.600  1.00  0.00           H  
ATOM   1180  OW  SOL   741      21.970   6.730  -5.880  1.00  0.00           O  
ATOM   1181  HW1 SOL   741      21.830   6.150  -5.130  1.00  0.00           H  
ATOM   1182  HW2 SOL   741      21.130   7.150  -6.020  1.00  0.00           H  
ATOM   1183  OW  SOL   742      17.680  13.330   8.390  1.00  0.00           O  
ATOM   1184  HW1 SOL   742      17.890  12.400   8.430  1.00  0.00           H  
ATOM   1185  HW2 SOL   742      17.990  13.610   7.520  1.00  0.00           H  
ATOM   1186  OW  SOL   743      18.130 -21.630   0.220  1.00  0.00           O  
ATOM   1187  HW1 SOL   743      17.470 -22.260   0.540  1.00  0.00           H  
ATOM   1188  HW2 SOL   743      18.780 -21.570   0.920  1.00  0.00           H  
ATOM   1189  OW  SOL   744     -21.620 -46.760  24.190  1.00  0.00           O  
ATOM   1190  HW1 SOL   744     -21.690 -47.590  24.660  1.00  0.00           H  
ATOM   1191  HW2 SOL   744     -22.310 -46.800  23.520  1.00  0.00           H  
ATOM   1192  OW  SOL   745     -35.380 -53.630   5.610  1.00  0.00           O  
ATOM   1193  HW1 SOL   745     -36.020 -54.130   6.120  1.00  0.00           H  
ATOM   1194  HW2 SOL   745     -34.570 -54.120   5.680  1.00  0.00           H  
ATOM   1195  OW  SOL   746      -6.650   5.250  -7.480  1.00  0.00           O  
ATOM   1196  HW1 SOL   746      -6.170   4.510  -7.120  1.00  0.00           H  
ATOM   1197  HW2 SOL   746      -7.570   5.060  -7.330  1.00  0.00           H  
ATOM   1198  OW  SOL   747      -8.420 -29.500  33.140  1.00  0.00           O  
ATOM   1199  HW1 SOL   747      -8.880 -29.010  32.460  1.00  0.00           H  
ATOM   1200  HW2 SOL   747      -7.640 -28.990  33.330  1.00  0.00           H  
ATOM   1201  OW  SOL   748     -20.750 -15.880 -20.890  1.00  0.00           O  
ATOM   1202  HW1 SOL   748     -21.430 -16.400 -20.460  1.00  0.00           H  
ATOM   1203  HW2 SOL   748     -19.940 -16.380 -20.740  1.00  0.00           H  
ATOM   1204  OW  SOL   749       2.270 -52.200  16.300  1.00  0.00           O  
ATOM   1205  HW1 SOL   749       1.800 -51.500  16.730  1.00  0.00           H  
ATOM   1206  HW2 SOL   749       2.820 -52.590  16.980  1.00  0.00           H  
ATOM   1207  OW  SOL   750      -5.710 -15.810  17.730  1.00  0.00           O  
ATOM   1208  HW1 SOL   750      -5.990 -14.910  17.880  1.00  0.00           H  
ATOM   1209  HW2 SOL   750      -5.060 -15.980  18.410  1.00  0.00           H  
ATOM   1210  OW  SOL   751     -36.000  11.420   6.230  1.00  0.00           O  
ATOM   1211  HW1 SOL   751     -36.710  12.050   6.360  1.00  0.00           H  
ATOM   1212  HW2 SOL   751     -35.600  11.330   7.100  1.00  0.00           H  
ATOM   1213  OW  SOL   752     -34.050 -24.220  12.470  1.00  0.00           O  
ATOM   1214  HW1 SOL   752     -34.800 -24.440  11.920  1.00  0.00           H  
ATOM   1215  HW2 SOL   752     -34.000 -23.270  12.420  1.00  0.00           H  
ATOM   1216  OW  SOL   753     -15.530 -22.270 -34.730  1.00  0.00           O  
ATOM   1217  HW1 SOL   753     -15.320 -21.990 -33.840  1.00  0.00           H  
ATOM   1218  HW2 SOL   753     -14.690 -22.530 -35.100  1.00  0.00           H  
ATOM   1219  OW  SOL   754      15.900  -2.310  -2.320  1.00  0.00           O  
ATOM   1220  HW1 SOL   754      15.740  -3.240  -2.160  1.00  0.00           H  
ATOM   1221  HW2 SOL   754      15.650  -1.880  -1.510  1.00  0.00           H  
ATOM   1222  OW  SOL   755     -24.520 -29.280  16.420  1.00  0.00           O  
ATOM   1223  HW1 SOL   755     -23.990 -30.050  16.270  1.00  0.00           H  
ATOM   1224  HW2 SOL   755     -23.900 -28.570  16.580  1.00  0.00           H  
ATOM   1225  OW  SOL   756     -32.470 -21.400 -21.160  1.00  0.00           O  
ATOM   1226  HW1 SOL   756     -32.270 -21.560 -20.230  1.00  0.00           H  
ATOM   1227  HW2 SOL   756     -31.720 -20.900 -21.470  1.00  0.00           H  
ATOM   1228  OW  SOL   757      15.100 -30.020  12.250  1.00  0.00           O  
ATOM   1229  HW1 SOL   757      15.400 -29.470  11.530  1.00  0.00           H  
ATOM   1230  HW2 SOL   757      14.410 -29.510  12.670  1.00  0.00           H  
ATOM   1231  OW  SOL   758       9.270  -7.310   6.280  1.00  0.00           O  
ATOM   1232  HW1 SOL   758       9.440  -7.950   6.990  1.00  0.00           H  
ATOM   1233  HW2 SOL   758       8.860  -6.580   6.720  1.00  0.00           H  
ATOM   1234  OW  SOL   759     -16.520  14.390  -2.240  1.00  0.00           O  
ATOM   1235  HW1 SOL   759     -15.940  13.640  -2.370  1.00  0.00           H  
ATOM   1236  HW2 SOL   759     -16.210  14.810  -1.440  1.00  0.00           H  
ATOM   1237  OW  SOL   760      -3.050   6.360  -2.230  1.00  0.00           O  
ATOM   1238  HW1 SOL   760      -2.410   6.110  -2.900  1.00  0.00           H  
ATOM   1239  HW2 SOL   760      -3.730   6.840  -2.700  1.00  0.00           H  
ATOM   1240  OW  SOL   761     -18.730  12.620  12.770  1.00  0.00           O  
ATOM   1241  HW1 SOL   761     -18.100  11.940  12.560  1.00  0.00           H  
ATOM   1242  HW2 SOL   761     -18.410  13.000  13.600  1.00  0.00           H  
ATOM   1243  OW  SOL   762     -27.230  14.930 -11.260  1.00  0.00           O  
ATOM   1244  HW1 SOL   762     -27.970  14.630 -11.790  1.00  0.00           H  
ATOM   1245  HW2 SOL   762     -26.590  14.210 -11.290  1.00  0.00           H  
ATOM   1246  OW  SOL   763     -22.650 -15.250  -4.480  1.00  0.00           O  
ATOM   1247  HW1 SOL   763     -22.100 -14.710  -5.050  1.00  0.00           H  
ATOM   1248  HW2 SOL   763     -23.500 -15.260  -4.900  1.00  0.00           H  
ATOM   1249  OW  SOL   764      -6.340 -39.950   9.300  1.00  0.00           O  
ATOM   1250  HW1 SOL   764      -6.790 -39.930   8.460  1.00  0.00           H  
ATOM   1251  HW2 SOL   764      -5.450 -40.220   9.090  1.00  0.00           H  
ATOM   1252  OW  SOL   765     -13.230 -28.120  17.010  1.00  0.00           O  
ATOM   1253  HW1 SOL   765     -12.610 -28.010  17.730  1.00  0.00           H  
ATOM   1254  HW2 SOL   765     -13.180 -27.290  16.530  1.00  0.00           H  
ATOM   1255  OW  SOL   766       1.530  10.340 -14.070  1.00  0.00           O  
ATOM   1256  HW1 SOL   766       1.410  10.120 -13.140  1.00  0.00           H  
ATOM   1257  HW2 SOL   766       1.210   9.570 -14.540  1.00  0.00           H  
ATOM   1258  OW  SOL   767      17.000 -18.720 -10.620  1.00  0.00           O  
ATOM   1259  HW1 SOL   767      17.550 -18.000 -10.310  1.00  0.00           H  
ATOM   1260  HW2 SOL   767      17.370 -19.500 -10.240  1.00  0.00           H  
ATOM   1261  OW  SOL   768     -39.400  -0.630   1.640  1.00  0.00           O  
ATOM   1262  HW1 SOL   768     -38.790  -0.250   2.270  1.00  0.00           H  
ATOM   1263  HW2 SOL   768     -39.870  -1.300   2.150  1.00  0.00           H  
ATOM   1264  OW  SOL   769     -15.160 -37.860  -8.700  1.00  0.00           O  
ATOM   1265  HW1 SOL   769     -15.790 -37.920  -9.410  1.00  0.00           H  
ATOM   1266  HW2 SOL   769     -15.350 -37.040  -8.260  1.00  0.00           H  
ATOM   1267  OW  SOL   770      23.100 -24.740  -4.860  1.00  0.00           O  
ATOM   1268  HW1 SOL   770      22.970 -24.540  -5.790  1.00  0.00           H  
ATOM   1269  HW2 SOL   770      22.300 -24.430  -4.440  1.00  0.00           H  
ATOM   1270  OW  SOL   771       6.510 -35.170  26.790  1.00  0.00           O  
ATOM   1271  HW1 SOL   771       6.860 -36.070  26.770  1.00  0.00           H  
ATOM   1272  HW2 SOL   771       6.200 -35.010  25.900  1.00  0.00           H  
ATOM   1273  OW  SOL   772     -19.450  -8.730  -5.330  1.00  0.00           O  
ATOM   1274  HW1 SOL   772     -18.490  -8.700  -5.370  1.00  0.00           H  
ATOM   1275  HW2 SOL   772     -19.730  -7.830  -5.180  1.00  0.00           H  
ATOM   1276  OW  SOL   773     -25.920 -31.430  13.050  1.00  0.00           O  
ATOM   1277  HW1 SOL   773     -26.290 -31.090  13.860  1.00  0.00           H  
ATOM   1278  HW2 SOL   773     -26.290 -32.310  12.960  1.00  0.00           H  
ATOM   1279  OW  SOL   774     -45.100 -41.860   7.810  1.00  0.00           O  
ATOM   1280  HW1 SOL   774     -44.590 -41.160   7.400  1.00  0.00           H  
ATOM   1281  HW2 SOL   774     -44.870 -41.820   8.730  1.00  0.00           H  
ATOM   1282  OW  SOL   775      19.920 -29.890  -6.310  1.00  0.00           O  
ATOM   1283  HW1 SOL   775      19.840 -28.960  -6.500  1.00  0.00           H  
ATOM   1284  HW2 SOL   775      20.570 -29.940  -5.610  1.00  0.00           H  
ATOM   1285  OW  SOL   776     -11.450   3.050  14.260  1.00  0.00           O  
ATOM   1286  HW1 SOL   776     -10.830   3.770  14.370  1.00  0.00           H  
ATOM   1287  HW2 SOL   776     -11.940   3.270  13.470  1.00  0.00           H  
ATOM   1288  OW  SOL   777      15.830 -16.560 -15.930  1.00  0.00           O  
ATOM   1289  HW1 SOL   777      15.390 -16.000 -15.300  1.00  0.00           H  
ATOM   1290  HW2 SOL   777      15.380 -16.380 -16.760  1.00  0.00           H  
ATOM   1291  OW  SOL   778     -28.950  -3.270  -2.650  1.00  0.00           O  
ATOM   1292  HW1 SOL   778     -29.000  -3.230  -1.700  1.00  0.00           H  
ATOM   1293  HW2 SOL   778     -29.650  -3.860  -2.910  1.00  0.00           H  
ATOM   1294  OW  SOL   779       0.760 -45.630  18.950  1.00  0.00           O  
ATOM   1295  HW1 SOL   779       1.500 -45.710  18.340  1.00  0.00           H  
ATOM   1296  HW2 SOL   779       0.000 -45.900  18.420  1.00  0.00           H  
ATOM   1297  OW  SOL   780     -34.180 -33.860  18.490  1.00  0.00           O  
ATOM   1298  HW1 SOL   780     -34.830 -34.330  17.960  1.00  0.00           H  
ATOM   1299  HW2 SOL   780     -34.700 -33.190  18.950  1.00  0.00           H  
ATOM   1300  OW  SOL   781     -13.300 -10.700  28.570  1.00  0.00           O  
ATOM   1301  HW1 SOL   781     -12.740 -11.160  27.940  1.00  0.00           H  
ATOM   1302  HW2 SOL   781     -14.180 -10.740  28.200  1.00  0.00           H  
ATOM   1303  OW  SOL   782     -27.180 -36.060  11.790  1.00  0.00           O  
ATOM   1304  HW1 SOL   782     -26.710 -35.850  10.980  1.00  0.00           H  
ATOM   1305  HW2 SOL   782     -28.100 -36.060  11.550  1.00  0.00           H  
ATOM   1306  OW  SOL   783     -30.750   5.940  -0.570  1.00  0.00           O  
ATOM   1307  HW1 SOL   783     -31.470   6.550  -0.740  1.00  0.00           H  
ATOM   1308  HW2 SOL   783     -30.710   5.390  -1.350  1.00  0.00           H  
ATOM   1309  OW  SOL   784     -35.810 -12.440  12.730  1.00  0.00           O  
ATOM   1310  HW1 SOL   784     -35.560 -13.350  12.880  1.00  0.00           H  
ATOM   1311  HW2 SOL   784     -36.410 -12.230  13.440  1.00  0.00           H  
ATOM   1312  OW  SOL   785     -37.340 -39.270  12.060  1.00  0.00           O  
ATOM   1313  HW1 SOL   785     -37.040 -38.790  11.280  1.00  0.00           H  
ATOM   1314  HW2 SOL   785     -38.140 -39.700  11.760  1.00  0.00           H  
ATOM   1315  OW  SOL   786     -20.040   2.460 -15.620  1.00  0.00           O  
ATOM   1316  HW1 SOL   786     -19.240   2.900 -15.320  1.00  0.00           H  
ATOM   1317  HW2 SOL   786     -19.780   2.010 -16.430  1.00  0.00           H  
ATOM   1318  OW  SOL   787     -13.930  15.920  12.290  1.00  0.00           O  
ATOM   1319  HW1 SOL   787     -13.680  16.290  11.440  1.00  0.00           H  
ATOM   1320  HW2 SOL   787     -13.100  15.630  12.680  1.00  0.00           H  
ATOM   1321  OW  SOL   788     -43.460 -46.650  -5.340  1.00  0.00           O  
ATOM   1322  HW1 SOL   788     -43.870 -46.880  -4.500  1.00  0.00           H  
ATOM   1323  HW2 SOL   788     -42.610 -47.110  -5.300  1.00  0.00           H  
ATOM   1324  OW  SOL   789     -44.740 -22.600  22.490  1.00  0.00           O  
ATOM   1325  HW1 SOL   789     -44.940 -21.710  22.200  1.00  0.00           H  
ATOM   1326  HW2 SOL   789     -43.800 -22.700  22.330  1.00  0.00           H  
ATOM   1327  OW  SOL   790     -22.460 -16.900 -30.030  1.00  0.00           O  
ATOM   1328  HW1 SOL   790     -22.070 -17.670 -30.450  1.00  0.00           H  
ATOM   1329  HW2 SOL   790     -21.750 -16.260 -29.990  1.00  0.00           H  
ATOM   1330  OW  SOL   791      -7.140  -6.330 -18.450  1.00  0.00           O  
ATOM   1331  HW1 SOL   791      -7.320  -5.420 -18.260  1.00  0.00           H  
ATOM   1332  HW2 SOL   791      -6.260  -6.340 -18.820  1.00  0.00           H  
ATOM   1333  OW  SOL   792     -18.750 -21.170 -22.560  1.00  0.00           O  
ATOM   1334  HW1 SOL   792     -19.420 -20.590 -22.210  1.00  0.00           H  
ATOM   1335  HW2 SOL   792     -17.930 -20.710 -22.430  1.00  0.00           H  
ATOM   1336  OW  SOL   793      -8.170 -22.460  36.240  1.00  0.00           O  
ATOM   1337  HW1 SOL   793      -8.030 -23.180  36.850  1.00  0.00           H  
ATOM   1338  HW2 SOL   793      -8.740 -21.850  36.710  1.00  0.00           H  
ATOM   1339  OW  SOL   794      14.570 -39.840 -10.840  1.00  0.00           O  
ATOM   1340  HW1 SOL   794      14.480 -40.290 -11.680  1.00  0.00           H  
ATOM   1341  HW2 SOL   794      14.870 -40.520 -10.240  1.00  0.00           H  
ATOM   1342  OW  SOL   795     -29.750  -4.980  10.290  1.00  0.00           O  
ATOM   1343  HW1 SOL   795     -29.950  -4.660  11.170  1.00  0.00           H  
ATOM   1344  HW2 SOL   795     -29.050  -5.630  10.430  1.00  0.00           H  
ATOM   1345  OW  SOL   796     -22.460   7.810 -20.470  1.00  0.00           O  
ATOM   1346  HW1 SOL   796     -22.450   6.990 -19.970  1.00  0.00           H  
ATOM   1347  HW2 SOL   796     -23.330   7.830 -20.870  1.00  0.00           H  
ATOM   1348  OW  SOL   797     -13.650   6.880  23.390  1.00  0.00           O  
ATOM   1349  HW1 SOL   797     -13.120   6.510  24.100  1.00  0.00           H  
ATOM   1350  HW2 SOL   797     -14.280   7.450  23.840  1.00  0.00           H  
ATOM   1351  OW  SOL   798     -24.400  17.150  14.630  1.00  0.00           O  
ATOM   1352  HW1 SOL   798     -24.430  16.330  15.110  1.00  0.00           H  
ATOM   1353  HW2 SOL   798     -24.040  16.910  13.770  1.00  0.00           H  
ATOM   1354  OW  SOL   799      -0.200 -12.980 -33.420  1.00  0.00           O  
ATOM   1355  HW1 SOL   799      -0.070 -12.040 -33.310  1.00  0.00           H  
ATOM   1356  HW2 SOL   799      -0.550 -13.260 -32.580  1.00  0.00           H  
ATOM   1357  OW  SOL   800     -28.010 -22.410  21.650  1.00  0.00           O  
ATOM   1358  HW1 SOL   800     -28.110 -21.460  21.560  1.00  0.00           H  
ATOM   1359  HW2 SOL   800     -28.850 -22.750  21.370  1.00  0.00           H  
ATOM   1360  OW  SOL   801       0.470  15.860   3.500  1.00  0.00           O  
ATOM   1361  HW1 SOL   801       0.380  14.910   3.520  1.00  0.00           H  
ATOM   1362  HW2 SOL   801       0.700  16.110   4.390  1.00  0.00           H  
ATOM   1363  OW  SOL   802     -34.760   1.670  10.070  1.00  0.00           O  
ATOM   1364  HW1 SOL   802     -34.500   2.260   9.360  1.00  0.00           H  
ATOM   1365  HW2 SOL   802     -33.970   1.610  10.620  1.00  0.00           H  
ATOM   1366  OW  SOL   803      -2.510  -2.660  30.290  1.00  0.00           O  
ATOM   1367  HW1 SOL   803      -1.840  -2.400  30.910  1.00  0.00           H  
ATOM   1368  HW2 SOL   803      -2.590  -3.610  30.400  1.00  0.00           H  
ATOM   1369  OW  SOL   804     -28.150 -31.380 -20.070  1.00  0.00           O  
ATOM   1370  HW1 SOL   804     -28.980 -30.940 -20.160  1.00  0.00           H  
ATOM   1371  HW2 SOL   804     -27.570 -30.740 -19.650  1.00  0.00           H  
ATOM   1372  OW  SOL   805     -24.660 -34.080 -22.110  1.00  0.00           O  
ATOM   1373  HW1 SOL   805     -24.810 -33.280 -21.610  1.00  0.00           H  
ATOM   1374  HW2 SOL   805     -25.510 -34.520 -22.130  1.00  0.00           H  
ATOM   1375  OW  SOL   806       3.410   8.270  -0.210  1.00  0.00           O  
ATOM   1376  HW1 SOL   806       4.110   8.190  -0.850  1.00  0.00           H  
ATOM   1377  HW2 SOL   806       3.840   8.640   0.570  1.00  0.00           H  
ATOM   1378  OW  SOL   807      -0.410 -29.890 -15.190  1.00  0.00           O  
ATOM   1379  HW1 SOL   807      -1.200 -30.390 -14.980  1.00  0.00           H  
ATOM   1380  HW2 SOL   807      -0.350 -29.900 -16.140  1.00  0.00           H  
ATOM   1381  OW  SOL   808     -17.110 -44.520  20.370  1.00  0.00           O  
ATOM   1382  HW1 SOL   808     -17.890 -44.480  19.800  1.00  0.00           H  
ATOM   1383  HW2 SOL   808     -16.840 -45.450  20.340  1.00  0.00           H  
ATOM   1384  OW  SOL   809     -24.220  15.400  -4.860  1.00  0.00           O  
ATOM   1385  HW1 SOL   809     -25.020  14.890  -4.760  1.00  0.00           H  
ATOM   1386  HW2 SOL   809     -23.840  15.090  -5.680  1.00  0.00           H  
ATOM   1387  OW  SOL   810       4.220 -22.030 -17.830  1.00  0.00           O  
ATOM   1388  HW1 SOL   810       3.770 -21.200 -18.000  1.00  0.00           H  
ATOM   1389  HW2 SOL   810       4.250 -22.460 -18.680  1.00  0.00           H  
ATOM   1390  OW  SOL   811     -24.880 -22.050  -3.810  1.00  0.00           O  
ATOM   1391  HW1 SOL   811     -25.150 -22.920  -3.540  1.00  0.00           H  
ATOM   1392  HW2 SOL   811     -25.460 -21.450  -3.320  1.00  0.00           H  
ATOM   1393  OW  SOL   812       1.080   1.350 -14.090  1.00  0.00           O  
ATOM   1394  HW1 SOL   812       0.810   2.140 -13.640  1.00  0.00           H  
ATOM   1395  HW2 SOL   812       0.550   1.310 -14.880  1.00  0.00           H  
ATOM   1396  OW  SOL   813      -5.420 -20.730 -14.090  1.00  0.00           O  
ATOM   1397  HW1 SOL   813      -5.410 -21.430 -14.740  1.00  0.00           H  
ATOM   1398  HW2 SOL   813      -4.730 -20.950 -13.480  1.00  0.00           H  
ATOM   1399  OW  SOL   814       9.120  -3.210  -5.280  1.00  0.00           O  
ATOM   1400  HW1 SOL   814       8.730  -2.740  -6.020  1.00  0.00           H  
ATOM   1401  HW2 SOL   814       9.260  -2.530  -4.620  1.00  0.00           H  
ATOM   1402  OW  SOL   815     -41.510  -2.880  -2.480  1.00  0.00           O  
ATOM   1403  HW1 SOL   815     -41.550  -1.950  -2.700  1.00  0.00           H  
ATOM   1404  HW2 SOL   815     -42.250  -3.010  -1.880  1.00  0.00           H  
ATOM   1405  OW  SOL   816     -32.640 -33.020  -5.630  1.00  0.00           O  
ATOM   1406  HW1 SOL   816     -33.030 -32.900  -6.490  1.00  0.00           H  
ATOM   1407  HW2 SOL   816     -33.190 -32.510  -5.040  1.00  0.00           H  
ATOM   1408  OW  SOL   817       7.980 -41.030  17.420  1.00  0.00           O  
ATOM   1409  HW1 SOL   817       7.790 -40.890  18.350  1.00  0.00           H  
ATOM   1410  HW2 SOL   817       7.220 -41.520  17.100  1.00  0.00           H  
ATOM   1411  OW  SOL   818       8.700 -13.460 -20.590  1.00  0.00           O  
ATOM   1412  HW1 SOL   818       8.260 -13.130 -19.810  1.00  0.00           H  
ATOM   1413  HW2 SOL   818       8.610 -14.410 -20.540  1.00  0.00           H  
ATOM   1414  OW  SOL   819     -10.330 -44.660  29.760  1.00  0.00           O  
ATOM   1415  HW1 SOL   819     -10.430 -43.760  30.080  1.00  0.00           H  
ATOM   1416  HW2 SOL   819      -9.840 -45.100  30.450  1.00  0.00           H  
ATOM   1417  OW  SOL   820      -8.930  -5.330  10.600  1.00  0.00           O  
ATOM   1418  HW1 SOL   820      -8.370  -5.230   9.830  1.00  0.00           H  
ATOM   1419  HW2 SOL   820      -9.430  -4.510  10.640  1.00  0.00           H  
ATOM   1420  OW  SOL   821     -39.920 -48.430  -0.920  1.00  0.00           O  
ATOM   1421  HW1 SOL   821     -39.510 -47.620  -0.620  1.00  0.00           H  
ATOM   1422  HW2 SOL   821     -40.520 -48.660  -0.230  1.00  0.00           H  
ATOM   1423  OW  SOL   822     -16.450 -25.200 -38.160  1.00  0.00           O  
ATOM   1424  HW1 SOL   822     -15.700 -25.040 -38.730  1.00  0.00           H  
ATOM   1425  HW2 SOL   822     -17.030 -24.450 -38.310  1.00  0.00           H  
ATOM   1426  OW  SOL   823      -7.480 -49.880  26.780  1.00  0.00           O  
ATOM   1427  HW1 SOL   823      -7.640 -50.100  27.700  1.00  0.00           H  
ATOM   1428  HW2 SOL   823      -7.340 -48.940  26.780  1.00  0.00           H  
ATOM   1429  OW  SOL   824      -1.170 -23.140  26.760  1.00  0.00           O  
ATOM   1430  HW1 SOL   824      -1.560 -22.280  26.920  1.00  0.00           H  
ATOM   1431  HW2 SOL   824      -0.500 -22.990  26.100  1.00  0.00           H  
ATOM   1432  OW  SOL   825     -41.860  -0.530 -12.320  1.00  0.00           O  
ATOM   1433  HW1 SOL   825     -41.260  -0.380 -13.040  1.00  0.00           H  
ATOM   1434  HW2 SOL   825     -42.310   0.310 -12.210  1.00  0.00           H  
ATOM   1435  OW  SOL   826      13.930 -23.400  15.570  1.00  0.00           O  
ATOM   1436  HW1 SOL   826      14.610 -22.830  15.930  1.00  0.00           H  
ATOM   1437  HW2 SOL   826      13.150 -23.170  16.080  1.00  0.00           H  
ATOM   1438  OW  SOL   827      12.610 -30.100   9.650  1.00  0.00           O  
ATOM   1439  HW1 SOL   827      13.390 -30.630   9.760  1.00  0.00           H  
ATOM   1440  HW2 SOL   827      12.360 -30.250   8.730  1.00  0.00           H  
ATOM   1441  OW  SOL   828       0.550 -29.470  15.970  1.00  0.00           O  
ATOM   1442  HW1 SOL   828       0.640 -30.340  15.590  1.00  0.00           H  
ATOM   1443  HW2 SOL   828      -0.390 -29.380  16.110  1.00  0.00           H  
ATOM   1444  OW  SOL   829     -32.900 -22.160  -8.360  1.00  0.00           O  
ATOM   1445  HW1 SOL   829     -33.340 -21.650  -9.030  1.00  0.00           H  
ATOM   1446  HW2 SOL   829     -32.280 -21.550  -7.960  1.00  0.00           H  
ATOM   1447  OW  SOL   830     -15.890 -18.350  32.090  1.00  0.00           O  
ATOM   1448  HW1 SOL   830     -15.820 -17.420  31.890  1.00  0.00           H  
ATOM   1449  HW2 SOL   830     -16.810 -18.490  32.320  1.00  0.00           H  
ATOM   1450  OW  SOL   831      -5.390 -23.370  20.530  1.00  0.00           O  
ATOM   1451  HW1 SOL   831      -5.150 -23.330  21.460  1.00  0.00           H  
ATOM   1452  HW2 SOL   831      -4.710 -22.880  20.080  1.00  0.00           H  
ATOM   1453  OW  SOL   832     -12.000 -28.420 -15.790  1.00  0.00           O  
ATOM   1454  HW1 SOL   832     -11.870 -27.780 -15.100  1.00  0.00           H  
ATOM   1455  HW2 SOL   832     -12.900 -28.270 -16.090  1.00  0.00           H  
ATOM   1456  OW  SOL   833      13.430 -35.010   2.910  1.00  0.00           O  
ATOM   1457  HW1 SOL   833      14.170 -35.130   3.510  1.00  0.00           H  
ATOM   1458  HW2 SOL   833      12.920 -34.300   3.300  1.00  0.00           H  
ATOM   1459  OW  SOL   834     -21.810 -39.230  16.080  1.00  0.00           O  
ATOM   1460  HW1 SOL   834     -21.460 -38.460  15.630  1.00  0.00           H  
ATOM   1461  HW2 SOL   834     -22.720 -39.300  15.780  1.00  0.00           H  
ATOM   1462  OW  SOL   835     -33.530  -7.570  12.470  1.00  0.00           O  
ATOM   1463  HW1 SOL   835     -34.090  -8.350  12.530  1.00  0.00           H  
ATOM   1464  HW2 SOL   835     -32.780  -7.850  11.950  1.00  0.00           H  
ATOM   1465  OW  SOL   836     -23.290 -53.170 -14.430  1.00  0.00           O  
ATOM   1466  HW1 SOL   836     -23.080 -53.700 -15.200  1.00  0.00           H  
ATOM   1467  HW2 SOL   836     -24.090 -53.550 -14.090  1.00  0.00           H  
ATOM   1468  OW  SOL   837      19.520 -21.610  23.600  1.00  0.00           O  
ATOM   1469  HW1 SOL   837      20.380 -22.010  23.730  1.00  0.00           H  
ATOM   1470  HW2 SOL   837      18.950 -22.040  24.240  1.00  0.00           H  
ATOM   1471  OW  SOL   838       9.080   4.920  -3.150  1.00  0.00           O  
ATOM   1472  HW1 SOL   838       9.840   5.020  -2.580  1.00  0.00           H  
ATOM   1473  HW2 SOL   838       8.550   4.220  -2.740  1.00  0.00           H  
ATOM   1474  OW  SOL   839     -22.660   9.660  -7.670  1.00  0.00           O  
ATOM   1475  HW1 SOL   839     -22.030   9.140  -8.170  1.00  0.00           H  
ATOM   1476  HW2 SOL   839     -23.400   9.780  -8.270  1.00  0.00           H  
ATOM   1477  OW  SOL   840     -19.780 -51.690  16.870  1.00  0.00           O  
ATOM   1478  HW1 SOL   840     -20.010 -52.610  17.000  1.00  0.00           H  
ATOM   1479  HW2 SOL   840     -18.860 -51.640  17.100  1.00  0.00           H  
ATOM   1480  OW  SOL   841     -34.440 -27.160  31.550  1.00  0.00           O  
ATOM   1481  HW1 SOL   841     -34.460 -26.540  30.820  1.00  0.00           H  
ATOM   1482  HW2 SOL   841     -34.620 -26.630  32.320  1.00  0.00           H  
ATOM   1483  OW  SOL   842     -26.020  -7.360 -14.440  1.00  0.00           O  
ATOM   1484  HW1 SOL   842     -26.740  -6.970 -14.930  1.00  0.00           H  
ATOM   1485  HW2 SOL   842     -25.940  -8.240 -14.810  1.00  0.00           H  
ATOM   1486  OW  SOL   843     -42.640 -27.850   5.850  1.00  0.00           O  
ATOM   1487  HW1 SOL   843     -43.220 -27.090   5.980  1.00  0.00           H  
ATOM   1488  HW2 SOL   843     -41.780 -27.530   6.120  1.00  0.00           H  
ATOM   1489  OW  SOL   844     -18.980 -11.860  37.500  1.00  0.00           O  
ATOM   1490  HW1 SOL   844     -19.340 -12.070  38.360  1.00  0.00           H  
ATOM   1491  HW2 SOL   844     -19.740 -11.720  36.940  1.00  0.00           H  
ATOM   1492  OW  SOL   845     -43.370   1.800   4.510  1.00  0.00           O  
ATOM   1493  HW1 SOL   845     -44.060   1.150   4.460  1.00  0.00           H  
ATOM   1494  HW2 SOL   845     -42.560   1.280   4.590  1.00  0.00           H  
ATOM   1495  OW  SOL   846     -20.180  -3.360   5.430  1.00  0.00           O  
ATOM   1496  HW1 SOL   846     -19.690  -2.890   6.100  1.00  0.00           H  
ATOM   1497  HW2 SOL   846     -19.550  -3.530   4.740  1.00  0.00           H  
ATOM   1498  OW  SOL   847     -45.200 -28.440 -15.780  1.00  0.00           O  
ATOM   1499  HW1 SOL   847     -46.080 -28.100 -15.590  1.00  0.00           H  
ATOM   1500  HW2 SOL   847     -44.910 -28.850 -14.970  1.00  0.00           H  
ATOM   1501  OW  SOL   848     -19.480 -24.470 -37.580  1.00  0.00           O  
ATOM   1502  HW1 SOL   848     -19.670 -23.540 -37.650  1.00  0.00           H  
ATOM   1503  HW2 SOL   848     -19.100 -24.710 -38.420  1.00  0.00           H  
ATOM   1504  OW  SOL   849     -35.360  -4.340 -18.020  1.00  0.00           O  
ATOM   1505  HW1 SOL   849     -34.420  -4.230 -17.910  1.00  0.00           H  
ATOM   1506  HW2 SOL   849     -35.710  -4.350 -17.140  1.00  0.00           H  
ATOM   1507  OW  SOL   850     -33.280   9.360  18.580  1.00  0.00           O  
ATOM   1508  HW1 SOL   850     -32.990   9.020  19.430  1.00  0.00           H  
ATOM   1509  HW2 SOL   850     -33.810   8.660  18.210  1.00  0.00           H  
ATOM   1510  OW  SOL   851     -15.850 -39.910 -20.070  1.00  0.00           O  
ATOM   1511  HW1 SOL   851     -15.880 -40.610 -20.720  1.00  0.00           H  
ATOM   1512  HW2 SOL   851     -16.440 -39.240 -20.420  1.00  0.00           H  
ATOM   1513  OW  SOL   852     -10.520  12.210  -1.200  1.00  0.00           O  
ATOM   1514  HW1 SOL   852      -9.710  11.720  -1.280  1.00  0.00           H  
ATOM   1515  HW2 SOL   852     -10.770  12.120  -0.280  1.00  0.00           H  
ATOM   1516  OW  SOL   853      -1.440 -16.660  21.680  1.00  0.00           O  
ATOM   1517  HW1 SOL   853      -0.650 -17.080  21.330  1.00  0.00           H  
ATOM   1518  HW2 SOL   853      -1.460 -16.920  22.600  1.00  0.00           H  
ATOM   1519  OW  SOL   854     -24.070  10.320  -0.620  1.00  0.00           O  
ATOM   1520  HW1 SOL   854     -23.540   9.560  -0.860  1.00  0.00           H  
ATOM   1521  HW2 SOL   854     -24.360  10.690  -1.460  1.00  0.00           H  
ATOM   1522  OW  SOL   855     -26.710 -12.630  19.380  1.00  0.00           O  
ATOM   1523  HW1 SOL   855     -26.660 -13.560  19.180  1.00  0.00           H  
ATOM   1524  HW2 SOL   855     -26.670 -12.580  20.350  1.00  0.00           H  
ATOM   1525  OW  SOL   856      -8.330 -27.370  36.350  1.00  0.00           O  
ATOM   1526  HW1 SOL   856      -7.420 -27.640  36.490  1.00  0.00           H  
ATOM   1527  HW2 SOL   856      -8.310 -26.910  35.520  1.00  0.00           H  
ATOM   1528  OW  SOL   857      -5.730 -54.280 -16.870  1.00  0.00           O  
ATOM   1529  HW1 SOL   857      -6.090 -53.990 -16.040  1.00  0.00           H  
ATOM   1530  HW2 SOL   857      -6.170 -55.120 -17.040  1.00  0.00           H  
ATOM   1531  OW  SOL   858     -27.010 -14.970  21.590  1.00  0.00           O  
ATOM   1532  HW1 SOL   858     -26.870 -15.640  22.260  1.00  0.00           H  
ATOM   1533  HW2 SOL   858     -26.170 -14.530  21.500  1.00  0.00           H  
ATOM   1534  OW  SOL   859       5.710  -9.890  26.360  1.00  0.00           O  
ATOM   1535  HW1 SOL   859       5.640  -9.520  25.480  1.00  0.00           H  
ATOM   1536  HW2 SOL   859       6.620  -9.720  26.620  1.00  0.00           H  
ATOM   1537  OW  SOL   860      -2.030 -19.330 -39.140  1.00  0.00           O  
ATOM   1538  HW1 SOL   860      -1.950 -18.800 -38.340  1.00  0.00           H  
ATOM   1539  HW2 SOL   860      -1.130 -19.390 -39.470  1.00  0.00           H  
ATOM   1540  OW  SOL   861     -16.330 -47.660  -7.790  1.00  0.00           O  
ATOM   1541  HW1 SOL   861     -17.150 -47.210  -7.600  1.00  0.00           H  
ATOM   1542  HW2 SOL   861     -15.650 -47.160  -7.340  1.00  0.00           H  
ATOM   1543  OW  SOL   862      13.320  -8.660 -18.270  1.00  0.00           O  
ATOM   1544  HW1 SOL   862      12.760  -9.000 -18.970  1.00  0.00           H  
ATOM   1545  HW2 SOL   862      14.040  -8.220 -18.720  1.00  0.00           H  
ATOM   1546  OW  SOL   863      -6.030 -48.790 -11.320  1.00  0.00           O  
ATOM   1547  HW1 SOL   863      -6.420 -49.450 -11.890  1.00  0.00           H  
ATOM   1548  HW2 SOL   863      -5.820 -48.070 -11.920  1.00  0.00           H  
ATOM   1549  OW  SOL   864       0.130 -44.780 -19.980  1.00  0.00           O  
ATOM   1550  HW1 SOL   864      -0.550 -44.230 -19.580  1.00  0.00           H  
ATOM   1551  HW2 SOL   864      -0.330 -45.580 -20.220  1.00  0.00           H  
ATOM   1552  OW  SOL   865     -35.360 -41.150 -14.210  1.00  0.00           O  
ATOM   1553  HW1 SOL   865     -34.710 -40.940 -13.530  1.00  0.00           H  
ATOM   1554  HW2 SOL   865     -35.790 -41.950 -13.900  1.00  0.00           H  
ATOM   1555  OW  SOL   866     -19.060   8.640   3.480  1.00  0.00           O  
ATOM   1556  HW1 SOL   866     -18.680   7.770   3.350  1.00  0.00           H  
ATOM   1557  HW2 SOL   866     -18.320   9.240   3.400  1.00  0.00           H  
ATOM   1558  OW  SOL   867       5.930 -24.090  30.390  1.00  0.00           O  
ATOM   1559  HW1 SOL   867       5.700 -23.160  30.390  1.00  0.00           H  
ATOM   1560  HW2 SOL   867       5.710 -24.400  29.510  1.00  0.00           H  
ATOM   1561  OW  SOL   868     -40.280 -31.260  13.290  1.00  0.00           O  
ATOM   1562  HW1 SOL   868     -40.710 -30.410  13.140  1.00  0.00           H  
ATOM   1563  HW2 SOL   868     -40.940 -31.900  13.030  1.00  0.00           H  
ATOM   1564  OW  SOL   869     -11.010 -43.870 -27.840  1.00  0.00           O  
ATOM   1565  HW1 SOL   869     -10.820 -44.750 -28.180  1.00  0.00           H  
ATOM   1566  HW2 SOL   869     -11.610 -43.490 -28.490  1.00  0.00           H  
ATOM   1567  OW  SOL   870     -26.860 -10.030 -21.270  1.00  0.00           O  
ATOM   1568  HW1 SOL   870     -26.480  -9.670 -22.060  1.00  0.00           H  
ATOM   1569  HW2 SOL   870     -26.120 -10.070 -20.650  1.00  0.00           H  
ATOM   1570  OW  SOL   871      -0.110  -7.990   6.080  1.00  0.00           O  
ATOM   1571  HW1 SOL   871      -0.990  -7.750   6.380  1.00  0.00           H  
ATOM   1572  HW2 SOL   871       0.380  -8.170   6.890  1.00  0.00           H  
ATOM   1573  OW  SOL   872       3.050 -42.170 -20.070  1.00  0.00           O  
ATOM   1574  HW1 SOL   872       2.590 -42.050 -19.250  1.00  0.00           H  
ATOM   1575  HW2 SOL   872       3.510 -43.010 -19.960  1.00  0.00           H  
ATOM   1576  OW  SOL   873     -30.010  -3.700 -14.570  1.00  0.00           O  
ATOM   1577  HW1 SOL   873     -29.210  -3.640 -15.070  1.00  0.00           H  
ATOM   1578  HW2 SOL   873     -30.100  -4.620 -14.340  1.00  0.00           H  
ATOM   1579  OW  SOL   874      -4.600   6.240 -13.510  1.00  0.00           O  
ATOM   1580  HW1 SOL   874      -4.760   6.190 -14.450  1.00  0.00           H  
ATOM   1581  HW2 SOL   874      -4.080   5.460 -13.310  1.00  0.00           H  
ATOM   1582  OW  SOL   875     -24.860  15.560 -13.410  1.00  0.00           O  
ATOM   1583  HW1 SOL   875     -24.980  14.860 -12.760  1.00  0.00           H  
ATOM   1584  HW2 SOL   875     -25.710  15.620 -13.850  1.00  0.00           H  
ATOM   1585  OW  SOL   876     -13.830  12.270   4.450  1.00  0.00           O  
ATOM   1586  HW1 SOL   876     -13.140  12.010   5.060  1.00  0.00           H  
ATOM   1587  HW2 SOL   876     -13.670  11.740   3.670  1.00  0.00           H  
ATOM   1588  OW  SOL   877     -20.310 -17.900 -25.830  1.00  0.00           O  
ATOM   1589  HW1 SOL   877     -20.990 -18.090 -25.200  1.00  0.00           H  
ATOM   1590  HW2 SOL   877     -19.790 -18.710 -25.870  1.00  0.00           H  
ATOM   1591  OW  SOL   878       0.870 -18.110 -34.170  1.00  0.00           O  
ATOM   1592  HW1 SOL   878       1.230 -18.530 -34.950  1.00  0.00           H  
ATOM   1593  HW2 SOL   878       0.450 -17.310 -34.500  1.00  0.00           H  
ATOM   1594  OW  SOL   879      -6.170  16.480  -4.040  1.00  0.00           O  
ATOM   1595  HW1 SOL   879      -6.240  17.430  -4.100  1.00  0.00           H  
ATOM   1596  HW2 SOL   879      -5.290  16.290  -4.360  1.00  0.00           H  
ATOM   1597  OW  SOL   880       0.030   5.430  19.960  1.00  0.00           O  
ATOM   1598  HW1 SOL   880       0.760   5.510  20.580  1.00  0.00           H  
ATOM   1599  HW2 SOL   880      -0.200   6.330  19.740  1.00  0.00           H  
ATOM   1600  OW  SOL   881      11.460 -25.240 -19.950  1.00  0.00           O  
ATOM   1601  HW1 SOL   881      12.070 -24.820 -20.560  1.00  0.00           H  
ATOM   1602  HW2 SOL   881      10.940 -25.820 -20.510  1.00  0.00           H  
ATOM   1603  OW  SOL   882      -3.880 -45.890  16.300  1.00  0.00           O  
ATOM   1604  HW1 SOL   882      -4.610 -46.300  16.780  1.00  0.00           H  
ATOM   1605  HW2 SOL   882      -3.820 -46.400  15.490  1.00  0.00           H  
ATOM   1606  OW  SOL   883     -25.250 -15.300 -31.720  1.00  0.00           O  
ATOM   1607  HW1 SOL   883     -25.220 -15.420 -32.670  1.00  0.00           H  
ATOM   1608  HW2 SOL   883     -24.350 -15.080 -31.480  1.00  0.00           H  
ATOM   1609  OW  SOL   884       1.930  -7.500  20.890  1.00  0.00           O  
ATOM   1610  HW1 SOL   884       2.140  -8.380  21.210  1.00  0.00           H  
ATOM   1611  HW2 SOL   884       2.770  -7.050  20.870  1.00  0.00           H  
ATOM   1612  OW  SOL   885     -26.790   3.540  15.460  1.00  0.00           O  
ATOM   1613  HW1 SOL   885     -27.730   3.530  15.600  1.00  0.00           H  
ATOM   1614  HW2 SOL   885     -26.590   2.650  15.140  1.00  0.00           H  
ATOM   1615  OW  SOL   886     -21.840 -28.990  27.220  1.00  0.00           O  
ATOM   1616  HW1 SOL   886     -22.700 -28.730  26.880  1.00  0.00           H  
ATOM   1617  HW2 SOL   886     -22.040 -29.350  28.090  1.00  0.00           H  
ATOM   1618  OW  SOL   887     -46.150  -4.760 -10.420  1.00  0.00           O  
ATOM   1619  HW1 SOL   887     -46.600  -4.710  -9.580  1.00  0.00           H  
ATOM   1620  HW2 SOL   887     -46.780  -5.150 -11.020  1.00  0.00           H  
ATOM   1621  OW  SOL   888     -43.490   4.140  -6.870  1.00  0.00           O  
ATOM   1622  HW1 SOL   888     -44.110   4.280  -6.160  1.00  0.00           H  
ATOM   1623  HW2 SOL   888     -43.070   3.300  -6.670  1.00  0.00           H  
ATOM   1624  OW  SOL   889     -46.840 -18.510 -20.860  1.00  0.00           O  
ATOM   1625  HW1 SOL   889     -46.710 -19.450 -20.970  1.00  0.00           H  
ATOM   1626  HW2 SOL   889     -47.720 -18.350 -21.210  1.00  0.00           H  
ATOM   1627  OW  SOL   890     -16.260   2.220  -7.390  1.00  0.00           O  
ATOM   1628  HW1 SOL   890     -16.230   2.250  -8.350  1.00  0.00           H  
ATOM   1629  HW2 SOL   890     -15.340   2.240  -7.110  1.00  0.00           H  
ATOM   1630  OW  SOL   891     -31.920 -15.490 -25.030  1.00  0.00           O  
ATOM   1631  HW1 SOL   891     -31.740 -14.900 -25.770  1.00  0.00           H  
ATOM   1632  HW2 SOL   891     -32.850 -15.720 -25.150  1.00  0.00           H  
ATOM   1633  OW  SOL   892       2.660 -24.750 -16.770  1.00  0.00           O  
ATOM   1634  HW1 SOL   892       2.370 -23.940 -16.360  1.00  0.00           H  
ATOM   1635  HW2 SOL   892       2.180 -24.770 -17.600  1.00  0.00           H  
ATOM   1636  OW  SOL   893     -29.670 -24.600 -20.900  1.00  0.00           O  
ATOM   1637  HW1 SOL   893     -29.830 -25.520 -21.140  1.00  0.00           H  
ATOM   1638  HW2 SOL   893     -29.350 -24.200 -21.710  1.00  0.00           H  
ATOM   1639  OW  SOL   894       1.680 -34.690  28.610  1.00  0.00           O  
ATOM   1640  HW1 SOL   894       1.050 -35.170  29.140  1.00  0.00           H  
ATOM   1641  HW2 SOL   894       1.180 -34.320  27.890  1.00  0.00           H  
ATOM   1642  OW  SOL   895     -43.340   3.070   0.270  1.00  0.00           O  
ATOM   1643  HW1 SOL   895     -42.440   2.950  -0.030  1.00  0.00           H  
ATOM   1644  HW2 SOL   895     -43.270   3.520   1.110  1.00  0.00           H  
ATOM   1645  OW  SOL   896     -40.600   6.910  10.320  1.00  0.00           O  
ATOM   1646  HW1 SOL   896     -40.230   6.340   9.640  1.00  0.00           H  
ATOM   1647  HW2 SOL   896     -41.000   6.300  10.950  1.00  0.00           H  
ATOM   1648  OW  SOL   897     -36.940   6.450  -8.050  1.00  0.00           O  
ATOM   1649  HW1 SOL   897     -37.550   5.710  -8.010  1.00  0.00           H  
ATOM   1650  HW2 SOL   897     -36.260   6.220  -7.420  1.00  0.00           H  
ATOM   1651  OW  SOL   898     -43.510 -18.450   0.200  1.00  0.00           O  
ATOM   1652  HW1 SOL   898     -43.740 -18.420   1.130  1.00  0.00           H  
ATOM   1653  HW2 SOL   898     -43.240 -19.360   0.050  1.00  0.00           H  
ATOM   1654  OW  SOL   899       5.480  12.320 -11.330  1.00  0.00           O  
ATOM   1655  HW1 SOL   899       4.830  12.100 -12.000  1.00  0.00           H  
ATOM   1656  HW2 SOL   899       6.270  12.530 -11.820  1.00  0.00           H  
ATOM   1657  OW  SOL   900     -11.090 -45.210  18.100  1.00  0.00           O  
ATOM   1658  HW1 SOL   900     -11.920 -44.850  17.770  1.00  0.00           H  
ATOM   1659  HW2 SOL   900     -10.890 -44.700  18.880  1.00  0.00           H  
ATOM   1660  OW  SOL   901     -22.930 -20.090  29.550  1.00  0.00           O  
ATOM   1661  HW1 SOL   901     -22.430 -20.080  30.370  1.00  0.00           H  
ATOM   1662  HW2 SOL   901     -23.000 -21.010  29.320  1.00  0.00           H  
ATOM   1663  OW  SOL   902      12.780 -24.600  13.290  1.00  0.00           O  
ATOM   1664  HW1 SOL   902      12.370 -24.070  12.610  1.00  0.00           H  
ATOM   1665  HW2 SOL   902      12.960 -23.970  13.990  1.00  0.00           H  
ATOM   1666  OW  SOL   903     -10.340 -43.820   9.240  1.00  0.00           O  
ATOM   1667  HW1 SOL   903     -11.260 -44.060   9.170  1.00  0.00           H  
ATOM   1668  HW2 SOL   903     -10.220 -43.120   8.590  1.00  0.00           H  
ATOM   1669  OW  SOL   904     -13.620 -30.840 -29.610  1.00  0.00           O  
ATOM   1670  HW1 SOL   904     -13.780 -31.400 -28.850  1.00  0.00           H  
ATOM   1671  HW2 SOL   904     -14.450 -30.370 -29.730  1.00  0.00           H  
ATOM   1672  OW  SOL   905     -20.040   6.030 -24.830  1.00  0.00           O  
ATOM   1673  HW1 SOL   905     -20.950   6.340 -24.860  1.00  0.00           H  
ATOM   1674  HW2 SOL   905     -19.520   6.800 -25.080  1.00  0.00           H  
ATOM   1675  OW  SOL   906      -0.240   9.270  -3.990  1.00  0.00           O  
ATOM   1676  HW1 SOL   906      -0.570   8.890  -4.800  1.00  0.00           H  
ATOM   1677  HW2 SOL   906       0.350   8.620  -3.630  1.00  0.00           H  
ATOM   1678  OW  SOL   907     -24.020 -44.760   8.060  1.00  0.00           O  
ATOM   1679  HW1 SOL   907     -23.740 -43.900   8.400  1.00  0.00           H  
ATOM   1680  HW2 SOL   907     -24.650 -44.550   7.390  1.00  0.00           H  
ATOM   1681  OW  SOL   908     -41.960 -36.650  13.140  1.00  0.00           O  
ATOM   1682  HW1 SOL   908     -41.390 -37.400  13.000  1.00  0.00           H  
ATOM   1683  HW2 SOL   908     -42.850 -37.000  13.060  1.00  0.00           H  
ATOM   1684  OW  SOL   909      20.070 -30.550  -9.010  1.00  0.00           O  
ATOM   1685  HW1 SOL   909      20.610 -30.210  -8.300  1.00  0.00           H  
ATOM   1686  HW2 SOL   909      19.170 -30.400  -8.720  1.00  0.00           H  
ATOM   1687  OW  SOL   910     -16.340 -27.480  37.180  1.00  0.00           O  
ATOM   1688  HW1 SOL   910     -16.530 -27.940  36.360  1.00  0.00           H  
ATOM   1689  HW2 SOL   910     -15.610 -27.970  37.560  1.00  0.00           H  
ATOM   1690  OW  SOL   911     -23.680  -5.460  -4.880  1.00  0.00           O  
ATOM   1691  HW1 SOL   911     -23.990  -5.300  -5.780  1.00  0.00           H  
ATOM   1692  HW2 SOL   911     -24.470  -5.370  -4.350  1.00  0.00           H  
ATOM   1693  OW  SOL   912     -28.460 -51.310   0.420  1.00  0.00           O  
ATOM   1694  HW1 SOL   912     -27.700 -51.840   0.650  1.00  0.00           H  
ATOM   1695  HW2 SOL   912     -28.380 -50.520   0.970  1.00  0.00           H  
ATOM   1696  OW  SOL   913     -40.750 -26.810  12.690  1.00  0.00           O  
ATOM   1697  HW1 SOL   913     -40.870 -26.760  13.640  1.00  0.00           H  
ATOM   1698  HW2 SOL   913     -40.120 -27.520  12.570  1.00  0.00           H  
ATOM   1699  OW  SOL   914     -35.380 -27.340  -7.890  1.00  0.00           O  
ATOM   1700  HW1 SOL   914     -34.900 -26.820  -7.250  1.00  0.00           H  
ATOM   1701  HW2 SOL   914     -35.210 -26.900  -8.730  1.00  0.00           H  
ATOM   1702  OW  SOL   915     -15.750 -21.560 -18.850  1.00  0.00           O  
ATOM   1703  HW1 SOL   915     -14.840 -21.540 -18.520  1.00  0.00           H  
ATOM   1704  HW2 SOL   915     -16.170 -22.220 -18.300  1.00  0.00           H  
ATOM   1705  OW  SOL   916     -27.990 -28.000  26.210  1.00  0.00           O  
ATOM   1706  HW1 SOL   916     -28.620 -27.300  26.390  1.00  0.00           H  
ATOM   1707  HW2 SOL   916     -27.610 -27.770  25.370  1.00  0.00           H  
ATOM   1708  OW  SOL   917     -22.430  -9.870  11.030  1.00  0.00           O  
ATOM   1709  HW1 SOL   917     -23.370  -9.830  11.180  1.00  0.00           H  
ATOM   1710  HW2 SOL   917     -22.350 -10.220  10.140  1.00  0.00           H  
ATOM   1711  OW  SOL   918     -30.920 -13.870 -18.460  1.00  0.00           O  
ATOM   1712  HW1 SOL   918     -30.990 -13.130 -19.060  1.00  0.00           H  
ATOM   1713  HW2 SOL   918     -31.010 -14.640 -19.020  1.00  0.00           H  
ATOM   1714  OW  SOL   919       0.060  -4.840   0.480  1.00  0.00           O  
ATOM   1715  HW1 SOL   919       0.690  -5.480   0.160  1.00  0.00           H  
ATOM   1716  HW2 SOL   919      -0.430  -4.580  -0.290  1.00  0.00           H  
ATOM   1717  OW  SOL   920     -26.320 -40.010  24.130  1.00  0.00           O  
ATOM   1718  HW1 SOL   920     -25.500 -40.510  24.150  1.00  0.00           H  
ATOM   1719  HW2 SOL   920     -26.230 -39.420  23.380  1.00  0.00           H  
ATOM   1720  OW  SOL   921     -36.900  -1.000 -11.900  1.00  0.00           O  
ATOM   1721  HW1 SOL   921     -37.580  -1.540 -12.300  1.00  0.00           H  
ATOM   1722  HW2 SOL   921     -37.260  -0.120 -11.880  1.00  0.00           H  
ATOM   1723  OW  SOL   922       8.290 -29.490  -7.640  1.00  0.00           O  
ATOM   1724  HW1 SOL   922       7.770 -28.820  -7.180  1.00  0.00           H  
ATOM   1725  HW2 SOL   922       8.450 -30.160  -6.970  1.00  0.00           H  
ATOM   1726  OW  SOL   923      10.150 -30.730  25.480  1.00  0.00           O  
ATOM   1727  HW1 SOL   923      10.770 -31.450  25.480  1.00  0.00           H  
ATOM   1728  HW2 SOL   923      10.350 -30.240  26.280  1.00  0.00           H  
ATOM   1729  OW  SOL   924     -40.910   1.710 -10.320  1.00  0.00           O  
ATOM   1730  HW1 SOL   924     -40.770   2.500  -9.790  1.00  0.00           H  
ATOM   1731  HW2 SOL   924     -41.850   1.710 -10.510  1.00  0.00           H  
ATOM   1732  OW  SOL   925     -23.230 -31.850 -14.530  1.00  0.00           O  
ATOM   1733  HW1 SOL   925     -22.810 -32.540 -14.000  1.00  0.00           H  
ATOM   1734  HW2 SOL   925     -23.140 -31.060 -13.990  1.00  0.00           H  
ATOM   1735  OW  SOL   926      15.080 -31.370   5.930  1.00  0.00           O  
ATOM   1736  HW1 SOL   926      14.660 -31.030   5.140  1.00  0.00           H  
ATOM   1737  HW2 SOL   926      15.930 -30.920   5.960  1.00  0.00           H  
ATOM   1738  OW  SOL   927      -8.180 -22.180 -33.000  1.00  0.00           O  
ATOM   1739  HW1 SOL   927      -9.050 -22.430 -32.690  1.00  0.00           H  
ATOM   1740  HW2 SOL   927      -8.080 -22.670 -33.820  1.00  0.00           H  
ATOM   1741  OW  SOL   928      13.750 -26.820 -19.260  1.00  0.00           O  
ATOM   1742  HW1 SOL   928      13.070 -26.160 -19.420  1.00  0.00           H  
ATOM   1743  HW2 SOL   928      14.410 -26.360 -18.730  1.00  0.00           H  
ATOM   1744  OW  SOL   929       8.780 -44.560  12.090  1.00  0.00           O  
ATOM   1745  HW1 SOL   929       7.870 -44.810  12.240  1.00  0.00           H  
ATOM   1746  HW2 SOL   929       8.720 -43.750  11.570  1.00  0.00           H  
ATOM   1747  OW  SOL   930      16.720 -46.390  -8.470  1.00  0.00           O  
ATOM   1748  HW1 SOL   930      16.870 -47.030  -7.760  1.00  0.00           H  
ATOM   1749  HW2 SOL   930      15.830 -46.560  -8.750  1.00  0.00           H  
ATOM   1750  OW  SOL   931       8.230 -16.380 -26.180  1.00  0.00           O  
ATOM   1751  HW1 SOL   931       7.360 -16.490 -26.580  1.00  0.00           H  
ATOM   1752  HW2 SOL   931       8.780 -16.090 -26.900  1.00  0.00           H  
ATOM   1753  OW  SOL   932     -27.930 -18.430   9.910  1.00  0.00           O  
ATOM   1754  HW1 SOL   932     -28.820 -18.580   9.600  1.00  0.00           H  
ATOM   1755  HW2 SOL   932     -27.780 -17.490   9.760  1.00  0.00           H  
ATOM   1756  OW  SOL   933       7.560 -30.300  29.690  1.00  0.00           O  
ATOM   1757  HW1 SOL   933       8.260 -30.910  29.500  1.00  0.00           H  
ATOM   1758  HW2 SOL   933       7.040 -30.270  28.890  1.00  0.00           H  
ATOM   1759  OW  SOL   934       2.970 -10.110 -21.730  1.00  0.00           O  
ATOM   1760  HW1 SOL   934       2.960  -9.760 -22.620  1.00  0.00           H  
ATOM   1761  HW2 SOL   934       2.990  -9.340 -21.170  1.00  0.00           H  
ATOM   1762  OW  SOL   935     -30.070 -26.780  29.430  1.00  0.00           O  
ATOM   1763  HW1 SOL   935     -30.560 -27.100  28.670  1.00  0.00           H  
ATOM   1764  HW2 SOL   935     -30.630 -27.010  30.180  1.00  0.00           H  
ATOM   1765  OW  SOL   936      -1.820  10.760  14.270  1.00  0.00           O  
ATOM   1766  HW1 SOL   936      -0.890  10.930  14.150  1.00  0.00           H  
ATOM   1767  HW2 SOL   936      -1.870   9.810  14.390  1.00  0.00           H  
ATOM   1768  OW  SOL   937     -15.970 -35.280  18.380  1.00  0.00           O  
ATOM   1769  HW1 SOL   937     -15.480 -35.050  17.590  1.00  0.00           H  
ATOM   1770  HW2 SOL   937     -16.720 -35.780  18.070  1.00  0.00           H  
ATOM   1771  OW  SOL   938      19.910   7.690   5.080  1.00  0.00           O  
ATOM   1772  HW1 SOL   938      19.700   8.590   4.820  1.00  0.00           H  
ATOM   1773  HW2 SOL   938      19.840   7.690   6.040  1.00  0.00           H  
ATOM   1774  OW  SOL   939     -31.380  17.110  -4.400  1.00  0.00           O  
ATOM   1775  HW1 SOL   939     -31.950  17.640  -3.840  1.00  0.00           H  
ATOM   1776  HW2 SOL   939     -31.510  17.450  -5.280  1.00  0.00           H  
ATOM   1777  OW  SOL   940     -18.480 -17.450 -33.030  1.00  0.00           O  
ATOM   1778  HW1 SOL   940     -17.690 -17.980 -33.010  1.00  0.00           H  
ATOM   1779  HW2 SOL   940     -19.180 -18.080 -33.200  1.00  0.00           H  
ATOM   1780  OW  SOL   941     -25.780 -40.480  -8.590  1.00  0.00           O  
ATOM   1781  HW1 SOL   941     -25.590 -39.610  -8.940  1.00  0.00           H  
ATOM   1782  HW2 SOL   941     -25.970 -41.010  -9.370  1.00  0.00           H  
ATOM   1783  OW  SOL   942     -34.560  -4.310   8.740  1.00  0.00           O  
ATOM   1784  HW1 SOL   942     -34.670  -4.490   9.680  1.00  0.00           H  
ATOM   1785  HW2 SOL   942     -35.140  -3.570   8.580  1.00  0.00           H  
ATOM   1786  OW  SOL   943     -25.210  13.640  -8.540  1.00  0.00           O  
ATOM   1787  HW1 SOL   943     -24.460  13.950  -8.040  1.00  0.00           H  
ATOM   1788  HW2 SOL   943     -25.940  14.190  -8.250  1.00  0.00           H  
ATOM   1789  OW  SOL   944      21.510 -23.900 -18.360  1.00  0.00           O  
ATOM   1790  HW1 SOL   944      21.480 -23.140 -18.940  1.00  0.00           H  
ATOM   1791  HW2 SOL   944      22.280 -23.740 -17.820  1.00  0.00           H  
ATOM   1792  OW  SOL   945     -16.700  12.420 -10.150  1.00  0.00           O  
ATOM   1793  HW1 SOL   945     -16.620  13.280 -10.580  1.00  0.00           H  
ATOM   1794  HW2 SOL   945     -17.020  12.620  -9.280  1.00  0.00           H  
ATOM   1795  OW  SOL   946      -3.790   3.860 -13.350  1.00  0.00           O  
ATOM   1796  HW1 SOL   946      -3.710   3.010 -13.780  1.00  0.00           H  
ATOM   1797  HW2 SOL   946      -3.730   3.670 -12.420  1.00  0.00           H  
ATOM   1798  OW  SOL   947      18.100 -10.290  -3.990  1.00  0.00           O  
ATOM   1799  HW1 SOL   947      18.120  -9.420  -4.390  1.00  0.00           H  
ATOM   1800  HW2 SOL   947      18.820 -10.760  -4.420  1.00  0.00           H  
ATOM   1801  OW  SOL   948     -31.180  -3.680  18.560  1.00  0.00           O  
ATOM   1802  HW1 SOL   948     -32.100  -3.580  18.320  1.00  0.00           H  
ATOM   1803  HW2 SOL   948     -31.030  -4.620  18.620  1.00  0.00           H  
ATOM   1804  OW  SOL   949       5.070   0.890 -18.820  1.00  0.00           O  
ATOM   1805  HW1 SOL   949       4.550   0.740 -19.630  1.00  0.00           H  
ATOM   1806  HW2 SOL   949       5.240   0.020 -18.480  1.00  0.00           H  
ATOM   1807  OW  SOL   950     -19.050 -22.880  19.050  1.00  0.00           O  
ATOM   1808  HW1 SOL   950     -19.880 -22.800  18.570  1.00  0.00           H  
ATOM   1809  HW2 SOL   950     -19.250 -23.460  19.780  1.00  0.00           H  
ATOM   1810  OW  SOL   951      22.470 -30.580   4.930  1.00  0.00           O  
ATOM   1811  HW1 SOL   951      22.770 -30.760   4.040  1.00  0.00           H  
ATOM   1812  HW2 SOL   951      22.680 -29.660   5.080  1.00  0.00           H  
ATOM   1813  OW  SOL   952     -17.590  -5.920 -11.770  1.00  0.00           O  
ATOM   1814  HW1 SOL   952     -18.310  -6.140 -12.360  1.00  0.00           H  
ATOM   1815  HW2 SOL   952     -17.420  -4.990 -11.920  1.00  0.00           H  
ATOM   1816  OW  SOL   953     -10.210 -15.590  15.100  1.00  0.00           O  
ATOM   1817  HW1 SOL   953     -11.060 -15.340  15.460  1.00  0.00           H  
ATOM   1818  HW2 SOL   953      -9.630 -14.860  15.350  1.00  0.00           H  
ATOM   1819  OW  SOL   954     -42.260 -19.960   3.300  1.00  0.00           O  
ATOM   1820  HW1 SOL   954     -41.600 -19.350   2.960  1.00  0.00           H  
ATOM   1821  HW2 SOL   954     -41.970 -20.820   2.980  1.00  0.00           H  
ATOM   1822  OW  SOL   955     -24.960 -54.460  -1.200  1.00  0.00           O  
ATOM   1823  HW1 SOL   955     -25.040 -54.170  -2.110  1.00  0.00           H  
ATOM   1824  HW2 SOL   955     -24.740 -55.390  -1.270  1.00  0.00           H  
ATOM   1825  OW  SOL   956       9.210 -31.830  13.480  1.00  0.00           O  
ATOM   1826  HW1 SOL   956       8.730 -31.170  13.990  1.00  0.00           H  
ATOM   1827  HW2 SOL   956       9.000 -31.620  12.570  1.00  0.00           H  
ATOM   1828  OW  SOL   957     -35.140 -37.220 -12.520  1.00  0.00           O  
ATOM   1829  HW1 SOL   957     -35.250 -36.280 -12.640  1.00  0.00           H  
ATOM   1830  HW2 SOL   957     -34.650 -37.310 -11.710  1.00  0.00           H  
ATOM   1831  OW  SOL   958     -28.180  -4.590 -26.820  1.00  0.00           O  
ATOM   1832  HW1 SOL   958     -27.540  -5.300 -26.800  1.00  0.00           H  
ATOM   1833  HW2 SOL   958     -27.690  -3.820 -26.560  1.00  0.00           H  
ATOM   1834  OW  SOL   959      14.440  12.630  -0.710  1.00  0.00           O  
ATOM   1835  HW1 SOL   959      14.270  13.390  -0.160  1.00  0.00           H  
ATOM   1836  HW2 SOL   959      14.020  12.820  -1.540  1.00  0.00           H  
ATOM   1837  OW  SOL   960     -31.670 -51.330   8.940  1.00  0.00           O  
ATOM   1838  HW1 SOL   960     -31.970 -50.490   8.580  1.00  0.00           H  
ATOM   1839  HW2 SOL   960     -30.970 -51.610   8.360  1.00  0.00           H  
ATOM   1840  OW  SOL   961     -30.940   1.500  -2.400  1.00  0.00           O  
ATOM   1841  HW1 SOL   961     -30.580   1.170  -3.230  1.00  0.00           H  
ATOM   1842  HW2 SOL   961     -31.110   0.720  -1.880  1.00  0.00           H  
ATOM   1843  OW  SOL   962      20.610   4.320  -5.090  1.00  0.00           O  
ATOM   1844  HW1 SOL   962      21.270   3.830  -4.590  1.00  0.00           H  
ATOM   1845  HW2 SOL   962      20.080   3.640  -5.510  1.00  0.00           H  
ATOM   1846  OW  SOL   963     -21.250 -33.100  28.930  1.00  0.00           O  
ATOM   1847  HW1 SOL   963     -21.090 -33.470  29.790  1.00  0.00           H  
ATOM   1848  HW2 SOL   963     -20.400 -33.120  28.490  1.00  0.00           H  
ATOM   1849  OW  SOL   964      21.320  -1.980  15.880  1.00  0.00           O  
ATOM   1850  HW1 SOL   964      21.460  -1.760  16.800  1.00  0.00           H  
ATOM   1851  HW2 SOL   964      21.580  -2.900  15.810  1.00  0.00           H  
ATOM   1852  OW  SOL   965     -42.680 -24.750 -19.410  1.00  0.00           O  
ATOM   1853  HW1 SOL   965     -42.830 -23.810 -19.450  1.00  0.00           H  
ATOM   1854  HW2 SOL   965     -41.930 -24.900 -20.010  1.00  0.00           H  
ATOM   1855  OW  SOL   966       1.890 -49.190  16.750  1.00  0.00           O  
ATOM   1856  HW1 SOL   966       1.670 -49.150  17.680  1.00  0.00           H  
ATOM   1857  HW2 SOL   966       1.160 -48.750  16.320  1.00  0.00           H  
ATOM   1858  OW  SOL   967      -6.550   4.340   7.760  1.00  0.00           O  
ATOM   1859  HW1 SOL   967      -6.830   4.150   6.860  1.00  0.00           H  
ATOM   1860  HW2 SOL   967      -5.750   4.860   7.660  1.00  0.00           H  
ATOM   1861  OW  SOL   968     -20.490   0.160  -9.720  1.00  0.00           O  
ATOM   1862  HW1 SOL   968     -19.890   0.050 -10.470  1.00  0.00           H  
ATOM   1863  HW2 SOL   968     -20.300  -0.600  -9.160  1.00  0.00           H  
ATOM   1864  OW  SOL   969     -14.190  12.640  -0.320  1.00  0.00           O  
ATOM   1865  HW1 SOL   969     -14.750  12.870   0.430  1.00  0.00           H  
ATOM   1866  HW2 SOL   969     -14.160  11.680  -0.310  1.00  0.00           H  
ATOM   1867  OW  SOL   970      10.780 -39.100   5.350  1.00  0.00           O  
ATOM   1868  HW1 SOL   970      10.580 -38.360   4.780  1.00  0.00           H  
ATOM   1869  HW2 SOL   970      11.650 -38.900   5.710  1.00  0.00           H  
ATOM   1870  OW  SOL   971     -12.600 -53.520 -23.870  1.00  0.00           O  
ATOM   1871  HW1 SOL   971     -12.370 -54.210 -24.510  1.00  0.00           H  
ATOM   1872  HW2 SOL   971     -12.050 -53.720 -23.110  1.00  0.00           H  
ATOM   1873  OW  SOL   972     -20.710 -39.210 -12.860  1.00  0.00           O  
ATOM   1874  HW1 SOL   972     -20.190 -39.160 -13.660  1.00  0.00           H  
ATOM   1875  HW2 SOL   972     -20.820 -40.150 -12.700  1.00  0.00           H  
ATOM   1876  OW  SOL   973       2.980 -30.000  17.540  1.00  0.00           O  
ATOM   1877  HW1 SOL   973       2.340 -29.300  17.390  1.00  0.00           H  
ATOM   1878  HW2 SOL   973       2.460 -30.760  17.800  1.00  0.00           H  
ATOM   1879  OW  SOL   974     -20.330 -39.670   6.960  1.00  0.00           O  
ATOM   1880  HW1 SOL   974     -20.700 -40.480   7.290  1.00  0.00           H  
ATOM   1881  HW2 SOL   974     -19.380 -39.820   7.000  1.00  0.00           H  
ATOM   1882  OW  SOL   975       6.300 -26.170  24.970  1.00  0.00           O  
ATOM   1883  HW1 SOL   975       5.640 -25.700  25.480  1.00  0.00           H  
ATOM   1884  HW2 SOL   975       7.080 -25.640  25.020  1.00  0.00           H  
ATOM   1885  OW  SOL   976      -3.470 -42.160 -24.080  1.00  0.00           O  
ATOM   1886  HW1 SOL   976      -2.800 -41.560 -24.430  1.00  0.00           H  
ATOM   1887  HW2 SOL   976      -3.800 -41.720 -23.290  1.00  0.00           H  
ATOM   1888  OW  SOL   977      -8.480  15.630  25.560  1.00  0.00           O  
ATOM   1889  HW1 SOL   977      -9.280  15.420  26.040  1.00  0.00           H  
ATOM   1890  HW2 SOL   977      -7.910  16.010  26.220  1.00  0.00           H  
ATOM   1891  OW  SOL   978     -12.570   8.670  -7.710  1.00  0.00           O  
ATOM   1892  HW1 SOL   978     -12.520   8.010  -8.400  1.00  0.00           H  
ATOM   1893  HW2 SOL   978     -11.690   9.060  -7.690  1.00  0.00           H  
ATOM   1894  OW  SOL   979       6.220 -53.430   4.470  1.00  0.00           O  
ATOM   1895  HW1 SOL   979       7.010 -52.910   4.640  1.00  0.00           H  
ATOM   1896  HW2 SOL   979       6.540 -54.300   4.260  1.00  0.00           H  
ATOM   1897  OW  SOL   980       4.520 -44.570   8.960  1.00  0.00           O  
ATOM   1898  HW1 SOL   980       4.820 -43.680   8.770  1.00  0.00           H  
ATOM   1899  HW2 SOL   980       5.060 -45.130   8.410  1.00  0.00           H  
ATOM   1900  OW  SOL   981       2.050   1.140 -21.010  1.00  0.00           O  
ATOM   1901  HW1 SOL   981       2.240   0.820 -21.890  1.00  0.00           H  
ATOM   1902  HW2 SOL   981       2.090   0.360 -20.460  1.00  0.00           H  
ATOM   1903  OW  SOL   982     -17.680  -0.630  29.060  1.00  0.00           O  
ATOM   1904  HW1 SOL   982     -16.830  -0.500  29.470  1.00  0.00           H  
ATOM   1905  HW2 SOL   982     -18.110  -1.310  29.590  1.00  0.00           H  
ATOM   1906  OW  SOL   983      15.470  -4.440 -11.310  1.00  0.00           O  
ATOM   1907  HW1 SOL   983      15.340  -4.750 -12.210  1.00  0.00           H  
ATOM   1908  HW2 SOL   983      14.590  -4.210 -11.010  1.00  0.00           H  
ATOM   1909  OW  SOL   984     -28.700 -35.160 -11.310  1.00  0.00           O  
ATOM   1910  HW1 SOL   984     -28.960 -34.330 -11.710  1.00  0.00           H  
ATOM   1911  HW2 SOL   984     -28.010 -34.920 -10.690  1.00  0.00           H  
ATOM   1912  OW  SOL   985     -16.410 -14.890 -33.340  1.00  0.00           O  
ATOM   1913  HW1 SOL   985     -16.750 -14.210 -33.930  1.00  0.00           H  
ATOM   1914  HW2 SOL   985     -17.160 -15.100 -32.770  1.00  0.00           H  
ATOM   1915  OW  SOL   986      13.260 -35.570   0.080  1.00  0.00           O  
ATOM   1916  HW1 SOL   986      14.130 -35.380  -0.250  1.00  0.00           H  
ATOM   1917  HW2 SOL   986      13.270 -35.270   0.990  1.00  0.00           H  
ATOM   1918  OW  SOL   987       5.000 -11.940  16.130  1.00  0.00           O  
ATOM   1919  HW1 SOL   987       4.290 -12.480  16.460  1.00  0.00           H  
ATOM   1920  HW2 SOL   987       5.500 -11.680  16.900  1.00  0.00           H  
ATOM   1921  OW  SOL   988      -8.070 -41.580  22.480  1.00  0.00           O  
ATOM   1922  HW1 SOL   988      -8.590 -42.330  22.170  1.00  0.00           H  
ATOM   1923  HW2 SOL   988      -8.630 -40.830  22.370  1.00  0.00           H  
ATOM   1924  OW  SOL   989       7.600 -38.850 -17.180  1.00  0.00           O  
ATOM   1925  HW1 SOL   989       8.020 -38.200 -16.630  1.00  0.00           H  
ATOM   1926  HW2 SOL   989       8.310 -39.200 -17.730  1.00  0.00           H  
ATOM   1927  OW  SOL   990     -20.920  10.870  10.670  1.00  0.00           O  
ATOM   1928  HW1 SOL   990     -21.610  10.300  10.310  1.00  0.00           H  
ATOM   1929  HW2 SOL   990     -21.350  11.380  11.360  1.00  0.00           H  
ATOM   1930  OW  SOL   991     -21.230 -41.830  21.180  1.00  0.00           O  
ATOM   1931  HW1 SOL   991     -22.070 -41.450  21.420  1.00  0.00           H  
ATOM   1932  HW2 SOL   991     -20.970 -42.330  21.960  1.00  0.00           H  
ATOM   1933  OW  SOL   992      -1.410 -19.620 -12.810  1.00  0.00           O  
ATOM   1934  HW1 SOL   992      -1.630 -20.550 -12.790  1.00  0.00           H  
ATOM   1935  HW2 SOL   992      -2.180 -19.180 -12.430  1.00  0.00           H  
ATOM   1936  OW  SOL   993      -1.290  -9.880 -10.550  1.00  0.00           O  
ATOM   1937  HW1 SOL   993      -2.070 -10.440 -10.620  1.00  0.00           H  
ATOM   1938  HW2 SOL   993      -1.510  -9.260  -9.860  1.00  0.00           H  
ATOM   1939  OW  SOL   994     -16.600 -41.290   9.920  1.00  0.00           O  
ATOM   1940  HW1 SOL   994     -17.260 -40.950  10.520  1.00  0.00           H  
ATOM   1941  HW2 SOL   994     -16.060 -40.540   9.710  1.00  0.00           H  
ATOM   1942  OW  SOL   995      -1.340   5.140  -9.280  1.00  0.00           O  
ATOM   1943  HW1 SOL   995      -1.270   4.500  -8.570  1.00  0.00           H  
ATOM   1944  HW2 SOL   995      -2.170   4.930  -9.700  1.00  0.00           H  
ATOM   1945  OW  SOL   996     -33.370 -40.080  12.590  1.00  0.00           O  
ATOM   1946  HW1 SOL   996     -33.380 -39.450  13.320  1.00  0.00           H  
ATOM   1947  HW2 SOL   996     -32.440 -40.210  12.400  1.00  0.00           H  
ATOM   1948  OW  SOL   997     -12.290  10.660  32.120  1.00  0.00           O  
ATOM   1949  HW1 SOL   997     -13.070  10.780  32.650  1.00  0.00           H  
ATOM   1950  HW2 SOL   997     -12.620  10.330  31.280  1.00  0.00           H  
ATOM   1951  OW  SOL   998      -3.840  13.210  -7.690  1.00  0.00           O  
ATOM   1952  HW1 SOL   998      -3.600  12.890  -8.560  1.00  0.00           H  
ATOM   1953  HW2 SOL   998      -3.480  14.100  -7.660  1.00  0.00           H  
ATOM   1954  OW  SOL   999       1.040   5.800  -8.560  1.00  0.00           O  
ATOM   1955  HW1 SOL   999       0.150   5.470  -8.650  1.00  0.00           H  
ATOM   1956  HW2 SOL   999       1.040   6.280  -7.730  1.00  0.00           H  
ATOM   1957  OW  SOL  1000       0.420 -21.400   8.330  1.00  0.00           O  
ATOM   1958  HW1 SOL  1000       0.830 -20.690   7.830  1.00  0.00           H  
ATOM   1959  HW2 SOL  1000       1.070 -21.630   9.000  1.00  0.00           H  
ATOM   1960  OW  SOL  1001     -17.530 -10.670  27.810  1.00  0.00           O  
ATOM   1961  HW1 SOL  1001     -16.790 -10.070  27.750  1.00  0.00           H  
ATOM   1962  HW2 SOL  1001     -17.390 -11.280  27.090  1.00  0.00           H  
ATOM   1963  OW  SOL  1002      14.800 -31.860   8.880  1.00  0.00           O  
ATOM   1964  HW1 SOL  1002      15.730 -31.630   8.920  1.00  0.00           H  
ATOM   1965  HW2 SOL  1002      14.560 -31.700   7.970  1.00  0.00           H  
ATOM   1966  OW  SOL  1003     -30.980  -7.940 -10.490  1.00  0.00           O  
ATOM   1967  HW1 SOL  1003     -30.970  -8.340 -11.350  1.00  0.00           H  
ATOM   1968  HW2 SOL  1003     -30.070  -8.020 -10.180  1.00  0.00           H  
ATOM   1969  OW  SOL  1004     -19.340 -36.560  17.960  1.00  0.00           O  
ATOM   1970  HW1 SOL  1004     -19.030 -37.080  18.690  1.00  0.00           H  
ATOM   1971  HW2 SOL  1004     -19.960 -35.930  18.360  1.00  0.00           H  
ATOM   1972  OW  SOL  1005     -27.330 -22.180 -33.660  1.00  0.00           O  
ATOM   1973  HW1 SOL  1005     -26.380 -22.210 -33.560  1.00  0.00           H  
ATOM   1974  HW2 SOL  1005     -27.590 -21.350 -33.270  1.00  0.00           H  
ATOM   1975  OW  SOL  1006     -27.130 -46.060  16.690  1.00  0.00           O  
ATOM   1976  HW1 SOL  1006     -27.390 -45.480  15.970  1.00  0.00           H  
ATOM   1977  HW2 SOL  1006     -26.340 -46.500  16.370  1.00  0.00           H  
ATOM   1978  OW  SOL  1007       9.650  -1.430  -3.060  1.00  0.00           O  
ATOM   1979  HW1 SOL  1007      10.340  -2.040  -2.830  1.00  0.00           H  
ATOM   1980  HW2 SOL  1007       9.650  -0.790  -2.350  1.00  0.00           H  
ATOM   1981  OW  SOL  1008      -0.350 -21.810  43.040  1.00  0.00           O  
ATOM   1982  HW1 SOL  1008      -0.860 -21.960  43.840  1.00  0.00           H  
ATOM   1983  HW2 SOL  1008       0.240 -22.560  42.990  1.00  0.00           H  
ATOM   1984  OW  SOL  1009     -24.700  -0.890 -24.990  1.00  0.00           O  
ATOM   1985  HW1 SOL  1009     -23.890  -1.180 -25.400  1.00  0.00           H  
ATOM   1986  HW2 SOL  1009     -24.590   0.060 -24.880  1.00  0.00           H  
ATOM   1987  OW  SOL  1010      -8.890   6.980 -13.730  1.00  0.00           O  
ATOM   1988  HW1 SOL  1010      -9.400   7.450 -13.080  1.00  0.00           H  
ATOM   1989  HW2 SOL  1010      -8.470   7.670 -14.260  1.00  0.00           H  
ATOM   1990  OW  SOL  1011     -14.550 -43.920 -25.180  1.00  0.00           O  
ATOM   1991  HW1 SOL  1011     -15.480 -44.140 -25.140  1.00  0.00           H  
ATOM   1992  HW2 SOL  1011     -14.150 -44.380 -24.430  1.00  0.00           H  
ATOM   1993  OW  SOL  1012      -7.320 -10.650  17.850  1.00  0.00           O  
ATOM   1994  HW1 SOL  1012      -6.480 -10.430  18.240  1.00  0.00           H  
ATOM   1995  HW2 SOL  1012      -7.960 -10.480  18.550  1.00  0.00           H  
ATOM   1996  OW  SOL  1013     -28.820  -4.790 -11.720  1.00  0.00           O  
ATOM   1997  HW1 SOL  1013     -29.290  -4.790 -10.880  1.00  0.00           H  
ATOM   1998  HW2 SOL  1013     -29.110  -3.990 -12.150  1.00  0.00           H  
ATOM   1999  OW  SOL  1014     -41.240 -11.910  16.170  1.00  0.00           O  
ATOM   2000  HW1 SOL  1014     -41.860 -12.130  15.490  1.00  0.00           H  
ATOM   2001  HW2 SOL  1014     -40.600 -11.330  15.740  1.00  0.00           H  
ATOM   2002  OW  SOL  1015       5.240  -0.340  13.420  1.00  0.00           O  
ATOM   2003  HW1 SOL  1015       4.640  -0.320  14.150  1.00  0.00           H  
ATOM   2004  HW2 SOL  1015       5.620   0.540  13.380  1.00  0.00           H  
ATOM   2005  OW  SOL  1016     -39.900 -24.790  11.050  1.00  0.00           O  
ATOM   2006  HW1 SOL  1016     -40.220 -25.300  11.810  1.00  0.00           H  
ATOM   2007  HW2 SOL  1016     -39.260 -25.370  10.630  1.00  0.00           H  
ATOM   2008  OW  SOL  1017     -24.800 -43.310 -19.530  1.00  0.00           O  
ATOM   2009  HW1 SOL  1017     -25.240 -43.150 -20.360  1.00  0.00           H  
ATOM   2010  HW2 SOL  1017     -24.230 -44.070 -19.710  1.00  0.00           H  
ATOM   2011  OW  SOL  1018      10.770 -26.900  14.340  1.00  0.00           O  
ATOM   2012  HW1 SOL  1018      11.310 -27.650  14.590  1.00  0.00           H  
ATOM   2013  HW2 SOL  1018      11.390 -26.230  14.080  1.00  0.00           H  
ATOM   2014  OW  SOL  1019     -14.140 -27.660  30.820  1.00  0.00           O  
ATOM   2015  HW1 SOL  1019     -13.550 -28.110  31.420  1.00  0.00           H  
ATOM   2016  HW2 SOL  1019     -14.140 -26.750  31.110  1.00  0.00           H  
ATOM   2017  OW  SOL  1020     -35.150 -34.150   4.430  1.00  0.00           O  
ATOM   2018  HW1 SOL  1020     -34.420 -33.780   3.950  1.00  0.00           H  
ATOM   2019  HW2 SOL  1020     -35.870 -34.170   3.800  1.00  0.00           H  
ATOM   2020  OW  SOL  1021     -11.430 -10.460  21.650  1.00  0.00           O  
ATOM   2021  HW1 SOL  1021     -11.000  -9.690  21.270  1.00  0.00           H  
ATOM   2022  HW2 SOL  1021     -12.300 -10.150  21.900  1.00  0.00           H  
ATOM   2023  OW  SOL  1022     -39.930  -9.030  18.610  1.00  0.00           O  
ATOM   2024  HW1 SOL  1022     -40.140  -9.920  18.340  1.00  0.00           H  
ATOM   2025  HW2 SOL  1022     -39.010  -9.050  18.840  1.00  0.00           H  
ATOM   2026  OW  SOL  1023     -31.650 -14.760  21.900  1.00  0.00           O  
ATOM   2027  HW1 SOL  1023     -32.350 -15.010  21.310  1.00  0.00           H  
ATOM   2028  HW2 SOL  1023     -30.880 -15.220  21.560  1.00  0.00           H  
ATOM   2029  OW  SOL  1024     -15.060 -47.280 -24.440  1.00  0.00           O  
ATOM   2030  HW1 SOL  1024     -15.590 -47.660 -23.740  1.00  0.00           H  
ATOM   2031  HW2 SOL  1024     -14.360 -46.800 -23.990  1.00  0.00           H  
ATOM   2032  OW  SOL  1025     -24.990 -16.330 -36.620  1.00  0.00           O  
ATOM   2033  HW1 SOL  1025     -24.580 -16.200 -35.770  1.00  0.00           H  
ATOM   2034  HW2 SOL  1025     -24.650 -17.170 -36.920  1.00  0.00           H  
ATOM   2035  OW  SOL  1026      -3.850   6.120  21.770  1.00  0.00           O  
ATOM   2036  HW1 SOL  1026      -3.670   6.850  22.370  1.00  0.00           H  
ATOM   2037  HW2 SOL  1026      -4.060   6.540  20.940  1.00  0.00           H  
ATOM   2038  OW  SOL  1027     -14.390 -10.410 -28.590  1.00  0.00           O  
ATOM   2039  HW1 SOL  1027     -14.860  -9.590 -28.700  1.00  0.00           H  
ATOM   2040  HW2 SOL  1027     -14.850 -11.030 -29.150  1.00  0.00           H  
ATOM   2041  OW  SOL  1028     -32.660 -20.080  -6.310  1.00  0.00           O  
ATOM   2042  HW1 SOL  1028     -32.580 -19.300  -6.870  1.00  0.00           H  
ATOM   2043  HW2 SOL  1028     -33.280 -19.840  -5.630  1.00  0.00           H  
ATOM   2044  OW  SOL  1029       0.850  -6.610 -29.110  1.00  0.00           O  
ATOM   2045  HW1 SOL  1029       1.500  -7.260 -28.810  1.00  0.00           H  
ATOM   2046  HW2 SOL  1029       0.530  -6.960 -29.940  1.00  0.00           H  
ATOM   2047  OW  SOL  1030      12.200 -32.130  16.880  1.00  0.00           O  
ATOM   2048  HW1 SOL  1030      12.810 -32.480  16.220  1.00  0.00           H  
ATOM   2049  HW2 SOL  1030      11.450 -32.720  16.860  1.00  0.00           H  
ATOM   2050  OW  SOL  1031     -22.600 -42.060  -9.850  1.00  0.00           O  
ATOM   2051  HW1 SOL  1031     -22.570 -42.840  -9.300  1.00  0.00           H  
ATOM   2052  HW2 SOL  1031     -23.360 -42.190 -10.410  1.00  0.00           H  
ATOM   2053  OW  SOL  1032      21.820 -32.270   1.020  1.00  0.00           O  
ATOM   2054  HW1 SOL  1032      20.940 -32.640   0.910  1.00  0.00           H  
ATOM   2055  HW2 SOL  1032      22.310 -32.960   1.460  1.00  0.00           H  
ATOM   2056  OW  SOL  1033      24.120 -12.970   8.840  1.00  0.00           O  
ATOM   2057  HW1 SOL  1033      24.420 -12.790   9.730  1.00  0.00           H  
ATOM   2058  HW2 SOL  1033      23.300 -13.470   8.960  1.00  0.00           H  
ATOM   2059  OW  SOL  1034     -18.250 -43.950   9.040  1.00  0.00           O  
ATOM   2060  HW1 SOL  1034     -17.780 -44.470   9.700  1.00  0.00           H  
ATOM   2061  HW2 SOL  1034     -17.800 -43.110   9.020  1.00  0.00           H  
ATOM   2062  OW  SOL  1035     -26.580 -23.160 -13.010  1.00  0.00           O  
ATOM   2063  HW1 SOL  1035     -26.700 -24.100 -13.120  1.00  0.00           H  
ATOM   2064  HW2 SOL  1035     -27.070 -22.950 -12.210  1.00  0.00           H  
ATOM   2065  OW  SOL  1036     -29.350 -15.420 -12.650  1.00  0.00           O  
ATOM   2066  HW1 SOL  1036     -30.060 -15.930 -12.260  1.00  0.00           H  
ATOM   2067  HW2 SOL  1036     -29.370 -15.640 -13.580  1.00  0.00           H  
ATOM   2068  OW  SOL  1037     -12.270  17.260  -4.770  1.00  0.00           O  
ATOM   2069  HW1 SOL  1037     -12.200  17.710  -3.930  1.00  0.00           H  
ATOM   2070  HW2 SOL  1037     -11.490  17.520  -5.260  1.00  0.00           H  
ATOM   2071  OW  SOL  1038     -45.980  13.550  -0.480  1.00  0.00           O  
ATOM   2072  HW1 SOL  1038     -46.660  13.850   0.130  1.00  0.00           H  
ATOM   2073  HW2 SOL  1038     -45.420  12.980   0.050  1.00  0.00           H  
ATOM   2074  OW  SOL  1039     -41.840 -14.920 -23.510  1.00  0.00           O  
ATOM   2075  HW1 SOL  1039     -42.420 -15.020 -22.760  1.00  0.00           H  
ATOM   2076  HW2 SOL  1039     -42.160 -14.150 -23.970  1.00  0.00           H  
ATOM   2077  OW  SOL  1040     -33.700 -17.760 -15.570  1.00  0.00           O  
ATOM   2078  HW1 SOL  1040     -34.630 -17.630 -15.670  1.00  0.00           H  
ATOM   2079  HW2 SOL  1040     -33.400 -18.100 -16.430  1.00  0.00           H  
ATOM   2080  OW  SOL  1041      14.630 -45.630   8.010  1.00  0.00           O  
ATOM   2081  HW1 SOL  1041      14.280 -45.780   7.120  1.00  0.00           H  
ATOM   2082  HW2 SOL  1041      15.310 -44.970   7.890  1.00  0.00           H  
ATOM   2083  OW  SOL  1042      -7.490 -32.720  16.590  1.00  0.00           O  
ATOM   2084  HW1 SOL  1042      -7.110 -32.180  17.290  1.00  0.00           H  
ATOM   2085  HW2 SOL  1042      -8.430 -32.550  16.650  1.00  0.00           H  
ATOM   2086  OW  SOL  1043     -45.020 -37.090  14.810  1.00  0.00           O  
ATOM   2087  HW1 SOL  1043     -45.580 -36.420  15.190  1.00  0.00           H  
ATOM   2088  HW2 SOL  1043     -44.220 -37.050  15.330  1.00  0.00           H  
ATOM   2089  OW  SOL  1044       7.170 -52.280  10.890  1.00  0.00           O  
ATOM   2090  HW1 SOL  1044       7.340 -51.450  11.310  1.00  0.00           H  
ATOM   2091  HW2 SOL  1044       7.430 -52.160   9.980  1.00  0.00           H  
ATOM   2092  OW  SOL  1045      11.860 -43.990 -10.800  1.00  0.00           O  
ATOM   2093  HW1 SOL  1045      11.230 -43.830 -11.520  1.00  0.00           H  
ATOM   2094  HW2 SOL  1045      12.190 -44.870 -10.970  1.00  0.00           H  
ATOM   2095  OW  SOL  1046      -7.890 -16.790  32.520  1.00  0.00           O  
ATOM   2096  HW1 SOL  1046      -7.270 -17.370  32.090  1.00  0.00           H  
ATOM   2097  HW2 SOL  1046      -7.780 -15.950  32.070  1.00  0.00           H  
ATOM   2098  OW  SOL  1047      -4.290  -9.260  18.250  1.00  0.00           O  
ATOM   2099  HW1 SOL  1047      -3.990  -8.580  17.650  1.00  0.00           H  
ATOM   2100  HW2 SOL  1047      -4.070  -8.940  19.120  1.00  0.00           H  
ATOM   2101  OW  SOL  1048     -34.490 -32.120  10.540  1.00  0.00           O  
ATOM   2102  HW1 SOL  1048     -35.060 -32.830  10.860  1.00  0.00           H  
ATOM   2103  HW2 SOL  1048     -33.670 -32.250  11.000  1.00  0.00           H  
ATOM   2104  OW  SOL  1049      11.240 -28.760  -3.780  1.00  0.00           O  
ATOM   2105  HW1 SOL  1049      11.660 -29.610  -3.930  1.00  0.00           H  
ATOM   2106  HW2 SOL  1049      10.350 -28.970  -3.490  1.00  0.00           H  
ATOM   2107  OW  SOL  1050       4.290 -23.980  25.240  1.00  0.00           O  
ATOM   2108  HW1 SOL  1050       4.080 -24.540  24.490  1.00  0.00           H  
ATOM   2109  HW2 SOL  1050       4.560 -23.150  24.850  1.00  0.00           H  
ATOM   2110  OW  SOL  1051       4.290   9.550   8.340  1.00  0.00           O  
ATOM   2111  HW1 SOL  1051       4.560   8.660   8.080  1.00  0.00           H  
ATOM   2112  HW2 SOL  1051       4.750   9.690   9.170  1.00  0.00           H  
ATOM   2113  OW  SOL  1052      16.030   0.130   8.990  1.00  0.00           O  
ATOM   2114  HW1 SOL  1052      15.240   0.610   8.740  1.00  0.00           H  
ATOM   2115  HW2 SOL  1052      16.280  -0.340   8.220  1.00  0.00           H  
ATOM   2116  OW  SOL  1053     -21.640 -13.390 -19.120  1.00  0.00           O  
ATOM   2117  HW1 SOL  1053     -21.160 -14.210 -19.310  1.00  0.00           H  
ATOM   2118  HW2 SOL  1053     -22.190 -13.260 -19.880  1.00  0.00           H  
ATOM   2119  OW  SOL  1054     -28.820 -34.590  18.590  1.00  0.00           O  
ATOM   2120  HW1 SOL  1054     -28.150 -35.280  18.590  1.00  0.00           H  
ATOM   2121  HW2 SOL  1054     -29.030 -34.460  19.510  1.00  0.00           H  
ATOM   2122  OW  SOL  1055      -9.110 -36.210  -0.610  1.00  0.00           O  
ATOM   2123  HW1 SOL  1055      -8.820 -35.300  -0.540  1.00  0.00           H  
ATOM   2124  HW2 SOL  1055      -8.340 -36.730  -0.370  1.00  0.00           H  
ATOM   2125  OW  SOL  1056     -18.470 -22.580 -32.230  1.00  0.00           O  
ATOM   2126  HW1 SOL  1056     -18.270 -22.940 -31.360  1.00  0.00           H  
ATOM   2127  HW2 SOL  1056     -18.640 -23.350 -32.770  1.00  0.00           H  
ATOM   2128  OW  SOL  1057      15.720  -8.280  24.950  1.00  0.00           O  
ATOM   2129  HW1 SOL  1057      16.400  -8.950  24.920  1.00  0.00           H  
ATOM   2130  HW2 SOL  1057      15.420  -8.270  25.860  1.00  0.00           H  
ATOM   2131  OW  SOL  1058     -11.160  -9.710 -23.170  1.00  0.00           O  
ATOM   2132  HW1 SOL  1058     -12.090  -9.560 -23.340  1.00  0.00           H  
ATOM   2133  HW2 SOL  1058     -10.820 -10.080 -23.990  1.00  0.00           H  
ATOM   2134  OW  SOL  1059     -34.450 -35.770  -7.870  1.00  0.00           O  
ATOM   2135  HW1 SOL  1059     -34.860 -35.450  -7.080  1.00  0.00           H  
ATOM   2136  HW2 SOL  1059     -33.530 -35.900  -7.630  1.00  0.00           H  
ATOM   2137  OW  SOL  1060     -15.330 -22.440  25.820  1.00  0.00           O  
ATOM   2138  HW1 SOL  1060     -14.680 -22.640  26.490  1.00  0.00           H  
ATOM   2139  HW2 SOL  1060     -15.040 -21.620  25.420  1.00  0.00           H  
ATOM   2140  OW  SOL  1061     -19.800 -50.700  25.200  1.00  0.00           O  
ATOM   2141  HW1 SOL  1061     -19.150 -51.080  25.790  1.00  0.00           H  
ATOM   2142  HW2 SOL  1061     -19.690 -51.170  24.380  1.00  0.00           H  
ATOM   2143  OW  SOL  1062     -35.940 -35.610 -20.020  1.00  0.00           O  
ATOM   2144  HW1 SOL  1062     -35.570 -36.090 -19.280  1.00  0.00           H  
ATOM   2145  HW2 SOL  1062     -36.860 -35.860 -20.050  1.00  0.00           H  
ATOM   2146  OW  SOL  1063     -18.030 -31.420  14.980  1.00  0.00           O  
ATOM   2147  HW1 SOL  1063     -18.090 -31.630  15.910  1.00  0.00           H  
ATOM   2148  HW2 SOL  1063     -17.160 -31.710  14.740  1.00  0.00           H  
ATOM   2149  OW  SOL  1064      13.230 -15.630  -5.070  1.00  0.00           O  
ATOM   2150  HW1 SOL  1064      13.150 -15.330  -4.160  1.00  0.00           H  
ATOM   2151  HW2 SOL  1064      12.560 -16.310  -5.150  1.00  0.00           H  
ATOM   2152  OW  SOL  1065      -9.120 -21.320 -16.190  1.00  0.00           O  
ATOM   2153  HW1 SOL  1065      -8.580 -21.680 -16.890  1.00  0.00           H  
ATOM   2154  HW2 SOL  1065      -9.890 -20.950 -16.630  1.00  0.00           H  
ATOM   2155  OW  SOL  1066      -7.370 -24.550  37.840  1.00  0.00           O  
ATOM   2156  HW1 SOL  1066      -7.610 -24.950  38.680  1.00  0.00           H  
ATOM   2157  HW2 SOL  1066      -7.590 -25.220  37.190  1.00  0.00           H  
ATOM   2158  OW  SOL  1067     -18.800  -2.740  30.370  1.00  0.00           O  
ATOM   2159  HW1 SOL  1067     -19.050  -3.580  29.980  1.00  0.00           H  
ATOM   2160  HW2 SOL  1067     -18.950  -2.870  31.310  1.00  0.00           H  
ATOM   2161  OW  SOL  1068      -1.620 -23.050 -29.960  1.00  0.00           O  
ATOM   2162  HW1 SOL  1068      -1.870 -23.900 -30.320  1.00  0.00           H  
ATOM   2163  HW2 SOL  1068      -1.760 -23.150 -29.010  1.00  0.00           H  
ATOM   2164  OW  SOL  1069     -41.860  -3.870  -7.600  1.00  0.00           O  
ATOM   2165  HW1 SOL  1069     -42.680  -3.440  -7.360  1.00  0.00           H  
ATOM   2166  HW2 SOL  1069     -42.050  -4.800  -7.500  1.00  0.00           H  
ATOM   2167  OW  SOL  1070     -25.440 -25.230  22.060  1.00  0.00           O  
ATOM   2168  HW1 SOL  1070     -25.230 -25.770  21.300  1.00  0.00           H  
ATOM   2169  HW2 SOL  1070     -26.210 -24.720  21.800  1.00  0.00           H  
ATOM   2170  OW  SOL  1071       1.480  -6.830  16.140  1.00  0.00           O  
ATOM   2171  HW1 SOL  1071       1.300  -6.140  16.780  1.00  0.00           H  
ATOM   2172  HW2 SOL  1071       1.500  -6.380  15.290  1.00  0.00           H  
ATOM   2173  OW  SOL  1072     -40.160  11.610   8.120  1.00  0.00           O  
ATOM   2174  HW1 SOL  1072     -41.080  11.810   7.970  1.00  0.00           H  
ATOM   2175  HW2 SOL  1072     -40.020  11.820   9.040  1.00  0.00           H  
ATOM   2176  OW  SOL  1073     -23.000 -31.710 -28.060  1.00  0.00           O  
ATOM   2177  HW1 SOL  1073     -23.740 -31.890 -27.500  1.00  0.00           H  
ATOM   2178  HW2 SOL  1073     -22.440 -32.490 -27.970  1.00  0.00           H  
ATOM   2179  OW  SOL  1074      -5.320  -5.540  36.980  1.00  0.00           O  
ATOM   2180  HW1 SOL  1074      -5.520  -4.790  36.410  1.00  0.00           H  
ATOM   2181  HW2 SOL  1074      -5.250  -6.280  36.380  1.00  0.00           H  
ATOM   2182  OW  SOL  1075      -7.810   7.130 -27.910  1.00  0.00           O  
ATOM   2183  HW1 SOL  1075      -7.820   6.420 -28.550  1.00  0.00           H  
ATOM   2184  HW2 SOL  1075      -7.110   6.900 -27.300  1.00  0.00           H  
ATOM   2185  OW  SOL  1076      -9.510 -15.030 -15.410  1.00  0.00           O  
ATOM   2186  HW1 SOL  1076      -9.510 -14.780 -16.330  1.00  0.00           H  
ATOM   2187  HW2 SOL  1076      -9.090 -14.290 -14.950  1.00  0.00           H  
ATOM   2188  OW  SOL  1077     -14.500 -34.880 -34.750  1.00  0.00           O  
ATOM   2189  HW1 SOL  1077     -14.930 -34.910 -33.900  1.00  0.00           H  
ATOM   2190  HW2 SOL  1077     -15.150 -34.480 -35.330  1.00  0.00           H  
ATOM   2191  OW  SOL  1078      10.040 -26.310 -12.770  1.00  0.00           O  
ATOM   2192  HW1 SOL  1078       9.210 -26.690 -13.060  1.00  0.00           H  
ATOM   2193  HW2 SOL  1078       9.830 -25.420 -12.490  1.00  0.00           H  
ATOM   2194  OW  SOL  1079     -13.650   4.390   9.010  1.00  0.00           O  
ATOM   2195  HW1 SOL  1079     -12.880   4.070   8.520  1.00  0.00           H  
ATOM   2196  HW2 SOL  1079     -13.920   5.170   8.540  1.00  0.00           H  
ATOM   2197  OW  SOL  1080     -44.980   6.470  10.670  1.00  0.00           O  
ATOM   2198  HW1 SOL  1080     -45.050   6.650  11.610  1.00  0.00           H  
ATOM   2199  HW2 SOL  1080     -45.560   7.100  10.260  1.00  0.00           H  
ATOM   2200  OW  SOL  1081     -16.690 -51.870   1.030  1.00  0.00           O  
ATOM   2201  HW1 SOL  1081     -16.990 -52.070   0.140  1.00  0.00           H  
ATOM   2202  HW2 SOL  1081     -15.890 -52.400   1.130  1.00  0.00           H  
ATOM   2203  OW  SOL  1082       5.050  -9.430  29.280  1.00  0.00           O  
ATOM   2204  HW1 SOL  1082       4.620  -9.970  29.940  1.00  0.00           H  
ATOM   2205  HW2 SOL  1082       5.260 -10.040  28.570  1.00  0.00           H  
ATOM   2206  OW  SOL  1083       0.780 -26.500   7.990  1.00  0.00           O  
ATOM   2207  HW1 SOL  1083       0.490 -25.790   7.420  1.00  0.00           H  
ATOM   2208  HW2 SOL  1083       0.480 -26.250   8.860  1.00  0.00           H  
ATOM   2209  OW  SOL  1084      18.080  -1.000   6.440  1.00  0.00           O  
ATOM   2210  HW1 SOL  1084      17.900  -1.920   6.640  1.00  0.00           H  
ATOM   2211  HW2 SOL  1084      18.300  -0.990   5.510  1.00  0.00           H  
ATOM   2212  OW  SOL  1085      24.030 -10.710  13.750  1.00  0.00           O  
ATOM   2213  HW1 SOL  1085      23.620 -10.030  14.290  1.00  0.00           H  
ATOM   2214  HW2 SOL  1085      24.150 -11.450  14.340  1.00  0.00           H  
ATOM   2215  OW  SOL  1086     -29.330  -5.890  26.840  1.00  0.00           O  
ATOM   2216  HW1 SOL  1086     -30.130  -6.390  27.000  1.00  0.00           H  
ATOM   2217  HW2 SOL  1086     -28.630  -6.550  26.810  1.00  0.00           H  
ATOM   2218  OW  SOL  1087     -24.740 -40.300 -18.440  1.00  0.00           O  
ATOM   2219  HW1 SOL  1087     -24.720 -41.080 -18.990  1.00  0.00           H  
ATOM   2220  HW2 SOL  1087     -23.920 -40.360 -17.940  1.00  0.00           H  
ATOM   2221  OW  SOL  1088       6.160   5.700  23.120  1.00  0.00           O  
ATOM   2222  HW1 SOL  1088       5.550   5.930  23.810  1.00  0.00           H  
ATOM   2223  HW2 SOL  1088       6.450   4.820  23.330  1.00  0.00           H  
ATOM   2224  OW  SOL  1089     -43.870   9.190  -3.270  1.00  0.00           O  
ATOM   2225  HW1 SOL  1089     -44.300   9.760  -3.910  1.00  0.00           H  
ATOM   2226  HW2 SOL  1089     -44.500   8.480  -3.130  1.00  0.00           H  
ATOM   2227  OW  SOL  1090     -28.800 -24.930  18.590  1.00  0.00           O  
ATOM   2228  HW1 SOL  1090     -28.230 -25.540  18.110  1.00  0.00           H  
ATOM   2229  HW2 SOL  1090     -28.370 -24.090  18.500  1.00  0.00           H  
ATOM   2230  OW  SOL  1091      -1.640 -44.860  17.560  1.00  0.00           O  
ATOM   2231  HW1 SOL  1091      -2.450 -45.050  17.080  1.00  0.00           H  
ATOM   2232  HW2 SOL  1091      -1.920 -44.340  18.310  1.00  0.00           H  
ATOM   2233  OW  SOL  1092     -19.930 -51.220 -14.670  1.00  0.00           O  
ATOM   2234  HW1 SOL  1092     -20.580 -51.030 -15.350  1.00  0.00           H  
ATOM   2235  HW2 SOL  1092     -20.190 -50.670 -13.930  1.00  0.00           H  
ATOM   2236  OW  SOL  1093     -33.960 -29.640 -22.140  1.00  0.00           O  
ATOM   2237  HW1 SOL  1093     -34.690 -29.640 -21.530  1.00  0.00           H  
ATOM   2238  HW2 SOL  1093     -34.270 -30.160 -22.880  1.00  0.00           H  
ATOM   2239  OW  SOL  1094     -18.170 -53.690  -7.750  1.00  0.00           O  
ATOM   2240  HW1 SOL  1094     -18.580 -52.830  -7.750  1.00  0.00           H  
ATOM   2241  HW2 SOL  1094     -17.260 -53.530  -8.030  1.00  0.00           H  
ATOM   2242  OW  SOL  1095     -16.810 -43.620  22.900  1.00  0.00           O  
ATOM   2243  HW1 SOL  1095     -16.530 -44.480  23.220  1.00  0.00           H  
ATOM   2244  HW2 SOL  1095     -16.860 -43.730  21.950  1.00  0.00           H  
ATOM   2245  OW  SOL  1096     -45.020 -23.610   4.810  1.00  0.00           O  
ATOM   2246  HW1 SOL  1096     -44.090 -23.770   4.670  1.00  0.00           H  
ATOM   2247  HW2 SOL  1096     -45.200 -22.830   4.300  1.00  0.00           H  
ATOM   2248  OW  SOL  1097      10.910  -7.740  20.060  1.00  0.00           O  
ATOM   2249  HW1 SOL  1097      11.340  -7.050  20.560  1.00  0.00           H  
ATOM   2250  HW2 SOL  1097      11.340  -7.720  19.200  1.00  0.00           H  
ATOM   2251  OW  SOL  1098     -11.240   4.020  -8.520  1.00  0.00           O  
ATOM   2252  HW1 SOL  1098     -10.660   4.730  -8.230  1.00  0.00           H  
ATOM   2253  HW2 SOL  1098     -11.460   3.540  -7.720  1.00  0.00           H  
ATOM   2254  OW  SOL  1099     -15.010 -36.650  29.160  1.00  0.00           O  
ATOM   2255  HW1 SOL  1099     -15.240 -35.770  28.870  1.00  0.00           H  
ATOM   2256  HW2 SOL  1099     -15.530 -36.780  29.960  1.00  0.00           H  
ATOM   2257  OW  SOL  1100      16.290 -40.940  10.270  1.00  0.00           O  
ATOM   2258  HW1 SOL  1100      16.150 -40.380   9.490  1.00  0.00           H  
ATOM   2259  HW2 SOL  1100      15.900 -40.430  10.980  1.00  0.00           H  
ATOM   2260  OW  SOL  1101     -16.230 -46.660 -17.460  1.00  0.00           O  
ATOM   2261  HW1 SOL  1101     -16.530 -46.500 -16.570  1.00  0.00           H  
ATOM   2262  HW2 SOL  1101     -16.480 -47.570 -17.640  1.00  0.00           H  
ATOM   2263  OW  SOL  1102      -4.540 -47.030  25.230  1.00  0.00           O  
ATOM   2264  HW1 SOL  1102      -3.750 -46.730  24.780  1.00  0.00           H  
ATOM   2265  HW2 SOL  1102      -5.190 -47.090  24.530  1.00  0.00           H  
ATOM   2266  OW  SOL  1103      10.360 -13.520  27.640  1.00  0.00           O  
ATOM   2267  HW1 SOL  1103       9.920 -13.820  26.840  1.00  0.00           H  
ATOM   2268  HW2 SOL  1103      11.000 -12.880  27.350  1.00  0.00           H  
ATOM   2269  OW  SOL  1104      -1.580  14.350  -4.780  1.00  0.00           O  
ATOM   2270  HW1 SOL  1104      -2.300  13.730  -4.580  1.00  0.00           H  
ATOM   2271  HW2 SOL  1104      -1.990  14.980  -5.380  1.00  0.00           H  
ATOM   2272  OW  SOL  1105     -14.620  15.920  -0.480  1.00  0.00           O  
ATOM   2273  HW1 SOL  1105     -13.980  15.600  -1.120  1.00  0.00           H  
ATOM   2274  HW2 SOL  1105     -14.110  16.250   0.250  1.00  0.00           H  
ATOM   2275  OW  SOL  1106     -42.830 -14.290 -17.030  1.00  0.00           O  
ATOM   2276  HW1 SOL  1106     -42.240 -14.240 -17.790  1.00  0.00           H  
ATOM   2277  HW2 SOL  1106     -43.370 -13.500 -17.090  1.00  0.00           H  
ATOM   2278  OW  SOL  1107     -36.080  15.820  -0.570  1.00  0.00           O  
ATOM   2279  HW1 SOL  1107     -35.920  16.150  -1.440  1.00  0.00           H  
ATOM   2280  HW2 SOL  1107     -35.390  16.220  -0.030  1.00  0.00           H  
ATOM   2281  OW  SOL  1108      -9.760 -39.600  21.510  1.00  0.00           O  
ATOM   2282  HW1 SOL  1108      -9.730 -38.690  21.810  1.00  0.00           H  
ATOM   2283  HW2 SOL  1108     -10.690 -39.780  21.350  1.00  0.00           H  
ATOM   2284  OW  SOL  1109      -3.440 -11.820  18.100  1.00  0.00           O  
ATOM   2285  HW1 SOL  1109      -3.730 -10.910  17.990  1.00  0.00           H  
ATOM   2286  HW2 SOL  1109      -4.240 -12.340  18.030  1.00  0.00           H  
ATOM   2287  OW  SOL  1110      -8.250  10.160 -10.640  1.00  0.00           O  
ATOM   2288  HW1 SOL  1110      -7.310  10.320 -10.740  1.00  0.00           H  
ATOM   2289  HW2 SOL  1110      -8.530  10.770  -9.960  1.00  0.00           H  
ATOM   2290  OW  SOL  1111      14.730   9.490   6.480  1.00  0.00           O  
ATOM   2291  HW1 SOL  1111      14.710  10.210   5.850  1.00  0.00           H  
ATOM   2292  HW2 SOL  1111      13.880   9.520   6.920  1.00  0.00           H  
ATOM   2293  OW  SOL  1112       5.000 -20.440  23.830  1.00  0.00           O  
ATOM   2294  HW1 SOL  1112       5.620 -19.710  23.770  1.00  0.00           H  
ATOM   2295  HW2 SOL  1112       5.500 -21.140  24.250  1.00  0.00           H  
ATOM   2296  OW  SOL  1113      -8.630 -17.230 -13.950  1.00  0.00           O  
ATOM   2297  HW1 SOL  1113      -8.870 -16.410 -14.380  1.00  0.00           H  
ATOM   2298  HW2 SOL  1113      -8.140 -17.710 -14.620  1.00  0.00           H  
ATOM   2299  OW  SOL  1114       1.450 -33.990 -26.650  1.00  0.00           O  
ATOM   2300  HW1 SOL  1114       1.210 -33.910 -25.730  1.00  0.00           H  
ATOM   2301  HW2 SOL  1114       2.370 -33.720 -26.680  1.00  0.00           H  
ATOM   2302  OW  SOL  1115       2.170  17.180  17.010  1.00  0.00           O  
ATOM   2303  HW1 SOL  1115       1.780  16.300  17.010  1.00  0.00           H  
ATOM   2304  HW2 SOL  1115       2.640  17.230  17.850  1.00  0.00           H  
ATOM   2305  OW  SOL  1116     -15.590  10.110  -9.750  1.00  0.00           O  
ATOM   2306  HW1 SOL  1116     -15.410   9.990  -8.820  1.00  0.00           H  
ATOM   2307  HW2 SOL  1116     -16.010  10.980  -9.810  1.00  0.00           H  
ATOM   2308  OW  SOL  1117     -11.540 -18.570  -0.440  1.00  0.00           O  
ATOM   2309  HW1 SOL  1117     -10.700 -19.020  -0.460  1.00  0.00           H  
ATOM   2310  HW2 SOL  1117     -12.180 -19.280  -0.370  1.00  0.00           H  
ATOM   2311  OW  SOL  1118      -8.910 -48.200  20.700  1.00  0.00           O  
ATOM   2312  HW1 SOL  1118      -9.520 -47.470  20.570  1.00  0.00           H  
ATOM   2313  HW2 SOL  1118      -8.490 -48.310  19.850  1.00  0.00           H  
ATOM   2314  OW  SOL  1119      24.060 -21.600 -18.760  1.00  0.00           O  
ATOM   2315  HW1 SOL  1119      24.680 -22.240 -19.120  1.00  0.00           H  
ATOM   2316  HW2 SOL  1119      23.510 -22.120 -18.170  1.00  0.00           H  
ATOM   2317  OW  SOL  1120      16.620  -7.770  -3.880  1.00  0.00           O  
ATOM   2318  HW1 SOL  1120      16.150  -8.170  -4.630  1.00  0.00           H  
ATOM   2319  HW2 SOL  1120      17.090  -7.040  -4.280  1.00  0.00           H  
ATOM   2320  OW  SOL  1121      18.500 -36.950  11.580  1.00  0.00           O  
ATOM   2321  HW1 SOL  1121      18.790 -37.070  10.680  1.00  0.00           H  
ATOM   2322  HW2 SOL  1121      19.100 -37.470  12.100  1.00  0.00           H  
ATOM   2323  OW  SOL  1122     -25.910 -18.820 -17.770  1.00  0.00           O  
ATOM   2324  HW1 SOL  1122     -25.550 -18.790 -18.660  1.00  0.00           H  
ATOM   2325  HW2 SOL  1122     -25.190 -19.120 -17.230  1.00  0.00           H  
ATOM   2326  OW  SOL  1123     -37.730  13.600   6.090  1.00  0.00           O  
ATOM   2327  HW1 SOL  1123     -37.920  14.480   6.390  1.00  0.00           H  
ATOM   2328  HW2 SOL  1123     -37.830  13.630   5.140  1.00  0.00           H  
ATOM   2329  OW  SOL  1124      11.770 -51.530  -7.990  1.00  0.00           O  
ATOM   2330  HW1 SOL  1124      11.690 -52.450  -7.740  1.00  0.00           H  
ATOM   2331  HW2 SOL  1124      12.710 -51.380  -8.080  1.00  0.00           H  
ATOM   2332  OW  SOL  1125     -37.750 -34.870 -12.840  1.00  0.00           O  
ATOM   2333  HW1 SOL  1125     -38.570 -34.650 -12.400  1.00  0.00           H  
ATOM   2334  HW2 SOL  1125     -37.920 -35.710 -13.270  1.00  0.00           H  
ATOM   2335  OW  SOL  1126      -1.940  -7.700 -31.910  1.00  0.00           O  
ATOM   2336  HW1 SOL  1126      -1.080  -8.100 -31.960  1.00  0.00           H  
ATOM   2337  HW2 SOL  1126      -1.780  -6.810 -31.610  1.00  0.00           H  
ATOM   2338  OW  SOL  1127      -5.470  -4.340  23.310  1.00  0.00           O  
ATOM   2339  HW1 SOL  1127      -5.010  -4.020  22.530  1.00  0.00           H  
ATOM   2340  HW2 SOL  1127      -5.830  -3.550  23.710  1.00  0.00           H  
ATOM   2341  OW  SOL  1128     -43.900   7.560   3.480  1.00  0.00           O  
ATOM   2342  HW1 SOL  1128     -44.280   6.910   2.890  1.00  0.00           H  
ATOM   2343  HW2 SOL  1128     -44.610   7.780   4.070  1.00  0.00           H  
ATOM   2344  OW  SOL  1129      14.090 -16.770   5.600  1.00  0.00           O  
ATOM   2345  HW1 SOL  1129      13.750 -17.070   4.750  1.00  0.00           H  
ATOM   2346  HW2 SOL  1129      14.250 -17.570   6.090  1.00  0.00           H  
ATOM   2347  OW  SOL  1130      -4.530 -43.900  24.480  1.00  0.00           O  
ATOM   2348  HW1 SOL  1130      -5.120 -44.150  25.200  1.00  0.00           H  
ATOM   2349  HW2 SOL  1130      -3.650 -44.050  24.810  1.00  0.00           H  
ATOM   2350  OW  SOL  1131     -27.650 -45.910  -6.310  1.00  0.00           O  
ATOM   2351  HW1 SOL  1131     -27.840 -45.320  -5.580  1.00  0.00           H  
ATOM   2352  HW2 SOL  1131     -26.860 -46.380  -6.030  1.00  0.00           H  
ATOM   2353  OW  SOL  1132       8.950   7.350  11.700  1.00  0.00           O  
ATOM   2354  HW1 SOL  1132       9.180   8.280  11.600  1.00  0.00           H  
ATOM   2355  HW2 SOL  1132       8.410   7.150  10.950  1.00  0.00           H  
ATOM   2356  OW  SOL  1133     -46.050 -36.750  -0.910  1.00  0.00           O  
ATOM   2357  HW1 SOL  1133     -45.890 -36.860   0.030  1.00  0.00           H  
ATOM   2358  HW2 SOL  1133     -46.980 -36.540  -0.990  1.00  0.00           H  
ATOM   2359  OW  SOL  1134       5.980   1.170  26.460  1.00  0.00           O  
ATOM   2360  HW1 SOL  1134       6.100   0.360  26.960  1.00  0.00           H  
ATOM   2361  HW2 SOL  1134       6.370   1.850  27.010  1.00  0.00           H  
ATOM   2362  OW  SOL  1135       7.450 -27.050   9.020  1.00  0.00           O  
ATOM   2363  HW1 SOL  1135       7.620 -27.920   9.390  1.00  0.00           H  
ATOM   2364  HW2 SOL  1135       8.300 -26.770   8.670  1.00  0.00           H  
ATOM   2365  OW  SOL  1136      -3.380 -34.080   4.360  1.00  0.00           O  
ATOM   2366  HW1 SOL  1136      -3.950 -34.540   3.750  1.00  0.00           H  
ATOM   2367  HW2 SOL  1136      -2.870 -34.780   4.790  1.00  0.00           H  
ATOM   2368  OW  SOL  1137       2.290 -43.280  19.990  1.00  0.00           O  
ATOM   2369  HW1 SOL  1137       3.060 -43.710  20.350  1.00  0.00           H  
ATOM   2370  HW2 SOL  1137       1.590 -43.930  20.070  1.00  0.00           H  
ATOM   2371  OW  SOL  1138      10.990 -41.350 -13.130  1.00  0.00           O  
ATOM   2372  HW1 SOL  1138      10.240 -41.570 -12.590  1.00  0.00           H  
ATOM   2373  HW2 SOL  1138      10.750 -40.510 -13.540  1.00  0.00           H  
ATOM   2374  OW  SOL  1139     -26.500  12.260  18.570  1.00  0.00           O  
ATOM   2375  HW1 SOL  1139     -26.710  12.160  19.500  1.00  0.00           H  
ATOM   2376  HW2 SOL  1139     -27.130  12.900  18.250  1.00  0.00           H  
ATOM   2377  OW  SOL  1140      -2.970 -15.500  10.150  1.00  0.00           O  
ATOM   2378  HW1 SOL  1140      -3.230 -14.580  10.110  1.00  0.00           H  
ATOM   2379  HW2 SOL  1140      -2.030 -15.460  10.350  1.00  0.00           H  
ATOM   2380  OW  SOL  1141     -32.410 -19.150  30.040  1.00  0.00           O  
ATOM   2381  HW1 SOL  1141     -32.340 -20.100  30.120  1.00  0.00           H  
ATOM   2382  HW2 SOL  1141     -32.510 -18.990  29.110  1.00  0.00           H  
ATOM   2383  OW  SOL  1142     -18.750 -34.780  20.930  1.00  0.00           O  
ATOM   2384  HW1 SOL  1142     -19.630 -34.440  20.750  1.00  0.00           H  
ATOM   2385  HW2 SOL  1142     -18.900 -35.640  21.320  1.00  0.00           H  
ATOM   2386  OW  SOL  1143      11.750  -8.840   1.300  1.00  0.00           O  
ATOM   2387  HW1 SOL  1143      12.690  -8.990   1.270  1.00  0.00           H  
ATOM   2388  HW2 SOL  1143      11.400  -9.520   1.880  1.00  0.00           H  
ATOM   2389  OW  SOL  1144     -24.360  -8.080 -31.630  1.00  0.00           O  
ATOM   2390  HW1 SOL  1144     -24.390  -7.130 -31.490  1.00  0.00           H  
ATOM   2391  HW2 SOL  1144     -24.490  -8.190 -32.570  1.00  0.00           H  
ATOM   2392  OW  SOL  1145     -18.260 -22.160  27.060  1.00  0.00           O  
ATOM   2393  HW1 SOL  1145     -17.390 -22.280  26.690  1.00  0.00           H  
ATOM   2394  HW2 SOL  1145     -18.830 -22.720  26.530  1.00  0.00           H  
ATOM   2395  OW  SOL  1146     -29.830 -44.270  10.730  1.00  0.00           O  
ATOM   2396  HW1 SOL  1146     -29.570 -44.530  11.610  1.00  0.00           H  
ATOM   2397  HW2 SOL  1146     -30.330 -43.470  10.850  1.00  0.00           H  
ATOM   2398  OW  SOL  1147      -0.670 -14.770  -6.120  1.00  0.00           O  
ATOM   2399  HW1 SOL  1147      -0.120 -15.390  -5.630  1.00  0.00           H  
ATOM   2400  HW2 SOL  1147      -1.130 -15.300  -6.760  1.00  0.00           H  
ATOM   2401  OW  SOL  1148     -45.370 -32.870  10.760  1.00  0.00           O  
ATOM   2402  HW1 SOL  1148     -45.230 -33.740  11.130  1.00  0.00           H  
ATOM   2403  HW2 SOL  1148     -46.300 -32.700  10.880  1.00  0.00           H  
ATOM   2404  OW  SOL  1149     -13.080 -31.360  16.810  1.00  0.00           O  
ATOM   2405  HW1 SOL  1149     -12.280 -30.930  17.110  1.00  0.00           H  
ATOM   2406  HW2 SOL  1149     -13.690 -30.630  16.670  1.00  0.00           H  
ATOM   2407  OW  SOL  1150     -11.000 -34.350   4.480  1.00  0.00           O  
ATOM   2408  HW1 SOL  1150     -10.700 -33.560   4.930  1.00  0.00           H  
ATOM   2409  HW2 SOL  1150     -10.240 -34.630   3.960  1.00  0.00           H  
ATOM   2410  OW  SOL  1151     -33.720 -20.900 -28.630  1.00  0.00           O  
ATOM   2411  HW1 SOL  1151     -32.910 -20.440 -28.440  1.00  0.00           H  
ATOM   2412  HW2 SOL  1151     -33.570 -21.790 -28.290  1.00  0.00           H  
ATOM   2413  OW  SOL  1152     -24.980 -26.770 -12.360  1.00  0.00           O  
ATOM   2414  HW1 SOL  1152     -25.450 -27.600 -12.390  1.00  0.00           H  
ATOM   2415  HW2 SOL  1152     -24.630 -26.650 -13.240  1.00  0.00           H  
ATOM   2416  OW  SOL  1153     -21.530  -6.000  26.560  1.00  0.00           O  
ATOM   2417  HW1 SOL  1153     -21.300  -6.900  26.340  1.00  0.00           H  
ATOM   2418  HW2 SOL  1153     -22.220  -5.770  25.930  1.00  0.00           H  
ATOM   2419  OW  SOL  1154       2.070 -17.150  38.090  1.00  0.00           O  
ATOM   2420  HW1 SOL  1154       1.330 -16.800  38.580  1.00  0.00           H  
ATOM   2421  HW2 SOL  1154       1.700 -17.440  37.260  1.00  0.00           H  
ATOM   2422  OW  SOL  1155      -1.940 -23.790 -27.260  1.00  0.00           O  
ATOM   2423  HW1 SOL  1155      -1.970 -23.060 -26.650  1.00  0.00           H  
ATOM   2424  HW2 SOL  1155      -2.820 -24.190 -27.200  1.00  0.00           H  
ATOM   2425  OW  SOL  1156     -21.220  14.340  15.880  1.00  0.00           O  
ATOM   2426  HW1 SOL  1156     -21.340  14.810  16.700  1.00  0.00           H  
ATOM   2427  HW2 SOL  1156     -21.860  13.620  15.910  1.00  0.00           H  
ATOM   2428  OW  SOL  1157      -6.960 -24.560  44.800  1.00  0.00           O  
ATOM   2429  HW1 SOL  1157      -7.240 -24.140  45.610  1.00  0.00           H  
ATOM   2430  HW2 SOL  1157      -7.710 -25.090  44.530  1.00  0.00           H  
ATOM   2431  OW  SOL  1158      13.610 -41.940  -6.540  1.00  0.00           O  
ATOM   2432  HW1 SOL  1158      12.820 -41.430  -6.680  1.00  0.00           H  
ATOM   2433  HW2 SOL  1158      14.300 -41.280  -6.480  1.00  0.00           H  
ATOM   2434  OW  SOL  1159     -37.680 -45.100  15.770  1.00  0.00           O  
ATOM   2435  HW1 SOL  1159     -36.890 -44.590  15.590  1.00  0.00           H  
ATOM   2436  HW2 SOL  1159     -38.330 -44.450  16.020  1.00  0.00           H  
ATOM   2437  OW  SOL  1160     -13.510 -10.580 -35.720  1.00  0.00           O  
ATOM   2438  HW1 SOL  1160     -12.690 -10.560 -35.220  1.00  0.00           H  
ATOM   2439  HW2 SOL  1160     -14.180 -10.360 -35.070  1.00  0.00           H  
ATOM   2440  OW  SOL  1161     -18.090  -8.240 -32.650  1.00  0.00           O  
ATOM   2441  HW1 SOL  1161     -18.660  -9.000 -32.540  1.00  0.00           H  
ATOM   2442  HW2 SOL  1161     -18.480  -7.760 -33.380  1.00  0.00           H  
ATOM   2443  OW  SOL  1162     -30.210 -34.120  27.940  1.00  0.00           O  
ATOM   2444  HW1 SOL  1162     -29.750 -34.190  27.110  1.00  0.00           H  
ATOM   2445  HW2 SOL  1162     -29.520 -33.930  28.580  1.00  0.00           H  
ATOM   2446  OW  SOL  1163     -24.450 -45.560 -15.000  1.00  0.00           O  
ATOM   2447  HW1 SOL  1163     -24.820 -44.970 -15.670  1.00  0.00           H  
ATOM   2448  HW2 SOL  1163     -25.200 -45.870 -14.510  1.00  0.00           H  
ATOM   2449  OW  SOL  1164      21.150 -11.240 -17.420  1.00  0.00           O  
ATOM   2450  HW1 SOL  1164      20.220 -11.470 -17.480  1.00  0.00           H  
ATOM   2451  HW2 SOL  1164      21.490 -11.300 -18.310  1.00  0.00           H  
ATOM   2452  OW  SOL  1165     -42.000 -43.340  11.740  1.00  0.00           O  
ATOM   2453  HW1 SOL  1165     -42.450 -44.190  11.780  1.00  0.00           H  
ATOM   2454  HW2 SOL  1165     -41.070 -43.550  11.800  1.00  0.00           H  
ATOM   2455  OW  SOL  1166     -18.290   0.220   6.830  1.00  0.00           O  
ATOM   2456  HW1 SOL  1166     -17.980   0.860   7.460  1.00  0.00           H  
ATOM   2457  HW2 SOL  1166     -17.520  -0.340   6.670  1.00  0.00           H  
ATOM   2458  OW  SOL  1167       9.620 -22.160  -8.920  1.00  0.00           O  
ATOM   2459  HW1 SOL  1167      10.230 -21.910  -9.610  1.00  0.00           H  
ATOM   2460  HW2 SOL  1167       9.650 -23.120  -8.910  1.00  0.00           H  
ATOM   2461  OW  SOL  1168       4.390 -33.620  -5.020  1.00  0.00           O  
ATOM   2462  HW1 SOL  1168       5.180 -34.060  -5.360  1.00  0.00           H  
ATOM   2463  HW2 SOL  1168       4.420 -32.740  -5.390  1.00  0.00           H  
ATOM   2464  OW  SOL  1169      -4.860   1.430  32.680  1.00  0.00           O  
ATOM   2465  HW1 SOL  1169      -4.860   1.750  31.780  1.00  0.00           H  
ATOM   2466  HW2 SOL  1169      -5.640   0.890  32.750  1.00  0.00           H  
ATOM   2467  OW  SOL  1170      10.530  16.760  -8.500  1.00  0.00           O  
ATOM   2468  HW1 SOL  1170      10.350  16.110  -7.820  1.00  0.00           H  
ATOM   2469  HW2 SOL  1170      10.600  16.260  -9.310  1.00  0.00           H  
ATOM   2470  OW  SOL  1171       8.510 -50.410  -6.400  1.00  0.00           O  
ATOM   2471  HW1 SOL  1171       8.070 -49.830  -7.010  1.00  0.00           H  
ATOM   2472  HW2 SOL  1171       9.430 -50.380  -6.670  1.00  0.00           H  
ATOM   2473  OW  SOL  1172      -5.580  -6.700 -13.070  1.00  0.00           O  
ATOM   2474  HW1 SOL  1172      -5.410  -6.050 -13.760  1.00  0.00           H  
ATOM   2475  HW2 SOL  1172      -5.560  -7.540 -13.530  1.00  0.00           H  
ATOM   2476  OW  SOL  1173      21.400   8.240  -2.360  1.00  0.00           O  
ATOM   2477  HW1 SOL  1173      21.010   7.620  -2.980  1.00  0.00           H  
ATOM   2478  HW2 SOL  1173      20.710   8.360  -1.690  1.00  0.00           H  
ATOM   2479  OW  SOL  1174     -40.380   1.130  -0.040  1.00  0.00           O  
ATOM   2480  HW1 SOL  1174     -39.980   1.910   0.370  1.00  0.00           H  
ATOM   2481  HW2 SOL  1174     -40.020   0.400   0.460  1.00  0.00           H  
ATOM   2482  OW  SOL  1175      -3.060 -15.140  24.200  1.00  0.00           O  
ATOM   2483  HW1 SOL  1175      -3.530 -15.980  24.260  1.00  0.00           H  
ATOM   2484  HW2 SOL  1175      -2.310 -15.240  24.780  1.00  0.00           H  
ATOM   2485  OW  SOL  1176     -23.630 -26.260 -15.220  1.00  0.00           O  
ATOM   2486  HW1 SOL  1176     -24.370 -26.660 -15.680  1.00  0.00           H  
ATOM   2487  HW2 SOL  1176     -22.860 -26.690 -15.580  1.00  0.00           H  
ATOM   2488  OW  SOL  1177       7.070 -11.290  17.770  1.00  0.00           O  
ATOM   2489  HW1 SOL  1177       7.040 -10.830  18.610  1.00  0.00           H  
ATOM   2490  HW2 SOL  1177       7.240 -10.620  17.120  1.00  0.00           H  
ATOM   2491  OW  SOL  1178      22.250 -34.830  -6.340  1.00  0.00           O  
ATOM   2492  HW1 SOL  1178      22.530 -34.550  -7.220  1.00  0.00           H  
ATOM   2493  HW2 SOL  1178      21.360 -34.500  -6.250  1.00  0.00           H  
ATOM   2494  OW  SOL  1179       2.030  10.690 -17.600  1.00  0.00           O  
ATOM   2495  HW1 SOL  1179       2.640  10.490 -16.900  1.00  0.00           H  
ATOM   2496  HW2 SOL  1179       1.220  10.930 -17.170  1.00  0.00           H  
ATOM   2497  OW  SOL  1180     -12.820 -30.850  24.610  1.00  0.00           O  
ATOM   2498  HW1 SOL  1180     -12.330 -31.190  25.360  1.00  0.00           H  
ATOM   2499  HW2 SOL  1180     -13.110 -31.630  24.140  1.00  0.00           H  
ATOM   2500  OW  SOL  1181      18.530 -22.860  -2.290  1.00  0.00           O  
ATOM   2501  HW1 SOL  1181      18.400 -22.050  -2.780  1.00  0.00           H  
ATOM   2502  HW2 SOL  1181      18.660 -22.560  -1.380  1.00  0.00           H  
ATOM   2503  OW  SOL  1182      12.660 -18.250   3.800  1.00  0.00           O  
ATOM   2504  HW1 SOL  1182      11.950 -18.160   4.450  1.00  0.00           H  
ATOM   2505  HW2 SOL  1182      12.810 -19.190   3.740  1.00  0.00           H  
ATOM   2506  OW  SOL  1183     -42.640 -22.060 -19.700  1.00  0.00           O  
ATOM   2507  HW1 SOL  1183     -42.040 -21.580 -20.280  1.00  0.00           H  
ATOM   2508  HW2 SOL  1183     -43.080 -21.380 -19.190  1.00  0.00           H  
ATOM   2509  OW  SOL  1184     -11.620  14.380   6.690  1.00  0.00           O  
ATOM   2510  HW1 SOL  1184     -11.130  14.800   7.390  1.00  0.00           H  
ATOM   2511  HW2 SOL  1184     -12.490  14.790   6.740  1.00  0.00           H  
ATOM   2512  OW  SOL  1185     -21.230  -0.420  14.070  1.00  0.00           O  
ATOM   2513  HW1 SOL  1185     -21.590   0.200  13.430  1.00  0.00           H  
ATOM   2514  HW2 SOL  1185     -20.680  -1.000  13.550  1.00  0.00           H  
ATOM   2515  OW  SOL  1186      -1.660 -50.610   7.740  1.00  0.00           O  
ATOM   2516  HW1 SOL  1186      -1.100 -50.920   8.450  1.00  0.00           H  
ATOM   2517  HW2 SOL  1186      -1.740 -49.670   7.870  1.00  0.00           H  
ATOM   2518  OW  SOL  1187     -40.390 -34.560 -12.070  1.00  0.00           O  
ATOM   2519  HW1 SOL  1187     -40.690 -33.670 -12.250  1.00  0.00           H  
ATOM   2520  HW2 SOL  1187     -41.040 -34.920 -11.470  1.00  0.00           H  
ATOM   2521  OW  SOL  1188      -2.620  -7.940  34.590  1.00  0.00           O  
ATOM   2522  HW1 SOL  1188      -3.480  -7.840  35.000  1.00  0.00           H  
ATOM   2523  HW2 SOL  1188      -2.120  -8.490  35.200  1.00  0.00           H  
ATOM   2524  OW  SOL  1189      -8.220   1.710 -21.040  1.00  0.00           O  
ATOM   2525  HW1 SOL  1189      -8.680   2.380 -21.540  1.00  0.00           H  
ATOM   2526  HW2 SOL  1189      -8.580   0.880 -21.350  1.00  0.00           H  
ATOM   2527  OW  SOL  1190     -18.160 -25.490  -9.160  1.00  0.00           O  
ATOM   2528  HW1 SOL  1190     -17.710 -26.190  -8.690  1.00  0.00           H  
ATOM   2529  HW2 SOL  1190     -19.090 -25.730  -9.110  1.00  0.00           H  
ATOM   2530  OW  SOL  1191      -6.020   4.210  16.200  1.00  0.00           O  
ATOM   2531  HW1 SOL  1191      -6.000   4.800  15.450  1.00  0.00           H  
ATOM   2532  HW2 SOL  1191      -6.510   3.450  15.890  1.00  0.00           H  
ATOM   2533  OW  SOL  1192     -17.460 -17.160 -18.970  1.00  0.00           O  
ATOM   2534  HW1 SOL  1192     -18.030 -17.820 -19.380  1.00  0.00           H  
ATOM   2535  HW2 SOL  1192     -17.480 -17.370 -18.030  1.00  0.00           H  
ATOM   2536  OW  SOL  1193      18.670 -21.120  -5.140  1.00  0.00           O  
ATOM   2537  HW1 SOL  1193      19.600 -20.920  -5.150  1.00  0.00           H  
ATOM   2538  HW2 SOL  1193      18.320 -20.600  -4.420  1.00  0.00           H  
ATOM   2539  OW  SOL  1194     -48.210  -1.960   6.020  1.00  0.00           O  
ATOM   2540  HW1 SOL  1194     -48.460  -1.820   5.110  1.00  0.00           H  
ATOM   2541  HW2 SOL  1194     -47.300  -2.250   5.970  1.00  0.00           H  
ATOM   2542  OW  SOL  1195     -12.440 -46.550  -8.670  1.00  0.00           O  
ATOM   2543  HW1 SOL  1195     -12.390 -46.000  -9.460  1.00  0.00           H  
ATOM   2544  HW2 SOL  1195     -11.760 -46.190  -8.100  1.00  0.00           H  
ATOM   2545  OW  SOL  1196     -20.980  -3.480 -28.960  1.00  0.00           O  
ATOM   2546  HW1 SOL  1196     -21.500  -3.850 -29.670  1.00  0.00           H  
ATOM   2547  HW2 SOL  1196     -21.110  -4.080 -28.230  1.00  0.00           H  
ATOM   2548  OW  SOL  1197      -5.510   2.990  -7.130  1.00  0.00           O  
ATOM   2549  HW1 SOL  1197      -6.030   2.350  -7.620  1.00  0.00           H  
ATOM   2550  HW2 SOL  1197      -4.780   3.200  -7.720  1.00  0.00           H  
ATOM   2551  OW  SOL  1198       5.100 -42.650   6.490  1.00  0.00           O  
ATOM   2552  HW1 SOL  1198       5.320 -42.490   7.410  1.00  0.00           H  
ATOM   2553  HW2 SOL  1198       5.910 -42.970   6.110  1.00  0.00           H  
ATOM   2554  OW  SOL  1199     -33.300   4.360  12.250  1.00  0.00           O  
ATOM   2555  HW1 SOL  1199     -33.790   3.620  11.900  1.00  0.00           H  
ATOM   2556  HW2 SOL  1199     -32.410   4.030  12.380  1.00  0.00           H  
ATOM   2557  OW  SOL  1200      -3.610  14.680  17.360  1.00  0.00           O  
ATOM   2558  HW1 SOL  1200      -3.450  15.200  16.580  1.00  0.00           H  
ATOM   2559  HW2 SOL  1200      -4.230  15.200  17.870  1.00  0.00           H  
ATOM   2560  OW  SOL  1201     -31.490 -17.050  12.510  1.00  0.00           O  
ATOM   2561  HW1 SOL  1201     -31.830 -16.250  12.120  1.00  0.00           H  
ATOM   2562  HW2 SOL  1201     -31.180 -16.800  13.370  1.00  0.00           H  
ATOM   2563  OW  SOL  1202     -41.770   4.350   7.460  1.00  0.00           O  
ATOM   2564  HW1 SOL  1202     -41.140   4.090   6.800  1.00  0.00           H  
ATOM   2565  HW2 SOL  1202     -41.240   4.520   8.250  1.00  0.00           H  
ATOM   2566  OW  SOL  1203     -38.820 -25.320  -0.480  1.00  0.00           O  
ATOM   2567  HW1 SOL  1203     -38.290 -24.530  -0.630  1.00  0.00           H  
ATOM   2568  HW2 SOL  1203     -38.880 -25.400   0.470  1.00  0.00           H  
ATOM   2569  OW  SOL  1204     -33.650  -3.630  17.490  1.00  0.00           O  
ATOM   2570  HW1 SOL  1204     -34.450  -3.520  18.000  1.00  0.00           H  
ATOM   2571  HW2 SOL  1204     -33.620  -4.570  17.300  1.00  0.00           H  
ATOM   2572  OW  SOL  1205     -37.150 -19.970   3.740  1.00  0.00           O  
ATOM   2573  HW1 SOL  1205     -36.550 -19.840   3.010  1.00  0.00           H  
ATOM   2574  HW2 SOL  1205     -36.710 -19.610   4.500  1.00  0.00           H  
ATOM   2575  OW  SOL  1206       7.220  15.990   0.620  1.00  0.00           O  
ATOM   2576  HW1 SOL  1206       7.870  15.850  -0.070  1.00  0.00           H  
ATOM   2577  HW2 SOL  1206       6.590  16.600   0.230  1.00  0.00           H  
ATOM   2578  OW  SOL  1207     -20.580   1.580   1.660  1.00  0.00           O  
ATOM   2579  HW1 SOL  1207     -20.180   1.240   2.460  1.00  0.00           H  
ATOM   2580  HW2 SOL  1207     -21.070   0.830   1.310  1.00  0.00           H  
ATOM   2581  OW  SOL  1208       6.400 -18.390  -1.180  1.00  0.00           O  
ATOM   2582  HW1 SOL  1208       6.560 -18.070  -2.070  1.00  0.00           H  
ATOM   2583  HW2 SOL  1208       6.610 -19.320  -1.220  1.00  0.00           H  
ATOM   2584  OW  SOL  1209      -4.470 -16.450  -9.370  1.00  0.00           O  
ATOM   2585  HW1 SOL  1209      -4.900 -17.210  -8.990  1.00  0.00           H  
ATOM   2586  HW2 SOL  1209      -3.800 -16.210  -8.740  1.00  0.00           H  
ATOM   2587  OW  SOL  1210     -40.410 -24.990 -20.620  1.00  0.00           O  
ATOM   2588  HW1 SOL  1210     -40.930 -25.570 -21.190  1.00  0.00           H  
ATOM   2589  HW2 SOL  1210     -39.670 -24.720 -21.170  1.00  0.00           H  
ATOM   2590  OW  SOL  1211     -36.930 -39.980   4.300  1.00  0.00           O  
ATOM   2591  HW1 SOL  1211     -36.100 -40.460   4.250  1.00  0.00           H  
ATOM   2592  HW2 SOL  1211     -36.990 -39.710   5.220  1.00  0.00           H  
ATOM   2593  OW  SOL  1212       3.840 -32.970   1.280  1.00  0.00           O  
ATOM   2594  HW1 SOL  1212       4.200 -33.800   1.000  1.00  0.00           H  
ATOM   2595  HW2 SOL  1212       2.890 -33.100   1.230  1.00  0.00           H  
ATOM   2596  OW  SOL  1213      -0.190 -26.150  10.360  1.00  0.00           O  
ATOM   2597  HW1 SOL  1213      -0.790 -25.530  10.770  1.00  0.00           H  
ATOM   2598  HW2 SOL  1213       0.040 -26.750  11.070  1.00  0.00           H  
ATOM   2599  OW  SOL  1214       6.450   2.380  -4.960  1.00  0.00           O  
ATOM   2600  HW1 SOL  1214       5.590   2.280  -5.370  1.00  0.00           H  
ATOM   2601  HW2 SOL  1214       6.760   3.230  -5.250  1.00  0.00           H  
ATOM   2602  OW  SOL  1215     -26.000 -26.160  15.040  1.00  0.00           O  
ATOM   2603  HW1 SOL  1215     -25.450 -25.460  14.720  1.00  0.00           H  
ATOM   2604  HW2 SOL  1215     -26.590 -26.360  14.300  1.00  0.00           H  
ATOM   2605  OW  SOL  1216      10.150 -22.620  34.710  1.00  0.00           O  
ATOM   2606  HW1 SOL  1216      10.550 -23.350  35.180  1.00  0.00           H  
ATOM   2607  HW2 SOL  1216       9.430 -22.320  35.280  1.00  0.00           H  
ATOM   2608  OW  SOL  1217     -25.010 -36.560  20.620  1.00  0.00           O  
ATOM   2609  HW1 SOL  1217     -25.300 -35.690  20.370  1.00  0.00           H  
ATOM   2610  HW2 SOL  1217     -24.050 -36.500  20.610  1.00  0.00           H  
ATOM   2611  OW  SOL  1218     -19.660 -13.410  41.260  1.00  0.00           O  
ATOM   2612  HW1 SOL  1218     -19.350 -12.890  42.000  1.00  0.00           H  
ATOM   2613  HW2 SOL  1218     -18.890 -13.910  40.980  1.00  0.00           H  
ATOM   2614  OW  SOL  1219      -6.670 -31.450 -12.800  1.00  0.00           O  
ATOM   2615  HW1 SOL  1219      -6.640 -30.690 -13.380  1.00  0.00           H  
ATOM   2616  HW2 SOL  1219      -7.600 -31.550 -12.590  1.00  0.00           H  
ATOM   2617  OW  SOL  1220      19.220  -2.680  -9.710  1.00  0.00           O  
ATOM   2618  HW1 SOL  1220      18.510  -2.110  -9.420  1.00  0.00           H  
ATOM   2619  HW2 SOL  1220      19.390  -3.260  -8.960  1.00  0.00           H  
ATOM   2620  OW  SOL  1221     -22.260 -16.320 -16.030  1.00  0.00           O  
ATOM   2621  HW1 SOL  1221     -21.370 -16.620 -15.810  1.00  0.00           H  
ATOM   2622  HW2 SOL  1221     -22.690 -16.230 -15.180  1.00  0.00           H  
ATOM   2623  OW  SOL  1222       4.540 -16.900   3.980  1.00  0.00           O  
ATOM   2624  HW1 SOL  1222       4.590 -17.490   4.740  1.00  0.00           H  
ATOM   2625  HW2 SOL  1222       4.790 -17.460   3.240  1.00  0.00           H  
ATOM   2626  OW  SOL  1223      13.080   0.640  18.620  1.00  0.00           O  
ATOM   2627  HW1 SOL  1223      13.650   0.020  19.070  1.00  0.00           H  
ATOM   2628  HW2 SOL  1223      13.050   0.350  17.710  1.00  0.00           H  
ATOM   2629  OW  SOL  1224     -20.620 -43.560  -6.010  1.00  0.00           O  
ATOM   2630  HW1 SOL  1224     -21.230 -43.990  -6.610  1.00  0.00           H  
ATOM   2631  HW2 SOL  1224     -19.770 -43.660  -6.420  1.00  0.00           H  
ATOM   2632  OW  SOL  1225      16.060 -35.720 -11.020  1.00  0.00           O  
ATOM   2633  HW1 SOL  1225      15.660 -36.330 -11.630  1.00  0.00           H  
ATOM   2634  HW2 SOL  1225      16.350 -36.260 -10.290  1.00  0.00           H  
ATOM   2635  OW  SOL  1226     -20.670   5.960  20.230  1.00  0.00           O  
ATOM   2636  HW1 SOL  1226     -21.010   5.180  20.670  1.00  0.00           H  
ATOM   2637  HW2 SOL  1226     -20.590   6.610  20.920  1.00  0.00           H  
ATOM   2638  OW  SOL  1227       6.960  -4.330 -10.320  1.00  0.00           O  
ATOM   2639  HW1 SOL  1227       7.310  -5.170 -10.010  1.00  0.00           H  
ATOM   2640  HW2 SOL  1227       6.860  -3.810  -9.520  1.00  0.00           H  
ATOM   2641  OW  SOL  1228     -16.930  10.130  28.510  1.00  0.00           O  
ATOM   2642  HW1 SOL  1228     -16.460   9.580  29.120  1.00  0.00           H  
ATOM   2643  HW2 SOL  1228     -17.520   9.530  28.050  1.00  0.00           H  
ATOM   2644  OW  SOL  1229      20.280 -15.240  12.670  1.00  0.00           O  
ATOM   2645  HW1 SOL  1229      19.940 -14.740  13.420  1.00  0.00           H  
ATOM   2646  HW2 SOL  1229      21.170 -14.920  12.530  1.00  0.00           H  
ATOM   2647  OW  SOL  1230     -31.270 -16.160  -0.630  1.00  0.00           O  
ATOM   2648  HW1 SOL  1230     -30.310 -16.210  -0.550  1.00  0.00           H  
ATOM   2649  HW2 SOL  1230     -31.490 -16.910  -1.180  1.00  0.00           H  
ATOM   2650  OW  SOL  1231      -9.450 -15.460 -37.780  1.00  0.00           O  
ATOM   2651  HW1 SOL  1231     -10.080 -14.800 -37.470  1.00  0.00           H  
ATOM   2652  HW2 SOL  1231      -9.380 -16.080 -37.070  1.00  0.00           H  
ATOM   2653  OW  SOL  1232       0.350 -12.030  37.330  1.00  0.00           O  
ATOM   2654  HW1 SOL  1232       1.190 -11.880  36.890  1.00  0.00           H  
ATOM   2655  HW2 SOL  1232      -0.200 -11.300  37.060  1.00  0.00           H  
ATOM   2656  OW  SOL  1233       4.130 -33.450 -16.230  1.00  0.00           O  
ATOM   2657  HW1 SOL  1233       4.330 -32.510 -16.170  1.00  0.00           H  
ATOM   2658  HW2 SOL  1233       3.210 -33.520 -15.960  1.00  0.00           H  
ATOM   2659  OW  SOL  1234     -38.750  -8.380  11.910  1.00  0.00           O  
ATOM   2660  HW1 SOL  1234     -38.480  -8.840  11.120  1.00  0.00           H  
ATOM   2661  HW2 SOL  1234     -38.200  -8.760  12.610  1.00  0.00           H  
ATOM   2662  OW  SOL  1235     -21.840 -14.970  19.390  1.00  0.00           O  
ATOM   2663  HW1 SOL  1235     -21.340 -15.390  20.080  1.00  0.00           H  
ATOM   2664  HW2 SOL  1235     -21.320 -15.130  18.590  1.00  0.00           H  
ATOM   2665  OW  SOL  1236     -34.720 -49.600  13.230  1.00  0.00           O  
ATOM   2666  HW1 SOL  1236     -35.040 -50.030  12.440  1.00  0.00           H  
ATOM   2667  HW2 SOL  1236     -35.090 -48.720  13.200  1.00  0.00           H  
ATOM   2668  OW  SOL  1237       2.600 -10.770 -33.400  1.00  0.00           O  
ATOM   2669  HW1 SOL  1237       3.270 -10.540 -32.760  1.00  0.00           H  
ATOM   2670  HW2 SOL  1237       2.520 -10.000 -33.960  1.00  0.00           H  
ATOM   2671  OW  SOL  1238       6.750 -43.570  16.020  1.00  0.00           O  
ATOM   2672  HW1 SOL  1238       7.550 -44.070  15.840  1.00  0.00           H  
ATOM   2673  HW2 SOL  1238       6.360 -43.430  15.150  1.00  0.00           H  
ATOM   2674  OW  SOL  1239     -31.630 -22.820  13.980  1.00  0.00           O  
ATOM   2675  HW1 SOL  1239     -31.990 -22.150  13.400  1.00  0.00           H  
ATOM   2676  HW2 SOL  1239     -31.740 -22.440  14.860  1.00  0.00           H  
ATOM   2677  OW  SOL  1240     -38.410 -41.610   2.370  1.00  0.00           O  
ATOM   2678  HW1 SOL  1240     -37.780 -41.930   1.720  1.00  0.00           H  
ATOM   2679  HW2 SOL  1240     -37.960 -40.890   2.810  1.00  0.00           H  
ATOM   2680  OW  SOL  1241      -2.750 -17.890  18.000  1.00  0.00           O  
ATOM   2681  HW1 SOL  1241      -1.880 -17.520  18.140  1.00  0.00           H  
ATOM   2682  HW2 SOL  1241      -3.320 -17.360  18.560  1.00  0.00           H  
ATOM   2683  OW  SOL  1242      -9.590   4.370   3.620  1.00  0.00           O  
ATOM   2684  HW1 SOL  1242      -9.070   4.130   2.850  1.00  0.00           H  
ATOM   2685  HW2 SOL  1242      -9.910   5.240   3.420  1.00  0.00           H  
ATOM   2686  OW  SOL  1243     -16.920 -54.000   8.140  1.00  0.00           O  
ATOM   2687  HW1 SOL  1243     -17.450 -53.770   8.900  1.00  0.00           H  
ATOM   2688  HW2 SOL  1243     -17.450 -53.710   7.390  1.00  0.00           H  
ATOM   2689  OW  SOL  1244     -10.110   2.710  26.710  1.00  0.00           O  
ATOM   2690  HW1 SOL  1244      -9.450   2.030  26.720  1.00  0.00           H  
ATOM   2691  HW2 SOL  1244     -10.670   2.510  27.460  1.00  0.00           H  
ATOM   2692  OW  SOL  1245     -15.970   1.990  -4.360  1.00  0.00           O  
ATOM   2693  HW1 SOL  1245     -15.610   2.800  -4.740  1.00  0.00           H  
ATOM   2694  HW2 SOL  1245     -15.520   1.910  -3.520  1.00  0.00           H  
ATOM   2695  OW  SOL  1246     -23.680 -11.770   1.440  1.00  0.00           O  
ATOM   2696  HW1 SOL  1246     -24.090 -12.440   0.900  1.00  0.00           H  
ATOM   2697  HW2 SOL  1246     -23.590 -11.020   0.860  1.00  0.00           H  
ATOM   2698  OW  SOL  1247     -31.700  10.250  12.400  1.00  0.00           O  
ATOM   2699  HW1 SOL  1247     -31.520  10.300  11.460  1.00  0.00           H  
ATOM   2700  HW2 SOL  1247     -30.850  10.070  12.790  1.00  0.00           H  
ATOM   2701  OW  SOL  1248     -21.230   0.910 -27.610  1.00  0.00           O  
ATOM   2702  HW1 SOL  1248     -22.010   1.220 -28.080  1.00  0.00           H  
ATOM   2703  HW2 SOL  1248     -21.200   1.470 -26.820  1.00  0.00           H  
ATOM   2704  OW  SOL  1249      -2.520 -28.670 -26.040  1.00  0.00           O  
ATOM   2705  HW1 SOL  1249      -1.910 -27.960 -26.250  1.00  0.00           H  
ATOM   2706  HW2 SOL  1249      -2.530 -28.710 -25.090  1.00  0.00           H  
ATOM   2707  OW  SOL  1250      -1.970 -20.340  37.170  1.00  0.00           O  
ATOM   2708  HW1 SOL  1250      -1.230 -20.030  36.620  1.00  0.00           H  
ATOM   2709  HW2 SOL  1250      -1.560 -20.880  37.840  1.00  0.00           H  
ATOM   2710  OW  SOL  1251     -42.680 -53.970   0.520  1.00  0.00           O  
ATOM   2711  HW1 SOL  1251     -42.220 -54.130  -0.300  1.00  0.00           H  
ATOM   2712  HW2 SOL  1251     -42.050 -54.180   1.200  1.00  0.00           H  
ATOM   2713  OW  SOL  1252      -3.360  15.920  11.650  1.00  0.00           O  
ATOM   2714  HW1 SOL  1252      -3.030  16.730  11.250  1.00  0.00           H  
ATOM   2715  HW2 SOL  1252      -4.230  16.130  11.970  1.00  0.00           H  
ATOM   2716  OW  SOL  1253      -3.590 -51.890 -16.270  1.00  0.00           O  
ATOM   2717  HW1 SOL  1253      -4.290 -52.530 -16.200  1.00  0.00           H  
ATOM   2718  HW2 SOL  1253      -3.820 -51.340 -17.020  1.00  0.00           H  
ATOM   2719  OW  SOL  1254      16.730 -24.340 -19.670  1.00  0.00           O  
ATOM   2720  HW1 SOL  1254      16.180 -24.520 -18.900  1.00  0.00           H  
ATOM   2721  HW2 SOL  1254      17.510 -24.890 -19.540  1.00  0.00           H  
ATOM   2722  OW  SOL  1255      -7.430 -35.930 -16.900  1.00  0.00           O  
ATOM   2723  HW1 SOL  1255      -8.060 -36.100 -16.200  1.00  0.00           H  
ATOM   2724  HW2 SOL  1255      -7.920 -35.420 -17.550  1.00  0.00           H  
ATOM   2725  OW  SOL  1256      10.750  17.830  -5.300  1.00  0.00           O  
ATOM   2726  HW1 SOL  1256      10.870  18.750  -5.490  1.00  0.00           H  
ATOM   2727  HW2 SOL  1256      10.230  17.820  -4.490  1.00  0.00           H  
ATOM   2728  OW  SOL  1257      -0.830 -46.900 -21.000  1.00  0.00           O  
ATOM   2729  HW1 SOL  1257      -1.200 -47.690 -20.590  1.00  0.00           H  
ATOM   2730  HW2 SOL  1257      -1.540 -46.580 -21.560  1.00  0.00           H  
ATOM   2731  OW  SOL  1258     -25.960 -41.700 -21.540  1.00  0.00           O  
ATOM   2732  HW1 SOL  1258     -25.950 -40.810 -21.890  1.00  0.00           H  
ATOM   2733  HW2 SOL  1258     -26.670 -42.130 -22.010  1.00  0.00           H  
ATOM   2734  OW  SOL  1259     -29.900 -36.980   8.770  1.00  0.00           O  
ATOM   2735  HW1 SOL  1259     -30.520 -36.950   8.050  1.00  0.00           H  
ATOM   2736  HW2 SOL  1259     -29.340 -36.220   8.640  1.00  0.00           H  
ATOM   2737  OW  SOL  1260     -12.870   8.660 -11.840  1.00  0.00           O  
ATOM   2738  HW1 SOL  1260     -12.450   9.250 -12.450  1.00  0.00           H  
ATOM   2739  HW2 SOL  1260     -13.790   8.680 -12.080  1.00  0.00           H  
ATOM   2740  OW  SOL  1261     -39.140 -17.530   5.190  1.00  0.00           O  
ATOM   2741  HW1 SOL  1261     -39.190 -18.240   5.830  1.00  0.00           H  
ATOM   2742  HW2 SOL  1261     -39.000 -16.740   5.710  1.00  0.00           H  
ATOM   2743  OW  SOL  1262       7.530  -4.860  30.190  1.00  0.00           O  
ATOM   2744  HW1 SOL  1262       7.570  -4.480  31.070  1.00  0.00           H  
ATOM   2745  HW2 SOL  1262       6.710  -5.350  30.190  1.00  0.00           H  
ATOM   2746  OW  SOL  1263      12.290 -32.640   5.560  1.00  0.00           O  
ATOM   2747  HW1 SOL  1263      11.370 -32.830   5.750  1.00  0.00           H  
ATOM   2748  HW2 SOL  1263      12.310 -32.450   4.630  1.00  0.00           H  
ATOM   2749  OW  SOL  1264     -24.590  -4.420 -20.630  1.00  0.00           O  
ATOM   2750  HW1 SOL  1264     -24.890  -3.510 -20.650  1.00  0.00           H  
ATOM   2751  HW2 SOL  1264     -25.140  -4.850 -21.290  1.00  0.00           H  
ATOM   2752  OW  SOL  1265      24.090 -19.300  25.960  1.00  0.00           O  
ATOM   2753  HW1 SOL  1265      23.480 -20.020  26.170  1.00  0.00           H  
ATOM   2754  HW2 SOL  1265      24.560 -19.610  25.180  1.00  0.00           H  
ATOM   2755  OW  SOL  1266     -39.570 -19.950   6.660  1.00  0.00           O  
ATOM   2756  HW1 SOL  1266     -38.830 -20.130   7.240  1.00  0.00           H  
ATOM   2757  HW2 SOL  1266     -40.280 -19.700   7.240  1.00  0.00           H  
ATOM   2758  OW  SOL  1267      -3.610 -16.740 -38.040  1.00  0.00           O  
ATOM   2759  HW1 SOL  1267      -4.130 -17.450 -38.420  1.00  0.00           H  
ATOM   2760  HW2 SOL  1267      -3.160 -17.150 -37.300  1.00  0.00           H  
ATOM   2761  OW  SOL  1268      18.670  10.580   9.240  1.00  0.00           O  
ATOM   2762  HW1 SOL  1268      19.580  10.860   9.360  1.00  0.00           H  
ATOM   2763  HW2 SOL  1268      18.680  10.070   8.430  1.00  0.00           H  
ATOM   2764  OW  SOL  1269     -37.070 -15.230 -12.300  1.00  0.00           O  
ATOM   2765  HW1 SOL  1269     -37.150 -15.700 -13.130  1.00  0.00           H  
ATOM   2766  HW2 SOL  1269     -36.660 -15.860 -11.700  1.00  0.00           H  
ATOM   2767  OW  SOL  1270      10.710  -2.840  23.610  1.00  0.00           O  
ATOM   2768  HW1 SOL  1270      10.520  -2.200  24.290  1.00  0.00           H  
ATOM   2769  HW2 SOL  1270      11.420  -3.370  23.980  1.00  0.00           H  
ATOM   2770  OW  SOL  1271       8.930 -42.180   7.790  1.00  0.00           O  
ATOM   2771  HW1 SOL  1271       9.760 -42.650   7.740  1.00  0.00           H  
ATOM   2772  HW2 SOL  1271       8.800 -42.020   8.730  1.00  0.00           H  
ATOM   2773  OW  SOL  1272     -12.740   2.690  18.390  1.00  0.00           O  
ATOM   2774  HW1 SOL  1272     -12.490   3.430  18.960  1.00  0.00           H  
ATOM   2775  HW2 SOL  1272     -13.660   2.510  18.610  1.00  0.00           H  
ATOM   2776  OW  SOL  1273       4.260  10.840   3.490  1.00  0.00           O  
ATOM   2777  HW1 SOL  1273       4.420  10.990   4.430  1.00  0.00           H  
ATOM   2778  HW2 SOL  1273       4.000  11.700   3.150  1.00  0.00           H  
ATOM   2779  OW  SOL  1274     -15.800  16.270  14.180  1.00  0.00           O  
ATOM   2780  HW1 SOL  1274     -15.060  16.290  13.580  1.00  0.00           H  
ATOM   2781  HW2 SOL  1274     -16.560  16.170  13.610  1.00  0.00           H  
ATOM   2782  OW  SOL  1275      -5.730   4.290  -4.670  1.00  0.00           O  
ATOM   2783  HW1 SOL  1275      -5.620   3.590  -5.320  1.00  0.00           H  
ATOM   2784  HW2 SOL  1275      -4.860   4.640  -4.540  1.00  0.00           H  
ATOM   2785  OW  SOL  1276      -8.910   5.300  22.180  1.00  0.00           O  
ATOM   2786  HW1 SOL  1276      -9.110   4.850  23.000  1.00  0.00           H  
ATOM   2787  HW2 SOL  1276      -7.970   5.190  22.080  1.00  0.00           H  
ATOM   2788  OW  SOL  1277      12.760 -20.950 -14.850  1.00  0.00           O  
ATOM   2789  HW1 SOL  1277      12.000 -20.950 -14.280  1.00  0.00           H  
ATOM   2790  HW2 SOL  1277      12.740 -21.800 -15.290  1.00  0.00           H  
ATOM   2791  OW  SOL  1278     -12.920 -18.280 -45.430  1.00  0.00           O  
ATOM   2792  HW1 SOL  1278     -13.000 -18.540 -44.520  1.00  0.00           H  
ATOM   2793  HW2 SOL  1278     -13.790 -18.440 -45.800  1.00  0.00           H  
ATOM   2794  OW  SOL  1279       1.850 -34.960  11.540  1.00  0.00           O  
ATOM   2795  HW1 SOL  1279       2.750 -34.770  11.830  1.00  0.00           H  
ATOM   2796  HW2 SOL  1279       1.740 -34.430  10.760  1.00  0.00           H  
ATOM   2797  OW  SOL  1280     -37.680 -35.900  14.630  1.00  0.00           O  
ATOM   2798  HW1 SOL  1280     -37.670 -36.860  14.630  1.00  0.00           H  
ATOM   2799  HW2 SOL  1280     -38.190 -35.660  13.860  1.00  0.00           H  
ATOM   2800  OW  SOL  1281     -33.000 -12.850  23.050  1.00  0.00           O  
ATOM   2801  HW1 SOL  1281     -32.420 -13.530  22.710  1.00  0.00           H  
ATOM   2802  HW2 SOL  1281     -33.870 -13.240  23.030  1.00  0.00           H  
ATOM   2803  OW  SOL  1282      -6.380  13.950  22.040  1.00  0.00           O  
ATOM   2804  HW1 SOL  1282      -6.630  13.710  21.150  1.00  0.00           H  
ATOM   2805  HW2 SOL  1282      -5.490  14.290  21.960  1.00  0.00           H  
ATOM   2806  OW  SOL  1283     -40.360  -6.730 -17.340  1.00  0.00           O  
ATOM   2807  HW1 SOL  1283     -40.050  -7.290 -16.630  1.00  0.00           H  
ATOM   2808  HW2 SOL  1283     -40.940  -6.100 -16.910  1.00  0.00           H  
ATOM   2809  OW  SOL  1284     -28.100  -9.340 -10.080  1.00  0.00           O  
ATOM   2810  HW1 SOL  1284     -27.200  -9.630  -9.890  1.00  0.00           H  
ATOM   2811  HW2 SOL  1284     -28.300  -8.720  -9.380  1.00  0.00           H  
ATOM   2812  OW  SOL  1285       9.850   0.270  -8.350  1.00  0.00           O  
ATOM   2813  HW1 SOL  1285       8.950   0.560  -8.180  1.00  0.00           H  
ATOM   2814  HW2 SOL  1285      10.120  -0.180  -7.550  1.00  0.00           H  
ATOM   2815  OW  SOL  1286       7.630 -22.390   4.590  1.00  0.00           O  
ATOM   2816  HW1 SOL  1286       7.370 -21.620   5.120  1.00  0.00           H  
ATOM   2817  HW2 SOL  1286       8.550 -22.240   4.410  1.00  0.00           H  
ATOM   2818  OW  SOL  1287     -22.950 -10.160  -8.700  1.00  0.00           O  
ATOM   2819  HW1 SOL  1287     -22.720 -10.510  -7.850  1.00  0.00           H  
ATOM   2820  HW2 SOL  1287     -22.150 -10.210  -9.220  1.00  0.00           H  
ATOM   2821  OW  SOL  1288     -14.640   9.180  26.410  1.00  0.00           O  
ATOM   2822  HW1 SOL  1288     -14.970   8.770  25.610  1.00  0.00           H  
ATOM   2823  HW2 SOL  1288     -14.810  10.110  26.300  1.00  0.00           H  
ATOM   2824  OW  SOL  1289       4.850 -21.030  28.740  1.00  0.00           O  
ATOM   2825  HW1 SOL  1289       4.160 -21.640  28.480  1.00  0.00           H  
ATOM   2826  HW2 SOL  1289       4.700 -20.880  29.680  1.00  0.00           H  
ATOM   2827  OW  SOL  1290     -35.560  11.890  -1.750  1.00  0.00           O  
ATOM   2828  HW1 SOL  1290     -36.200  12.320  -1.200  1.00  0.00           H  
ATOM   2829  HW2 SOL  1290     -35.760  12.210  -2.630  1.00  0.00           H  
ATOM   2830  OW  SOL  1291      11.100   4.170 -14.590  1.00  0.00           O  
ATOM   2831  HW1 SOL  1291      11.210   4.880 -15.210  1.00  0.00           H  
ATOM   2832  HW2 SOL  1291      11.350   4.530 -13.740  1.00  0.00           H  
ATOM   2833  OW  SOL  1292     -30.910 -46.100   1.370  1.00  0.00           O  
ATOM   2834  HW1 SOL  1292     -30.130 -46.240   0.850  1.00  0.00           H  
ATOM   2835  HW2 SOL  1292     -30.650 -45.460   2.030  1.00  0.00           H  
ATOM   2836  OW  SOL  1293     -37.810 -18.490  -4.540  1.00  0.00           O  
ATOM   2837  HW1 SOL  1293     -36.960 -18.660  -4.950  1.00  0.00           H  
ATOM   2838  HW2 SOL  1293     -37.820 -19.050  -3.760  1.00  0.00           H  
ATOM   2839  OW  SOL  1294     -42.890   8.240  -7.890  1.00  0.00           O  
ATOM   2840  HW1 SOL  1294     -43.480   8.760  -7.340  1.00  0.00           H  
ATOM   2841  HW2 SOL  1294     -42.670   7.480  -7.360  1.00  0.00           H  
ATOM   2842  OW  SOL  1295     -12.670 -16.000  32.520  1.00  0.00           O  
ATOM   2843  HW1 SOL  1295     -13.540 -16.090  32.140  1.00  0.00           H  
ATOM   2844  HW2 SOL  1295     -12.480 -16.870  32.870  1.00  0.00           H  
ATOM   2845  OW  SOL  1296     -27.870 -25.480 -12.430  1.00  0.00           O  
ATOM   2846  HW1 SOL  1296     -27.660 -26.390 -12.680  1.00  0.00           H  
ATOM   2847  HW2 SOL  1296     -27.880 -25.480 -11.480  1.00  0.00           H  
ATOM   2848  OW  SOL  1297      -8.720 -29.640  42.420  1.00  0.00           O  
ATOM   2849  HW1 SOL  1297      -8.660 -29.270  41.530  1.00  0.00           H  
ATOM   2850  HW2 SOL  1297      -7.980 -29.260  42.880  1.00  0.00           H  
ATOM   2851  OW  SOL  1298       2.000 -17.550  30.380  1.00  0.00           O  
ATOM   2852  HW1 SOL  1298       2.010 -16.820  30.990  1.00  0.00           H  
ATOM   2853  HW2 SOL  1298       1.460 -17.250  29.650  1.00  0.00           H  
ATOM   2854  OW  SOL  1299       8.560 -44.270  -2.750  1.00  0.00           O  
ATOM   2855  HW1 SOL  1299       8.130 -43.800  -3.460  1.00  0.00           H  
ATOM   2856  HW2 SOL  1299       8.300 -45.180  -2.880  1.00  0.00           H  
ATOM   2857  OW  SOL  1300      19.270  -6.370  16.830  1.00  0.00           O  
ATOM   2858  HW1 SOL  1300      19.250  -6.370  15.880  1.00  0.00           H  
ATOM   2859  HW2 SOL  1300      18.510  -6.880  17.080  1.00  0.00           H  
ATOM   2860  OW  SOL  1301     -14.830 -47.120  10.660  1.00  0.00           O  
ATOM   2861  HW1 SOL  1301     -14.680 -47.560   9.820  1.00  0.00           H  
ATOM   2862  HW2 SOL  1301     -14.470 -46.240  10.540  1.00  0.00           H  
ATOM   2863  OW  SOL  1302      -8.940  -7.310  36.710  1.00  0.00           O  
ATOM   2864  HW1 SOL  1302      -8.060  -7.670  36.850  1.00  0.00           H  
ATOM   2865  HW2 SOL  1302      -9.530  -8.000  37.040  1.00  0.00           H  
ATOM   2866  OW  SOL  1303      16.400   5.330 -10.180  1.00  0.00           O  
ATOM   2867  HW1 SOL  1303      16.480   4.960  -9.300  1.00  0.00           H  
ATOM   2868  HW2 SOL  1303      17.290   5.610 -10.410  1.00  0.00           H  
ATOM   2869  OW  SOL  1304     -28.820 -44.660   2.520  1.00  0.00           O  
ATOM   2870  HW1 SOL  1304     -28.490 -44.090   3.230  1.00  0.00           H  
ATOM   2871  HW2 SOL  1304     -29.480 -44.130   2.080  1.00  0.00           H  
ATOM   2872  OW  SOL  1305      12.540   4.900  13.280  1.00  0.00           O  
ATOM   2873  HW1 SOL  1305      12.240   5.370  12.500  1.00  0.00           H  
ATOM   2874  HW2 SOL  1305      13.430   5.220  13.430  1.00  0.00           H  
ATOM   2875  OW  SOL  1306      -4.950 -49.630  -6.600  1.00  0.00           O  
ATOM   2876  HW1 SOL  1306      -4.910 -49.570  -5.640  1.00  0.00           H  
ATOM   2877  HW2 SOL  1306      -4.350 -48.950  -6.910  1.00  0.00           H  
ATOM   2878  OW  SOL  1307     -15.340 -38.990   9.130  1.00  0.00           O  
ATOM   2879  HW1 SOL  1307     -14.490 -39.150   8.720  1.00  0.00           H  
ATOM   2880  HW2 SOL  1307     -15.270 -38.110   9.500  1.00  0.00           H  
ATOM   2881  OW  SOL  1308      13.120  -5.890  -9.950  1.00  0.00           O  
ATOM   2882  HW1 SOL  1308      12.720  -6.770  -9.950  1.00  0.00           H  
ATOM   2883  HW2 SOL  1308      12.370  -5.300 -10.070  1.00  0.00           H  
ATOM   2884  OW  SOL  1309      15.190 -38.380   2.290  1.00  0.00           O  
ATOM   2885  HW1 SOL  1309      15.230 -39.220   1.850  1.00  0.00           H  
ATOM   2886  HW2 SOL  1309      15.220 -38.600   3.230  1.00  0.00           H  
ATOM   2887  OW  SOL  1310     -12.380 -12.850 -34.160  1.00  0.00           O  
ATOM   2888  HW1 SOL  1310     -12.760 -12.660 -33.300  1.00  0.00           H  
ATOM   2889  HW2 SOL  1310     -11.710 -12.190 -34.270  1.00  0.00           H  
ATOM   2890  OW  SOL  1311       6.280   2.490  13.880  1.00  0.00           O  
ATOM   2891  HW1 SOL  1311       5.370   2.760  14.040  1.00  0.00           H  
ATOM   2892  HW2 SOL  1311       6.730   3.300  13.640  1.00  0.00           H  
ATOM   2893  OW  SOL  1312      -9.460 -36.110  11.220  1.00  0.00           O  
ATOM   2894  HW1 SOL  1312      -8.950 -36.540  10.530  1.00  0.00           H  
ATOM   2895  HW2 SOL  1312      -8.870 -36.080  11.970  1.00  0.00           H  
ATOM   2896  OW  SOL  1313     -31.090 -52.810  11.360  1.00  0.00           O  
ATOM   2897  HW1 SOL  1313     -31.000 -52.280  10.570  1.00  0.00           H  
ATOM   2898  HW2 SOL  1313     -30.410 -53.480  11.270  1.00  0.00           H  
ATOM   2899  OW  SOL  1314       1.100 -16.090  -1.400  1.00  0.00           O  
ATOM   2900  HW1 SOL  1314       1.730 -15.370  -1.360  1.00  0.00           H  
ATOM   2901  HW2 SOL  1314       0.250 -15.670  -1.240  1.00  0.00           H  
ATOM   2902  OW  SOL  1315      19.900 -24.950  22.370  1.00  0.00           O  
ATOM   2903  HW1 SOL  1315      19.830 -24.320  21.650  1.00  0.00           H  
ATOM   2904  HW2 SOL  1315      20.530 -24.560  22.980  1.00  0.00           H  
ATOM   2905  OW  SOL  1316     -33.490 -46.660   0.740  1.00  0.00           O  
ATOM   2906  HW1 SOL  1316     -32.780 -46.170   1.160  1.00  0.00           H  
ATOM   2907  HW2 SOL  1316     -33.300 -46.590  -0.200  1.00  0.00           H  
ATOM   2908  OW  SOL  1317     -23.930   6.930  -1.660  1.00  0.00           O  
ATOM   2909  HW1 SOL  1317     -24.760   6.520  -1.920  1.00  0.00           H  
ATOM   2910  HW2 SOL  1317     -23.970   7.800  -2.050  1.00  0.00           H  
ATOM   2911  OW  SOL  1318     -13.920   5.040  33.090  1.00  0.00           O  
ATOM   2912  HW1 SOL  1318     -14.310   4.730  32.270  1.00  0.00           H  
ATOM   2913  HW2 SOL  1318     -14.660   5.110  33.690  1.00  0.00           H  
ATOM   2914  OW  SOL  1319      -5.620 -25.170  31.250  1.00  0.00           O  
ATOM   2915  HW1 SOL  1319      -5.970 -25.930  30.780  1.00  0.00           H  
ATOM   2916  HW2 SOL  1319      -4.960 -25.550  31.830  1.00  0.00           H  
ATOM   2917  OW  SOL  1320     -14.350   2.260 -28.770  1.00  0.00           O  
ATOM   2918  HW1 SOL  1320     -15.240   2.300 -28.420  1.00  0.00           H  
ATOM   2919  HW2 SOL  1320     -14.320   1.430 -29.250  1.00  0.00           H  
ATOM   2920  OW  SOL  1321     -30.250   7.830  21.590  1.00  0.00           O  
ATOM   2921  HW1 SOL  1321     -29.880   8.180  22.400  1.00  0.00           H  
ATOM   2922  HW2 SOL  1321     -30.890   8.480  21.310  1.00  0.00           H  
ATOM   2923  OW  SOL  1322     -19.000 -54.270   5.960  1.00  0.00           O  
ATOM   2924  HW1 SOL  1322     -19.120 -55.090   5.480  1.00  0.00           H  
ATOM   2925  HW2 SOL  1322     -18.500 -53.710   5.370  1.00  0.00           H  
ATOM   2926  OW  SOL  1323     -35.420   1.910   4.120  1.00  0.00           O  
ATOM   2927  HW1 SOL  1323     -35.770   2.780   3.950  1.00  0.00           H  
ATOM   2928  HW2 SOL  1323     -35.620   1.740   5.040  1.00  0.00           H  
ATOM   2929  OW  SOL  1324      18.340 -40.410  -3.750  1.00  0.00           O  
ATOM   2930  HW1 SOL  1324      18.310 -39.520  -3.380  1.00  0.00           H  
ATOM   2931  HW2 SOL  1324      17.470 -40.770  -3.590  1.00  0.00           H  
ATOM   2932  OW  SOL  1325     -21.580 -16.500  40.210  1.00  0.00           O  
ATOM   2933  HW1 SOL  1325     -21.360 -17.420  40.060  1.00  0.00           H  
ATOM   2934  HW2 SOL  1325     -22.530 -16.460  40.090  1.00  0.00           H  
ATOM   2935  OW  SOL  1326     -25.310 -18.570 -20.510  1.00  0.00           O  
ATOM   2936  HW1 SOL  1326     -24.900 -18.660 -21.370  1.00  0.00           H  
ATOM   2937  HW2 SOL  1326     -26.140 -19.050 -20.600  1.00  0.00           H  
ATOM   2938  OW  SOL  1327     -28.850 -20.330 -27.120  1.00  0.00           O  
ATOM   2939  HW1 SOL  1327     -28.010 -20.770 -27.270  1.00  0.00           H  
ATOM   2940  HW2 SOL  1327     -28.720 -19.840 -26.310  1.00  0.00           H  
ATOM   2941  OW  SOL  1328     -13.120   8.450 -29.300  1.00  0.00           O  
ATOM   2942  HW1 SOL  1328     -12.380   7.850 -29.410  1.00  0.00           H  
ATOM   2943  HW2 SOL  1328     -13.730   7.970 -28.750  1.00  0.00           H  
ATOM   2944  OW  SOL  1329     -39.840 -14.980  25.860  1.00  0.00           O  
ATOM   2945  HW1 SOL  1329     -39.240 -14.280  25.590  1.00  0.00           H  
ATOM   2946  HW2 SOL  1329     -40.690 -14.560  25.930  1.00  0.00           H  
ATOM   2947  OW  SOL  1330       3.730 -37.130  14.540  1.00  0.00           O  
ATOM   2948  HW1 SOL  1330       3.790 -36.730  13.670  1.00  0.00           H  
ATOM   2949  HW2 SOL  1330       4.510 -37.680  14.610  1.00  0.00           H  
ATOM   2950  OW  SOL  1331     -40.640 -40.950   0.760  1.00  0.00           O  
ATOM   2951  HW1 SOL  1331     -40.210 -40.390   0.130  1.00  0.00           H  
ATOM   2952  HW2 SOL  1331     -39.930 -41.230   1.360  1.00  0.00           H  
ATOM   2953  OW  SOL  1332     -16.660 -12.710  36.780  1.00  0.00           O  
ATOM   2954  HW1 SOL  1332     -17.540 -12.670  37.140  1.00  0.00           H  
ATOM   2955  HW2 SOL  1332     -16.220 -13.410  37.280  1.00  0.00           H  
ATOM   2956  OW  SOL  1333     -20.540   8.680  -8.950  1.00  0.00           O  
ATOM   2957  HW1 SOL  1333     -20.600   9.510  -9.420  1.00  0.00           H  
ATOM   2958  HW2 SOL  1333     -19.610   8.470  -8.950  1.00  0.00           H  
ATOM   2959  OW  SOL  1334      19.370 -31.730  10.980  1.00  0.00           O  
ATOM   2960  HW1 SOL  1334      18.610 -31.530  11.530  1.00  0.00           H  
ATOM   2961  HW2 SOL  1334      19.840 -30.910  10.920  1.00  0.00           H  
ATOM   2962  OW  SOL  1335     -28.030  16.880  -3.130  1.00  0.00           O  
ATOM   2963  HW1 SOL  1335     -28.800  17.310  -2.760  1.00  0.00           H  
ATOM   2964  HW2 SOL  1335     -27.710  16.310  -2.430  1.00  0.00           H  
ATOM   2965  OW  SOL  1336     -41.760 -32.030  -6.460  1.00  0.00           O  
ATOM   2966  HW1 SOL  1336     -40.930 -31.620  -6.200  1.00  0.00           H  
ATOM   2967  HW2 SOL  1336     -41.600 -32.970  -6.380  1.00  0.00           H  
ATOM   2968  OW  SOL  1337     -28.660 -48.040  10.590  1.00  0.00           O  
ATOM   2969  HW1 SOL  1337     -29.390 -47.570  11.010  1.00  0.00           H  
ATOM   2970  HW2 SOL  1337     -28.900 -48.960  10.640  1.00  0.00           H  
ATOM   2971  OW  SOL  1338       9.640  10.050  11.370  1.00  0.00           O  
ATOM   2972  HW1 SOL  1338       9.640  10.710  12.060  1.00  0.00           H  
ATOM   2973  HW2 SOL  1338       9.460  10.540  10.570  1.00  0.00           H  
ATOM   2974  OW  SOL  1339       0.710 -41.740 -21.410  1.00  0.00           O  
ATOM   2975  HW1 SOL  1339      -0.080 -41.660 -20.870  1.00  0.00           H  
ATOM   2976  HW2 SOL  1339       1.350 -42.170 -20.850  1.00  0.00           H  
ATOM   2977  OW  SOL  1340     -15.810 -20.820  17.640  1.00  0.00           O  
ATOM   2978  HW1 SOL  1340     -16.070 -20.350  16.850  1.00  0.00           H  
ATOM   2979  HW2 SOL  1340     -15.320 -21.570  17.320  1.00  0.00           H  
ATOM   2980  OW  SOL  1341     -11.970  -9.200  46.040  1.00  0.00           O  
ATOM   2981  HW1 SOL  1341     -11.460  -9.100  46.840  1.00  0.00           H  
ATOM   2982  HW2 SOL  1341     -11.490  -8.720  45.380  1.00  0.00           H  
ATOM   2983  OW  SOL  1342       6.190 -38.080 -14.600  1.00  0.00           O  
ATOM   2984  HW1 SOL  1342       5.800 -38.170 -15.460  1.00  0.00           H  
ATOM   2985  HW2 SOL  1342       6.440 -37.150 -14.540  1.00  0.00           H  
ATOM   2986  OW  SOL  1343     -20.810 -46.200  13.100  1.00  0.00           O  
ATOM   2987  HW1 SOL  1343     -20.590 -45.730  13.900  1.00  0.00           H  
ATOM   2988  HW2 SOL  1343     -20.130 -46.880  13.030  1.00  0.00           H  
ATOM   2989  OW  SOL  1344     -14.240   9.530  -3.380  1.00  0.00           O  
ATOM   2990  HW1 SOL  1344     -13.700   9.890  -4.090  1.00  0.00           H  
ATOM   2991  HW2 SOL  1344     -13.670   9.590  -2.610  1.00  0.00           H  
ATOM   2992  OW  SOL  1345     -44.840  -8.560  16.350  1.00  0.00           O  
ATOM   2993  HW1 SOL  1345     -45.140  -7.870  16.940  1.00  0.00           H  
ATOM   2994  HW2 SOL  1345     -45.150  -8.300  15.480  1.00  0.00           H  
ATOM   2995  OW  SOL  1346      -3.550 -52.750 -12.980  1.00  0.00           O  
ATOM   2996  HW1 SOL  1346      -4.140 -53.310 -12.480  1.00  0.00           H  
ATOM   2997  HW2 SOL  1346      -4.130 -52.190 -13.500  1.00  0.00           H  
ATOM   2998  OW  SOL  1347      -8.050 -25.580  34.280  1.00  0.00           O  
ATOM   2999  HW1 SOL  1347      -7.570 -24.780  34.480  1.00  0.00           H  
ATOM   3000  HW2 SOL  1347      -8.410 -25.420  33.400  1.00  0.00           H  
ATOM   3001  OW  SOL  1348     -24.370 -40.900  -4.180  1.00  0.00           O  
ATOM   3002  HW1 SOL  1348     -23.720 -41.390  -3.700  1.00  0.00           H  
ATOM   3003  HW2 SOL  1348     -23.930 -40.650  -5.000  1.00  0.00           H  
ATOM   3004  OW  SOL  1349      13.680 -46.040   5.420  1.00  0.00           O  
ATOM   3005  HW1 SOL  1349      12.910 -46.570   5.240  1.00  0.00           H  
ATOM   3006  HW2 SOL  1349      13.330 -45.140   5.520  1.00  0.00           H  
ATOM   3007  OW  SOL  1350      13.440 -48.780  -4.450  1.00  0.00           O  
ATOM   3008  HW1 SOL  1350      13.660 -48.290  -3.660  1.00  0.00           H  
ATOM   3009  HW2 SOL  1350      13.220 -48.110  -5.100  1.00  0.00           H  
ATOM   3010  OW  SOL  1351      15.070 -48.010  13.620  1.00  0.00           O  
ATOM   3011  HW1 SOL  1351      14.540 -48.100  14.400  1.00  0.00           H  
ATOM   3012  HW2 SOL  1351      14.470 -47.690  12.950  1.00  0.00           H  
ATOM   3013  OW  SOL  1352     -11.300 -37.730  12.290  1.00  0.00           O  
ATOM   3014  HW1 SOL  1352     -10.690 -37.110  11.900  1.00  0.00           H  
ATOM   3015  HW2 SOL  1352     -11.230 -38.510  11.740  1.00  0.00           H  
ATOM   3016  OW  SOL  1353      -0.990 -51.300  21.590  1.00  0.00           O  
ATOM   3017  HW1 SOL  1353      -1.120 -50.660  20.890  1.00  0.00           H  
ATOM   3018  HW2 SOL  1353      -0.740 -50.770  22.340  1.00  0.00           H  
ATOM   3019  OW  SOL  1354     -27.150 -27.250  23.940  1.00  0.00           O  
ATOM   3020  HW1 SOL  1354     -27.390 -27.690  23.120  1.00  0.00           H  
ATOM   3021  HW2 SOL  1354     -26.570 -26.540  23.660  1.00  0.00           H  
ATOM   3022  OW  SOL  1355     -28.570 -32.710  -6.470  1.00  0.00           O  
ATOM   3023  HW1 SOL  1355     -29.230 -33.390  -6.680  1.00  0.00           H  
ATOM   3024  HW2 SOL  1355     -27.990 -32.700  -7.240  1.00  0.00           H  
ATOM   3025  OW  SOL  1356     -26.120 -45.230  -2.760  1.00  0.00           O  
ATOM   3026  HW1 SOL  1356     -25.370 -44.650  -2.870  1.00  0.00           H  
ATOM   3027  HW2 SOL  1356     -26.010 -45.590  -1.890  1.00  0.00           H  
ATOM   3028  OW  SOL  1357     -11.040 -43.720   1.570  1.00  0.00           O  
ATOM   3029  HW1 SOL  1357     -10.980 -44.630   1.870  1.00  0.00           H  
ATOM   3030  HW2 SOL  1357     -11.400 -43.250   2.320  1.00  0.00           H  
ATOM   3031  OW  SOL  1358     -20.030   0.860   4.440  1.00  0.00           O  
ATOM   3032  HW1 SOL  1358     -19.650   1.190   5.250  1.00  0.00           H  
ATOM   3033  HW2 SOL  1358     -19.320   0.360   4.030  1.00  0.00           H  
ATOM   3034  OW  SOL  1359      11.190 -18.110  19.080  1.00  0.00           O  
ATOM   3035  HW1 SOL  1359      10.970 -17.600  19.860  1.00  0.00           H  
ATOM   3036  HW2 SOL  1359      10.520 -17.880  18.430  1.00  0.00           H  
ATOM   3037  OW  SOL  1360     -15.830 -47.410 -21.710  1.00  0.00           O  
ATOM   3038  HW1 SOL  1360     -15.100 -46.810 -21.620  1.00  0.00           H  
ATOM   3039  HW2 SOL  1360     -16.610 -46.850 -21.730  1.00  0.00           H  
ATOM   3040  OW  SOL  1361     -17.840   7.480  30.460  1.00  0.00           O  
ATOM   3041  HW1 SOL  1361     -17.030   7.890  30.730  1.00  0.00           H  
ATOM   3042  HW2 SOL  1361     -18.270   7.230  31.280  1.00  0.00           H  
ATOM   3043  OW  SOL  1362       4.560 -23.430  20.770  1.00  0.00           O  
ATOM   3044  HW1 SOL  1362       4.260 -22.650  20.300  1.00  0.00           H  
ATOM   3045  HW2 SOL  1362       5.140 -23.880  20.150  1.00  0.00           H  
ATOM   3046  OW  SOL  1363     -42.850 -45.620  -8.010  1.00  0.00           O  
ATOM   3047  HW1 SOL  1363     -42.080 -45.130  -7.720  1.00  0.00           H  
ATOM   3048  HW2 SOL  1363     -43.210 -46.000  -7.220  1.00  0.00           H  
ATOM   3049  OW  SOL  1364      24.040 -10.610  22.540  1.00  0.00           O  
ATOM   3050  HW1 SOL  1364      24.640 -10.070  22.020  1.00  0.00           H  
ATOM   3051  HW2 SOL  1364      24.440 -10.650  23.410  1.00  0.00           H  
ATOM   3052  OW  SOL  1365      11.830 -30.450   7.270  1.00  0.00           O  
ATOM   3053  HW1 SOL  1365      12.470 -31.020   6.860  1.00  0.00           H  
ATOM   3054  HW2 SOL  1365      11.020 -30.590   6.750  1.00  0.00           H  
ATOM   3055  OW  SOL  1366      16.220 -23.000  22.770  1.00  0.00           O  
ATOM   3056  HW1 SOL  1366      15.380 -22.920  22.340  1.00  0.00           H  
ATOM   3057  HW2 SOL  1366      16.590 -23.820  22.440  1.00  0.00           H  
ATOM   3058  OW  SOL  1367     -21.190 -18.640  46.900  1.00  0.00           O  
ATOM   3059  HW1 SOL  1367     -21.740 -19.290  46.440  1.00  0.00           H  
ATOM   3060  HW2 SOL  1367     -21.820 -17.990  47.210  1.00  0.00           H  
ATOM   3061  OW  SOL  1368     -18.890 -16.320 -41.780  1.00  0.00           O  
ATOM   3062  HW1 SOL  1368     -19.120 -17.010 -41.150  1.00  0.00           H  
ATOM   3063  HW2 SOL  1368     -18.230 -16.730 -42.350  1.00  0.00           H  
ATOM   3064  OW  SOL  1369     -13.840 -28.500 -18.780  1.00  0.00           O  
ATOM   3065  HW1 SOL  1369     -13.930 -27.980 -19.570  1.00  0.00           H  
ATOM   3066  HW2 SOL  1369     -14.730 -28.560 -18.440  1.00  0.00           H  
ATOM   3067  OW  SOL  1370      24.180 -36.690  -0.890  1.00  0.00           O  
ATOM   3068  HW1 SOL  1370      24.210 -36.110  -1.650  1.00  0.00           H  
ATOM   3069  HW2 SOL  1370      23.990 -37.560  -1.240  1.00  0.00           H  
ATOM   3070  OW  SOL  1371     -46.590  -2.580   2.610  1.00  0.00           O  
ATOM   3071  HW1 SOL  1371     -47.220  -1.940   2.280  1.00  0.00           H  
ATOM   3072  HW2 SOL  1371     -46.780  -2.650   3.550  1.00  0.00           H  
ATOM   3073  OW  SOL  1372      17.960 -25.830 -12.070  1.00  0.00           O  
ATOM   3074  HW1 SOL  1372      18.740 -25.320 -12.310  1.00  0.00           H  
ATOM   3075  HW2 SOL  1372      17.540 -25.310 -11.390  1.00  0.00           H  
ATOM   3076  OW  SOL  1373     -19.660 -22.260 -24.930  1.00  0.00           O  
ATOM   3077  HW1 SOL  1373     -19.500 -21.900 -24.060  1.00  0.00           H  
ATOM   3078  HW2 SOL  1373     -19.800 -23.190 -24.780  1.00  0.00           H  
ATOM   3079  OW  SOL  1374       0.770 -18.590 -39.760  1.00  0.00           O  
ATOM   3080  HW1 SOL  1374       0.440 -17.700 -39.580  1.00  0.00           H  
ATOM   3081  HW2 SOL  1374       1.700 -18.540 -39.550  1.00  0.00           H  
ATOM   3082  OW  SOL  1375     -41.070  -6.680 -13.290  1.00  0.00           O  
ATOM   3083  HW1 SOL  1375     -40.120  -6.660 -13.380  1.00  0.00           H  
ATOM   3084  HW2 SOL  1375     -41.330  -5.790 -13.530  1.00  0.00           H  
ATOM   3085  OW  SOL  1376      -2.550 -42.340  18.370  1.00  0.00           O  
ATOM   3086  HW1 SOL  1376      -3.360 -41.930  18.640  1.00  0.00           H  
ATOM   3087  HW2 SOL  1376      -1.870 -41.880  18.840  1.00  0.00           H  
ATOM   3088  OW  SOL  1377       7.850 -25.960   4.700  1.00  0.00           O  
ATOM   3089  HW1 SOL  1377       7.620 -26.040   3.770  1.00  0.00           H  
ATOM   3090  HW2 SOL  1377       8.530 -26.610   4.840  1.00  0.00           H  
ATOM   3091  OW  SOL  1378     -12.590 -18.040  41.930  1.00  0.00           O  
ATOM   3092  HW1 SOL  1378     -12.440 -17.430  42.650  1.00  0.00           H  
ATOM   3093  HW2 SOL  1378     -11.730 -18.110  41.510  1.00  0.00           H  
ATOM   3094  OW  SOL  1379     -18.190 -26.350  29.550  1.00  0.00           O  
ATOM   3095  HW1 SOL  1379     -18.430 -27.040  28.930  1.00  0.00           H  
ATOM   3096  HW2 SOL  1379     -17.720 -25.710  29.020  1.00  0.00           H  
ATOM   3097  OW  SOL  1380     -10.770 -18.120 -23.290  1.00  0.00           O  
ATOM   3098  HW1 SOL  1380     -10.740 -18.730 -22.550  1.00  0.00           H  
ATOM   3099  HW2 SOL  1380      -9.900 -18.180 -23.670  1.00  0.00           H  
ATOM   3100  OW  SOL  1381       2.650   6.380  15.350  1.00  0.00           O  
ATOM   3101  HW1 SOL  1381       2.510   6.360  16.300  1.00  0.00           H  
ATOM   3102  HW2 SOL  1381       2.110   5.660  15.020  1.00  0.00           H  
ATOM   3103  OW  SOL  1382     -29.540  -1.710 -11.280  1.00  0.00           O  
ATOM   3104  HW1 SOL  1382     -29.070  -1.380 -10.510  1.00  0.00           H  
ATOM   3105  HW2 SOL  1382     -29.260  -1.140 -11.990  1.00  0.00           H  
ATOM   3106  OW  SOL  1383       7.840  -5.800  -4.930  1.00  0.00           O  
ATOM   3107  HW1 SOL  1383       8.100  -4.910  -5.170  1.00  0.00           H  
ATOM   3108  HW2 SOL  1383       8.340  -6.000  -4.140  1.00  0.00           H  
ATOM   3109  OW  SOL  1384     -10.090 -27.040 -13.850  1.00  0.00           O  
ATOM   3110  HW1 SOL  1384      -9.310 -27.300 -14.360  1.00  0.00           H  
ATOM   3111  HW2 SOL  1384     -10.100 -27.640 -13.110  1.00  0.00           H  
ATOM   3112  OW  SOL  1385     -22.280 -46.290  10.700  1.00  0.00           O  
ATOM   3113  HW1 SOL  1385     -21.860 -46.220  11.560  1.00  0.00           H  
ATOM   3114  HW2 SOL  1385     -21.700 -45.810  10.110  1.00  0.00           H  
ATOM   3115  OW  SOL  1386     -16.590  -0.020  25.630  1.00  0.00           O  
ATOM   3116  HW1 SOL  1386     -17.090  -0.700  26.060  1.00  0.00           H  
ATOM   3117  HW2 SOL  1386     -17.100   0.790  25.770  1.00  0.00           H  
ATOM   3118  OW  SOL  1387       9.520 -17.210  27.690  1.00  0.00           O  
ATOM   3119  HW1 SOL  1387      10.100 -17.140  28.430  1.00  0.00           H  
ATOM   3120  HW2 SOL  1387       8.680 -16.860  28.010  1.00  0.00           H  
ATOM   3121  OW  SOL  1388      -7.920 -13.110 -14.420  1.00  0.00           O  
ATOM   3122  HW1 SOL  1388      -7.550 -12.630 -15.160  1.00  0.00           H  
ATOM   3123  HW2 SOL  1388      -7.180 -13.280 -13.850  1.00  0.00           H  
ATOM   3124  OW  SOL  1389      16.180  -3.420  18.530  1.00  0.00           O  
ATOM   3125  HW1 SOL  1389      16.330  -4.350  18.370  1.00  0.00           H  
ATOM   3126  HW2 SOL  1389      15.430  -3.190  17.980  1.00  0.00           H  
ATOM   3127  OW  SOL  1390     -27.180 -32.390   5.010  1.00  0.00           O  
ATOM   3128  HW1 SOL  1390     -26.220 -32.400   5.000  1.00  0.00           H  
ATOM   3129  HW2 SOL  1390     -27.410 -31.490   4.810  1.00  0.00           H  
ATOM   3130  OW  SOL  1391      -2.740 -26.730 -21.520  1.00  0.00           O  
ATOM   3131  HW1 SOL  1391      -3.650 -27.020 -21.410  1.00  0.00           H  
ATOM   3132  HW2 SOL  1391      -2.250 -27.220 -20.860  1.00  0.00           H  
ATOM   3133  OW  SOL  1392     -22.290 -22.870  26.120  1.00  0.00           O  
ATOM   3134  HW1 SOL  1392     -22.980 -23.220  26.680  1.00  0.00           H  
ATOM   3135  HW2 SOL  1392     -22.570 -23.070  25.230  1.00  0.00           H  
ATOM   3136  OW  SOL  1393     -17.890 -49.910  -3.390  1.00  0.00           O  
ATOM   3137  HW1 SOL  1393     -17.980 -50.510  -4.120  1.00  0.00           H  
ATOM   3138  HW2 SOL  1393     -18.670 -50.040  -2.850  1.00  0.00           H  
ATOM   3139  OW  SOL  1394     -44.710  -0.620   3.490  1.00  0.00           O  
ATOM   3140  HW1 SOL  1394     -45.260  -1.370   3.230  1.00  0.00           H  
ATOM   3141  HW2 SOL  1394     -44.810   0.000   2.770  1.00  0.00           H  
ATOM   3142  OW  SOL  1395     -14.540 -13.440  15.300  1.00  0.00           O  
ATOM   3143  HW1 SOL  1395     -14.920 -13.510  16.170  1.00  0.00           H  
ATOM   3144  HW2 SOL  1395     -14.060 -12.600  15.300  1.00  0.00           H  
ATOM   3145  OW  SOL  1396      -2.810  -7.090  16.590  1.00  0.00           O  
ATOM   3146  HW1 SOL  1396      -3.490  -6.940  15.930  1.00  0.00           H  
ATOM   3147  HW2 SOL  1396      -2.000  -7.140  16.080  1.00  0.00           H  
ATOM   3148  OW  SOL  1397     -14.880  15.970  21.520  1.00  0.00           O  
ATOM   3149  HW1 SOL  1397     -14.050  16.440  21.540  1.00  0.00           H  
ATOM   3150  HW2 SOL  1397     -14.940  15.570  22.390  1.00  0.00           H  
ATOM   3151  OW  SOL  1398     -21.500 -31.420 -11.490  1.00  0.00           O  
ATOM   3152  HW1 SOL  1398     -21.890 -32.260 -11.670  1.00  0.00           H  
ATOM   3153  HW2 SOL  1398     -22.130 -30.970 -10.920  1.00  0.00           H  
ATOM   3154  OW  SOL  1399     -14.310 -34.900 -26.540  1.00  0.00           O  
ATOM   3155  HW1 SOL  1399     -14.350 -35.860 -26.510  1.00  0.00           H  
ATOM   3156  HW2 SOL  1399     -14.060 -34.690 -27.440  1.00  0.00           H  
ATOM   3157  OW  SOL  1400     -10.360 -41.170  14.640  1.00  0.00           O  
ATOM   3158  HW1 SOL  1400      -9.610 -40.880  14.110  1.00  0.00           H  
ATOM   3159  HW2 SOL  1400     -11.030 -41.400  14.010  1.00  0.00           H  
ATOM   3160  OW  SOL  1401      -5.480 -21.050  36.060  1.00  0.00           O  
ATOM   3161  HW1 SOL  1401      -4.920 -21.440  36.740  1.00  0.00           H  
ATOM   3162  HW2 SOL  1401      -6.320 -21.500  36.150  1.00  0.00           H  
ATOM   3163  OW  SOL  1402     -19.360  -5.220  29.570  1.00  0.00           O  
ATOM   3164  HW1 SOL  1402     -19.810  -5.750  30.230  1.00  0.00           H  
ATOM   3165  HW2 SOL  1402     -18.610  -5.750  29.310  1.00  0.00           H  
ATOM   3166  OW  SOL  1403       5.960  -7.510  -2.350  1.00  0.00           O  
ATOM   3167  HW1 SOL  1403       5.330  -6.810  -2.270  1.00  0.00           H  
ATOM   3168  HW2 SOL  1403       5.480  -8.220  -2.790  1.00  0.00           H  
ATOM   3169  OW  SOL  1404      13.230  -5.680   4.240  1.00  0.00           O  
ATOM   3170  HW1 SOL  1404      12.920  -6.340   4.860  1.00  0.00           H  
ATOM   3171  HW2 SOL  1404      12.960  -4.840   4.610  1.00  0.00           H  
ATOM   3172  OW  SOL  1405     -14.950  -2.580  14.500  1.00  0.00           O  
ATOM   3173  HW1 SOL  1405     -14.980  -2.160  15.360  1.00  0.00           H  
ATOM   3174  HW2 SOL  1405     -15.670  -2.180  14.000  1.00  0.00           H  
ATOM   3175  OW  SOL  1406      -2.830 -35.240  15.030  1.00  0.00           O  
ATOM   3176  HW1 SOL  1406      -3.530 -34.620  15.220  1.00  0.00           H  
ATOM   3177  HW2 SOL  1406      -2.920 -35.930  15.690  1.00  0.00           H  
ATOM   3178  OW  SOL  1407      -7.920 -16.980  44.030  1.00  0.00           O  
ATOM   3179  HW1 SOL  1407      -7.900 -17.560  43.270  1.00  0.00           H  
ATOM   3180  HW2 SOL  1407      -7.000 -16.880  44.280  1.00  0.00           H  
ATOM   3181  OW  SOL  1408      21.110  -4.150   4.790  1.00  0.00           O  
ATOM   3182  HW1 SOL  1408      20.570  -3.370   4.910  1.00  0.00           H  
ATOM   3183  HW2 SOL  1408      21.740  -3.910   4.110  1.00  0.00           H  
ATOM   3184  OW  SOL  1409      -5.650 -18.820 -38.760  1.00  0.00           O  
ATOM   3185  HW1 SOL  1409      -6.170 -19.610 -38.830  1.00  0.00           H  
ATOM   3186  HW2 SOL  1409      -5.990 -18.230 -39.420  1.00  0.00           H  
ATOM   3187  OW  SOL  1410     -17.250 -14.390  40.500  1.00  0.00           O  
ATOM   3188  HW1 SOL  1410     -17.170 -14.910  39.700  1.00  0.00           H  
ATOM   3189  HW2 SOL  1410     -16.880 -14.950  41.180  1.00  0.00           H  
ATOM   3190  OW  SOL  1411     -17.190 -35.830 -30.550  1.00  0.00           O  
ATOM   3191  HW1 SOL  1411     -17.160 -35.180 -29.850  1.00  0.00           H  
ATOM   3192  HW2 SOL  1411     -18.030 -35.670 -30.990  1.00  0.00           H  
ATOM   3193  OW  SOL  1412     -10.660 -20.950  18.880  1.00  0.00           O  
ATOM   3194  HW1 SOL  1412     -11.170 -21.700  18.590  1.00  0.00           H  
ATOM   3195  HW2 SOL  1412     -10.230 -20.620  18.090  1.00  0.00           H  
ATOM   3196  OW  SOL  1413      -0.040 -10.420 -23.330  1.00  0.00           O  
ATOM   3197  HW1 SOL  1413       0.090  -9.750 -22.650  1.00  0.00           H  
ATOM   3198  HW2 SOL  1413       0.720 -10.310 -23.910  1.00  0.00           H  
ATOM   3199  OW  SOL  1414     -11.530  -5.970  32.230  1.00  0.00           O  
ATOM   3200  HW1 SOL  1414     -12.440  -5.990  32.530  1.00  0.00           H  
ATOM   3201  HW2 SOL  1414     -11.040  -5.600  32.960  1.00  0.00           H  
ATOM   3202  OW  SOL  1415     -26.470 -20.870  25.980  1.00  0.00           O  
ATOM   3203  HW1 SOL  1415     -26.520 -21.030  25.040  1.00  0.00           H  
ATOM   3204  HW2 SOL  1415     -25.540 -20.930  26.200  1.00  0.00           H  
ATOM   3205  OW  SOL  1416      -5.440   0.190 -26.480  1.00  0.00           O  
ATOM   3206  HW1 SOL  1416      -5.470  -0.270 -25.640  1.00  0.00           H  
ATOM   3207  HW2 SOL  1416      -5.340  -0.500 -27.140  1.00  0.00           H  
ATOM   3208  OW  SOL  1417       9.370 -30.430 -15.940  1.00  0.00           O  
ATOM   3209  HW1 SOL  1417       8.760 -31.170 -15.930  1.00  0.00           H  
ATOM   3210  HW2 SOL  1417       8.930 -29.740 -15.440  1.00  0.00           H  
ATOM   3211  OW  SOL  1418      -1.400 -18.760  43.120  1.00  0.00           O  
ATOM   3212  HW1 SOL  1418      -1.290 -18.500  44.030  1.00  0.00           H  
ATOM   3213  HW2 SOL  1418      -1.240 -19.700  43.110  1.00  0.00           H  
ATOM   3214  OW  SOL  1419     -12.030  -9.930 -16.100  1.00  0.00           O  
ATOM   3215  HW1 SOL  1419     -12.340 -10.600 -16.730  1.00  0.00           H  
ATOM   3216  HW2 SOL  1419     -12.230  -9.100 -16.520  1.00  0.00           H  
ATOM   3217  OW  SOL  1420     -25.030 -52.970  -3.660  1.00  0.00           O  
ATOM   3218  HW1 SOL  1420     -24.780 -52.100  -3.380  1.00  0.00           H  
ATOM   3219  HW2 SOL  1420     -25.990 -52.960  -3.640  1.00  0.00           H  
ATOM   3220  OW  SOL  1421     -41.700 -35.560  -3.160  1.00  0.00           O  
ATOM   3221  HW1 SOL  1421     -42.150 -34.850  -2.710  1.00  0.00           H  
ATOM   3222  HW2 SOL  1421     -41.740 -35.330  -4.090  1.00  0.00           H  
ATOM   3223  OW  SOL  1422      -1.260 -34.320   8.050  1.00  0.00           O  
ATOM   3224  HW1 SOL  1422      -1.460 -33.400   7.870  1.00  0.00           H  
ATOM   3225  HW2 SOL  1422      -2.110 -34.740   8.110  1.00  0.00           H  
ATOM   3226  OW  SOL  1423     -21.010 -13.530 -33.370  1.00  0.00           O  
ATOM   3227  HW1 SOL  1423     -20.250 -14.040 -33.060  1.00  0.00           H  
ATOM   3228  HW2 SOL  1423     -20.850 -13.400 -34.310  1.00  0.00           H  
ATOM   3229  OW  SOL  1424      11.440  -0.800  12.080  1.00  0.00           O  
ATOM   3230  HW1 SOL  1424      10.680  -0.340  12.420  1.00  0.00           H  
ATOM   3231  HW2 SOL  1424      11.280  -0.890  11.140  1.00  0.00           H  
ATOM   3232  OW  SOL  1425     -16.730 -40.980  33.130  1.00  0.00           O  
ATOM   3233  HW1 SOL  1425     -16.380 -40.190  33.550  1.00  0.00           H  
ATOM   3234  HW2 SOL  1425     -16.430 -40.930  32.230  1.00  0.00           H  
ATOM   3235  OW  SOL  1426     -46.770 -15.770 -21.450  1.00  0.00           O  
ATOM   3236  HW1 SOL  1426     -47.370 -15.540 -20.740  1.00  0.00           H  
ATOM   3237  HW2 SOL  1426     -46.650 -16.720 -21.360  1.00  0.00           H  
ATOM   3238  OW  SOL  1427     -28.580 -36.730 -20.000  1.00  0.00           O  
ATOM   3239  HW1 SOL  1427     -28.610 -36.420 -19.100  1.00  0.00           H  
ATOM   3240  HW2 SOL  1427     -28.710 -37.680 -19.930  1.00  0.00           H  
ATOM   3241  OW  SOL  1428      -0.570 -22.320 -17.540  1.00  0.00           O  
ATOM   3242  HW1 SOL  1428       0.130 -22.480 -16.910  1.00  0.00           H  
ATOM   3243  HW2 SOL  1428      -0.740 -21.380 -17.480  1.00  0.00           H  
ATOM   3244  OW  SOL  1429      -4.980 -37.970  -2.360  1.00  0.00           O  
ATOM   3245  HW1 SOL  1429      -4.120 -38.400  -2.290  1.00  0.00           H  
ATOM   3246  HW2 SOL  1429      -4.840 -37.080  -2.040  1.00  0.00           H  
ATOM   3247  OW  SOL  1430      17.020 -15.390  25.290  1.00  0.00           O  
ATOM   3248  HW1 SOL  1430      16.570 -15.410  26.130  1.00  0.00           H  
ATOM   3249  HW2 SOL  1430      17.760 -15.990  25.400  1.00  0.00           H  
ATOM   3250  OW  SOL  1431      -7.600 -18.820  41.950  1.00  0.00           O  
ATOM   3251  HW1 SOL  1431      -8.060 -19.650  41.960  1.00  0.00           H  
ATOM   3252  HW2 SOL  1431      -6.990 -18.880  41.210  1.00  0.00           H  
ATOM   3253  OW  SOL  1432     -35.160 -42.560  12.280  1.00  0.00           O  
ATOM   3254  HW1 SOL  1432     -34.790 -41.710  12.530  1.00  0.00           H  
ATOM   3255  HW2 SOL  1432     -35.060 -43.100  13.070  1.00  0.00           H  
ATOM   3256  OW  SOL  1433     -14.820 -18.380 -39.940  1.00  0.00           O  
ATOM   3257  HW1 SOL  1433     -14.110 -18.930 -40.270  1.00  0.00           H  
ATOM   3258  HW2 SOL  1433     -15.170 -17.940 -40.730  1.00  0.00           H  
ATOM   3259  OW  SOL  1434      -2.580 -31.410 -33.020  1.00  0.00           O  
ATOM   3260  HW1 SOL  1434      -2.450 -30.500 -33.280  1.00  0.00           H  
ATOM   3261  HW2 SOL  1434      -2.880 -31.850 -33.810  1.00  0.00           H  
ATOM   3262  OW  SOL  1435     -17.050 -35.130   8.780  1.00  0.00           O  
ATOM   3263  HW1 SOL  1435     -17.830 -35.620   9.030  1.00  0.00           H  
ATOM   3264  HW2 SOL  1435     -16.430 -35.280   9.500  1.00  0.00           H  
ATOM   3265  OW  SOL  1436       2.500 -18.400  -2.160  1.00  0.00           O  
ATOM   3266  HW1 SOL  1436       2.070 -17.710  -1.670  1.00  0.00           H  
ATOM   3267  HW2 SOL  1436       3.190 -17.950  -2.640  1.00  0.00           H  
ATOM   3268  OW  SOL  1437       2.780  -3.610 -22.130  1.00  0.00           O  
ATOM   3269  HW1 SOL  1437       3.210  -4.010 -21.370  1.00  0.00           H  
ATOM   3270  HW2 SOL  1437       2.280  -4.330 -22.520  1.00  0.00           H  
ATOM   3271  OW  SOL  1438      10.270  -3.600  20.960  1.00  0.00           O  
ATOM   3272  HW1 SOL  1438       9.550  -4.140  21.280  1.00  0.00           H  
ATOM   3273  HW2 SOL  1438      10.700  -3.300  21.770  1.00  0.00           H  
ATOM   3274  OW  SOL  1439     -44.540 -16.720 -13.850  1.00  0.00           O  
ATOM   3275  HW1 SOL  1439     -45.320 -16.320 -13.460  1.00  0.00           H  
ATOM   3276  HW2 SOL  1439     -44.740 -16.770 -14.780  1.00  0.00           H  
ATOM   3277  OW  SOL  1440      -4.230  -6.810  12.960  1.00  0.00           O  
ATOM   3278  HW1 SOL  1440      -4.250  -7.740  13.210  1.00  0.00           H  
ATOM   3279  HW2 SOL  1440      -4.830  -6.380  13.580  1.00  0.00           H  
ATOM   3280  OW  SOL  1441     -26.100 -51.290   2.710  1.00  0.00           O  
ATOM   3281  HW1 SOL  1441     -25.610 -51.910   2.170  1.00  0.00           H  
ATOM   3282  HW2 SOL  1441     -25.550 -51.130   3.480  1.00  0.00           H  
ATOM   3283  OW  SOL  1442     -33.190 -40.060   5.790  1.00  0.00           O  
ATOM   3284  HW1 SOL  1442     -33.670 -40.770   5.350  1.00  0.00           H  
ATOM   3285  HW2 SOL  1442     -33.600 -39.270   5.450  1.00  0.00           H  
ATOM   3286  OW  SOL  1443       7.240 -52.100  -4.590  1.00  0.00           O  
ATOM   3287  HW1 SOL  1443       7.470 -51.480  -5.280  1.00  0.00           H  
ATOM   3288  HW2 SOL  1443       8.070 -52.320  -4.170  1.00  0.00           H  
ATOM   3289  OW  SOL  1444     -34.660 -47.160 -12.080  1.00  0.00           O  
ATOM   3290  HW1 SOL  1444     -35.210 -47.350 -12.830  1.00  0.00           H  
ATOM   3291  HW2 SOL  1444     -34.040 -47.890 -12.050  1.00  0.00           H  
ATOM   3292  OW  SOL  1445       1.280  16.030  -0.400  1.00  0.00           O  
ATOM   3293  HW1 SOL  1445       0.850  15.550  -1.100  1.00  0.00           H  
ATOM   3294  HW2 SOL  1445       0.600  16.130   0.270  1.00  0.00           H  
ATOM   3295  OW  SOL  1446      -3.280 -46.050  11.380  1.00  0.00           O  
ATOM   3296  HW1 SOL  1446      -3.170 -46.730  12.050  1.00  0.00           H  
ATOM   3297  HW2 SOL  1446      -2.560 -45.440  11.550  1.00  0.00           H  
ATOM   3298  OW  SOL  1447     -34.030 -44.900  16.810  1.00  0.00           O  
ATOM   3299  HW1 SOL  1447     -33.990 -44.510  15.940  1.00  0.00           H  
ATOM   3300  HW2 SOL  1447     -33.410 -44.380  17.320  1.00  0.00           H  
ATOM   3301  OW  SOL  1448      -0.790 -46.060  21.380  1.00  0.00           O  
ATOM   3302  HW1 SOL  1448      -0.220 -46.210  20.630  1.00  0.00           H  
ATOM   3303  HW2 SOL  1448      -0.910 -45.110  21.390  1.00  0.00           H  
ATOM   3304  OW  SOL  1449     -14.330 -45.260   1.380  1.00  0.00           O  
ATOM   3305  HW1 SOL  1449     -14.310 -45.760   0.560  1.00  0.00           H  
ATOM   3306  HW2 SOL  1449     -14.170 -45.920   2.070  1.00  0.00           H  
ATOM   3307  OW  SOL  1450     -23.020 -12.700 -35.630  1.00  0.00           O  
ATOM   3308  HW1 SOL  1450     -23.930 -12.780 -35.900  1.00  0.00           H  
ATOM   3309  HW2 SOL  1450     -22.570 -13.370 -36.140  1.00  0.00           H  
ATOM   3310  OW  SOL  1451     -17.440  13.450  14.940  1.00  0.00           O  
ATOM   3311  HW1 SOL  1451     -16.610  13.850  14.660  1.00  0.00           H  
ATOM   3312  HW2 SOL  1451     -17.910  14.150  15.400  1.00  0.00           H  
ATOM   3313  OW  SOL  1452       4.030 -16.040 -10.000  1.00  0.00           O  
ATOM   3314  HW1 SOL  1452       4.170 -15.100 -10.160  1.00  0.00           H  
ATOM   3315  HW2 SOL  1452       4.690 -16.270  -9.350  1.00  0.00           H  
ATOM   3316  OW  SOL  1453      -4.540   4.270   4.730  1.00  0.00           O  
ATOM   3317  HW1 SOL  1453      -4.390   4.140   3.790  1.00  0.00           H  
ATOM   3318  HW2 SOL  1453      -5.420   3.900   4.880  1.00  0.00           H  
ATOM   3319  OW  SOL  1454     -29.770  -0.380  -3.910  1.00  0.00           O  
ATOM   3320  HW1 SOL  1454     -29.340  -1.220  -4.030  1.00  0.00           H  
ATOM   3321  HW2 SOL  1454     -30.710  -0.570  -4.000  1.00  0.00           H  
ATOM   3322  OW  SOL  1455     -44.710 -27.030  13.460  1.00  0.00           O  
ATOM   3323  HW1 SOL  1455     -44.470 -26.180  13.820  1.00  0.00           H  
ATOM   3324  HW2 SOL  1455     -45.340 -26.840  12.780  1.00  0.00           H  
ATOM   3325  OW  SOL  1456      13.560 -35.860 -17.970  1.00  0.00           O  
ATOM   3326  HW1 SOL  1456      13.590 -36.620 -18.550  1.00  0.00           H  
ATOM   3327  HW2 SOL  1456      12.640 -35.600 -17.970  1.00  0.00           H  
ATOM   3328  OW  SOL  1457     -43.830  -0.080  17.890  1.00  0.00           O  
ATOM   3329  HW1 SOL  1457     -44.030   0.010  16.960  1.00  0.00           H  
ATOM   3330  HW2 SOL  1457     -42.870  -0.030  17.940  1.00  0.00           H  
ATOM   3331  OW  SOL  1458      16.880 -20.100  23.690  1.00  0.00           O  
ATOM   3332  HW1 SOL  1458      16.480 -20.930  23.420  1.00  0.00           H  
ATOM   3333  HW2 SOL  1458      17.680 -20.040  23.160  1.00  0.00           H  
ATOM   3334  OW  SOL  1459     -39.130 -11.950  11.320  1.00  0.00           O  
ATOM   3335  HW1 SOL  1459     -39.410 -11.130  10.920  1.00  0.00           H  
ATOM   3336  HW2 SOL  1459     -39.610 -12.630  10.840  1.00  0.00           H  
ATOM   3337  OW  SOL  1460       4.360 -32.730  26.860  1.00  0.00           O  
ATOM   3338  HW1 SOL  1460       4.350 -33.680  26.770  1.00  0.00           H  
ATOM   3339  HW2 SOL  1460       4.310 -32.580  27.810  1.00  0.00           H  
ATOM   3340  OW  SOL  1461     -24.150 -23.850  31.660  1.00  0.00           O  
ATOM   3341  HW1 SOL  1461     -24.940 -23.850  31.120  1.00  0.00           H  
ATOM   3342  HW2 SOL  1461     -23.550 -23.260  31.210  1.00  0.00           H  
ATOM   3343  OW  SOL  1462     -17.540  13.720  25.290  1.00  0.00           O  
ATOM   3344  HW1 SOL  1462     -16.800  13.120  25.440  1.00  0.00           H  
ATOM   3345  HW2 SOL  1462     -17.990  13.760  26.140  1.00  0.00           H  
ATOM   3346  OW  SOL  1463     -23.790   6.450   9.360  1.00  0.00           O  
ATOM   3347  HW1 SOL  1463     -24.710   6.730   9.420  1.00  0.00           H  
ATOM   3348  HW2 SOL  1463     -23.610   5.990  10.180  1.00  0.00           H  
ATOM   3349  OW  SOL  1464     -13.930 -24.970 -39.480  1.00  0.00           O  
ATOM   3350  HW1 SOL  1464     -13.290 -24.450 -39.980  1.00  0.00           H  
ATOM   3351  HW2 SOL  1464     -13.550 -25.840 -39.450  1.00  0.00           H  
ATOM   3352  OW  SOL  1465     -33.690  -1.070  -1.110  1.00  0.00           O  
ATOM   3353  HW1 SOL  1465     -34.050  -1.680  -1.750  1.00  0.00           H  
ATOM   3354  HW2 SOL  1465     -33.000  -1.560  -0.670  1.00  0.00           H  
ATOM   3355  OW  SOL  1466      -5.060 -23.270  26.310  1.00  0.00           O  
ATOM   3356  HW1 SOL  1466      -5.700 -23.850  26.710  1.00  0.00           H  
ATOM   3357  HW2 SOL  1466      -4.220 -23.530  26.680  1.00  0.00           H  
ATOM   3358  OW  SOL  1467     -47.140  -0.540  10.310  1.00  0.00           O  
ATOM   3359  HW1 SOL  1467     -46.490   0.150  10.150  1.00  0.00           H  
ATOM   3360  HW2 SOL  1467     -47.650  -0.600   9.510  1.00  0.00           H  
ATOM   3361  OW  SOL  1468      -0.530  18.000   2.030  1.00  0.00           O  
ATOM   3362  HW1 SOL  1468      -1.260  17.470   1.710  1.00  0.00           H  
ATOM   3363  HW2 SOL  1468       0.110  17.350   2.330  1.00  0.00           H  
ATOM   3364  OW  SOL  1469       2.990  -7.670   2.880  1.00  0.00           O  
ATOM   3365  HW1 SOL  1469       2.470  -7.690   2.080  1.00  0.00           H  
ATOM   3366  HW2 SOL  1469       3.470  -8.490   2.870  1.00  0.00           H  
ATOM   3367  OW  SOL  1470     -16.180  -4.940 -18.120  1.00  0.00           O  
ATOM   3368  HW1 SOL  1470     -15.750  -4.640 -17.310  1.00  0.00           H  
ATOM   3369  HW2 SOL  1470     -15.920  -5.850 -18.200  1.00  0.00           H  
ATOM   3370  OW  SOL  1471     -36.240  -2.550  -9.390  1.00  0.00           O  
ATOM   3371  HW1 SOL  1471     -35.730  -1.730  -9.350  1.00  0.00           H  
ATOM   3372  HW2 SOL  1471     -36.800  -2.440 -10.150  1.00  0.00           H  
ATOM   3373  OW  SOL  1472       8.690 -10.500  15.080  1.00  0.00           O  
ATOM   3374  HW1 SOL  1472       8.280 -11.260  14.680  1.00  0.00           H  
ATOM   3375  HW2 SOL  1472       9.240 -10.870  15.770  1.00  0.00           H  
ATOM   3376  OW  SOL  1473     -14.840 -19.950  24.960  1.00  0.00           O  
ATOM   3377  HW1 SOL  1473     -14.300 -19.350  24.460  1.00  0.00           H  
ATOM   3378  HW2 SOL  1473     -15.730 -19.610  24.870  1.00  0.00           H  
ATOM   3379  OW  SOL  1474     -38.310  -5.830  12.770  1.00  0.00           O  
ATOM   3380  HW1 SOL  1474     -37.470  -5.960  13.200  1.00  0.00           H  
ATOM   3381  HW2 SOL  1474     -38.550  -6.690  12.420  1.00  0.00           H  
ATOM   3382  OW  SOL  1475     -29.500   3.560  16.260  1.00  0.00           O  
ATOM   3383  HW1 SOL  1475     -30.430   3.650  16.450  1.00  0.00           H  
ATOM   3384  HW2 SOL  1475     -29.060   4.100  16.920  1.00  0.00           H  
ATOM   3385  OW  SOL  1476     -28.330 -54.210  -5.650  1.00  0.00           O  
ATOM   3386  HW1 SOL  1476     -29.250 -54.430  -5.800  1.00  0.00           H  
ATOM   3387  HW2 SOL  1476     -28.020 -54.880  -5.040  1.00  0.00           H  
ATOM   3388  OW  SOL  1477       0.670  -7.100 -25.930  1.00  0.00           O  
ATOM   3389  HW1 SOL  1477       1.050  -7.240 -25.060  1.00  0.00           H  
ATOM   3390  HW2 SOL  1477       1.130  -7.730 -26.490  1.00  0.00           H  
ATOM   3391  OW  SOL  1478      -2.720 -36.180  22.380  1.00  0.00           O  
ATOM   3392  HW1 SOL  1478      -2.310 -36.930  21.950  1.00  0.00           H  
ATOM   3393  HW2 SOL  1478      -3.660 -36.290  22.190  1.00  0.00           H  
ATOM   3394  OW  SOL  1479     -32.660  -0.580   2.260  1.00  0.00           O  
ATOM   3395  HW1 SOL  1479     -33.040  -0.260   3.070  1.00  0.00           H  
ATOM   3396  HW2 SOL  1479     -32.040   0.110   2.000  1.00  0.00           H  
ATOM   3397  OW  SOL  1480     -18.940 -48.210  12.780  1.00  0.00           O  
ATOM   3398  HW1 SOL  1480     -19.040 -48.970  12.210  1.00  0.00           H  
ATOM   3399  HW2 SOL  1480     -18.120 -47.800  12.490  1.00  0.00           H  
ATOM   3400  OW  SOL  1481     -18.240 -43.690  -7.830  1.00  0.00           O  
ATOM   3401  HW1 SOL  1481     -18.800 -43.890  -8.580  1.00  0.00           H  
ATOM   3402  HW2 SOL  1481     -18.040 -44.550  -7.450  1.00  0.00           H  
ATOM   3403  OW  SOL  1482     -30.530   4.140  -2.830  1.00  0.00           O  
ATOM   3404  HW1 SOL  1482     -30.780   3.230  -2.710  1.00  0.00           H  
ATOM   3405  HW2 SOL  1482     -31.120   4.480  -3.490  1.00  0.00           H  
ATOM   3406  OW  SOL  1483       8.900 -26.040 -25.900  1.00  0.00           O  
ATOM   3407  HW1 SOL  1483       9.700 -26.510 -26.140  1.00  0.00           H  
ATOM   3408  HW2 SOL  1483       9.100 -25.120 -26.090  1.00  0.00           H  
ATOM   3409  OW  SOL  1484     -34.790   1.330  17.470  1.00  0.00           O  
ATOM   3410  HW1 SOL  1484     -34.780   1.570  16.550  1.00  0.00           H  
ATOM   3411  HW2 SOL  1484     -33.960   0.850  17.600  1.00  0.00           H  
ATOM   3412  OW  SOL  1485      -4.500  -2.030  36.640  1.00  0.00           O  
ATOM   3413  HW1 SOL  1485      -3.690  -1.510  36.620  1.00  0.00           H  
ATOM   3414  HW2 SOL  1485      -4.770  -2.110  35.720  1.00  0.00           H  
ATOM   3415  OW  SOL  1486     -34.490 -51.860   3.550  1.00  0.00           O  
ATOM   3416  HW1 SOL  1486     -34.710 -52.470   4.250  1.00  0.00           H  
ATOM   3417  HW2 SOL  1486     -34.960 -52.190   2.790  1.00  0.00           H  
ATOM   3418  OW  SOL  1487     -28.100  -1.240 -18.850  1.00  0.00           O  
ATOM   3419  HW1 SOL  1487     -27.430  -0.910 -18.250  1.00  0.00           H  
ATOM   3420  HW2 SOL  1487     -27.720  -1.100 -19.720  1.00  0.00           H  
ATOM   3421  OW  SOL  1488     -34.500  -2.470  14.700  1.00  0.00           O  
ATOM   3422  HW1 SOL  1488     -35.100  -2.330  13.970  1.00  0.00           H  
ATOM   3423  HW2 SOL  1488     -35.060  -2.420  15.480  1.00  0.00           H  
ATOM   3424  OW  SOL  1489     -32.420 -37.330 -17.620  1.00  0.00           O  
ATOM   3425  HW1 SOL  1489     -32.150 -36.940 -16.800  1.00  0.00           H  
ATOM   3426  HW2 SOL  1489     -32.620 -36.580 -18.190  1.00  0.00           H  
ATOM   3427  OW  SOL  1490      -3.270 -54.540  10.470  1.00  0.00           O  
ATOM   3428  HW1 SOL  1490      -3.080 -54.210   9.590  1.00  0.00           H  
ATOM   3429  HW2 SOL  1490      -3.990 -53.990  10.780  1.00  0.00           H  
ATOM   3430  OW  SOL  1491      -0.870 -26.210 -26.710  1.00  0.00           O  
ATOM   3431  HW1 SOL  1491      -0.610 -25.810 -25.880  1.00  0.00           H  
ATOM   3432  HW2 SOL  1491      -1.200 -25.480 -27.230  1.00  0.00           H  
ATOM   3433  OW  SOL  1492      10.650 -49.870  -4.970  1.00  0.00           O  
ATOM   3434  HW1 SOL  1492      11.440 -49.510  -5.370  1.00  0.00           H  
ATOM   3435  HW2 SOL  1492      10.190 -49.120  -4.600  1.00  0.00           H  
ATOM   3436  OW  SOL  1493     -17.520 -38.310  -4.640  1.00  0.00           O  
ATOM   3437  HW1 SOL  1493     -17.540 -39.270  -4.660  1.00  0.00           H  
ATOM   3438  HW2 SOL  1493     -18.390 -38.060  -4.960  1.00  0.00           H  
ATOM   3439  OW  SOL  1494      10.660 -16.000  11.720  1.00  0.00           O  
ATOM   3440  HW1 SOL  1494      10.220 -16.700  12.190  1.00  0.00           H  
ATOM   3441  HW2 SOL  1494      11.550 -16.310  11.600  1.00  0.00           H  
ATOM   3442  OW  SOL  1495      13.590 -13.480  10.640  1.00  0.00           O  
ATOM   3443  HW1 SOL  1495      14.210 -13.340  11.360  1.00  0.00           H  
ATOM   3444  HW2 SOL  1495      13.620 -12.670  10.130  1.00  0.00           H  
ATOM   3445  OW  SOL  1496       6.950 -22.610  27.650  1.00  0.00           O  
ATOM   3446  HW1 SOL  1496       6.430 -21.810  27.810  1.00  0.00           H  
ATOM   3447  HW2 SOL  1496       6.370 -23.320  27.870  1.00  0.00           H  
ATOM   3448  OW  SOL  1497      -0.110 -27.190  24.120  1.00  0.00           O  
ATOM   3449  HW1 SOL  1497      -0.780 -26.550  23.860  1.00  0.00           H  
ATOM   3450  HW2 SOL  1497       0.300 -27.440  23.290  1.00  0.00           H  
ATOM   3451  OW  SOL  1498     -18.360 -45.280 -10.530  1.00  0.00           O  
ATOM   3452  HW1 SOL  1498     -18.440 -45.850 -11.290  1.00  0.00           H  
ATOM   3453  HW2 SOL  1498     -19.060 -45.580  -9.940  1.00  0.00           H  
ATOM   3454  OW  SOL  1499       8.670  -5.340  27.790  1.00  0.00           O  
ATOM   3455  HW1 SOL  1499       9.400  -4.770  27.560  1.00  0.00           H  
ATOM   3456  HW2 SOL  1499       8.180  -4.850  28.460  1.00  0.00           H  
ATOM   3457  OW  SOL  1500       3.590 -23.400   4.370  1.00  0.00           O  
ATOM   3458  HW1 SOL  1500       4.420 -23.830   4.570  1.00  0.00           H  
ATOM   3459  HW2 SOL  1500       2.920 -24.050   4.600  1.00  0.00           H  
ATOM   3460  OW  SOL  1501       0.910   0.480 -23.530  1.00  0.00           O  
ATOM   3461  HW1 SOL  1501       0.020   0.810 -23.560  1.00  0.00           H  
ATOM   3462  HW2 SOL  1501       0.820  -0.430 -23.230  1.00  0.00           H  
ATOM   3463  OW  SOL  1502      -9.530 -39.610  33.570  1.00  0.00           O  
ATOM   3464  HW1 SOL  1502      -8.760 -39.050  33.510  1.00  0.00           H  
ATOM   3465  HW2 SOL  1502      -9.600 -40.010  32.700  1.00  0.00           H  
ATOM   3466  OW  SOL  1503       2.970 -26.340 -14.740  1.00  0.00           O  
ATOM   3467  HW1 SOL  1503       2.040 -26.120 -14.810  1.00  0.00           H  
ATOM   3468  HW2 SOL  1503       3.410 -25.650 -15.240  1.00  0.00           H  
ATOM   3469  OW  SOL  1504       9.640 -25.530   7.810  1.00  0.00           O  
ATOM   3470  HW1 SOL  1504       9.900 -24.740   7.350  1.00  0.00           H  
ATOM   3471  HW2 SOL  1504       9.380 -25.220   8.680  1.00  0.00           H  
ATOM   3472  OW  SOL  1505      12.320  -3.860  19.110  1.00  0.00           O  
ATOM   3473  HW1 SOL  1505      11.850  -3.820  18.280  1.00  0.00           H  
ATOM   3474  HW2 SOL  1505      11.630  -3.780  19.780  1.00  0.00           H  
ATOM   3475  OW  SOL  1506      -5.780 -54.340 -11.810  1.00  0.00           O  
ATOM   3476  HW1 SOL  1506      -5.900 -54.190 -10.870  1.00  0.00           H  
ATOM   3477  HW2 SOL  1506      -6.460 -54.980 -12.050  1.00  0.00           H  
ATOM   3478  OW  SOL  1507      11.450 -39.580  -9.320  1.00  0.00           O  
ATOM   3479  HW1 SOL  1507      12.100 -38.920  -9.560  1.00  0.00           H  
ATOM   3480  HW2 SOL  1507      11.000 -39.790 -10.130  1.00  0.00           H  
ATOM   3481  OW  SOL  1508       8.340   3.410  -8.080  1.00  0.00           O  
ATOM   3482  HW1 SOL  1508       7.550   3.370  -8.610  1.00  0.00           H  
ATOM   3483  HW2 SOL  1508       8.310   2.630  -7.530  1.00  0.00           H  
ATOM   3484  OW  SOL  1509       3.490  -0.180  27.370  1.00  0.00           O  
ATOM   3485  HW1 SOL  1509       3.700   0.750  27.440  1.00  0.00           H  
ATOM   3486  HW2 SOL  1509       3.660  -0.530  28.240  1.00  0.00           H  
ATOM   3487  OW  SOL  1510      -8.350 -46.150  -9.250  1.00  0.00           O  
ATOM   3488  HW1 SOL  1510      -7.780 -46.910  -9.330  1.00  0.00           H  
ATOM   3489  HW2 SOL  1510      -8.190 -45.810  -8.370  1.00  0.00           H  
ATOM   3490  OW  SOL  1511      -9.720 -40.180  -0.550  1.00  0.00           O  
ATOM   3491  HW1 SOL  1511     -10.170 -39.530  -1.090  1.00  0.00           H  
ATOM   3492  HW2 SOL  1511      -9.440 -40.850  -1.180  1.00  0.00           H  
ATOM   3493  OW  SOL  1512     -39.040 -39.050  -0.970  1.00  0.00           O  
ATOM   3494  HW1 SOL  1512     -39.770 -38.800  -1.510  1.00  0.00           H  
ATOM   3495  HW2 SOL  1512     -38.880 -38.290  -0.410  1.00  0.00           H  
ATOM   3496  OW  SOL  1513     -11.340   9.700 -26.140  1.00  0.00           O  
ATOM   3497  HW1 SOL  1513     -11.510   9.000 -25.510  1.00  0.00           H  
ATOM   3498  HW2 SOL  1513     -12.130   9.730 -26.670  1.00  0.00           H  
ATOM   3499  OW  SOL  1514      15.030 -36.020  15.740  1.00  0.00           O  
ATOM   3500  HW1 SOL  1514      14.500 -35.620  15.050  1.00  0.00           H  
ATOM   3501  HW2 SOL  1514      15.810 -36.340  15.280  1.00  0.00           H  
ATOM   3502  OW  SOL  1515       9.870 -46.500  -5.270  1.00  0.00           O  
ATOM   3503  HW1 SOL  1515       9.330 -46.100  -5.940  1.00  0.00           H  
ATOM   3504  HW2 SOL  1515      10.760 -46.260  -5.500  1.00  0.00           H  
ATOM   3505  OW  SOL  1516     -34.840  -9.350   4.440  1.00  0.00           O  
ATOM   3506  HW1 SOL  1516     -34.200  -8.640   4.360  1.00  0.00           H  
ATOM   3507  HW2 SOL  1516     -35.230  -9.240   5.300  1.00  0.00           H  
ATOM   3508  OW  SOL  1517      10.300  -1.720   6.580  1.00  0.00           O  
ATOM   3509  HW1 SOL  1517      10.190  -2.610   6.920  1.00  0.00           H  
ATOM   3510  HW2 SOL  1517       9.470  -1.540   6.130  1.00  0.00           H  
ATOM   3511  OW  SOL  1518     -28.480   0.700   6.110  1.00  0.00           O  
ATOM   3512  HW1 SOL  1518     -28.260   0.640   5.180  1.00  0.00           H  
ATOM   3513  HW2 SOL  1518     -29.440   0.760   6.120  1.00  0.00           H  
ATOM   3514  OW  SOL  1519      22.940 -24.350  16.620  1.00  0.00           O  
ATOM   3515  HW1 SOL  1519      22.550 -24.720  17.400  1.00  0.00           H  
ATOM   3516  HW2 SOL  1519      22.310 -23.700  16.300  1.00  0.00           H  
ATOM   3517  OW  SOL  1520      19.570   6.480  -3.500  1.00  0.00           O  
ATOM   3518  HW1 SOL  1520      19.770   5.580  -3.790  1.00  0.00           H  
ATOM   3519  HW2 SOL  1520      18.640   6.460  -3.300  1.00  0.00           H  
ATOM   3520  OW  SOL  1521     -17.070   2.910  32.770  1.00  0.00           O  
ATOM   3521  HW1 SOL  1521     -17.650   2.160  32.790  1.00  0.00           H  
ATOM   3522  HW2 SOL  1521     -16.610   2.880  33.610  1.00  0.00           H  
ATOM   3523  OW  SOL  1522       9.160   4.890   8.940  1.00  0.00           O  
ATOM   3524  HW1 SOL  1522       8.360   4.460   9.250  1.00  0.00           H  
ATOM   3525  HW2 SOL  1522       9.860   4.480   9.430  1.00  0.00           H  
ATOM   3526  OW  SOL  1523     -35.740 -37.530 -17.940  1.00  0.00           O  
ATOM   3527  HW1 SOL  1523     -35.600 -36.970 -17.190  1.00  0.00           H  
ATOM   3528  HW2 SOL  1523     -35.230 -38.320 -17.760  1.00  0.00           H  
ATOM   3529  OW  SOL  1524       0.360   1.320  23.170  1.00  0.00           O  
ATOM   3530  HW1 SOL  1524       0.050   1.980  22.540  1.00  0.00           H  
ATOM   3531  HW2 SOL  1524       1.010   0.830  22.680  1.00  0.00           H  
ATOM   3532  OW  SOL  1525      14.650 -32.860  12.590  1.00  0.00           O  
ATOM   3533  HW1 SOL  1525      14.820 -32.630  13.510  1.00  0.00           H  
ATOM   3534  HW2 SOL  1525      14.500 -32.020  12.160  1.00  0.00           H  
ATOM   3535  OW  SOL  1526      19.340 -30.740  19.360  1.00  0.00           O  
ATOM   3536  HW1 SOL  1526      18.640 -31.260  18.960  1.00  0.00           H  
ATOM   3537  HW2 SOL  1526      19.720 -31.310  20.020  1.00  0.00           H  
ATOM   3538  OW  SOL  1527     -10.920  -5.270 -32.370  1.00  0.00           O  
ATOM   3539  HW1 SOL  1527     -11.360  -6.080 -32.660  1.00  0.00           H  
ATOM   3540  HW2 SOL  1527     -10.680  -4.820 -33.180  1.00  0.00           H  
ATOM   3541  OW  SOL  1528     -15.850 -31.810  32.640  1.00  0.00           O  
ATOM   3542  HW1 SOL  1528     -15.740 -32.720  32.390  1.00  0.00           H  
ATOM   3543  HW2 SOL  1528     -14.960 -31.460  32.710  1.00  0.00           H  
ATOM   3544  OW  SOL  1529      -7.680  -2.190  14.330  1.00  0.00           O  
ATOM   3545  HW1 SOL  1529      -8.630  -2.090  14.410  1.00  0.00           H  
ATOM   3546  HW2 SOL  1529      -7.560  -3.090  14.020  1.00  0.00           H  
ATOM   3547  OW  SOL  1530     -33.500  12.240  -5.950  1.00  0.00           O  
ATOM   3548  HW1 SOL  1530     -33.900  12.990  -6.410  1.00  0.00           H  
ATOM   3549  HW2 SOL  1530     -32.560  12.370  -6.070  1.00  0.00           H  
ATOM   3550  OW  SOL  1531      -6.340 -20.280 -22.690  1.00  0.00           O  
ATOM   3551  HW1 SOL  1531      -6.320 -20.010 -21.770  1.00  0.00           H  
ATOM   3552  HW2 SOL  1531      -5.470 -20.050 -23.010  1.00  0.00           H  
ATOM   3553  OW  SOL  1532       3.300   0.190  15.360  1.00  0.00           O  
ATOM   3554  HW1 SOL  1532       2.830  -0.630  15.460  1.00  0.00           H  
ATOM   3555  HW2 SOL  1532       2.650   0.870  15.530  1.00  0.00           H  
ATOM   3556  OW  SOL  1533      -9.010  10.260 -24.010  1.00  0.00           O  
ATOM   3557  HW1 SOL  1533      -8.190   9.840 -23.770  1.00  0.00           H  
ATOM   3558  HW2 SOL  1533      -9.050  11.040 -23.460  1.00  0.00           H  
ATOM   3559  OW  SOL  1534     -47.650 -20.780  -1.050  1.00  0.00           O  
ATOM   3560  HW1 SOL  1534     -48.210 -21.300  -1.640  1.00  0.00           H  
ATOM   3561  HW2 SOL  1534     -46.770 -20.900  -1.400  1.00  0.00           H  
ATOM   3562  OW  SOL  1535      13.840 -27.630  16.790  1.00  0.00           O  
ATOM   3563  HW1 SOL  1535      14.570 -27.790  17.390  1.00  0.00           H  
ATOM   3564  HW2 SOL  1535      14.220 -27.150  16.070  1.00  0.00           H  
ATOM   3565  OW  SOL  1536      -7.880   1.200  -1.430  1.00  0.00           O  
ATOM   3566  HW1 SOL  1536      -8.410   0.980  -2.200  1.00  0.00           H  
ATOM   3567  HW2 SOL  1536      -7.300   0.440  -1.320  1.00  0.00           H  
ATOM   3568  OW  SOL  1537      -0.500  -1.350   0.720  1.00  0.00           O  
ATOM   3569  HW1 SOL  1537      -0.310  -1.020  -0.160  1.00  0.00           H  
ATOM   3570  HW2 SOL  1537       0.070  -0.840   1.290  1.00  0.00           H  
ATOM   3571  OW  SOL  1538     -37.560 -19.750  34.310  1.00  0.00           O  
ATOM   3572  HW1 SOL  1538     -36.790 -19.180  34.400  1.00  0.00           H  
ATOM   3573  HW2 SOL  1538     -37.630 -19.910  33.370  1.00  0.00           H  
ATOM   3574  OW  SOL  1539      -9.910 -14.780  39.950  1.00  0.00           O  
ATOM   3575  HW1 SOL  1539      -9.980 -14.680  40.900  1.00  0.00           H  
ATOM   3576  HW2 SOL  1539      -9.530 -13.950  39.650  1.00  0.00           H  
ATOM   3577  OW  SOL  1540     -25.510 -31.600 -26.630  1.00  0.00           O  
ATOM   3578  HW1 SOL  1540     -26.190 -32.240 -26.390  1.00  0.00           H  
ATOM   3579  HW2 SOL  1540     -25.900 -31.110 -27.350  1.00  0.00           H  
ATOM   3580  OW  SOL  1541     -43.470  -9.690   3.730  1.00  0.00           O  
ATOM   3581  HW1 SOL  1541     -43.860  -9.300   2.960  1.00  0.00           H  
ATOM   3582  HW2 SOL  1541     -42.530  -9.460   3.670  1.00  0.00           H  
ATOM   3583  OW  SOL  1542      -7.410  14.150  -1.760  1.00  0.00           O  
ATOM   3584  HW1 SOL  1542      -8.310  14.430  -1.850  1.00  0.00           H  
ATOM   3585  HW2 SOL  1542      -7.320  13.440  -2.400  1.00  0.00           H  
ATOM   3586  OW  SOL  1543     -27.390 -23.730   4.940  1.00  0.00           O  
ATOM   3587  HW1 SOL  1543     -26.940 -23.140   5.550  1.00  0.00           H  
ATOM   3588  HW2 SOL  1543     -27.770 -24.400   5.500  1.00  0.00           H  
ATOM   3589  OW  SOL  1544      -0.760 -11.890  17.690  1.00  0.00           O  
ATOM   3590  HW1 SOL  1544      -0.570 -10.960  17.770  1.00  0.00           H  
ATOM   3591  HW2 SOL  1544      -1.710 -11.950  17.760  1.00  0.00           H  
ATOM   3592  OW  SOL  1545       6.010 -38.350  14.780  1.00  0.00           O  
ATOM   3593  HW1 SOL  1545       6.770 -38.850  14.480  1.00  0.00           H  
ATOM   3594  HW2 SOL  1545       6.350 -37.810  15.490  1.00  0.00           H  
ATOM   3595  OW  SOL  1546       8.310   1.960   5.530  1.00  0.00           O  
ATOM   3596  HW1 SOL  1546       8.980   1.600   4.960  1.00  0.00           H  
ATOM   3597  HW2 SOL  1546       7.570   1.360   5.440  1.00  0.00           H  
ATOM   3598  OW  SOL  1547     -14.450 -19.700  43.190  1.00  0.00           O  
ATOM   3599  HW1 SOL  1547     -13.870 -19.170  42.640  1.00  0.00           H  
ATOM   3600  HW2 SOL  1547     -14.910 -19.060  43.750  1.00  0.00           H  
ATOM   3601  OW  SOL  1548      -0.800 -30.860  28.860  1.00  0.00           O  
ATOM   3602  HW1 SOL  1548      -1.050 -30.100  29.390  1.00  0.00           H  
ATOM   3603  HW2 SOL  1548      -1.220 -31.610  29.300  1.00  0.00           H  
ATOM   3604  OW  SOL  1549     -30.310 -40.240 -12.050  1.00  0.00           O  
ATOM   3605  HW1 SOL  1549     -29.700 -39.630 -11.620  1.00  0.00           H  
ATOM   3606  HW2 SOL  1549     -30.660 -39.740 -12.790  1.00  0.00           H  
ATOM   3607  OW  SOL  1550     -13.630 -54.620  15.880  1.00  0.00           O  
ATOM   3608  HW1 SOL  1550     -14.490 -54.890  16.190  1.00  0.00           H  
ATOM   3609  HW2 SOL  1550     -13.070 -54.640  16.650  1.00  0.00           H  
ATOM   3610  OW  SOL  1551       4.690  -2.680   8.070  1.00  0.00           O  
ATOM   3611  HW1 SOL  1551       4.560  -2.370   7.180  1.00  0.00           H  
ATOM   3612  HW2 SOL  1551       3.910  -2.380   8.550  1.00  0.00           H  
ATOM   3613  OW  SOL  1552      15.350   3.590   8.890  1.00  0.00           O  
ATOM   3614  HW1 SOL  1552      15.630   3.850   9.760  1.00  0.00           H  
ATOM   3615  HW2 SOL  1552      14.730   2.870   9.040  1.00  0.00           H  
ATOM   3616  OW  SOL  1553     -13.930 -16.180  19.260  1.00  0.00           O  
ATOM   3617  HW1 SOL  1553     -13.900 -15.250  19.030  1.00  0.00           H  
ATOM   3618  HW2 SOL  1553     -14.640 -16.540  18.720  1.00  0.00           H  
ATOM   3619  OW  SOL  1554     -10.190  -5.320  19.560  1.00  0.00           O  
ATOM   3620  HW1 SOL  1554      -9.270  -5.140  19.320  1.00  0.00           H  
ATOM   3621  HW2 SOL  1554     -10.680  -5.170  18.760  1.00  0.00           H  
ATOM   3622  OW  SOL  1555      16.940 -11.520 -15.100  1.00  0.00           O  
ATOM   3623  HW1 SOL  1555      17.420 -11.560 -15.930  1.00  0.00           H  
ATOM   3624  HW2 SOL  1555      17.520 -11.950 -14.480  1.00  0.00           H  
ATOM   3625  OW  SOL  1556      13.120 -18.540 -16.050  1.00  0.00           O  
ATOM   3626  HW1 SOL  1556      14.060 -18.460 -15.890  1.00  0.00           H  
ATOM   3627  HW2 SOL  1556      12.890 -19.400 -15.690  1.00  0.00           H  
ATOM   3628  OW  SOL  1557     -30.960 -50.950 -10.700  1.00  0.00           O  
ATOM   3629  HW1 SOL  1557     -30.140 -50.490 -10.830  1.00  0.00           H  
ATOM   3630  HW2 SOL  1557     -31.630 -50.260 -10.680  1.00  0.00           H  
ATOM   3631  OW  SOL  1558     -21.630 -49.650   7.100  1.00  0.00           O  
ATOM   3632  HW1 SOL  1558     -22.330 -49.160   6.670  1.00  0.00           H  
ATOM   3633  HW2 SOL  1558     -21.740 -49.470   8.030  1.00  0.00           H  
ATOM   3634  OW  SOL  1559     -11.620 -53.740 -14.770  1.00  0.00           O  
ATOM   3635  HW1 SOL  1559     -10.970 -54.340 -14.410  1.00  0.00           H  
ATOM   3636  HW2 SOL  1559     -11.140 -52.930 -14.940  1.00  0.00           H  
ATOM   3637  OW  SOL  1560     -40.210   1.810  -2.620  1.00  0.00           O  
ATOM   3638  HW1 SOL  1560     -40.340   1.610  -1.690  1.00  0.00           H  
ATOM   3639  HW2 SOL  1560     -39.440   1.300  -2.880  1.00  0.00           H  
ATOM   3640  OW  SOL  1561      19.320   5.270  -7.800  1.00  0.00           O  
ATOM   3641  HW1 SOL  1561      19.800   5.110  -6.990  1.00  0.00           H  
ATOM   3642  HW2 SOL  1561      19.610   4.570  -8.390  1.00  0.00           H  
ATOM   3643  OW  SOL  1562     -29.150 -23.150 -26.060  1.00  0.00           O  
ATOM   3644  HW1 SOL  1562     -28.390 -23.010 -26.630  1.00  0.00           H  
ATOM   3645  HW2 SOL  1562     -29.590 -22.300 -26.040  1.00  0.00           H  
ATOM   3646  OW  SOL  1563     -25.160 -11.220  17.660  1.00  0.00           O  
ATOM   3647  HW1 SOL  1563     -25.640 -11.830  18.220  1.00  0.00           H  
ATOM   3648  HW2 SOL  1563     -25.360 -11.490  16.770  1.00  0.00           H  
ATOM   3649  OW  SOL  1564      -2.370   5.030   0.250  1.00  0.00           O  
ATOM   3650  HW1 SOL  1564      -1.920   4.400  -0.310  1.00  0.00           H  
ATOM   3651  HW2 SOL  1564      -2.790   5.640  -0.350  1.00  0.00           H  
ATOM   3652  OW  SOL  1565      -1.140 -42.230  25.410  1.00  0.00           O  
ATOM   3653  HW1 SOL  1565      -0.950 -41.650  26.150  1.00  0.00           H  
ATOM   3654  HW2 SOL  1565      -1.770 -42.870  25.760  1.00  0.00           H  
ATOM   3655  OW  SOL  1566     -29.800 -25.600  24.110  1.00  0.00           O  
ATOM   3656  HW1 SOL  1566     -29.320 -25.240  24.850  1.00  0.00           H  
ATOM   3657  HW2 SOL  1566     -29.150 -25.660  23.420  1.00  0.00           H  
ATOM   3658  OW  SOL  1567     -40.810 -21.370  -2.700  1.00  0.00           O  
ATOM   3659  HW1 SOL  1567     -39.890 -21.390  -2.440  1.00  0.00           H  
ATOM   3660  HW2 SOL  1567     -40.880 -21.990  -3.420  1.00  0.00           H  
ATOM   3661  OW  SOL  1568      12.560 -28.870 -10.380  1.00  0.00           O  
ATOM   3662  HW1 SOL  1568      12.340 -29.710 -10.780  1.00  0.00           H  
ATOM   3663  HW2 SOL  1568      11.790 -28.650  -9.850  1.00  0.00           H  
ATOM   3664  OW  SOL  1569     -40.140 -15.840   1.660  1.00  0.00           O  
ATOM   3665  HW1 SOL  1569     -39.400 -15.900   1.060  1.00  0.00           H  
ATOM   3666  HW2 SOL  1569     -39.880 -15.210   2.320  1.00  0.00           H  
ATOM   3667  OW  SOL  1570     -42.820   4.310  11.230  1.00  0.00           O  
ATOM   3668  HW1 SOL  1570     -43.500   4.880  10.870  1.00  0.00           H  
ATOM   3669  HW2 SOL  1570     -43.100   4.140  12.130  1.00  0.00           H  
ATOM   3670  OW  SOL  1571     -36.750 -14.150  26.430  1.00  0.00           O  
ATOM   3671  HW1 SOL  1571     -37.130 -14.440  27.250  1.00  0.00           H  
ATOM   3672  HW2 SOL  1571     -36.070 -14.810  26.240  1.00  0.00           H  
ATOM   3673  OW  SOL  1572       2.740 -45.420   1.070  1.00  0.00           O  
ATOM   3674  HW1 SOL  1572       2.340 -46.260   1.280  1.00  0.00           H  
ATOM   3675  HW2 SOL  1572       3.190 -45.560   0.240  1.00  0.00           H  
ATOM   3676  OW  SOL  1573     -24.230 -30.450   3.640  1.00  0.00           O  
ATOM   3677  HW1 SOL  1573     -24.800 -30.420   2.870  1.00  0.00           H  
ATOM   3678  HW2 SOL  1573     -24.080 -31.380   3.790  1.00  0.00           H  
ATOM   3679  OW  SOL  1574     -25.880 -35.630 -26.540  1.00  0.00           O  
ATOM   3680  HW1 SOL  1574     -25.150 -35.070 -26.290  1.00  0.00           H  
ATOM   3681  HW2 SOL  1574     -26.120 -35.320 -27.420  1.00  0.00           H  
ATOM   3682  OW  SOL  1575       8.610 -41.590  -7.150  1.00  0.00           O  
ATOM   3683  HW1 SOL  1575       9.430 -41.110  -7.060  1.00  0.00           H  
ATOM   3684  HW2 SOL  1575       8.830 -42.410  -7.580  1.00  0.00           H  
ATOM   3685  OW  SOL  1576     -11.190 -46.110  21.000  1.00  0.00           O  
ATOM   3686  HW1 SOL  1576     -11.350 -46.850  21.590  1.00  0.00           H  
ATOM   3687  HW2 SOL  1576     -12.060 -45.760  20.810  1.00  0.00           H  
ATOM   3688  OW  SOL  1577     -34.100 -45.010  -7.030  1.00  0.00           O  
ATOM   3689  HW1 SOL  1577     -34.330 -44.930  -7.950  1.00  0.00           H  
ATOM   3690  HW2 SOL  1577     -34.310 -44.160  -6.650  1.00  0.00           H  
ATOM   3691  OW  SOL  1578     -40.870 -12.960 -18.770  1.00  0.00           O  
ATOM   3692  HW1 SOL  1578     -40.490 -12.080 -18.730  1.00  0.00           H  
ATOM   3693  HW2 SOL  1578     -40.950 -13.140 -19.710  1.00  0.00           H  
ATOM   3694  OW  SOL  1579       7.060 -15.890 -17.540  1.00  0.00           O  
ATOM   3695  HW1 SOL  1579       6.810 -15.140 -17.000  1.00  0.00           H  
ATOM   3696  HW2 SOL  1579       7.950 -15.710 -17.810  1.00  0.00           H  
ATOM   3697  OW  SOL  1580      14.120  10.180   0.090  1.00  0.00           O  
ATOM   3698  HW1 SOL  1580      13.230   9.860  -0.040  1.00  0.00           H  
ATOM   3699  HW2 SOL  1580      14.110  11.080  -0.230  1.00  0.00           H  
ATOM   3700  OW  SOL  1581     -35.970 -11.450   8.260  1.00  0.00           O  
ATOM   3701  HW1 SOL  1581     -35.580 -11.730   9.090  1.00  0.00           H  
ATOM   3702  HW2 SOL  1581     -36.750 -11.990   8.160  1.00  0.00           H  
ATOM   3703  OW  SOL  1582     -20.830 -20.400  42.550  1.00  0.00           O  
ATOM   3704  HW1 SOL  1582     -20.440 -20.280  43.430  1.00  0.00           H  
ATOM   3705  HW2 SOL  1582     -21.610 -20.930  42.720  1.00  0.00           H  
ATOM   3706  OW  SOL  1583       8.580   7.890  -0.830  1.00  0.00           O  
ATOM   3707  HW1 SOL  1583       8.560   7.970   0.120  1.00  0.00           H  
ATOM   3708  HW2 SOL  1583       9.320   7.300  -1.000  1.00  0.00           H  
ATOM   3709  OW  SOL  1584       8.060 -12.600   4.250  1.00  0.00           O  
ATOM   3710  HW1 SOL  1584       8.880 -12.910   4.630  1.00  0.00           H  
ATOM   3711  HW2 SOL  1584       7.390 -13.190   4.570  1.00  0.00           H  
ATOM   3712  OW  SOL  1585      10.890  -3.260  16.980  1.00  0.00           O  
ATOM   3713  HW1 SOL  1585      10.690  -3.040  16.070  1.00  0.00           H  
ATOM   3714  HW2 SOL  1585      10.790  -2.430  17.450  1.00  0.00           H  
ATOM   3715  OW  SOL  1586     -11.690   8.180   7.760  1.00  0.00           O  
ATOM   3716  HW1 SOL  1586     -10.980   8.130   8.390  1.00  0.00           H  
ATOM   3717  HW2 SOL  1586     -11.370   7.690   7.000  1.00  0.00           H  
ATOM   3718  OW  SOL  1587      -8.690 -46.280 -24.590  1.00  0.00           O  
ATOM   3719  HW1 SOL  1587      -8.040 -46.580 -23.950  1.00  0.00           H  
ATOM   3720  HW2 SOL  1587      -8.180 -46.050 -25.360  1.00  0.00           H  
ATOM   3721  OW  SOL  1588     -20.830  -4.780 -14.460  1.00  0.00           O  
ATOM   3722  HW1 SOL  1588     -21.580  -5.290 -14.770  1.00  0.00           H  
ATOM   3723  HW2 SOL  1588     -20.260  -5.410 -14.030  1.00  0.00           H  
ATOM   3724  OW  SOL  1589     -44.100 -39.910  -6.390  1.00  0.00           O  
ATOM   3725  HW1 SOL  1589     -43.460 -39.200  -6.320  1.00  0.00           H  
ATOM   3726  HW2 SOL  1589     -43.960 -40.270  -7.260  1.00  0.00           H  
ATOM   3727  OW  SOL  1590       1.660 -32.010  15.270  1.00  0.00           O  
ATOM   3728  HW1 SOL  1590       1.840 -32.170  16.190  1.00  0.00           H  
ATOM   3729  HW2 SOL  1590       2.440 -32.340  14.810  1.00  0.00           H  
ATOM   3730  OW  SOL  1591     -29.100  -7.910 -14.220  1.00  0.00           O  
ATOM   3731  HW1 SOL  1591     -29.720  -8.610 -14.030  1.00  0.00           H  
ATOM   3732  HW2 SOL  1591     -29.490  -7.440 -14.950  1.00  0.00           H  
ATOM   3733  OW  SOL  1592      11.390 -28.200  11.120  1.00  0.00           O  
ATOM   3734  HW1 SOL  1592      11.790 -28.810  10.510  1.00  0.00           H  
ATOM   3735  HW2 SOL  1592      12.110 -27.910  11.680  1.00  0.00           H  
ATOM   3736  OW  SOL  1593       8.880  -2.350  -8.520  1.00  0.00           O  
ATOM   3737  HW1 SOL  1593       9.440  -3.030  -8.140  1.00  0.00           H  
ATOM   3738  HW2 SOL  1593       9.130  -2.340  -9.440  1.00  0.00           H  
ATOM   3739  OW  SOL  1594     -31.080  -6.870 -16.190  1.00  0.00           O  
ATOM   3740  HW1 SOL  1594     -31.650  -6.350 -15.630  1.00  0.00           H  
ATOM   3741  HW2 SOL  1594     -31.640  -7.160 -16.910  1.00  0.00           H  
ATOM   3742  OW  SOL  1595      11.430 -36.480   8.260  1.00  0.00           O  
ATOM   3743  HW1 SOL  1595      10.720 -35.860   8.460  1.00  0.00           H  
ATOM   3744  HW2 SOL  1595      11.750 -36.780   9.110  1.00  0.00           H  
ATOM   3745  OW  SOL  1596       3.410 -11.300  25.840  1.00  0.00           O  
ATOM   3746  HW1 SOL  1596       4.190 -10.820  26.100  1.00  0.00           H  
ATOM   3747  HW2 SOL  1596       2.930 -10.690  25.290  1.00  0.00           H  
ATOM   3748  OW  SOL  1597     -23.950 -24.010  27.790  1.00  0.00           O  
ATOM   3749  HW1 SOL  1597     -23.630 -24.900  27.960  1.00  0.00           H  
ATOM   3750  HW2 SOL  1597     -24.840 -24.010  28.160  1.00  0.00           H  
ATOM   3751  OW  SOL  1598     -24.670 -25.200 -20.630  1.00  0.00           O  
ATOM   3752  HW1 SOL  1598     -24.670 -25.550 -19.740  1.00  0.00           H  
ATOM   3753  HW2 SOL  1598     -25.340 -25.720 -21.080  1.00  0.00           H  
ATOM   3754  OW  SOL  1599     -18.970 -43.020  27.200  1.00  0.00           O  
ATOM   3755  HW1 SOL  1599     -19.370 -43.870  27.350  1.00  0.00           H  
ATOM   3756  HW2 SOL  1599     -18.060 -43.130  27.500  1.00  0.00           H  
ATOM   3757  OW  SOL  1600      -5.330 -16.560 -42.470  1.00  0.00           O  
ATOM   3758  HW1 SOL  1600      -5.230 -15.660 -42.790  1.00  0.00           H  
ATOM   3759  HW2 SOL  1600      -6.260 -16.630 -42.260  1.00  0.00           H  
ATOM   3760  OW  SOL  1601      14.520  -6.100   7.400  1.00  0.00           O  
ATOM   3761  HW1 SOL  1601      14.500  -6.800   6.760  1.00  0.00           H  
ATOM   3762  HW2 SOL  1601      15.170  -6.370   8.050  1.00  0.00           H  
ATOM   3763  OW  SOL  1602     -10.970 -23.400  24.450  1.00  0.00           O  
ATOM   3764  HW1 SOL  1602     -10.950 -22.450  24.320  1.00  0.00           H  
ATOM   3765  HW2 SOL  1602     -11.710 -23.690  23.930  1.00  0.00           H  
ATOM   3766  OW  SOL  1603     -15.140   4.460 -30.180  1.00  0.00           O  
ATOM   3767  HW1 SOL  1603     -14.920   4.930 -29.370  1.00  0.00           H  
ATOM   3768  HW2 SOL  1603     -15.030   3.540 -29.970  1.00  0.00           H  
ATOM   3769  OW  SOL  1604      -8.810  -8.740  31.090  1.00  0.00           O  
ATOM   3770  HW1 SOL  1604      -9.580  -8.760  30.520  1.00  0.00           H  
ATOM   3771  HW2 SOL  1604      -8.180  -8.190  30.630  1.00  0.00           H  
ATOM   3772  OW  SOL  1605     -33.370 -40.770 -12.180  1.00  0.00           O  
ATOM   3773  HW1 SOL  1605     -32.940 -41.580 -11.910  1.00  0.00           H  
ATOM   3774  HW2 SOL  1605     -32.660 -40.130 -12.260  1.00  0.00           H  
ATOM   3775  OW  SOL  1606       3.610 -18.110 -32.440  1.00  0.00           O  
ATOM   3776  HW1 SOL  1606       2.810 -18.400 -32.870  1.00  0.00           H  
ATOM   3777  HW2 SOL  1606       4.200 -17.860 -33.160  1.00  0.00           H  
ATOM   3778  OW  SOL  1607      -6.820 -44.610  25.990  1.00  0.00           O  
ATOM   3779  HW1 SOL  1607      -7.570 -44.550  25.390  1.00  0.00           H  
ATOM   3780  HW2 SOL  1607      -6.720 -43.720  26.340  1.00  0.00           H  
ATOM   3781  OW  SOL  1608     -42.560  -4.650 -17.080  1.00  0.00           O  
ATOM   3782  HW1 SOL  1608     -42.280  -3.820 -16.710  1.00  0.00           H  
ATOM   3783  HW2 SOL  1608     -43.260  -4.950 -16.500  1.00  0.00           H  
ATOM   3784  OW  SOL  1609     -43.560 -11.350  -5.370  1.00  0.00           O  
ATOM   3785  HW1 SOL  1609     -42.850 -11.400  -4.730  1.00  0.00           H  
ATOM   3786  HW2 SOL  1609     -43.700 -10.410  -5.480  1.00  0.00           H  
ATOM   3787  OW  SOL  1610     -12.970  -9.500  42.200  1.00  0.00           O  
ATOM   3788  HW1 SOL  1610     -13.810  -9.830  42.530  1.00  0.00           H  
ATOM   3789  HW2 SOL  1610     -13.160  -8.610  41.900  1.00  0.00           H  
ATOM   3790  OW  SOL  1611     -15.500 -34.320  14.120  1.00  0.00           O  
ATOM   3791  HW1 SOL  1611     -16.260 -34.860  14.370  1.00  0.00           H  
ATOM   3792  HW2 SOL  1611     -15.000 -34.870  13.530  1.00  0.00           H  
ATOM   3793  OW  SOL  1612      12.180   2.170  20.740  1.00  0.00           O  
ATOM   3794  HW1 SOL  1612      12.580   1.590  20.090  1.00  0.00           H  
ATOM   3795  HW2 SOL  1612      11.900   2.940  20.240  1.00  0.00           H  
ATOM   3796  OW  SOL  1613     -14.750 -15.570  43.390  1.00  0.00           O  
ATOM   3797  HW1 SOL  1613     -14.320 -16.050  44.100  1.00  0.00           H  
ATOM   3798  HW2 SOL  1613     -15.300 -16.240  42.970  1.00  0.00           H  
ATOM   3799  OW  SOL  1614     -34.510  -8.050 -15.060  1.00  0.00           O  
ATOM   3800  HW1 SOL  1614     -34.470  -8.750 -14.400  1.00  0.00           H  
ATOM   3801  HW2 SOL  1614     -35.400  -8.110 -15.410  1.00  0.00           H  
ATOM   3802  OW  SOL  1615     -19.030   6.570 -15.730  1.00  0.00           O  
ATOM   3803  HW1 SOL  1615     -18.250   6.890 -15.280  1.00  0.00           H  
ATOM   3804  HW2 SOL  1615     -19.580   6.210 -15.030  1.00  0.00           H  
ATOM   3805  OW  SOL  1616     -28.280 -30.110   1.970  1.00  0.00           O  
ATOM   3806  HW1 SOL  1616     -28.880 -30.840   2.140  1.00  0.00           H  
ATOM   3807  HW2 SOL  1616     -28.010 -29.830   2.840  1.00  0.00           H  
ATOM   3808  OW  SOL  1617      21.600 -36.640  10.370  1.00  0.00           O  
ATOM   3809  HW1 SOL  1617      20.750 -37.060  10.240  1.00  0.00           H  
ATOM   3810  HW2 SOL  1617      21.420 -35.710  10.390  1.00  0.00           H  
ATOM   3811  OW  SOL  1618      -7.370   1.690 -28.470  1.00  0.00           O  
ATOM   3812  HW1 SOL  1618      -6.900   2.390 -28.010  1.00  0.00           H  
ATOM   3813  HW2 SOL  1618      -7.360   0.950 -27.870  1.00  0.00           H  
ATOM   3814  OW  SOL  1619     -39.780 -37.550   2.600  1.00  0.00           O  
ATOM   3815  HW1 SOL  1619     -40.120 -37.200   1.780  1.00  0.00           H  
ATOM   3816  HW2 SOL  1619     -39.550 -36.780   3.120  1.00  0.00           H  
ATOM   3817  OW  SOL  1620     -30.430   6.340  -8.670  1.00  0.00           O  
ATOM   3818  HW1 SOL  1620     -30.880   6.330  -9.510  1.00  0.00           H  
ATOM   3819  HW2 SOL  1620     -29.760   5.660  -8.720  1.00  0.00           H  
ATOM   3820  OW  SOL  1621     -10.790   0.750  24.210  1.00  0.00           O  
ATOM   3821  HW1 SOL  1621     -10.790   0.560  25.150  1.00  0.00           H  
ATOM   3822  HW2 SOL  1621     -10.060   0.240  23.860  1.00  0.00           H  
ATOM   3823  OW  SOL  1622       8.870  -0.420  20.700  1.00  0.00           O  
ATOM   3824  HW1 SOL  1622       8.620   0.300  20.120  1.00  0.00           H  
ATOM   3825  HW2 SOL  1622       9.570  -0.870  20.230  1.00  0.00           H  
ATOM   3826  OW  SOL  1623     -24.150 -34.520 -16.780  1.00  0.00           O  
ATOM   3827  HW1 SOL  1623     -23.810 -33.860 -16.190  1.00  0.00           H  
ATOM   3828  HW2 SOL  1623     -23.650 -34.400 -17.590  1.00  0.00           H  
ATOM   3829  OW  SOL  1624     -13.380 -50.800 -16.260  1.00  0.00           O  
ATOM   3830  HW1 SOL  1624     -13.630 -49.890 -16.380  1.00  0.00           H  
ATOM   3831  HW2 SOL  1624     -12.670 -50.780 -15.620  1.00  0.00           H  
ATOM   3832  OW  SOL  1625      12.800   4.360   6.180  1.00  0.00           O  
ATOM   3833  HW1 SOL  1625      13.440   5.040   6.440  1.00  0.00           H  
ATOM   3834  HW2 SOL  1625      13.310   3.730   5.680  1.00  0.00           H  
ATOM   3835  OW  SOL  1626     -18.510  15.990  -2.570  1.00  0.00           O  
ATOM   3836  HW1 SOL  1626     -18.230  16.750  -2.050  1.00  0.00           H  
ATOM   3837  HW2 SOL  1626     -17.820  15.340  -2.440  1.00  0.00           H  
ATOM   3838  OW  SOL  1627      -8.950 -14.460  19.610  1.00  0.00           O  
ATOM   3839  HW1 SOL  1627      -8.530 -14.350  20.470  1.00  0.00           H  
ATOM   3840  HW2 SOL  1627      -9.690 -15.050  19.770  1.00  0.00           H  
ATOM   3841  OW  SOL  1628     -19.860  -7.230  12.260  1.00  0.00           O  
ATOM   3842  HW1 SOL  1628     -19.220  -7.700  11.710  1.00  0.00           H  
ATOM   3843  HW2 SOL  1628     -19.870  -7.730  13.070  1.00  0.00           H  
ATOM   3844  OW  SOL  1629      18.300 -14.330  17.100  1.00  0.00           O  
ATOM   3845  HW1 SOL  1629      19.130 -14.670  17.430  1.00  0.00           H  
ATOM   3846  HW2 SOL  1629      17.870 -13.950  17.870  1.00  0.00           H  
ATOM   3847  OW  SOL  1630      22.340 -41.770   4.630  1.00  0.00           O  
ATOM   3848  HW1 SOL  1630      21.900 -42.260   5.330  1.00  0.00           H  
ATOM   3849  HW2 SOL  1630      23.050 -41.310   5.070  1.00  0.00           H  
ATOM   3850  OW  SOL  1631     -22.660   0.440  -7.610  1.00  0.00           O  
ATOM   3851  HW1 SOL  1631     -22.150  -0.090  -7.000  1.00  0.00           H  
ATOM   3852  HW2 SOL  1631     -22.040   0.690  -8.300  1.00  0.00           H  
ATOM   3853  OW  SOL  1632       6.240 -49.400   7.360  1.00  0.00           O  
ATOM   3854  HW1 SOL  1632       6.510 -48.770   8.020  1.00  0.00           H  
ATOM   3855  HW2 SOL  1632       6.580 -50.240   7.670  1.00  0.00           H  
ATOM   3856  OW  SOL  1633      -7.280 -28.200 -10.960  1.00  0.00           O  
ATOM   3857  HW1 SOL  1633      -6.710 -28.230 -10.200  1.00  0.00           H  
ATOM   3858  HW2 SOL  1633      -7.090 -27.360 -11.380  1.00  0.00           H  
ATOM   3859  OW  SOL  1634     -24.650 -22.510 -33.600  1.00  0.00           O  
ATOM   3860  HW1 SOL  1634     -24.320 -22.900 -34.410  1.00  0.00           H  
ATOM   3861  HW2 SOL  1634     -24.190 -22.990 -32.900  1.00  0.00           H  
ATOM   3862  OW  SOL  1635     -24.000 -19.560 -32.530  1.00  0.00           O  
ATOM   3863  HW1 SOL  1635     -23.470 -19.880 -31.800  1.00  0.00           H  
ATOM   3864  HW2 SOL  1635     -23.580 -19.910 -33.310  1.00  0.00           H  
ATOM   3865  OW  SOL  1636       6.060 -36.680   7.190  1.00  0.00           O  
ATOM   3866  HW1 SOL  1636       5.250 -36.260   6.920  1.00  0.00           H  
ATOM   3867  HW2 SOL  1636       6.750 -36.050   6.940  1.00  0.00           H  
ATOM   3868  OW  SOL  1637     -12.880  -1.900  12.600  1.00  0.00           O  
ATOM   3869  HW1 SOL  1637     -12.150  -2.180  13.160  1.00  0.00           H  
ATOM   3870  HW2 SOL  1637     -13.660  -2.050  13.140  1.00  0.00           H  
ATOM   3871  OW  SOL  1638      -0.230 -15.760  13.550  1.00  0.00           O  
ATOM   3872  HW1 SOL  1638      -0.240 -16.650  13.200  1.00  0.00           H  
ATOM   3873  HW2 SOL  1638      -1.150 -15.490  13.530  1.00  0.00           H  
ATOM   3874  OW  SOL  1639     -13.410  -6.680  41.590  1.00  0.00           O  
ATOM   3875  HW1 SOL  1639     -13.860  -6.200  42.290  1.00  0.00           H  
ATOM   3876  HW2 SOL  1639     -13.400  -6.070  40.850  1.00  0.00           H  
ATOM   3877  OW  SOL  1640     -17.670 -33.310 -28.930  1.00  0.00           O  
ATOM   3878  HW1 SOL  1640     -18.310 -32.790 -28.430  1.00  0.00           H  
ATOM   3879  HW2 SOL  1640     -18.050 -33.360 -29.810  1.00  0.00           H  
ATOM   3880  OW  SOL  1641       5.080 -44.540  20.010  1.00  0.00           O  
ATOM   3881  HW1 SOL  1641       5.590 -45.050  19.380  1.00  0.00           H  
ATOM   3882  HW2 SOL  1641       5.670 -44.390  20.750  1.00  0.00           H  
ATOM   3883  OW  SOL  1642     -31.050 -37.660  -7.280  1.00  0.00           O  
ATOM   3884  HW1 SOL  1642     -31.210 -38.080  -6.430  1.00  0.00           H  
ATOM   3885  HW2 SOL  1642     -30.940 -38.390  -7.890  1.00  0.00           H  
ATOM   3886  OW  SOL  1643     -19.880  -8.900  -8.560  1.00  0.00           O  
ATOM   3887  HW1 SOL  1643     -20.260  -8.280  -7.930  1.00  0.00           H  
ATOM   3888  HW2 SOL  1643     -20.120  -8.540  -9.420  1.00  0.00           H  
ATOM   3889  OW  SOL  1644     -12.260 -38.800 -20.940  1.00  0.00           O  
ATOM   3890  HW1 SOL  1644     -12.270 -39.760 -20.970  1.00  0.00           H  
ATOM   3891  HW2 SOL  1644     -12.780 -38.570 -20.170  1.00  0.00           H  
ATOM   3892  OW  SOL  1645       7.980  -0.320  23.610  1.00  0.00           O  
ATOM   3893  HW1 SOL  1645       8.430  -0.500  22.790  1.00  0.00           H  
ATOM   3894  HW2 SOL  1645       8.130   0.610  23.780  1.00  0.00           H  
ATOM   3895  OW  SOL  1646     -19.130 -10.480  40.360  1.00  0.00           O  
ATOM   3896  HW1 SOL  1646     -19.260 -10.000  41.170  1.00  0.00           H  
ATOM   3897  HW2 SOL  1646     -18.220 -10.730  40.360  1.00  0.00           H  
ATOM   3898  OW  SOL  1647     -33.770  -6.880   4.520  1.00  0.00           O  
ATOM   3899  HW1 SOL  1647     -34.000  -6.680   3.610  1.00  0.00           H  
ATOM   3900  HW2 SOL  1647     -33.120  -6.220   4.750  1.00  0.00           H  
ATOM   3901  OW  SOL  1648       9.170 -17.770  -0.530  1.00  0.00           O  
ATOM   3902  HW1 SOL  1648       8.220 -17.770  -0.610  1.00  0.00           H  
ATOM   3903  HW2 SOL  1648       9.350 -18.150   0.330  1.00  0.00           H  
ATOM   3904  OW  SOL  1649     -46.560   6.860  -6.820  1.00  0.00           O  
ATOM   3905  HW1 SOL  1649     -47.420   6.480  -6.620  1.00  0.00           H  
ATOM   3906  HW2 SOL  1649     -46.250   6.350  -7.570  1.00  0.00           H  
ATOM   3907  OW  SOL  1650      16.930   2.410   3.650  1.00  0.00           O  
ATOM   3908  HW1 SOL  1650      17.860   2.470   3.890  1.00  0.00           H  
ATOM   3909  HW2 SOL  1650      16.630   3.310   3.620  1.00  0.00           H  
ATOM   3910  OW  SOL  1651     -28.580   8.640  -6.600  1.00  0.00           O  
ATOM   3911  HW1 SOL  1651     -28.480   7.760  -6.980  1.00  0.00           H  
ATOM   3912  HW2 SOL  1651     -28.960   9.160  -7.300  1.00  0.00           H  
ATOM   3913  OW  SOL  1652      -3.440  -7.480 -29.000  1.00  0.00           O  
ATOM   3914  HW1 SOL  1652      -3.290  -6.720 -29.530  1.00  0.00           H  
ATOM   3915  HW2 SOL  1652      -2.600  -7.690 -28.600  1.00  0.00           H  
ATOM   3916  OW  SOL  1653       5.910 -34.420  29.450  1.00  0.00           O  
ATOM   3917  HW1 SOL  1653       5.230 -34.950  29.860  1.00  0.00           H  
ATOM   3918  HW2 SOL  1653       5.980 -34.780  28.570  1.00  0.00           H  
ATOM   3919  OW  SOL  1654     -15.270 -11.210 -31.200  1.00  0.00           O  
ATOM   3920  HW1 SOL  1654     -15.960 -11.870 -31.220  1.00  0.00           H  
ATOM   3921  HW2 SOL  1654     -14.460 -11.710 -31.340  1.00  0.00           H  
ATOM   3922  OW  SOL  1655      -5.020  -1.000 -18.270  1.00  0.00           O  
ATOM   3923  HW1 SOL  1655      -5.040  -0.280 -17.630  1.00  0.00           H  
ATOM   3924  HW2 SOL  1655      -4.800  -1.770 -17.750  1.00  0.00           H  
ATOM   3925  OW  SOL  1656      17.460 -23.650  15.710  1.00  0.00           O  
ATOM   3926  HW1 SOL  1656      18.210 -23.450  16.270  1.00  0.00           H  
ATOM   3927  HW2 SOL  1656      16.870 -22.910  15.830  1.00  0.00           H  
ATOM   3928  OW  SOL  1657     -25.530 -29.500 -13.380  1.00  0.00           O  
ATOM   3929  HW1 SOL  1657     -25.800 -30.310 -12.930  1.00  0.00           H  
ATOM   3930  HW2 SOL  1657     -24.620 -29.680 -13.660  1.00  0.00           H  
ATOM   3931  OW  SOL  1658     -12.960 -35.750  34.080  1.00  0.00           O  
ATOM   3932  HW1 SOL  1658     -13.200 -34.830  33.940  1.00  0.00           H  
ATOM   3933  HW2 SOL  1658     -12.140 -35.840  33.600  1.00  0.00           H  
ATOM   3934  OW  SOL  1659     -46.810 -21.510  -6.680  1.00  0.00           O  
ATOM   3935  HW1 SOL  1659     -47.140 -21.250  -5.820  1.00  0.00           H  
ATOM   3936  HW2 SOL  1659     -46.110 -20.880  -6.860  1.00  0.00           H  
ATOM   3937  OW  SOL  1660      -4.350 -27.530 -34.810  1.00  0.00           O  
ATOM   3938  HW1 SOL  1660      -4.270 -26.650 -35.180  1.00  0.00           H  
ATOM   3939  HW2 SOL  1660      -5.100 -27.910 -35.270  1.00  0.00           H  
ATOM   3940  OW  SOL  1661     -28.460 -12.670 -20.610  1.00  0.00           O  
ATOM   3941  HW1 SOL  1661     -28.870 -12.320 -21.410  1.00  0.00           H  
ATOM   3942  HW2 SOL  1661     -27.980 -11.930 -20.250  1.00  0.00           H  
ATOM   3943  OW  SOL  1662     -20.680 -49.860 -12.350  1.00  0.00           O  
ATOM   3944  HW1 SOL  1662     -19.840 -49.910 -11.910  1.00  0.00           H  
ATOM   3945  HW2 SOL  1662     -21.250 -50.460 -11.860  1.00  0.00           H  
ATOM   3946  OW  SOL  1663      24.040 -30.140   7.230  1.00  0.00           O  
ATOM   3947  HW1 SOL  1663      23.670 -30.500   6.430  1.00  0.00           H  
ATOM   3948  HW2 SOL  1663      24.610 -29.420   6.910  1.00  0.00           H  
ATOM   3949  OW  SOL  1664     -31.080 -25.070  16.460  1.00  0.00           O  
ATOM   3950  HW1 SOL  1664     -30.920 -24.180  16.760  1.00  0.00           H  
ATOM   3951  HW2 SOL  1664     -30.360 -25.580  16.840  1.00  0.00           H  
ATOM   3952  OW  SOL  1665      -1.110   8.400 -19.160  1.00  0.00           O  
ATOM   3953  HW1 SOL  1665      -1.550   7.580 -19.420  1.00  0.00           H  
ATOM   3954  HW2 SOL  1665      -0.180   8.220 -19.270  1.00  0.00           H  
ATOM   3955  OW  SOL  1666     -18.110 -27.750  32.610  1.00  0.00           O  
ATOM   3956  HW1 SOL  1666     -18.510 -26.900  32.500  1.00  0.00           H  
ATOM   3957  HW2 SOL  1666     -17.490 -27.820  31.880  1.00  0.00           H  
ATOM   3958  OW  SOL  1667     -26.250 -16.800 -12.740  1.00  0.00           O  
ATOM   3959  HW1 SOL  1667     -26.950 -16.330 -12.300  1.00  0.00           H  
ATOM   3960  HW2 SOL  1667     -25.690 -16.110 -13.100  1.00  0.00           H  
ATOM   3961  OW  SOL  1668      -5.640 -11.680 -26.440  1.00  0.00           O  
ATOM   3962  HW1 SOL  1668      -5.500 -11.180 -25.640  1.00  0.00           H  
ATOM   3963  HW2 SOL  1668      -4.750 -11.850 -26.770  1.00  0.00           H  
ATOM   3964  OW  SOL  1669      -0.510  -6.510  21.410  1.00  0.00           O  
ATOM   3965  HW1 SOL  1669       0.370  -6.890  21.470  1.00  0.00           H  
ATOM   3966  HW2 SOL  1669      -0.820  -6.800  20.550  1.00  0.00           H  
ATOM   3967  OW  SOL  1670     -32.600 -12.090  26.040  1.00  0.00           O  
ATOM   3968  HW1 SOL  1670     -32.550 -12.470  25.170  1.00  0.00           H  
ATOM   3969  HW2 SOL  1670     -32.890 -12.810  26.600  1.00  0.00           H  
ATOM   3970  OW  SOL  1671     -35.260 -16.660  10.730  1.00  0.00           O  
ATOM   3971  HW1 SOL  1671     -35.480 -17.190  11.500  1.00  0.00           H  
ATOM   3972  HW2 SOL  1671     -35.800 -15.880  10.820  1.00  0.00           H  
ATOM   3973  OW  SOL  1672     -35.530 -11.460 -26.200  1.00  0.00           O  
ATOM   3974  HW1 SOL  1672     -35.650 -10.840 -25.480  1.00  0.00           H  
ATOM   3975  HW2 SOL  1672     -35.080 -12.210 -25.790  1.00  0.00           H  
ATOM   3976  OW  SOL  1673      18.730 -42.290  10.920  1.00  0.00           O  
ATOM   3977  HW1 SOL  1673      18.440 -43.120  11.290  1.00  0.00           H  
ATOM   3978  HW2 SOL  1673      17.930 -41.800  10.750  1.00  0.00           H  
ATOM   3979  OW  SOL  1674      19.780 -27.130  -6.640  1.00  0.00           O  
ATOM   3980  HW1 SOL  1674      19.340 -26.510  -7.220  1.00  0.00           H  
ATOM   3981  HW2 SOL  1674      20.710 -26.950  -6.760  1.00  0.00           H  
ATOM   3982  OW  SOL  1675     -36.660 -16.430  23.560  1.00  0.00           O  
ATOM   3983  HW1 SOL  1675     -37.400 -16.810  24.040  1.00  0.00           H  
ATOM   3984  HW2 SOL  1675     -35.890 -16.730  24.030  1.00  0.00           H  
ATOM   3985  OW  SOL  1676      -6.150 -38.680  -4.480  1.00  0.00           O  
ATOM   3986  HW1 SOL  1676      -5.510 -38.580  -3.770  1.00  0.00           H  
ATOM   3987  HW2 SOL  1676      -5.880 -38.050  -5.140  1.00  0.00           H  
ATOM   3988  OW  SOL  1677      20.820 -46.560   8.720  1.00  0.00           O  
ATOM   3989  HW1 SOL  1677      21.500 -47.240   8.730  1.00  0.00           H  
ATOM   3990  HW2 SOL  1677      21.300 -45.750   8.910  1.00  0.00           H  
ATOM   3991  OW  SOL  1678     -21.750  -2.550  20.880  1.00  0.00           O  
ATOM   3992  HW1 SOL  1678     -22.170  -2.780  20.050  1.00  0.00           H  
ATOM   3993  HW2 SOL  1678     -22.350  -2.880  21.550  1.00  0.00           H  
ATOM   3994  OW  SOL  1679     -47.730 -28.260  15.370  1.00  0.00           O  
ATOM   3995  HW1 SOL  1679     -46.960 -28.660  15.770  1.00  0.00           H  
ATOM   3996  HW2 SOL  1679     -47.960 -27.530  15.960  1.00  0.00           H  
ATOM   3997  OW  SOL  1680     -13.170  -6.700  18.150  1.00  0.00           O  
ATOM   3998  HW1 SOL  1680     -12.750  -6.030  17.600  1.00  0.00           H  
ATOM   3999  HW2 SOL  1680     -13.350  -6.250  18.980  1.00  0.00           H  
ATOM   4000  OW  SOL  1681      13.980  -0.590  -3.580  1.00  0.00           O  
ATOM   4001  HW1 SOL  1681      14.610  -0.880  -2.910  1.00  0.00           H  
ATOM   4002  HW2 SOL  1681      13.650   0.260  -3.240  1.00  0.00           H  
ATOM   4003  OW  SOL  1682      13.240   2.990  16.890  1.00  0.00           O  
ATOM   4004  HW1 SOL  1682      13.020   2.350  17.550  1.00  0.00           H  
ATOM   4005  HW2 SOL  1682      13.760   2.510  16.240  1.00  0.00           H  
ATOM   4006  OW  SOL  1683     -11.650  -1.370  17.280  1.00  0.00           O  
ATOM   4007  HW1 SOL  1683     -11.640  -1.300  18.230  1.00  0.00           H  
ATOM   4008  HW2 SOL  1683     -11.600  -0.470  16.960  1.00  0.00           H  
ATOM   4009  OW  SOL  1684     -23.320 -46.770  -5.430  1.00  0.00           O  
ATOM   4010  HW1 SOL  1684     -23.600 -45.900  -5.720  1.00  0.00           H  
ATOM   4011  HW2 SOL  1684     -24.120 -47.300  -5.450  1.00  0.00           H  
ATOM   4012  OW  SOL  1685     -47.470 -37.040  13.060  1.00  0.00           O  
ATOM   4013  HW1 SOL  1685     -46.760 -36.950  13.690  1.00  0.00           H  
ATOM   4014  HW2 SOL  1685     -48.260 -37.100  13.600  1.00  0.00           H  
ATOM   4015  OW  SOL  1686      -7.850 -35.930  14.170  1.00  0.00           O  
ATOM   4016  HW1 SOL  1686      -6.990 -35.710  13.820  1.00  0.00           H  
ATOM   4017  HW2 SOL  1686      -7.670 -36.260  15.050  1.00  0.00           H  
ATOM   4018  OW  SOL  1687     -10.100 -36.700 -12.420  1.00  0.00           O  
ATOM   4019  HW1 SOL  1687     -10.940 -36.260 -12.310  1.00  0.00           H  
ATOM   4020  HW2 SOL  1687      -9.900 -37.050 -11.550  1.00  0.00           H  
ATOM   4021  OW  SOL  1688     -30.700 -18.520  36.470  1.00  0.00           O  
ATOM   4022  HW1 SOL  1688     -30.340 -19.330  36.850  1.00  0.00           H  
ATOM   4023  HW2 SOL  1688     -31.210 -18.140  37.180  1.00  0.00           H  
ATOM   4024  OW  SOL  1689     -15.320  -5.500  13.770  1.00  0.00           O  
ATOM   4025  HW1 SOL  1689     -15.730  -5.910  14.520  1.00  0.00           H  
ATOM   4026  HW2 SOL  1689     -15.420  -4.560  13.900  1.00  0.00           H  
ATOM   4027  OW  SOL  1690     -21.880  -0.160  22.260  1.00  0.00           O  
ATOM   4028  HW1 SOL  1690     -21.860  -1.070  21.990  1.00  0.00           H  
ATOM   4029  HW2 SOL  1690     -22.150   0.320  21.480  1.00  0.00           H  
ATOM   4030  OW  SOL  1691     -33.730 -22.790  -5.590  1.00  0.00           O  
ATOM   4031  HW1 SOL  1691     -33.620 -22.520  -6.500  1.00  0.00           H  
ATOM   4032  HW2 SOL  1691     -34.360 -22.160  -5.220  1.00  0.00           H  
ATOM   4033  OW  SOL  1692       0.110 -36.350  13.240  1.00  0.00           O  
ATOM   4034  HW1 SOL  1692       0.140 -35.540  13.760  1.00  0.00           H  
ATOM   4035  HW2 SOL  1692       0.800 -36.240  12.580  1.00  0.00           H  
ATOM   4036  OW  SOL  1693      -8.920 -36.830 -31.440  1.00  0.00           O  
ATOM   4037  HW1 SOL  1693      -9.170 -37.750 -31.440  1.00  0.00           H  
ATOM   4038  HW2 SOL  1693      -8.350 -36.730 -32.190  1.00  0.00           H  
ATOM   4039  OW  SOL  1694     -16.730  -9.020 -30.560  1.00  0.00           O  
ATOM   4040  HW1 SOL  1694     -16.220  -9.800 -30.760  1.00  0.00           H  
ATOM   4041  HW2 SOL  1694     -17.150  -8.790 -31.390  1.00  0.00           H  
ATOM   4042  OW  SOL  1695     -45.380 -35.160   2.950  1.00  0.00           O  
ATOM   4043  HW1 SOL  1695     -45.950 -35.770   2.480  1.00  0.00           H  
ATOM   4044  HW2 SOL  1695     -44.720 -34.890   2.310  1.00  0.00           H  
ATOM   4045  OW  SOL  1696     -22.330 -13.800   3.910  1.00  0.00           O  
ATOM   4046  HW1 SOL  1696     -22.200 -14.550   3.330  1.00  0.00           H  
ATOM   4047  HW2 SOL  1696     -22.240 -13.030   3.340  1.00  0.00           H  
ATOM   4048  OW  SOL  1697     -22.720  15.230 -16.240  1.00  0.00           O  
ATOM   4049  HW1 SOL  1697     -22.960  16.090 -15.910  1.00  0.00           H  
ATOM   4050  HW2 SOL  1697     -23.520  14.710 -16.180  1.00  0.00           H  
ATOM   4051  OW  SOL  1698      12.310  10.580  -2.340  1.00  0.00           O  
ATOM   4052  HW1 SOL  1698      11.500  10.910  -1.950  1.00  0.00           H  
ATOM   4053  HW2 SOL  1698      12.790  11.360  -2.620  1.00  0.00           H  
ATOM   4054  OW  SOL  1699      -4.450 -11.120 -38.790  1.00  0.00           O  
ATOM   4055  HW1 SOL  1699      -5.190 -10.520 -38.760  1.00  0.00           H  
ATOM   4056  HW2 SOL  1699      -3.710 -10.610 -38.460  1.00  0.00           H  
ATOM   4057  OW  SOL  1700     -33.430   1.000  21.240  1.00  0.00           O  
ATOM   4058  HW1 SOL  1700     -33.170   0.310  20.630  1.00  0.00           H  
ATOM   4059  HW2 SOL  1700     -34.030   0.560  21.840  1.00  0.00           H  
ATOM   4060  OW  SOL  1701       2.950 -16.770  26.930  1.00  0.00           O  
ATOM   4061  HW1 SOL  1701       2.170 -16.570  27.430  1.00  0.00           H  
ATOM   4062  HW2 SOL  1701       3.680 -16.530  27.500  1.00  0.00           H  
ATOM   4063  OW  SOL  1702      15.200  -1.420  14.610  1.00  0.00           O  
ATOM   4064  HW1 SOL  1702      16.060  -1.010  14.540  1.00  0.00           H  
ATOM   4065  HW2 SOL  1702      15.080  -1.890  13.790  1.00  0.00           H  
ATOM   4066  OW  SOL  1703       5.110  -1.790   2.740  1.00  0.00           O  
ATOM   4067  HW1 SOL  1703       5.330  -1.840   1.810  1.00  0.00           H  
ATOM   4068  HW2 SOL  1703       4.920  -0.860   2.890  1.00  0.00           H  
ATOM   4069  OW  SOL  1704     -36.170 -39.930   7.030  1.00  0.00           O  
ATOM   4070  HW1 SOL  1704     -36.690 -40.040   7.830  1.00  0.00           H  
ATOM   4071  HW2 SOL  1704     -35.290 -40.230   7.270  1.00  0.00           H  
ATOM   4072  OW  SOL  1705      10.110 -18.290  35.160  1.00  0.00           O  
ATOM   4073  HW1 SOL  1705       9.890 -18.630  34.290  1.00  0.00           H  
ATOM   4074  HW2 SOL  1705      11.050 -18.120  35.130  1.00  0.00           H  
ATOM   4075  OW  SOL  1706      18.410 -10.590  17.970  1.00  0.00           O  
ATOM   4076  HW1 SOL  1706      18.200  -9.670  17.890  1.00  0.00           H  
ATOM   4077  HW2 SOL  1706      17.580 -11.050  17.870  1.00  0.00           H  
ATOM   4078  OW  SOL  1707     -45.910 -12.680   7.430  1.00  0.00           O  
ATOM   4079  HW1 SOL  1707     -46.290 -12.400   8.270  1.00  0.00           H  
ATOM   4080  HW2 SOL  1707     -46.530 -12.370   6.780  1.00  0.00           H  
ATOM   4081  OW  SOL  1708      -3.400 -23.100  41.900  1.00  0.00           O  
ATOM   4082  HW1 SOL  1708      -3.250 -23.910  42.390  1.00  0.00           H  
ATOM   4083  HW2 SOL  1708      -2.690 -22.520  42.180  1.00  0.00           H  
ATOM   4084  OW  SOL  1709     -22.750 -37.810  18.430  1.00  0.00           O  
ATOM   4085  HW1 SOL  1709     -22.930 -36.870  18.340  1.00  0.00           H  
ATOM   4086  HW2 SOL  1709     -22.270 -38.050  17.640  1.00  0.00           H  
ATOM   4087  OW  SOL  1710     -19.770 -21.280 -39.510  1.00  0.00           O  
ATOM   4088  HW1 SOL  1710     -19.510 -20.580 -40.100  1.00  0.00           H  
ATOM   4089  HW2 SOL  1710     -18.960 -21.600 -39.130  1.00  0.00           H  
ATOM   4090  OW  SOL  1711      -9.400 -19.640 -11.970  1.00  0.00           O  
ATOM   4091  HW1 SOL  1711      -9.200 -18.910 -12.550  1.00  0.00           H  
ATOM   4092  HW2 SOL  1711      -9.510 -20.390 -12.560  1.00  0.00           H  
ATOM   4093  OW  SOL  1712     -19.040 -39.180 -15.380  1.00  0.00           O  
ATOM   4094  HW1 SOL  1712     -18.570 -40.020 -15.310  1.00  0.00           H  
ATOM   4095  HW2 SOL  1712     -18.510 -38.570 -14.890  1.00  0.00           H  
ATOM   4096  OW  SOL  1713     -38.470 -50.990  -1.320  1.00  0.00           O  
ATOM   4097  HW1 SOL  1713     -38.980 -50.260  -0.980  1.00  0.00           H  
ATOM   4098  HW2 SOL  1713     -37.760 -50.580  -1.830  1.00  0.00           H  
ATOM   4099  OW  SOL  1714     -31.610 -36.140 -15.040  1.00  0.00           O  
ATOM   4100  HW1 SOL  1714     -30.830 -35.590 -15.130  1.00  0.00           H  
ATOM   4101  HW2 SOL  1714     -32.340 -35.530 -15.050  1.00  0.00           H  
ATOM   4102  OW  SOL  1715      14.290 -47.160  -2.300  1.00  0.00           O  
ATOM   4103  HW1 SOL  1715      14.990 -47.230  -2.940  1.00  0.00           H  
ATOM   4104  HW2 SOL  1715      14.740 -47.010  -1.460  1.00  0.00           H  
ATOM   4105  OW  SOL  1716       7.850 -31.970  -2.680  1.00  0.00           O  
ATOM   4106  HW1 SOL  1716       7.220 -32.630  -2.410  1.00  0.00           H  
ATOM   4107  HW2 SOL  1716       8.690 -32.280  -2.310  1.00  0.00           H  
ATOM   4108  OW  SOL  1717     -11.690 -28.200 -29.100  1.00  0.00           O  
ATOM   4109  HW1 SOL  1717     -12.570 -27.950 -29.400  1.00  0.00           H  
ATOM   4110  HW2 SOL  1717     -11.770 -28.310 -28.150  1.00  0.00           H  
ATOM   4111  OW  SOL  1718     -38.890  -5.610 -19.220  1.00  0.00           O  
ATOM   4112  HW1 SOL  1718     -38.550  -4.740 -19.000  1.00  0.00           H  
ATOM   4113  HW2 SOL  1718     -39.380  -5.890 -18.440  1.00  0.00           H  
ATOM   4114  OW  SOL  1719      -2.190  -3.830  18.510  1.00  0.00           O  
ATOM   4115  HW1 SOL  1719      -2.500  -3.260  19.220  1.00  0.00           H  
ATOM   4116  HW2 SOL  1719      -1.240  -3.720  18.500  1.00  0.00           H  
ATOM   4117  OW  SOL  1720     -12.210 -30.620  -8.010  1.00  0.00           O  
ATOM   4118  HW1 SOL  1720     -12.780 -31.300  -8.380  1.00  0.00           H  
ATOM   4119  HW2 SOL  1720     -12.760 -30.210  -7.330  1.00  0.00           H  
ATOM   4120  OW  SOL  1721      22.550 -26.770  -7.240  1.00  0.00           O  
ATOM   4121  HW1 SOL  1721      22.820 -27.690  -7.320  1.00  0.00           H  
ATOM   4122  HW2 SOL  1721      23.360 -26.280  -7.280  1.00  0.00           H  
ATOM   4123  OW  SOL  1722      -9.170 -44.200  21.610  1.00  0.00           O  
ATOM   4124  HW1 SOL  1722      -9.110 -43.960  20.680  1.00  0.00           H  
ATOM   4125  HW2 SOL  1722      -9.970 -44.720  21.680  1.00  0.00           H  
ATOM   4126  OW  SOL  1723     -33.540 -34.250 -14.800  1.00  0.00           O  
ATOM   4127  HW1 SOL  1723     -33.310 -33.360 -14.540  1.00  0.00           H  
ATOM   4128  HW2 SOL  1723     -34.130 -34.560 -14.100  1.00  0.00           H  
ATOM   4129  OW  SOL  1724       1.550 -50.720 -15.480  1.00  0.00           O  
ATOM   4130  HW1 SOL  1724       2.010 -50.910 -14.660  1.00  0.00           H  
ATOM   4131  HW2 SOL  1724       1.710 -51.480 -16.030  1.00  0.00           H  
ATOM   4132  OW  SOL  1725     -30.660  -3.200  25.350  1.00  0.00           O  
ATOM   4133  HW1 SOL  1725     -31.490  -3.650  25.480  1.00  0.00           H  
ATOM   4134  HW2 SOL  1725     -30.040  -3.660  25.910  1.00  0.00           H  
ATOM   4135  OW  SOL  1726      -9.780 -25.400 -27.730  1.00  0.00           O  
ATOM   4136  HW1 SOL  1726      -8.920 -25.790 -27.560  1.00  0.00           H  
ATOM   4137  HW2 SOL  1726     -10.390 -26.130 -27.580  1.00  0.00           H  
ATOM   4138  OW  SOL  1727     -13.320  -3.140  31.890  1.00  0.00           O  
ATOM   4139  HW1 SOL  1727     -14.170  -3.540  32.050  1.00  0.00           H  
ATOM   4140  HW2 SOL  1727     -13.080  -2.750  32.730  1.00  0.00           H  
ATOM   4141  OW  SOL  1728      -0.940 -40.810  -5.270  1.00  0.00           O  
ATOM   4142  HW1 SOL  1728      -0.610 -41.190  -4.460  1.00  0.00           H  
ATOM   4143  HW2 SOL  1728      -0.400 -40.020  -5.400  1.00  0.00           H  
ATOM   4144  OW  SOL  1729       4.120 -11.410 -14.360  1.00  0.00           O  
ATOM   4145  HW1 SOL  1729       4.870 -11.750 -13.860  1.00  0.00           H  
ATOM   4146  HW2 SOL  1729       3.990 -10.520 -14.010  1.00  0.00           H  
ATOM   4147  OW  SOL  1730     -19.920 -47.540 -18.310  1.00  0.00           O  
ATOM   4148  HW1 SOL  1730     -20.030 -47.750 -17.390  1.00  0.00           H  
ATOM   4149  HW2 SOL  1730     -20.700 -47.890 -18.730  1.00  0.00           H  
ATOM   4150  OW  SOL  1731      21.140 -36.310  -1.520  1.00  0.00           O  
ATOM   4151  HW1 SOL  1731      21.060 -36.380  -2.470  1.00  0.00           H  
ATOM   4152  HW2 SOL  1731      21.840 -36.920  -1.300  1.00  0.00           H  
ATOM   4153  OW  SOL  1732     -25.710   4.420  26.320  1.00  0.00           O  
ATOM   4154  HW1 SOL  1732     -26.480   4.790  26.770  1.00  0.00           H  
ATOM   4155  HW2 SOL  1732     -25.010   4.470  26.980  1.00  0.00           H  
ATOM   4156  OW  SOL  1733      10.230 -33.190 -15.240  1.00  0.00           O  
ATOM   4157  HW1 SOL  1733       9.410 -33.300 -15.720  1.00  0.00           H  
ATOM   4158  HW2 SOL  1733      10.570 -32.330 -15.500  1.00  0.00           H  
ATOM   4159  OW  SOL  1734     -16.200 -13.190 -28.320  1.00  0.00           O  
ATOM   4160  HW1 SOL  1734     -16.020 -14.120 -28.500  1.00  0.00           H  
ATOM   4161  HW2 SOL  1734     -16.730 -12.900 -29.050  1.00  0.00           H  
ATOM   4162  OW  SOL  1735      16.780 -10.800 -19.440  1.00  0.00           O  
ATOM   4163  HW1 SOL  1735      15.880 -10.720 -19.770  1.00  0.00           H  
ATOM   4164  HW2 SOL  1735      17.330 -10.460 -20.150  1.00  0.00           H  
ATOM   4165  OW  SOL  1736     -12.770 -27.680 -38.980  1.00  0.00           O  
ATOM   4166  HW1 SOL  1736     -13.150 -28.210 -39.680  1.00  0.00           H  
ATOM   4167  HW2 SOL  1736     -12.370 -28.320 -38.390  1.00  0.00           H  
ATOM   4168  OW  SOL  1737     -10.370  -7.350 -25.070  1.00  0.00           O  
ATOM   4169  HW1 SOL  1737     -10.890  -6.600 -25.340  1.00  0.00           H  
ATOM   4170  HW2 SOL  1737     -10.980  -8.090 -25.060  1.00  0.00           H  
ATOM   4171  OW  SOL  1738      12.580  12.500  13.610  1.00  0.00           O  
ATOM   4172  HW1 SOL  1738      12.930  12.670  12.740  1.00  0.00           H  
ATOM   4173  HW2 SOL  1738      11.720  12.090  13.450  1.00  0.00           H  
ATOM   4174  OW  SOL  1739      -0.130  -3.570 -12.580  1.00  0.00           O  
ATOM   4175  HW1 SOL  1739      -0.950  -4.020 -12.390  1.00  0.00           H  
ATOM   4176  HW2 SOL  1739      -0.330  -2.650 -12.430  1.00  0.00           H  
ATOM   4177  OW  SOL  1740      -8.600 -33.350  13.720  1.00  0.00           O  
ATOM   4178  HW1 SOL  1740      -8.610 -34.300  13.800  1.00  0.00           H  
ATOM   4179  HW2 SOL  1740      -7.870 -33.170  13.130  1.00  0.00           H  
ATOM   4180  OW  SOL  1741      -8.450 -49.230  17.770  1.00  0.00           O  
ATOM   4181  HW1 SOL  1741      -7.860 -49.960  17.600  1.00  0.00           H  
ATOM   4182  HW2 SOL  1741      -8.480 -48.750  16.950  1.00  0.00           H  
ATOM   4183  OW  SOL  1742       6.570  -4.380 -17.620  1.00  0.00           O  
ATOM   4184  HW1 SOL  1742       7.190  -4.870 -17.090  1.00  0.00           H  
ATOM   4185  HW2 SOL  1742       7.030  -4.210 -18.440  1.00  0.00           H  
ATOM   4186  OW  SOL  1743      13.900 -33.140  -2.610  1.00  0.00           O  
ATOM   4187  HW1 SOL  1743      13.670 -33.710  -1.860  1.00  0.00           H  
ATOM   4188  HW2 SOL  1743      14.280 -32.360  -2.200  1.00  0.00           H  
ATOM   4189  OW  SOL  1744     -43.780 -29.280  18.830  1.00  0.00           O  
ATOM   4190  HW1 SOL  1744     -43.370 -29.000  19.650  1.00  0.00           H  
ATOM   4191  HW2 SOL  1744     -43.570 -30.230  18.770  1.00  0.00           H  
ATOM   4192  OW  SOL  1745       0.440 -14.580 -12.440  1.00  0.00           O  
ATOM   4193  HW1 SOL  1745       0.810 -13.740 -12.200  1.00  0.00           H  
ATOM   4194  HW2 SOL  1745      -0.400 -14.370 -12.860  1.00  0.00           H  
ATOM   4195  OW  SOL  1746      24.580 -15.550 -19.050  1.00  0.00           O  
ATOM   4196  HW1 SOL  1746      25.290 -15.580 -18.420  1.00  0.00           H  
ATOM   4197  HW2 SOL  1746      23.800 -15.300 -18.540  1.00  0.00           H  
ATOM   4198  OW  SOL  1747     -25.130 -41.220  12.840  1.00  0.00           O  
ATOM   4199  HW1 SOL  1747     -24.180 -41.120  12.870  1.00  0.00           H  
ATOM   4200  HW2 SOL  1747     -25.360 -41.680  13.650  1.00  0.00           H  
ATOM   4201  OW  SOL  1748      -6.810 -23.160  17.260  1.00  0.00           O  
ATOM   4202  HW1 SOL  1748      -6.940 -22.770  18.130  1.00  0.00           H  
ATOM   4203  HW2 SOL  1748      -6.580 -22.410  16.700  1.00  0.00           H  
ATOM   4204  OW  SOL  1749       1.460 -25.010 -29.590  1.00  0.00           O  
ATOM   4205  HW1 SOL  1749       2.330 -24.640 -29.700  1.00  0.00           H  
ATOM   4206  HW2 SOL  1749       1.080 -25.010 -30.470  1.00  0.00           H  
ATOM   4207  OW  SOL  1750       3.170 -31.700  11.450  1.00  0.00           O  
ATOM   4208  HW1 SOL  1750       3.980 -31.620  10.930  1.00  0.00           H  
ATOM   4209  HW2 SOL  1750       2.490 -31.840  10.800  1.00  0.00           H  
ATOM   4210  OW  SOL  1751      -0.260 -46.760 -14.610  1.00  0.00           O  
ATOM   4211  HW1 SOL  1751       0.550 -47.150 -14.920  1.00  0.00           H  
ATOM   4212  HW2 SOL  1751       0.020 -46.050 -14.030  1.00  0.00           H  
ATOM   4213  OW  SOL  1752      10.870 -44.860  -1.430  1.00  0.00           O  
ATOM   4214  HW1 SOL  1752      10.070 -45.010  -1.930  1.00  0.00           H  
ATOM   4215  HW2 SOL  1752      10.940 -45.630  -0.860  1.00  0.00           H  
ATOM   4216  OW  SOL  1753       0.700 -40.850  -9.430  1.00  0.00           O  
ATOM   4217  HW1 SOL  1753       0.490 -40.020  -9.010  1.00  0.00           H  
ATOM   4218  HW2 SOL  1753      -0.140 -41.310  -9.510  1.00  0.00           H  
ATOM   4219  OW  SOL  1754     -36.240 -24.330 -26.800  1.00  0.00           O  
ATOM   4220  HW1 SOL  1754     -36.510 -23.450 -27.030  1.00  0.00           H  
ATOM   4221  HW2 SOL  1754     -35.580 -24.560 -27.460  1.00  0.00           H  
ATOM   4222  OW  SOL  1755     -10.270   9.810  25.060  1.00  0.00           O  
ATOM   4223  HW1 SOL  1755      -9.830  10.620  25.340  1.00  0.00           H  
ATOM   4224  HW2 SOL  1755     -10.510   9.960  24.150  1.00  0.00           H  
ATOM   4225  OW  SOL  1756       4.590  16.880   5.370  1.00  0.00           O  
ATOM   4226  HW1 SOL  1756       4.450  17.100   6.290  1.00  0.00           H  
ATOM   4227  HW2 SOL  1756       5.180  17.570   5.050  1.00  0.00           H  
ATOM   4228  OW  SOL  1757       0.620 -29.560 -28.340  1.00  0.00           O  
ATOM   4229  HW1 SOL  1757       1.160 -30.120 -28.890  1.00  0.00           H  
ATOM   4230  HW2 SOL  1757       0.060 -30.160 -27.840  1.00  0.00           H  
ATOM   4231  OW  SOL  1758     -43.650 -16.010  17.380  1.00  0.00           O  
ATOM   4232  HW1 SOL  1758     -42.920 -15.400  17.330  1.00  0.00           H  
ATOM   4233  HW2 SOL  1758     -44.370 -15.580  16.920  1.00  0.00           H  
ATOM   4234  OW  SOL  1759       3.670 -14.560  16.390  1.00  0.00           O  
ATOM   4235  HW1 SOL  1759       3.910 -15.170  17.080  1.00  0.00           H  
ATOM   4236  HW2 SOL  1759       4.170 -14.850  15.620  1.00  0.00           H  
ATOM   4237  OW  SOL  1760     -35.960 -23.920  18.150  1.00  0.00           O  
ATOM   4238  HW1 SOL  1760     -36.150 -24.230  19.040  1.00  0.00           H  
ATOM   4239  HW2 SOL  1760     -35.770 -22.990  18.250  1.00  0.00           H  
ATOM   4240  OW  SOL  1761     -16.950 -36.850  30.900  1.00  0.00           O  
ATOM   4241  HW1 SOL  1761     -16.940 -35.960  31.250  1.00  0.00           H  
ATOM   4242  HW2 SOL  1761     -17.670 -37.270  31.360  1.00  0.00           H  
ATOM   4243  OW  SOL  1762       2.410 -28.150 -26.400  1.00  0.00           O  
ATOM   4244  HW1 SOL  1762       1.550 -28.350 -26.750  1.00  0.00           H  
ATOM   4245  HW2 SOL  1762       2.550 -27.240 -26.600  1.00  0.00           H  
ATOM   4246  OW  SOL  1763     -46.990 -46.720   7.390  1.00  0.00           O  
ATOM   4247  HW1 SOL  1763     -47.660 -46.500   6.750  1.00  0.00           H  
ATOM   4248  HW2 SOL  1763     -47.450 -46.690   8.230  1.00  0.00           H  
ATOM   4249  OW  SOL  1764     -29.300  -1.510  11.710  1.00  0.00           O  
ATOM   4250  HW1 SOL  1764     -29.880  -2.120  12.170  1.00  0.00           H  
ATOM   4251  HW2 SOL  1764     -29.780  -1.270  10.920  1.00  0.00           H  
ATOM   4252  OW  SOL  1765       9.510 -24.820  -8.950  1.00  0.00           O  
ATOM   4253  HW1 SOL  1765       8.780 -25.390  -9.180  1.00  0.00           H  
ATOM   4254  HW2 SOL  1765      10.250 -25.420  -8.860  1.00  0.00           H  
ATOM   4255  OW  SOL  1766     -28.700 -34.150   3.640  1.00  0.00           O  
ATOM   4256  HW1 SOL  1766     -28.030 -34.410   3.010  1.00  0.00           H  
ATOM   4257  HW2 SOL  1766     -28.230 -33.580   4.260  1.00  0.00           H  
ATOM   4258  OW  SOL  1767     -12.450  15.400  28.760  1.00  0.00           O  
ATOM   4259  HW1 SOL  1767     -11.720  15.240  29.350  1.00  0.00           H  
ATOM   4260  HW2 SOL  1767     -13.050  15.950  29.270  1.00  0.00           H  
ATOM   4261  OW  SOL  1768     -21.970 -17.110 -33.230  1.00  0.00           O  
ATOM   4262  HW1 SOL  1768     -21.740 -17.590 -32.430  1.00  0.00           H  
ATOM   4263  HW2 SOL  1768     -22.300 -17.790 -33.820  1.00  0.00           H  
ATOM   4264  OW  SOL  1769      -2.780 -11.150 -24.120  1.00  0.00           O  
ATOM   4265  HW1 SOL  1769      -1.910 -10.900 -23.810  1.00  0.00           H  
ATOM   4266  HW2 SOL  1769      -2.650 -11.370 -25.040  1.00  0.00           H  
ATOM   4267  OW  SOL  1770      11.370 -42.080  20.620  1.00  0.00           O  
ATOM   4268  HW1 SOL  1770      10.500 -42.250  20.990  1.00  0.00           H  
ATOM   4269  HW2 SOL  1770      11.190 -41.820  19.710  1.00  0.00           H  
ATOM   4270  OW  SOL  1771     -47.240 -24.740   7.510  1.00  0.00           O  
ATOM   4271  HW1 SOL  1771     -46.930 -25.480   6.990  1.00  0.00           H  
ATOM   4272  HW2 SOL  1771     -47.730 -24.210   6.890  1.00  0.00           H  
ATOM   4273  OW  SOL  1772      -6.730 -35.480  24.250  1.00  0.00           O  
ATOM   4274  HW1 SOL  1772      -6.760 -34.850  23.530  1.00  0.00           H  
ATOM   4275  HW2 SOL  1772      -6.820 -34.950  25.040  1.00  0.00           H  
ATOM   4276  OW  SOL  1773      -6.660 -49.380   3.820  1.00  0.00           O  
ATOM   4277  HW1 SOL  1773      -6.780 -48.440   3.670  1.00  0.00           H  
ATOM   4278  HW2 SOL  1773      -5.810 -49.430   4.260  1.00  0.00           H  
ATOM   4279  OW  SOL  1774       7.800 -31.280 -25.070  1.00  0.00           O  
ATOM   4280  HW1 SOL  1774       6.850 -31.190 -25.190  1.00  0.00           H  
ATOM   4281  HW2 SOL  1774       7.970 -30.850 -24.230  1.00  0.00           H  
ATOM   4282  OW  SOL  1775       4.800 -22.820   1.800  1.00  0.00           O  
ATOM   4283  HW1 SOL  1775       5.500 -22.180   1.880  1.00  0.00           H  
ATOM   4284  HW2 SOL  1775       4.210 -22.600   2.520  1.00  0.00           H  
ATOM   4285  OW  SOL  1776     -22.000  -9.780 -31.010  1.00  0.00           O  
ATOM   4286  HW1 SOL  1776     -22.580 -10.470 -30.690  1.00  0.00           H  
ATOM   4287  HW2 SOL  1776     -22.410  -8.970 -30.700  1.00  0.00           H  
ATOM   4288  OW  SOL  1777       7.950 -38.150 -12.470  1.00  0.00           O  
ATOM   4289  HW1 SOL  1777       7.660 -38.450 -11.600  1.00  0.00           H  
ATOM   4290  HW2 SOL  1777       7.140 -38.060 -12.970  1.00  0.00           H  
ATOM   4291  OW  SOL  1778      10.160 -25.980 -17.590  1.00  0.00           O  
ATOM   4292  HW1 SOL  1778      10.590 -25.700 -18.400  1.00  0.00           H  
ATOM   4293  HW2 SOL  1778      10.210 -26.930 -17.600  1.00  0.00           H  
ATOM   4294  OW  SOL  1779      -2.990 -17.210  29.410  1.00  0.00           O  
ATOM   4295  HW1 SOL  1779      -2.800 -17.230  28.470  1.00  0.00           H  
ATOM   4296  HW2 SOL  1779      -3.800 -16.700  29.470  1.00  0.00           H  
ATOM   4297  OW  SOL  1780     -29.690 -20.040  31.840  1.00  0.00           O  
ATOM   4298  HW1 SOL  1780     -30.240 -19.890  32.610  1.00  0.00           H  
ATOM   4299  HW2 SOL  1780     -29.950 -20.900  31.520  1.00  0.00           H  
ATOM   4300  OW  SOL  1781      -3.160 -18.640 -41.720  1.00  0.00           O  
ATOM   4301  HW1 SOL  1781      -3.160 -18.590 -40.760  1.00  0.00           H  
ATOM   4302  HW2 SOL  1781      -2.320 -19.050 -41.930  1.00  0.00           H  
ATOM   4303  OW  SOL  1782     -16.220 -36.910  23.670  1.00  0.00           O  
ATOM   4304  HW1 SOL  1782     -17.150 -36.750  23.840  1.00  0.00           H  
ATOM   4305  HW2 SOL  1782     -16.200 -37.720  23.150  1.00  0.00           H  
ATOM   4306  OW  SOL  1783      17.870 -19.670  15.580  1.00  0.00           O  
ATOM   4307  HW1 SOL  1783      18.190 -18.800  15.840  1.00  0.00           H  
ATOM   4308  HW2 SOL  1783      18.630 -20.080  15.160  1.00  0.00           H  
ATOM   4309  OW  SOL  1784     -13.580 -44.230  28.620  1.00  0.00           O  
ATOM   4310  HW1 SOL  1784     -13.840 -43.440  28.150  1.00  0.00           H  
ATOM   4311  HW2 SOL  1784     -12.820 -44.550  28.140  1.00  0.00           H  
ATOM   4312  OW  SOL  1785     -14.020   0.960 -22.980  1.00  0.00           O  
ATOM   4313  HW1 SOL  1785     -13.560   1.690 -22.570  1.00  0.00           H  
ATOM   4314  HW2 SOL  1785     -13.950   1.140 -23.920  1.00  0.00           H  
ATOM   4315  OW  SOL  1786     -25.970 -44.490   6.350  1.00  0.00           O  
ATOM   4316  HW1 SOL  1786     -26.290 -43.610   6.130  1.00  0.00           H  
ATOM   4317  HW2 SOL  1786     -26.750 -45.030   6.370  1.00  0.00           H  
ATOM   4318  OW  SOL  1787       3.240 -25.370 -25.850  1.00  0.00           O  
ATOM   4319  HW1 SOL  1787       3.790 -25.340 -25.070  1.00  0.00           H  
ATOM   4320  HW2 SOL  1787       3.860 -25.360 -26.580  1.00  0.00           H  
ATOM   4321  OW  SOL  1788     -27.270 -44.580 -12.290  1.00  0.00           O  
ATOM   4322  HW1 SOL  1788     -27.470 -44.500 -11.350  1.00  0.00           H  
ATOM   4323  HW2 SOL  1788     -27.920 -44.040 -12.730  1.00  0.00           H  
ATOM   4324  OW  SOL  1789      -2.320 -50.830  -4.540  1.00  0.00           O  
ATOM   4325  HW1 SOL  1789      -1.730 -50.300  -5.080  1.00  0.00           H  
ATOM   4326  HW2 SOL  1789      -3.040 -50.230  -4.340  1.00  0.00           H  
ATOM   4327  OW  SOL  1790     -19.440 -34.270  14.430  1.00  0.00           O  
ATOM   4328  HW1 SOL  1790     -19.230 -33.650  13.730  1.00  0.00           H  
ATOM   4329  HW2 SOL  1790     -19.770 -35.030  13.970  1.00  0.00           H  
ATOM   4330  OW  SOL  1791     -26.660  -1.650  18.460  1.00  0.00           O  
ATOM   4331  HW1 SOL  1791     -27.290  -1.710  17.740  1.00  0.00           H  
ATOM   4332  HW2 SOL  1791     -27.150  -1.920  19.230  1.00  0.00           H  
ATOM   4333  OW  SOL  1792      -1.290  15.290  13.320  1.00  0.00           O  
ATOM   4334  HW1 SOL  1792      -1.950  15.280  12.620  1.00  0.00           H  
ATOM   4335  HW2 SOL  1792      -1.680  15.860  13.990  1.00  0.00           H  
ATOM   4336  OW  SOL  1793      13.350 -31.520   3.280  1.00  0.00           O  
ATOM   4337  HW1 SOL  1793      12.630 -30.970   2.980  1.00  0.00           H  
ATOM   4338  HW2 SOL  1793      14.080 -31.290   2.710  1.00  0.00           H  
ATOM   4339  OW  SOL  1794       5.760 -12.730 -23.170  1.00  0.00           O  
ATOM   4340  HW1 SOL  1794       6.150 -11.870 -23.000  1.00  0.00           H  
ATOM   4341  HW2 SOL  1794       6.500 -13.280 -23.450  1.00  0.00           H  
ATOM   4342  OW  SOL  1795     -33.240  12.560   7.240  1.00  0.00           O  
ATOM   4343  HW1 SOL  1795     -32.430  13.060   7.280  1.00  0.00           H  
ATOM   4344  HW2 SOL  1795     -33.170  12.020   6.450  1.00  0.00           H  
ATOM   4345  OW  SOL  1796     -41.340 -14.530  16.360  1.00  0.00           O  
ATOM   4346  HW1 SOL  1796     -41.260 -13.580  16.500  1.00  0.00           H  
ATOM   4347  HW2 SOL  1796     -41.460 -14.630  15.420  1.00  0.00           H  
ATOM   4348  OW  SOL  1797     -25.380 -42.350 -14.590  1.00  0.00           O  
ATOM   4349  HW1 SOL  1797     -25.440 -43.110 -15.160  1.00  0.00           H  
ATOM   4350  HW2 SOL  1797     -26.220 -41.900 -14.710  1.00  0.00           H  
ATOM   4351  OW  SOL  1798      16.230 -31.980 -15.720  1.00  0.00           O  
ATOM   4352  HW1 SOL  1798      16.300 -31.610 -16.600  1.00  0.00           H  
ATOM   4353  HW2 SOL  1798      16.110 -32.920 -15.870  1.00  0.00           H  
ATOM   4354  OW  SOL  1799      18.030 -21.480   8.340  1.00  0.00           O  
ATOM   4355  HW1 SOL  1799      17.310 -22.120   8.340  1.00  0.00           H  
ATOM   4356  HW2 SOL  1799      18.720 -21.900   8.850  1.00  0.00           H  
ATOM   4357  OW  SOL  1800     -38.070 -19.940  -2.170  1.00  0.00           O  
ATOM   4358  HW1 SOL  1800     -37.270 -20.140  -1.670  1.00  0.00           H  
ATOM   4359  HW2 SOL  1800     -38.640 -19.530  -1.520  1.00  0.00           H  
ATOM   4360  OW  SOL  1801      -6.100 -53.860  -7.950  1.00  0.00           O  
ATOM   4361  HW1 SOL  1801      -5.560 -53.200  -8.380  1.00  0.00           H  
ATOM   4362  HW2 SOL  1801      -5.640 -54.680  -8.070  1.00  0.00           H  
ATOM   4363  OW  SOL  1802     -26.840 -29.500  -5.020  1.00  0.00           O  
ATOM   4364  HW1 SOL  1802     -27.650 -29.290  -5.490  1.00  0.00           H  
ATOM   4365  HW2 SOL  1802     -26.970 -29.120  -4.150  1.00  0.00           H  
ATOM   4366  OW  SOL  1803     -13.710   5.590 -13.450  1.00  0.00           O  
ATOM   4367  HW1 SOL  1803     -13.090   5.510 -12.740  1.00  0.00           H  
ATOM   4368  HW2 SOL  1803     -14.350   4.890 -13.310  1.00  0.00           H  
ATOM   4369  OW  SOL  1804       9.030 -34.650  23.660  1.00  0.00           O  
ATOM   4370  HW1 SOL  1804       8.480 -35.290  23.210  1.00  0.00           H  
ATOM   4371  HW2 SOL  1804       9.930 -34.950  23.500  1.00  0.00           H  
ATOM   4372  OW  SOL  1805       1.900 -43.920 -15.660  1.00  0.00           O  
ATOM   4373  HW1 SOL  1805       2.130 -43.070 -16.040  1.00  0.00           H  
ATOM   4374  HW2 SOL  1805       2.680 -44.200 -15.180  1.00  0.00           H  
ATOM   4375  OW  SOL  1806     -31.900  -9.650  30.020  1.00  0.00           O  
ATOM   4376  HW1 SOL  1806     -32.740  -9.650  30.470  1.00  0.00           H  
ATOM   4377  HW2 SOL  1806     -31.430  -8.910  30.390  1.00  0.00           H  
ATOM   4378  OW  SOL  1807     -23.900   5.620 -11.180  1.00  0.00           O  
ATOM   4379  HW1 SOL  1807     -23.060   5.820 -10.780  1.00  0.00           H  
ATOM   4380  HW2 SOL  1807     -24.370   5.080 -10.550  1.00  0.00           H  
ATOM   4381  OW  SOL  1808      21.690 -19.050  -9.070  1.00  0.00           O  
ATOM   4382  HW1 SOL  1808      20.840 -19.230  -8.670  1.00  0.00           H  
ATOM   4383  HW2 SOL  1808      22.300 -19.630  -8.630  1.00  0.00           H  
ATOM   4384  OW  SOL  1809     -18.940 -12.090 -39.310  1.00  0.00           O  
ATOM   4385  HW1 SOL  1809     -19.820 -12.050 -38.920  1.00  0.00           H  
ATOM   4386  HW2 SOL  1809     -18.940 -11.390 -39.960  1.00  0.00           H  
ATOM   4387  OW  SOL  1810       0.890 -27.700  12.360  1.00  0.00           O  
ATOM   4388  HW1 SOL  1810       1.800 -27.500  12.090  1.00  0.00           H  
ATOM   4389  HW2 SOL  1810       0.940 -28.590  12.700  1.00  0.00           H  
ATOM   4390  OW  SOL  1811      -9.080   1.130 -16.230  1.00  0.00           O  
ATOM   4391  HW1 SOL  1811      -9.980   1.270 -15.930  1.00  0.00           H  
ATOM   4392  HW2 SOL  1811      -9.170   0.540 -16.970  1.00  0.00           H  
ATOM   4393  OW  SOL  1812     -25.600 -26.360 -25.090  1.00  0.00           O  
ATOM   4394  HW1 SOL  1812     -26.480 -26.710 -25.260  1.00  0.00           H  
ATOM   4395  HW2 SOL  1812     -25.070 -27.130 -24.900  1.00  0.00           H  
ATOM   4396  OW  SOL  1813       2.660 -10.960  36.230  1.00  0.00           O  
ATOM   4397  HW1 SOL  1813       3.380 -11.340  36.720  1.00  0.00           H  
ATOM   4398  HW2 SOL  1813       2.980 -10.920  35.330  1.00  0.00           H  
ATOM   4399  OW  SOL  1814      12.190 -25.540 -24.170  1.00  0.00           O  
ATOM   4400  HW1 SOL  1814      12.880 -25.560 -24.840  1.00  0.00           H  
ATOM   4401  HW2 SOL  1814      12.330 -24.710 -23.710  1.00  0.00           H  
ATOM   4402  OW  SOL  1815     -42.750 -28.200   3.070  1.00  0.00           O  
ATOM   4403  HW1 SOL  1815     -42.840 -28.230   4.020  1.00  0.00           H  
ATOM   4404  HW2 SOL  1815     -42.780 -27.270   2.850  1.00  0.00           H  
ATOM   4405  OW  SOL  1816     -16.520   2.360 -18.300  1.00  0.00           O  
ATOM   4406  HW1 SOL  1816     -16.910   3.200 -18.060  1.00  0.00           H  
ATOM   4407  HW2 SOL  1816     -16.540   2.350 -19.250  1.00  0.00           H  
ATOM   4408  OW  SOL  1817       1.580 -12.420 -15.560  1.00  0.00           O  
ATOM   4409  HW1 SOL  1817       2.340 -12.260 -15.000  1.00  0.00           H  
ATOM   4410  HW2 SOL  1817       1.210 -11.560 -15.730  1.00  0.00           H  
ATOM   4411  OW  SOL  1818      15.710  -7.100  10.160  1.00  0.00           O  
ATOM   4412  HW1 SOL  1818      16.470  -7.670  10.000  1.00  0.00           H  
ATOM   4413  HW2 SOL  1818      16.010  -6.220   9.910  1.00  0.00           H  
ATOM   4414  OW  SOL  1819     -27.340 -19.760   4.870  1.00  0.00           O  
ATOM   4415  HW1 SOL  1819     -27.740 -18.910   4.670  1.00  0.00           H  
ATOM   4416  HW2 SOL  1819     -26.750 -19.580   5.610  1.00  0.00           H  
ATOM   4417  OW  SOL  1820      16.430 -15.670   7.680  1.00  0.00           O  
ATOM   4418  HW1 SOL  1820      16.340 -16.030   6.800  1.00  0.00           H  
ATOM   4419  HW2 SOL  1820      17.380 -15.660   7.850  1.00  0.00           H  
ATOM   4420  OW  SOL  1821     -43.250 -24.810 -14.880  1.00  0.00           O  
ATOM   4421  HW1 SOL  1821     -43.460 -25.310 -15.670  1.00  0.00           H  
ATOM   4422  HW2 SOL  1821     -44.080 -24.780 -14.410  1.00  0.00           H  
ATOM   4423  OW  SOL  1822      -6.960 -41.420  15.790  1.00  0.00           O  
ATOM   4424  HW1 SOL  1822      -7.130 -41.120  16.680  1.00  0.00           H  
ATOM   4425  HW2 SOL  1822      -6.190 -41.960  15.850  1.00  0.00           H  
ATOM   4426  OW  SOL  1823     -14.810  13.460 -20.920  1.00  0.00           O  
ATOM   4427  HW1 SOL  1823     -15.120  12.570 -21.090  1.00  0.00           H  
ATOM   4428  HW2 SOL  1823     -13.860  13.400 -20.990  1.00  0.00           H  
ATOM   4429  OW  SOL  1824     -15.640  15.170 -16.820  1.00  0.00           O  
ATOM   4430  HW1 SOL  1824     -15.740  15.070 -17.760  1.00  0.00           H  
ATOM   4431  HW2 SOL  1824     -16.020  16.030 -16.640  1.00  0.00           H  
ATOM   4432  OW  SOL  1825      -9.520 -15.830  35.530  1.00  0.00           O  
ATOM   4433  HW1 SOL  1825     -10.350 -15.740  36.000  1.00  0.00           H  
ATOM   4434  HW2 SOL  1825      -9.650 -16.610  34.980  1.00  0.00           H  
ATOM   4435  OW  SOL  1826      21.300  -5.840   7.070  1.00  0.00           O  
ATOM   4436  HW1 SOL  1826      20.670  -5.360   7.620  1.00  0.00           H  
ATOM   4437  HW2 SOL  1826      21.170  -5.480   6.190  1.00  0.00           H  
ATOM   4438  OW  SOL  1827      16.650 -23.660 -24.220  1.00  0.00           O  
ATOM   4439  HW1 SOL  1827      17.200 -24.150 -23.610  1.00  0.00           H  
ATOM   4440  HW2 SOL  1827      16.410 -22.870 -23.740  1.00  0.00           H  
ATOM   4441  OW  SOL  1828      24.250 -19.380 -11.050  1.00  0.00           O  
ATOM   4442  HW1 SOL  1828      23.730 -18.660 -11.400  1.00  0.00           H  
ATOM   4443  HW2 SOL  1828      24.300 -19.210 -10.110  1.00  0.00           H  
ATOM   4444  OW  SOL  1829      -4.590 -31.500 -20.670  1.00  0.00           O  
ATOM   4445  HW1 SOL  1829      -4.680 -32.180 -21.340  1.00  0.00           H  
ATOM   4446  HW2 SOL  1829      -3.730 -31.110 -20.840  1.00  0.00           H  
ATOM   4447  OW  SOL  1830     -26.900 -21.650 -10.160  1.00  0.00           O  
ATOM   4448  HW1 SOL  1830     -26.970 -20.710 -10.330  1.00  0.00           H  
ATOM   4449  HW2 SOL  1830     -26.160 -21.730  -9.550  1.00  0.00           H  
ATOM   4450  OW  SOL  1831     -22.840   3.390  -2.710  1.00  0.00           O  
ATOM   4451  HW1 SOL  1831     -23.520   3.490  -3.370  1.00  0.00           H  
ATOM   4452  HW2 SOL  1831     -22.890   2.460  -2.470  1.00  0.00           H  
ATOM   4453  OW  SOL  1832      15.790 -21.540 -16.990  1.00  0.00           O  
ATOM   4454  HW1 SOL  1832      15.510 -22.440 -17.140  1.00  0.00           H  
ATOM   4455  HW2 SOL  1832      15.110 -21.000 -17.380  1.00  0.00           H  
ATOM   4456  OW  SOL  1833     -17.720   8.360  26.470  1.00  0.00           O  
ATOM   4457  HW1 SOL  1833     -17.710   8.840  25.630  1.00  0.00           H  
ATOM   4458  HW2 SOL  1833     -17.030   7.720  26.390  1.00  0.00           H  
ATOM   4459  OW  SOL  1834      20.440 -23.310  -6.780  1.00  0.00           O  
ATOM   4460  HW1 SOL  1834      20.590 -23.760  -5.950  1.00  0.00           H  
ATOM   4461  HW2 SOL  1834      20.310 -22.390  -6.530  1.00  0.00           H  
ATOM   4462  OW  SOL  1835     -10.530  -9.700  37.240  1.00  0.00           O  
ATOM   4463  HW1 SOL  1835     -10.020 -10.510  37.260  1.00  0.00           H  
ATOM   4464  HW2 SOL  1835     -11.280  -9.900  36.680  1.00  0.00           H  
ATOM   4465  OW  SOL  1836      -4.130 -51.510   2.760  1.00  0.00           O  
ATOM   4466  HW1 SOL  1836      -4.360 -51.000   3.540  1.00  0.00           H  
ATOM   4467  HW2 SOL  1836      -4.300 -50.910   2.030  1.00  0.00           H  
ATOM   4468  OW  SOL  1837       5.710 -10.890  34.160  1.00  0.00           O  
ATOM   4469  HW1 SOL  1837       6.150 -11.110  34.980  1.00  0.00           H  
ATOM   4470  HW2 SOL  1837       5.920  -9.980  34.000  1.00  0.00           H  
ATOM   4471  OW  SOL  1838     -27.560   5.700   3.700  1.00  0.00           O  
ATOM   4472  HW1 SOL  1838     -27.190   5.020   4.250  1.00  0.00           H  
ATOM   4473  HW2 SOL  1838     -27.890   5.230   2.930  1.00  0.00           H  
ATOM   4474  OW  SOL  1839     -12.030 -38.030 -26.640  1.00  0.00           O  
ATOM   4475  HW1 SOL  1839     -12.530 -37.250 -26.920  1.00  0.00           H  
ATOM   4476  HW2 SOL  1839     -12.440 -38.260 -25.800  1.00  0.00           H  
ATOM   4477  OW  SOL  1840     -23.470 -17.850  32.040  1.00  0.00           O  
ATOM   4478  HW1 SOL  1840     -23.560 -17.170  32.710  1.00  0.00           H  
ATOM   4479  HW2 SOL  1840     -23.430 -17.370  31.220  1.00  0.00           H  
ATOM   4480  OW  SOL  1841       2.790 -11.820 -30.120  1.00  0.00           O  
ATOM   4481  HW1 SOL  1841       3.210 -12.610 -30.460  1.00  0.00           H  
ATOM   4482  HW2 SOL  1841       3.150 -11.100 -30.640  1.00  0.00           H  
ATOM   4483  OW  SOL  1842      -9.550 -40.870  -5.830  1.00  0.00           O  
ATOM   4484  HW1 SOL  1842      -9.000 -40.510  -6.540  1.00  0.00           H  
ATOM   4485  HW2 SOL  1842      -9.790 -41.750  -6.120  1.00  0.00           H  
ATOM   4486  OW  SOL  1843     -11.480   9.370  -2.640  1.00  0.00           O  
ATOM   4487  HW1 SOL  1843     -11.570  10.320  -2.740  1.00  0.00           H  
ATOM   4488  HW2 SOL  1843     -10.610   9.260  -2.260  1.00  0.00           H  
ATOM   4489  OW  SOL  1844     -29.820 -19.500 -12.710  1.00  0.00           O  
ATOM   4490  HW1 SOL  1844     -30.770 -19.440 -12.840  1.00  0.00           H  
ATOM   4491  HW2 SOL  1844     -29.630 -20.440 -12.760  1.00  0.00           H  
ATOM   4492  OW  SOL  1845     -19.300 -44.880  15.910  1.00  0.00           O  
ATOM   4493  HW1 SOL  1845     -18.590 -45.200  15.330  1.00  0.00           H  
ATOM   4494  HW2 SOL  1845     -19.010 -43.990  16.140  1.00  0.00           H  
ATOM   4495  OW  SOL  1846      15.820 -16.680  27.360  1.00  0.00           O  
ATOM   4496  HW1 SOL  1846      16.030 -16.490  28.270  1.00  0.00           H  
ATOM   4497  HW2 SOL  1846      16.150 -17.560  27.220  1.00  0.00           H  
ATOM   4498  OW  SOL  1847     -30.240  -0.970  -8.620  1.00  0.00           O  
ATOM   4499  HW1 SOL  1847     -29.650  -0.690  -7.910  1.00  0.00           H  
ATOM   4500  HW2 SOL  1847     -30.720  -0.170  -8.860  1.00  0.00           H  
ATOM   4501  OW  SOL  1848       9.960 -37.520  15.340  1.00  0.00           O  
ATOM   4502  HW1 SOL  1848      10.660 -37.230  14.750  1.00  0.00           H  
ATOM   4503  HW2 SOL  1848       9.900 -38.460  15.170  1.00  0.00           H  
ATOM   4504  OW  SOL  1849     -13.130 -32.240  22.270  1.00  0.00           O  
ATOM   4505  HW1 SOL  1849     -13.710 -32.970  22.520  1.00  0.00           H  
ATOM   4506  HW2 SOL  1849     -13.520 -31.910  21.460  1.00  0.00           H  
ATOM   4507  OW  SOL  1850     -40.240 -48.570   6.880  1.00  0.00           O  
ATOM   4508  HW1 SOL  1850     -39.760 -47.790   7.180  1.00  0.00           H  
ATOM   4509  HW2 SOL  1850     -40.900 -48.220   6.290  1.00  0.00           H  
ATOM   4510  OW  SOL  1851       6.140 -35.410 -14.890  1.00  0.00           O  
ATOM   4511  HW1 SOL  1851       5.620 -35.050 -14.180  1.00  0.00           H  
ATOM   4512  HW2 SOL  1851       5.590 -35.330 -15.670  1.00  0.00           H  
ATOM   4513  OW  SOL  1852     -31.550 -35.790   6.900  1.00  0.00           O  
ATOM   4514  HW1 SOL  1852     -31.990 -34.950   6.920  1.00  0.00           H  
ATOM   4515  HW2 SOL  1852     -31.110 -35.810   6.050  1.00  0.00           H  
ATOM   4516  OW  SOL  1853      -4.880  10.040 -18.020  1.00  0.00           O  
ATOM   4517  HW1 SOL  1853      -5.790  10.160 -17.750  1.00  0.00           H  
ATOM   4518  HW2 SOL  1853      -4.870  10.260 -18.950  1.00  0.00           H  
ATOM   4519  OW  SOL  1854      -9.390   4.460  34.120  1.00  0.00           O  
ATOM   4520  HW1 SOL  1854      -8.920   4.780  34.890  1.00  0.00           H  
ATOM   4521  HW2 SOL  1854      -8.750   3.900  33.660  1.00  0.00           H  
ATOM   4522  OW  SOL  1855       7.080 -21.390 -23.090  1.00  0.00           O  
ATOM   4523  HW1 SOL  1855       6.800 -21.300 -22.170  1.00  0.00           H  
ATOM   4524  HW2 SOL  1855       7.580 -20.590 -23.270  1.00  0.00           H  
ATOM   4525  OW  SOL  1856     -26.900  15.260  -7.320  1.00  0.00           O  
ATOM   4526  HW1 SOL  1856     -27.550  15.950  -7.210  1.00  0.00           H  
ATOM   4527  HW2 SOL  1856     -27.220  14.540  -6.760  1.00  0.00           H  
ATOM   4528  OW  SOL  1857     -30.760 -39.860  11.950  1.00  0.00           O  
ATOM   4529  HW1 SOL  1857     -30.040 -40.080  12.530  1.00  0.00           H  
ATOM   4530  HW2 SOL  1857     -30.560 -38.980  11.630  1.00  0.00           H  
ATOM   4531  OW  SOL  1858     -22.160 -39.740   4.750  1.00  0.00           O  
ATOM   4532  HW1 SOL  1858     -21.660 -39.710   5.570  1.00  0.00           H  
ATOM   4533  HW2 SOL  1858     -21.790 -39.040   4.220  1.00  0.00           H  
ATOM   4534  OW  SOL  1859      -9.880  -9.950  13.770  1.00  0.00           O  
ATOM   4535  HW1 SOL  1859     -10.520 -10.070  14.480  1.00  0.00           H  
ATOM   4536  HW2 SOL  1859     -10.100  -9.100  13.390  1.00  0.00           H  
ATOM   4537  OW  SOL  1860     -46.160 -15.230 -17.500  1.00  0.00           O  
ATOM   4538  HW1 SOL  1860     -46.130 -15.770 -16.710  1.00  0.00           H  
ATOM   4539  HW2 SOL  1860     -46.640 -14.450 -17.240  1.00  0.00           H  
ATOM   4540  OW  SOL  1861      12.020 -35.550  22.240  1.00  0.00           O  
ATOM   4541  HW1 SOL  1861      11.460 -34.890  21.860  1.00  0.00           H  
ATOM   4542  HW2 SOL  1861      11.580 -36.380  22.060  1.00  0.00           H  
ATOM   4543  OW  SOL  1862      19.850 -18.540 -16.570  1.00  0.00           O  
ATOM   4544  HW1 SOL  1862      19.180 -19.170 -16.870  1.00  0.00           H  
ATOM   4545  HW2 SOL  1862      20.550 -19.090 -16.240  1.00  0.00           H  
ATOM   4546  OW  SOL  1863     -21.640 -24.670 -17.480  1.00  0.00           O  
ATOM   4547  HW1 SOL  1863     -21.220 -24.510 -16.640  1.00  0.00           H  
ATOM   4548  HW2 SOL  1863     -21.690 -23.810 -17.910  1.00  0.00           H  
ATOM   4549  OW  SOL  1864       1.130 -27.460  17.840  1.00  0.00           O  
ATOM   4550  HW1 SOL  1864       0.310 -27.830  18.190  1.00  0.00           H  
ATOM   4551  HW2 SOL  1864       1.010 -27.480  16.890  1.00  0.00           H  
ATOM   4552  OW  SOL  1865     -20.090  14.460  20.020  1.00  0.00           O  
ATOM   4553  HW1 SOL  1865     -19.900  13.570  19.740  1.00  0.00           H  
ATOM   4554  HW2 SOL  1865     -20.540  14.370  20.850  1.00  0.00           H  
ATOM   4555  OW  SOL  1866      -9.360 -37.360 -26.650  1.00  0.00           O  
ATOM   4556  HW1 SOL  1866      -9.100 -38.280 -26.740  1.00  0.00           H  
ATOM   4557  HW2 SOL  1866     -10.320 -37.370 -26.700  1.00  0.00           H  
ATOM   4558  OW  SOL  1867     -32.050 -17.940 -10.310  1.00  0.00           O  
ATOM   4559  HW1 SOL  1867     -32.000 -17.350 -11.070  1.00  0.00           H  
ATOM   4560  HW2 SOL  1867     -31.150 -18.170 -10.140  1.00  0.00           H  
ATOM   4561  OW  SOL  1868     -28.530 -29.940  31.680  1.00  0.00           O  
ATOM   4562  HW1 SOL  1868     -28.510 -30.850  31.960  1.00  0.00           H  
ATOM   4563  HW2 SOL  1868     -28.120 -29.940  30.820  1.00  0.00           H  
ATOM   4564  OW  SOL  1869     -24.440  -9.190  33.450  1.00  0.00           O  
ATOM   4565  HW1 SOL  1869     -24.140  -8.840  34.280  1.00  0.00           H  
ATOM   4566  HW2 SOL  1869     -25.370  -9.360  33.570  1.00  0.00           H  
ATOM   4567  OW  SOL  1870     -36.190  -6.950  21.730  1.00  0.00           O  
ATOM   4568  HW1 SOL  1870     -35.630  -7.730  21.680  1.00  0.00           H  
ATOM   4569  HW2 SOL  1870     -36.540  -6.970  22.620  1.00  0.00           H  
ATOM   4570  OW  SOL  1871     -38.120 -32.720 -19.140  1.00  0.00           O  
ATOM   4571  HW1 SOL  1871     -38.450 -32.310 -18.340  1.00  0.00           H  
ATOM   4572  HW2 SOL  1871     -37.260 -32.310 -19.270  1.00  0.00           H  
ATOM   4573  OW  SOL  1872      17.380 -40.520   7.020  1.00  0.00           O  
ATOM   4574  HW1 SOL  1872      17.160 -39.840   7.640  1.00  0.00           H  
ATOM   4575  HW2 SOL  1872      17.930 -40.090   6.370  1.00  0.00           H  
ATOM   4576  OW  SOL  1873     -34.130 -34.100 -10.220  1.00  0.00           O  
ATOM   4577  HW1 SOL  1873     -34.900 -34.090  -9.660  1.00  0.00           H  
ATOM   4578  HW2 SOL  1873     -33.500 -34.660  -9.770  1.00  0.00           H  
ATOM   4579  OW  SOL  1874     -20.110   9.640  -1.530  1.00  0.00           O  
ATOM   4580  HW1 SOL  1874     -19.960  10.000  -0.650  1.00  0.00           H  
ATOM   4581  HW2 SOL  1874     -20.570  10.340  -2.000  1.00  0.00           H  
ATOM   4582  OW  SOL  1875     -15.080   1.850  12.930  1.00  0.00           O  
ATOM   4583  HW1 SOL  1875     -15.180   2.400  13.710  1.00  0.00           H  
ATOM   4584  HW2 SOL  1875     -14.150   1.940  12.700  1.00  0.00           H  
ATOM   4585  OW  SOL  1876       7.270 -34.230 -20.880  1.00  0.00           O  
ATOM   4586  HW1 SOL  1876       7.870 -33.740 -21.450  1.00  0.00           H  
ATOM   4587  HW2 SOL  1876       7.390 -33.850 -20.020  1.00  0.00           H  
ATOM   4588  OW  SOL  1877     -20.790  -8.500 -17.550  1.00  0.00           O  
ATOM   4589  HW1 SOL  1877     -21.420  -8.240 -16.890  1.00  0.00           H  
ATOM   4590  HW2 SOL  1877     -20.570  -9.410 -17.330  1.00  0.00           H  
ATOM   4591  OW  SOL  1878      -4.290  16.860  -8.990  1.00  0.00           O  
ATOM   4592  HW1 SOL  1878      -4.290  16.520  -9.890  1.00  0.00           H  
ATOM   4593  HW2 SOL  1878      -4.780  16.210  -8.500  1.00  0.00           H  
ATOM   4594  OW  SOL  1879     -24.470 -53.300   1.500  1.00  0.00           O  
ATOM   4595  HW1 SOL  1879     -24.640 -53.600   0.610  1.00  0.00           H  
ATOM   4596  HW2 SOL  1879     -23.510 -53.300   1.580  1.00  0.00           H  
ATOM   4597  OW  SOL  1880     -35.970  16.810  -3.290  1.00  0.00           O  
ATOM   4598  HW1 SOL  1880     -35.720  17.730  -3.390  1.00  0.00           H  
ATOM   4599  HW2 SOL  1880     -35.210  16.320  -3.620  1.00  0.00           H  
ATOM   4600  OW  SOL  1881     -43.010 -26.550  25.150  1.00  0.00           O  
ATOM   4601  HW1 SOL  1881     -42.960 -25.610  25.360  1.00  0.00           H  
ATOM   4602  HW2 SOL  1881     -43.790 -26.640  24.610  1.00  0.00           H  
ATOM   4603  OW  SOL  1882       2.070 -20.470  38.420  1.00  0.00           O  
ATOM   4604  HW1 SOL  1882       2.530 -19.670  38.170  1.00  0.00           H  
ATOM   4605  HW2 SOL  1882       1.430 -20.620  37.720  1.00  0.00           H  
ATOM   4606  OW  SOL  1883       4.220 -28.490 -21.050  1.00  0.00           O  
ATOM   4607  HW1 SOL  1883       4.430 -28.260 -21.960  1.00  0.00           H  
ATOM   4608  HW2 SOL  1883       3.730 -27.740 -20.720  1.00  0.00           H  
ATOM   4609  OW  SOL  1884      -8.660 -21.210  41.800  1.00  0.00           O  
ATOM   4610  HW1 SOL  1884      -8.960 -21.620  40.990  1.00  0.00           H  
ATOM   4611  HW2 SOL  1884      -7.790 -21.590  41.940  1.00  0.00           H  
ATOM   4612  OW  SOL  1885     -10.870  -7.220 -10.600  1.00  0.00           O  
ATOM   4613  HW1 SOL  1885     -10.490  -7.660  -9.840  1.00  0.00           H  
ATOM   4614  HW2 SOL  1885     -10.500  -6.330 -10.570  1.00  0.00           H  
ATOM   4615  OW  SOL  1886     -46.150 -10.760 -11.330  1.00  0.00           O  
ATOM   4616  HW1 SOL  1886     -46.260 -10.560 -10.400  1.00  0.00           H  
ATOM   4617  HW2 SOL  1886     -45.290 -10.380 -11.560  1.00  0.00           H  
ATOM   4618  OW  SOL  1887      18.260 -10.520  -0.920  1.00  0.00           O  
ATOM   4619  HW1 SOL  1887      17.400 -10.770  -0.570  1.00  0.00           H  
ATOM   4620  HW2 SOL  1887      18.130 -10.460  -1.870  1.00  0.00           H  
ATOM   4621  OW  SOL  1888      16.460   6.540  -3.090  1.00  0.00           O  
ATOM   4622  HW1 SOL  1888      16.360   6.500  -4.040  1.00  0.00           H  
ATOM   4623  HW2 SOL  1888      15.830   7.190  -2.810  1.00  0.00           H  
ATOM   4624  OW  SOL  1889      -0.120 -22.040  21.690  1.00  0.00           O  
ATOM   4625  HW1 SOL  1889       0.480 -22.470  21.090  1.00  0.00           H  
ATOM   4626  HW2 SOL  1889       0.090 -22.410  22.550  1.00  0.00           H  
ATOM   4627  OW  SOL  1890     -10.530 -42.110  30.690  1.00  0.00           O  
ATOM   4628  HW1 SOL  1890     -11.200 -41.480  30.460  1.00  0.00           H  
ATOM   4629  HW2 SOL  1890     -10.870 -42.550  31.480  1.00  0.00           H  
ATOM   4630  OW  SOL  1891     -22.260 -48.940   9.820  1.00  0.00           O  
ATOM   4631  HW1 SOL  1891     -22.310 -48.110  10.300  1.00  0.00           H  
ATOM   4632  HW2 SOL  1891     -23.160 -49.230   9.750  1.00  0.00           H  
ATOM   4633  OW  SOL  1892      -0.420 -42.620  10.480  1.00  0.00           O  
ATOM   4634  HW1 SOL  1892      -0.460 -41.660  10.480  1.00  0.00           H  
ATOM   4635  HW2 SOL  1892       0.480 -42.830  10.230  1.00  0.00           H  
ATOM   4636  OW  SOL  1893     -12.250 -11.570  31.650  1.00  0.00           O  
ATOM   4637  HW1 SOL  1893     -11.320 -11.360  31.590  1.00  0.00           H  
ATOM   4638  HW2 SOL  1893     -12.630 -11.190  30.850  1.00  0.00           H  
ATOM   4639  OW  SOL  1894     -30.000 -16.170  -6.240  1.00  0.00           O  
ATOM   4640  HW1 SOL  1894     -30.370 -15.690  -5.500  1.00  0.00           H  
ATOM   4641  HW2 SOL  1894     -30.480 -16.990  -6.270  1.00  0.00           H  
ATOM   4642  OW  SOL  1895     -38.850 -46.170  10.560  1.00  0.00           O  
ATOM   4643  HW1 SOL  1895     -39.450 -45.920   9.860  1.00  0.00           H  
ATOM   4644  HW2 SOL  1895     -38.860 -47.130  10.550  1.00  0.00           H  
ATOM   4645  OW  SOL  1896      -8.560 -38.180  36.490  1.00  0.00           O  
ATOM   4646  HW1 SOL  1896      -9.030 -39.010  36.360  1.00  0.00           H  
ATOM   4647  HW2 SOL  1896      -8.380 -38.140  37.430  1.00  0.00           H  
ATOM   4648  OW  SOL  1897     -38.890 -12.060   0.140  1.00  0.00           O  
ATOM   4649  HW1 SOL  1897     -38.900 -12.580  -0.660  1.00  0.00           H  
ATOM   4650  HW2 SOL  1897     -37.970 -11.820   0.260  1.00  0.00           H  
ATOM   4651  OW  SOL  1898     -47.690 -19.970  -4.420  1.00  0.00           O  
ATOM   4652  HW1 SOL  1898     -46.920 -20.290  -3.940  1.00  0.00           H  
ATOM   4653  HW2 SOL  1898     -48.440 -20.340  -3.960  1.00  0.00           H  
ATOM   4654  OW  SOL  1899     -26.010 -34.840  -0.710  1.00  0.00           O  
ATOM   4655  HW1 SOL  1899     -26.300 -34.830  -1.630  1.00  0.00           H  
ATOM   4656  HW2 SOL  1899     -25.260 -34.250  -0.680  1.00  0.00           H  
ATOM   4657  OW  SOL  1900     -10.630   7.110 -29.390  1.00  0.00           O  
ATOM   4658  HW1 SOL  1900      -9.950   6.610 -28.950  1.00  0.00           H  
ATOM   4659  HW2 SOL  1900     -10.340   7.160 -30.300  1.00  0.00           H  
ATOM   4660  OW  SOL  1901      -2.660 -23.620 -18.580  1.00  0.00           O  
ATOM   4661  HW1 SOL  1901      -2.850 -24.530 -18.340  1.00  0.00           H  
ATOM   4662  HW2 SOL  1901      -1.880 -23.380 -18.080  1.00  0.00           H  
ATOM   4663  OW  SOL  1902     -19.630 -42.560  23.370  1.00  0.00           O  
ATOM   4664  HW1 SOL  1902     -19.560 -41.960  24.110  1.00  0.00           H  
ATOM   4665  HW2 SOL  1902     -18.760 -42.960  23.300  1.00  0.00           H  
ATOM   4666  OW  SOL  1903     -25.850 -24.460  38.560  1.00  0.00           O  
ATOM   4667  HW1 SOL  1903     -24.960 -24.500  38.920  1.00  0.00           H  
ATOM   4668  HW2 SOL  1903     -25.740 -24.040  37.710  1.00  0.00           H  
ATOM   4669  OW  SOL  1904     -14.920 -23.740  34.550  1.00  0.00           O  
ATOM   4670  HW1 SOL  1904     -15.030 -24.690  34.530  1.00  0.00           H  
ATOM   4671  HW2 SOL  1904     -15.750 -23.410  34.900  1.00  0.00           H  
ATOM   4672  OW  SOL  1905      -7.900 -39.880 -19.230  1.00  0.00           O  
ATOM   4673  HW1 SOL  1905      -8.040 -40.570 -18.590  1.00  0.00           H  
ATOM   4674  HW2 SOL  1905      -8.540 -39.210 -19.030  1.00  0.00           H  
ATOM   4675  OW  SOL  1906       2.520 -29.630  25.720  1.00  0.00           O  
ATOM   4676  HW1 SOL  1906       3.370 -30.020  25.560  1.00  0.00           H  
ATOM   4677  HW2 SOL  1906       2.630 -28.710  25.480  1.00  0.00           H  
ATOM   4678  OW  SOL  1907     -29.860   6.010  17.570  1.00  0.00           O  
ATOM   4679  HW1 SOL  1907     -30.350   6.580  18.150  1.00  0.00           H  
ATOM   4680  HW2 SOL  1907     -30.420   5.920  16.780  1.00  0.00           H  
ATOM   4681  OW  SOL  1908       2.680 -13.910  -1.470  1.00  0.00           O  
ATOM   4682  HW1 SOL  1908       2.780 -13.420  -0.650  1.00  0.00           H  
ATOM   4683  HW2 SOL  1908       2.880 -13.270  -2.160  1.00  0.00           H  
ATOM   4684  OW  SOL  1909      -0.380 -31.900 -26.540  1.00  0.00           O  
ATOM   4685  HW1 SOL  1909       0.020 -31.380 -25.840  1.00  0.00           H  
ATOM   4686  HW2 SOL  1909       0.230 -32.630 -26.680  1.00  0.00           H  
ATOM   4687  OW  SOL  1910      24.090 -11.200 -17.220  1.00  0.00           O  
ATOM   4688  HW1 SOL  1910      24.770 -11.540 -16.630  1.00  0.00           H  
ATOM   4689  HW2 SOL  1910      23.380 -11.840 -17.150  1.00  0.00           H  
ATOM   4690  OW  SOL  1911      15.190  16.840   6.780  1.00  0.00           O  
ATOM   4691  HW1 SOL  1911      15.400  15.910   6.800  1.00  0.00           H  
ATOM   4692  HW2 SOL  1911      14.250  16.880   6.980  1.00  0.00           H  
ATOM   4693  OW  SOL  1912     -25.100  -1.920  -4.820  1.00  0.00           O  
ATOM   4694  HW1 SOL  1912     -25.100  -2.230  -5.730  1.00  0.00           H  
ATOM   4695  HW2 SOL  1912     -24.860  -1.000  -4.890  1.00  0.00           H  
ATOM   4696  OW  SOL  1913      -4.580 -37.100 -26.330  1.00  0.00           O  
ATOM   4697  HW1 SOL  1913      -4.450 -38.020 -26.530  1.00  0.00           H  
ATOM   4698  HW2 SOL  1913      -4.800 -37.090 -25.390  1.00  0.00           H  
ATOM   4699  OW  SOL  1914     -10.430  -9.660 -12.480  1.00  0.00           O  
ATOM   4700  HW1 SOL  1914      -9.600  -9.230 -12.670  1.00  0.00           H  
ATOM   4701  HW2 SOL  1914     -10.830  -9.130 -11.780  1.00  0.00           H  
ATOM   4702  OW  SOL  1915       4.170   3.060  17.940  1.00  0.00           O  
ATOM   4703  HW1 SOL  1915       4.460   2.220  17.600  1.00  0.00           H  
ATOM   4704  HW2 SOL  1915       3.370   3.270  17.450  1.00  0.00           H  
ATOM   4705  OW  SOL  1916       0.350 -27.460 -30.610  1.00  0.00           O  
ATOM   4706  HW1 SOL  1916       0.460 -27.650 -29.680  1.00  0.00           H  
ATOM   4707  HW2 SOL  1916      -0.380 -26.830 -30.650  1.00  0.00           H  
ATOM   4708  OW  SOL  1917     -42.910   0.220  11.430  1.00  0.00           O  
ATOM   4709  HW1 SOL  1917     -43.740   0.630  11.170  1.00  0.00           H  
ATOM   4710  HW2 SOL  1917     -42.990   0.100  12.380  1.00  0.00           H  
ATOM   4711  OW  SOL  1918      -8.810 -51.260 -20.070  1.00  0.00           O  
ATOM   4712  HW1 SOL  1918      -9.090 -50.800 -19.280  1.00  0.00           H  
ATOM   4713  HW2 SOL  1918      -8.610 -50.560 -20.690  1.00  0.00           H  
ATOM   4714  OW  SOL  1919     -37.890 -35.650  20.190  1.00  0.00           O  
ATOM   4715  HW1 SOL  1919     -36.970 -35.700  20.460  1.00  0.00           H  
ATOM   4716  HW2 SOL  1919     -37.930 -36.190  19.400  1.00  0.00           H  
ATOM   4717  OW  SOL  1920       1.250  -6.160   4.350  1.00  0.00           O  
ATOM   4718  HW1 SOL  1920       1.900  -6.710   3.910  1.00  0.00           H  
ATOM   4719  HW2 SOL  1920       0.660  -6.790   4.770  1.00  0.00           H  
ATOM   4720  OW  SOL  1921      23.320 -47.910  -1.930  1.00  0.00           O  
ATOM   4721  HW1 SOL  1921      24.040 -47.300  -1.760  1.00  0.00           H  
ATOM   4722  HW2 SOL  1921      22.550 -47.330  -2.050  1.00  0.00           H  
ATOM   4723  OW  SOL  1922      -8.240   4.870 -29.600  1.00  0.00           O  
ATOM   4724  HW1 SOL  1922      -8.980   4.440 -29.180  1.00  0.00           H  
ATOM   4725  HW2 SOL  1922      -7.830   4.190 -30.130  1.00  0.00           H  
ATOM   4726  OW  SOL  1923      -1.050 -48.210  16.420  1.00  0.00           O  
ATOM   4727  HW1 SOL  1923      -1.760 -48.840  16.290  1.00  0.00           H  
ATOM   4728  HW2 SOL  1923      -1.360 -47.400  16.030  1.00  0.00           H  
ATOM   4729  OW  SOL  1924      15.610 -47.890   5.660  1.00  0.00           O  
ATOM   4730  HW1 SOL  1924      14.950 -48.570   5.780  1.00  0.00           H  
ATOM   4731  HW2 SOL  1924      15.120 -47.150   5.300  1.00  0.00           H  
ATOM   4732  OW  SOL  1925      -0.430 -52.860   6.100  1.00  0.00           O  
ATOM   4733  HW1 SOL  1925      -0.910 -52.140   6.520  1.00  0.00           H  
ATOM   4734  HW2 SOL  1925      -0.590 -52.750   5.160  1.00  0.00           H  
ATOM   4735  OW  SOL  1926     -14.960 -39.300 -29.260  1.00  0.00           O  
ATOM   4736  HW1 SOL  1926     -14.020 -39.100 -29.310  1.00  0.00           H  
ATOM   4737  HW2 SOL  1926     -15.210 -38.990 -28.390  1.00  0.00           H  
ATOM   4738  OW  SOL  1927      -5.540 -28.490 -13.860  1.00  0.00           O  
ATOM   4739  HW1 SOL  1927      -4.690 -28.900 -13.690  1.00  0.00           H  
ATOM   4740  HW2 SOL  1927      -5.700 -27.950 -13.090  1.00  0.00           H  
ATOM   4741  OW  SOL  1928      -2.490 -23.950  32.090  1.00  0.00           O  
ATOM   4742  HW1 SOL  1928      -2.470 -23.920  31.130  1.00  0.00           H  
ATOM   4743  HW2 SOL  1928      -1.730 -23.450  32.360  1.00  0.00           H  
ATOM   4744  OW  SOL  1929     -45.550 -24.380  -5.060  1.00  0.00           O  
ATOM   4745  HW1 SOL  1929     -44.610 -24.570  -5.160  1.00  0.00           H  
ATOM   4746  HW2 SOL  1929     -45.590 -23.730  -4.370  1.00  0.00           H  
ATOM   4747  OW  SOL  1930     -23.850 -24.930  40.530  1.00  0.00           O  
ATOM   4748  HW1 SOL  1930     -24.030 -25.860  40.350  1.00  0.00           H  
ATOM   4749  HW2 SOL  1930     -22.940 -24.910  40.830  1.00  0.00           H  
ATOM   4750  OW  SOL  1931     -24.590 -50.410  -2.810  1.00  0.00           O  
ATOM   4751  HW1 SOL  1931     -25.530 -50.220  -2.830  1.00  0.00           H  
ATOM   4752  HW2 SOL  1931     -24.210 -49.650  -2.380  1.00  0.00           H  
ATOM   4753  OW  SOL  1932     -22.730 -20.790 -34.750  1.00  0.00           O  
ATOM   4754  HW1 SOL  1932     -22.050 -21.400 -35.060  1.00  0.00           H  
ATOM   4755  HW2 SOL  1932     -23.460 -20.930 -35.350  1.00  0.00           H  
ATOM   4756  OW  SOL  1933       8.970 -13.480  20.750  1.00  0.00           O  
ATOM   4757  HW1 SOL  1933       8.120 -13.370  21.180  1.00  0.00           H  
ATOM   4758  HW2 SOL  1933       9.560 -12.890  21.230  1.00  0.00           H  
ATOM   4759  OW  SOL  1934       0.050 -14.200  38.930  1.00  0.00           O  
ATOM   4760  HW1 SOL  1934      -0.740 -14.440  39.410  1.00  0.00           H  
ATOM   4761  HW2 SOL  1934      -0.240 -13.550  38.290  1.00  0.00           H  
ATOM   4762  OW  SOL  1935     -47.280 -11.320   0.140  1.00  0.00           O  
ATOM   4763  HW1 SOL  1935     -46.550 -11.870   0.430  1.00  0.00           H  
ATOM   4764  HW2 SOL  1935     -46.850 -10.550  -0.260  1.00  0.00           H  
ATOM   4765  OW  SOL  1936     -47.450 -30.240   0.660  1.00  0.00           O  
ATOM   4766  HW1 SOL  1936     -47.270 -29.810  -0.170  1.00  0.00           H  
ATOM   4767  HW2 SOL  1936     -46.960 -29.750   1.320  1.00  0.00           H  
ATOM   4768  OW  SOL  1937     -22.190  14.300 -12.820  1.00  0.00           O  
ATOM   4769  HW1 SOL  1937     -22.970  14.540 -13.300  1.00  0.00           H  
ATOM   4770  HW2 SOL  1937     -22.000  13.400 -13.100  1.00  0.00           H  
ATOM   4771  OW  SOL  1938      20.930   7.060   0.580  1.00  0.00           O  
ATOM   4772  HW1 SOL  1938      20.260   6.830   1.230  1.00  0.00           H  
ATOM   4773  HW2 SOL  1938      20.470   7.100  -0.250  1.00  0.00           H  
ATOM   4774  OW  SOL  1939      -4.900   9.440   0.660  1.00  0.00           O  
ATOM   4775  HW1 SOL  1939      -5.140   9.840   1.490  1.00  0.00           H  
ATOM   4776  HW2 SOL  1939      -3.990   9.680   0.540  1.00  0.00           H  
ATOM   4777  OW  SOL  1940     -43.150 -37.540  17.600  1.00  0.00           O  
ATOM   4778  HW1 SOL  1940     -43.210 -36.640  17.910  1.00  0.00           H  
ATOM   4779  HW2 SOL  1940     -43.110 -38.070  18.390  1.00  0.00           H  
ATOM   4780  OW  SOL  1941     -34.810  -3.130  22.240  1.00  0.00           O  
ATOM   4781  HW1 SOL  1941     -34.620  -2.810  21.360  1.00  0.00           H  
ATOM   4782  HW2 SOL  1941     -34.130  -3.790  22.390  1.00  0.00           H  
ATOM   4783  OW  SOL  1942     -30.550   1.690  21.080  1.00  0.00           O  
ATOM   4784  HW1 SOL  1942     -31.390   1.250  20.980  1.00  0.00           H  
ATOM   4785  HW2 SOL  1942     -30.260   1.480  21.970  1.00  0.00           H  
ATOM   4786  OW  SOL  1943      13.570 -20.770  24.900  1.00  0.00           O  
ATOM   4787  HW1 SOL  1943      14.190 -20.040  24.800  1.00  0.00           H  
ATOM   4788  HW2 SOL  1943      13.000 -20.710  24.140  1.00  0.00           H  
ATOM   4789  OW  SOL  1944     -30.410   4.080  11.810  1.00  0.00           O  
ATOM   4790  HW1 SOL  1944     -29.830   4.720  12.240  1.00  0.00           H  
ATOM   4791  HW2 SOL  1944     -30.130   3.230  12.160  1.00  0.00           H  
ATOM   4792  OW  SOL  1945     -43.890  -5.730  14.000  1.00  0.00           O  
ATOM   4793  HW1 SOL  1945     -43.820  -6.370  14.710  1.00  0.00           H  
ATOM   4794  HW2 SOL  1945     -42.990  -5.460  13.840  1.00  0.00           H  
ATOM   4795  OW  SOL  1946     -16.570 -15.040 -13.760  1.00  0.00           O  
ATOM   4796  HW1 SOL  1946     -16.910 -15.590 -13.050  1.00  0.00           H  
ATOM   4797  HW2 SOL  1946     -16.330 -14.220 -13.330  1.00  0.00           H  
ATOM   4798  OW  SOL  1947      23.590 -28.670 -17.060  1.00  0.00           O  
ATOM   4799  HW1 SOL  1947      24.040 -29.400 -17.490  1.00  0.00           H  
ATOM   4800  HW2 SOL  1947      24.270 -27.990 -16.960  1.00  0.00           H  
ATOM   4801  OW  SOL  1948       2.090 -46.860  -5.480  1.00  0.00           O  
ATOM   4802  HW1 SOL  1948       1.530 -46.360  -6.070  1.00  0.00           H  
ATOM   4803  HW2 SOL  1948       1.490 -47.410  -4.980  1.00  0.00           H  
ATOM   4804  OW  SOL  1949     -24.070 -24.050  23.900  1.00  0.00           O  
ATOM   4805  HW1 SOL  1949     -24.720 -24.110  24.610  1.00  0.00           H  
ATOM   4806  HW2 SOL  1949     -24.540 -24.360  23.130  1.00  0.00           H  
ATOM   4807  OW  SOL  1950     -16.160  -2.310  10.830  1.00  0.00           O  
ATOM   4808  HW1 SOL  1950     -15.280  -2.450  10.490  1.00  0.00           H  
ATOM   4809  HW2 SOL  1950     -16.020  -1.970  11.720  1.00  0.00           H  
ATOM   4810  OW  SOL  1951     -46.400 -35.560  10.930  1.00  0.00           O  
ATOM   4811  HW1 SOL  1951     -47.010 -36.100  11.440  1.00  0.00           H  
ATOM   4812  HW2 SOL  1951     -46.310 -36.030  10.100  1.00  0.00           H  
ATOM   4813  OW  SOL  1952      13.810 -19.750 -10.320  1.00  0.00           O  
ATOM   4814  HW1 SOL  1952      14.090 -19.570 -11.210  1.00  0.00           H  
ATOM   4815  HW2 SOL  1952      13.180 -20.460 -10.420  1.00  0.00           H  
ATOM   4816  OW  SOL  1953      -7.990 -40.680  13.350  1.00  0.00           O  
ATOM   4817  HW1 SOL  1953      -7.270 -40.910  12.760  1.00  0.00           H  
ATOM   4818  HW2 SOL  1953      -7.790 -41.120  14.170  1.00  0.00           H  
ATOM   4819  OW  SOL  1954      -3.070  13.330 -16.990  1.00  0.00           O  
ATOM   4820  HW1 SOL  1954      -2.320  12.770 -16.790  1.00  0.00           H  
ATOM   4821  HW2 SOL  1954      -3.680  13.180 -16.260  1.00  0.00           H  
ATOM   4822  OW  SOL  1955       5.100 -18.610 -25.590  1.00  0.00           O  
ATOM   4823  HW1 SOL  1955       4.830 -18.320 -24.710  1.00  0.00           H  
ATOM   4824  HW2 SOL  1955       5.010 -17.820 -26.130  1.00  0.00           H  
ATOM   4825  OW  SOL  1956     -33.470 -10.930   6.530  1.00  0.00           O  
ATOM   4826  HW1 SOL  1956     -34.260 -11.170   7.010  1.00  0.00           H  
ATOM   4827  HW2 SOL  1956     -33.770 -10.800   5.630  1.00  0.00           H  
ATOM   4828  OW  SOL  1957     -31.960   4.410  -4.990  1.00  0.00           O  
ATOM   4829  HW1 SOL  1957     -31.720   3.590  -5.420  1.00  0.00           H  
ATOM   4830  HW2 SOL  1957     -31.280   5.030  -5.260  1.00  0.00           H  
ATOM   4831  OW  SOL  1958      -9.630  -4.930 -10.100  1.00  0.00           O  
ATOM   4832  HW1 SOL  1958     -10.010  -4.100 -10.400  1.00  0.00           H  
ATOM   4833  HW2 SOL  1958      -8.890  -5.080 -10.680  1.00  0.00           H  
ATOM   4834  OW  SOL  1959       8.580 -47.250   6.370  1.00  0.00           O  
ATOM   4835  HW1 SOL  1959       8.320 -46.610   5.710  1.00  0.00           H  
ATOM   4836  HW2 SOL  1959       8.590 -48.090   5.910  1.00  0.00           H  
ATOM   4837  OW  SOL  1960     -46.080   1.630   7.020  1.00  0.00           O  
ATOM   4838  HW1 SOL  1960     -47.000   1.550   7.270  1.00  0.00           H  
ATOM   4839  HW2 SOL  1960     -46.060   2.360   6.400  1.00  0.00           H  
ATOM   4840  OW  SOL  1961     -20.880  11.530 -19.390  1.00  0.00           O  
ATOM   4841  HW1 SOL  1961     -20.000  11.770 -19.120  1.00  0.00           H  
ATOM   4842  HW2 SOL  1961     -20.990  10.610 -19.140  1.00  0.00           H  
ATOM   4843  OW  SOL  1962      11.890 -20.570  30.100  1.00  0.00           O  
ATOM   4844  HW1 SOL  1962      11.160 -20.060  29.760  1.00  0.00           H  
ATOM   4845  HW2 SOL  1962      11.650 -20.740  31.010  1.00  0.00           H  
ATOM   4846  OW  SOL  1963       0.920  -7.290  -4.320  1.00  0.00           O  
ATOM   4847  HW1 SOL  1963       0.190  -7.190  -3.700  1.00  0.00           H  
ATOM   4848  HW2 SOL  1963       1.600  -7.740  -3.820  1.00  0.00           H  
ATOM   4849  OW  SOL  1964       7.590  17.260   3.510  1.00  0.00           O  
ATOM   4850  HW1 SOL  1964       8.190  16.730   4.050  1.00  0.00           H  
ATOM   4851  HW2 SOL  1964       7.610  16.830   2.660  1.00  0.00           H  
ATOM   4852  OW  SOL  1965      -3.990  15.420 -11.320  1.00  0.00           O  
ATOM   4853  HW1 SOL  1965      -3.530  14.630 -11.620  1.00  0.00           H  
ATOM   4854  HW2 SOL  1965      -4.190  15.900 -12.110  1.00  0.00           H  
ATOM   4855  OW  SOL  1966      10.250 -28.070  -9.170  1.00  0.00           O  
ATOM   4856  HW1 SOL  1966       9.520 -27.890  -9.760  1.00  0.00           H  
ATOM   4857  HW2 SOL  1966       9.900 -28.740  -8.570  1.00  0.00           H  
ATOM   4858  OW  SOL  1967      24.690 -14.250 -16.040  1.00  0.00           O  
ATOM   4859  HW1 SOL  1967      25.040 -13.530 -15.510  1.00  0.00           H  
ATOM   4860  HW2 SOL  1967      23.860 -14.470 -15.630  1.00  0.00           H  
ATOM   4861  OW  SOL  1968      -6.150   1.780 -11.480  1.00  0.00           O  
ATOM   4862  HW1 SOL  1968      -6.030   2.680 -11.790  1.00  0.00           H  
ATOM   4863  HW2 SOL  1968      -6.820   1.420 -12.060  1.00  0.00           H  
ATOM   4864  OW  SOL  1969     -35.370 -53.230  -3.180  1.00  0.00           O  
ATOM   4865  HW1 SOL  1969     -35.930 -52.770  -2.560  1.00  0.00           H  
ATOM   4866  HW2 SOL  1969     -34.530 -52.780  -3.120  1.00  0.00           H  
ATOM   4867  OW  SOL  1970       9.090 -33.300 -22.730  1.00  0.00           O  
ATOM   4868  HW1 SOL  1970       9.890 -33.820 -22.690  1.00  0.00           H  
ATOM   4869  HW2 SOL  1970       8.700 -33.510 -23.580  1.00  0.00           H  
ATOM   4870  OW  SOL  1971     -11.090 -49.960  16.110  1.00  0.00           O  
ATOM   4871  HW1 SOL  1971     -10.780 -50.380  16.920  1.00  0.00           H  
ATOM   4872  HW2 SOL  1971     -10.420 -49.310  15.900  1.00  0.00           H  
ATOM   4873  OW  SOL  1972     -32.780 -31.900  12.640  1.00  0.00           O  
ATOM   4874  HW1 SOL  1972     -33.200 -31.400  13.330  1.00  0.00           H  
ATOM   4875  HW2 SOL  1972     -31.900 -32.090  12.980  1.00  0.00           H  
ATOM   4876  OW  SOL  1973     -10.090 -18.030  29.830  1.00  0.00           O  
ATOM   4877  HW1 SOL  1973     -10.570 -18.700  29.350  1.00  0.00           H  
ATOM   4878  HW2 SOL  1973      -9.590 -18.520  30.480  1.00  0.00           H  
ATOM   4879  OW  SOL  1974      -2.600 -39.790 -10.380  1.00  0.00           O  
ATOM   4880  HW1 SOL  1974      -2.280 -40.440  -9.760  1.00  0.00           H  
ATOM   4881  HW2 SOL  1974      -2.290 -40.110 -11.230  1.00  0.00           H  
ATOM   4882  OW  SOL  1975     -18.020  14.680  -9.460  1.00  0.00           O  
ATOM   4883  HW1 SOL  1975     -17.910  15.400  -8.830  1.00  0.00           H  
ATOM   4884  HW2 SOL  1975     -18.650  15.020 -10.090  1.00  0.00           H  
ATOM   4885  OW  SOL  1976     -20.450 -41.540  11.020  1.00  0.00           O  
ATOM   4886  HW1 SOL  1976     -20.740 -41.910  10.190  1.00  0.00           H  
ATOM   4887  HW2 SOL  1976     -19.780 -40.890  10.790  1.00  0.00           H  
ATOM   4888  OW  SOL  1977      -3.770 -23.110 -20.940  1.00  0.00           O  
ATOM   4889  HW1 SOL  1977      -3.350 -23.260 -20.100  1.00  0.00           H  
ATOM   4890  HW2 SOL  1977      -3.170 -22.550 -21.410  1.00  0.00           H  
ATOM   4891  OW  SOL  1978     -34.450 -20.840   2.430  1.00  0.00           O  
ATOM   4892  HW1 SOL  1978     -33.840 -20.110   2.500  1.00  0.00           H  
ATOM   4893  HW2 SOL  1978     -33.970 -21.510   1.920  1.00  0.00           H  
ATOM   4894  OW  SOL  1979     -29.120 -29.650   7.800  1.00  0.00           O  
ATOM   4895  HW1 SOL  1979     -29.140 -28.810   8.270  1.00  0.00           H  
ATOM   4896  HW2 SOL  1979     -30.020 -29.760   7.480  1.00  0.00           H  
ATOM   4897  OW  SOL  1980      -5.220  -4.770 -15.420  1.00  0.00           O  
ATOM   4898  HW1 SOL  1980      -5.160  -4.750 -16.370  1.00  0.00           H  
ATOM   4899  HW2 SOL  1980      -6.090  -4.430 -15.220  1.00  0.00           H  
ATOM   4900  OW  SOL  1981      -3.080   6.740  26.270  1.00  0.00           O  
ATOM   4901  HW1 SOL  1981      -3.200   6.010  26.880  1.00  0.00           H  
ATOM   4902  HW2 SOL  1981      -2.530   6.380  25.570  1.00  0.00           H  
ATOM   4903  OW  SOL  1982      -1.160 -21.150  40.370  1.00  0.00           O  
ATOM   4904  HW1 SOL  1982      -1.110 -22.010  39.940  1.00  0.00           H  
ATOM   4905  HW2 SOL  1982      -0.700 -21.270  41.200  1.00  0.00           H  
ATOM   4906  OW  SOL  1983     -14.460 -35.260   4.460  1.00  0.00           O  
ATOM   4907  HW1 SOL  1983     -13.890 -35.120   5.220  1.00  0.00           H  
ATOM   4908  HW2 SOL  1983     -15.070 -34.520   4.490  1.00  0.00           H  
ATOM   4909  OW  SOL  1984      19.300 -37.320   3.110  1.00  0.00           O  
ATOM   4910  HW1 SOL  1984      19.890 -36.940   2.460  1.00  0.00           H  
ATOM   4911  HW2 SOL  1984      19.300 -36.700   3.840  1.00  0.00           H  
ATOM   4912  OW  SOL  1985     -15.590 -49.310  14.220  1.00  0.00           O  
ATOM   4913  HW1 SOL  1985     -14.750 -49.720  14.040  1.00  0.00           H  
ATOM   4914  HW2 SOL  1985     -16.240 -49.930  13.880  1.00  0.00           H  
ATOM   4915  OW  SOL  1986     -22.530  -9.020 -35.040  1.00  0.00           O  
ATOM   4916  HW1 SOL  1986     -22.870  -9.830 -34.650  1.00  0.00           H  
ATOM   4917  HW2 SOL  1986     -21.990  -9.310 -35.770  1.00  0.00           H  
ATOM   4918  OW  SOL  1987     -23.270 -33.220   3.790  1.00  0.00           O  
ATOM   4919  HW1 SOL  1987     -22.350 -33.430   3.930  1.00  0.00           H  
ATOM   4920  HW2 SOL  1987     -23.690 -33.450   4.620  1.00  0.00           H  
ATOM   4921  OW  SOL  1988     -23.650  14.200   9.250  1.00  0.00           O  
ATOM   4922  HW1 SOL  1988     -23.540  15.140   9.100  1.00  0.00           H  
ATOM   4923  HW2 SOL  1988     -23.410  13.800   8.410  1.00  0.00           H  
ATOM   4924  OW  SOL  1989     -17.330 -11.940 -15.530  1.00  0.00           O  
ATOM   4925  HW1 SOL  1989     -17.930 -12.670 -15.420  1.00  0.00           H  
ATOM   4926  HW2 SOL  1989     -17.530 -11.590 -16.400  1.00  0.00           H  
ATOM   4927  OW  SOL  1990      -6.580  -2.740  28.700  1.00  0.00           O  
ATOM   4928  HW1 SOL  1990      -5.900  -3.230  28.230  1.00  0.00           H  
ATOM   4929  HW2 SOL  1990      -7.370  -2.880  28.180  1.00  0.00           H  
ATOM   4930  OW  SOL  1991       2.250 -38.480  27.580  1.00  0.00           O  
ATOM   4931  HW1 SOL  1991       2.290 -37.530  27.630  1.00  0.00           H  
ATOM   4932  HW2 SOL  1991       1.400 -38.700  27.970  1.00  0.00           H  
ATOM   4933  OW  SOL  1992     -14.830 -46.200  -3.490  1.00  0.00           O  
ATOM   4934  HW1 SOL  1992     -14.190 -46.470  -4.140  1.00  0.00           H  
ATOM   4935  HW2 SOL  1992     -15.660 -46.560  -3.800  1.00  0.00           H  
ATOM   4936  OW  SOL  1993     -37.020 -27.600  -1.840  1.00  0.00           O  
ATOM   4937  HW1 SOL  1993     -37.720 -28.250  -1.960  1.00  0.00           H  
ATOM   4938  HW2 SOL  1993     -37.330 -27.040  -1.130  1.00  0.00           H
[truncated: 1,656,779 more chars]
