# Supplementary material for: Determination of Ligand Binding Modes in Hydrated Viral Ion Channels to Foster Drug Design and Repositioning
Source: J Chem Inf Model. 2021 Jul 27;61(8):4011–22. doi: 10.1021/acs.jcim.1c00488 (PMC8389532; doi:10.1021/acs.jcim.1c00488)
Supplement: Supplementary file 2 — ci1c00488_si_002.zip [file ci1c00488_si_002.zip › supporting_data_05_05/supporting_data/fig_4/b/protein_frame354.pdb]

REMARK    GENERATED BY TRJCONV
TITLE     6bkk_maestro in water t= 35400.00000 step= 17700000
REMARK    THIS IS A SIMULATION BOX
CRYST1   73.344   73.344   73.344  60.00  60.00  90.00 P 1           1
MODEL      355
ATOM      1  CH3 ACE    21      -3.250  -0.920  -5.020  1.00  0.00           C
ATOM      2 1HH3 ACE    21      -2.380  -1.330  -5.530  1.00  0.00           H
ATOM      3 2HH3 ACE    21      -4.060  -1.650  -5.120  1.00  0.00           H
ATOM      4 3HH3 ACE    21      -3.690   0.030  -5.330  1.00  0.00           H
ATOM      5  C   ACE    21      -3.000  -0.800  -3.520  1.00  0.00           C
ATOM      6  O   ACE    21      -1.840  -0.670  -3.150  1.00  0.00           O
ATOM      7  N   SER    22      -4.020  -0.830  -2.660  1.00  0.00           N
ATOM      8  H   SER    22      -5.000  -0.890  -2.910  1.00  0.00           H
ATOM      9  CA  SER    22      -3.900  -0.720  -1.220  1.00  0.00           C
ATOM     10  HA  SER    22      -3.010  -1.200  -0.800  1.00  0.00           H
ATOM     11  CB  SER    22      -4.000   0.730  -0.740  1.00  0.00           C
ATOM     12  HB1 SER    22      -5.020   1.110  -0.790  1.00  0.00           H
ATOM     13  HB2 SER    22      -3.400   1.300  -1.440  1.00  0.00           H
ATOM     14  OG  SER    22      -3.680   0.990   0.610  1.00  0.00           O
ATOM     15  HG  SER    22      -3.350   1.870   0.750  1.00  0.00           H
ATOM     16  C   SER    22      -5.050  -1.490  -0.580  1.00  0.00           C
ATOM     17  O   SER    22      -6.110  -1.650  -1.180  1.00  0.00           O
ATOM     18  N   SER    23      -4.950  -2.080   0.610  1.00  0.00           N
ATOM     19  H   SER    23      -4.070  -1.950   1.070  1.00  0.00           H
ATOM     20  CA  SER    23      -5.820  -2.960   1.360  1.00  0.00           C
ATOM     21  HA  SER    23      -6.860  -2.630   1.280  1.00  0.00           H
ATOM     22  CB  SER    23      -5.710  -4.380   0.790  1.00  0.00           C
ATOM     23  HB1 SER    23      -6.290  -5.080   1.380  1.00  0.00           H
ATOM     24  HB2 SER    23      -4.680  -4.710   0.810  1.00  0.00           H
ATOM     25  OG  SER    23      -6.280  -4.470  -0.500  1.00  0.00           O
ATOM     26  HG  SER    23      -6.390  -3.590  -0.860  1.00  0.00           H
ATOM     27  C   SER    23      -5.420  -3.090   2.820  1.00  0.00           C
ATOM     28  O   SER    23      -4.250  -2.830   3.120  1.00  0.00           O
ATOM     29  N   ASP    24      -6.410  -3.340   3.680  1.00  0.00           N
ATOM     30  H   ASP    24      -7.370  -3.460   3.380  1.00  0.00           H
ATOM     31  CA  ASP    24      -6.180  -3.460   5.100  1.00  0.00           C
ATOM     32  HA  ASP    24      -5.810  -2.480   5.400  1.00  0.00           H
ATOM     33  CB  ASP    24      -7.560  -3.710   5.680  1.00  0.00           C
ATOM     34  HB1 ASP    24      -7.880  -4.700   5.320  1.00  0.00           H
ATOM     35  HB2 ASP    24      -8.310  -3.010   5.320  1.00  0.00           H
ATOM     36  CG  ASP    24      -7.540  -3.650   7.200  1.00  0.00           C
ATOM     37  OD1 ASP    24      -7.000  -4.550   7.900  1.00  0.00           O
ATOM     38  OD2 ASP    24      -7.990  -2.610   7.720  1.00  0.00           O
ATOM     39  C   ASP    24      -5.180  -4.520   5.560  1.00  0.00           C
ATOM     40  O   ASP    24      -5.140  -5.620   5.000  1.00  0.00           O
ATOM     41  N   PRO    25      -4.270  -4.270   6.500  1.00  0.00           N
ATOM     42  CD  PRO    25      -4.140  -3.020   7.220  1.00  0.00           C
ATOM     43  HD1 PRO    25      -5.140  -2.590   7.250  1.00  0.00           H
ATOM     44  HD2 PRO    25      -3.470  -2.360   6.670  1.00  0.00           H
ATOM     45  CG  PRO    25      -3.490  -3.440   8.540  1.00  0.00           C
ATOM     46  HG1 PRO    25      -4.280  -3.990   9.070  1.00  0.00           H
ATOM     47  HG2 PRO    25      -3.020  -2.540   8.920  1.00  0.00           H
ATOM     48  CB  PRO    25      -2.460  -4.470   8.060  1.00  0.00           C
ATOM     49  HB1 PRO    25      -2.140  -5.100   8.890  1.00  0.00           H
ATOM     50  HB2 PRO    25      -1.540  -4.030   7.700  1.00  0.00           H
ATOM     51  CA  PRO    25      -3.220  -5.170   6.940  1.00  0.00           C
ATOM     52  HA  PRO    25      -2.560  -5.250   6.080  1.00  0.00           H
ATOM     53  C   PRO    25      -3.620  -6.580   7.350  1.00  0.00           C
ATOM     54  O   PRO    25      -2.780  -7.470   7.190  1.00  0.00           O
ATOM     55  N   LEU    26      -4.860  -6.830   7.770  1.00  0.00           N
ATOM     56  H   LEU    26      -5.580  -6.120   7.830  1.00  0.00           H
ATOM     57  CA  LEU    26      -5.360  -8.180   7.940  1.00  0.00           C
ATOM     58  HA  LEU    26      -4.570  -8.810   8.350  1.00  0.00           H
ATOM     59  CB  LEU    26      -6.530  -8.200   8.920  1.00  0.00           C
ATOM     60  HB1 LEU    26      -7.290  -7.440   8.700  1.00  0.00           H
ATOM     61  HB2 LEU    26      -6.210  -7.820   9.890  1.00  0.00           H
ATOM     62  CG  LEU    26      -7.090  -9.610   9.110  1.00  0.00           C
ATOM     63  HG  LEU    26      -7.330 -10.040   8.150  1.00  0.00           H
ATOM     64  CD1 LEU    26      -6.060 -10.460   9.860  1.00  0.00           C
ATOM     65 1HD1 LEU    26      -5.690 -10.080  10.810  1.00  0.00           H
ATOM     66 2HD1 LEU    26      -6.420 -11.460  10.090  1.00  0.00           H
ATOM     67 3HD1 LEU    26      -5.190 -10.730   9.270  1.00  0.00           H
ATOM     68  CD2 LEU    26      -8.420  -9.640   9.870  1.00  0.00           C
ATOM     69 1HD2 LEU    26      -8.900 -10.590   9.670  1.00  0.00           H
ATOM     70 2HD2 LEU    26      -8.260  -9.520  10.940  1.00  0.00           H
ATOM     71 3HD2 LEU    26      -9.130  -8.880   9.530  1.00  0.00           H
ATOM     72  C   LEU    26      -5.650  -8.790   6.580  1.00  0.00           C
ATOM     73  O   LEU    26      -5.130  -9.870   6.310  1.00  0.00           O
ATOM     74  N   VAL    27      -6.350  -8.050   5.720  1.00  0.00           N
ATOM     75  H   VAL    27      -6.680  -7.150   6.030  1.00  0.00           H
ATOM     76  CA  VAL    27      -6.660  -8.470   4.370  1.00  0.00           C
ATOM     77  HA  VAL    27      -7.350  -9.320   4.380  1.00  0.00           H
ATOM     78  CB  VAL    27      -7.430  -7.330   3.710  1.00  0.00           C
ATOM     79  HB  VAL    27      -6.890  -6.400   3.830  1.00  0.00           H
ATOM     80  CG1 VAL    27      -7.710  -7.590   2.230  1.00  0.00           C
ATOM     81 1HG1 VAL    27      -6.790  -7.320   1.700  1.00  0.00           H
ATOM     82 2HG1 VAL    27      -8.000  -8.630   2.040  1.00  0.00           H
ATOM     83 3HG1 VAL    27      -8.470  -6.930   1.820  1.00  0.00           H
ATOM     84  CG2 VAL    27      -8.750  -7.120   4.450  1.00  0.00           C
ATOM     85 1HG2 VAL    27      -9.410  -7.960   4.220  1.00  0.00           H
ATOM     86 2HG2 VAL    27      -8.570  -7.050   5.520  1.00  0.00           H
ATOM     87 3HG2 VAL    27      -9.200  -6.220   4.060  1.00  0.00           H
ATOM     88  C   VAL    27      -5.550  -8.970   3.450  1.00  0.00           C
ATOM     89  O   VAL    27      -5.650  -9.990   2.800  1.00  0.00           O
ATOM     90  N   VAL    28      -4.400  -8.290   3.570  1.00  0.00           N
ATOM     91  H   VAL    28      -4.400  -7.480   4.170  1.00  0.00           H
ATOM     92  CA  VAL    28      -3.170  -8.690   2.940  1.00  0.00           C
ATOM     93  HA  VAL    28      -3.410  -8.920   1.900  1.00  0.00           H
ATOM     94  CB  VAL    28      -2.160  -7.560   2.760  1.00  0.00           C
ATOM     95  HB  VAL    28      -1.710  -7.170   3.670  1.00  0.00           H
ATOM     96  CG1 VAL    28      -1.040  -7.970   1.810  1.00  0.00           C
ATOM     97 1HG1 VAL    28      -0.290  -7.210   1.600  1.00  0.00           H
ATOM     98 2HG1 VAL    28      -0.510  -8.870   2.140  1.00  0.00           H
ATOM     99 3HG1 VAL    28      -1.480  -8.240   0.850  1.00  0.00           H
ATOM    100  CG2 VAL    28      -2.870  -6.450   2.000  1.00  0.00           C
ATOM    101 1HG2 VAL    28      -2.140  -5.750   1.590  1.00  0.00           H
ATOM    102 2HG2 VAL    28      -3.420  -6.840   1.140  1.00  0.00           H
ATOM    103 3HG2 VAL    28      -3.510  -5.870   2.660  1.00  0.00           H
ATOM    104  C   VAL    28      -2.530  -9.920   3.580  1.00  0.00           C
ATOM    105  O   VAL    28      -2.000 -10.770   2.860  1.00  0.00           O
ATOM    106  N   ALA    29      -2.630 -10.230   4.870  1.00  0.00           N
ATOM    107  H   ALA    29      -3.200  -9.650   5.460  1.00  0.00           H
ATOM    108  CA  ALA    29      -2.180 -11.440   5.560  1.00  0.00           C
ATOM    109  HA  ALA    29      -1.180 -11.650   5.190  1.00  0.00           H
ATOM    110  CB  ALA    29      -2.000 -11.220   7.060  1.00  0.00           C
ATOM    111  HB1 ALA    29      -1.300 -10.420   7.330  1.00  0.00           H
ATOM    112  HB2 ALA    29      -2.920 -10.880   7.530  1.00  0.00           H
ATOM    113  HB3 ALA    29      -1.550 -12.120   7.450  1.00  0.00           H
ATOM    114  C   ALA    29      -3.120 -12.580   5.200  1.00  0.00           C
ATOM    115  O   ALA    29      -2.690 -13.620   4.730  1.00  0.00           O
ATOM    116  N   ALA    30      -4.450 -12.400   5.230  1.00  0.00           N
ATOM    117  H   ALA    30      -4.840 -11.590   5.670  1.00  0.00           H
ATOM    118  CA  ALA    30      -5.430 -13.430   4.930  1.00  0.00           C
ATOM    119  HA  ALA    30      -5.240 -14.350   5.510  1.00  0.00           H
ATOM    120  CB  ALA    30      -6.770 -12.930   5.460  1.00  0.00           C
ATOM    121  HB1 ALA    30      -6.670 -12.580   6.490  1.00  0.00           H
ATOM    122  HB2 ALA    30      -7.100 -12.080   4.890  1.00  0.00           H
ATOM    123  HB3 ALA    30      -7.540 -13.690   5.300  1.00  0.00           H
ATOM    124  C   ALA    30      -5.500 -13.900   3.480  1.00  0.00           C
ATOM    125  O   ALA    30      -6.070 -14.940   3.160  1.00  0.00           O
ATOM    126  N   SER    31      -4.890 -13.080   2.620  1.00  0.00           N
ATOM    127  H   SER    31      -4.350 -12.270   2.890  1.00  0.00           H
ATOM    128  CA  SER    31      -4.670 -13.400   1.220  1.00  0.00           C
ATOM    129  HA  SER    31      -5.560 -13.890   0.830  1.00  0.00           H
ATOM    130  CB  SER    31      -4.390 -12.100   0.470  1.00  0.00           C
ATOM    131  HB1 SER    31      -4.180 -12.350  -0.580  1.00  0.00           H
ATOM    132  HB2 SER    31      -3.520 -11.610   0.900  1.00  0.00           H
ATOM    133  OG  SER    31      -5.490 -11.230   0.430  1.00  0.00           O
ATOM    134  HG  SER    31      -5.520 -10.610   1.170  1.00  0.00           H
ATOM    135  C   SER    31      -3.530 -14.380   0.990  1.00  0.00           C
ATOM    136  O   SER    31      -3.780 -15.350   0.280  1.00  0.00           O
ATOM    137  N   ILE    32      -2.430 -14.280   1.720  1.00  0.00           N
ATOM    138  H   ILE    32      -2.390 -13.450   2.300  1.00  0.00           H
ATOM    139  CA  ILE    32      -1.290 -15.190   1.730  1.00  0.00           C
ATOM    140  HA  ILE    32      -0.910 -15.300   0.710  1.00  0.00           H
ATOM    141  CB  ILE    32      -0.090 -14.630   2.480  1.00  0.00           C
ATOM    142  HB  ILE    32      -0.460 -14.260   3.440  1.00  0.00           H
ATOM    143  CG2 ILE    32       0.990 -15.690   2.670  1.00  0.00           C
ATOM    144 1HG2 ILE    32       0.550 -16.660   2.930  1.00  0.00           H
ATOM    145 2HG2 ILE    32       1.610 -15.800   1.780  1.00  0.00           H
ATOM    146 3HG2 ILE    32       1.550 -15.440   3.570  1.00  0.00           H
ATOM    147  CG1 ILE    32       0.380 -13.370   1.750  1.00  0.00           C
ATOM    148 1HG1 ILE    32      -0.490 -12.710   1.780  1.00  0.00           H
ATOM    149 2HG1 ILE    32       0.630 -13.630   0.720  1.00  0.00           H
ATOM    150  CD  ILE    32       1.570 -12.610   2.340  1.00  0.00           C
ATOM    151  HD1 ILE    32       2.450 -13.220   2.150  1.00  0.00           H
ATOM    152  HD2 ILE    32       1.620 -11.650   1.850  1.00  0.00           H
ATOM    153  HD3 ILE    32       1.340 -12.510   3.410  1.00  0.00           H
ATOM    154  C   ILE    32      -1.720 -16.540   2.270  1.00  0.00           C
ATOM    155  O   ILE    32      -1.530 -17.560   1.610  1.00  0.00           O
ATOM    156  N   ILE    33      -2.570 -16.520   3.300  1.00  0.00           N
ATOM    157  H   ILE    33      -2.590 -15.690   3.860  1.00  0.00           H
ATOM    158  CA  ILE    33      -3.240 -17.690   3.820  1.00  0.00           C
ATOM    159  HA  ILE    33      -2.440 -18.410   3.980  1.00  0.00           H
ATOM    160  CB  ILE    33      -3.850 -17.370   5.180  1.00  0.00           C
ATOM    161  HB  ILE    33      -4.490 -16.500   5.030  1.00  0.00           H
ATOM    162  CG2 ILE    33      -4.830 -18.430   5.680  1.00  0.00           C
ATOM    163 1HG2 ILE    33      -4.500 -19.460   5.490  1.00  0.00           H
ATOM    164 2HG2 ILE    33      -5.200 -18.290   6.690  1.00  0.00           H
ATOM    165 3HG2 ILE    33      -5.760 -18.470   5.120  1.00  0.00           H
ATOM    166  CG1 ILE    33      -2.860 -16.990   6.280  1.00  0.00           C
ATOM    167 1HG1 ILE    33      -3.430 -16.770   7.180  1.00  0.00           H
ATOM    168 2HG1 ILE    33      -2.340 -16.080   5.980  1.00  0.00           H
ATOM    169  CD  ILE    33      -1.840 -18.070   6.650  1.00  0.00           C
ATOM    170  HD1 ILE    33      -1.360 -18.420   5.730  1.00  0.00           H
ATOM    171  HD2 ILE    33      -1.130 -17.540   7.300  1.00  0.00           H
ATOM    172  HD3 ILE    33      -2.330 -18.790   7.300  1.00  0.00           H
ATOM    173  C   ILE    33      -4.230 -18.330   2.850  1.00  0.00           C
ATOM    174  O   ILE    33      -4.300 -19.550   2.780  1.00  0.00           O
ATOM    175  N   GLY    34      -5.090 -17.690   2.050  1.00  0.00           N
ATOM    176  H   GLY    34      -5.040 -16.680   1.990  1.00  0.00           H
ATOM    177  CA  GLY    34      -5.970 -18.260   1.050  1.00  0.00           C
ATOM    178  HA1 GLY    34      -6.630 -17.510   0.630  1.00  0.00           H
ATOM    179  HA2 GLY    34      -6.510 -19.080   1.510  1.00  0.00           H
ATOM    180  C   GLY    34      -5.250 -18.860  -0.150  1.00  0.00           C
ATOM    181  O   GLY    34      -5.660 -19.900  -0.650  1.00  0.00           O
ATOM    182  N   ILE    35      -4.080 -18.340  -0.510  1.00  0.00           N
ATOM    183  H   ILE    35      -3.830 -17.430  -0.150  1.00  0.00           H
ATOM    184  CA  ILE    35      -3.120 -18.880  -1.460  1.00  0.00           C
ATOM    185  HA  ILE    35      -3.770 -19.190  -2.290  1.00  0.00           H
ATOM    186  CB  ILE    35      -2.110 -17.810  -1.870  1.00  0.00           C
ATOM    187  HB  ILE    35      -1.680 -17.450  -0.950  1.00  0.00           H
ATOM    188  CG2 ILE    35      -0.960 -18.410  -2.670  1.00  0.00           C
ATOM    189 1HG2 ILE    35      -0.080 -17.780  -2.800  1.00  0.00           H
ATOM    190 2HG2 ILE    35      -0.510 -19.210  -2.060  1.00  0.00           H
ATOM    191 3HG2 ILE    35      -1.320 -18.820  -3.620  1.00  0.00           H
ATOM    192  CG1 ILE    35      -2.760 -16.680  -2.660  1.00  0.00           C
ATOM    193 1HG1 ILE    35      -3.610 -16.320  -2.090  1.00  0.00           H
ATOM    194 2HG1 ILE    35      -3.230 -17.030  -3.570  1.00  0.00           H
ATOM    195  CD  ILE    35      -1.840 -15.490  -2.930  1.00  0.00           C
ATOM    196  HD1 ILE    35      -0.940 -15.790  -3.470  1.00  0.00           H
ATOM    197  HD2 ILE    35      -2.390 -14.730  -3.470  1.00  0.00           H
ATOM    198  HD3 ILE    35      -1.540 -15.020  -1.990  1.00  0.00           H
ATOM    199  C   ILE    35      -2.520 -20.160  -0.890  1.00  0.00           C
ATOM    200  O   ILE    35      -2.630 -21.220  -1.490  1.00  0.00           O
ATOM    201  N   LEU    36      -2.100 -20.130   0.380  1.00  0.00           N
ATOM    202  H   LEU    36      -1.900 -19.200   0.720  1.00  0.00           H
ATOM    203  CA  LEU    36      -1.570 -21.300   1.040  1.00  0.00           C
ATOM    204  HA  LEU    36      -0.800 -21.770   0.440  1.00  0.00           H
ATOM    205  CB  LEU    36      -1.030 -20.770   2.370  1.00  0.00           C
ATOM    206  HB1 LEU    36      -1.880 -20.400   2.920  1.00  0.00           H
ATOM    207  HB2 LEU    36      -0.290 -19.970   2.260  1.00  0.00           H
ATOM    208  CG  LEU    36      -0.420 -21.880   3.220  1.00  0.00           C
ATOM    209  HG  LEU    36      -1.150 -22.700   3.280  1.00  0.00           H
ATOM    210  CD1 LEU    36       0.890 -22.460   2.700  1.00  0.00           C
ATOM    211 1HD1 LEU    36       1.150 -23.330   3.310  1.00  0.00           H
ATOM    212 2HD1 LEU    36       0.670 -22.880   1.710  1.00  0.00           H
ATOM    213 3HD1 LEU    36       1.820 -21.910   2.770  1.00  0.00           H
ATOM    214  CD2 LEU    36      -0.220 -21.290   4.610  1.00  0.00           C
ATOM    215 1HD2 LEU    36      -1.180 -21.070   5.070  1.00  0.00           H
ATOM    216 2HD2 LEU    36       0.310 -22.030   5.230  1.00  0.00           H
ATOM    217 3HD2 LEU    36       0.400 -20.400   4.530  1.00  0.00           H
ATOM    218  C   LEU    36      -2.680 -22.340   1.160  1.00  0.00           C
ATOM    219  O   LEU    36      -2.360 -23.460   0.780  1.00  0.00           O
ATOM    220  N   HIS    37      -3.930 -22.020   1.510  1.00  0.00           N
ATOM    221  H   HIS    37      -4.040 -21.080   1.860  1.00  0.00           H
ATOM    222  CA  HIS    37      -4.930 -23.030   1.770  1.00  0.00           C
ATOM    223  HA  HIS    37      -4.350 -23.710   2.400  1.00  0.00           H
ATOM    224  CB  HIS    37      -6.150 -22.470   2.480  1.00  0.00           C
ATOM    225  HB1 HIS    37      -6.760 -21.840   1.820  1.00  0.00           H
ATOM    226  HB2 HIS    37      -5.750 -21.810   3.260  1.00  0.00           H
ATOM    227  CG  HIS    37      -7.160 -23.390   3.120  1.00  0.00           C
ATOM    228  ND1 HIS    37      -8.360 -22.970   3.680  1.00  0.00           N
ATOM    229  CE1 HIS    37      -8.900 -24.030   4.310  1.00  0.00           C
ATOM    230  HE1 HIS    37      -9.860 -23.900   4.780  1.00  0.00           H
ATOM    231  NE2 HIS    37      -8.190 -25.150   4.120  1.00  0.00           N
ATOM    232  HE2 HIS    37      -8.400 -26.070   4.480  1.00  0.00           H
ATOM    233  CD2 HIS    37      -7.170 -24.750   3.280  1.00  0.00           C
ATOM    234  HD2 HIS    37      -6.370 -25.380   2.930  1.00  0.00           H
ATOM    235  C   HIS    37      -5.360 -23.770   0.510  1.00  0.00           C
ATOM    236  O   HIS    37      -5.590 -24.970   0.660  1.00  0.00           O
ATOM    237  N   LEU    38      -5.360 -23.160  -0.680  1.00  0.00           N
ATOM    238  H   LEU    38      -4.980 -22.230  -0.770  1.00  0.00           H
ATOM    239  CA  LEU    38      -5.540 -23.860  -1.940  1.00  0.00           C
ATOM    240  HA  LEU    38      -6.350 -24.590  -1.870  1.00  0.00           H
ATOM    241  CB  LEU    38      -5.790 -22.930  -3.120  1.00  0.00           C
ATOM    242  HB1 LEU    38      -5.040 -22.150  -3.060  1.00  0.00           H
ATOM    243  HB2 LEU    38      -6.810 -22.530  -3.020  1.00  0.00           H
ATOM    244  CG  LEU    38      -5.740 -23.590  -4.500  1.00  0.00           C
ATOM    245  HG  LEU    38      -4.800 -24.110  -4.640  1.00  0.00           H
ATOM    246  CD1 LEU    38      -6.850 -24.600  -4.740  1.00  0.00           C
ATOM    247 1HD1 LEU    38      -6.730 -25.040  -5.720  1.00  0.00           H
ATOM    248 2HD1 LEU    38      -6.950 -25.400  -4.000  1.00  0.00           H
ATOM    249 3HD1 LEU    38      -7.800 -24.050  -4.780  1.00  0.00           H
ATOM    250  CD2 LEU    38      -5.710 -22.610  -5.660  1.00  0.00           C
ATOM    251 1HD2 LEU    38      -6.550 -21.920  -5.770  1.00  0.00           H
ATOM    252 2HD2 LEU    38      -4.790 -22.030  -5.650  1.00  0.00           H
ATOM    253 3HD2 LEU    38      -5.640 -23.130  -6.620  1.00  0.00           H
ATOM    254  C   LEU    38      -4.360 -24.770  -2.260  1.00  0.00           C
ATOM    255  O   LEU    38      -4.590 -25.910  -2.660  1.00  0.00           O
ATOM    256  N   ILE    39      -3.130 -24.350  -1.940  1.00  0.00           N
ATOM    257  H   ILE    39      -3.070 -23.510  -1.380  1.00  0.00           H
ATOM    258  CA  ILE    39      -1.930 -25.080  -2.270  1.00  0.00           C
ATOM    259  HA  ILE    39      -2.010 -25.550  -3.260  1.00  0.00           H
ATOM    260  CB  ILE    39      -0.760 -24.100  -2.300  1.00  0.00           C
ATOM    261  HB  ILE    39      -0.930 -23.410  -1.470  1.00  0.00           H
ATOM    262  CG2 ILE    39       0.580 -24.800  -2.090  1.00  0.00           C
ATOM    263 1HG2 ILE    39       0.780 -25.580  -2.830  1.00  0.00           H
ATOM    264 2HG2 ILE    39       1.290 -23.980  -2.240  1.00  0.00           H
ATOM    265 3HG2 ILE    39       0.610 -25.260  -1.100  1.00  0.00           H
ATOM    266  CG1 ILE    39      -0.830 -23.360  -3.630  1.00  0.00           C
ATOM    267 1HG1 ILE    39      -1.790 -22.890  -3.820  1.00  0.00           H
ATOM    268 2HG1 ILE    39      -0.650 -24.000  -4.490  1.00  0.00           H
ATOM    269  CD  ILE    39       0.130 -22.190  -3.830  1.00  0.00           C
ATOM    270  HD1 ILE    39       1.070 -22.440  -4.340  1.00  0.00           H
ATOM    271  HD2 ILE    39      -0.360 -21.400  -4.400  1.00  0.00           H
ATOM    272  HD3 ILE    39       0.450 -21.790  -2.860  1.00  0.00           H
ATOM    273  C   ILE    39      -1.730 -26.330  -1.410  1.00  0.00           C
ATOM    274  O   ILE    39      -1.300 -27.340  -1.980  1.00  0.00           O
ATOM    275  N   LEU    40      -2.090 -26.260  -0.130  1.00  0.00           N
ATOM    276  H   LEU    40      -2.360 -25.350   0.210  1.00  0.00           H
ATOM    277  CA  LEU    40      -2.280 -27.310   0.840  1.00  0.00           C
ATOM    278  HA  LEU    40      -1.280 -27.690   1.030  1.00  0.00           H
ATOM    279  CB  LEU    40      -2.550 -26.700   2.220  1.00  0.00           C
ATOM    280  HB1 LEU    40      -2.830 -27.570   2.800  1.00  0.00           H
ATOM    281  HB2 LEU    40      -3.360 -25.960   2.240  1.00  0.00           H
ATOM    282  CG  LEU    40      -1.360 -26.060   2.920  1.00  0.00           C
ATOM    283  HG  LEU    40      -1.040 -25.250   2.250  1.00  0.00           H
ATOM    284  CD1 LEU    40      -1.820 -25.430   4.220  1.00  0.00           C
ATOM    285 1HD1 LEU    40      -2.710 -24.840   3.980  1.00  0.00           H
ATOM    286 2HD1 LEU    40      -1.920 -26.170   5.030  1.00  0.00           H
ATOM    287 3HD1 LEU    40      -1.030 -24.760   4.570  1.00  0.00           H
ATOM    288  CD2 LEU    40      -0.170 -26.920   3.300  1.00  0.00           C
ATOM    289 1HD2 LEU    40       0.470 -26.260   3.870  1.00  0.00           H
ATOM    290 2HD2 LEU    40      -0.530 -27.670   4.010  1.00  0.00           H
ATOM    291 3HD2 LEU    40       0.430 -27.350   2.490  1.00  0.00           H
ATOM    292  C   LEU    40      -3.280 -28.390   0.450  1.00  0.00           C
ATOM    293  O   LEU    40      -3.000 -29.580   0.580  1.00  0.00           O
ATOM    294  N   TRP    41      -4.380 -27.940  -0.160  1.00  0.00           N
ATOM    295  H   TRP    41      -4.640 -26.970  -0.030  1.00  0.00           H
ATOM    296  CA  TRP    41      -5.390 -28.820  -0.710  1.00  0.00           C
ATOM    297  HA  TRP    41      -5.510 -29.650  -0.010  1.00  0.00           H
ATOM    298  CB  TRP    41      -6.680 -28.010  -0.650  1.00  0.00           C
ATOM    299  HB1 TRP    41      -6.670 -27.110  -1.290  1.00  0.00           H
ATOM    300  HB2 TRP    41      -6.870 -27.760   0.380  1.00  0.00           H
ATOM    301  CG  TRP    41      -7.910 -28.740  -1.060  1.00  0.00           C
ATOM    302  CD1 TRP    41      -8.760 -29.400  -0.240  1.00  0.00           C
ATOM    303  HD1 TRP    41      -8.590 -29.560   0.820  1.00  0.00           H
ATOM    304  NE1 TRP    41      -9.850 -29.940  -0.900  1.00  0.00           N
ATOM    305  HE1 TRP    41     -10.600 -30.480  -0.490  1.00  0.00           H
ATOM    306  CE2 TRP    41      -9.690 -29.720  -2.250  1.00  0.00           C
ATOM    307  CZ2 TRP    41     -10.520 -30.020  -3.340  1.00  0.00           C
ATOM    308  HZ2 TRP    41     -11.380 -30.680  -3.260  1.00  0.00           H
ATOM    309  CH2 TRP    41     -10.170 -29.500  -4.590  1.00  0.00           C
ATOM    310  HH2 TRP    41     -10.800 -29.770  -5.430  1.00  0.00           H
ATOM    311  CZ3 TRP    41      -9.090 -28.620  -4.720  1.00  0.00           C
ATOM    312  HZ3 TRP    41      -8.840 -28.240  -5.700  1.00  0.00           H
ATOM    313  CE3 TRP    41      -8.190 -28.450  -3.660  1.00  0.00           C
ATOM    314  HE3 TRP    41      -7.310 -27.830  -3.660  1.00  0.00           H
ATOM    315  CD2 TRP    41      -8.540 -28.910  -2.370  1.00  0.00           C
ATOM    316  C   TRP    41      -5.060 -29.420  -2.060  1.00  0.00           C
ATOM    317  O   TRP    41      -5.320 -30.620  -2.140  1.00  0.00           O
ATOM    318  N   ILE    42      -4.470 -28.680  -3.010  1.00  0.00           N
ATOM    319  H   ILE    42      -4.350 -27.680  -2.920  1.00  0.00           H
ATOM    320  CA  ILE    42      -4.010 -29.390  -4.190  1.00  0.00           C
ATOM    321  HA  ILE    42      -4.910 -29.750  -4.700  1.00  0.00           H
ATOM    322  CB  ILE    42      -3.430 -28.340  -5.130  1.00  0.00           C
ATOM    323  HB  ILE    42      -2.810 -27.610  -4.620  1.00  0.00           H
ATOM    324  CG2 ILE    42      -2.490 -28.930  -6.170  1.00  0.00           C
ATOM    325 1HG2 ILE    42      -2.180 -28.200  -6.920  1.00  0.00           H
ATOM    326 2HG2 ILE    42      -1.540 -29.190  -5.700  1.00  0.00           H
ATOM    327 3HG2 ILE    42      -2.850 -29.780  -6.740  1.00  0.00           H
ATOM    328  CG1 ILE    42      -4.610 -27.600  -5.760  1.00  0.00           C
ATOM    329 1HG1 ILE    42      -5.430 -27.360  -5.100  1.00  0.00           H
ATOM    330 2HG1 ILE    42      -5.100 -28.290  -6.450  1.00  0.00           H
ATOM    331  CD  ILE    42      -4.290 -26.350  -6.590  1.00  0.00           C
ATOM    332  HD1 ILE    42      -4.080 -25.540  -5.880  1.00  0.00           H
ATOM    333  HD2 ILE    42      -3.530 -26.490  -7.360  1.00  0.00           H
ATOM    334  HD3 ILE    42      -5.170 -26.010  -7.140  1.00  0.00           H
ATOM    335  C   ILE    42      -3.160 -30.620  -3.880  1.00  0.00           C
ATOM    336  O   ILE    42      -3.490 -31.650  -4.450  1.00  0.00           O
ATOM    337  N   LEU    43      -2.170 -30.560  -2.980  1.00  0.00           N
ATOM    338  H   LEU    43      -1.970 -29.650  -2.570  1.00  0.00           H
ATOM    339  CA  LEU    43      -1.420 -31.700  -2.530  1.00  0.00           C
ATOM    340  HA  LEU    43      -0.890 -32.180  -3.360  1.00  0.00           H
ATOM    341  CB  LEU    43      -0.390 -31.130  -1.550  1.00  0.00           C
ATOM    342  HB1 LEU    43       0.050 -31.990  -1.040  1.00  0.00           H
ATOM    343  HB2 LEU    43      -0.900 -30.620  -0.730  1.00  0.00           H
ATOM    344  CG  LEU    43       0.690 -30.220  -2.120  1.00  0.00           C
ATOM    345  HG  LEU    43       0.240 -29.450  -2.740  1.00  0.00           H
ATOM    346  CD1 LEU    43       1.480 -29.500  -1.030  1.00  0.00           C
ATOM    347 1HD1 LEU    43       2.160 -28.750  -1.430  1.00  0.00           H
ATOM    348 2HD1 LEU    43       0.840 -28.930  -0.370  1.00  0.00           H
ATOM    349 3HD1 LEU    43       2.060 -30.270  -0.510  1.00  0.00           H
ATOM    350  CD2 LEU    43       1.620 -30.980  -3.060  1.00  0.00           C
ATOM    351 1HD2 LEU    43       2.140 -31.720  -2.430  1.00  0.00           H
ATOM    352 2HD2 LEU    43       1.060 -31.480  -3.840  1.00  0.00           H
ATOM    353 3HD2 LEU    43       2.260 -30.220  -3.480  1.00  0.00           H
ATOM    354  C   LEU    43      -2.270 -32.780  -1.880  1.00  0.00           C
ATOM    355  O   LEU    43      -2.070 -33.970  -2.100  1.00  0.00           O
ATOM    356  N   ASP    44      -3.360 -32.440  -1.180  1.00  0.00           N
ATOM    357  H   ASP    44      -3.650 -31.470  -1.100  1.00  0.00           H
ATOM    358  CA  ASP    44      -4.070 -33.420  -0.370  1.00  0.00           C
ATOM    359  HA  ASP    44      -3.360 -34.040   0.160  1.00  0.00           H
ATOM    360  CB  ASP    44      -4.880 -32.610   0.640  1.00  0.00           C
ATOM    361  HB1 ASP    44      -5.740 -32.120   0.170  1.00  0.00           H
ATOM    362  HB2 ASP    44      -4.190 -31.900   1.080  1.00  0.00           H
ATOM    363  CG  ASP    44      -5.390 -33.490   1.780  1.00  0.00           C
ATOM    364  OD1 ASP    44      -4.560 -34.050   2.530  1.00  0.00           O
ATOM    365  OD2 ASP    44      -6.610 -33.550   2.040  1.00  0.00           O
ATOM    366  C   ASP    44      -4.940 -34.330  -1.210  1.00  0.00           C
ATOM    367  O   ASP    44      -5.100 -35.500  -0.900  1.00  0.00           O
ATOM    368  N   ARG    45      -5.410 -33.800  -2.360  1.00  0.00           N
ATOM    369  H   ARG    45      -5.080 -32.860  -2.520  1.00  0.00           H
ATOM    370  CA  ARG    45      -6.180 -34.430  -3.390  1.00  0.00           C
ATOM    371  HA  ARG    45      -6.690 -35.270  -2.920  1.00  0.00           H
ATOM    372  CB  ARG    45      -7.210 -33.400  -3.880  1.00  0.00           C
ATOM    373  HB1 ARG    45      -7.930 -33.870  -4.550  1.00  0.00           H
ATOM    374  HB2 ARG    45      -6.680 -32.540  -4.310  1.00  0.00           H
ATOM    375  CG  ARG    45      -8.060 -32.900  -2.730  1.00  0.00           C
ATOM    376  HG1 ARG    45      -8.800 -32.330  -3.280  1.00  0.00           H
ATOM    377  HG2 ARG    45      -7.490 -32.150  -2.170  1.00  0.00           H
ATOM    378  CD  ARG    45      -8.710 -33.900  -1.780  1.00  0.00           C
ATOM    379  HD1 ARG    45      -9.240 -33.330  -1.020  1.00  0.00           H
ATOM    380  HD2 ARG    45      -7.950 -34.510  -1.300  1.00  0.00           H
ATOM    381  NE  ARG    45      -9.760 -34.650  -2.480  1.00  0.00           N
ATOM    382  HE  ARG    45     -10.610 -34.140  -2.660  1.00  0.00           H
ATOM    383  CZ  ARG    45      -9.730 -35.890  -2.980  1.00  0.00           C
ATOM    384  NH1 ARG    45      -8.790 -36.770  -2.610  1.00  0.00           N
ATOM    385 1HH1 ARG    45      -8.210 -36.450  -1.840  1.00  0.00           H
ATOM    386 2HH1 ARG    45      -9.030 -37.750  -2.700  1.00  0.00           H
ATOM    387  NH2 ARG    45     -10.680 -36.380  -3.790  1.00  0.00           N
ATOM    388 1HH2 ARG    45     -11.300 -35.660  -4.150  1.00  0.00           H
ATOM    389 2HH2 ARG    45     -10.460 -37.130  -4.420  1.00  0.00           H
ATOM    390  C   ARG    45      -5.420 -35.190  -4.480  1.00  0.00           C
ATOM    391  O   ARG    45      -6.090 -35.900  -5.230  1.00  0.00           O
ATOM    392  N   LEU    46      -4.090 -35.150  -4.490  1.00  0.00           N
ATOM    393  H   LEU    46      -3.650 -34.490  -3.870  1.00  0.00           H
ATOM    394  CA  LEU    46      -3.270 -35.930  -5.410  1.00  0.00           C
ATOM    395  HA  LEU    46      -3.920 -36.260  -6.220  1.00  0.00           H
ATOM    396  CB  LEU    46      -2.170 -35.090  -6.030  1.00  0.00           C
ATOM    397  HB1 LEU    46      -1.490 -35.730  -6.610  1.00  0.00           H
ATOM    398  HB2 LEU    46      -1.490 -34.680  -5.280  1.00  0.00           H
ATOM    399  CG  LEU    46      -2.680 -34.040  -7.030  1.00  0.00           C
ATOM    400  HG  LEU    46      -3.220 -33.300  -6.440  1.00  0.00           H
ATOM    401  CD1 LEU    46      -1.470 -33.460  -7.740  1.00  0.00           C
ATOM    402 1HD1 LEU    46      -0.780 -33.150  -6.960  1.00  0.00           H
ATOM    403 2HD1 LEU    46      -0.990 -34.190  -8.410  1.00  0.00           H
ATOM    404 3HD1 LEU    46      -1.750 -32.580  -8.310  1.00  0.00           H
ATOM    405  CD2 LEU    46      -3.650 -34.490  -8.120  1.00  0.00           C
ATOM    406 1HD2 LEU    46      -4.640 -34.660  -7.700  1.00  0.00           H
ATOM    407 2HD2 LEU    46      -3.740 -33.630  -8.760  1.00  0.00           H
ATOM    408 3HD2 LEU    46      -3.260 -35.400  -8.570  1.00  0.00           H
ATOM    409  C   LEU    46      -2.650 -37.170  -4.800  1.00  0.00           C
ATOM    410  O   LEU    46      -2.350 -37.150  -3.610  1.00  0.00           O
ATOM    411  N   NME    46      -2.700 -38.300  -5.480  1.00  0.00           N
ATOM    412  H   NME    46      -2.210 -39.100  -5.090  1.00  0.00           H
ATOM    413  CH3 NME    46      -3.400 -38.570  -6.720  1.00  0.00           C
ATOM    414 1HH3 NME    46      -3.040 -37.950  -7.540  1.00  0.00           H
ATOM    415 2HH3 NME    46      -3.210 -39.610  -7.020  1.00  0.00           H
ATOM    416 3HH3 NME    46      -4.470 -38.510  -6.510  1.00  0.00           H
ATOM    417  CH3 ACE   121      -4.560   0.070   4.670  1.00  0.00           C
ATOM    418 1HH3 ACE   121      -4.190  -0.860   5.090  1.00  0.00           H
ATOM    419 2HH3 ACE   121      -4.600   0.170   3.590  1.00  0.00           H
ATOM    420 3HH3 ACE   121      -4.020   0.900   5.150  1.00  0.00           H
ATOM    421  C   ACE   121      -5.940   0.170   5.310  1.00  0.00           C
ATOM    422  O   ACE   121      -6.050   0.000   6.520  1.00  0.00           O
ATOM    423  N   SER   122      -6.930   0.310   4.420  1.00  0.00           N
ATOM    424  H   SER   122      -6.690   0.240   3.450  1.00  0.00           H
ATOM    425  CA  SER   122      -8.350   0.210   4.710  1.00  0.00           C
ATOM    426  HA  SER   122      -8.420  -0.400   5.620  1.00  0.00           H
ATOM    427  CB  SER   122      -8.910   1.610   4.940  1.00  0.00           C
ATOM    428  HB1 SER   122      -9.050   2.000   3.930  1.00  0.00           H
ATOM    429  HB2 SER   122      -8.230   2.210   5.540  1.00  0.00           H
ATOM    430  OG  SER   122     -10.120   1.470   5.650  1.00  0.00           O
ATOM    431  HG  SER   122     -10.610   2.290   5.670  1.00  0.00           H
ATOM    432  C   SER   122      -9.080  -0.480   3.560  1.00  0.00           C
ATOM    433  O   SER   122      -8.740  -0.320   2.390  1.00  0.00           O
ATOM    434  N   SER   123     -10.070  -1.300   3.880  1.00  0.00           N
ATOM    435  H   SER   123     -10.230  -1.470   4.870  1.00  0.00           H
ATOM    436  CA  SER   123     -10.880  -2.260   3.150  1.00  0.00           C
ATOM    437  HA  SER   123     -10.740  -2.130   2.070  1.00  0.00           H
ATOM    438  CB  SER   123     -10.550  -3.720   3.420  1.00  0.00           C
ATOM    439  HB1 SER   123     -11.220  -4.340   2.830  1.00  0.00           H
ATOM    440  HB2 SER   123     -10.390  -3.950   4.470  1.00  0.00           H
ATOM    441  OG  SER   123      -9.300  -4.010   2.810  1.00  0.00           O
ATOM    442  HG  SER   123      -9.290  -3.900   1.860  1.00  0.00           H
ATOM    443  C   SER   123     -12.350  -2.130   3.520  1.00  0.00           C
ATOM    444  O   SER   123     -12.650  -1.530   4.540  1.00  0.00           O
ATOM    445  N   ASP   124     -13.290  -2.660   2.730  1.00  0.00           N
ATOM    446  H   ASP   124     -13.040  -2.870   1.780  1.00  0.00           H
ATOM    447  CA  ASP   124     -14.660  -2.870   3.150  1.00  0.00           C
ATOM    448  HA  ASP   124     -15.080  -1.960   3.570  1.00  0.00           H
ATOM    449  CB  ASP   124     -15.370  -3.220   1.850  1.00  0.00           C
ATOM    450  HB1 ASP   124     -14.980  -4.150   1.430  1.00  0.00           H
ATOM    451  HB2 ASP   124     -15.230  -2.490   1.060  1.00  0.00           H
ATOM    452  CG  ASP   124     -16.880  -3.280   2.000  1.00  0.00           C
ATOM    453  OD1 ASP   124     -17.470  -4.250   2.520  1.00  0.00           O
ATOM    454  OD2 ASP   124     -17.610  -2.420   1.430  1.00  0.00           O
ATOM    455  C   ASP   124     -14.850  -3.890   4.280  1.00  0.00           C
ATOM    456  O   ASP   124     -14.080  -4.840   4.360  1.00  0.00           O
ATOM    457  N   PRO   125     -15.780  -3.750   5.230  1.00  0.00           N
ATOM    458  CD  PRO   125     -16.660  -2.600   5.360  1.00  0.00           C
ATOM    459  HD1 PRO   125     -17.560  -2.800   4.780  1.00  0.00           H
ATOM    460  HD2 PRO   125     -16.160  -1.670   5.100  1.00  0.00           H
ATOM    461  CG  PRO   125     -17.080  -2.640   6.830  1.00  0.00           C
ATOM    462  HG1 PRO   125     -18.100  -2.300   6.970  1.00  0.00           H
ATOM    463  HG2 PRO   125     -16.410  -2.090   7.510  1.00  0.00           H
ATOM    464  CB  PRO   125     -17.150  -4.120   7.180  1.00  0.00           C
ATOM    465  HB1 PRO   125     -18.100  -4.500   6.810  1.00  0.00           H
ATOM    466  HB2 PRO   125     -17.010  -4.300   8.240  1.00  0.00           H
ATOM    467  CA  PRO   125     -16.010  -4.660   6.320  1.00  0.00           C
ATOM    468  HA  PRO   125     -15.180  -4.690   7.020  1.00  0.00           H
ATOM    469  C   PRO   125     -16.270  -6.120   6.000  1.00  0.00           C
ATOM    470  O   PRO   125     -16.010  -6.940   6.880  1.00  0.00           O
ATOM    471  N   LEU   126     -16.810  -6.420   4.820  1.00  0.00           N
ATOM    472  H   LEU   126     -17.030  -5.650   4.200  1.00  0.00           H
ATOM    473  CA  LEU   126     -17.070  -7.790   4.470  1.00  0.00           C
ATOM    474  HA  LEU   126     -17.480  -8.230   5.380  1.00  0.00           H
ATOM    475  CB  LEU   126     -18.170  -7.980   3.420  1.00  0.00           C
ATOM    476  HB1 LEU   126     -17.870  -7.440   2.520  1.00  0.00           H
ATOM    477  HB2 LEU   126     -19.100  -7.640   3.870  1.00  0.00           H
ATOM    478  CG  LEU   126     -18.520  -9.390   2.930  1.00  0.00           C
ATOM    479  HG  LEU   126     -17.690  -9.820   2.370  1.00  0.00           H
ATOM    480  CD1 LEU   126     -18.740 -10.410   4.040  1.00  0.00           C
ATOM    481 1HD1 LEU   126     -19.620 -10.170   4.640  1.00  0.00           H
ATOM    482 2HD1 LEU   126     -18.890 -11.410   3.640  1.00  0.00           H
ATOM    483 3HD1 LEU   126     -17.850 -10.450   4.670  1.00  0.00           H
ATOM    484  CD2 LEU   126     -19.790  -9.380   2.090  1.00  0.00           C
ATOM    485 1HD2 LEU   126     -19.900 -10.280   1.510  1.00  0.00           H
ATOM    486 2HD2 LEU   126     -20.670  -9.150   2.700  1.00  0.00           H
ATOM    487 3HD2 LEU   126     -19.810  -8.560   1.370  1.00  0.00           H
ATOM    488  C   LEU   126     -15.820  -8.560   4.060  1.00  0.00           C
ATOM    489  O   LEU   126     -15.750  -9.770   4.200  1.00  0.00           O
ATOM    490  N   VAL   127     -14.840  -7.830   3.510  1.00  0.00           N
ATOM    491  H   VAL   127     -14.840  -6.820   3.510  1.00  0.00           H
ATOM    492  CA  VAL   127     -13.540  -8.400   3.220  1.00  0.00           C
ATOM    493  HA  VAL   127     -13.670  -9.430   2.870  1.00  0.00           H
ATOM    494  CB  VAL   127     -12.980  -7.470   2.150  1.00  0.00           C
ATOM    495  HB  VAL   127     -12.680  -6.550   2.640  1.00  0.00           H
ATOM    496  CG1 VAL   127     -11.650  -7.950   1.580  1.00  0.00           C
ATOM    497 1HG1 VAL   127     -11.000  -8.140   2.440  1.00  0.00           H
ATOM    498 2HG1 VAL   127     -11.850  -8.810   0.940  1.00  0.00           H
ATOM    499 3HG1 VAL   127     -11.200  -7.140   1.000  1.00  0.00           H
ATOM    500  CG2 VAL   127     -13.890  -6.940   1.030  1.00  0.00           C
ATOM    501 1HG2 VAL   127     -13.940  -7.700   0.260  1.00  0.00           H
ATOM    502 2HG2 VAL   127     -14.860  -6.570   1.370  1.00  0.00           H
ATOM    503 3HG2 VAL   127     -13.350  -6.040   0.750  1.00  0.00           H
ATOM    504  C   VAL   127     -12.690  -8.620   4.450  1.00  0.00           C
ATOM    505  O   VAL   127     -11.960  -9.600   4.470  1.00  0.00           O
ATOM    506  N   VAL   128     -12.890  -7.750   5.460  1.00  0.00           N
ATOM    507  H   VAL   128     -13.540  -6.990   5.310  1.00  0.00           H
ATOM    508  CA  VAL   128     -12.280  -7.940   6.760  1.00  0.00           C
ATOM    509  HA  VAL   128     -11.270  -8.340   6.660  1.00  0.00           H
ATOM    510  CB  VAL   128     -12.310  -6.720   7.660  1.00  0.00           C
ATOM    511  HB  VAL   128     -13.300  -6.360   7.950  1.00  0.00           H
ATOM    512  CG1 VAL   128     -11.480  -6.970   8.920  1.00  0.00           C
ATOM    513 1HG1 VAL   128     -12.070  -7.520   9.650  1.00  0.00           H
ATOM    514 2HG1 VAL   128     -10.530  -7.440   8.690  1.00  0.00           H
ATOM    515 3HG1 VAL   128     -11.190  -5.990   9.310  1.00  0.00           H
ATOM    516  CG2 VAL   128     -11.600  -5.560   6.970  1.00  0.00           C
ATOM    517 1HG2 VAL   128     -12.120  -5.200   6.070  1.00  0.00           H
ATOM    518 2HG2 VAL   128     -11.450  -4.670   7.580  1.00  0.00           H
ATOM    519 3HG2 VAL   128     -10.640  -5.890   6.560  1.00  0.00           H
ATOM    520  C   VAL   128     -12.990  -9.100   7.460  1.00  0.00           C
ATOM    521  O   VAL   128     -12.350 -10.050   7.890  1.00  0.00           O
ATOM    522  N   ALA   129     -14.320  -9.180   7.410  1.00  0.00           N
ATOM    523  H   ALA   129     -14.920  -8.400   7.210  1.00  0.00           H
ATOM    524  CA  ALA   129     -15.000 -10.350   7.920  1.00  0.00           C
ATOM    525  HA  ALA   129     -14.760 -10.380   8.980  1.00  0.00           H
ATOM    526  CB  ALA   129     -16.500 -10.150   7.670  1.00  0.00           C
ATOM    527  HB1 ALA   129     -16.700 -10.120   6.600  1.00  0.00           H
ATOM    528  HB2 ALA   129     -17.000 -11.050   8.030  1.00  0.00           H
ATOM    529  HB3 ALA   129     -16.880  -9.290   8.230  1.00  0.00           H
ATOM    530  C   ALA   129     -14.590 -11.680   7.300  1.00  0.00           C
ATOM    531  O   ALA   129     -14.250 -12.530   8.110  1.00  0.00           O
ATOM    532  N   ALA   130     -14.450 -11.810   5.980  1.00  0.00           N
ATOM    533  H   ALA   130     -14.490 -11.010   5.360  1.00  0.00           H
ATOM    534  CA  ALA   130     -13.890 -12.920   5.240  1.00  0.00           C
ATOM    535  HA  ALA   130     -14.460 -13.830   5.460  1.00  0.00           H
ATOM    536  CB  ALA   130     -14.170 -12.670   3.750  1.00  0.00           C
ATOM    537  HB1 ALA   130     -13.980 -13.590   3.210  1.00  0.00           H
ATOM    538  HB2 ALA   130     -15.230 -12.400   3.680  1.00  0.00           H
ATOM    539  HB3 ALA   130     -13.440 -11.920   3.460  1.00  0.00           H
ATOM    540  C   ALA   130     -12.450 -13.270   5.570  1.00  0.00           C
ATOM    541  O   ALA   130     -12.040 -14.430   5.490  1.00  0.00           O
ATOM    542  N   SER   131     -11.570 -12.320   5.940  1.00  0.00           N
ATOM    543  H   SER   131     -11.990 -11.410   6.100  1.00  0.00           H
ATOM    544  CA  SER   131     -10.220 -12.590   6.390  1.00  0.00           C
ATOM    545  HA  SER   131      -9.650 -13.060   5.600  1.00  0.00           H
ATOM    546  CB  SER   131      -9.530 -11.240   6.590  1.00  0.00           C
ATOM    547  HB1 SER   131      -8.510 -11.450   6.910  1.00  0.00           H
ATOM    548  HB2 SER   131      -9.900 -10.700   7.450  1.00  0.00           H
ATOM    549  OG  SER   131      -9.460 -10.460   5.410  1.00  0.00           O
ATOM    550  HG  SER   131     -10.360 -10.310   5.140  1.00  0.00           H
ATOM    551  C   SER   131     -10.200 -13.500   7.610  1.00  0.00           C
ATOM    552  O   SER   131      -9.520 -14.520   7.510  1.00  0.00           O
ATOM    553  N   ILE   132     -10.970 -13.160   8.660  1.00  0.00           N
ATOM    554  H   ILE   132     -11.560 -12.340   8.570  1.00  0.00           H
ATOM    555  CA  ILE   132     -10.980 -13.870   9.920  1.00  0.00           C
ATOM    556  HA  ILE   132      -9.970 -13.910  10.330  1.00  0.00           H
ATOM    557  CB  ILE   132     -11.960 -13.080  10.780  1.00  0.00           C
ATOM    558  HB  ILE   132     -12.910 -12.940  10.260  1.00  0.00           H
ATOM    559  CG2 ILE   132     -12.210 -13.790  12.110  1.00  0.00           C
ATOM    560 1HG2 ILE   132     -12.240 -14.870  11.960  1.00  0.00           H
ATOM    561 2HG2 ILE   132     -11.410 -13.650  12.830  1.00  0.00           H
ATOM    562 3HG2 ILE   132     -13.200 -13.450  12.450  1.00  0.00           H
ATOM    563  CG1 ILE   132     -11.390 -11.690  11.080  1.00  0.00           C
ATOM    564 1HG1 ILE   132     -11.150 -11.240  10.110  1.00  0.00           H
ATOM    565 2HG1 ILE   132     -10.560 -11.690  11.790  1.00  0.00           H
ATOM    566  CD  ILE   132     -12.480 -10.820  11.680  1.00  0.00           C
ATOM    567  HD1 ILE   132     -12.540 -11.040  12.750  1.00  0.00           H
ATOM    568  HD2 ILE   132     -12.210  -9.770  11.580  1.00  0.00           H
ATOM    569  HD3 ILE   132     -13.460 -11.020  11.240  1.00  0.00           H
ATOM    570  C   ILE   132     -11.320 -15.320   9.630  1.00  0.00           C
ATOM    571  O   ILE   132     -10.550 -16.220   9.980  1.00  0.00           O
ATOM    572  N   ILE   133     -12.380 -15.540   8.860  1.00  0.00           N
ATOM    573  H   ILE   133     -12.910 -14.710   8.620  1.00  0.00           H
ATOM    574  CA  ILE   133     -12.980 -16.820   8.560  1.00  0.00           C
ATOM    575  HA  ILE   133     -13.230 -17.520   9.370  1.00  0.00           H
ATOM    576  CB  ILE   133     -14.360 -16.590   7.940  1.00  0.00           C
ATOM    577  HB  ILE   133     -14.230 -15.810   7.200  1.00  0.00           H
ATOM    578  CG2 ILE   133     -14.790 -17.850   7.180  1.00  0.00           C
ATOM    579 1HG2 ILE   133     -15.870 -17.890   7.040  1.00  0.00           H
ATOM    580 2HG2 ILE   133     -14.230 -17.900   6.250  1.00  0.00           H
ATOM    581 3HG2 ILE   133     -14.660 -18.770   7.760  1.00  0.00           H
ATOM    582  CG1 ILE   133     -15.410 -16.080   8.930  1.00  0.00           C
ATOM    583 1HG1 ILE   133     -16.290 -15.790   8.370  1.00  0.00           H
ATOM    584 2HG1 ILE   133     -14.940 -15.260   9.470  1.00  0.00           H
ATOM    585  CD  ILE   133     -15.840 -17.100   9.980  1.00  0.00           C
ATOM    586  HD1 ILE   133     -15.020 -17.660  10.420  1.00  0.00           H
ATOM    587  HD2 ILE   133     -16.390 -16.590  10.760  1.00  0.00           H
ATOM    588  HD3 ILE   133     -16.550 -17.830   9.580  1.00  0.00           H
ATOM    589  C   ILE   133     -12.050 -17.630   7.670  1.00  0.00           C
ATOM    590  O   ILE   133     -11.970 -18.820   7.920  1.00  0.00           O
ATOM    591  N   GLY   134     -11.360 -17.010   6.710  1.00  0.00           N
ATOM    592  H   GLY   134     -11.530 -16.020   6.570  1.00  0.00           H
ATOM    593  CA  GLY   134     -10.380 -17.690   5.880  1.00  0.00           C
ATOM    594  HA1 GLY   134     -10.030 -17.060   5.060  1.00  0.00           H
ATOM    595  HA2 GLY   134     -11.030 -18.480   5.490  1.00  0.00           H
ATOM    596  C   GLY   134      -9.230 -18.300   6.670  1.00  0.00           C
ATOM    597  O   GLY   134      -8.900 -19.470   6.470  1.00  0.00           O
ATOM    598  N   ILE   135      -8.790 -17.490   7.630  1.00  0.00           N
ATOM    599  H   ILE   135      -9.110 -16.530   7.670  1.00  0.00           H
ATOM    600  CA  ILE   135      -7.780 -17.980   8.540  1.00  0.00           C
ATOM    601  HA  ILE   135      -6.930 -18.340   7.980  1.00  0.00           H
ATOM    602  CB  ILE   135      -7.260 -16.820   9.400  1.00  0.00           C
ATOM    603  HB  ILE   135      -8.100 -16.300   9.840  1.00  0.00           H
ATOM    604  CG2 ILE   135      -6.250 -17.370  10.390  1.00  0.00           C
ATOM    605 1HG2 ILE   135      -5.490 -18.040   9.980  1.00  0.00           H
ATOM    606 2HG2 ILE   135      -5.830 -16.530  10.950  1.00  0.00           H
ATOM    607 3HG2 ILE   135      -6.790 -17.950  11.140  1.00  0.00           H
ATOM    608  CG1 ILE   135      -6.490 -15.750   8.620  1.00  0.00           C
ATOM    609 1HG1 ILE   135      -6.990 -15.650   7.660  1.00  0.00           H
ATOM    610 2HG1 ILE   135      -5.490 -16.070   8.360  1.00  0.00           H
ATOM    611  CD  ILE   135      -6.490 -14.350   9.220  1.00  0.00           C
ATOM    612  HD1 ILE   135      -5.910 -13.770   8.500  1.00  0.00           H
ATOM    613  HD2 ILE   135      -7.550 -14.130   9.410  1.00  0.00           H
ATOM    614  HD3 ILE   135      -5.880 -14.320  10.130  1.00  0.00           H
ATOM    615  C   ILE   135      -8.370 -19.080   9.400  1.00  0.00           C
ATOM    616  O   ILE   135      -7.820 -20.180   9.460  1.00  0.00           O
ATOM    617  N   LEU   136      -9.610 -18.900   9.860  1.00  0.00           N
ATOM    618  H   LEU   136     -10.030 -18.000   9.780  1.00  0.00           H
ATOM    619  CA  LEU   136     -10.260 -19.930  10.650  1.00  0.00           C
ATOM    620  HA  LEU   136      -9.600 -20.260  11.460  1.00  0.00           H
ATOM    621  CB  LEU   136     -11.530 -19.340  11.250  1.00  0.00           C
ATOM    622  HB1 LEU   136     -12.080 -18.990  10.380  1.00  0.00           H
ATOM    623  HB2 LEU   136     -11.200 -18.460  11.800  1.00  0.00           H
ATOM    624  CG  LEU   136     -12.320 -20.290  12.160  1.00  0.00           C
ATOM    625  HG  LEU   136     -12.370 -21.290  11.740  1.00  0.00           H
ATOM    626  CD1 LEU   136     -11.680 -20.600  13.510  1.00  0.00           C
ATOM    627 1HD1 LEU   136     -10.630 -20.790  13.320  1.00  0.00           H
ATOM    628 2HD1 LEU   136     -11.610 -19.680  14.080  1.00  0.00           H
ATOM    629 3HD1 LEU   136     -12.220 -21.440  13.950  1.00  0.00           H
ATOM    630  CD2 LEU   136     -13.640 -19.580  12.460  1.00  0.00           C
ATOM    631 1HD2 LEU   136     -14.460 -19.930  11.830  1.00  0.00           H
ATOM    632 2HD2 LEU   136     -14.010 -19.840  13.450  1.00  0.00           H
ATOM    633 3HD2 LEU   136     -13.550 -18.500  12.340  1.00  0.00           H
ATOM    634  C   LEU   136     -10.510 -21.220   9.870  1.00  0.00           C
ATOM    635  O   LEU   136     -10.360 -22.270  10.470  1.00  0.00           O
ATOM    636  N   HIS   137     -10.740 -21.180   8.550  1.00  0.00           N
ATOM    637  H   HIS   137     -10.890 -20.240   8.200  1.00  0.00           H
ATOM    638  CA  HIS   137     -10.950 -22.330   7.710  1.00  0.00           C
ATOM    639  HA  HIS   137     -11.720 -22.970   8.140  1.00  0.00           H
ATOM    640  CB  HIS   137     -11.380 -21.990   6.290  1.00  0.00           C
ATOM    641  HB1 HIS   137     -10.560 -21.480   5.770  1.00  0.00           H
ATOM    642  HB2 HIS   137     -12.140 -21.220   6.410  1.00  0.00           H
ATOM    643  CG  HIS   137     -12.020 -23.060   5.440  1.00  0.00           C
ATOM    644  ND1 HIS   137     -12.470 -22.870   4.140  1.00  0.00           N
ATOM    645  CE1 HIS   137     -13.010 -24.020   3.750  1.00  0.00           C
ATOM    646  HE1 HIS   137     -13.440 -24.210   2.780  1.00  0.00           H
ATOM    647  NE2 HIS   137     -12.960 -24.900   4.760  1.00  0.00           N
ATOM    648  HE2 HIS   137     -13.090 -25.890   4.600  1.00  0.00           H
ATOM    649  CD2 HIS   137     -12.330 -24.330   5.850  1.00  0.00           C
ATOM    650  HD2 HIS   137     -12.220 -24.760   6.830  1.00  0.00           H
ATOM    651  C   HIS   137      -9.640 -23.110   7.660  1.00  0.00           C
ATOM    652  O   HIS   137      -9.690 -24.320   7.900  1.00  0.00           O
ATOM    653  N   LEU   138      -8.490 -22.470   7.500  1.00  0.00           N
ATOM    654  H   LEU   138      -8.490 -21.460   7.480  1.00  0.00           H
ATOM    655  CA  LEU   138      -7.190 -23.110   7.510  1.00  0.00           C
ATOM    656  HA  LEU   138      -7.230 -23.850   6.710  1.00  0.00           H
ATOM    657  CB  LEU   138      -6.060 -22.130   7.220  1.00  0.00           C
ATOM    658  HB1 LEU   138      -6.100 -21.380   8.020  1.00  0.00           H
ATOM    659  HB2 LEU   138      -6.200 -21.580   6.290  1.00  0.00           H
ATOM    660  CG  LEU   138      -4.650 -22.710   7.300  1.00  0.00           C
ATOM    661  HG  LEU   138      -4.610 -23.270   8.240  1.00  0.00           H
ATOM    662  CD1 LEU   138      -4.390 -23.730   6.190  1.00  0.00           C
ATOM    663 1HD1 LEU   138      -4.480 -23.080   5.310  1.00  0.00           H
ATOM    664 2HD1 LEU   138      -3.470 -24.260   6.400  1.00  0.00           H
ATOM    665 3HD1 LEU   138      -5.160 -24.500   6.190  1.00  0.00           H
ATOM    666  CD2 LEU   138      -3.520 -21.690   7.340  1.00  0.00           C
ATOM    667 1HD2 LEU   138      -3.790 -21.150   8.250  1.00  0.00           H
ATOM    668 2HD2 LEU   138      -2.550 -22.190   7.360  1.00  0.00           H
ATOM    669 3HD2 LEU   138      -3.640 -21.090   6.440  1.00  0.00           H
ATOM    670  C   LEU   138      -6.990 -23.780   8.870  1.00  0.00           C
ATOM    671  O   LEU   138      -6.660 -24.960   8.840  1.00  0.00           O
ATOM    672  N   ILE   139      -7.380 -23.130   9.960  1.00  0.00           N
ATOM    673  H   ILE   139      -7.690 -22.170   9.900  1.00  0.00           H
ATOM    674  CA  ILE   139      -7.240 -23.650  11.310  1.00  0.00           C
ATOM    675  HA  ILE   139      -6.200 -23.910  11.510  1.00  0.00           H
ATOM    676  CB  ILE   139      -7.560 -22.630  12.400  1.00  0.00           C
ATOM    677  HB  ILE   139      -8.530 -22.260  12.080  1.00  0.00           H
ATOM    678  CG2 ILE   139      -7.710 -23.210  13.800  1.00  0.00           C
ATOM    679 1HG2 ILE   139      -7.970 -22.370  14.440  1.00  0.00           H
ATOM    680 2HG2 ILE   139      -8.430 -24.030  13.770  1.00  0.00           H
ATOM    681 3HG2 ILE   139      -6.700 -23.500  14.120  1.00  0.00           H
ATOM    682  CG1 ILE   139      -6.580 -21.470  12.460  1.00  0.00           C
ATOM    683 1HG1 ILE   139      -6.110 -21.300  11.500  1.00  0.00           H
ATOM    684 2HG1 ILE   139      -5.790 -21.630  13.200  1.00  0.00           H
ATOM    685  CD  ILE   139      -7.160 -20.130  12.870  1.00  0.00           C
ATOM    686  HD1 ILE   139      -6.340 -19.440  13.040  1.00  0.00           H
ATOM    687  HD2 ILE   139      -7.830 -19.780  12.070  1.00  0.00           H
ATOM    688  HD3 ILE   139      -7.690 -20.170  13.830  1.00  0.00           H
ATOM    689  C   ILE   139      -8.030 -24.920  11.540  1.00  0.00           C
ATOM    690  O   ILE   139      -7.540 -25.860  12.160  1.00  0.00           O
ATOM    691  N   LEU   140      -9.230 -25.000  10.960  1.00  0.00           N
ATOM    692  H   LEU   140      -9.550 -24.140  10.550  1.00  0.00           H
ATOM    693  CA  LEU   140     -10.100 -26.160  11.050  1.00  0.00           C
ATOM    694  HA  LEU   140      -9.960 -26.410  12.090  1.00  0.00           H
ATOM    695  CB  LEU   140     -11.570 -25.790  10.840  1.00  0.00           C
ATOM    696  HB1 LEU   140     -11.980 -26.800  10.880  1.00  0.00           H
ATOM    697  HB2 LEU   140     -11.800 -25.350   9.870  1.00  0.00           H
ATOM    698  CG  LEU   140     -12.270 -24.970  11.910  1.00  0.00           C
ATOM    699  HG  LEU   140     -12.010 -23.910  11.890  1.00  0.00           H
ATOM    700  CD1 LEU   140     -13.770 -25.020  11.670  1.00  0.00           C
ATOM    701 1HD1 LEU   140     -13.900 -25.120  10.590  1.00  0.00           H
ATOM    702 2HD1 LEU   140     -14.170 -25.940  12.110  1.00  0.00           H
ATOM    703 3HD1 LEU   140     -14.240 -24.110  12.030  1.00  0.00           H
ATOM    704  CD2 LEU   140     -11.940 -25.430  13.330  1.00  0.00           C
ATOM    705 1HD2 LEU   140     -11.100 -24.860  13.720  1.00  0.00           H
ATOM    706 2HD2 LEU   140     -12.800 -25.130  13.930  1.00  0.00           H
ATOM    707 3HD2 LEU   140     -11.770 -26.510  13.430  1.00  0.00           H
ATOM    708  C   LEU   140      -9.680 -27.260  10.080  1.00  0.00           C
ATOM    709  O   LEU   140      -9.820 -28.430  10.440  1.00  0.00           O
ATOM    710  N   TRP   141      -9.310 -26.930   8.840  1.00  0.00           N
ATOM    711  H   TRP   141      -9.150 -25.940   8.690  1.00  0.00           H
ATOM    712  CA  TRP   141      -8.710 -27.920   7.990  1.00  0.00           C
ATOM    713  HA  TRP   141      -9.310 -28.780   7.690  1.00  0.00           H
ATOM    714  CB  TRP   141      -8.380 -27.210   6.680  1.00  0.00           C
ATOM    715  HB1 TRP   141      -7.810 -26.320   6.900  1.00  0.00           H
ATOM    716  HB2 TRP   141      -9.330 -26.840   6.300  1.00  0.00           H
ATOM    717  CG  TRP   141      -7.780 -28.080   5.610  1.00  0.00           C
ATOM    718  CD1 TRP   141      -8.450 -28.960   4.840  1.00  0.00           C
ATOM    719  HD1 TRP   141      -9.520 -29.000   4.750  1.00  0.00           H
ATOM    720  NE1 TRP   141      -7.570 -29.650   4.020  1.00  0.00           N
ATOM    721  HE1 TRP   141      -7.840 -30.480   3.500  1.00  0.00           H
ATOM    722  CE2 TRP   141      -6.260 -29.300   4.290  1.00  0.00           C
ATOM    723  CZ2 TRP   141      -5.070 -29.970   4.010  1.00  0.00           C
ATOM    724  HZ2 TRP   141      -4.990 -30.800   3.330  1.00  0.00           H
ATOM    725  CH2 TRP   141      -3.930 -29.490   4.660  1.00  0.00           C
ATOM    726  HH2 TRP   141      -2.970 -29.940   4.450  1.00  0.00           H
ATOM    727  CZ3 TRP   141      -3.950 -28.510   5.670  1.00  0.00           C
ATOM    728  HZ3 TRP   141      -3.020 -28.110   6.050  1.00  0.00           H
ATOM    729  CE3 TRP   141      -5.180 -27.920   5.950  1.00  0.00           C
ATOM    730  HE3 TRP   141      -5.270 -27.130   6.670  1.00  0.00           H
ATOM    731  CD2 TRP   141      -6.380 -28.350   5.350  1.00  0.00           C
ATOM    732  C   TRP   141      -7.470 -28.570   8.620  1.00  0.00           C
ATOM    733  O   TRP   141      -7.270 -29.770   8.450  1.00  0.00           O
ATOM    734  N   ILE   142      -6.740 -27.790   9.410  1.00  0.00           N
ATOM    735  H   ILE   142      -6.900 -26.790   9.470  1.00  0.00           H
ATOM    736  CA  ILE   142      -5.590 -28.390  10.050  1.00  0.00           C
ATOM    737  HA  ILE   142      -5.100 -28.940   9.250  1.00  0.00           H
ATOM    738  CB  ILE   142      -4.600 -27.340  10.580  1.00  0.00           C
ATOM    739  HB  ILE   142      -5.160 -26.550  11.080  1.00  0.00           H
ATOM    740  CG2 ILE   142      -3.510 -27.940  11.450  1.00  0.00           C
ATOM    741 1HG2 ILE   142      -2.740 -27.260  11.780  1.00  0.00           H
ATOM    742 2HG2 ILE   142      -3.950 -28.460  12.310  1.00  0.00           H
ATOM    743 3HG2 ILE   142      -2.940 -28.660  10.870  1.00  0.00           H
ATOM    744  CG1 ILE   142      -3.920 -26.670   9.380  1.00  0.00           C
ATOM    745 1HG1 ILE   142      -4.670 -26.450   8.630  1.00  0.00           H
ATOM    746 2HG1 ILE   142      -3.240 -27.400   8.950  1.00  0.00           H
ATOM    747  CD  ILE   142      -3.100 -25.400   9.590  1.00  0.00           C
ATOM    748  HD1 ILE   142      -2.800 -25.110   8.590  1.00  0.00           H
ATOM    749  HD2 ILE   142      -3.720 -24.620  10.010  1.00  0.00           H
ATOM    750  HD3 ILE   142      -2.350 -25.640  10.350  1.00  0.00           H
ATOM    751  C   ILE   142      -6.030 -29.310  11.180  1.00  0.00           C
ATOM    752  O   ILE   142      -5.480 -30.410  11.290  1.00  0.00           O
ATOM    753  N   LEU   143      -7.130 -29.000  11.870  1.00  0.00           N
ATOM    754  H   LEU   143      -7.600 -28.120  11.780  1.00  0.00           H
ATOM    755  CA  LEU   143      -7.660 -29.920  12.860  1.00  0.00           C
ATOM    756  HA  LEU   143      -6.800 -30.270  13.440  1.00  0.00           H
ATOM    757  CB  LEU   143      -8.700 -29.230  13.740  1.00  0.00           C
ATOM    758  HB1 LEU   143      -9.200 -29.980  14.340  1.00  0.00           H
ATOM    759  HB2 LEU   143      -9.470 -28.760  13.120  1.00  0.00           H
ATOM    760  CG  LEU   143      -8.090 -28.170  14.670  1.00  0.00           C
ATOM    761  HG  LEU   143      -7.480 -27.430  14.160  1.00  0.00           H
ATOM    762  CD1 LEU   143      -9.270 -27.440  15.330  1.00  0.00           C
ATOM    763 1HD1 LEU   143      -9.940 -28.220  15.660  1.00  0.00           H
ATOM    764 2HD1 LEU   143      -8.880 -26.850  16.160  1.00  0.00           H
ATOM    765 3HD1 LEU   143      -9.720 -26.770  14.590  1.00  0.00           H
ATOM    766  CD2 LEU   143      -7.230 -28.790  15.770  1.00  0.00           C
ATOM    767 1HD2 LEU   143      -7.670 -29.780  15.920  1.00  0.00           H
ATOM    768 2HD2 LEU   143      -6.250 -28.910  15.330  1.00  0.00           H
ATOM    769 3HD2 LEU   143      -7.130 -28.250  16.720  1.00  0.00           H
ATOM    770  C   LEU   143      -8.270 -31.170  12.240  1.00  0.00           C
ATOM    771  O   LEU   143      -8.340 -32.190  12.910  1.00  0.00           O
ATOM    772  N   ASP   144      -8.720 -31.070  10.990  1.00  0.00           N
ATOM    773  H   ASP   144      -8.660 -30.190  10.490  1.00  0.00           H
ATOM    774  CA  ASP   144      -9.410 -32.180  10.370  1.00  0.00           C
ATOM    775  HA  ASP   144     -10.130 -32.660  11.040  1.00  0.00           H
ATOM    776  CB  ASP   144     -10.300 -31.590   9.270  1.00  0.00           C
ATOM    777  HB1 ASP   144      -9.660 -31.210   8.470  1.00  0.00           H
ATOM    778  HB2 ASP   144     -10.970 -30.800   9.600  1.00  0.00           H
ATOM    779  CG  ASP   144     -11.200 -32.630   8.620  1.00  0.00           C
ATOM    780  OD1 ASP   144     -10.820 -33.260   7.630  1.00  0.00           O
ATOM    781  OD2 ASP   144     -12.340 -32.850   9.100  1.00  0.00           O
ATOM    782  C   ASP   144      -8.450 -33.190   9.770  1.00  0.00           C
ATOM    783  O   ASP   144      -8.740 -34.390   9.850  1.00  0.00           O
ATOM    784  N   ARG   145      -7.330 -32.760   9.170  1.00  0.00           N
ATOM    785  H   ARG   145      -7.180 -31.770   9.070  1.00  0.00           H
ATOM    786  CA  ARG   145      -6.380 -33.600   8.490  1.00  0.00           C
ATOM    787  HA  ARG   145      -6.860 -34.530   8.180  1.00  0.00           H
ATOM    788  CB  ARG   145      -5.850 -32.910   7.240  1.00  0.00           C
ATOM    789  HB1 ARG   145      -5.090 -33.540   6.750  1.00  0.00           H
ATOM    790  HB2 ARG   145      -5.230 -32.070   7.560  1.00  0.00           H
ATOM    791  CG  ARG   145      -6.970 -32.560   6.250  1.00  0.00           C
ATOM    792  HG1 ARG   145      -6.490 -32.100   5.380  1.00  0.00           H
ATOM    793  HG2 ARG   145      -7.590 -31.790   6.690  1.00  0.00           H
ATOM    794  CD  ARG   145      -7.840 -33.670   5.690  1.00  0.00           C
ATOM    795  HD1 ARG   145      -8.670 -33.220   5.130  1.00  0.00           H
ATOM    796  HD2 ARG   145      -8.320 -34.280   6.460  1.00  0.00           H
ATOM    797  NE  ARG   145      -7.040 -34.420   4.710  1.00  0.00           N
ATOM    798  HE  ARG   145      -6.570 -33.910   3.970  1.00  0.00           H
ATOM    799  CZ  ARG   145      -6.820 -35.740   4.650  1.00  0.00           C
ATOM    800  NH1 ARG   145      -7.270 -36.630   5.540  1.00  0.00           N
ATOM    801 1HH1 ARG   145      -7.680 -36.340   6.410  1.00  0.00           H
ATOM    802 2HH1 ARG   145      -7.190 -37.620   5.390  1.00  0.00           H
ATOM    803  NH2 ARG   145      -6.060 -36.150   3.640  1.00  0.00           N
ATOM    804 1HH2 ARG   145      -5.650 -35.440   3.030  1.00  0.00           H
ATOM    805 2HH2 ARG   145      -5.770 -37.110   3.760  1.00  0.00           H
ATOM    806  C   ARG   145      -5.230 -34.150   9.330  1.00  0.00           C
ATOM    807  O   ARG   145      -4.660 -35.180   8.970  1.00  0.00           O
ATOM    808  N   LEU   146      -4.820 -33.380  10.330  1.00  0.00           N
ATOM    809  H   LEU   146      -5.410 -32.620  10.640  1.00  0.00           H
ATOM    810  CA  LEU   146      -3.880 -33.770  11.370  1.00  0.00           C
ATOM    811  HA  LEU   146      -3.370 -34.660  11.010  1.00  0.00           H
ATOM    812  CB  LEU   146      -2.740 -32.790  11.650  1.00  0.00           C
ATOM    813  HB1 LEU   146      -2.150 -33.030  12.540  1.00  0.00           H
ATOM    814  HB2 LEU   146      -3.140 -31.830  11.980  1.00  0.00           H
ATOM    815  CG  LEU   146      -1.630 -32.590  10.640  1.00  0.00           C
ATOM    816  HG  LEU   146      -0.780 -32.050  11.050  1.00  0.00           H
ATOM    817  CD1 LEU   146      -1.080 -33.880  10.030  1.00  0.00           C
ATOM    818 1HD1 LEU   146      -0.230 -33.600   9.420  1.00  0.00           H
ATOM    819 2HD1 LEU   146      -0.670 -34.510  10.830  1.00  0.00           H
ATOM    820 3HD1 LEU   146      -1.870 -34.400   9.510  1.00  0.00           H
ATOM    821  CD2 LEU   146      -2.180 -31.760   9.480  1.00  0.00           C
ATOM    822 1HD2 LEU   146      -2.840 -30.970   9.840  1.00  0.00           H
ATOM    823 2HD2 LEU   146      -1.440 -31.360   8.780  1.00  0.00           H
ATOM    824 3HD2 LEU   146      -2.860 -32.370   8.890  1.00  0.00           H
ATOM    825  C   LEU   146      -4.430 -34.280  12.700  1.00  0.00           C
ATOM    826  O   LEU   146      -5.550 -33.980  13.080  1.00  0.00           O
ATOM    827  N   NME   146      -3.660 -35.070  13.460  1.00  0.00           N
ATOM    828  H   NME   146      -4.100 -35.400  14.310  1.00  0.00           H
ATOM    829  CH3 NME   146      -2.480 -35.840  13.150  1.00  0.00           C
ATOM    830 1HH3 NME   146      -1.990 -36.130  14.090  1.00  0.00           H
ATOM    831 2HH3 NME   146      -2.750 -36.780  12.690  1.00  0.00           H
ATOM    832 3HH3 NME   146      -1.740 -35.370  12.500  1.00  0.00           H
ATOM    833  CH3 ACE   221     -12.540   2.680   2.820  1.00  0.00           C
ATOM    834 1HH3 ACE   221     -12.820   2.970   3.820  1.00  0.00           H
ATOM    835 2HH3 ACE   221     -11.640   2.060   2.810  1.00  0.00           H
ATOM    836 3HH3 ACE   221     -12.400   3.590   2.210  1.00  0.00           H
ATOM    837  C   ACE   221     -13.630   1.870   2.150  1.00  0.00           C
ATOM    838  O   ACE   221     -14.720   1.750   2.690  1.00  0.00           O
ATOM    839  N   SER   222     -13.340   1.300   0.970  1.00  0.00           N
ATOM    840  H   SER   222     -12.340   1.330   0.830  1.00  0.00           H
ATOM    841  CA  SER   222     -14.170   0.550   0.060  1.00  0.00           C
ATOM    842  HA  SER   222     -15.110   0.320   0.560  1.00  0.00           H
ATOM    843  CB  SER   222     -14.560   1.460  -1.090  1.00  0.00           C
ATOM    844  HB1 SER   222     -14.980   0.890  -1.920  1.00  0.00           H
ATOM    845  HB2 SER   222     -13.650   1.970  -1.410  1.00  0.00           H
ATOM    846  OG  SER   222     -15.470   2.500  -0.780  1.00  0.00           O
ATOM    847  HG  SER   222     -15.350   2.720   0.150  1.00  0.00           H
ATOM    848  C   SER   222     -13.470  -0.680  -0.490  1.00  0.00           C
ATOM    849  O   SER   222     -12.330  -1.000  -0.150  1.00  0.00           O
ATOM    850  N   SER   223     -14.200  -1.500  -1.250  1.00  0.00           N
ATOM    851  H   SER   223     -15.130  -1.160  -1.450  1.00  0.00           H
ATOM    852  CA  SER   223     -13.580  -2.610  -1.930  1.00  0.00           C
ATOM    853  HA  SER   223     -12.570  -2.260  -2.120  1.00  0.00           H
ATOM    854  CB  SER   223     -13.370  -3.860  -1.080  1.00  0.00           C
ATOM    855  HB1 SER   223     -12.850  -4.580  -1.700  1.00  0.00           H
ATOM    856  HB2 SER   223     -14.330  -4.280  -0.780  1.00  0.00           H
ATOM    857  OG  SER   223     -12.720  -3.670   0.150  1.00  0.00           O
ATOM    858  HG  SER   223     -11.790  -3.620  -0.080  1.00  0.00           H
ATOM    859  C   SER   223     -14.240  -3.010  -3.240  1.00  0.00           C
ATOM    860  O   SER   223     -15.410  -2.730  -3.510  1.00  0.00           O
ATOM    861  N   ASP   224     -13.550  -3.780  -4.070  1.00  0.00           N
ATOM    862  H   ASP   224     -12.570  -3.860  -3.840  1.00  0.00           H
ATOM    863  CA  ASP   224     -13.850  -3.950  -5.480  1.00  0.00           C
ATOM    864  HA  ASP   224     -14.380  -3.020  -5.730  1.00  0.00           H
ATOM    865  CB  ASP   224     -12.610  -4.120  -6.340  1.00  0.00           C
ATOM    866  HB1 ASP   224     -12.930  -4.020  -7.370  1.00  0.00           H
ATOM    867  HB2 ASP   224     -12.310  -5.170  -6.270  1.00  0.00           H
ATOM    868  CG  ASP   224     -11.360  -3.310  -6.020  1.00  0.00           C
ATOM    869  OD1 ASP   224     -10.700  -3.010  -7.050  1.00  0.00           O
ATOM    870  OD2 ASP   224     -11.050  -3.020  -4.860  1.00  0.00           O
ATOM    871  C   ASP   224     -14.840  -5.100  -5.650  1.00  0.00           C
ATOM    872  O   ASP   224     -14.710  -6.030  -4.860  1.00  0.00           O
ATOM    873  N   PRO   225     -15.630  -5.220  -6.720  1.00  0.00           N
ATOM    874  CD  PRO   225     -15.950  -4.070  -7.530  1.00  0.00           C
ATOM    875  HD1 PRO   225     -15.050  -3.890  -8.130  1.00  0.00           H
ATOM    876  HD2 PRO   225     -16.140  -3.130  -7.010  1.00  0.00           H
ATOM    877  CG  PRO   225     -17.050  -4.480  -8.490  1.00  0.00           C
ATOM    878  HG1 PRO   225     -16.720  -4.150  -9.480  1.00  0.00           H
ATOM    879  HG2 PRO   225     -17.990  -3.960  -8.280  1.00  0.00           H
ATOM    880  CB  PRO   225     -17.260  -5.980  -8.290  1.00  0.00           C
ATOM    881  HB1 PRO   225     -16.910  -6.550  -9.160  1.00  0.00           H
ATOM    882  HB2 PRO   225     -18.330  -6.140  -8.210  1.00  0.00           H
ATOM    883  CA  PRO   225     -16.600  -6.280  -6.950  1.00  0.00           C
ATOM    884  HA  PRO   225     -17.370  -6.170  -6.190  1.00  0.00           H
ATOM    885  C   PRO   225     -16.140  -7.720  -6.790  1.00  0.00           C
ATOM    886  O   PRO   225     -16.710  -8.500  -6.040  1.00  0.00           O
ATOM    887  N   LEU   226     -14.960  -8.000  -7.360  1.00  0.00           N
ATOM    888  H   LEU   226     -14.640  -7.350  -8.070  1.00  0.00           H
ATOM    889  CA  LEU   226     -14.420  -9.330  -7.310  1.00  0.00           C
ATOM    890  HA  LEU   226     -15.190 -10.030  -7.660  1.00  0.00           H
ATOM    891  CB  LEU   226     -13.270  -9.300  -8.300  1.00  0.00           C
ATOM    892  HB1 LEU   226     -12.640  -8.450  -8.030  1.00  0.00           H
ATOM    893  HB2 LEU   226     -13.700  -9.120  -9.290  1.00  0.00           H
ATOM    894  CG  LEU   226     -12.440 -10.570  -8.450  1.00  0.00           C
ATOM    895  HG  LEU   226     -11.950 -10.660  -7.480  1.00  0.00           H
ATOM    896  CD1 LEU   226     -13.320 -11.800  -8.720  1.00  0.00           C
ATOM    897 1HD1 LEU   226     -12.640 -12.650  -8.720  1.00  0.00           H
ATOM    898 2HD1 LEU   226     -13.970 -12.110  -7.900  1.00  0.00           H
ATOM    899 3HD1 LEU   226     -13.750 -11.840  -9.720  1.00  0.00           H
ATOM    900  CD2 LEU   226     -11.370 -10.450  -9.520  1.00  0.00           C
ATOM    901 1HD2 LEU   226     -11.820 -10.360 -10.510  1.00  0.00           H
ATOM    902 2HD2 LEU   226     -10.800  -9.510  -9.450  1.00  0.00           H
ATOM    903 3HD2 LEU   226     -10.760 -11.340  -9.520  1.00  0.00           H
ATOM    904  C   LEU   226     -13.960  -9.750  -5.920  1.00  0.00           C
ATOM    905  O   LEU   226     -14.110 -10.920  -5.580  1.00  0.00           O
ATOM    906  N   VAL   227     -13.410  -8.870  -5.090  1.00  0.00           N
ATOM    907  H   VAL   227     -13.280  -7.960  -5.520  1.00  0.00           H
ATOM    908  CA  VAL   227     -12.890  -9.150  -3.760  1.00  0.00           C
ATOM    909  HA  VAL   227     -12.320 -10.070  -3.700  1.00  0.00           H
ATOM    910  CB  VAL   227     -11.960  -7.990  -3.390  1.00  0.00           C
ATOM    911  HB  VAL   227     -12.350  -6.970  -3.480  1.00  0.00           H
ATOM    912  CG1 VAL   227     -11.500  -8.100  -1.940  1.00  0.00           C
ATOM    913 1HG1 VAL   227     -10.890  -9.010  -1.870  1.00  0.00           H
ATOM    914 2HG1 VAL   227     -11.000  -7.150  -1.780  1.00  0.00           H
ATOM    915 3HG1 VAL   227     -12.370  -8.120  -1.280  1.00  0.00           H
ATOM    916  CG2 VAL   227     -10.700  -7.890  -4.240  1.00  0.00           C
ATOM    917 1HG2 VAL   227     -11.010  -7.910  -5.290  1.00  0.00           H
ATOM    918 2HG2 VAL   227     -10.310  -6.930  -3.940  1.00  0.00           H
ATOM    919 3HG2 VAL   227      -9.980  -8.700  -4.110  1.00  0.00           H
ATOM    920  C   VAL   227     -14.080  -9.350  -2.850  1.00  0.00           C
ATOM    921  O   VAL   227     -14.060 -10.210  -1.970  1.00  0.00           O
ATOM    922  N   VAL   228     -15.160  -8.580  -2.980  1.00  0.00           N
ATOM    923  H   VAL   228     -14.940  -7.730  -3.500  1.00  0.00           H
ATOM    924  CA  VAL   228     -16.450  -8.570  -2.310  1.00  0.00           C
ATOM    925  HA  VAL   228     -16.300  -8.670  -1.230  1.00  0.00           H
ATOM    926  CB  VAL   228     -17.280  -7.330  -2.610  1.00  0.00           C
ATOM    927  HB  VAL   228     -17.180  -7.130  -3.680  1.00  0.00           H
ATOM    928  CG1 VAL   228     -18.750  -7.470  -2.250  1.00  0.00           C
ATOM    929 1HG1 VAL   228     -19.170  -6.490  -2.520  1.00  0.00           H
ATOM    930 2HG1 VAL   228     -19.320  -8.170  -2.870  1.00  0.00           H
ATOM    931 3HG1 VAL   228     -18.760  -7.690  -1.180  1.00  0.00           H
ATOM    932  CG2 VAL   228     -16.580  -6.240  -1.790  1.00  0.00           C
ATOM    933 1HG2 VAL   228     -16.570  -6.510  -0.740  1.00  0.00           H
ATOM    934 2HG2 VAL   228     -15.620  -5.980  -2.240  1.00  0.00           H
ATOM    935 3HG2 VAL   228     -17.120  -5.290  -1.890  1.00  0.00           H
ATOM    936  C   VAL   228     -17.230  -9.840  -2.610  1.00  0.00           C
ATOM    937  O   VAL   228     -17.840 -10.500  -1.780  1.00  0.00           O
ATOM    938  N   ALA   229     -17.160 -10.260  -3.880  1.00  0.00           N
ATOM    939  H   ALA   229     -16.860  -9.640  -4.610  1.00  0.00           H
ATOM    940  CA  ALA   229     -17.660 -11.550  -4.300  1.00  0.00           C
ATOM    941  HA  ALA   229     -18.710 -11.600  -3.990  1.00  0.00           H
ATOM    942  CB  ALA   229     -17.590 -11.610  -5.820  1.00  0.00           C
ATOM    943  HB1 ALA   229     -17.770 -12.650  -6.100  1.00  0.00           H
ATOM    944  HB2 ALA   229     -18.440 -11.020  -6.140  1.00  0.00           H
ATOM    945  HB3 ALA   229     -16.660 -11.220  -6.240  1.00  0.00           H
ATOM    946  C   ALA   229     -17.020 -12.750  -3.610  1.00  0.00           C
ATOM    947  O   ALA   229     -17.700 -13.510  -2.940  1.00  0.00           O
ATOM    948  N   ALA   230     -15.690 -12.830  -3.730  1.00  0.00           N
ATOM    949  H   ALA   230     -15.120 -12.180  -4.240  1.00  0.00           H
ATOM    950  CA  ALA   230     -14.870 -13.760  -2.980  1.00  0.00           C
ATOM    951  HA  ALA   230     -15.160 -14.740  -3.370  1.00  0.00           H
ATOM    952  CB  ALA   230     -13.410 -13.530  -3.380  1.00  0.00           C
ATOM    953  HB1 ALA   230     -13.120 -12.510  -3.100  1.00  0.00           H
ATOM    954  HB2 ALA   230     -12.930 -14.310  -2.780  1.00  0.00           H
ATOM    955  HB3 ALA   230     -13.280 -13.630  -4.460  1.00  0.00           H
ATOM    956  C   ALA   230     -15.120 -13.700  -1.480  1.00  0.00           C
ATOM    957  O   ALA   230     -14.770 -14.680  -0.830  1.00  0.00           O
ATOM    958  N   SER   231     -15.560 -12.560  -0.940  1.00  0.00           N
ATOM    959  H   SER   231     -15.690 -11.750  -1.520  1.00  0.00           H
ATOM    960  CA  SER   231     -15.740 -12.420   0.500  1.00  0.00           C
ATOM    961  HA  SER   231     -14.970 -12.970   1.020  1.00  0.00           H
ATOM    962  CB  SER   231     -15.640 -10.950   0.870  1.00  0.00           C
ATOM    963  HB1 SER   231     -15.810 -10.880   1.950  1.00  0.00           H
ATOM    964  HB2 SER   231     -16.290 -10.300   0.270  1.00  0.00           H
ATOM    965  OG  SER   231     -14.320 -10.510   0.740  1.00  0.00           O
ATOM    966  HG  SER   231     -14.050 -10.250  -0.150  1.00  0.00           H
ATOM    967  C   SER   231     -17.070 -12.930   1.040  1.00  0.00           C
ATOM    968  O   SER   231     -17.000 -13.440   2.160  1.00  0.00           O
ATOM    969  N   ILE   232     -18.120 -13.030   0.230  1.00  0.00           N
ATOM    970  H   ILE   232     -18.190 -12.480  -0.620  1.00  0.00           H
ATOM    971  CA  ILE   232     -19.290 -13.810   0.550  1.00  0.00           C
ATOM    972  HA  ILE   232     -19.360 -13.690   1.630  1.00  0.00           H
ATOM    973  CB  ILE   232     -20.580 -13.270  -0.060  1.00  0.00           C
ATOM    974  HB  ILE   232     -20.720 -12.220   0.230  1.00  0.00           H
ATOM    975  CG2 ILE   232     -20.680 -13.200  -1.580  1.00  0.00           C
ATOM    976 1HG2 ILE   232     -21.610 -12.800  -1.960  1.00  0.00           H
ATOM    977 2HG2 ILE   232     -19.850 -12.670  -2.040  1.00  0.00           H
ATOM    978 3HG2 ILE   232     -20.690 -14.190  -2.020  1.00  0.00           H
ATOM    979  CG1 ILE   232     -21.800 -14.030   0.450  1.00  0.00           C
ATOM    980 1HG1 ILE   232     -21.710 -15.080   0.200  1.00  0.00           H
ATOM    981 2HG1 ILE   232     -22.720 -13.740  -0.070  1.00  0.00           H
ATOM    982  CD  ILE   232     -22.040 -13.810   1.940  1.00  0.00           C
ATOM    983  HD1 ILE   232     -21.290 -14.450   2.420  1.00  0.00           H
ATOM    984  HD2 ILE   232     -21.930 -12.780   2.300  1.00  0.00           H
ATOM    985  HD3 ILE   232     -23.040 -14.220   2.140  1.00  0.00           H
ATOM    986  C   ILE   232     -19.050 -15.290   0.260  1.00  0.00           C
ATOM    987  O   ILE   232     -19.520 -16.090   1.070  1.00  0.00           O
ATOM    988  N   ILE   233     -18.220 -15.630  -0.730  1.00  0.00           N
ATOM    989  H   ILE   233     -17.760 -14.910  -1.260  1.00  0.00           H
ATOM    990  CA  ILE   233     -17.960 -17.020  -1.060  1.00  0.00           C
ATOM    991  HA  ILE   233     -18.900 -17.570  -1.050  1.00  0.00           H
ATOM    992  CB  ILE   233     -17.310 -17.050  -2.440  1.00  0.00           C
ATOM    993  HB  ILE   233     -16.520 -16.300  -2.470  1.00  0.00           H
ATOM    994  CG2 ILE   233     -16.470 -18.310  -2.670  1.00  0.00           C
ATOM    995 1HG2 ILE   233     -16.150 -18.360  -3.720  1.00  0.00           H
ATOM    996 2HG2 ILE   233     -15.590 -18.410  -2.030  1.00  0.00           H
ATOM    997 3HG2 ILE   233     -17.120 -19.140  -2.420  1.00  0.00           H
ATOM    998  CG1 ILE   233     -18.250 -16.850  -3.610  1.00  0.00           C
ATOM    999 1HG1 ILE   233     -17.610 -16.670  -4.470  1.00  0.00           H
ATOM   1000 2HG1 ILE   233     -18.870 -15.990  -3.370  1.00  0.00           H
ATOM   1001  CD  ILE   233     -19.140 -18.080  -3.880  1.00  0.00           C
ATOM   1002  HD1 ILE   233     -18.520 -18.840  -4.350  1.00  0.00           H
ATOM   1003  HD2 ILE   233     -19.620 -18.430  -2.960  1.00  0.00           H
ATOM   1004  HD3 ILE   233     -19.890 -17.880  -4.640  1.00  0.00           H
ATOM   1005  C   ILE   233     -17.050 -17.620   0.010  1.00  0.00           C
ATOM   1006  O   ILE   233     -17.320 -18.730   0.460  1.00  0.00           O
ATOM   1007  N   GLY   234     -16.030 -16.930   0.530  1.00  0.00           N
ATOM   1008  H   GLY   234     -15.820 -16.020   0.140  1.00  0.00           H
ATOM   1009  CA  GLY   234     -15.180 -17.470   1.570  1.00  0.00           C
ATOM   1010  HA1 GLY   234     -14.460 -16.690   1.770  1.00  0.00           H
ATOM   1011  HA2 GLY   234     -14.660 -18.350   1.220  1.00  0.00           H
ATOM   1012  C   GLY   234     -15.960 -17.770   2.850  1.00  0.00           C
ATOM   1013  O   GLY   234     -15.780 -18.870   3.360  1.00  0.00           O
ATOM   1014  N   ILE   235     -16.940 -16.940   3.210  1.00  0.00           N
ATOM   1015  H   ILE   235     -17.310 -16.170   2.660  1.00  0.00           H
ATOM   1016  CA  ILE   235     -17.700 -17.310   4.380  1.00  0.00           C
ATOM   1017  HA  ILE   235     -16.970 -17.650   5.120  1.00  0.00           H
ATOM   1018  CB  ILE   235     -18.320 -16.080   5.040  1.00  0.00           C
ATOM   1019  HB  ILE   235     -19.120 -15.660   4.440  1.00  0.00           H
ATOM   1020  CG2 ILE   235     -18.890 -16.490   6.410  1.00  0.00           C
ATOM   1021 1HG2 ILE   235     -19.620 -17.270   6.180  1.00  0.00           H
ATOM   1022 2HG2 ILE   235     -18.070 -16.760   7.070  1.00  0.00           H
ATOM   1023 3HG2 ILE   235     -19.460 -15.660   6.810  1.00  0.00           H
ATOM   1024  CG1 ILE   235     -17.350 -14.950   5.370  1.00  0.00           C
ATOM   1025 1HG1 ILE   235     -16.740 -14.720   4.490  1.00  0.00           H
ATOM   1026 2HG1 ILE   235     -16.560 -15.360   6.000  1.00  0.00           H
ATOM   1027  CD  ILE   235     -17.980 -13.690   5.960  1.00  0.00           C
ATOM   1028  HD1 ILE   235     -17.260 -12.890   5.750  1.00  0.00           H
ATOM   1029  HD2 ILE   235     -18.990 -13.490   5.610  1.00  0.00           H
ATOM   1030  HD3 ILE   235     -17.920 -13.790   7.040  1.00  0.00           H
ATOM   1031  C   ILE   235     -18.580 -18.540   4.190  1.00  0.00           C
ATOM   1032  O   ILE   235     -18.610 -19.430   5.020  1.00  0.00           O
ATOM   1033  N   LEU   236     -19.220 -18.710   3.030  1.00  0.00           N
ATOM   1034  H   LEU   236     -19.050 -18.000   2.320  1.00  0.00           H
ATOM   1035  CA  LEU   236     -19.950 -19.830   2.470  1.00  0.00           C
ATOM   1036  HA  LEU   236     -20.680 -20.110   3.230  1.00  0.00           H
ATOM   1037  CB  LEU   236     -20.650 -19.320   1.210  1.00  0.00           C
ATOM   1038  HB1 LEU   236     -20.860 -20.160   0.530  1.00  0.00           H
ATOM   1039  HB2 LEU   236     -19.980 -18.670   0.650  1.00  0.00           H
ATOM   1040  CG  LEU   236     -21.950 -18.640   1.580  1.00  0.00           C
ATOM   1041  HG  LEU   236     -21.760 -17.890   2.360  1.00  0.00           H
ATOM   1042  CD1 LEU   236     -22.310 -18.030   0.230  1.00  0.00           C
ATOM   1043 1HD1 LEU   236     -23.380 -17.850   0.170  1.00  0.00           H
ATOM   1044 2HD1 LEU   236     -21.700 -17.130   0.040  1.00  0.00           H
ATOM   1045 3HD1 LEU   236     -22.050 -18.730  -0.560  1.00  0.00           H
ATOM   1046  CD2 LEU   236     -23.100 -19.490   2.110  1.00  0.00           C
ATOM   1047 1HD2 LEU   236     -24.060 -18.970   2.050  1.00  0.00           H
ATOM   1048 2HD2 LEU   236     -23.150 -20.390   1.520  1.00  0.00           H
ATOM   1049 3HD2 LEU   236     -22.880 -19.740   3.160  1.00  0.00           H
ATOM   1050  C   LEU   236     -19.080 -21.050   2.210  1.00  0.00           C
ATOM   1051  O   LEU   236     -19.620 -22.160   2.270  1.00  0.00           O
ATOM   1052  N   HIS   237     -17.760 -20.990   2.010  1.00  0.00           N
ATOM   1053  H   HIS   237     -17.350 -20.080   1.880  1.00  0.00           H
ATOM   1054  CA  HIS   237     -16.890 -22.120   1.780  1.00  0.00           C
ATOM   1055  HA  HIS   237     -17.340 -22.790   1.050  1.00  0.00           H
ATOM   1056  CB  HIS   237     -15.560 -21.560   1.260  1.00  0.00           C
ATOM   1057  HB1 HIS   237     -15.030 -21.080   2.090  1.00  0.00           H
ATOM   1058  HB2 HIS   237     -15.610 -20.760   0.530  1.00  0.00           H
ATOM   1059  CG  HIS   237     -14.510 -22.490   0.730  1.00  0.00           C
ATOM   1060  ND1 HIS   237     -14.680 -23.630  -0.050  1.00  0.00           N
ATOM   1061  CE1 HIS   237     -13.460 -23.950  -0.490  1.00  0.00           C
ATOM   1062  HE1 HIS   237     -13.260 -24.760  -1.170  1.00  0.00           H
ATOM   1063  NE2 HIS   237     -12.510 -23.240   0.150  1.00  0.00           N
ATOM   1064  HE2 HIS   237     -11.510 -23.270   0.000  1.00  0.00           H
ATOM   1065  CD2 HIS   237     -13.160 -22.240   0.820  1.00  0.00           C
ATOM   1066  HD2 HIS   237     -12.700 -21.320   1.150  1.00  0.00           H
ATOM   1067  C   HIS   237     -16.560 -22.850   3.080  1.00  0.00           C
ATOM   1068  O   HIS   237     -16.270 -24.040   3.020  1.00  0.00           O
ATOM   1069  N   LEU   238     -16.610 -22.110   4.200  1.00  0.00           N
ATOM   1070  H   LEU   238     -16.650 -21.110   4.070  1.00  0.00           H
ATOM   1071  CA  LEU   238     -16.610 -22.800   5.470  1.00  0.00           C
ATOM   1072  HA  LEU   238     -15.880 -23.620   5.400  1.00  0.00           H
ATOM   1073  CB  LEU   238     -15.970 -21.830   6.470  1.00  0.00           C
ATOM   1074  HB1 LEU   238     -16.560 -20.910   6.530  1.00  0.00           H
ATOM   1075  HB2 LEU   238     -15.030 -21.500   6.030  1.00  0.00           H
ATOM   1076  CG  LEU   238     -15.840 -22.460   7.850  1.00  0.00           C
ATOM   1077  HG  LEU   238     -16.820 -22.730   8.240  1.00  0.00           H
ATOM   1078  CD1 LEU   238     -14.970 -23.700   7.900  1.00  0.00           C
ATOM   1079 1HD1 LEU   238     -14.760 -24.160   8.870  1.00  0.00           H
ATOM   1080 2HD1 LEU   238     -15.510 -24.480   7.340  1.00  0.00           H
ATOM   1081 3HD1 LEU   238     -14.040 -23.560   7.360  1.00  0.00           H
ATOM   1082  CD2 LEU   238     -15.230 -21.420   8.780  1.00  0.00           C
ATOM   1083 1HD2 LEU   238     -15.170 -21.840   9.790  1.00  0.00           H
ATOM   1084 2HD2 LEU   238     -14.200 -21.150   8.550  1.00  0.00           H
ATOM   1085 3HD2 LEU   238     -15.860 -20.530   8.850  1.00  0.00           H
ATOM   1086  C   LEU   238     -17.980 -23.320   5.870  1.00  0.00           C
ATOM   1087  O   LEU   238     -18.050 -24.390   6.470  1.00  0.00           O
ATOM   1088  N   ILE   239     -19.060 -22.580   5.620  1.00  0.00           N
ATOM   1089  H   ILE   239     -18.940 -21.760   5.040  1.00  0.00           H
ATOM   1090  CA  ILE   239     -20.340 -23.080   6.070  1.00  0.00           C
ATOM   1091  HA  ILE   239     -20.290 -23.140   7.150  1.00  0.00           H
ATOM   1092  CB  ILE   239     -21.410 -22.070   5.660  1.00  0.00           C
ATOM   1093  HB  ILE   239     -21.170 -21.790   4.640  1.00  0.00           H
ATOM   1094  CG2 ILE   239     -22.790 -22.720   5.750  1.00  0.00           C
ATOM   1095 1HG2 ILE   239     -23.010 -23.470   4.990  1.00  0.00           H
ATOM   1096 2HG2 ILE   239     -22.910 -23.160   6.750  1.00  0.00           H
ATOM   1097 3HG2 ILE   239     -23.530 -21.960   5.540  1.00  0.00           H
ATOM   1098  CG1 ILE   239     -21.360 -20.780   6.480  1.00  0.00           C
ATOM   1099 1HG1 ILE   239     -22.010 -20.030   6.030  1.00  0.00           H
ATOM   1100 2HG1 ILE   239     -20.340 -20.410   6.480  1.00  0.00           H
ATOM   1101  CD  ILE   239     -21.700 -20.960   7.960  1.00  0.00           C
ATOM   1102  HD1 ILE   239     -21.190 -21.800   8.420  1.00  0.00           H
ATOM   1103  HD2 ILE   239     -21.420 -19.990   8.380  1.00  0.00           H
ATOM   1104  HD3 ILE   239     -22.780 -21.100   8.020  1.00  0.00           H
ATOM   1105  C   ILE   239     -20.690 -24.420   5.430  1.00  0.00           C
ATOM   1106  O   ILE   239     -20.980 -25.390   6.120  1.00  0.00           O
ATOM   1107  N   LEU   240     -20.500 -24.600   4.120  1.00  0.00           N
ATOM   1108  H   LEU   240     -20.280 -23.740   3.630  1.00  0.00           H
ATOM   1109  CA  LEU   240     -20.740 -25.790   3.360  1.00  0.00           C
ATOM   1110  HA  LEU   240     -21.750 -26.180   3.440  1.00  0.00           H
ATOM   1111  CB  LEU   240     -20.450 -25.610   1.870  1.00  0.00           C
ATOM   1112  HB1 LEU   240     -20.450 -26.610   1.450  1.00  0.00           H
ATOM   1113  HB2 LEU   240     -19.440 -25.220   1.730  1.00  0.00           H
ATOM   1114  CG  LEU   240     -21.490 -24.760   1.140  1.00  0.00           C
ATOM   1115  HG  LEU   240     -21.800 -23.890   1.720  1.00  0.00           H
ATOM   1116  CD1 LEU   240     -20.940 -24.480  -0.260  1.00  0.00           C
ATOM   1117 1HD1 LEU   240     -21.680 -23.990  -0.900  1.00  0.00           H
ATOM   1118 2HD1 LEU   240     -20.170 -23.710  -0.220  1.00  0.00           H
ATOM   1119 3HD1 LEU   240     -20.510 -25.370  -0.740  1.00  0.00           H
ATOM   1120  CD2 LEU   240     -22.770 -25.570   0.970  1.00  0.00           C
ATOM   1121 1HD2 LEU   240     -22.480 -26.560   0.620  1.00  0.00           H
ATOM   1122 2HD2 LEU   240     -23.340 -25.730   1.880  1.00  0.00           H
ATOM   1123 3HD2 LEU   240     -23.420 -25.050   0.280  1.00  0.00           H
ATOM   1124  C   LEU   240     -19.820 -26.890   3.880  1.00  0.00           C
ATOM   1125  O   LEU   240     -20.250 -28.040   3.930  1.00  0.00           O
ATOM   1126  N   TRP   241     -18.580 -26.580   4.280  1.00  0.00           N
ATOM   1127  H   TRP   241     -18.350 -25.590   4.220  1.00  0.00           H
ATOM   1128  CA  TRP   241     -17.590 -27.540   4.690  1.00  0.00           C
ATOM   1129  HA  TRP   241     -17.460 -28.300   3.910  1.00  0.00           H
ATOM   1130  CB  TRP   241     -16.260 -26.780   4.680  1.00  0.00           C
ATOM   1131  HB1 TRP   241     -16.270 -26.010   5.460  1.00  0.00           H
ATOM   1132  HB2 TRP   241     -16.070 -26.160   3.810  1.00  0.00           H
ATOM   1133  CG  TRP   241     -15.100 -27.690   4.880  1.00  0.00           C
ATOM   1134  CD1 TRP   241     -14.400 -28.300   3.890  1.00  0.00           C
ATOM   1135  HD1 TRP   241     -14.540 -28.210   2.830  1.00  0.00           H
ATOM   1136  NE1 TRP   241     -13.460 -29.110   4.490  1.00  0.00           N
ATOM   1137  HE1 TRP   241     -12.840 -29.650   3.900  1.00  0.00           H
ATOM   1138  CE2 TRP   241     -13.190 -28.730   5.780  1.00  0.00           C
ATOM   1139  CZ2 TRP   241     -12.280 -29.230   6.730  1.00  0.00           C
ATOM   1140  HZ2 TRP   241     -11.430 -29.840   6.440  1.00  0.00           H
ATOM   1141  CH2 TRP   241     -12.450 -28.800   8.050  1.00  0.00           C
ATOM   1142  HH2 TRP   241     -11.750 -29.020   8.840  1.00  0.00           H
ATOM   1143  CZ3 TRP   241     -13.630 -28.160   8.470  1.00  0.00           C
ATOM   1144  HZ3 TRP   241     -13.740 -27.970   9.530  1.00  0.00           H
ATOM   1145  CE3 TRP   241     -14.500 -27.730   7.470  1.00  0.00           C
ATOM   1146  HE3 TRP   241     -15.360 -27.160   7.810  1.00  0.00           H
ATOM   1147  CD2 TRP   241     -14.370 -28.000   6.110  1.00  0.00           C
ATOM   1148  C   TRP   241     -17.910 -28.180   6.030  1.00  0.00           C
ATOM   1149  O   TRP   241     -17.560 -29.320   6.320  1.00  0.00           O
ATOM   1150  N   ILE   242     -18.570 -27.400   6.890  1.00  0.00           N
ATOM   1151  H   ILE   242     -18.690 -26.460   6.570  1.00  0.00           H
ATOM   1152  CA  ILE   242     -19.100 -27.660   8.220  1.00  0.00           C
ATOM   1153  HA  ILE   242     -18.390 -28.280   8.760  1.00  0.00           H
ATOM   1154  CB  ILE   242     -19.340 -26.370   9.010  1.00  0.00           C
ATOM   1155  HB  ILE   242     -19.890 -25.650   8.420  1.00  0.00           H
ATOM   1156  CG2 ILE   242     -20.230 -26.590  10.230  1.00  0.00           C
ATOM   1157 1HG2 ILE   242     -19.930 -27.340  10.960  1.00  0.00           H
ATOM   1158 2HG2 ILE   242     -20.210 -25.660  10.820  1.00  0.00           H
ATOM   1159 3HG2 ILE   242     -21.210 -26.720   9.800  1.00  0.00           H
ATOM   1160  CG1 ILE   242     -18.030 -25.710   9.390  1.00  0.00           C
ATOM   1161 1HG1 ILE   242     -18.300 -24.700   9.680  1.00  0.00           H
ATOM   1162 2HG1 ILE   242     -17.370 -25.570   8.530  1.00  0.00           H
ATOM   1163  CD  ILE   242     -17.270 -26.380  10.530  1.00  0.00           C
ATOM   1164  HD1 ILE   242     -17.910 -26.270  11.410  1.00  0.00           H
ATOM   1165  HD2 ILE   242     -17.080 -27.430  10.290  1.00  0.00           H
ATOM   1166  HD3 ILE   242     -16.310 -25.940  10.840  1.00  0.00           H
ATOM   1167  C   ILE   242     -20.360 -28.490   8.170  1.00  0.00           C
ATOM   1168  O   ILE   242     -20.470 -29.560   8.770  1.00  0.00           O
ATOM   1169  N   LEU   243     -21.370 -28.060   7.410  1.00  0.00           N
ATOM   1170  H   LEU   243     -21.250 -27.210   6.880  1.00  0.00           H
ATOM   1171  CA  LEU   243     -22.570 -28.850   7.210  1.00  0.00           C
ATOM   1172  HA  LEU   243     -23.130 -28.890   8.140  1.00  0.00           H
ATOM   1173  CB  LEU   243     -23.340 -28.100   6.110  1.00  0.00           C
ATOM   1174  HB1 LEU   243     -24.130 -28.820   5.880  1.00  0.00           H
ATOM   1175  HB2 LEU   243     -22.680 -27.940   5.260  1.00  0.00           H
ATOM   1176  CG  LEU   243     -23.990 -26.800   6.560  1.00  0.00           C
ATOM   1177  HG  LEU   243     -23.280 -26.000   6.760  1.00  0.00           H
ATOM   1178  CD1 LEU   243     -24.930 -26.270   5.490  1.00  0.00           C
ATOM   1179 1HD1 LEU   243     -25.310 -25.270   5.680  1.00  0.00           H
ATOM   1180 2HD1 LEU   243     -24.410 -26.280   4.530  1.00  0.00           H
ATOM   1181 3HD1 LEU   243     -25.680 -27.040   5.230  1.00  0.00           H
ATOM   1182  CD2 LEU   243     -24.850 -26.950   7.810  1.00  0.00           C
ATOM   1183 1HD2 LEU   243     -24.150 -26.920   8.650  1.00  0.00           H
ATOM   1184 2HD2 LEU   243     -25.510 -26.090   7.930  1.00  0.00           H
ATOM   1185 3HD2 LEU   243     -25.520 -27.820   7.840  1.00  0.00           H
ATOM   1186  C   LEU   243     -22.350 -30.250   6.640  1.00  0.00           C
ATOM   1187  O   LEU   243     -23.210 -31.080   6.910  1.00  0.00           O
ATOM   1188  N   ASP   244     -21.280 -30.560   5.900  1.00  0.00           N
ATOM   1189  H   ASP   244     -20.630 -29.860   5.580  1.00  0.00           H
ATOM   1190  CA  ASP   244     -20.860 -31.870   5.430  1.00  0.00           C
ATOM   1191  HA  ASP   244     -21.730 -32.390   5.040  1.00  0.00           H
ATOM   1192  CB  ASP   244     -19.840 -31.620   4.320  1.00  0.00           C
ATOM   1193  HB1 ASP   244     -18.910 -31.350   4.790  1.00  0.00           H
ATOM   1194  HB2 ASP   244     -20.120 -30.810   3.660  1.00  0.00           H
ATOM   1195  CG  ASP   244     -19.550 -32.900   3.530  1.00  0.00           C
ATOM   1196  OD1 ASP   244     -18.460 -32.920   2.930  1.00  0.00           O
ATOM   1197  OD2 ASP   244     -20.320 -33.870   3.440  1.00  0.00           O
ATOM   1198  C   ASP   244     -20.330 -32.760   6.540  1.00  0.00           C
ATOM   1199  O   ASP   244     -20.310 -33.990   6.430  1.00  0.00           O
ATOM   1200  N   ARG   245     -19.810 -32.200   7.640  1.00  0.00           N
ATOM   1201  H   ARG   245     -19.700 -31.200   7.690  1.00  0.00           H
ATOM   1202  CA  ARG   245     -19.220 -32.950   8.730  1.00  0.00           C
ATOM   1203  HA  ARG   245     -19.110 -34.010   8.470  1.00  0.00           H
ATOM   1204  CB  ARG   245     -17.850 -32.360   9.060  1.00  0.00           C
ATOM   1205  HB1 ARG   245     -17.530 -32.760  10.030  1.00  0.00           H
ATOM   1206  HB2 ARG   245     -17.810 -31.290   9.220  1.00  0.00           H
ATOM   1207  CG  ARG   245     -16.780 -32.700   8.040  1.00  0.00           C
ATOM   1208  HG1 ARG   245     -17.050 -32.640   6.980  1.00  0.00           H
ATOM   1209  HG2 ARG   245     -16.490 -33.710   8.350  1.00  0.00           H
ATOM   1210  CD  ARG   245     -15.580 -31.770   8.260  1.00  0.00           C
ATOM   1211  HD1 ARG   245     -15.390 -31.910   9.320  1.00  0.00           H
ATOM   1212  HD2 ARG   245     -15.880 -30.770   7.950  1.00  0.00           H
ATOM   1213  NE  ARG   245     -14.390 -32.040   7.460  1.00  0.00           N
ATOM   1214  HE  ARG   245     -13.640 -32.440   8.010  1.00  0.00           H
ATOM   1215  CZ  ARG   245     -14.190 -31.950   6.140  1.00  0.00           C
ATOM   1216  NH1 ARG   245     -15.170 -31.510   5.340  1.00  0.00           N
ATOM   1217 1HH1 ARG   245     -15.910 -31.040   5.840  1.00  0.00           H
ATOM   1218 2HH1 ARG   245     -15.110 -31.580   4.330  1.00  0.00           H
ATOM   1219  NH2 ARG   245     -13.000 -32.250   5.610  1.00  0.00           N
ATOM   1220 1HH2 ARG   245     -12.190 -32.360   6.190  1.00  0.00           H
ATOM   1221 2HH2 ARG   245     -12.890 -32.130   4.600  1.00  0.00           H
ATOM   1222  C   ARG   245     -19.960 -32.930  10.060  1.00  0.00           C
ATOM   1223  O   ARG   245     -19.860 -33.880  10.830  1.00  0.00           O
ATOM   1224  N   LEU   246     -20.770 -31.890  10.280  1.00  0.00           N
ATOM   1225  H   LEU   246     -20.800 -31.120   9.620  1.00  0.00           H
ATOM   1226  CA  LEU   246     -21.800 -31.930  11.290  1.00  0.00           C
ATOM   1227  HA  LEU   246     -21.350 -32.210  12.240  1.00  0.00           H
ATOM   1228  CB  LEU   246     -22.330 -30.500  11.460  1.00  0.00           C
ATOM   1229  HB1 LEU   246     -23.370 -30.520  11.790  1.00  0.00           H
ATOM   1230  HB2 LEU   246     -22.450 -30.040  10.490  1.00  0.00           H
ATOM   1231  CG  LEU   246     -21.470 -29.550  12.290  1.00  0.00           C
ATOM   1232  HG  LEU   246     -20.590 -29.390  11.670  1.00  0.00           H
ATOM   1233  CD1 LEU   246     -22.180 -28.220  12.560  1.00  0.00           C
ATOM   1234 1HD1 LEU   246     -22.540 -27.820  11.610  1.00  0.00           H
ATOM   1235 2HD1 LEU   246     -23.040 -28.390  13.210  1.00  0.00           H
ATOM   1236 3HD1 LEU   246     -21.530 -27.450  12.990  1.00  0.00           H
ATOM   1237  CD2 LEU   246     -21.000 -30.110  13.630  1.00  0.00           C
ATOM   1238 1HD2 LEU   246     -21.810 -30.490  14.260  1.00  0.00           H
ATOM   1239 2HD2 LEU   246     -20.350 -30.960  13.440  1.00  0.00           H
ATOM   1240 3HD2 LEU   246     -20.320 -29.340  13.980  1.00  0.00           H
ATOM   1241  C   LEU   246     -22.840 -32.970  10.910  1.00  0.00           C
ATOM   1242  O   LEU   246     -22.910 -33.360   9.750  1.00  0.00           O
ATOM   1243  N   NME   246     -23.660 -33.480  11.850  1.00  0.00           N
ATOM   1244  H   NME   246     -24.350 -34.040  11.390  1.00  0.00           H
ATOM   1245  CH3 NME   246     -23.650 -33.080  13.230  1.00  0.00           C
ATOM   1246 1HH3 NME   246     -24.270 -32.200  13.420  1.00  0.00           H
ATOM   1247 2HH3 NME   246     -24.100 -33.910  13.790  1.00  0.00           H
ATOM   1248 3HH3 NME   246     -22.680 -32.780  13.630  1.00  0.00           H
ATOM   1249  CH3 ACE   321      -9.790   2.450  -4.020  1.00  0.00           C
ATOM   1250 1HH3 ACE   321     -10.480   2.440  -3.160  1.00  0.00           H
ATOM   1251 2HH3 ACE   321      -8.820   2.960  -3.980  1.00  0.00           H
ATOM   1252 3HH3 ACE   321     -10.300   2.750  -4.930  1.00  0.00           H
ATOM   1253  C   ACE   321      -9.520   0.980  -4.280  1.00  0.00           C
ATOM   1254  O   ACE   321      -9.830   0.130  -3.440  1.00  0.00           O
ATOM   1255  N   SER   322      -8.980   0.720  -5.460  1.00  0.00           N
ATOM   1256  H   SER   322      -8.810   1.450  -6.140  1.00  0.00           H
ATOM   1257  CA  SER   322      -8.700  -0.650  -5.890  1.00  0.00           C
ATOM   1258  HA  SER   322      -9.710  -1.030  -6.020  1.00  0.00           H
ATOM   1259  CB  SER   322      -8.080  -0.670  -7.280  1.00  0.00           C
ATOM   1260  HB1 SER   322      -8.040  -1.690  -7.650  1.00  0.00           H
ATOM   1261  HB2 SER   322      -7.030  -0.370  -7.320  1.00  0.00           H
ATOM   1262  OG  SER   322      -8.710   0.170  -8.230  1.00  0.00           O
ATOM   1263  HG  SER   322      -8.240   0.990  -8.110  1.00  0.00           H
ATOM   1264  C   SER   322      -7.900  -1.420  -4.860  1.00  0.00           C
ATOM   1265  O   SER   322      -6.820  -1.000  -4.490  1.00  0.00           O
ATOM   1266  N   SER   323      -8.240  -2.710  -4.700  1.00  0.00           N
ATOM   1267  H   SER   323      -9.150  -3.030  -5.000  1.00  0.00           H
ATOM   1268  CA  SER   323      -7.510  -3.550  -3.770  1.00  0.00           C
ATOM   1269  HA  SER   323      -7.310  -3.020  -2.840  1.00  0.00           H
ATOM   1270  CB  SER   323      -8.300  -4.790  -3.400  1.00  0.00           C
ATOM   1271  HB1 SER   323      -7.740  -5.310  -2.620  1.00  0.00           H
ATOM   1272  HB2 SER   323      -8.390  -5.460  -4.240  1.00  0.00           H
ATOM   1273  OG  SER   323      -9.520  -4.290  -2.890  1.00  0.00           O
ATOM   1274  HG  SER   323      -9.920  -3.710  -3.540  1.00  0.00           H
ATOM   1275  C   SER   323      -6.130  -3.920  -4.320  1.00  0.00           C
ATOM   1276  O   SER   323      -5.970  -4.060  -5.530  1.00  0.00           O
ATOM   1277  N   ASP   324      -5.200  -4.180  -3.390  1.00  0.00           N
ATOM   1278  H   ASP   324      -5.580  -4.230  -2.460  1.00  0.00           H
ATOM   1279  CA  ASP   324      -3.860  -4.690  -3.650  1.00  0.00           C
ATOM   1280  HA  ASP   324      -3.340  -3.920  -4.210  1.00  0.00           H
ATOM   1281  CB  ASP   324      -3.160  -4.870  -2.300  1.00  0.00           C
ATOM   1282  HB1 ASP   324      -3.490  -5.750  -1.750  1.00  0.00           H
ATOM   1283  HB2 ASP   324      -3.270  -3.960  -1.700  1.00  0.00           H
ATOM   1284  CG  ASP   324      -1.680  -5.090  -2.570  1.00  0.00           C
ATOM   1285  OD1 ASP   324      -1.230  -6.200  -2.900  1.00  0.00           O
ATOM   1286  OD2 ASP   324      -0.920  -4.100  -2.600  1.00  0.00           O
ATOM   1287  C   ASP   324      -3.830  -5.960  -4.490  1.00  0.00           C
ATOM   1288  O   ASP   324      -4.620  -6.840  -4.140  1.00  0.00           O
ATOM   1289  N   PRO   325      -2.990  -6.070  -5.510  1.00  0.00           N
ATOM   1290  CD  PRO   325      -2.050  -5.070  -5.990  1.00  0.00           C
ATOM   1291  HD1 PRO   325      -1.220  -5.030  -5.280  1.00  0.00           H
ATOM   1292  HD2 PRO   325      -2.510  -4.100  -6.010  1.00  0.00           H
ATOM   1293  CG  PRO   325      -1.680  -5.440  -7.430  1.00  0.00           C
ATOM   1294  HG1 PRO   325      -0.660  -5.150  -7.660  1.00  0.00           H
ATOM   1295  HG2 PRO   325      -2.390  -4.920  -8.060  1.00  0.00           H
ATOM   1296  CB  PRO   325      -1.890  -6.950  -7.490  1.00  0.00           C
ATOM   1297  HB1 PRO   325      -0.930  -7.350  -7.170  1.00  0.00           H
ATOM   1298  HB2 PRO   325      -2.310  -7.300  -8.430  1.00  0.00           H
ATOM   1299  CA  PRO   325      -3.010  -7.160  -6.470  1.00  0.00           C
ATOM   1300  HA  PRO   325      -3.920  -7.020  -7.050  1.00  0.00           H
ATOM   1301  C   PRO   325      -3.030  -8.570  -5.890  1.00  0.00           C
ATOM   1302  O   PRO   325      -3.440  -9.530  -6.540  1.00  0.00           O
ATOM   1303  N   LEU   326      -2.430  -8.740  -4.710  1.00  0.00           N
ATOM   1304  H   LEU   326      -1.950  -7.930  -4.320  1.00  0.00           H
ATOM   1305  CA  LEU   326      -2.340  -9.990  -3.990  1.00  0.00           C
ATOM   1306  HA  LEU   326      -1.900 -10.730  -4.670  1.00  0.00           H
ATOM   1307  CB  LEU   326      -1.410  -9.680  -2.820  1.00  0.00           C
ATOM   1308  HB1 LEU   326      -1.680  -8.740  -2.360  1.00  0.00           H
ATOM   1309  HB2 LEU   326      -0.400  -9.550  -3.220  1.00  0.00           H
ATOM   1310  CG  LEU   326      -1.290 -10.770  -1.740  1.00  0.00           C
ATOM   1311  HG  LEU   326      -2.240 -10.940  -1.250  1.00  0.00           H
ATOM   1312  CD1 LEU   326      -0.870 -12.200  -2.110  1.00  0.00           C
ATOM   1313 1HD1 LEU   326       0.140 -12.140  -2.500  1.00  0.00           H
ATOM   1314 2HD1 LEU   326      -1.060 -12.850  -1.260  1.00  0.00           H
ATOM   1315 3HD1 LEU   326      -1.430 -12.410  -3.020  1.00  0.00           H
ATOM   1316  CD2 LEU   326      -0.250 -10.370  -0.700  1.00  0.00           C
ATOM   1317 1HD2 LEU   326       0.760 -10.650  -0.990  1.00  0.00           H
ATOM   1318 2HD2 LEU   326      -0.200  -9.280  -0.660  1.00  0.00           H
ATOM   1319 3HD2 LEU   326      -0.300 -11.000   0.180  1.00  0.00           H
ATOM   1320  C   LEU   326      -3.730 -10.450  -3.560  1.00  0.00           C
ATOM   1321  O   LEU   326      -4.050 -11.630  -3.650  1.00  0.00           O
ATOM   1322  N   VAL   327      -4.580  -9.510  -3.160  1.00  0.00           N
ATOM   1323  H   VAL   327      -4.230  -8.560  -3.020  1.00  0.00           H
ATOM   1324  CA  VAL   327      -5.930  -9.750  -2.680  1.00  0.00           C
ATOM   1325  HA  VAL   327      -6.050 -10.660  -2.110  1.00  0.00           H
ATOM   1326  CB  VAL   327      -6.460  -8.500  -1.990  1.00  0.00           C
ATOM   1327  HB  VAL   327      -6.610  -7.730  -2.750  1.00  0.00           H
ATOM   1328  CG1 VAL   327      -7.820  -8.620  -1.310  1.00  0.00           C
ATOM   1329 1HG1 VAL   327      -8.210  -7.650  -0.960  1.00  0.00           H
ATOM   1330 2HG1 VAL   327      -8.460  -8.980  -2.100  1.00  0.00           H
ATOM   1331 3HG1 VAL   327      -7.760  -9.400  -0.560  1.00  0.00           H
ATOM   1332  CG2 VAL   327      -5.510  -8.040  -0.880  1.00  0.00           C
ATOM   1333 1HG2 VAL   327      -4.480  -7.990  -1.240  1.00  0.00           H
ATOM   1334 2HG2 VAL   327      -5.840  -7.060  -0.530  1.00  0.00           H
ATOM   1335 3HG2 VAL   327      -5.490  -8.730  -0.050  1.00  0.00           H
ATOM   1336  C   VAL   327      -6.780 -10.140  -3.890  1.00  0.00           C
ATOM   1337  O   VAL   327      -7.530 -11.100  -3.810  1.00  0.00           O
ATOM   1338  N   VAL   328      -6.620  -9.480  -5.050  1.00  0.00           N
ATOM   1339  H   VAL   328      -5.980  -8.700  -5.020  1.00  0.00           H
ATOM   1340  CA  VAL   328      -7.310  -9.790  -6.280  1.00  0.00           C
ATOM   1341  HA  VAL   328      -8.370  -9.780  -6.020  1.00  0.00           H
ATOM   1342  CB  VAL   328      -7.130  -8.700  -7.330  1.00  0.00           C
ATOM   1343  HB  VAL   328      -6.200  -8.860  -7.870  1.00  0.00           H
ATOM   1344  CG1 VAL   328      -8.200  -8.950  -8.390  1.00  0.00           C
ATOM   1345 1HG1 VAL   328      -8.150  -9.970  -8.770  1.00  0.00           H
ATOM   1346 2HG1 VAL   328      -9.180  -8.670  -8.010  1.00  0.00           H
ATOM   1347 3HG1 VAL   328      -8.020  -8.380  -9.320  1.00  0.00           H
ATOM   1348  CG2 VAL   328      -7.140  -7.260  -6.850  1.00  0.00           C
ATOM   1349 1HG2 VAL   328      -7.120  -6.660  -7.760  1.00  0.00           H
ATOM   1350 2HG2 VAL   328      -8.010  -7.030  -6.240  1.00  0.00           H
ATOM   1351 3HG2 VAL   328      -6.250  -7.040  -6.250  1.00  0.00           H
ATOM   1352  C   VAL   328      -6.970 -11.170  -6.820  1.00  0.00           C
ATOM   1353  O   VAL   328      -7.860 -11.920  -7.190  1.00  0.00           O
ATOM   1354  N   ALA   329      -5.690 -11.540  -6.950  1.00  0.00           N
ATOM   1355  H   ALA   329      -4.970 -10.890  -6.730  1.00  0.00           H
ATOM   1356  CA  ALA   329      -5.340 -12.920  -7.240  1.00  0.00           C
ATOM   1357  HA  ALA   329      -5.810 -13.150  -8.190  1.00  0.00           H
ATOM   1358  CB  ALA   329      -3.830 -13.040  -7.420  1.00  0.00           C
ATOM   1359  HB1 ALA   329      -3.300 -12.840  -6.480  1.00  0.00           H
ATOM   1360  HB2 ALA   329      -3.380 -13.970  -7.780  1.00  0.00           H
ATOM   1361  HB3 ALA   329      -3.540 -12.250  -8.100  1.00  0.00           H
ATOM   1362  C   ALA   329      -5.860 -13.930  -6.240  1.00  0.00           C
ATOM   1363  O   ALA   329      -6.540 -14.870  -6.620  1.00  0.00           O
ATOM   1364  N   ALA   330      -5.620 -13.820  -4.930  1.00  0.00           N
ATOM   1365  H   ALA   330      -5.080 -13.010  -4.660  1.00  0.00           H
ATOM   1366  CA  ALA   330      -6.220 -14.600  -3.860  1.00  0.00           C
ATOM   1367  HA  ALA   330      -5.890 -15.620  -4.050  1.00  0.00           H
ATOM   1368  CB  ALA   330      -5.630 -14.110  -2.550  1.00  0.00           C
ATOM   1369  HB1 ALA   330      -5.920 -13.080  -2.390  1.00  0.00           H
ATOM   1370  HB2 ALA   330      -5.740 -14.840  -1.750  1.00  0.00           H
ATOM   1371  HB3 ALA   330      -4.540 -14.010  -2.610  1.00  0.00           H
ATOM   1372  C   ALA   330      -7.740 -14.740  -3.930  1.00  0.00           C
ATOM   1373  O   ALA   330      -8.270 -15.810  -3.630  1.00  0.00           O
ATOM   1374  N   SER   331      -8.500 -13.700  -4.280  1.00  0.00           N
ATOM   1375  H   SER   331      -7.910 -12.900  -4.460  1.00  0.00           H
ATOM   1376  CA  SER   331      -9.900 -13.690  -4.620  1.00  0.00           C
ATOM   1377  HA  SER   331     -10.430 -13.980  -3.710  1.00  0.00           H
ATOM   1378  CB  SER   331     -10.440 -12.340  -5.070  1.00  0.00           C
ATOM   1379  HB1 SER   331     -11.530 -12.380  -5.020  1.00  0.00           H
ATOM   1380  HB2 SER   331     -10.070 -12.050  -6.060  1.00  0.00           H
ATOM   1381  OG  SER   331     -10.160 -11.320  -4.120  1.00  0.00           O
ATOM   1382  HG  SER   331      -9.230 -11.360  -3.890  1.00  0.00           H
ATOM   1383  C   SER   331     -10.300 -14.720  -5.670  1.00  0.00           C
ATOM   1384  O   SER   331     -11.320 -15.370  -5.530  1.00  0.00           O
ATOM   1385  N   ILE   332      -9.570 -14.730  -6.790  1.00  0.00           N
ATOM   1386  H   ILE   332      -8.770 -14.120  -6.760  1.00  0.00           H
ATOM   1387  CA  ILE   332      -9.750 -15.800  -7.760  1.00  0.00           C
ATOM   1388  HA  ILE   332     -10.780 -15.850  -8.110  1.00  0.00           H
ATOM   1389  CB  ILE   332      -8.820 -15.600  -8.950  1.00  0.00           C
ATOM   1390  HB  ILE   332      -7.800 -15.580  -8.600  1.00  0.00           H
ATOM   1391  CG2 ILE   332      -8.940 -16.750  -9.950  1.00  0.00           C
ATOM   1392 1HG2 ILE   332      -8.120 -16.520 -10.640  1.00  0.00           H
ATOM   1393 2HG2 ILE   332      -8.770 -17.750  -9.540  1.00  0.00           H
ATOM   1394 3HG2 ILE   332      -9.930 -16.790 -10.410  1.00  0.00           H
ATOM   1395  CG1 ILE   332      -8.960 -14.260  -9.680  1.00  0.00           C
ATOM   1396 1HG1 ILE   332      -8.170 -14.170 -10.420  1.00  0.00           H
ATOM   1397 2HG1 ILE   332      -8.870 -13.460  -8.950  1.00  0.00           H
ATOM   1398  CD  ILE   332     -10.290 -14.050 -10.390  1.00  0.00           C
ATOM   1399  HD1 ILE   332     -11.080 -13.930  -9.650  1.00  0.00           H
ATOM   1400  HD2 ILE   332     -10.330 -13.080 -10.900  1.00  0.00           H
ATOM   1401  HD3 ILE   332     -10.430 -14.830 -11.120  1.00  0.00           H
ATOM   1402  C   ILE   332      -9.570 -17.170  -7.110  1.00  0.00           C
ATOM   1403  O   ILE   332     -10.340 -18.090  -7.330  1.00  0.00           O
ATOM   1404  N   ILE   333      -8.510 -17.350  -6.320  1.00  0.00           N
ATOM   1405  H   ILE   333      -7.810 -16.620  -6.400  1.00  0.00           H
ATOM   1406  CA  ILE   333      -8.180 -18.650  -5.800  1.00  0.00           C
ATOM   1407  HA  ILE   333      -8.300 -19.420  -6.570  1.00  0.00           H
ATOM   1408  CB  ILE   333      -6.750 -18.490  -5.300  1.00  0.00           C
ATOM   1409  HB  ILE   333      -6.730 -17.440  -4.970  1.00  0.00           H
ATOM   1410  CG2 ILE   333      -6.410 -19.100  -3.950  1.00  0.00           C
ATOM   1411 1HG2 ILE   333      -7.250 -18.910  -3.280  1.00  0.00           H
ATOM   1412 2HG2 ILE   333      -6.250 -20.180  -3.930  1.00  0.00           H
ATOM   1413 3HG2 ILE   333      -5.540 -18.630  -3.480  1.00  0.00           H
ATOM   1414  CG1 ILE   333      -5.680 -18.730  -6.350  1.00  0.00           C
ATOM   1415 1HG1 ILE   333      -5.420 -19.790  -6.410  1.00  0.00           H
ATOM   1416 2HG1 ILE   333      -4.740 -18.270  -6.040  1.00  0.00           H
ATOM   1417  CD  ILE   333      -5.780 -18.260  -7.800  1.00  0.00           C
ATOM   1418  HD1 ILE   333      -6.090 -17.220  -7.920  1.00  0.00           H
ATOM   1419  HD2 ILE   333      -4.770 -18.230  -8.210  1.00  0.00           H
ATOM   1420  HD3 ILE   333      -6.540 -18.860  -8.300  1.00  0.00           H
ATOM   1421  C   ILE   333      -9.190 -19.120  -4.750  1.00  0.00           C
ATOM   1422  O   ILE   333      -9.380 -20.330  -4.610  1.00  0.00           O
ATOM   1423  N   GLY   334      -9.770 -18.210  -3.970  1.00  0.00           N
ATOM   1424  H   GLY   334      -9.450 -17.260  -4.100  1.00  0.00           H
ATOM   1425  CA  GLY   334     -10.830 -18.550  -3.050  1.00  0.00           C
ATOM   1426  HA1 GLY   334     -10.980 -17.710  -2.370  1.00  0.00           H
ATOM   1427  HA2 GLY   334     -10.490 -19.270  -2.320  1.00  0.00           H
ATOM   1428  C   GLY   334     -12.170 -18.870  -3.710  1.00  0.00           C
ATOM   1429  O   GLY   334     -12.860 -19.720  -3.150  1.00  0.00           O
ATOM   1430  N   ILE   335     -12.480 -18.310  -4.880  1.00  0.00           N
ATOM   1431  H   ILE   335     -11.900 -17.590  -5.290  1.00  0.00           H
ATOM   1432  CA  ILE   335     -13.670 -18.730  -5.570  1.00  0.00           C
ATOM   1433  HA  ILE   335     -14.500 -18.800  -4.860  1.00  0.00           H
ATOM   1434  CB  ILE   335     -14.100 -17.650  -6.560  1.00  0.00           C
ATOM   1435  HB  ILE   335     -13.300 -17.370  -7.240  1.00  0.00           H
ATOM   1436  CG2 ILE   335     -15.280 -18.130  -7.410  1.00  0.00           C
ATOM   1437 1HG2 ILE   335     -15.750 -17.460  -8.120  1.00  0.00           H
ATOM   1438 2HG2 ILE   335     -14.890 -18.860  -8.110  1.00  0.00           H
ATOM   1439 3HG2 ILE   335     -16.160 -18.390  -6.820  1.00  0.00           H
ATOM   1440  CG1 ILE   335     -14.560 -16.420  -5.780  1.00  0.00           C
ATOM   1441 1HG1 ILE   335     -13.730 -16.010  -5.210  1.00  0.00           H
ATOM   1442 2HG1 ILE   335     -15.290 -16.600  -4.990  1.00  0.00           H
ATOM   1443  CD  ILE   335     -15.110 -15.290  -6.650  1.00  0.00           C
ATOM   1444  HD1 ILE   335     -16.060 -15.400  -7.190  1.00  0.00           H
ATOM   1445  HD2 ILE   335     -15.300 -14.470  -5.970  1.00  0.00           H
ATOM   1446  HD3 ILE   335     -14.330 -15.020  -7.350  1.00  0.00           H
ATOM   1447  C   ILE   335     -13.420 -20.110  -6.150  1.00  0.00           C
ATOM   1448  O   ILE   335     -14.210 -21.040  -6.020  1.00  0.00           O
ATOM   1449  N   LEU   336     -12.280 -20.300  -6.840  1.00  0.00           N
ATOM   1450  H   LEU   336     -11.600 -19.560  -6.790  1.00  0.00           H
ATOM   1451  CA  LEU   336     -11.890 -21.560  -7.440  1.00  0.00           C
ATOM   1452  HA  LEU   336     -12.590 -21.930  -8.200  1.00  0.00           H
ATOM   1453  CB  LEU   336     -10.520 -21.330  -8.060  1.00  0.00           C
ATOM   1454  HB1 LEU   336      -9.870 -20.990  -7.260  1.00  0.00           H
ATOM   1455  HB2 LEU   336     -10.600 -20.570  -8.850  1.00  0.00           H
ATOM   1456  CG  LEU   336      -9.870 -22.540  -8.740  1.00  0.00           C
ATOM   1457  HG  LEU   336      -9.670 -23.260  -7.950  1.00  0.00           H
ATOM   1458  CD1 LEU   336     -10.750 -23.100  -9.850  1.00  0.00           C
ATOM   1459 1HD1 LEU   336     -11.160 -22.290 -10.470  1.00  0.00           H
ATOM   1460 2HD1 LEU   336     -10.120 -23.680 -10.520  1.00  0.00           H
ATOM   1461 3HD1 LEU   336     -11.560 -23.650  -9.370  1.00  0.00           H
ATOM   1462  CD2 LEU   336      -8.530 -22.130  -9.330  1.00  0.00           C
ATOM   1463 1HD2 LEU   336      -8.770 -21.390 -10.110  1.00  0.00           H
ATOM   1464 2HD2 LEU   336      -7.900 -21.630  -8.600  1.00  0.00           H
ATOM   1465 3HD2 LEU   336      -8.010 -23.010  -9.690  1.00  0.00           H
ATOM   1466  C   LEU   336     -11.820 -22.670  -6.400  1.00  0.00           C
ATOM   1467  O   LEU   336     -12.150 -23.790  -6.780  1.00  0.00           O
ATOM   1468  N   HIS   337     -11.350 -22.390  -5.180  1.00  0.00           N
ATOM   1469  H   HIS   337     -11.040 -21.440  -5.070  1.00  0.00           H
ATOM   1470  CA  HIS   337     -11.300 -23.340  -4.090  1.00  0.00           C
ATOM   1471  HA  HIS   337     -10.670 -24.150  -4.470  1.00  0.00           H
ATOM   1472  CB  HIS   337     -10.710 -22.710  -2.850  1.00  0.00           C
ATOM   1473  HB1 HIS   337     -11.470 -22.190  -2.270  1.00  0.00           H
ATOM   1474  HB2 HIS   337      -9.920 -21.980  -3.050  1.00  0.00           H
ATOM   1475  CG  HIS   337     -10.050 -23.570  -1.800  1.00  0.00           C
ATOM   1476  ND1 HIS   337      -9.740 -23.180  -0.490  1.00  0.00           N
ATOM   1477  CE1 HIS   337      -9.350 -24.280   0.160  1.00  0.00           C
ATOM   1478  HE1 HIS   337      -9.100 -24.220   1.200  1.00  0.00           H
ATOM   1479  NE2 HIS   337      -9.470 -25.370  -0.630  1.00  0.00           N
ATOM   1480  HE2 HIS   337      -9.220 -26.320  -0.420  1.00  0.00           H
ATOM   1481  CD2 HIS   337      -9.890 -24.930  -1.870  1.00  0.00           C
ATOM   1482  HD2 HIS   337     -10.210 -25.570  -2.670  1.00  0.00           H
ATOM   1483  C   HIS   337     -12.700 -23.910  -3.870  1.00  0.00           C
ATOM   1484  O   HIS   337     -12.850 -25.120  -3.720  1.00  0.00           O
ATOM   1485  N   LEU   338     -13.790 -23.140  -3.870  1.00  0.00           N
ATOM   1486  H   LEU   338     -13.620 -22.150  -4.020  1.00  0.00           H
ATOM   1487  CA  LEU   338     -15.140 -23.660  -3.770  1.00  0.00           C
ATOM   1488  HA  LEU   338     -15.100 -24.330  -2.920  1.00  0.00           H
ATOM   1489  CB  LEU   338     -16.020 -22.430  -3.540  1.00  0.00           C
ATOM   1490  HB1 LEU   338     -15.970 -21.810  -4.440  1.00  0.00           H
ATOM   1491  HB2 LEU   338     -15.560 -21.860  -2.730  1.00  0.00           H
ATOM   1492  CG  LEU   338     -17.500 -22.680  -3.300  1.00  0.00           C
ATOM   1493  HG  LEU   338     -17.940 -22.910  -4.280  1.00  0.00           H
ATOM   1494  CD1 LEU   338     -17.650 -23.780  -2.260  1.00  0.00           C
ATOM   1495 1HD1 LEU   338     -17.200 -24.720  -2.560  1.00  0.00           H
ATOM   1496 2HD1 LEU   338     -17.140 -23.460  -1.360  1.00  0.00           H
ATOM   1497 3HD1 LEU   338     -18.690 -24.040  -2.090  1.00  0.00           H
ATOM   1498  CD2 LEU   338     -18.180 -21.480  -2.650  1.00  0.00           C
ATOM   1499 1HD2 LEU   338     -19.220 -21.750  -2.430  1.00  0.00           H
ATOM   1500 2HD2 LEU   338     -17.570 -21.180  -1.800  1.00  0.00           H
ATOM   1501 3HD2 LEU   338     -18.190 -20.690  -3.410  1.00  0.00           H
ATOM   1502  C   LEU   338     -15.560 -24.510  -4.950  1.00  0.00           C
ATOM   1503  O   LEU   338     -16.030 -25.650  -4.850  1.00  0.00           O
ATOM   1504  N   ILE   339     -15.450 -23.880  -6.120  1.00  0.00           N
ATOM   1505  H   ILE   339     -15.110 -22.940  -6.040  1.00  0.00           H
ATOM   1506  CA  ILE   339     -15.580 -24.500  -7.430  1.00  0.00           C
ATOM   1507  HA  ILE   339     -16.660 -24.630  -7.560  1.00  0.00           H
ATOM   1508  CB  ILE   339     -14.990 -23.640  -8.540  1.00  0.00           C
ATOM   1509  HB  ILE   339     -14.000 -23.400  -8.160  1.00  0.00           H
ATOM   1510  CG2 ILE   339     -14.610 -24.400  -9.820  1.00  0.00           C
ATOM   1511 1HG2 ILE   339     -13.920 -25.220  -9.590  1.00  0.00           H
ATOM   1512 2HG2 ILE   339     -15.540 -24.850 -10.180  1.00  0.00           H
ATOM   1513 3HG2 ILE   339     -14.160 -23.910 -10.680  1.00  0.00           H
ATOM   1514  CG1 ILE   339     -15.730 -22.330  -8.770  1.00  0.00           C
ATOM   1515 1HG1 ILE   339     -15.820 -21.830  -7.800  1.00  0.00           H
ATOM   1516 2HG1 ILE   339     -16.700 -22.450  -9.270  1.00  0.00           H
ATOM   1517  CD  ILE   339     -14.930 -21.420  -9.710  1.00  0.00           C
ATOM   1518  HD1 ILE   339     -13.970 -21.220  -9.250  1.00  0.00           H
ATOM   1519  HD2 ILE   339     -14.860 -21.920 -10.670  1.00  0.00           H
ATOM   1520  HD3 ILE   339     -15.440 -20.460  -9.870  1.00  0.00           H
ATOM   1521  C   ILE   339     -14.930 -25.880  -7.420  1.00  0.00           C
ATOM   1522  O   ILE   339     -15.660 -26.850  -7.590  1.00  0.00           O
ATOM   1523  N   LEU   340     -13.620 -26.050  -7.280  1.00  0.00           N
ATOM   1524  H   LEU   340     -13.060 -25.230  -7.110  1.00  0.00           H
ATOM   1525  CA  LEU   340     -12.890 -27.300  -7.240  1.00  0.00           C
ATOM   1526  HA  LEU   340     -13.040 -27.760  -8.220  1.00  0.00           H
ATOM   1527  CB  LEU   340     -11.410 -27.030  -6.950  1.00  0.00           C
ATOM   1528  HB1 LEU   340     -11.020 -28.020  -6.700  1.00  0.00           H
ATOM   1529  HB2 LEU   340     -11.390 -26.390  -6.080  1.00  0.00           H
ATOM   1530  CG  LEU   340     -10.540 -26.330  -7.980  1.00  0.00           C
ATOM   1531  HG  LEU   340     -10.960 -25.340  -8.190  1.00  0.00           H
ATOM   1532  CD1 LEU   340      -9.070 -26.280  -7.570  1.00  0.00           C
ATOM   1533 1HD1 LEU   340      -8.940 -26.260  -6.490  1.00  0.00           H
ATOM   1534 2HD1 LEU   340      -8.670 -27.230  -7.940  1.00  0.00           H
ATOM   1535 3HD1 LEU   340      -8.600 -25.450  -8.110  1.00  0.00           H
ATOM   1536  CD2 LEU   340     -10.720 -27.020  -9.330  1.00  0.00           C
ATOM   1537 1HD2 LEU   340     -10.390 -28.060  -9.220  1.00  0.00           H
ATOM   1538 2HD2 LEU   340     -11.750 -26.900  -9.630  1.00  0.00           H
ATOM   1539 3HD2 LEU   340     -10.150 -26.610 -10.170  1.00  0.00           H
ATOM   1540  C   LEU   340     -13.430 -28.260  -6.200  1.00  0.00           C
ATOM   1541  O   LEU   340     -13.480 -29.470  -6.460  1.00  0.00           O
ATOM   1542  N   TRP   341     -13.840 -27.780  -5.030  1.00  0.00           N
ATOM   1543  H   TRP   341     -13.770 -26.780  -4.950  1.00  0.00           H
ATOM   1544  CA  TRP   341     -14.360 -28.530  -3.910  1.00  0.00           C
ATOM   1545  HA  TRP   341     -13.710 -29.410  -3.820  1.00  0.00           H
ATOM   1546  CB  TRP   341     -14.260 -27.650  -2.680  1.00  0.00           C
ATOM   1547  HB1 TRP   341     -14.780 -26.700  -2.800  1.00  0.00           H
ATOM   1548  HB2 TRP   341     -13.230 -27.350  -2.490  1.00  0.00           H
ATOM   1549  CG  TRP   341     -14.670 -28.270  -1.380  1.00  0.00           C
ATOM   1550  CD1 TRP   341     -13.830 -28.880  -0.520  1.00  0.00           C
ATOM   1551  HD1 TRP   341     -12.770 -29.020  -0.670  1.00  0.00           H
ATOM   1552  NE1 TRP   341     -14.480 -29.550   0.520  1.00  0.00           N
ATOM   1553  HE1 TRP   341     -14.080 -30.250   1.100  1.00  0.00           H
ATOM   1554  CE2 TRP   341     -15.830 -29.310   0.380  1.00  0.00           C
ATOM   1555  CZ2 TRP   341     -16.960 -29.650   1.130  1.00  0.00           C
ATOM   1556  HZ2 TRP   341     -16.830 -30.200   2.050  1.00  0.00           H
ATOM   1557  CH2 TRP   341     -18.250 -29.240   0.760  1.00  0.00           C
ATOM   1558  HH2 TRP   341     -19.060 -29.670   1.330  1.00  0.00           H
ATOM   1559  CZ3 TRP   341     -18.420 -28.390  -0.330  1.00  0.00           C
ATOM   1560  HZ3 TRP   341     -19.390 -27.980  -0.590  1.00  0.00           H
ATOM   1561  CE3 TRP   341     -17.260 -27.970  -0.980  1.00  0.00           C
ATOM   1562  HE3 TRP   341     -17.460 -27.290  -1.810  1.00  0.00           H
ATOM   1563  CD2 TRP   341     -15.960 -28.450  -0.750  1.00  0.00           C
ATOM   1564  C   TRP   341     -15.700 -29.180  -4.210  1.00  0.00           C
ATOM   1565  O   TRP   341     -15.880 -30.380  -4.010  1.00  0.00           O
ATOM   1566  N   ILE   342     -16.640 -28.450  -4.810  1.00  0.00           N
ATOM   1567  H   ILE   342     -16.400 -27.490  -5.030  1.00  0.00           H
ATOM   1568  CA  ILE   342     -17.940 -28.900  -5.280  1.00  0.00           C
ATOM   1569  HA  ILE   342     -18.390 -29.580  -4.550  1.00  0.00           H
ATOM   1570  CB  ILE   342     -18.940 -27.830  -5.670  1.00  0.00           C
ATOM   1571  HB  ILE   342     -18.430 -27.120  -6.320  1.00  0.00           H
ATOM   1572  CG2 ILE   342     -20.190 -28.370  -6.360  1.00  0.00           C
ATOM   1573 1HG2 ILE   342     -20.870 -27.560  -6.610  1.00  0.00           H
ATOM   1574 2HG2 ILE   342     -19.890 -28.700  -7.350  1.00  0.00           H
ATOM   1575 3HG2 ILE   342     -20.700 -29.170  -5.820  1.00  0.00           H
ATOM   1576  CG1 ILE   342     -19.440 -27.080  -4.430  1.00  0.00           C
ATOM   1577 1HG1 ILE   342     -18.620 -27.180  -3.720  1.00  0.00           H
ATOM   1578 2HG1 ILE   342     -20.190 -27.700  -3.940  1.00  0.00           H
ATOM   1579  CD  ILE   342     -19.890 -25.640  -4.650  1.00  0.00           C
ATOM   1580  HD1 ILE   342     -20.030 -25.100  -3.720  1.00  0.00           H
ATOM   1581  HD2 ILE   342     -19.120 -25.130  -5.230  1.00  0.00           H
ATOM   1582  HD3 ILE   342     -20.830 -25.600  -5.200  1.00  0.00           H
ATOM   1583  C   ILE   342     -17.670 -29.930  -6.370  1.00  0.00           C
ATOM   1584  O   ILE   342     -18.270 -31.000  -6.470  1.00  0.00           O
ATOM   1585  N   LEU   343     -16.750 -29.610  -7.280  1.00  0.00           N
ATOM   1586  H   LEU   343     -16.290 -28.720  -7.170  1.00  0.00           H
ATOM   1587  CA  LEU   343     -16.390 -30.500  -8.370  1.00  0.00           C
ATOM   1588  HA  LEU   343     -17.300 -30.760  -8.880  1.00  0.00           H
ATOM   1589  CB  LEU   343     -15.460 -29.820  -9.380  1.00  0.00           C
ATOM   1590  HB1 LEU   343     -14.970 -30.620  -9.940  1.00  0.00           H
ATOM   1591  HB2 LEU   343     -14.540 -29.460  -8.900  1.00  0.00           H
ATOM   1592  CG  LEU   343     -15.980 -28.740 -10.320  1.00  0.00           C
ATOM   1593  HG  LEU   343     -16.620 -28.100  -9.730  1.00  0.00           H
ATOM   1594  CD1 LEU   343     -14.800 -28.040 -10.990  1.00  0.00           C
ATOM   1595 1HD1 LEU   343     -14.220 -27.510 -10.230  1.00  0.00           H
ATOM   1596 2HD1 LEU   343     -14.280 -28.830 -11.530  1.00  0.00           H
ATOM   1597 3HD1 LEU   343     -15.100 -27.310 -11.740  1.00  0.00           H
ATOM   1598  CD2 LEU   343     -16.900 -29.330 -11.380  1.00  0.00           C
ATOM   1599 1HD2 LEU   343     -16.300 -29.880 -12.110  1.00  0.00           H
ATOM   1600 2HD2 LEU   343     -17.640 -30.000 -10.940  1.00  0.00           H
ATOM   1601 3HD2 LEU   343     -17.440 -28.500 -11.850  1.00  0.00           H
ATOM   1602  C   LEU   343     -15.800 -31.790  -7.830  1.00  0.00           C
ATOM   1603  O   LEU   343     -15.810 -32.790  -8.560  1.00  0.00           O
ATOM   1604  N   ASP   344     -15.170 -31.780  -6.660  1.00  0.00           N
ATOM   1605  H   ASP   344     -15.110 -30.900  -6.160  1.00  0.00           H
ATOM   1606  CA  ASP   344     -14.620 -32.920  -5.950  1.00  0.00           C
ATOM   1607  HA  ASP   344     -14.210 -33.550  -6.720  1.00  0.00           H
ATOM   1608  CB  ASP   344     -13.470 -32.620  -4.990  1.00  0.00           C
ATOM   1609  HB1 ASP   344     -13.690 -31.970  -4.150  1.00  0.00           H
ATOM   1610  HB2 ASP   344     -12.850 -32.010  -5.660  1.00  0.00           H
ATOM   1611  CG  ASP   344     -12.680 -33.830  -4.510  1.00  0.00           C
ATOM   1612  OD1 ASP   344     -12.250 -33.850  -3.340  1.00  0.00           O
ATOM   1613  OD2 ASP   344     -12.650 -34.810  -5.290  1.00  0.00           O
ATOM   1614  C   ASP   344     -15.660 -33.720  -5.180  1.00  0.00           C
ATOM   1615  O   ASP   344     -15.600 -34.940  -5.290  1.00  0.00           O
ATOM   1616  N   ARG   345     -16.590 -33.070  -4.460  1.00  0.00           N
ATOM   1617  H   ARG   345     -16.680 -32.090  -4.620  1.00  0.00           H
ATOM   1618  CA  ARG   345     -17.590 -33.650  -3.580  1.00  0.00           C
ATOM   1619  HA  ARG   345     -17.110 -34.560  -3.210  1.00  0.00           H
ATOM   1620  CB  ARG   345     -17.810 -32.630  -2.460  1.00  0.00           C
ATOM   1621  HB1 ARG   345     -18.410 -31.760  -2.760  1.00  0.00           H
ATOM   1622  HB2 ARG   345     -16.860 -32.210  -2.160  1.00  0.00           H
ATOM   1623  CG  ARG   345     -18.490 -33.130  -1.190  1.00  0.00           C
ATOM   1624  HG1 ARG   345     -19.500 -33.500  -1.390  1.00  0.00           H
ATOM   1625  HG2 ARG   345     -18.720 -32.290  -0.540  1.00  0.00           H
ATOM   1626  CD  ARG   345     -17.640 -34.090  -0.380  1.00  0.00           C
ATOM   1627  HD1 ARG   345     -16.770 -33.500  -0.110  1.00  0.00           H
ATOM   1628  HD2 ARG   345     -17.400 -34.910  -1.050  1.00  0.00           H
ATOM   1629  NE  ARG   345     -18.250 -34.620   0.860  1.00  0.00           N
ATOM   1630  HE  ARG   345     -18.440 -33.930   1.580  1.00  0.00           H
ATOM   1631  CZ  ARG   345     -18.550 -35.880   1.190  1.00  0.00           C
ATOM   1632  NH1 ARG   345     -18.180 -36.910   0.430  1.00  0.00           N
ATOM   1633 1HH1 ARG   345     -17.700 -36.760  -0.450  1.00  0.00           H
ATOM   1634 2HH1 ARG   345     -18.420 -37.820   0.790  1.00  0.00           H
ATOM   1635  NH2 ARG   345     -19.130 -36.150   2.370  1.00  0.00           N
ATOM   1636 1HH2 ARG   345     -19.570 -35.470   2.960  1.00  0.00           H
ATOM   1637 2HH2 ARG   345     -19.340 -37.120   2.600  1.00  0.00           H
ATOM   1638  C   ARG   345     -18.850 -34.120  -4.270  1.00  0.00           C
ATOM   1639  O   ARG   345     -19.290 -35.210  -3.920  1.00  0.00           O
ATOM   1640  N   LEU   346     -19.260 -33.540  -5.400  1.00  0.00           N
ATOM   1641  H   LEU   346     -18.770 -32.700  -5.650  1.00  0.00           H
ATOM   1642  CA  LEU   346     -20.640 -33.650  -5.820  1.00  0.00           C
ATOM   1643  HA  LEU   346     -21.070 -34.470  -5.240  1.00  0.00           H
ATOM   1644  CB  LEU   346     -21.420 -32.400  -5.410  1.00  0.00           C
ATOM   1645  HB1 LEU   346     -22.230 -32.200  -6.120  1.00  0.00           H
ATOM   1646  HB2 LEU   346     -20.740 -31.560  -5.530  1.00  0.00           H
ATOM   1647  CG  LEU   346     -21.810 -32.380  -3.940  1.00  0.00           C
ATOM   1648  HG  LEU   346     -21.070 -32.740  -3.220  1.00  0.00           H
ATOM   1649  CD1 LEU   346     -22.070 -30.940  -3.500  1.00  0.00           C
ATOM   1650 1HD1 LEU   346     -22.490 -30.900  -2.490  1.00  0.00           H
ATOM   1651 2HD1 LEU   346     -21.090 -30.460  -3.450  1.00  0.00           H
ATOM   1652 3HD1 LEU   346     -22.570 -30.390  -4.300  1.00  0.00           H
ATOM   1653  CD2 LEU   346     -22.980 -33.300  -3.610  1.00  0.00           C
ATOM   1654 1HD2 LEU   346     -23.800 -33.180  -4.330  1.00  0.00           H
ATOM   1655 2HD2 LEU   346     -22.660 -34.330  -3.810  1.00  0.00           H
ATOM   1656 3HD2 LEU   346     -23.460 -33.120  -2.650  1.00  0.00           H
ATOM   1657  C   LEU   346     -20.800 -34.030  -7.280  1.00  0.00           C
ATOM   1658  O   LEU   346     -20.030 -33.600  -8.130  1.00  0.00           O
ATOM   1659  N   NME   346     -21.860 -34.720  -7.670  1.00  0.00           N
ATOM   1660  H   NME   346     -22.100 -34.810  -8.650  1.00  0.00           H
ATOM   1661  CH3 NME   346     -22.650 -35.630  -6.850  1.00  0.00           C
ATOM   1662 1HH3 NME   346     -23.390 -36.110  -7.500  1.00  0.00           H
ATOM   1663 2HH3 NME   346     -22.020 -36.410  -6.440  1.00  0.00           H
ATOM   1664 3HH3 NME   346     -23.120 -35.080  -6.030  1.00  0.00           H
TER
ENDMDL
