# Supplementary material for: Determination of Ligand Binding Modes in Hydrated Viral Ion Channels to Foster Drug Design and Repositioning
Source: J Chem Inf Model. 2021 Jul 27;61(8):4011–22. doi: 10.1021/acs.jcim.1c00488 (PMC8389532; doi:10.1021/acs.jcim.1c00488)
Supplement: Supplementary file 2 — ci1c00488_si_002.zip [file ci1c00488_si_002.zip › supporting_data_05_05/supporting_data/fig_4/b/RA_frame354.pdb]

ATOM      1  CA  RIM   347      -8.840 -16.470  -0.670  1.00  0.00           C  
ATOM      2  CB  RIM   347      -9.240 -15.930   0.700  1.00  0.00           C  
ATOM      3  CG1 RIM   347     -10.970 -12.040   1.680  1.00  0.00           C  
ATOM      4  CG2 RIM   347      -8.530 -11.790   1.300  1.00  0.00           C  
ATOM      5  CG3 RIM   347     -10.230 -11.770  -0.520  1.00  0.00           C  
ATOM      6  CD  RIM   347      -9.540 -14.430   0.650  1.00  0.00           C  
ATOM      7  CE1 RIM   347     -10.970 -14.090   0.240  1.00  0.00           C  
ATOM      8  CE2 RIM   347      -9.320 -13.950   2.070  1.00  0.00           C  
ATOM      9  CE3 RIM   347      -8.640 -13.630  -0.310  1.00  0.00           C  
ATOM     10  CF1 RIM   347     -11.230 -12.580   0.280  1.00  0.00           C  
ATOM     11  CF2 RIM   347      -9.590 -12.450   2.180  1.00  0.00           C  
ATOM     12  CF3 RIM   347      -8.790 -12.120  -0.170  1.00  0.00           C  
ATOM     13  NC  RIM   347     -10.280 -16.810   1.240  1.00  0.00           N  
ATOM     14  HA1 RIM   347      -8.700 -17.560  -0.710  1.00  0.00           H  
ATOM     15  HA2 RIM   347      -9.610 -16.130  -1.360  1.00  0.00           H  
ATOM     16  HA3 RIM   347      -7.890 -16.000  -0.950  1.00  0.00           H  
ATOM     17  HB  RIM   347      -8.410 -16.010   1.390  1.00  0.00           H  
ATOM     18 1HG1 RIM   347     -11.130 -10.970   1.780  1.00  0.00           H  
ATOM     19 2HG1 RIM   347     -11.600 -12.600   2.370  1.00  0.00           H  
ATOM     20 1HG2 RIM   347      -8.700 -10.730   1.460  1.00  0.00           H  
ATOM     21 2HG2 RIM   347      -7.520 -11.970   1.680  1.00  0.00           H  
ATOM     22 1HG3 RIM   347     -10.370 -10.690  -0.480  1.00  0.00           H  
ATOM     23 2HG3 RIM   347     -10.410 -11.900  -1.590  1.00  0.00           H  
ATOM     24 1HE1 RIM   347     -11.160 -14.540  -0.730  1.00  0.00           H  
ATOM     25 2HE1 RIM   347     -11.760 -14.510   0.850  1.00  0.00           H  
ATOM     26 1HE2 RIM   347      -9.970 -14.550   2.710  1.00  0.00           H  
ATOM     27 2HE2 RIM   347      -8.310 -14.200   2.430  1.00  0.00           H  
ATOM     28 1HE3 RIM   347      -8.890 -13.920  -1.320  1.00  0.00           H  
ATOM     29 2HE3 RIM   347      -7.600 -13.900  -0.110  1.00  0.00           H  
ATOM     30  HC1 RIM   347     -10.150 -17.740   0.860  1.00  0.00           H  
ATOM     31  HC2 RIM   347     -10.250 -16.760   2.250  1.00  0.00           H  
ATOM     32  HC3 RIM   347     -11.210 -16.500   0.980  1.00  0.00           H  
ATOM     33  HF1 RIM   347     -12.270 -12.350   0.030  1.00  0.00           H  
ATOM     34  HF2 RIM   347      -9.360 -12.170   3.210  1.00  0.00           H  
ATOM     35  HF3 RIM   347      -8.090 -11.680  -0.880  1.00  0.00           H  
END
