# Supplementary material for: Determination of Ligand Binding Modes in Hydrated Viral Ion Channels to Foster Drug Design and Repositioning
Source: J Chem Inf Model. 2021 Jul 27;61(8):4011–22. doi: 10.1021/acs.jcim.1c00488 (PMC8389532; doi:10.1021/acs.jcim.1c00488)
Supplement: Supplementary file 2 — ci1c00488_si_002.zip [file ci1c00488_si_002.zip › supporting_data_05_05/supporting_data/fig_4/b/ref_RA.pdb]

ATOM      1  CA  RIM   347      -8.824 -16.280  -0.388  1.00  0.00           C  
ATOM      2  CB  RIM   347     -10.185 -15.833   0.130  1.00  0.00           C  
ATOM      3  CG1 RIM   347     -11.469 -11.708   0.039  1.00  0.00           C  
ATOM      4  CG2 RIM   347     -10.149 -12.008   2.140  1.00  0.00           C  
ATOM      5  CG3 RIM   347      -8.980 -11.700  -0.040  1.00  0.00           C  
ATOM      6  CD  RIM   347     -10.191 -14.322   0.356  1.00  0.00           C  
ATOM      7  CE1 RIM   347     -10.243 -13.616  -0.996  1.00  0.00           C  
ATOM      8  CE2 RIM   347     -11.422 -13.935   1.175  1.00  0.00           C  
ATOM      9  CE3 RIM   347      -8.922 -13.916   1.095  1.00  0.00           C  
ATOM     10  CF1 RIM   347     -10.248 -12.106  -0.779  1.00  0.00           C  
ATOM     11  CF2 RIM   347     -11.417 -12.424   1.391  1.00  0.00           C  
ATOM     12  CF3 RIM   347      -8.927 -12.406   1.312  1.00  0.00           C  
ATOM     13  NC  RIM   347     -10.463 -16.511   1.392  1.00  0.00           N  
ATOM     14  HA1 RIM   347      -8.821 -17.261  -0.527  1.00  0.00           H  
ATOM     15  HA2 RIM   347      -8.635 -15.812  -1.250  1.00  0.00           H  
ATOM     16  HA3 RIM   347      -8.114 -16.036   0.281  1.00  0.00           H  
ATOM     17  HB  RIM   347     -10.533 -16.693   0.512  1.00  0.00           H  
ATOM     18 1HG1 RIM   347     -10.671 -11.266  -0.361  1.00  0.00           H  
ATOM     19 2HG1 RIM   347     -12.301 -11.272  -0.312  1.00  0.00           H  
ATOM     20 1HG2 RIM   347     -10.950 -11.562   1.729  1.00  0.00           H  
ATOM     21 2HG2 RIM   347     -10.090 -11.766   3.110  1.00  0.00           H  
ATOM     22 1HG3 RIM   347      -8.423 -10.908  -0.312  1.00  0.00           H  
ATOM     23 2HG3 RIM   347      -8.397 -12.357   0.431  1.00  0.00           H  
ATOM     24 1HE1 RIM   347     -10.051 -14.028  -1.885  1.00  0.00           H  
ATOM     25 2HE1 RIM   347     -10.821 -14.237  -0.465  1.00  0.00           H  
ATOM     26 1HE2 RIM   347     -11.221 -14.346   0.286  1.00  0.00           H  
ATOM     27 2HE2 RIM   347     -11.990 -14.555   1.716  1.00  0.00           H  
ATOM     28 1HE3 RIM   347      -8.131 -14.524   1.187  1.00  0.00           H  
ATOM     29 2HE3 RIM   347      -8.934 -13.275   1.864  1.00  0.00           H  
ATOM     30  HC1 RIM   347     -10.460 -17.502   1.254  1.00  0.00           H  
ATOM     31  HC2 RIM   347      -9.764 -16.268   2.061  1.00  0.00           H  
ATOM     32  HC3 RIM   347     -11.364 -16.223   1.730  1.00  0.00           H  
ATOM     33  HF1 RIM   347     -10.587 -12.229  -1.709  1.00  0.00           H  
ATOM     34  HF2 RIM   347     -12.367 -12.708   1.571  1.00  0.00           H  
ATOM     35  HF3 RIM   347      -7.988 -12.113   1.141  1.00  0.00           H  
END
