# Supplementary material for: Determination of Ligand Binding Modes in Hydrated Viral Ion Channels to Foster Drug Design and Repositioning
Source: J Chem Inf Model. 2021 Jul 27;61(8):4011–22. doi: 10.1021/acs.jcim.1c00488 (PMC8389532; doi:10.1021/acs.jcim.1c00488)
Supplement: Supplementary file 2 — ci1c00488_si_002.zip [file ci1c00488_si_002.zip › supporting_data_05_05/supporting_data/fig_4/b/waters_frame354_ra.pdb]

ATOM      1  OW  SOL   348     -45.730 -11.770   1.930  1.00  0.00           O  
ATOM      2  HW1 SOL   348     -46.340 -12.390   2.290  1.00  0.00           H  
ATOM      3  HW2 SOL   348     -45.960 -10.930   2.330  1.00  0.00           H  
ATOM      4  OW  SOL   349      -5.910 -32.070  16.180  1.00  0.00           O  
ATOM      5  HW1 SOL   349      -6.370 -32.410  15.410  1.00  0.00           H  
ATOM      6  HW2 SOL   349      -6.600 -31.950  16.840  1.00  0.00           H  
ATOM      7  OW  SOL   350      -5.600 -30.710  27.020  1.00  0.00           O  
ATOM      8  HW1 SOL   350      -6.520 -30.470  27.150  1.00  0.00           H  
ATOM      9  HW2 SOL   350      -5.610 -31.240  26.230  1.00  0.00           H  
ATOM     10  OW  SOL   351       3.120 -18.360  25.710  1.00  0.00           O  
ATOM     11  HW1 SOL   351       2.930 -19.180  25.260  1.00  0.00           H  
ATOM     12  HW2 SOL   351       4.010 -18.470  26.060  1.00  0.00           H  
ATOM     13  OW  SOL   352       5.190 -23.590 -19.580  1.00  0.00           O  
ATOM     14  HW1 SOL   352       5.090 -24.220 -18.860  1.00  0.00           H  
ATOM     15  HW2 SOL   352       4.760 -24.010 -20.330  1.00  0.00           H  
ATOM     16  OW  SOL   353      -7.460  -7.550 -24.830  1.00  0.00           O  
ATOM     17  HW1 SOL   353      -8.060  -7.930 -25.470  1.00  0.00           H  
ATOM     18  HW2 SOL   353      -7.330  -6.650 -25.140  1.00  0.00           H  
ATOM     19  OW  SOL   354     -36.760   9.230   2.090  1.00  0.00           O  
ATOM     20  HW1 SOL   354     -36.820   8.840   2.960  1.00  0.00           H  
ATOM     21  HW2 SOL   354     -37.470   8.820   1.600  1.00  0.00           H  
ATOM     22  OW  SOL   355      -8.890 -21.400  29.660  1.00  0.00           O  
ATOM     23  HW1 SOL   355      -9.550 -20.890  29.200  1.00  0.00           H  
ATOM     24  HW2 SOL   355      -8.060 -20.930  29.500  1.00  0.00           H  
ATOM     25  OW  SOL   356     -15.510  12.140   7.660  1.00  0.00           O  
ATOM     26  HW1 SOL   356     -15.910  11.340   8.010  1.00  0.00           H  
ATOM     27  HW2 SOL   356     -14.570  12.010   7.780  1.00  0.00           H  
ATOM     28  OW  SOL   357     -23.510 -43.190   0.360  1.00  0.00           O  
ATOM     29  HW1 SOL   357     -24.340 -43.360   0.820  1.00  0.00           H  
ATOM     30  HW2 SOL   357     -23.780 -42.930  -0.520  1.00  0.00           H  
ATOM     31  OW  SOL   358       7.830 -53.670  -3.240  1.00  0.00           O  
ATOM     32  HW1 SOL   358       6.880 -53.590  -3.170  1.00  0.00           H  
ATOM     33  HW2 SOL   358       8.180 -53.020  -2.630  1.00  0.00           H  
ATOM     34  OW  SOL   359       5.050   8.900 -16.430  1.00  0.00           O  
ATOM     35  HW1 SOL   359       4.630   8.230 -15.880  1.00  0.00           H  
ATOM     36  HW2 SOL   359       5.970   8.870 -16.150  1.00  0.00           H  
ATOM     37  OW  SOL   360      -7.130 -16.570 -24.280  1.00  0.00           O  
ATOM     38  HW1 SOL   360      -6.300 -16.280 -24.640  1.00  0.00           H  
ATOM     39  HW2 SOL   360      -7.790 -16.050 -24.730  1.00  0.00           H  
ATOM     40  OW  SOL   361       1.460 -24.160 -20.630  1.00  0.00           O  
ATOM     41  HW1 SOL   361       1.500 -24.980 -20.110  1.00  0.00           H  
ATOM     42  HW2 SOL   361       2.220 -24.190 -21.200  1.00  0.00           H  
ATOM     43  OW  SOL   362     -18.280 -12.310  12.480  1.00  0.00           O  
ATOM     44  HW1 SOL   362     -17.540 -12.920  12.500  1.00  0.00           H  
ATOM     45  HW2 SOL   362     -17.910 -11.500  12.130  1.00  0.00           H  
ATOM     46  OW  SOL   363     -17.050 -21.760 -36.320  1.00  0.00           O  
ATOM     47  HW1 SOL   363     -17.090 -20.880 -36.680  1.00  0.00           H  
ATOM     48  HW2 SOL   363     -16.120 -21.990 -36.370  1.00  0.00           H  
ATOM     49  OW  SOL   364     -26.470 -42.440   4.150  1.00  0.00           O  
ATOM     50  HW1 SOL   364     -27.300 -42.810   3.900  1.00  0.00           H  
ATOM     51  HW2 SOL   364     -26.690 -41.590   4.560  1.00  0.00           H  
ATOM     52  OW  SOL   365       5.150 -14.040   5.470  1.00  0.00           O  
ATOM     53  HW1 SOL   365       5.880 -14.530   5.090  1.00  0.00           H  
ATOM     54  HW2 SOL   365       4.580 -14.710   5.830  1.00  0.00           H  
ATOM     55  OW  SOL   366     -19.080 -38.770  17.100  1.00  0.00           O  
ATOM     56  HW1 SOL   366     -19.760 -39.430  16.910  1.00  0.00           H  
ATOM     57  HW2 SOL   366     -19.230 -38.080  16.450  1.00  0.00           H  
ATOM     58  OW  SOL   367     -13.840 -25.960 -24.700  1.00  0.00           O  
ATOM     59  HW1 SOL   367     -14.500 -26.620 -24.910  1.00  0.00           H  
ATOM     60  HW2 SOL   367     -14.150 -25.160 -25.110  1.00  0.00           H  
ATOM     61  OW  SOL   368      -8.250 -17.530   3.110  1.00  0.00           O  
ATOM     62  HW1 SOL   368      -8.260 -18.450   3.370  1.00  0.00           H  
ATOM     63  HW2 SOL   368      -7.570 -17.120   3.660  1.00  0.00           H  
ATOM     64  OW  SOL   369     -41.090  -3.210   5.880  1.00  0.00           O  
ATOM     65  HW1 SOL   369     -40.880  -4.110   5.660  1.00  0.00           H  
ATOM     66  HW2 SOL   369     -41.020  -3.170   6.830  1.00  0.00           H  
ATOM     67  OW  SOL   370      -7.820 -20.110   4.050  1.00  0.00           O  
ATOM     68  HW1 SOL   370      -7.940 -20.280   4.980  1.00  0.00           H  
ATOM     69  HW2 SOL   370      -7.730 -20.990   3.660  1.00  0.00           H  
ATOM     70  OW  SOL   371     -26.640 -28.060 -25.350  1.00  0.00           O  
ATOM     71  HW1 SOL   371     -27.510 -28.090 -24.960  1.00  0.00           H  
ATOM     72  HW2 SOL   371     -26.050 -28.380 -24.670  1.00  0.00           H  
ATOM     73  OW  SOL   372     -18.880 -36.100   6.130  1.00  0.00           O  
ATOM     74  HW1 SOL   372     -19.460 -35.360   6.310  1.00  0.00           H  
ATOM     75  HW2 SOL   372     -18.300 -35.790   5.430  1.00  0.00           H  
ATOM     76  OW  SOL   373     -12.860 -18.730   3.780  1.00  0.00           O  
ATOM     77  HW1 SOL   373     -12.270 -19.480   3.910  1.00  0.00           H  
ATOM     78  HW2 SOL   373     -13.720 -19.130   3.640  1.00  0.00           H  
ATOM     79  OW  SOL   374      -1.290 -32.180   4.310  1.00  0.00           O  
ATOM     80  HW1 SOL   374      -0.700 -32.930   4.240  1.00  0.00           H  
ATOM     81  HW2 SOL   374      -0.710 -31.440   4.480  1.00  0.00           H  
ATOM     82  OW  SOL   375      18.970 -27.350 -11.030  1.00  0.00           O  
ATOM     83  HW1 SOL   375      19.830 -27.740 -11.220  1.00  0.00           H  
ATOM     84  HW2 SOL   375      18.430 -28.100 -10.780  1.00  0.00           H  
ATOM     85  OW  SOL   376     -20.470  -8.790 -13.890  1.00  0.00           O  
ATOM     86  HW1 SOL   376     -21.260  -8.990 -13.410  1.00  0.00           H  
ATOM     87  HW2 SOL   376     -19.750  -9.040 -13.300  1.00  0.00           H  
ATOM     88  OW  SOL   377     -10.400 -19.670   0.770  1.00  0.00           O  
ATOM     89  HW1 SOL   377      -9.730 -20.090   0.210  1.00  0.00           H  
ATOM     90  HW2 SOL   377     -10.400 -20.180   1.570  1.00  0.00           H  
ATOM     91  OW  SOL   378     -35.370   2.230  15.410  1.00  0.00           O  
ATOM     92  HW1 SOL   378     -34.810   2.130  16.180  1.00  0.00           H  
ATOM     93  HW2 SOL   378     -34.800   1.990  14.680  1.00  0.00           H  
ATOM     94  OW  SOL   379       4.730 -17.130 -10.900  1.00  0.00           O  
ATOM     95  HW1 SOL   379       5.540 -17.570 -11.150  1.00  0.00           H  
ATOM     96  HW2 SOL   379       4.030 -17.700 -11.250  1.00  0.00           H  
ATOM     97  OW  SOL   380     -34.330 -21.200  31.460  1.00  0.00           O  
ATOM     98  HW1 SOL   380     -34.920 -21.690  32.040  1.00  0.00           H  
ATOM     99  HW2 SOL   380     -34.450 -21.600  30.600  1.00  0.00           H  
ATOM    100  OW  SOL   381     -23.430   5.330  -4.530  1.00  0.00           O  
ATOM    101  HW1 SOL   381     -22.540   5.520  -4.820  1.00  0.00           H  
ATOM    102  HW2 SOL   381     -23.650   4.520  -4.960  1.00  0.00           H  
ATOM    103  OW  SOL   382     -17.940 -10.920  17.850  1.00  0.00           O  
ATOM    104  HW1 SOL   382     -17.610 -10.460  18.620  1.00  0.00           H  
ATOM    105  HW2 SOL   382     -18.790 -10.530  17.680  1.00  0.00           H  
ATOM    106  OW  SOL   383     -35.210  -1.960   0.860  1.00  0.00           O  
ATOM    107  HW1 SOL   383     -35.560  -2.120  -0.020  1.00  0.00           H  
ATOM    108  HW2 SOL   383     -35.820  -1.360   1.260  1.00  0.00           H  
ATOM    109  OW  SOL   384     -14.000  -9.000 -15.620  1.00  0.00           O  
ATOM    110  HW1 SOL   384     -14.350  -9.360 -16.440  1.00  0.00           H  
ATOM    111  HW2 SOL   384     -13.320  -8.390 -15.890  1.00  0.00           H  
ATOM    112  OW  SOL   385       4.180 -15.710  16.570  1.00  0.00           O  
ATOM    113  HW1 SOL   385       4.890 -16.180  16.140  1.00  0.00           H  
ATOM    114  HW2 SOL   385       4.610 -15.170  17.240  1.00  0.00           H  
ATOM    115  OW  SOL   386     -18.060   4.110 -22.250  1.00  0.00           O  
ATOM    116  HW1 SOL   386     -18.520   3.290 -22.420  1.00  0.00           H  
ATOM    117  HW2 SOL   386     -17.800   4.050 -21.330  1.00  0.00           H  
ATOM    118  OW  SOL   387       1.550 -26.990 -14.490  1.00  0.00           O  
ATOM    119  HW1 SOL   387       2.210 -26.310 -14.490  1.00  0.00           H  
ATOM    120  HW2 SOL   387       1.980 -27.760 -14.860  1.00  0.00           H  
ATOM    121  OW  SOL   388     -44.030 -20.010 -12.990  1.00  0.00           O  
ATOM    122  HW1 SOL   388     -43.200 -20.210 -13.400  1.00  0.00           H  
ATOM    123  HW2 SOL   388     -43.990 -20.450 -12.140  1.00  0.00           H  
ATOM    124  OW  SOL   389      15.640  10.950   7.710  1.00  0.00           O  
ATOM    125  HW1 SOL   389      15.540  11.570   6.980  1.00  0.00           H  
ATOM    126  HW2 SOL   389      15.190  10.160   7.410  1.00  0.00           H  
ATOM    127  OW  SOL   390      13.440 -15.900   6.090  1.00  0.00           O  
ATOM    128  HW1 SOL   390      12.660 -15.990   6.640  1.00  0.00           H  
ATOM    129  HW2 SOL   390      13.310 -16.520   5.390  1.00  0.00           H  
ATOM    130  OW  SOL   391     -24.880 -36.740   1.290  1.00  0.00           O  
ATOM    131  HW1 SOL   391     -24.530 -37.610   1.480  1.00  0.00           H  
ATOM    132  HW2 SOL   391     -25.290 -36.460   2.110  1.00  0.00           H  
ATOM    133  OW  SOL   392     -25.610  18.300  14.590  1.00  0.00           O  
ATOM    134  HW1 SOL   392     -24.780  18.280  14.110  1.00  0.00           H  
ATOM    135  HW2 SOL   392     -25.460  18.930  15.310  1.00  0.00           H  
ATOM    136  OW  SOL   393     -23.830 -20.250 -30.690  1.00  0.00           O  
ATOM    137  HW1 SOL   393     -23.980 -20.080 -31.630  1.00  0.00           H  
ATOM    138  HW2 SOL   393     -24.530 -19.780 -30.250  1.00  0.00           H  
ATOM    139  OW  SOL   394     -20.920  17.520   8.860  1.00  0.00           O  
ATOM    140  HW1 SOL   394     -20.480  16.940   8.230  1.00  0.00           H  
ATOM    141  HW2 SOL   394     -21.110  16.970   9.610  1.00  0.00           H  
ATOM    142  OW  SOL   395     -15.800 -17.870 -30.250  1.00  0.00           O  
ATOM    143  HW1 SOL   395     -15.710 -17.030 -30.680  1.00  0.00           H  
ATOM    144  HW2 SOL   395     -16.430 -18.350 -30.780  1.00  0.00           H  
ATOM    145  OW  SOL   396      11.020 -46.810 -12.030  1.00  0.00           O  
ATOM    146  HW1 SOL   396      10.200 -46.380 -11.800  1.00  0.00           H  
ATOM    147  HW2 SOL   396      10.770 -47.700 -12.270  1.00  0.00           H  
ATOM    148  OW  SOL   397       6.920 -53.940   3.660  1.00  0.00           O  
ATOM    149  HW1 SOL   397       7.600 -54.510   3.290  1.00  0.00           H  
ATOM    150  HW2 SOL   397       6.290 -54.550   4.050  1.00  0.00           H  
ATOM    151  OW  SOL   398      11.560 -45.800   0.620  1.00  0.00           O  
ATOM    152  HW1 SOL   398      11.090 -45.970  -0.180  1.00  0.00           H  
ATOM    153  HW2 SOL   398      11.430 -44.870   0.800  1.00  0.00           H  
ATOM    154  OW  SOL   399       3.240 -32.780   9.560  1.00  0.00           O  
ATOM    155  HW1 SOL   399       2.890 -33.670   9.630  1.00  0.00           H  
ATOM    156  HW2 SOL   399       3.570 -32.590  10.440  1.00  0.00           H  
ATOM    157  OW  SOL   400     -34.440 -16.510  -5.670  1.00  0.00           O  
ATOM    158  HW1 SOL   400     -34.020 -15.910  -6.300  1.00  0.00           H  
ATOM    159  HW2 SOL   400     -35.220 -16.050  -5.390  1.00  0.00           H  
ATOM    160  OW  SOL   401      -9.020   7.010 -13.230  1.00  0.00           O  
ATOM    161  HW1 SOL   401      -8.900   6.960 -14.180  1.00  0.00           H  
ATOM    162  HW2 SOL   401      -9.970   6.950 -13.110  1.00  0.00           H  
ATOM    163  OW  SOL   402      -5.390   3.090   4.280  1.00  0.00           O  
ATOM    164  HW1 SOL   402      -5.840   2.440   3.730  1.00  0.00           H  
ATOM    165  HW2 SOL   402      -4.470   3.020   4.030  1.00  0.00           H  
ATOM    166  OW  SOL   403     -31.690   6.870   4.710  1.00  0.00           O  
ATOM    167  HW1 SOL   403     -32.320   7.140   4.060  1.00  0.00           H  
ATOM    168  HW2 SOL   403     -31.310   6.060   4.360  1.00  0.00           H  
ATOM    169  OW  SOL   404     -18.160  16.280  -6.140  1.00  0.00           O  
ATOM    170  HW1 SOL   404     -17.800  15.440  -6.420  1.00  0.00           H  
ATOM    171  HW2 SOL   404     -18.280  16.790  -6.940  1.00  0.00           H  
ATOM    172  OW  SOL   405     -12.780 -21.420  30.810  1.00  0.00           O  
ATOM    173  HW1 SOL   405     -13.110 -22.260  30.510  1.00  0.00           H  
ATOM    174  HW2 SOL   405     -12.320 -21.050  30.050  1.00  0.00           H  
ATOM    175  OW  SOL   406     -10.440 -21.210   2.970  1.00  0.00           O  
ATOM    176  HW1 SOL   406      -9.550 -21.440   3.210  1.00  0.00           H  
ATOM    177  HW2 SOL   406     -10.970 -21.930   3.320  1.00  0.00           H  
ATOM    178  OW  SOL   407     -26.010 -29.430  30.830  1.00  0.00           O  
ATOM    179  HW1 SOL   407     -26.970 -29.440  30.920  1.00  0.00           H  
ATOM    180  HW2 SOL   407     -25.680 -29.550  31.720  1.00  0.00           H  
ATOM    181  OW  SOL   408      12.100 -33.780   1.220  1.00  0.00           O  
ATOM    182  HW1 SOL   408      11.390 -33.440   1.750  1.00  0.00           H  
ATOM    183  HW2 SOL   408      12.790 -34.010   1.850  1.00  0.00           H  
ATOM    184  OW  SOL   409      -2.520 -33.660  35.090  1.00  0.00           O  
ATOM    185  HW1 SOL   409      -3.410 -33.470  35.380  1.00  0.00           H  
ATOM    186  HW2 SOL   409      -2.530 -33.490  34.150  1.00  0.00           H  
ATOM    187  OW  SOL   410     -13.880  -0.950  -9.440  1.00  0.00           O  
ATOM    188  HW1 SOL   410     -12.950  -1.090  -9.250  1.00  0.00           H  
ATOM    189  HW2 SOL   410     -13.930  -0.110  -9.870  1.00  0.00           H  
ATOM    190  OW  SOL   411      -0.520 -39.310 -16.570  1.00  0.00           O  
ATOM    191  HW1 SOL   411      -0.330 -39.590 -15.670  1.00  0.00           H  
ATOM    192  HW2 SOL   411      -0.840 -38.420 -16.490  1.00  0.00           H  
ATOM    193  OW  SOL   412      10.550  -5.840  -2.790  1.00  0.00           O  
ATOM    194  HW1 SOL   412      11.280  -6.200  -3.290  1.00  0.00           H  
ATOM    195  HW2 SOL   412      10.290  -6.540  -2.200  1.00  0.00           H  
ATOM    196  OW  SOL   413     -37.880 -29.800  -3.900  1.00  0.00           O  
ATOM    197  HW1 SOL   413     -37.600 -29.210  -3.200  1.00  0.00           H  
ATOM    198  HW2 SOL   413     -37.100 -30.330  -4.100  1.00  0.00           H  
ATOM    199  OW  SOL   414       7.360 -10.690  33.050  1.00  0.00           O  
ATOM    200  HW1 SOL   414       6.600 -10.140  33.210  1.00  0.00           H  
ATOM    201  HW2 SOL   414       7.560 -10.560  32.120  1.00  0.00           H  
ATOM    202  OW  SOL   415      20.620 -17.970 -24.580  1.00  0.00           O  
ATOM    203  HW1 SOL   415      19.840 -17.610 -24.150  1.00  0.00           H  
ATOM    204  HW2 SOL   415      21.270 -17.270 -24.520  1.00  0.00           H  
ATOM    205  OW  SOL   416     -25.440 -15.390 -19.100  1.00  0.00           O  
ATOM    206  HW1 SOL   416     -26.230 -15.730 -19.520  1.00  0.00           H  
ATOM    207  HW2 SOL   416     -24.920 -16.170 -18.900  1.00  0.00           H  
ATOM    208  OW  SOL   417      20.560 -30.330  -1.500  1.00  0.00           O  
ATOM    209  HW1 SOL   417      20.530 -31.110  -0.950  1.00  0.00           H  
ATOM    210  HW2 SOL   417      21.370 -29.900  -1.260  1.00  0.00           H  
ATOM    211  OW  SOL   418     -31.880 -33.250 -23.750  1.00  0.00           O  
ATOM    212  HW1 SOL   418     -32.390 -33.790 -23.130  1.00  0.00           H  
ATOM    213  HW2 SOL   418     -32.190 -32.360 -23.590  1.00  0.00           H  
ATOM    214  OW  SOL   419     -47.640  -6.460  19.020  1.00  0.00           O  
ATOM    215  HW1 SOL   419     -48.070  -7.050  18.420  1.00  0.00           H  
ATOM    216  HW2 SOL   419     -48.120  -5.640  18.960  1.00  0.00           H  
ATOM    217  OW  SOL   420     -31.050 -30.760 -12.620  1.00  0.00           O  
ATOM    218  HW1 SOL   420     -30.670 -30.950 -11.760  1.00  0.00           H  
ATOM    219  HW2 SOL   420     -30.310 -30.740 -13.220  1.00  0.00           H  
ATOM    220  OW  SOL   421      13.260  -7.300   7.430  1.00  0.00           O  
ATOM    221  HW1 SOL   421      14.120  -7.640   7.200  1.00  0.00           H  
ATOM    222  HW2 SOL   421      13.250  -7.290   8.390  1.00  0.00           H  
ATOM    223  OW  SOL   422     -24.130 -39.020  28.170  1.00  0.00           O  
ATOM    224  HW1 SOL   422     -24.220 -38.100  27.970  1.00  0.00           H  
ATOM    225  HW2 SOL   422     -24.880 -39.440  27.730  1.00  0.00           H  
ATOM    226  OW  SOL   423     -25.560 -35.180  17.830  1.00  0.00           O  
ATOM    227  HW1 SOL   423     -24.750 -34.680  17.770  1.00  0.00           H  
ATOM    228  HW2 SOL   423     -25.860 -35.270  16.930  1.00  0.00           H  
ATOM    229  OW  SOL   424     -40.690 -24.530  26.510  1.00  0.00           O  
ATOM    230  HW1 SOL   424     -39.970 -24.030  26.130  1.00  0.00           H  
ATOM    231  HW2 SOL   424     -40.690 -24.300  27.440  1.00  0.00           H  
ATOM    232  OW  SOL   425       2.440 -15.790  14.510  1.00  0.00           O  
ATOM    233  HW1 SOL   425       1.970 -14.990  14.770  1.00  0.00           H  
ATOM    234  HW2 SOL   425       3.230 -15.790  15.060  1.00  0.00           H  
ATOM    235  OW  SOL   426     -10.580 -46.470 -11.890  1.00  0.00           O  
ATOM    236  HW1 SOL   426     -10.530 -45.550 -11.650  1.00  0.00           H  
ATOM    237  HW2 SOL   426     -10.220 -46.940 -11.150  1.00  0.00           H  
ATOM    238  OW  SOL   427       1.670 -43.980  -2.520  1.00  0.00           O  
ATOM    239  HW1 SOL   427       1.950 -43.070  -2.590  1.00  0.00           H  
ATOM    240  HW2 SOL   427       2.090 -44.420  -3.250  1.00  0.00           H  
ATOM    241  OW  SOL   428       5.730 -42.590   5.150  1.00  0.00           O  
ATOM    242  HW1 SOL   428       6.610 -42.720   5.520  1.00  0.00           H  
ATOM    243  HW2 SOL   428       5.280 -43.420   5.310  1.00  0.00           H  
ATOM    244  OW  SOL   429     -41.640  -0.270  -7.870  1.00  0.00           O  
ATOM    245  HW1 SOL   429     -42.230  -0.480  -7.140  1.00  0.00           H  
ATOM    246  HW2 SOL   429     -40.810  -0.050  -7.450  1.00  0.00           H  
ATOM    247  OW  SOL   430      -2.880 -28.010  16.360  1.00  0.00           O  
ATOM    248  HW1 SOL   430      -3.040 -28.950  16.250  1.00  0.00           H  
ATOM    249  HW2 SOL   430      -3.750 -27.620  16.380  1.00  0.00           H  
ATOM    250  OW  SOL   431     -19.070 -40.220 -22.890  1.00  0.00           O  
ATOM    251  HW1 SOL   431     -19.690 -39.760 -22.330  1.00  0.00           H  
ATOM    252  HW2 SOL   431     -18.870 -41.030 -22.430  1.00  0.00           H  
ATOM    253  OW  SOL   432      -4.310 -30.580 -16.910  1.00  0.00           O  
ATOM    254  HW1 SOL   432      -5.080 -30.750 -17.460  1.00  0.00           H  
ATOM    255  HW2 SOL   432      -3.650 -31.210 -17.210  1.00  0.00           H  
ATOM    256  OW  SOL   433     -33.520  -5.610 -19.610  1.00  0.00           O  
ATOM    257  HW1 SOL   433     -33.160  -4.980 -20.230  1.00  0.00           H  
ATOM    258  HW2 SOL   433     -34.150  -6.120 -20.120  1.00  0.00           H  
ATOM    259  OW  SOL   434     -30.390 -22.390  10.980  1.00  0.00           O  
ATOM    260  HW1 SOL   434     -30.740 -21.550  11.280  1.00  0.00           H  
ATOM    261  HW2 SOL   434     -30.330 -22.300  10.030  1.00  0.00           H  
ATOM    262  OW  SOL   435     -38.880 -32.410  12.730  1.00  0.00           O  
ATOM    263  HW1 SOL   435     -38.760 -32.370  11.780  1.00  0.00           H  
ATOM    264  HW2 SOL   435     -38.750 -33.330  12.960  1.00  0.00           H  
ATOM    265  OW  SOL   436     -26.670  -9.500  21.430  1.00  0.00           O  
ATOM    266  HW1 SOL   436     -26.930  -9.330  20.520  1.00  0.00           H  
ATOM    267  HW2 SOL   436     -27.190 -10.260  21.690  1.00  0.00           H  
ATOM    268  OW  SOL   437     -22.330  12.520   1.820  1.00  0.00           O  
ATOM    269  HW1 SOL   437     -22.890  11.820   1.500  1.00  0.00           H  
ATOM    270  HW2 SOL   437     -22.360  13.190   1.160  1.00  0.00           H  
ATOM    271  OW  SOL   438     -42.660   3.600  10.580  1.00  0.00           O  
ATOM    272  HW1 SOL   438     -43.080   2.920  11.100  1.00  0.00           H  
ATOM    273  HW2 SOL   438     -42.680   4.380  11.130  1.00  0.00           H  
ATOM    274  OW  SOL   439       7.080 -38.670 -20.880  1.00  0.00           O  
ATOM    275  HW1 SOL   439       7.680 -38.090 -20.430  1.00  0.00           H  
ATOM    276  HW2 SOL   439       7.660 -39.330 -21.280  1.00  0.00           H  
ATOM    277  OW  SOL   440       4.810  16.700  -3.880  1.00  0.00           O  
ATOM    278  HW1 SOL   440       4.650  15.760  -3.770  1.00  0.00           H  
ATOM    279  HW2 SOL   440       5.730  16.750  -4.130  1.00  0.00           H  
ATOM    280  OW  SOL   441     -11.290  -1.420  18.790  1.00  0.00           O  
ATOM    281  HW1 SOL   441     -10.550  -1.950  18.510  1.00  0.00           H  
ATOM    282  HW2 SOL   441     -11.740  -1.160  17.990  1.00  0.00           H  
ATOM    283  OW  SOL   442      23.210 -36.120  12.290  1.00  0.00           O  
ATOM    284  HW1 SOL   442      24.150 -36.170  12.420  1.00  0.00           H  
ATOM    285  HW2 SOL   442      22.880 -36.970  12.580  1.00  0.00           H  
ATOM    286  OW  SOL   443     -16.750  -1.640 -21.970  1.00  0.00           O  
ATOM    287  HW1 SOL   443     -17.640  -1.820 -21.670  1.00  0.00           H  
ATOM    288  HW2 SOL   443     -16.200  -1.840 -21.220  1.00  0.00           H  
ATOM    289  OW  SOL   444      15.420  -9.870  16.890  1.00  0.00           O  
ATOM    290  HW1 SOL   444      15.720  -8.980  17.070  1.00  0.00           H  
ATOM    291  HW2 SOL   444      14.480  -9.780  16.720  1.00  0.00           H  
ATOM    292  OW  SOL   445       0.910 -30.690  22.670  1.00  0.00           O  
ATOM    293  HW1 SOL   445       0.450 -31.450  23.030  1.00  0.00           H  
ATOM    294  HW2 SOL   445       1.270 -31.010  21.840  1.00  0.00           H  
ATOM    295  OW  SOL   446      14.760 -17.020  -2.800  1.00  0.00           O  
ATOM    296  HW1 SOL   446      14.290 -17.750  -3.190  1.00  0.00           H  
ATOM    297  HW2 SOL   446      15.180 -16.570  -3.540  1.00  0.00           H  
ATOM    298  OW  SOL   447      16.370 -25.300   4.180  1.00  0.00           O  
ATOM    299  HW1 SOL   447      15.920 -26.070   3.810  1.00  0.00           H  
ATOM    300  HW2 SOL   447      16.190 -24.600   3.560  1.00  0.00           H  
ATOM    301  OW  SOL   448     -23.830   2.290 -22.120  1.00  0.00           O  
ATOM    302  HW1 SOL   448     -24.770   2.140 -22.200  1.00  0.00           H  
ATOM    303  HW2 SOL   448     -23.650   3.010 -22.710  1.00  0.00           H  
ATOM    304  OW  SOL   449      11.420   4.920  14.010  1.00  0.00           O  
ATOM    305  HW1 SOL   449      11.370   4.210  13.380  1.00  0.00           H  
ATOM    306  HW2 SOL   449      11.800   4.530  14.800  1.00  0.00           H  
ATOM    307  OW  SOL   450     -39.490  -4.360   8.510  1.00  0.00           O  
ATOM    308  HW1 SOL   450     -39.140  -4.450   7.620  1.00  0.00           H  
ATOM    309  HW2 SOL   450     -39.540  -5.270   8.830  1.00  0.00           H  
ATOM    310  OW  SOL   451     -24.680   8.180  -1.420  1.00  0.00           O  
ATOM    311  HW1 SOL   451     -25.230   8.970  -1.510  1.00  0.00           H  
ATOM    312  HW2 SOL   451     -24.850   7.880  -0.530  1.00  0.00           H  
ATOM    313  OW  SOL   452       8.750  -8.130  18.080  1.00  0.00           O  
ATOM    314  HW1 SOL   452       8.810  -8.980  18.540  1.00  0.00           H  
ATOM    315  HW2 SOL   452       8.390  -7.540  18.730  1.00  0.00           H  
ATOM    316  OW  SOL   453     -19.800 -30.710  21.530  1.00  0.00           O  
ATOM    317  HW1 SOL   453     -19.240 -30.600  22.300  1.00  0.00           H  
ATOM    318  HW2 SOL   453     -19.900 -29.820  21.180  1.00  0.00           H  
ATOM    319  OW  SOL   454     -12.940 -19.230  -0.310  1.00  0.00           O  
ATOM    320  HW1 SOL   454     -12.130 -19.700  -0.150  1.00  0.00           H  
ATOM    321  HW2 SOL   454     -13.230 -19.540  -1.170  1.00  0.00           H  
ATOM    322  OW  SOL   455     -28.040 -44.660  -2.820  1.00  0.00           O  
ATOM    323  HW1 SOL   455     -28.000 -44.660  -1.870  1.00  0.00           H  
ATOM    324  HW2 SOL   455     -28.240 -45.570  -3.050  1.00  0.00           H  
ATOM    325  OW  SOL   456     -24.920   7.850 -15.470  1.00  0.00           O  
ATOM    326  HW1 SOL   456     -25.510   7.170 -15.750  1.00  0.00           H  
ATOM    327  HW2 SOL   456     -25.060   7.920 -14.530  1.00  0.00           H  
ATOM    328  OW  SOL   457     -24.860 -24.020  25.660  1.00  0.00           O  
ATOM    329  HW1 SOL   457     -25.750 -24.250  25.950  1.00  0.00           H  
ATOM    330  HW2 SOL   457     -24.300 -24.690  26.050  1.00  0.00           H  
ATOM    331  OW  SOL   458      12.420 -17.050  35.860  1.00  0.00           O  
ATOM    332  HW1 SOL   458      11.470 -17.070  35.790  1.00  0.00           H  
ATOM    333  HW2 SOL   458      12.710 -17.730  35.230  1.00  0.00           H  
ATOM    334  OW  SOL   459       4.650 -12.660  -0.230  1.00  0.00           O  
ATOM    335  HW1 SOL   459       5.560 -12.900  -0.440  1.00  0.00           H  
ATOM    336  HW2 SOL   459       4.170 -12.850  -1.030  1.00  0.00           H  
ATOM    337  OW  SOL   460       4.550 -43.530  10.480  1.00  0.00           O  
ATOM    338  HW1 SOL   460       4.910 -44.270  10.960  1.00  0.00           H  
ATOM    339  HW2 SOL   460       4.800 -43.700   9.570  1.00  0.00           H  
ATOM    340  OW  SOL   461       2.340 -21.890  32.230  1.00  0.00           O  
ATOM    341  HW1 SOL   461       2.430 -21.250  31.530  1.00  0.00           H  
ATOM    342  HW2 SOL   461       2.150 -21.370  33.010  1.00  0.00           H  
ATOM    343  OW  SOL   462     -22.910 -21.290  25.060  1.00  0.00           O  
ATOM    344  HW1 SOL   462     -22.600 -20.440  24.740  1.00  0.00           H  
ATOM    345  HW2 SOL   462     -23.530 -21.580  24.400  1.00  0.00           H  
ATOM    346  OW  SOL   463     -21.160  -6.100  13.800  1.00  0.00           O  
ATOM    347  HW1 SOL   463     -21.160  -5.690  12.930  1.00  0.00           H  
ATOM    348  HW2 SOL   463     -21.750  -6.850  13.720  1.00  0.00           H  
ATOM    349  OW  SOL   464     -31.320 -14.660 -12.110  1.00  0.00           O  
ATOM    350  HW1 SOL   464     -32.110 -14.530 -12.640  1.00  0.00           H  
ATOM    351  HW2 SOL   464     -30.640 -14.870 -12.750  1.00  0.00           H  
ATOM    352  OW  SOL   465     -27.870 -21.270 -26.160  1.00  0.00           O  
ATOM    353  HW1 SOL   465     -26.930 -21.100 -26.280  1.00  0.00           H  
ATOM    354  HW2 SOL   465     -28.090 -20.860 -25.320  1.00  0.00           H  
ATOM    355  OW  SOL   466       5.710 -40.060   8.980  1.00  0.00           O  
ATOM    356  HW1 SOL   466       6.310 -40.770   9.260  1.00  0.00           H  
ATOM    357  HW2 SOL   466       6.240 -39.270   9.080  1.00  0.00           H  
ATOM    358  OW  SOL   467     -25.420 -31.330  16.570  1.00  0.00           O  
ATOM    359  HW1 SOL   467     -24.880 -32.090  16.810  1.00  0.00           H  
ATOM    360  HW2 SOL   467     -24.780 -30.660  16.330  1.00  0.00           H  
ATOM    361  OW  SOL   468       9.640   5.790 -11.880  1.00  0.00           O  
ATOM    362  HW1 SOL   468       9.960   5.540 -11.010  1.00  0.00           H  
ATOM    363  HW2 SOL   468       8.710   5.600 -11.860  1.00  0.00           H  
ATOM    364  OW  SOL   469       9.210 -13.730   9.770  1.00  0.00           O  
ATOM    365  HW1 SOL   469       9.810 -14.070  10.440  1.00  0.00           H  
ATOM    366  HW2 SOL   469       9.430 -12.800   9.700  1.00  0.00           H  
ATOM    367  OW  SOL   470     -16.600 -48.890 -17.720  1.00  0.00           O  
ATOM    368  HW1 SOL   470     -17.340 -49.230 -18.230  1.00  0.00           H  
ATOM    369  HW2 SOL   470     -16.960 -48.160 -17.220  1.00  0.00           H  
ATOM    370  OW  SOL   471       3.180 -10.340  38.110  1.00  0.00           O  
ATOM    371  HW1 SOL   471       3.770  -9.790  37.590  1.00  0.00           H  
ATOM    372  HW2 SOL   471       2.400  -9.800  38.220  1.00  0.00           H  
ATOM    373  OW  SOL   472     -23.260 -43.620 -10.550  1.00  0.00           O  
ATOM    374  HW1 SOL   472     -23.230 -42.860  -9.970  1.00  0.00           H  
ATOM    375  HW2 SOL   472     -22.400 -43.620 -10.970  1.00  0.00           H  
ATOM    376  OW  SOL   473       6.490  -8.460   8.630  1.00  0.00           O  
ATOM    377  HW1 SOL   473       7.020  -7.670   8.630  1.00  0.00           H  
ATOM    378  HW2 SOL   473       6.190  -8.550   7.730  1.00  0.00           H  
ATOM    379  OW  SOL   474     -43.930 -30.510  -5.410  1.00  0.00           O  
ATOM    380  HW1 SOL   474     -43.390 -29.970  -4.850  1.00  0.00           H  
ATOM    381  HW2 SOL   474     -44.460 -29.890  -5.910  1.00  0.00           H  
ATOM    382  OW  SOL   475     -37.120   8.520 -10.980  1.00  0.00           O  
ATOM    383  HW1 SOL   475     -38.030   8.560 -11.260  1.00  0.00           H  
ATOM    384  HW2 SOL   475     -37.000   7.600 -10.720  1.00  0.00           H  
ATOM    385  OW  SOL   476       5.210   1.690  -2.150  1.00  0.00           O  
ATOM    386  HW1 SOL   476       4.950   2.230  -2.910  1.00  0.00           H  
ATOM    387  HW2 SOL   476       4.400   1.500  -1.690  1.00  0.00           H  
ATOM    388  OW  SOL   477     -10.540 -17.430  51.240  1.00  0.00           O  
ATOM    389  HW1 SOL   477      -9.860 -17.210  51.880  1.00  0.00           H  
ATOM    390  HW2 SOL   477     -11.310 -17.640  51.760  1.00  0.00           H  
ATOM    391  OW  SOL   478     -26.380  -6.030   1.790  1.00  0.00           O  
ATOM    392  HW1 SOL   478     -26.460  -5.080   1.860  1.00  0.00           H  
ATOM    393  HW2 SOL   478     -26.700  -6.360   2.640  1.00  0.00           H  
ATOM    394  OW  SOL   479     -24.150 -12.530  -6.400  1.00  0.00           O  
ATOM    395  HW1 SOL   479     -24.870 -13.160  -6.470  1.00  0.00           H  
ATOM    396  HW2 SOL   479     -24.160 -12.060  -7.230  1.00  0.00           H  
ATOM    397  OW  SOL   480       3.450 -36.870  18.090  1.00  0.00           O  
ATOM    398  HW1 SOL   480       3.140 -36.340  17.360  1.00  0.00           H  
ATOM    399  HW2 SOL   480       2.720 -37.460  18.290  1.00  0.00           H  
ATOM    400  OW  SOL   481     -18.730   1.290 -30.260  1.00  0.00           O  
ATOM    401  HW1 SOL   481     -19.340   1.050 -30.970  1.00  0.00           H  
ATOM    402  HW2 SOL   481     -18.130   1.920 -30.660  1.00  0.00           H  
ATOM    403  OW  SOL   482      -4.050 -13.330  37.050  1.00  0.00           O  
ATOM    404  HW1 SOL   482      -4.440 -12.920  36.290  1.00  0.00           H  
ATOM    405  HW2 SOL   482      -3.350 -12.730  37.320  1.00  0.00           H  
ATOM    406  OW  SOL   483     -36.080 -52.160  -2.800  1.00  0.00           O  
ATOM    407  HW1 SOL   483     -36.160 -51.280  -3.170  1.00  0.00           H  
ATOM    408  HW2 SOL   483     -36.950 -52.540  -2.900  1.00  0.00           H  
ATOM    409  OW  SOL   484       4.170 -17.290   2.640  1.00  0.00           O  
ATOM    410  HW1 SOL   484       4.620 -17.710   1.900  1.00  0.00           H  
ATOM    411  HW2 SOL   484       4.460 -16.380   2.590  1.00  0.00           H  
ATOM    412  OW  SOL   485      10.700 -20.510 -25.440  1.00  0.00           O  
ATOM    413  HW1 SOL   485      11.470 -20.010 -25.700  1.00  0.00           H  
ATOM    414  HW2 SOL   485      10.220 -19.930 -24.850  1.00  0.00           H  
ATOM    415  OW  SOL   486     -33.250 -12.360  -9.150  1.00  0.00           O  
ATOM    416  HW1 SOL   486     -33.770 -12.210  -9.940  1.00  0.00           H  
ATOM    417  HW2 SOL   486     -33.650 -11.810  -8.480  1.00  0.00           H  
ATOM    418  OW  SOL   487     -30.140   7.040 -18.110  1.00  0.00           O  
ATOM    419  HW1 SOL   487     -30.310   6.550 -17.310  1.00  0.00           H  
ATOM    420  HW2 SOL   487     -29.870   7.910 -17.820  1.00  0.00           H  
ATOM    421  OW  SOL   488       0.960  -8.460 -29.900  1.00  0.00           O  
ATOM    422  HW1 SOL   488       1.510  -9.130 -30.330  1.00  0.00           H  
ATOM    423  HW2 SOL   488       0.110  -8.510 -30.360  1.00  0.00           H  
ATOM    424  OW  SOL   489     -24.990   5.720  24.360  1.00  0.00           O  
ATOM    425  HW1 SOL   489     -25.790   6.230  24.240  1.00  0.00           H  
ATOM    426  HW2 SOL   489     -25.210   4.860  24.000  1.00  0.00           H  
ATOM    427  OW  SOL   490       5.580   3.800 -18.510  1.00  0.00           O  
ATOM    428  HW1 SOL   490       6.030   3.040 -18.110  1.00  0.00           H  
ATOM    429  HW2 SOL   490       5.140   3.430 -19.260  1.00  0.00           H  
ATOM    430  OW  SOL   491      19.610 -44.940  -0.920  1.00  0.00           O  
ATOM    431  HW1 SOL   491      19.910 -45.830  -1.140  1.00  0.00           H  
ATOM    432  HW2 SOL   491      18.990 -45.070  -0.210  1.00  0.00           H  
ATOM    433  OW  SOL   492     -45.180 -19.400   1.420  1.00  0.00           O  
ATOM    434  HW1 SOL   492     -44.460 -19.720   0.870  1.00  0.00           H  
ATOM    435  HW2 SOL   492     -45.750 -18.930   0.810  1.00  0.00           H  
ATOM    436  OW  SOL   493     -36.290 -30.710   7.290  1.00  0.00           O  
ATOM    437  HW1 SOL   493     -36.690 -30.590   8.160  1.00  0.00           H  
ATOM    438  HW2 SOL   493     -37.020 -30.960   6.730  1.00  0.00           H  
ATOM    439  OW  SOL   494     -34.160  15.890   3.930  1.00  0.00           O  
ATOM    440  HW1 SOL   494     -34.900  16.010   3.340  1.00  0.00           H  
ATOM    441  HW2 SOL   494     -34.530  15.460   4.700  1.00  0.00           H  
ATOM    442  OW  SOL   495     -12.400 -35.020  37.620  1.00  0.00           O  
ATOM    443  HW1 SOL   495     -12.980 -35.740  37.380  1.00  0.00           H  
ATOM    444  HW2 SOL   495     -11.950 -34.770  36.810  1.00  0.00           H  
ATOM    445  OW  SOL   496      13.770 -52.140   9.770  1.00  0.00           O  
ATOM    446  HW1 SOL   496      13.370 -51.950   8.920  1.00  0.00           H  
ATOM    447  HW2 SOL   496      13.440 -51.440  10.350  1.00  0.00           H  
ATOM    448  OW  SOL   497      -1.020 -49.310  -8.860  1.00  0.00           O  
ATOM    449  HW1 SOL   497      -1.050 -49.250  -9.810  1.00  0.00           H  
ATOM    450  HW2 SOL   497      -1.340 -50.190  -8.660  1.00  0.00           H  
ATOM    451  OW  SOL   498     -24.750 -39.170  19.810  1.00  0.00           O  
ATOM    452  HW1 SOL   498     -24.550 -40.110  19.810  1.00  0.00           H  
ATOM    453  HW2 SOL   498     -24.780 -38.930  20.740  1.00  0.00           H  
ATOM    454  OW  SOL   499     -22.540 -22.790  20.840  1.00  0.00           O  
ATOM    455  HW1 SOL   499     -22.040 -23.370  21.420  1.00  0.00           H  
ATOM    456  HW2 SOL   499     -21.940 -22.590  20.120  1.00  0.00           H  
ATOM    457  OW  SOL   500     -41.050 -16.590 -19.930  1.00  0.00           O  
ATOM    458  HW1 SOL   500     -40.980 -17.210 -20.650  1.00  0.00           H  
ATOM    459  HW2 SOL   500     -40.630 -15.800 -20.250  1.00  0.00           H  
ATOM    460  OW  SOL   501      24.780 -15.630  -5.180  1.00  0.00           O  
ATOM    461  HW1 SOL   501      24.400 -14.770  -5.020  1.00  0.00           H  
ATOM    462  HW2 SOL   501      24.620 -15.780  -6.120  1.00  0.00           H  
ATOM    463  OW  SOL   502     -27.240  -2.280 -26.640  1.00  0.00           O  
ATOM    464  HW1 SOL   502     -27.290  -1.850 -25.790  1.00  0.00           H  
ATOM    465  HW2 SOL   502     -27.580  -1.630 -27.270  1.00  0.00           H  
ATOM    466  OW  SOL   503     -19.090 -14.010  31.760  1.00  0.00           O  
ATOM    467  HW1 SOL   503     -19.920 -14.390  32.070  1.00  0.00           H  
ATOM    468  HW2 SOL   503     -18.750 -14.670  31.160  1.00  0.00           H  
ATOM    469  OW  SOL   504     -24.950 -32.800  29.360  1.00  0.00           O  
ATOM    470  HW1 SOL   504     -24.570 -32.720  28.490  1.00  0.00           H  
ATOM    471  HW2 SOL   504     -25.120 -31.890  29.620  1.00  0.00           H  
ATOM    472  OW  SOL   505     -10.540 -30.760 -11.200  1.00  0.00           O  
ATOM    473  HW1 SOL   505      -9.920 -30.150 -10.800  1.00  0.00           H  
ATOM    474  HW2 SOL   505     -11.230 -30.860 -10.550  1.00  0.00           H  
ATOM    475  OW  SOL   506      -2.610  -3.150  19.610  1.00  0.00           O  
ATOM    476  HW1 SOL   506      -3.090  -3.820  20.100  1.00  0.00           H  
ATOM    477  HW2 SOL   506      -1.820  -3.600  19.310  1.00  0.00           H  
ATOM    478  OW  SOL   507     -16.820 -54.650   0.000  1.00  0.00           O  
ATOM    479  HW1 SOL   507     -16.980 -53.740  -0.280  1.00  0.00           H  
ATOM    480  HW2 SOL   507     -17.680 -55.030   0.080  1.00  0.00           H  
ATOM    481  OW  SOL   508     -21.140  -7.620  24.050  1.00  0.00           O  
ATOM    482  HW1 SOL   508     -20.820  -7.870  23.180  1.00  0.00           H  
ATOM    483  HW2 SOL   508     -21.620  -6.800  23.890  1.00  0.00           H  
ATOM    484  OW  SOL   509      -9.910 -24.470  40.970  1.00  0.00           O  
ATOM    485  HW1 SOL   509      -9.660 -24.130  41.830  1.00  0.00           H  
ATOM    486  HW2 SOL   509     -10.810 -24.780  41.090  1.00  0.00           H  
ATOM    487  OW  SOL   510     -19.930 -21.300  10.860  1.00  0.00           O  
ATOM    488  HW1 SOL   510     -20.540 -20.560  10.820  1.00  0.00           H  
ATOM    489  HW2 SOL   510     -20.440 -21.990  11.280  1.00  0.00           H  
ATOM    490  OW  SOL   511     -30.160 -44.320  17.010  1.00  0.00           O  
ATOM    491  HW1 SOL   511     -29.900 -44.960  17.690  1.00  0.00           H  
ATOM    492  HW2 SOL   511     -29.690 -44.590  16.230  1.00  0.00           H  
ATOM    493  OW  SOL   512     -31.930 -45.260  20.400  1.00  0.00           O  
ATOM    494  HW1 SOL   512     -32.510 -46.020  20.380  1.00  0.00           H  
ATOM    495  HW2 SOL   512     -32.500 -44.510  20.260  1.00  0.00           H  
ATOM    496  OW  SOL   513     -47.010 -21.280  17.500  1.00  0.00           O  
ATOM    497  HW1 SOL   513     -47.390 -22.170  17.580  1.00  0.00           H  
ATOM    498  HW2 SOL   513     -46.730 -21.230  16.590  1.00  0.00           H  
ATOM    499  OW  SOL   514      -1.460 -31.480  15.000  1.00  0.00           O  
ATOM    500  HW1 SOL   514      -2.350 -31.140  15.060  1.00  0.00           H  
ATOM    501  HW2 SOL   514      -1.390 -32.070  15.750  1.00  0.00           H  
ATOM    502  OW  SOL   515      10.870 -17.200 -28.300  1.00  0.00           O  
ATOM    503  HW1 SOL   515      10.850 -16.690 -27.480  1.00  0.00           H  
ATOM    504  HW2 SOL   515      11.710 -17.640 -28.270  1.00  0.00           H  
ATOM    505  OW  SOL   516     -43.940   9.310   2.130  1.00  0.00           O  
ATOM    506  HW1 SOL   516     -44.600   8.850   2.640  1.00  0.00           H  
ATOM    507  HW2 SOL   516     -44.190   9.190   1.220  1.00  0.00           H  
ATOM    508  OW  SOL   517     -43.500 -26.650  17.480  1.00  0.00           O  
ATOM    509  HW1 SOL   517     -44.330 -26.240  17.230  1.00  0.00           H  
ATOM    510  HW2 SOL   517     -43.750 -27.340  18.090  1.00  0.00           H  
ATOM    511  OW  SOL   518     -10.170 -37.070  23.700  1.00  0.00           O  
ATOM    512  HW1 SOL   518      -9.220 -37.190  23.700  1.00  0.00           H  
ATOM    513  HW2 SOL   518     -10.470 -37.520  24.500  1.00  0.00           H  
ATOM    514  OW  SOL   519     -33.820 -23.470  -0.150  1.00  0.00           O  
ATOM    515  HW1 SOL   519     -33.900 -23.150  -1.050  1.00  0.00           H  
ATOM    516  HW2 SOL   519     -33.130 -24.130  -0.190  1.00  0.00           H  
ATOM    517  OW  SOL   520     -37.250 -34.070  20.120  1.00  0.00           O  
ATOM    518  HW1 SOL   520     -37.250 -33.450  19.380  1.00  0.00           H  
ATOM    519  HW2 SOL   520     -37.660 -33.570  20.830  1.00  0.00           H  
ATOM    520  OW  SOL   521     -34.150  -5.510  -3.710  1.00  0.00           O  
ATOM    521  HW1 SOL   521     -34.410  -6.330  -3.290  1.00  0.00           H  
ATOM    522  HW2 SOL   521     -34.000  -4.900  -2.980  1.00  0.00           H  
ATOM    523  OW  SOL   522       5.370 -32.700   6.470  1.00  0.00           O  
ATOM    524  HW1 SOL   522       5.610 -33.070   7.320  1.00  0.00           H  
ATOM    525  HW2 SOL   522       5.330 -31.750   6.630  1.00  0.00           H  
ATOM    526  OW  SOL   523     -35.590 -13.930  21.860  1.00  0.00           O  
ATOM    527  HW1 SOL   523     -35.580 -14.570  22.580  1.00  0.00           H  
ATOM    528  HW2 SOL   523     -36.420 -13.470  21.960  1.00  0.00           H  
ATOM    529  OW  SOL   524      -3.300  17.840  -8.720  1.00  0.00           O  
ATOM    530  HW1 SOL   524      -3.970  17.990  -9.390  1.00  0.00           H  
ATOM    531  HW2 SOL   524      -3.530  18.430  -8.020  1.00  0.00           H  
ATOM    532  OW  SOL   525     -30.120 -38.220  -5.220  1.00  0.00           O  
ATOM    533  HW1 SOL   525     -30.600 -38.150  -4.400  1.00  0.00           H  
ATOM    534  HW2 SOL   525     -30.260 -37.380  -5.660  1.00  0.00           H  
ATOM    535  OW  SOL   526     -39.600 -33.360   0.020  1.00  0.00           O  
ATOM    536  HW1 SOL   526     -40.160 -33.460  -0.760  1.00  0.00           H  
ATOM    537  HW2 SOL   526     -38.810 -32.940  -0.310  1.00  0.00           H  
ATOM    538  OW  SOL   527      22.340 -37.170  -7.230  1.00  0.00           O  
ATOM    539  HW1 SOL   527      23.270 -37.220  -7.420  1.00  0.00           H  
ATOM    540  HW2 SOL   527      21.920 -37.610  -7.970  1.00  0.00           H  
ATOM    541  OW  SOL   528     -34.330 -11.840 -13.510  1.00  0.00           O  
ATOM    542  HW1 SOL   528     -34.930 -11.200 -13.140  1.00  0.00           H  
ATOM    543  HW2 SOL   528     -33.880 -11.370 -14.200  1.00  0.00           H  
ATOM    544  OW  SOL   529     -16.040  -8.150  28.070  1.00  0.00           O  
ATOM    545  HW1 SOL   529     -15.960  -7.360  28.620  1.00  0.00           H  
ATOM    546  HW2 SOL   529     -16.040  -7.820  27.170  1.00  0.00           H  
ATOM    547  OW  SOL   530     -18.170  12.380 -21.840  1.00  0.00           O  
ATOM    548  HW1 SOL   530     -17.670  13.170 -21.620  1.00  0.00           H  
ATOM    549  HW2 SOL   530     -17.630  11.930 -22.490  1.00  0.00           H  
ATOM    550  OW  SOL   531     -30.840  11.410  18.200  1.00  0.00           O  
ATOM    551  HW1 SOL   531     -30.610  10.490  18.160  1.00  0.00           H  
ATOM    552  HW2 SOL   531     -30.030  11.850  18.450  1.00  0.00           H  
ATOM    553  OW  SOL   532     -41.120 -39.190   5.260  1.00  0.00           O  
ATOM    554  HW1 SOL   532     -41.210 -38.250   5.420  1.00  0.00           H  
ATOM    555  HW2 SOL   532     -40.260 -39.280   4.860  1.00  0.00           H  
ATOM    556  OW  SOL   533     -12.890 -37.340  -8.320  1.00  0.00           O  
ATOM    557  HW1 SOL   533     -13.440 -37.450  -7.550  1.00  0.00           H  
ATOM    558  HW2 SOL   533     -13.020 -36.420  -8.570  1.00  0.00           H  
ATOM    559  OW  SOL   534      10.450   1.920 -13.050  1.00  0.00           O  
ATOM    560  HW1 SOL   534       9.930   2.240 -12.320  1.00  0.00           H  
ATOM    561  HW2 SOL   534      11.230   2.460 -13.060  1.00  0.00           H  
ATOM    562  OW  SOL   535      -1.820 -29.490  29.570  1.00  0.00           O  
ATOM    563  HW1 SOL   535      -1.230 -29.060  28.960  1.00  0.00           H  
ATOM    564  HW2 SOL   535      -2.090 -28.800  30.170  1.00  0.00           H  
ATOM    565  OW  SOL   536     -10.150 -34.910  31.090  1.00  0.00           O  
ATOM    566  HW1 SOL   536     -10.550 -34.990  30.230  1.00  0.00           H  
ATOM    567  HW2 SOL   536     -10.800 -34.480  31.630  1.00  0.00           H  
ATOM    568  OW  SOL   537       7.440 -37.710  23.580  1.00  0.00           O  
ATOM    569  HW1 SOL   537       6.750 -37.810  24.230  1.00  0.00           H  
ATOM    570  HW2 SOL   537       7.440 -36.770  23.380  1.00  0.00           H  
ATOM    571  OW  SOL   538      23.470 -41.540  11.210  1.00  0.00           O  
ATOM    572  HW1 SOL   538      23.750 -41.090  10.410  1.00  0.00           H  
ATOM    573  HW2 SOL   538      22.530 -41.360  11.260  1.00  0.00           H  
ATOM    574  OW  SOL   539       2.200 -34.190  16.090  1.00  0.00           O  
ATOM    575  HW1 SOL   539       2.630 -33.340  16.020  1.00  0.00           H  
ATOM    576  HW2 SOL   539       1.390 -34.000  16.590  1.00  0.00           H  
ATOM    577  OW  SOL   540       3.890 -11.760  34.020  1.00  0.00           O  
ATOM    578  HW1 SOL   540       3.630 -12.090  34.890  1.00  0.00           H  
ATOM    579  HW2 SOL   540       4.300 -10.920  34.200  1.00  0.00           H  
ATOM    580  OW  SOL   541       4.390 -22.830 -23.800  1.00  0.00           O  
ATOM    581  HW1 SOL   541       5.280 -22.690 -24.130  1.00  0.00           H  
ATOM    582  HW2 SOL   541       3.830 -22.760 -24.570  1.00  0.00           H  
ATOM    583  OW  SOL   542     -16.560 -27.510  20.090  1.00  0.00           O  
ATOM    584  HW1 SOL   542     -16.370 -27.780  20.980  1.00  0.00           H  
ATOM    585  HW2 SOL   542     -16.270 -26.600  20.050  1.00  0.00           H  
ATOM    586  OW  SOL   543      21.360 -17.430  28.640  1.00  0.00           O  
ATOM    587  HW1 SOL   543      21.480 -17.810  27.780  1.00  0.00           H  
ATOM    588  HW2 SOL   543      20.420 -17.250  28.680  1.00  0.00           H  
ATOM    589  OW  SOL   544     -12.480  -2.010  21.350  1.00  0.00           O  
ATOM    590  HW1 SOL   544     -12.310  -1.340  21.990  1.00  0.00           H  
ATOM    591  HW2 SOL   544     -12.020  -1.710  20.550  1.00  0.00           H  
ATOM    592  OW  SOL   545     -32.460 -21.230 -31.150  1.00  0.00           O  
ATOM    593  HW1 SOL   545     -33.370 -20.940 -31.190  1.00  0.00           H  
ATOM    594  HW2 SOL   545     -32.520 -22.170 -31.010  1.00  0.00           H  
ATOM    595  OW  SOL   546     -34.210   5.900 -12.060  1.00  0.00           O  
ATOM    596  HW1 SOL   546     -34.020   6.840 -11.960  1.00  0.00           H  
ATOM    597  HW2 SOL   546     -34.840   5.870 -12.780  1.00  0.00           H  
ATOM    598  OW  SOL   547      -8.700 -52.450   3.710  1.00  0.00           O  
ATOM    599  HW1 SOL   547      -9.150 -51.680   4.080  1.00  0.00           H  
ATOM    600  HW2 SOL   547      -7.780 -52.210   3.700  1.00  0.00           H  
ATOM    601  OW  SOL   548     -43.350  -1.450  -5.230  1.00  0.00           O  
ATOM    602  HW1 SOL   548     -43.960  -1.800  -5.870  1.00  0.00           H  
ATOM    603  HW2 SOL   548     -43.780  -0.660  -4.890  1.00  0.00           H  
ATOM    604  OW  SOL   549     -10.930  -6.940  -9.540  1.00  0.00           O  
ATOM    605  HW1 SOL   549     -11.830  -6.850  -9.850  1.00  0.00           H  
ATOM    606  HW2 SOL   549     -10.710  -6.070  -9.210  1.00  0.00           H  
ATOM    607  OW  SOL   550     -31.720 -17.640   2.070  1.00  0.00           O  
ATOM    608  HW1 SOL   550     -32.640 -17.720   2.330  1.00  0.00           H  
ATOM    609  HW2 SOL   550     -31.710 -17.780   1.120  1.00  0.00           H  
ATOM    610  OW  SOL   551     -22.810 -33.230 -16.950  1.00  0.00           O  
ATOM    611  HW1 SOL   551     -22.640 -33.440 -16.040  1.00  0.00           H  
ATOM    612  HW2 SOL   551     -23.690 -32.860 -16.960  1.00  0.00           H  
ATOM    613  OW  SOL   552     -22.220 -28.460  19.920  1.00  0.00           O  
ATOM    614  HW1 SOL   552     -23.040 -28.830  19.600  1.00  0.00           H  
ATOM    615  HW2 SOL   552     -21.550 -28.780  19.310  1.00  0.00           H  
ATOM    616  OW  SOL   553      -5.630  -8.850 -14.980  1.00  0.00           O  
ATOM    617  HW1 SOL   553      -6.520  -9.180 -15.050  1.00  0.00           H  
ATOM    618  HW2 SOL   553      -5.740  -7.900 -14.930  1.00  0.00           H  
ATOM    619  OW  SOL   554       8.620  10.520   6.490  1.00  0.00           O  
ATOM    620  HW1 SOL   554       8.830  11.070   5.740  1.00  0.00           H  
ATOM    621  HW2 SOL   554       7.700  10.730   6.680  1.00  0.00           H  
ATOM    622  OW  SOL   555       9.170 -44.910 -11.610  1.00  0.00           O  
ATOM    623  HW1 SOL   555       9.710 -44.350 -12.180  1.00  0.00           H  
ATOM    624  HW2 SOL   555       9.050 -44.400 -10.820  1.00  0.00           H  
ATOM    625  OW  SOL   556     -16.570  -7.190 -21.760  1.00  0.00           O  
ATOM    626  HW1 SOL   556     -15.890  -6.570 -21.480  1.00  0.00           H  
ATOM    627  HW2 SOL   556     -17.060  -6.700 -22.430  1.00  0.00           H  
ATOM    628  OW  SOL   557     -30.040 -11.580  -1.210  1.00  0.00           O  
ATOM    629  HW1 SOL   557     -29.790 -10.930  -0.550  1.00  0.00           H  
ATOM    630  HW2 SOL   557     -30.750 -11.150  -1.690  1.00  0.00           H  
ATOM    631  OW  SOL   558       8.280 -30.810  -5.710  1.00  0.00           O  
ATOM    632  HW1 SOL   558       7.680 -31.380  -6.200  1.00  0.00           H  
ATOM    633  HW2 SOL   558       7.870 -29.950  -5.760  1.00  0.00           H  
ATOM    634  OW  SOL   559      -9.290  -8.090 -18.380  1.00  0.00           O  
ATOM    635  HW1 SOL   559      -9.900  -7.690 -19.010  1.00  0.00           H  
ATOM    636  HW2 SOL   559      -8.480  -7.590 -18.460  1.00  0.00           H  
ATOM    637  OW  SOL   560       3.380 -17.820 -15.410  1.00  0.00           O  
ATOM    638  HW1 SOL   560       4.220 -18.200 -15.170  1.00  0.00           H  
ATOM    639  HW2 SOL   560       3.240 -17.100 -14.800  1.00  0.00           H  
ATOM    640  OW  SOL   561     -19.960 -16.860  35.780  1.00  0.00           O  
ATOM    641  HW1 SOL   561     -19.490 -16.710  34.960  1.00  0.00           H  
ATOM    642  HW2 SOL   561     -19.880 -16.050  36.270  1.00  0.00           H  
ATOM    643  OW  SOL   562     -28.940 -38.820 -10.720  1.00  0.00           O  
ATOM    644  HW1 SOL   562     -28.930 -39.630 -10.210  1.00  0.00           H  
ATOM    645  HW2 SOL   562     -29.710 -38.900 -11.280  1.00  0.00           H  
ATOM    646  OW  SOL   563     -29.220 -25.990 -25.610  1.00  0.00           O  
ATOM    647  HW1 SOL   563     -29.150 -25.070 -25.830  1.00  0.00           H  
ATOM    648  HW2 SOL   563     -29.040 -26.040 -24.670  1.00  0.00           H  
ATOM    649  OW  SOL   564     -38.920  -7.700  -5.290  1.00  0.00           O  
ATOM    650  HW1 SOL   564     -39.080  -8.530  -5.750  1.00  0.00           H  
ATOM    651  HW2 SOL   564     -38.850  -7.050  -5.970  1.00  0.00           H  
ATOM    652  OW  SOL   565       1.420 -14.950  29.910  1.00  0.00           O  
ATOM    653  HW1 SOL   565       1.490 -15.720  30.460  1.00  0.00           H  
ATOM    654  HW2 SOL   565       0.810 -15.200  29.210  1.00  0.00           H  
ATOM    655  OW  SOL   566       3.450 -28.390   6.150  1.00  0.00           O  
ATOM    656  HW1 SOL   566       2.500 -28.320   6.220  1.00  0.00           H  
ATOM    657  HW2 SOL   566       3.780 -27.510   6.290  1.00  0.00           H  
ATOM    658  OW  SOL   567       9.180   8.170  11.700  1.00  0.00           O  
ATOM    659  HW1 SOL   567       9.080   8.470  10.800  1.00  0.00           H  
ATOM    660  HW2 SOL   567       9.950   8.630  12.030  1.00  0.00           H  
ATOM    661  OW  SOL   568      20.130 -24.130  13.330  1.00  0.00           O  
ATOM    662  HW1 SOL   568      21.070 -24.190  13.530  1.00  0.00           H  
ATOM    663  HW2 SOL   568      20.010 -23.230  13.030  1.00  0.00           H  
ATOM    664  OW  SOL   569     -43.640 -26.380   5.510  1.00  0.00           O  
ATOM    665  HW1 SOL   569     -44.510 -25.970   5.610  1.00  0.00           H  
ATOM    666  HW2 SOL   569     -43.600 -26.610   4.580  1.00  0.00           H  
ATOM    667  OW  SOL   570       2.490 -16.460 -18.050  1.00  0.00           O  
ATOM    668  HW1 SOL   570       2.900 -15.610 -18.240  1.00  0.00           H  
ATOM    669  HW2 SOL   570       3.080 -16.880 -17.430  1.00  0.00           H  
ATOM    670  OW  SOL   571     -24.460 -23.350 -29.660  1.00  0.00           O  
ATOM    671  HW1 SOL   571     -24.380 -23.420 -30.610  1.00  0.00           H  
ATOM    672  HW2 SOL   571     -24.820 -24.190 -29.380  1.00  0.00           H  
ATOM    673  OW  SOL   572      -7.260  -6.520 -11.470  1.00  0.00           O  
ATOM    674  HW1 SOL   572      -8.180  -6.260 -11.410  1.00  0.00           H  
ATOM    675  HW2 SOL   572      -7.300  -7.480 -11.570  1.00  0.00           H  
ATOM    676  OW  SOL   573     -22.830   1.170  13.230  1.00  0.00           O  
ATOM    677  HW1 SOL   573     -22.980   0.230  13.350  1.00  0.00           H  
ATOM    678  HW2 SOL   573     -23.640   1.580  13.550  1.00  0.00           H  
ATOM    679  OW  SOL   574     -21.490 -21.300  18.690  1.00  0.00           O  
ATOM    680  HW1 SOL   574     -20.660 -20.860  18.820  1.00  0.00           H  
ATOM    681  HW2 SOL   574     -21.260 -22.210  18.470  1.00  0.00           H  
ATOM    682  OW  SOL   575     -14.260 -16.600 -13.760  1.00  0.00           O  
ATOM    683  HW1 SOL   575     -13.950 -15.770 -13.390  1.00  0.00           H  
ATOM    684  HW2 SOL   575     -14.560 -17.110 -13.000  1.00  0.00           H  
ATOM    685  OW  SOL   576     -34.060 -26.810  20.870  1.00  0.00           O  
ATOM    686  HW1 SOL   576     -34.500 -27.620  21.120  1.00  0.00           H  
ATOM    687  HW2 SOL   576     -34.610 -26.450  20.190  1.00  0.00           H  
ATOM    688  OW  SOL   577     -23.730 -36.330  27.090  1.00  0.00           O  
ATOM    689  HW1 SOL   577     -23.820 -35.790  26.300  1.00  0.00           H  
ATOM    690  HW2 SOL   577     -22.860 -36.150  27.400  1.00  0.00           H  
ATOM    691  OW  SOL   578     -34.900 -31.310 -17.050  1.00  0.00           O  
ATOM    692  HW1 SOL   578     -35.210 -32.180 -16.810  1.00  0.00           H  
ATOM    693  HW2 SOL   578     -34.340 -31.450 -17.810  1.00  0.00           H  
ATOM    694  OW  SOL   579     -13.280   7.780  -4.580  1.00  0.00           O  
ATOM    695  HW1 SOL   579     -13.470   7.580  -3.660  1.00  0.00           H  
ATOM    696  HW2 SOL   579     -13.130   6.920  -4.970  1.00  0.00           H  
ATOM    697  OW  SOL   580     -12.790 -20.170  22.230  1.00  0.00           O  
ATOM    698  HW1 SOL   580     -12.890 -21.080  22.500  1.00  0.00           H  
ATOM    699  HW2 SOL   580     -13.640 -19.930  21.860  1.00  0.00           H  
ATOM    700  OW  SOL   581     -10.350  -3.960  32.980  1.00  0.00           O  
ATOM    701  HW1 SOL   581     -10.160  -4.740  32.460  1.00  0.00           H  
ATOM    702  HW2 SOL   581      -9.700  -3.990  33.690  1.00  0.00           H  
ATOM    703  OW  SOL   582      -8.330 -12.710 -16.360  1.00  0.00           O  
ATOM    704  HW1 SOL   582      -8.900 -13.460 -16.470  1.00  0.00           H  
ATOM    705  HW2 SOL   582      -8.630 -12.070 -17.010  1.00  0.00           H  
ATOM    706  OW  SOL   583     -27.690  -4.370   6.590  1.00  0.00           O  
ATOM    707  HW1 SOL   583     -27.960  -3.470   6.730  1.00  0.00           H  
ATOM    708  HW2 SOL   583     -27.450  -4.700   7.460  1.00  0.00           H  
ATOM    709  OW  SOL   584     -18.550  16.100 -14.920  1.00  0.00           O  
ATOM    710  HW1 SOL   584     -19.330  15.560 -14.820  1.00  0.00           H  
ATOM    711  HW2 SOL   584     -17.820  15.470 -14.880  1.00  0.00           H  
ATOM    712  OW  SOL   585     -14.430  -0.590  37.020  1.00  0.00           O  
ATOM    713  HW1 SOL   585     -14.830  -0.950  36.230  1.00  0.00           H  
ATOM    714  HW2 SOL   585     -15.090  -0.710  37.700  1.00  0.00           H  
ATOM    715  OW  SOL   586     -33.860  14.120  -6.930  1.00  0.00           O  
ATOM    716  HW1 SOL   586     -33.960  13.680  -7.760  1.00  0.00           H  
ATOM    717  HW2 SOL   586     -34.740  14.130  -6.550  1.00  0.00           H  
ATOM    718  OW  SOL   587      -3.520 -48.080 -17.170  1.00  0.00           O  
ATOM    719  HW1 SOL   587      -3.920 -48.690 -16.540  1.00  0.00           H  
ATOM    720  HW2 SOL   587      -2.600 -48.080 -16.950  1.00  0.00           H  
ATOM    721  OW  SOL   588     -37.010 -31.910 -14.390  1.00  0.00           O  
ATOM    722  HW1 SOL   588     -36.390 -32.280 -13.750  1.00  0.00           H  
ATOM    723  HW2 SOL   588     -36.840 -32.400 -15.190  1.00  0.00           H  
ATOM    724  OW  SOL   589      -6.070 -29.670  35.420  1.00  0.00           O  
ATOM    725  HW1 SOL   589      -6.160 -29.200  34.580  1.00  0.00           H  
ATOM    726  HW2 SOL   589      -5.580 -29.060  35.980  1.00  0.00           H  
ATOM    727  OW  SOL   590      12.420 -22.500  13.820  1.00  0.00           O  
ATOM    728  HW1 SOL   590      12.480 -23.430  13.610  1.00  0.00           H  
ATOM    729  HW2 SOL   590      12.080 -22.470  14.720  1.00  0.00           H  
ATOM    730  OW  SOL   591      23.560  -3.950   9.400  1.00  0.00           O  
ATOM    731  HW1 SOL   591      23.930  -3.100   9.130  1.00  0.00           H  
ATOM    732  HW2 SOL   591      23.780  -4.020  10.330  1.00  0.00           H  
ATOM    733  OW  SOL   592     -16.980 -21.680 -23.880  1.00  0.00           O  
ATOM    734  HW1 SOL   592     -16.950 -21.740 -24.840  1.00  0.00           H  
ATOM    735  HW2 SOL   592     -16.100 -21.390 -23.650  1.00  0.00           H  
ATOM    736  OW  SOL   593     -33.540   3.740  11.970  1.00  0.00           O  
ATOM    737  HW1 SOL   593     -33.040   3.000  11.630  1.00  0.00           H  
ATOM    738  HW2 SOL   593     -33.100   4.510  11.620  1.00  0.00           H  
ATOM    739  OW  SOL   594      -2.830 -27.360 -12.540  1.00  0.00           O  
ATOM    740  HW1 SOL   594      -2.670 -26.430 -12.390  1.00  0.00           H  
ATOM    741  HW2 SOL   594      -2.220 -27.600 -13.250  1.00  0.00           H  
ATOM    742  OW  SOL   595     -11.930 -35.760   9.480  1.00  0.00           O  
ATOM    743  HW1 SOL   595     -12.030 -35.450  10.390  1.00  0.00           H  
ATOM    744  HW2 SOL   595     -11.940 -34.950   8.950  1.00  0.00           H  
ATOM    745  OW  SOL   596     -17.510 -29.480 -31.000  1.00  0.00           O  
ATOM    746  HW1 SOL   596     -18.250 -29.130 -31.510  1.00  0.00           H  
ATOM    747  HW2 SOL   596     -17.910 -29.980 -30.300  1.00  0.00           H  
ATOM    748  OW  SOL   597      17.320  15.700   5.090  1.00  0.00           O  
ATOM    749  HW1 SOL   597      16.490  15.770   5.570  1.00  0.00           H  
ATOM    750  HW2 SOL   597      17.080  15.500   4.190  1.00  0.00           H  
ATOM    751  OW  SOL   598      -8.510   6.100 -24.630  1.00  0.00           O  
ATOM    752  HW1 SOL   598      -8.430   6.980 -24.260  1.00  0.00           H  
ATOM    753  HW2 SOL   598      -9.430   6.020 -24.890  1.00  0.00           H  
ATOM    754  OW  SOL   599       8.870 -14.520 -22.160  1.00  0.00           O  
ATOM    755  HW1 SOL   599       8.550 -13.920 -22.820  1.00  0.00           H  
ATOM    756  HW2 SOL   599       8.100 -14.750 -21.640  1.00  0.00           H  
ATOM    757  OW  SOL   600     -22.790   9.000  14.220  1.00  0.00           O  
ATOM    758  HW1 SOL   600     -22.070   9.070  14.850  1.00  0.00           H  
ATOM    759  HW2 SOL   600     -23.510   9.470  14.640  1.00  0.00           H  
ATOM    760  OW  SOL   601      -4.840 -10.690  26.890  1.00  0.00           O  
ATOM    761  HW1 SOL   601      -4.320 -11.310  26.380  1.00  0.00           H  
ATOM    762  HW2 SOL   601      -4.440 -10.690  27.760  1.00  0.00           H  
ATOM    763  OW  SOL   602       5.400 -47.580 -12.760  1.00  0.00           O  
ATOM    764  HW1 SOL   602       6.240 -47.640 -13.200  1.00  0.00           H  
ATOM    765  HW2 SOL   602       5.450 -48.240 -12.060  1.00  0.00           H  
ATOM    766  OW  SOL   603     -21.710 -12.200  -5.030  1.00  0.00           O  
ATOM    767  HW1 SOL   603     -21.430 -11.290  -5.140  1.00  0.00           H  
ATOM    768  HW2 SOL   603     -22.650 -12.190  -5.200  1.00  0.00           H  
ATOM    769  OW  SOL   604     -16.450  -4.590 -28.930  1.00  0.00           O  
ATOM    770  HW1 SOL   604     -16.420  -3.980 -28.200  1.00  0.00           H  
ATOM    771  HW2 SOL   604     -15.650  -4.420 -29.430  1.00  0.00           H  
ATOM    772  OW  SOL   605      -4.790 -10.060  30.390  1.00  0.00           O  
ATOM    773  HW1 SOL   605      -4.840  -9.150  30.670  1.00  0.00           H  
ATOM    774  HW2 SOL   605      -3.980 -10.120  29.900  1.00  0.00           H  
ATOM    775  OW  SOL   606     -26.710 -10.240   7.410  1.00  0.00           O  
ATOM    776  HW1 SOL   606     -26.010 -10.550   6.850  1.00  0.00           H  
ATOM    777  HW2 SOL   606     -26.290  -9.990   8.230  1.00  0.00           H  
ATOM    778  OW  SOL   607      -6.810 -27.830 -25.470  1.00  0.00           O  
ATOM    779  HW1 SOL   607      -7.020 -26.890 -25.490  1.00  0.00           H  
ATOM    780  HW2 SOL   607      -7.330 -28.170 -24.750  1.00  0.00           H  
ATOM    781  OW  SOL   608     -17.780 -36.720 -14.410  1.00  0.00           O  
ATOM    782  HW1 SOL   608     -18.190 -36.050 -13.880  1.00  0.00           H  
ATOM    783  HW2 SOL   608     -18.330 -36.780 -15.190  1.00  0.00           H  
ATOM    784  OW  SOL   609      -8.110   2.710 -22.780  1.00  0.00           O  
ATOM    785  HW1 SOL   609      -7.910   3.370 -22.120  1.00  0.00           H  
ATOM    786  HW2 SOL   609      -8.320   1.930 -22.280  1.00  0.00           H  
ATOM    787  OW  SOL   610      15.100 -16.640   9.480  1.00  0.00           O  
ATOM    788  HW1 SOL   610      15.460 -15.810   9.160  1.00  0.00           H  
ATOM    789  HW2 SOL   610      15.850 -17.090   9.890  1.00  0.00           H  
ATOM    790  OW  SOL   611     -39.250   0.630   4.510  1.00  0.00           O  
ATOM    791  HW1 SOL   611     -39.450   0.330   3.620  1.00  0.00           H  
ATOM    792  HW2 SOL   611     -39.200   1.580   4.430  1.00  0.00           H  
ATOM    793  OW  SOL   612     -25.250 -51.100   2.990  1.00  0.00           O  
ATOM    794  HW1 SOL   612     -25.420 -51.270   3.920  1.00  0.00           H  
ATOM    795  HW2 SOL   612     -24.350 -50.830   2.950  1.00  0.00           H  
ATOM    796  OW  SOL   613       8.930  -4.670 -11.730  1.00  0.00           O  
ATOM    797  HW1 SOL   613       8.580  -4.020 -12.340  1.00  0.00           H  
ATOM    798  HW2 SOL   613       9.560  -4.200 -11.200  1.00  0.00           H  
ATOM    799  OW  SOL   614     -18.640 -12.590  20.290  1.00  0.00           O  
ATOM    800  HW1 SOL   614     -18.930 -12.320  21.160  1.00  0.00           H  
ATOM    801  HW2 SOL   614     -17.680 -12.560  20.340  1.00  0.00           H  
ATOM    802  OW  SOL   615     -30.700 -26.710  27.750  1.00  0.00           O  
ATOM    803  HW1 SOL   615     -31.150 -25.870  27.790  1.00  0.00           H  
ATOM    804  HW2 SOL   615     -30.300 -26.710  26.880  1.00  0.00           H  
ATOM    805  OW  SOL   616     -43.880  -3.250  15.490  1.00  0.00           O  
ATOM    806  HW1 SOL   616     -43.720  -4.160  15.220  1.00  0.00           H  
ATOM    807  HW2 SOL   616     -44.690  -3.000  15.050  1.00  0.00           H  
ATOM    808  OW  SOL   617      -0.290 -17.270  42.290  1.00  0.00           O  
ATOM    809  HW1 SOL   617      -0.260 -17.610  41.390  1.00  0.00           H  
ATOM    810  HW2 SOL   617       0.600 -17.380  42.610  1.00  0.00           H  
ATOM    811  OW  SOL   618      -8.650 -29.550  -9.200  1.00  0.00           O  
ATOM    812  HW1 SOL   618      -8.380 -28.920  -8.520  1.00  0.00           H  
ATOM    813  HW2 SOL   618      -8.800 -30.360  -8.720  1.00  0.00           H  
ATOM    814  OW  SOL   619       3.770 -45.000 -16.790  1.00  0.00           O  
ATOM    815  HW1 SOL   619       4.090 -45.360 -15.950  1.00  0.00           H  
ATOM    816  HW2 SOL   619       4.350 -44.250 -16.950  1.00  0.00           H  
ATOM    817  OW  SOL   620     -45.010 -31.420  19.260  1.00  0.00           O  
ATOM    818  HW1 SOL   620     -44.220 -30.970  18.950  1.00  0.00           H  
ATOM    819  HW2 SOL   620     -44.980 -32.280  18.840  1.00  0.00           H  
ATOM    820  OW  SOL   621      11.250 -26.290 -27.160  1.00  0.00           O  
ATOM    821  HW1 SOL   621      11.060 -26.350 -26.220  1.00  0.00           H  
ATOM    822  HW2 SOL   621      12.200 -26.340 -27.230  1.00  0.00           H  
ATOM    823  OW  SOL   622     -34.740 -26.290  25.280  1.00  0.00           O  
ATOM    824  HW1 SOL   622     -34.790 -25.400  24.920  1.00  0.00           H  
ATOM    825  HW2 SOL   622     -33.810 -26.430  25.470  1.00  0.00           H  
ATOM    826  OW  SOL   623      14.130 -50.280  -3.210  1.00  0.00           O  
ATOM    827  HW1 SOL   623      14.600 -49.450  -3.220  1.00  0.00           H  
ATOM    828  HW2 SOL   623      14.060 -50.540  -4.130  1.00  0.00           H  
ATOM    829  OW  SOL   624     -19.220 -28.580  19.860  1.00  0.00           O  
ATOM    830  HW1 SOL   624     -18.440 -28.240  20.300  1.00  0.00           H  
ATOM    831  HW2 SOL   624     -19.340 -28.010  19.090  1.00  0.00           H  
ATOM    832  OW  SOL   625     -16.270 -20.600  18.690  1.00  0.00           O  
ATOM    833  HW1 SOL   625     -15.500 -21.020  19.070  1.00  0.00           H  
ATOM    834  HW2 SOL   625     -16.050 -19.660  18.680  1.00  0.00           H  
ATOM    835  OW  SOL   626      14.420 -42.150   7.070  1.00  0.00           O  
ATOM    836  HW1 SOL   626      14.320 -42.740   7.830  1.00  0.00           H  
ATOM    837  HW2 SOL   626      14.400 -42.720   6.310  1.00  0.00           H  
ATOM    838  OW  SOL   627     -38.260 -17.600  18.690  1.00  0.00           O  
ATOM    839  HW1 SOL   627     -38.190 -18.510  18.410  1.00  0.00           H  
ATOM    840  HW2 SOL   627     -38.370 -17.090  17.890  1.00  0.00           H  
ATOM    841  OW  SOL   628       3.100   0.830   7.220  1.00  0.00           O  
ATOM    842  HW1 SOL   628       4.020   1.060   7.390  1.00  0.00           H  
ATOM    843  HW2 SOL   628       2.610   1.580   7.550  1.00  0.00           H  
ATOM    844  OW  SOL   629     -22.530 -16.350 -12.710  1.00  0.00           O  
ATOM    845  HW1 SOL   629     -23.210 -16.750 -12.150  1.00  0.00           H  
ATOM    846  HW2 SOL   629     -23.010 -16.030 -13.480  1.00  0.00           H  
ATOM    847  OW  SOL   630     -45.620 -39.360  14.240  1.00  0.00           O  
ATOM    848  HW1 SOL   630     -46.350 -39.610  13.670  1.00  0.00           H  
ATOM    849  HW2 SOL   630     -45.740 -39.910  15.020  1.00  0.00           H  
ATOM    850  OW  SOL   631      -5.170 -12.800  22.340  1.00  0.00           O  
ATOM    851  HW1 SOL   631      -5.140 -13.400  21.580  1.00  0.00           H  
ATOM    852  HW2 SOL   631      -5.650 -12.040  22.020  1.00  0.00           H  
ATOM    853  OW  SOL   632       9.150  -1.250   3.870  1.00  0.00           O  
ATOM    854  HW1 SOL   632       9.050  -0.580   4.560  1.00  0.00           H  
ATOM    855  HW2 SOL   632       9.920  -1.750   4.150  1.00  0.00           H  
ATOM    856  OW  SOL   633     -43.230 -22.080 -24.050  1.00  0.00           O  
ATOM    857  HW1 SOL   633     -42.800 -21.240 -24.220  1.00  0.00           H  
ATOM    858  HW2 SOL   633     -44.160 -21.880 -24.070  1.00  0.00           H  
ATOM    859  OW  SOL   634     -31.870 -42.720  -4.170  1.00  0.00           O  
ATOM    860  HW1 SOL   634     -31.720 -42.960  -3.260  1.00  0.00           H  
ATOM    861  HW2 SOL   634     -30.980 -42.680  -4.560  1.00  0.00           H  
ATOM    862  OW  SOL   635      12.550 -18.410 -16.860  1.00  0.00           O  
ATOM    863  HW1 SOL   635      11.870 -17.770 -16.680  1.00  0.00           H  
ATOM    864  HW2 SOL   635      12.520 -19.010 -16.110  1.00  0.00           H  
ATOM    865  OW  SOL   636     -32.940 -26.680  -5.100  1.00  0.00           O  
ATOM    866  HW1 SOL   636     -32.740 -27.520  -4.680  1.00  0.00           H  
ATOM    867  HW2 SOL   636     -32.130 -26.420  -5.540  1.00  0.00           H  
ATOM    868  OW  SOL   637     -27.560 -10.900  13.030  1.00  0.00           O  
ATOM    869  HW1 SOL   637     -27.520 -11.100  13.960  1.00  0.00           H  
ATOM    870  HW2 SOL   637     -26.660 -11.040  12.710  1.00  0.00           H  
ATOM    871  OW  SOL   638      -5.150   1.210  15.230  1.00  0.00           O  
ATOM    872  HW1 SOL   638      -5.380   0.280  15.340  1.00  0.00           H  
ATOM    873  HW2 SOL   638      -4.290   1.290  15.650  1.00  0.00           H  
ATOM    874  OW  SOL   639     -46.570 -11.660  22.120  1.00  0.00           O  
ATOM    875  HW1 SOL   639     -46.680 -11.980  23.010  1.00  0.00           H  
ATOM    876  HW2 SOL   639     -47.450 -11.410  21.830  1.00  0.00           H  
ATOM    877  OW  SOL   640     -35.090 -31.040  -7.520  1.00  0.00           O  
ATOM    878  HW1 SOL   640     -35.440 -30.900  -6.640  1.00  0.00           H  
ATOM    879  HW2 SOL   640     -34.160 -30.810  -7.440  1.00  0.00           H  
ATOM    880  OW  SOL   641     -13.660 -43.170  30.010  1.00  0.00           O  
ATOM    881  HW1 SOL   641     -12.880 -42.630  29.880  1.00  0.00           H  
ATOM    882  HW2 SOL   641     -13.420 -44.020  29.630  1.00  0.00           H  
ATOM    883  OW  SOL   642      22.600  12.580  -1.050  1.00  0.00           O  
ATOM    884  HW1 SOL   642      23.180  12.250  -1.730  1.00  0.00           H  
ATOM    885  HW2 SOL   642      22.440  13.490  -1.290  1.00  0.00           H  
ATOM    886  OW  SOL   643       2.310   4.290 -12.390  1.00  0.00           O  
ATOM    887  HW1 SOL   643       2.210   4.830 -13.180  1.00  0.00           H  
ATOM    888  HW2 SOL   643       1.440   3.920 -12.250  1.00  0.00           H  
ATOM    889  OW  SOL   644     -12.330 -30.800  37.330  1.00  0.00           O  
ATOM    890  HW1 SOL   644     -11.830 -30.660  36.530  1.00  0.00           H  
ATOM    891  HW2 SOL   644     -13.050 -31.370  37.060  1.00  0.00           H  
ATOM    892  OW  SOL   645     -29.140  -3.480 -21.570  1.00  0.00           O  
ATOM    893  HW1 SOL   645     -29.440  -4.380 -21.700  1.00  0.00           H  
ATOM    894  HW2 SOL   645     -28.860  -3.460 -20.660  1.00  0.00           H  
ATOM    895  OW  SOL   646      21.730 -36.460  16.610  1.00  0.00           O  
ATOM    896  HW1 SOL   646      21.230 -37.250  16.820  1.00  0.00           H  
ATOM    897  HW2 SOL   646      21.110 -35.880  16.170  1.00  0.00           H  
ATOM    898  OW  SOL   647     -45.920 -18.460  -1.340  1.00  0.00           O  
ATOM    899  HW1 SOL   647     -46.110 -19.200  -1.930  1.00  0.00           H  
ATOM    900  HW2 SOL   647     -44.990 -18.270  -1.480  1.00  0.00           H  
ATOM    901  OW  SOL   648      -1.690   7.330  12.770  1.00  0.00           O  
ATOM    902  HW1 SOL   648      -0.900   7.030  13.210  1.00  0.00           H  
ATOM    903  HW2 SOL   648      -2.410   6.960  13.290  1.00  0.00           H  
ATOM    904  OW  SOL   649      15.840 -11.980  20.580  1.00  0.00           O  
ATOM    905  HW1 SOL   649      15.930 -11.170  21.070  1.00  0.00           H  
ATOM    906  HW2 SOL   649      14.930 -12.260  20.700  1.00  0.00           H  
ATOM    907  OW  SOL   650     -29.150 -38.740  16.940  1.00  0.00           O  
ATOM    908  HW1 SOL   650     -28.760 -39.270  16.250  1.00  0.00           H  
ATOM    909  HW2 SOL   650     -28.420 -38.230  17.290  1.00  0.00           H  
ATOM    910  OW  SOL   651      12.290 -37.550 -15.200  1.00  0.00           O  
ATOM    911  HW1 SOL   651      11.720 -37.780 -15.930  1.00  0.00           H  
ATOM    912  HW2 SOL   651      13.170 -37.750 -15.520  1.00  0.00           H  
ATOM    913  OW  SOL   652     -15.470  -9.060 -18.320  1.00  0.00           O  
ATOM    914  HW1 SOL   652     -14.980  -8.590 -18.980  1.00  0.00           H  
ATOM    915  HW2 SOL   652     -16.250  -8.530 -18.150  1.00  0.00           H  
ATOM    916  OW  SOL   653     -15.680  14.140   3.420  1.00  0.00           O  
ATOM    917  HW1 SOL   653     -15.740  13.330   3.930  1.00  0.00           H  
ATOM    918  HW2 SOL   653     -14.790  14.100   3.030  1.00  0.00           H  
ATOM    919  OW  SOL   654     -13.310   8.820 -15.700  1.00  0.00           O  
ATOM    920  HW1 SOL   654     -12.550   8.240 -15.700  1.00  0.00           H  
ATOM    921  HW2 SOL   654     -14.010   8.310 -16.090  1.00  0.00           H  
ATOM    922  OW  SOL   655      -1.360 -12.530 -33.490  1.00  0.00           O  
ATOM    923  HW1 SOL   655      -1.540 -13.300 -34.010  1.00  0.00           H  
ATOM    924  HW2 SOL   655      -1.210 -12.860 -32.600  1.00  0.00           H  
ATOM    925  OW  SOL   656     -27.710   9.050   3.730  1.00  0.00           O  
ATOM    926  HW1 SOL   656     -26.860   9.470   3.890  1.00  0.00           H  
ATOM    927  HW2 SOL   656     -28.260   9.340   4.450  1.00  0.00           H  
ATOM    928  OW  SOL   657       5.150 -23.450 -31.440  1.00  0.00           O  
ATOM    929  HW1 SOL   657       5.910 -22.980 -31.090  1.00  0.00           H  
ATOM    930  HW2 SOL   657       5.480 -23.910 -32.220  1.00  0.00           H  
ATOM    931  OW  SOL   658      -9.510 -30.230 -21.040  1.00  0.00           O  
ATOM    932  HW1 SOL   658      -9.470 -29.520 -21.690  1.00  0.00           H  
ATOM    933  HW2 SOL   658      -8.620 -30.290 -20.700  1.00  0.00           H  
ATOM    934  OW  SOL   659      19.070 -14.150 -17.510  1.00  0.00           O  
ATOM    935  HW1 SOL   659      19.260 -14.680 -18.290  1.00  0.00           H  
ATOM    936  HW2 SOL   659      19.490 -14.650 -16.800  1.00  0.00           H  
ATOM    937  OW  SOL   660     -40.560 -26.450  19.660  1.00  0.00           O  
ATOM    938  HW1 SOL   660     -40.820 -26.470  20.580  1.00  0.00           H  
ATOM    939  HW2 SOL   660     -40.770 -25.570  19.370  1.00  0.00           H  
ATOM    940  OW  SOL   661       9.890 -47.030   6.330  1.00  0.00           O  
ATOM    941  HW1 SOL   661      10.100 -47.550   5.550  1.00  0.00           H  
ATOM    942  HW2 SOL   661       9.070 -47.400   6.660  1.00  0.00           H  
ATOM    943  OW  SOL   662      13.400 -12.240   8.210  1.00  0.00           O  
ATOM    944  HW1 SOL   662      12.780 -12.810   7.760  1.00  0.00           H  
ATOM    945  HW2 SOL   662      13.030 -12.110   9.080  1.00  0.00           H  
ATOM    946  OW  SOL   663     -12.420  -5.640 -34.300  1.00  0.00           O  
ATOM    947  HW1 SOL   663     -11.590  -5.350 -34.690  1.00  0.00           H  
ATOM    948  HW2 SOL   663     -12.800  -4.840 -33.940  1.00  0.00           H  
ATOM    949  OW  SOL   664       4.730 -13.700  -6.070  1.00  0.00           O  
ATOM    950  HW1 SOL   664       3.860 -13.980  -5.790  1.00  0.00           H  
ATOM    951  HW2 SOL   664       5.070 -14.430  -6.600  1.00  0.00           H  
ATOM    952  OW  SOL   665     -24.720 -36.960 -13.100  1.00  0.00           O  
ATOM    953  HW1 SOL   665     -25.430 -37.300 -13.670  1.00  0.00           H  
ATOM    954  HW2 SOL   665     -24.030 -36.730 -13.710  1.00  0.00           H  
ATOM    955  OW  SOL   666     -14.950   8.510 -26.300  1.00  0.00           O  
ATOM    956  HW1 SOL   666     -15.090   9.140 -27.010  1.00  0.00           H  
ATOM    957  HW2 SOL   666     -15.280   8.960 -25.520  1.00  0.00           H  
ATOM    958  OW  SOL   667     -34.300 -28.450  -1.920  1.00  0.00           O  
ATOM    959  HW1 SOL   667     -34.040 -27.920  -1.150  1.00  0.00           H  
ATOM    960  HW2 SOL   667     -35.230 -28.250  -2.040  1.00  0.00           H  
ATOM    961  OW  SOL   668     -11.050 -37.450  -0.380  1.00  0.00           O  
ATOM    962  HW1 SOL   668     -10.840 -38.210  -0.910  1.00  0.00           H  
ATOM    963  HW2 SOL   668     -11.790 -37.040  -0.840  1.00  0.00           H  
ATOM    964  OW  SOL   669      -2.980   2.810  26.590  1.00  0.00           O  
ATOM    965  HW1 SOL   669      -2.480   2.490  27.340  1.00  0.00           H  
ATOM    966  HW2 SOL   669      -3.160   3.730  26.790  1.00  0.00           H  
ATOM    967  OW  SOL   670     -35.480 -18.910  -1.430  1.00  0.00           O  
ATOM    968  HW1 SOL   670     -36.400 -19.160  -1.510  1.00  0.00           H  
ATOM    969  HW2 SOL   670     -35.090 -19.550  -0.850  1.00  0.00           H  
ATOM    970  OW  SOL   671       2.980  11.460   7.740  1.00  0.00           O  
ATOM    971  HW1 SOL   671       2.680  11.230   6.870  1.00  0.00           H  
ATOM    972  HW2 SOL   671       3.890  11.160   7.760  1.00  0.00           H  
ATOM    973  OW  SOL   672      16.200 -40.650   2.210  1.00  0.00           O  
ATOM    974  HW1 SOL   672      16.210 -41.080   1.350  1.00  0.00           H  
ATOM    975  HW2 SOL   672      15.880 -39.770   2.030  1.00  0.00           H  
ATOM    976  OW  SOL   673     -34.360 -26.390  -7.910  1.00  0.00           O  
ATOM    977  HW1 SOL   673     -35.220 -26.790  -8.080  1.00  0.00           H  
ATOM    978  HW2 SOL   673     -34.080 -26.780  -7.080  1.00  0.00           H  
ATOM    979  OW  SOL   674       1.640 -35.000  25.980  1.00  0.00           O  
ATOM    980  HW1 SOL   674       2.400 -34.590  26.400  1.00  0.00           H  
ATOM    981  HW2 SOL   674       1.070 -35.250  26.710  1.00  0.00           H  
ATOM    982  OW  SOL   675     -10.430 -28.460 -17.730  1.00  0.00           O  
ATOM    983  HW1 SOL   675     -10.900 -29.230 -18.060  1.00  0.00           H  
ATOM    984  HW2 SOL   675     -10.620 -28.450 -16.790  1.00  0.00           H  
ATOM    985  OW  SOL   676     -30.540   2.210 -13.310  1.00  0.00           O  
ATOM    986  HW1 SOL   676     -31.190   2.830 -12.950  1.00  0.00           H  
ATOM    987  HW2 SOL   676     -29.780   2.300 -12.740  1.00  0.00           H  
ATOM    988  OW  SOL   677     -10.000 -45.400  -3.040  1.00  0.00           O  
ATOM    989  HW1 SOL   677     -10.050 -46.260  -3.470  1.00  0.00           H  
ATOM    990  HW2 SOL   677     -10.340 -45.560  -2.160  1.00  0.00           H  
ATOM    991  OW  SOL   678     -26.980   4.090 -21.290  1.00  0.00           O  
ATOM    992  HW1 SOL   678     -27.900   3.880 -21.110  1.00  0.00           H  
ATOM    993  HW2 SOL   678     -26.680   4.570 -20.510  1.00  0.00           H  
ATOM    994  OW  SOL   679     -14.850   4.260 -25.960  1.00  0.00           O  
ATOM    995  HW1 SOL   679     -15.260   5.110 -25.820  1.00  0.00           H  
ATOM    996  HW2 SOL   679     -14.950   3.800 -25.120  1.00  0.00           H  
ATOM    997  OW  SOL   680       0.780 -33.440  30.440  1.00  0.00           O  
ATOM    998  HW1 SOL   680       0.440 -32.920  31.160  1.00  0.00           H  
ATOM    999  HW2 SOL   680       1.730 -33.450  30.580  1.00  0.00           H  
ATOM   1000  OW  SOL   681     -26.430  -3.640  11.800  1.00  0.00           O  
ATOM   1001  HW1 SOL   681     -26.510  -2.920  12.430  1.00  0.00           H  
ATOM   1002  HW2 SOL   681     -27.230  -4.140  11.920  1.00  0.00           H  
ATOM   1003  OW  SOL   682       5.410   2.970  21.530  1.00  0.00           O  
ATOM   1004  HW1 SOL   682       6.220   3.400  21.770  1.00  0.00           H  
ATOM   1005  HW2 SOL   682       5.680   2.140  21.140  1.00  0.00           H  
ATOM   1006  OW  SOL   683      -5.340 -48.910   7.150  1.00  0.00           O  
ATOM   1007  HW1 SOL   683      -5.580 -49.050   6.230  1.00  0.00           H  
ATOM   1008  HW2 SOL   683      -6.150 -49.080   7.630  1.00  0.00           H  
ATOM   1009  OW  SOL   684      23.310 -22.830 -15.770  1.00  0.00           O  
ATOM   1010  HW1 SOL   684      23.230 -23.470 -15.070  1.00  0.00           H  
ATOM   1011  HW2 SOL   684      23.900 -23.240 -16.400  1.00  0.00           H  
ATOM   1012  OW  SOL   685     -43.830 -12.300  -9.900  1.00  0.00           O  
ATOM   1013  HW1 SOL   685     -44.520 -12.370  -9.230  1.00  0.00           H  
ATOM   1014  HW2 SOL   685     -43.510 -13.190 -10.020  1.00  0.00           H  
ATOM   1015  OW  SOL   686       4.810 -32.070 -20.950  1.00  0.00           O  
ATOM   1016  HW1 SOL   686       5.060 -32.800 -21.520  1.00  0.00           H  
ATOM   1017  HW2 SOL   686       3.850 -32.040 -21.040  1.00  0.00           H  
ATOM   1018  OW  SOL   687      23.000 -11.840 -11.680  1.00  0.00           O  
ATOM   1019  HW1 SOL   687      22.380 -11.270 -12.130  1.00  0.00           H  
ATOM   1020  HW2 SOL   687      23.510 -11.260 -11.120  1.00  0.00           H  
ATOM   1021  OW  SOL   688      -9.130 -18.210  33.740  1.00  0.00           O  
ATOM   1022  HW1 SOL   688      -8.810 -17.460  34.230  1.00  0.00           H  
ATOM   1023  HW2 SOL   688      -8.680 -18.170  32.900  1.00  0.00           H  
ATOM   1024  OW  SOL   689      24.530   1.910  10.100  1.00  0.00           O  
ATOM   1025  HW1 SOL   689      23.620   2.170   9.930  1.00  0.00           H  
ATOM   1026  HW2 SOL   689      24.540   1.720  11.050  1.00  0.00           H  
ATOM   1027  OW  SOL   690       9.240 -45.250  13.210  1.00  0.00           O  
ATOM   1028  HW1 SOL   690       9.880 -44.540  13.240  1.00  0.00           H  
ATOM   1029  HW2 SOL   690       9.500 -45.780  12.440  1.00  0.00           H  
ATOM   1030  OW  SOL   691     -42.030  -7.730  -7.220  1.00  0.00           O  
ATOM   1031  HW1 SOL   691     -42.530  -7.880  -8.020  1.00  0.00           H  
ATOM   1032  HW2 SOL   691     -41.120  -7.730  -7.500  1.00  0.00           H  
ATOM   1033  OW  SOL   692     -16.270 -33.880 -12.540  1.00  0.00           O  
ATOM   1034  HW1 SOL   692     -15.950 -34.700 -12.150  1.00  0.00           H  
ATOM   1035  HW2 SOL   692     -17.210 -34.030 -12.670  1.00  0.00           H  
ATOM   1036  OW  SOL   693     -13.270 -31.920   2.530  1.00  0.00           O  
ATOM   1037  HW1 SOL   693     -12.620 -32.500   2.160  1.00  0.00           H  
ATOM   1038  HW2 SOL   693     -14.110 -32.350   2.340  1.00  0.00           H  
ATOM   1039  OW  SOL   694     -19.520 -37.900  -4.330  1.00  0.00           O  
ATOM   1040  HW1 SOL   694     -19.670 -38.430  -3.540  1.00  0.00           H  
ATOM   1041  HW2 SOL   694     -19.350 -37.020  -3.990  1.00  0.00           H  
ATOM   1042  OW  SOL   695      20.070 -11.270  26.640  1.00  0.00           O  
ATOM   1043  HW1 SOL   695      20.990 -11.300  26.910  1.00  0.00           H  
ATOM   1044  HW2 SOL   695      19.750 -10.440  26.990  1.00  0.00           H  
ATOM   1045  OW  SOL   696       1.000 -18.960   7.970  1.00  0.00           O  
ATOM   1046  HW1 SOL   696       1.680 -19.540   8.340  1.00  0.00           H  
ATOM   1047  HW2 SOL   696       1.280 -18.820   7.060  1.00  0.00           H  
ATOM   1048  OW  SOL   697     -23.090 -36.080   9.370  1.00  0.00           O  
ATOM   1049  HW1 SOL   697     -22.810 -35.170   9.450  1.00  0.00           H  
ATOM   1050  HW2 SOL   697     -22.280 -36.580   9.330  1.00  0.00           H  
ATOM   1051  OW  SOL   698     -17.080 -30.760 -35.640  1.00  0.00           O  
ATOM   1052  HW1 SOL   698     -17.510 -31.290 -34.970  1.00  0.00           H  
ATOM   1053  HW2 SOL   698     -17.720 -30.720 -36.360  1.00  0.00           H  
ATOM   1054  OW  SOL   699     -31.810  12.250   4.060  1.00  0.00           O  
ATOM   1055  HW1 SOL   699     -32.530  12.860   4.230  1.00  0.00           H  
ATOM   1056  HW2 SOL   699     -32.240  11.390   3.930  1.00  0.00           H  
ATOM   1057  OW  SOL   700     -43.420 -17.820 -18.700  1.00  0.00           O  
ATOM   1058  HW1 SOL   700     -44.000 -17.430 -19.340  1.00  0.00           H  
ATOM   1059  HW2 SOL   700     -42.550 -17.500 -18.920  1.00  0.00           H  
ATOM   1060  OW  SOL   701     -32.580 -26.210  10.500  1.00  0.00           O  
ATOM   1061  HW1 SOL   701     -32.100 -25.780  11.220  1.00  0.00           H  
ATOM   1062  HW2 SOL   701     -32.970 -25.490  10.010  1.00  0.00           H  
ATOM   1063  OW  SOL   702     -47.840   0.380  -7.880  1.00  0.00           O  
ATOM   1064  HW1 SOL   702     -48.030   0.420  -6.940  1.00  0.00           H  
ATOM   1065  HW2 SOL   702     -48.240   1.180  -8.220  1.00  0.00           H  
ATOM   1066  OW  SOL   703     -41.210  -2.560  13.460  1.00  0.00           O  
ATOM   1067  HW1 SOL   703     -40.850  -2.860  14.290  1.00  0.00           H  
ATOM   1068  HW2 SOL   703     -41.210  -3.330  12.900  1.00  0.00           H  
ATOM   1069  OW  SOL   704     -15.960 -11.250  20.590  1.00  0.00           O  
ATOM   1070  HW1 SOL   704     -15.170 -10.800  20.870  1.00  0.00           H  
ATOM   1071  HW2 SOL   704     -16.670 -10.820  21.070  1.00  0.00           H  
ATOM   1072  OW  SOL   705      -9.490  -3.800   0.300  1.00  0.00           O  
ATOM   1073  HW1 SOL   705      -9.210  -4.560  -0.200  1.00  0.00           H  
ATOM   1074  HW2 SOL   705      -9.350  -3.060  -0.290  1.00  0.00           H  
ATOM   1075  OW  SOL   706     -38.400   3.630 -14.400  1.00  0.00           O  
ATOM   1076  HW1 SOL   706     -37.970   2.970 -13.870  1.00  0.00           H  
ATOM   1077  HW2 SOL   706     -38.680   3.160 -15.190  1.00  0.00           H  
ATOM   1078  OW  SOL   707       6.160 -10.070  16.480  1.00  0.00           O  
ATOM   1079  HW1 SOL   707       6.240  -9.410  15.790  1.00  0.00           H  
ATOM   1080  HW2 SOL   707       5.900  -9.580  17.260  1.00  0.00           H  
ATOM   1081  OW  SOL   708      -1.900   3.850  -2.020  1.00  0.00           O  
ATOM   1082  HW1 SOL   708      -1.440   3.190  -2.550  1.00  0.00           H  
ATOM   1083  HW2 SOL   708      -1.670   3.640  -1.120  1.00  0.00           H  
ATOM   1084  OW  SOL   709     -30.470 -14.160 -20.230  1.00  0.00           O  
ATOM   1085  HW1 SOL   709     -31.130 -14.840 -20.070  1.00  0.00           H  
ATOM   1086  HW2 SOL   709     -30.140 -13.940 -19.350  1.00  0.00           H  
ATOM   1087  OW  SOL   710      -4.310 -43.820  -3.710  1.00  0.00           O  
ATOM   1088  HW1 SOL   710      -3.950 -43.620  -2.840  1.00  0.00           H  
ATOM   1089  HW2 SOL   710      -5.150 -44.240  -3.530  1.00  0.00           H  
ATOM   1090  OW  SOL   711     -15.620  -9.550  16.550  1.00  0.00           O  
ATOM   1091  HW1 SOL   711     -16.290 -10.120  16.940  1.00  0.00           H  
ATOM   1092  HW2 SOL   711     -16.100  -9.030  15.910  1.00  0.00           H  
ATOM   1093  OW  SOL   712     -23.790  -3.610   3.060  1.00  0.00           O  
ATOM   1094  HW1 SOL   712     -24.020  -2.800   3.500  1.00  0.00           H  
ATOM   1095  HW2 SOL   712     -22.980  -3.410   2.580  1.00  0.00           H  
ATOM   1096  OW  SOL   713     -34.200  -5.180  19.830  1.00  0.00           O  
ATOM   1097  HW1 SOL   713     -34.960  -5.480  19.320  1.00  0.00           H  
ATOM   1098  HW2 SOL   713     -34.110  -5.810  20.530  1.00  0.00           H  
ATOM   1099  OW  SOL   714      -8.480   8.890  28.790  1.00  0.00           O  
ATOM   1100  HW1 SOL   714      -8.230   8.620  29.670  1.00  0.00           H  
ATOM   1101  HW2 SOL   714      -7.730   8.680  28.240  1.00  0.00           H  
ATOM   1102  OW  SOL   715      -8.240 -16.240 -42.850  1.00  0.00           O  
ATOM   1103  HW1 SOL   715      -7.670 -16.750 -42.290  1.00  0.00           H  
ATOM   1104  HW2 SOL   715      -7.800 -15.390 -42.920  1.00  0.00           H  
ATOM   1105  OW  SOL   716     -39.090  12.150   8.980  1.00  0.00           O  
ATOM   1106  HW1 SOL   716     -38.290  12.670   8.870  1.00  0.00           H  
ATOM   1107  HW2 SOL   716     -39.250  11.770   8.110  1.00  0.00           H  
ATOM   1108  OW  SOL   717     -46.300 -28.630 -14.400  1.00  0.00           O  
ATOM   1109  HW1 SOL   717     -45.510 -28.490 -14.910  1.00  0.00           H  
ATOM   1110  HW2 SOL   717     -46.450 -27.780 -13.980  1.00  0.00           H  
ATOM   1111  OW  SOL   718      -7.240 -39.320   1.760  1.00  0.00           O  
ATOM   1112  HW1 SOL   718      -8.070 -39.330   2.240  1.00  0.00           H  
ATOM   1113  HW2 SOL   718      -7.390 -39.910   1.030  1.00  0.00           H  
ATOM   1114  OW  SOL   719     -28.720 -33.240  -8.030  1.00  0.00           O  
ATOM   1115  HW1 SOL   719     -28.140 -33.690  -7.410  1.00  0.00           H  
ATOM   1116  HW2 SOL   719     -28.630 -33.720  -8.850  1.00  0.00           H  
ATOM   1117  OW  SOL   720     -14.830 -16.390 -10.690  1.00  0.00           O  
ATOM   1118  HW1 SOL   720     -15.490 -17.010 -10.370  1.00  0.00           H  
ATOM   1119  HW2 SOL   720     -14.000 -16.800 -10.490  1.00  0.00           H  
ATOM   1120  OW  SOL   721     -23.950 -10.080  13.470  1.00  0.00           O  
ATOM   1121  HW1 SOL   721     -23.880  -9.250  13.940  1.00  0.00           H  
ATOM   1122  HW2 SOL   721     -23.120 -10.520  13.640  1.00  0.00           H  
ATOM   1123  OW  SOL   722       7.380 -10.390 -29.430  1.00  0.00           O  
ATOM   1124  HW1 SOL   722       7.550  -9.780 -28.710  1.00  0.00           H  
ATOM   1125  HW2 SOL   722       7.780  -9.990 -30.190  1.00  0.00           H  
ATOM   1126  OW  SOL   723     -17.190 -33.170  25.270  1.00  0.00           O  
ATOM   1127  HW1 SOL   723     -17.770 -32.570  25.730  1.00  0.00           H  
ATOM   1128  HW2 SOL   723     -16.320 -32.970  25.610  1.00  0.00           H  
ATOM   1129  OW  SOL   724      -6.850 -20.560  26.990  1.00  0.00           O  
ATOM   1130  HW1 SOL   724      -7.690 -20.760  26.570  1.00  0.00           H  
ATOM   1131  HW2 SOL   724      -6.230 -20.520  26.260  1.00  0.00           H  
ATOM   1132  OW  SOL   725     -18.350 -35.370  13.980  1.00  0.00           O  
ATOM   1133  HW1 SOL   725     -17.800 -35.860  13.360  1.00  0.00           H  
ATOM   1134  HW2 SOL   725     -18.370 -34.480  13.630  1.00  0.00           H  
ATOM   1135  OW  SOL   726     -39.840 -23.300  18.020  1.00  0.00           O  
ATOM   1136  HW1 SOL   726     -38.890 -23.380  18.110  1.00  0.00           H  
ATOM   1137  HW2 SOL   726     -40.090 -24.060  17.490  1.00  0.00           H  
ATOM   1138  OW  SOL   727     -44.000 -40.540 -10.540  1.00  0.00           O  
ATOM   1139  HW1 SOL   727     -43.230 -40.460  -9.970  1.00  0.00           H  
ATOM   1140  HW2 SOL   727     -44.680 -40.920  -9.980  1.00  0.00           H  
ATOM   1141  OW  SOL   728      15.470 -38.410   4.980  1.00  0.00           O  
ATOM   1142  HW1 SOL   728      15.990 -39.200   5.150  1.00  0.00           H  
ATOM   1143  HW2 SOL   728      14.630 -38.730   4.680  1.00  0.00           H  
ATOM   1144  OW  SOL   729     -15.120   7.270 -22.470  1.00  0.00           O  
ATOM   1145  HW1 SOL   729     -15.220   6.560 -21.840  1.00  0.00           H  
ATOM   1146  HW2 SOL   729     -14.330   7.730 -22.180  1.00  0.00           H  
ATOM   1147  OW  SOL   730      -4.060 -44.180   7.910  1.00  0.00           O  
ATOM   1148  HW1 SOL   730      -4.960 -44.340   7.630  1.00  0.00           H  
ATOM   1149  HW2 SOL   730      -3.700 -45.060   8.050  1.00  0.00           H  
ATOM   1150  OW  SOL   731     -42.570 -27.440  11.880  1.00  0.00           O  
ATOM   1151  HW1 SOL   731     -42.410 -27.970  12.680  1.00  0.00           H  
ATOM   1152  HW2 SOL   731     -43.120 -26.720  12.190  1.00  0.00           H  
ATOM   1153  OW  SOL   732     -25.810 -34.130 -13.960  1.00  0.00           O  
ATOM   1154  HW1 SOL   732     -25.070 -34.530 -13.500  1.00  0.00           H  
ATOM   1155  HW2 SOL   732     -25.420 -33.610 -14.650  1.00  0.00           H  
ATOM   1156  OW  SOL   733      20.430 -37.220  -5.340  1.00  0.00           O  
ATOM   1157  HW1 SOL   733      21.040 -37.410  -6.050  1.00  0.00           H  
ATOM   1158  HW2 SOL   733      20.600 -36.300  -5.130  1.00  0.00           H  
ATOM   1159  OW  SOL   734     -15.730  -5.130 -19.710  1.00  0.00           O  
ATOM   1160  HW1 SOL   734     -15.290  -5.370 -18.880  1.00  0.00           H  
ATOM   1161  HW2 SOL   734     -16.370  -4.450 -19.460  1.00  0.00           H  
ATOM   1162  OW  SOL   735      -5.760 -35.910  25.310  1.00  0.00           O  
ATOM   1163  HW1 SOL   735      -5.260 -35.770  26.110  1.00  0.00           H  
ATOM   1164  HW2 SOL   735      -5.250 -35.480  24.620  1.00  0.00           H  
ATOM   1165  OW  SOL   736      15.970 -40.550  -6.160  1.00  0.00           O  
ATOM   1166  HW1 SOL   736      15.580 -39.690  -6.030  1.00  0.00           H  
ATOM   1167  HW2 SOL   736      16.730 -40.560  -5.580  1.00  0.00           H  
ATOM   1168  OW  SOL   737     -45.800   2.390   3.110  1.00  0.00           O  
ATOM   1169  HW1 SOL   737     -46.250   3.230   3.230  1.00  0.00           H  
ATOM   1170  HW2 SOL   737     -46.130   1.850   3.840  1.00  0.00           H  
ATOM   1171  OW  SOL   738      12.760 -19.810  28.180  1.00  0.00           O  
ATOM   1172  HW1 SOL   738      11.940 -19.510  28.560  1.00  0.00           H  
ATOM   1173  HW2 SOL   738      12.500 -20.490  27.560  1.00  0.00           H  
ATOM   1174  OW  SOL   739      -3.260 -10.610 -32.790  1.00  0.00           O  
ATOM   1175  HW1 SOL   739      -2.650 -11.350 -32.740  1.00  0.00           H  
ATOM   1176  HW2 SOL   739      -3.540 -10.600 -33.710  1.00  0.00           H  
ATOM   1177  OW  SOL   740     -21.020 -30.160 -31.190  1.00  0.00           O  
ATOM   1178  HW1 SOL   740     -20.370 -29.480 -31.380  1.00  0.00           H  
ATOM   1179  HW2 SOL   740     -21.630 -29.740 -30.580  1.00  0.00           H  
ATOM   1180  OW  SOL   741     -19.090 -38.900  27.680  1.00  0.00           O  
ATOM   1181  HW1 SOL   741     -19.020 -38.730  26.740  1.00  0.00           H  
ATOM   1182  HW2 SOL   741     -20.020 -39.100  27.820  1.00  0.00           H  
ATOM   1183  OW  SOL   742      19.940 -44.000   5.850  1.00  0.00           O  
ATOM   1184  HW1 SOL   742      19.680 -43.080   5.770  1.00  0.00           H  
ATOM   1185  HW2 SOL   742      20.420 -44.180   5.030  1.00  0.00           H  
ATOM   1186  OW  SOL   743       5.050 -14.030  32.440  1.00  0.00           O  
ATOM   1187  HW1 SOL   743       5.600 -14.290  33.180  1.00  0.00           H  
ATOM   1188  HW2 SOL   743       4.450 -13.370  32.800  1.00  0.00           H  
ATOM   1189  OW  SOL   744       9.930 -37.650   9.770  1.00  0.00           O  
ATOM   1190  HW1 SOL   744      10.880 -37.750   9.690  1.00  0.00           H  
ATOM   1191  HW2 SOL   744       9.710 -36.950   9.150  1.00  0.00           H  
ATOM   1192  OW  SOL   745     -25.220 -12.280   6.030  1.00  0.00           O  
ATOM   1193  HW1 SOL   745     -24.690 -13.010   5.730  1.00  0.00           H  
ATOM   1194  HW2 SOL   745     -26.120 -12.590   5.940  1.00  0.00           H  
ATOM   1195  OW  SOL   746     -14.720 -44.590 -11.820  1.00  0.00           O  
ATOM   1196  HW1 SOL   746     -14.280 -43.770 -11.630  1.00  0.00           H  
ATOM   1197  HW2 SOL   746     -15.180 -44.800 -11.000  1.00  0.00           H  
ATOM   1198  OW  SOL   747     -21.510   1.100 -16.190  1.00  0.00           O  
ATOM   1199  HW1 SOL   747     -21.750   0.590 -16.960  1.00  0.00           H  
ATOM   1200  HW2 SOL   747     -21.630   0.480 -15.460  1.00  0.00           H  
ATOM   1201  OW  SOL   748       3.770 -21.040  34.730  1.00  0.00           O  
ATOM   1202  HW1 SOL   748       4.320 -20.730  35.450  1.00  0.00           H  
ATOM   1203  HW2 SOL   748       4.290 -20.880  33.940  1.00  0.00           H  
ATOM   1204  OW  SOL   749      -7.800 -39.090  33.190  1.00  0.00           O  
ATOM   1205  HW1 SOL   749      -7.940 -38.170  32.990  1.00  0.00           H  
ATOM   1206  HW2 SOL   749      -7.910 -39.150  34.140  1.00  0.00           H  
ATOM   1207  OW  SOL   750     -29.530 -30.330  20.180  1.00  0.00           O  
ATOM   1208  HW1 SOL   750     -29.150 -29.460  20.300  1.00  0.00           H  
ATOM   1209  HW2 SOL   750     -30.020 -30.490  20.990  1.00  0.00           H  
ATOM   1210  OW  SOL   751      -1.470 -24.910 -26.400  1.00  0.00           O  
ATOM   1211  HW1 SOL   751      -0.810 -24.340 -25.990  1.00  0.00           H  
ATOM   1212  HW2 SOL   751      -1.470 -24.650 -27.320  1.00  0.00           H  
ATOM   1213  OW  SOL   752     -24.040 -28.020  36.460  1.00  0.00           O  
ATOM   1214  HW1 SOL   752     -24.690 -28.420  37.040  1.00  0.00           H  
ATOM   1215  HW2 SOL   752     -23.670 -28.750  35.980  1.00  0.00           H  
ATOM   1216  OW  SOL   753     -36.570  -9.310 -12.800  1.00  0.00           O  
ATOM   1217  HW1 SOL   753     -36.560  -8.540 -13.380  1.00  0.00           H  
ATOM   1218  HW2 SOL   753     -35.990  -9.070 -12.070  1.00  0.00           H  
ATOM   1219  OW  SOL   754     -25.480   6.560   3.940  1.00  0.00           O  
ATOM   1220  HW1 SOL   754     -24.580   6.300   4.100  1.00  0.00           H  
ATOM   1221  HW2 SOL   754     -25.840   6.720   4.820  1.00  0.00           H  
ATOM   1222  OW  SOL   755       0.960 -22.060  19.170  1.00  0.00           O  
ATOM   1223  HW1 SOL   755       0.390 -21.660  18.510  1.00  0.00           H  
ATOM   1224  HW2 SOL   755       1.130 -22.940  18.820  1.00  0.00           H  
ATOM   1225  OW  SOL   756     -33.410 -21.550  -7.840  1.00  0.00           O  
ATOM   1226  HW1 SOL   756     -34.210 -21.100  -7.560  1.00  0.00           H  
ATOM   1227  HW2 SOL   756     -32.770 -20.840  -7.950  1.00  0.00           H  
ATOM   1228  OW  SOL   757      -3.890 -12.660 -26.320  1.00  0.00           O  
ATOM   1229  HW1 SOL   757      -3.680 -12.860 -27.240  1.00  0.00           H  
ATOM   1230  HW2 SOL   757      -3.210 -13.130 -25.820  1.00  0.00           H  
ATOM   1231  OW  SOL   758       7.750  -4.190  -6.670  1.00  0.00           O  
ATOM   1232  HW1 SOL   758       7.090  -3.600  -6.340  1.00  0.00           H  
ATOM   1233  HW2 SOL   758       7.810  -4.880  -6.020  1.00  0.00           H  
ATOM   1234  OW  SOL   759     -29.670  -7.470 -28.420  1.00  0.00           O  
ATOM   1235  HW1 SOL   759     -30.040  -6.590 -28.340  1.00  0.00           H  
ATOM   1236  HW2 SOL   759     -29.610  -7.640 -29.360  1.00  0.00           H  
ATOM   1237  OW  SOL   760       5.030   9.060  -3.780  1.00  0.00           O  
ATOM   1238  HW1 SOL   760       5.200   8.120  -3.710  1.00  0.00           H  
ATOM   1239  HW2 SOL   760       5.040   9.370  -2.870  1.00  0.00           H  
ATOM   1240  OW  SOL   761       3.740 -46.100   2.860  1.00  0.00           O  
ATOM   1241  HW1 SOL   761       3.680 -47.030   2.670  1.00  0.00           H  
ATOM   1242  HW2 SOL   761       2.860 -45.770   2.700  1.00  0.00           H  
ATOM   1243  OW  SOL   762      10.640  -8.440 -14.780  1.00  0.00           O  
ATOM   1244  HW1 SOL   762       9.790  -8.100 -14.480  1.00  0.00           H  
ATOM   1245  HW2 SOL   762      10.930  -9.010 -14.070  1.00  0.00           H  
ATOM   1246  OW  SOL   763       6.080 -12.590  36.700  1.00  0.00           O  
ATOM   1247  HW1 SOL   763       6.430 -11.950  37.320  1.00  0.00           H  
ATOM   1248  HW2 SOL   763       5.130 -12.560  36.830  1.00  0.00           H  
ATOM   1249  OW  SOL   764     -24.150 -18.890  34.910  1.00  0.00           O  
ATOM   1250  HW1 SOL   764     -24.420 -18.870  33.990  1.00  0.00           H  
ATOM   1251  HW2 SOL   764     -24.540 -19.700  35.240  1.00  0.00           H  
ATOM   1252  OW  SOL   765     -22.260  13.250   4.370  1.00  0.00           O  
ATOM   1253  HW1 SOL   765     -22.340  12.940   3.470  1.00  0.00           H  
ATOM   1254  HW2 SOL   765     -21.360  13.580   4.430  1.00  0.00           H  
ATOM   1255  OW  SOL   766     -19.890   1.450 -11.370  1.00  0.00           O  
ATOM   1256  HW1 SOL   766     -20.030   1.690 -10.450  1.00  0.00           H  
ATOM   1257  HW2 SOL   766     -19.460   0.600 -11.340  1.00  0.00           H  
ATOM   1258  OW  SOL   767     -23.410 -27.820  32.200  1.00  0.00           O  
ATOM   1259  HW1 SOL   767     -24.020 -27.370  32.790  1.00  0.00           H  
ATOM   1260  HW2 SOL   767     -22.610 -27.880  32.720  1.00  0.00           H  
ATOM   1261  OW  SOL   768     -17.500 -36.020  11.300  1.00  0.00           O  
ATOM   1262  HW1 SOL   768     -17.820 -35.120  11.270  1.00  0.00           H  
ATOM   1263  HW2 SOL   768     -17.370 -36.270  10.390  1.00  0.00           H  
ATOM   1264  OW  SOL   769     -15.970  10.800 -15.290  1.00  0.00           O  
ATOM   1265  HW1 SOL   769     -16.870  10.460 -15.320  1.00  0.00           H  
ATOM   1266  HW2 SOL   769     -15.590  10.420 -14.500  1.00  0.00           H  
ATOM   1267  OW  SOL   770      21.380 -10.220 -19.260  1.00  0.00           O  
ATOM   1268  HW1 SOL   770      21.790  -9.350 -19.210  1.00  0.00           H  
ATOM   1269  HW2 SOL   770      21.020 -10.260 -20.140  1.00  0.00           H  
ATOM   1270  OW  SOL   771     -21.860  -2.140  -3.700  1.00  0.00           O  
ATOM   1271  HW1 SOL   771     -22.120  -1.950  -4.600  1.00  0.00           H  
ATOM   1272  HW2 SOL   771     -22.360  -1.520  -3.160  1.00  0.00           H  
ATOM   1273  OW  SOL   772     -29.040  12.340   0.530  1.00  0.00           O  
ATOM   1274  HW1 SOL   772     -29.170  13.250   0.230  1.00  0.00           H  
ATOM   1275  HW2 SOL   772     -28.960  11.840  -0.280  1.00  0.00           H  
ATOM   1276  OW  SOL   773     -11.810 -42.530 -28.130  1.00  0.00           O  
ATOM   1277  HW1 SOL   773     -11.070 -42.500 -28.740  1.00  0.00           H  
ATOM   1278  HW2 SOL   773     -12.520 -42.920 -28.630  1.00  0.00           H  
ATOM   1279  OW  SOL   774      14.520 -34.730  -3.280  1.00  0.00           O  
ATOM   1280  HW1 SOL   774      14.430 -34.560  -2.340  1.00  0.00           H  
ATOM   1281  HW2 SOL   774      14.120 -35.600  -3.400  1.00  0.00           H  
ATOM   1282  OW  SOL   775     -19.690 -13.950 -36.910  1.00  0.00           O  
ATOM   1283  HW1 SOL   775     -19.600 -14.720 -37.470  1.00  0.00           H  
ATOM   1284  HW2 SOL   775     -18.840 -13.850 -36.480  1.00  0.00           H  
ATOM   1285  OW  SOL   776      10.080 -22.410   8.640  1.00  0.00           O  
ATOM   1286  HW1 SOL   776       9.980 -21.960   7.810  1.00  0.00           H  
ATOM   1287  HW2 SOL   776      10.950 -22.820   8.590  1.00  0.00           H  
ATOM   1288  OW  SOL   777     -15.100   1.170   9.840  1.00  0.00           O  
ATOM   1289  HW1 SOL   777     -14.250   1.320   9.420  1.00  0.00           H  
ATOM   1290  HW2 SOL   777     -15.060   0.260  10.140  1.00  0.00           H  
ATOM   1291  OW  SOL   778     -40.760 -33.530  -2.700  1.00  0.00           O  
ATOM   1292  HW1 SOL   778     -40.550 -32.760  -3.240  1.00  0.00           H  
ATOM   1293  HW2 SOL   778     -41.700 -33.670  -2.830  1.00  0.00           H  
ATOM   1294  OW  SOL   779     -14.560 -18.760 -26.840  1.00  0.00           O  
ATOM   1295  HW1 SOL   779     -15.220 -18.120 -26.600  1.00  0.00           H  
ATOM   1296  HW2 SOL   779     -13.810 -18.570 -26.270  1.00  0.00           H  
ATOM   1297  OW  SOL   780     -17.870   1.690  -1.910  1.00  0.00           O  
ATOM   1298  HW1 SOL   780     -17.200   2.200  -1.450  1.00  0.00           H  
ATOM   1299  HW2 SOL   780     -17.640   0.780  -1.720  1.00  0.00           H  
ATOM   1300  OW  SOL   781     -36.250 -24.740   6.450  1.00  0.00           O  
ATOM   1301  HW1 SOL   781     -36.300 -23.810   6.670  1.00  0.00           H  
ATOM   1302  HW2 SOL   781     -36.040 -25.170   7.280  1.00  0.00           H  
ATOM   1303  OW  SOL   782      18.230 -49.920  -3.050  1.00  0.00           O  
ATOM   1304  HW1 SOL   782      17.440 -49.560  -3.460  1.00  0.00           H  
ATOM   1305  HW2 SOL   782      18.820 -50.120  -3.780  1.00  0.00           H  
ATOM   1306  OW  SOL   783     -25.650 -22.400 -35.020  1.00  0.00           O  
ATOM   1307  HW1 SOL   783     -25.800 -23.090 -35.660  1.00  0.00           H  
ATOM   1308  HW2 SOL   783     -24.770 -22.570 -34.680  1.00  0.00           H  
ATOM   1309  OW  SOL   784     -21.340 -48.140   0.140  1.00  0.00           O  
ATOM   1310  HW1 SOL   784     -21.320 -49.080  -0.040  1.00  0.00           H  
ATOM   1311  HW2 SOL   784     -20.460 -47.960   0.470  1.00  0.00           H  
ATOM   1312  OW  SOL   785      -2.360 -15.370 -39.500  1.00  0.00           O  
ATOM   1313  HW1 SOL   785      -2.260 -16.210 -39.090  1.00  0.00           H  
ATOM   1314  HW2 SOL   785      -2.470 -15.560 -40.430  1.00  0.00           H  
ATOM   1315  OW  SOL   786     -31.140 -26.690  19.670  1.00  0.00           O  
ATOM   1316  HW1 SOL   786     -32.090 -26.710  19.800  1.00  0.00           H  
ATOM   1317  HW2 SOL   786     -31.030 -27.010  18.780  1.00  0.00           H  
ATOM   1318  OW  SOL   787     -18.430   7.880   9.600  1.00  0.00           O  
ATOM   1319  HW1 SOL   787     -18.480   7.980  10.550  1.00  0.00           H  
ATOM   1320  HW2 SOL   787     -18.510   6.940   9.450  1.00  0.00           H  
ATOM   1321  OW  SOL   788     -38.070 -17.930  26.380  1.00  0.00           O  
ATOM   1322  HW1 SOL   788     -39.030 -17.810  26.300  1.00  0.00           H  
ATOM   1323  HW2 SOL   788     -37.960 -18.600  27.060  1.00  0.00           H  
ATOM   1324  OW  SOL   789     -12.670  15.040  28.420  1.00  0.00           O  
ATOM   1325  HW1 SOL   789     -12.450  15.560  29.200  1.00  0.00           H  
ATOM   1326  HW2 SOL   789     -13.430  15.460  28.050  1.00  0.00           H  
ATOM   1327  OW  SOL   790       1.380  10.590  -9.830  1.00  0.00           O  
ATOM   1328  HW1 SOL   790       1.050  10.490 -10.720  1.00  0.00           H  
ATOM   1329  HW2 SOL   790       0.600  10.790  -9.300  1.00  0.00           H  
ATOM   1330  OW  SOL   791     -47.020   5.840   1.480  1.00  0.00           O  
ATOM   1331  HW1 SOL   791     -47.860   6.170   1.180  1.00  0.00           H  
ATOM   1332  HW2 SOL   791     -46.790   5.160   0.850  1.00  0.00           H  
ATOM   1333  OW  SOL   792     -27.870 -47.260 -10.430  1.00  0.00           O  
ATOM   1334  HW1 SOL   792     -28.080 -47.980  -9.830  1.00  0.00           H  
ATOM   1335  HW2 SOL   792     -28.110 -46.470  -9.950  1.00  0.00           H  
ATOM   1336  OW  SOL   793     -40.930 -36.770  12.220  1.00  0.00           O  
ATOM   1337  HW1 SOL   793     -41.250 -37.140  11.400  1.00  0.00           H  
ATOM   1338  HW2 SOL   793     -41.540 -36.070  12.430  1.00  0.00           H  
ATOM   1339  OW  SOL   794      -9.660 -34.080  20.080  1.00  0.00           O  
ATOM   1340  HW1 SOL   794     -10.050 -34.840  19.650  1.00  0.00           H  
ATOM   1341  HW2 SOL   794     -10.340 -33.800  20.710  1.00  0.00           H  
ATOM   1342  OW  SOL   795     -40.660  14.270   9.980  1.00  0.00           O  
ATOM   1343  HW1 SOL   795     -41.300  13.980  10.630  1.00  0.00           H  
ATOM   1344  HW2 SOL   795     -40.320  13.460   9.600  1.00  0.00           H  
ATOM   1345  OW  SOL   796       0.600 -11.560  39.340  1.00  0.00           O  
ATOM   1346  HW1 SOL   796       0.250 -10.680  39.480  1.00  0.00           H  
ATOM   1347  HW2 SOL   796       0.580 -11.970  40.210  1.00  0.00           H  
ATOM   1348  OW  SOL   797     -16.290 -23.450  36.620  1.00  0.00           O  
ATOM   1349  HW1 SOL   797     -15.800 -22.710  36.260  1.00  0.00           H  
ATOM   1350  HW2 SOL   797     -15.830 -23.650  37.450  1.00  0.00           H  
ATOM   1351  OW  SOL   798     -12.500 -41.640  -7.990  1.00  0.00           O  
ATOM   1352  HW1 SOL   798     -12.850 -41.150  -7.240  1.00  0.00           H  
ATOM   1353  HW2 SOL   798     -13.280 -41.920  -8.480  1.00  0.00           H  
ATOM   1354  OW  SOL   799       7.700 -43.250  -6.180  1.00  0.00           O  
ATOM   1355  HW1 SOL   799       7.670 -43.110  -5.240  1.00  0.00           H  
ATOM   1356  HW2 SOL   799       7.530 -42.400  -6.560  1.00  0.00           H  
ATOM   1357  OW  SOL   800     -40.910 -25.760  16.470  1.00  0.00           O  
ATOM   1358  HW1 SOL   800     -40.870 -26.680  16.190  1.00  0.00           H  
ATOM   1359  HW2 SOL   800     -41.720 -25.720  16.990  1.00  0.00           H  
ATOM   1360  OW  SOL   801       3.140 -20.390 -27.730  1.00  0.00           O  
ATOM   1361  HW1 SOL   801       3.170 -20.960 -28.490  1.00  0.00           H  
ATOM   1362  HW2 SOL   801       2.240 -20.060 -27.710  1.00  0.00           H  
ATOM   1363  OW  SOL   802     -14.310 -53.160  -5.690  1.00  0.00           O  
ATOM   1364  HW1 SOL   802     -14.710 -53.070  -4.830  1.00  0.00           H  
ATOM   1365  HW2 SOL   802     -13.370 -53.120  -5.520  1.00  0.00           H  
ATOM   1366  OW  SOL   803     -26.910  10.010  -9.370  1.00  0.00           O  
ATOM   1367  HW1 SOL   803     -27.190  10.450  -8.570  1.00  0.00           H  
ATOM   1368  HW2 SOL   803     -27.730   9.700  -9.770  1.00  0.00           H  
ATOM   1369  OW  SOL   804      16.660 -18.070 -29.440  1.00  0.00           O  
ATOM   1370  HW1 SOL   804      17.030 -17.300 -29.010  1.00  0.00           H  
ATOM   1371  HW2 SOL   804      15.890 -18.280 -28.920  1.00  0.00           H  
ATOM   1372  OW  SOL   805      12.330 -22.070  26.370  1.00  0.00           O  
ATOM   1373  HW1 SOL   805      13.040 -22.710  26.340  1.00  0.00           H  
ATOM   1374  HW2 SOL   805      11.720 -22.370  25.700  1.00  0.00           H  
ATOM   1375  OW  SOL   806      -9.720 -35.040 -33.030  1.00  0.00           O  
ATOM   1376  HW1 SOL   806     -10.570 -34.910 -33.450  1.00  0.00           H  
ATOM   1377  HW2 SOL   806      -9.850 -34.770 -32.130  1.00  0.00           H  
ATOM   1378  OW  SOL   807     -17.210  -8.760 -38.500  1.00  0.00           O  
ATOM   1379  HW1 SOL   807     -18.010  -8.610 -39.000  1.00  0.00           H  
ATOM   1380  HW2 SOL   807     -17.160  -8.030 -37.890  1.00  0.00           H  
ATOM   1381  OW  SOL   808      -3.220 -15.010  45.770  1.00  0.00           O  
ATOM   1382  HW1 SOL   808      -3.890 -14.600  46.330  1.00  0.00           H  
ATOM   1383  HW2 SOL   808      -3.610 -14.980  44.900  1.00  0.00           H  
ATOM   1384  OW  SOL   809     -10.030  -6.270  17.470  1.00  0.00           O  
ATOM   1385  HW1 SOL   809      -9.630  -7.090  17.170  1.00  0.00           H  
ATOM   1386  HW2 SOL   809      -9.690  -5.600  16.870  1.00  0.00           H  
ATOM   1387  OW  SOL   810     -28.390   4.650 -11.670  1.00  0.00           O  
ATOM   1388  HW1 SOL   810     -28.280   4.500 -12.600  1.00  0.00           H  
ATOM   1389  HW2 SOL   810     -28.260   3.800 -11.270  1.00  0.00           H  
ATOM   1390  OW  SOL   811      10.160   5.210  20.200  1.00  0.00           O  
ATOM   1391  HW1 SOL   811      10.270   4.830  19.330  1.00  0.00           H  
ATOM   1392  HW2 SOL   811      10.910   4.890  20.690  1.00  0.00           H  
ATOM   1393  OW  SOL   812     -13.160  14.400 -16.490  1.00  0.00           O  
ATOM   1394  HW1 SOL   812     -12.700  14.230 -15.660  1.00  0.00           H  
ATOM   1395  HW2 SOL   812     -13.680  13.610 -16.640  1.00  0.00           H  
ATOM   1396  OW  SOL   813      -6.040 -25.850 -33.740  1.00  0.00           O  
ATOM   1397  HW1 SOL   813      -6.710 -26.310 -34.250  1.00  0.00           H  
ATOM   1398  HW2 SOL   813      -5.810 -26.450 -33.030  1.00  0.00           H  
ATOM   1399  OW  SOL   814     -28.260 -29.240  22.820  1.00  0.00           O  
ATOM   1400  HW1 SOL   814     -27.820 -28.790  23.550  1.00  0.00           H  
ATOM   1401  HW2 SOL   814     -29.000 -28.670  22.600  1.00  0.00           H  
ATOM   1402  OW  SOL   815       0.090 -48.350  -1.610  1.00  0.00           O  
ATOM   1403  HW1 SOL   815      -0.390 -47.860  -0.930  1.00  0.00           H  
ATOM   1404  HW2 SOL   815       0.990 -48.020  -1.560  1.00  0.00           H  
ATOM   1405  OW  SOL   816     -43.290 -28.120  19.920  1.00  0.00           O  
ATOM   1406  HW1 SOL   816     -42.730 -28.500  20.590  1.00  0.00           H  
ATOM   1407  HW2 SOL   816     -43.000 -27.210  19.850  1.00  0.00           H  
ATOM   1408  OW  SOL   817     -29.130 -43.760 -18.590  1.00  0.00           O  
ATOM   1409  HW1 SOL   817     -29.160 -42.830 -18.380  1.00  0.00           H  
ATOM   1410  HW2 SOL   817     -29.640 -43.860 -19.390  1.00  0.00           H  
ATOM   1411  OW  SOL   818      16.240  -3.100  -6.320  1.00  0.00           O  
ATOM   1412  HW1 SOL   818      15.300  -2.920  -6.370  1.00  0.00           H  
ATOM   1413  HW2 SOL   818      16.630  -2.560  -7.000  1.00  0.00           H  
ATOM   1414  OW  SOL   819     -30.860 -22.720  29.420  1.00  0.00           O  
ATOM   1415  HW1 SOL   819     -30.600 -22.400  28.550  1.00  0.00           H  
ATOM   1416  HW2 SOL   819     -31.310 -23.550  29.250  1.00  0.00           H  
ATOM   1417  OW  SOL   820     -27.080 -21.770  18.310  1.00  0.00           O  
ATOM   1418  HW1 SOL   820     -26.200 -21.720  18.680  1.00  0.00           H  
ATOM   1419  HW2 SOL   820     -27.200 -22.690  18.090  1.00  0.00           H  
ATOM   1420  OW  SOL   821      -1.810  -6.010  29.520  1.00  0.00           O  
ATOM   1421  HW1 SOL   821      -1.220  -5.960  28.760  1.00  0.00           H  
ATOM   1422  HW2 SOL   821      -2.300  -5.190  29.500  1.00  0.00           H  
ATOM   1423  OW  SOL   822     -14.740 -42.440  16.360  1.00  0.00           O  
ATOM   1424  HW1 SOL   822     -13.980 -42.140  15.870  1.00  0.00           H  
ATOM   1425  HW2 SOL   822     -15.470 -41.940  16.010  1.00  0.00           H  
ATOM   1426  OW  SOL   823     -47.110  -1.650   4.820  1.00  0.00           O  
ATOM   1427  HW1 SOL   823     -46.370  -2.270   4.710  1.00  0.00           H  
ATOM   1428  HW2 SOL   823     -46.680  -0.830   5.070  1.00  0.00           H  
ATOM   1429  OW  SOL   824      22.570 -30.390 -15.450  1.00  0.00           O  
ATOM   1430  HW1 SOL   824      22.520 -29.950 -14.600  1.00  0.00           H  
ATOM   1431  HW2 SOL   824      21.660 -30.450 -15.740  1.00  0.00           H  
ATOM   1432  OW  SOL   825       8.340 -16.950  -2.160  1.00  0.00           O  
ATOM   1433  HW1 SOL   825       7.930 -17.630  -2.680  1.00  0.00           H  
ATOM   1434  HW2 SOL   825       7.650 -16.640  -1.580  1.00  0.00           H  
ATOM   1435  OW  SOL   826     -22.590 -24.350  31.100  1.00  0.00           O  
ATOM   1436  HW1 SOL   826     -22.720 -23.480  31.480  1.00  0.00           H  
ATOM   1437  HW2 SOL   826     -23.400 -24.510  30.600  1.00  0.00           H  
ATOM   1438  OW  SOL   827      -7.800 -25.350 -12.430  1.00  0.00           O  
ATOM   1439  HW1 SOL   827      -7.440 -25.930 -13.120  1.00  0.00           H  
ATOM   1440  HW2 SOL   827      -7.810 -25.900 -11.650  1.00  0.00           H  
ATOM   1441  OW  SOL   828      19.620 -35.880 -12.040  1.00  0.00           O  
ATOM   1442  HW1 SOL   828      18.790 -36.330 -11.880  1.00  0.00           H  
ATOM   1443  HW2 SOL   828      20.160 -36.540 -12.470  1.00  0.00           H  
ATOM   1444  OW  SOL   829     -13.920   4.390  -2.600  1.00  0.00           O  
ATOM   1445  HW1 SOL   829     -14.490   3.930  -1.980  1.00  0.00           H  
ATOM   1446  HW2 SOL   829     -14.530   4.810  -3.200  1.00  0.00           H  
ATOM   1447  OW  SOL   830     -17.360   7.490   2.150  1.00  0.00           O  
ATOM   1448  HW1 SOL   830     -17.860   7.220   1.380  1.00  0.00           H  
ATOM   1449  HW2 SOL   830     -17.940   7.350   2.880  1.00  0.00           H  
ATOM   1450  OW  SOL   831     -33.820 -35.990  20.120  1.00  0.00           O  
ATOM   1451  HW1 SOL   831     -33.350 -36.420  19.390  1.00  0.00           H  
ATOM   1452  HW2 SOL   831     -34.000 -36.700  20.730  1.00  0.00           H  
ATOM   1453  OW  SOL   832       7.480  -3.730  11.690  1.00  0.00           O  
ATOM   1454  HW1 SOL   832       6.840  -4.020  11.050  1.00  0.00           H  
ATOM   1455  HW2 SOL   832       8.210  -3.420  11.170  1.00  0.00           H  
ATOM   1456  OW  SOL   833       7.470 -25.730  18.320  1.00  0.00           O  
ATOM   1457  HW1 SOL   833       6.570 -25.990  18.160  1.00  0.00           H  
ATOM   1458  HW2 SOL   833       7.890 -26.510  18.660  1.00  0.00           H  
ATOM   1459  OW  SOL   834     -29.430 -53.610   8.690  1.00  0.00           O  
ATOM   1460  HW1 SOL   834     -28.610 -53.690   8.200  1.00  0.00           H  
ATOM   1461  HW2 SOL   834     -29.860 -54.450   8.580  1.00  0.00           H  
ATOM   1462  OW  SOL   835     -21.490 -34.440   0.050  1.00  0.00           O  
ATOM   1463  HW1 SOL   835     -22.440 -34.470   0.030  1.00  0.00           H  
ATOM   1464  HW2 SOL   835     -21.280 -34.030   0.870  1.00  0.00           H  
ATOM   1465  OW  SOL   836     -43.080 -54.150   5.980  1.00  0.00           O  
ATOM   1466  HW1 SOL   836     -42.900 -54.220   5.050  1.00  0.00           H  
ATOM   1467  HW2 SOL   836     -42.420 -54.710   6.400  1.00  0.00           H  
ATOM   1468  OW  SOL   837      -2.180  -9.460  34.630  1.00  0.00           O  
ATOM   1469  HW1 SOL   837      -2.710  -9.920  33.980  1.00  0.00           H  
ATOM   1470  HW2 SOL   837      -2.780  -8.800  35.000  1.00  0.00           H  
ATOM   1471  OW  SOL   838     -22.920 -20.290 -13.320  1.00  0.00           O  
ATOM   1472  HW1 SOL   838     -22.320 -20.920 -13.700  1.00  0.00           H  
ATOM   1473  HW2 SOL   838     -22.370 -19.550 -13.070  1.00  0.00           H  
ATOM   1474  OW  SOL   839     -22.080 -20.690  34.160  1.00  0.00           O  
ATOM   1475  HW1 SOL   839     -21.860 -21.200  34.940  1.00  0.00           H  
ATOM   1476  HW2 SOL   839     -22.410 -19.860  34.510  1.00  0.00           H  
ATOM   1477  OW  SOL   840     -34.140 -39.860   5.200  1.00  0.00           O  
ATOM   1478  HW1 SOL   840     -33.390 -39.970   5.790  1.00  0.00           H  
ATOM   1479  HW2 SOL   840     -34.820 -39.470   5.740  1.00  0.00           H  
ATOM   1480  OW  SOL   841     -31.400  -1.040   5.380  1.00  0.00           O  
ATOM   1481  HW1 SOL   841     -31.290  -1.880   5.820  1.00  0.00           H  
ATOM   1482  HW2 SOL   841     -32.140  -1.170   4.790  1.00  0.00           H  
ATOM   1483  OW  SOL   842     -13.400  10.230  18.640  1.00  0.00           O  
ATOM   1484  HW1 SOL   842     -13.310  11.110  18.290  1.00  0.00           H  
ATOM   1485  HW2 SOL   842     -13.720   9.710  17.890  1.00  0.00           H  
ATOM   1486  OW  SOL   843     -27.810 -14.290  18.300  1.00  0.00           O  
ATOM   1487  HW1 SOL   843     -28.300 -13.850  18.990  1.00  0.00           H  
ATOM   1488  HW2 SOL   843     -26.960 -13.840  18.290  1.00  0.00           H  
ATOM   1489  OW  SOL   844       2.270   4.210   3.880  1.00  0.00           O  
ATOM   1490  HW1 SOL   844       2.990   4.000   3.300  1.00  0.00           H  
ATOM   1491  HW2 SOL   844       2.690   4.510   4.690  1.00  0.00           H  
ATOM   1492  OW  SOL   845     -36.840 -13.730 -13.950  1.00  0.00           O  
ATOM   1493  HW1 SOL   845     -36.820 -14.650 -13.670  1.00  0.00           H  
ATOM   1494  HW2 SOL   845     -35.930 -13.440 -13.850  1.00  0.00           H  
ATOM   1495  OW  SOL   846     -22.700   3.970  30.560  1.00  0.00           O  
ATOM   1496  HW1 SOL   846     -23.000   4.730  31.060  1.00  0.00           H  
ATOM   1497  HW2 SOL   846     -22.320   4.320  29.770  1.00  0.00           H  
ATOM   1498  OW  SOL   847       4.100  -7.420 -20.260  1.00  0.00           O  
ATOM   1499  HW1 SOL   847       3.190  -7.490 -19.980  1.00  0.00           H  
ATOM   1500  HW2 SOL   847       4.440  -8.310 -20.170  1.00  0.00           H  
ATOM   1501  OW  SOL   848     -37.200 -45.490  -2.300  1.00  0.00           O  
ATOM   1502  HW1 SOL   848     -36.570 -46.150  -2.580  1.00  0.00           H  
ATOM   1503  HW2 SOL   848     -37.520 -45.100  -3.110  1.00  0.00           H  
ATOM   1504  OW  SOL   849       5.530   6.290  -3.630  1.00  0.00           O  
ATOM   1505  HW1 SOL   849       5.200   6.070  -4.500  1.00  0.00           H  
ATOM   1506  HW2 SOL   849       5.870   5.450  -3.290  1.00  0.00           H  
ATOM   1507  OW  SOL   850     -11.700 -33.090 -36.260  1.00  0.00           O  
ATOM   1508  HW1 SOL   850     -11.260 -32.450 -36.820  1.00  0.00           H  
ATOM   1509  HW2 SOL   850     -12.530 -32.670 -36.030  1.00  0.00           H  
ATOM   1510  OW  SOL   851     -43.590 -12.730   4.560  1.00  0.00           O  
ATOM   1511  HW1 SOL   851     -43.410 -13.080   3.690  1.00  0.00           H  
ATOM   1512  HW2 SOL   851     -44.540 -12.820   4.670  1.00  0.00           H  
ATOM   1513  OW  SOL   852       7.910  -3.070   6.620  1.00  0.00           O  
ATOM   1514  HW1 SOL   852       7.080  -3.540   6.650  1.00  0.00           H  
ATOM   1515  HW2 SOL   852       8.540  -3.740   6.350  1.00  0.00           H  
ATOM   1516  OW  SOL   853      12.670   0.470   3.910  1.00  0.00           O  
ATOM   1517  HW1 SOL   853      13.470   0.630   4.410  1.00  0.00           H  
ATOM   1518  HW2 SOL   853      12.020   0.250   4.580  1.00  0.00           H  
ATOM   1519  OW  SOL   854      -4.450 -34.760  23.420  1.00  0.00           O  
ATOM   1520  HW1 SOL   854      -4.910 -34.410  22.650  1.00  0.00           H  
ATOM   1521  HW2 SOL   854      -3.580 -35.000  23.100  1.00  0.00           H  
ATOM   1522  OW  SOL   855     -17.150  16.590   4.380  1.00  0.00           O  
ATOM   1523  HW1 SOL   855     -16.870  16.740   5.280  1.00  0.00           H  
ATOM   1524  HW2 SOL   855     -16.790  15.730   4.160  1.00  0.00           H  
ATOM   1525  OW  SOL   856     -29.080  17.400  -0.900  1.00  0.00           O  
ATOM   1526  HW1 SOL   856     -28.480  18.060  -0.580  1.00  0.00           H  
ATOM   1527  HW2 SOL   856     -29.870  17.870  -1.150  1.00  0.00           H  
ATOM   1528  OW  SOL   857      -4.190 -17.270 -25.240  1.00  0.00           O  
ATOM   1529  HW1 SOL   857      -4.020 -18.200 -25.380  1.00  0.00           H  
ATOM   1530  HW2 SOL   857      -3.650 -17.030 -24.480  1.00  0.00           H  
ATOM   1531  OW  SOL   858      21.710 -30.960   6.020  1.00  0.00           O  
ATOM   1532  HW1 SOL   858      21.010 -30.770   5.400  1.00  0.00           H  
ATOM   1533  HW2 SOL   858      22.330 -30.240   5.920  1.00  0.00           H  
ATOM   1534  OW  SOL   859       7.020   6.530  13.450  1.00  0.00           O  
ATOM   1535  HW1 SOL   859       7.050   6.750  12.520  1.00  0.00           H  
ATOM   1536  HW2 SOL   859       7.620   5.790  13.540  1.00  0.00           H  
ATOM   1537  OW  SOL   860      -4.200 -12.970  41.800  1.00  0.00           O  
ATOM   1538  HW1 SOL   860      -3.850 -12.200  41.360  1.00  0.00           H  
ATOM   1539  HW2 SOL   860      -4.670 -13.450  41.120  1.00  0.00           H  
ATOM   1540  OW  SOL   861       4.670  -7.970 -10.960  1.00  0.00           O  
ATOM   1541  HW1 SOL   861       3.890  -8.130 -10.430  1.00  0.00           H  
ATOM   1542  HW2 SOL   861       5.310  -7.600 -10.360  1.00  0.00           H  
ATOM   1543  OW  SOL   862      -2.090 -36.660 -16.330  1.00  0.00           O  
ATOM   1544  HW1 SOL   862      -1.400 -36.780 -15.680  1.00  0.00           H  
ATOM   1545  HW2 SOL   862      -2.520 -35.850 -16.070  1.00  0.00           H  
ATOM   1546  OW  SOL   863     -41.140 -30.500  10.350  1.00  0.00           O  
ATOM   1547  HW1 SOL   863     -41.590 -30.510  11.200  1.00  0.00           H  
ATOM   1548  HW2 SOL   863     -40.310 -30.930  10.520  1.00  0.00           H  
ATOM   1549  OW  SOL   864     -23.310 -12.650 -13.870  1.00  0.00           O  
ATOM   1550  HW1 SOL   864     -23.400 -13.440 -14.420  1.00  0.00           H  
ATOM   1551  HW2 SOL   864     -23.130 -11.950 -14.480  1.00  0.00           H  
ATOM   1552  OW  SOL   865      17.050 -26.360  -8.950  1.00  0.00           O  
ATOM   1553  HW1 SOL   865      17.790 -26.750  -8.470  1.00  0.00           H  
ATOM   1554  HW2 SOL   865      17.040 -25.450  -8.630  1.00  0.00           H  
ATOM   1555  OW  SOL   866      18.490   5.260 -10.140  1.00  0.00           O  
ATOM   1556  HW1 SOL   866      18.520   4.540 -10.770  1.00  0.00           H  
ATOM   1557  HW2 SOL   866      19.310   5.220  -9.670  1.00  0.00           H  
ATOM   1558  OW  SOL   867      23.550 -24.210  15.860  1.00  0.00           O  
ATOM   1559  HW1 SOL   867      23.750 -23.500  15.240  1.00  0.00           H  
ATOM   1560  HW2 SOL   867      23.240 -24.920  15.310  1.00  0.00           H  
ATOM   1561  OW  SOL   868     -34.360 -43.190   6.330  1.00  0.00           O  
ATOM   1562  HW1 SOL   868     -34.780 -43.960   5.950  1.00  0.00           H  
ATOM   1563  HW2 SOL   868     -33.570 -43.070   5.810  1.00  0.00           H  
ATOM   1564  OW  SOL   869     -42.450 -21.970   4.290  1.00  0.00           O  
ATOM   1565  HW1 SOL   869     -42.650 -22.630   3.620  1.00  0.00           H  
ATOM   1566  HW2 SOL   869     -42.250 -22.470   5.070  1.00  0.00           H  
ATOM   1567  OW  SOL   870      -6.820  13.860   5.080  1.00  0.00           O  
ATOM   1568  HW1 SOL   870      -6.690  14.130   5.980  1.00  0.00           H  
ATOM   1569  HW2 SOL   870      -7.610  14.310   4.800  1.00  0.00           H  
ATOM   1570  OW  SOL   871     -33.110   3.070   7.640  1.00  0.00           O  
ATOM   1571  HW1 SOL   871     -32.470   2.750   7.010  1.00  0.00           H  
ATOM   1572  HW2 SOL   871     -33.930   3.120   7.150  1.00  0.00           H  
ATOM   1573  OW  SOL   872     -15.580  -8.750 -10.650  1.00  0.00           O  
ATOM   1574  HW1 SOL   872     -15.570  -9.410 -11.350  1.00  0.00           H  
ATOM   1575  HW2 SOL   872     -16.110  -9.150  -9.960  1.00  0.00           H  
ATOM   1576  OW  SOL   873     -39.690 -13.100  19.800  1.00  0.00           O  
ATOM   1577  HW1 SOL   873     -40.090 -12.530  20.470  1.00  0.00           H  
ATOM   1578  HW2 SOL   873     -38.760 -13.020  19.960  1.00  0.00           H  
ATOM   1579  OW  SOL   874     -14.520 -26.210 -36.100  1.00  0.00           O  
ATOM   1580  HW1 SOL   874     -15.060 -26.970 -35.900  1.00  0.00           H  
ATOM   1581  HW2 SOL   874     -15.150 -25.520 -36.330  1.00  0.00           H  
ATOM   1582  OW  SOL   875     -21.400 -18.040 -16.480  1.00  0.00           O  
ATOM   1583  HW1 SOL   875     -21.010 -18.770 -16.010  1.00  0.00           H  
ATOM   1584  HW2 SOL   875     -20.670 -17.670 -16.990  1.00  0.00           H  
ATOM   1585  OW  SOL   876      -4.310 -44.730 -21.610  1.00  0.00           O  
ATOM   1586  HW1 SOL   876      -3.780 -44.790 -20.820  1.00  0.00           H  
ATOM   1587  HW2 SOL   876      -4.970 -45.420 -21.510  1.00  0.00           H  
ATOM   1588  OW  SOL   877       3.940  -6.320 -17.660  1.00  0.00           O  
ATOM   1589  HW1 SOL   877       4.610  -6.750 -18.180  1.00  0.00           H  
ATOM   1590  HW2 SOL   877       4.060  -5.380 -17.790  1.00  0.00           H  
ATOM   1591  OW  SOL   878      -9.460 -40.520  10.880  1.00  0.00           O  
ATOM   1592  HW1 SOL   878      -9.370 -39.730  11.440  1.00  0.00           H  
ATOM   1593  HW2 SOL   878      -8.740 -41.080  11.160  1.00  0.00           H  
ATOM   1594  OW  SOL   879     -43.370 -23.310  -8.410  1.00  0.00           O  
ATOM   1595  HW1 SOL   879     -43.180 -24.130  -8.870  1.00  0.00           H  
ATOM   1596  HW2 SOL   879     -43.490 -23.560  -7.490  1.00  0.00           H  
ATOM   1597  OW  SOL   880      23.840 -34.670  -2.230  1.00  0.00           O  
ATOM   1598  HW1 SOL   880      24.510 -35.310  -2.000  1.00  0.00           H  
ATOM   1599  HW2 SOL   880      24.330 -33.860  -2.410  1.00  0.00           H  
ATOM   1600  OW  SOL   881     -18.950 -12.150  34.680  1.00  0.00           O  
ATOM   1601  HW1 SOL   881     -19.480 -11.350  34.640  1.00  0.00           H  
ATOM   1602  HW2 SOL   881     -19.560 -12.820  34.990  1.00  0.00           H  
ATOM   1603  OW  SOL   882      -0.800 -15.940  28.720  1.00  0.00           O  
ATOM   1604  HW1 SOL   882      -1.400 -16.620  29.020  1.00  0.00           H  
ATOM   1605  HW2 SOL   882      -0.340 -16.330  27.970  1.00  0.00           H  
ATOM   1606  OW  SOL   883     -18.280 -40.320  12.650  1.00  0.00           O  
ATOM   1607  HW1 SOL   883     -18.360 -41.080  13.210  1.00  0.00           H  
ATOM   1608  HW2 SOL   883     -17.980 -40.680  11.800  1.00  0.00           H  
ATOM   1609  OW  SOL   884     -13.730 -29.780 -38.290  1.00  0.00           O  
ATOM   1610  HW1 SOL   884     -13.370 -30.250 -39.030  1.00  0.00           H  
ATOM   1611  HW2 SOL   884     -13.910 -30.450 -37.630  1.00  0.00           H  
ATOM   1612  OW  SOL   885     -26.830 -25.550 -31.440  1.00  0.00           O  
ATOM   1613  HW1 SOL   885     -26.480 -25.550 -30.550  1.00  0.00           H  
ATOM   1614  HW2 SOL   885     -27.490 -24.850 -31.440  1.00  0.00           H  
ATOM   1615  OW  SOL   886      -9.320  14.150  28.220  1.00  0.00           O  
ATOM   1616  HW1 SOL   886     -10.150  13.960  27.780  1.00  0.00           H  
ATOM   1617  HW2 SOL   886      -8.880  13.290  28.280  1.00  0.00           H  
ATOM   1618  OW  SOL   887     -40.480 -40.280  10.730  1.00  0.00           O  
ATOM   1619  HW1 SOL   887     -41.370 -40.350  10.370  1.00  0.00           H  
ATOM   1620  HW2 SOL   887     -40.190 -39.400  10.490  1.00  0.00           H  
ATOM   1621  OW  SOL   888     -23.730  -0.130  30.760  1.00  0.00           O  
ATOM   1622  HW1 SOL   888     -23.320  -0.260  31.620  1.00  0.00           H  
ATOM   1623  HW2 SOL   888     -23.900  -1.010  30.440  1.00  0.00           H  
ATOM   1624  OW  SOL   889     -47.390 -33.130 -11.020  1.00  0.00           O  
ATOM   1625  HW1 SOL   889     -47.730 -32.480 -10.420  1.00  0.00           H  
ATOM   1626  HW2 SOL   889     -47.000 -32.620 -11.740  1.00  0.00           H  
ATOM   1627  OW  SOL   890      11.960 -46.400  -4.910  1.00  0.00           O  
ATOM   1628  HW1 SOL   890      12.600 -45.690  -4.850  1.00  0.00           H  
ATOM   1629  HW2 SOL   890      11.460 -46.220  -5.700  1.00  0.00           H  
ATOM   1630  OW  SOL   891     -18.330 -34.760 -29.350  1.00  0.00           O  
ATOM   1631  HW1 SOL   891     -18.760 -35.170 -28.600  1.00  0.00           H  
ATOM   1632  HW2 SOL   891     -17.730 -34.120 -28.970  1.00  0.00           H  
ATOM   1633  OW  SOL   892     -41.600 -41.610   6.320  1.00  0.00           O  
ATOM   1634  HW1 SOL   892     -42.320 -42.050   5.870  1.00  0.00           H  
ATOM   1635  HW2 SOL   892     -41.570 -40.750   5.910  1.00  0.00           H  
ATOM   1636  OW  SOL   893     -29.950  13.980  -3.360  1.00  0.00           O  
ATOM   1637  HW1 SOL   893     -30.290  13.220  -2.870  1.00  0.00           H  
ATOM   1638  HW2 SOL   893     -30.600  14.150  -4.030  1.00  0.00           H  
ATOM   1639  OW  SOL   894     -21.490 -51.770  -2.540  1.00  0.00           O  
ATOM   1640  HW1 SOL   894     -20.960 -51.920  -3.330  1.00  0.00           H  
ATOM   1641  HW2 SOL   894     -22.090 -52.500  -2.510  1.00  0.00           H  
ATOM   1642  OW  SOL   895     -45.700 -34.570  -3.650  1.00  0.00           O  
ATOM   1643  HW1 SOL   895     -46.100 -35.040  -2.940  1.00  0.00           H  
ATOM   1644  HW2 SOL   895     -45.960 -35.040  -4.440  1.00  0.00           H  
ATOM   1645  OW  SOL   896     -23.630 -37.850  -9.630  1.00  0.00           O  
ATOM   1646  HW1 SOL   896     -23.350 -38.450  -8.950  1.00  0.00           H  
ATOM   1647  HW2 SOL   896     -23.630 -38.360 -10.440  1.00  0.00           H  
ATOM   1648  OW  SOL   897       5.230   3.120  25.660  1.00  0.00           O  
ATOM   1649  HW1 SOL   897       5.010   3.510  26.510  1.00  0.00           H  
ATOM   1650  HW2 SOL   897       5.000   2.190  25.750  1.00  0.00           H  
ATOM   1651  OW  SOL   898      10.110 -14.760  -8.960  1.00  0.00           O  
ATOM   1652  HW1 SOL   898      10.600 -14.700  -8.130  1.00  0.00           H  
ATOM   1653  HW2 SOL   898       9.200 -14.620  -8.720  1.00  0.00           H  
ATOM   1654  OW  SOL   899      -9.640  15.300 -14.240  1.00  0.00           O  
ATOM   1655  HW1 SOL   899      -8.900  15.730 -13.800  1.00  0.00           H  
ATOM   1656  HW2 SOL   899      -9.790  15.830 -15.030  1.00  0.00           H  
ATOM   1657  OW  SOL   900     -13.360 -44.530   4.740  1.00  0.00           O  
ATOM   1658  HW1 SOL   900     -13.250 -45.100   3.980  1.00  0.00           H  
ATOM   1659  HW2 SOL   900     -14.170 -44.050   4.550  1.00  0.00           H  
ATOM   1660  OW  SOL   901      -5.720   4.190  -7.580  1.00  0.00           O  
ATOM   1661  HW1 SOL   901      -6.500   4.010  -8.090  1.00  0.00           H  
ATOM   1662  HW2 SOL   901      -5.660   5.140  -7.550  1.00  0.00           H  
ATOM   1663  OW  SOL   902     -44.780 -27.040 -12.640  1.00  0.00           O  
ATOM   1664  HW1 SOL   902     -44.810 -26.260 -12.080  1.00  0.00           H  
ATOM   1665  HW2 SOL   902     -44.250 -27.660 -12.130  1.00  0.00           H  
ATOM   1666  OW  SOL   903      12.950 -33.160  15.020  1.00  0.00           O  
ATOM   1667  HW1 SOL   903      12.310 -32.750  15.600  1.00  0.00           H  
ATOM   1668  HW2 SOL   903      13.270 -32.440  14.470  1.00  0.00           H  
ATOM   1669  OW  SOL   904     -45.220 -21.610  26.850  1.00  0.00           O  
ATOM   1670  HW1 SOL   904     -44.410 -21.470  27.330  1.00  0.00           H  
ATOM   1671  HW2 SOL   904     -45.540 -22.450  27.170  1.00  0.00           H  
ATOM   1672  OW  SOL   905     -26.910 -14.470 -30.650  1.00  0.00           O  
ATOM   1673  HW1 SOL   905     -27.560 -14.870 -30.080  1.00  0.00           H  
ATOM   1674  HW2 SOL   905     -27.320 -13.650 -30.940  1.00  0.00           H  
ATOM   1675  OW  SOL   906      16.060 -33.960 -12.130  1.00  0.00           O  
ATOM   1676  HW1 SOL   906      15.700 -33.800 -13.000  1.00  0.00           H  
ATOM   1677  HW2 SOL   906      16.630 -34.720 -12.250  1.00  0.00           H  
ATOM   1678  OW  SOL   907     -25.270 -14.130 -35.710  1.00  0.00           O  
ATOM   1679  HW1 SOL   907     -24.870 -14.940 -36.020  1.00  0.00           H  
ATOM   1680  HW2 SOL   907     -26.210 -14.270 -35.840  1.00  0.00           H  
ATOM   1681  OW  SOL   908     -36.560 -40.350  -3.420  1.00  0.00           O  
ATOM   1682  HW1 SOL   908     -36.910 -40.370  -4.300  1.00  0.00           H  
ATOM   1683  HW2 SOL   908     -35.790 -40.920  -3.440  1.00  0.00           H  
ATOM   1684  OW  SOL   909     -17.000  18.170  -4.420  1.00  0.00           O  
ATOM   1685  HW1 SOL   909     -17.380  17.380  -4.800  1.00  0.00           H  
ATOM   1686  HW2 SOL   909     -17.740  18.640  -4.030  1.00  0.00           H  
ATOM   1687  OW  SOL   910      17.810  -1.000  17.450  1.00  0.00           O  
ATOM   1688  HW1 SOL   910      17.250  -0.270  17.180  1.00  0.00           H  
ATOM   1689  HW2 SOL   910      17.990  -0.820  18.380  1.00  0.00           H  
ATOM   1690  OW  SOL   911      15.460  13.980   7.730  1.00  0.00           O  
ATOM   1691  HW1 SOL   911      15.400  13.990   8.680  1.00  0.00           H  
ATOM   1692  HW2 SOL   911      14.670  14.430   7.430  1.00  0.00           H  
ATOM   1693  OW  SOL   912      23.520 -22.070  14.090  1.00  0.00           O  
ATOM   1694  HW1 SOL   912      23.470 -21.140  14.310  1.00  0.00           H  
ATOM   1695  HW2 SOL   912      23.170 -22.130  13.200  1.00  0.00           H  
ATOM   1696  OW  SOL   913     -33.320 -32.910   6.430  1.00  0.00           O  
ATOM   1697  HW1 SOL   913     -33.260 -31.990   6.160  1.00  0.00           H  
ATOM   1698  HW2 SOL   913     -32.620 -33.360   5.940  1.00  0.00           H  
ATOM   1699  OW  SOL   914      -8.280  -2.070 -13.840  1.00  0.00           O  
ATOM   1700  HW1 SOL   914      -7.700  -2.390 -13.150  1.00  0.00           H  
ATOM   1701  HW2 SOL   914      -7.730  -2.030 -14.620  1.00  0.00           H  
ATOM   1702  OW  SOL   915     -33.400 -34.520 -21.580  1.00  0.00           O  
ATOM   1703  HW1 SOL   915     -32.960 -35.290 -21.940  1.00  0.00           H  
ATOM   1704  HW2 SOL   915     -33.040 -34.440 -20.690  1.00  0.00           H  
ATOM   1705  OW  SOL   916       6.130 -33.790 -23.530  1.00  0.00           O  
ATOM   1706  HW1 SOL   916       6.140 -34.210 -24.400  1.00  0.00           H  
ATOM   1707  HW2 SOL   916       7.040 -33.890 -23.230  1.00  0.00           H  
ATOM   1708  OW  SOL   917     -34.630  16.890  10.610  1.00  0.00           O  
ATOM   1709  HW1 SOL   917     -34.320  16.220   9.990  1.00  0.00           H  
ATOM   1710  HW2 SOL   917     -33.880  17.450  10.760  1.00  0.00           H  
ATOM   1711  OW  SOL   918     -12.260 -27.160 -13.280  1.00  0.00           O  
ATOM   1712  HW1 SOL   918     -12.210 -28.090 -13.050  1.00  0.00           H  
ATOM   1713  HW2 SOL   918     -12.810 -27.140 -14.060  1.00  0.00           H  
ATOM   1714  OW  SOL   919     -21.730  15.380  -7.950  1.00  0.00           O  
ATOM   1715  HW1 SOL   919     -22.110  15.660  -7.120  1.00  0.00           H  
ATOM   1716  HW2 SOL   919     -21.590  16.190  -8.450  1.00  0.00           H  
ATOM   1717  OW  SOL   920      -5.970  17.570  23.540  1.00  0.00           O  
ATOM   1718  HW1 SOL   920      -5.700  18.450  23.250  1.00  0.00           H  
ATOM   1719  HW2 SOL   920      -5.560  17.480  24.410  1.00  0.00           H  
ATOM   1720  OW  SOL   921     -18.040 -45.710 -15.630  1.00  0.00           O  
ATOM   1721  HW1 SOL   921     -18.080 -44.750 -15.530  1.00  0.00           H  
ATOM   1722  HW2 SOL   921     -17.320 -45.960 -15.050  1.00  0.00           H  
ATOM   1723  OW  SOL   922     -44.340 -17.010  -9.790  1.00  0.00           O  
ATOM   1724  HW1 SOL   922     -44.160 -17.030 -10.720  1.00  0.00           H  
ATOM   1725  HW2 SOL   922     -43.670 -17.560  -9.390  1.00  0.00           H  
ATOM   1726  OW  SOL   923      -8.290 -39.860  -7.790  1.00  0.00           O  
ATOM   1727  HW1 SOL   923      -9.160 -39.680  -8.130  1.00  0.00           H  
ATOM   1728  HW2 SOL   923      -7.870 -39.000  -7.730  1.00  0.00           H  
ATOM   1729  OW  SOL   924     -43.260 -10.840 -12.400  1.00  0.00           O  
ATOM   1730  HW1 SOL   924     -43.530  -9.920 -12.380  1.00  0.00           H  
ATOM   1731  HW2 SOL   924     -43.720 -11.250 -11.670  1.00  0.00           H  
ATOM   1732  OW  SOL   925     -33.340  -2.810  25.440  1.00  0.00           O  
ATOM   1733  HW1 SOL   925     -34.060  -2.670  24.830  1.00  0.00           H  
ATOM   1734  HW2 SOL   925     -33.300  -3.770  25.530  1.00  0.00           H  
ATOM   1735  OW  SOL   926     -17.700 -16.210 -13.640  1.00  0.00           O  
ATOM   1736  HW1 SOL   926     -18.550 -15.830 -13.440  1.00  0.00           H  
ATOM   1737  HW2 SOL   926     -17.160 -15.460 -13.920  1.00  0.00           H  
ATOM   1738  OW  SOL   927     -21.730  -7.870  32.510  1.00  0.00           O  
ATOM   1739  HW1 SOL   927     -22.380  -7.490  33.100  1.00  0.00           H  
ATOM   1740  HW2 SOL   927     -22.220  -8.020  31.700  1.00  0.00           H  
ATOM   1741  OW  SOL   928      11.380 -19.070  15.520  1.00  0.00           O  
ATOM   1742  HW1 SOL   928      12.090 -18.520  15.190  1.00  0.00           H  
ATOM   1743  HW2 SOL   928      10.900 -19.360  14.740  1.00  0.00           H  
ATOM   1744  OW  SOL   929       4.050 -33.590   4.290  1.00  0.00           O  
ATOM   1745  HW1 SOL   929       3.820 -33.450   5.200  1.00  0.00           H  
ATOM   1746  HW2 SOL   929       5.000 -33.490   4.260  1.00  0.00           H  
ATOM   1747  OW  SOL   930      23.280  11.780   4.830  1.00  0.00           O  
ATOM   1748  HW1 SOL   930      23.140  11.530   3.910  1.00  0.00           H  
ATOM   1749  HW2 SOL   930      24.230  11.790   4.930  1.00  0.00           H  
ATOM   1750  OW  SOL   931      -7.850 -15.730  23.960  1.00  0.00           O  
ATOM   1751  HW1 SOL   931      -8.200 -16.020  24.800  1.00  0.00           H  
ATOM   1752  HW2 SOL   931      -7.800 -16.540  23.430  1.00  0.00           H  
ATOM   1753  OW  SOL   932      13.170 -38.010  14.690  1.00  0.00           O  
ATOM   1754  HW1 SOL   932      12.890 -37.200  15.100  1.00  0.00           H  
ATOM   1755  HW2 SOL   932      12.990 -38.690  15.340  1.00  0.00           H  
ATOM   1756  OW  SOL   933     -20.080 -36.840  11.310  1.00  0.00           O  
ATOM   1757  HW1 SOL   933     -19.190 -37.200  11.260  1.00  0.00           H  
ATOM   1758  HW2 SOL   933     -19.970 -35.920  11.510  1.00  0.00           H  
ATOM   1759  OW  SOL   934     -41.630 -21.150 -14.470  1.00  0.00           O  
ATOM   1760  HW1 SOL   934     -40.690 -21.210 -14.340  1.00  0.00           H  
ATOM   1761  HW2 SOL   934     -41.730 -20.620 -15.270  1.00  0.00           H  
ATOM   1762  OW  SOL   935     -16.870 -45.680   0.400  1.00  0.00           O  
ATOM   1763  HW1 SOL   935     -17.110 -45.610   1.320  1.00  0.00           H  
ATOM   1764  HW2 SOL   935     -16.250 -46.400   0.360  1.00  0.00           H  
ATOM   1765  OW  SOL   936     -10.870 -41.970  30.120  1.00  0.00           O  
ATOM   1766  HW1 SOL   936     -10.360 -41.600  30.840  1.00  0.00           H  
ATOM   1767  HW2 SOL   936     -10.560 -42.870  30.040  1.00  0.00           H  
ATOM   1768  OW  SOL   937     -36.730 -46.300 -11.560  1.00  0.00           O  
ATOM   1769  HW1 SOL   937     -36.310 -45.480 -11.830  1.00  0.00           H  
ATOM   1770  HW2 SOL   937     -37.580 -46.020 -11.200  1.00  0.00           H  
ATOM   1771  OW  SOL   938      -1.850 -24.720  24.800  1.00  0.00           O  
ATOM   1772  HW1 SOL   938      -1.690 -23.910  24.300  1.00  0.00           H  
ATOM   1773  HW2 SOL   938      -1.410 -25.400  24.300  1.00  0.00           H  
ATOM   1774  OW  SOL   939       0.490   5.080 -24.690  1.00  0.00           O  
ATOM   1775  HW1 SOL   939       0.830   4.230 -24.950  1.00  0.00           H  
ATOM   1776  HW2 SOL   939      -0.410   5.100 -25.000  1.00  0.00           H  
ATOM   1777  OW  SOL   940      -3.440 -52.450 -11.990  1.00  0.00           O  
ATOM   1778  HW1 SOL   940      -2.860 -52.440 -12.750  1.00  0.00           H  
ATOM   1779  HW2 SOL   940      -3.570 -51.530 -11.770  1.00  0.00           H  
ATOM   1780  OW  SOL   941     -28.590 -41.370   8.290  1.00  0.00           O  
ATOM   1781  HW1 SOL   941     -28.600 -40.450   8.020  1.00  0.00           H  
ATOM   1782  HW2 SOL   941     -29.060 -41.830   7.600  1.00  0.00           H  
ATOM   1783  OW  SOL   942     -14.110  -8.120 -33.560  1.00  0.00           O  
ATOM   1784  HW1 SOL   942     -13.480  -8.820 -33.750  1.00  0.00           H  
ATOM   1785  HW2 SOL   942     -13.670  -7.320 -33.860  1.00  0.00           H  
ATOM   1786  OW  SOL   943      19.690 -21.980  24.560  1.00  0.00           O  
ATOM   1787  HW1 SOL   943      19.500 -21.750  25.460  1.00  0.00           H  
ATOM   1788  HW2 SOL   943      19.850 -21.140  24.120  1.00  0.00           H  
ATOM   1789  OW  SOL   944     -42.320 -36.560   9.470  1.00  0.00           O  
ATOM   1790  HW1 SOL   944     -42.820 -36.730   8.670  1.00  0.00           H  
ATOM   1791  HW2 SOL   944     -42.720 -35.780   9.830  1.00  0.00           H  
ATOM   1792  OW  SOL   945     -47.330  -2.440  -7.490  1.00  0.00           O  
ATOM   1793  HW1 SOL   945     -47.450  -1.500  -7.630  1.00  0.00           H  
ATOM   1794  HW2 SOL   945     -46.390  -2.550  -7.360  1.00  0.00           H  
ATOM   1795  OW  SOL   946      18.520 -12.780 -23.160  1.00  0.00           O  
ATOM   1796  HW1 SOL   946      18.510 -11.830 -23.250  1.00  0.00           H  
ATOM   1797  HW2 SOL   946      18.630 -12.930 -22.220  1.00  0.00           H  
ATOM   1798  OW  SOL   947     -30.720 -11.130 -24.870  1.00  0.00           O  
ATOM   1799  HW1 SOL   947     -30.140 -10.970 -24.130  1.00  0.00           H  
ATOM   1800  HW2 SOL   947     -30.420 -10.540 -25.550  1.00  0.00           H  
ATOM   1801  OW  SOL   948      -2.090  -6.630 -14.240  1.00  0.00           O  
ATOM   1802  HW1 SOL   948      -2.050  -7.190 -15.020  1.00  0.00           H  
ATOM   1803  HW2 SOL   948      -2.950  -6.220 -14.300  1.00  0.00           H  
ATOM   1804  OW  SOL   949      -0.490  10.830  11.280  1.00  0.00           O  
ATOM   1805  HW1 SOL   949       0.010  10.860  10.470  1.00  0.00           H  
ATOM   1806  HW2 SOL   949      -1.200  10.210  11.100  1.00  0.00           H  
ATOM   1807  OW  SOL   950     -48.150 -21.950  -8.460  1.00  0.00           O  
ATOM   1808  HW1 SOL   950     -48.340 -21.200  -9.020  1.00  0.00           H  
ATOM   1809  HW2 SOL   950     -47.760 -22.610  -9.030  1.00  0.00           H  
ATOM   1810  OW  SOL   951      -9.500 -46.000   5.680  1.00  0.00           O  
ATOM   1811  HW1 SOL   951      -9.000 -45.250   6.000  1.00  0.00           H  
ATOM   1812  HW2 SOL   951      -8.890 -46.470   5.120  1.00  0.00           H  
ATOM   1813  OW  SOL   952     -17.310  -8.700 -35.020  1.00  0.00           O  
ATOM   1814  HW1 SOL   952     -16.520  -9.000 -34.580  1.00  0.00           H  
ATOM   1815  HW2 SOL   952     -17.990  -9.330 -34.760  1.00  0.00           H  
ATOM   1816  OW  SOL   953     -25.340  -5.000 -20.670  1.00  0.00           O  
ATOM   1817  HW1 SOL   953     -25.820  -4.440 -21.270  1.00  0.00           H  
ATOM   1818  HW2 SOL   953     -25.420  -4.570 -19.820  1.00  0.00           H  
ATOM   1819  OW  SOL   954      14.520 -18.310 -28.080  1.00  0.00           O  
ATOM   1820  HW1 SOL   954      14.330 -17.370 -28.000  1.00  0.00           H  
ATOM   1821  HW2 SOL   954      14.500 -18.640 -27.190  1.00  0.00           H  
ATOM   1822  OW  SOL   955       1.800  -3.740 -29.590  1.00  0.00           O  
ATOM   1823  HW1 SOL   955       0.980  -3.320 -29.850  1.00  0.00           H  
ATOM   1824  HW2 SOL   955       2.320  -3.760 -30.390  1.00  0.00           H  
ATOM   1825  OW  SOL   956     -32.030 -10.790  26.910  1.00  0.00           O  
ATOM   1826  HW1 SOL   956     -32.160 -11.210  27.760  1.00  0.00           H  
ATOM   1827  HW2 SOL   956     -32.580 -10.010  26.940  1.00  0.00           H  
ATOM   1828  OW  SOL   957      -2.830 -23.520  -8.890  1.00  0.00           O  
ATOM   1829  HW1 SOL   957      -2.630 -22.730  -8.400  1.00  0.00           H  
ATOM   1830  HW2 SOL   957      -2.350 -23.420  -9.710  1.00  0.00           H  
ATOM   1831  OW  SOL   958     -27.250   3.740  -6.640  1.00  0.00           O  
ATOM   1832  HW1 SOL   958     -26.890   4.530  -7.040  1.00  0.00           H  
ATOM   1833  HW2 SOL   958     -27.410   3.980  -5.720  1.00  0.00           H  
ATOM   1834  OW  SOL   959      10.340 -41.270   0.070  1.00  0.00           O  
ATOM   1835  HW1 SOL   959      10.420 -41.750  -0.750  1.00  0.00           H  
ATOM   1836  HW2 SOL   959      10.350 -40.350  -0.210  1.00  0.00           H  
ATOM   1837  OW  SOL   960      24.100  -2.990  13.890  1.00  0.00           O  
ATOM   1838  HW1 SOL   960      23.550  -3.540  13.340  1.00  0.00           H  
ATOM   1839  HW2 SOL   960      24.000  -3.340  14.770  1.00  0.00           H  
ATOM   1840  OW  SOL   961     -10.780 -41.990  -5.580  1.00  0.00           O  
ATOM   1841  HW1 SOL   961     -11.450 -41.620  -6.150  1.00  0.00           H  
ATOM   1842  HW2 SOL   961     -11.070 -41.760  -4.690  1.00  0.00           H  
ATOM   1843  OW  SOL   962      -3.580  14.490  19.260  1.00  0.00           O  
ATOM   1844  HW1 SOL   962      -4.360  14.560  18.710  1.00  0.00           H  
ATOM   1845  HW2 SOL   962      -3.130  15.330  19.140  1.00  0.00           H  
ATOM   1846  OW  SOL   963     -32.310 -15.350 -23.830  1.00  0.00           O  
ATOM   1847  HW1 SOL   963     -31.440 -14.960 -23.970  1.00  0.00           H  
ATOM   1848  HW2 SOL   963     -32.210 -16.260 -24.080  1.00  0.00           H  
ATOM   1849  OW  SOL   964      -5.880 -36.760  15.660  1.00  0.00           O  
ATOM   1850  HW1 SOL   964      -6.250 -37.060  16.480  1.00  0.00           H  
ATOM   1851  HW2 SOL   964      -6.610 -36.810  15.040  1.00  0.00           H  
ATOM   1852  OW  SOL   965       3.110 -12.450  36.510  1.00  0.00           O  
ATOM   1853  HW1 SOL   965       2.680 -13.200  36.920  1.00  0.00           H  
ATOM   1854  HW2 SOL   965       2.700 -11.680  36.900  1.00  0.00           H  
ATOM   1855  OW  SOL   966       6.470 -44.610 -12.190  1.00  0.00           O  
ATOM   1856  HW1 SOL   966       7.290 -45.060 -11.990  1.00  0.00           H  
ATOM   1857  HW2 SOL   966       6.170 -45.040 -13.000  1.00  0.00           H  
ATOM   1858  OW  SOL   967     -10.180   8.720  23.920  1.00  0.00           O  
ATOM   1859  HW1 SOL   967     -10.960   9.150  23.570  1.00  0.00           H  
ATOM   1860  HW2 SOL   967      -9.560   8.720  23.190  1.00  0.00           H  
ATOM   1861  OW  SOL   968      23.020 -23.440   4.280  1.00  0.00           O  
ATOM   1862  HW1 SOL   968      23.380 -22.880   4.980  1.00  0.00           H  
ATOM   1863  HW2 SOL   968      22.560 -22.840   3.700  1.00  0.00           H  
ATOM   1864  OW  SOL   969      12.120 -39.460   8.390  1.00  0.00           O  
ATOM   1865  HW1 SOL   969      12.740 -39.780   7.730  1.00  0.00           H  
ATOM   1866  HW2 SOL   969      11.390 -39.100   7.890  1.00  0.00           H  
ATOM   1867  OW  SOL   970      -2.380  -8.930 -12.460  1.00  0.00           O  
ATOM   1868  HW1 SOL   970      -1.620  -9.480 -12.620  1.00  0.00           H  
ATOM   1869  HW2 SOL   970      -2.100  -8.040 -12.710  1.00  0.00           H  
ATOM   1870  OW  SOL   971     -48.040  -6.740  14.760  1.00  0.00           O  
ATOM   1871  HW1 SOL   971     -47.750  -7.320  14.050  1.00  0.00           H  
ATOM   1872  HW2 SOL   971     -48.980  -6.630  14.600  1.00  0.00           H  
ATOM   1873  OW  SOL   972     -15.630 -48.310 -20.330  1.00  0.00           O  
ATOM   1874  HW1 SOL   972     -15.720 -48.630 -19.420  1.00  0.00           H  
ATOM   1875  HW2 SOL   972     -15.190 -47.460 -20.230  1.00  0.00           H  
ATOM   1876  OW  SOL   973      -2.850 -53.140   4.680  1.00  0.00           O  
ATOM   1877  HW1 SOL   973      -2.080 -53.390   4.170  1.00  0.00           H  
ATOM   1878  HW2 SOL   973      -2.510 -52.720   5.450  1.00  0.00           H  
ATOM   1879  OW  SOL   974       7.150 -37.880   9.420  1.00  0.00           O  
ATOM   1880  HW1 SOL   974       8.060 -38.050   9.690  1.00  0.00           H  
ATOM   1881  HW2 SOL   974       6.730 -37.550  10.210  1.00  0.00           H  
ATOM   1882  OW  SOL   975      -9.270   3.730   9.930  1.00  0.00           O  
ATOM   1883  HW1 SOL   975      -9.340   4.680   9.970  1.00  0.00           H  
ATOM   1884  HW2 SOL   975      -9.370   3.430  10.830  1.00  0.00           H  
ATOM   1885  OW  SOL   976       3.470 -35.010  -6.230  1.00  0.00           O  
ATOM   1886  HW1 SOL   976       2.830 -35.710  -6.180  1.00  0.00           H  
ATOM   1887  HW2 SOL   976       4.330 -35.450  -6.150  1.00  0.00           H  
ATOM   1888  OW  SOL   977      -0.430 -43.610  24.980  1.00  0.00           O  
ATOM   1889  HW1 SOL   977       0.150 -43.240  24.300  1.00  0.00           H  
ATOM   1890  HW2 SOL   977      -0.410 -42.980  25.690  1.00  0.00           H  
ATOM   1891  OW  SOL   978       9.640  -4.480 -18.020  1.00  0.00           O  
ATOM   1892  HW1 SOL   978       9.100  -5.230 -17.780  1.00  0.00           H  
ATOM   1893  HW2 SOL   978       9.430  -3.810 -17.360  1.00  0.00           H  
ATOM   1894  OW  SOL   979      22.200 -11.490  16.190  1.00  0.00           O  
ATOM   1895  HW1 SOL   979      22.210 -11.240  17.110  1.00  0.00           H  
ATOM   1896  HW2 SOL   979      22.830 -12.210  16.120  1.00  0.00           H  
ATOM   1897  OW  SOL   980      18.320 -49.590   5.940  1.00  0.00           O  
ATOM   1898  HW1 SOL   980      18.810 -49.400   6.740  1.00  0.00           H  
ATOM   1899  HW2 SOL   980      17.510 -50.000   6.250  1.00  0.00           H  
ATOM   1900  OW  SOL   981       9.540 -13.150  29.570  1.00  0.00           O  
ATOM   1901  HW1 SOL   981       8.760 -13.590  29.920  1.00  0.00           H  
ATOM   1902  HW2 SOL   981      10.010 -13.820  29.090  1.00  0.00           H  
ATOM   1903  OW  SOL   982     -12.640 -26.420 -16.160  1.00  0.00           O  
ATOM   1904  HW1 SOL   982     -11.980 -25.730 -16.140  1.00  0.00           H  
ATOM   1905  HW2 SOL   982     -12.370 -26.980 -16.890  1.00  0.00           H  
ATOM   1906  OW  SOL   983     -40.140 -12.060  24.190  1.00  0.00           O  
ATOM   1907  HW1 SOL   983     -39.430 -11.690  24.720  1.00  0.00           H  
ATOM   1908  HW2 SOL   983     -40.410 -12.850  24.660  1.00  0.00           H  
ATOM   1909  OW  SOL   984       2.300 -16.010 -23.040  1.00  0.00           O  
ATOM   1910  HW1 SOL   984       2.100 -16.730 -22.450  1.00  0.00           H  
ATOM   1911  HW2 SOL   984       3.160 -15.690 -22.770  1.00  0.00           H  
ATOM   1912  OW  SOL   985     -10.090 -30.240  39.170  1.00  0.00           O  
ATOM   1913  HW1 SOL   985     -10.010 -29.300  39.030  1.00  0.00           H  
ATOM   1914  HW2 SOL   985     -10.790 -30.520  38.580  1.00  0.00           H  
ATOM   1915  OW  SOL   986     -21.760 -12.670 -20.350  1.00  0.00           O  
ATOM   1916  HW1 SOL   986     -22.210 -11.890 -20.660  1.00  0.00           H  
ATOM   1917  HW2 SOL   986     -21.410 -12.400 -19.490  1.00  0.00           H  
ATOM   1918  OW  SOL   987      14.820   1.850   5.200  1.00  0.00           O  
ATOM   1919  HW1 SOL   987      14.830   2.720   4.780  1.00  0.00           H  
ATOM   1920  HW2 SOL   987      15.730   1.550   5.130  1.00  0.00           H  
ATOM   1921  OW  SOL   988     -38.120 -38.820  14.080  1.00  0.00           O  
ATOM   1922  HW1 SOL   988     -38.090 -38.920  13.120  1.00  0.00           H  
ATOM   1923  HW2 SOL   988     -37.380 -38.250  14.280  1.00  0.00           H  
ATOM   1924  OW  SOL   989     -43.210 -50.490  -3.120  1.00  0.00           O  
ATOM   1925  HW1 SOL   989     -42.590 -50.520  -3.850  1.00  0.00           H  
ATOM   1926  HW2 SOL   989     -43.320 -51.410  -2.870  1.00  0.00           H  
ATOM   1927  OW  SOL   990     -15.170 -11.400 -35.730  1.00  0.00           O  
ATOM   1928  HW1 SOL   990     -15.190 -11.990 -34.980  1.00  0.00           H  
ATOM   1929  HW2 SOL   990     -16.090 -11.330 -36.010  1.00  0.00           H  
ATOM   1930  OW  SOL   991       3.730 -17.290  35.230  1.00  0.00           O  
ATOM   1931  HW1 SOL   991       3.820 -16.440  35.680  1.00  0.00           H  
ATOM   1932  HW2 SOL   991       3.020 -17.740  35.690  1.00  0.00           H  
ATOM   1933  OW  SOL   992     -36.740  -2.900  -1.440  1.00  0.00           O  
ATOM   1934  HW1 SOL   992     -36.750  -2.690  -2.370  1.00  0.00           H  
ATOM   1935  HW2 SOL   992     -37.570  -2.580  -1.100  1.00  0.00           H  
ATOM   1936  OW  SOL   993      -3.020 -52.920  13.400  1.00  0.00           O  
ATOM   1937  HW1 SOL   993      -3.080 -52.110  12.900  1.00  0.00           H  
ATOM   1938  HW2 SOL   993      -2.090 -53.050  13.570  1.00  0.00           H  
ATOM   1939  OW  SOL   994     -26.530   1.430 -13.580  1.00  0.00           O  
ATOM   1940  HW1 SOL   994     -26.120   1.400 -12.710  1.00  0.00           H  
ATOM   1941  HW2 SOL   994     -27.170   2.140 -13.520  1.00  0.00           H  
ATOM   1942  OW  SOL   995     -26.520 -37.220 -10.870  1.00  0.00           O  
ATOM   1943  HW1 SOL   995     -27.280 -37.760 -11.030  1.00  0.00           H  
ATOM   1944  HW2 SOL   995     -25.950 -37.360 -11.630  1.00  0.00           H  
ATOM   1945  OW  SOL   996       3.070  -7.810  30.890  1.00  0.00           O  
ATOM   1946  HW1 SOL   996       2.350  -7.210  30.710  1.00  0.00           H  
ATOM   1947  HW2 SOL   996       2.640  -8.620  31.160  1.00  0.00           H  
ATOM   1948  OW  SOL   997     -13.730 -45.210  20.060  1.00  0.00           O  
ATOM   1949  HW1 SOL   997     -12.830 -45.040  20.340  1.00  0.00           H  
ATOM   1950  HW2 SOL   997     -13.820 -46.160  20.120  1.00  0.00           H  
ATOM   1951  OW  SOL   998      -8.460   5.030  -5.680  1.00  0.00           O  
ATOM   1952  HW1 SOL   998      -7.640   5.280  -6.080  1.00  0.00           H  
ATOM   1953  HW2 SOL   998      -8.410   5.340  -4.780  1.00  0.00           H  
ATOM   1954  OW  SOL   999     -46.400 -45.770  -0.820  1.00  0.00           O  
ATOM   1955  HW1 SOL   999     -46.680 -46.080   0.050  1.00  0.00           H  
ATOM   1956  HW2 SOL   999     -46.940 -46.280  -1.430  1.00  0.00           H  
ATOM   1957  OW  SOL  1000     -38.480 -22.690   5.330  1.00  0.00           O  
ATOM   1958  HW1 SOL  1000     -38.730 -23.310   6.030  1.00  0.00           H  
ATOM   1959  HW2 SOL  1000     -37.870 -22.080   5.770  1.00  0.00           H  
ATOM   1960  OW  SOL  1001      12.670 -39.240  -4.550  1.00  0.00           O  
ATOM   1961  HW1 SOL  1001      13.330 -39.140  -5.250  1.00  0.00           H  
ATOM   1962  HW2 SOL  1001      12.000 -39.790  -4.940  1.00  0.00           H  
ATOM   1963  OW  SOL  1002      11.250  11.750 -10.590  1.00  0.00           O  
ATOM   1964  HW1 SOL  1002      10.650  12.030 -11.280  1.00  0.00           H  
ATOM   1965  HW2 SOL  1002      11.720  11.010 -10.960  1.00  0.00           H  
ATOM   1966  OW  SOL  1003      17.300 -15.540 -12.180  1.00  0.00           O  
ATOM   1967  HW1 SOL  1003      17.470 -15.810 -11.280  1.00  0.00           H  
ATOM   1968  HW2 SOL  1003      17.880 -14.790 -12.320  1.00  0.00           H  
ATOM   1969  OW  SOL  1004     -11.690  17.990  14.300  1.00  0.00           O  
ATOM   1970  HW1 SOL  1004     -12.130  18.180  13.470  1.00  0.00           H  
ATOM   1971  HW2 SOL  1004     -11.610  18.840  14.730  1.00  0.00           H  
ATOM   1972  OW  SOL  1005     -44.520 -22.500  19.510  1.00  0.00           O  
ATOM   1973  HW1 SOL  1005     -43.780 -22.120  19.970  1.00  0.00           H  
ATOM   1974  HW2 SOL  1005     -44.900 -21.780  19.010  1.00  0.00           H  
ATOM   1975  OW  SOL  1006      -6.810 -41.650  -4.670  1.00  0.00           O  
ATOM   1976  HW1 SOL  1006      -7.470 -42.360  -4.640  1.00  0.00           H  
ATOM   1977  HW2 SOL  1006      -6.830 -41.360  -5.580  1.00  0.00           H  
ATOM   1978  OW  SOL  1007     -32.640 -39.030   9.110  1.00  0.00           O  
ATOM   1979  HW1 SOL  1007     -31.690 -39.110   9.200  1.00  0.00           H  
ATOM   1980  HW2 SOL  1007     -32.800 -39.120   8.170  1.00  0.00           H  
ATOM   1981  OW  SOL  1008     -29.080 -32.770 -23.100  1.00  0.00           O  
ATOM   1982  HW1 SOL  1008     -29.300 -33.030 -22.210  1.00  0.00           H  
ATOM   1983  HW2 SOL  1008     -29.900 -32.820 -23.580  1.00  0.00           H  
ATOM   1984  OW  SOL  1009     -10.470  -1.780 -18.290  1.00  0.00           O  
ATOM   1985  HW1 SOL  1009     -10.060  -1.680 -19.150  1.00  0.00           H  
ATOM   1986  HW2 SOL  1009     -10.740  -0.890 -18.060  1.00  0.00           H  
ATOM   1987  OW  SOL  1010      -7.190  -1.690 -28.000  1.00  0.00           O  
ATOM   1988  HW1 SOL  1010      -6.610  -0.950 -27.870  1.00  0.00           H  
ATOM   1989  HW2 SOL  1010      -6.730  -2.430 -27.600  1.00  0.00           H  
ATOM   1990  OW  SOL  1011      10.430 -11.900 -29.320  1.00  0.00           O  
ATOM   1991  HW1 SOL  1011      11.040 -12.350 -28.740  1.00  0.00           H  
ATOM   1992  HW2 SOL  1011      10.680 -12.200 -30.200  1.00  0.00           H  
ATOM   1993  OW  SOL  1012     -13.280  -0.270  16.890  1.00  0.00           O  
ATOM   1994  HW1 SOL  1012     -14.130  -0.380  17.300  1.00  0.00           H  
ATOM   1995  HW2 SOL  1012     -13.460   0.260  16.110  1.00  0.00           H  
ATOM   1996  OW  SOL  1013      -1.670  -4.070 -19.140  1.00  0.00           O  
ATOM   1997  HW1 SOL  1013      -1.380  -4.760 -18.520  1.00  0.00           H  
ATOM   1998  HW2 SOL  1013      -2.610  -4.210 -19.220  1.00  0.00           H  
ATOM   1999  OW  SOL  1014      22.770 -33.120 -14.270  1.00  0.00           O  
ATOM   2000  HW1 SOL  1014      22.840 -33.640 -15.070  1.00  0.00           H  
ATOM   2001  HW2 SOL  1014      23.080 -32.250 -14.520  1.00  0.00           H  
ATOM   2002  OW  SOL  1015      15.530 -28.510  18.820  1.00  0.00           O  
ATOM   2003  HW1 SOL  1015      16.360 -28.860  19.160  1.00  0.00           H  
ATOM   2004  HW2 SOL  1015      15.780 -28.050  18.020  1.00  0.00           H  
ATOM   2005  OW  SOL  1016       1.730 -46.040  23.430  1.00  0.00           O  
ATOM   2006  HW1 SOL  1016       2.240 -45.330  23.810  1.00  0.00           H  
ATOM   2007  HW2 SOL  1016       1.970 -46.040  22.510  1.00  0.00           H  
ATOM   2008  OW  SOL  1017      -2.640  -0.720 -25.380  1.00  0.00           O  
ATOM   2009  HW1 SOL  1017      -2.430  -0.810 -24.450  1.00  0.00           H  
ATOM   2010  HW2 SOL  1017      -2.030  -1.300 -25.820  1.00  0.00           H  
ATOM   2011  OW  SOL  1018     -26.900 -52.570  14.280  1.00  0.00           O  
ATOM   2012  HW1 SOL  1018     -27.240 -52.710  13.400  1.00  0.00           H  
ATOM   2013  HW2 SOL  1018     -26.320 -53.300  14.450  1.00  0.00           H  
ATOM   2014  OW  SOL  1019      -8.130  17.960  -2.270  1.00  0.00           O  
ATOM   2015  HW1 SOL  1019      -7.660  18.230  -3.070  1.00  0.00           H  
ATOM   2016  HW2 SOL  1019      -8.790  18.650  -2.140  1.00  0.00           H  
ATOM   2017  OW  SOL  1020     -12.670 -30.590  28.910  1.00  0.00           O  
ATOM   2018  HW1 SOL  1020     -11.740 -30.590  29.120  1.00  0.00           H  
ATOM   2019  HW2 SOL  1020     -13.060 -29.980  29.520  1.00  0.00           H  
ATOM   2020  OW  SOL  1021       3.990 -24.520 -21.890  1.00  0.00           O  
ATOM   2021  HW1 SOL  1021       4.530 -25.270 -22.130  1.00  0.00           H  
ATOM   2022  HW2 SOL  1021       3.950 -23.980 -22.690  1.00  0.00           H  
ATOM   2023  OW  SOL  1022     -23.250 -25.880  27.090  1.00  0.00           O  
ATOM   2024  HW1 SOL  1022     -23.250 -26.150  28.000  1.00  0.00           H  
ATOM   2025  HW2 SOL  1022     -23.120 -26.690  26.600  1.00  0.00           H  
ATOM   2026  OW  SOL  1023     -33.570 -21.310  23.200  1.00  0.00           O  
ATOM   2027  HW1 SOL  1023     -34.460 -20.950  23.240  1.00  0.00           H  
ATOM   2028  HW2 SOL  1023     -33.670 -22.120  22.690  1.00  0.00           H  
ATOM   2029  OW  SOL  1024       1.120  -7.260 -24.900  1.00  0.00           O  
ATOM   2030  HW1 SOL  1024       0.260  -7.680 -24.980  1.00  0.00           H  
ATOM   2031  HW2 SOL  1024       1.360  -7.040 -25.800  1.00  0.00           H  
ATOM   2032  OW  SOL  1025     -23.560 -21.900 -18.500  1.00  0.00           O  
ATOM   2033  HW1 SOL  1025     -23.750 -22.360 -19.320  1.00  0.00           H  
ATOM   2034  HW2 SOL  1025     -22.620 -22.030 -18.370  1.00  0.00           H  
ATOM   2035  OW  SOL  1026       1.420 -31.030  14.080  1.00  0.00           O  
ATOM   2036  HW1 SOL  1026       2.000 -31.200  14.830  1.00  0.00           H  
ATOM   2037  HW2 SOL  1026       0.570 -31.390  14.350  1.00  0.00           H  
ATOM   2038  OW  SOL  1027     -31.780  -7.230 -21.160  1.00  0.00           O  
ATOM   2039  HW1 SOL  1027     -32.230  -7.990 -21.530  1.00  0.00           H  
ATOM   2040  HW2 SOL  1027     -32.440  -6.800 -20.610  1.00  0.00           H  
ATOM   2041  OW  SOL  1028      23.400 -33.580 -11.560  1.00  0.00           O  
ATOM   2042  HW1 SOL  1028      24.310 -33.340 -11.390  1.00  0.00           H  
ATOM   2043  HW2 SOL  1028      23.290 -33.480 -12.510  1.00  0.00           H  
ATOM   2044  OW  SOL  1029     -13.300 -47.060  26.100  1.00  0.00           O  
ATOM   2045  HW1 SOL  1029     -13.140 -46.160  25.830  1.00  0.00           H  
ATOM   2046  HW2 SOL  1029     -14.180 -47.040  26.480  1.00  0.00           H  
ATOM   2047  OW  SOL  1030     -11.930 -34.620   0.370  1.00  0.00           O  
ATOM   2048  HW1 SOL  1030     -12.490 -35.100  -0.250  1.00  0.00           H  
ATOM   2049  HW2 SOL  1030     -11.590 -35.290   0.970  1.00  0.00           H  
ATOM   2050  OW  SOL  1031       2.660 -26.180  26.900  1.00  0.00           O  
ATOM   2051  HW1 SOL  1031       3.460 -25.930  26.450  1.00  0.00           H  
ATOM   2052  HW2 SOL  1031       2.830 -25.960  27.820  1.00  0.00           H  
ATOM   2053  OW  SOL  1032     -10.420 -10.900  28.620  1.00  0.00           O  
ATOM   2054  HW1 SOL  1032     -10.180 -10.320  27.910  1.00  0.00           H  
ATOM   2055  HW2 SOL  1032     -10.350 -11.780  28.250  1.00  0.00           H  
ATOM   2056  OW  SOL  1033      -3.700 -51.010  25.230  1.00  0.00           O  
ATOM   2057  HW1 SOL  1033      -3.380 -51.170  26.110  1.00  0.00           H  
ATOM   2058  HW2 SOL  1033      -3.310 -50.180  24.970  1.00  0.00           H  
ATOM   2059  OW  SOL  1034     -24.670 -30.790 -13.780  1.00  0.00           O  
ATOM   2060  HW1 SOL  1034     -24.750 -31.110 -14.680  1.00  0.00           H  
ATOM   2061  HW2 SOL  1034     -25.570 -30.590 -13.530  1.00  0.00           H  
ATOM   2062  OW  SOL  1035       0.190 -15.090 -10.550  1.00  0.00           O  
ATOM   2063  HW1 SOL  1035       0.900 -14.950  -9.920  1.00  0.00           H  
ATOM   2064  HW2 SOL  1035       0.580 -15.620 -11.240  1.00  0.00           H  
ATOM   2065  OW  SOL  1036     -19.540  12.680  21.180  1.00  0.00           O  
ATOM   2066  HW1 SOL  1036     -20.390  12.350  20.960  1.00  0.00           H  
ATOM   2067  HW2 SOL  1036     -19.470  13.510  20.690  1.00  0.00           H  
ATOM   2068  OW  SOL  1037     -32.840 -13.540  21.250  1.00  0.00           O  
ATOM   2069  HW1 SOL  1037     -32.920 -13.000  20.470  1.00  0.00           H  
ATOM   2070  HW2 SOL  1037     -33.750 -13.670  21.540  1.00  0.00           H  
ATOM   2071  OW  SOL  1038     -17.880 -17.670 -20.280  1.00  0.00           O  
ATOM   2072  HW1 SOL  1038     -17.470 -18.070 -21.050  1.00  0.00           H  
ATOM   2073  HW2 SOL  1038     -18.190 -18.420 -19.760  1.00  0.00           H  
ATOM   2074  OW  SOL  1039     -22.570 -25.440 -13.150  1.00  0.00           O  
ATOM   2075  HW1 SOL  1039     -21.780 -25.870 -13.500  1.00  0.00           H  
ATOM   2076  HW2 SOL  1039     -22.820 -24.800 -13.810  1.00  0.00           H  
ATOM   2077  OW  SOL  1040       7.220  -6.170 -25.550  1.00  0.00           O  
ATOM   2078  HW1 SOL  1040       7.330  -5.930 -24.620  1.00  0.00           H  
ATOM   2079  HW2 SOL  1040       6.390  -6.630 -25.580  1.00  0.00           H  
ATOM   2080  OW  SOL  1041      -6.760 -30.120 -21.770  1.00  0.00           O  
ATOM   2081  HW1 SOL  1041      -6.630 -29.160 -21.730  1.00  0.00           H  
ATOM   2082  HW2 SOL  1041      -6.100 -30.420 -22.400  1.00  0.00           H  
ATOM   2083  OW  SOL  1042     -22.940 -25.860  21.200  1.00  0.00           O  
ATOM   2084  HW1 SOL  1042     -22.740 -26.590  20.620  1.00  0.00           H  
ATOM   2085  HW2 SOL  1042     -22.130 -25.740  21.690  1.00  0.00           H  
ATOM   2086  OW  SOL  1043      -8.460  12.700  22.610  1.00  0.00           O  
ATOM   2087  HW1 SOL  1043      -7.930  13.430  22.920  1.00  0.00           H  
ATOM   2088  HW2 SOL  1043      -8.580  12.870  21.680  1.00  0.00           H  
ATOM   2089  OW  SOL  1044      -2.100  -0.870 -10.420  1.00  0.00           O  
ATOM   2090  HW1 SOL  1044      -3.010  -1.120 -10.560  1.00  0.00           H  
ATOM   2091  HW2 SOL  1044      -1.620  -1.700 -10.440  1.00  0.00           H  
ATOM   2092  OW  SOL  1045     -28.540 -14.530  34.400  1.00  0.00           O  
ATOM   2093  HW1 SOL  1045     -28.400 -14.680  35.330  1.00  0.00           H  
ATOM   2094  HW2 SOL  1045     -28.980 -13.680  34.350  1.00  0.00           H  
ATOM   2095  OW  SOL  1046      11.010   2.430   2.990  1.00  0.00           O  
ATOM   2096  HW1 SOL  1046      10.440   2.690   3.710  1.00  0.00           H  
ATOM   2097  HW2 SOL  1046      11.660   1.850   3.390  1.00  0.00           H  
ATOM   2098  OW  SOL  1047     -27.030 -38.900  13.880  1.00  0.00           O  
ATOM   2099  HW1 SOL  1047     -27.820 -38.340  13.970  1.00  0.00           H  
ATOM   2100  HW2 SOL  1047     -26.460 -38.410  13.280  1.00  0.00           H  
ATOM   2101  OW  SOL  1048     -32.390 -54.140  13.370  1.00  0.00           O  
ATOM   2102  HW1 SOL  1048     -32.160 -54.790  12.700  1.00  0.00           H  
ATOM   2103  HW2 SOL  1048     -31.590 -54.020  13.870  1.00  0.00           H  
ATOM   2104  OW  SOL  1049      -0.230  -1.240   4.240  1.00  0.00           O  
ATOM   2105  HW1 SOL  1049      -0.670  -0.810   3.500  1.00  0.00           H  
ATOM   2106  HW2 SOL  1049       0.700  -1.190   4.030  1.00  0.00           H  
ATOM   2107  OW  SOL  1050      -3.410  11.260  12.830  1.00  0.00           O  
ATOM   2108  HW1 SOL  1050      -2.520  11.040  13.110  1.00  0.00           H  
ATOM   2109  HW2 SOL  1050      -3.970  10.660  13.300  1.00  0.00           H  
ATOM   2110  OW  SOL  1051      -6.930 -23.040 -23.150  1.00  0.00           O  
ATOM   2111  HW1 SOL  1051      -6.630 -22.300 -22.630  1.00  0.00           H  
ATOM   2112  HW2 SOL  1051      -7.670 -22.700 -23.650  1.00  0.00           H  
ATOM   2113  OW  SOL  1052     -17.880   2.750  -6.340  1.00  0.00           O  
ATOM   2114  HW1 SOL  1052     -17.390   1.940  -6.210  1.00  0.00           H  
ATOM   2115  HW2 SOL  1052     -18.770   2.540  -6.070  1.00  0.00           H  
ATOM   2116  OW  SOL  1053       8.140  -5.910  -4.530  1.00  0.00           O  
ATOM   2117  HW1 SOL  1053       7.570  -6.640  -4.290  1.00  0.00           H  
ATOM   2118  HW2 SOL  1053       8.820  -5.900  -3.860  1.00  0.00           H  
ATOM   2119  OW  SOL  1054     -10.640 -31.280  41.680  1.00  0.00           O  
ATOM   2120  HW1 SOL  1054     -10.520 -31.120  40.750  1.00  0.00           H  
ATOM   2121  HW2 SOL  1054     -11.300 -31.980  41.720  1.00  0.00           H  
ATOM   2122  OW  SOL  1055     -44.120 -31.920 -15.720  1.00  0.00           O  
ATOM   2123  HW1 SOL  1055     -44.690 -31.970 -16.490  1.00  0.00           H  
ATOM   2124  HW2 SOL  1055     -44.720 -31.950 -14.970  1.00  0.00           H  
ATOM   2125  OW  SOL  1056      -0.220 -14.930 -26.650  1.00  0.00           O  
ATOM   2126  HW1 SOL  1056      -0.860 -15.380 -27.210  1.00  0.00           H  
ATOM   2127  HW2 SOL  1056       0.370 -15.630 -26.360  1.00  0.00           H  
ATOM   2128  OW  SOL  1057     -35.080 -45.740   9.090  1.00  0.00           O  
ATOM   2129  HW1 SOL  1057     -35.210 -46.280   9.860  1.00  0.00           H  
ATOM   2130  HW2 SOL  1057     -34.470 -45.050   9.370  1.00  0.00           H  
ATOM   2131  OW  SOL  1058     -13.180  -3.230 -13.810  1.00  0.00           O  
ATOM   2132  HW1 SOL  1058     -14.100  -3.320 -13.550  1.00  0.00           H  
ATOM   2133  HW2 SOL  1058     -13.110  -2.330 -14.130  1.00  0.00           H  
ATOM   2134  OW  SOL  1059     -26.750 -46.310 -13.580  1.00  0.00           O  
ATOM   2135  HW1 SOL  1059     -26.160 -46.300 -14.320  1.00  0.00           H  
ATOM   2136  HW2 SOL  1059     -26.510 -45.540 -13.060  1.00  0.00           H  
ATOM   2137  OW  SOL  1060     -31.570   2.430  22.620  1.00  0.00           O  
ATOM   2138  HW1 SOL  1060     -32.060   1.640  22.840  1.00  0.00           H  
ATOM   2139  HW2 SOL  1060     -30.760   2.110  22.220  1.00  0.00           H  
ATOM   2140  OW  SOL  1061     -36.260 -15.820 -25.650  1.00  0.00           O  
ATOM   2141  HW1 SOL  1061     -35.810 -15.150 -25.140  1.00  0.00           H  
ATOM   2142  HW2 SOL  1061     -37.190 -15.610 -25.550  1.00  0.00           H  
ATOM   2143  OW  SOL  1062     -39.180 -21.080  22.050  1.00  0.00           O  
ATOM   2144  HW1 SOL  1062     -39.610 -20.260  21.780  1.00  0.00           H  
ATOM   2145  HW2 SOL  1062     -39.630 -21.760  21.540  1.00  0.00           H  
ATOM   2146  OW  SOL  1063       2.110 -31.610   7.250  1.00  0.00           O  
ATOM   2147  HW1 SOL  1063       2.930 -31.340   6.840  1.00  0.00           H  
ATOM   2148  HW2 SOL  1063       2.360 -31.850   8.140  1.00  0.00           H  
ATOM   2149  OW  SOL  1064     -18.830   6.040  16.540  1.00  0.00           O  
ATOM   2150  HW1 SOL  1064     -18.530   6.510  17.320  1.00  0.00           H  
ATOM   2151  HW2 SOL  1064     -19.490   5.420  16.860  1.00  0.00           H  
ATOM   2152  OW  SOL  1065       6.520  16.390  -0.410  1.00  0.00           O  
ATOM   2153  HW1 SOL  1065       5.580  16.190  -0.370  1.00  0.00           H  
ATOM   2154  HW2 SOL  1065       6.640  17.020   0.300  1.00  0.00           H  
ATOM   2155  OW  SOL  1066     -17.390 -17.350  25.670  1.00  0.00           O  
ATOM   2156  HW1 SOL  1066     -17.570 -16.760  26.410  1.00  0.00           H  
ATOM   2157  HW2 SOL  1066     -16.530 -17.720  25.870  1.00  0.00           H  
ATOM   2158  OW  SOL  1067     -42.180 -34.020   3.340  1.00  0.00           O  
ATOM   2159  HW1 SOL  1067     -42.940 -33.440   3.280  1.00  0.00           H  
ATOM   2160  HW2 SOL  1067     -42.240 -34.570   2.560  1.00  0.00           H  
ATOM   2161  OW  SOL  1068     -11.090 -33.210  22.500  1.00  0.00           O  
ATOM   2162  HW1 SOL  1068     -10.900 -33.440  23.410  1.00  0.00           H  
ATOM   2163  HW2 SOL  1068     -11.330 -32.280  22.530  1.00  0.00           H  
ATOM   2164  OW  SOL  1069     -14.110 -32.690  36.330  1.00  0.00           O  
ATOM   2165  HW1 SOL  1069     -13.740 -33.570  36.460  1.00  0.00           H  
ATOM   2166  HW2 SOL  1069     -14.980 -32.860  35.960  1.00  0.00           H  
ATOM   2167  OW  SOL  1070     -16.260  -5.390  20.910  1.00  0.00           O  
ATOM   2168  HW1 SOL  1070     -15.590  -4.840  20.500  1.00  0.00           H  
ATOM   2169  HW2 SOL  1070     -17.070  -4.890  20.820  1.00  0.00           H  
ATOM   2170  OW  SOL  1071     -41.420  11.490   5.960  1.00  0.00           O  
ATOM   2171  HW1 SOL  1071     -40.500  11.220   6.000  1.00  0.00           H  
ATOM   2172  HW2 SOL  1071     -41.450  12.360   6.350  1.00  0.00           H  
ATOM   2173  OW  SOL  1072     -31.190 -17.720  14.830  1.00  0.00           O  
ATOM   2174  HW1 SOL  1072     -30.380 -17.200  14.910  1.00  0.00           H  
ATOM   2175  HW2 SOL  1072     -31.810 -17.290  15.410  1.00  0.00           H  
ATOM   2176  OW  SOL  1073       5.720  16.410 -10.570  1.00  0.00           O  
ATOM   2177  HW1 SOL  1073       5.300  15.620 -10.890  1.00  0.00           H  
ATOM   2178  HW2 SOL  1073       5.750  16.300  -9.620  1.00  0.00           H  
ATOM   2179  OW  SOL  1074     -20.420  12.340   9.110  1.00  0.00           O  
ATOM   2180  HW1 SOL  1074     -20.820  13.170   9.380  1.00  0.00           H  
ATOM   2181  HW2 SOL  1074     -19.530  12.380   9.430  1.00  0.00           H  
ATOM   2182  OW  SOL  1075     -24.770 -21.150 -25.770  1.00  0.00           O  
ATOM   2183  HW1 SOL  1075     -24.720 -21.310 -24.830  1.00  0.00           H  
ATOM   2184  HW2 SOL  1075     -24.060 -21.660 -26.150  1.00  0.00           H  
ATOM   2185  OW  SOL  1076     -34.010 -30.870  14.420  1.00  0.00           O  
ATOM   2186  HW1 SOL  1076     -33.880 -31.640  14.970  1.00  0.00           H  
ATOM   2187  HW2 SOL  1076     -34.930 -30.640  14.550  1.00  0.00           H  
ATOM   2188  OW  SOL  1077       0.150 -10.860  34.130  1.00  0.00           O  
ATOM   2189  HW1 SOL  1077      -0.700 -10.440  34.220  1.00  0.00           H  
ATOM   2190  HW2 SOL  1077      -0.020 -11.710  33.740  1.00  0.00           H  
ATOM   2191  OW  SOL  1078     -21.410 -52.070  18.890  1.00  0.00           O  
ATOM   2192  HW1 SOL  1078     -21.070 -51.190  18.700  1.00  0.00           H  
ATOM   2193  HW2 SOL  1078     -20.650 -52.580  19.150  1.00  0.00           H  
ATOM   2194  OW  SOL  1079     -46.540 -19.240  19.180  1.00  0.00           O  
ATOM   2195  HW1 SOL  1079     -46.650 -20.140  18.870  1.00  0.00           H  
ATOM   2196  HW2 SOL  1079     -47.430 -18.940  19.360  1.00  0.00           H  
ATOM   2197  OW  SOL  1080     -11.440   3.650   6.060  1.00  0.00           O  
ATOM   2198  HW1 SOL  1080     -12.190   4.230   6.010  1.00  0.00           H  
ATOM   2199  HW2 SOL  1080     -10.760   4.160   6.500  1.00  0.00           H  
ATOM   2200  OW  SOL  1081      14.570 -28.790   7.960  1.00  0.00           O  
ATOM   2201  HW1 SOL  1081      15.240 -29.460   8.110  1.00  0.00           H  
ATOM   2202  HW2 SOL  1081      14.680 -28.170   8.680  1.00  0.00           H  
ATOM   2203  OW  SOL  1082     -34.100  -1.950   3.810  1.00  0.00           O  
ATOM   2204  HW1 SOL  1082     -35.000  -2.100   3.520  1.00  0.00           H  
ATOM   2205  HW2 SOL  1082     -34.090  -1.040   4.090  1.00  0.00           H  
ATOM   2206  OW  SOL  1083       3.690  14.270  13.740  1.00  0.00           O  
ATOM   2207  HW1 SOL  1083       4.530  14.240  13.280  1.00  0.00           H  
ATOM   2208  HW2 SOL  1083       3.040  14.010  13.090  1.00  0.00           H  
ATOM   2209  OW  SOL  1084     -26.630 -34.790  24.040  1.00  0.00           O  
ATOM   2210  HW1 SOL  1084     -26.550 -34.990  23.110  1.00  0.00           H  
ATOM   2211  HW2 SOL  1084     -26.980 -33.900  24.060  1.00  0.00           H  
ATOM   2212  OW  SOL  1085     -15.330 -13.680  29.080  1.00  0.00           O  
ATOM   2213  HW1 SOL  1085     -14.800 -12.920  29.350  1.00  0.00           H  
ATOM   2214  HW2 SOL  1085     -15.790 -13.370  28.310  1.00  0.00           H  
ATOM   2215  OW  SOL  1086     -18.930 -40.900   4.060  1.00  0.00           O  
ATOM   2216  HW1 SOL  1086     -19.520 -40.180   4.300  1.00  0.00           H  
ATOM   2217  HW2 SOL  1086     -19.300 -41.670   4.490  1.00  0.00           H  
ATOM   2218  OW  SOL  1087       7.430  -3.410  -0.600  1.00  0.00           O  
ATOM   2219  HW1 SOL  1087       8.310  -3.620  -0.290  1.00  0.00           H  
ATOM   2220  HW2 SOL  1087       7.070  -4.250  -0.870  1.00  0.00           H  
ATOM   2221  OW  SOL  1088     -41.850 -30.530  12.800  1.00  0.00           O  
ATOM   2222  HW1 SOL  1088     -41.160 -30.890  13.360  1.00  0.00           H  
ATOM   2223  HW2 SOL  1088     -42.410 -30.030  13.400  1.00  0.00           H  
ATOM   2224  OW  SOL  1089      -1.820 -32.460 -16.950  1.00  0.00           O  
ATOM   2225  HW1 SOL  1089      -2.440 -33.150 -16.710  1.00  0.00           H  
ATOM   2226  HW2 SOL  1089      -0.960 -32.810 -16.720  1.00  0.00           H  
ATOM   2227  OW  SOL  1090     -27.020 -21.530  32.690  1.00  0.00           O  
ATOM   2228  HW1 SOL  1090     -27.880 -21.120  32.820  1.00  0.00           H  
ATOM   2229  HW2 SOL  1090     -27.140 -22.080  31.910  1.00  0.00           H  
ATOM   2230  OW  SOL  1091       4.500  -5.170  -9.880  1.00  0.00           O  
ATOM   2231  HW1 SOL  1091       3.950  -5.750  -9.370  1.00  0.00           H  
ATOM   2232  HW2 SOL  1091       4.040  -5.080 -10.730  1.00  0.00           H  
ATOM   2233  OW  SOL  1092      18.650   3.220  -1.480  1.00  0.00           O  
ATOM   2234  HW1 SOL  1092      18.890   2.330  -1.720  1.00  0.00           H  
ATOM   2235  HW2 SOL  1092      17.690   3.230  -1.480  1.00  0.00           H  
ATOM   2236  OW  SOL  1093      -8.940 -17.340 -13.780  1.00  0.00           O  
ATOM   2237  HW1 SOL  1093      -9.700 -16.840 -14.040  1.00  0.00           H  
ATOM   2238  HW2 SOL  1093      -9.290 -18.080 -13.290  1.00  0.00           H  
ATOM   2239  OW  SOL  1094      -9.260 -34.900 -13.790  1.00  0.00           O  
ATOM   2240  HW1 SOL  1094      -8.860 -35.720 -13.500  1.00  0.00           H  
ATOM   2241  HW2 SOL  1094      -9.940 -34.720 -13.140  1.00  0.00           H  
ATOM   2242  OW  SOL  1095      -1.270   9.940 -16.520  1.00  0.00           O  
ATOM   2243  HW1 SOL  1095      -1.740   9.200 -16.940  1.00  0.00           H  
ATOM   2244  HW2 SOL  1095      -0.470   9.540 -16.190  1.00  0.00           H  
ATOM   2245  OW  SOL  1096      -4.940  17.790 -11.090  1.00  0.00           O  
ATOM   2246  HW1 SOL  1096      -5.440  18.250 -11.750  1.00  0.00           H  
ATOM   2247  HW2 SOL  1096      -5.540  17.680 -10.350  1.00  0.00           H  
ATOM   2248  OW  SOL  1097       9.660 -27.700  -1.600  1.00  0.00           O  
ATOM   2249  HW1 SOL  1097      10.460 -27.910  -1.130  1.00  0.00           H  
ATOM   2250  HW2 SOL  1097       8.960 -28.020  -1.030  1.00  0.00           H  
ATOM   2251  OW  SOL  1098     -29.230  -6.350 -20.540  1.00  0.00           O  
ATOM   2252  HW1 SOL  1098     -28.480  -6.800 -20.930  1.00  0.00           H  
ATOM   2253  HW2 SOL  1098     -30.000  -6.800 -20.900  1.00  0.00           H  
ATOM   2254  OW  SOL  1099       3.480   1.170  -5.900  1.00  0.00           O  
ATOM   2255  HW1 SOL  1099       2.880   1.490  -6.580  1.00  0.00           H  
ATOM   2256  HW2 SOL  1099       3.350   1.760  -5.160  1.00  0.00           H  
ATOM   2257  OW  SOL  1100     -38.030 -14.810  10.220  1.00  0.00           O  
ATOM   2258  HW1 SOL  1100     -37.620 -15.020  11.050  1.00  0.00           H  
ATOM   2259  HW2 SOL  1100     -38.470 -15.620   9.960  1.00  0.00           H  
ATOM   2260  OW  SOL  1101     -33.870  -4.350   1.370  1.00  0.00           O  
ATOM   2261  HW1 SOL  1101     -34.140  -3.430   1.330  1.00  0.00           H  
ATOM   2262  HW2 SOL  1101     -33.660  -4.490   2.300  1.00  0.00           H  
ATOM   2263  OW  SOL  1102      -1.900  -9.180 -36.220  1.00  0.00           O  
ATOM   2264  HW1 SOL  1102      -1.120  -9.540 -36.620  1.00  0.00           H  
ATOM   2265  HW2 SOL  1102      -2.550  -9.890 -36.260  1.00  0.00           H  
ATOM   2266  OW  SOL  1103       2.540 -38.860  -2.360  1.00  0.00           O  
ATOM   2267  HW1 SOL  1103       1.920 -38.220  -2.690  1.00  0.00           H  
ATOM   2268  HW2 SOL  1103       3.400 -38.470  -2.530  1.00  0.00           H  
ATOM   2269  OW  SOL  1104     -12.790 -27.240  33.400  1.00  0.00           O  
ATOM   2270  HW1 SOL  1104     -13.510 -26.620  33.330  1.00  0.00           H  
ATOM   2271  HW2 SOL  1104     -12.260 -26.930  34.130  1.00  0.00           H  
ATOM   2272  OW  SOL  1105      17.340   2.820  -4.330  1.00  0.00           O  
ATOM   2273  HW1 SOL  1105      17.070   1.950  -4.620  1.00  0.00           H  
ATOM   2274  HW2 SOL  1105      16.520   3.260  -4.090  1.00  0.00           H  
ATOM   2275  OW  SOL  1106      14.690 -45.240  -6.520  1.00  0.00           O  
ATOM   2276  HW1 SOL  1106      15.480 -45.610  -6.120  1.00  0.00           H  
ATOM   2277  HW2 SOL  1106      14.900 -45.150  -7.450  1.00  0.00           H  
ATOM   2278  OW  SOL  1107       6.870 -36.320  -3.800  1.00  0.00           O  
ATOM   2279  HW1 SOL  1107       6.840 -35.440  -4.170  1.00  0.00           H  
ATOM   2280  HW2 SOL  1107       7.190 -36.210  -2.910  1.00  0.00           H  
ATOM   2281  OW  SOL  1108      -5.630 -23.150  43.980  1.00  0.00           O  
ATOM   2282  HW1 SOL  1108      -5.510 -23.800  43.280  1.00  0.00           H  
ATOM   2283  HW2 SOL  1108      -5.520 -23.630  44.790  1.00  0.00           H  
ATOM   2284  OW  SOL  1109      -0.780 -17.600 -30.810  1.00  0.00           O  
ATOM   2285  HW1 SOL  1109      -1.420 -18.260 -31.060  1.00  0.00           H  
ATOM   2286  HW2 SOL  1109      -0.360 -17.340 -31.630  1.00  0.00           H  
ATOM   2287  OW  SOL  1110      -7.090  13.880  11.240  1.00  0.00           O  
ATOM   2288  HW1 SOL  1110      -6.950  13.860  12.180  1.00  0.00           H  
ATOM   2289  HW2 SOL  1110      -7.990  14.230  11.150  1.00  0.00           H  
ATOM   2290  OW  SOL  1111     -17.250  -5.270  23.550  1.00  0.00           O  
ATOM   2291  HW1 SOL  1111     -16.660  -4.670  24.030  1.00  0.00           H  
ATOM   2292  HW2 SOL  1111     -16.860  -5.360  22.690  1.00  0.00           H  
ATOM   2293  OW  SOL  1112      21.080 -17.090  14.160  1.00  0.00           O  
ATOM   2294  HW1 SOL  1112      21.500 -17.760  14.700  1.00  0.00           H  
ATOM   2295  HW2 SOL  1112      20.270 -16.880  14.620  1.00  0.00           H  
ATOM   2296  OW  SOL  1113     -37.670 -20.280  17.930  1.00  0.00           O  
ATOM   2297  HW1 SOL  1113     -36.940 -20.900  18.040  1.00  0.00           H  
ATOM   2298  HW2 SOL  1113     -38.440 -20.820  17.860  1.00  0.00           H  
ATOM   2299  OW  SOL  1114     -12.570 -16.510  -0.490  1.00  0.00           O  
ATOM   2300  HW1 SOL  1114     -13.350 -15.970  -0.580  1.00  0.00           H  
ATOM   2301  HW2 SOL  1114     -12.890 -17.410  -0.460  1.00  0.00           H  
ATOM   2302  OW  SOL  1115     -31.020 -21.480 -24.530  1.00  0.00           O  
ATOM   2303  HW1 SOL  1115     -31.950 -21.590 -24.740  1.00  0.00           H  
ATOM   2304  HW2 SOL  1115     -31.020 -21.090 -23.660  1.00  0.00           H  
ATOM   2305  OW  SOL  1116     -22.210 -22.620 -31.370  1.00  0.00           O  
ATOM   2306  HW1 SOL  1116     -22.820 -23.160 -31.860  1.00  0.00           H  
ATOM   2307  HW2 SOL  1116     -22.670 -22.420 -30.550  1.00  0.00           H  
ATOM   2308  OW  SOL  1117     -41.220 -12.040  -0.160  1.00  0.00           O  
ATOM   2309  HW1 SOL  1117     -41.640 -12.360  -0.960  1.00  0.00           H  
ATOM   2310  HW2 SOL  1117     -40.860 -12.830   0.260  1.00  0.00           H  
ATOM   2311  OW  SOL  1118     -32.100   4.300  -4.870  1.00  0.00           O  
ATOM   2312  HW1 SOL  1118     -32.820   4.300  -4.250  1.00  0.00           H  
ATOM   2313  HW2 SOL  1118     -32.330   3.620  -5.500  1.00  0.00           H  
ATOM   2314  OW  SOL  1119      -3.510 -11.550 -36.310  1.00  0.00           O  
ATOM   2315  HW1 SOL  1119      -3.050 -12.350 -36.540  1.00  0.00           H  
ATOM   2316  HW2 SOL  1119      -4.380 -11.660 -36.710  1.00  0.00           H  
ATOM   2317  OW  SOL  1120     -25.680 -42.970 -15.670  1.00  0.00           O  
ATOM   2318  HW1 SOL  1120     -25.080 -43.570 -16.120  1.00  0.00           H  
ATOM   2319  HW2 SOL  1120     -26.300 -43.540 -15.210  1.00  0.00           H  
ATOM   2320  OW  SOL  1121     -40.990 -19.810   3.110  1.00  0.00           O  
ATOM   2321  HW1 SOL  1121     -41.790 -19.320   2.900  1.00  0.00           H  
ATOM   2322  HW2 SOL  1121     -41.300 -20.680   3.350  1.00  0.00           H  
ATOM   2323  OW  SOL  1122      12.610 -21.820  -3.110  1.00  0.00           O  
ATOM   2324  HW1 SOL  1122      12.270 -20.930  -3.110  1.00  0.00           H  
ATOM   2325  HW2 SOL  1122      13.420 -21.760  -3.620  1.00  0.00           H  
ATOM   2326  OW  SOL  1123      -6.870 -53.040  -3.360  1.00  0.00           O  
ATOM   2327  HW1 SOL  1123      -7.160 -52.120  -3.420  1.00  0.00           H  
ATOM   2328  HW2 SOL  1123      -6.200 -53.030  -2.680  1.00  0.00           H  
ATOM   2329  OW  SOL  1124      -9.540   6.330 -28.620  1.00  0.00           O  
ATOM   2330  HW1 SOL  1124      -9.880   6.190 -29.500  1.00  0.00           H  
ATOM   2331  HW2 SOL  1124      -9.080   7.170 -28.680  1.00  0.00           H  
ATOM   2332  OW  SOL  1125     -40.480 -16.720  28.430  1.00  0.00           O  
ATOM   2333  HW1 SOL  1125     -41.400 -16.620  28.700  1.00  0.00           H  
ATOM   2334  HW2 SOL  1125     -40.050 -17.100  29.200  1.00  0.00           H  
ATOM   2335  OW  SOL  1126      10.490 -15.160 -16.930  1.00  0.00           O  
ATOM   2336  HW1 SOL  1126      10.480 -14.210 -16.840  1.00  0.00           H  
ATOM   2337  HW2 SOL  1126      10.770 -15.300 -17.840  1.00  0.00           H  
ATOM   2338  OW  SOL  1127     -14.940   2.140  32.130  1.00  0.00           O  
ATOM   2339  HW1 SOL  1127     -14.600   2.670  31.400  1.00  0.00           H  
ATOM   2340  HW2 SOL  1127     -15.330   1.380  31.720  1.00  0.00           H  
ATOM   2341  OW  SOL  1128      -1.380  -7.390  18.670  1.00  0.00           O  
ATOM   2342  HW1 SOL  1128      -2.270  -7.360  18.300  1.00  0.00           H  
ATOM   2343  HW2 SOL  1128      -0.900  -7.950  18.050  1.00  0.00           H  
ATOM   2344  OW  SOL  1129      -8.310 -34.820 -20.030  1.00  0.00           O  
ATOM   2345  HW1 SOL  1129      -7.650 -34.640 -19.350  1.00  0.00           H  
ATOM   2346  HW2 SOL  1129      -7.890 -34.550 -20.850  1.00  0.00           H  
ATOM   2347  OW  SOL  1130     -17.540 -11.450 -37.060  1.00  0.00           O  
ATOM   2348  HW1 SOL  1130     -18.190 -11.020 -36.520  1.00  0.00           H  
ATOM   2349  HW2 SOL  1130     -17.410 -10.860 -37.800  1.00  0.00           H  
ATOM   2350  OW  SOL  1131     -17.900 -15.740  12.520  1.00  0.00           O  
ATOM   2351  HW1 SOL  1131     -18.740 -15.800  12.980  1.00  0.00           H  
ATOM   2352  HW2 SOL  1131     -18.090 -16.050  11.640  1.00  0.00           H  
ATOM   2353  OW  SOL  1132     -38.910  -7.480  -8.410  1.00  0.00           O  
ATOM   2354  HW1 SOL  1132     -38.600  -6.650  -8.780  1.00  0.00           H  
ATOM   2355  HW2 SOL  1132     -39.560  -7.800  -9.040  1.00  0.00           H  
ATOM   2356  OW  SOL  1133     -12.700 -22.250 -19.310  1.00  0.00           O  
ATOM   2357  HW1 SOL  1133     -12.020 -22.890 -19.550  1.00  0.00           H  
ATOM   2358  HW2 SOL  1133     -12.320 -21.750 -18.590  1.00  0.00           H  
ATOM   2359  OW  SOL  1134      -8.310 -10.060  21.050  1.00  0.00           O  
ATOM   2360  HW1 SOL  1134      -8.400 -10.690  21.780  1.00  0.00           H  
ATOM   2361  HW2 SOL  1134      -7.510 -10.330  20.610  1.00  0.00           H  
ATOM   2362  OW  SOL  1135     -13.370 -40.060  -5.590  1.00  0.00           O  
ATOM   2363  HW1 SOL  1135     -13.520 -39.120  -5.520  1.00  0.00           H  
ATOM   2364  HW2 SOL  1135     -14.170 -40.470  -5.270  1.00  0.00           H  
ATOM   2365  OW  SOL  1136     -24.170  -7.190 -19.000  1.00  0.00           O  
ATOM   2366  HW1 SOL  1136     -24.430  -6.520 -19.640  1.00  0.00           H  
ATOM   2367  HW2 SOL  1136     -24.990  -7.580 -18.700  1.00  0.00           H  
ATOM   2368  OW  SOL  1137     -15.680 -17.920 -18.060  1.00  0.00           O  
ATOM   2369  HW1 SOL  1137     -15.430 -18.430 -18.830  1.00  0.00           H  
ATOM   2370  HW2 SOL  1137     -15.110 -17.170 -18.070  1.00  0.00           H  
ATOM   2371  OW  SOL  1138     -11.470 -31.970   0.310  1.00  0.00           O  
ATOM   2372  HW1 SOL  1138     -11.160 -32.820   0.640  1.00  0.00           H  
ATOM   2373  HW2 SOL  1138     -12.190 -32.200  -0.280  1.00  0.00           H  
ATOM   2374  OW  SOL  1139       5.800   1.710   7.650  1.00  0.00           O  
ATOM   2375  HW1 SOL  1139       6.110   2.310   8.340  1.00  0.00           H  
ATOM   2376  HW2 SOL  1139       6.480   1.060   7.550  1.00  0.00           H  
ATOM   2377  OW  SOL  1140     -28.560 -38.330  22.840  1.00  0.00           O  
ATOM   2378  HW1 SOL  1140     -29.210 -39.000  23.040  1.00  0.00           H  
ATOM   2379  HW2 SOL  1140     -28.050 -38.250  23.650  1.00  0.00           H  
ATOM   2380  OW  SOL  1141       6.170 -39.140 -11.880  1.00  0.00           O  
ATOM   2381  HW1 SOL  1141       6.990 -39.250 -11.380  1.00  0.00           H  
ATOM   2382  HW2 SOL  1141       6.420 -39.370 -12.780  1.00  0.00           H  
ATOM   2383  OW  SOL  1142     -16.090  16.100  17.910  1.00  0.00           O  
ATOM   2384  HW1 SOL  1142     -15.450  15.480  18.240  1.00  0.00           H  
ATOM   2385  HW2 SOL  1142     -16.030  16.010  16.950  1.00  0.00           H  
ATOM   2386  OW  SOL  1143       9.950 -10.450   3.520  1.00  0.00           O  
ATOM   2387  HW1 SOL  1143       9.010 -10.550   3.380  1.00  0.00           H  
ATOM   2388  HW2 SOL  1143      10.310 -11.320   3.390  1.00  0.00           H  
ATOM   2389  OW  SOL  1144     -27.230 -16.790  23.300  1.00  0.00           O  
ATOM   2390  HW1 SOL  1144     -27.300 -17.200  24.170  1.00  0.00           H  
ATOM   2391  HW2 SOL  1144     -26.990 -17.510  22.720  1.00  0.00           H  
ATOM   2392  OW  SOL  1145       0.680 -19.100 -27.960  1.00  0.00           O  
ATOM   2393  HW1 SOL  1145       0.600 -18.540 -27.170  1.00  0.00           H  
ATOM   2394  HW2 SOL  1145       1.180 -18.560 -28.580  1.00  0.00           H  
ATOM   2395  OW  SOL  1146     -35.770  -9.820  28.970  1.00  0.00           O  
ATOM   2396  HW1 SOL  1146     -35.950  -9.540  29.870  1.00  0.00           H  
ATOM   2397  HW2 SOL  1146     -35.330 -10.670  29.060  1.00  0.00           H  
ATOM   2398  OW  SOL  1147       5.590 -29.600  18.230  1.00  0.00           O  
ATOM   2399  HW1 SOL  1147       6.540 -29.550  18.250  1.00  0.00           H  
ATOM   2400  HW2 SOL  1147       5.350 -30.110  19.010  1.00  0.00           H  
ATOM   2401  OW  SOL  1148     -45.820   0.730   5.690  1.00  0.00           O  
ATOM   2402  HW1 SOL  1148     -45.950   0.890   6.630  1.00  0.00           H  
ATOM   2403  HW2 SOL  1148     -44.900   0.940   5.550  1.00  0.00           H  
ATOM   2404  OW  SOL  1149      -0.900  -8.630  14.070  1.00  0.00           O  
ATOM   2405  HW1 SOL  1149      -0.040  -8.810  13.700  1.00  0.00           H  
ATOM   2406  HW2 SOL  1149      -1.090  -7.720  13.820  1.00  0.00           H  
ATOM   2407  OW  SOL  1150     -25.440  -0.070   1.180  1.00  0.00           O  
ATOM   2408  HW1 SOL  1150     -25.090  -0.940   1.000  1.00  0.00           H  
ATOM   2409  HW2 SOL  1150     -26.200  -0.230   1.740  1.00  0.00           H  
ATOM   2410  OW  SOL  1151     -40.400  -5.940   4.850  1.00  0.00           O  
ATOM   2411  HW1 SOL  1151     -40.130  -6.780   5.200  1.00  0.00           H  
ATOM   2412  HW2 SOL  1151     -39.660  -5.670   4.300  1.00  0.00           H  
ATOM   2413  OW  SOL  1152      -7.530 -13.470  28.110  1.00  0.00           O  
ATOM   2414  HW1 SOL  1152      -8.170 -14.050  27.700  1.00  0.00           H  
ATOM   2415  HW2 SOL  1152      -6.680 -13.810  27.800  1.00  0.00           H  
ATOM   2416  OW  SOL  1153     -29.120 -34.190   4.990  1.00  0.00           O  
ATOM   2417  HW1 SOL  1153     -29.880 -34.000   4.430  1.00  0.00           H  
ATOM   2418  HW2 SOL  1153     -28.900 -33.360   5.400  1.00  0.00           H  
ATOM   2419  OW  SOL  1154     -38.620   5.290  -8.880  1.00  0.00           O  
ATOM   2420  HW1 SOL  1154     -38.260   5.880  -9.530  1.00  0.00           H  
ATOM   2421  HW2 SOL  1154     -38.740   5.810  -8.100  1.00  0.00           H  
ATOM   2422  OW  SOL  1155      16.060 -53.870   9.030  1.00  0.00           O  
ATOM   2423  HW1 SOL  1155      16.920 -53.460   8.890  1.00  0.00           H  
ATOM   2424  HW2 SOL  1155      15.430 -53.240   8.700  1.00  0.00           H  
ATOM   2425  OW  SOL  1156     -28.060  -5.440  24.380  1.00  0.00           O  
ATOM   2426  HW1 SOL  1156     -27.860  -6.280  24.780  1.00  0.00           H  
ATOM   2427  HW2 SOL  1156     -27.820  -5.550  23.460  1.00  0.00           H  
ATOM   2428  OW  SOL  1157     -27.810  -1.400   9.130  1.00  0.00           O  
ATOM   2429  HW1 SOL  1157     -27.220  -1.420   9.880  1.00  0.00           H  
ATOM   2430  HW2 SOL  1157     -27.330  -0.910   8.460  1.00  0.00           H  
ATOM   2431  OW  SOL  1158     -42.250  -8.470 -20.020  1.00  0.00           O  
ATOM   2432  HW1 SOL  1158     -42.290  -8.430 -20.970  1.00  0.00           H  
ATOM   2433  HW2 SOL  1158     -43.150  -8.300 -19.730  1.00  0.00           H  
ATOM   2434  OW  SOL  1159     -29.320 -18.730  -0.330  1.00  0.00           O  
ATOM   2435  HW1 SOL  1159     -29.010 -19.010  -1.190  1.00  0.00           H  
ATOM   2436  HW2 SOL  1159     -30.270 -18.780  -0.380  1.00  0.00           H  
ATOM   2437  OW  SOL  1160       1.710  10.250  -0.710  1.00  0.00           O  
ATOM   2438  HW1 SOL  1160       1.580   9.550  -1.360  1.00  0.00           H  
ATOM   2439  HW2 SOL  1160       0.840  10.400  -0.360  1.00  0.00           H  
ATOM   2440  OW  SOL  1161     -30.200  -6.300   2.210  1.00  0.00           O  
ATOM   2441  HW1 SOL  1161     -30.760  -7.050   2.380  1.00  0.00           H  
ATOM   2442  HW2 SOL  1161     -29.530  -6.630   1.600  1.00  0.00           H  
ATOM   2443  OW  SOL  1162      18.350 -34.450   4.270  1.00  0.00           O  
ATOM   2444  HW1 SOL  1162      19.000 -34.640   4.940  1.00  0.00           H  
ATOM   2445  HW2 SOL  1162      18.690 -34.850   3.470  1.00  0.00           H  
ATOM   2446  OW  SOL  1163       6.070 -51.460  -0.460  1.00  0.00           O  
ATOM   2447  HW1 SOL  1163       5.290 -52.020  -0.560  1.00  0.00           H  
ATOM   2448  HW2 SOL  1163       5.950 -51.040   0.390  1.00  0.00           H  
ATOM   2449  OW  SOL  1164       5.450 -10.380  -7.280  1.00  0.00           O  
ATOM   2450  HW1 SOL  1164       4.760  -9.720  -7.180  1.00  0.00           H  
ATOM   2451  HW2 SOL  1164       5.030 -11.080  -7.770  1.00  0.00           H  
ATOM   2452  OW  SOL  1165     -25.380 -37.900  11.560  1.00  0.00           O  
ATOM   2453  HW1 SOL  1165     -24.570 -38.160  11.990  1.00  0.00           H  
ATOM   2454  HW2 SOL  1165     -25.100 -37.440  10.770  1.00  0.00           H  
ATOM   2455  OW  SOL  1166      16.190 -21.240  -0.930  1.00  0.00           O  
ATOM   2456  HW1 SOL  1166      15.280 -21.180  -0.660  1.00  0.00           H  
ATOM   2457  HW2 SOL  1166      16.650 -20.620  -0.360  1.00  0.00           H  
ATOM   2458  OW  SOL  1167      24.320   1.650   4.350  1.00  0.00           O  
ATOM   2459  HW1 SOL  1167      23.440   1.700   4.730  1.00  0.00           H  
ATOM   2460  HW2 SOL  1167      24.190   1.250   3.500  1.00  0.00           H  
ATOM   2461  OW  SOL  1168      -2.350 -23.920  30.000  1.00  0.00           O  
ATOM   2462  HW1 SOL  1168      -2.670 -24.730  29.600  1.00  0.00           H  
ATOM   2463  HW2 SOL  1168      -1.570 -24.180  30.500  1.00  0.00           H  
ATOM   2464  OW  SOL  1169      -7.420 -37.230 -13.240  1.00  0.00           O  
ATOM   2465  HW1 SOL  1169      -7.050 -38.050 -13.550  1.00  0.00           H  
ATOM   2466  HW2 SOL  1169      -7.470 -37.310 -12.290  1.00  0.00           H  
ATOM   2467  OW  SOL  1170      -5.230 -54.080 -13.040  1.00  0.00           O  
ATOM   2468  HW1 SOL  1170      -4.580 -54.190 -13.730  1.00  0.00           H  
ATOM   2469  HW2 SOL  1170      -4.890 -53.370 -12.500  1.00  0.00           H  
ATOM   2470  OW  SOL  1171     -45.710 -14.810  -8.540  1.00  0.00           O  
ATOM   2471  HW1 SOL  1171     -44.990 -15.350  -8.860  1.00  0.00           H  
ATOM   2472  HW2 SOL  1171     -46.490 -15.150  -8.980  1.00  0.00           H  
ATOM   2473  OW  SOL  1172      14.750  18.440   3.380  1.00  0.00           O  
ATOM   2474  HW1 SOL  1172      14.140  18.200   2.670  1.00  0.00           H  
ATOM   2475  HW2 SOL  1172      14.310  19.150   3.840  1.00  0.00           H  
ATOM   2476  OW  SOL  1173      -8.220 -34.720  15.830  1.00  0.00           O  
ATOM   2477  HW1 SOL  1173      -8.410 -35.000  14.930  1.00  0.00           H  
ATOM   2478  HW2 SOL  1173      -7.580 -35.360  16.150  1.00  0.00           H  
ATOM   2479  OW  SOL  1174     -20.750 -34.240  25.550  1.00  0.00           O  
ATOM   2480  HW1 SOL  1174     -19.900 -34.640  25.380  1.00  0.00           H  
ATOM   2481  HW2 SOL  1174     -20.710 -33.940  26.470  1.00  0.00           H  
ATOM   2482  OW  SOL  1175     -17.100 -44.840  11.480  1.00  0.00           O  
ATOM   2483  HW1 SOL  1175     -16.480 -44.850  10.740  1.00  0.00           H  
ATOM   2484  HW2 SOL  1175     -16.790 -45.540  12.070  1.00  0.00           H  
ATOM   2485  OW  SOL  1176     -21.170 -34.770 -23.070  1.00  0.00           O  
ATOM   2486  HW1 SOL  1176     -21.830 -35.220 -22.550  1.00  0.00           H  
ATOM   2487  HW2 SOL  1176     -20.350 -34.950 -22.600  1.00  0.00           H  
ATOM   2488  OW  SOL  1177     -18.010 -49.100  -1.380  1.00  0.00           O  
ATOM   2489  HW1 SOL  1177     -18.190 -48.640  -0.560  1.00  0.00           H  
ATOM   2490  HW2 SOL  1177     -18.850 -49.100  -1.850  1.00  0.00           H  
ATOM   2491  OW  SOL  1178      -6.510   6.910   4.480  1.00  0.00           O  
ATOM   2492  HW1 SOL  1178      -6.980   7.750   4.510  1.00  0.00           H  
ATOM   2493  HW2 SOL  1178      -6.290   6.740   5.390  1.00  0.00           H  
ATOM   2494  OW  SOL  1179      20.850 -52.200   2.740  1.00  0.00           O  
ATOM   2495  HW1 SOL  1179      20.530 -52.700   1.990  1.00  0.00           H  
ATOM   2496  HW2 SOL  1179      21.050 -52.850   3.400  1.00  0.00           H  
ATOM   2497  OW  SOL  1180     -30.120 -16.770 -21.680  1.00  0.00           O  
ATOM   2498  HW1 SOL  1180     -30.740 -17.310 -22.160  1.00  0.00           H  
ATOM   2499  HW2 SOL  1180     -30.410 -15.880 -21.830  1.00  0.00           H  
ATOM   2500  OW  SOL  1181       5.890  -0.680  16.090  1.00  0.00           O  
ATOM   2501  HW1 SOL  1181       6.720  -0.740  16.580  1.00  0.00           H  
ATOM   2502  HW2 SOL  1181       6.060  -1.180  15.300  1.00  0.00           H  
ATOM   2503  OW  SOL  1182       5.130 -45.160 -14.320  1.00  0.00           O  
ATOM   2504  HW1 SOL  1182       4.990 -46.050 -14.000  1.00  0.00           H  
ATOM   2505  HW2 SOL  1182       4.260 -44.770 -14.350  1.00  0.00           H  
ATOM   2506  OW  SOL  1183     -41.070  -4.800  -9.410  1.00  0.00           O  
ATOM   2507  HW1 SOL  1183     -41.000  -5.070  -8.500  1.00  0.00           H  
ATOM   2508  HW2 SOL  1183     -40.730  -3.890  -9.420  1.00  0.00           H  
ATOM   2509  OW  SOL  1184     -26.200  -6.670  19.360  1.00  0.00           O  
ATOM   2510  HW1 SOL  1184     -26.980  -6.380  18.880  1.00  0.00           H  
ATOM   2511  HW2 SOL  1184     -25.970  -7.500  18.940  1.00  0.00           H  
ATOM   2512  OW  SOL  1185      -1.100 -11.170  -7.490  1.00  0.00           O  
ATOM   2513  HW1 SOL  1185      -0.370 -10.750  -7.040  1.00  0.00           H  
ATOM   2514  HW2 SOL  1185      -1.870 -10.670  -7.210  1.00  0.00           H  
ATOM   2515  OW  SOL  1186      14.310 -26.110  23.550  1.00  0.00           O  
ATOM   2516  HW1 SOL  1186      14.970 -26.680  23.950  1.00  0.00           H  
ATOM   2517  HW2 SOL  1186      13.600 -26.080  24.180  1.00  0.00           H  
ATOM   2518  OW  SOL  1187      -1.570  11.100   1.840  1.00  0.00           O  
ATOM   2519  HW1 SOL  1187      -2.440  11.120   1.440  1.00  0.00           H  
ATOM   2520  HW2 SOL  1187      -0.970  11.260   1.110  1.00  0.00           H  
ATOM   2521  OW  SOL  1188       1.290 -36.200   3.690  1.00  0.00           O  
ATOM   2522  HW1 SOL  1188       1.650 -37.000   4.080  1.00  0.00           H  
ATOM   2523  HW2 SOL  1188       0.340 -36.310   3.710  1.00  0.00           H  
ATOM   2524  OW  SOL  1189      -1.350 -46.110   1.350  1.00  0.00           O  
ATOM   2525  HW1 SOL  1189      -1.290 -45.640   0.510  1.00  0.00           H  
ATOM   2526  HW2 SOL  1189      -1.990 -46.800   1.180  1.00  0.00           H  
ATOM   2527  OW  SOL  1190     -23.900 -17.280 -26.430  1.00  0.00           O  
ATOM   2528  HW1 SOL  1190     -23.250 -17.970 -26.590  1.00  0.00           H  
ATOM   2529  HW2 SOL  1190     -24.660 -17.750 -26.060  1.00  0.00           H  
ATOM   2530  OW  SOL  1191       0.100 -24.980  33.790  1.00  0.00           O  
ATOM   2531  HW1 SOL  1191       1.030 -25.180  33.910  1.00  0.00           H  
ATOM   2532  HW2 SOL  1191       0.050 -24.570  32.930  1.00  0.00           H  
ATOM   2533  OW  SOL  1192      -7.370 -37.380  23.460  1.00  0.00           O  
ATOM   2534  HW1 SOL  1192      -6.850 -36.860  24.090  1.00  0.00           H  
ATOM   2535  HW2 SOL  1192      -7.310 -38.270  23.780  1.00  0.00           H  
ATOM   2536  OW  SOL  1193      19.580 -34.970  15.900  1.00  0.00           O  
ATOM   2537  HW1 SOL  1193      19.090 -34.870  16.710  1.00  0.00           H  
ATOM   2538  HW2 SOL  1193      18.940 -34.820  15.200  1.00  0.00           H  
ATOM   2539  OW  SOL  1194      -5.120 -16.730  47.860  1.00  0.00           O  
ATOM   2540  HW1 SOL  1194      -4.430 -17.300  47.540  1.00  0.00           H  
ATOM   2541  HW2 SOL  1194      -5.750 -16.690  47.150  1.00  0.00           H  
ATOM   2542  OW  SOL  1195     -10.610 -20.340 -15.400  1.00  0.00           O  
ATOM   2543  HW1 SOL  1195     -10.350 -20.430 -14.480  1.00  0.00           H  
ATOM   2544  HW2 SOL  1195     -11.360 -19.750 -15.390  1.00  0.00           H  
ATOM   2545  OW  SOL  1196     -10.750 -23.050  48.290  1.00  0.00           O  
ATOM   2546  HW1 SOL  1196     -10.770 -22.710  47.390  1.00  0.00           H  
ATOM   2547  HW2 SOL  1196     -10.530 -22.280  48.820  1.00  0.00           H  
ATOM   2548  OW  SOL  1197       5.550  13.820   8.960  1.00  0.00           O  
ATOM   2549  HW1 SOL  1197       5.690  14.270   9.800  1.00  0.00           H  
ATOM   2550  HW2 SOL  1197       6.240  14.180   8.390  1.00  0.00           H  
ATOM   2551  OW  SOL  1198     -13.500 -53.980  -0.080  1.00  0.00           O  
ATOM   2552  HW1 SOL  1198     -13.270 -54.680   0.530  1.00  0.00           H  
ATOM   2553  HW2 SOL  1198     -13.940 -54.420  -0.790  1.00  0.00           H  
ATOM   2554  OW  SOL  1199     -14.180  -6.480  22.600  1.00  0.00           O  
ATOM   2555  HW1 SOL  1199     -14.790  -6.280  21.880  1.00  0.00           H  
ATOM   2556  HW2 SOL  1199     -13.490  -5.840  22.500  1.00  0.00           H  
ATOM   2557  OW  SOL  1200     -38.340 -14.850  -0.050  1.00  0.00           O  
ATOM   2558  HW1 SOL  1200     -38.310 -15.000   0.900  1.00  0.00           H  
ATOM   2559  HW2 SOL  1200     -37.450 -15.040  -0.350  1.00  0.00           H  
ATOM   2560  OW  SOL  1201       4.860  -5.070  18.470  1.00  0.00           O  
ATOM   2561  HW1 SOL  1201       4.240  -4.410  18.770  1.00  0.00           H  
ATOM   2562  HW2 SOL  1201       5.260  -5.400  19.270  1.00  0.00           H  
ATOM   2563  OW  SOL  1202     -31.100  -8.690   4.070  1.00  0.00           O  
ATOM   2564  HW1 SOL  1202     -31.400  -9.400   4.640  1.00  0.00           H  
ATOM   2565  HW2 SOL  1202     -31.710  -8.720   3.330  1.00  0.00           H  
ATOM   2566  OW  SOL  1203      -9.740   3.020  18.010  1.00  0.00           O  
ATOM   2567  HW1 SOL  1203     -10.630   2.710  18.140  1.00  0.00           H  
ATOM   2568  HW2 SOL  1203      -9.540   2.800  17.090  1.00  0.00           H  
ATOM   2569  OW  SOL  1204     -37.630  16.310  -4.480  1.00  0.00           O  
ATOM   2570  HW1 SOL  1204     -37.120  15.970  -3.750  1.00  0.00           H  
ATOM   2571  HW2 SOL  1204     -36.980  16.650  -5.090  1.00  0.00           H  
ATOM   2572  OW  SOL  1205     -15.530   2.390   5.200  1.00  0.00           O  
ATOM   2573  HW1 SOL  1205     -15.340   2.030   4.330  1.00  0.00           H  
ATOM   2574  HW2 SOL  1205     -14.910   1.940   5.780  1.00  0.00           H  
ATOM   2575  OW  SOL  1206      20.960 -25.550   9.560  1.00  0.00           O  
ATOM   2576  HW1 SOL  1206      20.300 -25.180  10.130  1.00  0.00           H  
ATOM   2577  HW2 SOL  1206      20.820 -26.500   9.610  1.00  0.00           H  
ATOM   2578  OW  SOL  1207       0.490  16.720  12.750  1.00  0.00           O  
ATOM   2579  HW1 SOL  1207      -0.160  16.110  12.410  1.00  0.00           H  
ATOM   2580  HW2 SOL  1207       0.020  17.250  13.400  1.00  0.00           H  
ATOM   2581  OW  SOL  1208     -35.590   5.920  17.110  1.00  0.00           O  
ATOM   2582  HW1 SOL  1208     -35.660   6.750  17.560  1.00  0.00           H  
ATOM   2583  HW2 SOL  1208     -35.430   5.280  17.800  1.00  0.00           H  
ATOM   2584  OW  SOL  1209     -20.360  -1.460 -14.260  1.00  0.00           O  
ATOM   2585  HW1 SOL  1209     -19.460  -1.640 -14.540  1.00  0.00           H  
ATOM   2586  HW2 SOL  1209     -20.720  -2.320 -14.010  1.00  0.00           H  
ATOM   2587  OW  SOL  1210     -23.360 -22.350  -2.820  1.00  0.00           O  
ATOM   2588  HW1 SOL  1210     -22.450 -22.630  -2.850  1.00  0.00           H  
ATOM   2589  HW2 SOL  1210     -23.570 -22.300  -1.880  1.00  0.00           H  
ATOM   2590  OW  SOL  1211      23.100   2.940   7.430  1.00  0.00           O  
ATOM   2591  HW1 SOL  1211      22.720   3.020   8.300  1.00  0.00           H  
ATOM   2592  HW2 SOL  1211      23.140   3.840   7.110  1.00  0.00           H  
ATOM   2593  OW  SOL  1212      -6.500   2.100   2.000  1.00  0.00           O  
ATOM   2594  HW1 SOL  1212      -6.980   1.490   1.430  1.00  0.00           H  
ATOM   2595  HW2 SOL  1212      -5.870   2.540   1.430  1.00  0.00           H  
ATOM   2596  OW  SOL  1213     -12.040  -7.010 -12.770  1.00  0.00           O  
ATOM   2597  HW1 SOL  1213     -11.230  -7.200 -12.300  1.00  0.00           H  
ATOM   2598  HW2 SOL  1213     -12.740  -7.140 -12.130  1.00  0.00           H  
ATOM   2599  OW  SOL  1214       0.110 -13.420  -5.810  1.00  0.00           O  
ATOM   2600  HW1 SOL  1214      -0.820 -13.450  -5.560  1.00  0.00           H  
ATOM   2601  HW2 SOL  1214       0.110 -13.040  -6.690  1.00  0.00           H  
ATOM   2602  OW  SOL  1215      20.620 -32.290   0.250  1.00  0.00           O  
ATOM   2603  HW1 SOL  1215      20.170 -31.730   0.870  1.00  0.00           H  
ATOM   2604  HW2 SOL  1215      20.500 -33.180   0.600  1.00  0.00           H  
ATOM   2605  OW  SOL  1216      -2.810 -43.610  -6.140  1.00  0.00           O  
ATOM   2606  HW1 SOL  1216      -2.010 -43.110  -5.940  1.00  0.00           H  
ATOM   2607  HW2 SOL  1216      -3.300 -43.640  -5.320  1.00  0.00           H  
ATOM   2608  OW  SOL  1217       1.150 -13.500 -15.760  1.00  0.00           O  
ATOM   2609  HW1 SOL  1217       0.980 -12.870 -16.460  1.00  0.00           H  
ATOM   2610  HW2 SOL  1217       2.100 -13.610 -15.740  1.00  0.00           H  
ATOM   2611  OW  SOL  1218      -7.830 -37.130  20.830  1.00  0.00           O  
ATOM   2612  HW1 SOL  1218      -7.740 -37.450  21.730  1.00  0.00           H  
ATOM   2613  HW2 SOL  1218      -8.090 -36.220  20.920  1.00  0.00           H  
ATOM   2614  OW  SOL  1219      -1.630  -0.140  -7.910  1.00  0.00           O  
ATOM   2615  HW1 SOL  1219      -1.660  -0.340  -8.840  1.00  0.00           H  
ATOM   2616  HW2 SOL  1219      -2.380   0.430  -7.760  1.00  0.00           H  
ATOM   2617  OW  SOL  1220      23.600 -20.210  24.810  1.00  0.00           O  
ATOM   2618  HW1 SOL  1220      23.500 -21.050  24.360  1.00  0.00           H  
ATOM   2619  HW2 SOL  1220      24.310 -19.770  24.350  1.00  0.00           H  
ATOM   2620  OW  SOL  1221     -37.260  -7.310 -18.670  1.00  0.00           O  
ATOM   2621  HW1 SOL  1221     -38.080  -7.330 -18.170  1.00  0.00           H  
ATOM   2622  HW2 SOL  1221     -37.230  -6.440 -19.050  1.00  0.00           H  
ATOM   2623  OW  SOL  1222      13.430 -40.130   4.630  1.00  0.00           O  
ATOM   2624  HW1 SOL  1222      13.510 -40.890   4.040  1.00  0.00           H  
ATOM   2625  HW2 SOL  1222      12.650 -40.310   5.160  1.00  0.00           H  
ATOM   2626  OW  SOL  1223     -28.590 -42.380  21.820  1.00  0.00           O  
ATOM   2627  HW1 SOL  1223     -28.580 -41.460  21.550  1.00  0.00           H  
ATOM   2628  HW2 SOL  1223     -29.450 -42.520  22.200  1.00  0.00           H  
ATOM   2629  OW  SOL  1224     -16.750 -18.230 -10.430  1.00  0.00           O  
ATOM   2630  HW1 SOL  1224     -17.080 -18.880  -9.800  1.00  0.00           H  
ATOM   2631  HW2 SOL  1224     -17.500 -18.030 -10.980  1.00  0.00           H  
ATOM   2632  OW  SOL  1225     -11.160 -51.720  27.390  1.00  0.00           O  
ATOM   2633  HW1 SOL  1225     -10.290 -51.570  27.020  1.00  0.00           H  
ATOM   2634  HW2 SOL  1225     -11.700 -51.050  26.970  1.00  0.00           H  
ATOM   2635  OW  SOL  1226     -11.740 -37.730  11.330  1.00  0.00           O  
ATOM   2636  HW1 SOL  1226     -12.070 -37.300  10.540  1.00  0.00           H  
ATOM   2637  HW2 SOL  1226     -12.510 -37.810  11.900  1.00  0.00           H  
ATOM   2638  OW  SOL  1227       8.000  14.380   7.820  1.00  0.00           O  
ATOM   2639  HW1 SOL  1227       8.180  13.490   8.090  1.00  0.00           H  
ATOM   2640  HW2 SOL  1227       8.180  14.390   6.880  1.00  0.00           H  
ATOM   2641  OW  SOL  1228      -7.870 -49.350   8.650  1.00  0.00           O  
ATOM   2642  HW1 SOL  1228      -8.750 -48.950   8.680  1.00  0.00           H  
ATOM   2643  HW2 SOL  1228      -7.810 -49.830   9.470  1.00  0.00           H  
ATOM   2644  OW  SOL  1229     -34.100 -38.680 -13.260  1.00  0.00           O  
ATOM   2645  HW1 SOL  1229     -33.880 -38.630 -12.330  1.00  0.00           H  
ATOM   2646  HW2 SOL  1229     -35.050 -38.720 -13.290  1.00  0.00           H  
ATOM   2647  OW  SOL  1230     -21.300 -28.780 -24.860  1.00  0.00           O  
ATOM   2648  HW1 SOL  1230     -21.160 -29.120 -25.740  1.00  0.00           H  
ATOM   2649  HW2 SOL  1230     -20.470 -28.370 -24.630  1.00  0.00           H  
ATOM   2650  OW  SOL  1231     -17.850 -49.010  24.330  1.00  0.00           O  
ATOM   2651  HW1 SOL  1231     -18.400 -48.230  24.460  1.00  0.00           H  
ATOM   2652  HW2 SOL  1231     -17.020 -48.680  23.970  1.00  0.00           H  
ATOM   2653  OW  SOL  1232      16.790 -12.210 -15.870  1.00  0.00           O  
ATOM   2654  HW1 SOL  1232      16.290 -12.710 -15.220  1.00  0.00           H  
ATOM   2655  HW2 SOL  1232      17.340 -12.860 -16.310  1.00  0.00           H  
ATOM   2656  OW  SOL  1233       6.020 -11.870 -27.250  1.00  0.00           O  
ATOM   2657  HW1 SOL  1233       6.680 -12.550 -27.350  1.00  0.00           H  
ATOM   2658  HW2 SOL  1233       6.230 -11.230 -27.930  1.00  0.00           H  
ATOM   2659  OW  SOL  1234     -35.140   6.670  -9.460  1.00  0.00           O  
ATOM   2660  HW1 SOL  1234     -34.380   6.920  -9.990  1.00  0.00           H  
ATOM   2661  HW2 SOL  1234     -35.730   6.230 -10.070  1.00  0.00           H  
ATOM   2662  OW  SOL  1235      21.480 -13.960   5.470  1.00  0.00           O  
ATOM   2663  HW1 SOL  1235      21.060 -13.320   4.900  1.00  0.00           H  
ATOM   2664  HW2 SOL  1235      20.790 -14.220   6.080  1.00  0.00           H  
ATOM   2665  OW  SOL  1236     -28.790 -29.190 -21.640  1.00  0.00           O  
ATOM   2666  HW1 SOL  1236     -29.560 -29.190 -21.070  1.00  0.00           H  
ATOM   2667  HW2 SOL  1236     -28.540 -30.110 -21.720  1.00  0.00           H  
ATOM   2668  OW  SOL  1237       3.260   7.530   0.590  1.00  0.00           O  
ATOM   2669  HW1 SOL  1237       2.940   7.920  -0.240  1.00  0.00           H  
ATOM   2670  HW2 SOL  1237       2.960   6.630   0.560  1.00  0.00           H  
ATOM   2671  OW  SOL  1238       1.280 -29.850 -15.710  1.00  0.00           O  
ATOM   2672  HW1 SOL  1238       0.440 -29.430 -15.880  1.00  0.00           H  
ATOM   2673  HW2 SOL  1238       1.090 -30.490 -15.020  1.00  0.00           H  
ATOM   2674  OW  SOL  1239     -36.220 -25.560  10.250  1.00  0.00           O  
ATOM   2675  HW1 SOL  1239     -35.430 -26.090  10.410  1.00  0.00           H  
ATOM   2676  HW2 SOL  1239     -36.820 -25.820  10.950  1.00  0.00           H  
ATOM   2677  OW  SOL  1240      -1.030  -1.500 -28.140  1.00  0.00           O  
ATOM   2678  HW1 SOL  1240      -0.210  -1.830 -27.770  1.00  0.00           H  
ATOM   2679  HW2 SOL  1240      -0.860  -1.400 -29.070  1.00  0.00           H  
ATOM   2680  OW  SOL  1241       4.670 -31.180  20.380  1.00  0.00           O  
ATOM   2681  HW1 SOL  1241       3.830 -31.190  20.850  1.00  0.00           H  
ATOM   2682  HW2 SOL  1241       5.280 -31.580  21.000  1.00  0.00           H  
ATOM   2683  OW  SOL  1242       6.040   2.100  13.170  1.00  0.00           O  
ATOM   2684  HW1 SOL  1242       5.320   2.490  12.680  1.00  0.00           H  
ATOM   2685  HW2 SOL  1242       5.620   1.410  13.690  1.00  0.00           H  
ATOM   2686  OW  SOL  1243      -3.890 -25.290 -37.760  1.00  0.00           O  
ATOM   2687  HW1 SOL  1243      -4.830 -25.490 -37.860  1.00  0.00           H  
ATOM   2688  HW2 SOL  1243      -3.660 -25.640 -36.900  1.00  0.00           H  
ATOM   2689  OW  SOL  1244     -22.610 -13.300 -27.230  1.00  0.00           O  
ATOM   2690  HW1 SOL  1244     -23.000 -13.660 -26.430  1.00  0.00           H  
ATOM   2691  HW2 SOL  1244     -22.740 -13.990 -27.890  1.00  0.00           H  
ATOM   2692  OW  SOL  1245     -17.820  -6.670 -15.530  1.00  0.00           O  
ATOM   2693  HW1 SOL  1245     -17.720  -6.930 -16.450  1.00  0.00           H  
ATOM   2694  HW2 SOL  1245     -17.130  -7.160 -15.080  1.00  0.00           H  
ATOM   2695  OW  SOL  1246      24.790 -28.370   0.820  1.00  0.00           O  
ATOM   2696  HW1 SOL  1246      24.600 -27.490   1.120  1.00  0.00           H  
ATOM   2697  HW2 SOL  1246      24.810 -28.910   1.610  1.00  0.00           H  
ATOM   2698  OW  SOL  1247      19.570 -14.750  -2.040  1.00  0.00           O  
ATOM   2699  HW1 SOL  1247      19.520 -14.380  -1.150  1.00  0.00           H  
ATOM   2700  HW2 SOL  1247      18.830 -15.360  -2.090  1.00  0.00           H  
ATOM   2701  OW  SOL  1248     -36.440   2.210  -6.160  1.00  0.00           O  
ATOM   2702  HW1 SOL  1248     -36.070   3.020  -6.500  1.00  0.00           H  
ATOM   2703  HW2 SOL  1248     -37.380   2.390  -6.060  1.00  0.00           H  
ATOM   2704  OW  SOL  1249     -40.440   3.140  -5.930  1.00  0.00           O  
ATOM   2705  HW1 SOL  1249     -39.800   3.290  -5.230  1.00  0.00           H  
ATOM   2706  HW2 SOL  1249     -41.060   3.870  -5.830  1.00  0.00           H  
ATOM   2707  OW  SOL  1250     -36.830 -51.560  -0.150  1.00  0.00           O  
ATOM   2708  HW1 SOL  1250     -36.330 -50.750  -0.130  1.00  0.00           H  
ATOM   2709  HW2 SOL  1250     -36.740 -51.870  -1.050  1.00  0.00           H  
ATOM   2710  OW  SOL  1251     -33.470   6.920  15.620  1.00  0.00           O  
ATOM   2711  HW1 SOL  1251     -33.730   7.620  15.000  1.00  0.00           H  
ATOM   2712  HW2 SOL  1251     -34.300   6.580  15.960  1.00  0.00           H  
ATOM   2713  OW  SOL  1252     -32.730  -9.890  20.690  1.00  0.00           O  
ATOM   2714  HW1 SOL  1252     -33.070  -9.060  21.020  1.00  0.00           H  
ATOM   2715  HW2 SOL  1252     -32.330 -10.300  21.460  1.00  0.00           H  
ATOM   2716  OW  SOL  1253       4.710 -15.050 -13.720  1.00  0.00           O  
ATOM   2717  HW1 SOL  1253       4.200 -15.100 -12.920  1.00  0.00           H  
ATOM   2718  HW2 SOL  1253       5.610 -15.110 -13.450  1.00  0.00           H  
ATOM   2719  OW  SOL  1254      -4.930  -7.400  19.360  1.00  0.00           O  
ATOM   2720  HW1 SOL  1254      -5.800  -7.600  19.690  1.00  0.00           H  
ATOM   2721  HW2 SOL  1254      -4.690  -8.170  18.840  1.00  0.00           H  
ATOM   2722  OW  SOL  1255     -23.170  -1.440 -20.850  1.00  0.00           O  
ATOM   2723  HW1 SOL  1255     -23.370  -2.260 -20.390  1.00  0.00           H  
ATOM   2724  HW2 SOL  1255     -24.010  -1.010 -20.920  1.00  0.00           H  
ATOM   2725  OW  SOL  1256     -35.970 -20.690  24.030  1.00  0.00           O  
ATOM   2726  HW1 SOL  1256     -35.470 -20.800  24.840  1.00  0.00           H  
ATOM   2727  HW2 SOL  1256     -36.810 -21.130  24.210  1.00  0.00           H  
ATOM   2728  OW  SOL  1257     -30.030 -11.500 -17.940  1.00  0.00           O  
ATOM   2729  HW1 SOL  1257     -30.390 -12.210 -17.410  1.00  0.00           H  
ATOM   2730  HW2 SOL  1257     -29.230 -11.870 -18.340  1.00  0.00           H  
ATOM   2731  OW  SOL  1258      -8.600  -8.460  16.400  1.00  0.00           O  
ATOM   2732  HW1 SOL  1258      -8.790  -8.870  15.570  1.00  0.00           H  
ATOM   2733  HW2 SOL  1258      -8.640  -9.180  17.040  1.00  0.00           H  
ATOM   2734  OW  SOL  1259      10.060  -6.770  -6.570  1.00  0.00           O  
ATOM   2735  HW1 SOL  1259       9.930  -6.450  -7.470  1.00  0.00           H  
ATOM   2736  HW2 SOL  1259       9.290  -6.440  -6.090  1.00  0.00           H  
ATOM   2737  OW  SOL  1260      -3.970   4.730 -27.520  1.00  0.00           O  
ATOM   2738  HW1 SOL  1260      -3.700   3.830 -27.710  1.00  0.00           H  
ATOM   2739  HW2 SOL  1260      -4.920   4.680 -27.400  1.00  0.00           H  
ATOM   2740  OW  SOL  1261      -1.440 -21.330 -25.950  1.00  0.00           O  
ATOM   2741  HW1 SOL  1261      -0.740 -20.800 -26.340  1.00  0.00           H  
ATOM   2742  HW2 SOL  1261      -2.170 -21.260 -26.550  1.00  0.00           H  
ATOM   2743  OW  SOL  1262     -28.820 -11.510  24.400  1.00  0.00           O  
ATOM   2744  HW1 SOL  1262     -28.600 -12.410  24.660  1.00  0.00           H  
ATOM   2745  HW2 SOL  1262     -28.830 -11.530  23.440  1.00  0.00           H  
ATOM   2746  OW  SOL  1263     -25.020  -7.540 -31.190  1.00  0.00           O  
ATOM   2747  HW1 SOL  1263     -25.330  -7.200 -32.030  1.00  0.00           H  
ATOM   2748  HW2 SOL  1263     -24.170  -7.120 -31.050  1.00  0.00           H  
ATOM   2749  OW  SOL  1264      -2.820 -29.310 -28.020  1.00  0.00           O  
ATOM   2750  HW1 SOL  1264      -3.370 -28.670 -27.580  1.00  0.00           H  
ATOM   2751  HW2 SOL  1264      -2.420 -29.810 -27.300  1.00  0.00           H  
ATOM   2752  OW  SOL  1265       3.110  -0.850 -25.220  1.00  0.00           O  
ATOM   2753  HW1 SOL  1265       3.660  -0.130 -24.950  1.00  0.00           H  
ATOM   2754  HW2 SOL  1265       2.590  -1.080 -24.440  1.00  0.00           H  
ATOM   2755  OW  SOL  1266     -35.400 -26.550 -23.750  1.00  0.00           O  
ATOM   2756  HW1 SOL  1266     -35.510 -26.570 -22.800  1.00  0.00           H  
ATOM   2757  HW2 SOL  1266     -34.560 -26.120 -23.890  1.00  0.00           H  
ATOM   2758  OW  SOL  1267     -33.210   4.020  -1.920  1.00  0.00           O  
ATOM   2759  HW1 SOL  1267     -32.480   4.460  -1.490  1.00  0.00           H  
ATOM   2760  HW2 SOL  1267     -33.050   3.090  -1.760  1.00  0.00           H  
ATOM   2761  OW  SOL  1268      10.160 -20.660  13.490  1.00  0.00           O  
ATOM   2762  HW1 SOL  1268       9.660 -20.820  12.690  1.00  0.00           H  
ATOM   2763  HW2 SOL  1268      10.830 -21.340  13.500  1.00  0.00           H  
ATOM   2764  OW  SOL  1269     -36.930 -35.880 -17.610  1.00  0.00           O  
ATOM   2765  HW1 SOL  1269     -37.710 -36.140 -18.080  1.00  0.00           H  
ATOM   2766  HW2 SOL  1269     -36.460 -36.700 -17.440  1.00  0.00           H  
ATOM   2767  OW  SOL  1270     -16.290 -26.570  14.220  1.00  0.00           O  
ATOM   2768  HW1 SOL  1270     -16.250 -27.520  14.180  1.00  0.00           H  
ATOM   2769  HW2 SOL  1270     -15.630 -26.280  13.580  1.00  0.00           H  
ATOM   2770  OW  SOL  1271       4.430  10.260  -1.410  1.00  0.00           O  
ATOM   2771  HW1 SOL  1271       4.620  11.150  -1.130  1.00  0.00           H  
ATOM   2772  HW2 SOL  1271       3.470  10.190  -1.390  1.00  0.00           H  
ATOM   2773  OW  SOL  1272      14.530 -50.310   1.930  1.00  0.00           O  
ATOM   2774  HW1 SOL  1272      14.000 -50.940   1.420  1.00  0.00           H  
ATOM   2775  HW2 SOL  1272      14.750 -49.620   1.310  1.00  0.00           H  
ATOM   2776  OW  SOL  1273       0.890   7.720   3.460  1.00  0.00           O  
ATOM   2777  HW1 SOL  1273       0.750   7.020   4.080  1.00  0.00           H  
ATOM   2778  HW2 SOL  1273       0.160   8.330   3.610  1.00  0.00           H  
ATOM   2779  OW  SOL  1274     -36.160 -29.850  11.600  1.00  0.00           O  
ATOM   2780  HW1 SOL  1274     -37.030 -29.770  12.000  1.00  0.00           H  
ATOM   2781  HW2 SOL  1274     -35.720 -29.030  11.830  1.00  0.00           H  
ATOM   2782  OW  SOL  1275     -16.150 -19.900 -16.140  1.00  0.00           O  
ATOM   2783  HW1 SOL  1275     -15.950 -19.150 -16.680  1.00  0.00           H  
ATOM   2784  HW2 SOL  1275     -15.530 -20.570 -16.400  1.00  0.00           H  
ATOM   2785  OW  SOL  1276      17.180 -25.380  23.120  1.00  0.00           O  
ATOM   2786  HW1 SOL  1276      17.880 -24.750  22.940  1.00  0.00           H  
ATOM   2787  HW2 SOL  1276      16.930 -25.720  22.260  1.00  0.00           H  
ATOM   2788  OW  SOL  1277     -45.470  -6.370   2.760  1.00  0.00           O  
ATOM   2789  HW1 SOL  1277     -45.840  -5.960   3.540  1.00  0.00           H  
ATOM   2790  HW2 SOL  1277     -44.530  -6.200   2.830  1.00  0.00           H  
ATOM   2791  OW  SOL  1278       4.760  -1.810   0.740  1.00  0.00           O  
ATOM   2792  HW1 SOL  1278       4.260  -1.830  -0.070  1.00  0.00           H  
ATOM   2793  HW2 SOL  1278       4.120  -1.910   1.440  1.00  0.00           H  
ATOM   2794  OW  SOL  1279      -4.580  -8.070  36.170  1.00  0.00           O  
ATOM   2795  HW1 SOL  1279      -4.460  -7.150  35.970  1.00  0.00           H  
ATOM   2796  HW2 SOL  1279      -5.120  -8.420  35.460  1.00  0.00           H  
ATOM   2797  OW  SOL  1280     -16.600 -46.340  21.240  1.00  0.00           O  
ATOM   2798  HW1 SOL  1280     -17.480 -46.700  21.370  1.00  0.00           H  
ATOM   2799  HW2 SOL  1280     -16.610 -46.010  20.340  1.00  0.00           H  
ATOM   2800  OW  SOL  1281       6.820 -43.260  21.000  1.00  0.00           O  
ATOM   2801  HW1 SOL  1281       7.600 -43.740  20.680  1.00  0.00           H  
ATOM   2802  HW2 SOL  1281       6.450 -42.870  20.210  1.00  0.00           H  
ATOM   2803  OW  SOL  1282     -15.190 -29.480  11.710  1.00  0.00           O  
ATOM   2804  HW1 SOL  1282     -14.320 -29.710  11.410  1.00  0.00           H  
ATOM   2805  HW2 SOL  1282     -15.080 -29.280  12.640  1.00  0.00           H  
ATOM   2806  OW  SOL  1283     -32.810  17.060   0.250  1.00  0.00           O  
ATOM   2807  HW1 SOL  1283     -32.560  17.380  -0.620  1.00  0.00           H  
ATOM   2808  HW2 SOL  1283     -33.580  17.580   0.470  1.00  0.00           H  
ATOM   2809  OW  SOL  1284      -9.140  -4.400 -35.380  1.00  0.00           O  
ATOM   2810  HW1 SOL  1284      -8.900  -4.430 -34.450  1.00  0.00           H  
ATOM   2811  HW2 SOL  1284      -8.940  -5.290 -35.700  1.00  0.00           H  
ATOM   2812  OW  SOL  1285     -40.560 -28.400  15.800  1.00  0.00           O  
ATOM   2813  HW1 SOL  1285     -40.000 -29.100  15.460  1.00  0.00           H  
ATOM   2814  HW2 SOL  1285     -40.450 -28.450  16.750  1.00  0.00           H  
ATOM   2815  OW  SOL  1286       4.700 -24.420  26.820  1.00  0.00           O  
ATOM   2816  HW1 SOL  1286       5.070 -23.730  27.360  1.00  0.00           H  
ATOM   2817  HW2 SOL  1286       4.920 -24.170  25.920  1.00  0.00           H  
ATOM   2818  OW  SOL  1287     -28.910   5.300  11.100  1.00  0.00           O  
ATOM   2819  HW1 SOL  1287     -28.460   5.960  10.570  1.00  0.00           H  
ATOM   2820  HW2 SOL  1287     -29.830   5.580  11.110  1.00  0.00           H  
ATOM   2821  OW  SOL  1288       0.760  -6.720 -27.690  1.00  0.00           O  
ATOM   2822  HW1 SOL  1288       0.970  -7.210 -28.480  1.00  0.00           H  
ATOM   2823  HW2 SOL  1288       0.010  -6.170 -27.940  1.00  0.00           H  
ATOM   2824  OW  SOL  1289     -37.440 -43.340 -10.920  1.00  0.00           O  
ATOM   2825  HW1 SOL  1289     -36.780 -42.650 -10.820  1.00  0.00           H  
ATOM   2826  HW2 SOL  1289     -37.510 -43.730 -10.050  1.00  0.00           H  
ATOM   2827  OW  SOL  1290      17.240 -23.570  13.550  1.00  0.00           O  
ATOM   2828  HW1 SOL  1290      16.450 -23.180  13.170  1.00  0.00           H  
ATOM   2829  HW2 SOL  1290      17.960 -23.020  13.230  1.00  0.00           H  
ATOM   2830  OW  SOL  1291       0.620  17.410 -10.260  1.00  0.00           O  
ATOM   2831  HW1 SOL  1291       0.440  17.880 -11.080  1.00  0.00           H  
ATOM   2832  HW2 SOL  1291       0.290  17.990  -9.570  1.00  0.00           H  
ATOM   2833  OW  SOL  1292      -1.050  10.110  14.250  1.00  0.00           O  
ATOM   2834  HW1 SOL  1292      -0.140   9.830  14.240  1.00  0.00           H  
ATOM   2835  HW2 SOL  1292      -1.500   9.430  14.750  1.00  0.00           H  
ATOM   2836  OW  SOL  1293      -8.150 -12.470  36.370  1.00  0.00           O  
ATOM   2837  HW1 SOL  1293      -8.800 -13.120  36.120  1.00  0.00           H  
ATOM   2838  HW2 SOL  1293      -8.490 -11.640  36.000  1.00  0.00           H  
ATOM   2839  OW  SOL  1294      10.860 -10.950  29.540  1.00  0.00           O  
ATOM   2840  HW1 SOL  1294      10.290 -11.700  29.410  1.00  0.00           H  
ATOM   2841  HW2 SOL  1294      10.400 -10.390  30.160  1.00  0.00           H  
ATOM   2842  OW  SOL  1295       4.440 -52.960   7.330  1.00  0.00           O  
ATOM   2843  HW1 SOL  1295       3.800 -53.470   6.820  1.00  0.00           H  
ATOM   2844  HW2 SOL  1295       5.150 -52.800   6.710  1.00  0.00           H  
ATOM   2845  OW  SOL  1296     -45.180   8.460  -4.610  1.00  0.00           O  
ATOM   2846  HW1 SOL  1296     -44.800   9.140  -5.170  1.00  0.00           H  
ATOM   2847  HW2 SOL  1296     -45.810   8.010  -5.160  1.00  0.00           H  
ATOM   2848  OW  SOL  1297      11.260  -8.790  14.150  1.00  0.00           O  
ATOM   2849  HW1 SOL  1297      10.410  -8.660  13.730  1.00  0.00           H  
ATOM   2850  HW2 SOL  1297      11.530  -7.910  14.410  1.00  0.00           H  
ATOM   2851  OW  SOL  1298     -29.200 -40.680  -8.870  1.00  0.00           O  
ATOM   2852  HW1 SOL  1298     -29.800 -41.410  -8.690  1.00  0.00           H  
ATOM   2853  HW2 SOL  1298     -28.380 -40.960  -8.450  1.00  0.00           H  
ATOM   2854  OW  SOL  1299       6.150 -51.180  -3.920  1.00  0.00           O  
ATOM   2855  HW1 SOL  1299       6.650 -50.860  -3.170  1.00  0.00           H  
ATOM   2856  HW2 SOL  1299       5.870 -52.050  -3.660  1.00  0.00           H  
ATOM   2857  OW  SOL  1300     -25.680 -14.740  37.980  1.00  0.00           O  
ATOM   2858  HW1 SOL  1300     -25.410 -15.580  37.620  1.00  0.00           H  
ATOM   2859  HW2 SOL  1300     -24.950 -14.150  37.820  1.00  0.00           H  
ATOM   2860  OW  SOL  1301      19.720 -10.290  15.520  1.00  0.00           O  
ATOM   2861  HW1 SOL  1301      19.150 -10.870  16.030  1.00  0.00           H  
ATOM   2862  HW2 SOL  1301      20.540 -10.770  15.450  1.00  0.00           H  
ATOM   2863  OW  SOL  1302      -0.260 -42.320  -5.430  1.00  0.00           O  
ATOM   2864  HW1 SOL  1302      -0.330 -41.720  -6.190  1.00  0.00           H  
ATOM   2865  HW2 SOL  1302       0.230 -43.070  -5.780  1.00  0.00           H  
ATOM   2866  OW  SOL  1303     -33.190 -21.920  -2.200  1.00  0.00           O  
ATOM   2867  HW1 SOL  1303     -33.000 -22.230  -3.090  1.00  0.00           H  
ATOM   2868  HW2 SOL  1303     -33.410 -20.990  -2.310  1.00  0.00           H  
ATOM   2869  OW  SOL  1304       4.240   6.060  19.850  1.00  0.00           O  
ATOM   2870  HW1 SOL  1304       5.140   5.750  19.740  1.00  0.00           H  
ATOM   2871  HW2 SOL  1304       4.320   7.010  19.910  1.00  0.00           H  
ATOM   2872  OW  SOL  1305     -32.420   4.610 -17.930  1.00  0.00           O  
ATOM   2873  HW1 SOL  1305     -33.200   4.840 -17.440  1.00  0.00           H  
ATOM   2874  HW2 SOL  1305     -31.870   4.140 -17.300  1.00  0.00           H  
ATOM   2875  OW  SOL  1306     -37.480 -33.520  -5.550  1.00  0.00           O  
ATOM   2876  HW1 SOL  1306     -37.280 -33.420  -4.620  1.00  0.00           H  
ATOM   2877  HW2 SOL  1306     -37.330 -34.450  -5.720  1.00  0.00           H  
ATOM   2878  OW  SOL  1307     -33.750 -13.180   5.690  1.00  0.00           O  
ATOM   2879  HW1 SOL  1307     -34.090 -13.850   6.280  1.00  0.00           H  
ATOM   2880  HW2 SOL  1307     -33.630 -13.640   4.860  1.00  0.00           H  
ATOM   2881  OW  SOL  1308       0.750  15.070  -1.380  1.00  0.00           O  
ATOM   2882  HW1 SOL  1308      -0.200  15.060  -1.270  1.00  0.00           H  
ATOM   2883  HW2 SOL  1308       0.940  15.980  -1.620  1.00  0.00           H  
ATOM   2884  OW  SOL  1309     -23.470 -51.310  17.080  1.00  0.00           O  
ATOM   2885  HW1 SOL  1309     -24.330 -51.670  17.310  1.00  0.00           H  
ATOM   2886  HW2 SOL  1309     -22.940 -51.400  17.880  1.00  0.00           H  
ATOM   2887  OW  SOL  1310      11.830 -17.800  25.990  1.00  0.00           O  
ATOM   2888  HW1 SOL  1310      12.040 -17.660  26.910  1.00  0.00           H  
ATOM   2889  HW2 SOL  1310      11.020 -18.310  26.010  1.00  0.00           H  
ATOM   2890  OW  SOL  1311     -14.370 -31.290  22.930  1.00  0.00           O  
ATOM   2891  HW1 SOL  1311     -13.460 -30.980  22.850  1.00  0.00           H  
ATOM   2892  HW2 SOL  1311     -14.300 -32.240  22.880  1.00  0.00           H  
ATOM   2893  OW  SOL  1312     -37.400 -15.660 -20.370  1.00  0.00           O  
ATOM   2894  HW1 SOL  1312     -36.800 -14.930 -20.530  1.00  0.00           H  
ATOM   2895  HW2 SOL  1312     -38.250 -15.240 -20.210  1.00  0.00           H  
ATOM   2896  OW  SOL  1313       4.830 -12.250   3.540  1.00  0.00           O  
ATOM   2897  HW1 SOL  1313       4.180 -11.610   3.830  1.00  0.00           H  
ATOM   2898  HW2 SOL  1313       4.920 -12.860   4.280  1.00  0.00           H  
ATOM   2899  OW  SOL  1314     -36.540   0.640  -2.560  1.00  0.00           O  
ATOM   2900  HW1 SOL  1314     -37.360   0.240  -2.250  1.00  0.00           H  
ATOM   2901  HW2 SOL  1314     -36.660   0.740  -3.500  1.00  0.00           H  
ATOM   2902  OW  SOL  1315     -29.510 -15.020  -4.050  1.00  0.00           O  
ATOM   2903  HW1 SOL  1315     -28.820 -14.410  -4.330  1.00  0.00           H  
ATOM   2904  HW2 SOL  1315     -29.130 -15.500  -3.330  1.00  0.00           H  
ATOM   2905  OW  SOL  1316       7.110  -5.480 -22.710  1.00  0.00           O  
ATOM   2906  HW1 SOL  1316       6.340  -5.330 -22.160  1.00  0.00           H  
ATOM   2907  HW2 SOL  1316       7.780  -5.780 -22.090  1.00  0.00           H  
ATOM   2908  OW  SOL  1317       6.600 -11.080  10.300  1.00  0.00           O  
ATOM   2909  HW1 SOL  1317       6.480 -11.720   9.600  1.00  0.00           H  
ATOM   2910  HW2 SOL  1317       6.290 -10.260   9.910  1.00  0.00           H  
ATOM   2911  OW  SOL  1318     -11.200 -11.970 -30.740  1.00  0.00           O  
ATOM   2912  HW1 SOL  1318     -11.950 -11.380 -30.670  1.00  0.00           H  
ATOM   2913  HW2 SOL  1318     -10.620 -11.710 -30.030  1.00  0.00           H  
ATOM   2914  OW  SOL  1319      -0.840  -5.260  33.040  1.00  0.00           O  
ATOM   2915  HW1 SOL  1319      -0.740  -6.210  33.070  1.00  0.00           H  
ATOM   2916  HW2 SOL  1319      -1.670  -5.120  32.570  1.00  0.00           H  
ATOM   2917  OW  SOL  1320     -20.830  12.100  17.660  1.00  0.00           O  
ATOM   2918  HW1 SOL  1320     -20.940  11.870  16.740  1.00  0.00           H  
ATOM   2919  HW2 SOL  1320     -19.950  12.460  17.710  1.00  0.00           H  
ATOM   2920  OW  SOL  1321       1.090 -38.200   6.250  1.00  0.00           O  
ATOM   2921  HW1 SOL  1321       0.140 -38.270   6.140  1.00  0.00           H  
ATOM   2922  HW2 SOL  1321       1.450 -38.510   5.420  1.00  0.00           H  
ATOM   2923  OW  SOL  1322      -4.340 -27.930 -10.040  1.00  0.00           O  
ATOM   2924  HW1 SOL  1322      -3.670 -27.600  -9.440  1.00  0.00           H  
ATOM   2925  HW2 SOL  1322      -3.980 -27.750 -10.910  1.00  0.00           H  
ATOM   2926  OW  SOL  1323       1.700 -19.210  36.630  1.00  0.00           O  
ATOM   2927  HW1 SOL  1323       1.250 -18.620  37.240  1.00  0.00           H  
ATOM   2928  HW2 SOL  1323       1.200 -20.020  36.650  1.00  0.00           H  
ATOM   2929  OW  SOL  1324     -38.630 -38.780   7.220  1.00  0.00           O  
ATOM   2930  HW1 SOL  1324     -38.870 -39.690   7.080  1.00  0.00           H  
ATOM   2931  HW2 SOL  1324     -39.190 -38.280   6.620  1.00  0.00           H  
ATOM   2932  OW  SOL  1325     -12.910 -24.440  19.260  1.00  0.00           O  
ATOM   2933  HW1 SOL  1325     -11.990 -24.480  19.540  1.00  0.00           H  
ATOM   2934  HW2 SOL  1325     -13.220 -25.340  19.340  1.00  0.00           H  
ATOM   2935  OW  SOL  1326     -28.630  -5.580  18.640  1.00  0.00           O  
ATOM   2936  HW1 SOL  1326     -29.340  -5.630  19.280  1.00  0.00           H  
ATOM   2937  HW2 SOL  1326     -28.860  -6.220  17.970  1.00  0.00           H  
ATOM   2938  OW  SOL  1327     -28.550 -40.160  -4.370  1.00  0.00           O  
ATOM   2939  HW1 SOL  1327     -27.800 -39.780  -4.820  1.00  0.00           H  
ATOM   2940  HW2 SOL  1327     -29.300 -39.640  -4.660  1.00  0.00           H  
ATOM   2941  OW  SOL  1328     -20.180 -12.320 -13.500  1.00  0.00           O  
ATOM   2942  HW1 SOL  1328     -21.000 -11.800 -13.530  1.00  0.00           H  
ATOM   2943  HW2 SOL  1328     -19.500 -11.710 -13.760  1.00  0.00           H  
ATOM   2944  OW  SOL  1329     -20.140   4.920 -16.930  1.00  0.00           O  
ATOM   2945  HW1 SOL  1329     -20.110   5.860 -17.090  1.00  0.00           H  
ATOM   2946  HW2 SOL  1329     -19.440   4.560 -17.470  1.00  0.00           H  
ATOM   2947  OW  SOL  1330     -17.360 -31.080  18.030  1.00  0.00           O  
ATOM   2948  HW1 SOL  1330     -17.550 -31.100  18.970  1.00  0.00           H  
ATOM   2949  HW2 SOL  1330     -16.690 -30.400  17.930  1.00  0.00           H  
ATOM   2950  OW  SOL  1331     -17.400  -3.160  14.120  1.00  0.00           O  
ATOM   2951  HW1 SOL  1331     -17.380  -3.690  13.310  1.00  0.00           H  
ATOM   2952  HW2 SOL  1331     -17.120  -2.300  13.840  1.00  0.00           H  
ATOM   2953  OW  SOL  1332      12.800  14.080   7.060  1.00  0.00           O  
ATOM   2954  HW1 SOL  1332      12.490  14.950   6.820  1.00  0.00           H  
ATOM   2955  HW2 SOL  1332      12.570  14.010   7.990  1.00  0.00           H  
ATOM   2956  OW  SOL  1333     -42.400 -13.180   7.060  1.00  0.00           O  
ATOM   2957  HW1 SOL  1333     -41.570 -13.570   6.800  1.00  0.00           H  
ATOM   2958  HW2 SOL  1333     -42.850 -13.010   6.230  1.00  0.00           H  
ATOM   2959  OW  SOL  1334       9.770  -3.230  -3.170  1.00  0.00           O  
ATOM   2960  HW1 SOL  1334      10.330  -2.960  -3.900  1.00  0.00           H  
ATOM   2961  HW2 SOL  1334      10.110  -4.080  -2.920  1.00  0.00           H  
ATOM   2962  OW  SOL  1335       1.550 -24.440 -33.220  1.00  0.00           O  
ATOM   2963  HW1 SOL  1335       2.220 -24.410 -32.530  1.00  0.00           H  
ATOM   2964  HW2 SOL  1335       1.670 -23.630 -33.710  1.00  0.00           H  
ATOM   2965  OW  SOL  1336      -1.590 -18.360  -8.940  1.00  0.00           O  
ATOM   2966  HW1 SOL  1336      -2.000 -17.760  -9.560  1.00  0.00           H  
ATOM   2967  HW2 SOL  1336      -0.650 -18.180  -9.010  1.00  0.00           H  
ATOM   2968  OW  SOL  1337       4.830 -10.400  -2.690  1.00  0.00           O  
ATOM   2969  HW1 SOL  1337       4.260 -10.890  -3.280  1.00  0.00           H  
ATOM   2970  HW2 SOL  1337       4.240  -9.900  -2.140  1.00  0.00           H  
ATOM   2971  OW  SOL  1338      -6.690 -29.320 -28.040  1.00  0.00           O  
ATOM   2972  HW1 SOL  1338      -7.440 -28.930 -28.490  1.00  0.00           H  
ATOM   2973  HW2 SOL  1338      -6.630 -28.840 -27.210  1.00  0.00           H  
ATOM   2974  OW  SOL  1339      18.880 -27.520  -4.230  1.00  0.00           O  
ATOM   2975  HW1 SOL  1339      18.500 -26.900  -3.620  1.00  0.00           H  
ATOM   2976  HW2 SOL  1339      19.770 -27.660  -3.910  1.00  0.00           H  
ATOM   2977  OW  SOL  1340     -12.830 -12.630  48.160  1.00  0.00           O  
ATOM   2978  HW1 SOL  1340     -12.370 -13.460  48.290  1.00  0.00           H  
ATOM   2979  HW2 SOL  1340     -13.630 -12.880  47.700  1.00  0.00           H  
ATOM   2980  OW  SOL  1341       8.920 -18.330 -25.080  1.00  0.00           O  
ATOM   2981  HW1 SOL  1341       7.980 -18.210 -24.970  1.00  0.00           H  
ATOM   2982  HW2 SOL  1341       9.210 -17.520 -25.510  1.00  0.00           H  
ATOM   2983  OW  SOL  1342     -23.680  -0.360 -14.800  1.00  0.00           O  
ATOM   2984  HW1 SOL  1342     -23.970  -1.270 -14.690  1.00  0.00           H  
ATOM   2985  HW2 SOL  1342     -23.750   0.030 -13.930  1.00  0.00           H  
ATOM   2986  OW  SOL  1343     -17.290  -3.930  16.810  1.00  0.00           O  
ATOM   2987  HW1 SOL  1343     -16.350  -3.880  17.010  1.00  0.00           H  
ATOM   2988  HW2 SOL  1343     -17.370  -3.550  15.930  1.00  0.00           H  
ATOM   2989  OW  SOL  1344     -16.580  14.120   0.000  1.00  0.00           O  
ATOM   2990  HW1 SOL  1344     -16.650  13.700  -0.850  1.00  0.00           H  
ATOM   2991  HW2 SOL  1344     -17.330  13.810   0.500  1.00  0.00           H  
ATOM   2992  OW  SOL  1345     -26.310 -23.930   9.610  1.00  0.00           O  
ATOM   2993  HW1 SOL  1345     -25.540 -23.480   9.940  1.00  0.00           H  
ATOM   2994  HW2 SOL  1345     -26.710 -24.320  10.390  1.00  0.00           H  
ATOM   2995  OW  SOL  1346     -26.780 -11.280  34.450  1.00  0.00           O  
ATOM   2996  HW1 SOL  1346     -26.920 -11.240  33.490  1.00  0.00           H  
ATOM   2997  HW2 SOL  1346     -26.560 -10.390  34.710  1.00  0.00           H  
ATOM   2998  OW  SOL  1347     -21.800 -51.230  12.200  1.00  0.00           O  
ATOM   2999  HW1 SOL  1347     -21.250 -51.950  12.500  1.00  0.00           H  
ATOM   3000  HW2 SOL  1347     -22.660 -51.640  12.060  1.00  0.00           H  
ATOM   3001  OW  SOL  1348     -29.250 -11.940  35.770  1.00  0.00           O  
ATOM   3002  HW1 SOL  1348     -28.420 -11.720  35.340  1.00  0.00           H  
ATOM   3003  HW2 SOL  1348     -29.910 -11.490  35.240  1.00  0.00           H  
ATOM   3004  OW  SOL  1349     -29.640 -23.630  17.990  1.00  0.00           O  
ATOM   3005  HW1 SOL  1349     -30.580 -23.730  17.840  1.00  0.00           H  
ATOM   3006  HW2 SOL  1349     -29.250 -23.740  17.120  1.00  0.00           H  
ATOM   3007  OW  SOL  1350      -7.550 -46.450  16.730  1.00  0.00           O  
ATOM   3008  HW1 SOL  1350      -8.020 -47.270  16.640  1.00  0.00           H  
ATOM   3009  HW2 SOL  1350      -6.630 -46.670  16.620  1.00  0.00           H  
ATOM   3010  OW  SOL  1351     -35.120  -8.550  -0.520  1.00  0.00           O  
ATOM   3011  HW1 SOL  1351     -35.180  -8.990  -1.370  1.00  0.00           H  
ATOM   3012  HW2 SOL  1351     -35.570  -7.720  -0.650  1.00  0.00           H  
ATOM   3013  OW  SOL  1352     -17.870  -7.790 -25.800  1.00  0.00           O  
ATOM   3014  HW1 SOL  1352     -17.410  -8.590 -25.580  1.00  0.00           H  
ATOM   3015  HW2 SOL  1352     -17.540  -7.540 -26.670  1.00  0.00           H  
ATOM   3016  OW  SOL  1353      -8.650 -35.210   1.700  1.00  0.00           O  
ATOM   3017  HW1 SOL  1353      -8.240 -35.770   1.050  1.00  0.00           H  
ATOM   3018  HW2 SOL  1353      -7.950 -34.630   1.990  1.00  0.00           H  
ATOM   3019  OW  SOL  1354      -4.420 -12.450  12.600  1.00  0.00           O  
ATOM   3020  HW1 SOL  1354      -4.310 -13.210  13.170  1.00  0.00           H  
ATOM   3021  HW2 SOL  1354      -3.900 -11.760  13.000  1.00  0.00           H  
ATOM   3022  OW  SOL  1355     -26.020 -34.450  -3.730  1.00  0.00           O  
ATOM   3023  HW1 SOL  1355     -26.260 -35.360  -3.530  1.00  0.00           H  
ATOM   3024  HW2 SOL  1355     -26.020 -34.010  -2.890  1.00  0.00           H  
ATOM   3025  OW  SOL  1356     -24.960 -33.610 -22.570  1.00  0.00           O  
ATOM   3026  HW1 SOL  1356     -24.180 -34.130 -22.410  1.00  0.00           H  
ATOM   3027  HW2 SOL  1356     -25.600 -34.230 -22.930  1.00  0.00           H  
ATOM   3028  OW  SOL  1357      24.230 -26.380  -2.770  1.00  0.00           O  
ATOM   3029  HW1 SOL  1357      25.150 -26.610  -2.870  1.00  0.00           H  
ATOM   3030  HW2 SOL  1357      24.070 -25.710  -3.430  1.00  0.00           H  
ATOM   3031  OW  SOL  1358       8.180 -49.250  11.710  1.00  0.00           O  
ATOM   3032  HW1 SOL  1358       8.510 -48.400  11.420  1.00  0.00           H  
ATOM   3033  HW2 SOL  1358       7.260 -49.260  11.450  1.00  0.00           H  
ATOM   3034  OW  SOL  1359      -2.820   3.520  10.240  1.00  0.00           O  
ATOM   3035  HW1 SOL  1359      -3.340   3.770  10.990  1.00  0.00           H  
ATOM   3036  HW2 SOL  1359      -1.930   3.830  10.450  1.00  0.00           H  
ATOM   3037  OW  SOL  1360     -38.350  13.100   4.790  1.00  0.00           O  
ATOM   3038  HW1 SOL  1360     -38.160  12.520   4.050  1.00  0.00           H  
ATOM   3039  HW2 SOL  1360     -38.350  12.520   5.550  1.00  0.00           H  
ATOM   3040  OW  SOL  1361     -22.160 -52.510  -6.640  1.00  0.00           O  
ATOM   3041  HW1 SOL  1361     -23.110 -52.510  -6.620  1.00  0.00           H  
ATOM   3042  HW2 SOL  1361     -21.910 -51.580  -6.630  1.00  0.00           H  
ATOM   3043  OW  SOL  1362     -11.020 -20.900 -21.230  1.00  0.00           O  
ATOM   3044  HW1 SOL  1362     -11.730 -21.260 -20.710  1.00  0.00           H  
ATOM   3045  HW2 SOL  1362     -10.880 -20.010 -20.880  1.00  0.00           H  
ATOM   3046  OW  SOL  1363     -22.510 -16.860  27.910  1.00  0.00           O  
ATOM   3047  HW1 SOL  1363     -22.800 -17.770  27.920  1.00  0.00           H  
ATOM   3048  HW2 SOL  1363     -21.570 -16.900  27.750  1.00  0.00           H  
ATOM   3049  OW  SOL  1364     -26.050 -20.840  -2.730  1.00  0.00           O  
ATOM   3050  HW1 SOL  1364     -26.540 -21.580  -2.350  1.00  0.00           H  
ATOM   3051  HW2 SOL  1364     -25.360 -20.660  -2.090  1.00  0.00           H  
ATOM   3052  OW  SOL  1365      -2.550 -12.550  10.780  1.00  0.00           O  
ATOM   3053  HW1 SOL  1365      -3.380 -12.350  11.250  1.00  0.00           H  
ATOM   3054  HW2 SOL  1365      -1.960 -11.850  11.050  1.00  0.00           H  
ATOM   3055  OW  SOL  1366     -17.110  -7.100 -28.350  1.00  0.00           O  
ATOM   3056  HW1 SOL  1366     -17.050  -6.190 -28.630  1.00  0.00           H  
ATOM   3057  HW2 SOL  1366     -17.870  -7.450 -28.810  1.00  0.00           H  
ATOM   3058  OW  SOL  1367     -20.180 -39.360  -9.470  1.00  0.00           O  
ATOM   3059  HW1 SOL  1367     -19.560 -39.710 -10.110  1.00  0.00           H  
ATOM   3060  HW2 SOL  1367     -20.180 -38.410  -9.630  1.00  0.00           H  
ATOM   3061  OW  SOL  1368     -12.020 -15.200  37.760  1.00  0.00           O  
ATOM   3062  HW1 SOL  1368     -11.370 -14.630  37.340  1.00  0.00           H  
ATOM   3063  HW2 SOL  1368     -11.760 -15.240  38.680  1.00  0.00           H  
ATOM   3064  OW  SOL  1369       5.740 -39.910 -18.710  1.00  0.00           O  
ATOM   3065  HW1 SOL  1369       6.160 -39.090 -18.990  1.00  0.00           H  
ATOM   3066  HW2 SOL  1369       4.950 -39.630 -18.270  1.00  0.00           H  
ATOM   3067  OW  SOL  1370     -41.520  -3.830 -14.720  1.00  0.00           O  
ATOM   3068  HW1 SOL  1370     -40.670  -4.070 -15.070  1.00  0.00           H  
ATOM   3069  HW2 SOL  1370     -41.540  -4.220 -13.850  1.00  0.00           H  
ATOM   3070  OW  SOL  1371     -19.130 -28.420 -26.590  1.00  0.00           O  
ATOM   3071  HW1 SOL  1371     -18.920 -29.010 -25.880  1.00  0.00           H  
ATOM   3072  HW2 SOL  1371     -18.380 -27.820 -26.640  1.00  0.00           H  
ATOM   3073  OW  SOL  1372      -8.410 -24.310  23.970  1.00  0.00           O  
ATOM   3074  HW1 SOL  1372      -7.940 -24.800  23.280  1.00  0.00           H  
ATOM   3075  HW2 SOL  1372      -7.840 -24.370  24.740  1.00  0.00           H  
ATOM   3076  OW  SOL  1373     -25.070 -52.890  -6.390  1.00  0.00           O  
ATOM   3077  HW1 SOL  1373     -25.010 -52.460  -7.250  1.00  0.00           H  
ATOM   3078  HW2 SOL  1373     -25.980 -53.110  -6.290  1.00  0.00           H  
ATOM   3079  OW  SOL  1374     -18.440   2.910   6.100  1.00  0.00           O  
ATOM   3080  HW1 SOL  1374     -18.290   2.660   7.010  1.00  0.00           H  
ATOM   3081  HW2 SOL  1374     -17.580   3.150   5.760  1.00  0.00           H  
ATOM   3082  OW  SOL  1375     -34.480 -24.410   4.160  1.00  0.00           O  
ATOM   3083  HW1 SOL  1375     -33.830 -24.190   4.820  1.00  0.00           H  
ATOM   3084  HW2 SOL  1375     -35.070 -25.020   4.610  1.00  0.00           H  
ATOM   3085  OW  SOL  1376     -12.070 -20.620 -39.160  1.00  0.00           O  
ATOM   3086  HW1 SOL  1376     -11.870 -19.890 -39.750  1.00  0.00           H  
ATOM   3087  HW2 SOL  1376     -11.490 -20.480 -38.410  1.00  0.00           H  
ATOM   3088  OW  SOL  1377       4.110   9.690  14.440  1.00  0.00           O  
ATOM   3089  HW1 SOL  1377       4.000  10.620  14.630  1.00  0.00           H  
ATOM   3090  HW2 SOL  1377       4.940   9.640  13.980  1.00  0.00           H  
ATOM   3091  OW  SOL  1378     -34.050 -34.860 -12.370  1.00  0.00           O  
ATOM   3092  HW1 SOL  1378     -33.520 -34.160 -12.770  1.00  0.00           H  
ATOM   3093  HW2 SOL  1378     -33.400 -35.500 -12.050  1.00  0.00           H  
ATOM   3094  OW  SOL  1379      -8.250   0.250 -17.030  1.00  0.00           O  
ATOM   3095  HW1 SOL  1379      -8.000  -0.480 -16.450  1.00  0.00           H  
ATOM   3096  HW2 SOL  1379      -7.730   0.110 -17.830  1.00  0.00           H  
ATOM   3097  OW  SOL  1380       6.880 -41.470  -1.620  1.00  0.00           O  
ATOM   3098  HW1 SOL  1380       7.020 -42.410  -1.450  1.00  0.00           H  
ATOM   3099  HW2 SOL  1380       5.940 -41.350  -1.560  1.00  0.00           H  
ATOM   3100  OW  SOL  1381      -9.270  18.310   4.070  1.00  0.00           O  
ATOM   3101  HW1 SOL  1381      -9.250  19.240   3.870  1.00  0.00           H  
ATOM   3102  HW2 SOL  1381      -9.560  18.270   4.980  1.00  0.00           H  
ATOM   3103  OW  SOL  1382       2.740 -47.780 -14.760  1.00  0.00           O  
ATOM   3104  HW1 SOL  1382       1.850 -47.640 -14.440  1.00  0.00           H  
ATOM   3105  HW2 SOL  1382       3.040 -48.570 -14.300  1.00  0.00           H  
ATOM   3106  OW  SOL  1383     -29.860  11.350  -5.370  1.00  0.00           O  
ATOM   3107  HW1 SOL  1383     -30.640  10.920  -5.030  1.00  0.00           H  
ATOM   3108  HW2 SOL  1383     -29.130  10.920  -4.900  1.00  0.00           H  
ATOM   3109  OW  SOL  1384       4.820   1.400   2.010  1.00  0.00           O  
ATOM   3110  HW1 SOL  1384       4.280   1.220   2.780  1.00  0.00           H  
ATOM   3111  HW2 SOL  1384       4.340   0.980   1.290  1.00  0.00           H  
ATOM   3112  OW  SOL  1385     -30.590 -16.330   8.740  1.00  0.00           O  
ATOM   3113  HW1 SOL  1385     -30.550 -15.460   8.330  1.00  0.00           H  
ATOM   3114  HW2 SOL  1385     -30.600 -16.940   8.000  1.00  0.00           H  
ATOM   3115  OW  SOL  1386       2.570   1.400  -1.250  1.00  0.00           O  
ATOM   3116  HW1 SOL  1386       2.030   1.410  -0.460  1.00  0.00           H  
ATOM   3117  HW2 SOL  1386       2.350   2.210  -1.700  1.00  0.00           H  
ATOM   3118  OW  SOL  1387      -1.890 -21.620  20.340  1.00  0.00           O  
ATOM   3119  HW1 SOL  1387      -1.330 -20.870  20.120  1.00  0.00           H  
ATOM   3120  HW2 SOL  1387      -1.320 -22.170  20.870  1.00  0.00           H  
ATOM   3121  OW  SOL  1388     -16.740   4.600  -3.430  1.00  0.00           O  
ATOM   3122  HW1 SOL  1388     -16.590   4.010  -4.160  1.00  0.00           H  
ATOM   3123  HW2 SOL  1388     -17.660   4.480  -3.200  1.00  0.00           H  
ATOM   3124  OW  SOL  1389     -17.230   6.870  28.240  1.00  0.00           O  
ATOM   3125  HW1 SOL  1389     -17.700   7.660  27.950  1.00  0.00           H  
ATOM   3126  HW2 SOL  1389     -16.730   7.150  29.000  1.00  0.00           H  
ATOM   3127  OW  SOL  1390      15.330   5.670   0.190  1.00  0.00           O  
ATOM   3128  HW1 SOL  1390      15.110   4.810   0.560  1.00  0.00           H  
ATOM   3129  HW2 SOL  1390      14.570   5.890  -0.370  1.00  0.00           H  
ATOM   3130  OW  SOL  1391     -30.660 -13.960 -28.280  1.00  0.00           O  
ATOM   3131  HW1 SOL  1391     -31.020 -13.140 -28.630  1.00  0.00           H  
ATOM   3132  HW2 SOL  1391     -31.390 -14.580 -28.330  1.00  0.00           H  
ATOM   3133  OW  SOL  1392     -29.890  -0.290  -2.290  1.00  0.00           O  
ATOM   3134  HW1 SOL  1392     -29.410   0.340  -1.750  1.00  0.00           H  
ATOM   3135  HW2 SOL  1392     -30.110   0.200  -3.080  1.00  0.00           H  
ATOM   3136  OW  SOL  1393      -0.180  12.700  13.530  1.00  0.00           O  
ATOM   3137  HW1 SOL  1393      -0.090  11.850  13.960  1.00  0.00           H  
ATOM   3138  HW2 SOL  1393      -0.800  12.550  12.830  1.00  0.00           H  
ATOM   3139  OW  SOL  1394     -44.500 -13.730  -2.280  1.00  0.00           O  
ATOM   3140  HW1 SOL  1394     -44.940 -13.890  -3.120  1.00  0.00           H  
ATOM   3141  HW2 SOL  1394     -43.780 -13.130  -2.500  1.00  0.00           H  
ATOM   3142  OW  SOL  1395     -30.620 -17.560  18.250  1.00  0.00           O  
ATOM   3143  HW1 SOL  1395     -30.190 -18.430  18.270  1.00  0.00           H  
ATOM   3144  HW2 SOL  1395     -31.550 -17.760  18.400  1.00  0.00           H  
ATOM   3145  OW  SOL  1396      18.600  -5.600   6.760  1.00  0.00           O  
ATOM   3146  HW1 SOL  1396      19.420  -5.780   7.220  1.00  0.00           H  
ATOM   3147  HW2 SOL  1396      18.860  -5.460   5.850  1.00  0.00           H  
ATOM   3148  OW  SOL  1397     -10.960 -16.280 -38.100  1.00  0.00           O  
ATOM   3149  HW1 SOL  1397     -10.470 -17.060 -37.850  1.00  0.00           H  
ATOM   3150  HW2 SOL  1397     -10.640 -16.050 -38.970  1.00  0.00           H  
ATOM   3151  OW  SOL  1398     -12.060 -48.800 -21.500  1.00  0.00           O  
ATOM   3152  HW1 SOL  1398     -12.830 -48.590 -20.980  1.00  0.00           H  
ATOM   3153  HW2 SOL  1398     -11.780 -49.660 -21.180  1.00  0.00           H  
ATOM   3154  OW  SOL  1399     -13.320   0.890   6.000  1.00  0.00           O  
ATOM   3155  HW1 SOL  1399     -12.560   1.450   5.810  1.00  0.00           H  
ATOM   3156  HW2 SOL  1399     -13.120   0.080   5.540  1.00  0.00           H  
ATOM   3157  OW  SOL  1400     -41.570 -54.720   2.180  1.00  0.00           O  
ATOM   3158  HW1 SOL  1400     -40.740 -54.780   1.710  1.00  0.00           H  
ATOM   3159  HW2 SOL  1400     -42.230 -54.910   1.510  1.00  0.00           H  
ATOM   3160  OW  SOL  1401     -26.200   3.440  22.970  1.00  0.00           O  
ATOM   3161  HW1 SOL  1401     -26.970   3.380  22.400  1.00  0.00           H  
ATOM   3162  HW2 SOL  1401     -25.480   3.100  22.440  1.00  0.00           H  
ATOM   3163  OW  SOL  1402      14.540  -5.200  18.920  1.00  0.00           O  
ATOM   3164  HW1 SOL  1402      13.580  -5.110  18.900  1.00  0.00           H  
ATOM   3165  HW2 SOL  1402      14.730  -5.460  19.820  1.00  0.00           H  
ATOM   3166  OW  SOL  1403     -29.060  -0.080  12.700  1.00  0.00           O  
ATOM   3167  HW1 SOL  1403     -29.430   0.440  13.420  1.00  0.00           H  
ATOM   3168  HW2 SOL  1403     -29.510   0.240  11.920  1.00  0.00           H  
ATOM   3169  OW  SOL  1404      -8.310 -21.390  24.380  1.00  0.00           O  
ATOM   3170  HW1 SOL  1404      -7.840 -21.050  23.620  1.00  0.00           H  
ATOM   3171  HW2 SOL  1404      -8.280 -22.340  24.280  1.00  0.00           H  
ATOM   3172  OW  SOL  1405     -44.470 -51.400   2.420  1.00  0.00           O  
ATOM   3173  HW1 SOL  1405     -44.770 -51.720   3.270  1.00  0.00           H  
ATOM   3174  HW2 SOL  1405     -44.420 -50.450   2.550  1.00  0.00           H  
ATOM   3175  OW  SOL  1406      24.280 -42.880   8.530  1.00  0.00           O  
ATOM   3176  HW1 SOL  1406      23.950 -42.290   7.860  1.00  0.00           H  
ATOM   3177  HW2 SOL  1406      24.390 -43.730   8.100  1.00  0.00           H  
ATOM   3178  OW  SOL  1407       5.280 -27.430 -16.560  1.00  0.00           O  
ATOM   3179  HW1 SOL  1407       4.550 -27.810 -17.030  1.00  0.00           H  
ATOM   3180  HW2 SOL  1407       6.060 -27.890 -16.900  1.00  0.00           H  
ATOM   3181  OW  SOL  1408       3.970 -19.010  19.190  1.00  0.00           O  
ATOM   3182  HW1 SOL  1408       3.200 -18.510  18.930  1.00  0.00           H  
ATOM   3183  HW2 SOL  1408       4.630 -18.790  18.530  1.00  0.00           H  
ATOM   3184  OW  SOL  1409     -27.540  -8.750  -6.220  1.00  0.00           O  
ATOM   3185  HW1 SOL  1409     -27.330  -8.310  -5.400  1.00  0.00           H  
ATOM   3186  HW2 SOL  1409     -27.850  -9.620  -5.950  1.00  0.00           H  
ATOM   3187  OW  SOL  1410       2.740  16.790  10.460  1.00  0.00           O  
ATOM   3188  HW1 SOL  1410       2.160  16.320   9.850  1.00  0.00           H  
ATOM   3189  HW2 SOL  1410       3.390  16.150  10.730  1.00  0.00           H  
ATOM   3190  OW  SOL  1411     -17.740 -16.330  32.770  1.00  0.00           O  
ATOM   3191  HW1 SOL  1411     -18.240 -15.530  32.930  1.00  0.00           H  
ATOM   3192  HW2 SOL  1411     -17.400 -16.230  31.880  1.00  0.00           H  
ATOM   3193  OW  SOL  1412       9.500 -29.430  11.400  1.00  0.00           O  
ATOM   3194  HW1 SOL  1412       8.890 -29.350  12.130  1.00  0.00           H  
ATOM   3195  HW2 SOL  1412      10.070 -30.160  11.650  1.00  0.00           H  
ATOM   3196  OW  SOL  1413      -5.260 -25.890 -19.450  1.00  0.00           O  
ATOM   3197  HW1 SOL  1413      -5.970 -25.570 -18.890  1.00  0.00           H  
ATOM   3198  HW2 SOL  1413      -5.700 -26.520 -20.030  1.00  0.00           H  
ATOM   3199  OW  SOL  1414      -7.730 -28.660  28.660  1.00  0.00           O  
ATOM   3200  HW1 SOL  1414      -7.820 -27.730  28.910  1.00  0.00           H  
ATOM   3201  HW2 SOL  1414      -8.170 -28.710  27.810  1.00  0.00           H  
ATOM   3202  OW  SOL  1415     -33.190   0.190  22.780  1.00  0.00           O  
ATOM   3203  HW1 SOL  1415     -34.070   0.530  22.600  1.00  0.00           H  
ATOM   3204  HW2 SOL  1415     -33.330  -0.690  23.090  1.00  0.00           H  
ATOM   3205  OW  SOL  1416     -27.180 -41.700  18.500  1.00  0.00           O  
ATOM   3206  HW1 SOL  1416     -26.250 -41.530  18.640  1.00  0.00           H  
ATOM   3207  HW2 SOL  1416     -27.630 -40.960  18.900  1.00  0.00           H  
ATOM   3208  OW  SOL  1417     -10.870  -3.780 -11.290  1.00  0.00           O  
ATOM   3209  HW1 SOL  1417     -11.690  -3.430 -10.960  1.00  0.00           H  
ATOM   3210  HW2 SOL  1417     -11.120  -4.250 -12.090  1.00  0.00           H  
ATOM   3211  OW  SOL  1418      18.010 -15.820  23.020  1.00  0.00           O  
ATOM   3212  HW1 SOL  1418      18.870 -15.740  23.460  1.00  0.00           H  
ATOM   3213  HW2 SOL  1418      17.940 -15.060  22.470  1.00  0.00           H  
ATOM   3214  OW  SOL  1419     -22.360   4.980 -25.450  1.00  0.00           O  
ATOM   3215  HW1 SOL  1419     -23.060   4.470 -25.870  1.00  0.00           H  
ATOM   3216  HW2 SOL  1419     -21.760   4.320 -25.100  1.00  0.00           H  
ATOM   3217  OW  SOL  1420     -18.130 -44.760  15.790  1.00  0.00           O  
ATOM   3218  HW1 SOL  1420     -18.520 -45.340  15.140  1.00  0.00           H  
ATOM   3219  HW2 SOL  1420     -18.100 -43.900  15.350  1.00  0.00           H  
ATOM   3220  OW  SOL  1421     -28.950 -25.090  20.370  1.00  0.00           O  
ATOM   3221  HW1 SOL  1421     -29.750 -25.580  20.200  1.00  0.00           H  
ATOM   3222  HW2 SOL  1421     -28.920 -24.440  19.670  1.00  0.00           H  
ATOM   3223  OW  SOL  1422      17.490   7.420  -8.930  1.00  0.00           O  
ATOM   3224  HW1 SOL  1422      16.540   7.320  -8.790  1.00  0.00           H  
ATOM   3225  HW2 SOL  1422      17.760   6.570  -9.270  1.00  0.00           H  
ATOM   3226  OW  SOL  1423     -38.170 -38.120 -11.450  1.00  0.00           O  
ATOM   3227  HW1 SOL  1423     -38.870 -37.580 -11.070  1.00  0.00           H  
ATOM   3228  HW2 SOL  1423     -37.600 -37.500 -11.900  1.00  0.00           H  
ATOM   3229  OW  SOL  1424     -40.950  -0.720  18.420  1.00  0.00           O  
ATOM   3230  HW1 SOL  1424     -41.100   0.210  18.200  1.00  0.00           H  
ATOM   3231  HW2 SOL  1424     -40.350  -0.690  19.160  1.00  0.00           H  
ATOM   3232  OW  SOL  1425     -25.130 -39.710 -18.450  1.00  0.00           O  
ATOM   3233  HW1 SOL  1425     -24.270 -39.920 -18.800  1.00  0.00           H  
ATOM   3234  HW2 SOL  1425     -25.600 -40.550 -18.430  1.00  0.00           H  
ATOM   3235  OW  SOL  1426      17.790 -12.570 -20.480  1.00  0.00           O  
ATOM   3236  HW1 SOL  1426      16.870 -12.600 -20.720  1.00  0.00           H  
ATOM   3237  HW2 SOL  1426      17.880 -11.780 -19.940  1.00  0.00           H  
ATOM   3238  OW  SOL  1427      17.060 -11.440 -11.030  1.00  0.00           O  
ATOM   3239  HW1 SOL  1427      16.380 -11.150 -11.630  1.00  0.00           H  
ATOM   3240  HW2 SOL  1427      17.040 -10.800 -10.320  1.00  0.00           H  
ATOM   3241  OW  SOL  1428      -9.510 -44.840 -19.450  1.00  0.00           O  
ATOM   3242  HW1 SOL  1428      -9.840 -45.330 -20.220  1.00  0.00           H  
ATOM   3243  HW2 SOL  1428      -8.630 -45.200 -19.300  1.00  0.00           H  
ATOM   3244  OW  SOL  1429     -28.270 -37.840  -8.010  1.00  0.00           O  
ATOM   3245  HW1 SOL  1429     -27.360 -37.620  -8.220  1.00  0.00           H  
ATOM   3246  HW2 SOL  1429     -28.620 -38.200  -8.820  1.00  0.00           H  
ATOM   3247  OW  SOL  1430      -5.910 -27.920  39.690  1.00  0.00           O  
ATOM   3248  HW1 SOL  1430      -6.790 -27.530  39.700  1.00  0.00           H  
ATOM   3249  HW2 SOL  1430      -6.060 -28.820  39.950  1.00  0.00           H  
ATOM   3250  OW  SOL  1431      -3.890 -25.210  34.990  1.00  0.00           O  
ATOM   3251  HW1 SOL  1431      -4.050 -24.690  34.200  1.00  0.00           H  
ATOM   3252  HW2 SOL  1431      -3.220 -24.740  35.470  1.00  0.00           H  
ATOM   3253  OW  SOL  1432     -18.410 -33.220 -17.670  1.00  0.00           O  
ATOM   3254  HW1 SOL  1432     -18.010 -34.080 -17.810  1.00  0.00           H  
ATOM   3255  HW2 SOL  1432     -17.780 -32.600 -18.000  1.00  0.00           H  
ATOM   3256  OW  SOL  1433     -23.770  12.260  17.730  1.00  0.00           O  
ATOM   3257  HW1 SOL  1433     -22.800  12.180  17.720  1.00  0.00           H  
ATOM   3258  HW2 SOL  1433     -24.000  12.320  18.660  1.00  0.00           H  
ATOM   3259  OW  SOL  1434     -27.010  -1.260 -13.840  1.00  0.00           O  
ATOM   3260  HW1 SOL  1434     -26.910  -0.310 -13.730  1.00  0.00           H  
ATOM   3261  HW2 SOL  1434     -27.530  -1.530 -13.090  1.00  0.00           H  
ATOM   3262  OW  SOL  1435     -44.810 -17.550   3.530  1.00  0.00           O  
ATOM   3263  HW1 SOL  1435     -45.150 -16.690   3.280  1.00  0.00           H  
ATOM   3264  HW2 SOL  1435     -44.950 -18.100   2.760  1.00  0.00           H  
ATOM   3265  OW  SOL  1436     -31.840   6.090  10.830  1.00  0.00           O  
ATOM   3266  HW1 SOL  1436     -31.810   5.790   9.920  1.00  0.00           H  
ATOM   3267  HW2 SOL  1436     -31.490   6.980  10.800  1.00  0.00           H  
ATOM   3268  OW  SOL  1437       1.740  -3.920  21.990  1.00  0.00           O  
ATOM   3269  HW1 SOL  1437       1.280  -4.570  22.510  1.00  0.00           H  
ATOM   3270  HW2 SOL  1437       1.160  -3.170  21.970  1.00  0.00           H  
ATOM   3271  OW  SOL  1438       3.490 -10.030  15.230  1.00  0.00           O  
ATOM   3272  HW1 SOL  1438       3.110 -10.140  16.100  1.00  0.00           H  
ATOM   3273  HW2 SOL  1438       4.400 -10.300  15.330  1.00  0.00           H  
ATOM   3274  OW  SOL  1439      15.690 -29.650   0.000  1.00  0.00           O  
ATOM   3275  HW1 SOL  1439      14.820 -30.020   0.120  1.00  0.00           H  
ATOM   3276  HW2 SOL  1439      15.710 -29.390  -0.930  1.00  0.00           H  
ATOM   3277  OW  SOL  1440     -15.160 -33.310  13.180  1.00  0.00           O  
ATOM   3278  HW1 SOL  1440     -14.750 -34.000  13.690  1.00  0.00           H  
ATOM   3279  HW2 SOL  1440     -15.280 -33.710  12.310  1.00  0.00           H  
ATOM   3280  OW  SOL  1441     -17.670 -50.750 -15.830  1.00  0.00           O  
ATOM   3281  HW1 SOL  1441     -17.550 -50.220 -16.620  1.00  0.00           H  
ATOM   3282  HW2 SOL  1441     -17.680 -51.650 -16.140  1.00  0.00           H  
ATOM   3283  OW  SOL  1442     -26.530 -21.660  -5.210  1.00  0.00           O  
ATOM   3284  HW1 SOL  1442     -27.460 -21.560  -5.020  1.00  0.00           H  
ATOM   3285  HW2 SOL  1442     -26.100 -21.420  -4.400  1.00  0.00           H  
ATOM   3286  OW  SOL  1443       8.360 -13.110 -24.470  1.00  0.00           O  
ATOM   3287  HW1 SOL  1443       9.310 -13.140 -24.530  1.00  0.00           H  
ATOM   3288  HW2 SOL  1443       8.090 -12.360 -25.000  1.00  0.00           H  
ATOM   3289  OW  SOL  1444     -33.000 -15.510  35.980  1.00  0.00           O  
ATOM   3290  HW1 SOL  1444     -32.430 -15.470  36.750  1.00  0.00           H  
ATOM   3291  HW2 SOL  1444     -32.500 -16.030  35.340  1.00  0.00           H  
ATOM   3292  OW  SOL  1445      22.130 -11.430  -1.760  1.00  0.00           O  
ATOM   3293  HW1 SOL  1445      22.700 -12.210  -1.820  1.00  0.00           H  
ATOM   3294  HW2 SOL  1445      21.760 -11.350  -2.630  1.00  0.00           H  
ATOM   3295  OW  SOL  1446     -25.120   3.560 -16.290  1.00  0.00           O  
ATOM   3296  HW1 SOL  1446     -24.450   3.740 -15.630  1.00  0.00           H  
ATOM   3297  HW2 SOL  1446     -25.040   2.630 -16.460  1.00  0.00           H  
ATOM   3298  OW  SOL  1447     -31.560 -39.520  -8.970  1.00  0.00           O  
ATOM   3299  HW1 SOL  1447     -30.610 -39.440  -9.050  1.00  0.00           H  
ATOM   3300  HW2 SOL  1447     -31.850 -39.850  -9.830  1.00  0.00           H  
ATOM   3301  OW  SOL  1448     -22.810 -23.140 -15.320  1.00  0.00           O  
ATOM   3302  HW1 SOL  1448     -22.030 -22.820 -14.890  1.00  0.00           H  
ATOM   3303  HW2 SOL  1448     -22.810 -22.710 -16.190  1.00  0.00           H  
ATOM   3304  OW  SOL  1449     -18.210 -39.650   7.440  1.00  0.00           O  
ATOM   3305  HW1 SOL  1449     -19.130 -39.420   7.270  1.00  0.00           H  
ATOM   3306  HW2 SOL  1449     -18.110 -40.510   7.040  1.00  0.00           H  
ATOM   3307  OW  SOL  1450     -32.900  -1.900  10.340  1.00  0.00           O  
ATOM   3308  HW1 SOL  1450     -33.090  -1.020  10.690  1.00  0.00           H  
ATOM   3309  HW2 SOL  1450     -32.230  -1.740   9.670  1.00  0.00           H  
ATOM   3310  OW  SOL  1451     -19.960 -47.600 -15.530  1.00  0.00           O  
ATOM   3311  HW1 SOL  1451     -19.280 -46.990 -15.800  1.00  0.00           H  
ATOM   3312  HW2 SOL  1451     -19.770 -48.410 -16.000  1.00  0.00           H  
ATOM   3313  OW  SOL  1452      12.230 -52.060  -2.280  1.00  0.00           O  
ATOM   3314  HW1 SOL  1452      12.660 -51.460  -2.890  1.00  0.00           H  
ATOM   3315  HW2 SOL  1452      12.940 -52.380  -1.720  1.00  0.00           H  
ATOM   3316  OW  SOL  1453       3.320 -49.940  19.980  1.00  0.00           O  
ATOM   3317  HW1 SOL  1453       3.110 -49.880  20.910  1.00  0.00           H  
ATOM   3318  HW2 SOL  1453       3.240 -50.870  19.780  1.00  0.00           H  
ATOM   3319  OW  SOL  1454       4.530  12.350  18.560  1.00  0.00           O  
ATOM   3320  HW1 SOL  1454       4.240  12.650  19.420  1.00  0.00           H  
ATOM   3321  HW2 SOL  1454       5.400  11.980  18.730  1.00  0.00           H  
ATOM   3322  OW  SOL  1455      13.540 -30.040  17.750  1.00  0.00           O  
ATOM   3323  HW1 SOL  1455      14.130 -29.430  18.200  1.00  0.00           H  
ATOM   3324  HW2 SOL  1455      13.370 -30.730  18.390  1.00  0.00           H  
ATOM   3325  OW  SOL  1456      -6.840 -45.480   1.470  1.00  0.00           O  
ATOM   3326  HW1 SOL  1456      -7.520 -44.940   1.060  1.00  0.00           H  
ATOM   3327  HW2 SOL  1456      -7.240 -46.340   1.580  1.00  0.00           H  
ATOM   3328  OW  SOL  1457     -30.090   2.920 -17.950  1.00  0.00           O  
ATOM   3329  HW1 SOL  1457     -29.310   3.470 -17.810  1.00  0.00           H  
ATOM   3330  HW2 SOL  1457     -29.870   2.090 -17.510  1.00  0.00           H  
ATOM   3331  OW  SOL  1458     -25.120  -5.580  -6.040  1.00  0.00           O  
ATOM   3332  HW1 SOL  1458     -25.980  -5.650  -5.620  1.00  0.00           H  
ATOM   3333  HW2 SOL  1458     -24.880  -4.660  -5.950  1.00  0.00           H  
ATOM   3334  OW  SOL  1459      -5.640 -16.250 -27.490  1.00  0.00           O  
ATOM   3335  HW1 SOL  1459      -5.080 -16.440 -26.730  1.00  0.00           H  
ATOM   3336  HW2 SOL  1459      -6.380 -16.840 -27.390  1.00  0.00           H  
ATOM   3337  OW  SOL  1460      -7.760 -32.750  27.230  1.00  0.00           O  
ATOM   3338  HW1 SOL  1460      -7.500 -33.140  28.070  1.00  0.00           H  
ATOM   3339  HW2 SOL  1460      -8.090 -33.500  26.730  1.00  0.00           H  
ATOM   3340  OW  SOL  1461     -36.560  13.770  -6.130  1.00  0.00           O  
ATOM   3341  HW1 SOL  1461     -36.750  13.110  -5.460  1.00  0.00           H  
ATOM   3342  HW2 SOL  1461     -36.630  13.280  -6.960  1.00  0.00           H  
ATOM   3343  OW  SOL  1462     -12.770 -31.620  11.520  1.00  0.00           O  
ATOM   3344  HW1 SOL  1462     -13.370 -32.180  11.990  1.00  0.00           H  
ATOM   3345  HW2 SOL  1462     -12.730 -31.980  10.630  1.00  0.00           H  
ATOM   3346  OW  SOL  1463     -45.120 -51.970   6.250  1.00  0.00           O  
ATOM   3347  HW1 SOL  1463     -44.380 -52.470   5.910  1.00  0.00           H  
ATOM   3348  HW2 SOL  1463     -45.280 -52.360   7.120  1.00  0.00           H  
ATOM   3349  OW  SOL  1464      -4.830 -35.840  18.760  1.00  0.00           O  
ATOM   3350  HW1 SOL  1464      -4.640 -35.180  18.080  1.00  0.00           H  
ATOM   3351  HW2 SOL  1464      -5.400 -36.460  18.330  1.00  0.00           H  
ATOM   3352  OW  SOL  1465       1.280  17.830  17.590  1.00  0.00           O  
ATOM   3353  HW1 SOL  1465       1.250  16.890  17.380  1.00  0.00           H  
ATOM   3354  HW2 SOL  1465       1.450  17.850  18.530  1.00  0.00           H  
ATOM   3355  OW  SOL  1466      10.630 -16.930 -12.690  1.00  0.00           O  
ATOM   3356  HW1 SOL  1466      10.670 -17.070 -13.630  1.00  0.00           H  
ATOM   3357  HW2 SOL  1466      10.160 -17.700 -12.350  1.00  0.00           H  
ATOM   3358  OW  SOL  1467     -15.290   4.290  -9.510  1.00  0.00           O  
ATOM   3359  HW1 SOL  1467     -15.530   4.080  -8.600  1.00  0.00           H  
ATOM   3360  HW2 SOL  1467     -15.790   5.080  -9.720  1.00  0.00           H  
ATOM   3361  OW  SOL  1468     -24.060 -34.100   0.000  1.00  0.00           O  
ATOM   3362  HW1 SOL  1468     -24.210 -33.500   0.720  1.00  0.00           H  
ATOM   3363  HW2 SOL  1468     -24.580 -34.870   0.210  1.00  0.00           H  
ATOM   3364  OW  SOL  1469       6.130 -15.100  22.680  1.00  0.00           O  
ATOM   3365  HW1 SOL  1469       5.650 -15.340  21.890  1.00  0.00           H  
ATOM   3366  HW2 SOL  1469       5.550 -15.390  23.400  1.00  0.00           H  
ATOM   3367  OW  SOL  1470      -4.610  -4.270 -19.910  1.00  0.00           O  
ATOM   3368  HW1 SOL  1470      -4.470  -5.150 -19.590  1.00  0.00           H  
ATOM   3369  HW2 SOL  1470      -5.460  -4.000 -19.550  1.00  0.00           H  
ATOM   3370  OW  SOL  1471     -14.840 -16.370  32.140  1.00  0.00           O  
ATOM   3371  HW1 SOL  1471     -15.020 -17.050  32.780  1.00  0.00           H  
ATOM   3372  HW2 SOL  1471     -15.680 -15.890  32.060  1.00  0.00           H  
ATOM   3373  OW  SOL  1472     -13.680  -7.490  41.190  1.00  0.00           O  
ATOM   3374  HW1 SOL  1472     -14.290  -7.100  40.560  1.00  0.00           H  
ATOM   3375  HW2 SOL  1472     -12.940  -7.800  40.650  1.00  0.00           H  
ATOM   3376  OW  SOL  1473     -28.070 -31.370  31.210  1.00  0.00           O  
ATOM   3377  HW1 SOL  1473     -28.740 -30.800  31.570  1.00  0.00           H  
ATOM   3378  HW2 SOL  1473     -28.180 -31.300  30.260  1.00  0.00           H  
ATOM   3379  OW  SOL  1474     -31.610 -40.140   6.610  1.00  0.00           O  
ATOM   3380  HW1 SOL  1474     -31.140 -40.920   6.290  1.00  0.00           H  
ATOM   3381  HW2 SOL  1474     -31.390 -39.460   5.970  1.00  0.00           H  
ATOM   3382  OW  SOL  1475     -13.220   4.520  21.290  1.00  0.00           O  
ATOM   3383  HW1 SOL  1475     -12.510   4.900  20.770  1.00  0.00           H  
ATOM   3384  HW2 SOL  1475     -12.870   4.490  22.190  1.00  0.00           H  
ATOM   3385  OW  SOL  1476      -9.660 -41.960  16.770  1.00  0.00           O  
ATOM   3386  HW1 SOL  1476     -10.400 -41.400  17.020  1.00  0.00           H  
ATOM   3387  HW2 SOL  1476      -9.510 -41.770  15.850  1.00  0.00           H  
ATOM   3388  OW  SOL  1477     -27.720  -8.590   9.520  1.00  0.00           O  
ATOM   3389  HW1 SOL  1477     -26.890  -8.250   9.180  1.00  0.00           H  
ATOM   3390  HW2 SOL  1477     -28.400  -8.050   9.090  1.00  0.00           H  
ATOM   3391  OW  SOL  1478     -15.330 -15.110 -24.260  1.00  0.00           O  
ATOM   3392  HW1 SOL  1478     -15.880 -14.840 -23.530  1.00  0.00           H  
ATOM   3393  HW2 SOL  1478     -15.060 -14.290 -24.680  1.00  0.00           H  
ATOM   3394  OW  SOL  1479     -11.040 -22.370  45.660  1.00  0.00           O  
ATOM   3395  HW1 SOL  1479     -11.520 -21.610  46.010  1.00  0.00           H  
ATOM   3396  HW2 SOL  1479     -10.730 -22.100  44.800  1.00  0.00           H  
ATOM   3397  OW  SOL  1480      16.880 -20.050 -14.310  1.00  0.00           O  
ATOM   3398  HW1 SOL  1480      16.090 -20.510 -14.020  1.00  0.00           H  
ATOM   3399  HW2 SOL  1480      16.560 -19.340 -14.860  1.00  0.00           H  
ATOM   3400  OW  SOL  1481     -42.350 -19.270  -9.010  1.00  0.00           O  
ATOM   3401  HW1 SOL  1481     -42.120 -19.590  -8.130  1.00  0.00           H  
ATOM   3402  HW2 SOL  1481     -41.930 -19.870  -9.610  1.00  0.00           H  
ATOM   3403  OW  SOL  1482     -32.020 -10.600   5.810  1.00  0.00           O  
ATOM   3404  HW1 SOL  1482     -31.230 -10.690   6.350  1.00  0.00           H  
ATOM   3405  HW2 SOL  1482     -32.560 -11.350   6.030  1.00  0.00           H  
ATOM   3406  OW  SOL  1483     -31.770 -12.800 -16.030  1.00  0.00           O  
ATOM   3407  HW1 SOL  1483     -32.630 -13.230 -16.110  1.00  0.00           H  
ATOM   3408  HW2 SOL  1483     -31.890 -12.140 -15.350  1.00  0.00           H  
ATOM   3409  OW  SOL  1484     -36.340 -13.060  25.660  1.00  0.00           O  
ATOM   3410  HW1 SOL  1484     -36.790 -13.020  26.510  1.00  0.00           H  
ATOM   3411  HW2 SOL  1484     -35.550 -12.540  25.780  1.00  0.00           H  
ATOM   3412  OW  SOL  1485       5.940 -37.370  17.750  1.00  0.00           O  
ATOM   3413  HW1 SOL  1485       6.100 -38.110  18.320  1.00  0.00           H  
ATOM   3414  HW2 SOL  1485       5.020 -37.150  17.910  1.00  0.00           H  
ATOM   3415  OW  SOL  1486     -43.050   7.050  -3.500  1.00  0.00           O  
ATOM   3416  HW1 SOL  1486     -42.510   7.690  -3.010  1.00  0.00           H  
ATOM   3417  HW2 SOL  1486     -43.750   7.570  -3.880  1.00  0.00           H  
ATOM   3418  OW  SOL  1487      -5.620  17.390  -4.010  1.00  0.00           O  
ATOM   3419  HW1 SOL  1487      -5.420  17.180  -4.920  1.00  0.00           H  
ATOM   3420  HW2 SOL  1487      -5.100  18.160  -3.820  1.00  0.00           H  
ATOM   3421  OW  SOL  1488      21.480 -28.730  19.110  1.00  0.00           O  
ATOM   3422  HW1 SOL  1488      22.000 -29.430  18.710  1.00  0.00           H  
ATOM   3423  HW2 SOL  1488      21.260 -29.080  19.970  1.00  0.00           H  
ATOM   3424  OW  SOL  1489     -17.090 -52.630  16.390  1.00  0.00           O  
ATOM   3425  HW1 SOL  1489     -16.400 -53.280  16.280  1.00  0.00           H  
ATOM   3426  HW2 SOL  1489     -17.420 -52.780  17.280  1.00  0.00           H  
ATOM   3427  OW  SOL  1490      20.570 -46.870   6.840  1.00  0.00           O  
ATOM   3428  HW1 SOL  1490      20.080 -46.150   6.450  1.00  0.00           H  
ATOM   3429  HW2 SOL  1490      21.030 -46.480   7.590  1.00  0.00           H  
ATOM   3430  OW  SOL  1491       1.050 -29.950  32.760  1.00  0.00           O  
ATOM   3431  HW1 SOL  1491       0.290 -29.380  32.800  1.00  0.00           H  
ATOM   3432  HW2 SOL  1491       1.260 -30.020  31.830  1.00  0.00           H  
ATOM   3433  OW  SOL  1492       0.500 -31.180 -13.430  1.00  0.00           O  
ATOM   3434  HW1 SOL  1492       1.180 -31.310 -12.770  1.00  0.00           H  
ATOM   3435  HW2 SOL  1492      -0.090 -30.540 -13.030  1.00  0.00           H  
ATOM   3436  OW  SOL  1493      16.840 -23.850  -0.290  1.00  0.00           O  
ATOM   3437  HW1 SOL  1493      15.920 -23.920  -0.050  1.00  0.00           H  
ATOM   3438  HW2 SOL  1493      16.930 -22.960  -0.650  1.00  0.00           H  
ATOM   3439  OW  SOL  1494      20.700 -27.250 -16.490  1.00  0.00           O  
ATOM   3440  HW1 SOL  1494      20.650 -27.970 -17.130  1.00  0.00           H  
ATOM   3441  HW2 SOL  1494      21.590 -26.900 -16.590  1.00  0.00           H  
ATOM   3442  OW  SOL  1495       9.890 -46.750  15.340  1.00  0.00           O  
ATOM   3443  HW1 SOL  1495       9.390 -47.570  15.330  1.00  0.00           H  
ATOM   3444  HW2 SOL  1495       9.670 -46.320  14.510  1.00  0.00           H  
ATOM   3445  OW  SOL  1496      23.510 -23.830 -18.600  1.00  0.00           O  
ATOM   3446  HW1 SOL  1496      22.840 -23.460 -19.180  1.00  0.00           H  
ATOM   3447  HW2 SOL  1496      24.310 -23.800 -19.130  1.00  0.00           H  
ATOM   3448  OW  SOL  1497      -9.790  -8.910 -30.120  1.00  0.00           O  
ATOM   3449  HW1 SOL  1497     -10.300  -8.550 -30.850  1.00  0.00           H  
ATOM   3450  HW2 SOL  1497      -8.890  -8.900 -30.430  1.00  0.00           H  
ATOM   3451  OW  SOL  1498     -31.690 -33.220 -16.300  1.00  0.00           O  
ATOM   3452  HW1 SOL  1498     -32.150 -33.180 -15.460  1.00  0.00           H  
ATOM   3453  HW2 SOL  1498     -31.670 -32.310 -16.600  1.00  0.00           H  
ATOM   3454  OW  SOL  1499     -18.780   0.760  30.710  1.00  0.00           O  
ATOM   3455  HW1 SOL  1499     -18.220   0.090  30.340  1.00  0.00           H  
ATOM   3456  HW2 SOL  1499     -18.370   1.590  30.470  1.00  0.00           H  
ATOM   3457  OW  SOL  1500      10.210 -27.800  -7.380  1.00  0.00           O  
ATOM   3458  HW1 SOL  1500      10.130 -27.300  -6.570  1.00  0.00           H  
ATOM   3459  HW2 SOL  1500      11.090 -28.170  -7.350  1.00  0.00           H  
ATOM   3460  OW  SOL  1501     -37.360 -31.510  17.800  1.00  0.00           O  
ATOM   3461  HW1 SOL  1501     -36.740 -31.670  17.090  1.00  0.00           H  
ATOM   3462  HW2 SOL  1501     -37.150 -30.630  18.110  1.00  0.00           H  
ATOM   3463  OW  SOL  1502      -5.690 -29.770  29.990  1.00  0.00           O  
ATOM   3464  HW1 SOL  1502      -6.460 -29.610  29.450  1.00  0.00           H  
ATOM   3465  HW2 SOL  1502      -4.960 -29.430  29.480  1.00  0.00           H  
ATOM   3466  OW  SOL  1503       4.620 -52.050  10.200  1.00  0.00           O  
ATOM   3467  HW1 SOL  1503       5.170 -52.740  10.550  1.00  0.00           H  
ATOM   3468  HW2 SOL  1503       4.620 -52.190   9.260  1.00  0.00           H  
ATOM   3469  OW  SOL  1504     -18.350 -24.720  13.680  1.00  0.00           O  
ATOM   3470  HW1 SOL  1504     -17.900 -23.900  13.480  1.00  0.00           H  
ATOM   3471  HW2 SOL  1504     -17.650 -25.360  13.810  1.00  0.00           H  
ATOM   3472  OW  SOL  1505       3.400 -32.080  12.110  1.00  0.00           O  
ATOM   3473  HW1 SOL  1505       3.520 -31.210  11.740  1.00  0.00           H  
ATOM   3474  HW2 SOL  1505       2.650 -32.000  12.680  1.00  0.00           H  
ATOM   3475  OW  SOL  1506      10.790 -24.870 -12.030  1.00  0.00           O  
ATOM   3476  HW1 SOL  1506      10.180 -25.310 -11.430  1.00  0.00           H  
ATOM   3477  HW2 SOL  1506      11.380 -24.390 -11.450  1.00  0.00           H  
ATOM   3478  OW  SOL  1507     -29.750  -3.960 -10.190  1.00  0.00           O  
ATOM   3479  HW1 SOL  1507     -29.360  -4.800 -10.420  1.00  0.00           H  
ATOM   3480  HW2 SOL  1507     -30.690  -4.100 -10.330  1.00  0.00           H  
ATOM   3481  OW  SOL  1508     -26.210  17.800   9.340  1.00  0.00           O  
ATOM   3482  HW1 SOL  1508     -25.590  18.310   8.810  1.00  0.00           H  
ATOM   3483  HW2 SOL  1508     -26.070  18.100  10.230  1.00  0.00           H  
ATOM   3484  OW  SOL  1509     -28.680   2.770  -8.630  1.00  0.00           O  
ATOM   3485  HW1 SOL  1509     -29.390   3.400  -8.500  1.00  0.00           H  
ATOM   3486  HW2 SOL  1509     -28.060   2.950  -7.920  1.00  0.00           H  
ATOM   3487  OW  SOL  1510     -27.460 -30.410 -13.800  1.00  0.00           O  
ATOM   3488  HW1 SOL  1510     -28.100 -29.750 -13.500  1.00  0.00           H  
ATOM   3489  HW2 SOL  1510     -27.930 -30.890 -14.470  1.00  0.00           H  
ATOM   3490  OW  SOL  1511      -0.700   9.770  23.320  1.00  0.00           O  
ATOM   3491  HW1 SOL  1511      -0.760   9.090  24.010  1.00  0.00           H  
ATOM   3492  HW2 SOL  1511      -0.310   9.320  22.580  1.00  0.00           H  
ATOM   3493  OW  SOL  1512       2.850 -23.480  36.000  1.00  0.00           O  
ATOM   3494  HW1 SOL  1512       3.040 -22.690  35.490  1.00  0.00           H  
ATOM   3495  HW2 SOL  1512       3.190 -24.200  35.480  1.00  0.00           H  
ATOM   3496  OW  SOL  1513       6.460 -18.550 -22.630  1.00  0.00           O  
ATOM   3497  HW1 SOL  1513       6.840 -18.970 -21.870  1.00  0.00           H  
ATOM   3498  HW2 SOL  1513       5.550 -18.380 -22.380  1.00  0.00           H  
ATOM   3499  OW  SOL  1514     -44.570  -8.320   4.910  1.00  0.00           O  
ATOM   3500  HW1 SOL  1514     -44.140  -7.570   5.290  1.00  0.00           H  
ATOM   3501  HW2 SOL  1514     -43.870  -8.950   4.740  1.00  0.00           H  
ATOM   3502  OW  SOL  1515      12.970  -8.820 -10.930  1.00  0.00           O  
ATOM   3503  HW1 SOL  1515      12.800  -7.930 -10.630  1.00  0.00           H  
ATOM   3504  HW2 SOL  1515      13.010  -9.340 -10.120  1.00  0.00           H  
ATOM   3505  OW  SOL  1516      20.300   7.270   8.750  1.00  0.00           O  
ATOM   3506  HW1 SOL  1516      21.240   7.380   8.610  1.00  0.00           H  
ATOM   3507  HW2 SOL  1516      19.890   7.760   8.040  1.00  0.00           H  
ATOM   3508  OW  SOL  1517     -33.090   8.190  19.700  1.00  0.00           O  
ATOM   3509  HW1 SOL  1517     -33.500   8.350  18.860  1.00  0.00           H  
ATOM   3510  HW2 SOL  1517     -33.650   8.650  20.340  1.00  0.00           H  
ATOM   3511  OW  SOL  1518     -16.680 -13.760 -22.100  1.00  0.00           O  
ATOM   3512  HW1 SOL  1518     -17.600 -13.580 -21.900  1.00  0.00           H  
ATOM   3513  HW2 SOL  1518     -16.280 -12.900 -22.200  1.00  0.00           H  
ATOM   3514  OW  SOL  1519     -39.210 -10.600  16.560  1.00  0.00           O  
ATOM   3515  HW1 SOL  1519     -39.170 -10.060  15.780  1.00  0.00           H  
ATOM   3516  HW2 SOL  1519     -39.240  -9.970  17.290  1.00  0.00           H  
ATOM   3517  OW  SOL  1520     -16.860 -43.690  26.700  1.00  0.00           O  
ATOM   3518  HW1 SOL  1520     -16.020 -43.680  26.260  1.00  0.00           H  
ATOM   3519  HW2 SOL  1520     -16.630 -43.670  27.640  1.00  0.00           H  
ATOM   3520  OW  SOL  1521     -31.000 -45.910  10.830  1.00  0.00           O  
ATOM   3521  HW1 SOL  1521     -30.920 -46.770  11.240  1.00  0.00           H  
ATOM   3522  HW2 SOL  1521     -30.910 -46.070   9.890  1.00  0.00           H  
ATOM   3523  OW  SOL  1522       1.510 -24.630  13.490  1.00  0.00           O  
ATOM   3524  HW1 SOL  1522       0.670 -24.590  13.930  1.00  0.00           H  
ATOM   3525  HW2 SOL  1522       2.120 -24.150  14.050  1.00  0.00           H  
ATOM   3526  OW  SOL  1523     -26.570 -36.640   6.370  1.00  0.00           O  
ATOM   3527  HW1 SOL  1523     -27.210 -36.210   5.800  1.00  0.00           H  
ATOM   3528  HW2 SOL  1523     -25.820 -36.810   5.790  1.00  0.00           H  
ATOM   3529  OW  SOL  1524       1.790 -13.310   7.390  1.00  0.00           O  
ATOM   3530  HW1 SOL  1524       1.640 -12.390   7.150  1.00  0.00           H  
ATOM   3531  HW2 SOL  1524       0.920 -13.620   7.660  1.00  0.00           H  
ATOM   3532  OW  SOL  1525     -13.990 -37.010  36.450  1.00  0.00           O  
ATOM   3533  HW1 SOL  1525     -14.780 -36.660  36.870  1.00  0.00           H  
ATOM   3534  HW2 SOL  1525     -14.250 -37.180  35.540  1.00  0.00           H  
ATOM   3535  OW  SOL  1526     -36.630 -22.760 -18.280  1.00  0.00           O  
ATOM   3536  HW1 SOL  1526     -36.810 -21.940 -17.830  1.00  0.00           H  
ATOM   3537  HW2 SOL  1526     -35.790 -22.610 -18.710  1.00  0.00           H  
ATOM   3538  OW  SOL  1527     -21.300  -3.800  28.240  1.00  0.00           O  
ATOM   3539  HW1 SOL  1527     -20.950  -3.890  29.140  1.00  0.00           H  
ATOM   3540  HW2 SOL  1527     -21.590  -2.890  28.190  1.00  0.00           H  
ATOM   3541  OW  SOL  1528      16.060 -20.110  -7.380  1.00  0.00           O  
ATOM   3542  HW1 SOL  1528      15.870 -20.150  -8.320  1.00  0.00           H  
ATOM   3543  HW2 SOL  1528      15.470 -20.760  -6.990  1.00  0.00           H  
ATOM   3544  OW  SOL  1529     -28.230 -42.250 -12.060  1.00  0.00           O  
ATOM   3545  HW1 SOL  1529     -27.740 -41.810 -11.370  1.00  0.00           H  
ATOM   3546  HW2 SOL  1529     -28.930 -41.630 -12.300  1.00  0.00           H  
ATOM   3547  OW  SOL  1530     -24.470 -28.720 -23.590  1.00  0.00           O  
ATOM   3548  HW1 SOL  1530     -25.070 -28.880 -22.860  1.00  0.00           H  
ATOM   3549  HW2 SOL  1530     -24.120 -29.580 -23.810  1.00  0.00           H  
ATOM   3550  OW  SOL  1531     -38.800 -24.520   0.380  1.00  0.00           O  
ATOM   3551  HW1 SOL  1531     -38.090 -23.880   0.390  1.00  0.00           H  
ATOM   3552  HW2 SOL  1531     -39.300 -24.340   1.170  1.00  0.00           H  
ATOM   3553  OW  SOL  1532     -33.650 -43.940 -12.300  1.00  0.00           O  
ATOM   3554  HW1 SOL  1532     -33.830 -43.030 -12.570  1.00  0.00           H  
ATOM   3555  HW2 SOL  1532     -34.180 -44.470 -12.890  1.00  0.00           H  
ATOM   3556  OW  SOL  1533      18.260  -8.120 -15.040  1.00  0.00           O  
ATOM   3557  HW1 SOL  1533      18.020  -7.750 -14.190  1.00  0.00           H  
ATOM   3558  HW2 SOL  1533      19.160  -8.440 -14.930  1.00  0.00           H  
ATOM   3559  OW  SOL  1534      -0.940  -9.360  16.720  1.00  0.00           O  
ATOM   3560  HW1 SOL  1534      -1.100  -8.840  15.920  1.00  0.00           H  
ATOM   3561  HW2 SOL  1534      -1.510 -10.130  16.620  1.00  0.00           H  
ATOM   3562  OW  SOL  1535      13.970 -52.190   3.890  1.00  0.00           O  
ATOM   3563  HW1 SOL  1535      13.050 -51.960   3.830  1.00  0.00           H  
ATOM   3564  HW2 SOL  1535      14.440 -51.390   3.660  1.00  0.00           H  
ATOM   3565  OW  SOL  1536       1.350  -9.210 -22.750  1.00  0.00           O  
ATOM   3566  HW1 SOL  1536       1.360  -9.030 -21.810  1.00  0.00           H  
ATOM   3567  HW2 SOL  1536       1.350  -8.350 -23.160  1.00  0.00           H  
ATOM   3568  OW  SOL  1537     -25.960 -36.750  28.590  1.00  0.00           O  
ATOM   3569  HW1 SOL  1537     -25.200 -36.480  28.070  1.00  0.00           H  
ATOM   3570  HW2 SOL  1537     -26.390 -35.940  28.820  1.00  0.00           H  
ATOM   3571  OW  SOL  1538       3.790   4.520  16.860  1.00  0.00           O  
ATOM   3572  HW1 SOL  1538       4.440   4.520  16.140  1.00  0.00           H  
ATOM   3573  HW2 SOL  1538       4.280   4.870  17.610  1.00  0.00           H  
ATOM   3574  OW  SOL  1539      24.140  17.010   2.520  1.00  0.00           O  
ATOM   3575  HW1 SOL  1539      23.830  16.220   2.060  1.00  0.00           H  
ATOM   3576  HW2 SOL  1539      25.030  16.790   2.800  1.00  0.00           H  
ATOM   3577  OW  SOL  1540     -32.930  -2.920  12.880  1.00  0.00           O  
ATOM   3578  HW1 SOL  1540     -33.560  -2.270  13.190  1.00  0.00           H  
ATOM   3579  HW2 SOL  1540     -32.820  -2.720  11.950  1.00  0.00           H  
ATOM   3580  OW  SOL  1541     -21.260 -15.930 -28.060  1.00  0.00           O  
ATOM   3581  HW1 SOL  1541     -20.490 -16.490 -28.230  1.00  0.00           H  
ATOM   3582  HW2 SOL  1541     -21.280 -15.320 -28.800  1.00  0.00           H  
ATOM   3583  OW  SOL  1542       9.150  14.610   1.780  1.00  0.00           O  
ATOM   3584  HW1 SOL  1542       8.910  14.020   1.070  1.00  0.00           H  
ATOM   3585  HW2 SOL  1542       9.560  14.040   2.430  1.00  0.00           H  
ATOM   3586  OW  SOL  1543      12.990 -30.790  -7.170  1.00  0.00           O  
ATOM   3587  HW1 SOL  1543      12.060 -30.790  -7.370  1.00  0.00           H  
ATOM   3588  HW2 SOL  1543      13.050 -30.540  -6.250  1.00  0.00           H  
ATOM   3589  OW  SOL  1544     -27.430  11.010  16.210  1.00  0.00           O  
ATOM   3590  HW1 SOL  1544     -26.710  10.720  15.630  1.00  0.00           H  
ATOM   3591  HW2 SOL  1544     -27.140  11.870  16.530  1.00  0.00           H  
ATOM   3592  OW  SOL  1545      16.320 -21.470  23.080  1.00  0.00           O  
ATOM   3593  HW1 SOL  1545      15.590 -22.090  23.020  1.00  0.00           H  
ATOM   3594  HW2 SOL  1545      16.150 -20.830  22.390  1.00  0.00           H  
ATOM   3595  OW  SOL  1546     -38.410 -42.770   2.670  1.00  0.00           O  
ATOM   3596  HW1 SOL  1546     -39.260 -42.540   3.050  1.00  0.00           H  
ATOM   3597  HW2 SOL  1546     -38.420 -43.720   2.630  1.00  0.00           H  
ATOM   3598  OW  SOL  1547     -12.210 -27.780 -36.570  1.00  0.00           O  
ATOM   3599  HW1 SOL  1547     -12.820 -28.500 -36.720  1.00  0.00           H  
ATOM   3600  HW2 SOL  1547     -12.760 -27.020 -36.370  1.00  0.00           H  
ATOM   3601  OW  SOL  1548     -25.320  -2.360  29.650  1.00  0.00           O  
ATOM   3602  HW1 SOL  1548     -25.410  -2.240  28.700  1.00  0.00           H  
ATOM   3603  HW2 SOL  1548     -24.880  -3.210  29.740  1.00  0.00           H  
ATOM   3604  OW  SOL  1549      -0.310   1.030   9.590  1.00  0.00           O  
ATOM   3605  HW1 SOL  1549      -1.270   0.990   9.510  1.00  0.00           H  
ATOM   3606  HW2 SOL  1549      -0.120   0.590  10.430  1.00  0.00           H  
ATOM   3607  OW  SOL  1550       7.850 -32.370 -20.270  1.00  0.00           O  
ATOM   3608  HW1 SOL  1550       8.440 -32.810 -20.890  1.00  0.00           H  
ATOM   3609  HW2 SOL  1550       7.040 -32.240 -20.760  1.00  0.00           H  
ATOM   3610  OW  SOL  1551      20.420  -8.080   0.880  1.00  0.00           O  
ATOM   3611  HW1 SOL  1551      21.170  -7.760   1.370  1.00  0.00           H  
ATOM   3612  HW2 SOL  1551      20.460  -7.610   0.040  1.00  0.00           H  
ATOM   3613  OW  SOL  1552       1.930  -9.520  17.450  1.00  0.00           O  
ATOM   3614  HW1 SOL  1552       1.060  -9.460  17.060  1.00  0.00           H  
ATOM   3615  HW2 SOL  1552       2.270  -8.620  17.410  1.00  0.00           H  
ATOM   3616  OW  SOL  1553      -7.150  -4.720 -22.540  1.00  0.00           O  
ATOM   3617  HW1 SOL  1553      -7.240  -4.710 -23.500  1.00  0.00           H  
ATOM   3618  HW2 SOL  1553      -6.430  -5.330 -22.380  1.00  0.00           H  
ATOM   3619  OW  SOL  1554       3.110  17.170  14.270  1.00  0.00           O  
ATOM   3620  HW1 SOL  1554       2.430  17.770  13.950  1.00  0.00           H  
ATOM   3621  HW2 SOL  1554       2.700  16.290  14.190  1.00  0.00           H  
ATOM   3622  OW  SOL  1555      10.080 -25.900  -5.550  1.00  0.00           O  
ATOM   3623  HW1 SOL  1555       9.980 -25.120  -6.100  1.00  0.00           H  
ATOM   3624  HW2 SOL  1555       9.870 -25.590  -4.660  1.00  0.00           H  
ATOM   3625  OW  SOL  1556     -17.790 -38.050  33.890  1.00  0.00           O  
ATOM   3626  HW1 SOL  1556     -17.260 -38.160  33.090  1.00  0.00           H  
ATOM   3627  HW2 SOL  1556     -17.890 -37.100  33.970  1.00  0.00           H  
ATOM   3628  OW  SOL  1557     -13.270   0.940 -18.220  1.00  0.00           O  
ATOM   3629  HW1 SOL  1557     -14.200   0.770 -18.380  1.00  0.00           H  
ATOM   3630  HW2 SOL  1557     -13.080   1.730 -18.730  1.00  0.00           H  
ATOM   3631  OW  SOL  1558       2.020 -29.650 -19.870  1.00  0.00           O  
ATOM   3632  HW1 SOL  1558       1.280 -29.210 -19.460  1.00  0.00           H  
ATOM   3633  HW2 SOL  1558       1.620 -30.280 -20.470  1.00  0.00           H  
ATOM   3634  OW  SOL  1559     -34.500 -22.580 -20.170  1.00  0.00           O  
ATOM   3635  HW1 SOL  1559     -33.730 -22.100 -19.890  1.00  0.00           H  
ATOM   3636  HW2 SOL  1559     -34.940 -21.980 -20.770  1.00  0.00           H  
ATOM   3637  OW  SOL  1560     -26.730   1.490 -21.980  1.00  0.00           O  
ATOM   3638  HW1 SOL  1560     -26.510   1.160 -21.110  1.00  0.00           H  
ATOM   3639  HW2 SOL  1560     -26.900   2.420 -21.860  1.00  0.00           H  
ATOM   3640  OW  SOL  1561       3.430  12.270  15.530  1.00  0.00           O  
ATOM   3641  HW1 SOL  1561       3.830  12.440  16.380  1.00  0.00           H  
ATOM   3642  HW2 SOL  1561       3.590  13.070  15.020  1.00  0.00           H  
ATOM   3643  OW  SOL  1562     -13.100   5.940  28.240  1.00  0.00           O  
ATOM   3644  HW1 SOL  1562     -13.820   5.760  27.630  1.00  0.00           H  
ATOM   3645  HW2 SOL  1562     -12.930   6.880  28.130  1.00  0.00           H  
ATOM   3646  OW  SOL  1563      -9.790 -19.170 -46.040  1.00  0.00           O  
ATOM   3647  HW1 SOL  1563      -9.860 -19.200 -45.080  1.00  0.00           H  
ATOM   3648  HW2 SOL  1563     -10.590 -18.720 -46.320  1.00  0.00           H  
ATOM   3649  OW  SOL  1564      -9.530 -42.240 -20.320  1.00  0.00           O  
ATOM   3650  HW1 SOL  1564     -10.450 -42.250 -20.610  1.00  0.00           H  
ATOM   3651  HW2 SOL  1564      -9.330 -43.130 -20.070  1.00  0.00           H  
ATOM   3652  OW  SOL  1565     -15.970 -26.050  35.900  1.00  0.00           O  
ATOM   3653  HW1 SOL  1565     -16.190 -25.130  36.030  1.00  0.00           H  
ATOM   3654  HW2 SOL  1565     -16.760 -26.520  36.140  1.00  0.00           H  
ATOM   3655  OW  SOL  1566     -10.940 -17.600  26.690  1.00  0.00           O  
ATOM   3656  HW1 SOL  1566     -11.130 -17.650  27.630  1.00  0.00           H  
ATOM   3657  HW2 SOL  1566     -10.770 -18.500  26.430  1.00  0.00           H  
ATOM   3658  OW  SOL  1567       1.510 -51.130   5.610  1.00  0.00           O  
ATOM   3659  HW1 SOL  1567       1.470 -52.090   5.650  1.00  0.00           H  
ATOM   3660  HW2 SOL  1567       2.450 -50.940   5.560  1.00  0.00           H  
ATOM   3661  OW  SOL  1568     -26.360 -30.320  21.080  1.00  0.00           O  
ATOM   3662  HW1 SOL  1568     -27.180 -29.990  21.450  1.00  0.00           H  
ATOM   3663  HW2 SOL  1568     -25.920 -30.760  21.810  1.00  0.00           H  
ATOM   3664  OW  SOL  1569       1.180  -3.500  34.110  1.00  0.00           O  
ATOM   3665  HW1 SOL  1569       0.410  -3.690  33.580  1.00  0.00           H  
ATOM   3666  HW2 SOL  1569       1.280  -4.270  34.670  1.00  0.00           H  
ATOM   3667  OW  SOL  1570      22.680 -13.230 -21.850  1.00  0.00           O  
ATOM   3668  HW1 SOL  1570      22.450 -12.960 -22.740  1.00  0.00           H  
ATOM   3669  HW2 SOL  1570      23.510 -12.780 -21.670  1.00  0.00           H  
ATOM   3670  OW  SOL  1571       3.190 -27.960  29.940  1.00  0.00           O  
ATOM   3671  HW1 SOL  1571       2.540 -28.610  29.700  1.00  0.00           H  
ATOM   3672  HW2 SOL  1571       3.820 -28.430  30.480  1.00  0.00           H  
ATOM   3673  OW  SOL  1572     -26.270 -48.620   5.680  1.00  0.00           O  
ATOM   3674  HW1 SOL  1572     -25.690 -47.840   5.730  1.00  0.00           H  
ATOM   3675  HW2 SOL  1572     -26.640 -48.690   6.550  1.00  0.00           H  
ATOM   3676  OW  SOL  1573       8.390  -8.900  27.160  1.00  0.00           O  
ATOM   3677  HW1 SOL  1573       8.340  -9.580  27.830  1.00  0.00           H  
ATOM   3678  HW2 SOL  1573       8.260  -9.380  26.330  1.00  0.00           H  
ATOM   3679  OW  SOL  1574     -27.390  -6.420   4.200  1.00  0.00           O  
ATOM   3680  HW1 SOL  1574     -27.400  -5.600   4.690  1.00  0.00           H  
ATOM   3681  HW2 SOL  1574     -27.910  -7.020   4.740  1.00  0.00           H  
ATOM   3682  OW  SOL  1575     -18.240  -1.250  23.780  1.00  0.00           O  
ATOM   3683  HW1 SOL  1575     -18.820  -1.990  23.600  1.00  0.00           H  
ATOM   3684  HW2 SOL  1575     -18.560  -0.550  23.200  1.00  0.00           H  
ATOM   3685  OW  SOL  1576      -6.720 -13.800 -42.610  1.00  0.00           O  
ATOM   3686  HW1 SOL  1576      -6.940 -13.410 -43.460  1.00  0.00           H  
ATOM   3687  HW2 SOL  1576      -5.790 -14.030 -42.690  1.00  0.00           H  
ATOM   3688  OW  SOL  1577     -46.780 -28.360  -1.750  1.00  0.00           O  
ATOM   3689  HW1 SOL  1577     -46.150 -27.890  -1.200  1.00  0.00           H  
ATOM   3690  HW2 SOL  1577     -47.570 -28.430  -1.200  1.00  0.00           H  
ATOM   3691  OW  SOL  1578     -33.180 -18.120  18.780  1.00  0.00           O  
ATOM   3692  HW1 SOL  1578     -33.390 -18.220  19.700  1.00  0.00           H  
ATOM   3693  HW2 SOL  1578     -34.020 -18.060  18.340  1.00  0.00           H  
ATOM   3694  OW  SOL  1579      21.060  -8.610 -15.280  1.00  0.00           O  
ATOM   3695  HW1 SOL  1579      21.430  -9.450 -15.560  1.00  0.00           H  
ATOM   3696  HW2 SOL  1579      21.720  -7.960 -15.500  1.00  0.00           H  
ATOM   3697  OW  SOL  1580     -17.600 -32.690  39.450  1.00  0.00           O  
ATOM   3698  HW1 SOL  1580     -16.710 -32.360  39.350  1.00  0.00           H  
ATOM   3699  HW2 SOL  1580     -18.100 -32.260  38.750  1.00  0.00           H  
ATOM   3700  OW  SOL  1581     -46.700  -8.150   7.040  1.00  0.00           O  
ATOM   3701  HW1 SOL  1581     -46.410  -9.060   6.970  1.00  0.00           H  
ATOM   3702  HW2 SOL  1581     -46.350  -7.720   6.250  1.00  0.00           H  
ATOM   3703  OW  SOL  1582     -11.610 -49.180  10.680  1.00  0.00           O  
ATOM   3704  HW1 SOL  1582     -11.740 -50.030  11.100  1.00  0.00           H  
ATOM   3705  HW2 SOL  1582     -12.480 -48.780  10.660  1.00  0.00           H  
ATOM   3706  OW  SOL  1583       9.700 -31.980  24.320  1.00  0.00           O  
ATOM   3707  HW1 SOL  1583       9.990 -32.400  25.130  1.00  0.00           H  
ATOM   3708  HW2 SOL  1583      10.440 -31.430  24.060  1.00  0.00           H  
ATOM   3709  OW  SOL  1584     -36.100  -3.330 -17.690  1.00  0.00           O  
ATOM   3710  HW1 SOL  1584     -36.600  -2.520 -17.840  1.00  0.00           H  
ATOM   3711  HW2 SOL  1584     -35.890  -3.660 -18.550  1.00  0.00           H  
ATOM   3712  OW  SOL  1585      11.110 -16.020 -22.860  1.00  0.00           O  
ATOM   3713  HW1 SOL  1585      10.210 -15.760 -22.690  1.00  0.00           H  
ATOM   3714  HW2 SOL  1585      11.530 -16.030 -22.000  1.00  0.00           H  
ATOM   3715  OW  SOL  1586     -14.050   3.880  30.120  1.00  0.00           O  
ATOM   3716  HW1 SOL  1586     -14.260   4.710  29.680  1.00  0.00           H  
ATOM   3717  HW2 SOL  1586     -13.640   3.340  29.430  1.00  0.00           H  
ATOM   3718  OW  SOL  1587      -7.670   6.100 -11.000  1.00  0.00           O  
ATOM   3719  HW1 SOL  1587      -7.230   6.920 -11.210  1.00  0.00           H  
ATOM   3720  HW2 SOL  1587      -8.410   6.070 -11.610  1.00  0.00           H  
ATOM   3721  OW  SOL  1588     -19.990 -10.710  29.260  1.00  0.00           O  
ATOM   3722  HW1 SOL  1588     -20.610 -10.140  28.810  1.00  0.00           H  
ATOM   3723  HW2 SOL  1588     -19.160 -10.530  28.820  1.00  0.00           H  
ATOM   3724  OW  SOL  1589      -5.520  -6.520 -29.300  1.00  0.00           O  
ATOM   3725  HW1 SOL  1589      -5.030  -7.320 -29.150  1.00  0.00           H  
ATOM   3726  HW2 SOL  1589      -5.800  -6.580 -30.210  1.00  0.00           H  
ATOM   3727  OW  SOL  1590     -11.750  -6.270 -37.360  1.00  0.00           O  
ATOM   3728  HW1 SOL  1590     -12.440  -6.180 -36.710  1.00  0.00           H  
ATOM   3729  HW2 SOL  1590     -11.470  -5.370 -37.520  1.00  0.00           H  
ATOM   3730  OW  SOL  1591       1.830  11.540  22.100  1.00  0.00           O  
ATOM   3731  HW1 SOL  1591       2.220  10.690  22.310  1.00  0.00           H  
ATOM   3732  HW2 SOL  1591       1.480  11.430  21.210  1.00  0.00           H  
ATOM   3733  OW  SOL  1592     -28.660 -53.870   3.680  1.00  0.00           O  
ATOM   3734  HW1 SOL  1592     -27.860 -54.190   4.080  1.00  0.00           H  
ATOM   3735  HW2 SOL  1592     -29.160 -54.650   3.480  1.00  0.00           H  
ATOM   3736  OW  SOL  1593       6.570   9.630  13.050  1.00  0.00           O  
ATOM   3737  HW1 SOL  1593       6.150   9.130  12.340  1.00  0.00           H  
ATOM   3738  HW2 SOL  1593       7.410   9.200  13.180  1.00  0.00           H  
ATOM   3739  OW  SOL  1594      -5.180 -35.000  33.790  1.00  0.00           O  
ATOM   3740  HW1 SOL  1594      -5.120 -34.200  34.330  1.00  0.00           H  
ATOM   3741  HW2 SOL  1594      -5.310 -35.700  34.430  1.00  0.00           H  
ATOM   3742  OW  SOL  1595     -19.550  10.310  -5.230  1.00  0.00           O  
ATOM   3743  HW1 SOL  1595     -18.910  11.020  -5.200  1.00  0.00           H  
ATOM   3744  HW2 SOL  1595     -20.060  10.420  -4.420  1.00  0.00           H  
ATOM   3745  OW  SOL  1596       1.540   5.080  12.770  1.00  0.00           O  
ATOM   3746  HW1 SOL  1596       2.040   5.630  12.170  1.00  0.00           H  
ATOM   3747  HW2 SOL  1596       1.750   5.430  13.640  1.00  0.00           H  
ATOM   3748  OW  SOL  1597      -9.720 -20.900 -23.780  1.00  0.00           O  
ATOM   3749  HW1 SOL  1597      -9.060 -20.200 -23.720  1.00  0.00           H  
ATOM   3750  HW2 SOL  1597     -10.040 -20.990 -22.880  1.00  0.00           H  
ATOM   3751  OW  SOL  1598     -19.510   5.570  25.900  1.00  0.00           O  
ATOM   3752  HW1 SOL  1598     -20.030   6.370  26.000  1.00  0.00           H  
ATOM   3753  HW2 SOL  1598     -18.920   5.760  25.170  1.00  0.00           H  
ATOM   3754  OW  SOL  1599     -11.220   4.830 -21.750  1.00  0.00           O  
ATOM   3755  HW1 SOL  1599     -10.480   5.320 -21.360  1.00  0.00           H  
ATOM   3756  HW2 SOL  1599     -11.370   5.260 -22.600  1.00  0.00           H  
ATOM   3757  OW  SOL  1600      23.060   5.760   6.610  1.00  0.00           O  
ATOM   3758  HW1 SOL  1600      22.900   6.470   7.230  1.00  0.00           H  
ATOM   3759  HW2 SOL  1600      23.020   6.180   5.750  1.00  0.00           H  
ATOM   3760  OW  SOL  1601     -38.790 -53.160  -2.860  1.00  0.00           O  
ATOM   3761  HW1 SOL  1601     -39.520 -53.540  -3.350  1.00  0.00           H  
ATOM   3762  HW2 SOL  1601     -39.020 -52.230  -2.770  1.00  0.00           H  
ATOM   3763  OW  SOL  1602       2.510 -10.980 -29.760  1.00  0.00           O  
ATOM   3764  HW1 SOL  1602       3.140 -10.590 -29.170  1.00  0.00           H  
ATOM   3765  HW2 SOL  1602       2.890 -11.830 -29.980  1.00  0.00           H  
ATOM   3766  OW  SOL  1603       8.260 -18.630 -16.820  1.00  0.00           O  
ATOM   3767  HW1 SOL  1603       8.220 -19.500 -16.450  1.00  0.00           H  
ATOM   3768  HW2 SOL  1603       7.830 -18.710 -17.670  1.00  0.00           H  
ATOM   3769  OW  SOL  1604      10.530  -7.000  26.960  1.00  0.00           O  
ATOM   3770  HW1 SOL  1604      10.840  -7.430  26.170  1.00  0.00           H  
ATOM   3771  HW2 SOL  1604       9.620  -7.310  27.050  1.00  0.00           H  
ATOM   3772  OW  SOL  1605     -37.800 -44.490   7.600  1.00  0.00           O  
ATOM   3773  HW1 SOL  1605     -37.170 -44.370   8.320  1.00  0.00           H  
ATOM   3774  HW2 SOL  1605     -38.610 -44.110   7.920  1.00  0.00           H  
ATOM   3775  OW  SOL  1606       4.510 -22.440  22.670  1.00  0.00           O  
ATOM   3776  HW1 SOL  1606       3.890 -21.780  22.350  1.00  0.00           H  
ATOM   3777  HW2 SOL  1606       4.900 -22.060  23.460  1.00  0.00           H  
ATOM   3778  OW  SOL  1607     -38.840  -7.730   2.050  1.00  0.00           O  
ATOM   3779  HW1 SOL  1607     -39.320  -7.660   1.230  1.00  0.00           H  
ATOM   3780  HW2 SOL  1607     -38.200  -8.420   1.890  1.00  0.00           H  
ATOM   3781  OW  SOL  1608     -26.380  18.040   3.290  1.00  0.00           O  
ATOM   3782  HW1 SOL  1608     -25.550  18.460   3.060  1.00  0.00           H  
ATOM   3783  HW2 SOL  1608     -26.250  17.710   4.170  1.00  0.00           H  
ATOM   3784  OW  SOL  1609       6.440 -19.350 -27.070  1.00  0.00           O  
ATOM   3785  HW1 SOL  1609       6.650 -18.420 -26.980  1.00  0.00           H  
ATOM   3786  HW2 SOL  1609       5.690 -19.480 -26.500  1.00  0.00           H  
ATOM   3787  OW  SOL  1610      24.780 -15.800 -13.560  1.00  0.00           O  
ATOM   3788  HW1 SOL  1610      24.460 -15.770 -12.660  1.00  0.00           H  
ATOM   3789  HW2 SOL  1610      24.540 -16.680 -13.860  1.00  0.00           H  
ATOM   3790  OW  SOL  1611       7.320 -36.230  15.680  1.00  0.00           O  
ATOM   3791  HW1 SOL  1611       7.110 -36.810  14.940  1.00  0.00           H  
ATOM   3792  HW2 SOL  1611       6.850 -36.610  16.420  1.00  0.00           H  
ATOM   3793  OW  SOL  1612     -30.980 -39.830  22.950  1.00  0.00           O  
ATOM   3794  HW1 SOL  1612     -31.740 -39.560  22.430  1.00  0.00           H  
ATOM   3795  HW2 SOL  1612     -31.340 -40.070  23.800  1.00  0.00           H  
ATOM   3796  OW  SOL  1613     -43.120 -29.600   3.830  1.00  0.00           O  
ATOM   3797  HW1 SOL  1613     -43.350 -28.670   3.770  1.00  0.00           H  
ATOM   3798  HW2 SOL  1613     -43.910 -30.010   4.180  1.00  0.00           H  
ATOM   3799  OW  SOL  1614     -39.220 -23.910 -24.330  1.00  0.00           O  
ATOM   3800  HW1 SOL  1614     -39.210 -23.310 -25.080  1.00  0.00           H  
ATOM   3801  HW2 SOL  1614     -38.590 -24.600 -24.560  1.00  0.00           H  
ATOM   3802  OW  SOL  1615      -2.090   9.900 -13.600  1.00  0.00           O  
ATOM   3803  HW1 SOL  1615      -2.320   8.970 -13.690  1.00  0.00           H  
ATOM   3804  HW2 SOL  1615      -2.400  10.290 -14.410  1.00  0.00           H  
ATOM   3805  OW  SOL  1616     -13.320 -48.600  -5.820  1.00  0.00           O  
ATOM   3806  HW1 SOL  1616     -12.620 -49.050  -6.290  1.00  0.00           H  
ATOM   3807  HW2 SOL  1616     -13.150 -48.820  -4.910  1.00  0.00           H  
ATOM   3808  OW  SOL  1617      -5.630 -14.220  24.760  1.00  0.00           O  
ATOM   3809  HW1 SOL  1617      -5.450 -13.700  23.980  1.00  0.00           H  
ATOM   3810  HW2 SOL  1617      -6.420 -14.730  24.540  1.00  0.00           H  
ATOM   3811  OW  SOL  1618     -17.140  14.130   7.960  1.00  0.00           O  
ATOM   3812  HW1 SOL  1618     -16.460  13.450   7.860  1.00  0.00           H  
ATOM   3813  HW2 SOL  1618     -16.750  14.910   7.560  1.00  0.00           H  
ATOM   3814  OW  SOL  1619     -13.010  -4.010  29.870  1.00  0.00           O  
ATOM   3815  HW1 SOL  1619     -12.660  -3.540  30.620  1.00  0.00           H  
ATOM   3816  HW2 SOL  1619     -12.460  -4.780  29.780  1.00  0.00           H  
ATOM   3817  OW  SOL  1620     -20.670   5.410  -5.250  1.00  0.00           O  
ATOM   3818  HW1 SOL  1620     -20.710   4.850  -6.040  1.00  0.00           H  
ATOM   3819  HW2 SOL  1620     -20.390   6.260  -5.580  1.00  0.00           H  
ATOM   3820  OW  SOL  1621     -17.530 -18.910 -14.080  1.00  0.00           O  
ATOM   3821  HW1 SOL  1621     -17.090 -19.050 -14.910  1.00  0.00           H  
ATOM   3822  HW2 SOL  1621     -17.340 -17.990 -13.870  1.00  0.00           H  
ATOM   3823  OW  SOL  1622      -8.770   0.450  16.700  1.00  0.00           O  
ATOM   3824  HW1 SOL  1622      -9.510   0.510  16.090  1.00  0.00           H  
ATOM   3825  HW2 SOL  1622      -9.090  -0.090  17.420  1.00  0.00           H  
ATOM   3826  OW  SOL  1623     -18.640 -45.080  -5.130  1.00  0.00           O  
ATOM   3827  HW1 SOL  1623     -19.100 -44.270  -4.900  1.00  0.00           H  
ATOM   3828  HW2 SOL  1623     -19.350 -45.720  -5.240  1.00  0.00           H  
ATOM   3829  OW  SOL  1624     -42.200 -36.900  16.390  1.00  0.00           O  
ATOM   3830  HW1 SOL  1624     -41.540 -37.560  16.600  1.00  0.00           H  
ATOM   3831  HW2 SOL  1624     -42.700 -37.270  15.670  1.00  0.00           H  
ATOM   3832  OW  SOL  1625     -48.100  -8.190  -2.660  1.00  0.00           O  
ATOM   3833  HW1 SOL  1625     -47.340  -8.770  -2.780  1.00  0.00           H  
ATOM   3834  HW2 SOL  1625     -48.040  -7.550  -3.370  1.00  0.00           H  
ATOM   3835  OW  SOL  1626     -45.770  14.590  -1.390  1.00  0.00           O  
ATOM   3836  HW1 SOL  1626     -45.790  15.020  -0.540  1.00  0.00           H  
ATOM   3837  HW2 SOL  1626     -45.970  13.670  -1.190  1.00  0.00           H  
ATOM   3838  OW  SOL  1627     -23.380 -37.500 -23.750  1.00  0.00           O  
ATOM   3839  HW1 SOL  1627     -22.630 -38.090 -23.770  1.00  0.00           H  
ATOM   3840  HW2 SOL  1627     -23.880 -37.780 -22.970  1.00  0.00           H  
ATOM   3841  OW  SOL  1628      14.560 -36.370  17.390  1.00  0.00           O  
ATOM   3842  HW1 SOL  1628      15.200 -36.300  16.680  1.00  0.00           H  
ATOM   3843  HW2 SOL  1628      14.830 -35.690  18.020  1.00  0.00           H  
ATOM   3844  OW  SOL  1629      10.170 -21.930  -0.840  1.00  0.00           O  
ATOM   3845  HW1 SOL  1629      10.600 -21.200  -0.400  1.00  0.00           H  
ATOM   3846  HW2 SOL  1629      10.780 -22.660  -0.740  1.00  0.00           H  
ATOM   3847  OW  SOL  1630     -38.800  -6.550   9.970  1.00  0.00           O  
ATOM   3848  HW1 SOL  1630     -39.330  -6.710  10.760  1.00  0.00           H  
ATOM   3849  HW2 SOL  1630     -37.900  -6.660  10.260  1.00  0.00           H  
ATOM   3850  OW  SOL  1631     -46.840 -50.310   5.420  1.00  0.00           O  
ATOM   3851  HW1 SOL  1631     -46.100 -50.770   5.800  1.00  0.00           H  
ATOM   3852  HW2 SOL  1631     -46.540 -49.400   5.330  1.00  0.00           H  
ATOM   3853  OW  SOL  1632      -1.520 -51.790  -7.510  1.00  0.00           O  
ATOM   3854  HW1 SOL  1632      -1.310 -51.300  -6.720  1.00  0.00           H  
ATOM   3855  HW2 SOL  1632      -2.470 -51.930  -7.460  1.00  0.00           H  
ATOM   3856  OW  SOL  1633     -11.020 -28.900 -27.020  1.00  0.00           O  
ATOM   3857  HW1 SOL  1633     -10.830 -28.110 -26.520  1.00  0.00           H  
ATOM   3858  HW2 SOL  1633     -11.960 -28.920 -27.120  1.00  0.00           H  
ATOM   3859  OW  SOL  1634      18.210 -19.650  -5.680  1.00  0.00           O  
ATOM   3860  HW1 SOL  1634      17.540 -20.140  -6.170  1.00  0.00           H  
ATOM   3861  HW2 SOL  1634      18.170 -20.010  -4.800  1.00  0.00           H  
ATOM   3862  OW  SOL  1635       9.240  16.010  -3.570  1.00  0.00           O  
ATOM   3863  HW1 SOL  1635       9.150  16.210  -2.640  1.00  0.00           H  
ATOM   3864  HW2 SOL  1635      10.180  15.850  -3.700  1.00  0.00           H  
ATOM   3865  OW  SOL  1636      23.540  -6.200  -4.780  1.00  0.00           O  
ATOM   3866  HW1 SOL  1636      23.610  -7.110  -5.090  1.00  0.00           H  
ATOM   3867  HW2 SOL  1636      22.770  -5.860  -5.240  1.00  0.00           H  
ATOM   3868  OW  SOL  1637      11.210 -19.770   0.540  1.00  0.00           O  
ATOM   3869  HW1 SOL  1637      12.140 -19.550   0.540  1.00  0.00           H  
ATOM   3870  HW2 SOL  1637      10.800 -19.080   1.080  1.00  0.00           H  
ATOM   3871  OW  SOL  1638       1.660 -52.900  -4.880  1.00  0.00           O  
ATOM   3872  HW1 SOL  1638       2.260 -52.310  -5.340  1.00  0.00           H  
ATOM   3873  HW2 SOL  1638       2.220 -53.600  -4.540  1.00  0.00           H  
ATOM   3874  OW  SOL  1639      -7.200   1.620  28.840  1.00  0.00           O  
ATOM   3875  HW1 SOL  1639      -6.580   1.310  28.170  1.00  0.00           H  
ATOM   3876  HW2 SOL  1639      -7.580   2.400  28.460  1.00  0.00           H  
ATOM   3877  OW  SOL  1640       6.680  -9.060   0.570  1.00  0.00           O  
ATOM   3878  HW1 SOL  1640       7.020  -9.340  -0.270  1.00  0.00           H  
ATOM   3879  HW2 SOL  1640       7.160  -9.580   1.220  1.00  0.00           H  
ATOM   3880  OW  SOL  1641     -21.340  -0.990  28.180  1.00  0.00           O  
ATOM   3881  HW1 SOL  1641     -21.440  -0.330  28.860  1.00  0.00           H  
ATOM   3882  HW2 SOL  1641     -20.480  -0.820  27.810  1.00  0.00           H  
ATOM   3883  OW  SOL  1642     -13.080 -42.200 -23.620  1.00  0.00           O  
ATOM   3884  HW1 SOL  1642     -12.440 -41.600 -24.000  1.00  0.00           H  
ATOM   3885  HW2 SOL  1642     -13.870 -41.680 -23.510  1.00  0.00           H  
ATOM   3886  OW  SOL  1643      -1.790  13.260  -3.600  1.00  0.00           O  
ATOM   3887  HW1 SOL  1643      -0.860  13.110  -3.460  1.00  0.00           H  
ATOM   3888  HW2 SOL  1643      -2.210  12.440  -3.360  1.00  0.00           H  
ATOM   3889  OW  SOL  1644      -5.410 -47.740 -11.830  1.00  0.00           O  
ATOM   3890  HW1 SOL  1644      -6.170 -48.080 -12.310  1.00  0.00           H  
ATOM   3891  HW2 SOL  1644      -5.780 -47.260 -11.100  1.00  0.00           H  
ATOM   3892  OW  SOL  1645      -0.260  18.300  15.080  1.00  0.00           O  
ATOM   3893  HW1 SOL  1645      -1.170  18.160  15.330  1.00  0.00           H  
ATOM   3894  HW2 SOL  1645       0.250  17.950  15.820  1.00  0.00           H  
ATOM   3895  OW  SOL  1646      11.780 -51.100  -6.070  1.00  0.00           O  
ATOM   3896  HW1 SOL  1646      11.350 -51.710  -5.480  1.00  0.00           H  
ATOM   3897  HW2 SOL  1646      11.520 -50.240  -5.760  1.00  0.00           H  
ATOM   3898  OW  SOL  1647       5.800 -22.050  15.790  1.00  0.00           O  
ATOM   3899  HW1 SOL  1647       5.230 -21.550  15.200  1.00  0.00           H  
ATOM   3900  HW2 SOL  1647       5.340 -22.010  16.640  1.00  0.00           H  
ATOM   3901  OW  SOL  1648     -25.250 -51.080   5.670  1.00  0.00           O  
ATOM   3902  HW1 SOL  1648     -24.840 -51.250   6.520  1.00  0.00           H  
ATOM   3903  HW2 SOL  1648     -25.870 -50.370   5.830  1.00  0.00           H  
ATOM   3904  OW  SOL  1649     -32.270 -41.520  10.690  1.00  0.00           O  
ATOM   3905  HW1 SOL  1649     -32.540 -41.540  11.610  1.00  0.00           H  
ATOM   3906  HW2 SOL  1649     -32.400 -40.610  10.430  1.00  0.00           H  
ATOM   3907  OW  SOL  1650     -18.750 -50.830  22.420  1.00  0.00           O  
ATOM   3908  HW1 SOL  1650     -18.370 -50.280  23.100  1.00  0.00           H  
ATOM   3909  HW2 SOL  1650     -19.690 -50.620  22.450  1.00  0.00           H  
ATOM   3910  OW  SOL  1651     -19.370  -6.400  33.130  1.00  0.00           O  
ATOM   3911  HW1 SOL  1651     -19.900  -7.080  32.720  1.00  0.00           H  
ATOM   3912  HW2 SOL  1651     -19.000  -6.810  33.910  1.00  0.00           H  
ATOM   3913  OW  SOL  1652      -0.840 -52.260  21.290  1.00  0.00           O  
ATOM   3914  HW1 SOL  1652      -0.290 -52.290  22.070  1.00  0.00           H  
ATOM   3915  HW2 SOL  1652      -1.080 -51.340  21.200  1.00  0.00           H  
ATOM   3916  OW  SOL  1653     -38.800 -34.980  10.280  1.00  0.00           O  
ATOM   3917  HW1 SOL  1653     -39.170 -35.860  10.210  1.00  0.00           H  
ATOM   3918  HW2 SOL  1653     -38.690 -34.840  11.220  1.00  0.00           H  
ATOM   3919  OW  SOL  1654       1.300  -8.470  27.710  1.00  0.00           O  
ATOM   3920  HW1 SOL  1654       0.430  -8.690  27.380  1.00  0.00           H  
ATOM   3921  HW2 SOL  1654       1.170  -8.200  28.620  1.00  0.00           H  
ATOM   3922  OW  SOL  1655      21.920  -8.260  16.810  1.00  0.00           O  
ATOM   3923  HW1 SOL  1655      21.360  -7.550  17.130  1.00  0.00           H  
ATOM   3924  HW2 SOL  1655      21.300  -8.930  16.510  1.00  0.00           H  
ATOM   3925  OW  SOL  1656     -44.660  -2.710  -7.520  1.00  0.00           O  
ATOM   3926  HW1 SOL  1656     -44.020  -3.400  -7.690  1.00  0.00           H  
ATOM   3927  HW2 SOL  1656     -44.550  -2.090  -8.250  1.00  0.00           H  
ATOM   3928  OW  SOL  1657     -38.060 -19.750  -0.990  1.00  0.00           O  
ATOM   3929  HW1 SOL  1657     -38.040 -20.010  -0.070  1.00  0.00           H  
ATOM   3930  HW2 SOL  1657     -38.650 -20.380  -1.410  1.00  0.00           H  
ATOM   3931  OW  SOL  1658     -27.850 -10.860  -3.040  1.00  0.00           O  
ATOM   3932  HW1 SOL  1658     -28.520 -10.930  -2.360  1.00  0.00           H  
ATOM   3933  HW2 SOL  1658     -27.150 -10.350  -2.630  1.00  0.00           H  
ATOM   3934  OW  SOL  1659       5.230 -38.750  -3.420  1.00  0.00           O  
ATOM   3935  HW1 SOL  1659       5.940 -39.380  -3.360  1.00  0.00           H  
ATOM   3936  HW2 SOL  1659       5.640 -37.960  -3.780  1.00  0.00           H  
ATOM   3937  OW  SOL  1660     -27.350 -24.000   6.980  1.00  0.00           O  
ATOM   3938  HW1 SOL  1660     -26.780 -24.010   7.750  1.00  0.00           H  
ATOM   3939  HW2 SOL  1660     -27.480 -23.070   6.780  1.00  0.00           H  
ATOM   3940  OW  SOL  1661     -10.150 -14.980  43.710  1.00  0.00           O  
ATOM   3941  HW1 SOL  1661     -10.130 -15.930  43.830  1.00  0.00           H  
ATOM   3942  HW2 SOL  1661      -9.400 -14.800  43.150  1.00  0.00           H  
ATOM   3943  OW  SOL  1662     -46.140 -31.890   6.920  1.00  0.00           O  
ATOM   3944  HW1 SOL  1662     -46.630 -32.020   7.730  1.00  0.00           H  
ATOM   3945  HW2 SOL  1662     -46.060 -32.760   6.550  1.00  0.00           H  
ATOM   3946  OW  SOL  1663     -41.060 -18.280   9.030  1.00  0.00           O  
ATOM   3947  HW1 SOL  1663     -41.460 -18.260   9.910  1.00  0.00           H  
ATOM   3948  HW2 SOL  1663     -41.060 -19.200   8.790  1.00  0.00           H  
ATOM   3949  OW  SOL  1664     -28.600 -11.810 -28.210  1.00  0.00           O  
ATOM   3950  HW1 SOL  1664     -28.420 -12.460 -27.530  1.00  0.00           H  
ATOM   3951  HW2 SOL  1664     -27.840 -11.840 -28.790  1.00  0.00           H  
ATOM   3952  OW  SOL  1665       6.470 -41.510 -10.010  1.00  0.00           O  
ATOM   3953  HW1 SOL  1665       6.600 -40.820 -10.650  1.00  0.00           H  
ATOM   3954  HW2 SOL  1665       6.220 -41.040  -9.210  1.00  0.00           H  
ATOM   3955  OW  SOL  1666      -7.560 -10.590  40.910  1.00  0.00           O  
ATOM   3956  HW1 SOL  1666      -7.190 -10.230  41.720  1.00  0.00           H  
ATOM   3957  HW2 SOL  1666      -6.780 -10.890  40.410  1.00  0.00           H  
ATOM   3958  OW  SOL  1667     -19.230 -17.220  10.370  1.00  0.00           O  
ATOM   3959  HW1 SOL  1667     -20.160 -17.280  10.160  1.00  0.00           H  
ATOM   3960  HW2 SOL  1667     -18.810 -17.880   9.800  1.00  0.00           H  
ATOM   3961  OW  SOL  1668       4.130  14.180 -11.710  1.00  0.00           O  
ATOM   3962  HW1 SOL  1668       3.870  14.360 -12.610  1.00  0.00           H  
ATOM   3963  HW2 SOL  1668       3.310  14.230 -11.210  1.00  0.00           H  
ATOM   3964  OW  SOL  1669     -47.850 -36.650   7.510  1.00  0.00           O  
ATOM   3965  HW1 SOL  1669     -47.990 -36.020   8.230  1.00  0.00           H  
ATOM   3966  HW2 SOL  1669     -47.290 -37.320   7.880  1.00  0.00           H  
ATOM   3967  OW  SOL  1670     -18.120 -43.670   3.030  1.00  0.00           O  
ATOM   3968  HW1 SOL  1670     -18.230 -43.220   2.200  1.00  0.00           H  
ATOM   3969  HW2 SOL  1670     -18.980 -43.640   3.440  1.00  0.00           H  
ATOM   3970  OW  SOL  1671     -17.170 -40.210  -0.560  1.00  0.00           O  
ATOM   3971  HW1 SOL  1671     -16.360 -40.680  -0.350  1.00  0.00           H  
ATOM   3972  HW2 SOL  1671     -17.490 -40.620  -1.370  1.00  0.00           H  
ATOM   3973  OW  SOL  1672     -28.860 -20.760  35.510  1.00  0.00           O  
ATOM   3974  HW1 SOL  1672     -29.780 -20.890  35.710  1.00  0.00           H  
ATOM   3975  HW2 SOL  1672     -28.850 -20.240  34.710  1.00  0.00           H  
ATOM   3976  OW  SOL  1673     -25.170 -20.190 -17.080  1.00  0.00           O  
ATOM   3977  HW1 SOL  1673     -24.540 -20.510 -17.710  1.00  0.00           H  
ATOM   3978  HW2 SOL  1673     -25.880 -19.810 -17.610  1.00  0.00           H  
ATOM   3979  OW  SOL  1674       0.000 -20.650 -35.670  1.00  0.00           O  
ATOM   3980  HW1 SOL  1674      -0.140 -21.260 -36.390  1.00  0.00           H  
ATOM   3981  HW2 SOL  1674       0.170 -19.810 -36.120  1.00  0.00           H  
ATOM   3982  OW  SOL  1675     -27.420  -2.870  20.630  1.00  0.00           O  
ATOM   3983  HW1 SOL  1675     -28.050  -2.900  19.920  1.00  0.00           H  
ATOM   3984  HW2 SOL  1675     -26.650  -3.330  20.300  1.00  0.00           H  
ATOM   3985  OW  SOL  1676      14.040 -31.370   3.550  1.00  0.00           O  
ATOM   3986  HW1 SOL  1676      14.930 -31.060   3.740  1.00  0.00           H  
ATOM   3987  HW2 SOL  1676      14.140 -32.320   3.440  1.00  0.00           H  
ATOM   3988  OW  SOL  1677     -19.220  -2.580 -21.170  1.00  0.00           O  
ATOM   3989  HW1 SOL  1677     -20.150  -2.560 -21.400  1.00  0.00           H  
ATOM   3990  HW2 SOL  1677     -19.070  -3.490 -20.900  1.00  0.00           H  
ATOM   3991  OW  SOL  1678     -37.820 -10.570  12.710  1.00  0.00           O  
ATOM   3992  HW1 SOL  1678     -38.710 -10.330  12.980  1.00  0.00           H  
ATOM   3993  HW2 SOL  1678     -37.410 -10.900  13.520  1.00  0.00           H  
ATOM   3994  OW  SOL  1679     -18.950 -16.380 -38.300  1.00  0.00           O  
ATOM   3995  HW1 SOL  1679     -19.470 -16.910 -38.900  1.00  0.00           H  
ATOM   3996  HW2 SOL  1679     -18.220 -16.050 -38.820  1.00  0.00           H  
ATOM   3997  OW  SOL  1680     -25.280  10.210   3.520  1.00  0.00           O  
ATOM   3998  HW1 SOL  1680     -25.010  10.520   2.660  1.00  0.00           H  
ATOM   3999  HW2 SOL  1680     -24.770   9.410   3.660  1.00  0.00           H  
ATOM   4000  OW  SOL  1681      -8.030 -31.390  -6.620  1.00  0.00           O  
ATOM   4001  HW1 SOL  1681      -7.100 -31.580  -6.680  1.00  0.00           H  
ATOM   4002  HW2 SOL  1681      -8.080 -30.660  -5.990  1.00  0.00           H  
ATOM   4003  OW  SOL  1682     -26.970  -8.250  24.800  1.00  0.00           O  
ATOM   4004  HW1 SOL  1682     -27.880  -8.340  24.490  1.00  0.00           H  
ATOM   4005  HW2 SOL  1682     -26.720  -9.140  25.050  1.00  0.00           H  
ATOM   4006  OW  SOL  1683     -15.410 -25.850   1.370  1.00  0.00           O  
ATOM   4007  HW1 SOL  1683     -15.920 -25.390   2.050  1.00  0.00           H  
ATOM   4008  HW2 SOL  1683     -15.310 -25.210   0.670  1.00  0.00           H  
ATOM   4009  OW  SOL  1684     -31.940  17.270   4.870  1.00  0.00           O  
ATOM   4010  HW1 SOL  1684     -32.680  16.820   4.450  1.00  0.00           H  
ATOM   4011  HW2 SOL  1684     -31.440  17.630   4.140  1.00  0.00           H  
ATOM   4012  OW  SOL  1685      19.640  -7.290  15.340  1.00  0.00           O  
ATOM   4013  HW1 SOL  1685      18.940  -7.040  14.720  1.00  0.00           H  
ATOM   4014  HW2 SOL  1685      19.610  -8.250  15.340  1.00  0.00           H  
ATOM   4015  OW  SOL  1686     -12.350   7.130  11.560  1.00  0.00           O  
ATOM   4016  HW1 SOL  1686     -12.180   6.260  11.930  1.00  0.00           H  
ATOM   4017  HW2 SOL  1686     -11.810   7.170  10.770  1.00  0.00           H  
ATOM   4018  OW  SOL  1687     -37.940 -12.660 -11.510  1.00  0.00           O  
ATOM   4019  HW1 SOL  1687     -37.750 -13.050 -12.350  1.00  0.00           H  
ATOM   4020  HW2 SOL  1687     -38.460 -11.890 -11.710  1.00  0.00           H  
ATOM   4021  OW  SOL  1688     -36.370 -33.460 -16.350  1.00  0.00           O  
ATOM   4022  HW1 SOL  1688     -36.410 -34.350 -16.680  1.00  0.00           H  
ATOM   4023  HW2 SOL  1688     -36.850 -32.940 -16.990  1.00  0.00           H  
ATOM   4024  OW  SOL  1689     -39.540 -24.260   7.410  1.00  0.00           O  
ATOM   4025  HW1 SOL  1689     -39.640 -23.920   8.300  1.00  0.00           H  
ATOM   4026  HW2 SOL  1689     -39.020 -25.060   7.530  1.00  0.00           H  
ATOM   4027  OW  SOL  1690     -43.540   2.360 -10.530  1.00  0.00           O  
ATOM   4028  HW1 SOL  1690     -43.500   2.200  -9.590  1.00  0.00           H  
ATOM   4029  HW2 SOL  1690     -43.230   3.260 -10.640  1.00  0.00           H  
ATOM   4030  OW  SOL  1691     -32.500 -40.340  -6.450  1.00  0.00           O  
ATOM   4031  HW1 SOL  1691     -32.820 -39.520  -6.100  1.00  0.00           H  
ATOM   4032  HW2 SOL  1691     -32.030 -40.100  -7.250  1.00  0.00           H  
ATOM   4033  OW  SOL  1692     -23.990 -21.650  18.010  1.00  0.00           O  
ATOM   4034  HW1 SOL  1692     -24.150 -20.810  17.600  1.00  0.00           H  
ATOM   4035  HW2 SOL  1692     -23.130 -21.560  18.420  1.00  0.00           H  
ATOM   4036  OW  SOL  1693      -7.270  -7.410  22.410  1.00  0.00           O  
ATOM   4037  HW1 SOL  1693      -7.320  -8.060  21.700  1.00  0.00           H  
ATOM   4038  HW2 SOL  1693      -8.120  -7.460  22.840  1.00  0.00           H  
ATOM   4039  OW  SOL  1694      23.280 -18.870 -21.520  1.00  0.00           O  
ATOM   4040  HW1 SOL  1694      24.110 -19.080 -21.090  1.00  0.00           H  
ATOM   4041  HW2 SOL  1694      23.260 -17.910 -21.550  1.00  0.00           H  
ATOM   4042  OW  SOL  1695      18.980 -33.840  -8.330  1.00  0.00           O  
ATOM   4043  HW1 SOL  1695      19.530 -33.070  -8.440  1.00  0.00           H  
ATOM   4044  HW2 SOL  1695      18.730 -34.070  -9.220  1.00  0.00           H  
ATOM   4045  OW  SOL  1696     -18.600 -21.090 -41.680  1.00  0.00           O  
ATOM   4046  HW1 SOL  1696     -18.620 -20.160 -41.420  1.00  0.00           H  
ATOM   4047  HW2 SOL  1696     -19.380 -21.220 -42.200  1.00  0.00           H  
ATOM   4048  OW  SOL  1697       5.270 -36.140   8.380  1.00  0.00           O  
ATOM   4049  HW1 SOL  1697       5.940 -36.770   8.650  1.00  0.00           H  
ATOM   4050  HW2 SOL  1697       4.940 -36.480   7.550  1.00  0.00           H  
ATOM   4051  OW  SOL  1698      21.010  -8.160  10.040  1.00  0.00           O  
ATOM   4052  HW1 SOL  1698      21.590  -7.750   9.390  1.00  0.00           H  
ATOM   4053  HW2 SOL  1698      20.210  -8.340   9.540  1.00  0.00           H  
ATOM   4054  OW  SOL  1699     -17.700 -11.450 -14.320  1.00  0.00           O  
ATOM   4055  HW1 SOL  1699     -17.480 -12.370 -14.140  1.00  0.00           H  
ATOM   4056  HW2 SOL  1699     -17.640 -11.010 -13.470  1.00  0.00           H  
ATOM   4057  OW  SOL  1700     -26.000 -29.780  10.970  1.00  0.00           O  
ATOM   4058  HW1 SOL  1700     -25.060 -29.960  11.090  1.00  0.00           H  
ATOM   4059  HW2 SOL  1700     -26.070 -28.840  11.060  1.00  0.00           H  
ATOM   4060  OW  SOL  1701      -0.700 -25.700  27.330  1.00  0.00           O  
ATOM   4061  HW1 SOL  1701      -1.020 -25.390  26.470  1.00  0.00           H  
ATOM   4062  HW2 SOL  1701      -1.490 -25.970  27.790  1.00  0.00           H  
ATOM   4063  OW  SOL  1702      -8.830 -52.100  23.770  1.00  0.00           O  
ATOM   4064  HW1 SOL  1702      -8.810 -51.410  24.420  1.00  0.00           H  
ATOM   4065  HW2 SOL  1702      -8.110 -52.690  24.010  1.00  0.00           H  
ATOM   4066  OW  SOL  1703     -27.860  -3.260  17.160  1.00  0.00           O  
ATOM   4067  HW1 SOL  1703     -28.210  -4.010  17.650  1.00  0.00           H  
ATOM   4068  HW2 SOL  1703     -26.930  -3.460  17.060  1.00  0.00           H  
ATOM   4069  OW  SOL  1704     -29.240 -23.490  13.290  1.00  0.00           O  
ATOM   4070  HW1 SOL  1704     -29.690 -23.140  12.520  1.00  0.00           H  
ATOM   4071  HW2 SOL  1704     -28.500 -23.970  12.940  1.00  0.00           H  
ATOM   4072  OW  SOL  1705       9.500  11.850   4.340  1.00  0.00           O  
ATOM   4073  HW1 SOL  1705       9.370  12.790   4.480  1.00  0.00           H  
ATOM   4074  HW2 SOL  1705       9.080  11.670   3.500  1.00  0.00           H  
ATOM   4075  OW  SOL  1706     -24.080 -28.950 -11.810  1.00  0.00           O  
ATOM   4076  HW1 SOL  1706     -24.090 -29.450 -12.630  1.00  0.00           H  
ATOM   4077  HW2 SOL  1706     -23.940 -29.610 -11.130  1.00  0.00           H  
ATOM   4078  OW  SOL  1707       8.990 -17.090  27.310  1.00  0.00           O  
ATOM   4079  HW1 SOL  1707       8.960 -17.680  26.560  1.00  0.00           H  
ATOM   4080  HW2 SOL  1707       8.090 -16.760  27.390  1.00  0.00           H  
ATOM   4081  OW  SOL  1708       2.010 -39.140  15.730  1.00  0.00           O  
ATOM   4082  HW1 SOL  1708       1.110 -38.910  15.530  1.00  0.00           H  
ATOM   4083  HW2 SOL  1708       1.940 -39.860  16.360  1.00  0.00           H  
ATOM   4084  OW  SOL  1709       3.050 -52.640   2.970  1.00  0.00           O  
ATOM   4085  HW1 SOL  1709       2.510 -51.860   3.050  1.00  0.00           H  
ATOM   4086  HW2 SOL  1709       3.830 -52.460   3.490  1.00  0.00           H  
ATOM   4087  OW  SOL  1710     -18.010  -2.910 -18.100  1.00  0.00           O  
ATOM   4088  HW1 SOL  1710     -18.800  -3.010 -18.630  1.00  0.00           H  
ATOM   4089  HW2 SOL  1710     -18.150  -3.460 -17.330  1.00  0.00           H  
ATOM   4090  OW  SOL  1711       6.460 -39.840   1.990  1.00  0.00           O  
ATOM   4091  HW1 SOL  1711       6.990 -40.610   1.800  1.00  0.00           H  
ATOM   4092  HW2 SOL  1711       5.590 -40.200   2.200  1.00  0.00           H  
ATOM   4093  OW  SOL  1712     -17.320 -11.480  40.230  1.00  0.00           O  
ATOM   4094  HW1 SOL  1712     -16.370 -11.400  40.130  1.00  0.00           H  
ATOM   4095  HW2 SOL  1712     -17.460 -12.340  40.630  1.00  0.00           H  
ATOM   4096  OW  SOL  1713      12.270   0.840  14.250  1.00  0.00           O  
ATOM   4097  HW1 SOL  1713      13.030   0.380  13.890  1.00  0.00           H  
ATOM   4098  HW2 SOL  1713      11.940   0.270  14.940  1.00  0.00           H  
ATOM   4099  OW  SOL  1714     -39.870 -34.970 -16.900  1.00  0.00           O  
ATOM   4100  HW1 SOL  1714     -40.700 -34.600 -16.590  1.00  0.00           H  
ATOM   4101  HW2 SOL  1714     -40.070 -35.300 -17.770  1.00  0.00           H  
ATOM   4102  OW  SOL  1715     -38.160  -4.040  23.720  1.00  0.00           O  
ATOM   4103  HW1 SOL  1715     -37.390  -3.700  23.270  1.00  0.00           H  
ATOM   4104  HW2 SOL  1715     -38.890  -3.540  23.360  1.00  0.00           H  
ATOM   4105  OW  SOL  1716     -25.020 -18.480   9.170  1.00  0.00           O  
ATOM   4106  HW1 SOL  1716     -25.160 -17.890   9.910  1.00  0.00           H  
ATOM   4107  HW2 SOL  1716     -25.780 -18.340   8.600  1.00  0.00           H  
ATOM   4108  OW  SOL  1717     -23.370 -20.690 -39.000  1.00  0.00           O  
ATOM   4109  HW1 SOL  1717     -24.150 -20.890 -39.530  1.00  0.00           H  
ATOM   4110  HW2 SOL  1717     -23.730 -20.260 -38.220  1.00  0.00           H  
ATOM   4111  OW  SOL  1718     -25.780 -27.860  14.120  1.00  0.00           O  
ATOM   4112  HW1 SOL  1718     -26.350 -27.210  14.510  1.00  0.00           H  
ATOM   4113  HW2 SOL  1718     -26.010 -27.860  13.190  1.00  0.00           H  
ATOM   4114  OW  SOL  1719     -43.090 -41.150  -3.550  1.00  0.00           O  
ATOM   4115  HW1 SOL  1719     -43.010 -40.410  -2.940  1.00  0.00           H  
ATOM   4116  HW2 SOL  1719     -44.030 -41.160  -3.760  1.00  0.00           H  
ATOM   4117  OW  SOL  1720      -9.100  17.140  13.000  1.00  0.00           O  
ATOM   4118  HW1 SOL  1720      -8.650  17.850  12.540  1.00  0.00           H  
ATOM   4119  HW2 SOL  1720      -9.700  17.580  13.580  1.00  0.00           H  
ATOM   4120  OW  SOL  1721     -39.870 -27.250 -17.460  1.00  0.00           O  
ATOM   4121  HW1 SOL  1721     -39.860 -27.880 -18.180  1.00  0.00           H  
ATOM   4122  HW2 SOL  1721     -40.110 -26.410 -17.880  1.00  0.00           H  
ATOM   4123  OW  SOL  1722     -30.850 -17.770 -29.390  1.00  0.00           O  
ATOM   4124  HW1 SOL  1722     -30.150 -17.120 -29.360  1.00  0.00           H  
ATOM   4125  HW2 SOL  1722     -30.390 -18.610 -29.430  1.00  0.00           H  
ATOM   4126  OW  SOL  1723     -26.980  -6.570  30.640  1.00  0.00           O  
ATOM   4127  HW1 SOL  1723     -26.610  -7.450  30.720  1.00  0.00           H  
ATOM   4128  HW2 SOL  1723     -27.530  -6.450  31.410  1.00  0.00           H  
ATOM   4129  OW  SOL  1724      15.880 -17.680 -15.590  1.00  0.00           O  
ATOM   4130  HW1 SOL  1724      16.760 -17.560 -15.960  1.00  0.00           H  
ATOM   4131  HW2 SOL  1724      15.410 -16.900 -15.850  1.00  0.00           H  
ATOM   4132  OW  SOL  1725     -18.870 -38.420  24.900  1.00  0.00           O  
ATOM   4133  HW1 SOL  1725     -18.080 -38.670  24.420  1.00  0.00           H  
ATOM   4134  HW2 SOL  1725     -19.000 -37.500  24.670  1.00  0.00           H  
ATOM   4135  OW  SOL  1726      -6.230  -1.350   9.160  1.00  0.00           O  
ATOM   4136  HW1 SOL  1726      -6.850  -1.960   8.780  1.00  0.00           H  
ATOM   4137  HW2 SOL  1726      -6.140  -0.650   8.510  1.00  0.00           H  
ATOM   4138  OW  SOL  1727      -9.720 -43.670 -25.970  1.00  0.00           O  
ATOM   4139  HW1 SOL  1727     -10.480 -43.850 -26.530  1.00  0.00           H  
ATOM   4140  HW2 SOL  1727      -9.220 -43.000 -26.440  1.00  0.00           H  
ATOM   4141  OW  SOL  1728     -26.470  15.890  -5.920  1.00  0.00           O  
ATOM   4142  HW1 SOL  1728     -26.810  16.710  -6.270  1.00  0.00           H  
ATOM   4143  HW2 SOL  1728     -26.520  16.000  -4.970  1.00  0.00           H  
ATOM   4144  OW  SOL  1729     -14.980 -12.270  43.180  1.00  0.00           O  
ATOM   4145  HW1 SOL  1729     -14.870 -11.980  44.080  1.00  0.00           H  
ATOM   4146  HW2 SOL  1729     -14.510 -13.110  43.150  1.00  0.00           H  
ATOM   4147  OW  SOL  1730      -3.310   2.110  18.680  1.00  0.00           O  
ATOM   4148  HW1 SOL  1730      -3.490   1.170  18.680  1.00  0.00           H  
ATOM   4149  HW2 SOL  1730      -3.570   2.390  19.560  1.00  0.00           H  
ATOM   4150  OW  SOL  1731     -24.390  16.620 -13.350  1.00  0.00           O  
ATOM   4151  HW1 SOL  1731     -24.100  16.220 -12.520  1.00  0.00           H  
ATOM   4152  HW2 SOL  1731     -24.180  17.550 -13.260  1.00  0.00           H  
ATOM   4153  OW  SOL  1732     -44.770   5.100  -8.510  1.00  0.00           O  
ATOM   4154  HW1 SOL  1732     -45.490   5.480  -9.010  1.00  0.00           H  
ATOM   4155  HW2 SOL  1732     -45.180   4.400  -8.000  1.00  0.00           H  
ATOM   4156  OW  SOL  1733      11.350 -13.220   6.630  1.00  0.00           O  
ATOM   4157  HW1 SOL  1733      10.410 -13.100   6.720  1.00  0.00           H  
ATOM   4158  HW2 SOL  1733      11.500 -13.280   5.690  1.00  0.00           H  
ATOM   4159  OW  SOL  1734     -20.560 -20.740  28.230  1.00  0.00           O  
ATOM   4160  HW1 SOL  1734     -19.680 -20.880  27.860  1.00  0.00           H  
ATOM   4161  HW2 SOL  1734     -20.780 -21.580  28.630  1.00  0.00           H  
ATOM   4162  OW  SOL  1735     -35.200  -0.190  -6.100  1.00  0.00           O  
ATOM   4163  HW1 SOL  1735     -35.560   0.700  -6.150  1.00  0.00           H  
ATOM   4164  HW2 SOL  1735     -34.290  -0.070  -5.850  1.00  0.00           H  
ATOM   4165  OW  SOL  1736      21.760  -9.390  23.650  1.00  0.00           O  
ATOM   4166  HW1 SOL  1736      21.150 -10.100  23.480  1.00  0.00           H  
ATOM   4167  HW2 SOL  1736      22.630  -9.770  23.510  1.00  0.00           H  
ATOM   4168  OW  SOL  1737     -32.170 -10.840   1.200  1.00  0.00           O  
ATOM   4169  HW1 SOL  1737     -31.760 -10.630   0.370  1.00  0.00           H  
ATOM   4170  HW2 SOL  1737     -32.420 -10.000   1.580  1.00  0.00           H  
ATOM   4171  OW  SOL  1738      -2.840   2.910   3.170  1.00  0.00           O  
ATOM   4172  HW1 SOL  1738      -2.340   2.490   3.870  1.00  0.00           H  
ATOM   4173  HW2 SOL  1738      -2.370   3.730   3.010  1.00  0.00           H  
ATOM   4174  OW  SOL  1739      -6.450  -6.910  26.020  1.00  0.00           O  
ATOM   4175  HW1 SOL  1739      -6.600  -6.600  25.120  1.00  0.00           H  
ATOM   4176  HW2 SOL  1739      -5.550  -7.210  26.010  1.00  0.00           H  
ATOM   4177  OW  SOL  1740     -47.460 -40.940  12.350  1.00  0.00           O  
ATOM   4178  HW1 SOL  1740     -47.300 -40.120  11.900  1.00  0.00           H  
ATOM   4179  HW2 SOL  1740     -48.330 -41.210  12.070  1.00  0.00           H  
ATOM   4180  OW  SOL  1741     -16.890 -46.360  -3.420  1.00  0.00           O  
ATOM   4181  HW1 SOL  1741     -17.530 -46.150  -4.100  1.00  0.00           H  
ATOM   4182  HW2 SOL  1741     -17.050 -45.720  -2.730  1.00  0.00           H  
ATOM   4183  OW  SOL  1742      21.420 -21.750  -0.660  1.00  0.00           O  
ATOM   4184  HW1 SOL  1742      20.530 -21.880  -0.330  1.00  0.00           H  
ATOM   4185  HW2 SOL  1742      21.320 -21.200  -1.440  1.00  0.00           H  
ATOM   4186  OW  SOL  1743     -18.540 -24.070 -38.960  1.00  0.00           O  
ATOM   4187  HW1 SOL  1743     -19.370 -24.540 -38.950  1.00  0.00           H  
ATOM   4188  HW2 SOL  1743     -18.780 -23.170 -38.730  1.00  0.00           H  
ATOM   4189  OW  SOL  1744       0.140 -48.300 -14.220  1.00  0.00           O  
ATOM   4190  HW1 SOL  1744      -0.020 -48.570 -15.110  1.00  0.00           H  
ATOM   4191  HW2 SOL  1744      -0.180 -47.400 -14.170  1.00  0.00           H  
ATOM   4192  OW  SOL  1745      -9.120  -5.120  24.560  1.00  0.00           O  
ATOM   4193  HW1 SOL  1745      -9.140  -6.050  24.320  1.00  0.00           H  
ATOM   4194  HW2 SOL  1745      -8.190  -4.900  24.610  1.00  0.00           H  
ATOM   4195  OW  SOL  1746      13.520 -21.680  -0.500  1.00  0.00           O  
ATOM   4196  HW1 SOL  1746      13.180 -21.600  -1.380  1.00  0.00           H  
ATOM   4197  HW2 SOL  1746      12.890 -21.220   0.050  1.00  0.00           H  
ATOM   4198  OW  SOL  1747      11.400 -21.400  -6.130  1.00  0.00           O  
ATOM   4199  HW1 SOL  1747      10.810 -20.650  -6.030  1.00  0.00           H  
ATOM   4200  HW2 SOL  1747      10.830 -22.160  -6.060  1.00  0.00           H  
ATOM   4201  OW  SOL  1748      -5.490 -53.490   5.510  1.00  0.00           O  
ATOM   4202  HW1 SOL  1748      -5.690 -52.580   5.260  1.00  0.00           H  
ATOM   4203  HW2 SOL  1748      -4.710 -53.720   5.020  1.00  0.00           H  
ATOM   4204  OW  SOL  1749      10.570  18.000   3.360  1.00  0.00           O  
ATOM   4205  HW1 SOL  1749      11.110  17.660   2.650  1.00  0.00           H  
ATOM   4206  HW2 SOL  1749      10.250  18.830   3.050  1.00  0.00           H  
ATOM   4207  OW  SOL  1750     -15.570 -29.300  14.470  1.00  0.00           O  
ATOM   4208  HW1 SOL  1750     -15.140 -30.160  14.490  1.00  0.00           H  
ATOM   4209  HW2 SOL  1750     -15.910 -29.180  15.360  1.00  0.00           H  
ATOM   4210  OW  SOL  1751     -19.510  11.640 -17.030  1.00  0.00           O  
ATOM   4211  HW1 SOL  1751     -18.710  12.140 -17.200  1.00  0.00           H  
ATOM   4212  HW2 SOL  1751     -19.950  11.610 -17.870  1.00  0.00           H  
ATOM   4213  OW  SOL  1752     -18.490   4.990   9.810  1.00  0.00           O  
ATOM   4214  HW1 SOL  1752     -18.140   4.150   9.510  1.00  0.00           H  
ATOM   4215  HW2 SOL  1752     -19.210   4.760  10.400  1.00  0.00           H  
ATOM   4216  OW  SOL  1753      -0.590   7.990  -6.510  1.00  0.00           O  
ATOM   4217  HW1 SOL  1753      -0.610   7.160  -6.980  1.00  0.00           H  
ATOM   4218  HW2 SOL  1753       0.330   8.250  -6.520  1.00  0.00           H  
ATOM   4219  OW  SOL  1754     -32.140 -18.420 -22.640  1.00  0.00           O  
ATOM   4220  HW1 SOL  1754     -32.080 -19.320 -22.360  1.00  0.00           H  
ATOM   4221  HW2 SOL  1754     -32.930 -18.090 -22.220  1.00  0.00           H  
ATOM   4222  OW  SOL  1755     -26.460 -36.090  13.130  1.00  0.00           O  
ATOM   4223  HW1 SOL  1755     -26.080 -36.790  12.610  1.00  0.00           H  
ATOM   4224  HW2 SOL  1755     -26.540 -35.360  12.530  1.00  0.00           H  
ATOM   4225  OW  SOL  1756      -2.280 -35.560  16.740  1.00  0.00           O  
ATOM   4226  HW1 SOL  1756      -3.080 -35.030  16.740  1.00  0.00           H  
ATOM   4227  HW2 SOL  1756      -2.580 -36.450  16.620  1.00  0.00           H  
ATOM   4228  OW  SOL  1757      -8.660 -50.830  26.540  1.00  0.00           O  
ATOM   4229  HW1 SOL  1757      -8.940 -49.910  26.570  1.00  0.00           H  
ATOM   4230  HW2 SOL  1757      -7.780 -50.840  26.910  1.00  0.00           H  
ATOM   4231  OW  SOL  1758     -32.380  -1.020  -6.550  1.00  0.00           O  
ATOM   4232  HW1 SOL  1758     -33.230  -1.390  -6.770  1.00  0.00           H  
ATOM   4233  HW2 SOL  1758     -31.750  -1.710  -6.780  1.00  0.00           H  
ATOM   4234  OW  SOL  1759      16.620  14.290  -2.360  1.00  0.00           O  
ATOM   4235  HW1 SOL  1759      16.890  14.520  -3.250  1.00  0.00           H  
ATOM   4236  HW2 SOL  1759      17.090  13.470  -2.160  1.00  0.00           H  
ATOM   4237  OW  SOL  1760       5.480 -24.230  20.470  1.00  0.00           O  
ATOM   4238  HW1 SOL  1760       5.110 -24.980  20.020  1.00  0.00           H  
ATOM   4239  HW2 SOL  1760       4.750 -23.610  20.560  1.00  0.00           H  
ATOM   4240  OW  SOL  1761      18.600 -23.180  22.590  1.00  0.00           O  
ATOM   4241  HW1 SOL  1761      17.940 -22.520  22.380  1.00  0.00           H  
ATOM   4242  HW2 SOL  1761      18.860 -22.990  23.490  1.00  0.00           H  
ATOM   4243  OW  SOL  1762     -42.180   2.150   5.030  1.00  0.00           O  
ATOM   4244  HW1 SOL  1762     -41.240   2.120   4.850  1.00  0.00           H  
ATOM   4245  HW2 SOL  1762     -42.260   2.580   5.860  1.00  0.00           H  
ATOM   4246  OW  SOL  1763     -30.930  -4.780  30.530  1.00  0.00           O  
ATOM   4247  HW1 SOL  1763     -31.210  -4.230  31.250  1.00  0.00           H  
ATOM   4248  HW2 SOL  1763     -30.080  -4.420  30.270  1.00  0.00           H  
ATOM   4249  OW  SOL  1764      -7.490   7.400  13.900  1.00  0.00           O  
ATOM   4250  HW1 SOL  1764      -8.050   7.660  14.630  1.00  0.00           H  
ATOM   4251  HW2 SOL  1764      -7.330   6.470  14.060  1.00  0.00           H  
ATOM   4252  OW  SOL  1765     -35.950  -6.810  21.940  1.00  0.00           O  
ATOM   4253  HW1 SOL  1765     -36.580  -7.250  21.360  1.00  0.00           H  
ATOM   4254  HW2 SOL  1765     -36.370  -6.800  22.790  1.00  0.00           H  
ATOM   4255  OW  SOL  1766      -5.900 -33.280  31.630  1.00  0.00           O  
ATOM   4256  HW1 SOL  1766      -5.450 -33.890  32.210  1.00  0.00           H  
ATOM   4257  HW2 SOL  1766      -6.110 -33.800  30.860  1.00  0.00           H  
ATOM   4258  OW  SOL  1767       5.520 -33.180  22.220  1.00  0.00           O  
ATOM   4259  HW1 SOL  1767       5.510 -33.900  21.580  1.00  0.00           H  
ATOM   4260  HW2 SOL  1767       4.780 -33.370  22.800  1.00  0.00           H  
ATOM   4261  OW  SOL  1768      23.330 -54.410   1.080  1.00  0.00           O  
ATOM   4262  HW1 SOL  1768      22.460 -54.260   1.440  1.00  0.00           H  
ATOM   4263  HW2 SOL  1768      23.740 -55.010   1.700  1.00  0.00           H  
ATOM   4264  OW  SOL  1769     -26.260   5.910  -7.840  1.00  0.00           O  
ATOM   4265  HW1 SOL  1769     -26.300   5.740  -8.780  1.00  0.00           H  
ATOM   4266  HW2 SOL  1769     -25.660   6.660  -7.760  1.00  0.00           H  
ATOM   4267  OW  SOL  1770     -38.500 -31.840  22.090  1.00  0.00           O  
ATOM   4268  HW1 SOL  1770     -39.060 -31.580  22.830  1.00  0.00           H  
ATOM   4269  HW2 SOL  1770     -37.660 -32.050  22.490  1.00  0.00           H  
ATOM   4270  OW  SOL  1771     -46.340   0.310 -10.130  1.00  0.00           O  
ATOM   4271  HW1 SOL  1771     -46.810  -0.390 -10.570  1.00  0.00           H  
ATOM   4272  HW2 SOL  1771     -46.790   0.450  -9.310  1.00  0.00           H  
ATOM   4273  OW  SOL  1772      -6.540 -45.270  -3.220  1.00  0.00           O  
ATOM   4274  HW1 SOL  1772      -7.120 -44.770  -3.800  1.00  0.00           H  
ATOM   4275  HW2 SOL  1772      -6.800 -46.190  -3.360  1.00  0.00           H  
ATOM   4276  OW  SOL  1773      -9.100  -5.980  35.200  1.00  0.00           O  
ATOM   4277  HW1 SOL  1773      -9.740  -6.650  34.980  1.00  0.00           H  
ATOM   4278  HW2 SOL  1773      -9.250  -5.790  36.130  1.00  0.00           H  
ATOM   4279  OW  SOL  1774     -22.160 -31.800  24.360  1.00  0.00           O  
ATOM   4280  HW1 SOL  1774     -21.450 -32.440  24.490  1.00  0.00           H  
ATOM   4281  HW2 SOL  1774     -22.860 -32.300  23.960  1.00  0.00           H  
ATOM   4282  OW  SOL  1775     -38.190  -8.380 -21.040  1.00  0.00           O  
ATOM   4283  HW1 SOL  1775     -37.920  -8.130 -20.160  1.00  0.00           H  
ATOM   4284  HW2 SOL  1775     -38.910  -9.010 -20.910  1.00  0.00           H  
ATOM   4285  OW  SOL  1776       7.500 -11.340  28.080  1.00  0.00           O  
ATOM   4286  HW1 SOL  1776       7.870 -12.150  28.420  1.00  0.00           H  
ATOM   4287  HW2 SOL  1776       7.070 -11.590  27.260  1.00  0.00           H  
ATOM   4288  OW  SOL  1777      -2.730 -17.850  10.310  1.00  0.00           O  
ATOM   4289  HW1 SOL  1777      -3.580 -18.140  10.630  1.00  0.00           H  
ATOM   4290  HW2 SOL  1777      -2.760 -16.890  10.400  1.00  0.00           H  
ATOM   4291  OW  SOL  1778     -44.300 -21.240  10.910  1.00  0.00           O  
ATOM   4292  HW1 SOL  1778     -44.590 -20.460  11.380  1.00  0.00           H  
ATOM   4293  HW2 SOL  1778     -43.820 -20.900  10.150  1.00  0.00           H  
ATOM   4294  OW  SOL  1779       4.330 -34.030  -9.640  1.00  0.00           O  
ATOM   4295  HW1 SOL  1779       4.650 -33.150  -9.390  1.00  0.00           H  
ATOM   4296  HW2 SOL  1779       5.100 -34.580  -9.610  1.00  0.00           H  
ATOM   4297  OW  SOL  1780      11.000 -26.070 -24.090  1.00  0.00           O  
ATOM   4298  HW1 SOL  1780      10.600 -25.810 -23.270  1.00  0.00           H  
ATOM   4299  HW2 SOL  1780      11.780 -25.520 -24.170  1.00  0.00           H  
ATOM   4300  OW  SOL  1781      17.440 -17.410  30.300  1.00  0.00           O  
ATOM   4301  HW1 SOL  1781      17.630 -18.080  29.650  1.00  0.00           H  
ATOM   4302  HW2 SOL  1781      16.760 -17.800  30.850  1.00  0.00           H  
ATOM   4303  OW  SOL  1782      23.020 -17.490  -4.010  1.00  0.00           O  
ATOM   4304  HW1 SOL  1782      22.440 -17.690  -4.750  1.00  0.00           H  
ATOM   4305  HW2 SOL  1782      23.320 -16.600  -4.200  1.00  0.00           H  
ATOM   4306  OW  SOL  1783      -7.340 -27.480 -35.610  1.00  0.00           O  
ATOM   4307  HW1 SOL  1783      -6.980 -26.800 -36.190  1.00  0.00           H  
ATOM   4308  HW2 SOL  1783      -8.060 -27.870 -36.100  1.00  0.00           H  
ATOM   4309  OW  SOL  1784     -14.740 -26.190 -21.240  1.00  0.00           O  
ATOM   4310  HW1 SOL  1784     -14.510 -26.930 -20.680  1.00  0.00           H  
ATOM   4311  HW2 SOL  1784     -14.070 -26.180 -21.920  1.00  0.00           H  
ATOM   4312  OW  SOL  1785      21.630  -2.670  -7.260  1.00  0.00           O  
ATOM   4313  HW1 SOL  1785      21.000  -2.860  -7.950  1.00  0.00           H  
ATOM   4314  HW2 SOL  1785      22.480  -2.690  -7.680  1.00  0.00           H  
ATOM   4315  OW  SOL  1786     -12.000 -20.550 -33.910  1.00  0.00           O  
ATOM   4316  HW1 SOL  1786     -12.530 -20.540 -34.700  1.00  0.00           H  
ATOM   4317  HW2 SOL  1786     -12.630 -20.620 -33.190  1.00  0.00           H  
ATOM   4318  OW  SOL  1787     -31.850  -0.370  26.400  1.00  0.00           O  
ATOM   4319  HW1 SOL  1787     -32.290  -1.060  25.890  1.00  0.00           H  
ATOM   4320  HW2 SOL  1787     -31.000  -0.750  26.630  1.00  0.00           H  
ATOM   4321  OW  SOL  1788      -7.620 -25.660  36.720  1.00  0.00           O  
ATOM   4322  HW1 SOL  1788      -7.880 -26.220  37.440  1.00  0.00           H  
ATOM   4323  HW2 SOL  1788      -8.390 -25.630  36.150  1.00  0.00           H  
ATOM   4324  OW  SOL  1789     -26.790  -4.560   9.090  1.00  0.00           O  
ATOM   4325  HW1 SOL  1789     -26.090  -4.240   8.520  1.00  0.00           H  
ATOM   4326  HW2 SOL  1789     -26.550  -4.230   9.960  1.00  0.00           H  
ATOM   4327  OW  SOL  1790     -44.270 -17.860  10.980  1.00  0.00           O  
ATOM   4328  HW1 SOL  1790     -44.500 -17.820  10.050  1.00  0.00           H  
ATOM   4329  HW2 SOL  1790     -44.570 -17.030  11.340  1.00  0.00           H  
ATOM   4330  OW  SOL  1791      -1.610  -3.520   3.510  1.00  0.00           O  
ATOM   4331  HW1 SOL  1791      -1.290  -2.670   3.840  1.00  0.00           H  
ATOM   4332  HW2 SOL  1791      -2.520  -3.350   3.270  1.00  0.00           H  
ATOM   4333  OW  SOL  1792       3.630 -40.510   1.890  1.00  0.00           O  
ATOM   4334  HW1 SOL  1792       3.720 -40.850   2.770  1.00  0.00           H  
ATOM   4335  HW2 SOL  1792       3.420 -41.270   1.350  1.00  0.00           H  
ATOM   4336  OW  SOL  1793      18.080  12.520   5.260  1.00  0.00           O  
ATOM   4337  HW1 SOL  1793      18.370  12.830   4.400  1.00  0.00           H  
ATOM   4338  HW2 SOL  1793      17.410  13.150   5.530  1.00  0.00           H  
ATOM   4339  OW  SOL  1794       5.700  15.230   5.200  1.00  0.00           O  
ATOM   4340  HW1 SOL  1794       5.170  14.480   5.480  1.00  0.00           H  
ATOM   4341  HW2 SOL  1794       5.400  15.410   4.300  1.00  0.00           H  
ATOM   4342  OW  SOL  1795     -16.350 -13.860 -17.070  1.00  0.00           O  
ATOM   4343  HW1 SOL  1795     -16.790 -14.470 -17.670  1.00  0.00           H  
ATOM   4344  HW2 SOL  1795     -16.280 -13.050 -17.570  1.00  0.00           H  
ATOM   4345  OW  SOL  1796       6.910   5.570  18.860  1.00  0.00           O  
ATOM   4346  HW1 SOL  1796       6.820   5.510  17.910  1.00  0.00           H  
ATOM   4347  HW2 SOL  1796       7.760   5.990  18.990  1.00  0.00           H  
ATOM   4348  OW  SOL  1797     -14.850 -51.700   0.690  1.00  0.00           O  
ATOM   4349  HW1 SOL  1797     -14.150 -52.340   0.520  1.00  0.00           H  
ATOM   4350  HW2 SOL  1797     -15.640 -52.120   0.360  1.00  0.00           H  
ATOM   4351  OW  SOL  1798     -16.080 -45.220 -20.830  1.00  0.00           O  
ATOM   4352  HW1 SOL  1798     -16.490 -45.550 -20.020  1.00  0.00           H  
ATOM   4353  HW2 SOL  1798     -15.780 -44.340 -20.600  1.00  0.00           H  
ATOM   4354  OW  SOL  1799     -40.290  -9.260 -13.200  1.00  0.00           O  
ATOM   4355  HW1 SOL  1799     -40.270 -10.150 -12.880  1.00  0.00           H  
ATOM   4356  HW2 SOL  1799     -39.420  -9.120 -13.560  1.00  0.00           H  
ATOM   4357  OW  SOL  1800      24.380 -31.290  12.670  1.00  0.00           O  
ATOM   4358  HW1 SOL  1800      24.210 -30.710  13.420  1.00  0.00           H  
ATOM   4359  HW2 SOL  1800      25.290 -31.600  12.820  1.00  0.00           H  
ATOM   4360  OW  SOL  1801       7.380 -22.070 -30.930  1.00  0.00           O  
ATOM   4361  HW1 SOL  1801       7.970 -22.260 -31.650  1.00  0.00           H  
ATOM   4362  HW2 SOL  1801       7.260 -21.120 -30.950  1.00  0.00           H  
ATOM   4363  OW  SOL  1802     -37.330 -26.200 -11.380  1.00  0.00           O  
ATOM   4364  HW1 SOL  1802     -37.450 -25.490 -12.020  1.00  0.00           H  
ATOM   4365  HW2 SOL  1802     -38.010 -26.050 -10.730  1.00  0.00           H  
ATOM   4366  OW  SOL  1803      -9.120   2.940  -7.380  1.00  0.00           O  
ATOM   4367  HW1 SOL  1803      -9.130   3.290  -8.270  1.00  0.00           H  
ATOM   4368  HW2 SOL  1803      -8.960   3.710  -6.820  1.00  0.00           H  
ATOM   4369  OW  SOL  1804     -18.160 -38.980 -27.280  1.00  0.00           O  
ATOM   4370  HW1 SOL  1804     -17.790 -38.180 -27.660  1.00  0.00           H  
ATOM   4371  HW2 SOL  1804     -17.830 -38.970 -26.380  1.00  0.00           H  
ATOM   4372  OW  SOL  1805       5.410 -18.230   5.010  1.00  0.00           O  
ATOM   4373  HW1 SOL  1805       5.180 -17.630   4.300  1.00  0.00           H  
ATOM   4374  HW2 SOL  1805       4.950 -19.050   4.780  1.00  0.00           H  
ATOM   4375  OW  SOL  1806     -16.200 -38.970 -15.110  1.00  0.00           O  
ATOM   4376  HW1 SOL  1806     -15.440 -38.750 -14.570  1.00  0.00           H  
ATOM   4377  HW2 SOL  1806     -16.710 -38.160 -15.130  1.00  0.00           H  
ATOM   4378  OW  SOL  1807       2.010 -25.860 -25.930  1.00  0.00           O  
ATOM   4379  HW1 SOL  1807       1.680 -25.100 -25.440  1.00  0.00           H  
ATOM   4380  HW2 SOL  1807       1.300 -26.500 -25.870  1.00  0.00           H  
ATOM   4381  OW  SOL  1808     -13.660  15.160  21.480  1.00  0.00           O  
ATOM   4382  HW1 SOL  1808     -13.330  15.120  20.580  1.00  0.00           H  
ATOM   4383  HW2 SOL  1808     -14.300  15.880  21.470  1.00  0.00           H  
ATOM   4384  OW  SOL  1809     -13.410 -11.880  29.220  1.00  0.00           O  
ATOM   4385  HW1 SOL  1809     -12.910 -11.350  28.610  1.00  0.00           H  
ATOM   4386  HW2 SOL  1809     -13.860 -11.250  29.790  1.00  0.00           H  
ATOM   4387  OW  SOL  1810       9.050 -28.470  27.970  1.00  0.00           O  
ATOM   4388  HW1 SOL  1810       8.880 -28.830  27.100  1.00  0.00           H  
ATOM   4389  HW2 SOL  1810       8.250 -27.980  28.180  1.00  0.00           H  
ATOM   4390  OW  SOL  1811     -10.830  -8.900  20.340  1.00  0.00           O  
ATOM   4391  HW1 SOL  1811     -10.050  -9.380  20.620  1.00  0.00           H  
ATOM   4392  HW2 SOL  1811     -11.010  -9.210  19.450  1.00  0.00           H  
ATOM   4393  OW  SOL  1812      -9.220 -51.850  -6.750  1.00  0.00           O  
ATOM   4394  HW1 SOL  1812      -8.740 -51.550  -7.510  1.00  0.00           H  
ATOM   4395  HW2 SOL  1812      -8.840 -52.700  -6.540  1.00  0.00           H  
ATOM   4396  OW  SOL  1813      -4.220 -21.420  37.450  1.00  0.00           O  
ATOM   4397  HW1 SOL  1813      -3.870 -21.630  38.320  1.00  0.00           H  
ATOM   4398  HW2 SOL  1813      -4.870 -22.100  37.290  1.00  0.00           H  
ATOM   4399  OW  SOL  1814     -11.900 -50.610 -18.660  1.00  0.00           O  
ATOM   4400  HW1 SOL  1814     -11.520 -51.350 -18.180  1.00  0.00           H  
ATOM   4401  HW2 SOL  1814     -12.470 -50.170 -18.030  1.00  0.00           H  
ATOM   4402  OW  SOL  1815      -9.860  -8.740 -22.060  1.00  0.00           O  
ATOM   4403  HW1 SOL  1815     -10.350  -8.620 -22.870  1.00  0.00           H  
ATOM   4404  HW2 SOL  1815     -10.300  -8.170 -21.420  1.00  0.00           H  
ATOM   4405  OW  SOL  1816      -5.120  10.410  25.240  1.00  0.00           O  
ATOM   4406  HW1 SOL  1816      -5.960  10.040  24.970  1.00  0.00           H  
ATOM   4407  HW2 SOL  1816      -5.280  11.350  25.280  1.00  0.00           H  
ATOM   4408  OW  SOL  1817     -27.430 -17.350  -7.030  1.00  0.00           O  
ATOM   4409  HW1 SOL  1817     -27.880 -17.730  -6.280  1.00  0.00           H  
ATOM   4410  HW2 SOL  1817     -27.370 -18.060  -7.670  1.00  0.00           H  
ATOM   4411  OW  SOL  1818       3.260 -37.250  29.370  1.00  0.00           O  
ATOM   4412  HW1 SOL  1818       2.860 -37.430  28.520  1.00  0.00           H  
ATOM   4413  HW2 SOL  1818       3.440 -36.310  29.350  1.00  0.00           H  
ATOM   4414  OW  SOL  1819     -42.420 -11.290 -22.790  1.00  0.00           O  
ATOM   4415  HW1 SOL  1819     -42.510 -11.330 -23.740  1.00  0.00           H  
ATOM   4416  HW2 SOL  1819     -42.760 -12.130 -22.480  1.00  0.00           H  
ATOM   4417  OW  SOL  1820     -30.190 -29.170  -0.290  1.00  0.00           O  
ATOM   4418  HW1 SOL  1820     -29.800 -29.690   0.410  1.00  0.00           H  
ATOM   4419  HW2 SOL  1820     -30.800 -28.580   0.170  1.00  0.00           H  
ATOM   4420  OW  SOL  1821     -22.290  -1.740  13.070  1.00  0.00           O  
ATOM   4421  HW1 SOL  1821     -21.580  -1.260  12.630  1.00  0.00           H  
ATOM   4422  HW2 SOL  1821     -22.870  -1.980  12.360  1.00  0.00           H  
ATOM   4423  OW  SOL  1822      24.150 -15.580  13.820  1.00  0.00           O  
ATOM   4424  HW1 SOL  1822      23.190 -15.580  13.770  1.00  0.00           H  
ATOM   4425  HW2 SOL  1822      24.350 -16.230  14.490  1.00  0.00           H  
ATOM   4426  OW  SOL  1823      13.110 -47.200  10.300  1.00  0.00           O  
ATOM   4427  HW1 SOL  1823      13.610 -46.440  10.650  1.00  0.00           H  
ATOM   4428  HW2 SOL  1823      12.790 -46.890   9.460  1.00  0.00           H  
ATOM   4429  OW  SOL  1824       2.850 -45.700  -0.220  1.00  0.00           O  
ATOM   4430  HW1 SOL  1824       2.770 -45.630  -1.180  1.00  0.00           H  
ATOM   4431  HW2 SOL  1824       3.410 -46.460  -0.080  1.00  0.00           H  
ATOM   4432  OW  SOL  1825     -15.050 -13.880  38.750  1.00  0.00           O  
ATOM   4433  HW1 SOL  1825     -15.920 -13.880  39.150  1.00  0.00           H  
ATOM   4434  HW2 SOL  1825     -15.070 -14.610  38.130  1.00  0.00           H  
ATOM   4435  OW  SOL  1826     -16.810 -19.350 -22.310  1.00  0.00           O  
ATOM   4436  HW1 SOL  1826     -17.260 -20.100 -22.730  1.00  0.00           H  
ATOM   4437  HW2 SOL  1826     -16.430 -18.870 -23.040  1.00  0.00           H  
ATOM   4438  OW  SOL  1827       1.460 -18.030   0.380  1.00  0.00           O  
ATOM   4439  HW1 SOL  1827       0.650 -17.750   0.780  1.00  0.00           H  
ATOM   4440  HW2 SOL  1827       1.930 -18.510   1.070  1.00  0.00           H  
ATOM   4441  OW  SOL  1828      19.450  -2.100 -15.620  1.00  0.00           O  
ATOM   4442  HW1 SOL  1828      19.250  -3.030 -15.540  1.00  0.00           H  
ATOM   4443  HW2 SOL  1828      19.080  -1.850 -16.470  1.00  0.00           H  
ATOM   4444  OW  SOL  1829     -25.340 -30.140  -3.040  1.00  0.00           O  
ATOM   4445  HW1 SOL  1829     -25.910 -29.600  -2.470  1.00  0.00           H  
ATOM   4446  HW2 SOL  1829     -24.460 -30.020  -2.670  1.00  0.00           H  
ATOM   4447  OW  SOL  1830     -42.240   4.110 -12.150  1.00  0.00           O  
ATOM   4448  HW1 SOL  1830     -42.770   3.390 -12.470  1.00  0.00           H  
ATOM   4449  HW2 SOL  1830     -42.870   4.830 -12.010  1.00  0.00           H  
ATOM   4450  OW  SOL  1831     -23.450 -11.030  39.240  1.00  0.00           O  
ATOM   4451  HW1 SOL  1831     -23.110 -11.690  39.860  1.00  0.00           H  
ATOM   4452  HW2 SOL  1831     -24.090 -10.540  39.760  1.00  0.00           H  
ATOM   4453  OW  SOL  1832      14.070 -45.230  11.690  1.00  0.00           O  
ATOM   4454  HW1 SOL  1832      15.000 -45.470  11.730  1.00  0.00           H  
ATOM   4455  HW2 SOL  1832      13.860 -44.950  12.580  1.00  0.00           H  
ATOM   4456  OW  SOL  1833     -45.990 -54.460   2.170  1.00  0.00           O  
ATOM   4457  HW1 SOL  1833     -46.810 -54.160   2.530  1.00  0.00           H  
ATOM   4458  HW2 SOL  1833     -45.430 -53.690   2.130  1.00  0.00           H  
ATOM   4459  OW  SOL  1834      -2.410 -32.120 -32.090  1.00  0.00           O  
ATOM   4460  HW1 SOL  1834      -1.650 -32.530 -31.680  1.00  0.00           H  
ATOM   4461  HW2 SOL  1834      -2.720 -31.470 -31.450  1.00  0.00           H  
ATOM   4462  OW  SOL  1835     -12.080   5.920 -24.250  1.00  0.00           O  
ATOM   4463  HW1 SOL  1835     -11.970   6.530 -24.990  1.00  0.00           H  
ATOM   4464  HW2 SOL  1835     -12.290   5.080 -24.670  1.00  0.00           H  
ATOM   4465  OW  SOL  1836      -4.190 -50.680  -8.020  1.00  0.00           O  
ATOM   4466  HW1 SOL  1836      -4.020 -50.600  -7.080  1.00  0.00           H  
ATOM   4467  HW2 SOL  1836      -4.310 -49.780  -8.320  1.00  0.00           H  
ATOM   4468  OW  SOL  1837      -8.390 -26.440  39.440  1.00  0.00           O  
ATOM   4469  HW1 SOL  1837      -9.050 -26.930  38.930  1.00  0.00           H  
ATOM   4470  HW2 SOL  1837      -8.900 -25.810  39.950  1.00  0.00           H  
ATOM   4471  OW  SOL  1838      -1.410 -53.060  18.560  1.00  0.00           O  
ATOM   4472  HW1 SOL  1838      -1.270 -52.860  19.490  1.00  0.00           H  
ATOM   4473  HW2 SOL  1838      -0.540 -53.000  18.170  1.00  0.00           H  
ATOM   4474  OW  SOL  1839       0.280 -44.770 -11.170  1.00  0.00           O  
ATOM   4475  HW1 SOL  1839      -0.580 -44.770 -10.760  1.00  0.00           H  
ATOM   4476  HW2 SOL  1839       0.380 -45.670 -11.490  1.00  0.00           H  
ATOM   4477  OW  SOL  1840     -16.280  -8.740 -32.070  1.00  0.00           O  
ATOM   4478  HW1 SOL  1840     -15.570  -8.270 -32.500  1.00  0.00           H  
ATOM   4479  HW2 SOL  1840     -17.040  -8.150 -32.130  1.00  0.00           H  
ATOM   4480  OW  SOL  1841     -17.930 -24.030  18.290  1.00  0.00           O  
ATOM   4481  HW1 SOL  1841     -17.110 -24.210  18.750  1.00  0.00           H  
ATOM   4482  HW2 SOL  1841     -17.670 -23.520  17.530  1.00  0.00           H  
ATOM   4483  OW  SOL  1842     -47.770   3.960   4.980  1.00  0.00           O  
ATOM   4484  HW1 SOL  1842     -48.180   3.170   4.620  1.00  0.00           H  
ATOM   4485  HW2 SOL  1842     -48.490   4.550   5.190  1.00  0.00           H  
ATOM   4486  OW  SOL  1843     -19.530  -0.090 -19.930  1.00  0.00           O  
ATOM   4487  HW1 SOL  1843     -19.440  -1.010 -20.160  1.00  0.00           H  
ATOM   4488  HW2 SOL  1843     -19.120   0.000 -19.060  1.00  0.00           H  
ATOM   4489  OW  SOL  1844     -40.470   1.620  13.520  1.00  0.00           O  
ATOM   4490  HW1 SOL  1844     -39.950   2.040  12.830  1.00  0.00           H  
ATOM   4491  HW2 SOL  1844     -41.270   1.350  13.070  1.00  0.00           H  
ATOM   4492  OW  SOL  1845      -3.980   8.570  -2.320  1.00  0.00           O  
ATOM   4493  HW1 SOL  1845      -3.380   8.410  -3.050  1.00  0.00           H  
ATOM   4494  HW2 SOL  1845      -3.750   7.920  -1.660  1.00  0.00           H  
ATOM   4495  OW  SOL  1846      15.410 -14.050 -14.240  1.00  0.00           O  
ATOM   4496  HW1 SOL  1846      14.500 -14.100 -13.970  1.00  0.00           H  
ATOM   4497  HW2 SOL  1846      15.910 -14.340 -13.470  1.00  0.00           H  
ATOM   4498  OW  SOL  1847     -33.630 -54.240   6.380  1.00  0.00           O  
ATOM   4499  HW1 SOL  1847     -33.040 -54.880   5.990  1.00  0.00           H  
ATOM   4500  HW2 SOL  1847     -34.090 -54.720   7.070  1.00  0.00           H  
ATOM   4501  OW  SOL  1848     -33.230  -4.940  10.820  1.00  0.00           O  
ATOM   4502  HW1 SOL  1848     -33.770  -4.900  10.030  1.00  0.00           H  
ATOM   4503  HW2 SOL  1848     -33.670  -4.380  11.450  1.00  0.00           H  
ATOM   4504  OW  SOL  1849      20.720 -38.430  13.800  1.00  0.00           O  
ATOM   4505  HW1 SOL  1849      19.860 -38.190  14.160  1.00  0.00           H  
ATOM   4506  HW2 SOL  1849      20.510 -39.140  13.180  1.00  0.00           H  
ATOM   4507  OW  SOL  1850       6.340  14.080   2.190  1.00  0.00           O  
ATOM   4508  HW1 SOL  1850       6.360  13.230   2.590  1.00  0.00           H  
ATOM   4509  HW2 SOL  1850       7.070  14.080   1.570  1.00  0.00           H  
ATOM   4510  OW  SOL  1851      -9.030 -38.550  16.360  1.00  0.00           O  
ATOM   4511  HW1 SOL  1851      -9.580 -38.800  17.100  1.00  0.00           H  
ATOM   4512  HW2 SOL  1851      -9.280 -39.160  15.670  1.00  0.00           H  
ATOM   4513  OW  SOL  1852     -40.310 -13.070  -4.450  1.00  0.00           O  
ATOM   4514  HW1 SOL  1852     -39.780 -13.680  -3.920  1.00  0.00           H  
ATOM   4515  HW2 SOL  1852     -40.900 -13.640  -4.960  1.00  0.00           H  
ATOM   4516  OW  SOL  1853      18.350 -13.730  26.460  1.00  0.00           O  
ATOM   4517  HW1 SOL  1853      19.110 -13.330  26.900  1.00  0.00           H  
ATOM   4518  HW2 SOL  1853      18.280 -14.600  26.860  1.00  0.00           H  
ATOM   4519  OW  SOL  1854       3.760 -42.740  20.860  1.00  0.00           O  
ATOM   4520  HW1 SOL  1854       3.870 -43.210  21.680  1.00  0.00           H  
ATOM   4521  HW2 SOL  1854       3.780 -41.820  21.090  1.00  0.00           H  
ATOM   4522  OW  SOL  1855       5.510 -21.420  30.930  1.00  0.00           O  
ATOM   4523  HW1 SOL  1855       5.210 -20.530  31.150  1.00  0.00           H  
ATOM   4524  HW2 SOL  1855       6.470 -21.350  30.930  1.00  0.00           H  
ATOM   4525  OW  SOL  1856     -46.860 -35.600   1.700  1.00  0.00           O  
ATOM   4526  HW1 SOL  1856     -46.220 -35.590   0.990  1.00  0.00           H  
ATOM   4527  HW2 SOL  1856     -46.390 -35.260   2.460  1.00  0.00           H  
ATOM   4528  OW  SOL  1857     -27.660 -17.310 -10.520  1.00  0.00           O  
ATOM   4529  HW1 SOL  1857     -28.120 -16.630 -10.050  1.00  0.00           H  
ATOM   4530  HW2 SOL  1857     -27.660 -18.060  -9.940  1.00  0.00           H  
ATOM   4531  OW  SOL  1858       7.490 -44.370  16.230  1.00  0.00           O  
ATOM   4532  HW1 SOL  1858       8.080 -45.110  16.070  1.00  0.00           H  
ATOM   4533  HW2 SOL  1858       7.120 -44.160  15.380  1.00  0.00           H  
ATOM   4534  OW  SOL  1859     -39.230 -24.380 -18.310  1.00  0.00           O  
ATOM   4535  HW1 SOL  1859     -38.300 -24.160 -18.240  1.00  0.00           H  
ATOM   4536  HW2 SOL  1859     -39.430 -24.280 -19.250  1.00  0.00           H  
ATOM   4537  OW  SOL  1860     -17.090  -1.070  -4.560  1.00  0.00           O  
ATOM   4538  HW1 SOL  1860     -16.360  -1.520  -4.150  1.00  0.00           H  
ATOM   4539  HW2 SOL  1860     -17.870  -1.520  -4.240  1.00  0.00           H  
ATOM   4540  OW  SOL  1861      16.230 -18.860  18.220  1.00  0.00           O  
ATOM   4541  HW1 SOL  1861      16.040 -19.610  17.650  1.00  0.00           H  
ATOM   4542  HW2 SOL  1861      17.090 -18.560  17.930  1.00  0.00           H  
ATOM   4543  OW  SOL  1862     -43.750 -26.720 -15.240  1.00  0.00           O  
ATOM   4544  HW1 SOL  1862     -44.300 -26.950 -14.490  1.00  0.00           H  
ATOM   4545  HW2 SOL  1862     -43.010 -27.330 -15.180  1.00  0.00           H  
ATOM   4546  OW  SOL  1863     -23.800 -26.500 -18.310  1.00  0.00           O  
ATOM   4547  HW1 SOL  1863     -24.030 -25.950 -17.550  1.00  0.00           H  
ATOM   4548  HW2 SOL  1863     -24.650 -26.800 -18.650  1.00  0.00           H  
ATOM   4549  OW  SOL  1864     -24.420 -11.660  -8.880  1.00  0.00           O  
ATOM   4550  HW1 SOL  1864     -23.710 -11.420  -9.470  1.00  0.00           H  
ATOM   4551  HW2 SOL  1864     -25.010 -10.900  -8.880  1.00  0.00           H  
ATOM   4552  OW  SOL  1865      -6.900 -26.750 -40.180  1.00  0.00           O  
ATOM   4553  HW1 SOL  1865      -6.100 -27.080 -39.780  1.00  0.00           H  
ATOM   4554  HW2 SOL  1865      -6.590 -26.120 -40.840  1.00  0.00           H  
ATOM   4555  OW  SOL  1866      12.260 -25.980   9.110  1.00  0.00           O  
ATOM   4556  HW1 SOL  1866      13.060 -26.390   9.440  1.00  0.00           H  
ATOM   4557  HW2 SOL  1866      12.530 -25.090   8.880  1.00  0.00           H  
ATOM   4558  OW  SOL  1867     -12.890 -54.400  12.580  1.00  0.00           O  
ATOM   4559  HW1 SOL  1867     -12.690 -53.530  12.230  1.00  0.00           H  
ATOM   4560  HW2 SOL  1867     -13.800 -54.550  12.330  1.00  0.00           H  
ATOM   4561  OW  SOL  1868       9.760  -8.780 -10.360  1.00  0.00           O  
ATOM   4562  HW1 SOL  1868       8.940  -9.180 -10.060  1.00  0.00           H  
ATOM   4563  HW2 SOL  1868      10.110  -9.400 -10.980  1.00  0.00           H  
ATOM   4564  OW  SOL  1869      -1.350   3.240   0.610  1.00  0.00           O  
ATOM   4565  HW1 SOL  1869      -0.710   2.800   1.170  1.00  0.00           H  
ATOM   4566  HW2 SOL  1869      -1.640   3.990   1.130  1.00  0.00           H  
ATOM   4567  OW  SOL  1870     -23.020 -46.460  25.210  1.00  0.00           O  
ATOM   4568  HW1 SOL  1870     -23.770 -46.160  24.680  1.00  0.00           H  
ATOM   4569  HW2 SOL  1870     -23.250 -46.220  26.100  1.00  0.00           H  
ATOM   4570  OW  SOL  1871     -39.710  11.050  -2.640  1.00  0.00           O  
ATOM   4571  HW1 SOL  1871     -39.740  11.610  -3.420  1.00  0.00           H  
ATOM   4572  HW2 SOL  1871     -39.850  11.650  -1.910  1.00  0.00           H  
ATOM   4573  OW  SOL  1872     -20.650 -17.010 -31.180  1.00  0.00           O  
ATOM   4574  HW1 SOL  1872     -21.140 -17.590 -30.590  1.00  0.00           H  
ATOM   4575  HW2 SOL  1872     -19.950 -17.560 -31.530  1.00  0.00           H  
ATOM   4576  OW  SOL  1873      16.230 -38.550  18.680  1.00  0.00           O  
ATOM   4577  HW1 SOL  1873      15.580 -38.080  18.140  1.00  0.00           H  
ATOM   4578  HW2 SOL  1873      16.300 -39.410  18.280  1.00  0.00           H  
ATOM   4579  OW  SOL  1874     -37.030  16.720  -0.060  1.00  0.00           O  
ATOM   4580  HW1 SOL  1874     -37.470  16.570  -0.900  1.00  0.00           H  
ATOM   4581  HW2 SOL  1874     -37.500  17.470   0.320  1.00  0.00           H  
ATOM   4582  OW  SOL  1875     -37.730 -12.950 -22.610  1.00  0.00           O  
ATOM   4583  HW1 SOL  1875     -38.220 -12.160 -22.460  1.00  0.00           H  
ATOM   4584  HW2 SOL  1875     -37.060 -12.710 -23.240  1.00  0.00           H  
ATOM   4585  OW  SOL  1876     -10.590   2.060 -24.280  1.00  0.00           O  
ATOM   4586  HW1 SOL  1876     -11.300   2.160 -23.640  1.00  0.00           H  
ATOM   4587  HW2 SOL  1876      -9.790   2.050 -23.750  1.00  0.00           H  
ATOM   4588  OW  SOL  1877     -40.820 -13.970  10.270  1.00  0.00           O  
ATOM   4589  HW1 SOL  1877     -40.030 -13.460  10.460  1.00  0.00           H  
ATOM   4590  HW2 SOL  1877     -41.540 -13.410  10.540  1.00  0.00           H  
ATOM   4591  OW  SOL  1878      -2.870 -40.000  24.240  1.00  0.00           O  
ATOM   4592  HW1 SOL  1878      -3.060 -40.830  24.650  1.00  0.00           H  
ATOM   4593  HW2 SOL  1878      -2.860 -39.360  24.950  1.00  0.00           H  
ATOM   4594  OW  SOL  1879     -27.030 -25.730  -9.210  1.00  0.00           O  
ATOM   4595  HW1 SOL  1879     -27.090 -26.000  -8.290  1.00  0.00           H  
ATOM   4596  HW2 SOL  1879     -26.400 -25.010  -9.190  1.00  0.00           H  
ATOM   4597  OW  SOL  1880     -47.410 -37.560  -5.190  1.00  0.00           O  
ATOM   4598  HW1 SOL  1880     -47.700 -38.420  -5.520  1.00  0.00           H  
ATOM   4599  HW2 SOL  1880     -47.820 -36.930  -5.770  1.00  0.00           H  
ATOM   4600  OW  SOL  1881     -10.730 -42.860   5.120  1.00  0.00           O  
ATOM   4601  HW1 SOL  1881     -11.380 -43.560   5.020  1.00  0.00           H  
ATOM   4602  HW2 SOL  1881     -11.230 -42.050   4.950  1.00  0.00           H  
ATOM   4603  OW  SOL  1882     -20.960 -22.520 -18.650  1.00  0.00           O  
ATOM   4604  HW1 SOL  1882     -20.380 -22.980 -19.270  1.00  0.00           H  
ATOM   4605  HW2 SOL  1882     -20.370 -21.960 -18.160  1.00  0.00           H  
ATOM   4606  OW  SOL  1883      13.050 -30.760 -19.800  1.00  0.00           O  
ATOM   4607  HW1 SOL  1883      12.830 -30.380 -18.950  1.00  0.00           H  
ATOM   4608  HW2 SOL  1883      12.780 -30.090 -20.440  1.00  0.00           H  
ATOM   4609  OW  SOL  1884     -33.390 -24.200  14.740  1.00  0.00           O  
ATOM   4610  HW1 SOL  1884     -32.760 -24.580  14.120  1.00  0.00           H  
ATOM   4611  HW2 SOL  1884     -33.940 -23.630  14.190  1.00  0.00           H  
ATOM   4612  OW  SOL  1885      16.930 -11.800  15.170  1.00  0.00           O  
ATOM   4613  HW1 SOL  1885      16.320 -11.100  15.400  1.00  0.00           H  
ATOM   4614  HW2 SOL  1885      16.450 -12.350  14.550  1.00  0.00           H  
ATOM   4615  OW  SOL  1886     -41.360 -18.590 -21.770  1.00  0.00           O  
ATOM   4616  HW1 SOL  1886     -41.430 -19.380 -21.220  1.00  0.00           H  
ATOM   4617  HW2 SOL  1886     -42.240 -18.230 -21.800  1.00  0.00           H  
ATOM   4618  OW  SOL  1887     -20.600  14.890  24.250  1.00  0.00           O  
ATOM   4619  HW1 SOL  1887     -20.890  15.100  23.360  1.00  0.00           H  
ATOM   4620  HW2 SOL  1887     -20.070  14.100  24.140  1.00  0.00           H  
ATOM   4621  OW  SOL  1888       4.190 -39.690  21.400  1.00  0.00           O  
ATOM   4622  HW1 SOL  1888       4.910 -39.790  20.790  1.00  0.00           H  
ATOM   4623  HW2 SOL  1888       3.440 -39.430  20.860  1.00  0.00           H  
ATOM   4624  OW  SOL  1889      13.240 -13.340 -17.160  1.00  0.00           O  
ATOM   4625  HW1 SOL  1889      13.820 -12.620 -17.410  1.00  0.00           H  
ATOM   4626  HW2 SOL  1889      12.510 -12.920 -16.710  1.00  0.00           H  
ATOM   4627  OW  SOL  1890     -43.600  -5.780   6.130  1.00  0.00           O  
ATOM   4628  HW1 SOL  1890     -43.580  -4.980   6.650  1.00  0.00           H  
ATOM   4629  HW2 SOL  1890     -42.770  -6.230   6.320  1.00  0.00           H  
ATOM   4630  OW  SOL  1891     -12.960 -24.350  41.420  1.00  0.00           O  
ATOM   4631  HW1 SOL  1891     -12.580 -24.090  42.260  1.00  0.00           H  
ATOM   4632  HW2 SOL  1891     -13.630 -25.010  41.640  1.00  0.00           H  
ATOM   4633  OW  SOL  1892     -12.170 -13.240 -37.890  1.00  0.00           O  
ATOM   4634  HW1 SOL  1892     -11.220 -13.270 -38.000  1.00  0.00           H  
ATOM   4635  HW2 SOL  1892     -12.410 -14.150 -37.680  1.00  0.00           H  
ATOM   4636  OW  SOL  1893     -36.420  -2.650  -6.860  1.00  0.00           O  
ATOM   4637  HW1 SOL  1893     -35.800  -1.940  -6.980  1.00  0.00           H  
ATOM   4638  HW2 SOL  1893     -37.190  -2.370  -7.360  1.00  0.00           H  
ATOM   4639  OW  SOL  1894     -38.890  -0.470  14.730  1.00  0.00           O  
ATOM   4640  HW1 SOL  1894     -38.260  -0.140  15.350  1.00  0.00           H  
ATOM   4641  HW2 SOL  1894     -39.140   0.290  14.200  1.00  0.00           H  
ATOM   4642  OW  SOL  1895     -48.190 -37.180  -8.120  1.00  0.00           O  
ATOM   4643  HW1 SOL  1895     -47.480 -37.800  -8.010  1.00  0.00           H  
ATOM   4644  HW2 SOL  1895     -47.920 -36.640  -8.870  1.00  0.00           H  
ATOM   4645  OW  SOL  1896       2.030  -8.980 -32.830  1.00  0.00           O  
ATOM   4646  HW1 SOL  1896       1.210  -8.700 -33.240  1.00  0.00           H  
ATOM   4647  HW2 SOL  1896       2.140  -9.880 -33.120  1.00  0.00           H  
ATOM   4648  OW  SOL  1897       7.690 -42.340   8.760  1.00  0.00           O  
ATOM   4649  HW1 SOL  1897       7.930 -42.530   7.850  1.00  0.00           H  
ATOM   4650  HW2 SOL  1897       7.310 -43.150   9.070  1.00  0.00           H  
ATOM   4651  OW  SOL  1898      -3.360 -41.240 -18.870  1.00  0.00           O  
ATOM   4652  HW1 SOL  1898      -3.310 -42.040 -18.360  1.00  0.00           H  
ATOM   4653  HW2 SOL  1898      -2.540 -40.780 -18.690  1.00  0.00           H  
ATOM   4654  OW  SOL  1899       3.200  -7.750  23.770  1.00  0.00           O  
ATOM   4655  HW1 SOL  1899       2.990  -7.020  24.360  1.00  0.00           H  
ATOM   4656  HW2 SOL  1899       3.990  -8.150  24.140  1.00  0.00           H  
ATOM   4657  OW  SOL  1900      -5.170 -32.570  25.020  1.00  0.00           O  
ATOM   4658  HW1 SOL  1900      -4.750 -33.380  24.730  1.00  0.00           H  
ATOM   4659  HW2 SOL  1900      -5.400 -32.110  24.190  1.00  0.00           H  
ATOM   4660  OW  SOL  1901      -9.710  -4.490  -8.910  1.00  0.00           O  
ATOM   4661  HW1 SOL  1901     -10.050  -3.960  -8.180  1.00  0.00           H  
ATOM   4662  HW2 SOL  1901     -10.080  -4.050  -9.690  1.00  0.00           H  
ATOM   4663  OW  SOL  1902     -30.570   8.440  19.190  1.00  0.00           O  
ATOM   4664  HW1 SOL  1902     -31.480   8.340  19.460  1.00  0.00           H  
ATOM   4665  HW2 SOL  1902     -30.110   7.710  19.600  1.00  0.00           H  
ATOM   4666  OW  SOL  1903      18.800   9.430  10.170  1.00  0.00           O  
ATOM   4667  HW1 SOL  1903      18.470   9.880   9.390  1.00  0.00           H  
ATOM   4668  HW2 SOL  1903      19.110   8.580   9.850  1.00  0.00           H  
ATOM   4669  OW  SOL  1904     -28.010 -26.820   9.350  1.00  0.00           O  
ATOM   4670  HW1 SOL  1904     -28.390 -26.040   8.940  1.00  0.00           H  
ATOM   4671  HW2 SOL  1904     -28.710 -27.180   9.900  1.00  0.00           H  
ATOM   4672  OW  SOL  1905     -24.890 -22.370   2.070  1.00  0.00           O  
ATOM   4673  HW1 SOL  1905     -25.140 -23.170   2.520  1.00  0.00           H  
ATOM   4674  HW2 SOL  1905     -25.000 -21.680   2.710  1.00  0.00           H  
ATOM   4675  OW  SOL  1906      11.440  14.490  -9.320  1.00  0.00           O  
ATOM   4676  HW1 SOL  1906      10.720  15.120  -9.410  1.00  0.00           H  
ATOM   4677  HW2 SOL  1906      11.310  13.870 -10.040  1.00  0.00           H  
ATOM   4678  OW  SOL  1907      -9.500 -17.020 -31.700  1.00  0.00           O  
ATOM   4679  HW1 SOL  1907      -8.770 -17.070 -31.080  1.00  0.00           H  
ATOM   4680  HW2 SOL  1907     -10.290 -16.960 -31.140  1.00  0.00           H  
ATOM   4681  OW  SOL  1908     -32.500 -45.130 -10.140  1.00  0.00           O  
ATOM   4682  HW1 SOL  1908     -33.190 -44.800 -10.710  1.00  0.00           H  
ATOM   4683  HW2 SOL  1908     -31.690 -44.840 -10.550  1.00  0.00           H  
ATOM   4684  OW  SOL  1909     -14.510  -1.100  30.240  1.00  0.00           O  
ATOM   4685  HW1 SOL  1909     -14.060  -1.190  29.420  1.00  0.00           H  
ATOM   4686  HW2 SOL  1909     -15.430  -1.300  30.040  1.00  0.00           H  
ATOM   4687  OW  SOL  1910     -26.310 -43.550  -4.240  1.00  0.00           O  
ATOM   4688  HW1 SOL  1910     -27.030 -44.070  -3.880  1.00  0.00           H  
ATOM   4689  HW2 SOL  1910     -25.740 -44.190  -4.660  1.00  0.00           H  
ATOM   4690  OW  SOL  1911     -26.530 -14.280  22.210  1.00  0.00           O  
ATOM   4691  HW1 SOL  1911     -26.740 -15.110  22.650  1.00  0.00           H  
ATOM   4692  HW2 SOL  1911     -25.740 -14.470  21.700  1.00  0.00           H  
ATOM   4693  OW  SOL  1912     -20.910 -44.900  28.360  1.00  0.00           O  
ATOM   4694  HW1 SOL  1912     -21.740 -45.220  28.700  1.00  0.00           H  
ATOM   4695  HW2 SOL  1912     -20.970 -43.950  28.440  1.00  0.00           H  
ATOM   4696  OW  SOL  1913     -39.080   1.100 -10.150  1.00  0.00           O  
ATOM   4697  HW1 SOL  1913     -39.550   1.040  -9.320  1.00  0.00           H  
ATOM   4698  HW2 SOL  1913     -38.360   1.710  -9.980  1.00  0.00           H  
ATOM   4699  OW  SOL  1914      10.460  -9.660  21.750  1.00  0.00           O  
ATOM   4700  HW1 SOL  1914      10.660  -9.410  20.850  1.00  0.00           H  
ATOM   4701  HW2 SOL  1914       9.520  -9.490  21.830  1.00  0.00           H  
ATOM   4702  OW  SOL  1915      -2.250 -36.040  26.160  1.00  0.00           O  
ATOM   4703  HW1 SOL  1915      -2.910 -35.570  26.670  1.00  0.00           H  
ATOM   4704  HW2 SOL  1915      -1.590 -35.380  25.940  1.00  0.00           H  
ATOM   4705  OW  SOL  1916      -1.920  -2.910   0.920  1.00  0.00           O  
ATOM   4706  HW1 SOL  1916      -1.490  -3.410   1.610  1.00  0.00           H  
ATOM   4707  HW2 SOL  1916      -1.640  -3.350   0.110  1.00  0.00           H  
ATOM   4708  OW  SOL  1917     -16.190  -0.010  -6.720  1.00  0.00           O  
ATOM   4709  HW1 SOL  1917     -15.240   0.010  -6.560  1.00  0.00           H  
ATOM   4710  HW2 SOL  1917     -16.560  -0.320  -5.890  1.00  0.00           H  
ATOM   4711  OW  SOL  1918     -26.530  -6.620  15.000  1.00  0.00           O  
ATOM   4712  HW1 SOL  1918     -26.420  -7.410  14.470  1.00  0.00           H  
ATOM   4713  HW2 SOL  1918     -26.590  -5.900  14.350  1.00  0.00           H  
ATOM   4714  OW  SOL  1919       8.680 -21.380 -27.130  1.00  0.00           O  
ATOM   4715  HW1 SOL  1919       9.320 -21.110 -26.470  1.00  0.00           H  
ATOM   4716  HW2 SOL  1919       7.850 -21.040 -26.810  1.00  0.00           H  
ATOM   4717  OW  SOL  1920     -10.040 -45.430  18.210  1.00  0.00           O  
ATOM   4718  HW1 SOL  1920     -10.620 -45.900  17.620  1.00  0.00           H  
ATOM   4719  HW2 SOL  1920      -9.180 -45.460  17.780  1.00  0.00           H  
ATOM   4720  OW  SOL  1921      11.920   4.220   6.590  1.00  0.00           O  
ATOM   4721  HW1 SOL  1921      12.080   4.030   5.670  1.00  0.00           H  
ATOM   4722  HW2 SOL  1921      12.060   3.380   7.030  1.00  0.00           H  
ATOM   4723  OW  SOL  1922      -3.850  -2.990  12.200  1.00  0.00           O  
ATOM   4724  HW1 SOL  1922      -3.970  -2.850  13.140  1.00  0.00           H  
ATOM   4725  HW2 SOL  1922      -3.580  -2.130  11.860  1.00  0.00           H  
ATOM   4726  OW  SOL  1923     -17.890  12.630  -5.110  1.00  0.00           O  
ATOM   4727  HW1 SOL  1923     -16.950  12.780  -4.980  1.00  0.00           H  
ATOM   4728  HW2 SOL  1923     -17.990  12.560  -6.060  1.00  0.00           H  
ATOM   4729  OW  SOL  1924       9.840 -26.640  24.840  1.00  0.00           O  
ATOM   4730  HW1 SOL  1924       9.730 -27.570  25.050  1.00  0.00           H  
ATOM   4731  HW2 SOL  1924       9.190 -26.480  24.160  1.00  0.00           H  
ATOM   4732  OW  SOL  1925     -35.780 -23.260 -25.150  1.00  0.00           O  
ATOM   4733  HW1 SOL  1925     -36.530 -23.690 -25.570  1.00  0.00           H  
ATOM   4734  HW2 SOL  1925     -36.150 -22.860 -24.360  1.00  0.00           H  
ATOM   4735  OW  SOL  1926       6.490 -35.030  25.100  1.00  0.00           O  
ATOM   4736  HW1 SOL  1926       7.000 -34.930  24.300  1.00  0.00           H  
ATOM   4737  HW2 SOL  1926       6.240 -35.950  25.130  1.00  0.00           H  
ATOM   4738  OW  SOL  1927     -45.860 -15.140  -4.430  1.00  0.00           O  
ATOM   4739  HW1 SOL  1927     -45.480 -15.840  -3.910  1.00  0.00           H  
ATOM   4740  HW2 SOL  1927     -46.610 -15.550  -4.870  1.00  0.00           H  
ATOM   4741  OW  SOL  1928      -1.210  -5.370 -25.180  1.00  0.00           O  
ATOM   4742  HW1 SOL  1928      -0.600  -5.720 -24.520  1.00  0.00           H  
ATOM   4743  HW2 SOL  1928      -1.000  -4.440 -25.220  1.00  0.00           H  
ATOM   4744  OW  SOL  1929      -0.420 -48.000   9.160  1.00  0.00           O  
ATOM   4745  HW1 SOL  1929      -0.390 -47.040   9.230  1.00  0.00           H  
ATOM   4746  HW2 SOL  1929      -0.110 -48.300  10.010  1.00  0.00           H  
ATOM   4747  OW  SOL  1930      16.270  -9.640  21.760  1.00  0.00           O  
ATOM   4748  HW1 SOL  1930      15.520  -9.110  22.050  1.00  0.00           H  
ATOM   4749  HW2 SOL  1930      16.910  -8.990  21.440  1.00  0.00           H  
ATOM   4750  OW  SOL  1931     -13.240  -0.200  26.890  1.00  0.00           O  
ATOM   4751  HW1 SOL  1931     -12.780  -0.970  26.540  1.00  0.00           H  
ATOM   4752  HW2 SOL  1931     -13.960  -0.060  26.280  1.00  0.00           H  
ATOM   4753  OW  SOL  1932     -19.590 -23.900 -20.380  1.00  0.00           O  
ATOM   4754  HW1 SOL  1932     -19.910 -24.360 -21.150  1.00  0.00           H  
ATOM   4755  HW2 SOL  1932     -18.790 -23.470 -20.670  1.00  0.00           H  
ATOM   4756  OW  SOL  1933     -17.470 -34.680  -9.410  1.00  0.00           O  
ATOM   4757  HW1 SOL  1933     -18.080 -34.230  -8.840  1.00  0.00           H  
ATOM   4758  HW2 SOL  1933     -16.750 -34.060  -9.530  1.00  0.00           H  
ATOM   4759  OW  SOL  1934     -24.950 -51.360  11.790  1.00  0.00           O  
ATOM   4760  HW1 SOL  1934     -24.630 -50.570  11.370  1.00  0.00           H  
ATOM   4761  HW2 SOL  1934     -25.880 -51.180  11.960  1.00  0.00           H  
ATOM   4762  OW  SOL  1935       5.780 -50.390  14.090  1.00  0.00           O  
ATOM   4763  HW1 SOL  1935       5.250 -50.700  14.830  1.00  0.00           H  
ATOM   4764  HW2 SOL  1935       6.250 -51.160  13.800  1.00  0.00           H  
ATOM   4765  OW  SOL  1936     -14.890 -24.100  26.280  1.00  0.00           O  
ATOM   4766  HW1 SOL  1936     -13.940 -24.270  26.260  1.00  0.00           H  
ATOM   4767  HW2 SOL  1936     -15.150 -24.340  27.170  1.00  0.00           H  
ATOM   4768  OW  SOL  1937     -19.360 -32.850 -14.830  1.00  0.00           O  
ATOM   4769  HW1 SOL  1937     -18.730 -32.790 -15.550  1.00  0.00           H  
ATOM   4770  HW2 SOL  1937     -19.190 -33.690 -14.420  1.00  0.00           H  
ATOM   4771  OW  SOL  1938      17.840 -17.840  10.400  1.00  0.00           O  
ATOM   4772  HW1 SOL  1938      18.360 -17.380  11.050  1.00  0.00           H  
ATOM   4773  HW2 SOL  1938      18.430 -18.530  10.060  1.00  0.00           H  
ATOM   4774  OW  SOL  1939     -11.650  -9.250  23.060  1.00  0.00           O  
ATOM   4775  HW1 SOL  1939     -11.570  -9.340  22.110  1.00  0.00           H  
ATOM   4776  HW2 SOL  1939     -12.530  -8.910  23.210  1.00  0.00           H  
ATOM   4777  OW  SOL  1940     -27.800   8.450  21.180  1.00  0.00           O  
ATOM   4778  HW1 SOL  1940     -27.270   8.840  21.870  1.00  0.00           H  
ATOM   4779  HW2 SOL  1940     -28.100   9.200  20.660  1.00  0.00           H  
ATOM   4780  OW  SOL  1941     -25.730 -15.930  -1.960  1.00  0.00           O  
ATOM   4781  HW1 SOL  1941     -25.020 -15.520  -2.470  1.00  0.00           H  
ATOM   4782  HW2 SOL  1941     -25.760 -16.830  -2.270  1.00  0.00           H  
ATOM   4783  OW  SOL  1942       9.190  12.470  11.830  1.00  0.00           O  
ATOM   4784  HW1 SOL  1942       9.950  12.250  11.300  1.00  0.00           H  
ATOM   4785  HW2 SOL  1942       9.180  11.820  12.530  1.00  0.00           H  
ATOM   4786  OW  SOL  1943     -19.670 -10.360  25.130  1.00  0.00           O  
ATOM   4787  HW1 SOL  1943     -20.150  -9.540  25.160  1.00  0.00           H  
ATOM   4788  HW2 SOL  1943     -18.830 -10.160  25.550  1.00  0.00           H  
ATOM   4789  OW  SOL  1944       7.870 -20.030  19.310  1.00  0.00           O  
ATOM   4790  HW1 SOL  1944       7.540 -20.820  18.880  1.00  0.00           H  
ATOM   4791  HW2 SOL  1944       8.640 -20.320  19.800  1.00  0.00           H  
ATOM   4792  OW  SOL  1945     -43.060 -40.620  13.130  1.00  0.00           O  
ATOM   4793  HW1 SOL  1945     -43.370 -39.890  12.600  1.00  0.00           H  
ATOM   4794  HW2 SOL  1945     -42.350 -40.240  13.650  1.00  0.00           H  
ATOM   4795  OW  SOL  1946       3.820 -25.200 -15.940  1.00  0.00           O  
ATOM   4796  HW1 SOL  1946       3.160 -25.000 -16.600  1.00  0.00           H  
ATOM   4797  HW2 SOL  1946       4.320 -25.930 -16.310  1.00  0.00           H  
ATOM   4798  OW  SOL  1947     -32.400 -29.600  23.860  1.00  0.00           O  
ATOM   4799  HW1 SOL  1947     -31.710 -30.130  23.470  1.00  0.00           H  
ATOM   4800  HW2 SOL  1947     -32.420 -29.880  24.780  1.00  0.00           H  
ATOM   4801  OW  SOL  1948      -1.890  18.170  20.940  1.00  0.00           O  
ATOM   4802  HW1 SOL  1948      -1.440  19.000  20.800  1.00  0.00           H  
ATOM   4803  HW2 SOL  1948      -1.960  17.770  20.070  1.00  0.00           H  
ATOM   4804  OW  SOL  1949     -19.440  13.280   5.520  1.00  0.00           O  
ATOM   4805  HW1 SOL  1949     -18.760  13.440   6.170  1.00  0.00           H  
ATOM   4806  HW2 SOL  1949     -20.010  12.630   5.930  1.00  0.00           H  
ATOM   4807  OW  SOL  1950     -31.890   8.970  11.300  1.00  0.00           O  
ATOM   4808  HW1 SOL  1950     -32.610   9.040  11.930  1.00  0.00           H  
ATOM   4809  HW2 SOL  1950     -31.630   9.880  11.130  1.00  0.00           H  
ATOM   4810  OW  SOL  1951       6.380  -1.820  -6.130  1.00  0.00           O  
ATOM   4811  HW1 SOL  1951       5.490  -1.860  -5.780  1.00  0.00           H  
ATOM   4812  HW2 SOL  1951       6.440  -0.960  -6.540  1.00  0.00           H  
ATOM   4813  OW  SOL  1952     -35.800 -37.280   3.820  1.00  0.00           O  
ATOM   4814  HW1 SOL  1952     -35.700 -37.790   4.610  1.00  0.00           H  
ATOM   4815  HW2 SOL  1952     -36.010 -37.910   3.130  1.00  0.00           H  
ATOM   4816  OW  SOL  1953     -31.650 -17.320  34.610  1.00  0.00           O  
ATOM   4817  HW1 SOL  1953     -32.020 -17.180  33.740  1.00  0.00           H  
ATOM   4818  HW2 SOL  1953     -30.980 -18.000  34.480  1.00  0.00           H  
ATOM   4819  OW  SOL  1954     -32.060  -7.680  24.040  1.00  0.00           O  
ATOM   4820  HW1 SOL  1954     -31.160  -7.990  24.000  1.00  0.00           H  
ATOM   4821  HW2 SOL  1954     -32.360  -7.900  24.930  1.00  0.00           H  
ATOM   4822  OW  SOL  1955       2.530 -21.260  21.210  1.00  0.00           O  
ATOM   4823  HW1 SOL  1955       2.970 -20.500  20.820  1.00  0.00           H  
ATOM   4824  HW2 SOL  1955       1.850 -21.480  20.580  1.00  0.00           H  
ATOM   4825  OW  SOL  1956     -32.720  -0.570   1.580  1.00  0.00           O  
ATOM   4826  HW1 SOL  1956     -33.470  -1.060   1.230  1.00  0.00           H  
ATOM   4827  HW2 SOL  1956     -33.040  -0.230   2.410  1.00  0.00           H  
ATOM   4828  OW  SOL  1957     -28.940  -1.660 -11.840  1.00  0.00           O  
ATOM   4829  HW1 SOL  1957     -29.790  -1.230 -12.020  1.00  0.00           H  
ATOM   4830  HW2 SOL  1957     -29.180  -2.530 -11.520  1.00  0.00           H  
ATOM   4831  OW  SOL  1958     -29.400 -47.890 -13.150  1.00  0.00           O  
ATOM   4832  HW1 SOL  1958     -29.310 -47.030 -13.560  1.00  0.00           H  
ATOM   4833  HW2 SOL  1958     -28.780 -47.880 -12.430  1.00  0.00           H  
ATOM   4834  OW  SOL  1959     -25.820  11.130 -18.350  1.00  0.00           O  
ATOM   4835  HW1 SOL  1959     -26.510  11.750 -18.110  1.00  0.00           H  
ATOM   4836  HW2 SOL  1959     -25.320  11.020 -17.540  1.00  0.00           H  
ATOM   4837  OW  SOL  1960     -19.860 -53.400  -0.350  1.00  0.00           O  
ATOM   4838  HW1 SOL  1960     -20.680 -53.810  -0.640  1.00  0.00           H  
ATOM   4839  HW2 SOL  1960     -19.660 -53.860   0.480  1.00  0.00           H  
ATOM   4840  OW  SOL  1961     -18.480  -3.690 -12.420  1.00  0.00           O  
ATOM   4841  HW1 SOL  1961     -19.220  -4.100 -11.960  1.00  0.00           H  
ATOM   4842  HW2 SOL  1961     -18.460  -2.790 -12.110  1.00  0.00           H  
ATOM   4843  OW  SOL  1962      23.850  -2.840  -0.710  1.00  0.00           O  
ATOM   4844  HW1 SOL  1962      23.730  -3.660  -1.180  1.00  0.00           H  
ATOM   4845  HW2 SOL  1962      24.650  -2.960  -0.210  1.00  0.00           H  
ATOM   4846  OW  SOL  1963     -33.970 -14.370 -12.990  1.00  0.00           O  
ATOM   4847  HW1 SOL  1963     -34.330 -14.410 -12.100  1.00  0.00           H  
ATOM   4848  HW2 SOL  1963     -34.060 -13.460 -13.230  1.00  0.00           H  
ATOM   4849  OW  SOL  1964      -3.820   3.070  21.230  1.00  0.00           O  
ATOM   4850  HW1 SOL  1964      -3.850   2.920  22.180  1.00  0.00           H  
ATOM   4851  HW2 SOL  1964      -3.520   3.970  21.140  1.00  0.00           H  
ATOM   4852  OW  SOL  1965     -31.080 -11.230 -13.690  1.00  0.00           O  
ATOM   4853  HW1 SOL  1965     -30.480 -10.670 -13.180  1.00  0.00           H  
ATOM   4854  HW2 SOL  1965     -31.160 -12.030 -13.160  1.00  0.00           H  
ATOM   4855  OW  SOL  1966     -36.570 -23.990 -13.920  1.00  0.00           O  
ATOM   4856  HW1 SOL  1966     -36.340 -24.280 -14.800  1.00  0.00           H  
ATOM   4857  HW2 SOL  1966     -35.880 -24.330 -13.360  1.00  0.00           H  
ATOM   4858  OW  SOL  1967     -12.370 -15.130  49.550  1.00  0.00           O  
ATOM   4859  HW1 SOL  1967     -13.230 -14.990  49.950  1.00  0.00           H  
ATOM   4860  HW2 SOL  1967     -11.810 -15.360  50.300  1.00  0.00           H  
ATOM   4861  OW  SOL  1968      -8.130 -49.530   5.990  1.00  0.00           O  
ATOM   4862  HW1 SOL  1968      -8.040 -49.360   6.920  1.00  0.00           H  
ATOM   4863  HW2 SOL  1968      -8.540 -50.400   5.950  1.00  0.00           H  
ATOM   4864  OW  SOL  1969      16.700  10.040   4.300  1.00  0.00           O  
ATOM   4865  HW1 SOL  1969      17.100   9.660   5.080  1.00  0.00           H  
ATOM   4866  HW2 SOL  1969      16.760  10.980   4.440  1.00  0.00           H  
ATOM   4867  OW  SOL  1970     -24.780 -48.170  -5.030  1.00  0.00           O  
ATOM   4868  HW1 SOL  1970     -24.290 -48.740  -4.440  1.00  0.00           H  
ATOM   4869  HW2 SOL  1970     -24.460 -48.370  -5.910  1.00  0.00           H  
ATOM   4870  OW  SOL  1971      23.310 -14.590 -11.460  1.00  0.00           O  
ATOM   4871  HW1 SOL  1971      22.390 -14.870 -11.390  1.00  0.00           H  
ATOM   4872  HW2 SOL  1971      23.260 -13.650 -11.660  1.00  0.00           H  
ATOM   4873  OW  SOL  1972     -17.560 -54.380   3.220  1.00  0.00           O  
ATOM   4874  HW1 SOL  1972     -17.270 -54.990   3.900  1.00  0.00           H  
ATOM   4875  HW2 SOL  1972     -17.260 -54.780   2.400  1.00  0.00           H  
ATOM   4876  OW  SOL  1973      20.920 -32.200  -8.870  1.00  0.00           O  
ATOM   4877  HW1 SOL  1973      21.450 -31.740  -9.520  1.00  0.00           H  
ATOM   4878  HW2 SOL  1973      21.510 -32.870  -8.540  1.00  0.00           H  
ATOM   4879  OW  SOL  1974       0.700 -39.240  29.150  1.00  0.00           O  
ATOM   4880  HW1 SOL  1974       0.610 -38.310  29.330  1.00  0.00           H  
ATOM   4881  HW2 SOL  1974       1.640 -39.410  29.190  1.00  0.00           H  
ATOM   4882  OW  SOL  1975     -17.280 -13.280  -9.100  1.00  0.00           O  
ATOM   4883  HW1 SOL  1975     -16.980 -14.040  -8.590  1.00  0.00           H  
ATOM   4884  HW2 SOL  1975     -16.770 -13.330  -9.920  1.00  0.00           H  
ATOM   4885  OW  SOL  1976       9.130 -34.890 -12.820  1.00  0.00           O  
ATOM   4886  HW1 SOL  1976       9.300 -34.520 -11.960  1.00  0.00           H  
ATOM   4887  HW2 SOL  1976       9.940 -35.340 -13.060  1.00  0.00           H  
ATOM   4888  OW  SOL  1977      12.780  -3.440  -2.810  1.00  0.00           O  
ATOM   4889  HW1 SOL  1977      12.430  -2.790  -2.200  1.00  0.00           H  
ATOM   4890  HW2 SOL  1977      12.540  -4.280  -2.440  1.00  0.00           H  
ATOM   4891  OW  SOL  1978      -5.630 -48.630   2.410  1.00  0.00           O  
ATOM   4892  HW1 SOL  1978      -5.080 -49.040   3.070  1.00  0.00           H  
ATOM   4893  HW2 SOL  1978      -6.410 -48.360   2.890  1.00  0.00           H  
ATOM   4894  OW  SOL  1979      -5.600  -9.130  33.690  1.00  0.00           O  
ATOM   4895  HW1 SOL  1979      -4.810  -9.570  33.370  1.00  0.00           H  
ATOM   4896  HW2 SOL  1979      -6.290  -9.780  33.570  1.00  0.00           H  
ATOM   4897  OW  SOL  1980     -28.140 -30.150  12.910  1.00  0.00           O  
ATOM   4898  HW1 SOL  1980     -27.740 -30.590  13.670  1.00  0.00           H  
ATOM   4899  HW2 SOL  1980     -27.520 -30.270  12.210  1.00  0.00           H  
ATOM   4900  OW  SOL  1981       0.900 -21.140  12.640  1.00  0.00           O  
ATOM   4901  HW1 SOL  1981       0.980 -20.670  13.470  1.00  0.00           H  
ATOM   4902  HW2 SOL  1981       0.640 -20.480  12.010  1.00  0.00           H  
ATOM   4903  OW  SOL  1982       1.920 -21.340 -20.440  1.00  0.00           O  
ATOM   4904  HW1 SOL  1982       1.700 -22.270 -20.330  1.00  0.00           H  
ATOM   4905  HW2 SOL  1982       1.160 -20.860 -20.140  1.00  0.00           H  
ATOM   4906  OW  SOL  1983       1.070  -3.300 -12.890  1.00  0.00           O  
ATOM   4907  HW1 SOL  1983       0.990  -2.570 -13.510  1.00  0.00           H  
ATOM   4908  HW2 SOL  1983       0.930  -4.080 -13.420  1.00  0.00           H  
ATOM   4909  OW  SOL  1984      10.270 -24.040  21.820  1.00  0.00           O  
ATOM   4910  HW1 SOL  1984       9.310 -24.030  21.830  1.00  0.00           H  
ATOM   4911  HW2 SOL  1984      10.510 -23.560  22.620  1.00  0.00           H  
ATOM   4912  OW  SOL  1985     -39.520 -35.630   1.610  1.00  0.00           O  
ATOM   4913  HW1 SOL  1985     -39.410 -35.450   2.540  1.00  0.00           H  
ATOM   4914  HW2 SOL  1985     -39.490 -34.760   1.200  1.00  0.00           H  
ATOM   4915  OW  SOL  1986       7.530 -27.510  15.470  1.00  0.00           O  
ATOM   4916  HW1 SOL  1986       7.910 -26.810  16.000  1.00  0.00           H  
ATOM   4917  HW2 SOL  1986       6.960 -27.060  14.850  1.00  0.00           H  
ATOM   4918  OW  SOL  1987     -25.990   1.110  -6.440  1.00  0.00           O  
ATOM   4919  HW1 SOL  1987     -26.030   0.290  -6.920  1.00  0.00           H  
ATOM   4920  HW2 SOL  1987     -26.710   1.050  -5.800  1.00  0.00           H  
ATOM   4921  OW  SOL  1988      15.550 -38.190 -15.560  1.00  0.00           O  
ATOM   4922  HW1 SOL  1988      15.460 -37.250 -15.720  1.00  0.00           H  
ATOM   4923  HW2 SOL  1988      15.420 -38.600 -16.420  1.00  0.00           H  
ATOM   4924  OW  SOL  1989     -15.590  13.760  13.100  1.00  0.00           O  
ATOM   4925  HW1 SOL  1989     -15.270  14.620  12.840  1.00  0.00           H  
ATOM   4926  HW2 SOL  1989     -14.950  13.150  12.740  1.00  0.00           H  
ATOM   4927  OW  SOL  1990      21.950 -31.630   8.840  1.00  0.00           O  
ATOM   4928  HW1 SOL  1990      21.130 -31.210   9.090  1.00  0.00           H  
ATOM   4929  HW2 SOL  1990      22.190 -31.220   8.010  1.00  0.00           H  
ATOM   4930  OW  SOL  1991       2.530 -13.610 -25.210  1.00  0.00           O  
ATOM   4931  HW1 SOL  1991       2.260 -14.220 -24.530  1.00  0.00           H  
ATOM   4932  HW2 SOL  1991       3.170 -14.110 -25.720  1.00  0.00           H  
ATOM   4933  OW  SOL  1992     -15.140  -9.060  13.000  1.00  0.00           O  
ATOM   4934  HW1 SOL  1992     -14.290  -8.670  13.170  1.00  0.00           H  
ATOM   4935  HW2 SOL  1992     -15.700  -8.730  13.700  1.00  0.00           H  
ATOM   4936  OW  SOL  1993     -30.530 -29.030  12.400  1.00  0.00           O  
ATOM   4937  HW1 SOL  1993     -29.700 -29.490  12.440  1.00  0.00           H  
ATOM   4938  HW2 SOL  1993     -31.190 -29.720  12.270  1.00  0.00           H
[truncated: 1,682,051 more chars]
