# Supplementary material for: Determination of Ligand Binding Modes in Hydrated Viral Ion Channels to Foster Drug Design and Repositioning
Source: J Chem Inf Model. 2021 Jul 27;61(8):4011–22. doi: 10.1021/acs.jcim.1c00488 (PMC8389532; doi:10.1021/acs.jcim.1c00488)
Supplement: Supplementary file 2 — ci1c00488_si_002.zip [file ci1c00488_si_002.zip › supporting_data_05_05/supporting_data/fig_4/c/protein_frame597.pdb]

REMARK    GENERATED BY TRJCONV
TITLE     6bkk_maestro in water t= 59700.00000 step= 29850000
REMARK    THIS IS A SIMULATION BOX
CRYST1   72.863   72.863   72.863  60.00  60.00  90.00 P 1           1
MODEL      598
ATOM      1  CH3 ACE    21      -2.050   1.730   1.260  1.00  0.00           C
ATOM      2 1HH3 ACE    21      -2.080   0.860   1.920  1.00  0.00           H
ATOM      3 2HH3 ACE    21      -1.090   1.750   0.730  1.00  0.00           H
ATOM      4 3HH3 ACE    21      -2.190   2.640   1.830  1.00  0.00           H
ATOM      5  C   ACE    21      -3.230   1.550   0.300  1.00  0.00           C
ATOM      6  O   ACE    21      -3.860   2.490  -0.190  1.00  0.00           O
ATOM      7  N   SER    22      -3.590   0.310   0.000  1.00  0.00           N
ATOM      8  H   SER    22      -3.100  -0.460   0.450  1.00  0.00           H
ATOM      9  CA  SER    22      -4.660   0.000  -0.930  1.00  0.00           C
ATOM     10  HA  SER    22      -5.320   0.820  -1.220  1.00  0.00           H
ATOM     11  CB  SER    22      -4.030  -0.480  -2.240  1.00  0.00           C
ATOM     12  HB1 SER    22      -3.510   0.340  -2.720  1.00  0.00           H
ATOM     13  HB2 SER    22      -4.790  -0.810  -2.950  1.00  0.00           H
ATOM     14  OG  SER    22      -3.220  -1.610  -2.090  1.00  0.00           O
ATOM     15  HG  SER    22      -2.780  -1.660  -2.950  1.00  0.00           H
ATOM     16  C   SER    22      -5.530  -1.120  -0.370  1.00  0.00           C
ATOM     17  O   SER    22      -6.580  -1.390  -0.940  1.00  0.00           O
ATOM     18  N   SER    23      -5.090  -1.850   0.650  1.00  0.00           N
ATOM     19  H   SER    23      -4.200  -1.620   1.050  1.00  0.00           H
ATOM     20  CA  SER    23      -5.890  -2.860   1.330  1.00  0.00           C
ATOM     21  HA  SER    23      -6.930  -2.580   1.200  1.00  0.00           H
ATOM     22  CB  SER    23      -5.620  -4.160   0.570  1.00  0.00           C
ATOM     23  HB1 SER    23      -6.030  -5.020   1.110  1.00  0.00           H
ATOM     24  HB2 SER    23      -4.570  -4.350   0.440  1.00  0.00           H
ATOM     25  OG  SER    23      -6.310  -3.970  -0.640  1.00  0.00           O
ATOM     26  HG  SER    23      -6.510  -3.030  -0.720  1.00  0.00           H
ATOM     27  C   SER    23      -5.570  -2.900   2.820  1.00  0.00           C
ATOM     28  O   SER    23      -4.470  -2.500   3.220  1.00  0.00           O
ATOM     29  N   ASP    24      -6.500  -3.410   3.620  1.00  0.00           N
ATOM     30  H   ASP    24      -7.410  -3.560   3.220  1.00  0.00           H
ATOM     31  CA  ASP    24      -6.280  -3.570   5.050  1.00  0.00           C
ATOM     32  HA  ASP    24      -6.050  -2.620   5.520  1.00  0.00           H
ATOM     33  CB  ASP    24      -7.580  -3.850   5.780  1.00  0.00           C
ATOM     34  HB1 ASP    24      -8.130  -4.750   5.500  1.00  0.00           H
ATOM     35  HB2 ASP    24      -8.300  -3.070   5.550  1.00  0.00           H
ATOM     36  CG  ASP    24      -7.460  -3.830   7.300  1.00  0.00           C
ATOM     37  OD1 ASP    24      -6.880  -4.800   7.830  1.00  0.00           O
ATOM     38  OD2 ASP    24      -7.770  -2.770   7.890  1.00  0.00           O
ATOM     39  C   ASP    24      -5.110  -4.520   5.310  1.00  0.00           C
ATOM     40  O   ASP    24      -5.020  -5.590   4.720  1.00  0.00           O
ATOM     41  N   PRO    25      -4.230  -4.240   6.270  1.00  0.00           N
ATOM     42  CD  PRO    25      -4.080  -2.910   6.840  1.00  0.00           C
ATOM     43  HD1 PRO    25      -4.840  -2.690   7.580  1.00  0.00           H
ATOM     44  HD2 PRO    25      -4.120  -2.170   6.030  1.00  0.00           H
ATOM     45  CG  PRO    25      -2.690  -2.930   7.460  1.00  0.00           C
ATOM     46  HG1 PRO    25      -2.610  -2.260   8.310  1.00  0.00           H
ATOM     47  HG2 PRO    25      -1.890  -2.750   6.750  1.00  0.00           H
ATOM     48  CB  PRO    25      -2.590  -4.380   7.940  1.00  0.00           C
ATOM     49  HB1 PRO    25      -3.210  -4.490   8.830  1.00  0.00           H
ATOM     50  HB2 PRO    25      -1.610  -4.820   8.120  1.00  0.00           H
ATOM     51  CA  PRO    25      -3.180  -5.120   6.750  1.00  0.00           C
ATOM     52  HA  PRO    25      -2.400  -5.190   6.000  1.00  0.00           H
ATOM     53  C   PRO    25      -3.560  -6.540   7.130  1.00  0.00           C
ATOM     54  O   PRO    25      -2.720  -7.430   7.090  1.00  0.00           O
ATOM     55  N   LEU    26      -4.830  -6.830   7.440  1.00  0.00           N
ATOM     56  H   LEU    26      -5.500  -6.090   7.570  1.00  0.00           H
ATOM     57  CA  LEU    26      -5.410  -8.140   7.710  1.00  0.00           C
ATOM     58  HA  LEU    26      -4.640  -8.740   8.180  1.00  0.00           H
ATOM     59  CB  LEU    26      -6.480  -8.040   8.800  1.00  0.00           C
ATOM     60  HB1 LEU    26      -7.180  -7.250   8.570  1.00  0.00           H
ATOM     61  HB2 LEU    26      -5.980  -7.830   9.740  1.00  0.00           H
ATOM     62  CG  LEU    26      -7.410  -9.220   9.080  1.00  0.00           C
ATOM     63  HG  LEU    26      -7.850  -9.530   8.140  1.00  0.00           H
ATOM     64  CD1 LEU    26      -6.590 -10.420   9.570  1.00  0.00           C
ATOM     65 1HD1 LEU    26      -7.200 -11.310   9.650  1.00  0.00           H
ATOM     66 2HD1 LEU    26      -5.870 -10.620   8.770  1.00  0.00           H
ATOM     67 3HD1 LEU    26      -6.010 -10.290  10.480  1.00  0.00           H
ATOM     68  CD2 LEU    26      -8.370  -8.860  10.210  1.00  0.00           C
ATOM     69 1HD2 LEU    26      -9.080  -8.110   9.840  1.00  0.00           H
ATOM     70 2HD2 LEU    26      -9.060  -9.700  10.290  1.00  0.00           H
ATOM     71 3HD2 LEU    26      -7.900  -8.640  11.160  1.00  0.00           H
ATOM     72  C   LEU    26      -5.980  -8.890   6.520  1.00  0.00           C
ATOM     73  O   LEU    26      -5.810 -10.100   6.500  1.00  0.00           O
ATOM     74  N   VAL    27      -6.370  -8.150   5.470  1.00  0.00           N
ATOM     75  H   VAL    27      -6.400  -7.160   5.630  1.00  0.00           H
ATOM     76  CA  VAL    27      -6.620  -8.740   4.170  1.00  0.00           C
ATOM     77  HA  VAL    27      -7.300  -9.600   4.190  1.00  0.00           H
ATOM     78  CB  VAL    27      -7.380  -7.700   3.330  1.00  0.00           C
ATOM     79  HB  VAL    27      -6.780  -6.800   3.230  1.00  0.00           H
ATOM     80  CG1 VAL    27      -7.640  -8.210   1.920  1.00  0.00           C
ATOM     81 1HG1 VAL    27      -8.070  -9.220   2.000  1.00  0.00           H
ATOM     82 2HG1 VAL    27      -8.340  -7.630   1.320  1.00  0.00           H
ATOM     83 3HG1 VAL    27      -6.670  -8.360   1.470  1.00  0.00           H
ATOM     84  CG2 VAL    27      -8.750  -7.280   3.850  1.00  0.00           C
ATOM     85 1HG2 VAL    27      -9.110  -6.370   3.370  1.00  0.00           H
ATOM     86 2HG2 VAL    27      -9.480  -8.080   3.770  1.00  0.00           H
ATOM     87 3HG2 VAL    27      -8.690  -6.930   4.870  1.00  0.00           H
ATOM     88  C   VAL    27      -5.380  -9.280   3.480  1.00  0.00           C
ATOM     89  O   VAL    27      -5.430 -10.400   2.960  1.00  0.00           O
ATOM     90  N   VAL    28      -4.230  -8.630   3.660  1.00  0.00           N
ATOM     91  H   VAL    28      -4.220  -7.710   4.090  1.00  0.00           H
ATOM     92  CA  VAL    28      -2.990  -9.190   3.160  1.00  0.00           C
ATOM     93  HA  VAL    28      -3.330  -9.630   2.220  1.00  0.00           H
ATOM     94  CB  VAL    28      -2.010  -8.140   2.630  1.00  0.00           C
ATOM     95  HB  VAL    28      -1.160  -8.700   2.250  1.00  0.00           H
ATOM     96  CG1 VAL    28      -2.590  -7.360   1.460  1.00  0.00           C
ATOM     97 1HG1 VAL    28      -1.880  -6.650   1.040  1.00  0.00           H
ATOM     98 2HG1 VAL    28      -2.920  -7.950   0.600  1.00  0.00           H
ATOM     99 3HG1 VAL    28      -3.480  -6.770   1.700  1.00  0.00           H
ATOM    100  CG2 VAL    28      -1.580  -7.170   3.730  1.00  0.00           C
ATOM    101 1HG2 VAL    28      -0.740  -6.580   3.380  1.00  0.00           H
ATOM    102 2HG2 VAL    28      -2.370  -6.520   4.080  1.00  0.00           H
ATOM    103 3HG2 VAL    28      -1.160  -7.710   4.590  1.00  0.00           H
ATOM    104  C   VAL    28      -2.440 -10.380   3.930  1.00  0.00           C
ATOM    105  O   VAL    28      -1.820 -11.300   3.400  1.00  0.00           O
ATOM    106  N   ALA    29      -2.880 -10.510   5.180  1.00  0.00           N
ATOM    107  H   ALA    29      -3.390  -9.710   5.530  1.00  0.00           H
ATOM    108  CA  ALA    29      -2.450 -11.660   5.950  1.00  0.00           C
ATOM    109  HA  ALA    29      -1.390 -11.800   5.760  1.00  0.00           H
ATOM    110  CB  ALA    29      -2.590 -11.350   7.440  1.00  0.00           C
ATOM    111  HB1 ALA    29      -2.560 -12.320   7.940  1.00  0.00           H
ATOM    112  HB2 ALA    29      -1.740 -10.830   7.880  1.00  0.00           H
ATOM    113  HB3 ALA    29      -3.560 -10.930   7.630  1.00  0.00           H
ATOM    114  C   ALA    29      -3.200 -12.940   5.610  1.00  0.00           C
ATOM    115  O   ALA    29      -2.560 -13.940   5.310  1.00  0.00           O
ATOM    116  N   ALA    30      -4.530 -12.790   5.550  1.00  0.00           N
ATOM    117  H   ALA    30      -4.990 -11.980   5.920  1.00  0.00           H
ATOM    118  CA  ALA    30      -5.490 -13.730   5.020  1.00  0.00           C
ATOM    119  HA  ALA    30      -5.420 -14.640   5.620  1.00  0.00           H
ATOM    120  CB  ALA    30      -6.840 -13.140   5.390  1.00  0.00           C
ATOM    121  HB1 ALA    30      -6.840 -12.810   6.430  1.00  0.00           H
ATOM    122  HB2 ALA    30      -7.090 -12.300   4.730  1.00  0.00           H
ATOM    123  HB3 ALA    30      -7.680 -13.850   5.330  1.00  0.00           H
ATOM    124  C   ALA    30      -5.260 -13.970   3.540  1.00  0.00           C
ATOM    125  O   ALA    30      -5.340 -15.120   3.060  1.00  0.00           O
ATOM    126  N   SER    31      -4.790 -13.020   2.720  1.00  0.00           N
ATOM    127  H   SER    31      -4.980 -12.050   2.920  1.00  0.00           H
ATOM    128  CA  SER    31      -4.460 -13.310   1.340  1.00  0.00           C
ATOM    129  HA  SER    31      -5.460 -13.620   1.020  1.00  0.00           H
ATOM    130  CB  SER    31      -3.990 -12.020   0.670  1.00  0.00           C
ATOM    131  HB1 SER    31      -3.530 -12.320  -0.280  1.00  0.00           H
ATOM    132  HB2 SER    31      -3.290 -11.450   1.290  1.00  0.00           H
ATOM    133  OG  SER    31      -5.070 -11.150   0.450  1.00  0.00           O
ATOM    134  HG  SER    31      -5.330 -10.600   1.200  1.00  0.00           H
ATOM    135  C   SER    31      -3.450 -14.420   1.100  1.00  0.00           C
ATOM    136  O   SER    31      -3.650 -15.250   0.230  1.00  0.00           O
ATOM    137  N   ILE    32      -2.320 -14.380   1.810  1.00  0.00           N
ATOM    138  H   ILE    32      -2.230 -13.790   2.630  1.00  0.00           H
ATOM    139  CA  ILE    32      -1.390 -15.490   1.660  1.00  0.00           C
ATOM    140  HA  ILE    32      -1.330 -15.690   0.590  1.00  0.00           H
ATOM    141  CB  ILE    32       0.020 -15.110   2.070  1.00  0.00           C
ATOM    142  HB  ILE    32       0.520 -16.070   1.910  1.00  0.00           H
ATOM    143  CG2 ILE    32       0.650 -14.170   1.040  1.00  0.00           C
ATOM    144 1HG2 ILE    32       1.740 -14.170   1.040  1.00  0.00           H
ATOM    145 2HG2 ILE    32       0.300 -14.400   0.030  1.00  0.00           H
ATOM    146 3HG2 ILE    32       0.260 -13.190   1.260  1.00  0.00           H
ATOM    147  CG1 ILE    32       0.220 -14.760   3.550  1.00  0.00           C
ATOM    148 1HG1 ILE    32      -0.190 -15.560   4.170  1.00  0.00           H
ATOM    149 2HG1 ILE    32      -0.390 -13.880   3.730  1.00  0.00           H
ATOM    150  CD  ILE    32       1.640 -14.510   4.030  1.00  0.00           C
ATOM    151  HD1 ILE    32       2.320 -15.340   3.850  1.00  0.00           H
ATOM    152  HD2 ILE    32       2.030 -13.710   3.400  1.00  0.00           H
ATOM    153  HD3 ILE    32       1.730 -14.120   5.050  1.00  0.00           H
ATOM    154  C   ILE    32      -1.830 -16.840   2.220  1.00  0.00           C
ATOM    155  O   ILE    32      -1.520 -17.870   1.640  1.00  0.00           O
ATOM    156  N   ILE    33      -2.630 -16.920   3.280  1.00  0.00           N
ATOM    157  H   ILE    33      -2.590 -16.120   3.900  1.00  0.00           H
ATOM    158  CA  ILE    33      -3.410 -18.030   3.780  1.00  0.00           C
ATOM    159  HA  ILE    33      -2.780 -18.910   3.940  1.00  0.00           H
ATOM    160  CB  ILE    33      -4.240 -17.720   5.030  1.00  0.00           C
ATOM    161  HB  ILE    33      -4.730 -16.780   4.820  1.00  0.00           H
ATOM    162  CG2 ILE    33      -5.360 -18.730   5.280  1.00  0.00           C
ATOM    163 1HG2 ILE    33      -6.190 -18.540   4.600  1.00  0.00           H
ATOM    164 2HG2 ILE    33      -4.960 -19.710   5.020  1.00  0.00           H
ATOM    165 3HG2 ILE    33      -5.670 -18.710   6.330  1.00  0.00           H
ATOM    166  CG1 ILE    33      -3.330 -17.400   6.210  1.00  0.00           C
ATOM    167 1HG1 ILE    33      -3.930 -17.050   7.040  1.00  0.00           H
ATOM    168 2HG1 ILE    33      -2.630 -16.620   5.950  1.00  0.00           H
ATOM    169  CD  ILE    33      -2.660 -18.620   6.860  1.00  0.00           C
ATOM    170  HD1 ILE    33      -2.590 -19.510   6.240  1.00  0.00           H
ATOM    171  HD2 ILE    33      -1.640 -18.290   7.080  1.00  0.00           H
ATOM    172  HD3 ILE    33      -3.090 -18.900   7.820  1.00  0.00           H
ATOM    173  C   ILE    33      -4.320 -18.580   2.680  1.00  0.00           C
ATOM    174  O   ILE    33      -4.210 -19.770   2.420  1.00  0.00           O
ATOM    175  N   GLY    34      -5.170 -17.750   2.080  1.00  0.00           N
ATOM    176  H   GLY    34      -5.100 -16.780   2.340  1.00  0.00           H
ATOM    177  CA  GLY    34      -6.070 -18.150   1.030  1.00  0.00           C
ATOM    178  HA1 GLY    34      -6.550 -17.240   0.670  1.00  0.00           H
ATOM    179  HA2 GLY    34      -6.820 -18.810   1.460  1.00  0.00           H
ATOM    180  C   GLY    34      -5.340 -18.840  -0.120  1.00  0.00           C
ATOM    181  O   GLY    34      -5.960 -19.780  -0.620  1.00  0.00           O
ATOM    182  N   ILE    35      -4.190 -18.280  -0.510  1.00  0.00           N
ATOM    183  H   ILE    35      -3.850 -17.450  -0.030  1.00  0.00           H
ATOM    184  CA  ILE    35      -3.370 -18.860  -1.550  1.00  0.00           C
ATOM    185  HA  ILE    35      -4.080 -19.230  -2.300  1.00  0.00           H
ATOM    186  CB  ILE    35      -2.400 -17.790  -2.060  1.00  0.00           C
ATOM    187  HB  ILE    35      -1.840 -17.250  -1.290  1.00  0.00           H
ATOM    188  CG2 ILE    35      -1.320 -18.450  -2.920  1.00  0.00           C
ATOM    189 1HG2 ILE    35      -0.890 -19.320  -2.430  1.00  0.00           H
ATOM    190 2HG2 ILE    35      -1.700 -18.720  -3.900  1.00  0.00           H
ATOM    191 3HG2 ILE    35      -0.460 -17.800  -3.090  1.00  0.00           H
ATOM    192  CG1 ILE    35      -3.140 -16.710  -2.830  1.00  0.00           C
ATOM    193 1HG1 ILE    35      -4.000 -16.350  -2.280  1.00  0.00           H
ATOM    194 2HG1 ILE    35      -3.490 -17.240  -3.710  1.00  0.00           H
ATOM    195  CD  ILE    35      -2.280 -15.550  -3.360  1.00  0.00           C
ATOM    196  HD1 ILE    35      -1.680 -16.000  -4.140  1.00  0.00           H
ATOM    197  HD2 ILE    35      -2.970 -14.850  -3.820  1.00  0.00           H
ATOM    198  HD3 ILE    35      -1.660 -15.090  -2.580  1.00  0.00           H
ATOM    199  C   ILE    35      -2.850 -20.160  -0.970  1.00  0.00           C
ATOM    200  O   ILE    35      -3.190 -21.190  -1.560  1.00  0.00           O
ATOM    201  N   LEU    36      -2.170 -20.140   0.180  1.00  0.00           N
ATOM    202  H   LEU    36      -2.160 -19.290   0.740  1.00  0.00           H
ATOM    203  CA  LEU    36      -1.590 -21.360   0.700  1.00  0.00           C
ATOM    204  HA  LEU    36      -0.700 -21.560   0.110  1.00  0.00           H
ATOM    205  CB  LEU    36      -0.990 -21.030   2.060  1.00  0.00           C
ATOM    206  HB1 LEU    36      -1.700 -20.560   2.730  1.00  0.00           H
ATOM    207  HB2 LEU    36      -0.260 -20.230   1.980  1.00  0.00           H
ATOM    208  CG  LEU    36      -0.180 -22.180   2.660  1.00  0.00           C
ATOM    209  HG  LEU    36      -0.910 -22.980   2.740  1.00  0.00           H
ATOM    210  CD1 LEU    36       0.990 -22.720   1.840  1.00  0.00           C
ATOM    211 1HD1 LEU    36       1.510 -23.450   2.480  1.00  0.00           H
ATOM    212 2HD1 LEU    36       0.640 -23.060   0.870  1.00  0.00           H
ATOM    213 3HD1 LEU    36       1.720 -21.960   1.570  1.00  0.00           H
ATOM    214  CD2 LEU    36       0.300 -21.820   4.060  1.00  0.00           C
ATOM    215 1HD2 LEU    36      -0.540 -21.840   4.740  1.00  0.00           H
ATOM    216 2HD2 LEU    36       1.100 -22.480   4.400  1.00  0.00           H
ATOM    217 3HD2 LEU    36       0.700 -20.800   4.040  1.00  0.00           H
ATOM    218  C   LEU    36      -2.550 -22.550   0.750  1.00  0.00           C
ATOM    219  O   LEU    36      -2.170 -23.680   0.450  1.00  0.00           O
ATOM    220  N   HIS    37      -3.780 -22.260   1.170  1.00  0.00           N
ATOM    221  H   HIS    37      -3.950 -21.280   1.310  1.00  0.00           H
ATOM    222  CA  HIS    37      -4.810 -23.250   1.390  1.00  0.00           C
ATOM    223  HA  HIS    37      -4.540 -23.830   2.270  1.00  0.00           H
ATOM    224  CB  HIS    37      -6.040 -22.590   1.990  1.00  0.00           C
ATOM    225  HB1 HIS    37      -6.600 -22.180   1.160  1.00  0.00           H
ATOM    226  HB2 HIS    37      -5.710 -21.760   2.640  1.00  0.00           H
ATOM    227  CG  HIS    37      -7.080 -23.450   2.670  1.00  0.00           C
ATOM    228  ND1 HIS    37      -8.160 -22.930   3.370  1.00  0.00           N
ATOM    229  CE1 HIS    37      -8.850 -23.950   3.880  1.00  0.00           C
ATOM    230  HE1 HIS    37      -9.750 -24.020   4.470  1.00  0.00           H
ATOM    231  NE2 HIS    37      -8.150 -25.080   3.640  1.00  0.00           N
ATOM    232  HE2 HIS    37      -8.380 -26.020   3.910  1.00  0.00           H
ATOM    233  CD2 HIS    37      -7.100 -24.820   2.780  1.00  0.00           C
ATOM    234  HD2 HIS    37      -6.310 -25.520   2.560  1.00  0.00           H
ATOM    235  C   HIS    37      -5.040 -24.110   0.160  1.00  0.00           C
ATOM    236  O   HIS    37      -5.120 -25.320   0.360  1.00  0.00           O
ATOM    237  N   LEU    38      -5.090 -23.490  -1.030  1.00  0.00           N
ATOM    238  H   LEU    38      -5.000 -22.490  -1.040  1.00  0.00           H
ATOM    239  CA  LEU    38      -5.300 -24.220  -2.270  1.00  0.00           C
ATOM    240  HA  LEU    38      -6.130 -24.930  -2.110  1.00  0.00           H
ATOM    241  CB  LEU    38      -5.800 -23.220  -3.310  1.00  0.00           C
ATOM    242  HB1 LEU    38      -5.140 -22.350  -3.300  1.00  0.00           H
ATOM    243  HB2 LEU    38      -6.770 -22.890  -2.940  1.00  0.00           H
ATOM    244  CG  LEU    38      -5.900 -23.900  -4.660  1.00  0.00           C
ATOM    245  HG  LEU    38      -5.000 -24.440  -4.950  1.00  0.00           H
ATOM    246  CD1 LEU    38      -7.010 -24.940  -4.880  1.00  0.00           C
ATOM    247 1HD1 LEU    38      -7.940 -24.450  -4.570  1.00  0.00           H
ATOM    248 2HD1 LEU    38      -7.140 -25.320  -5.890  1.00  0.00           H
ATOM    249 3HD1 LEU    38      -6.840 -25.820  -4.260  1.00  0.00           H
ATOM    250  CD2 LEU    38      -6.080 -22.850  -5.760  1.00  0.00           C
ATOM    251 1HD2 LEU    38      -5.730 -23.270  -6.710  1.00  0.00           H
ATOM    252 2HD2 LEU    38      -7.090 -22.480  -5.910  1.00  0.00           H
ATOM    253 3HD2 LEU    38      -5.350 -22.090  -5.480  1.00  0.00           H
ATOM    254  C   LEU    38      -4.100 -25.050  -2.660  1.00  0.00           C
ATOM    255  O   LEU    38      -4.370 -26.130  -3.170  1.00  0.00           O
ATOM    256  N   ILE    39      -2.860 -24.610  -2.450  1.00  0.00           N
ATOM    257  H   ILE    39      -2.750 -23.670  -2.100  1.00  0.00           H
ATOM    258  CA  ILE    39      -1.650 -25.380  -2.690  1.00  0.00           C
ATOM    259  HA  ILE    39      -1.830 -25.910  -3.620  1.00  0.00           H
ATOM    260  CB  ILE    39      -0.380 -24.550  -2.720  1.00  0.00           C
ATOM    261  HB  ILE    39      -0.400 -23.940  -1.820  1.00  0.00           H
ATOM    262  CG2 ILE    39       0.970 -25.260  -2.790  1.00  0.00           C
ATOM    263 1HG2 ILE    39       1.840 -24.640  -3.020  1.00  0.00           H
ATOM    264 2HG2 ILE    39       1.220 -25.800  -1.870  1.00  0.00           H
ATOM    265 3HG2 ILE    39       0.940 -26.030  -3.570  1.00  0.00           H
ATOM    266  CG1 ILE    39      -0.490 -23.480  -3.810  1.00  0.00           C
ATOM    267 1HG1 ILE    39       0.470 -22.960  -3.740  1.00  0.00           H
ATOM    268 2HG1 ILE    39      -1.270 -22.770  -3.520  1.00  0.00           H
ATOM    269  CD  ILE    39      -0.630 -23.890  -5.270  1.00  0.00           C
ATOM    270  HD1 ILE    39      -0.130 -23.130  -5.880  1.00  0.00           H
ATOM    271  HD2 ILE    39      -0.090 -24.770  -5.620  1.00  0.00           H
ATOM    272  HD3 ILE    39      -1.650 -24.020  -5.620  1.00  0.00           H
ATOM    273  C   ILE    39      -1.670 -26.560  -1.730  1.00  0.00           C
ATOM    274  O   ILE    39      -1.410 -27.680  -2.160  1.00  0.00           O
ATOM    275  N   LEU    40      -2.190 -26.430  -0.500  1.00  0.00           N
ATOM    276  H   LEU    40      -2.620 -25.550  -0.290  1.00  0.00           H
ATOM    277  CA  LEU    40      -2.390 -27.550   0.400  1.00  0.00           C
ATOM    278  HA  LEU    40      -1.500 -28.180   0.370  1.00  0.00           H
ATOM    279  CB  LEU    40      -2.350 -27.180   1.880  1.00  0.00           C
ATOM    280  HB1 LEU    40      -2.440 -28.110   2.440  1.00  0.00           H
ATOM    281  HB2 LEU    40      -3.150 -26.500   2.150  1.00  0.00           H
ATOM    282  CG  LEU    40      -1.100 -26.460   2.360  1.00  0.00           C
ATOM    283  HG  LEU    40      -1.010 -25.590   1.700  1.00  0.00           H
ATOM    284  CD1 LEU    40      -1.380 -26.030   3.790  1.00  0.00           C
ATOM    285 1HD1 LEU    40      -0.360 -25.780   4.090  1.00  0.00           H
ATOM    286 2HD1 LEU    40      -1.960 -25.120   3.910  1.00  0.00           H
ATOM    287 3HD1 LEU    40      -1.690 -26.840   4.460  1.00  0.00           H
ATOM    288  CD2 LEU    40       0.120 -27.370   2.290  1.00  0.00           C
ATOM    289 1HD2 LEU    40       1.010 -26.950   2.780  1.00  0.00           H
ATOM    290 2HD2 LEU    40      -0.060 -28.320   2.800  1.00  0.00           H
ATOM    291 3HD2 LEU    40       0.450 -27.410   1.260  1.00  0.00           H
ATOM    292  C   LEU    40      -3.510 -28.520   0.090  1.00  0.00           C
ATOM    293  O   LEU    40      -3.430 -29.740   0.230  1.00  0.00           O
ATOM    294  N   TRP    41      -4.680 -27.980  -0.260  1.00  0.00           N
ATOM    295  H   TRP    41      -4.760 -26.980  -0.160  1.00  0.00           H
ATOM    296  CA  TRP    41      -5.790 -28.800  -0.730  1.00  0.00           C
ATOM    297  HA  TRP    41      -6.040 -29.550   0.010  1.00  0.00           H
ATOM    298  CB  TRP    41      -6.920 -27.790  -1.000  1.00  0.00           C
ATOM    299  HB1 TRP    41      -6.710 -27.120  -1.820  1.00  0.00           H
ATOM    300  HB2 TRP    41      -7.210 -27.320  -0.060  1.00  0.00           H
ATOM    301  CG  TRP    41      -8.120 -28.620  -1.330  1.00  0.00           C
ATOM    302  CD1 TRP    41      -8.760 -29.420  -0.460  1.00  0.00           C
ATOM    303  HD1 TRP    41      -8.690 -29.410   0.620  1.00  0.00           H
ATOM    304  NE1 TRP    41      -9.680 -30.180  -1.140  1.00  0.00           N
ATOM    305  HE1 TRP    41     -10.300 -30.860  -0.730  1.00  0.00           H
ATOM    306  CE2 TRP    41      -9.520 -30.030  -2.510  1.00  0.00           C
ATOM    307  CZ2 TRP    41     -10.210 -30.600  -3.580  1.00  0.00           C
ATOM    308  HZ2 TRP    41     -10.990 -31.330  -3.370  1.00  0.00           H
ATOM    309  CH2 TRP    41      -9.870 -30.260  -4.880  1.00  0.00           C
ATOM    310  HH2 TRP    41     -10.310 -30.670  -5.790  1.00  0.00           H
ATOM    311  CZ3 TRP    41      -8.730 -29.470  -5.050  1.00  0.00           C
ATOM    312  HZ3 TRP    41      -8.360 -29.260  -6.040  1.00  0.00           H
ATOM    313  CE3 TRP    41      -8.060 -28.850  -3.980  1.00  0.00           C
ATOM    314  HE3 TRP    41      -7.240 -28.170  -4.170  1.00  0.00           H
ATOM    315  CD2 TRP    41      -8.520 -29.030  -2.670  1.00  0.00           C
ATOM    316  C   TRP    41      -5.390 -29.440  -2.050  1.00  0.00           C
ATOM    317  O   TRP    41      -5.800 -30.580  -2.280  1.00  0.00           O
ATOM    318  N   ILE    42      -4.550 -28.870  -2.920  1.00  0.00           N
ATOM    319  H   ILE    42      -4.290 -27.900  -2.850  1.00  0.00           H
ATOM    320  CA  ILE    42      -4.040 -29.510  -4.110  1.00  0.00           C
ATOM    321  HA  ILE    42      -4.860 -29.980  -4.680  1.00  0.00           H
ATOM    322  CB  ILE    42      -3.370 -28.650  -5.180  1.00  0.00           C
ATOM    323  HB  ILE    42      -2.690 -27.960  -4.690  1.00  0.00           H
ATOM    324  CG2 ILE    42      -2.650 -29.340  -6.310  1.00  0.00           C
ATOM    325 1HG2 ILE    42      -1.950 -28.650  -6.780  1.00  0.00           H
ATOM    326 2HG2 ILE    42      -1.910 -30.110  -6.030  1.00  0.00           H
ATOM    327 3HG2 ILE    42      -3.380 -29.770  -7.010  1.00  0.00           H
ATOM    328  CG1 ILE    42      -4.470 -27.800  -5.850  1.00  0.00           C
ATOM    329 1HG1 ILE    42      -5.230 -27.440  -5.170  1.00  0.00           H
ATOM    330 2HG1 ILE    42      -5.050 -28.490  -6.460  1.00  0.00           H
ATOM    331  CD  ILE    42      -3.980 -26.660  -6.730  1.00  0.00           C
ATOM    332  HD1 ILE    42      -3.650 -26.880  -7.740  1.00  0.00           H
ATOM    333  HD2 ILE    42      -4.820 -26.010  -6.970  1.00  0.00           H
ATOM    334  HD3 ILE    42      -3.200 -26.110  -6.200  1.00  0.00           H
ATOM    335  C   ILE    42      -3.160 -30.670  -3.670  1.00  0.00           C
ATOM    336  O   ILE    42      -3.280 -31.780  -4.170  1.00  0.00           O
ATOM    337  N   LEU    43      -2.100 -30.470  -2.880  1.00  0.00           N
ATOM    338  H   LEU    43      -1.880 -29.540  -2.540  1.00  0.00           H
ATOM    339  CA  LEU    43      -1.140 -31.470  -2.440  1.00  0.00           C
ATOM    340  HA  LEU    43      -0.720 -31.950  -3.320  1.00  0.00           H
ATOM    341  CB  LEU    43       0.050 -30.820  -1.750  1.00  0.00           C
ATOM    342  HB1 LEU    43       0.720 -31.650  -1.520  1.00  0.00           H
ATOM    343  HB2 LEU    43      -0.330 -30.250  -0.900  1.00  0.00           H
ATOM    344  CG  LEU    43       0.840 -29.910  -2.690  1.00  0.00           C
ATOM    345  HG  LEU    43       0.220 -29.270  -3.310  1.00  0.00           H
ATOM    346  CD1 LEU    43       1.940 -29.150  -1.950  1.00  0.00           C
ATOM    347 1HD1 LEU    43       2.590 -29.930  -1.540  1.00  0.00           H
ATOM    348 2HD1 LEU    43       2.460 -28.470  -2.620  1.00  0.00           H
ATOM    349 3HD1 LEU    43       1.500 -28.670  -1.090  1.00  0.00           H
ATOM    350  CD2 LEU    43       1.590 -30.670  -3.780  1.00  0.00           C
ATOM    351 1HD2 LEU    43       2.530 -31.100  -3.460  1.00  0.00           H
ATOM    352 2HD2 LEU    43       0.930 -31.360  -4.300  1.00  0.00           H
ATOM    353 3HD2 LEU    43       1.870 -29.970  -4.570  1.00  0.00           H
ATOM    354  C   LEU    43      -1.780 -32.490  -1.510  1.00  0.00           C
ATOM    355  O   LEU    43      -1.270 -33.590  -1.310  1.00  0.00           O
ATOM    356  N   ASP    44      -2.990 -32.220  -1.030  1.00  0.00           N
ATOM    357  H   ASP    44      -3.490 -31.390  -1.310  1.00  0.00           H
ATOM    358  CA  ASP    44      -3.830 -33.160  -0.300  1.00  0.00           C
ATOM    359  HA  ASP    44      -3.110 -33.840   0.150  1.00  0.00           H
ATOM    360  CB  ASP    44      -4.480 -32.460   0.890  1.00  0.00           C
ATOM    361  HB1 ASP    44      -5.170 -31.710   0.510  1.00  0.00           H
ATOM    362  HB2 ASP    44      -3.680 -32.050   1.530  1.00  0.00           H
ATOM    363  CG  ASP    44      -5.270 -33.460   1.720  1.00  0.00           C
ATOM    364  OD1 ASP    44      -6.500 -33.480   1.480  1.00  0.00           O
ATOM    365  OD2 ASP    44      -4.730 -34.270   2.490  1.00  0.00           O
ATOM    366  C   ASP    44      -4.780 -33.950  -1.190  1.00  0.00           C
ATOM    367  O   ASP    44      -5.010 -35.110  -0.850  1.00  0.00           O
ATOM    368  N   ARG    45      -5.230 -33.390  -2.320  1.00  0.00           N
ATOM    369  H   ARG    45      -4.980 -32.430  -2.500  1.00  0.00           H
ATOM    370  CA  ARG    45      -6.090 -34.000  -3.300  1.00  0.00           C
ATOM    371  HA  ARG    45      -6.780 -34.560  -2.650  1.00  0.00           H
ATOM    372  CB  ARG    45      -6.970 -32.950  -3.970  1.00  0.00           C
ATOM    373  HB1 ARG    45      -6.420 -32.430  -4.750  1.00  0.00           H
ATOM    374  HB2 ARG    45      -7.330 -32.260  -3.210  1.00  0.00           H
ATOM    375  CG  ARG    45      -8.260 -33.540  -4.540  1.00  0.00           C
ATOM    376  HG1 ARG    45      -9.110 -33.080  -4.030  1.00  0.00           H
ATOM    377  HG2 ARG    45      -8.220 -34.630  -4.430  1.00  0.00           H
ATOM    378  CD  ARG    45      -8.410 -33.310  -6.040  1.00  0.00           C
ATOM    379  HD1 ARG    45      -7.640 -33.900  -6.570  1.00  0.00           H
ATOM    380  HD2 ARG    45      -8.270 -32.240  -6.170  1.00  0.00           H
ATOM    381  NE  ARG    45      -9.740 -33.710  -6.490  1.00  0.00           N
ATOM    382  HE  ARG    45     -10.430 -33.770  -5.750  1.00  0.00           H
ATOM    383  CZ  ARG    45     -10.080 -34.240  -7.670  1.00  0.00           C
ATOM    384  NH1 ARG    45      -9.120 -34.210  -8.620  1.00  0.00           N
ATOM    385 1HH1 ARG    45      -8.190 -33.930  -8.360  1.00  0.00           H
ATOM    386 2HH1 ARG    45      -9.300 -34.540  -9.550  1.00  0.00           H
ATOM    387  NH2 ARG    45     -11.350 -34.590  -7.870  1.00  0.00           N
ATOM    388 1HH2 ARG    45     -11.970 -34.430  -7.090  1.00  0.00           H
ATOM    389 2HH2 ARG    45     -11.640 -34.940  -8.780  1.00  0.00           H
ATOM    390  C   ARG    45      -5.270 -34.960  -4.150  1.00  0.00           C
ATOM    391  O   ARG    45      -5.830 -35.970  -4.560  1.00  0.00           O
ATOM    392  N   LEU    46      -3.990 -34.680  -4.430  1.00  0.00           N
ATOM    393  H   LEU    46      -3.700 -33.750  -4.140  1.00  0.00           H
ATOM    394  CA  LEU    46      -3.040 -35.550  -5.090  1.00  0.00           C
ATOM    395  HA  LEU    46      -3.490 -36.060  -5.940  1.00  0.00           H
ATOM    396  CB  LEU    46      -1.990 -34.720  -5.820  1.00  0.00           C
ATOM    397  HB1 LEU    46      -1.170 -35.300  -6.240  1.00  0.00           H
ATOM    398  HB2 LEU    46      -1.590 -34.070  -5.040  1.00  0.00           H
ATOM    399  CG  LEU    46      -2.590 -33.790  -6.880  1.00  0.00           C
ATOM    400  HG  LEU    46      -3.440 -33.220  -6.520  1.00  0.00           H
ATOM    401  CD1 LEU    46      -1.510 -32.770  -7.290  1.00  0.00           C
ATOM    402 1HD1 LEU    46      -1.310 -32.210  -6.390  1.00  0.00           H
ATOM    403 2HD1 LEU    46      -0.570 -33.160  -7.690  1.00  0.00           H
ATOM    404 3HD1 LEU    46      -1.910 -32.160  -8.110  1.00  0.00           H
ATOM    405  CD2 LEU    46      -2.920 -34.680  -8.070  1.00  0.00           C
ATOM    406 1HD2 LEU    46      -3.840 -35.230  -7.880  1.00  0.00           H
ATOM    407 2HD2 LEU    46      -3.230 -34.040  -8.900  1.00  0.00           H
ATOM    408 3HD2 LEU    46      -2.100 -35.350  -8.280  1.00  0.00           H
ATOM    409  C   LEU    46      -2.360 -36.460  -4.070  1.00  0.00           C
ATOM    410  O   LEU    46      -1.770 -36.040  -3.080  1.00  0.00           O
ATOM    411  N   NME    46      -2.400 -37.780  -4.250  1.00  0.00           N
ATOM    412  H   NME    46      -1.910 -38.210  -3.480  1.00  0.00           H
ATOM    413  CH3 NME    46      -2.820 -38.640  -5.330  1.00  0.00           C
ATOM    414 1HH3 NME    46      -2.760 -38.160  -6.310  1.00  0.00           H
ATOM    415 2HH3 NME    46      -2.220 -39.550  -5.410  1.00  0.00           H
ATOM    416 3HH3 NME    46      -3.840 -39.000  -5.200  1.00  0.00           H
ATOM    417  CH3 ACE   121      -4.530   0.720   3.510  1.00  0.00           C
ATOM    418 1HH3 ACE   121      -4.560   0.220   2.530  1.00  0.00           H
ATOM    419 2HH3 ACE   121      -4.550   1.800   3.360  1.00  0.00           H
ATOM    420 3HH3 ACE   121      -3.620   0.450   4.030  1.00  0.00           H
ATOM    421  C   ACE   121      -5.700   0.250   4.360  1.00  0.00           C
ATOM    422  O   ACE   121      -5.530  -0.130   5.520  1.00  0.00           O
ATOM    423  N   SER   122      -6.900   0.150   3.800  1.00  0.00           N
ATOM    424  H   SER   122      -7.060   0.490   2.860  1.00  0.00           H
ATOM    425  CA  SER   122      -8.160  -0.300   4.380  1.00  0.00           C
ATOM    426  HA  SER   122      -7.860  -1.020   5.140  1.00  0.00           H
ATOM    427  CB  SER   122      -8.900   0.780   5.170  1.00  0.00           C
ATOM    428  HB1 SER   122      -8.220   1.300   5.840  1.00  0.00           H
ATOM    429  HB2 SER   122      -9.700   0.470   5.820  1.00  0.00           H
ATOM    430  OG  SER   122      -9.370   1.720   4.230  1.00  0.00           O
ATOM    431  HG  SER   122      -9.680   2.440   4.780  1.00  0.00           H
ATOM    432  C   SER   122      -9.160  -0.890   3.410  1.00  0.00           C
ATOM    433  O   SER   122      -9.060  -0.700   2.200  1.00  0.00           O
ATOM    434  N   SER   123     -10.150  -1.670   3.860  1.00  0.00           N
ATOM    435  H   SER   123     -10.230  -1.810   4.860  1.00  0.00           H
ATOM    436  CA  SER   123     -10.990  -2.540   3.060  1.00  0.00           C
ATOM    437  HA  SER   123     -11.210  -2.090   2.090  1.00  0.00           H
ATOM    438  CB  SER   123     -10.320  -3.890   2.910  1.00  0.00           C
ATOM    439  HB1 SER   123     -11.070  -4.540   2.450  1.00  0.00           H
ATOM    440  HB2 SER   123     -10.040  -4.120   3.940  1.00  0.00           H
ATOM    441  OG  SER   123      -9.200  -3.710   2.080  1.00  0.00           O
ATOM    442  HG  SER   123      -9.390  -3.230   1.270  1.00  0.00           H
ATOM    443  C   SER   123     -12.390  -2.670   3.650  1.00  0.00           C
ATOM    444  O   SER   123     -12.610  -2.490   4.860  1.00  0.00           O
ATOM    445  N   ASP   124     -13.360  -3.070   2.830  1.00  0.00           N
ATOM    446  H   ASP   124     -13.110  -3.170   1.860  1.00  0.00           H
ATOM    447  CA  ASP   124     -14.740  -3.350   3.200  1.00  0.00           C
ATOM    448  HA  ASP   124     -15.200  -2.370   3.320  1.00  0.00           H
ATOM    449  CB  ASP   124     -15.490  -3.910   2.000  1.00  0.00           C
ATOM    450  HB1 ASP   124     -15.320  -4.980   1.920  1.00  0.00           H
ATOM    451  HB2 ASP   124     -15.120  -3.370   1.120  1.00  0.00           H
ATOM    452  CG  ASP   124     -16.970  -3.700   2.300  1.00  0.00           C
ATOM    453  OD1 ASP   124     -17.640  -4.380   3.090  1.00  0.00           O
ATOM    454  OD2 ASP   124     -17.570  -2.780   1.700  1.00  0.00           O
ATOM    455  C   ASP   124     -14.970  -4.150   4.470  1.00  0.00           C
ATOM    456  O   ASP   124     -14.300  -5.180   4.570  1.00  0.00           O
ATOM    457  N   PRO   125     -15.860  -3.790   5.400  1.00  0.00           N
ATOM    458  CD  PRO   125     -16.540  -2.520   5.400  1.00  0.00           C
ATOM    459  HD1 PRO   125     -17.220  -2.550   4.550  1.00  0.00           H
ATOM    460  HD2 PRO   125     -15.900  -1.650   5.290  1.00  0.00           H
ATOM    461  CG  PRO   125     -17.380  -2.400   6.680  1.00  0.00           C
ATOM    462  HG1 PRO   125     -18.360  -1.940   6.620  1.00  0.00           H
ATOM    463  HG2 PRO   125     -16.800  -1.860   7.420  1.00  0.00           H
ATOM    464  CB  PRO   125     -17.450  -3.850   7.160  1.00  0.00           C
ATOM    465  HB1 PRO   125     -18.350  -4.290   6.730  1.00  0.00           H
ATOM    466  HB2 PRO   125     -17.460  -3.840   8.250  1.00  0.00           H
ATOM    467  CA  PRO   125     -16.230  -4.560   6.580  1.00  0.00           C
ATOM    468  HA  PRO   125     -15.410  -4.480   7.300  1.00  0.00           H
ATOM    469  C   PRO   125     -16.560  -6.030   6.350  1.00  0.00           C
ATOM    470  O   PRO   125     -16.260  -6.830   7.230  1.00  0.00           O
ATOM    471  N   LEU   126     -17.090  -6.400   5.180  1.00  0.00           N
ATOM    472  H   LEU   126     -17.530  -5.740   4.550  1.00  0.00           H
ATOM    473  CA  LEU   126     -17.390  -7.750   4.770  1.00  0.00           C
ATOM    474  HA  LEU   126     -17.810  -8.360   5.580  1.00  0.00           H
ATOM    475  CB  LEU   126     -18.350  -7.780   3.580  1.00  0.00           C
ATOM    476  HB1 LEU   126     -17.940  -7.240   2.720  1.00  0.00           H
ATOM    477  HB2 LEU   126     -19.210  -7.150   3.830  1.00  0.00           H
ATOM    478  CG  LEU   126     -18.810  -9.150   3.090  1.00  0.00           C
ATOM    479  HG  LEU   126     -17.950  -9.620   2.620  1.00  0.00           H
ATOM    480  CD1 LEU   126     -19.360 -10.050   4.190  1.00  0.00           C
ATOM    481 1HD1 LEU   126     -20.030  -9.550   4.880  1.00  0.00           H
ATOM    482 2HD1 LEU   126     -19.790 -10.920   3.680  1.00  0.00           H
ATOM    483 3HD1 LEU   126     -18.530 -10.430   4.780  1.00  0.00           H
ATOM    484  CD2 LEU   126     -19.890  -8.780   2.080  1.00  0.00           C
ATOM    485 1HD2 LEU   126     -20.090  -9.640   1.420  1.00  0.00           H
ATOM    486 2HD2 LEU   126     -20.800  -8.440   2.570  1.00  0.00           H
ATOM    487 3HD2 LEU   126     -19.640  -7.970   1.400  1.00  0.00           H
ATOM    488  C   LEU   126     -16.130  -8.540   4.450  1.00  0.00           C
ATOM    489  O   LEU   126     -15.900  -9.670   4.850  1.00  0.00           O
ATOM    490  N   VAL   127     -15.200  -7.870   3.760  1.00  0.00           N
ATOM    491  H   VAL   127     -15.410  -6.890   3.590  1.00  0.00           H
ATOM    492  CA  VAL   127     -14.010  -8.500   3.220  1.00  0.00           C
ATOM    493  HA  VAL   127     -14.270  -9.510   2.880  1.00  0.00           H
ATOM    494  CB  VAL   127     -13.500  -7.580   2.120  1.00  0.00           C
ATOM    495  HB  VAL   127     -13.500  -6.620   2.640  1.00  0.00           H
ATOM    496  CG1 VAL   127     -12.050  -7.830   1.700  1.00  0.00           C
ATOM    497 1HG1 VAL   127     -11.780  -7.130   0.900  1.00  0.00           H
ATOM    498 2HG1 VAL   127     -11.370  -7.690   2.540  1.00  0.00           H
ATOM    499 3HG1 VAL   127     -11.990  -8.870   1.390  1.00  0.00           H
ATOM    500  CG2 VAL   127     -14.480  -7.450   0.960  1.00  0.00           C
ATOM    501 1HG2 VAL   127     -14.100  -8.040   0.130  1.00  0.00           H
ATOM    502 2HG2 VAL   127     -15.490  -7.680   1.290  1.00  0.00           H
ATOM    503 3HG2 VAL   127     -14.480  -6.410   0.630  1.00  0.00           H
ATOM    504  C   VAL   127     -13.000  -8.680   4.340  1.00  0.00           C
ATOM    505  O   VAL   127     -12.280  -9.680   4.350  1.00  0.00           O
ATOM    506  N   VAL   128     -12.950  -7.830   5.370  1.00  0.00           N
ATOM    507  H   VAL   128     -13.430  -6.950   5.360  1.00  0.00           H
ATOM    508  CA  VAL   128     -12.140  -8.000   6.560  1.00  0.00           C
ATOM    509  HA  VAL   128     -11.150  -8.400   6.320  1.00  0.00           H
ATOM    510  CB  VAL   128     -11.850  -6.640   7.180  1.00  0.00           C
ATOM    511  HB  VAL   128     -12.810  -6.100   7.230  1.00  0.00           H
ATOM    512  CG1 VAL   128     -11.440  -6.730   8.650  1.00  0.00           C
ATOM    513 1HG1 VAL   128     -12.250  -7.220   9.180  1.00  0.00           H
ATOM    514 2HG1 VAL   128     -10.460  -7.220   8.710  1.00  0.00           H
ATOM    515 3HG1 VAL   128     -11.440  -5.700   9.010  1.00  0.00           H
ATOM    516  CG2 VAL   128     -10.820  -5.860   6.390  1.00  0.00           C
ATOM    517 1HG2 VAL   128      -9.830  -6.100   6.760  1.00  0.00           H
ATOM    518 2HG2 VAL   128     -10.920  -6.090   5.330  1.00  0.00           H
ATOM    519 3HG2 VAL   128     -10.960  -4.780   6.570  1.00  0.00           H
ATOM    520  C   VAL   128     -12.700  -9.060   7.480  1.00  0.00           C
ATOM    521  O   VAL   128     -11.970  -9.880   8.050  1.00  0.00           O
ATOM    522  N   ALA   129     -14.010  -9.350   7.520  1.00  0.00           N
ATOM    523  H   ALA   129     -14.550  -8.640   7.040  1.00  0.00           H
ATOM    524  CA  ALA   129     -14.660 -10.500   8.110  1.00  0.00           C
ATOM    525  HA  ALA   129     -14.380 -10.610   9.150  1.00  0.00           H
ATOM    526  CB  ALA   129     -16.150 -10.270   8.320  1.00  0.00           C
ATOM    527  HB1 ALA   129     -16.670 -11.200   8.530  1.00  0.00           H
ATOM    528  HB2 ALA   129     -16.170  -9.640   9.200  1.00  0.00           H
ATOM    529  HB3 ALA   129     -16.640  -9.680   7.540  1.00  0.00           H
ATOM    530  C   ALA   129     -14.420 -11.820   7.390  1.00  0.00           C
ATOM    531  O   ALA   129     -14.040 -12.820   7.980  1.00  0.00           O
ATOM    532  N   ALA   130     -14.450 -11.790   6.050  1.00  0.00           N
ATOM    533  H   ALA   130     -14.760 -10.940   5.610  1.00  0.00           H
ATOM    534  CA  ALA   130     -14.090 -12.880   5.180  1.00  0.00           C
ATOM    535  HA  ALA   130     -14.580 -13.770   5.590  1.00  0.00           H
ATOM    536  CB  ALA   130     -14.620 -12.740   3.760  1.00  0.00           C
ATOM    537  HB1 ALA   130     -15.670 -12.440   3.810  1.00  0.00           H
ATOM    538  HB2 ALA   130     -14.150 -12.020   3.080  1.00  0.00           H
ATOM    539  HB3 ALA   130     -14.680 -13.730   3.310  1.00  0.00           H
ATOM    540  C   ALA   130     -12.620 -13.250   5.330  1.00  0.00           C
ATOM    541  O   ALA   130     -12.270 -14.410   5.120  1.00  0.00           O
ATOM    542  N   SER   131     -11.790 -12.330   5.820  1.00  0.00           N
ATOM    543  H   SER   131     -12.090 -11.400   6.080  1.00  0.00           H
ATOM    544  CA  SER   131     -10.390 -12.550   6.170  1.00  0.00           C
ATOM    545  HA  SER   131      -9.880 -13.090   5.380  1.00  0.00           H
ATOM    546  CB  SER   131      -9.650 -11.220   6.310  1.00  0.00           C
ATOM    547  HB1 SER   131      -8.590 -11.410   6.510  1.00  0.00           H
ATOM    548  HB2 SER   131     -10.040 -10.610   7.110  1.00  0.00           H
ATOM    549  OG  SER   131      -9.770 -10.480   5.120  1.00  0.00           O
ATOM    550  HG  SER   131     -10.700 -10.510   4.850  1.00  0.00           H
ATOM    551  C   SER   131     -10.250 -13.430   7.390  1.00  0.00           C
ATOM    552  O   SER   131      -9.370 -14.310   7.400  1.00  0.00           O
ATOM    553  N   ILE   132     -11.070 -13.240   8.430  1.00  0.00           N
ATOM    554  H   ILE   132     -11.790 -12.550   8.290  1.00  0.00           H
ATOM    555  CA  ILE   132     -11.090 -13.970   9.670  1.00  0.00           C
ATOM    556  HA  ILE   132     -10.060 -14.050  10.020  1.00  0.00           H
ATOM    557  CB  ILE   132     -11.770 -13.140  10.770  1.00  0.00           C
ATOM    558  HB  ILE   132     -12.730 -12.790  10.380  1.00  0.00           H
ATOM    559  CG2 ILE   132     -12.070 -14.090  11.930  1.00  0.00           C
ATOM    560 1HG2 ILE   132     -12.440 -13.480  12.770  1.00  0.00           H
ATOM    561 2HG2 ILE   132     -12.850 -14.800  11.660  1.00  0.00           H
ATOM    562 3HG2 ILE   132     -11.110 -14.470  12.260  1.00  0.00           H
ATOM    563  CG1 ILE   132     -11.000 -11.890  11.140  1.00  0.00           C
ATOM    564 1HG1 ILE   132     -11.010 -11.140  10.350  1.00  0.00           H
ATOM    565 2HG1 ILE   132      -9.950 -12.130  11.320  1.00  0.00           H
ATOM    566  CD  ILE   132     -11.420 -11.120  12.380  1.00  0.00           C
ATOM    567  HD1 ILE   132     -11.030 -10.100  12.440  1.00  0.00           H
ATOM    568  HD2 ILE   132     -12.500 -10.970  12.400  1.00  0.00           H
ATOM    569  HD3 ILE   132     -10.980 -11.620  13.250  1.00  0.00           H
ATOM    570  C   ILE   132     -11.650 -15.380   9.510  1.00  0.00           C
ATOM    571  O   ILE   132     -10.960 -16.340   9.840  1.00  0.00           O
ATOM    572  N   ILE   133     -12.780 -15.490   8.820  1.00  0.00           N
ATOM    573  H   ILE   133     -13.270 -14.630   8.590  1.00  0.00           H
ATOM    574  CA  ILE   133     -13.420 -16.720   8.410  1.00  0.00           C
ATOM    575  HA  ILE   133     -13.650 -17.360   9.270  1.00  0.00           H
ATOM    576  CB  ILE   133     -14.740 -16.420   7.720  1.00  0.00           C
ATOM    577  HB  ILE   133     -14.690 -15.500   7.110  1.00  0.00           H
ATOM    578  CG2 ILE   133     -15.120 -17.480   6.680  1.00  0.00           C
ATOM    579 1HG2 ILE   133     -14.380 -18.230   6.440  1.00  0.00           H
ATOM    580 2HG2 ILE   133     -16.070 -18.010   6.850  1.00  0.00           H
ATOM    581 3HG2 ILE   133     -15.370 -17.060   5.700  1.00  0.00           H
ATOM    582  CG1 ILE   133     -15.980 -16.320   8.600  1.00  0.00           C
ATOM    583 1HG1 ILE   133     -16.000 -17.190   9.260  1.00  0.00           H
ATOM    584 2HG1 ILE   133     -16.890 -16.260   7.990  1.00  0.00           H
ATOM    585  CD  ILE   133     -15.940 -15.080   9.480  1.00  0.00           C
ATOM    586  HD1 ILE   133     -15.060 -15.120  10.120  1.00  0.00           H
ATOM    587  HD2 ILE   133     -15.850 -14.290   8.730  1.00  0.00           H
ATOM    588  HD3 ILE   133     -16.890 -14.960  10.000  1.00  0.00           H
ATOM    589  C   ILE   133     -12.450 -17.560   7.600  1.00  0.00           C
ATOM    590  O   ILE   133     -12.230 -18.750   7.770  1.00  0.00           O
ATOM    591  N   GLY   134     -11.710 -17.040   6.610  1.00  0.00           N
ATOM    592  H   GLY   134     -11.940 -16.090   6.370  1.00  0.00           H
ATOM    593  CA  GLY   134     -10.880 -17.780   5.680  1.00  0.00           C
ATOM    594  HA1 GLY   134     -10.690 -17.100   4.840  1.00  0.00           H
ATOM    595  HA2 GLY   134     -11.370 -18.690   5.350  1.00  0.00           H
ATOM    596  C   GLY   134      -9.610 -18.210   6.390  1.00  0.00           C
ATOM    597  O   GLY   134      -9.040 -19.260   6.070  1.00  0.00           O
ATOM    598  N   ILE   135      -9.140 -17.440   7.390  1.00  0.00           N
ATOM    599  H   ILE   135      -9.410 -16.470   7.400  1.00  0.00           H
ATOM    600  CA  ILE   135      -8.100 -17.850   8.310  1.00  0.00           C
ATOM    601  HA  ILE   135      -7.290 -18.170   7.660  1.00  0.00           H
ATOM    602  CB  ILE   135      -7.640 -16.630   9.120  1.00  0.00           C
ATOM    603  HB  ILE   135      -8.440 -15.910   9.180  1.00  0.00           H
ATOM    604  CG2 ILE   135      -7.210 -17.070  10.520  1.00  0.00           C
ATOM    605 1HG2 ILE   135      -7.060 -16.160  11.090  1.00  0.00           H
ATOM    606 2HG2 ILE   135      -8.010 -17.640  10.980  1.00  0.00           H
ATOM    607 3HG2 ILE   135      -6.300 -17.680  10.530  1.00  0.00           H
ATOM    608  CG1 ILE   135      -6.540 -15.990   8.280  1.00  0.00           C
ATOM    609 1HG1 ILE   135      -6.930 -15.850   7.260  1.00  0.00           H
ATOM    610 2HG1 ILE   135      -5.660 -16.620   8.220  1.00  0.00           H
ATOM    611  CD  ILE   135      -6.080 -14.650   8.840  1.00  0.00           C
ATOM    612  HD1 ILE   135      -6.880 -13.940   8.630  1.00  0.00           H
ATOM    613  HD2 ILE   135      -5.880 -14.610   9.910  1.00  0.00           H
ATOM    614  HD3 ILE   135      -5.250 -14.290   8.240  1.00  0.00           H
ATOM    615  C   ILE   135      -8.630 -19.070   9.050  1.00  0.00           C
ATOM    616  O   ILE   135      -8.000 -20.120   9.030  1.00  0.00           O
ATOM    617  N   LEU   136      -9.840 -19.000   9.600  1.00  0.00           N
ATOM    618  H   LEU   136     -10.380 -18.150   9.480  1.00  0.00           H
ATOM    619  CA  LEU   136     -10.490 -20.060  10.350  1.00  0.00           C
ATOM    620  HA  LEU   136      -9.870 -20.280  11.210  1.00  0.00           H
ATOM    621  CB  LEU   136     -11.740 -19.440  10.970  1.00  0.00           C
ATOM    622  HB1 LEU   136     -12.410 -19.180  10.150  1.00  0.00           H
ATOM    623  HB2 LEU   136     -11.460 -18.520  11.470  1.00  0.00           H
ATOM    624  CG  LEU   136     -12.510 -20.410  11.880  1.00  0.00           C
ATOM    625  HG  LEU   136     -12.680 -21.380  11.400  1.00  0.00           H
ATOM    626  CD1 LEU   136     -11.690 -20.600  13.150  1.00  0.00           C
ATOM    627 1HD1 LEU   136     -12.340 -21.010  13.920  1.00  0.00           H
ATOM    628 2HD1 LEU   136     -10.890 -21.290  12.920  1.00  0.00           H
ATOM    629 3HD1 LEU   136     -11.260 -19.670  13.510  1.00  0.00           H
ATOM    630  CD2 LEU   136     -13.830 -19.790  12.330  1.00  0.00           C
ATOM    631 1HD2 LEU   136     -14.390 -20.250  13.150  1.00  0.00           H
ATOM    632 2HD2 LEU   136     -13.580 -18.790  12.680  1.00  0.00           H
ATOM    633 3HD2 LEU   136     -14.500 -19.770  11.460  1.00  0.00           H
ATOM    634  C   LEU   136     -10.790 -21.360   9.620  1.00  0.00           C
ATOM    635  O   LEU   136     -10.680 -22.440  10.190  1.00  0.00           O
ATOM    636  N   HIS   137     -10.980 -21.220   8.310  1.00  0.00           N
ATOM    637  H   HIS   137     -11.140 -20.300   7.920  1.00  0.00           H
ATOM    638  CA  HIS   137     -11.190 -22.360   7.430  1.00  0.00           C
ATOM    639  HA  HIS   137     -11.990 -22.960   7.850  1.00  0.00           H
ATOM    640  CB  HIS   137     -11.650 -21.940   6.040  1.00  0.00           C
ATOM    641  HB1 HIS   137     -10.690 -21.890   5.530  1.00  0.00           H
ATOM    642  HB2 HIS   137     -12.160 -20.980   5.910  1.00  0.00           H
ATOM    643  CG  HIS   137     -12.560 -22.890   5.290  1.00  0.00           C
ATOM    644  ND1 HIS   137     -13.330 -22.540   4.190  1.00  0.00           N
ATOM    645  CE1 HIS   137     -13.860 -23.660   3.710  1.00  0.00           C
ATOM    646  HE1 HIS   137     -14.490 -23.730   2.840  1.00  0.00           H
ATOM    647  NE2 HIS   137     -13.510 -24.700   4.480  1.00  0.00           N
ATOM    648  HE2 HIS   137     -13.730 -25.660   4.240  1.00  0.00           H
ATOM    649  CD2 HIS   137     -12.700 -24.240   5.500  1.00  0.00           C
ATOM    650  HD2 HIS   137     -12.200 -24.840   6.240  1.00  0.00           H
ATOM    651  C   HIS   137      -9.950 -23.230   7.370  1.00  0.00           C
ATOM    652  O   HIS   137     -10.040 -24.410   7.700  1.00  0.00           O
ATOM    653  N   LEU   138      -8.760 -22.630   7.250  1.00  0.00           N
ATOM    654  H   LEU   138      -8.740 -21.630   7.380  1.00  0.00           H
ATOM    655  CA  LEU   138      -7.470 -23.310   7.250  1.00  0.00           C
ATOM    656  HA  LEU   138      -7.580 -24.220   6.650  1.00  0.00           H
ATOM    657  CB  LEU   138      -6.450 -22.470   6.480  1.00  0.00           C
ATOM    658  HB1 LEU   138      -6.360 -21.500   6.950  1.00  0.00           H
ATOM    659  HB2 LEU   138      -6.850 -22.270   5.490  1.00  0.00           H
ATOM    660  CG  LEU   138      -5.090 -23.150   6.430  1.00  0.00           C
ATOM    661  HG  LEU   138      -4.810 -23.360   7.460  1.00  0.00           H
ATOM    662  CD1 LEU   138      -5.010 -24.480   5.660  1.00  0.00           C
ATOM    663 1HD1 LEU   138      -5.400 -24.210   4.680  1.00  0.00           H
ATOM    664 2HD1 LEU   138      -4.010 -24.900   5.610  1.00  0.00           H
ATOM    665 3HD1 LEU   138      -5.680 -25.230   6.070  1.00  0.00           H
ATOM    666  CD2 LEU   138      -4.040 -22.260   5.770  1.00  0.00           C
ATOM    667 1HD2 LEU   138      -4.360 -22.170   4.740  1.00  0.00           H
ATOM    668 2HD2 LEU   138      -4.050 -21.350   6.360  1.00  0.00           H
ATOM    669 3HD2 LEU   138      -3.080 -22.790   5.850  1.00  0.00           H
ATOM    670  C   LEU   138      -7.020 -23.940   8.560  1.00  0.00           C
ATOM    671  O   LEU   138      -6.450 -25.030   8.650  1.00  0.00           O
ATOM    672  N   ILE   139      -7.350 -23.310   9.690  1.00  0.00           N
ATOM    673  H   ILE   139      -7.800 -22.410   9.600  1.00  0.00           H
ATOM    674  CA  ILE   139      -7.230 -23.770  11.060  1.00  0.00           C
ATOM    675  HA  ILE   139      -6.220 -24.130  11.230  1.00  0.00           H
ATOM    676  CB  ILE   139      -7.660 -22.680  12.040  1.00  0.00           C
ATOM    677  HB  ILE   139      -8.630 -22.350  11.670  1.00  0.00           H
ATOM    678  CG2 ILE   139      -7.860 -23.200  13.460  1.00  0.00           C
ATOM    679 1HG2 ILE   139      -6.970 -23.730  13.800  1.00  0.00           H
ATOM    680 2HG2 ILE   139      -8.020 -22.370  14.170  1.00  0.00           H
ATOM    681 3HG2 ILE   139      -8.610 -23.970  13.520  1.00  0.00           H
ATOM    682  CG1 ILE   139      -6.650 -21.540  12.120  1.00  0.00           C
ATOM    683 1HG1 ILE   139      -6.900 -20.870  12.940  1.00  0.00           H
ATOM    684 2HG1 ILE   139      -6.800 -20.890  11.250  1.00  0.00           H
ATOM    685  CD  ILE   139      -5.210 -21.930  12.380  1.00  0.00           C
ATOM    686  HD1 ILE   139      -4.670 -22.530  11.650  1.00  0.00           H
ATOM    687  HD2 ILE   139      -4.620 -21.060  12.660  1.00  0.00           H
ATOM    688  HD3 ILE   139      -5.350 -22.550  13.280  1.00  0.00           H
ATOM    689  C   ILE   139      -8.050 -25.020  11.270  1.00  0.00           C
ATOM    690  O   ILE   139      -7.460 -25.970  11.790  1.00  0.00           O
ATOM    691  N   LEU   140      -9.300 -25.130  10.820  1.00  0.00           N
ATOM    692  H   LEU   140      -9.770 -24.320  10.450  1.00  0.00           H
ATOM    693  CA  LEU   140     -10.130 -26.290  11.060  1.00  0.00           C
ATOM    694  HA  LEU   140      -9.880 -26.640  12.060  1.00  0.00           H
ATOM    695  CB  LEU   140     -11.540 -25.730  10.950  1.00  0.00           C
ATOM    696  HB1 LEU   140     -12.230 -26.570  10.930  1.00  0.00           H
ATOM    697  HB2 LEU   140     -11.620 -25.130  10.040  1.00  0.00           H
ATOM    698  CG  LEU   140     -12.030 -24.730  11.990  1.00  0.00           C
ATOM    699  HG  LEU   140     -11.270 -23.980  12.210  1.00  0.00           H
ATOM    700  CD1 LEU   140     -13.330 -24.020  11.610  1.00  0.00           C
ATOM    701 1HD1 LEU   140     -13.270 -23.520  10.650  1.00  0.00           H
ATOM    702 2HD1 LEU   140     -14.130 -24.780  11.610  1.00  0.00           H
ATOM    703 3HD1 LEU   140     -13.540 -23.280  12.380  1.00  0.00           H
ATOM    704  CD2 LEU   140     -12.270 -25.480  13.280  1.00  0.00           C
ATOM    705 1HD2 LEU   140     -11.350 -25.900  13.710  1.00  0.00           H
ATOM    706 2HD2 LEU   140     -12.690 -24.750  13.980  1.00  0.00           H
ATOM    707 3HD2 LEU   140     -13.080 -26.220  13.250  1.00  0.00           H
ATOM    708  C   LEU   140      -9.800 -27.420  10.070  1.00  0.00           C
ATOM    709  O   LEU   140      -9.910 -28.580  10.470  1.00  0.00           O
ATOM    710  N   TRP   141      -9.190 -27.040   8.950  1.00  0.00           N
ATOM    711  H   TRP   141      -9.160 -26.060   8.750  1.00  0.00           H
ATOM    712  CA  TRP   141      -8.840 -27.950   7.870  1.00  0.00           C
ATOM    713  HA  TRP   141      -9.580 -28.730   7.700  1.00  0.00           H
ATOM    714  CB  TRP   141      -8.590 -27.170   6.570  1.00  0.00           C
ATOM    715  HB1 TRP   141      -7.910 -26.340   6.800  1.00  0.00           H
ATOM    716  HB2 TRP   141      -9.450 -26.580   6.290  1.00  0.00           H
ATOM    717  CG  TRP   141      -8.270 -28.020   5.380  1.00  0.00           C
ATOM    718  CD1 TRP   141      -9.200 -28.520   4.550  1.00  0.00           C
ATOM    719  HD1 TRP   141     -10.260 -28.310   4.530  1.00  0.00           H
ATOM    720  NE1 TRP   141      -8.530 -29.200   3.540  1.00  0.00           N
ATOM    721  HE1 TRP   141      -8.970 -29.710   2.790  1.00  0.00           H
ATOM    722  CE2 TRP   141      -7.170 -29.190   3.750  1.00  0.00           C
ATOM    723  CZ2 TRP   141      -6.050 -29.710   3.080  1.00  0.00           C
ATOM    724  HZ2 TRP   141      -6.200 -30.310   2.190  1.00  0.00           H
ATOM    725  CH2 TRP   141      -4.770 -29.530   3.620  1.00  0.00           C
ATOM    726  HH2 TRP   141      -3.940 -30.070   3.200  1.00  0.00           H
ATOM    727  CZ3 TRP   141      -4.560 -28.730   4.750  1.00  0.00           C
ATOM    728  HZ3 TRP   141      -3.620 -28.580   5.250  1.00  0.00           H
ATOM    729  CE3 TRP   141      -5.670 -28.280   5.470  1.00  0.00           C
ATOM    730  HE3 TRP   141      -5.560 -27.750   6.410  1.00  0.00           H
ATOM    731  CD2 TRP   141      -6.960 -28.500   4.960  1.00  0.00           C
ATOM    732  C   TRP   141      -7.570 -28.700   8.250  1.00  0.00           C
ATOM    733  O   TRP   141      -7.420 -29.890   7.970  1.00  0.00           O
ATOM    734  N   ILE   142      -6.700 -28.090   9.050  1.00  0.00           N
ATOM    735  H   ILE   142      -6.920 -27.130   9.280  1.00  0.00           H
ATOM    736  CA  ILE   142      -5.520 -28.730   9.610  1.00  0.00           C
ATOM    737  HA  ILE   142      -5.030 -29.260   8.790  1.00  0.00           H
ATOM    738  CB  ILE   142      -4.510 -27.700  10.110  1.00  0.00           C
ATOM    739  HB  ILE   142      -5.040 -26.910  10.640  1.00  0.00           H
ATOM    740  CG2 ILE   142      -3.450 -28.160  11.110  1.00  0.00           C
ATOM    741 1HG2 ILE   142      -2.640 -27.450  11.340  1.00  0.00           H
ATOM    742 2HG2 ILE   142      -4.010 -28.530  11.960  1.00  0.00           H
ATOM    743 3HG2 ILE   142      -2.870 -29.020  10.780  1.00  0.00           H
ATOM    744  CG1 ILE   142      -3.890 -27.010   8.900  1.00  0.00           C
ATOM    745 1HG1 ILE   142      -4.620 -26.510   8.250  1.00  0.00           H
ATOM    746 2HG1 ILE   142      -3.360 -27.750   8.300  1.00  0.00           H
ATOM    747  CD  ILE   142      -2.870 -25.900   9.110  1.00  0.00           C
ATOM    748  HD1 ILE   142      -3.260 -25.130   9.780  1.00  0.00           H
ATOM    749  HD2 ILE   142      -2.000 -26.240   9.670  1.00  0.00           H
ATOM    750  HD3 ILE   142      -2.530 -25.610   8.110  1.00  0.00           H
ATOM    751  C   ILE   142      -5.950 -29.750  10.660  1.00  0.00           C
ATOM    752  O   ILE   142      -5.460 -30.870  10.680  1.00  0.00           O
ATOM    753  N   LEU   143      -6.940 -29.470  11.520  1.00  0.00           N
ATOM    754  H   LEU   143      -7.190 -28.490  11.530  1.00  0.00           H
ATOM    755  CA  LEU   143      -7.480 -30.420  12.470  1.00  0.00           C
ATOM    756  HA  LEU   143      -6.590 -30.780  13.000  1.00  0.00           H
ATOM    757  CB  LEU   143      -8.410 -29.740  13.460  1.00  0.00           C
ATOM    758  HB1 LEU   143      -8.950 -30.490  14.040  1.00  0.00           H
ATOM    759  HB2 LEU   143      -9.220 -29.300  12.870  1.00  0.00           H
ATOM    760  CG  LEU   143      -7.850 -28.600  14.290  1.00  0.00           C
ATOM    761  HG  LEU   143      -7.810 -27.660  13.740  1.00  0.00           H
ATOM    762  CD1 LEU   143      -8.760 -28.290  15.480  1.00  0.00           C
ATOM    763 1HD1 LEU   143      -8.360 -27.440  16.020  1.00  0.00           H
ATOM    764 2HD1 LEU   143      -9.750 -27.960  15.170  1.00  0.00           H
ATOM    765 3HD1 LEU   143      -8.750 -29.130  16.170  1.00  0.00           H
ATOM    766  CD2 LEU   143      -6.440 -28.920  14.780  1.00  0.00           C
ATOM    767 1HD2 LEU   143      -5.670 -28.820  14.010  1.00  0.00           H
ATOM    768 2HD2 LEU   143      -6.170 -28.260  15.610  1.00  0.00           H
ATOM    769 3HD2 LEU   143      -6.380 -29.920  15.210  1.00  0.00           H
ATOM    770  C   LEU   143      -8.140 -31.620  11.810  1.00  0.00           C
ATOM    771  O   LEU   143      -8.100 -32.730  12.340  1.00  0.00           O
ATOM    772  N   ASP   144      -8.680 -31.480  10.590  1.00  0.00           N
ATOM    773  H   ASP   144      -8.710 -30.530  10.240  1.00  0.00           H
ATOM    774  CA  ASP   144      -9.290 -32.470   9.720  1.00  0.00           C
ATOM    775  HA  ASP   144      -9.760 -33.220  10.370  1.00  0.00           H
ATOM    776  CB  ASP   144     -10.370 -31.800   8.870  1.00  0.00           C
ATOM    777  HB1 ASP   144      -9.900 -30.940   8.390  1.00  0.00           H
ATOM    778  HB2 ASP   144     -11.090 -31.410   9.590  1.00  0.00           H
ATOM    779  CG  ASP   144     -11.050 -32.620   7.790  1.00  0.00           C
ATOM    780  OD1 ASP   144     -10.680 -32.790   6.600  1.00  0.00           O
ATOM    781  OD2 ASP   144     -12.140 -33.130   8.150  1.00  0.00           O
ATOM    782  C   ASP   144      -8.240 -33.240   8.930  1.00  0.00           C
ATOM    783  O   ASP   144      -8.600 -34.380   8.640  1.00  0.00           O
ATOM    784  N   ARG   145      -6.980 -32.850   8.750  1.00  0.00           N
ATOM    785  H   ARG   145      -6.680 -32.020   9.230  1.00  0.00           H
ATOM    786  CA  ARG   145      -6.010 -33.620   8.000  1.00  0.00           C
ATOM    787  HA  ARG   145      -6.540 -34.500   7.630  1.00  0.00           H
ATOM    788  CB  ARG   145      -5.560 -32.900   6.740  1.00  0.00           C
ATOM    789  HB1 ARG   145      -5.060 -33.680   6.160  1.00  0.00           H
ATOM    790  HB2 ARG   145      -4.930 -32.080   7.080  1.00  0.00           H
ATOM    791  CG  ARG   145      -6.680 -32.310   5.870  1.00  0.00           C
ATOM    792  HG1 ARG   145      -6.150 -31.880   5.030  1.00  0.00           H
ATOM    793  HG2 ARG   145      -7.260 -31.500   6.330  1.00  0.00           H
ATOM    794  CD  ARG   145      -7.710 -33.310   5.360  1.00  0.00           C
ATOM    795  HD1 ARG   145      -8.390 -32.690   4.760  1.00  0.00           H
ATOM    796  HD2 ARG   145      -8.200 -33.710   6.240  1.00  0.00           H
ATOM    797  NE  ARG   145      -6.950 -34.270   4.550  1.00  0.00           N
ATOM    798  HE  ARG   145      -6.460 -33.920   3.750  1.00  0.00           H
ATOM    799  CZ  ARG   145      -6.610 -35.500   4.970  1.00  0.00           C
ATOM    800  NH1 ARG   145      -7.360 -36.160   5.860  1.00  0.00           N
ATOM    801 1HH1 ARG   145      -8.330 -35.860   5.940  1.00  0.00           H
ATOM    802 2HH1 ARG   145      -7.030 -37.010   6.290  1.00  0.00           H
ATOM    803  NH2 ARG   145      -5.500 -36.010   4.450  1.00  0.00           N
ATOM    804 1HH2 ARG   145      -5.020 -35.410   3.780  1.00  0.00           H
ATOM    805 2HH2 ARG   145      -5.180 -36.950   4.680  1.00  0.00           H
ATOM    806  C   ARG   145      -4.830 -34.190   8.780  1.00  0.00           C
ATOM    807  O   ARG   145      -4.130 -35.090   8.340  1.00  0.00           O
ATOM    808  N   LEU   146      -4.700 -33.780  10.050  1.00  0.00           N
ATOM    809  H   LEU   146      -5.030 -32.850  10.230  1.00  0.00           H
ATOM    810  CA  LEU   146      -3.930 -34.400  11.120  1.00  0.00           C
ATOM    811  HA  LEU   146      -2.890 -34.370  10.780  1.00  0.00           H
ATOM    812  CB  LEU   146      -4.030 -33.520  12.350  1.00  0.00           C
ATOM    813  HB1 LEU   146      -3.850 -34.160  13.220  1.00  0.00           H
ATOM    814  HB2 LEU   146      -5.080 -33.230  12.470  1.00  0.00           H
ATOM    815  CG  LEU   146      -3.160 -32.270  12.510  1.00  0.00           C
ATOM    816  HG  LEU   146      -3.300 -31.720  11.580  1.00  0.00           H
ATOM    817  CD1 LEU   146      -3.430 -31.380  13.710  1.00  0.00           C
ATOM    818 1HD1 LEU   146      -3.360 -31.910  14.650  1.00  0.00           H
ATOM    819 2HD1 LEU   146      -2.650 -30.640  13.920  1.00  0.00           H
ATOM    820 3HD1 LEU   146      -4.380 -30.850  13.560  1.00  0.00           H
ATOM    821  CD2 LEU   146      -1.700 -32.670  12.720  1.00  0.00           C
ATOM    822 1HD2 LEU   146      -1.250 -31.680  12.640  1.00  0.00           H
ATOM    823 2HD2 LEU   146      -1.490 -33.080  13.710  1.00  0.00           H
ATOM    824 3HD2 LEU   146      -1.230 -33.330  12.000  1.00  0.00           H
ATOM    825  C   LEU   146      -4.280 -35.880  11.270  1.00  0.00           C
ATOM    826  O   LEU   146      -5.440 -36.270  11.250  1.00  0.00           O
ATOM    827  N   NME   146      -3.370 -36.820  11.570  1.00  0.00           N
ATOM    828  H   NME   146      -3.810 -37.700  11.750  1.00  0.00           H
ATOM    829  CH3 NME   146      -2.100 -36.660  12.260  1.00  0.00           C
ATOM    830 1HH3 NME   146      -1.470 -37.550  12.240  1.00  0.00           H
ATOM    831 2HH3 NME   146      -1.510 -35.900  11.730  1.00  0.00           H
ATOM    832 3HH3 NME   146      -2.350 -36.320  13.260  1.00  0.00           H
ATOM    833  CH3 ACE   221     -12.800   1.550   3.730  1.00  0.00           C
ATOM    834 1HH3 ACE   221     -12.170   0.860   4.330  1.00  0.00           H
ATOM    835 2HH3 ACE   221     -12.230   2.190   3.080  1.00  0.00           H
ATOM    836 3HH3 ACE   221     -13.360   2.250   4.350  1.00  0.00           H
ATOM    837  C   ACE   221     -13.770   0.650   2.990  1.00  0.00           C
ATOM    838  O   ACE   221     -14.780   0.320   3.600  1.00  0.00           O
ATOM    839  N   SER   222     -13.550   0.540   1.670  1.00  0.00           N
ATOM    840  H   SER   222     -12.750   1.060   1.320  1.00  0.00           H
ATOM    841  CA  SER   222     -14.440  -0.030   0.690  1.00  0.00           C
ATOM    842  HA  SER   222     -15.070  -0.720   1.250  1.00  0.00           H
ATOM    843  CB  SER   222     -15.320   1.020   0.030  1.00  0.00           C
ATOM    844  HB1 SER   222     -15.890   0.770  -0.880  1.00  0.00           H
ATOM    845  HB2 SER   222     -14.690   1.780  -0.430  1.00  0.00           H
ATOM    846  OG  SER   222     -16.080   1.700   1.000  1.00  0.00           O
ATOM    847  HG  SER   222     -15.480   2.090   1.640  1.00  0.00           H
ATOM    848  C   SER   222     -13.640  -0.760  -0.370  1.00  0.00           C
ATOM    849  O   SER   222     -12.450  -0.460  -0.520  1.00  0.00           O
ATOM    850  N   SER   223     -14.170  -1.750  -1.080  1.00  0.00           N
ATOM    851  H   SER   223     -15.170  -1.830  -0.940  1.00  0.00           H
ATOM    852  CA  SER   223     -13.490  -2.810  -1.810  1.00  0.00           C
ATOM    853  HA  SER   223     -12.440  -2.510  -1.890  1.00  0.00           H
ATOM    854  CB  SER   223     -13.480  -4.090  -0.970  1.00  0.00           C
ATOM    855  HB1 SER   223     -13.240  -4.940  -1.610  1.00  0.00           H
ATOM    856  HB2 SER   223     -14.480  -4.360  -0.620  1.00  0.00           H
ATOM    857  OG  SER   223     -12.590  -4.080   0.120  1.00  0.00           O
ATOM    858  HG  SER   223     -11.750  -4.340  -0.250  1.00  0.00           H
ATOM    859  C   SER   223     -14.090  -3.070  -3.170  1.00  0.00           C
ATOM    860  O   SER   223     -15.250  -2.720  -3.370  1.00  0.00           O
ATOM    861  N   ASP   224     -13.330  -3.640  -4.110  1.00  0.00           N
ATOM    862  H   ASP   224     -12.360  -3.820  -3.930  1.00  0.00           H
ATOM    863  CA  ASP   224     -13.820  -3.880  -5.450  1.00  0.00           C
ATOM    864  HA  ASP   224     -14.250  -2.930  -5.770  1.00  0.00           H
ATOM    865  CB  ASP   224     -12.590  -4.080  -6.330  1.00  0.00           C
ATOM    866  HB1 ASP   224     -12.900  -4.000  -7.380  1.00  0.00           H
ATOM    867  HB2 ASP   224     -12.020  -4.980  -6.110  1.00  0.00           H
ATOM    868  CG  ASP   224     -11.500  -3.020  -6.270  1.00  0.00           C
ATOM    869  OD1 ASP   224     -11.760  -1.820  -6.090  1.00  0.00           O
ATOM    870  OD2 ASP   224     -10.330  -3.430  -6.260  1.00  0.00           O
ATOM    871  C   ASP   224     -14.730  -5.110  -5.470  1.00  0.00           C
ATOM    872  O   ASP   224     -14.570  -5.990  -4.600  1.00  0.00           O
ATOM    873  N   PRO   225     -15.740  -5.180  -6.320  1.00  0.00           N
ATOM    874  CD  PRO   225     -16.150  -4.020  -7.080  1.00  0.00           C
ATOM    875  HD1 PRO   225     -15.530  -3.760  -7.940  1.00  0.00           H
ATOM    876  HD2 PRO   225     -16.160  -3.180  -6.370  1.00  0.00           H
ATOM    877  CG  PRO   225     -17.630  -4.090  -7.430  1.00  0.00           C
ATOM    878  HG1 PRO   225     -17.790  -3.500  -8.330  1.00  0.00           H
ATOM    879  HG2 PRO   225     -18.210  -3.630  -6.630  1.00  0.00           H
ATOM    880  CB  PRO   225     -17.720  -5.610  -7.610  1.00  0.00           C
ATOM    881  HB1 PRO   225     -17.330  -5.870  -8.590  1.00  0.00           H
ATOM    882  HB2 PRO   225     -18.750  -5.930  -7.490  1.00  0.00           H
ATOM    883  CA  PRO   225     -16.860  -6.090  -6.430  1.00  0.00           C
ATOM    884  HA  PRO   225     -17.450  -6.060  -5.520  1.00  0.00           H
ATOM    885  C   PRO   225     -16.430  -7.530  -6.640  1.00  0.00           C
ATOM    886  O   PRO   225     -17.140  -8.410  -6.150  1.00  0.00           O
ATOM    887  N   LEU   226     -15.290  -7.790  -7.270  1.00  0.00           N
ATOM    888  H   LEU   226     -14.890  -7.100  -7.890  1.00  0.00           H
ATOM    889  CA  LEU   226     -14.740  -9.130  -7.360  1.00  0.00           C
ATOM    890  HA  LEU   226     -15.470  -9.810  -7.820  1.00  0.00           H
ATOM    891  CB  LEU   226     -13.460  -9.090  -8.180  1.00  0.00           C
ATOM    892  HB1 LEU   226     -12.920  -8.190  -7.930  1.00  0.00           H
ATOM    893  HB2 LEU   226     -13.670  -9.090  -9.250  1.00  0.00           H
ATOM    894  CG  LEU   226     -12.440 -10.210  -8.020  1.00  0.00           C
ATOM    895  HG  LEU   226     -12.190 -10.210  -6.960  1.00  0.00           H
ATOM    896  CD1 LEU   226     -13.100 -11.540  -8.400  1.00  0.00           C
ATOM    897 1HD1 LEU   226     -13.690 -11.420  -9.300  1.00  0.00           H
ATOM    898 2HD1 LEU   226     -12.300 -12.260  -8.590  1.00  0.00           H
ATOM    899 3HD1 LEU   226     -13.760 -11.960  -7.650  1.00  0.00           H
ATOM    900  CD2 LEU   226     -11.120 -10.010  -8.770  1.00  0.00           C
ATOM    901 1HD2 LEU   226     -10.290 -10.600  -8.380  1.00  0.00           H
ATOM    902 2HD2 LEU   226     -11.180 -10.150  -9.850  1.00  0.00           H
ATOM    903 3HD2 LEU   226     -10.730  -9.010  -8.580  1.00  0.00           H
ATOM    904  C   LEU   226     -14.430  -9.650  -5.960  1.00  0.00           C
ATOM    905  O   LEU   226     -14.740 -10.750  -5.500  1.00  0.00           O
ATOM    906  N   VAL   227     -13.700  -8.810  -5.220  1.00  0.00           N
ATOM    907  H   VAL   227     -13.420  -7.980  -5.720  1.00  0.00           H
ATOM    908  CA  VAL   227     -13.230  -9.100  -3.890  1.00  0.00           C
ATOM    909  HA  VAL   227     -12.630 -10.010  -3.880  1.00  0.00           H
ATOM    910  CB  VAL   227     -12.390  -7.980  -3.280  1.00  0.00           C
ATOM    911  HB  VAL   227     -12.880  -7.060  -2.970  1.00  0.00           H
ATOM    912  CG1 VAL   227     -11.630  -8.490  -2.050  1.00  0.00           C
ATOM    913 1HG1 VAL   227     -11.070  -7.710  -1.540  1.00  0.00           H
ATOM    914 2HG1 VAL   227     -12.390  -8.830  -1.330  1.00  0.00           H
ATOM    915 3HG1 VAL   227     -11.000  -9.340  -2.350  1.00  0.00           H
ATOM    916  CG2 VAL   227     -11.240  -7.570  -4.190  1.00  0.00           C
ATOM    917 1HG2 VAL   227     -10.650  -6.760  -3.740  1.00  0.00           H
ATOM    918 2HG2 VAL   227     -10.630  -8.450  -4.410  1.00  0.00           H
ATOM    919 3HG2 VAL   227     -11.540  -7.100  -5.120  1.00  0.00           H
ATOM    920  C   VAL   227     -14.390  -9.290  -2.910  1.00  0.00           C
ATOM    921  O   VAL   227     -14.460 -10.260  -2.170  1.00  0.00           O
ATOM    922  N   VAL   228     -15.420  -8.460  -3.070  1.00  0.00           N
ATOM    923  H   VAL   228     -15.300  -7.680  -3.690  1.00  0.00           H
ATOM    924  CA  VAL   228     -16.660  -8.630  -2.330  1.00  0.00           C
ATOM    925  HA  VAL   228     -16.390  -8.580  -1.290  1.00  0.00           H
ATOM    926  CB  VAL   228     -17.590  -7.440  -2.600  1.00  0.00           C
ATOM    927  HB  VAL   228     -17.740  -7.340  -3.670  1.00  0.00           H
ATOM    928  CG1 VAL   228     -18.980  -7.680  -2.000  1.00  0.00           C
ATOM    929 1HG1 VAL   228     -18.900  -7.890  -0.930  1.00  0.00           H
ATOM    930 2HG1 VAL   228     -19.640  -6.820  -2.080  1.00  0.00           H
ATOM    931 3HG1 VAL   228     -19.480  -8.560  -2.370  1.00  0.00           H
ATOM    932  CG2 VAL   228     -17.150  -6.080  -2.050  1.00  0.00           C
ATOM    933 1HG2 VAL   228     -17.940  -5.360  -2.240  1.00  0.00           H
ATOM    934 2HG2 VAL   228     -16.950  -6.170  -0.980  1.00  0.00           H
ATOM    935 3HG2 VAL   228     -16.260  -5.750  -2.570  1.00  0.00           H
ATOM    936  C   VAL   228     -17.240 -10.000  -2.600  1.00  0.00           C
ATOM    937  O   VAL   228     -17.470 -10.750  -1.660  1.00  0.00           O
ATOM    938  N   ALA   229     -17.270 -10.420  -3.870  1.00  0.00           N
ATOM    939  H   ALA   229     -17.050  -9.830  -4.670  1.00  0.00           H
ATOM    940  CA  ALA   229     -17.710 -11.760  -4.210  1.00  0.00           C
ATOM    941  HA  ALA   229     -18.720 -11.810  -3.800  1.00  0.00           H
ATOM    942  CB  ALA   229     -17.740 -12.030  -5.710  1.00  0.00           C
ATOM    943  HB1 ALA   229     -16.770 -12.200  -6.170  1.00  0.00           H
ATOM    944  HB2 ALA   229     -18.360 -12.910  -5.920  1.00  0.00           H
ATOM    945  HB3 ALA   229     -18.140 -11.110  -6.140  1.00  0.00           H
ATOM    946  C   ALA   229     -16.840 -12.900  -3.700  1.00  0.00           C
ATOM    947  O   ALA   229     -17.380 -13.880  -3.190  1.00  0.00           O
ATOM    948  N   ALA   230     -15.510 -12.820  -3.730  1.00  0.00           N
ATOM    949  H   ALA   230     -15.100 -11.910  -3.910  1.00  0.00           H
ATOM    950  CA  ALA   230     -14.690 -13.840  -3.120  1.00  0.00           C
ATOM    951  HA  ALA   230     -14.980 -14.770  -3.620  1.00  0.00           H
ATOM    952  CB  ALA   230     -13.300 -13.520  -3.650  1.00  0.00           C
ATOM    953  HB1 ALA   230     -13.350 -13.600  -4.730  1.00  0.00           H
ATOM    954  HB2 ALA   230     -13.030 -12.500  -3.380  1.00  0.00           H
ATOM    955  HB3 ALA   230     -12.590 -14.260  -3.280  1.00  0.00           H
ATOM    956  C   ALA   230     -14.820 -13.920  -1.600  1.00  0.00           C
ATOM    957  O   ALA   230     -14.690 -15.010  -1.060  1.00  0.00           O
ATOM    958  N   SER   231     -15.190 -12.810  -0.950  1.00  0.00           N
ATOM    959  H   SER   231     -15.470 -12.000  -1.480  1.00  0.00           H
ATOM    960  CA  SER   231     -15.500 -12.750   0.460  1.00  0.00           C
ATOM    961  HA  SER   231     -14.710 -13.270   1.010  1.00  0.00           H
ATOM    962  CB  SER   231     -15.430 -11.290   0.880  1.00  0.00           C
ATOM    963  HB1 SER   231     -15.670 -11.160   1.940  1.00  0.00           H
ATOM    964  HB2 SER   231     -16.220 -10.700   0.440  1.00  0.00           H
ATOM    965  OG  SER   231     -14.230 -10.610   0.580  1.00  0.00           O
ATOM    966  HG  SER   231     -14.180 -10.640  -0.380  1.00  0.00           H
ATOM    967  C   SER   231     -16.800 -13.470   0.780  1.00  0.00           C
ATOM    968  O   SER   231     -16.800 -14.330   1.660  1.00  0.00           O
ATOM    969  N   ILE   232     -17.850 -13.340  -0.040  1.00  0.00           N
ATOM    970  H   ILE   232     -17.840 -12.660  -0.780  1.00  0.00           H
ATOM    971  CA  ILE   232     -19.060 -14.110   0.170  1.00  0.00           C
ATOM    972  HA  ILE   232     -19.400 -14.040   1.200  1.00  0.00           H
ATOM    973  CB  ILE   232     -20.170 -13.560  -0.730  1.00  0.00           C
ATOM    974  HB  ILE   232     -19.780 -13.720  -1.740  1.00  0.00           H
ATOM    975  CG2 ILE   232     -21.420 -14.410  -0.520  1.00  0.00           C
ATOM    976 1HG2 ILE   232     -21.370 -15.020   0.380  1.00  0.00           H
ATOM    977 2HG2 ILE   232     -22.340 -13.820  -0.500  1.00  0.00           H
ATOM    978 3HG2 ILE   232     -21.540 -15.120  -1.330  1.00  0.00           H
ATOM    979  CG1 ILE   232     -20.390 -12.090  -0.410  1.00  0.00           C
ATOM    980 1HG1 ILE   232     -19.480 -11.510  -0.310  1.00  0.00           H
ATOM    981 2HG1 ILE   232     -20.930 -12.110   0.540  1.00  0.00           H
ATOM    982  CD  ILE   232     -21.260 -11.290  -1.380  1.00  0.00           C
ATOM    983  HD1 ILE   232     -20.750 -11.310  -2.350  1.00  0.00           H
ATOM    984  HD2 ILE   232     -22.200 -11.840  -1.430  1.00  0.00           H
ATOM    985  HD3 ILE   232     -21.420 -10.290  -1.000  1.00  0.00           H
ATOM    986  C   ILE   232     -18.810 -15.590  -0.100  1.00  0.00           C
ATOM    987  O   ILE   232     -19.380 -16.440   0.570  1.00  0.00           O
ATOM    988  N   ILE   233     -18.040 -15.960  -1.130  1.00  0.00           N
ATOM    989  H   ILE   233     -17.710 -15.280  -1.800  1.00  0.00           H
ATOM    990  CA  ILE   233     -17.620 -17.310  -1.440  1.00  0.00           C
ATOM    991  HA  ILE   233     -18.470 -17.980  -1.470  1.00  0.00           H
ATOM    992  CB  ILE   233     -16.960 -17.360  -2.820  1.00  0.00           C
ATOM    993  HB  ILE   233     -16.400 -16.420  -2.880  1.00  0.00           H
ATOM    994  CG2 ILE   233     -15.880 -18.410  -3.010  1.00  0.00           C
ATOM    995 1HG2 ILE   233     -15.590 -18.440  -4.060  1.00  0.00           H
ATOM    996 2HG2 ILE   233     -14.990 -18.240  -2.410  1.00  0.00           H
ATOM    997 3HG2 ILE   233     -16.220 -19.420  -2.750  1.00  0.00           H
ATOM    998  CG1 ILE   233     -18.130 -17.350  -3.800  1.00  0.00           C
ATOM    999 1HG1 ILE   233     -18.910 -16.650  -3.490  1.00  0.00           H
ATOM   1000 2HG1 ILE   233     -18.540 -18.360  -3.810  1.00  0.00           H
ATOM   1001  CD  ILE   233     -17.640 -17.020  -5.210  1.00  0.00           C
ATOM   1002  HD1 ILE   233     -17.280 -17.940  -5.690  1.00  0.00           H
ATOM   1003  HD2 ILE   233     -18.500 -16.740  -5.800  1.00  0.00           H
ATOM   1004  HD3 ILE   233     -16.970 -16.170  -5.100  1.00  0.00           H
ATOM   1005  C   ILE   233     -16.750 -17.980  -0.380  1.00  0.00           C
ATOM   1006  O   ILE   233     -16.870 -19.190  -0.230  1.00  0.00           O
ATOM   1007  N   GLY   234     -16.010 -17.190   0.400  1.00  0.00           N
ATOM   1008  H   GLY   234     -16.020 -16.220   0.130  1.00  0.00           H
ATOM   1009  CA  GLY   234     -15.210 -17.680   1.500  1.00  0.00           C
ATOM   1010  HA1 GLY   234     -14.440 -16.920   1.680  1.00  0.00           H
ATOM   1011  HA2 GLY   234     -14.650 -18.570   1.240  1.00  0.00           H
ATOM   1012  C   GLY   234     -15.940 -17.870   2.830  1.00  0.00           C
ATOM   1013  O   GLY   234     -15.620 -18.850   3.490  1.00  0.00           O
ATOM   1014  N   ILE   235     -16.890 -17.000   3.200  1.00  0.00           N
ATOM   1015  H   ILE   235     -16.920 -16.210   2.570  1.00  0.00           H
ATOM   1016  CA  ILE   235     -17.900 -17.230   4.210  1.00  0.00           C
ATOM   1017  HA  ILE   235     -17.360 -17.510   5.110  1.00  0.00           H
ATOM   1018  CB  ILE   235     -18.620 -15.900   4.440  1.00  0.00           C
ATOM   1019  HB  ILE   235     -19.140 -15.480   3.580  1.00  0.00           H
ATOM   1020  CG2 ILE   235     -19.630 -16.120   5.550  1.00  0.00           C
ATOM   1021 1HG2 ILE   235     -19.210 -16.420   6.510  1.00  0.00           H
ATOM   1022 2HG2 ILE   235     -20.220 -15.210   5.590  1.00  0.00           H
ATOM   1023 3HG2 ILE   235     -20.280 -16.980   5.330  1.00  0.00           H
ATOM   1024  CG1 ILE   235     -17.630 -14.820   4.880  1.00  0.00           C
ATOM   1025 1HG1 ILE   235     -16.910 -14.520   4.120  1.00  0.00           H
ATOM   1026 2HG1 ILE   235     -17.120 -15.270   5.730  1.00  0.00           H
ATOM   1027  CD  ILE   235     -18.260 -13.500   5.320  1.00  0.00           C
ATOM   1028  HD1 ILE   235     -18.850 -13.610   6.230  1.00  0.00           H
ATOM   1029  HD2 ILE   235     -17.420 -12.860   5.600  1.00  0.00           H
ATOM   1030  HD3 ILE   235     -18.960 -13.240   4.520  1.00  0.00           H
ATOM   1031  C   ILE   235     -18.810 -18.400   3.850  1.00  0.00           C
ATOM   1032  O   ILE   235     -18.880 -19.280   4.690  1.00  0.00           O
ATOM   1033  N   LEU   236     -19.390 -18.420   2.650  1.00  0.00           N
ATOM   1034  H   LEU   236     -19.360 -17.560   2.100  1.00  0.00           H
ATOM   1035  CA  LEU   236     -20.150 -19.550   2.190  1.00  0.00           C
ATOM   1036  HA  LEU   236     -20.940 -19.670   2.930  1.00  0.00           H
ATOM   1037  CB  LEU   236     -20.820 -19.180   0.870  1.00  0.00           C
ATOM   1038  HB1 LEU   236     -20.110 -18.940   0.080  1.00  0.00           H
ATOM   1039  HB2 LEU   236     -21.430 -18.310   1.100  1.00  0.00           H
ATOM   1040  CG  LEU   236     -21.710 -20.210   0.190  1.00  0.00           C
ATOM   1041  HG  LEU   236     -21.140 -21.100  -0.110  1.00  0.00           H
ATOM   1042  CD1 LEU   236     -22.940 -20.810   0.890  1.00  0.00           C
ATOM   1043 1HD1 LEU   236     -22.590 -21.220   1.840  1.00  0.00           H
ATOM   1044 2HD1 LEU   236     -23.730 -20.080   1.000  1.00  0.00           H
ATOM   1045 3HD1 LEU   236     -23.290 -21.740   0.430  1.00  0.00           H
ATOM   1046  CD2 LEU   236     -22.400 -19.730  -1.080  1.00  0.00           C
ATOM   1047 1HD2 LEU   236     -21.660 -19.510  -1.840  1.00  0.00           H
ATOM   1048 2HD2 LEU   236     -23.140 -20.470  -1.400  1.00  0.00           H
ATOM   1049 3HD2 LEU   236     -22.960 -18.830  -0.830  1.00  0.00           H
ATOM   1050  C   LEU   236     -19.320 -20.830   2.100  1.00  0.00           C
ATOM   1051  O   LEU   236     -19.880 -21.850   2.480  1.00  0.00           O
ATOM   1052  N   HIS   237     -18.090 -20.900   1.590  1.00  0.00           N
ATOM   1053  H   HIS   237     -17.660 -20.040   1.250  1.00  0.00           H
ATOM   1054  CA  HIS   237     -17.280 -22.100   1.510  1.00  0.00           C
ATOM   1055  HA  HIS   237     -17.930 -22.800   0.990  1.00  0.00           H
ATOM   1056  CB  HIS   237     -16.010 -21.890   0.690  1.00  0.00           C
ATOM   1057  HB1 HIS   237     -15.520 -21.030   1.140  1.00  0.00           H
ATOM   1058  HB2 HIS   237     -16.310 -21.610  -0.320  1.00  0.00           H
ATOM   1059  CG  HIS   237     -15.160 -23.110   0.520  1.00  0.00           C
ATOM   1060  ND1 HIS   237     -13.770 -23.020   0.400  1.00  0.00           N
ATOM   1061  CE1 HIS   237     -13.370 -24.280   0.230  1.00  0.00           C
ATOM   1062  HE1 HIS   237     -12.430 -24.590  -0.180  1.00  0.00           H
ATOM   1063  NE2 HIS   237     -14.390 -25.150   0.300  1.00  0.00           N
ATOM   1064  HE2 HIS   237     -14.250 -26.140   0.130  1.00  0.00           H
ATOM   1065  CD2 HIS   237     -15.560 -24.430   0.500  1.00  0.00           C
ATOM   1066  HD2 HIS   237     -16.530 -24.860   0.710  1.00  0.00           H
ATOM   1067  C   HIS   237     -17.010 -22.630   2.910  1.00  0.00           C
ATOM   1068  O   HIS   237     -17.010 -23.850   3.010  1.00  0.00           O
ATOM   1069  N   LEU   238     -16.800 -21.740   3.890  1.00  0.00           N
ATOM   1070  H   LEU   238     -16.920 -20.740   3.780  1.00  0.00           H
ATOM   1071  CA  LEU   238     -16.610 -22.180   5.260  1.00  0.00           C
ATOM   1072  HA  LEU   238     -15.890 -22.990   5.260  1.00  0.00           H
ATOM   1073  CB  LEU   238     -16.110 -21.160   6.270  1.00  0.00           C
ATOM   1074  HB1 LEU   238     -16.720 -20.280   6.140  1.00  0.00           H
ATOM   1075  HB2 LEU   238     -15.130 -20.870   5.870  1.00  0.00           H
ATOM   1076  CG  LEU   238     -15.940 -21.570   7.730  1.00  0.00           C
ATOM   1077  HG  LEU   238     -16.940 -21.800   8.090  1.00  0.00           H
ATOM   1078  CD1 LEU   238     -15.240 -22.920   7.930  1.00  0.00           C
ATOM   1079 1HD1 LEU   238     -15.000 -23.050   8.980  1.00  0.00           H
ATOM   1080 2HD1 LEU   238     -15.790 -23.730   7.460  1.00  0.00           H
ATOM   1081 3HD1 LEU   238     -14.320 -22.830   7.360  1.00  0.00           H
ATOM   1082  CD2 LEU   238     -15.210 -20.500   8.530  1.00  0.00           C
ATOM   1083 1HD2 LEU   238     -14.230 -20.220   8.140  1.00  0.00           H
ATOM   1084 2HD2 LEU   238     -15.830 -19.590   8.480  1.00  0.00           H
ATOM   1085 3HD2 LEU   238     -15.220 -20.860   9.560  1.00  0.00           H
ATOM   1086  C   LEU   238     -17.920 -22.780   5.740  1.00  0.00           C
ATOM   1087  O   LEU   238     -17.830 -23.920   6.200  1.00  0.00           O
ATOM   1088  N   ILE   239     -19.080 -22.130   5.620  1.00  0.00           N
ATOM   1089  H   ILE   239     -18.930 -21.290   5.070  1.00  0.00           H
ATOM   1090  CA  ILE   239     -20.370 -22.650   6.030  1.00  0.00           C
ATOM   1091  HA  ILE   239     -20.300 -22.720   7.110  1.00  0.00           H
ATOM   1092  CB  ILE   239     -21.530 -21.700   5.710  1.00  0.00           C
ATOM   1093  HB  ILE   239     -21.420 -21.590   4.630  1.00  0.00           H
ATOM   1094  CG2 ILE   239     -22.880 -22.340   6.000  1.00  0.00           C
ATOM   1095 1HG2 ILE   239     -23.610 -21.540   5.880  1.00  0.00           H
ATOM   1096 2HG2 ILE   239     -23.060 -23.130   5.270  1.00  0.00           H
ATOM   1097 3HG2 ILE   239     -22.970 -22.730   7.020  1.00  0.00           H
ATOM   1098  CG1 ILE   239     -21.450 -20.330   6.380  1.00  0.00           C
ATOM   1099 1HG1 ILE   239     -20.400 -20.080   6.460  1.00  0.00           H
ATOM   1100 2HG1 ILE   239     -21.830 -20.500   7.390  1.00  0.00           H
ATOM   1101  CD  ILE   239     -22.130 -19.130   5.730  1.00  0.00           C
ATOM   1102  HD1 ILE   239     -23.220 -19.140   5.750  1.00  0.00           H
ATOM   1103  HD2 ILE   239     -21.750 -18.290   6.330  1.00  0.00           H
ATOM   1104  HD3 ILE   239     -21.840 -18.870   4.720  1.00  0.00           H
ATOM   1105  C   ILE   239     -20.700 -24.050   5.530  1.00  0.00           C
ATOM   1106  O   ILE   239     -21.040 -24.910   6.340  1.00  0.00           O
ATOM   1107  N   LEU   240     -20.630 -24.300   4.220  1.00  0.00           N
ATOM   1108  H   LEU   240     -20.290 -23.590   3.600  1.00  0.00           H
ATOM   1109  CA  LEU   240     -20.810 -25.590   3.580  1.00  0.00           C
ATOM   1110  HA  LEU   240     -21.820 -25.970   3.750  1.00  0.00           H
ATOM   1111  CB  LEU   240     -20.670 -25.460   2.070  1.00  0.00           C
ATOM   1112  HB1 LEU   240     -20.770 -26.460   1.650  1.00  0.00           H
ATOM   1113  HB2 LEU   240     -19.640 -25.160   1.860  1.00  0.00           H
ATOM   1114  CG  LEU   240     -21.710 -24.580   1.390  1.00  0.00           C
ATOM   1115  HG  LEU   240     -21.660 -23.570   1.800  1.00  0.00           H
ATOM   1116  CD1 LEU   240     -21.450 -24.350  -0.100  1.00  0.00           C
ATOM   1117 1HD1 LEU   240     -20.440 -23.940  -0.210  1.00  0.00           H
ATOM   1118 2HD1 LEU   240     -21.550 -25.270  -0.690  1.00  0.00           H
ATOM   1119 3HD1 LEU   240     -22.100 -23.620  -0.580  1.00  0.00           H
ATOM   1120  CD2 LEU   240     -23.160 -25.020   1.620  1.00  0.00           C
ATOM   1121 1HD2 LEU   240     -23.330 -24.940   2.690  1.00  0.00           H
ATOM   1122 2HD2 LEU   240     -23.730 -24.320   1.020  1.00  0.00           H
ATOM   1123 3HD2 LEU   240     -23.290 -26.060   1.300  1.00  0.00           H
ATOM   1124  C   LEU   240     -19.820 -26.660   4.040  1.00  0.00           C
ATOM   1125  O   LEU   240     -20.220 -27.820   4.160  1.00  0.00           O
ATOM   1126  N   TRP   241     -18.580 -26.290   4.400  1.00  0.00           N
ATOM   1127  H   TRP   241     -18.230 -25.410   4.070  1.00  0.00           H
ATOM   1128  CA  TRP   241     -17.550 -27.200   4.860  1.00  0.00           C
ATOM   1129  HA  TRP   241     -17.610 -28.080   4.220  1.00  0.00           H
ATOM   1130  CB  TRP   241     -16.180 -26.560   4.650  1.00  0.00           C
ATOM   1131  HB1 TRP   241     -16.140 -25.700   5.320  1.00  0.00           H
ATOM   1132  HB2 TRP   241     -16.280 -26.280   3.600  1.00  0.00           H
ATOM   1133  CG  TRP   241     -14.940 -27.400   4.730  1.00  0.00           C
ATOM   1134  CD1 TRP   241     -14.200 -27.850   3.690  1.00  0.00           C
ATOM   1135  HD1 TRP   241     -14.500 -27.720   2.660  1.00  0.00           H
ATOM   1136  NE1 TRP   241     -13.190 -28.640   4.200  1.00  0.00           N
ATOM   1137  HE1 TRP   241     -12.540 -29.220   3.670  1.00  0.00           H
ATOM   1138  CE2 TRP   241     -13.000 -28.450   5.550  1.00  0.00           C
ATOM   1139  CZ2 TRP   241     -12.150 -29.000   6.500  1.00  0.00           C
ATOM   1140  HZ2 TRP   241     -11.430 -29.700   6.100  1.00  0.00           H
ATOM   1141  CH2 TRP   241     -12.300 -28.760   7.880  1.00  0.00           C
ATOM   1142  HH2 TRP   241     -11.680 -29.210   8.630  1.00  0.00           H
ATOM   1143  CZ3 TRP   241     -13.330 -27.890   8.220  1.00  0.00           C
ATOM   1144  HZ3 TRP   241     -13.420 -27.480   9.220  1.00  0.00           H
ATOM   1145  CE3 TRP   241     -14.250 -27.390   7.280  1.00  0.00           C
ATOM   1146  HE3 TRP   241     -15.060 -26.780   7.610  1.00  0.00           H
ATOM   1147  CD2 TRP   241     -14.100 -27.620   5.900  1.00  0.00           C
ATOM   1148  C   TRP   241     -17.870 -27.570   6.300  1.00  0.00           C
ATOM   1149  O   TRP   241     -17.670 -28.750   6.600  1.00  0.00           O
ATOM   1150  N   ILE   242     -18.360 -26.640   7.140  1.00  0.00           N
ATOM   1151  H   ILE   242     -18.570 -25.710   6.800  1.00  0.00           H
ATOM   1152  CA  ILE   242     -18.950 -26.970   8.420  1.00  0.00           C
ATOM   1153  HA  ILE   242     -18.280 -27.680   8.900  1.00  0.00           H
ATOM   1154  CB  ILE   242     -18.980 -25.700   9.280  1.00  0.00           C
ATOM   1155  HB  ILE   242     -19.530 -24.930   8.760  1.00  0.00           H
ATOM   1156  CG2 ILE   242     -19.690 -25.960  10.610  1.00  0.00           C
ATOM   1157 1HG2 ILE   242     -19.560 -25.000  11.120  1.00  0.00           H
ATOM   1158 2HG2 ILE   242     -20.740 -26.130  10.370  1.00  0.00           H
ATOM   1159 3HG2 ILE   242     -19.400 -26.820  11.200  1.00  0.00           H
ATOM   1160  CG1 ILE   242     -17.540 -25.270   9.510  1.00  0.00           C
ATOM   1161 1HG1 ILE   242     -17.560 -24.380  10.130  1.00  0.00           H
ATOM   1162 2HG1 ILE   242     -17.240 -24.970   8.510  1.00  0.00           H
ATOM   1163  CD  ILE   242     -16.520 -26.250  10.090  1.00  0.00           C
ATOM   1164  HD1 ILE   242     -16.380 -27.140   9.480  1.00  0.00           H
ATOM   1165  HD2 ILE   242     -15.550 -25.750  10.190  1.00  0.00           H
ATOM   1166  HD3 ILE   242     -16.740 -26.500  11.130  1.00  0.00           H
ATOM   1167  C   ILE   242     -20.220 -27.770   8.270  1.00  0.00           C
ATOM   1168  O   ILE   242     -20.340 -28.760   9.000  1.00  0.00           O
ATOM   1169  N   LEU   243     -21.170 -27.510   7.370  1.00  0.00           N
ATOM   1170  H   LEU   243     -21.120 -26.620   6.900  1.00  0.00           H
ATOM   1171  CA  LEU   243     -22.380 -28.280   7.160  1.00  0.00           C
ATOM   1172  HA  LEU   243     -22.890 -28.380   8.120  1.00  0.00           H
ATOM   1173  CB  LEU   243     -23.210 -27.560   6.100  1.00  0.00           C
ATOM   1174  HB1 LEU   243     -22.740 -27.490   5.120  1.00  0.00           H
ATOM   1175  HB2 LEU   243     -23.410 -26.540   6.410  1.00  0.00           H
ATOM   1176  CG  LEU   243     -24.560 -28.210   5.820  1.00  0.00           C
ATOM   1177  HG  LEU   243     -24.410 -29.270   5.600  1.00  0.00           H
ATOM   1178  CD1 LEU   243     -25.380 -28.170   7.110  1.00  0.00           C
ATOM   1179 1HD1 LEU   243     -26.390 -28.550   6.980  1.00  0.00           H
ATOM   1180 2HD1 LEU   243     -24.910 -28.640   7.980  1.00  0.00           H
ATOM   1181 3HD1 LEU   243     -25.500 -27.130   7.410  1.00  0.00           H
ATOM   1182  CD2 LEU   243     -25.220 -27.570   4.600  1.00  0.00           C
ATOM   1183 1HD2 LEU   243     -26.280 -27.500   4.820  1.00  0.00           H
ATOM   1184 2HD2 LEU   243     -24.770 -26.610   4.320  1.00  0.00           H
ATOM   1185 3HD2 LEU   243     -25.140 -28.270   3.780  1.00  0.00           H
ATOM   1186  C   LEU   243     -22.160 -29.700   6.630  1.00  0.00           C
ATOM   1187  O   LEU   243     -22.980 -30.570   6.920  1.00  0.00           O
ATOM   1188  N   ASP   244     -21.120 -29.950   5.840  1.00  0.00           N
ATOM   1189  H   ASP   244     -20.610 -29.140   5.520  1.00  0.00           H
ATOM   1190  CA  ASP   244     -20.570 -31.250   5.540  1.00  0.00           C
ATOM   1191  HA  ASP   244     -21.380 -31.850   5.130  1.00  0.00           H
ATOM   1192  CB  ASP   244     -19.480 -31.060   4.490  1.00  0.00           C
ATOM   1193  HB1 ASP   244     -18.510 -30.750   4.910  1.00  0.00           H
ATOM   1194  HB2 ASP   244     -19.680 -30.290   3.740  1.00  0.00           H
ATOM   1195  CG  ASP   244     -19.240 -32.300   3.640  1.00  0.00           C
ATOM   1196  OD1 ASP   244     -18.070 -32.700   3.450  1.00  0.00           O
ATOM   1197  OD2 ASP   244     -20.230 -32.890   3.150  1.00  0.00           O
ATOM   1198  C   ASP   244     -20.120 -32.080   6.730  1.00  0.00           C
ATOM   1199  O   ASP   244     -19.740 -33.230   6.550  1.00  0.00           O
ATOM   1200  N   ARG   245     -20.180 -31.590   7.970  1.00  0.00           N
ATOM   1201  H   ARG   245     -20.610 -30.680   8.090  1.00  0.00           H
ATOM   1202  CA  ARG   245     -19.530 -32.200   9.120  1.00  0.00           C
ATOM   1203  HA  ARG   245     -19.330 -33.250   8.870  1.00  0.00           H
ATOM   1204  CB  ARG   245     -18.260 -31.460   9.510  1.00  0.00           C
ATOM   1205  HB1 ARG   245     -17.900 -31.790  10.490  1.00  0.00           H
ATOM   1206  HB2 ARG   245     -18.450 -30.390   9.630  1.00  0.00           H
ATOM   1207  CG  ARG   245     -17.200 -31.750   8.450  1.00  0.00           C
ATOM   1208  HG1 ARG   245     -17.620 -31.430   7.500  1.00  0.00           H
ATOM   1209  HG2 ARG   245     -16.980 -32.800   8.330  1.00  0.00           H
ATOM   1210  CD  ARG   245     -15.900 -30.970   8.660  1.00  0.00           C
ATOM   1211  HD1 ARG   245     -15.680 -31.120   9.720  1.00  0.00           H
ATOM   1212  HD2 ARG   245     -16.030 -29.920   8.420  1.00  0.00           H
ATOM   1213  NE  ARG   245     -14.750 -31.450   7.880  1.00  0.00           N
ATOM   1214  HE  ARG   245     -13.940 -31.800   8.360  1.00  0.00           H
ATOM   1215  CZ  ARG   245     -14.710 -31.520   6.550  1.00  0.00           C
ATOM   1216  NH1 ARG   245     -15.640 -30.990   5.740  1.00  0.00           N
ATOM   1217 1HH1 ARG   245     -16.430 -30.490   6.130  1.00  0.00           H
ATOM   1218 2HH1 ARG   245     -15.610 -31.010   4.720  1.00  0.00           H
ATOM   1219  NH2 ARG   245     -13.650 -32.050   5.930  1.00  0.00           N
ATOM   1220 1HH2 ARG   245     -12.950 -32.520   6.500  1.00  0.00           H
ATOM   1221 2HH2 ARG   245     -13.740 -31.990   4.920  1.00  0.00           H
ATOM   1222  C   ARG   245     -20.410 -32.300  10.360  1.00  0.00           C
ATOM   1223  O   ARG   245     -20.330 -33.310  11.050  1.00  0.00           O
ATOM   1224  N   LEU   246     -21.210 -31.270  10.630  1.00  0.00           N
ATOM   1225  H   LEU   246     -21.210 -30.430  10.070  1.00  0.00           H
ATOM   1226  CA  LEU   246     -22.140 -31.190  11.740  1.00  0.00           C
ATOM   1227  HA  LEU   246     -22.200 -32.190  12.170  1.00  0.00           H
ATOM   1228  CB  LEU   246     -21.520 -30.290  12.810  1.00  0.00           C
ATOM   1229  HB1 LEU   246     -22.250 -29.970  13.550  1.00  0.00           H
ATOM   1230  HB2 LEU   246     -21.230 -29.400  12.250  1.00  0.00           H
ATOM   1231  CG  LEU   246     -20.280 -30.670  13.620  1.00  0.00           C
ATOM   1232  HG  LEU   246     -19.530 -31.080  12.940  1.00  0.00           H
ATOM   1233  CD1 LEU   246     -19.820 -29.490  14.460  1.00  0.00           C
ATOM   1234 1HD1 LEU   246     -19.350 -28.750  13.820  1.00  0.00           H
ATOM   1235 2HD1 LEU   246     -20.600 -29.090  15.120  1.00  0.00           H
ATOM   1236 3HD1 LEU   246     -18.960 -29.740  15.080  1.00  0.00           H
ATOM   1237  CD2 LEU   246     -20.570 -31.800  14.610  1.00  0.00           C
ATOM   1238 1HD2 LEU   246     -20.580 -32.810  14.190  1.00  0.00           H
ATOM   1239 2HD2 LEU   246     -19.760 -31.940  15.320  1.00  0.00           H
ATOM   1240 3HD2 LEU   246     -21.430 -31.600  15.250  1.00  0.00           H
ATOM   1241  C   LEU   246     -23.540 -30.870  11.240  1.00  0.00           C
ATOM   1242  O   LEU   246     -23.690 -30.090  10.320  1.00  0.00           O
ATOM   1243  N   NME   246     -24.640 -31.320  11.860  1.00  0.00           N
ATOM   1244  H   NME   246     -25.460 -31.080  11.310  1.00  0.00           H
ATOM   1245  CH3 NME   246     -24.820 -32.140  13.040  1.00  0.00           C
ATOM   1246 1HH3 NME   246     -24.360 -33.120  13.030  1.00  0.00           H
ATOM   1247 2HH3 NME   246     -24.380 -31.550  13.850  1.00  0.00           H
ATOM   1248 3HH3 NME   246     -25.890 -32.240  13.240  1.00  0.00           H
ATOM   1249  CH3 ACE   321     -10.170  -1.140  -8.960  1.00  0.00           C
ATOM   1250 1HH3 ACE   321     -10.170  -2.220  -8.790  1.00  0.00           H
ATOM   1251 2HH3 ACE   321     -11.190  -0.810  -8.780  1.00  0.00           H
ATOM   1252 3HH3 ACE   321      -9.820  -0.860  -9.960  1.00  0.00           H
ATOM   1253  C   ACE   321      -9.220  -0.450  -7.990  1.00  0.00           C
ATOM   1254  O   ACE   321      -8.610   0.510  -8.430  1.00  0.00           O
ATOM   1255  N   SER   322      -9.190  -0.820  -6.710  1.00  0.00           N
ATOM   1256  H   SER   322      -9.770  -1.570  -6.340  1.00  0.00           H
ATOM   1257  CA  SER   322      -8.530  -0.100  -5.640  1.00  0.00           C
ATOM   1258  HA  SER   322      -7.680   0.440  -6.050  1.00  0.00           H
ATOM   1259  CB  SER   322      -9.510   0.780  -4.870  1.00  0.00           C
ATOM   1260  HB1 SER   322      -9.100   1.130  -3.920  1.00  0.00           H
ATOM   1261  HB2 SER   322     -10.380   0.140  -4.730  1.00  0.00           H
ATOM   1262  OG  SER   322      -9.830   1.860  -5.710  1.00  0.00           O
ATOM   1263  HG  SER   322     -10.440   1.590  -6.390  1.00  0.00           H
ATOM   1264  C   SER   322      -7.900  -1.150  -4.740  1.00  0.00           C
ATOM   1265  O   SER   322      -7.200  -0.780  -3.810  1.00  0.00           O
ATOM   1266  N   SER   323      -8.070  -2.460  -4.950  1.00  0.00           N
ATOM   1267  H   SER   323      -8.710  -2.640  -5.710  1.00  0.00           H
ATOM   1268  CA  SER   323      -7.390  -3.480  -4.170  1.00  0.00           C
ATOM   1269  HA  SER   323      -7.460  -3.210  -3.120  1.00  0.00           H
ATOM   1270  CB  SER   323      -8.160  -4.790  -4.330  1.00  0.00           C
ATOM   1271  HB1 SER   323      -7.730  -5.470  -3.580  1.00  0.00           H
ATOM   1272  HB2 SER   323      -8.030  -5.200  -5.330  1.00  0.00           H
ATOM   1273  OG  SER   323      -9.540  -4.680  -4.050  1.00  0.00           O
ATOM   1274  HG  SER   323      -9.940  -4.420  -4.880  1.00  0.00           H
ATOM   1275  C   SER   323      -5.920  -3.690  -4.480  1.00  0.00           C
ATOM   1276  O   SER   323      -5.500  -3.550  -5.630  1.00  0.00           O
ATOM   1277  N   ASP   324      -5.070  -4.090  -3.530  1.00  0.00           N
ATOM   1278  H   ASP   324      -5.330  -4.060  -2.550  1.00  0.00           H
ATOM   1279  CA  ASP   324      -3.770  -4.630  -3.840  1.00  0.00           C
ATOM   1280  HA  ASP   324      -3.220  -3.850  -4.390  1.00  0.00           H
ATOM   1281  CB  ASP   324      -3.070  -5.010  -2.540  1.00  0.00           C
ATOM   1282  HB1 ASP   324      -3.520  -5.950  -2.220  1.00  0.00           H
ATOM   1283  HB2 ASP   324      -3.350  -4.190  -1.880  1.00  0.00           H
ATOM   1284  CG  ASP   324      -1.560  -5.110  -2.700  1.00  0.00           C
ATOM   1285  OD1 ASP   324      -1.140  -6.280  -2.900  1.00  0.00           O
ATOM   1286  OD2 ASP   324      -0.830  -4.100  -2.650  1.00  0.00           O
ATOM   1287  C   ASP   324      -3.800  -5.750  -4.870  1.00  0.00           C
ATOM   1288  O   ASP   324      -4.710  -6.580  -4.850  1.00  0.00           O
ATOM   1289  N   PRO   325      -2.740  -5.970  -5.650  1.00  0.00           N
ATOM   1290  CD  PRO   325      -1.640  -5.080  -5.950  1.00  0.00           C
ATOM   1291  HD1 PRO   325      -0.760  -5.390  -5.400  1.00  0.00           H
ATOM   1292  HD2 PRO   325      -1.850  -4.000  -5.880  1.00  0.00           H
ATOM   1293  CG  PRO   325      -1.360  -5.280  -7.430  1.00  0.00           C
ATOM   1294  HG1 PRO   325      -0.340  -5.040  -7.730  1.00  0.00           H
ATOM   1295  HG2 PRO   325      -2.110  -4.780  -8.050  1.00  0.00           H
ATOM   1296  CB  PRO   325      -1.580  -6.780  -7.610  1.00  0.00           C
ATOM   1297  HB1 PRO   325      -0.610  -7.250  -7.470  1.00  0.00           H
ATOM   1298  HB2 PRO   325      -1.890  -6.880  -8.650  1.00  0.00           H
ATOM   1299  CA  PRO   325      -2.710  -7.040  -6.620  1.00  0.00           C
ATOM   1300  HA  PRO   325      -3.620  -6.910  -7.200  1.00  0.00           H
ATOM   1301  C   PRO   325      -2.710  -8.450  -6.050  1.00  0.00           C
ATOM   1302  O   PRO   325      -3.200  -9.390  -6.670  1.00  0.00           O
ATOM   1303  N   LEU   326      -2.270  -8.520  -4.790  1.00  0.00           N
ATOM   1304  H   LEU   326      -1.910  -7.730  -4.280  1.00  0.00           H
ATOM   1305  CA  LEU   326      -2.280  -9.790  -4.090  1.00  0.00           C
ATOM   1306  HA  LEU   326      -1.880 -10.570  -4.740  1.00  0.00           H
ATOM   1307  CB  LEU   326      -1.500  -9.640  -2.780  1.00  0.00           C
ATOM   1308  HB1 LEU   326      -1.990  -8.850  -2.180  1.00  0.00           H
ATOM   1309  HB2 LEU   326      -0.440  -9.440  -2.920  1.00  0.00           H
ATOM   1310  CG  LEU   326      -1.480 -10.920  -1.960  1.00  0.00           C
ATOM   1311  HG  LEU   326      -2.510 -11.160  -1.680  1.00  0.00           H
ATOM   1312  CD1 LEU   326      -0.940 -12.100  -2.770  1.00  0.00           C
ATOM   1313 1HD1 LEU   326      -0.950 -13.030  -2.210  1.00  0.00           H
ATOM   1314 2HD1 LEU   326      -1.480 -12.260  -3.710  1.00  0.00           H
ATOM   1315 3HD1 LEU   326       0.130 -12.090  -3.000  1.00  0.00           H
ATOM   1316  CD2 LEU   326      -0.550 -10.760  -0.760  1.00  0.00           C
ATOM   1317 1HD2 LEU   326       0.470 -10.640  -1.150  1.00  0.00           H
ATOM   1318 2HD2 LEU   326      -0.780  -9.870  -0.170  1.00  0.00           H
ATOM   1319 3HD2 LEU   326      -0.460 -11.620  -0.110  1.00  0.00           H
ATOM   1320  C   LEU   326      -3.730 -10.100  -3.760  1.00  0.00           C
ATOM   1321  O   LEU   326      -4.150 -11.260  -3.810  1.00  0.00           O
ATOM   1322  N   VAL   327      -4.520  -9.090  -3.390  1.00  0.00           N
ATOM   1323  H   VAL   327      -4.170  -8.140  -3.460  1.00  0.00           H
ATOM   1324  CA  VAL   327      -5.860  -9.340  -2.910  1.00  0.00           C
ATOM   1325  HA  VAL   327      -5.710 -10.160  -2.210  1.00  0.00           H
ATOM   1326  CB  VAL   327      -6.310  -8.050  -2.250  1.00  0.00           C
ATOM   1327  HB  VAL   327      -6.100  -7.280  -3.000  1.00  0.00           H
ATOM   1328  CG1 VAL   327      -7.770  -7.820  -1.850  1.00  0.00           C
ATOM   1329 1HG1 VAL   327      -8.080  -6.890  -1.380  1.00  0.00           H
ATOM   1330 2HG1 VAL   327      -8.370  -7.800  -2.760  1.00  0.00           H
ATOM   1331 3HG1 VAL   327      -8.110  -8.650  -1.230  1.00  0.00           H
ATOM   1332  CG2 VAL   327      -5.510  -7.790  -0.970  1.00  0.00           C
ATOM   1333 1HG2 VAL   327      -5.500  -8.660  -0.310  1.00  0.00           H
ATOM   1334 2HG2 VAL   327      -4.500  -7.590  -1.310  1.00  0.00           H
ATOM   1335 3HG2 VAL   327      -5.920  -6.950  -0.400  1.00  0.00           H
ATOM   1336  C   VAL   327      -6.840  -9.810  -3.990  1.00  0.00           C
ATOM   1337  O   VAL   327      -7.820 -10.520  -3.760  1.00  0.00           O
ATOM   1338  N   VAL   328      -6.640  -9.370  -5.240  1.00  0.00           N
ATOM   1339  H   VAL   328      -5.950  -8.640  -5.370  1.00  0.00           H
ATOM   1340  CA  VAL   328      -7.330  -9.880  -6.410  1.00  0.00           C
ATOM   1341  HA  VAL   328      -8.370 -10.070  -6.130  1.00  0.00           H
ATOM   1342  CB  VAL   328      -7.540  -8.800  -7.470  1.00  0.00           C
ATOM   1343  HB  VAL   328      -7.950  -9.270  -8.360  1.00  0.00           H
ATOM   1344  CG1 VAL   328      -8.590  -7.800  -6.960  1.00  0.00           C
ATOM   1345 1HG1 VAL   328      -9.420  -8.430  -6.630  1.00  0.00           H
ATOM   1346 2HG1 VAL   328      -8.190  -7.290  -6.090  1.00  0.00           H
ATOM   1347 3HG1 VAL   328      -8.850  -7.100  -7.750  1.00  0.00           H
ATOM   1348  CG2 VAL   328      -6.220  -8.110  -7.800  1.00  0.00           C
ATOM   1349 1HG2 VAL   328      -6.460  -7.220  -8.390  1.00  0.00           H
ATOM   1350 2HG2 VAL   328      -5.720  -7.780  -6.890  1.00  0.00           H
ATOM   1351 3HG2 VAL   328      -5.630  -8.770  -8.440  1.00  0.00           H
ATOM   1352  C   VAL   328      -6.830 -11.200  -6.970  1.00  0.00           C
ATOM   1353  O   VAL   328      -7.600 -11.940  -7.570  1.00  0.00           O
ATOM   1354  N   ALA   329      -5.580 -11.610  -6.730  1.00  0.00           N
ATOM   1355  H   ALA   329      -4.920 -10.970  -6.300  1.00  0.00           H
ATOM   1356  CA  ALA   329      -5.020 -12.920  -6.950  1.00  0.00           C
ATOM   1357  HA  ALA   329      -5.360 -13.360  -7.900  1.00  0.00           H
ATOM   1358  CB  ALA   329      -3.520 -12.700  -6.970  1.00  0.00           C
ATOM   1359  HB1 ALA   329      -3.130 -12.230  -7.870  1.00  0.00           H
ATOM   1360  HB2 ALA   329      -3.210 -12.070  -6.120  1.00  0.00           H
ATOM   1361  HB3 ALA   329      -2.960 -13.620  -6.800  1.00  0.00           H
ATOM   1362  C   ALA   329      -5.480 -13.950  -5.910  1.00  0.00           C
ATOM   1363  O   ALA   329      -6.010 -14.980  -6.300  1.00  0.00           O
ATOM   1364  N   ALA   330      -5.470 -13.610  -4.620  1.00  0.00           N
ATOM   1365  H   ALA   330      -5.220 -12.680  -4.310  1.00  0.00           H
ATOM   1366  CA  ALA   330      -6.050 -14.400  -3.550  1.00  0.00           C
ATOM   1367  HA  ALA   330      -5.680 -15.420  -3.620  1.00  0.00           H
ATOM   1368  CB  ALA   330      -5.560 -13.940  -2.170  1.00  0.00           C
ATOM   1369  HB1 ALA   330      -4.490 -13.760  -2.140  1.00  0.00           H
ATOM   1370  HB2 ALA   330      -6.020 -13.000  -1.900  1.00  0.00           H
ATOM   1371  HB3 ALA   330      -5.910 -14.700  -1.460  1.00  0.00           H
ATOM   1372  C   ALA   330      -7.560 -14.580  -3.650  1.00  0.00           C
ATOM   1373  O   ALA   330      -8.130 -15.580  -3.250  1.00  0.00           O
ATOM   1374  N   SER   331      -8.210 -13.590  -4.260  1.00  0.00           N
ATOM   1375  H   SER   331      -7.590 -12.830  -4.530  1.00  0.00           H
ATOM   1376  CA  SER   331      -9.590 -13.660  -4.680  1.00  0.00           C
ATOM   1377  HA  SER   331     -10.130 -13.940  -3.780  1.00  0.00           H
ATOM   1378  CB  SER   331     -10.140 -12.280  -5.050  1.00  0.00           C
ATOM   1379  HB1 SER   331     -11.110 -12.530  -5.480  1.00  0.00           H
ATOM   1380  HB2 SER   331      -9.570 -11.880  -5.890  1.00  0.00           H
ATOM   1381  OG  SER   331     -10.330 -11.450  -3.930  1.00  0.00           O
ATOM   1382  HG  SER   331      -9.530 -10.960  -3.770  1.00  0.00           H
ATOM   1383  C   SER   331     -10.010 -14.760  -5.640  1.00  0.00           C
ATOM   1384  O   SER   331     -11.000 -15.440  -5.350  1.00  0.00           O
ATOM   1385  N   ILE   332      -9.270 -14.900  -6.730  1.00  0.00           N
ATOM   1386  H   ILE   332      -8.550 -14.190  -6.860  1.00  0.00           H
ATOM   1387  CA  ILE   332      -9.540 -15.880  -7.770  1.00  0.00           C
ATOM   1388  HA  ILE   332     -10.620 -15.980  -7.820  1.00  0.00           H
ATOM   1389  CB  ILE   332      -8.970 -15.420  -9.100  1.00  0.00           C
ATOM   1390  HB  ILE   332      -9.210 -16.180  -9.850  1.00  0.00           H
ATOM   1391  CG2 ILE   332      -9.730 -14.150  -9.510  1.00  0.00           C
ATOM   1392 1HG2 ILE   332      -9.690 -13.860 -10.560  1.00  0.00           H
ATOM   1393 2HG2 ILE   332     -10.790 -14.380  -9.410  1.00  0.00           H
ATOM   1394 3HG2 ILE   332      -9.490 -13.350  -8.820  1.00  0.00           H
ATOM   1395  CG1 ILE   332      -7.470 -15.170  -9.140  1.00  0.00           C
ATOM   1396 1HG1 ILE   332      -6.910 -16.030  -8.770  1.00  0.00           H
ATOM   1397 2HG1 ILE   332      -7.180 -14.440  -8.380  1.00  0.00           H
ATOM   1398  CD  ILE   332      -6.970 -14.730 -10.510  1.00  0.00           C
ATOM   1399  HD1 ILE   332      -5.890 -14.620 -10.450  1.00  0.00           H
ATOM   1400  HD2 ILE   332      -7.380 -15.400 -11.260  1.00  0.00           H
ATOM   1401  HD3 ILE   332      -7.300 -13.700 -10.730  1.00  0.00           H
ATOM   1402  C   ILE   332      -9.210 -17.300  -7.340  1.00  0.00           C
ATOM   1403  O   ILE   332      -9.940 -18.240  -7.610  1.00  0.00           O
ATOM   1404  N   ILE   333      -8.140 -17.370  -6.530  1.00  0.00           N
ATOM   1405  H   ILE   333      -7.500 -16.600  -6.620  1.00  0.00           H
ATOM   1406  CA  ILE   333      -7.870 -18.500  -5.670  1.00  0.00           C
ATOM   1407  HA  ILE   333      -7.910 -19.400  -6.300  1.00  0.00           H
ATOM   1408  CB  ILE   333      -6.480 -18.400  -5.040  1.00  0.00           C
ATOM   1409  HB  ILE   333      -6.360 -17.460  -4.490  1.00  0.00           H
ATOM   1410  CG2 ILE   333      -6.230 -19.610  -4.140  1.00  0.00           C
ATOM   1411 1HG2 ILE   333      -6.570 -19.390  -3.120  1.00  0.00           H
ATOM   1412 2HG2 ILE   333      -6.730 -20.490  -4.550  1.00  0.00           H
ATOM   1413 3HG2 ILE   333      -5.160 -19.850  -4.090  1.00  0.00           H
ATOM   1414  CG1 ILE   333      -5.370 -18.340  -6.080  1.00  0.00           C
ATOM   1415 1HG1 ILE   333      -4.390 -18.620  -5.730  1.00  0.00           H
ATOM   1416 2HG1 ILE   333      -5.290 -17.350  -6.530  1.00  0.00           H
ATOM   1417  CD  ILE   333      -5.590 -19.290  -7.250  1.00  0.00           C
ATOM   1418  HD1 ILE   333      -6.300 -18.810  -7.930  1.00  0.00           H
ATOM   1419  HD2 ILE   333      -4.640 -19.310  -7.780  1.00  0.00           H
ATOM   1420  HD3 ILE   333      -5.730 -20.300  -6.870  1.00  0.00           H
ATOM   1421  C   ILE   333      -9.010 -18.790  -4.720  1.00  0.00           C
ATOM   1422  O   ILE   333      -9.360 -19.970  -4.660  1.00  0.00           O
ATOM   1423  N   GLY   334      -9.640 -17.830  -4.050  1.00  0.00           N
ATOM   1424  H   GLY   334      -9.360 -16.860  -4.090  1.00  0.00           H
ATOM   1425  CA  GLY   334     -10.770 -18.120  -3.200  1.00  0.00           C
ATOM   1426  HA1 GLY   334     -11.030 -17.250  -2.610  1.00  0.00           H
ATOM   1427  HA2 GLY   334     -10.560 -18.790  -2.370  1.00  0.00           H
ATOM   1428  C   GLY   334     -11.990 -18.760  -3.860  1.00  0.00           C
ATOM   1429  O   GLY   334     -12.760 -19.480  -3.240  1.00  0.00           O
ATOM   1430  N   ILE   335     -12.220 -18.480  -5.150  1.00  0.00           N
ATOM   1431  H   ILE   335     -11.640 -17.780  -5.600  1.00  0.00           H
ATOM   1432  CA  ILE   335     -13.300 -18.950  -5.990  1.00  0.00           C
ATOM   1433  HA  ILE   335     -14.260 -19.130  -5.500  1.00  0.00           H
ATOM   1434  CB  ILE   335     -13.590 -17.950  -7.110  1.00  0.00           C
ATOM   1435  HB  ILE   335     -12.650 -17.730  -7.610  1.00  0.00           H
ATOM   1436  CG2 ILE   335     -14.540 -18.540  -8.150  1.00  0.00           C
ATOM   1437 1HG2 ILE   335     -15.420 -19.040  -7.750  1.00  0.00           H
ATOM   1438 2HG2 ILE   335     -15.120 -17.770  -8.660  1.00  0.00           H
ATOM   1439 3HG2 ILE   335     -13.940 -19.020  -8.920  1.00  0.00           H
ATOM   1440  CG1 ILE   335     -14.070 -16.650  -6.460  1.00  0.00           C
ATOM   1441 1HG1 ILE   335     -13.530 -16.400  -5.550  1.00  0.00           H
ATOM   1442 2HG1 ILE   335     -15.120 -16.800  -6.220  1.00  0.00           H
ATOM   1443  CD  ILE   335     -13.950 -15.420  -7.360  1.00  0.00           C
ATOM   1444  HD1 ILE   335     -14.290 -15.490  -8.390  1.00  0.00           H
ATOM   1445  HD2 ILE   335     -14.500 -14.590  -6.900  1.00  0.00           H
ATOM   1446  HD3 ILE   335     -12.900 -15.140  -7.410  1.00  0.00           H
ATOM   1447  C   ILE   335     -12.950 -20.330  -6.530  1.00  0.00           C
ATOM   1448  O   ILE   335     -13.780 -21.240  -6.570  1.00  0.00           O
ATOM   1449  N   LEU   336     -11.690 -20.620  -6.830  1.00  0.00           N
ATOM   1450  H   LEU   336     -11.020 -19.860  -6.710  1.00  0.00           H
ATOM   1451  CA  LEU   336     -11.100 -21.850  -7.310  1.00  0.00           C
ATOM   1452  HA  LEU   336     -11.770 -22.050  -8.140  1.00  0.00           H
ATOM   1453  CB  LEU   336      -9.770 -21.620  -8.020  1.00  0.00           C
ATOM   1454  HB1 LEU   336      -9.140 -21.200  -7.250  1.00  0.00           H
ATOM   1455  HB2 LEU   336     -10.010 -20.790  -8.700  1.00  0.00           H
ATOM   1456  CG  LEU   336      -9.120 -22.720  -8.860  1.00  0.00           C
ATOM   1457  HG  LEU   336      -8.750 -23.530  -8.230  1.00  0.00           H
ATOM   1458  CD1 LEU   336     -10.120 -23.380  -9.800  1.00  0.00           C
ATOM   1459 1HD1 LEU   336     -11.040 -23.670  -9.300  1.00  0.00           H
ATOM   1460 2HD1 LEU   336     -10.360 -22.620 -10.550  1.00  0.00           H
ATOM   1461 3HD1 LEU   336      -9.730 -24.210 -10.390  1.00  0.00           H
ATOM   1462  CD2 LEU   336      -7.950 -22.130  -9.640  1.00  0.00           C
ATOM   1463 1HD2 LEU   336      -8.260 -21.250 -10.200  1.00  0.00           H
ATOM   1464 2HD2 LEU   336      -7.210 -21.870  -8.880  1.00  0.00           H
ATOM   1465 3HD2 LEU   336      -7.560 -22.900 -10.300  1.00  0.00           H
ATOM   1466  C   LEU   336     -11.020 -22.910  -6.210  1.00  0.00           C
ATOM   1467  O   LEU   336     -11.260 -24.100  -6.390  1.00  0.00           O
ATOM   1468  N   HIS   337     -10.890 -22.470  -4.960  1.00  0.00           N
ATOM   1469  H   HIS   337     -10.640 -21.490  -4.910  1.00  0.00           H
ATOM   1470  CA  HIS   337     -10.980 -23.200  -3.720  1.00  0.00           C
ATOM   1471  HA  HIS   337     -10.370 -24.100  -3.740  1.00  0.00           H
ATOM   1472  CB  HIS   337     -10.310 -22.360  -2.640  1.00  0.00           C
ATOM   1473  HB1 HIS   337     -10.930 -21.490  -2.450  1.00  0.00           H
ATOM   1474  HB2 HIS   337      -9.360 -21.920  -2.950  1.00  0.00           H
ATOM   1475  CG  HIS   337      -9.990 -23.140  -1.400  1.00  0.00           C
ATOM   1476  ND1 HIS   337      -9.250 -24.310  -1.310  1.00  0.00           N
ATOM   1477  CE1 HIS   337      -8.900 -24.490  -0.020  1.00  0.00           C
ATOM   1478  HE1 HIS   337      -8.280 -25.310   0.290  1.00  0.00           H
ATOM   1479  NE2 HIS   337      -9.330 -23.450   0.710  1.00  0.00           N
ATOM   1480  HE2 HIS   337      -8.990 -23.180   1.620  1.00  0.00           H
ATOM   1481  CD2 HIS   337     -10.060 -22.620  -0.130  1.00  0.00           C
ATOM   1482  HD2 HIS   337     -10.510 -21.670   0.110  1.00  0.00           H
ATOM   1483  C   HIS   337     -12.390 -23.670  -3.370  1.00  0.00           C
ATOM   1484  O   HIS   337     -12.550 -24.780  -2.850  1.00  0.00           O
ATOM   1485  N   LEU   338     -13.440 -22.930  -3.710  1.00  0.00           N
ATOM   1486  H   LEU   338     -13.330 -21.990  -4.060  1.00  0.00           H
ATOM   1487  CA  LEU   338     -14.790 -23.440  -3.620  1.00  0.00           C
ATOM   1488  HA  LEU   338     -14.920 -23.890  -2.640  1.00  0.00           H
ATOM   1489  CB  LEU   338     -15.860 -22.340  -3.610  1.00  0.00           C
ATOM   1490  HB1 LEU   338     -15.650 -21.640  -4.420  1.00  0.00           H
ATOM   1491  HB2 LEU   338     -15.910 -21.770  -2.690  1.00  0.00           H
ATOM   1492  CG  LEU   338     -17.320 -22.670  -3.880  1.00  0.00           C
ATOM   1493  HG  LEU   338     -17.280 -22.920  -4.940  1.00  0.00           H
ATOM   1494  CD1 LEU   338     -17.960 -23.830  -3.140  1.00  0.00           C
ATOM   1495 1HD1 LEU   338     -17.890 -23.830  -2.050  1.00  0.00           H
ATOM   1496 2HD1 LEU   338     -19.010 -23.900  -3.410  1.00  0.00           H
ATOM   1497 3HD1 LEU   338     -17.540 -24.800  -3.460  1.00  0.00           H
ATOM   1498  CD2 LEU   338     -18.210 -21.440  -3.660  1.00  0.00           C
ATOM   1499 1HD2 LEU   338     -19.210 -21.650  -4.050  1.00  0.00           H
ATOM   1500 2HD2 LEU   338     -18.290 -21.260  -2.590  1.00  0.00           H
ATOM   1501 3HD2 LEU   338     -17.870 -20.610  -4.280  1.00  0.00           H
ATOM   1502  C   LEU   338     -15.020 -24.470  -4.710  1.00  0.00           C
ATOM   1503  O   LEU   338     -15.310 -25.610  -4.340  1.00  0.00           O
ATOM   1504  N   ILE   339     -14.760 -24.090  -5.970  1.00  0.00           N
ATOM   1505  H   ILE   339     -14.560 -23.100  -6.050  1.00  0.00           H
ATOM   1506  CA  ILE   339     -15.120 -24.840  -7.140  1.00  0.00           C
ATOM   1507  HA  ILE   339     -16.190 -25.030  -7.020  1.00  0.00           H
ATOM   1508  CB  ILE   339     -14.820 -24.000  -8.380  1.00  0.00           C
ATOM   1509  HB  ILE   339     -13.820 -23.590  -8.250  1.00  0.00           H
ATOM   1510  CG2 ILE   339     -14.770 -24.880  -9.630  1.00  0.00           C
ATOM   1511 1HG2 ILE   339     -14.730 -24.260 -10.520  1.00  0.00           H
ATOM   1512 2HG2 ILE   339     -13.910 -25.550  -9.660  1.00  0.00           H
ATOM   1513 3HG2 ILE   339     -15.620 -25.550  -9.470  1.00  0.00           H
ATOM   1514  CG1 ILE   339     -15.780 -22.810  -8.480  1.00  0.00           C
ATOM   1515 1HG1 ILE   339     -15.260 -22.020  -9.020  1.00  0.00           H
ATOM   1516 2HG1 ILE   339     -16.020 -22.300  -7.550  1.00  0.00           H
ATOM   1517  CD  ILE   339     -17.090 -23.050  -9.230  1.00  0.00           C
ATOM   1518  HD1 ILE   339     -16.960 -23.210 -10.300  1.00  0.00           H
ATOM   1519  HD2 ILE   339     -17.670 -23.880  -8.820  1.00  0.00           H
ATOM   1520  HD3 ILE   339     -17.720 -22.170  -9.100  1.00  0.00           H
ATOM   1521  C   ILE   339     -14.610 -26.270  -7.120  1.00  0.00           C
ATOM   1522  O   ILE   339     -15.360 -27.240  -7.310  1.00  0.00           O
ATOM   1523  N   LEU   340     -13.310 -26.430  -6.870  1.00  0.00           N
ATOM   1524  H   LEU   340     -12.690 -25.630  -6.960  1.00  0.00           H
ATOM   1525  CA  LEU   340     -12.760 -27.760  -6.920  1.00  0.00           C
ATOM   1526  HA  LEU   340     -13.180 -28.350  -7.750  1.00  0.00           H
ATOM   1527  CB  LEU   340     -11.250 -27.720  -7.110  1.00  0.00           C
ATOM   1528  HB1 LEU   340     -10.930 -28.760  -7.200  1.00  0.00           H
ATOM   1529  HB2 LEU   340     -10.860 -27.270  -6.200  1.00  0.00           H
ATOM   1530  CG  LEU   340     -10.670 -26.920  -8.280  1.00  0.00           C
ATOM   1531  HG  LEU   340     -11.130 -25.940  -8.370  1.00  0.00           H
ATOM   1532  CD1 LEU   340      -9.150 -26.770  -8.190  1.00  0.00           C
ATOM   1533 1HD1 LEU   340      -8.830 -26.130  -9.020  1.00  0.00           H
ATOM   1534 2HD1 LEU   340      -8.860 -26.350  -7.230  1.00  0.00           H
ATOM   1535 3HD1 LEU   340      -8.690 -27.730  -8.370  1.00  0.00           H
ATOM   1536  CD2 LEU   340     -10.900 -27.770  -9.520  1.00  0.00           C
ATOM   1537 1HD2 LEU   340     -11.910 -28.170  -9.600  1.00  0.00           H
ATOM   1538 2HD2 LEU   340     -10.870 -27.120 -10.390  1.00  0.00           H
ATOM   1539 3HD2 LEU   340     -10.120 -28.520  -9.630  1.00  0.00           H
ATOM   1540  C   LEU   340     -13.080 -28.530  -5.650  1.00  0.00           C
ATOM   1541  O   LEU   340     -13.030 -29.760  -5.740  1.00  0.00           O
ATOM   1542  N   TRP   341     -13.440 -27.900  -4.530  1.00  0.00           N
ATOM   1543  H   TRP   341     -13.400 -26.890  -4.490  1.00  0.00           H
ATOM   1544  CA  TRP   341     -14.030 -28.640  -3.430  1.00  0.00           C
ATOM   1545  HA  TRP   341     -13.330 -29.460  -3.220  1.00  0.00           H
ATOM   1546  CB  TRP   341     -14.000 -27.820  -2.140  1.00  0.00           C
ATOM   1547  HB1 TRP   341     -14.570 -26.890  -2.260  1.00  0.00           H
ATOM   1548  HB2 TRP   341     -12.960 -27.570  -1.950  1.00  0.00           H
ATOM   1549  CG  TRP   341     -14.510 -28.430  -0.890  1.00  0.00           C
ATOM   1550  CD1 TRP   341     -13.960 -29.350  -0.060  1.00  0.00           C
ATOM   1551  HD1 TRP   341     -12.950 -29.730  -0.050  1.00  0.00           H
ATOM   1552  NE1 TRP   341     -14.900 -29.630   0.910  1.00  0.00           N
ATOM   1553  HE1 TRP   341     -14.800 -30.330   1.630  1.00  0.00           H
ATOM   1554  CE2 TRP   341     -16.080 -28.930   0.770  1.00  0.00           C
ATOM   1555  CZ2 TRP   341     -17.210 -28.820   1.580  1.00  0.00           C
ATOM   1556  HZ2 TRP   341     -17.240 -29.360   2.510  1.00  0.00           H
ATOM   1557  CH2 TRP   341     -18.300 -28.090   1.100  1.00  0.00           C
ATOM   1558  HH2 TRP   341     -19.230 -28.180   1.670  1.00  0.00           H
ATOM   1559  CZ3 TRP   341     -18.160 -27.400  -0.100  1.00  0.00           C
ATOM   1560  HZ3 TRP   341     -18.960 -26.770  -0.470  1.00  0.00           H
ATOM   1561  CE3 TRP   341     -16.970 -27.400  -0.830  1.00  0.00           C
ATOM   1562  HE3 TRP   341     -16.810 -26.910  -1.780  1.00  0.00           H
ATOM   1563  CD2 TRP   341     -15.890 -28.210  -0.440  1.00  0.00           C
ATOM   1564  C   TRP   341     -15.450 -29.130  -3.610  1.00  0.00           C
ATOM   1565  O   TRP   341     -15.640 -30.310  -3.320  1.00  0.00           O
ATOM   1566  N   ILE   342     -16.360 -28.290  -4.130  1.00  0.00           N
ATOM   1567  H   ILE   342     -16.110 -27.340  -4.360  1.00  0.00           H
ATOM   1568  CA  ILE   342     -17.730 -28.710  -4.350  1.00  0.00           C
ATOM   1569  HA  ILE   342     -18.060 -29.310  -3.510  1.00  0.00           H
ATOM   1570  CB  ILE   342     -18.690 -27.530  -4.540  1.00  0.00           C
ATOM   1571  HB  ILE   342     -18.330 -26.960  -3.680  1.00  0.00           H
ATOM   1572  CG2 ILE   342     -18.390 -26.720  -5.780  1.00  0.00           C
ATOM   1573 1HG2 ILE   342     -18.670 -25.670  -5.730  1.00  0.00           H
ATOM   1574 2HG2 ILE   342     -17.310 -26.660  -5.930  1.00  0.00           H
ATOM   1575 3HG2 ILE   342     -18.730 -27.260  -6.670  1.00  0.00           H
ATOM   1576  CG1 ILE   342     -20.190 -27.810  -4.490  1.00  0.00           C
ATOM   1577 1HG1 ILE   342     -20.480 -28.390  -3.620  1.00  0.00           H
ATOM   1578 2HG1 ILE   342     -20.570 -28.240  -5.420  1.00  0.00           H
ATOM   1579  CD  ILE   342     -20.920 -26.460  -4.430  1.00  0.00           C
ATOM   1580  HD1 ILE   342     -21.980 -26.730  -4.410  1.00  0.00           H
ATOM   1581  HD2 ILE   342     -20.700 -25.950  -3.500  1.00  0.00           H
ATOM   1582  HD3 ILE   342     -20.660 -25.900  -5.340  1.00  0.00           H
ATOM   1583  C   ILE   342     -17.870 -29.740  -5.460  1.00  0.00           C
ATOM   1584  O   ILE   342     -18.630 -30.710  -5.330  1.00  0.00           O
ATOM   1585  N   LEU   343     -17.040 -29.720  -6.500  1.00  0.00           N
ATOM   1586  H   LEU   343     -16.360 -28.980  -6.600  1.00  0.00           H
ATOM   1587  CA  LEU   343     -16.920 -30.730  -7.520  1.00  0.00           C
ATOM   1588  HA  LEU   343     -17.950 -30.850  -7.850  1.00  0.00           H
ATOM   1589  CB  LEU   343     -16.100 -30.160  -8.670  1.00  0.00           C
ATOM   1590  HB1 LEU   343     -15.730 -30.950  -9.350  1.00  0.00           H
ATOM   1591  HB2 LEU   343     -15.180 -29.760  -8.240  1.00  0.00           H
ATOM   1592  CG  LEU   343     -16.790 -29.110  -9.540  1.00  0.00           C
ATOM   1593  HG  LEU   343     -17.070 -28.290  -8.890  1.00  0.00           H
ATOM   1594  CD1 LEU   343     -15.950 -28.750 -10.750  1.00  0.00           C
ATOM   1595 1HD1 LEU   343     -16.240 -27.750 -11.090  1.00  0.00           H
ATOM   1596 2HD1 LEU   343     -14.890 -28.710 -10.510  1.00  0.00           H
ATOM   1597 3HD1 LEU   343     -16.220 -29.390 -11.590  1.00  0.00           H
ATOM   1598  CD2 LEU   343     -18.170 -29.450 -10.080  1.00  0.00           C
ATOM   1599 1HD2 LEU   343     -18.640 -28.620 -10.610  1.00  0.00           H
ATOM   1600 2HD2 LEU   343     -18.230 -30.380 -10.650  1.00  0.00           H
ATOM   1601 3HD2 LEU   343     -18.820 -29.620  -9.210  1.00  0.00           H
ATOM   1602  C   LEU   343     -16.380 -32.030  -6.930  1.00  0.00           C
ATOM   1603  O   LEU   343     -16.920 -33.100  -7.190  1.00  0.00           O
ATOM   1604  N   ASP   344     -15.450 -31.860  -5.990  1.00  0.00           N
ATOM   1605  H   ASP   344     -15.060 -30.960  -5.720  1.00  0.00           H
ATOM   1606  CA  ASP   344     -14.950 -33.020  -5.270  1.00  0.00           C
ATOM   1607  HA  ASP   344     -14.720 -33.740  -6.060  1.00  0.00           H
ATOM   1608  CB  ASP   344     -13.540 -32.720  -4.770  1.00  0.00           C
ATOM   1609  HB1 ASP   344     -13.700 -32.100  -3.900  1.00  0.00           H
ATOM   1610  HB2 ASP   344     -12.870 -32.330  -5.540  1.00  0.00           H
ATOM   1611  CG  ASP   344     -12.600 -33.860  -4.380  1.00  0.00           C
ATOM   1612  OD1 ASP   344     -12.260 -34.640  -5.280  1.00  0.00           O
ATOM   1613  OD2 ASP   344     -12.150 -33.800  -3.220  1.00  0.00           O
ATOM   1614  C   ASP   344     -15.810 -33.630  -4.180  1.00  0.00           C
ATOM   1615  O   ASP   344     -15.670 -34.830  -3.960  1.00  0.00           O
ATOM   1616  N   ARG   345     -16.740 -32.880  -3.580  1.00  0.00           N
ATOM   1617  H   ARG   345     -16.720 -31.910  -3.880  1.00  0.00           H
ATOM   1618  CA  ARG   345     -17.770 -33.320  -2.680  1.00  0.00           C
ATOM   1619  HA  ARG   345     -17.430 -34.280  -2.290  1.00  0.00           H
ATOM   1620  CB  ARG   345     -17.940 -32.200  -1.660  1.00  0.00           C
ATOM   1621  HB1 ARG   345     -18.870 -32.350  -1.120  1.00  0.00           H
ATOM   1622  HB2 ARG   345     -18.050 -31.220  -2.140  1.00  0.00           H
ATOM   1623  CG  ARG   345     -16.870 -32.180  -0.570  1.00  0.00           C
ATOM   1624  HG1 ARG   345     -17.100 -31.320   0.060  1.00  0.00           H
ATOM   1625  HG2 ARG   345     -15.880 -32.150  -1.040  1.00  0.00           H
ATOM   1626  CD  ARG   345     -16.860 -33.450   0.280  1.00  0.00           C
ATOM   1627  HD1 ARG   345     -16.040 -33.310   0.990  1.00  0.00           H
ATOM   1628  HD2 ARG   345     -16.670 -34.320  -0.340  1.00  0.00           H
ATOM   1629  NE  ARG   345     -18.120 -33.730   0.960  1.00  0.00           N
ATOM   1630  HE  ARG   345     -18.350 -33.210   1.790  1.00  0.00           H
ATOM   1631  CZ  ARG   345     -18.720 -34.920   0.990  1.00  0.00           C
ATOM   1632  NH1 ARG   345     -18.230 -36.060   0.470  1.00  0.00           N
ATOM   1633 1HH1 ARG   345     -17.300 -36.070   0.070  1.00  0.00           H
ATOM   1634 2HH1 ARG   345     -18.640 -36.990   0.570  1.00  0.00           H
ATOM   1635  NH2 ARG   345     -19.830 -35.190   1.680  1.00  0.00           N
ATOM   1636 1HH2 ARG   345     -20.100 -34.440   2.300  1.00  0.00           H
ATOM   1637 2HH2 ARG   345     -20.460 -35.900   1.330  1.00  0.00           H
ATOM   1638  C   ARG   345     -19.140 -33.710  -3.220  1.00  0.00           C
ATOM   1639  O   ARG   345     -19.900 -34.470  -2.630  1.00  0.00           O
ATOM   1640  N   LEU   346     -19.440 -33.230  -4.430  1.00  0.00           N
ATOM   1641  H   LEU   346     -18.750 -32.600  -4.800  1.00  0.00           H
ATOM   1642  CA  LEU   346     -20.490 -33.770  -5.280  1.00  0.00           C
ATOM   1643  HA  LEU   346     -21.400 -33.910  -4.690  1.00  0.00           H
ATOM   1644  CB  LEU   346     -20.790 -32.910  -6.510  1.00  0.00           C
ATOM   1645  HB1 LEU   346     -21.490 -33.390  -7.200  1.00  0.00           H
ATOM   1646  HB2 LEU   346     -19.850 -32.730  -7.040  1.00  0.00           H
ATOM   1647  CG  LEU   346     -21.470 -31.590  -6.160  1.00  0.00           C
ATOM   1648  HG  LEU   346     -20.950 -31.010  -5.410  1.00  0.00           H
ATOM   1649  CD1 LEU   346     -21.570 -30.720  -7.410  1.00  0.00           C
ATOM   1650 1HD1 LEU   346     -21.780 -31.300  -8.310  1.00  0.00           H
ATOM   1651 2HD1 LEU   346     -22.280 -29.940  -7.180  1.00  0.00           H
ATOM   1652 3HD1 LEU   346     -20.660 -30.180  -7.680  1.00  0.00           H
ATOM   1653  CD2 LEU   346     -22.880 -31.740  -5.590  1.00  0.00           C
ATOM   1654 1HD2 LEU   346     -23.280 -30.790  -5.230  1.00  0.00           H
ATOM   1655 2HD2 LEU   346     -23.550 -32.150  -6.350  1.00  0.00           H
ATOM   1656 3HD2 LEU   346     -22.910 -32.490  -4.810  1.00  0.00           H
ATOM   1657  C   LEU   346     -20.310 -35.220  -5.700  1.00  0.00           C
ATOM   1658  O   LEU   346     -19.190 -35.700  -5.890  1.00  0.00           O
ATOM   1659  N   NME   346     -21.330 -36.050  -5.920  1.00  0.00           N
ATOM   1660  H   NME   346     -21.070 -37.020  -5.990  1.00  0.00           H
ATOM   1661  CH3 NME   346     -22.740 -35.710  -6.020  1.00  0.00           C
ATOM   1662 1HH3 NME   346     -23.020 -34.980  -6.770  1.00  0.00           H
ATOM   1663 2HH3 NME   346     -23.240 -36.630  -6.320  1.00  0.00           H
ATOM   1664 3HH3 NME   346     -23.220 -35.400  -5.090  1.00  0.00           H
TER
ENDMDL
