# Supplementary material for: Determination of Ligand Binding Modes in Hydrated Viral Ion Channels to Foster Drug Design and Repositioning
Source: J Chem Inf Model. 2021 Jul 27;61(8):4011–22. doi: 10.1021/acs.jcim.1c00488 (PMC8389532; doi:10.1021/acs.jcim.1c00488)
Supplement: Supplementary file 2 — ci1c00488_si_002.zip [file ci1c00488_si_002.zip › supporting_data_05_05/supporting_data/fig_4/c/waters_frame597_sa.pdb]

ATOM      1  OW  SOL   348     -42.430 -11.730  12.260  1.00  0.00           O  
ATOM      2  HW1 SOL   348     -42.540 -12.670  12.380  1.00  0.00           H  
ATOM      3  HW2 SOL   348     -42.810 -11.350  13.050  1.00  0.00           H  
ATOM      4  OW  SOL   349     -10.450 -49.440  -6.800  1.00  0.00           O  
ATOM      5  HW1 SOL   349      -9.590 -49.860  -6.920  1.00  0.00           H  
ATOM      6  HW2 SOL   349     -10.310 -48.550  -7.120  1.00  0.00           H  
ATOM      7  OW  SOL   350      -8.480  -4.100 -24.600  1.00  0.00           O  
ATOM      8  HW1 SOL   350      -8.580  -3.320 -24.050  1.00  0.00           H  
ATOM      9  HW2 SOL   350      -7.630  -4.460 -24.360  1.00  0.00           H  
ATOM     10  OW  SOL   351     -34.280 -37.700  -7.570  1.00  0.00           O  
ATOM     11  HW1 SOL   351     -34.780 -37.790  -8.380  1.00  0.00           H  
ATOM     12  HW2 SOL   351     -33.870 -36.850  -7.640  1.00  0.00           H  
ATOM     13  OW  SOL   352     -31.770 -43.810 -15.480  1.00  0.00           O  
ATOM     14  HW1 SOL   352     -31.270 -44.530 -15.860  1.00  0.00           H  
ATOM     15  HW2 SOL   352     -32.420 -44.220 -14.920  1.00  0.00           H  
ATOM     16  OW  SOL   353     -25.510 -29.530  -7.890  1.00  0.00           O  
ATOM     17  HW1 SOL   353     -25.390 -28.730  -7.390  1.00  0.00           H  
ATOM     18  HW2 SOL   353     -26.410 -29.490  -8.210  1.00  0.00           H  
ATOM     19  OW  SOL   354       1.960 -36.700 -21.520  1.00  0.00           O  
ATOM     20  HW1 SOL   354       2.460 -35.930 -21.260  1.00  0.00           H  
ATOM     21  HW2 SOL   354       1.760 -36.560 -22.440  1.00  0.00           H  
ATOM     22  OW  SOL   355       3.000 -38.000  28.930  1.00  0.00           O  
ATOM     23  HW1 SOL   355       2.930 -38.940  28.920  1.00  0.00           H  
ATOM     24  HW2 SOL   355       3.910 -37.830  29.170  1.00  0.00           H  
ATOM     25  OW  SOL   356      11.200   5.600   8.330  1.00  0.00           O  
ATOM     26  HW1 SOL   356      11.350   6.510   8.580  1.00  0.00           H  
ATOM     27  HW2 SOL   356      10.290   5.560   8.050  1.00  0.00           H  
ATOM     28  OW  SOL   357     -11.720  -3.770 -25.370  1.00  0.00           O  
ATOM     29  HW1 SOL   357     -12.480  -3.560 -24.830  1.00  0.00           H  
ATOM     30  HW2 SOL   357     -10.960  -3.510 -24.850  1.00  0.00           H  
ATOM     31  OW  SOL   358     -14.990   2.750  10.340  1.00  0.00           O  
ATOM     32  HW1 SOL   358     -15.270   3.660  10.270  1.00  0.00           H  
ATOM     33  HW2 SOL   358     -14.910   2.460   9.430  1.00  0.00           H  
ATOM     34  OW  SOL   359      -7.600 -18.410  25.800  1.00  0.00           O  
ATOM     35  HW1 SOL   359      -7.070 -18.740  25.070  1.00  0.00           H  
ATOM     36  HW2 SOL   359      -7.240 -17.540  26.000  1.00  0.00           H  
ATOM     37  OW  SOL   360       8.280 -18.550  -7.050  1.00  0.00           O  
ATOM     38  HW1 SOL   360       8.970 -18.140  -6.520  1.00  0.00           H  
ATOM     39  HW2 SOL   360       8.730 -19.170  -7.630  1.00  0.00           H  
ATOM     40  OW  SOL   361     -11.040  -7.830 -21.870  1.00  0.00           O  
ATOM     41  HW1 SOL   361     -10.590  -8.520 -22.360  1.00  0.00           H  
ATOM     42  HW2 SOL   361     -11.620  -7.410 -22.510  1.00  0.00           H  
ATOM     43  OW  SOL   362      -4.910 -33.300  37.250  1.00  0.00           O  
ATOM     44  HW1 SOL   362      -5.790 -32.960  37.360  1.00  0.00           H  
ATOM     45  HW2 SOL   362      -4.540 -32.800  36.520  1.00  0.00           H  
ATOM     46  OW  SOL   363      -0.260 -50.600   1.210  1.00  0.00           O  
ATOM     47  HW1 SOL   363      -0.280 -51.520   0.920  1.00  0.00           H  
ATOM     48  HW2 SOL   363       0.310 -50.170   0.580  1.00  0.00           H  
ATOM     49  OW  SOL   364     -21.210   6.970  12.310  1.00  0.00           O  
ATOM     50  HW1 SOL   364     -20.910   7.440  13.090  1.00  0.00           H  
ATOM     51  HW2 SOL   364     -21.730   7.600  11.830  1.00  0.00           H  
ATOM     52  OW  SOL   365     -19.490 -43.870  11.620  1.00  0.00           O  
ATOM     53  HW1 SOL   365     -18.850 -43.240  11.290  1.00  0.00           H  
ATOM     54  HW2 SOL   365     -19.140 -44.170  12.460  1.00  0.00           H  
ATOM     55  OW  SOL   366     -32.460  -6.490 -16.270  1.00  0.00           O  
ATOM     56  HW1 SOL   366     -33.390  -6.350 -16.460  1.00  0.00           H  
ATOM     57  HW2 SOL   366     -32.420  -7.300 -15.780  1.00  0.00           H  
ATOM     58  OW  SOL   367     -46.400 -28.520   7.450  1.00  0.00           O  
ATOM     59  HW1 SOL   367     -46.650 -29.300   7.950  1.00  0.00           H  
ATOM     60  HW2 SOL   367     -45.470 -28.390   7.650  1.00  0.00           H  
ATOM     61  OW  SOL   368     -28.880 -20.550   7.130  1.00  0.00           O  
ATOM     62  HW1 SOL   368     -28.490 -20.070   6.410  1.00  0.00           H  
ATOM     63  HW2 SOL   368     -29.010 -19.890   7.820  1.00  0.00           H  
ATOM     64  OW  SOL   369     -24.900  16.830  -6.400  1.00  0.00           O  
ATOM     65  HW1 SOL   369     -24.080  16.950  -6.870  1.00  0.00           H  
ATOM     66  HW2 SOL   369     -25.530  16.580  -7.080  1.00  0.00           H  
ATOM     67  OW  SOL   370     -45.660 -36.920  11.730  1.00  0.00           O  
ATOM     68  HW1 SOL   370     -45.030 -37.630  11.830  1.00  0.00           H  
ATOM     69  HW2 SOL   370     -45.120 -36.160  11.490  1.00  0.00           H  
ATOM     70  OW  SOL   371      16.900 -17.330 -24.550  1.00  0.00           O  
ATOM     71  HW1 SOL   371      17.100 -17.800 -25.350  1.00  0.00           H  
ATOM     72  HW2 SOL   371      17.730 -17.320 -24.070  1.00  0.00           H  
ATOM     73  OW  SOL   372      -2.680   6.960  20.280  1.00  0.00           O  
ATOM     74  HW1 SOL   372      -2.350   7.670  19.710  1.00  0.00           H  
ATOM     75  HW2 SOL   372      -1.950   6.770  20.860  1.00  0.00           H  
ATOM     76  OW  SOL   373     -12.640 -18.970   3.360  1.00  0.00           O  
ATOM     77  HW1 SOL   373     -13.470 -19.170   3.800  1.00  0.00           H  
ATOM     78  HW2 SOL   373     -12.560 -19.630   2.690  1.00  0.00           H  
ATOM     79  OW  SOL   374     -16.090 -19.790 -34.780  1.00  0.00           O  
ATOM     80  HW1 SOL   374     -15.430 -20.430 -35.050  1.00  0.00           H  
ATOM     81  HW2 SOL   374     -15.590 -19.100 -34.360  1.00  0.00           H  
ATOM     82  OW  SOL   375      -4.590 -43.560 -18.540  1.00  0.00           O  
ATOM     83  HW1 SOL   375      -4.700 -44.360 -19.060  1.00  0.00           H  
ATOM     84  HW2 SOL   375      -3.720 -43.640 -18.140  1.00  0.00           H  
ATOM     85  OW  SOL   376     -29.780 -15.390   5.130  1.00  0.00           O  
ATOM     86  HW1 SOL   376     -30.320 -15.840   5.790  1.00  0.00           H  
ATOM     87  HW2 SOL   376     -29.810 -14.470   5.380  1.00  0.00           H  
ATOM     88  OW  SOL   377     -47.870 -21.720  -8.270  1.00  0.00           O  
ATOM     89  HW1 SOL   377     -48.060 -22.600  -8.620  1.00  0.00           H  
ATOM     90  HW2 SOL   377     -46.930 -21.730  -8.100  1.00  0.00           H  
ATOM     91  OW  SOL   378      10.740 -42.750 -13.050  1.00  0.00           O  
ATOM     92  HW1 SOL   378      11.440 -43.400 -13.090  1.00  0.00           H  
ATOM     93  HW2 SOL   378      10.260 -42.950 -12.260  1.00  0.00           H  
ATOM     94  OW  SOL   379       8.680 -15.150  21.920  1.00  0.00           O  
ATOM     95  HW1 SOL   379       8.900 -15.220  20.990  1.00  0.00           H  
ATOM     96  HW2 SOL   379       7.790 -15.480  21.980  1.00  0.00           H  
ATOM     97  OW  SOL   380     -14.970  13.150  17.420  1.00  0.00           O  
ATOM     98  HW1 SOL   380     -15.440  12.380  17.110  1.00  0.00           H  
ATOM     99  HW2 SOL   380     -14.170  13.170  16.890  1.00  0.00           H  
ATOM    100  OW  SOL   381       6.550  16.790   6.100  1.00  0.00           O  
ATOM    101  HW1 SOL   381       5.730  16.370   6.350  1.00  0.00           H  
ATOM    102  HW2 SOL   381       6.830  17.280   6.860  1.00  0.00           H  
ATOM    103  OW  SOL   382     -18.030   8.100   3.220  1.00  0.00           O  
ATOM    104  HW1 SOL   382     -17.320   7.910   2.600  1.00  0.00           H  
ATOM    105  HW2 SOL   382     -17.670   7.840   4.080  1.00  0.00           H  
ATOM    106  OW  SOL   383     -12.210 -19.440  -0.410  1.00  0.00           O  
ATOM    107  HW1 SOL   383     -12.660 -20.060   0.180  1.00  0.00           H  
ATOM    108  HW2 SOL   383     -12.670 -19.540  -1.240  1.00  0.00           H  
ATOM    109  OW  SOL   384     -12.350 -50.880   9.170  1.00  0.00           O  
ATOM    110  HW1 SOL   384     -11.470 -50.790   9.520  1.00  0.00           H  
ATOM    111  HW2 SOL   384     -12.640 -51.750   9.460  1.00  0.00           H  
ATOM    112  OW  SOL   385     -20.430   0.600   5.420  1.00  0.00           O  
ATOM    113  HW1 SOL   385     -20.070  -0.070   4.850  1.00  0.00           H  
ATOM    114  HW2 SOL   385     -20.950   1.170   4.830  1.00  0.00           H  
ATOM    115  OW  SOL   386       0.780  17.720  19.050  1.00  0.00           O  
ATOM    116  HW1 SOL   386       0.460  16.860  18.790  1.00  0.00           H  
ATOM    117  HW2 SOL   386       0.560  17.810  19.980  1.00  0.00           H  
ATOM    118  OW  SOL   387     -37.950  12.930  10.380  1.00  0.00           O  
ATOM    119  HW1 SOL   387     -37.090  12.890   9.960  1.00  0.00           H  
ATOM    120  HW2 SOL   387     -38.490  12.350   9.860  1.00  0.00           H  
ATOM    121  OW  SOL   388      -8.560 -18.680  -1.020  1.00  0.00           O  
ATOM    122  HW1 SOL   388      -8.580 -18.290  -1.890  1.00  0.00           H  
ATOM    123  HW2 SOL   388      -7.800 -19.250  -1.020  1.00  0.00           H  
ATOM    124  OW  SOL   389      -3.650   8.070  13.110  1.00  0.00           O  
ATOM    125  HW1 SOL   389      -3.330   8.420  13.950  1.00  0.00           H  
ATOM    126  HW2 SOL   389      -3.980   7.210  13.340  1.00  0.00           H  
ATOM    127  OW  SOL   390     -33.720  -7.610 -19.290  1.00  0.00           O  
ATOM    128  HW1 SOL   390     -34.290  -8.190 -19.810  1.00  0.00           H  
ATOM    129  HW2 SOL   390     -32.840  -7.980 -19.390  1.00  0.00           H  
ATOM    130  OW  SOL   391      -2.410 -35.040  15.380  1.00  0.00           O  
ATOM    131  HW1 SOL   391      -1.630 -34.630  15.740  1.00  0.00           H  
ATOM    132  HW2 SOL   391      -3.140 -34.590  15.820  1.00  0.00           H  
ATOM    133  OW  SOL   392      -6.590  -4.900  20.640  1.00  0.00           O  
ATOM    134  HW1 SOL   392      -7.420  -4.690  20.220  1.00  0.00           H  
ATOM    135  HW2 SOL   392      -5.960  -4.280  20.250  1.00  0.00           H  
ATOM    136  OW  SOL   393       3.460   1.480   6.890  1.00  0.00           O  
ATOM    137  HW1 SOL   393       4.110   1.440   7.590  1.00  0.00           H  
ATOM    138  HW2 SOL   393       2.670   1.100   7.280  1.00  0.00           H  
ATOM    139  OW  SOL   394      12.040 -38.740   8.560  1.00  0.00           O  
ATOM    140  HW1 SOL   394      12.150 -38.740   7.610  1.00  0.00           H  
ATOM    141  HW2 SOL   394      11.340 -39.380   8.710  1.00  0.00           H  
ATOM    142  OW  SOL   395     -34.410   0.820  -1.400  1.00  0.00           O  
ATOM    143  HW1 SOL   395     -33.830   1.520  -1.100  1.00  0.00           H  
ATOM    144  HW2 SOL   395     -33.910   0.010  -1.230  1.00  0.00           H  
ATOM    145  OW  SOL   396       8.010 -13.960  34.980  1.00  0.00           O  
ATOM    146  HW1 SOL   396       8.960 -13.890  35.040  1.00  0.00           H  
ATOM    147  HW2 SOL   396       7.840 -14.410  34.160  1.00  0.00           H  
ATOM    148  OW  SOL   397     -35.900 -29.970   1.160  1.00  0.00           O  
ATOM    149  HW1 SOL   397     -35.110 -29.550   1.500  1.00  0.00           H  
ATOM    150  HW2 SOL   397     -36.420 -30.180   1.950  1.00  0.00           H  
ATOM    151  OW  SOL   398     -37.360  -3.030  21.950  1.00  0.00           O  
ATOM    152  HW1 SOL   398     -36.510  -2.610  21.820  1.00  0.00           H  
ATOM    153  HW2 SOL   398     -37.610  -3.330  21.080  1.00  0.00           H  
ATOM    154  OW  SOL   399       2.690  -1.960  -7.450  1.00  0.00           O  
ATOM    155  HW1 SOL   399       2.950  -1.390  -6.730  1.00  0.00           H  
ATOM    156  HW2 SOL   399       3.480  -2.060  -7.980  1.00  0.00           H  
ATOM    157  OW  SOL   400       6.590 -35.800 -16.940  1.00  0.00           O  
ATOM    158  HW1 SOL   400       5.980 -36.090 -16.270  1.00  0.00           H  
ATOM    159  HW2 SOL   400       6.140 -35.970 -17.770  1.00  0.00           H  
ATOM    160  OW  SOL   401       4.030 -15.790  36.230  1.00  0.00           O  
ATOM    161  HW1 SOL   401       3.790 -16.690  36.440  1.00  0.00           H  
ATOM    162  HW2 SOL   401       4.930 -15.700  36.540  1.00  0.00           H  
ATOM    163  OW  SOL   402      -8.530  -7.620  15.880  1.00  0.00           O  
ATOM    164  HW1 SOL   402      -8.780  -7.250  16.720  1.00  0.00           H  
ATOM    165  HW2 SOL   402      -8.260  -8.520  16.080  1.00  0.00           H  
ATOM    166  OW  SOL   403     -20.650  -9.670 -11.210  1.00  0.00           O  
ATOM    167  HW1 SOL   403     -20.540  -9.860 -12.140  1.00  0.00           H  
ATOM    168  HW2 SOL   403     -20.990 -10.480 -10.840  1.00  0.00           H  
ATOM    169  OW  SOL   404     -30.580  -2.790  10.790  1.00  0.00           O  
ATOM    170  HW1 SOL   404     -30.050  -3.300  11.390  1.00  0.00           H  
ATOM    171  HW2 SOL   404     -30.760  -3.390  10.060  1.00  0.00           H  
ATOM    172  OW  SOL   405      -6.010  -4.770  40.160  1.00  0.00           O  
ATOM    173  HW1 SOL   405      -6.760  -4.770  39.560  1.00  0.00           H  
ATOM    174  HW2 SOL   405      -5.380  -4.160  39.760  1.00  0.00           H  
ATOM    175  OW  SOL   406     -40.020   8.020  -4.020  1.00  0.00           O  
ATOM    176  HW1 SOL   406     -39.530   8.230  -3.230  1.00  0.00           H  
ATOM    177  HW2 SOL   406     -40.340   8.870  -4.340  1.00  0.00           H  
ATOM    178  OW  SOL   407     -47.040 -22.100  -1.030  1.00  0.00           O  
ATOM    179  HW1 SOL   407     -46.300 -21.770  -1.550  1.00  0.00           H  
ATOM    180  HW2 SOL   407     -47.790 -21.600  -1.350  1.00  0.00           H  
ATOM    181  OW  SOL   408     -13.800 -50.020   6.890  1.00  0.00           O  
ATOM    182  HW1 SOL   408     -13.790 -49.090   7.120  1.00  0.00           H  
ATOM    183  HW2 SOL   408     -13.250 -50.440   7.540  1.00  0.00           H  
ATOM    184  OW  SOL   409       9.450 -26.700  25.210  1.00  0.00           O  
ATOM    185  HW1 SOL   409      10.020 -26.320  24.550  1.00  0.00           H  
ATOM    186  HW2 SOL   409       8.580 -26.380  25.010  1.00  0.00           H  
ATOM    187  OW  SOL   410      15.430 -16.220  17.000  1.00  0.00           O  
ATOM    188  HW1 SOL   410      15.840 -16.960  17.450  1.00  0.00           H  
ATOM    189  HW2 SOL   410      15.140 -15.650  17.710  1.00  0.00           H  
ATOM    190  OW  SOL   411      12.950  -1.080   6.990  1.00  0.00           O  
ATOM    191  HW1 SOL   411      13.670  -1.450   6.460  1.00  0.00           H  
ATOM    192  HW2 SOL   411      12.170  -1.280   6.480  1.00  0.00           H  
ATOM    193  OW  SOL   412      15.330 -18.010  14.760  1.00  0.00           O  
ATOM    194  HW1 SOL   412      15.340 -17.410  15.490  1.00  0.00           H  
ATOM    195  HW2 SOL   412      14.550 -17.760  14.260  1.00  0.00           H  
ATOM    196  OW  SOL   413      10.740 -36.470  -3.740  1.00  0.00           O  
ATOM    197  HW1 SOL   413      10.440 -37.370  -3.920  1.00  0.00           H  
ATOM    198  HW2 SOL   413      10.060 -36.110  -3.170  1.00  0.00           H  
ATOM    199  OW  SOL   414      -4.730  -7.920 -23.590  1.00  0.00           O  
ATOM    200  HW1 SOL   414      -5.420  -8.340 -24.120  1.00  0.00           H  
ATOM    201  HW2 SOL   414      -4.540  -8.570 -22.910  1.00  0.00           H  
ATOM    202  OW  SOL   415     -18.140 -32.840 -22.790  1.00  0.00           O  
ATOM    203  HW1 SOL   415     -17.420 -32.360 -22.390  1.00  0.00           H  
ATOM    204  HW2 SOL   415     -17.720 -33.410 -23.440  1.00  0.00           H  
ATOM    205  OW  SOL   416     -31.190 -31.020  -4.060  1.00  0.00           O  
ATOM    206  HW1 SOL   416     -30.840 -31.860  -4.340  1.00  0.00           H  
ATOM    207  HW2 SOL   416     -30.710 -30.370  -4.580  1.00  0.00           H  
ATOM    208  OW  SOL   417     -34.250 -34.700 -12.670  1.00  0.00           O  
ATOM    209  HW1 SOL   417     -34.470 -34.290 -11.840  1.00  0.00           H  
ATOM    210  HW2 SOL   417     -33.310 -34.590 -12.750  1.00  0.00           H  
ATOM    211  OW  SOL   418     -36.150 -14.660 -19.360  1.00  0.00           O  
ATOM    212  HW1 SOL   418     -35.940 -13.790 -19.030  1.00  0.00           H  
ATOM    213  HW2 SOL   418     -36.710 -15.030 -18.690  1.00  0.00           H  
ATOM    214  OW  SOL   419     -16.420 -12.270 -41.740  1.00  0.00           O  
ATOM    215  HW1 SOL   419     -16.920 -11.650 -41.210  1.00  0.00           H  
ATOM    216  HW2 SOL   419     -16.890 -13.100 -41.640  1.00  0.00           H  
ATOM    217  OW  SOL   420      -9.160 -43.280  -1.580  1.00  0.00           O  
ATOM    218  HW1 SOL   420      -9.280 -42.430  -2.010  1.00  0.00           H  
ATOM    219  HW2 SOL   420      -8.390 -43.660  -2.010  1.00  0.00           H  
ATOM    220  OW  SOL   421     -19.150 -43.040  19.710  1.00  0.00           O  
ATOM    221  HW1 SOL   421     -18.980 -43.980  19.810  1.00  0.00           H  
ATOM    222  HW2 SOL   421     -18.990 -42.860  18.790  1.00  0.00           H  
ATOM    223  OW  SOL   422     -14.650  14.260 -20.230  1.00  0.00           O  
ATOM    224  HW1 SOL   422     -13.990  14.210 -20.920  1.00  0.00           H  
ATOM    225  HW2 SOL   422     -14.890  15.180 -20.180  1.00  0.00           H  
ATOM    226  OW  SOL   423     -21.170 -28.290 -21.340  1.00  0.00           O  
ATOM    227  HW1 SOL   423     -21.020 -27.450 -20.920  1.00  0.00           H  
ATOM    228  HW2 SOL   423     -21.550 -28.840 -20.660  1.00  0.00           H  
ATOM    229  OW  SOL   424     -15.200 -16.000 -41.850  1.00  0.00           O  
ATOM    230  HW1 SOL   424     -15.950 -15.890 -42.440  1.00  0.00           H  
ATOM    231  HW2 SOL   424     -14.630 -16.630 -42.290  1.00  0.00           H  
ATOM    232  OW  SOL   425     -29.370  13.420  -1.140  1.00  0.00           O  
ATOM    233  HW1 SOL   425     -29.910  13.910  -0.510  1.00  0.00           H  
ATOM    234  HW2 SOL   425     -29.420  13.940  -1.940  1.00  0.00           H  
ATOM    235  OW  SOL   426     -19.120   1.030  25.640  1.00  0.00           O  
ATOM    236  HW1 SOL   426     -19.330   0.360  26.290  1.00  0.00           H  
ATOM    237  HW2 SOL   426     -19.050   0.530  24.810  1.00  0.00           H  
ATOM    238  OW  SOL   427      22.250   6.530   2.430  1.00  0.00           O  
ATOM    239  HW1 SOL   427      21.350   6.310   2.210  1.00  0.00           H  
ATOM    240  HW2 SOL   427      22.170   7.190   3.130  1.00  0.00           H  
ATOM    241  OW  SOL   428       2.430 -27.880  13.240  1.00  0.00           O  
ATOM    242  HW1 SOL   428       3.170 -27.310  13.040  1.00  0.00           H  
ATOM    243  HW2 SOL   428       1.910 -27.890  12.430  1.00  0.00           H  
ATOM    244  OW  SOL   429     -21.080 -34.580 -30.180  1.00  0.00           O  
ATOM    245  HW1 SOL   429     -21.120 -33.710 -30.560  1.00  0.00           H  
ATOM    246  HW2 SOL   429     -21.300 -34.460 -29.260  1.00  0.00           H  
ATOM    247  OW  SOL   430     -13.740  12.490  21.220  1.00  0.00           O  
ATOM    248  HW1 SOL   430     -12.820  12.350  21.090  1.00  0.00           H  
ATOM    249  HW2 SOL   430     -13.790  12.870  22.100  1.00  0.00           H  
ATOM    250  OW  SOL   431      -0.180 -21.970 -29.210  1.00  0.00           O  
ATOM    251  HW1 SOL   431       0.180 -21.990 -28.320  1.00  0.00           H  
ATOM    252  HW2 SOL   431       0.100 -22.800 -29.590  1.00  0.00           H  
ATOM    253  OW  SOL   432     -41.820   2.230  -5.500  1.00  0.00           O  
ATOM    254  HW1 SOL   432     -41.550   2.940  -4.930  1.00  0.00           H  
ATOM    255  HW2 SOL   432     -42.580   1.850  -5.070  1.00  0.00           H  
ATOM    256  OW  SOL   433     -15.470  -6.720  10.750  1.00  0.00           O  
ATOM    257  HW1 SOL   433     -16.360  -6.870  10.430  1.00  0.00           H  
ATOM    258  HW2 SOL   433     -15.490  -5.810  11.080  1.00  0.00           H  
ATOM    259  OW  SOL   434     -17.160 -46.080  24.780  1.00  0.00           O  
ATOM    260  HW1 SOL   434     -17.690 -45.490  24.260  1.00  0.00           H  
ATOM    261  HW2 SOL   434     -17.270 -45.770  25.680  1.00  0.00           H  
ATOM    262  OW  SOL   435      16.170 -18.360   9.400  1.00  0.00           O  
ATOM    263  HW1 SOL   435      16.770 -17.660   9.650  1.00  0.00           H  
ATOM    264  HW2 SOL   435      15.680 -18.560  10.200  1.00  0.00           H  
ATOM    265  OW  SOL   436       3.870 -21.520  -5.050  1.00  0.00           O  
ATOM    266  HW1 SOL   436       3.970 -21.770  -4.130  1.00  0.00           H  
ATOM    267  HW2 SOL   436       2.950 -21.310  -5.160  1.00  0.00           H  
ATOM    268  OW  SOL   437     -32.210   1.150   6.430  1.00  0.00           O  
ATOM    269  HW1 SOL   437     -32.860   1.210   5.720  1.00  0.00           H  
ATOM    270  HW2 SOL   437     -32.720   0.860   7.180  1.00  0.00           H  
ATOM    271  OW  SOL   438     -26.010  -4.660  17.870  1.00  0.00           O  
ATOM    272  HW1 SOL   438     -26.030  -4.340  18.780  1.00  0.00           H  
ATOM    273  HW2 SOL   438     -25.760  -5.580  17.950  1.00  0.00           H  
ATOM    274  OW  SOL   439     -11.540   2.340  17.570  1.00  0.00           O  
ATOM    275  HW1 SOL   439     -12.110   1.820  18.150  1.00  0.00           H  
ATOM    276  HW2 SOL   439     -11.360   3.140  18.050  1.00  0.00           H  
ATOM    277  OW  SOL   440     -39.470  -2.630 -15.780  1.00  0.00           O  
ATOM    278  HW1 SOL   440     -39.210  -1.810 -15.380  1.00  0.00           H  
ATOM    279  HW2 SOL   440     -40.310  -2.850 -15.370  1.00  0.00           H  
ATOM    280  OW  SOL   441     -27.170 -17.170 -37.190  1.00  0.00           O  
ATOM    281  HW1 SOL   441     -27.840 -16.620 -36.790  1.00  0.00           H  
ATOM    282  HW2 SOL   441     -27.640 -17.750 -37.780  1.00  0.00           H  
ATOM    283  OW  SOL   442     -26.510 -16.040 -19.810  1.00  0.00           O  
ATOM    284  HW1 SOL   442     -27.280 -16.260 -20.330  1.00  0.00           H  
ATOM    285  HW2 SOL   442     -26.100 -15.310 -20.290  1.00  0.00           H  
ATOM    286  OW  SOL   443       1.060 -23.280  29.330  1.00  0.00           O  
ATOM    287  HW1 SOL   443       1.780 -23.910  29.190  1.00  0.00           H  
ATOM    288  HW2 SOL   443       0.690 -23.130  28.450  1.00  0.00           H  
ATOM    289  OW  SOL   444     -19.300 -48.540  17.950  1.00  0.00           O  
ATOM    290  HW1 SOL   444     -20.000 -49.200  18.000  1.00  0.00           H  
ATOM    291  HW2 SOL   444     -18.680 -48.920  17.330  1.00  0.00           H  
ATOM    292  OW  SOL   445      -4.030 -50.270  25.440  1.00  0.00           O  
ATOM    293  HW1 SOL   445      -4.970 -50.210  25.260  1.00  0.00           H  
ATOM    294  HW2 SOL   445      -3.970 -50.900  26.170  1.00  0.00           H  
ATOM    295  OW  SOL   446      20.540  -3.880 -12.780  1.00  0.00           O  
ATOM    296  HW1 SOL   446      21.020  -3.890 -11.950  1.00  0.00           H  
ATOM    297  HW2 SOL   446      20.160  -3.010 -12.820  1.00  0.00           H  
ATOM    298  OW  SOL   447      18.800  -8.940   2.870  1.00  0.00           O  
ATOM    299  HW1 SOL   447      19.630  -9.230   3.240  1.00  0.00           H  
ATOM    300  HW2 SOL   447      18.750  -9.360   2.010  1.00  0.00           H  
ATOM    301  OW  SOL   448     -34.700 -42.870  -6.080  1.00  0.00           O  
ATOM    302  HW1 SOL   448     -35.100 -42.010  -5.990  1.00  0.00           H  
ATOM    303  HW2 SOL   448     -35.050 -43.200  -6.920  1.00  0.00           H  
ATOM    304  OW  SOL   449     -27.780 -28.780  -1.940  1.00  0.00           O  
ATOM    305  HW1 SOL   449     -28.280 -29.520  -1.590  1.00  0.00           H  
ATOM    306  HW2 SOL   449     -27.620 -29.000  -2.860  1.00  0.00           H  
ATOM    307  OW  SOL   450      -8.580 -16.550  15.490  1.00  0.00           O  
ATOM    308  HW1 SOL   450      -8.020 -17.120  14.950  1.00  0.00           H  
ATOM    309  HW2 SOL   450      -8.970 -15.930  14.870  1.00  0.00           H  
ATOM    310  OW  SOL   451      21.930 -27.120  15.190  1.00  0.00           O  
ATOM    311  HW1 SOL   451      22.540 -26.610  15.730  1.00  0.00           H  
ATOM    312  HW2 SOL   451      22.290 -27.060  14.300  1.00  0.00           H  
ATOM    313  OW  SOL   452       1.890   9.220  21.800  1.00  0.00           O  
ATOM    314  HW1 SOL   452       2.220   9.040  22.670  1.00  0.00           H  
ATOM    315  HW2 SOL   452       0.940   9.120  21.890  1.00  0.00           H  
ATOM    316  OW  SOL   453      11.540 -34.250 -10.960  1.00  0.00           O  
ATOM    317  HW1 SOL   453      12.450 -33.970 -11.050  1.00  0.00           H  
ATOM    318  HW2 SOL   453      11.580 -35.200 -10.960  1.00  0.00           H  
ATOM    319  OW  SOL   454      -2.870   8.180  16.100  1.00  0.00           O  
ATOM    320  HW1 SOL   454      -2.650   7.470  15.500  1.00  0.00           H  
ATOM    321  HW2 SOL   454      -2.180   8.180  16.750  1.00  0.00           H  
ATOM    322  OW  SOL   455      -8.940 -20.150   3.510  1.00  0.00           O  
ATOM    323  HW1 SOL   455      -8.730 -21.080   3.440  1.00  0.00           H  
ATOM    324  HW2 SOL   455      -8.670 -19.900   4.400  1.00  0.00           H  
ATOM    325  OW  SOL   456     -35.190 -21.960  29.080  1.00  0.00           O  
ATOM    326  HW1 SOL   456     -35.450 -21.600  28.240  1.00  0.00           H  
ATOM    327  HW2 SOL   456     -34.770 -22.790  28.870  1.00  0.00           H  
ATOM    328  OW  SOL   457     -20.700 -13.680  -9.840  1.00  0.00           O  
ATOM    329  HW1 SOL   457     -21.130 -13.040  -9.290  1.00  0.00           H  
ATOM    330  HW2 SOL   457     -19.950 -13.210 -10.210  1.00  0.00           H  
ATOM    331  OW  SOL   458      -9.510 -16.840  12.720  1.00  0.00           O  
ATOM    332  HW1 SOL   458      -9.820 -17.020  11.830  1.00  0.00           H  
ATOM    333  HW2 SOL   458      -9.050 -16.010  12.640  1.00  0.00           H  
ATOM    334  OW  SOL   459      10.510 -50.310   5.360  1.00  0.00           O  
ATOM    335  HW1 SOL   459       9.860 -50.250   6.060  1.00  0.00           H  
ATOM    336  HW2 SOL   459      11.140 -50.960   5.660  1.00  0.00           H  
ATOM    337  OW  SOL   460      -3.760  16.520  -0.720  1.00  0.00           O  
ATOM    338  HW1 SOL   460      -4.390  16.460  -0.010  1.00  0.00           H  
ATOM    339  HW2 SOL   460      -3.040  17.040  -0.340  1.00  0.00           H  
ATOM    340  OW  SOL   461      16.340 -19.040   6.660  1.00  0.00           O  
ATOM    341  HW1 SOL   461      16.140 -19.260   7.570  1.00  0.00           H  
ATOM    342  HW2 SOL   461      17.170 -18.570   6.720  1.00  0.00           H  
ATOM    343  OW  SOL   462      -1.680 -41.980  21.360  1.00  0.00           O  
ATOM    344  HW1 SOL   462      -2.070 -41.110  21.450  1.00  0.00           H  
ATOM    345  HW2 SOL   462      -1.690 -42.350  22.250  1.00  0.00           H  
ATOM    346  OW  SOL   463     -15.680  14.620  -4.980  1.00  0.00           O  
ATOM    347  HW1 SOL   463     -15.500  13.760  -4.600  1.00  0.00           H  
ATOM    348  HW2 SOL   463     -14.870  15.120  -4.850  1.00  0.00           H  
ATOM    349  OW  SOL   464      -2.510   7.760   1.860  1.00  0.00           O  
ATOM    350  HW1 SOL   464      -2.420   7.690   0.910  1.00  0.00           H  
ATOM    351  HW2 SOL   464      -2.920   6.930   2.120  1.00  0.00           H  
ATOM    352  OW  SOL   465      12.540 -24.660 -21.640  1.00  0.00           O  
ATOM    353  HW1 SOL   465      13.300 -24.080 -21.570  1.00  0.00           H  
ATOM    354  HW2 SOL   465      11.800 -24.110 -21.400  1.00  0.00           H  
ATOM    355  OW  SOL   466      -1.900 -15.130  38.970  1.00  0.00           O  
ATOM    356  HW1 SOL   466      -2.060 -14.260  38.600  1.00  0.00           H  
ATOM    357  HW2 SOL   466      -2.080 -15.030  39.900  1.00  0.00           H  
ATOM    358  OW  SOL   467     -24.940   5.680  27.070  1.00  0.00           O  
ATOM    359  HW1 SOL   467     -24.090   5.380  26.760  1.00  0.00           H  
ATOM    360  HW2 SOL   467     -24.810   6.600  27.280  1.00  0.00           H  
ATOM    361  OW  SOL   468     -41.750 -33.730   6.090  1.00  0.00           O  
ATOM    362  HW1 SOL   468     -41.860 -34.290   5.330  1.00  0.00           H  
ATOM    363  HW2 SOL   468     -42.640 -33.530   6.370  1.00  0.00           H  
ATOM    364  OW  SOL   469     -13.110 -26.250 -40.590  1.00  0.00           O  
ATOM    365  HW1 SOL   469     -12.780 -25.360 -40.440  1.00  0.00           H  
ATOM    366  HW2 SOL   469     -12.920 -26.440 -41.500  1.00  0.00           H  
ATOM    367  OW  SOL   470      14.910 -19.180  11.640  1.00  0.00           O  
ATOM    368  HW1 SOL   470      14.110 -19.660  11.400  1.00  0.00           H  
ATOM    369  HW2 SOL   470      15.390 -19.780  12.220  1.00  0.00           H  
ATOM    370  OW  SOL   471      -6.300 -36.230  -8.460  1.00  0.00           O  
ATOM    371  HW1 SOL   471      -6.610 -36.420  -9.340  1.00  0.00           H  
ATOM    372  HW2 SOL   471      -5.920 -35.350  -8.520  1.00  0.00           H  
ATOM    373  OW  SOL   472     -19.730   2.900  10.490  1.00  0.00           O  
ATOM    374  HW1 SOL   472     -19.490   2.400   9.710  1.00  0.00           H  
ATOM    375  HW2 SOL   472     -19.820   3.790  10.190  1.00  0.00           H  
ATOM    376  OW  SOL   473     -32.720 -49.020  12.680  1.00  0.00           O  
ATOM    377  HW1 SOL   473     -32.300 -48.560  13.420  1.00  0.00           H  
ATOM    378  HW2 SOL   473     -33.640 -49.080  12.940  1.00  0.00           H  
ATOM    379  OW  SOL   474     -47.420 -12.220 -14.970  1.00  0.00           O  
ATOM    380  HW1 SOL   474     -47.400 -12.880 -14.280  1.00  0.00           H  
ATOM    381  HW2 SOL   474     -47.130 -12.680 -15.750  1.00  0.00           H  
ATOM    382  OW  SOL   475      -4.600  -5.880  25.380  1.00  0.00           O  
ATOM    383  HW1 SOL   475      -5.420  -5.920  25.860  1.00  0.00           H  
ATOM    384  HW2 SOL   475      -3.920  -6.060  26.040  1.00  0.00           H  
ATOM    385  OW  SOL   476     -23.050 -25.300   8.640  1.00  0.00           O  
ATOM    386  HW1 SOL   476     -22.940 -24.370   8.890  1.00  0.00           H  
ATOM    387  HW2 SOL   476     -23.060 -25.280   7.690  1.00  0.00           H  
ATOM    388  OW  SOL   477       0.340 -38.430 -19.970  1.00  0.00           O  
ATOM    389  HW1 SOL   477       0.350 -37.510 -20.210  1.00  0.00           H  
ATOM    390  HW2 SOL   477       1.250 -38.700 -20.010  1.00  0.00           H  
ATOM    391  OW  SOL   478     -13.410 -48.790  -9.260  1.00  0.00           O  
ATOM    392  HW1 SOL   478     -14.010 -49.000  -9.970  1.00  0.00           H  
ATOM    393  HW2 SOL   478     -12.720 -49.450  -9.340  1.00  0.00           H  
ATOM    394  OW  SOL   479     -17.510   3.270  33.970  1.00  0.00           O  
ATOM    395  HW1 SOL   479     -17.630   2.790  33.160  1.00  0.00           H  
ATOM    396  HW2 SOL   479     -16.570   3.230  34.130  1.00  0.00           H  
ATOM    397  OW  SOL   480       8.000 -34.390  12.530  1.00  0.00           O  
ATOM    398  HW1 SOL   480       8.480 -34.350  13.360  1.00  0.00           H  
ATOM    399  HW2 SOL   480       7.930 -33.490  12.240  1.00  0.00           H  
ATOM    400  OW  SOL   481      11.140 -33.590   5.160  1.00  0.00           O  
ATOM    401  HW1 SOL   481      12.050 -33.630   4.870  1.00  0.00           H  
ATOM    402  HW2 SOL   481      10.660 -34.090   4.500  1.00  0.00           H  
ATOM    403  OW  SOL   482     -42.850  -3.480  -5.250  1.00  0.00           O  
ATOM    404  HW1 SOL   482     -42.880  -4.430  -5.120  1.00  0.00           H  
ATOM    405  HW2 SOL   482     -41.920  -3.280  -5.340  1.00  0.00           H  
ATOM    406  OW  SOL   483       1.660  17.380   6.990  1.00  0.00           O  
ATOM    407  HW1 SOL   483       1.040  17.520   6.270  1.00  0.00           H  
ATOM    408  HW2 SOL   483       2.370  17.990   6.800  1.00  0.00           H  
ATOM    409  OW  SOL   484     -16.550 -52.820  21.120  1.00  0.00           O  
ATOM    410  HW1 SOL   484     -16.930 -53.260  21.890  1.00  0.00           H  
ATOM    411  HW2 SOL   484     -17.210 -52.190  20.850  1.00  0.00           H  
ATOM    412  OW  SOL   485     -15.060 -24.170 -19.660  1.00  0.00           O  
ATOM    413  HW1 SOL   485     -15.260 -25.090 -19.510  1.00  0.00           H  
ATOM    414  HW2 SOL   485     -14.760 -24.130 -20.570  1.00  0.00           H  
ATOM    415  OW  SOL   486     -18.470 -32.080  39.080  1.00  0.00           O  
ATOM    416  HW1 SOL   486     -18.960 -32.330  38.290  1.00  0.00           H  
ATOM    417  HW2 SOL   486     -17.850 -31.410  38.780  1.00  0.00           H  
ATOM    418  OW  SOL   487      18.270 -19.530  -3.890  1.00  0.00           O  
ATOM    419  HW1 SOL   487      17.890 -18.900  -4.510  1.00  0.00           H  
ATOM    420  HW2 SOL   487      17.520 -20.040  -3.570  1.00  0.00           H  
ATOM    421  OW  SOL   488      23.570 -39.290  -1.820  1.00  0.00           O  
ATOM    422  HW1 SOL   488      22.760 -38.940  -2.200  1.00  0.00           H  
ATOM    423  HW2 SOL   488      23.760 -40.080  -2.320  1.00  0.00           H  
ATOM    424  OW  SOL   489      13.290  -3.220   0.330  1.00  0.00           O  
ATOM    425  HW1 SOL   489      12.410  -3.600   0.250  1.00  0.00           H  
ATOM    426  HW2 SOL   489      13.410  -3.090   1.280  1.00  0.00           H  
ATOM    427  OW  SOL   490      12.080 -53.780   8.990  1.00  0.00           O  
ATOM    428  HW1 SOL   490      12.290 -54.430   9.670  1.00  0.00           H  
ATOM    429  HW2 SOL   490      11.190 -53.520   9.180  1.00  0.00           H  
ATOM    430  OW  SOL   491     -28.470 -23.150  -6.350  1.00  0.00           O  
ATOM    431  HW1 SOL   491     -28.150 -23.330  -5.460  1.00  0.00           H  
ATOM    432  HW2 SOL   491     -29.280 -23.650  -6.420  1.00  0.00           H  
ATOM    433  OW  SOL   492     -25.200   2.290   2.150  1.00  0.00           O  
ATOM    434  HW1 SOL   492     -25.810   2.520   1.450  1.00  0.00           H  
ATOM    435  HW2 SOL   492     -25.640   1.600   2.630  1.00  0.00           H  
ATOM    436  OW  SOL   493      -6.240   3.130  13.340  1.00  0.00           O  
ATOM    437  HW1 SOL   493      -6.400   4.060  13.160  1.00  0.00           H  
ATOM    438  HW2 SOL   493      -6.650   2.670  12.610  1.00  0.00           H  
ATOM    439  OW  SOL   494     -17.250  -3.470  28.030  1.00  0.00           O  
ATOM    440  HW1 SOL   494     -17.790  -3.860  27.340  1.00  0.00           H  
ATOM    441  HW2 SOL   494     -17.850  -3.330  28.760  1.00  0.00           H  
ATOM    442  OW  SOL   495     -17.280  14.140  -7.240  1.00  0.00           O  
ATOM    443  HW1 SOL   495     -16.780  14.340  -6.450  1.00  0.00           H  
ATOM    444  HW2 SOL   495     -16.640  13.740  -7.830  1.00  0.00           H  
ATOM    445  OW  SOL   496     -11.450 -10.590 -19.460  1.00  0.00           O  
ATOM    446  HW1 SOL   496     -12.310 -10.260 -19.690  1.00  0.00           H  
ATOM    447  HW2 SOL   496     -10.910  -9.810 -19.320  1.00  0.00           H  
ATOM    448  OW  SOL   497      -2.660   7.840 -17.370  1.00  0.00           O  
ATOM    449  HW1 SOL   497      -2.820   7.050 -16.840  1.00  0.00           H  
ATOM    450  HW2 SOL   497      -2.610   7.520 -18.270  1.00  0.00           H  
ATOM    451  OW  SOL   498      -9.230   3.160  -8.190  1.00  0.00           O  
ATOM    452  HW1 SOL   498      -9.720   2.390  -8.460  1.00  0.00           H  
ATOM    453  HW2 SOL   498      -9.020   3.010  -7.260  1.00  0.00           H  
ATOM    454  OW  SOL   499      10.260 -22.580 -16.360  1.00  0.00           O  
ATOM    455  HW1 SOL   499      10.400 -21.710 -15.980  1.00  0.00           H  
ATOM    456  HW2 SOL   499      10.110 -23.160 -15.620  1.00  0.00           H  
ATOM    457  OW  SOL   500       7.170 -23.720 -10.690  1.00  0.00           O  
ATOM    458  HW1 SOL   500       7.310 -23.650 -11.630  1.00  0.00           H  
ATOM    459  HW2 SOL   500       6.560 -23.010 -10.490  1.00  0.00           H  
ATOM    460  OW  SOL   501     -16.450 -54.330 -13.000  1.00  0.00           O  
ATOM    461  HW1 SOL   501     -16.490 -54.380 -13.950  1.00  0.00           H  
ATOM    462  HW2 SOL   501     -15.720 -53.730 -12.820  1.00  0.00           H  
ATOM    463  OW  SOL   502     -26.620 -39.880  27.720  1.00  0.00           O  
ATOM    464  HW1 SOL   502     -26.840 -39.450  28.550  1.00  0.00           H  
ATOM    465  HW2 SOL   502     -26.300 -40.750  27.970  1.00  0.00           H  
ATOM    466  OW  SOL   503     -44.780 -14.400  16.940  1.00  0.00           O  
ATOM    467  HW1 SOL   503     -43.990 -14.230  17.460  1.00  0.00           H  
ATOM    468  HW2 SOL   503     -44.850 -13.680  16.330  1.00  0.00           H  
ATOM    469  OW  SOL   504     -12.040  17.670 -15.910  1.00  0.00           O  
ATOM    470  HW1 SOL   504     -12.320  18.210 -16.640  1.00  0.00           H  
ATOM    471  HW2 SOL   504     -12.080  16.770 -16.250  1.00  0.00           H  
ATOM    472  OW  SOL   505      23.400 -50.600   4.790  1.00  0.00           O  
ATOM    473  HW1 SOL   505      22.570 -50.370   4.380  1.00  0.00           H  
ATOM    474  HW2 SOL   505      23.970 -50.850   4.070  1.00  0.00           H  
ATOM    475  OW  SOL   506      20.950 -15.920  -9.250  1.00  0.00           O  
ATOM    476  HW1 SOL   506      20.030 -16.100  -9.440  1.00  0.00           H  
ATOM    477  HW2 SOL   506      20.940 -15.290  -8.530  1.00  0.00           H  
ATOM    478  OW  SOL   507     -39.320 -38.680  -0.790  1.00  0.00           O  
ATOM    479  HW1 SOL   507     -38.610 -39.310  -0.920  1.00  0.00           H  
ATOM    480  HW2 SOL   507     -39.710 -38.600  -1.660  1.00  0.00           H  
ATOM    481  OW  SOL   508      -9.830 -37.450 -29.670  1.00  0.00           O  
ATOM    482  HW1 SOL   508      -9.100 -36.870 -29.460  1.00  0.00           H  
ATOM    483  HW2 SOL   508     -10.350 -37.480 -28.870  1.00  0.00           H  
ATOM    484  OW  SOL   509       4.990 -54.530 -11.320  1.00  0.00           O  
ATOM    485  HW1 SOL   509       4.970 -54.460 -12.270  1.00  0.00           H  
ATOM    486  HW2 SOL   509       5.820 -54.140 -11.060  1.00  0.00           H  
ATOM    487  OW  SOL   510      12.560  -9.470 -20.130  1.00  0.00           O  
ATOM    488  HW1 SOL   510      12.050 -10.240 -20.390  1.00  0.00           H  
ATOM    489  HW2 SOL   510      12.900  -9.110 -20.940  1.00  0.00           H  
ATOM    490  OW  SOL   511     -30.690  -6.380   1.220  1.00  0.00           O  
ATOM    491  HW1 SOL   511     -30.030  -6.130   0.570  1.00  0.00           H  
ATOM    492  HW2 SOL   511     -31.010  -5.550   1.560  1.00  0.00           H  
ATOM    493  OW  SOL   512     -15.200  -5.760 -22.880  1.00  0.00           O  
ATOM    494  HW1 SOL   512     -14.970  -5.620 -23.800  1.00  0.00           H  
ATOM    495  HW2 SOL   512     -14.530  -5.280 -22.400  1.00  0.00           H  
ATOM    496  OW  SOL   513      -4.210 -41.550  29.990  1.00  0.00           O  
ATOM    497  HW1 SOL   513      -4.620 -41.980  29.230  1.00  0.00           H  
ATOM    498  HW2 SOL   513      -3.710 -42.250  30.400  1.00  0.00           H  
ATOM    499  OW  SOL   514     -46.430  -8.770  12.930  1.00  0.00           O  
ATOM    500  HW1 SOL   514     -47.330  -9.050  13.090  1.00  0.00           H  
ATOM    501  HW2 SOL   514     -46.230  -9.060  12.040  1.00  0.00           H  
ATOM    502  OW  SOL   515      13.320 -35.580   7.830  1.00  0.00           O  
ATOM    503  HW1 SOL   515      13.730 -35.310   7.000  1.00  0.00           H  
ATOM    504  HW2 SOL   515      12.440 -35.850   7.580  1.00  0.00           H  
ATOM    505  OW  SOL   516      -5.120 -34.870  21.460  1.00  0.00           O  
ATOM    506  HW1 SOL   516      -5.130 -35.180  20.560  1.00  0.00           H  
ATOM    507  HW2 SOL   516      -5.660 -34.080  21.450  1.00  0.00           H  
ATOM    508  OW  SOL   517      -1.760 -53.370   7.810  1.00  0.00           O  
ATOM    509  HW1 SOL   517      -1.610 -53.710   6.930  1.00  0.00           H  
ATOM    510  HW2 SOL   517      -1.040 -52.750   7.950  1.00  0.00           H  
ATOM    511  OW  SOL   518       1.580  -1.820  17.220  1.00  0.00           O  
ATOM    512  HW1 SOL   518       2.440  -1.400  17.250  1.00  0.00           H  
ATOM    513  HW2 SOL   518       1.050  -1.330  17.860  1.00  0.00           H  
ATOM    514  OW  SOL   519      19.220  -4.100   5.730  1.00  0.00           O  
ATOM    515  HW1 SOL   519      18.420  -4.210   5.220  1.00  0.00           H  
ATOM    516  HW2 SOL   519      19.930  -4.220   5.090  1.00  0.00           H  
ATOM    517  OW  SOL   520     -18.300  -8.520 -30.240  1.00  0.00           O  
ATOM    518  HW1 SOL   520     -17.610  -7.850 -30.230  1.00  0.00           H  
ATOM    519  HW2 SOL   520     -19.100  -8.030 -30.070  1.00  0.00           H  
ATOM    520  OW  SOL   521     -24.980 -26.560 -24.890  1.00  0.00           O  
ATOM    521  HW1 SOL   521     -25.240 -26.930 -25.730  1.00  0.00           H  
ATOM    522  HW2 SOL   521     -24.790 -27.320 -24.340  1.00  0.00           H  
ATOM    523  OW  SOL   522     -45.170 -24.690   2.890  1.00  0.00           O  
ATOM    524  HW1 SOL   522     -45.150 -23.730   2.890  1.00  0.00           H  
ATOM    525  HW2 SOL   522     -45.410 -24.920   3.800  1.00  0.00           H  
ATOM    526  OW  SOL   523       6.100 -19.700  22.870  1.00  0.00           O  
ATOM    527  HW1 SOL   523       6.050 -19.430  21.960  1.00  0.00           H  
ATOM    528  HW2 SOL   523       5.490 -20.440  22.930  1.00  0.00           H  
ATOM    529  OW  SOL   524      17.620 -44.840  -7.530  1.00  0.00           O  
ATOM    530  HW1 SOL   524      17.390 -44.120  -6.960  1.00  0.00           H  
ATOM    531  HW2 SOL   524      16.790 -45.280  -7.710  1.00  0.00           H  
ATOM    532  OW  SOL   525     -29.080 -16.650 -29.410  1.00  0.00           O  
ATOM    533  HW1 SOL   525     -29.990 -16.670 -29.080  1.00  0.00           H  
ATOM    534  HW2 SOL   525     -29.010 -15.810 -29.850  1.00  0.00           H  
ATOM    535  OW  SOL   526      14.380 -21.740   5.040  1.00  0.00           O  
ATOM    536  HW1 SOL   526      13.950 -21.010   4.590  1.00  0.00           H  
ATOM    537  HW2 SOL   526      13.970 -22.520   4.670  1.00  0.00           H  
ATOM    538  OW  SOL   527     -34.630 -25.990   8.120  1.00  0.00           O  
ATOM    539  HW1 SOL   527     -34.370 -26.650   7.480  1.00  0.00           H  
ATOM    540  HW2 SOL   527     -35.480 -26.280   8.440  1.00  0.00           H  
ATOM    541  OW  SOL   528       6.240 -43.280 -15.530  1.00  0.00           O  
ATOM    542  HW1 SOL   528       5.470 -42.740 -15.670  1.00  0.00           H  
ATOM    543  HW2 SOL   528       5.940 -44.000 -14.980  1.00  0.00           H  
ATOM    544  OW  SOL   529     -16.410 -20.740  47.990  1.00  0.00           O  
ATOM    545  HW1 SOL   529     -16.810 -20.020  48.480  1.00  0.00           H  
ATOM    546  HW2 SOL   529     -17.080 -21.410  47.950  1.00  0.00           H  
ATOM    547  OW  SOL   530       4.950 -14.160  -4.650  1.00  0.00           O  
ATOM    548  HW1 SOL   530       5.040 -14.910  -5.250  1.00  0.00           H  
ATOM    549  HW2 SOL   530       5.770 -13.680  -4.740  1.00  0.00           H  
ATOM    550  OW  SOL   531      -9.560  17.830 -11.390  1.00  0.00           O  
ATOM    551  HW1 SOL   531      -9.370  18.010 -12.310  1.00  0.00           H  
ATOM    552  HW2 SOL   531      -8.920  18.330 -10.890  1.00  0.00           H  
ATOM    553  OW  SOL   532     -35.410  10.960   0.520  1.00  0.00           O  
ATOM    554  HW1 SOL   532     -35.370  10.810   1.460  1.00  0.00           H  
ATOM    555  HW2 SOL   532     -36.330  11.160   0.340  1.00  0.00           H  
ATOM    556  OW  SOL   533     -36.550 -14.700  32.940  1.00  0.00           O  
ATOM    557  HW1 SOL   533     -36.070 -15.200  32.280  1.00  0.00           H  
ATOM    558  HW2 SOL   533     -37.110 -14.110  32.420  1.00  0.00           H  
ATOM    559  OW  SOL   534       8.950  -8.420  30.230  1.00  0.00           O  
ATOM    560  HW1 SOL   534       8.970  -8.670  31.160  1.00  0.00           H  
ATOM    561  HW2 SOL   534       9.340  -7.540  30.220  1.00  0.00           H  
ATOM    562  OW  SOL   535       6.510 -50.700  -1.430  1.00  0.00           O  
ATOM    563  HW1 SOL   535       6.860 -51.330  -0.800  1.00  0.00           H  
ATOM    564  HW2 SOL   535       5.650 -50.460  -1.070  1.00  0.00           H  
ATOM    565  OW  SOL   536     -34.920  12.400  10.660  1.00  0.00           O  
ATOM    566  HW1 SOL   536     -34.940  11.710  11.330  1.00  0.00           H  
ATOM    567  HW2 SOL   536     -34.110  12.250  10.180  1.00  0.00           H  
ATOM    568  OW  SOL   537     -18.190 -45.720   6.230  1.00  0.00           O  
ATOM    569  HW1 SOL   537     -18.850 -46.350   6.500  1.00  0.00           H  
ATOM    570  HW2 SOL   537     -18.370 -44.950   6.760  1.00  0.00           H  
ATOM    571  OW  SOL   538       1.870 -37.350  -6.170  1.00  0.00           O  
ATOM    572  HW1 SOL   538       1.460 -37.900  -6.830  1.00  0.00           H  
ATOM    573  HW2 SOL   538       1.270 -37.370  -5.430  1.00  0.00           H  
ATOM    574  OW  SOL   539      -9.180 -37.570  14.400  1.00  0.00           O  
ATOM    575  HW1 SOL   539      -8.740 -38.420  14.460  1.00  0.00           H  
ATOM    576  HW2 SOL   539      -8.960 -37.240  13.520  1.00  0.00           H  
ATOM    577  OW  SOL   540       2.110 -40.440  14.160  1.00  0.00           O  
ATOM    578  HW1 SOL   540       2.660 -40.340  14.940  1.00  0.00           H  
ATOM    579  HW2 SOL   540       1.250 -40.110  14.430  1.00  0.00           H  
ATOM    580  OW  SOL   541      12.120 -28.410  16.660  1.00  0.00           O  
ATOM    581  HW1 SOL   541      11.800 -28.600  17.540  1.00  0.00           H  
ATOM    582  HW2 SOL   541      11.320 -28.340  16.130  1.00  0.00           H  
ATOM    583  OW  SOL   542      -0.630 -29.080  13.260  1.00  0.00           O  
ATOM    584  HW1 SOL   542      -0.070 -29.820  13.000  1.00  0.00           H  
ATOM    585  HW2 SOL   542      -0.270 -28.330  12.790  1.00  0.00           H  
ATOM    586  OW  SOL   543       3.080 -26.490  31.590  1.00  0.00           O  
ATOM    587  HW1 SOL   543       3.800 -26.930  32.030  1.00  0.00           H  
ATOM    588  HW2 SOL   543       2.300 -27.030  31.790  1.00  0.00           H  
ATOM    589  OW  SOL   544     -34.160 -10.260  16.270  1.00  0.00           O  
ATOM    590  HW1 SOL   544     -33.210 -10.130  16.300  1.00  0.00           H  
ATOM    591  HW2 SOL   544     -34.470 -10.030  17.140  1.00  0.00           H  
ATOM    592  OW  SOL   545      -7.500 -25.250 -31.880  1.00  0.00           O  
ATOM    593  HW1 SOL   545      -7.070 -24.490 -32.280  1.00  0.00           H  
ATOM    594  HW2 SOL   545      -7.360 -25.140 -30.950  1.00  0.00           H  
ATOM    595  OW  SOL   546     -10.970 -26.760 -20.580  1.00  0.00           O  
ATOM    596  HW1 SOL   546     -11.760 -26.630 -21.090  1.00  0.00           H  
ATOM    597  HW2 SOL   546     -10.300 -26.980 -21.220  1.00  0.00           H  
ATOM    598  OW  SOL   547       8.300 -27.020 -19.420  1.00  0.00           O  
ATOM    599  HW1 SOL   547       7.510 -26.590 -19.090  1.00  0.00           H  
ATOM    600  HW2 SOL   547       8.980 -26.350 -19.340  1.00  0.00           H  
ATOM    601  OW  SOL   548      23.880 -18.780  10.980  1.00  0.00           O  
ATOM    602  HW1 SOL   548      24.160 -19.560  11.460  1.00  0.00           H  
ATOM    603  HW2 SOL   548      23.470 -18.210  11.640  1.00  0.00           H  
ATOM    604  OW  SOL   549     -29.930 -36.560  -4.790  1.00  0.00           O  
ATOM    605  HW1 SOL   549     -29.760 -36.510  -5.730  1.00  0.00           H  
ATOM    606  HW2 SOL   549     -29.260 -37.160  -4.450  1.00  0.00           H  
ATOM    607  OW  SOL   550       9.130 -15.310   9.560  1.00  0.00           O  
ATOM    608  HW1 SOL   550       9.720 -14.740   9.070  1.00  0.00           H  
ATOM    609  HW2 SOL   550       8.390 -15.440   8.960  1.00  0.00           H  
ATOM    610  OW  SOL   551      -6.860 -34.510 -31.820  1.00  0.00           O  
ATOM    611  HW1 SOL   551      -6.470 -33.800 -32.310  1.00  0.00           H  
ATOM    612  HW2 SOL   551      -6.670 -34.300 -30.900  1.00  0.00           H  
ATOM    613  OW  SOL   552      -6.680  17.990  -5.890  1.00  0.00           O  
ATOM    614  HW1 SOL   552      -5.910  17.810  -6.430  1.00  0.00           H  
ATOM    615  HW2 SOL   552      -7.360  17.410  -6.250  1.00  0.00           H  
ATOM    616  OW  SOL   553       5.470 -45.160  20.570  1.00  0.00           O  
ATOM    617  HW1 SOL   553       5.190 -46.080  20.660  1.00  0.00           H  
ATOM    618  HW2 SOL   553       4.870 -44.800  19.920  1.00  0.00           H  
ATOM    619  OW  SOL   554      -1.040 -42.410   3.540  1.00  0.00           O  
ATOM    620  HW1 SOL   554      -0.610 -43.110   4.030  1.00  0.00           H  
ATOM    621  HW2 SOL   554      -1.880 -42.280   3.980  1.00  0.00           H  
ATOM    622  OW  SOL   555      21.280 -40.520   8.730  1.00  0.00           O  
ATOM    623  HW1 SOL   555      20.470 -40.110   9.040  1.00  0.00           H  
ATOM    624  HW2 SOL   555      21.270 -41.390   9.130  1.00  0.00           H  
ATOM    625  OW  SOL   556      11.420 -22.130  25.360  1.00  0.00           O  
ATOM    626  HW1 SOL   556      11.820 -22.810  24.820  1.00  0.00           H  
ATOM    627  HW2 SOL   556      11.300 -21.390  24.760  1.00  0.00           H  
ATOM    628  OW  SOL   557     -21.650 -18.140 -12.700  1.00  0.00           O  
ATOM    629  HW1 SOL   557     -21.990 -17.370 -12.250  1.00  0.00           H  
ATOM    630  HW2 SOL   557     -20.900 -18.410 -12.180  1.00  0.00           H  
ATOM    631  OW  SOL   558      11.630 -22.110   8.530  1.00  0.00           O  
ATOM    632  HW1 SOL   558      11.220 -21.510   7.920  1.00  0.00           H  
ATOM    633  HW2 SOL   558      12.560 -22.040   8.350  1.00  0.00           H  
ATOM    634  OW  SOL   559     -39.140 -44.410  -4.150  1.00  0.00           O  
ATOM    635  HW1 SOL   559     -39.170 -45.340  -3.940  1.00  0.00           H  
ATOM    636  HW2 SOL   559     -40.030 -44.100  -4.050  1.00  0.00           H  
ATOM    637  OW  SOL   560     -15.650 -20.110 -20.240  1.00  0.00           O  
ATOM    638  HW1 SOL   560     -15.290 -20.910 -20.600  1.00  0.00           H  
ATOM    639  HW2 SOL   560     -15.780 -20.290 -19.310  1.00  0.00           H  
ATOM    640  OW  SOL   561     -34.010 -14.510   9.030  1.00  0.00           O  
ATOM    641  HW1 SOL   561     -33.100 -14.350   8.780  1.00  0.00           H  
ATOM    642  HW2 SOL   561     -34.520 -13.960   8.440  1.00  0.00           H  
ATOM    643  OW  SOL   562       6.030   9.620  -8.060  1.00  0.00           O  
ATOM    644  HW1 SOL   562       6.640  10.050  -7.460  1.00  0.00           H  
ATOM    645  HW2 SOL   562       5.970   8.720  -7.740  1.00  0.00           H  
ATOM    646  OW  SOL   563      -3.310 -19.780 -15.010  1.00  0.00           O  
ATOM    647  HW1 SOL   563      -2.770 -19.010 -14.860  1.00  0.00           H  
ATOM    648  HW2 SOL   563      -3.770 -19.600 -15.830  1.00  0.00           H  
ATOM    649  OW  SOL   564      -7.400   4.000 -21.030  1.00  0.00           O  
ATOM    650  HW1 SOL   564      -6.460   4.100 -20.950  1.00  0.00           H  
ATOM    651  HW2 SOL   564      -7.670   4.710 -21.620  1.00  0.00           H  
ATOM    652  OW  SOL   565       1.550 -41.530 -18.350  1.00  0.00           O  
ATOM    653  HW1 SOL   565       0.670 -41.890 -18.490  1.00  0.00           H  
ATOM    654  HW2 SOL   565       1.440 -40.880 -17.660  1.00  0.00           H  
ATOM    655  OW  SOL   566     -44.130 -28.660   2.200  1.00  0.00           O  
ATOM    656  HW1 SOL   566     -44.220 -29.280   2.920  1.00  0.00           H  
ATOM    657  HW2 SOL   566     -44.930 -28.160   2.190  1.00  0.00           H  
ATOM    658  OW  SOL   567     -47.190 -27.660  12.100  1.00  0.00           O  
ATOM    659  HW1 SOL   567     -47.880 -27.070  11.820  1.00  0.00           H  
ATOM    660  HW2 SOL   567     -47.650 -28.400  12.510  1.00  0.00           H  
ATOM    661  OW  SOL   568      -7.110 -44.480  -3.160  1.00  0.00           O  
ATOM    662  HW1 SOL   568      -6.430 -45.060  -2.850  1.00  0.00           H  
ATOM    663  HW2 SOL   568      -7.110 -44.590  -4.110  1.00  0.00           H  
ATOM    664  OW  SOL   569     -14.090 -13.500  46.960  1.00  0.00           O  
ATOM    665  HW1 SOL   569     -13.940 -13.870  46.090  1.00  0.00           H  
ATOM    666  HW2 SOL   569     -15.010 -13.230  46.950  1.00  0.00           H  
ATOM    667  OW  SOL   570     -11.010 -19.480 -19.500  1.00  0.00           O  
ATOM    668  HW1 SOL   570     -10.670 -19.230 -20.370  1.00  0.00           H  
ATOM    669  HW2 SOL   570     -10.230 -19.650 -18.980  1.00  0.00           H  
ATOM    670  OW  SOL   571     -37.000 -21.810  -6.790  1.00  0.00           O  
ATOM    671  HW1 SOL   571     -37.200 -20.890  -6.900  1.00  0.00           H  
ATOM    672  HW2 SOL   571     -37.500 -22.260  -7.460  1.00  0.00           H  
ATOM    673  OW  SOL   572      11.360 -21.370 -27.920  1.00  0.00           O  
ATOM    674  HW1 SOL   572      10.530 -21.540 -27.460  1.00  0.00           H  
ATOM    675  HW2 SOL   572      12.010 -21.850 -27.410  1.00  0.00           H  
ATOM    676  OW  SOL   573      16.560 -20.460  15.130  1.00  0.00           O  
ATOM    677  HW1 SOL   573      15.950 -19.740  15.160  1.00  0.00           H  
ATOM    678  HW2 SOL   573      16.910 -20.470  14.250  1.00  0.00           H  
ATOM    679  OW  SOL   574     -14.670 -38.260 -21.030  1.00  0.00           O  
ATOM    680  HW1 SOL   574     -14.900 -37.340 -21.080  1.00  0.00           H  
ATOM    681  HW2 SOL   574     -15.350 -38.700 -21.540  1.00  0.00           H  
ATOM    682  OW  SOL   575     -18.500 -14.480  12.190  1.00  0.00           O  
ATOM    683  HW1 SOL   575     -18.620 -13.550  12.410  1.00  0.00           H  
ATOM    684  HW2 SOL   575     -17.550 -14.600  12.210  1.00  0.00           H  
ATOM    685  OW  SOL   576     -21.430  -5.980  -5.520  1.00  0.00           O  
ATOM    686  HW1 SOL   576     -21.200  -6.680  -4.900  1.00  0.00           H  
ATOM    687  HW2 SOL   576     -21.100  -5.180  -5.110  1.00  0.00           H  
ATOM    688  OW  SOL   577     -30.590  -8.880 -22.920  1.00  0.00           O  
ATOM    689  HW1 SOL   577     -30.420  -8.350 -22.150  1.00  0.00           H  
ATOM    690  HW2 SOL   577     -31.020  -8.280 -23.530  1.00  0.00           H  
ATOM    691  OW  SOL   578      -2.960 -17.610 -39.820  1.00  0.00           O  
ATOM    692  HW1 SOL   578      -3.320 -18.200 -39.160  1.00  0.00           H  
ATOM    693  HW2 SOL   578      -3.020 -18.110 -40.630  1.00  0.00           H  
ATOM    694  OW  SOL   579       6.680   2.550  17.830  1.00  0.00           O  
ATOM    695  HW1 SOL   579       6.260   3.370  18.070  1.00  0.00           H  
ATOM    696  HW2 SOL   579       6.460   1.940  18.530  1.00  0.00           H  
ATOM    697  OW  SOL   580     -24.330 -46.020  16.090  1.00  0.00           O  
ATOM    698  HW1 SOL   580     -24.060 -45.300  15.540  1.00  0.00           H  
ATOM    699  HW2 SOL   580     -24.830 -45.620  16.790  1.00  0.00           H  
ATOM    700  OW  SOL   581       7.440  -8.480  16.140  1.00  0.00           O  
ATOM    701  HW1 SOL   581       7.490  -8.160  15.240  1.00  0.00           H  
ATOM    702  HW2 SOL   581       6.500  -8.500  16.340  1.00  0.00           H  
ATOM    703  OW  SOL   582      13.880 -19.340 -17.460  1.00  0.00           O  
ATOM    704  HW1 SOL   582      13.150 -18.730 -17.330  1.00  0.00           H  
ATOM    705  HW2 SOL   582      13.990 -19.390 -18.410  1.00  0.00           H  
ATOM    706  OW  SOL   583     -31.270  -8.750   4.420  1.00  0.00           O  
ATOM    707  HW1 SOL   583     -30.550  -8.120   4.470  1.00  0.00           H  
ATOM    708  HW2 SOL   583     -31.990  -8.320   4.890  1.00  0.00           H  
ATOM    709  OW  SOL   584     -45.560 -28.080 -17.830  1.00  0.00           O  
ATOM    710  HW1 SOL   584     -45.000 -27.380 -18.170  1.00  0.00           H  
ATOM    711  HW2 SOL   584     -45.090 -28.890 -18.020  1.00  0.00           H  
ATOM    712  OW  SOL   585     -28.790 -25.160   4.350  1.00  0.00           O  
ATOM    713  HW1 SOL   585     -28.100 -24.540   4.600  1.00  0.00           H  
ATOM    714  HW2 SOL   585     -28.380 -25.750   3.720  1.00  0.00           H  
ATOM    715  OW  SOL   586       1.980   3.930   3.190  1.00  0.00           O  
ATOM    716  HW1 SOL   586       1.240   4.050   2.600  1.00  0.00           H  
ATOM    717  HW2 SOL   586       2.610   4.580   2.930  1.00  0.00           H  
ATOM    718  OW  SOL   587     -46.640 -33.950   0.780  1.00  0.00           O  
ATOM    719  HW1 SOL   587     -47.000 -33.360   1.430  1.00  0.00           H  
ATOM    720  HW2 SOL   587     -45.700 -33.900   0.900  1.00  0.00           H  
ATOM    721  OW  SOL   588     -22.370 -26.180 -33.220  1.00  0.00           O  
ATOM    722  HW1 SOL   588     -21.630 -25.600 -33.010  1.00  0.00           H  
ATOM    723  HW2 SOL   588     -22.030 -26.770 -33.890  1.00  0.00           H  
ATOM    724  OW  SOL   589     -39.550  -8.970 -12.130  1.00  0.00           O  
ATOM    725  HW1 SOL   589     -40.160  -8.500 -11.560  1.00  0.00           H  
ATOM    726  HW2 SOL   589     -39.660  -9.880 -11.920  1.00  0.00           H  
ATOM    727  OW  SOL   590     -27.660 -39.310 -14.190  1.00  0.00           O  
ATOM    728  HW1 SOL   590     -28.210 -39.960 -14.630  1.00  0.00           H  
ATOM    729  HW2 SOL   590     -26.830 -39.740 -14.080  1.00  0.00           H  
ATOM    730  OW  SOL   591     -30.140 -23.180   0.740  1.00  0.00           O  
ATOM    731  HW1 SOL   591     -29.860 -22.370   1.170  1.00  0.00           H  
ATOM    732  HW2 SOL   591     -31.090 -23.190   0.840  1.00  0.00           H  
ATOM    733  OW  SOL   592     -26.310  15.470 -10.460  1.00  0.00           O  
ATOM    734  HW1 SOL   592     -26.500  16.060  -9.720  1.00  0.00           H  
ATOM    735  HW2 SOL   592     -26.640  14.620 -10.180  1.00  0.00           H  
ATOM    736  OW  SOL   593       6.750 -19.280 -24.490  1.00  0.00           O  
ATOM    737  HW1 SOL   593       7.710 -19.220 -24.510  1.00  0.00           H  
ATOM    738  HW2 SOL   593       6.490 -19.370 -25.410  1.00  0.00           H  
ATOM    739  OW  SOL   594     -44.540 -36.820  16.630  1.00  0.00           O  
ATOM    740  HW1 SOL   594     -44.410 -37.160  17.520  1.00  0.00           H  
ATOM    741  HW2 SOL   594     -45.410 -36.410  16.670  1.00  0.00           H  
ATOM    742  OW  SOL   595     -24.030 -28.650 -22.800  1.00  0.00           O  
ATOM    743  HW1 SOL   595     -23.570 -27.830 -22.690  1.00  0.00           H  
ATOM    744  HW2 SOL   595     -24.190 -28.950 -21.900  1.00  0.00           H  
ATOM    745  OW  SOL   596     -34.430 -10.300 -20.280  1.00  0.00           O  
ATOM    746  HW1 SOL   596     -34.670 -10.210 -21.210  1.00  0.00           H  
ATOM    747  HW2 SOL   596     -33.740 -10.950 -20.280  1.00  0.00           H  
ATOM    748  OW  SOL   597      23.150  -5.090  -0.860  1.00  0.00           O  
ATOM    749  HW1 SOL   597      23.210  -5.570  -0.040  1.00  0.00           H  
ATOM    750  HW2 SOL   597      22.960  -4.190  -0.610  1.00  0.00           H  
ATOM    751  OW  SOL   598       1.340 -13.190 -15.460  1.00  0.00           O  
ATOM    752  HW1 SOL   598       1.970 -13.870 -15.660  1.00  0.00           H  
ATOM    753  HW2 SOL   598       1.080 -12.830 -16.310  1.00  0.00           H  
ATOM    754  OW  SOL   599       5.160  -8.250 -29.620  1.00  0.00           O  
ATOM    755  HW1 SOL   599       5.350  -7.470 -29.110  1.00  0.00           H  
ATOM    756  HW2 SOL   599       4.950  -7.930 -30.500  1.00  0.00           H  
ATOM    757  OW  SOL   600     -30.010 -50.170   2.820  1.00  0.00           O  
ATOM    758  HW1 SOL   600     -30.000 -49.530   2.110  1.00  0.00           H  
ATOM    759  HW2 SOL   600     -30.660 -50.820   2.550  1.00  0.00           H  
ATOM    760  OW  SOL   601     -12.220 -13.030 -15.200  1.00  0.00           O  
ATOM    761  HW1 SOL   601     -11.550 -12.830 -14.540  1.00  0.00           H  
ATOM    762  HW2 SOL   601     -12.300 -12.220 -15.710  1.00  0.00           H  
ATOM    763  OW  SOL   602       3.630 -26.950  17.300  1.00  0.00           O  
ATOM    764  HW1 SOL   602       2.940 -27.620  17.140  1.00  0.00           H  
ATOM    765  HW2 SOL   602       3.360 -26.530  18.100  1.00  0.00           H  
ATOM    766  OW  SOL   603       7.480  -6.100 -22.360  1.00  0.00           O  
ATOM    767  HW1 SOL   603       7.120  -5.260 -22.650  1.00  0.00           H  
ATOM    768  HW2 SOL   603       8.420  -6.040 -22.520  1.00  0.00           H  
ATOM    769  OW  SOL   604      -7.550 -24.640 -24.050  1.00  0.00           O  
ATOM    770  HW1 SOL   604      -6.680 -24.280 -23.940  1.00  0.00           H  
ATOM    771  HW2 SOL   604      -7.970 -24.060 -24.680  1.00  0.00           H  
ATOM    772  OW  SOL   605     -18.740 -52.030 -16.030  1.00  0.00           O  
ATOM    773  HW1 SOL   605     -19.140 -52.010 -15.170  1.00  0.00           H  
ATOM    774  HW2 SOL   605     -18.790 -52.940 -16.310  1.00  0.00           H  
ATOM    775  OW  SOL   606     -32.960 -19.500  -9.930  1.00  0.00           O  
ATOM    776  HW1 SOL   606     -33.910 -19.450  -9.840  1.00  0.00           H  
ATOM    777  HW2 SOL   606     -32.620 -18.820  -9.350  1.00  0.00           H  
ATOM    778  OW  SOL   607     -13.670 -20.440 -36.080  1.00  0.00           O  
ATOM    779  HW1 SOL   607     -13.220 -19.900 -36.720  1.00  0.00           H  
ATOM    780  HW2 SOL   607     -12.990 -21.000 -35.700  1.00  0.00           H  
ATOM    781  OW  SOL   608     -43.470 -35.940 -13.700  1.00  0.00           O  
ATOM    782  HW1 SOL   608     -44.140 -35.680 -14.350  1.00  0.00           H  
ATOM    783  HW2 SOL   608     -43.970 -36.070 -12.890  1.00  0.00           H  
ATOM    784  OW  SOL   609      21.700  -0.460   6.530  1.00  0.00           O  
ATOM    785  HW1 SOL   609      21.520  -0.890   7.370  1.00  0.00           H  
ATOM    786  HW2 SOL   609      22.210   0.320   6.770  1.00  0.00           H  
ATOM    787  OW  SOL   610     -32.980 -29.650  26.180  1.00  0.00           O  
ATOM    788  HW1 SOL   610     -33.440 -28.940  26.640  1.00  0.00           H  
ATOM    789  HW2 SOL   610     -32.140 -29.270  25.920  1.00  0.00           H  
ATOM    790  OW  SOL   611       1.750  12.900   2.420  1.00  0.00           O  
ATOM    791  HW1 SOL   611       1.890  13.750   2.830  1.00  0.00           H  
ATOM    792  HW2 SOL   611       1.970  13.040   1.500  1.00  0.00           H  
ATOM    793  OW  SOL   612     -44.230 -14.970  23.850  1.00  0.00           O  
ATOM    794  HW1 SOL   612     -43.550 -14.480  24.320  1.00  0.00           H  
ATOM    795  HW2 SOL   612     -44.270 -14.570  22.990  1.00  0.00           H  
ATOM    796  OW  SOL   613     -40.430 -30.030   6.940  1.00  0.00           O  
ATOM    797  HW1 SOL   613     -39.950 -30.110   7.760  1.00  0.00           H  
ATOM    798  HW2 SOL   613     -39.880 -30.490   6.290  1.00  0.00           H  
ATOM    799  OW  SOL   614     -25.130 -54.430  -9.030  1.00  0.00           O  
ATOM    800  HW1 SOL   614     -24.980 -53.730  -9.680  1.00  0.00           H  
ATOM    801  HW2 SOL   614     -25.890 -54.120  -8.530  1.00  0.00           H  
ATOM    802  OW  SOL   615     -16.160 -53.020  -7.050  1.00  0.00           O  
ATOM    803  HW1 SOL   615     -16.110 -53.480  -6.220  1.00  0.00           H  
ATOM    804  HW2 SOL   615     -16.640 -53.610  -7.640  1.00  0.00           H  
ATOM    805  OW  SOL   616     -47.300 -42.170   2.300  1.00  0.00           O  
ATOM    806  HW1 SOL   616     -47.160 -43.000   2.770  1.00  0.00           H  
ATOM    807  HW2 SOL   616     -47.730 -41.610   2.960  1.00  0.00           H  
ATOM    808  OW  SOL   617     -24.210 -12.460  39.580  1.00  0.00           O  
ATOM    809  HW1 SOL   617     -24.430 -11.930  38.820  1.00  0.00           H  
ATOM    810  HW2 SOL   617     -25.040 -12.870  39.830  1.00  0.00           H  
ATOM    811  OW  SOL   618     -11.680 -10.950 -42.460  1.00  0.00           O  
ATOM    812  HW1 SOL   618     -11.960 -11.350 -41.640  1.00  0.00           H  
ATOM    813  HW2 SOL   618     -12.030 -11.500 -43.150  1.00  0.00           H  
ATOM    814  OW  SOL   619     -41.430 -39.470 -12.000  1.00  0.00           O  
ATOM    815  HW1 SOL   619     -41.280 -39.250 -12.930  1.00  0.00           H  
ATOM    816  HW2 SOL   619     -40.910 -38.820 -11.530  1.00  0.00           H  
ATOM    817  OW  SOL   620     -27.930 -27.930 -23.030  1.00  0.00           O  
ATOM    818  HW1 SOL   620     -28.850 -27.660 -23.110  1.00  0.00           H  
ATOM    819  HW2 SOL   620     -27.440 -27.290 -23.530  1.00  0.00           H  
ATOM    820  OW  SOL   621     -18.820 -38.790   1.070  1.00  0.00           O  
ATOM    821  HW1 SOL   621     -18.570 -39.310   0.300  1.00  0.00           H  
ATOM    822  HW2 SOL   621     -19.350 -39.390   1.600  1.00  0.00           H  
ATOM    823  OW  SOL   622     -29.310 -18.940 -31.550  1.00  0.00           O  
ATOM    824  HW1 SOL   622     -30.230 -19.220 -31.470  1.00  0.00           H  
ATOM    825  HW2 SOL   622     -29.220 -18.270 -30.870  1.00  0.00           H  
ATOM    826  OW  SOL   623      -0.090 -53.390   0.710  1.00  0.00           O  
ATOM    827  HW1 SOL   623      -0.660 -54.110   0.990  1.00  0.00           H  
ATOM    828  HW2 SOL   623       0.240 -53.670  -0.150  1.00  0.00           H  
ATOM    829  OW  SOL   624     -28.140 -30.310 -17.490  1.00  0.00           O  
ATOM    830  HW1 SOL   624     -29.020 -30.100 -17.180  1.00  0.00           H  
ATOM    831  HW2 SOL   624     -28.280 -30.840 -18.290  1.00  0.00           H  
ATOM    832  OW  SOL   625      -9.910  -8.680  29.580  1.00  0.00           O  
ATOM    833  HW1 SOL   625     -10.570  -8.320  30.190  1.00  0.00           H  
ATOM    834  HW2 SOL   625      -9.740  -7.960  28.960  1.00  0.00           H  
ATOM    835  OW  SOL   626     -15.920 -26.280 -33.170  1.00  0.00           O  
ATOM    836  HW1 SOL   626     -15.340 -26.510 -33.900  1.00  0.00           H  
ATOM    837  HW2 SOL   626     -15.980 -27.080 -32.650  1.00  0.00           H  
ATOM    838  OW  SOL   627      13.280  12.370  -5.240  1.00  0.00           O  
ATOM    839  HW1 SOL   627      13.390  12.690  -4.360  1.00  0.00           H  
ATOM    840  HW2 SOL   627      13.440  13.140  -5.800  1.00  0.00           H  
ATOM    841  OW  SOL   628     -30.120 -11.330 -19.450  1.00  0.00           O  
ATOM    842  HW1 SOL   628     -29.640 -10.590 -19.070  1.00  0.00           H  
ATOM    843  HW2 SOL   628     -29.540 -12.070 -19.320  1.00  0.00           H  
ATOM    844  OW  SOL   629       3.970 -42.740   5.490  1.00  0.00           O  
ATOM    845  HW1 SOL   629       4.450 -43.060   4.730  1.00  0.00           H  
ATOM    846  HW2 SOL   629       3.510 -43.510   5.830  1.00  0.00           H  
ATOM    847  OW  SOL   630     -25.230 -25.730 -31.110  1.00  0.00           O  
ATOM    848  HW1 SOL   630     -24.910 -26.550 -30.730  1.00  0.00           H  
ATOM    849  HW2 SOL   630     -25.610 -25.250 -30.370  1.00  0.00           H  
ATOM    850  OW  SOL   631     -30.690   6.510  -0.040  1.00  0.00           O  
ATOM    851  HW1 SOL   631     -30.020   7.190   0.100  1.00  0.00           H  
ATOM    852  HW2 SOL   631     -30.920   6.240   0.850  1.00  0.00           H  
ATOM    853  OW  SOL   632      -5.450 -26.450  27.800  1.00  0.00           O  
ATOM    854  HW1 SOL   632      -6.140 -25.800  28.000  1.00  0.00           H  
ATOM    855  HW2 SOL   632      -4.640 -25.940  27.810  1.00  0.00           H  
ATOM    856  OW  SOL   633       8.320   6.910   9.490  1.00  0.00           O  
ATOM    857  HW1 SOL   633       8.490   6.660   8.580  1.00  0.00           H  
ATOM    858  HW2 SOL   633       7.640   6.290   9.770  1.00  0.00           H  
ATOM    859  OW  SOL   634      -7.580 -42.340  16.930  1.00  0.00           O  
ATOM    860  HW1 SOL   634      -7.160 -42.060  17.730  1.00  0.00           H  
ATOM    861  HW2 SOL   634      -6.880 -42.730  16.400  1.00  0.00           H  
ATOM    862  OW  SOL   635     -17.170   4.120   7.740  1.00  0.00           O  
ATOM    863  HW1 SOL   635     -16.340   3.790   7.390  1.00  0.00           H  
ATOM    864  HW2 SOL   635     -16.910   4.780   8.380  1.00  0.00           H  
ATOM    865  OW  SOL   636     -40.860   4.520  -4.170  1.00  0.00           O  
ATOM    866  HW1 SOL   636     -39.960   4.860  -4.060  1.00  0.00           H  
ATOM    867  HW2 SOL   636     -41.400   5.160  -3.720  1.00  0.00           H  
ATOM    868  OW  SOL   637      -2.040   8.240  24.770  1.00  0.00           O  
ATOM    869  HW1 SOL   637      -2.970   8.080  24.590  1.00  0.00           H  
ATOM    870  HW2 SOL   637      -2.030   9.030  25.320  1.00  0.00           H  
ATOM    871  OW  SOL   638       7.220 -33.830   8.650  1.00  0.00           O  
ATOM    872  HW1 SOL   638       6.710 -33.040   8.450  1.00  0.00           H  
ATOM    873  HW2 SOL   638       7.050 -34.000   9.580  1.00  0.00           H  
ATOM    874  OW  SOL   639      11.090 -19.920 -15.250  1.00  0.00           O  
ATOM    875  HW1 SOL   639      11.960 -20.330 -15.140  1.00  0.00           H  
ATOM    876  HW2 SOL   639      11.060 -19.230 -14.590  1.00  0.00           H  
ATOM    877  OW  SOL   640      -1.670 -44.190   1.340  1.00  0.00           O  
ATOM    878  HW1 SOL   640      -2.570 -44.500   1.400  1.00  0.00           H  
ATOM    879  HW2 SOL   640      -1.650 -43.400   1.890  1.00  0.00           H  
ATOM    880  OW  SOL   641     -12.030  -4.860 -14.950  1.00  0.00           O  
ATOM    881  HW1 SOL   641     -12.870  -4.950 -14.490  1.00  0.00           H  
ATOM    882  HW2 SOL   641     -11.390  -5.270 -14.370  1.00  0.00           H  
ATOM    883  OW  SOL   642       2.850   5.420 -13.530  1.00  0.00           O  
ATOM    884  HW1 SOL   642       3.070   4.720 -14.140  1.00  0.00           H  
ATOM    885  HW2 SOL   642       2.000   5.170 -13.160  1.00  0.00           H  
ATOM    886  OW  SOL   643      -5.410  16.870   1.710  1.00  0.00           O  
ATOM    887  HW1 SOL   643      -6.150  17.440   1.540  1.00  0.00           H  
ATOM    888  HW2 SOL   643      -4.800  17.410   2.210  1.00  0.00           H  
ATOM    889  OW  SOL   644      -1.640 -49.700  -8.140  1.00  0.00           O  
ATOM    890  HW1 SOL   644      -1.530 -49.450  -9.050  1.00  0.00           H  
ATOM    891  HW2 SOL   644      -1.000 -49.180  -7.660  1.00  0.00           H  
ATOM    892  OW  SOL   645      -1.780 -32.120 -28.000  1.00  0.00           O  
ATOM    893  HW1 SOL   645      -1.190 -32.300 -27.270  1.00  0.00           H  
ATOM    894  HW2 SOL   645      -1.580 -32.810 -28.640  1.00  0.00           H  
ATOM    895  OW  SOL   646     -32.610   2.800  -0.560  1.00  0.00           O  
ATOM    896  HW1 SOL   646     -32.060   2.420   0.120  1.00  0.00           H  
ATOM    897  HW2 SOL   646     -33.030   3.550  -0.150  1.00  0.00           H  
ATOM    898  OW  SOL   647      13.450  -5.600  18.910  1.00  0.00           O  
ATOM    899  HW1 SOL   647      13.990  -5.030  19.450  1.00  0.00           H  
ATOM    900  HW2 SOL   647      13.630  -6.480  19.230  1.00  0.00           H  
ATOM    901  OW  SOL   648      22.060 -15.650   8.940  1.00  0.00           O  
ATOM    902  HW1 SOL   648      21.200 -15.440   8.590  1.00  0.00           H  
ATOM    903  HW2 SOL   648      22.000 -15.440   9.870  1.00  0.00           H  
ATOM    904  OW  SOL   649       7.450 -35.520  19.970  1.00  0.00           O  
ATOM    905  HW1 SOL   649       7.170 -35.490  20.900  1.00  0.00           H  
ATOM    906  HW2 SOL   649       6.850 -36.150  19.570  1.00  0.00           H  
ATOM    907  OW  SOL   650     -18.670  12.910 -18.390  1.00  0.00           O  
ATOM    908  HW1 SOL   650     -18.550  13.720 -18.880  1.00  0.00           H  
ATOM    909  HW2 SOL   650     -19.410  13.080 -17.820  1.00  0.00           H  
ATOM    910  OW  SOL   651     -14.790   3.860   2.270  1.00  0.00           O  
ATOM    911  HW1 SOL   651     -14.060   3.550   1.740  1.00  0.00           H  
ATOM    912  HW2 SOL   651     -14.860   4.790   2.080  1.00  0.00           H  
ATOM    913  OW  SOL   652     -38.060 -24.980 -19.140  1.00  0.00           O  
ATOM    914  HW1 SOL   652     -37.910 -24.600 -18.280  1.00  0.00           H  
ATOM    915  HW2 SOL   652     -37.220 -24.860 -19.590  1.00  0.00           H  
ATOM    916  OW  SOL   653     -46.640 -25.320  22.720  1.00  0.00           O  
ATOM    917  HW1 SOL   653     -46.360 -25.150  23.620  1.00  0.00           H  
ATOM    918  HW2 SOL   653     -46.300 -24.580  22.220  1.00  0.00           H  
ATOM    919  OW  SOL   654      -6.880  -7.740  39.290  1.00  0.00           O  
ATOM    920  HW1 SOL   654      -6.960  -7.850  38.340  1.00  0.00           H  
ATOM    921  HW2 SOL   654      -6.390  -6.920  39.390  1.00  0.00           H  
ATOM    922  OW  SOL   655      -5.590   5.170  20.990  1.00  0.00           O  
ATOM    923  HW1 SOL   655      -5.130   4.410  21.340  1.00  0.00           H  
ATOM    924  HW2 SOL   655      -6.410   4.820  20.640  1.00  0.00           H  
ATOM    925  OW  SOL   656     -12.540   5.020  27.020  1.00  0.00           O  
ATOM    926  HW1 SOL   656     -12.930   5.290  27.840  1.00  0.00           H  
ATOM    927  HW2 SOL   656     -13.070   4.280  26.730  1.00  0.00           H  
ATOM    928  OW  SOL   657     -22.140 -28.540  -0.110  1.00  0.00           O  
ATOM    929  HW1 SOL   657     -21.230 -28.800  -0.250  1.00  0.00           H  
ATOM    930  HW2 SOL   657     -22.250 -28.520   0.840  1.00  0.00           H  
ATOM    931  OW  SOL   658     -27.470 -14.460  39.150  1.00  0.00           O  
ATOM    932  HW1 SOL   658     -27.230 -13.690  39.670  1.00  0.00           H  
ATOM    933  HW2 SOL   658     -26.850 -14.460  38.420  1.00  0.00           H  
ATOM    934  OW  SOL   659       1.570 -11.430 -10.660  1.00  0.00           O  
ATOM    935  HW1 SOL   659       1.440 -11.250 -11.590  1.00  0.00           H  
ATOM    936  HW2 SOL   659       1.620 -12.380 -10.600  1.00  0.00           H  
ATOM    937  OW  SOL   660     -34.080 -43.780   2.080  1.00  0.00           O  
ATOM    938  HW1 SOL   660     -35.040 -43.760   2.130  1.00  0.00           H  
ATOM    939  HW2 SOL   660     -33.780 -43.570   2.950  1.00  0.00           H  
ATOM    940  OW  SOL   661      -5.680   7.410   0.580  1.00  0.00           O  
ATOM    941  HW1 SOL   661      -5.220   6.660   0.960  1.00  0.00           H  
ATOM    942  HW2 SOL   661      -6.460   7.500   1.120  1.00  0.00           H  
ATOM    943  OW  SOL   662     -14.420   3.650 -12.120  1.00  0.00           O  
ATOM    944  HW1 SOL   662     -15.080   4.260 -12.460  1.00  0.00           H  
ATOM    945  HW2 SOL   662     -14.260   3.950 -11.220  1.00  0.00           H  
ATOM    946  OW  SOL   663     -17.110 -31.330  35.300  1.00  0.00           O  
ATOM    947  HW1 SOL   663     -17.000 -30.650  34.640  1.00  0.00           H  
ATOM    948  HW2 SOL   663     -17.580 -30.880  36.010  1.00  0.00           H  
ATOM    949  OW  SOL   664       7.380 -18.370  20.680  1.00  0.00           O  
ATOM    950  HW1 SOL   664       6.730 -17.680  20.790  1.00  0.00           H  
ATOM    951  HW2 SOL   664       8.110 -17.940  20.220  1.00  0.00           H  
ATOM    952  OW  SOL   665      -6.530   6.620  25.280  1.00  0.00           O  
ATOM    953  HW1 SOL   665      -6.500   6.730  26.230  1.00  0.00           H  
ATOM    954  HW2 SOL   665      -6.790   7.480  24.950  1.00  0.00           H  
ATOM    955  OW  SOL   666     -45.150  -2.430  12.930  1.00  0.00           O  
ATOM    956  HW1 SOL   666     -45.740  -1.710  13.160  1.00  0.00           H  
ATOM    957  HW2 SOL   666     -45.420  -3.140  13.510  1.00  0.00           H  
ATOM    958  OW  SOL   667     -37.670 -27.230  -3.000  1.00  0.00           O  
ATOM    959  HW1 SOL   667     -37.010 -27.680  -2.460  1.00  0.00           H  
ATOM    960  HW2 SOL   667     -38.490 -27.350  -2.530  1.00  0.00           H  
ATOM    961  OW  SOL   668      -4.170  -7.880 -10.760  1.00  0.00           O  
ATOM    962  HW1 SOL   668      -3.900  -8.340  -9.970  1.00  0.00           H  
ATOM    963  HW2 SOL   668      -3.540  -8.170 -11.420  1.00  0.00           H  
ATOM    964  OW  SOL   669       1.220 -34.440  -1.210  1.00  0.00           O  
ATOM    965  HW1 SOL   669       1.300 -35.290  -1.660  1.00  0.00           H  
ATOM    966  HW2 SOL   669       0.310 -34.170  -1.380  1.00  0.00           H  
ATOM    967  OW  SOL   670       6.320  15.190   9.610  1.00  0.00           O  
ATOM    968  HW1 SOL   670       6.700  14.720  10.370  1.00  0.00           H  
ATOM    969  HW2 SOL   670       7.010  15.790   9.330  1.00  0.00           H  
ATOM    970  OW  SOL   671      17.920  -0.870   3.850  1.00  0.00           O  
ATOM    971  HW1 SOL   671      18.600  -0.310   4.240  1.00  0.00           H  
ATOM    972  HW2 SOL   671      17.100  -0.520   4.200  1.00  0.00           H  
ATOM    973  OW  SOL   672     -10.780 -16.330  17.650  1.00  0.00           O  
ATOM    974  HW1 SOL   672     -11.630 -16.260  17.200  1.00  0.00           H  
ATOM    975  HW2 SOL   672     -10.150 -15.970  17.040  1.00  0.00           H  
ATOM    976  OW  SOL   673      -6.750 -10.790 -14.830  1.00  0.00           O  
ATOM    977  HW1 SOL   673      -7.260 -11.490 -14.410  1.00  0.00           H  
ATOM    978  HW2 SOL   673      -7.390 -10.300 -15.350  1.00  0.00           H  
ATOM    979  OW  SOL   674      22.870 -12.860 -20.640  1.00  0.00           O  
ATOM    980  HW1 SOL   674      22.960 -12.010 -21.060  1.00  0.00           H  
ATOM    981  HW2 SOL   674      22.650 -13.460 -21.360  1.00  0.00           H  
ATOM    982  OW  SOL   675      -3.040   5.540 -20.330  1.00  0.00           O  
ATOM    983  HW1 SOL   675      -3.530   5.570 -21.150  1.00  0.00           H  
ATOM    984  HW2 SOL   675      -3.730   5.610 -19.650  1.00  0.00           H  
ATOM    985  OW  SOL   676     -36.440 -15.890  24.720  1.00  0.00           O  
ATOM    986  HW1 SOL   676     -37.000 -16.520  24.280  1.00  0.00           H  
ATOM    987  HW2 SOL   676     -35.840 -16.430  25.240  1.00  0.00           H  
ATOM    988  OW  SOL   677       5.740 -17.190  40.140  1.00  0.00           O  
ATOM    989  HW1 SOL   677       4.930 -16.800  40.470  1.00  0.00           H  
ATOM    990  HW2 SOL   677       5.700 -17.070  39.190  1.00  0.00           H  
ATOM    991  OW  SOL   678     -23.950 -16.920  27.620  1.00  0.00           O  
ATOM    992  HW1 SOL   678     -23.210 -17.030  27.040  1.00  0.00           H  
ATOM    993  HW2 SOL   678     -23.750 -16.150  28.140  1.00  0.00           H  
ATOM    994  OW  SOL   679      -1.050 -22.570  23.950  1.00  0.00           O  
ATOM    995  HW1 SOL   679      -1.330 -23.470  23.770  1.00  0.00           H  
ATOM    996  HW2 SOL   679      -1.850 -22.090  24.100  1.00  0.00           H  
ATOM    997  OW  SOL   680       4.530  15.770   1.500  1.00  0.00           O  
ATOM    998  HW1 SOL   680       3.860  15.640   2.170  1.00  0.00           H  
ATOM    999  HW2 SOL   680       5.300  16.070   1.980  1.00  0.00           H  
ATOM   1000  OW  SOL   681      -7.520   5.430 -17.100  1.00  0.00           O  
ATOM   1001  HW1 SOL   681      -8.400   5.280 -17.460  1.00  0.00           H  
ATOM   1002  HW2 SOL   681      -7.210   4.570 -16.840  1.00  0.00           H  
ATOM   1003  OW  SOL   682     -29.830   7.130  17.150  1.00  0.00           O  
ATOM   1004  HW1 SOL   682     -30.510   7.570  17.660  1.00  0.00           H  
ATOM   1005  HW2 SOL   682     -29.230   7.840  16.910  1.00  0.00           H  
ATOM   1006  OW  SOL   683     -45.790 -11.060 -20.000  1.00  0.00           O  
ATOM   1007  HW1 SOL   683     -46.590 -10.970 -19.480  1.00  0.00           H  
ATOM   1008  HW2 SOL   683     -45.150 -11.430 -19.390  1.00  0.00           H  
ATOM   1009  OW  SOL   684      -2.220 -26.190  34.270  1.00  0.00           O  
ATOM   1010  HW1 SOL   684      -1.340 -26.160  33.880  1.00  0.00           H  
ATOM   1011  HW2 SOL   684      -2.520 -25.280  34.240  1.00  0.00           H  
ATOM   1012  OW  SOL   685     -29.640  -1.730 -21.720  1.00  0.00           O  
ATOM   1013  HW1 SOL   685     -30.190  -1.080 -22.160  1.00  0.00           H  
ATOM   1014  HW2 SOL   685     -29.690  -2.500 -22.280  1.00  0.00           H  
ATOM   1015  OW  SOL   686      10.620 -33.870  -8.360  1.00  0.00           O  
ATOM   1016  HW1 SOL   686       9.980 -33.180  -8.480  1.00  0.00           H  
ATOM   1017  HW2 SOL   686      11.050 -33.950  -9.220  1.00  0.00           H  
ATOM   1018  OW  SOL   687       4.520 -26.720  24.010  1.00  0.00           O  
ATOM   1019  HW1 SOL   687       3.770 -26.520  24.560  1.00  0.00           H  
ATOM   1020  HW2 SOL   687       4.830 -25.860  23.710  1.00  0.00           H  
ATOM   1021  OW  SOL   688     -31.820 -26.580   6.350  1.00  0.00           O  
ATOM   1022  HW1 SOL   688     -32.480 -27.170   6.710  1.00  0.00           H  
ATOM   1023  HW2 SOL   688     -32.110 -26.420   5.460  1.00  0.00           H  
ATOM   1024  OW  SOL   689     -23.610   2.690 -14.220  1.00  0.00           O  
ATOM   1025  HW1 SOL   689     -24.170   2.160 -13.640  1.00  0.00           H  
ATOM   1026  HW2 SOL   689     -24.180   3.390 -14.540  1.00  0.00           H  
ATOM   1027  OW  SOL   690      -6.180 -38.580 -19.740  1.00  0.00           O  
ATOM   1028  HW1 SOL   690      -5.750 -38.190 -18.970  1.00  0.00           H  
ATOM   1029  HW2 SOL   690      -6.670 -39.330 -19.390  1.00  0.00           H  
ATOM   1030  OW  SOL   691      -7.640 -25.050  28.190  1.00  0.00           O  
ATOM   1031  HW1 SOL   691      -8.200 -24.340  27.890  1.00  0.00           H  
ATOM   1032  HW2 SOL   691      -8.090 -25.420  28.940  1.00  0.00           H  
ATOM   1033  OW  SOL   692     -22.120  -5.580 -32.160  1.00  0.00           O  
ATOM   1034  HW1 SOL   692     -21.290  -5.590 -31.680  1.00  0.00           H  
ATOM   1035  HW2 SOL   692     -22.640  -4.910 -31.700  1.00  0.00           H  
ATOM   1036  OW  SOL   693     -29.060 -26.110  -3.020  1.00  0.00           O  
ATOM   1037  HW1 SOL   693     -29.100 -26.690  -2.260  1.00  0.00           H  
ATOM   1038  HW2 SOL   693     -28.680 -26.640  -3.720  1.00  0.00           H  
ATOM   1039  OW  SOL   694     -38.450 -46.410   9.150  1.00  0.00           O  
ATOM   1040  HW1 SOL   694     -37.540 -46.520   9.430  1.00  0.00           H  
ATOM   1041  HW2 SOL   694     -38.930 -47.090   9.620  1.00  0.00           H  
ATOM   1042  OW  SOL   695     -20.020 -39.060  -4.970  1.00  0.00           O  
ATOM   1043  HW1 SOL   695     -20.290 -39.690  -4.300  1.00  0.00           H  
ATOM   1044  HW2 SOL   695     -19.780 -38.270  -4.480  1.00  0.00           H  
ATOM   1045  OW  SOL   696     -45.920 -17.160  22.990  1.00  0.00           O  
ATOM   1046  HW1 SOL   696     -46.410 -17.430  23.760  1.00  0.00           H  
ATOM   1047  HW2 SOL   696     -45.400 -16.410  23.300  1.00  0.00           H  
ATOM   1048  OW  SOL   697     -10.590 -41.820  -8.240  1.00  0.00           O  
ATOM   1049  HW1 SOL   697     -10.950 -41.520  -7.400  1.00  0.00           H  
ATOM   1050  HW2 SOL   697     -11.350 -42.160  -8.720  1.00  0.00           H  
ATOM   1051  OW  SOL   698     -30.890 -28.160  20.780  1.00  0.00           O  
ATOM   1052  HW1 SOL   698     -31.260 -28.110  21.660  1.00  0.00           H  
ATOM   1053  HW2 SOL   698     -30.610 -29.070  20.690  1.00  0.00           H  
ATOM   1054  OW  SOL   699       8.310 -35.050 -10.600  1.00  0.00           O  
ATOM   1055  HW1 SOL   699       7.960 -35.030  -9.710  1.00  0.00           H  
ATOM   1056  HW2 SOL   699       8.480 -34.140 -10.810  1.00  0.00           H  
ATOM   1057  OW  SOL   700     -46.770  -8.380  -2.990  1.00  0.00           O  
ATOM   1058  HW1 SOL   700     -47.400  -9.020  -3.310  1.00  0.00           H  
ATOM   1059  HW2 SOL   700     -47.310  -7.660  -2.660  1.00  0.00           H  
ATOM   1060  OW  SOL   701     -32.710 -37.480 -12.080  1.00  0.00           O  
ATOM   1061  HW1 SOL   701     -32.460 -36.550 -12.140  1.00  0.00           H  
ATOM   1062  HW2 SOL   701     -32.570 -37.810 -12.970  1.00  0.00           H  
ATOM   1063  OW  SOL   702       1.740 -26.830 -14.650  1.00  0.00           O  
ATOM   1064  HW1 SOL   702       1.730 -27.780 -14.750  1.00  0.00           H  
ATOM   1065  HW2 SOL   702       1.700 -26.690 -13.700  1.00  0.00           H  
ATOM   1066  OW  SOL   703      22.150 -12.360 -15.580  1.00  0.00           O  
ATOM   1067  HW1 SOL   703      22.120 -12.620 -16.500  1.00  0.00           H  
ATOM   1068  HW2 SOL   703      22.240 -13.190 -15.110  1.00  0.00           H  
ATOM   1069  OW  SOL   704      -1.560 -27.430 -19.940  1.00  0.00           O  
ATOM   1070  HW1 SOL   704      -0.680 -27.610 -19.590  1.00  0.00           H  
ATOM   1071  HW2 SOL   704      -1.390 -26.910 -20.730  1.00  0.00           H  
ATOM   1072  OW  SOL   705      20.830 -14.160 -11.680  1.00  0.00           O  
ATOM   1073  HW1 SOL   705      21.230 -14.690 -10.990  1.00  0.00           H  
ATOM   1074  HW2 SOL   705      21.410 -13.410 -11.790  1.00  0.00           H  
ATOM   1075  OW  SOL   706     -33.420   7.800   8.400  1.00  0.00           O  
ATOM   1076  HW1 SOL   706     -34.330   7.510   8.450  1.00  0.00           H  
ATOM   1077  HW2 SOL   706     -33.080   7.340   7.620  1.00  0.00           H  
ATOM   1078  OW  SOL   707       4.340 -33.710   5.690  1.00  0.00           O  
ATOM   1079  HW1 SOL   707       3.910 -32.910   6.020  1.00  0.00           H  
ATOM   1080  HW2 SOL   707       4.260 -34.340   6.400  1.00  0.00           H  
ATOM   1081  OW  SOL   708     -16.390 -14.640 -34.140  1.00  0.00           O  
ATOM   1082  HW1 SOL   708     -16.340 -13.680 -34.050  1.00  0.00           H  
ATOM   1083  HW2 SOL   708     -16.750 -14.930 -33.290  1.00  0.00           H  
ATOM   1084  OW  SOL   709      21.100 -31.870   8.950  1.00  0.00           O  
ATOM   1085  HW1 SOL   709      20.610 -32.620   9.290  1.00  0.00           H  
ATOM   1086  HW2 SOL   709      21.730 -32.240   8.330  1.00  0.00           H  
ATOM   1087  OW  SOL   710      21.250   0.560 -12.590  1.00  0.00           O  
ATOM   1088  HW1 SOL   710      21.470   1.210 -11.920  1.00  0.00           H  
ATOM   1089  HW2 SOL   710      20.690   1.020 -13.210  1.00  0.00           H  
ATOM   1090  OW  SOL   711       9.900 -10.770  13.800  1.00  0.00           O  
ATOM   1091  HW1 SOL   711       8.950 -10.780  13.890  1.00  0.00           H  
ATOM   1092  HW2 SOL   711      10.070 -11.130  12.930  1.00  0.00           H  
ATOM   1093  OW  SOL   712     -27.280 -31.550   1.210  1.00  0.00           O  
ATOM   1094  HW1 SOL   712     -27.570 -31.840   2.070  1.00  0.00           H  
ATOM   1095  HW2 SOL   712     -27.490 -30.620   1.180  1.00  0.00           H  
ATOM   1096  OW  SOL   713       4.400 -45.800  13.390  1.00  0.00           O  
ATOM   1097  HW1 SOL   713       5.180 -45.380  12.990  1.00  0.00           H  
ATOM   1098  HW2 SOL   713       4.750 -46.290  14.140  1.00  0.00           H  
ATOM   1099  OW  SOL   714     -23.120   7.400  20.880  1.00  0.00           O  
ATOM   1100  HW1 SOL   714     -22.530   8.050  20.490  1.00  0.00           H  
ATOM   1101  HW2 SOL   714     -22.670   7.100  21.670  1.00  0.00           H  
ATOM   1102  OW  SOL   715     -36.830 -42.250   8.120  1.00  0.00           O  
ATOM   1103  HW1 SOL   715     -36.360 -41.420   8.070  1.00  0.00           H  
ATOM   1104  HW2 SOL   715     -37.210 -42.360   7.240  1.00  0.00           H  
ATOM   1105  OW  SOL   716      -8.370   0.670  -1.570  1.00  0.00           O  
ATOM   1106  HW1 SOL   716      -7.700   0.190  -2.040  1.00  0.00           H  
ATOM   1107  HW2 SOL   716      -9.170   0.180  -1.720  1.00  0.00           H  
ATOM   1108  OW  SOL   717     -31.280 -16.370  26.100  1.00  0.00           O  
ATOM   1109  HW1 SOL   717     -30.840 -15.540  26.280  1.00  0.00           H  
ATOM   1110  HW2 SOL   717     -30.660 -16.860  25.560  1.00  0.00           H  
ATOM   1111  OW  SOL   718      12.220 -34.120  21.780  1.00  0.00           O  
ATOM   1112  HW1 SOL   718      13.110 -34.440  21.620  1.00  0.00           H  
ATOM   1113  HW2 SOL   718      12.230 -33.820  22.690  1.00  0.00           H  
ATOM   1114  OW  SOL   719      -2.520  -2.670  22.330  1.00  0.00           O  
ATOM   1115  HW1 SOL   719      -3.180  -3.310  22.600  1.00  0.00           H  
ATOM   1116  HW2 SOL   719      -2.340  -2.160  23.120  1.00  0.00           H  
ATOM   1117  OW  SOL   720     -17.480 -29.660  37.680  1.00  0.00           O  
ATOM   1118  HW1 SOL   720     -16.920 -28.940  37.380  1.00  0.00           H  
ATOM   1119  HW2 SOL   720     -18.370 -29.350  37.540  1.00  0.00           H  
ATOM   1120  OW  SOL   721     -18.050 -47.010 -13.720  1.00  0.00           O  
ATOM   1121  HW1 SOL   721     -17.920 -47.480 -12.900  1.00  0.00           H  
ATOM   1122  HW2 SOL   721     -18.170 -46.100 -13.460  1.00  0.00           H  
ATOM   1123  OW  SOL   722     -20.980 -46.820  -8.610  1.00  0.00           O  
ATOM   1124  HW1 SOL   722     -20.110 -46.470  -8.460  1.00  0.00           H  
ATOM   1125  HW2 SOL   722     -21.560 -46.090  -8.370  1.00  0.00           H  
ATOM   1126  OW  SOL   723      -9.380  14.960 -14.980  1.00  0.00           O  
ATOM   1127  HW1 SOL   723      -8.660  14.900 -15.590  1.00  0.00           H  
ATOM   1128  HW2 SOL   723      -9.460  15.900 -14.800  1.00  0.00           H  
ATOM   1129  OW  SOL   724       4.870 -47.780  -4.250  1.00  0.00           O  
ATOM   1130  HW1 SOL   724       5.580 -48.430  -4.110  1.00  0.00           H  
ATOM   1131  HW2 SOL   724       4.330 -47.850  -3.460  1.00  0.00           H  
ATOM   1132  OW  SOL   725      -1.680   9.650 -21.360  1.00  0.00           O  
ATOM   1133  HW1 SOL   725      -0.790   9.730 -21.030  1.00  0.00           H  
ATOM   1134  HW2 SOL   725      -2.230   9.830 -20.610  1.00  0.00           H  
ATOM   1135  OW  SOL   726      -3.510 -23.040 -34.680  1.00  0.00           O  
ATOM   1136  HW1 SOL   726      -2.620 -22.690 -34.740  1.00  0.00           H  
ATOM   1137  HW2 SOL   726      -3.400 -23.970 -34.480  1.00  0.00           H  
ATOM   1138  OW  SOL   727      -1.520 -25.790  39.150  1.00  0.00           O  
ATOM   1139  HW1 SOL   727      -1.900 -26.430  38.550  1.00  0.00           H  
ATOM   1140  HW2 SOL   727      -2.240 -25.190  39.360  1.00  0.00           H  
ATOM   1141  OW  SOL   728      -5.810 -31.100  33.950  1.00  0.00           O  
ATOM   1142  HW1 SOL   728      -5.950 -32.040  33.860  1.00  0.00           H  
ATOM   1143  HW2 SOL   728      -4.910 -31.020  34.290  1.00  0.00           H  
ATOM   1144  OW  SOL   729       4.670 -30.300 -21.180  1.00  0.00           O  
ATOM   1145  HW1 SOL   729       5.550 -30.590 -21.360  1.00  0.00           H  
ATOM   1146  HW2 SOL   729       4.130 -31.100 -21.260  1.00  0.00           H  
ATOM   1147  OW  SOL   730     -25.090  -2.090  31.260  1.00  0.00           O  
ATOM   1148  HW1 SOL   730     -24.400  -2.090  30.600  1.00  0.00           H  
ATOM   1149  HW2 SOL   730     -24.960  -2.920  31.740  1.00  0.00           H  
ATOM   1150  OW  SOL   731       5.550  -5.750  21.750  1.00  0.00           O  
ATOM   1151  HW1 SOL   731       6.200  -5.390  22.350  1.00  0.00           H  
ATOM   1152  HW2 SOL   731       5.750  -5.350  20.900  1.00  0.00           H  
ATOM   1153  OW  SOL   732     -28.930 -39.770   0.750  1.00  0.00           O  
ATOM   1154  HW1 SOL   732     -29.380 -40.530   0.400  1.00  0.00           H  
ATOM   1155  HW2 SOL   732     -29.290 -39.650   1.620  1.00  0.00           H  
ATOM   1156  OW  SOL   733     -24.670 -23.820  33.480  1.00  0.00           O  
ATOM   1157  HW1 SOL   733     -24.430 -22.930  33.720  1.00  0.00           H  
ATOM   1158  HW2 SOL   733     -23.870 -24.320  33.560  1.00  0.00           H  
ATOM   1159  OW  SOL   734     -28.830 -25.130   9.700  1.00  0.00           O  
ATOM   1160  HW1 SOL   734     -29.240 -24.310   9.430  1.00  0.00           H  
ATOM   1161  HW2 SOL   734     -27.920 -25.030   9.410  1.00  0.00           H  
ATOM   1162  OW  SOL   735     -28.430  10.440 -14.430  1.00  0.00           O  
ATOM   1163  HW1 SOL   735     -29.380  10.560 -14.370  1.00  0.00           H  
ATOM   1164  HW2 SOL   735     -28.200   9.940 -13.650  1.00  0.00           H  
ATOM   1165  OW  SOL   736     -19.740 -30.720 -20.200  1.00  0.00           O  
ATOM   1166  HW1 SOL   736     -20.120 -29.980 -19.720  1.00  0.00           H  
ATOM   1167  HW2 SOL   736     -18.870 -30.840 -19.800  1.00  0.00           H  
ATOM   1168  OW  SOL   737     -18.230  -1.910  16.670  1.00  0.00           O  
ATOM   1169  HW1 SOL   737     -18.660  -2.400  17.380  1.00  0.00           H  
ATOM   1170  HW2 SOL   737     -18.930  -1.360  16.310  1.00  0.00           H  
ATOM   1171  OW  SOL   738      -0.050  -0.690  -0.140  1.00  0.00           O  
ATOM   1172  HW1 SOL   738       0.290  -0.970   0.710  1.00  0.00           H  
ATOM   1173  HW2 SOL   738      -0.640  -1.410  -0.410  1.00  0.00           H  
ATOM   1174  OW  SOL   739     -17.790  12.290 -21.330  1.00  0.00           O  
ATOM   1175  HW1 SOL   739     -18.680  12.360 -20.990  1.00  0.00           H  
ATOM   1176  HW2 SOL   739     -17.890  12.350 -22.280  1.00  0.00           H  
ATOM   1177  OW  SOL   740     -11.610   1.860  -9.660  1.00  0.00           O  
ATOM   1178  HW1 SOL   740     -11.760   2.810  -9.640  1.00  0.00           H  
ATOM   1179  HW2 SOL   740     -11.950   1.550  -8.830  1.00  0.00           H  
ATOM   1180  OW  SOL   741      13.640 -20.410 -22.140  1.00  0.00           O  
ATOM   1181  HW1 SOL   741      12.960 -20.470 -22.810  1.00  0.00           H  
ATOM   1182  HW2 SOL   741      14.460 -20.350 -22.640  1.00  0.00           H  
ATOM   1183  OW  SOL   742       8.480 -10.900 -13.100  1.00  0.00           O  
ATOM   1184  HW1 SOL   742       8.820 -11.550 -13.720  1.00  0.00           H  
ATOM   1185  HW2 SOL   742       7.840 -11.380 -12.590  1.00  0.00           H  
ATOM   1186  OW  SOL   743     -26.190 -25.850  37.170  1.00  0.00           O  
ATOM   1187  HW1 SOL   743     -25.600 -25.190  36.810  1.00  0.00           H  
ATOM   1188  HW2 SOL   743     -26.500 -25.460  37.990  1.00  0.00           H  
ATOM   1189  OW  SOL   744      11.110  -9.790  -9.610  1.00  0.00           O  
ATOM   1190  HW1 SOL   744      11.220 -10.740  -9.760  1.00  0.00           H  
ATOM   1191  HW2 SOL   744      10.850  -9.450 -10.470  1.00  0.00           H  
ATOM   1192  OW  SOL   745      20.470  10.310   5.970  1.00  0.00           O  
ATOM   1193  HW1 SOL   745      20.160  10.110   6.840  1.00  0.00           H  
ATOM   1194  HW2 SOL   745      20.850  11.190   6.040  1.00  0.00           H  
ATOM   1195  OW  SOL   746      -8.700 -25.670 -16.170  1.00  0.00           O  
ATOM   1196  HW1 SOL   746      -9.020 -26.330 -16.790  1.00  0.00           H  
ATOM   1197  HW2 SOL   746      -7.790 -25.930 -15.990  1.00  0.00           H  
ATOM   1198  OW  SOL   747     -12.930 -16.740  42.950  1.00  0.00           O  
ATOM   1199  HW1 SOL   747     -12.030 -16.690  42.610  1.00  0.00           H  
ATOM   1200  HW2 SOL   747     -13.270 -17.560  42.620  1.00  0.00           H  
ATOM   1201  OW  SOL   748     -30.160   9.380   0.240  1.00  0.00           O  
ATOM   1202  HW1 SOL   748     -30.170  10.020  -0.460  1.00  0.00           H  
ATOM   1203  HW2 SOL   748     -31.070   9.340   0.550  1.00  0.00           H  
ATOM   1204  OW  SOL   749     -23.560 -26.530  25.750  1.00  0.00           O  
ATOM   1205  HW1 SOL   749     -23.690 -27.060  26.540  1.00  0.00           H  
ATOM   1206  HW2 SOL   749     -23.840 -27.100  25.030  1.00  0.00           H  
ATOM   1207  OW  SOL   750     -21.320  14.940 -11.260  1.00  0.00           O  
ATOM   1208  HW1 SOL   750     -21.970  15.360 -10.710  1.00  0.00           H  
ATOM   1209  HW2 SOL   750     -21.600  14.030 -11.320  1.00  0.00           H  
ATOM   1210  OW  SOL   751     -12.590   8.200 -10.420  1.00  0.00           O  
ATOM   1211  HW1 SOL   751     -13.090   7.780 -11.130  1.00  0.00           H  
ATOM   1212  HW2 SOL   751     -13.000   9.070 -10.330  1.00  0.00           H  
ATOM   1213  OW  SOL   752     -10.090  -5.770 -35.400  1.00  0.00           O  
ATOM   1214  HW1 SOL   752      -9.420  -5.780 -34.730  1.00  0.00           H  
ATOM   1215  HW2 SOL   752     -10.280  -6.690 -35.580  1.00  0.00           H  
ATOM   1216  OW  SOL   753      16.090 -32.570  -9.480  1.00  0.00           O  
ATOM   1217  HW1 SOL   753      16.510 -33.420  -9.520  1.00  0.00           H  
ATOM   1218  HW2 SOL   753      16.780 -31.960  -9.220  1.00  0.00           H  
ATOM   1219  OW  SOL   754      10.720 -18.280 -17.730  1.00  0.00           O  
ATOM   1220  HW1 SOL   754      10.390 -18.950 -17.130  1.00  0.00           H  
ATOM   1221  HW2 SOL   754      11.090 -17.610 -17.160  1.00  0.00           H  
ATOM   1222  OW  SOL   755     -15.440 -27.070  26.300  1.00  0.00           O  
ATOM   1223  HW1 SOL   755     -15.670 -26.380  25.690  1.00  0.00           H  
ATOM   1224  HW2 SOL   755     -16.270 -27.470  26.550  1.00  0.00           H  
ATOM   1225  OW  SOL   756       0.070  -0.240 -26.930  1.00  0.00           O  
ATOM   1226  HW1 SOL   756       0.520  -0.350 -27.770  1.00  0.00           H  
ATOM   1227  HW2 SOL   756      -0.330  -1.100 -26.760  1.00  0.00           H  
ATOM   1228  OW  SOL   757     -11.280 -53.120  24.310  1.00  0.00           O  
ATOM   1229  HW1 SOL   757     -11.720 -53.470  23.540  1.00  0.00           H  
ATOM   1230  HW2 SOL   757     -11.640 -52.250  24.420  1.00  0.00           H  
ATOM   1231  OW  SOL   758      -2.050 -44.150 -16.470  1.00  0.00           O  
ATOM   1232  HW1 SOL   758      -1.190 -44.510 -16.720  1.00  0.00           H  
ATOM   1233  HW2 SOL   758      -1.890 -43.230 -16.280  1.00  0.00           H  
ATOM   1234  OW  SOL   759     -37.740  -2.900  11.560  1.00  0.00           O  
ATOM   1235  HW1 SOL   759     -37.690  -3.600  12.210  1.00  0.00           H  
ATOM   1236  HW2 SOL   759     -38.390  -3.200  10.920  1.00  0.00           H  
ATOM   1237  OW  SOL   760     -22.060  -7.230  14.880  1.00  0.00           O  
ATOM   1238  HW1 SOL   760     -22.370  -8.000  15.350  1.00  0.00           H  
ATOM   1239  HW2 SOL   760     -22.360  -6.490  15.400  1.00  0.00           H  
ATOM   1240  OW  SOL   761     -22.670 -10.030  23.940  1.00  0.00           O  
ATOM   1241  HW1 SOL   761     -22.510  -9.750  24.840  1.00  0.00           H  
ATOM   1242  HW2 SOL   761     -21.980  -9.630  23.430  1.00  0.00           H  
ATOM   1243  OW  SOL   762       2.340 -17.420  10.420  1.00  0.00           O  
ATOM   1244  HW1 SOL   762       1.410 -17.620  10.360  1.00  0.00           H  
ATOM   1245  HW2 SOL   762       2.760 -18.260  10.630  1.00  0.00           H  
ATOM   1246  OW  SOL   763       8.080 -31.760 -14.110  1.00  0.00           O  
ATOM   1247  HW1 SOL   763       7.930 -32.030 -15.020  1.00  0.00           H  
ATOM   1248  HW2 SOL   763       7.320 -32.080 -13.630  1.00  0.00           H  
ATOM   1249  OW  SOL   764     -22.780 -22.930  -8.230  1.00  0.00           O  
ATOM   1250  HW1 SOL   764     -23.510 -23.150  -8.810  1.00  0.00           H  
ATOM   1251  HW2 SOL   764     -22.980 -23.380  -7.410  1.00  0.00           H  
ATOM   1252  OW  SOL   765     -11.480 -24.180 -23.220  1.00  0.00           O  
ATOM   1253  HW1 SOL   765     -12.230 -23.790 -22.740  1.00  0.00           H  
ATOM   1254  HW2 SOL   765     -10.990 -23.420 -23.550  1.00  0.00           H  
ATOM   1255  OW  SOL   766      24.030 -25.690  16.300  1.00  0.00           O  
ATOM   1256  HW1 SOL   766      24.280 -25.640  15.390  1.00  0.00           H  
ATOM   1257  HW2 SOL   766      24.480 -24.960  16.720  1.00  0.00           H  
ATOM   1258  OW  SOL   767     -26.250 -30.670  -5.480  1.00  0.00           O  
ATOM   1259  HW1 SOL   767     -25.700 -30.060  -4.970  1.00  0.00           H  
ATOM   1260  HW2 SOL   767     -25.870 -30.660  -6.350  1.00  0.00           H  
ATOM   1261  OW  SOL   768     -13.180 -10.060  36.240  1.00  0.00           O  
ATOM   1262  HW1 SOL   768     -13.120  -9.370  35.590  1.00  0.00           H  
ATOM   1263  HW2 SOL   768     -13.470  -9.610  37.040  1.00  0.00           H  
ATOM   1264  OW  SOL   769      21.250 -51.690  -2.070  1.00  0.00           O  
ATOM   1265  HW1 SOL   769      21.310 -51.110  -1.310  1.00  0.00           H  
ATOM   1266  HW2 SOL   769      21.630 -51.180  -2.800  1.00  0.00           H  
ATOM   1267  OW  SOL   770      -3.010 -41.370 -13.330  1.00  0.00           O  
ATOM   1268  HW1 SOL   770      -2.620 -41.000 -12.540  1.00  0.00           H  
ATOM   1269  HW2 SOL   770      -3.830 -41.750 -13.030  1.00  0.00           H  
ATOM   1270  OW  SOL   771     -14.570 -36.740 -34.320  1.00  0.00           O  
ATOM   1271  HW1 SOL   771     -15.140 -37.250 -33.730  1.00  0.00           H  
ATOM   1272  HW2 SOL   771     -13.710 -36.780 -33.900  1.00  0.00           H  
ATOM   1273  OW  SOL   772     -29.920  -7.970 -12.780  1.00  0.00           O  
ATOM   1274  HW1 SOL   772     -30.740  -8.210 -13.200  1.00  0.00           H  
ATOM   1275  HW2 SOL   772     -30.060  -7.070 -12.460  1.00  0.00           H  
ATOM   1276  OW  SOL   773      10.930 -17.350  32.030  1.00  0.00           O  
ATOM   1277  HW1 SOL   773      10.810 -18.160  31.520  1.00  0.00           H  
ATOM   1278  HW2 SOL   773      10.700 -17.600  32.920  1.00  0.00           H  
ATOM   1279  OW  SOL   774     -12.430 -39.540  19.380  1.00  0.00           O  
ATOM   1280  HW1 SOL   774     -13.130 -38.920  19.170  1.00  0.00           H  
ATOM   1281  HW2 SOL   774     -11.740 -39.000  19.780  1.00  0.00           H  
ATOM   1282  OW  SOL   775     -32.230 -11.980  13.950  1.00  0.00           O  
ATOM   1283  HW1 SOL   775     -32.350 -12.710  14.560  1.00  0.00           H  
ATOM   1284  HW2 SOL   775     -31.630 -11.380  14.400  1.00  0.00           H  
ATOM   1285  OW  SOL   776     -27.520  18.090   0.670  1.00  0.00           O  
ATOM   1286  HW1 SOL   776     -27.330  17.340   0.110  1.00  0.00           H  
ATOM   1287  HW2 SOL   776     -28.470  18.180   0.650  1.00  0.00           H  
ATOM   1288  OW  SOL   777      -7.740 -33.590  19.000  1.00  0.00           O  
ATOM   1289  HW1 SOL   777      -8.340 -34.290  18.770  1.00  0.00           H  
ATOM   1290  HW2 SOL   777      -8.210 -33.060  19.650  1.00  0.00           H  
ATOM   1291  OW  SOL   778      14.190 -51.390   6.920  1.00  0.00           O  
ATOM   1292  HW1 SOL   778      13.700 -51.060   7.680  1.00  0.00           H  
ATOM   1293  HW2 SOL   778      13.510 -51.750   6.340  1.00  0.00           H  
ATOM   1294  OW  SOL   779     -37.410 -31.850  -4.570  1.00  0.00           O  
ATOM   1295  HW1 SOL   779     -37.920 -31.980  -5.360  1.00  0.00           H  
ATOM   1296  HW2 SOL   779     -36.840 -31.100  -4.770  1.00  0.00           H  
ATOM   1297  OW  SOL   780     -23.860  -0.010 -16.170  1.00  0.00           O  
ATOM   1298  HW1 SOL   780     -22.930  -0.030 -15.940  1.00  0.00           H  
ATOM   1299  HW2 SOL   780     -23.880  -0.140 -17.120  1.00  0.00           H  
ATOM   1300  OW  SOL   781     -19.910 -34.450  30.820  1.00  0.00           O  
ATOM   1301  HW1 SOL   781     -19.300 -35.180  30.840  1.00  0.00           H  
ATOM   1302  HW2 SOL   781     -20.720 -34.820  30.480  1.00  0.00           H  
ATOM   1303  OW  SOL   782      16.330 -28.020  -2.730  1.00  0.00           O  
ATOM   1304  HW1 SOL   782      16.630 -28.910  -2.550  1.00  0.00           H  
ATOM   1305  HW2 SOL   782      16.360 -27.940  -3.680  1.00  0.00           H  
ATOM   1306  OW  SOL   783      23.790 -23.350   6.050  1.00  0.00           O  
ATOM   1307  HW1 SOL   783      22.980 -22.840   5.960  1.00  0.00           H  
ATOM   1308  HW2 SOL   783      24.240 -23.230   5.220  1.00  0.00           H  
ATOM   1309  OW  SOL   784       5.450 -10.300  11.620  1.00  0.00           O  
ATOM   1310  HW1 SOL   784       5.350 -11.240  11.500  1.00  0.00           H  
ATOM   1311  HW2 SOL   784       5.510  -9.940  10.740  1.00  0.00           H  
ATOM   1312  OW  SOL   785       1.590  13.810 -11.170  1.00  0.00           O  
ATOM   1313  HW1 SOL   785       2.350  14.390 -11.040  1.00  0.00           H  
ATOM   1314  HW2 SOL   785       1.920  13.120 -11.750  1.00  0.00           H  
ATOM   1315  OW  SOL   786     -42.480 -22.640  -7.210  1.00  0.00           O  
ATOM   1316  HW1 SOL   786     -42.490 -21.790  -7.640  1.00  0.00           H  
ATOM   1317  HW2 SOL   786     -42.260 -22.440  -6.300  1.00  0.00           H  
ATOM   1318  OW  SOL   787     -37.390 -36.930  -3.190  1.00  0.00           O  
ATOM   1319  HW1 SOL   787     -37.220 -37.130  -4.110  1.00  0.00           H  
ATOM   1320  HW2 SOL   787     -38.340 -36.860  -3.120  1.00  0.00           H  
ATOM   1321  OW  SOL   788      -9.460  15.940   3.060  1.00  0.00           O  
ATOM   1322  HW1 SOL   788      -9.660  15.010   3.170  1.00  0.00           H  
ATOM   1323  HW2 SOL   788     -10.310  16.360   2.950  1.00  0.00           H  
ATOM   1324  OW  SOL   789       9.650 -36.120  18.730  1.00  0.00           O  
ATOM   1325  HW1 SOL   789      10.240 -35.370  18.620  1.00  0.00           H  
ATOM   1326  HW2 SOL   789       8.870 -35.740  19.150  1.00  0.00           H  
ATOM   1327  OW  SOL   790       2.150 -28.970 -24.660  1.00  0.00           O  
ATOM   1328  HW1 SOL   790       1.720 -28.570 -23.910  1.00  0.00           H  
ATOM   1329  HW2 SOL   790       3.070 -29.020 -24.420  1.00  0.00           H  
ATOM   1330  OW  SOL   791     -18.440 -46.190  29.260  1.00  0.00           O  
ATOM   1331  HW1 SOL   791     -17.730 -46.530  29.800  1.00  0.00           H  
ATOM   1332  HW2 SOL   791     -19.070 -46.900  29.220  1.00  0.00           H  
ATOM   1333  OW  SOL   792       7.860  -4.610  16.760  1.00  0.00           O  
ATOM   1334  HW1 SOL   792       8.730  -4.220  16.700  1.00  0.00           H  
ATOM   1335  HW2 SOL   792       7.530  -4.610  15.850  1.00  0.00           H  
ATOM   1336  OW  SOL   793     -20.680 -16.300 -16.580  1.00  0.00           O  
ATOM   1337  HW1 SOL   793     -20.410 -17.200 -16.750  1.00  0.00           H  
ATOM   1338  HW2 SOL   793     -20.590 -16.190 -15.630  1.00  0.00           H  
ATOM   1339  OW  SOL   794     -22.150 -13.040 -18.620  1.00  0.00           O  
ATOM   1340  HW1 SOL   794     -22.010 -13.090 -19.570  1.00  0.00           H  
ATOM   1341  HW2 SOL   794     -22.710 -13.780 -18.420  1.00  0.00           H  
ATOM   1342  OW  SOL   795     -35.080 -27.890 -18.270  1.00  0.00           O  
ATOM   1343  HW1 SOL   795     -35.100 -27.320 -17.500  1.00  0.00           H  
ATOM   1344  HW2 SOL   795     -35.790 -28.520 -18.130  1.00  0.00           H  
ATOM   1345  OW  SOL   796      -4.970 -18.850 -11.360  1.00  0.00           O  
ATOM   1346  HW1 SOL   796      -4.320 -18.870 -10.660  1.00  0.00           H  
ATOM   1347  HW2 SOL   796      -4.840 -19.670 -11.840  1.00  0.00           H  
ATOM   1348  OW  SOL   797      -1.150 -51.710  11.310  1.00  0.00           O  
ATOM   1349  HW1 SOL   797      -1.370 -52.590  11.000  1.00  0.00           H  
ATOM   1350  HW2 SOL   797      -1.270 -51.140  10.550  1.00  0.00           H  
ATOM   1351  OW  SOL   798      -8.830   0.560 -13.830  1.00  0.00           O  
ATOM   1352  HW1 SOL   798      -8.320   0.930 -14.560  1.00  0.00           H  
ATOM   1353  HW2 SOL   798      -9.180   1.330 -13.370  1.00  0.00           H  
ATOM   1354  OW  SOL   799     -20.430 -21.380  -7.800  1.00  0.00           O  
ATOM   1355  HW1 SOL   799     -21.000 -22.150  -7.820  1.00  0.00           H  
ATOM   1356  HW2 SOL   799     -20.110 -21.310  -8.710  1.00  0.00           H  
ATOM   1357  OW  SOL   800      10.860  -4.130  -0.110  1.00  0.00           O  
ATOM   1358  HW1 SOL   800      10.040  -3.790   0.220  1.00  0.00           H  
ATOM   1359  HW2 SOL   800      10.620  -4.920  -0.600  1.00  0.00           H  
ATOM   1360  OW  SOL   801      -2.070   4.170  24.690  1.00  0.00           O  
ATOM   1361  HW1 SOL   801      -2.670   4.920  24.680  1.00  0.00           H  
ATOM   1362  HW2 SOL   801      -1.210   4.550  24.820  1.00  0.00           H  
ATOM   1363  OW  SOL   802      16.430 -13.260   3.540  1.00  0.00           O  
ATOM   1364  HW1 SOL   802      15.480 -13.360   3.600  1.00  0.00           H  
ATOM   1365  HW2 SOL   802      16.780 -14.040   3.970  1.00  0.00           H  
ATOM   1366  OW  SOL   803       5.220 -22.340  21.410  1.00  0.00           O  
ATOM   1367  HW1 SOL   803       6.040 -22.020  21.040  1.00  0.00           H  
ATOM   1368  HW2 SOL   803       4.540 -21.880  20.920  1.00  0.00           H  
ATOM   1369  OW  SOL   804       4.840 -23.670  18.640  1.00  0.00           O  
ATOM   1370  HW1 SOL   804       4.510 -23.910  19.500  1.00  0.00           H  
ATOM   1371  HW2 SOL   804       4.050 -23.560  18.100  1.00  0.00           H  
ATOM   1372  OW  SOL   805      -2.900 -32.440  29.650  1.00  0.00           O  
ATOM   1373  HW1 SOL   805      -2.590 -31.590  29.950  1.00  0.00           H  
ATOM   1374  HW2 SOL   805      -2.220 -32.760  29.060  1.00  0.00           H  
ATOM   1375  OW  SOL   806      -8.710 -37.930 -15.620  1.00  0.00           O  
ATOM   1376  HW1 SOL   806      -8.830 -36.980 -15.640  1.00  0.00           H  
ATOM   1377  HW2 SOL   806      -9.540 -38.250 -15.250  1.00  0.00           H  
ATOM   1378  OW  SOL   807     -27.580 -20.840 -36.260  1.00  0.00           O  
ATOM   1379  HW1 SOL   807     -27.290 -21.690 -36.580  1.00  0.00           H  
ATOM   1380  HW2 SOL   807     -28.290 -21.050 -35.650  1.00  0.00           H  
ATOM   1381  OW  SOL   808     -38.480 -19.620 -12.390  1.00  0.00           O  
ATOM   1382  HW1 SOL   808     -39.220 -19.210 -12.830  1.00  0.00           H  
ATOM   1383  HW2 SOL   808     -38.430 -19.170 -11.550  1.00  0.00           H  
ATOM   1384  OW  SOL   809     -20.890  13.510  10.160  1.00  0.00           O  
ATOM   1385  HW1 SOL   809     -20.920  14.430   9.910  1.00  0.00           H  
ATOM   1386  HW2 SOL   809     -19.980  13.260  10.050  1.00  0.00           H  
ATOM   1387  OW  SOL   810     -27.100 -42.500 -19.900  1.00  0.00           O  
ATOM   1388  HW1 SOL   810     -27.330 -42.930 -19.070  1.00  0.00           H  
ATOM   1389  HW2 SOL   810     -26.170 -42.680 -20.010  1.00  0.00           H  
ATOM   1390  OW  SOL   811       7.120  -1.020 -10.260  1.00  0.00           O  
ATOM   1391  HW1 SOL   811       7.330  -0.080 -10.320  1.00  0.00           H  
ATOM   1392  HW2 SOL   811       7.730  -1.440 -10.850  1.00  0.00           H  
ATOM   1393  OW  SOL   812     -29.560 -23.060  18.870  1.00  0.00           O  
ATOM   1394  HW1 SOL   812     -30.130 -22.800  18.140  1.00  0.00           H  
ATOM   1395  HW2 SOL   812     -29.940 -23.860  19.210  1.00  0.00           H  
ATOM   1396  OW  SOL   813       9.020 -36.860  16.250  1.00  0.00           O  
ATOM   1397  HW1 SOL   813       9.220 -36.860  17.190  1.00  0.00           H  
ATOM   1398  HW2 SOL   813       9.030 -35.940  16.000  1.00  0.00           H  
ATOM   1399  OW  SOL   814      23.240 -21.070  18.730  1.00  0.00           O  
ATOM   1400  HW1 SOL   814      23.020 -21.950  19.050  1.00  0.00           H  
ATOM   1401  HW2 SOL   814      23.620 -21.220  17.860  1.00  0.00           H  
ATOM   1402  OW  SOL   815       6.870 -54.310   8.500  1.00  0.00           O  
ATOM   1403  HW1 SOL   815       7.240 -53.480   8.230  1.00  0.00           H  
ATOM   1404  HW2 SOL   815       7.380 -54.550   9.280  1.00  0.00           H  
ATOM   1405  OW  SOL   816     -26.970   2.140  20.650  1.00  0.00           O  
ATOM   1406  HW1 SOL   816     -27.410   1.370  20.280  1.00  0.00           H  
ATOM   1407  HW2 SOL   816     -26.740   2.660  19.880  1.00  0.00           H  
ATOM   1408  OW  SOL   817      14.100 -15.390  -8.650  1.00  0.00           O  
ATOM   1409  HW1 SOL   817      13.820 -14.480  -8.680  1.00  0.00           H  
ATOM   1410  HW2 SOL   817      13.330 -15.900  -8.880  1.00  0.00           H  
ATOM   1411  OW  SOL   818     -12.340 -32.910  39.530  1.00  0.00           O  
ATOM   1412  HW1 SOL   818     -13.070 -32.510  39.070  1.00  0.00           H  
ATOM   1413  HW2 SOL   818     -12.520 -32.730  40.460  1.00  0.00           H  
ATOM   1414  OW  SOL   819      10.040 -18.960 -28.390  1.00  0.00           O  
ATOM   1415  HW1 SOL   819      10.530 -19.730 -28.670  1.00  0.00           H  
ATOM   1416  HW2 SOL   819       9.680 -18.590 -29.210  1.00  0.00           H  
ATOM   1417  OW  SOL   820     -22.230 -36.670 -13.340  1.00  0.00           O  
ATOM   1418  HW1 SOL   820     -22.270 -35.840 -13.820  1.00  0.00           H  
ATOM   1419  HW2 SOL   820     -22.960 -36.620 -12.720  1.00  0.00           H  
ATOM   1420  OW  SOL   821      16.710 -42.760  -0.540  1.00  0.00           O  
ATOM   1421  HW1 SOL   821      16.070 -43.230   0.010  1.00  0.00           H  
ATOM   1422  HW2 SOL   821      17.110 -43.450  -1.070  1.00  0.00           H  
ATOM   1423  OW  SOL   822     -22.770   9.300 -18.830  1.00  0.00           O  
ATOM   1424  HW1 SOL   822     -22.220   8.510 -18.890  1.00  0.00           H  
ATOM   1425  HW2 SOL   822     -22.740   9.680 -19.700  1.00  0.00           H  
ATOM   1426  OW  SOL   823     -42.110 -14.530  12.340  1.00  0.00           O  
ATOM   1427  HW1 SOL   823     -41.750 -15.030  13.080  1.00  0.00           H  
ATOM   1428  HW2 SOL   823     -42.960 -14.940  12.170  1.00  0.00           H  
ATOM   1429  OW  SOL   824     -44.060 -21.050  -1.760  1.00  0.00           O  
ATOM   1430  HW1 SOL   824     -44.070 -20.130  -2.040  1.00  0.00           H  
ATOM   1431  HW2 SOL   824     -44.390 -21.020  -0.860  1.00  0.00           H  
ATOM   1432  OW  SOL   825     -29.790 -34.860   9.490  1.00  0.00           O  
ATOM   1433  HW1 SOL   825     -29.200 -35.610   9.440  1.00  0.00           H  
ATOM   1434  HW2 SOL   825     -29.370 -34.290  10.150  1.00  0.00           H  
ATOM   1435  OW  SOL   826     -13.810 -25.790  23.710  1.00  0.00           O  
ATOM   1436  HW1 SOL   826     -13.290 -25.410  24.420  1.00  0.00           H  
ATOM   1437  HW2 SOL   826     -13.230 -26.450  23.340  1.00  0.00           H  
ATOM   1438  OW  SOL   827      -9.330 -45.110  19.170  1.00  0.00           O  
ATOM   1439  HW1 SOL   827      -8.660 -45.710  19.480  1.00  0.00           H  
ATOM   1440  HW2 SOL   827     -10.160 -45.570  19.340  1.00  0.00           H  
ATOM   1441  OW  SOL   828       5.660 -38.970   1.620  1.00  0.00           O  
ATOM   1442  HW1 SOL   828       4.860 -39.360   1.960  1.00  0.00           H  
ATOM   1443  HW2 SOL   828       5.360 -38.380   0.930  1.00  0.00           H  
ATOM   1444  OW  SOL   829     -34.570 -10.480   7.720  1.00  0.00           O  
ATOM   1445  HW1 SOL   829     -34.860  -9.890   8.410  1.00  0.00           H  
ATOM   1446  HW2 SOL   829     -34.550  -9.950   6.930  1.00  0.00           H  
ATOM   1447  OW  SOL   830     -21.350 -47.400  26.310  1.00  0.00           O  
ATOM   1448  HW1 SOL   830     -20.860 -47.790  27.030  1.00  0.00           H  
ATOM   1449  HW2 SOL   830     -20.710 -47.270  25.610  1.00  0.00           H  
ATOM   1450  OW  SOL   831     -37.200  -2.030   1.660  1.00  0.00           O  
ATOM   1451  HW1 SOL   831     -37.040  -1.150   1.300  1.00  0.00           H  
ATOM   1452  HW2 SOL   831     -37.640  -2.500   0.950  1.00  0.00           H  
ATOM   1453  OW  SOL   832      17.560 -19.200 -20.630  1.00  0.00           O  
ATOM   1454  HW1 SOL   832      17.700 -19.820 -21.340  1.00  0.00           H  
ATOM   1455  HW2 SOL   832      18.170 -19.470 -19.950  1.00  0.00           H  
ATOM   1456  OW  SOL   833      -7.500 -18.310 -10.360  1.00  0.00           O  
ATOM   1457  HW1 SOL   833      -6.970 -18.410 -11.140  1.00  0.00           H  
ATOM   1458  HW2 SOL   833      -6.990 -18.730  -9.670  1.00  0.00           H  
ATOM   1459  OW  SOL   834     -14.570  10.370 -21.540  1.00  0.00           O  
ATOM   1460  HW1 SOL   834     -13.930  10.800 -22.120  1.00  0.00           H  
ATOM   1461  HW2 SOL   834     -14.500  10.860 -20.720  1.00  0.00           H  
ATOM   1462  OW  SOL   835      19.170 -11.690 -21.380  1.00  0.00           O  
ATOM   1463  HW1 SOL   835      19.450 -11.340 -20.540  1.00  0.00           H  
ATOM   1464  HW2 SOL   835      18.680 -12.470 -21.170  1.00  0.00           H  
ATOM   1465  OW  SOL   836     -40.830 -23.620  20.130  1.00  0.00           O  
ATOM   1466  HW1 SOL   836     -40.520 -24.510  20.310  1.00  0.00           H  
ATOM   1467  HW2 SOL   836     -41.750 -23.620  20.430  1.00  0.00           H  
ATOM   1468  OW  SOL   837     -32.970 -34.470   3.620  1.00  0.00           O  
ATOM   1469  HW1 SOL   837     -32.670 -34.800   2.780  1.00  0.00           H  
ATOM   1470  HW2 SOL   837     -32.270 -33.920   3.940  1.00  0.00           H  
ATOM   1471  OW  SOL   838       6.950 -22.560 -20.670  1.00  0.00           O  
ATOM   1472  HW1 SOL   838       7.900 -22.520 -20.560  1.00  0.00           H  
ATOM   1473  HW2 SOL   838       6.730 -23.460 -20.460  1.00  0.00           H  
ATOM   1474  OW  SOL   839      -5.060 -46.580  11.460  1.00  0.00           O  
ATOM   1475  HW1 SOL   839      -4.240 -46.980  11.160  1.00  0.00           H  
ATOM   1476  HW2 SOL   839      -5.100 -46.770  12.390  1.00  0.00           H  
ATOM   1477  OW  SOL   840      20.090 -24.380  24.750  1.00  0.00           O  
ATOM   1478  HW1 SOL   840      20.140 -25.340  24.750  1.00  0.00           H  
ATOM   1479  HW2 SOL   840      20.070 -24.140  23.820  1.00  0.00           H  
ATOM   1480  OW  SOL   841       3.260 -18.860 -18.160  1.00  0.00           O  
ATOM   1481  HW1 SOL   841       3.630 -17.970 -18.150  1.00  0.00           H  
ATOM   1482  HW2 SOL   841       3.800 -19.330 -18.790  1.00  0.00           H  
ATOM   1483  OW  SOL   842     -44.020  -5.090   0.710  1.00  0.00           O  
ATOM   1484  HW1 SOL   842     -44.880  -5.100   1.140  1.00  0.00           H  
ATOM   1485  HW2 SOL   842     -43.900  -5.980   0.390  1.00  0.00           H  
ATOM   1486  OW  SOL   843     -13.370  12.530  -0.660  1.00  0.00           O  
ATOM   1487  HW1 SOL   843     -14.190  13.030  -0.670  1.00  0.00           H  
ATOM   1488  HW2 SOL   843     -12.890  12.860   0.100  1.00  0.00           H  
ATOM   1489  OW  SOL   844      -6.080 -30.260 -26.930  1.00  0.00           O  
ATOM   1490  HW1 SOL   844      -5.210 -30.210 -27.330  1.00  0.00           H  
ATOM   1491  HW2 SOL   844      -6.570 -29.550 -27.330  1.00  0.00           H  
ATOM   1492  OW  SOL   845     -45.920   7.890  -4.920  1.00  0.00           O  
ATOM   1493  HW1 SOL   845     -46.740   8.340  -5.100  1.00  0.00           H  
ATOM   1494  HW2 SOL   845     -45.480   7.830  -5.770  1.00  0.00           H  
ATOM   1495  OW  SOL   846     -39.220 -18.910  14.690  1.00  0.00           O  
ATOM   1496  HW1 SOL   846     -38.810 -19.460  14.010  1.00  0.00           H  
ATOM   1497  HW2 SOL   846     -40.060 -19.350  14.860  1.00  0.00           H  
ATOM   1498  OW  SOL   847     -28.950 -13.940  -4.930  1.00  0.00           O  
ATOM   1499  HW1 SOL   847     -29.110 -14.820  -4.580  1.00  0.00           H  
ATOM   1500  HW2 SOL   847     -29.130 -13.360  -4.200  1.00  0.00           H  
ATOM   1501  OW  SOL   848     -13.080 -49.330  19.570  1.00  0.00           O  
ATOM   1502  HW1 SOL   848     -12.810 -49.980  20.220  1.00  0.00           H  
ATOM   1503  HW2 SOL   848     -12.260 -49.040  19.170  1.00  0.00           H  
ATOM   1504  OW  SOL   849      -8.400   5.510 -29.880  1.00  0.00           O  
ATOM   1505  HW1 SOL   849      -8.170   5.050 -29.080  1.00  0.00           H  
ATOM   1506  HW2 SOL   849      -8.590   4.810 -30.510  1.00  0.00           H  
ATOM   1507  OW  SOL   850      -3.370  -7.960 -19.810  1.00  0.00           O  
ATOM   1508  HW1 SOL   850      -3.750  -8.390 -20.570  1.00  0.00           H  
ATOM   1509  HW2 SOL   850      -2.520  -8.380 -19.690  1.00  0.00           H  
ATOM   1510  OW  SOL   851     -11.380 -44.070  12.990  1.00  0.00           O  
ATOM   1511  HW1 SOL   851     -10.880 -44.510  12.310  1.00  0.00           H  
ATOM   1512  HW2 SOL   851     -11.530 -43.190  12.650  1.00  0.00           H  
ATOM   1513  OW  SOL   852       5.450 -19.500   4.720  1.00  0.00           O  
ATOM   1514  HW1 SOL   852       4.720 -19.030   4.310  1.00  0.00           H  
ATOM   1515  HW2 SOL   852       5.760 -20.110   4.050  1.00  0.00           H  
ATOM   1516  OW  SOL   853      -7.330  12.870  13.660  1.00  0.00           O  
ATOM   1517  HW1 SOL   853      -6.870  12.140  14.080  1.00  0.00           H  
ATOM   1518  HW2 SOL   853      -7.640  12.500  12.830  1.00  0.00           H  
ATOM   1519  OW  SOL   854     -36.680 -32.790  14.390  1.00  0.00           O  
ATOM   1520  HW1 SOL   854     -35.820 -32.840  13.980  1.00  0.00           H  
ATOM   1521  HW2 SOL   854     -36.510 -32.440  15.270  1.00  0.00           H  
ATOM   1522  OW  SOL   855      21.640 -24.580  -5.380  1.00  0.00           O  
ATOM   1523  HW1 SOL   855      21.040 -24.670  -6.130  1.00  0.00           H  
ATOM   1524  HW2 SOL   855      22.410 -25.080  -5.640  1.00  0.00           H  
ATOM   1525  OW  SOL   856      -5.540  17.860  20.900  1.00  0.00           O  
ATOM   1526  HW1 SOL   856      -4.890  18.360  20.390  1.00  0.00           H  
ATOM   1527  HW2 SOL   856      -5.020  17.340  21.500  1.00  0.00           H  
ATOM   1528  OW  SOL   857     -44.830 -27.030  10.370  1.00  0.00           O  
ATOM   1529  HW1 SOL   857     -44.490 -27.920  10.350  1.00  0.00           H  
ATOM   1530  HW2 SOL   857     -45.610 -27.070  10.920  1.00  0.00           H  
ATOM   1531  OW  SOL   858     -14.350 -50.200 -14.870  1.00  0.00           O  
ATOM   1532  HW1 SOL   858     -14.090 -50.900 -14.260  1.00  0.00           H  
ATOM   1533  HW2 SOL   858     -15.080 -50.570 -15.360  1.00  0.00           H  
ATOM   1534  OW  SOL   859     -32.600 -31.150   5.420  1.00  0.00           O  
ATOM   1535  HW1 SOL   859     -32.110 -30.840   6.180  1.00  0.00           H  
ATOM   1536  HW2 SOL   859     -31.940 -31.580   4.870  1.00  0.00           H  
ATOM   1537  OW  SOL   860     -17.820 -43.450 -19.910  1.00  0.00           O  
ATOM   1538  HW1 SOL   860     -18.600 -42.940 -19.700  1.00  0.00           H  
ATOM   1539  HW2 SOL   860     -18.130 -44.090 -20.570  1.00  0.00           H  
ATOM   1540  OW  SOL   861     -35.310  -8.320   9.130  1.00  0.00           O  
ATOM   1541  HW1 SOL   861     -35.280  -7.580   9.730  1.00  0.00           H  
ATOM   1542  HW2 SOL   861     -36.130  -8.770   9.340  1.00  0.00           H  
ATOM   1543  OW  SOL   862     -21.020   1.850  31.130  1.00  0.00           O  
ATOM   1544  HW1 SOL   862     -20.400   2.110  30.450  1.00  0.00           H  
ATOM   1545  HW2 SOL   862     -21.450   2.670  31.390  1.00  0.00           H  
ATOM   1546  OW  SOL   863      -7.620 -53.150 -20.910  1.00  0.00           O  
ATOM   1547  HW1 SOL   863      -8.120 -52.980 -20.110  1.00  0.00           H  
ATOM   1548  HW2 SOL   863      -8.260 -53.550 -21.510  1.00  0.00           H  
ATOM   1549  OW  SOL   864      -4.520 -53.350   8.120  1.00  0.00           O  
ATOM   1550  HW1 SOL   864      -3.560 -53.350   8.130  1.00  0.00           H  
ATOM   1551  HW2 SOL   864      -4.770 -52.510   8.510  1.00  0.00           H  
ATOM   1552  OW  SOL   865      17.570 -40.870  13.060  1.00  0.00           O  
ATOM   1553  HW1 SOL   865      16.960 -40.280  12.610  1.00  0.00           H  
ATOM   1554  HW2 SOL   865      17.060 -41.650  13.260  1.00  0.00           H  
ATOM   1555  OW  SOL   866      -9.430  11.500 -11.420  1.00  0.00           O  
ATOM   1556  HW1 SOL   866      -8.480  11.550 -11.510  1.00  0.00           H  
ATOM   1557  HW2 SOL   866      -9.770  11.780 -12.260  1.00  0.00           H  
ATOM   1558  OW  SOL   867      -5.280 -40.060  10.680  1.00  0.00           O  
ATOM   1559  HW1 SOL   867      -5.470 -40.970  10.880  1.00  0.00           H  
ATOM   1560  HW2 SOL   867      -6.140 -39.640  10.580  1.00  0.00           H  
ATOM   1561  OW  SOL   868      -8.030 -45.940 -14.730  1.00  0.00           O  
ATOM   1562  HW1 SOL   868      -7.530 -45.560 -14.000  1.00  0.00           H  
ATOM   1563  HW2 SOL   868      -7.430 -46.540 -15.150  1.00  0.00           H  
ATOM   1564  OW  SOL   869     -31.110 -19.860  -1.630  1.00  0.00           O  
ATOM   1565  HW1 SOL   869     -31.190 -18.930  -1.410  1.00  0.00           H  
ATOM   1566  HW2 SOL   869     -31.670 -20.310  -1.000  1.00  0.00           H  
ATOM   1567  OW  SOL   870     -47.230 -20.460   6.820  1.00  0.00           O  
ATOM   1568  HW1 SOL   870     -47.640 -21.180   6.340  1.00  0.00           H  
ATOM   1569  HW2 SOL   870     -46.400 -20.810   7.140  1.00  0.00           H  
ATOM   1570  OW  SOL   871     -31.980  -8.420  19.680  1.00  0.00           O  
ATOM   1571  HW1 SOL   871     -32.610  -7.990  20.270  1.00  0.00           H  
ATOM   1572  HW2 SOL   871     -31.250  -8.660  20.250  1.00  0.00           H  
ATOM   1573  OW  SOL   872     -13.980 -14.010 -40.830  1.00  0.00           O  
ATOM   1574  HW1 SOL   872     -14.290 -14.790 -41.290  1.00  0.00           H  
ATOM   1575  HW2 SOL   872     -14.630 -13.340 -41.040  1.00  0.00           H  
ATOM   1576  OW  SOL   873     -32.670  -8.350 -13.790  1.00  0.00           O  
ATOM   1577  HW1 SOL   873     -33.260  -9.090 -13.940  1.00  0.00           H  
ATOM   1578  HW2 SOL   873     -33.200  -7.710 -13.320  1.00  0.00           H  
ATOM   1579  OW  SOL   874       3.640  -6.100   4.600  1.00  0.00           O  
ATOM   1580  HW1 SOL   874       2.720  -6.230   4.400  1.00  0.00           H  
ATOM   1581  HW2 SOL   874       4.070  -6.930   4.390  1.00  0.00           H  
ATOM   1582  OW  SOL   875     -21.450 -47.040   4.270  1.00  0.00           O  
ATOM   1583  HW1 SOL   875     -21.160 -47.690   3.640  1.00  0.00           H  
ATOM   1584  HW2 SOL   875     -21.680 -46.270   3.740  1.00  0.00           H  
ATOM   1585  OW  SOL   876     -46.030 -21.060 -13.540  1.00  0.00           O  
ATOM   1586  HW1 SOL   876     -45.530 -20.300 -13.860  1.00  0.00           H  
ATOM   1587  HW2 SOL   876     -45.960 -21.710 -14.240  1.00  0.00           H  
ATOM   1588  OW  SOL   877      -8.240  -3.240  22.490  1.00  0.00           O  
ATOM   1589  HW1 SOL   877      -7.640  -2.560  22.180  1.00  0.00           H  
ATOM   1590  HW2 SOL   877      -7.680  -3.930  22.830  1.00  0.00           H  
ATOM   1591  OW  SOL   878     -18.300 -22.430  34.760  1.00  0.00           O  
ATOM   1592  HW1 SOL   878     -18.560 -21.840  35.480  1.00  0.00           H  
ATOM   1593  HW2 SOL   878     -19.010 -23.060  34.700  1.00  0.00           H  
ATOM   1594  OW  SOL   879     -39.150 -30.800 -11.810  1.00  0.00           O  
ATOM   1595  HW1 SOL   879     -39.730 -30.300 -11.250  1.00  0.00           H  
ATOM   1596  HW2 SOL   879     -38.270 -30.550 -11.520  1.00  0.00           H  
ATOM   1597  OW  SOL   880       9.520 -26.760  12.790  1.00  0.00           O  
ATOM   1598  HW1 SOL   880      10.000 -25.940  12.910  1.00  0.00           H  
ATOM   1599  HW2 SOL   880      10.040 -27.250  12.160  1.00  0.00           H  
ATOM   1600  OW  SOL   881      12.040 -52.600   5.600  1.00  0.00           O  
ATOM   1601  HW1 SOL   881      11.810 -52.640   4.670  1.00  0.00           H  
ATOM   1602  HW2 SOL   881      11.430 -53.210   6.020  1.00  0.00           H  
ATOM   1603  OW  SOL   882      -3.380 -20.260  20.020  1.00  0.00           O  
ATOM   1604  HW1 SOL   882      -2.670 -20.600  19.490  1.00  0.00           H  
ATOM   1605  HW2 SOL   882      -4.180 -20.560  19.580  1.00  0.00           H  
ATOM   1606  OW  SOL   883     -35.570 -44.630   5.120  1.00  0.00           O  
ATOM   1607  HW1 SOL   883     -34.630 -44.500   5.030  1.00  0.00           H  
ATOM   1608  HW2 SOL   883     -35.650 -45.500   5.530  1.00  0.00           H  
ATOM   1609  OW  SOL   884     -14.850  -3.550  17.740  1.00  0.00           O  
ATOM   1610  HW1 SOL   884     -15.750  -3.700  18.030  1.00  0.00           H  
ATOM   1611  HW2 SOL   884     -14.780  -4.050  16.920  1.00  0.00           H  
ATOM   1612  OW  SOL   885     -38.750 -35.810 -13.420  1.00  0.00           O  
ATOM   1613  HW1 SOL   885     -39.610 -36.130 -13.130  1.00  0.00           H  
ATOM   1614  HW2 SOL   885     -38.930 -34.960 -13.800  1.00  0.00           H  
ATOM   1615  OW  SOL   886     -36.410   2.670  -4.870  1.00  0.00           O  
ATOM   1616  HW1 SOL   886     -36.500   2.040  -5.570  1.00  0.00           H  
ATOM   1617  HW2 SOL   886     -36.350   2.140  -4.080  1.00  0.00           H  
ATOM   1618  OW  SOL   887     -15.560 -45.810 -19.660  1.00  0.00           O  
ATOM   1619  HW1 SOL   887     -16.300 -45.750 -20.260  1.00  0.00           H  
ATOM   1620  HW2 SOL   887     -15.480 -46.750 -19.470  1.00  0.00           H  
ATOM   1621  OW  SOL   888     -11.290 -44.930 -27.640  1.00  0.00           O  
ATOM   1622  HW1 SOL   888     -11.520 -45.350 -26.800  1.00  0.00           H  
ATOM   1623  HW2 SOL   888     -11.950 -45.240 -28.260  1.00  0.00           H  
ATOM   1624  OW  SOL   889     -22.520 -33.790  -1.340  1.00  0.00           O  
ATOM   1625  HW1 SOL   889     -22.740 -34.050  -0.450  1.00  0.00           H  
ATOM   1626  HW2 SOL   889     -21.590 -33.950  -1.410  1.00  0.00           H  
ATOM   1627  OW  SOL   890       2.040 -41.780 -21.540  1.00  0.00           O  
ATOM   1628  HW1 SOL   890       2.060 -41.170 -20.800  1.00  0.00           H  
ATOM   1629  HW2 SOL   890       1.970 -41.210 -22.310  1.00  0.00           H  
ATOM   1630  OW  SOL   891     -14.470 -53.400 -17.120  1.00  0.00           O  
ATOM   1631  HW1 SOL   891     -14.850 -52.670 -17.620  1.00  0.00           H  
ATOM   1632  HW2 SOL   891     -13.660 -53.620 -17.570  1.00  0.00           H  
ATOM   1633  OW  SOL   892     -25.980  -2.810   6.690  1.00  0.00           O  
ATOM   1634  HW1 SOL   892     -26.800  -3.010   6.240  1.00  0.00           H  
ATOM   1635  HW2 SOL   892     -26.110  -3.120   7.590  1.00  0.00           H  
ATOM   1636  OW  SOL   893       7.180 -13.950  19.360  1.00  0.00           O  
ATOM   1637  HW1 SOL   893       6.680 -13.660  18.600  1.00  0.00           H  
ATOM   1638  HW2 SOL   893       8.080 -14.050  19.030  1.00  0.00           H  
ATOM   1639  OW  SOL   894      -3.350 -26.310 -25.840  1.00  0.00           O  
ATOM   1640  HW1 SOL   894      -2.980 -26.830 -25.120  1.00  0.00           H  
ATOM   1641  HW2 SOL   894      -2.730 -25.590 -25.960  1.00  0.00           H  
ATOM   1642  OW  SOL   895     -17.510   3.470  21.140  1.00  0.00           O  
ATOM   1643  HW1 SOL   895     -17.070   3.230  20.330  1.00  0.00           H  
ATOM   1644  HW2 SOL   895     -18.400   3.150  21.050  1.00  0.00           H  
ATOM   1645  OW  SOL   896      -9.770 -14.120 -28.690  1.00  0.00           O  
ATOM   1646  HW1 SOL   896      -9.670 -15.070 -28.630  1.00  0.00           H  
ATOM   1647  HW2 SOL   896      -9.960 -13.840 -27.800  1.00  0.00           H  
ATOM   1648  OW  SOL   897     -20.860   0.310  21.260  1.00  0.00           O  
ATOM   1649  HW1 SOL   897     -20.930  -0.530  20.820  1.00  0.00           H  
ATOM   1650  HW2 SOL   897     -20.420   0.880  20.640  1.00  0.00           H  
ATOM   1651  OW  SOL   898     -12.300 -47.660 -27.690  1.00  0.00           O  
ATOM   1652  HW1 SOL   898     -11.510 -48.060 -28.060  1.00  0.00           H  
ATOM   1653  HW2 SOL   898     -12.260 -47.870 -26.760  1.00  0.00           H  
ATOM   1654  OW  SOL   899      -8.680 -54.390  -3.190  1.00  0.00           O  
ATOM   1655  HW1 SOL   899      -8.020 -54.070  -2.580  1.00  0.00           H  
ATOM   1656  HW2 SOL   899      -8.180 -54.920  -3.820  1.00  0.00           H  
ATOM   1657  OW  SOL   900     -15.820 -15.410  23.030  1.00  0.00           O  
ATOM   1658  HW1 SOL   900     -15.550 -15.970  23.760  1.00  0.00           H  
ATOM   1659  HW2 SOL   900     -15.210 -14.670  23.040  1.00  0.00           H  
ATOM   1660  OW  SOL   901       7.160 -27.630   6.380  1.00  0.00           O  
ATOM   1661  HW1 SOL   901       7.490 -27.200   7.160  1.00  0.00           H  
ATOM   1662  HW2 SOL   901       6.870 -26.910   5.820  1.00  0.00           H  
ATOM   1663  OW  SOL   902     -14.340   2.960  26.360  1.00  0.00           O  
ATOM   1664  HW1 SOL   902     -14.470   2.230  26.960  1.00  0.00           H  
ATOM   1665  HW2 SOL   902     -14.830   2.730  25.580  1.00  0.00           H  
ATOM   1666  OW  SOL   903      -9.940  14.840 -20.730  1.00  0.00           O  
ATOM   1667  HW1 SOL   903     -10.390  14.970 -19.900  1.00  0.00           H  
ATOM   1668  HW2 SOL   903      -9.040  14.630 -20.490  1.00  0.00           H  
ATOM   1669  OW  SOL   904      18.970  -2.780 -15.650  1.00  0.00           O  
ATOM   1670  HW1 SOL   904      18.300  -2.520 -15.020  1.00  0.00           H  
ATOM   1671  HW2 SOL   904      19.570  -2.040 -15.680  1.00  0.00           H  
ATOM   1672  OW  SOL   905     -10.980 -13.670 -12.910  1.00  0.00           O  
ATOM   1673  HW1 SOL   905     -11.780 -13.200 -12.660  1.00  0.00           H  
ATOM   1674  HW2 SOL   905     -11.160 -14.580 -12.700  1.00  0.00           H  
ATOM   1675  OW  SOL   906      10.010   0.800  -5.230  1.00  0.00           O  
ATOM   1676  HW1 SOL   906       9.640   0.970  -4.370  1.00  0.00           H  
ATOM   1677  HW2 SOL   906       9.370   0.240  -5.660  1.00  0.00           H  
ATOM   1678  OW  SOL   907     -23.000 -20.660 -11.830  1.00  0.00           O  
ATOM   1679  HW1 SOL   907     -22.840 -20.010 -12.520  1.00  0.00           H  
ATOM   1680  HW2 SOL   907     -23.340 -20.140 -11.090  1.00  0.00           H  
ATOM   1681  OW  SOL   908     -29.940  13.340  -4.800  1.00  0.00           O  
ATOM   1682  HW1 SOL   908     -29.330  13.930  -4.350  1.00  0.00           H  
ATOM   1683  HW2 SOL   908     -29.390  12.620  -5.100  1.00  0.00           H  
ATOM   1684  OW  SOL   909       9.580 -31.870 -22.150  1.00  0.00           O  
ATOM   1685  HW1 SOL   909       9.860 -31.670 -23.050  1.00  0.00           H  
ATOM   1686  HW2 SOL   909      10.320 -31.630 -21.600  1.00  0.00           H  
ATOM   1687  OW  SOL   910     -32.430 -53.290  -4.350  1.00  0.00           O  
ATOM   1688  HW1 SOL   910     -33.260 -53.390  -3.890  1.00  0.00           H  
ATOM   1689  HW2 SOL   910     -32.680 -53.040  -5.240  1.00  0.00           H  
ATOM   1690  OW  SOL   911     -40.600 -20.370  17.650  1.00  0.00           O  
ATOM   1691  HW1 SOL   911     -39.720 -20.610  17.930  1.00  0.00           H  
ATOM   1692  HW2 SOL   911     -41.150 -21.090  17.970  1.00  0.00           H  
ATOM   1693  OW  SOL   912       6.470 -22.860  -0.650  1.00  0.00           O  
ATOM   1694  HW1 SOL   912       7.390 -23.120  -0.720  1.00  0.00           H  
ATOM   1695  HW2 SOL   912       6.310 -22.310  -1.420  1.00  0.00           H  
ATOM   1696  OW  SOL   913     -18.520 -43.600 -24.340  1.00  0.00           O  
ATOM   1697  HW1 SOL   913     -19.360 -43.160 -24.190  1.00  0.00           H  
ATOM   1698  HW2 SOL   913     -17.980 -42.930 -24.790  1.00  0.00           H  
ATOM   1699  OW  SOL   914     -15.100 -36.730 -25.130  1.00  0.00           O  
ATOM   1700  HW1 SOL   914     -14.850 -37.300 -25.850  1.00  0.00           H  
ATOM   1701  HW2 SOL   914     -14.450 -36.030 -25.140  1.00  0.00           H  
ATOM   1702  OW  SOL   915      -0.080 -20.700  25.860  1.00  0.00           O  
ATOM   1703  HW1 SOL   915      -0.290 -21.190  25.080  1.00  0.00           H  
ATOM   1704  HW2 SOL   915       0.600 -20.080  25.580  1.00  0.00           H  
ATOM   1705  OW  SOL   916     -12.320   6.270  33.510  1.00  0.00           O  
ATOM   1706  HW1 SOL   916     -12.170   7.140  33.150  1.00  0.00           H  
ATOM   1707  HW2 SOL   916     -11.830   6.270  34.340  1.00  0.00           H  
ATOM   1708  OW  SOL   917       2.270 -14.850  11.760  1.00  0.00           O  
ATOM   1709  HW1 SOL   917       2.340 -15.800  11.640  1.00  0.00           H  
ATOM   1710  HW2 SOL   917       1.550 -14.590  11.170  1.00  0.00           H  
ATOM   1711  OW  SOL   918       5.320  -4.510  -2.900  1.00  0.00           O  
ATOM   1712  HW1 SOL   918       5.070  -4.540  -3.820  1.00  0.00           H  
ATOM   1713  HW2 SOL   918       4.590  -4.100  -2.460  1.00  0.00           H  
ATOM   1714  OW  SOL   919     -22.590 -11.270 -29.570  1.00  0.00           O  
ATOM   1715  HW1 SOL   919     -22.140 -11.850 -30.180  1.00  0.00           H  
ATOM   1716  HW2 SOL   919     -22.140 -10.430 -29.660  1.00  0.00           H  
ATOM   1717  OW  SOL   920       9.150  -9.510 -17.610  1.00  0.00           O  
ATOM   1718  HW1 SOL   920       9.400  -8.590 -17.530  1.00  0.00           H  
ATOM   1719  HW2 SOL   920       8.210  -9.490 -17.800  1.00  0.00           H  
ATOM   1720  OW  SOL   921     -28.160 -21.560 -24.330  1.00  0.00           O  
ATOM   1721  HW1 SOL   921     -28.470 -21.630 -25.240  1.00  0.00           H  
ATOM   1722  HW2 SOL   921     -27.510 -22.260 -24.240  1.00  0.00           H  
ATOM   1723  OW  SOL   922     -40.380  13.960   4.380  1.00  0.00           O  
ATOM   1724  HW1 SOL   922     -41.270  14.180   4.120  1.00  0.00           H  
ATOM   1725  HW2 SOL   922     -40.240  13.070   4.070  1.00  0.00           H  
ATOM   1726  OW  SOL   923     -34.910 -46.230  12.160  1.00  0.00           O  
ATOM   1727  HW1 SOL   923     -34.310 -46.980  12.230  1.00  0.00           H  
ATOM   1728  HW2 SOL   923     -34.510 -45.670  11.500  1.00  0.00           H  
ATOM   1729  OW  SOL   924      -5.880 -13.420  29.990  1.00  0.00           O  
ATOM   1730  HW1 SOL   924      -6.350 -14.240  29.980  1.00  0.00           H  
ATOM   1731  HW2 SOL   924      -5.300 -13.490  30.750  1.00  0.00           H  
ATOM   1732  OW  SOL   925     -25.610  13.620  16.430  1.00  0.00           O  
ATOM   1733  HW1 SOL   925     -24.790  13.460  15.970  1.00  0.00           H  
ATOM   1734  HW2 SOL   925     -26.260  13.740  15.740  1.00  0.00           H  
ATOM   1735  OW  SOL   926     -29.510 -18.100  10.500  1.00  0.00           O  
ATOM   1736  HW1 SOL   926     -30.250 -18.060   9.890  1.00  0.00           H  
ATOM   1737  HW2 SOL   926     -29.560 -17.260  10.980  1.00  0.00           H  
ATOM   1738  OW  SOL   927       1.770 -35.080  -8.070  1.00  0.00           O  
ATOM   1739  HW1 SOL   927       1.840 -35.630  -7.280  1.00  0.00           H  
ATOM   1740  HW2 SOL   927       2.310 -34.320  -7.890  1.00  0.00           H  
ATOM   1741  OW  SOL   928     -20.500 -23.700 -25.560  1.00  0.00           O  
ATOM   1742  HW1 SOL   928     -19.980 -24.480 -25.370  1.00  0.00           H  
ATOM   1743  HW2 SOL   928     -21.370 -23.900 -25.180  1.00  0.00           H  
ATOM   1744  OW  SOL   929     -33.600 -52.380  12.420  1.00  0.00           O  
ATOM   1745  HW1 SOL   929     -33.380 -51.740  11.740  1.00  0.00           H  
ATOM   1746  HW2 SOL   929     -34.520 -52.600  12.260  1.00  0.00           H  
ATOM   1747  OW  SOL   930       2.950 -34.800  15.970  1.00  0.00           O  
ATOM   1748  HW1 SOL   930       3.440 -34.930  15.160  1.00  0.00           H  
ATOM   1749  HW2 SOL   930       3.600 -34.910  16.660  1.00  0.00           H  
ATOM   1750  OW  SOL   931     -27.320  16.020   3.130  1.00  0.00           O  
ATOM   1751  HW1 SOL   931     -27.670  16.850   2.800  1.00  0.00           H  
ATOM   1752  HW2 SOL   931     -27.680  15.360   2.540  1.00  0.00           H  
ATOM   1753  OW  SOL   932     -31.480 -14.140   8.260  1.00  0.00           O  
ATOM   1754  HW1 SOL   932     -31.030 -13.620   8.920  1.00  0.00           H  
ATOM   1755  HW2 SOL   932     -31.270 -13.730   7.430  1.00  0.00           H  
ATOM   1756  OW  SOL   933     -30.150 -27.260  10.470  1.00  0.00           O  
ATOM   1757  HW1 SOL   933     -31.000 -26.930  10.790  1.00  0.00           H  
ATOM   1758  HW2 SOL   933     -29.780 -26.530   9.970  1.00  0.00           H  
ATOM   1759  OW  SOL   934     -26.690 -14.630  -0.720  1.00  0.00           O  
ATOM   1760  HW1 SOL   934     -27.330 -15.220  -1.140  1.00  0.00           H  
ATOM   1761  HW2 SOL   934     -25.850 -14.940  -1.020  1.00  0.00           H  
ATOM   1762  OW  SOL   935     -10.220   7.970  18.670  1.00  0.00           O  
ATOM   1763  HW1 SOL   935      -9.650   8.600  19.110  1.00  0.00           H  
ATOM   1764  HW2 SOL   935     -10.960   8.480  18.350  1.00  0.00           H  
ATOM   1765  OW  SOL   936       2.590  10.420  15.910  1.00  0.00           O  
ATOM   1766  HW1 SOL   936       2.800   9.890  16.690  1.00  0.00           H  
ATOM   1767  HW2 SOL   936       3.040  11.250  16.040  1.00  0.00           H  
ATOM   1768  OW  SOL   937     -30.640  16.530  -5.590  1.00  0.00           O  
ATOM   1769  HW1 SOL   937     -30.580  15.900  -6.300  1.00  0.00           H  
ATOM   1770  HW2 SOL   937     -31.170  17.240  -5.950  1.00  0.00           H  
ATOM   1771  OW  SOL   938      16.210  -4.990  -7.880  1.00  0.00           O  
ATOM   1772  HW1 SOL   938      16.870  -5.690  -7.800  1.00  0.00           H  
ATOM   1773  HW2 SOL   938      16.710  -4.230  -8.170  1.00  0.00           H  
ATOM   1774  OW  SOL   939      -2.370 -39.880  29.180  1.00  0.00           O  
ATOM   1775  HW1 SOL   939      -1.680 -40.550  29.140  1.00  0.00           H  
ATOM   1776  HW2 SOL   939      -3.170 -40.360  29.390  1.00  0.00           H  
ATOM   1777  OW  SOL   940     -20.910  -2.450 -10.980  1.00  0.00           O  
ATOM   1778  HW1 SOL   940     -20.780  -3.390 -10.900  1.00  0.00           H  
ATOM   1779  HW2 SOL   940     -21.090  -2.300 -11.910  1.00  0.00           H  
ATOM   1780  OW  SOL   941       3.270  16.230  -6.850  1.00  0.00           O  
ATOM   1781  HW1 SOL   941       4.180  16.510  -6.910  1.00  0.00           H  
ATOM   1782  HW2 SOL   941       3.330  15.350  -6.470  1.00  0.00           H  
ATOM   1783  OW  SOL   942      -8.090 -28.220  37.440  1.00  0.00           O  
ATOM   1784  HW1 SOL   942      -8.670 -28.760  36.900  1.00  0.00           H  
ATOM   1785  HW2 SOL   942      -7.850 -28.780  38.180  1.00  0.00           H  
ATOM   1786  OW  SOL   943     -34.320 -50.810   2.710  1.00  0.00           O  
ATOM   1787  HW1 SOL   943     -34.690 -51.680   2.890  1.00  0.00           H  
ATOM   1788  HW2 SOL   943     -33.790 -50.610   3.480  1.00  0.00           H  
ATOM   1789  OW  SOL   944     -31.450 -52.210   1.760  1.00  0.00           O  
ATOM   1790  HW1 SOL   944     -31.020 -52.710   1.070  1.00  0.00           H  
ATOM   1791  HW2 SOL   944     -32.360 -52.140   1.480  1.00  0.00           H  
ATOM   1792  OW  SOL   945     -19.830 -25.420  14.290  1.00  0.00           O  
ATOM   1793  HW1 SOL   945     -20.370 -24.800  13.810  1.00  0.00           H  
ATOM   1794  HW2 SOL   945     -18.950 -25.060  14.260  1.00  0.00           H  
ATOM   1795  OW  SOL   946     -31.130 -34.960 -12.650  1.00  0.00           O  
ATOM   1796  HW1 SOL   946     -30.600 -35.590 -13.150  1.00  0.00           H  
ATOM   1797  HW2 SOL   946     -30.490 -34.360 -12.270  1.00  0.00           H  
ATOM   1798  OW  SOL   947     -20.120  -5.360   1.530  1.00  0.00           O  
ATOM   1799  HW1 SOL   947     -19.340  -5.060   1.990  1.00  0.00           H  
ATOM   1800  HW2 SOL   947     -20.730  -5.600   2.230  1.00  0.00           H  
ATOM   1801  OW  SOL   948     -21.010 -39.830  24.120  1.00  0.00           O  
ATOM   1802  HW1 SOL   948     -21.140 -38.950  23.750  1.00  0.00           H  
ATOM   1803  HW2 SOL   948     -20.080 -39.990  24.040  1.00  0.00           H  
ATOM   1804  OW  SOL   949      -4.530 -52.290  -5.360  1.00  0.00           O  
ATOM   1805  HW1 SOL   949      -4.380 -51.350  -5.390  1.00  0.00           H  
ATOM   1806  HW2 SOL   949      -4.050 -52.640  -6.110  1.00  0.00           H  
ATOM   1807  OW  SOL   950      17.730 -50.980   0.900  1.00  0.00           O  
ATOM   1808  HW1 SOL   950      18.320 -51.560   0.410  1.00  0.00           H  
ATOM   1809  HW2 SOL   950      17.300 -51.560   1.530  1.00  0.00           H  
ATOM   1810  OW  SOL   951     -44.120  -2.570   3.040  1.00  0.00           O  
ATOM   1811  HW1 SOL   951     -44.200  -1.740   2.570  1.00  0.00           H  
ATOM   1812  HW2 SOL   951     -43.600  -3.120   2.460  1.00  0.00           H  
ATOM   1813  OW  SOL   952     -20.970 -21.930  41.330  1.00  0.00           O  
ATOM   1814  HW1 SOL   952     -21.890 -21.680  41.410  1.00  0.00           H  
ATOM   1815  HW2 SOL   952     -20.700 -22.180  42.210  1.00  0.00           H  
ATOM   1816  OW  SOL   953     -29.400 -13.730  33.620  1.00  0.00           O  
ATOM   1817  HW1 SOL   953     -28.800 -13.270  34.200  1.00  0.00           H  
ATOM   1818  HW2 SOL   953     -30.280 -13.520  33.930  1.00  0.00           H  
ATOM   1819  OW  SOL   954     -45.640 -48.690   8.280  1.00  0.00           O  
ATOM   1820  HW1 SOL   954     -46.560 -48.460   8.450  1.00  0.00           H  
ATOM   1821  HW2 SOL   954     -45.180 -48.460   9.090  1.00  0.00           H  
ATOM   1822  OW  SOL   955     -24.530   9.740 -16.470  1.00  0.00           O  
ATOM   1823  HW1 SOL   955     -23.940   9.730 -17.220  1.00  0.00           H  
ATOM   1824  HW2 SOL   955     -24.990  10.570 -16.540  1.00  0.00           H  
ATOM   1825  OW  SOL   956     -26.940 -38.610 -23.120  1.00  0.00           O  
ATOM   1826  HW1 SOL   956     -26.860 -39.540 -23.310  1.00  0.00           H  
ATOM   1827  HW2 SOL   956     -27.700 -38.330 -23.620  1.00  0.00           H  
ATOM   1828  OW  SOL   957      -2.030 -42.740 -20.280  1.00  0.00           O  
ATOM   1829  HW1 SOL   957      -1.780 -41.920 -20.730  1.00  0.00           H  
ATOM   1830  HW2 SOL   957      -2.900 -42.930 -20.600  1.00  0.00           H  
ATOM   1831  OW  SOL   958      -5.040  10.320   6.940  1.00  0.00           O  
ATOM   1832  HW1 SOL   958      -5.580  10.310   6.140  1.00  0.00           H  
ATOM   1833  HW2 SOL   958      -5.080  11.230   7.240  1.00  0.00           H  
ATOM   1834  OW  SOL   959     -17.630  -7.590   9.210  1.00  0.00           O  
ATOM   1835  HW1 SOL   959     -17.000  -7.310   8.540  1.00  0.00           H  
ATOM   1836  HW2 SOL   959     -18.200  -8.200   8.750  1.00  0.00           H  
ATOM   1837  OW  SOL   960      19.840 -31.440  -0.610  1.00  0.00           O  
ATOM   1838  HW1 SOL   960      20.460 -30.880  -0.160  1.00  0.00           H  
ATOM   1839  HW2 SOL   960      19.110 -30.850  -0.850  1.00  0.00           H  
ATOM   1840  OW  SOL   961      10.210  -8.490   6.930  1.00  0.00           O  
ATOM   1841  HW1 SOL   961      10.130  -7.670   6.450  1.00  0.00           H  
ATOM   1842  HW2 SOL   961      10.730  -9.060   6.360  1.00  0.00           H  
ATOM   1843  OW  SOL   962     -19.410 -40.010   3.520  1.00  0.00           O  
ATOM   1844  HW1 SOL   962     -19.000 -39.150   3.560  1.00  0.00           H  
ATOM   1845  HW2 SOL   962     -20.170 -39.940   4.090  1.00  0.00           H  
ATOM   1846  OW  SOL   963     -45.000 -31.460   1.200  1.00  0.00           O  
ATOM   1847  HW1 SOL   963     -45.500 -30.790   0.730  1.00  0.00           H  
ATOM   1848  HW2 SOL   963     -44.480 -31.900   0.520  1.00  0.00           H  
ATOM   1849  OW  SOL   964     -16.050 -11.510  38.210  1.00  0.00           O  
ATOM   1850  HW1 SOL   964     -15.860 -11.840  39.090  1.00  0.00           H  
ATOM   1851  HW2 SOL   964     -15.920 -10.570  38.270  1.00  0.00           H  
ATOM   1852  OW  SOL   965      -7.480  -8.670 -35.840  1.00  0.00           O  
ATOM   1853  HW1 SOL   965      -7.150  -7.820 -36.090  1.00  0.00           H  
ATOM   1854  HW2 SOL   965      -7.470  -8.670 -34.880  1.00  0.00           H  
ATOM   1855  OW  SOL   966     -29.060  -7.670 -26.370  1.00  0.00           O  
ATOM   1856  HW1 SOL   966     -28.260  -7.980 -26.810  1.00  0.00           H  
ATOM   1857  HW2 SOL   966     -28.760  -6.950 -25.820  1.00  0.00           H  
ATOM   1858  OW  SOL   967     -36.240 -26.750 -24.860  1.00  0.00           O  
ATOM   1859  HW1 SOL   967     -37.080 -26.280 -24.840  1.00  0.00           H  
ATOM   1860  HW2 SOL   967     -35.890 -26.660 -23.970  1.00  0.00           H  
ATOM   1861  OW  SOL   968       1.700  14.990  13.660  1.00  0.00           O  
ATOM   1862  HW1 SOL   968       1.450  14.260  14.220  1.00  0.00           H  
ATOM   1863  HW2 SOL   968       0.900  15.190  13.170  1.00  0.00           H  
ATOM   1864  OW  SOL   969      -1.040  -1.330  -6.890  1.00  0.00           O  
ATOM   1865  HW1 SOL   969      -1.940  -1.170  -7.170  1.00  0.00           H  
ATOM   1866  HW2 SOL   969      -0.570  -1.490  -7.700  1.00  0.00           H  
ATOM   1867  OW  SOL   970     -21.460 -27.370 -23.830  1.00  0.00           O  
ATOM   1868  HW1 SOL   970     -20.630 -27.260 -24.280  1.00  0.00           H  
ATOM   1869  HW2 SOL   970     -21.230 -27.640 -22.950  1.00  0.00           H  
ATOM   1870  OW  SOL   971      18.550 -14.160 -20.280  1.00  0.00           O  
ATOM   1871  HW1 SOL   971      18.950 -14.220 -19.400  1.00  0.00           H  
ATOM   1872  HW2 SOL   971      18.240 -15.050 -20.460  1.00  0.00           H  
ATOM   1873  OW  SOL   972     -12.060   7.210   5.800  1.00  0.00           O  
ATOM   1874  HW1 SOL   972     -12.830   6.750   5.470  1.00  0.00           H  
ATOM   1875  HW2 SOL   972     -11.790   7.780   5.070  1.00  0.00           H  
ATOM   1876  OW  SOL   973     -37.160 -41.780  -1.870  1.00  0.00           O  
ATOM   1877  HW1 SOL   973     -37.320 -42.580  -2.370  1.00  0.00           H  
ATOM   1878  HW2 SOL   973     -36.490 -41.320  -2.380  1.00  0.00           H  
ATOM   1879  OW  SOL   974     -36.920 -27.070  25.570  1.00  0.00           O  
ATOM   1880  HW1 SOL   974     -36.450 -27.900  25.400  1.00  0.00           H  
ATOM   1881  HW2 SOL   974     -36.250 -26.510  25.970  1.00  0.00           H  
ATOM   1882  OW  SOL   975     -26.820  13.460  -6.540  1.00  0.00           O  
ATOM   1883  HW1 SOL   975     -26.500  13.700  -5.670  1.00  0.00           H  
ATOM   1884  HW2 SOL   975     -27.280  12.630  -6.410  1.00  0.00           H  
ATOM   1885  OW  SOL   976     -28.410 -39.520  14.040  1.00  0.00           O  
ATOM   1886  HW1 SOL   976     -27.620 -40.040  13.860  1.00  0.00           H  
ATOM   1887  HW2 SOL   976     -29.130 -40.030  13.650  1.00  0.00           H  
ATOM   1888  OW  SOL   977       2.440 -20.900  11.240  1.00  0.00           O  
ATOM   1889  HW1 SOL   977       2.210 -20.520  12.090  1.00  0.00           H  
ATOM   1890  HW2 SOL   977       1.620 -21.250  10.900  1.00  0.00           H  
ATOM   1891  OW  SOL   978      -4.580 -23.960 -40.050  1.00  0.00           O  
ATOM   1892  HW1 SOL   978      -3.790 -23.430 -40.160  1.00  0.00           H  
ATOM   1893  HW2 SOL   978      -4.370 -24.560 -39.340  1.00  0.00           H  
ATOM   1894  OW  SOL   979     -15.800 -48.420   2.220  1.00  0.00           O  
ATOM   1895  HW1 SOL   979     -15.040 -48.930   1.920  1.00  0.00           H  
ATOM   1896  HW2 SOL   979     -16.330 -49.040   2.710  1.00  0.00           H  
ATOM   1897  OW  SOL   980      -1.940  14.830 -17.550  1.00  0.00           O  
ATOM   1898  HW1 SOL   980      -2.030  13.920 -17.840  1.00  0.00           H  
ATOM   1899  HW2 SOL   980      -1.260  15.200 -18.120  1.00  0.00           H  
ATOM   1900  OW  SOL   981     -30.290 -33.440  -4.660  1.00  0.00           O  
ATOM   1901  HW1 SOL   981     -29.370 -33.450  -4.880  1.00  0.00           H  
ATOM   1902  HW2 SOL   981     -30.470 -34.310  -4.310  1.00  0.00           H  
ATOM   1903  OW  SOL   982      19.300 -27.180  15.700  1.00  0.00           O  
ATOM   1904  HW1 SOL   982      19.240 -27.240  16.650  1.00  0.00           H  
ATOM   1905  HW2 SOL   982      20.240 -27.180  15.510  1.00  0.00           H  
ATOM   1906  OW  SOL   983      19.990 -20.900 -16.240  1.00  0.00           O  
ATOM   1907  HW1 SOL   983      19.210 -20.740 -16.760  1.00  0.00           H  
ATOM   1908  HW2 SOL   983      19.730 -21.570 -15.610  1.00  0.00           H  
ATOM   1909  OW  SOL   984     -11.360 -29.380 -28.880  1.00  0.00           O  
ATOM   1910  HW1 SOL   984     -11.480 -28.560 -28.410  1.00  0.00           H  
ATOM   1911  HW2 SOL   984     -12.120 -29.900 -28.640  1.00  0.00           H  
ATOM   1912  OW  SOL   985     -16.070 -34.160  35.160  1.00  0.00           O  
ATOM   1913  HW1 SOL   985     -16.240 -33.210  35.180  1.00  0.00           H  
ATOM   1914  HW2 SOL   985     -16.940 -34.550  35.240  1.00  0.00           H  
ATOM   1915  OW  SOL   986     -39.910  -3.990  10.290  1.00  0.00           O  
ATOM   1916  HW1 SOL   986     -39.510  -4.840  10.090  1.00  0.00           H  
ATOM   1917  HW2 SOL   986     -40.750  -4.220  10.700  1.00  0.00           H  
ATOM   1918  OW  SOL   987     -14.030   6.880 -20.400  1.00  0.00           O  
ATOM   1919  HW1 SOL   987     -13.850   7.730 -20.770  1.00  0.00           H  
ATOM   1920  HW2 SOL   987     -13.200   6.400 -20.450  1.00  0.00           H  
ATOM   1921  OW  SOL   988      11.110 -15.510 -24.060  1.00  0.00           O  
ATOM   1922  HW1 SOL   988      10.870 -15.950 -24.880  1.00  0.00           H  
ATOM   1923  HW2 SOL   988      10.270 -15.260 -23.670  1.00  0.00           H  
ATOM   1924  OW  SOL   989      21.120 -15.430  26.300  1.00  0.00           O  
ATOM   1925  HW1 SOL   989      21.550 -14.660  25.920  1.00  0.00           H  
ATOM   1926  HW2 SOL   989      21.180 -15.290  27.250  1.00  0.00           H  
ATOM   1927  OW  SOL   990     -33.320 -28.620   6.940  1.00  0.00           O  
ATOM   1928  HW1 SOL   990     -34.020 -28.910   6.350  1.00  0.00           H  
ATOM   1929  HW2 SOL   990     -33.320 -29.250   7.660  1.00  0.00           H  
ATOM   1930  OW  SOL   991     -38.400 -38.880  14.300  1.00  0.00           O  
ATOM   1931  HW1 SOL   991     -37.550 -38.720  14.710  1.00  0.00           H  
ATOM   1932  HW2 SOL   991     -39.010 -38.330  14.790  1.00  0.00           H  
ATOM   1933  OW  SOL   992       3.930 -35.570 -12.850  1.00  0.00           O  
ATOM   1934  HW1 SOL   992       4.120 -35.390 -11.930  1.00  0.00           H  
ATOM   1935  HW2 SOL   992       4.480 -36.320 -13.050  1.00  0.00           H  
ATOM   1936  OW  SOL   993     -33.400 -49.680  10.120  1.00  0.00           O  
ATOM   1937  HW1 SOL   993     -32.950 -49.400  10.900  1.00  0.00           H  
ATOM   1938  HW2 SOL   993     -34.310 -49.820  10.390  1.00  0.00           H  
ATOM   1939  OW  SOL   994     -37.780 -45.240   2.500  1.00  0.00           O  
ATOM   1940  HW1 SOL   994     -37.450 -45.570   1.660  1.00  0.00           H  
ATOM   1941  HW2 SOL   994     -37.970 -44.320   2.340  1.00  0.00           H  
ATOM   1942  OW  SOL   995       4.100 -33.770  26.850  1.00  0.00           O  
ATOM   1943  HW1 SOL   995       3.950 -32.900  27.210  1.00  0.00           H  
ATOM   1944  HW2 SOL   995       3.420 -33.880  26.190  1.00  0.00           H  
ATOM   1945  OW  SOL   996       4.990 -41.870 -19.970  1.00  0.00           O  
ATOM   1946  HW1 SOL   996       4.320 -41.230 -20.170  1.00  0.00           H  
ATOM   1947  HW2 SOL   996       4.640 -42.370 -19.230  1.00  0.00           H  
ATOM   1948  OW  SOL   997      15.520   0.370   4.750  1.00  0.00           O  
ATOM   1949  HW1 SOL   997      15.270   1.280   4.970  1.00  0.00           H  
ATOM   1950  HW2 SOL   997      14.690  -0.070   4.580  1.00  0.00           H  
ATOM   1951  OW  SOL   998     -27.360 -41.930   1.880  1.00  0.00           O  
ATOM   1952  HW1 SOL   998     -27.820 -41.330   1.310  1.00  0.00           H  
ATOM   1953  HW2 SOL   998     -27.130 -41.410   2.650  1.00  0.00           H  
ATOM   1954  OW  SOL   999     -38.150 -30.300  13.990  1.00  0.00           O  
ATOM   1955  HW1 SOL   999     -37.840 -31.200  14.030  1.00  0.00           H  
ATOM   1956  HW2 SOL   999     -38.580 -30.150  14.830  1.00  0.00           H  
ATOM   1957  OW  SOL  1000     -30.470 -41.680  23.640  1.00  0.00           O  
ATOM   1958  HW1 SOL  1000     -29.680 -41.530  23.130  1.00  0.00           H  
ATOM   1959  HW2 SOL  1000     -30.630 -40.850  24.090  1.00  0.00           H  
ATOM   1960  OW  SOL  1001      20.320 -21.280  24.150  1.00  0.00           O  
ATOM   1961  HW1 SOL  1001      19.370 -21.270  24.240  1.00  0.00           H  
ATOM   1962  HW2 SOL  1001      20.590 -22.080  24.600  1.00  0.00           H  
ATOM   1963  OW  SOL  1002       9.650 -22.650  -5.460  1.00  0.00           O  
ATOM   1964  HW1 SOL  1002      10.320 -22.270  -6.020  1.00  0.00           H  
ATOM   1965  HW2 SOL  1002      10.030 -23.470  -5.160  1.00  0.00           H  
ATOM   1966  OW  SOL  1003      -6.360   2.140  -8.380  1.00  0.00           O  
ATOM   1967  HW1 SOL  1003      -7.240   1.760  -8.340  1.00  0.00           H  
ATOM   1968  HW2 SOL  1003      -6.480   2.990  -8.800  1.00  0.00           H  
ATOM   1969  OW  SOL  1004     -42.360 -54.650   2.820  1.00  0.00           O  
ATOM   1970  HW1 SOL  1004     -41.420 -54.740   2.690  1.00  0.00           H  
ATOM   1971  HW2 SOL  1004     -42.470 -53.760   3.160  1.00  0.00           H  
ATOM   1972  OW  SOL  1005     -25.640 -37.920  30.000  1.00  0.00           O  
ATOM   1973  HW1 SOL  1005     -25.720 -37.000  29.740  1.00  0.00           H  
ATOM   1974  HW2 SOL  1005     -26.120 -37.980  30.820  1.00  0.00           H  
ATOM   1975  OW  SOL  1006     -21.850   8.600  14.770  1.00  0.00           O  
ATOM   1976  HW1 SOL  1006     -22.240   7.750  15.010  1.00  0.00           H  
ATOM   1977  HW2 SOL  1006     -22.610   9.180  14.680  1.00  0.00           H  
ATOM   1978  OW  SOL  1007       9.270 -27.650  21.070  1.00  0.00           O  
ATOM   1979  HW1 SOL  1007       9.270 -27.820  22.010  1.00  0.00           H  
ATOM   1980  HW2 SOL  1007       9.070 -28.500  20.660  1.00  0.00           H  
ATOM   1981  OW  SOL  1008     -36.650 -12.500   3.730  1.00  0.00           O  
ATOM   1982  HW1 SOL  1008     -36.190 -11.870   4.300  1.00  0.00           H  
ATOM   1983  HW2 SOL  1008     -37.150 -11.950   3.120  1.00  0.00           H  
ATOM   1984  OW  SOL  1009      13.380 -15.110 -12.140  1.00  0.00           O  
ATOM   1985  HW1 SOL  1009      13.600 -14.280 -12.570  1.00  0.00           H  
ATOM   1986  HW2 SOL  1009      14.140 -15.670 -12.290  1.00  0.00           H  
ATOM   1987  OW  SOL  1010     -17.410 -14.120 -14.880  1.00  0.00           O  
ATOM   1988  HW1 SOL  1010     -17.600 -14.840 -14.270  1.00  0.00           H  
ATOM   1989  HW2 SOL  1010     -18.220 -13.590 -14.890  1.00  0.00           H  
ATOM   1990  OW  SOL  1011      -9.270 -20.450  25.760  1.00  0.00           O  
ATOM   1991  HW1 SOL  1011      -8.610 -19.790  25.960  1.00  0.00           H  
ATOM   1992  HW2 SOL  1011      -9.790 -20.080  25.050  1.00  0.00           H  
ATOM   1993  OW  SOL  1012     -39.630 -18.750   3.270  1.00  0.00           O  
ATOM   1994  HW1 SOL  1012     -40.420 -19.240   3.480  1.00  0.00           H  
ATOM   1995  HW2 SOL  1012     -39.360 -18.360   4.100  1.00  0.00           H  
ATOM   1996  OW  SOL  1013     -34.190 -16.140  -5.440  1.00  0.00           O  
ATOM   1997  HW1 SOL  1013     -34.610 -16.780  -4.870  1.00  0.00           H  
ATOM   1998  HW2 SOL  1013     -34.900 -15.850  -6.020  1.00  0.00           H  
ATOM   1999  OW  SOL  1014     -16.880 -39.330  25.920  1.00  0.00           O  
ATOM   2000  HW1 SOL  1014     -15.940 -39.370  25.830  1.00  0.00           H  
ATOM   2001  HW2 SOL  1014     -17.080 -39.940  26.640  1.00  0.00           H  
ATOM   2002  OW  SOL  1015      -5.160 -22.670  27.690  1.00  0.00           O  
ATOM   2003  HW1 SOL  1015      -5.310 -23.350  27.030  1.00  0.00           H  
ATOM   2004  HW2 SOL  1015      -4.300 -22.310  27.470  1.00  0.00           H  
ATOM   2005  OW  SOL  1016      -7.210 -44.600  30.760  1.00  0.00           O  
ATOM   2006  HW1 SOL  1016      -7.490 -44.390  29.880  1.00  0.00           H  
ATOM   2007  HW2 SOL  1016      -7.800 -45.290  31.050  1.00  0.00           H  
ATOM   2008  OW  SOL  1017     -18.420  15.060  12.590  1.00  0.00           O  
ATOM   2009  HW1 SOL  1017     -18.300  14.390  11.910  1.00  0.00           H  
ATOM   2010  HW2 SOL  1017     -18.710  14.570  13.350  1.00  0.00           H  
ATOM   2011  OW  SOL  1018     -10.740 -39.440   5.470  1.00  0.00           O  
ATOM   2012  HW1 SOL  1018     -10.380 -40.080   4.860  1.00  0.00           H  
ATOM   2013  HW2 SOL  1018     -11.190 -38.800   4.920  1.00  0.00           H  
ATOM   2014  OW  SOL  1019     -26.540 -50.990 -15.360  1.00  0.00           O  
ATOM   2015  HW1 SOL  1019     -25.990 -51.500 -15.980  1.00  0.00           H  
ATOM   2016  HW2 SOL  1019     -26.030 -50.200 -15.200  1.00  0.00           H  
ATOM   2017  OW  SOL  1020     -24.110  16.500   6.820  1.00  0.00           O  
ATOM   2018  HW1 SOL  1020     -24.390  16.340   7.720  1.00  0.00           H  
ATOM   2019  HW2 SOL  1020     -23.500  15.790   6.630  1.00  0.00           H  
ATOM   2020  OW  SOL  1021     -13.690  -0.700  24.840  1.00  0.00           O  
ATOM   2021  HW1 SOL  1021     -14.630  -0.860  24.780  1.00  0.00           H  
ATOM   2022  HW2 SOL  1021     -13.570   0.170  24.480  1.00  0.00           H  
ATOM   2023  OW  SOL  1022       4.900 -11.370  -6.760  1.00  0.00           O  
ATOM   2024  HW1 SOL  1022       5.420 -11.970  -6.220  1.00  0.00           H  
ATOM   2025  HW2 SOL  1022       5.130 -10.500  -6.430  1.00  0.00           H  
ATOM   2026  OW  SOL  1023     -24.190 -36.260 -11.680  1.00  0.00           O  
ATOM   2027  HW1 SOL  1023     -25.020 -36.030 -12.090  1.00  0.00           H  
ATOM   2028  HW2 SOL  1023     -24.380 -37.040 -11.160  1.00  0.00           H  
ATOM   2029  OW  SOL  1024      -9.720  -7.220 -31.290  1.00  0.00           O  
ATOM   2030  HW1 SOL  1024      -9.210  -6.860 -32.010  1.00  0.00           H  
ATOM   2031  HW2 SOL  1024      -9.910  -6.450 -30.740  1.00  0.00           H  
ATOM   2032  OW  SOL  1025       2.330 -39.800  -9.980  1.00  0.00           O  
ATOM   2033  HW1 SOL  1025       1.550 -39.550 -10.480  1.00  0.00           H  
ATOM   2034  HW2 SOL  1025       2.790 -38.980  -9.820  1.00  0.00           H  
ATOM   2035  OW  SOL  1026     -17.860 -34.640 -18.760  1.00  0.00           O  
ATOM   2036  HW1 SOL  1026     -18.250 -34.130 -18.050  1.00  0.00           H  
ATOM   2037  HW2 SOL  1026     -17.720 -35.510 -18.380  1.00  0.00           H  
ATOM   2038  OW  SOL  1027     -25.940  -4.360 -17.430  1.00  0.00           O  
ATOM   2039  HW1 SOL  1027     -25.120  -4.760 -17.120  1.00  0.00           H  
ATOM   2040  HW2 SOL  1027     -25.740  -4.090 -18.330  1.00  0.00           H  
ATOM   2041  OW  SOL  1028     -16.240 -49.040  15.870  1.00  0.00           O  
ATOM   2042  HW1 SOL  1028     -16.440 -49.490  16.690  1.00  0.00           H  
ATOM   2043  HW2 SOL  1028     -16.330 -49.730  15.200  1.00  0.00           H  
ATOM   2044  OW  SOL  1029      16.690 -40.380   3.480  1.00  0.00           O  
ATOM   2045  HW1 SOL  1029      17.140 -40.820   2.770  1.00  0.00           H  
ATOM   2046  HW2 SOL  1029      17.390 -40.010   4.020  1.00  0.00           H  
ATOM   2047  OW  SOL  1030     -28.750 -50.310   9.420  1.00  0.00           O  
ATOM   2048  HW1 SOL  1030     -29.190 -49.730   8.810  1.00  0.00           H  
ATOM   2049  HW2 SOL  1030     -29.280 -51.110   9.430  1.00  0.00           H  
ATOM   2050  OW  SOL  1031      10.550  -9.470 -12.170  1.00  0.00           O  
ATOM   2051  HW1 SOL  1031       9.780  -9.990 -12.420  1.00  0.00           H  
ATOM   2052  HW2 SOL  1031      11.080  -9.410 -12.970  1.00  0.00           H  
ATOM   2053  OW  SOL  1032     -23.900 -11.600 -11.210  1.00  0.00           O  
ATOM   2054  HW1 SOL  1032     -24.010 -12.540 -11.090  1.00  0.00           H  
ATOM   2055  HW2 SOL  1032     -23.740 -11.490 -12.150  1.00  0.00           H  
ATOM   2056  OW  SOL  1033     -41.530  -6.580  -2.830  1.00  0.00           O  
ATOM   2057  HW1 SOL  1033     -42.070  -6.400  -3.590  1.00  0.00           H  
ATOM   2058  HW2 SOL  1033     -42.150  -6.750  -2.120  1.00  0.00           H  
ATOM   2059  OW  SOL  1034      -8.940 -19.330 -40.640  1.00  0.00           O  
ATOM   2060  HW1 SOL  1034      -8.560 -19.800 -39.910  1.00  0.00           H  
ATOM   2061  HW2 SOL  1034      -9.760 -19.800 -40.830  1.00  0.00           H  
ATOM   2062  OW  SOL  1035     -21.390  10.750  -5.170  1.00  0.00           O  
ATOM   2063  HW1 SOL  1035     -20.600  11.260  -5.340  1.00  0.00           H  
ATOM   2064  HW2 SOL  1035     -21.440  10.680  -4.220  1.00  0.00           H  
ATOM   2065  OW  SOL  1036     -10.840   6.920 -29.650  1.00  0.00           O  
ATOM   2066  HW1 SOL  1036      -9.980   6.540 -29.830  1.00  0.00           H  
ATOM   2067  HW2 SOL  1036     -11.440   6.180 -29.710  1.00  0.00           H  
ATOM   2068  OW  SOL  1037      15.810 -14.880  11.080  1.00  0.00           O  
ATOM   2069  HW1 SOL  1037      15.200 -15.610  11.210  1.00  0.00           H  
ATOM   2070  HW2 SOL  1037      15.410 -14.350  10.390  1.00  0.00           H  
ATOM   2071  OW  SOL  1038     -11.130 -26.780  45.850  1.00  0.00           O  
ATOM   2072  HW1 SOL  1038     -10.750 -26.140  46.460  1.00  0.00           H  
ATOM   2073  HW2 SOL  1038     -11.850 -26.330  45.430  1.00  0.00           H  
ATOM   2074  OW  SOL  1039      14.680  -7.160  24.530  1.00  0.00           O  
ATOM   2075  HW1 SOL  1039      15.090  -6.460  25.050  1.00  0.00           H  
ATOM   2076  HW2 SOL  1039      15.340  -7.860  24.540  1.00  0.00           H  
ATOM   2077  OW  SOL  1040       1.520 -11.010 -13.410  1.00  0.00           O  
ATOM   2078  HW1 SOL  1040       1.340 -11.750 -14.000  1.00  0.00           H  
ATOM   2079  HW2 SOL  1040       2.230 -10.530 -13.840  1.00  0.00           H  
ATOM   2080  OW  SOL  1041     -41.680 -34.140   0.860  1.00  0.00           O  
ATOM   2081  HW1 SOL  1041     -42.400 -33.630   0.510  1.00  0.00           H  
ATOM   2082  HW2 SOL  1041     -40.900 -33.600   0.680  1.00  0.00           H  
ATOM   2083  OW  SOL  1042     -19.840  -5.150 -27.040  1.00  0.00           O  
ATOM   2084  HW1 SOL  1042     -18.920  -4.880 -27.020  1.00  0.00           H  
ATOM   2085  HW2 SOL  1042     -19.880  -5.920 -26.470  1.00  0.00           H  
ATOM   2086  OW  SOL  1043       7.300 -25.040  15.790  1.00  0.00           O  
ATOM   2087  HW1 SOL  1043       6.400 -25.120  15.490  1.00  0.00           H  
ATOM   2088  HW2 SOL  1043       7.230 -24.630  16.650  1.00  0.00           H  
ATOM   2089  OW  SOL  1044      20.790 -18.880  -8.300  1.00  0.00           O  
ATOM   2090  HW1 SOL  1044      21.600 -19.240  -7.930  1.00  0.00           H  
ATOM   2091  HW2 SOL  1044      20.930 -17.940  -8.330  1.00  0.00           H  
ATOM   2092  OW  SOL  1045      -9.470 -36.390 -21.510  1.00  0.00           O  
ATOM   2093  HW1 SOL  1045      -9.330 -37.290 -21.790  1.00  0.00           H  
ATOM   2094  HW2 SOL  1045      -8.850 -35.870 -22.020  1.00  0.00           H  
ATOM   2095  OW  SOL  1046     -31.100 -28.930 -18.850  1.00  0.00           O  
ATOM   2096  HW1 SOL  1046     -32.020 -28.840 -18.620  1.00  0.00           H  
ATOM   2097  HW2 SOL  1046     -31.090 -29.550 -19.580  1.00  0.00           H  
ATOM   2098  OW  SOL  1047     -44.330 -36.560   8.510  1.00  0.00           O  
ATOM   2099  HW1 SOL  1047     -44.150 -36.020   9.270  1.00  0.00           H  
ATOM   2100  HW2 SOL  1047     -44.850 -36.000   7.930  1.00  0.00           H  
ATOM   2101  OW  SOL  1048      -0.460 -53.700  -3.770  1.00  0.00           O  
ATOM   2102  HW1 SOL  1048      -1.420 -53.770  -3.760  1.00  0.00           H  
ATOM   2103  HW2 SOL  1048      -0.260 -53.060  -3.070  1.00  0.00           H  
ATOM   2104  OW  SOL  1049      -5.920  -3.780  -8.230  1.00  0.00           O  
ATOM   2105  HW1 SOL  1049      -6.170  -2.850  -8.250  1.00  0.00           H  
ATOM   2106  HW2 SOL  1049      -5.730  -3.970  -7.320  1.00  0.00           H  
ATOM   2107  OW  SOL  1050      -5.350 -32.620  19.070  1.00  0.00           O  
ATOM   2108  HW1 SOL  1050      -4.740 -33.070  18.510  1.00  0.00           H  
ATOM   2109  HW2 SOL  1050      -6.160 -33.140  19.030  1.00  0.00           H  
ATOM   2110  OW  SOL  1051      13.990 -14.550 -18.780  1.00  0.00           O  
ATOM   2111  HW1 SOL  1051      14.590 -14.090 -19.360  1.00  0.00           H  
ATOM   2112  HW2 SOL  1051      14.530 -15.230 -18.380  1.00  0.00           H  
ATOM   2113  OW  SOL  1052     -14.000  11.940  28.300  1.00  0.00           O  
ATOM   2114  HW1 SOL  1052     -14.400  11.410  29.000  1.00  0.00           H  
ATOM   2115  HW2 SOL  1052     -13.440  11.320  27.830  1.00  0.00           H  
ATOM   2116  OW  SOL  1053     -32.060 -25.360  -1.270  1.00  0.00           O  
ATOM   2117  HW1 SOL  1053     -32.820 -25.470  -1.850  1.00  0.00           H  
ATOM   2118  HW2 SOL  1053     -31.340 -25.770  -1.740  1.00  0.00           H  
ATOM   2119  OW  SOL  1054      -2.260 -31.650 -24.300  1.00  0.00           O  
ATOM   2120  HW1 SOL  1054      -2.370 -32.560 -24.570  1.00  0.00           H  
ATOM   2121  HW2 SOL  1054      -3.150 -31.330 -24.130  1.00  0.00           H  
ATOM   2122  OW  SOL  1055       0.640 -19.860  43.890  1.00  0.00           O  
ATOM   2123  HW1 SOL  1055       1.180 -19.350  44.490  1.00  0.00           H  
ATOM   2124  HW2 SOL  1055      -0.010 -19.240  43.570  1.00  0.00           H  
ATOM   2125  OW  SOL  1056      -9.170  -1.890  28.970  1.00  0.00           O  
ATOM   2126  HW1 SOL  1056      -8.680  -2.620  29.350  1.00  0.00           H  
ATOM   2127  HW2 SOL  1056      -8.720  -1.690  28.160  1.00  0.00           H  
ATOM   2128  OW  SOL  1057       9.190 -40.330  16.320  1.00  0.00           O  
ATOM   2129  HW1 SOL  1057       8.270 -40.540  16.480  1.00  0.00           H  
ATOM   2130  HW2 SOL  1057       9.530 -40.060  17.180  1.00  0.00           H  
ATOM   2131  OW  SOL  1058      22.300 -20.970   2.960  1.00  0.00           O  
ATOM   2132  HW1 SOL  1058      21.840 -21.480   2.300  1.00  0.00           H  
ATOM   2133  HW2 SOL  1058      22.010 -20.070   2.820  1.00  0.00           H  
ATOM   2134  OW  SOL  1059       5.610 -20.260   1.290  1.00  0.00           O  
ATOM   2135  HW1 SOL  1059       6.090 -21.030   1.580  1.00  0.00           H  
ATOM   2136  HW2 SOL  1059       5.820 -20.200   0.350  1.00  0.00           H  
ATOM   2137  OW  SOL  1060     -14.680 -13.150 -19.810  1.00  0.00           O  
ATOM   2138  HW1 SOL  1060     -14.830 -13.000 -18.880  1.00  0.00           H  
ATOM   2139  HW2 SOL  1060     -15.530 -13.480 -20.130  1.00  0.00           H  
ATOM   2140  OW  SOL  1061      -1.460 -48.870   8.580  1.00  0.00           O  
ATOM   2141  HW1 SOL  1061      -2.130 -48.290   8.210  1.00  0.00           H  
ATOM   2142  HW2 SOL  1061      -1.130 -49.370   7.840  1.00  0.00           H  
ATOM   2143  OW  SOL  1062     -19.560 -26.150 -29.390  1.00  0.00           O  
ATOM   2144  HW1 SOL  1062     -19.910 -25.260 -29.430  1.00  0.00           H  
ATOM   2145  HW2 SOL  1062     -18.610 -26.040 -29.480  1.00  0.00           H  
ATOM   2146  OW  SOL  1063     -20.010 -14.670  35.460  1.00  0.00           O  
ATOM   2147  HW1 SOL  1063     -19.570 -14.430  36.280  1.00  0.00           H  
ATOM   2148  HW2 SOL  1063     -20.540 -13.910  35.230  1.00  0.00           H  
ATOM   2149  OW  SOL  1064     -37.790  -7.520  27.930  1.00  0.00           O  
ATOM   2150  HW1 SOL  1064     -37.140  -7.460  27.250  1.00  0.00           H  
ATOM   2151  HW2 SOL  1064     -37.890  -8.460  28.100  1.00  0.00           H  
ATOM   2152  OW  SOL  1065     -28.560 -22.400  21.600  1.00  0.00           O  
ATOM   2153  HW1 SOL  1065     -29.070 -22.800  20.890  1.00  0.00           H  
ATOM   2154  HW2 SOL  1065     -28.630 -23.030  22.330  1.00  0.00           H  
ATOM   2155  OW  SOL  1066     -14.570 -43.450  13.650  1.00  0.00           O  
ATOM   2156  HW1 SOL  1066     -14.540 -44.280  13.160  1.00  0.00           H  
ATOM   2157  HW2 SOL  1066     -14.230 -43.680  14.520  1.00  0.00           H  
ATOM   2158  OW  SOL  1067       0.340   4.260  12.060  1.00  0.00           O  
ATOM   2159  HW1 SOL  1067       1.150   3.790  11.900  1.00  0.00           H  
ATOM   2160  HW2 SOL  1067       0.580   5.180  12.150  1.00  0.00           H  
ATOM   2161  OW  SOL  1068      18.840 -15.300   2.130  1.00  0.00           O  
ATOM   2162  HW1 SOL  1068      18.380 -14.580   1.690  1.00  0.00           H  
ATOM   2163  HW2 SOL  1068      18.220 -16.040   2.080  1.00  0.00           H  
ATOM   2164  OW  SOL  1069     -40.060 -14.350  10.670  1.00  0.00           O  
ATOM   2165  HW1 SOL  1069     -40.250 -15.060  10.050  1.00  0.00           H  
ATOM   2166  HW2 SOL  1069     -40.780 -14.410  11.300  1.00  0.00           H  
ATOM   2167  OW  SOL  1070      -5.150 -15.820 -23.540  1.00  0.00           O  
ATOM   2168  HW1 SOL  1070      -4.850 -16.590 -24.030  1.00  0.00           H  
ATOM   2169  HW2 SOL  1070      -5.610 -16.190 -22.770  1.00  0.00           H  
ATOM   2170  OW  SOL  1071       4.990 -11.060 -29.040  1.00  0.00           O  
ATOM   2171  HW1 SOL  1071       4.060 -11.180 -29.220  1.00  0.00           H  
ATOM   2172  HW2 SOL  1071       5.180 -10.160 -29.290  1.00  0.00           H  
ATOM   2173  OW  SOL  1072       3.330 -23.280  -0.230  1.00  0.00           O  
ATOM   2174  HW1 SOL  1072       2.890 -23.470   0.590  1.00  0.00           H  
ATOM   2175  HW2 SOL  1072       4.260 -23.350  -0.020  1.00  0.00           H  
ATOM   2176  OW  SOL  1073       9.600   5.520  -5.860  1.00  0.00           O  
ATOM   2177  HW1 SOL  1073       9.870   5.180  -5.020  1.00  0.00           H  
ATOM   2178  HW2 SOL  1073       8.670   5.710  -5.760  1.00  0.00           H  
ATOM   2179  OW  SOL  1074     -42.400 -17.010  15.600  1.00  0.00           O  
ATOM   2180  HW1 SOL  1074     -43.350 -17.050  15.690  1.00  0.00           H  
ATOM   2181  HW2 SOL  1074     -42.070 -17.500  16.340  1.00  0.00           H  
ATOM   2182  OW  SOL  1075     -35.650 -13.240   0.390  1.00  0.00           O  
ATOM   2183  HW1 SOL  1075     -36.120 -14.070   0.540  1.00  0.00           H  
ATOM   2184  HW2 SOL  1075     -36.320 -12.660   0.030  1.00  0.00           H  
ATOM   2185  OW  SOL  1076     -14.020   0.460  31.350  1.00  0.00           O  
ATOM   2186  HW1 SOL  1076     -13.370   0.890  30.780  1.00  0.00           H  
ATOM   2187  HW2 SOL  1076     -14.630   0.030  30.750  1.00  0.00           H  
ATOM   2188  OW  SOL  1077       6.520  12.830  -8.070  1.00  0.00           O  
ATOM   2189  HW1 SOL  1077       7.190  12.150  -8.120  1.00  0.00           H  
ATOM   2190  HW2 SOL  1077       6.500  13.080  -7.140  1.00  0.00           H  
ATOM   2191  OW  SOL  1078     -41.700 -28.150 -20.790  1.00  0.00           O  
ATOM   2192  HW1 SOL  1078     -40.760 -28.090 -20.960  1.00  0.00           H  
ATOM   2193  HW2 SOL  1078     -41.850 -27.500 -20.090  1.00  0.00           H  
ATOM   2194  OW  SOL  1079     -26.370  -0.840   2.420  1.00  0.00           O  
ATOM   2195  HW1 SOL  1079     -26.160  -1.620   2.930  1.00  0.00           H  
ATOM   2196  HW2 SOL  1079     -26.080  -1.040   1.540  1.00  0.00           H  
ATOM   2197  OW  SOL  1080      -3.450 -23.580  39.440  1.00  0.00           O  
ATOM   2198  HW1 SOL  1080      -3.290 -22.840  38.860  1.00  0.00           H  
ATOM   2199  HW2 SOL  1080      -4.370 -23.820  39.290  1.00  0.00           H  
ATOM   2200  OW  SOL  1081     -33.480 -11.230  -0.030  1.00  0.00           O  
ATOM   2201  HW1 SOL  1081     -34.340 -11.650  -0.050  1.00  0.00           H  
ATOM   2202  HW2 SOL  1081     -33.290 -11.130   0.910  1.00  0.00           H  
ATOM   2203  OW  SOL  1082      18.600 -27.980  -8.180  1.00  0.00           O  
ATOM   2204  HW1 SOL  1082      18.130 -27.880  -9.010  1.00  0.00           H  
ATOM   2205  HW2 SOL  1082      19.350 -28.540  -8.410  1.00  0.00           H  
ATOM   2206  OW  SOL  1083       9.480 -21.760   3.960  1.00  0.00           O  
ATOM   2207  HW1 SOL  1083       9.830 -22.650   3.910  1.00  0.00           H  
ATOM   2208  HW2 SOL  1083      10.010 -21.250   3.340  1.00  0.00           H  
ATOM   2209  OW  SOL  1084     -17.060  -5.700 -36.420  1.00  0.00           O  
ATOM   2210  HW1 SOL  1084     -17.560  -5.450 -37.210  1.00  0.00           H  
ATOM   2211  HW2 SOL  1084     -16.210  -5.280 -36.530  1.00  0.00           H  
ATOM   2212  OW  SOL  1085      10.020 -54.130   7.000  1.00  0.00           O  
ATOM   2213  HW1 SOL  1085       9.520 -54.150   7.830  1.00  0.00           H  
ATOM   2214  HW2 SOL  1085      10.690 -54.800   7.110  1.00  0.00           H  
ATOM   2215  OW  SOL  1086     -21.100  -8.160 -29.490  1.00  0.00           O  
ATOM   2216  HW1 SOL  1086     -22.030  -8.130 -29.250  1.00  0.00           H  
ATOM   2217  HW2 SOL  1086     -20.900  -7.280 -29.790  1.00  0.00           H  
ATOM   2218  OW  SOL  1087     -11.240  -3.790  16.770  1.00  0.00           O  
ATOM   2219  HW1 SOL  1087     -11.980  -3.620  17.340  1.00  0.00           H  
ATOM   2220  HW2 SOL  1087     -11.640  -4.050  15.930  1.00  0.00           H  
ATOM   2221  OW  SOL  1088     -22.550 -12.410  41.820  1.00  0.00           O  
ATOM   2222  HW1 SOL  1088     -22.950 -11.740  42.390  1.00  0.00           H  
ATOM   2223  HW2 SOL  1088     -23.030 -12.350  41.000  1.00  0.00           H  
ATOM   2224  OW  SOL  1089     -30.830   3.620  24.050  1.00  0.00           O  
ATOM   2225  HW1 SOL  1089     -30.970   2.830  24.580  1.00  0.00           H  
ATOM   2226  HW2 SOL  1089     -30.500   3.300  23.220  1.00  0.00           H  
ATOM   2227  OW  SOL  1090      -6.120 -18.530 -19.480  1.00  0.00           O  
ATOM   2228  HW1 SOL  1090      -6.170 -17.580 -19.550  1.00  0.00           H  
ATOM   2229  HW2 SOL  1090      -5.640 -18.680 -18.660  1.00  0.00           H  
ATOM   2230  OW  SOL  1091     -23.990 -32.900  19.250  1.00  0.00           O  
ATOM   2231  HW1 SOL  1091     -23.560 -32.070  19.050  1.00  0.00           H  
ATOM   2232  HW2 SOL  1091     -23.780 -33.060  20.180  1.00  0.00           H  
ATOM   2233  OW  SOL  1092       4.600 -18.130 -33.730  1.00  0.00           O  
ATOM   2234  HW1 SOL  1092       3.910 -17.700 -33.230  1.00  0.00           H  
ATOM   2235  HW2 SOL  1092       4.180 -18.890 -34.130  1.00  0.00           H  
ATOM   2236  OW  SOL  1093     -45.210 -24.530   8.780  1.00  0.00           O  
ATOM   2237  HW1 SOL  1093     -44.880 -25.420   8.860  1.00  0.00           H  
ATOM   2238  HW2 SOL  1093     -45.920 -24.490   9.430  1.00  0.00           H  
ATOM   2239  OW  SOL  1094     -14.370 -37.650  29.300  1.00  0.00           O  
ATOM   2240  HW1 SOL  1094     -13.800 -36.890  29.470  1.00  0.00           H  
ATOM   2241  HW2 SOL  1094     -15.150 -37.260  28.880  1.00  0.00           H  
ATOM   2242  OW  SOL  1095      21.870 -13.660  14.870  1.00  0.00           O  
ATOM   2243  HW1 SOL  1095      21.080 -13.960  15.300  1.00  0.00           H  
ATOM   2244  HW2 SOL  1095      21.600 -13.420  13.980  1.00  0.00           H  
ATOM   2245  OW  SOL  1096     -18.190 -21.790  29.300  1.00  0.00           O  
ATOM   2246  HW1 SOL  1096     -18.490 -21.570  30.180  1.00  0.00           H  
ATOM   2247  HW2 SOL  1096     -18.320 -22.740  29.230  1.00  0.00           H  
ATOM   2248  OW  SOL  1097      -8.470   6.480  -5.580  1.00  0.00           O  
ATOM   2249  HW1 SOL  1097      -8.830   7.270  -5.180  1.00  0.00           H  
ATOM   2250  HW2 SOL  1097      -8.610   6.610  -6.520  1.00  0.00           H  
ATOM   2251  OW  SOL  1098      17.770  -3.920  -2.350  1.00  0.00           O  
ATOM   2252  HW1 SOL  1098      16.930  -4.300  -2.100  1.00  0.00           H  
ATOM   2253  HW2 SOL  1098      17.950  -3.270  -1.660  1.00  0.00           H  
ATOM   2254  OW  SOL  1099     -12.470 -30.520  24.780  1.00  0.00           O  
ATOM   2255  HW1 SOL  1099     -11.960 -29.760  24.520  1.00  0.00           H  
ATOM   2256  HW2 SOL  1099     -13.080 -30.190  25.440  1.00  0.00           H  
ATOM   2257  OW  SOL  1100       7.370 -50.270   5.530  1.00  0.00           O  
ATOM   2258  HW1 SOL  1100       7.850 -50.840   4.910  1.00  0.00           H  
ATOM   2259  HW2 SOL  1100       7.590 -49.380   5.260  1.00  0.00           H  
ATOM   2260  OW  SOL  1101      -2.670   3.380  17.070  1.00  0.00           O  
ATOM   2261  HW1 SOL  1101      -2.670   3.470  18.020  1.00  0.00           H  
ATOM   2262  HW2 SOL  1101      -3.550   3.650  16.810  1.00  0.00           H  
ATOM   2263  OW  SOL  1102     -18.940  17.250   5.290  1.00  0.00           O  
ATOM   2264  HW1 SOL  1102     -19.150  17.770   4.510  1.00  0.00           H  
ATOM   2265  HW2 SOL  1102     -17.990  17.210   5.280  1.00  0.00           H  
ATOM   2266  OW  SOL  1103       6.120 -12.370 -31.550  1.00  0.00           O  
ATOM   2267  HW1 SOL  1103       6.050 -12.090 -30.630  1.00  0.00           H  
ATOM   2268  HW2 SOL  1103       6.910 -12.910 -31.570  1.00  0.00           H  
ATOM   2269  OW  SOL  1104      12.170 -25.560 -17.070  1.00  0.00           O  
ATOM   2270  HW1 SOL  1104      12.690 -24.770 -17.240  1.00  0.00           H  
ATOM   2271  HW2 SOL  1104      11.560 -25.610 -17.800  1.00  0.00           H  
ATOM   2272  OW  SOL  1105     -22.820 -17.630  16.240  1.00  0.00           O  
ATOM   2273  HW1 SOL  1105     -22.870 -17.370  15.320  1.00  0.00           H  
ATOM   2274  HW2 SOL  1105     -21.870 -17.720  16.400  1.00  0.00           H  
ATOM   2275  OW  SOL  1106      -0.600 -20.710  18.780  1.00  0.00           O  
ATOM   2276  HW1 SOL  1106      -0.080 -20.330  19.490  1.00  0.00           H  
ATOM   2277  HW2 SOL  1106      -0.480 -20.110  18.050  1.00  0.00           H  
ATOM   2278  OW  SOL  1107      -2.230 -46.440  -8.350  1.00  0.00           O  
ATOM   2279  HW1 SOL  1107      -1.310 -46.650  -8.170  1.00  0.00           H  
ATOM   2280  HW2 SOL  1107      -2.210 -45.910  -9.140  1.00  0.00           H  
ATOM   2281  OW  SOL  1108      17.680 -19.040 -15.180  1.00  0.00           O  
ATOM   2282  HW1 SOL  1108      17.670 -19.540 -14.360  1.00  0.00           H  
ATOM   2283  HW2 SOL  1108      17.160 -19.560 -15.790  1.00  0.00           H  
ATOM   2284  OW  SOL  1109       0.840 -20.790  21.490  1.00  0.00           O  
ATOM   2285  HW1 SOL  1109       1.420 -20.610  22.240  1.00  0.00           H  
ATOM   2286  HW2 SOL  1109       0.180 -21.390  21.840  1.00  0.00           H  
ATOM   2287  OW  SOL  1110     -16.940 -20.080  40.050  1.00  0.00           O  
ATOM   2288  HW1 SOL  1110     -17.770 -20.250  39.590  1.00  0.00           H  
ATOM   2289  HW2 SOL  1110     -16.950 -19.140  40.230  1.00  0.00           H  
ATOM   2290  OW  SOL  1111      -1.270 -32.330   6.080  1.00  0.00           O  
ATOM   2291  HW1 SOL  1111      -1.200 -31.410   5.820  1.00  0.00           H  
ATOM   2292  HW2 SOL  1111      -1.840 -32.710   5.440  1.00  0.00           H  
ATOM   2293  OW  SOL  1112       8.110 -17.260 -13.590  1.00  0.00           O  
ATOM   2294  HW1 SOL  1112       8.760 -17.950 -13.440  1.00  0.00           H  
ATOM   2295  HW2 SOL  1112       8.500 -16.700 -14.250  1.00  0.00           H  
ATOM   2296  OW  SOL  1113      11.080 -14.650  32.270  1.00  0.00           O  
ATOM   2297  HW1 SOL  1113      11.900 -14.770  32.760  1.00  0.00           H  
ATOM   2298  HW2 SOL  1113      10.890 -15.530  31.930  1.00  0.00           H  
ATOM   2299  OW  SOL  1114     -32.190  11.700  13.810  1.00  0.00           O  
ATOM   2300  HW1 SOL  1114     -31.970  11.170  14.580  1.00  0.00           H  
ATOM   2301  HW2 SOL  1114     -31.670  12.510  13.920  1.00  0.00           H  
ATOM   2302  OW  SOL  1115      -0.240   2.580   3.550  1.00  0.00           O  
ATOM   2303  HW1 SOL  1115       0.550   2.930   3.950  1.00  0.00           H  
ATOM   2304  HW2 SOL  1115      -0.050   2.580   2.620  1.00  0.00           H  
ATOM   2305  OW  SOL  1116      -5.970 -48.800  16.620  1.00  0.00           O  
ATOM   2306  HW1 SOL  1116      -6.460 -47.990  16.500  1.00  0.00           H  
ATOM   2307  HW2 SOL  1116      -5.180 -48.550  17.110  1.00  0.00           H  
ATOM   2308  OW  SOL  1117     -29.290   1.110  -8.340  1.00  0.00           O  
ATOM   2309  HW1 SOL  1117     -28.890   0.240  -8.430  1.00  0.00           H  
ATOM   2310  HW2 SOL  1117     -28.930   1.610  -9.070  1.00  0.00           H  
ATOM   2311  OW  SOL  1118     -15.950  10.580  17.430  1.00  0.00           O  
ATOM   2312  HW1 SOL  1118     -15.630   9.820  16.940  1.00  0.00           H  
ATOM   2313  HW2 SOL  1118     -15.400  10.610  18.220  1.00  0.00           H  
ATOM   2314  OW  SOL  1119      -2.270   4.520  12.880  1.00  0.00           O  
ATOM   2315  HW1 SOL  1119      -2.830   3.810  12.580  1.00  0.00           H  
ATOM   2316  HW2 SOL  1119      -1.390   4.260  12.640  1.00  0.00           H  
ATOM   2317  OW  SOL  1120       4.160 -37.860  20.920  1.00  0.00           O  
ATOM   2318  HW1 SOL  1120       4.900 -37.550  21.430  1.00  0.00           H  
ATOM   2319  HW2 SOL  1120       3.750 -37.060  20.600  1.00  0.00           H  
ATOM   2320  OW  SOL  1121     -14.380  -1.040  19.570  1.00  0.00           O  
ATOM   2321  HW1 SOL  1121     -15.060  -1.540  20.020  1.00  0.00           H  
ATOM   2322  HW2 SOL  1121     -14.630  -1.070  18.640  1.00  0.00           H  
ATOM   2323  OW  SOL  1122     -30.770 -27.970  -1.890  1.00  0.00           O  
ATOM   2324  HW1 SOL  1122     -30.010 -28.440  -1.550  1.00  0.00           H  
ATOM   2325  HW2 SOL  1122     -31.410 -28.020  -1.190  1.00  0.00           H  
ATOM   2326  OW  SOL  1123       9.900 -21.030   6.540  1.00  0.00           O  
ATOM   2327  HW1 SOL  1123       9.690 -20.140   6.840  1.00  0.00           H  
ATOM   2328  HW2 SOL  1123       9.680 -21.030   5.610  1.00  0.00           H  
ATOM   2329  OW  SOL  1124     -13.160 -41.050 -28.580  1.00  0.00           O  
ATOM   2330  HW1 SOL  1124     -12.210 -41.110 -28.500  1.00  0.00           H  
ATOM   2331  HW2 SOL  1124     -13.490 -41.110 -27.690  1.00  0.00           H  
ATOM   2332  OW  SOL  1125     -39.330 -36.280  12.670  1.00  0.00           O  
ATOM   2333  HW1 SOL  1125     -38.620 -35.660  12.450  1.00  0.00           H  
ATOM   2334  HW2 SOL  1125     -38.870 -37.070  12.940  1.00  0.00           H  
ATOM   2335  OW  SOL  1126     -29.630   0.660   5.580  1.00  0.00           O  
ATOM   2336  HW1 SOL  1126     -30.540   0.930   5.610  1.00  0.00           H  
ATOM   2337  HW2 SOL  1126     -29.290   0.820   6.450  1.00  0.00           H  
ATOM   2338  OW  SOL  1127     -28.260   3.140 -15.090  1.00  0.00           O  
ATOM   2339  HW1 SOL  1127     -27.680   2.500 -15.520  1.00  0.00           H  
ATOM   2340  HW2 SOL  1127     -27.960   3.130 -14.170  1.00  0.00           H  
ATOM   2341  OW  SOL  1128     -44.220 -11.790 -17.430  1.00  0.00           O  
ATOM   2342  HW1 SOL  1128     -45.050 -11.390 -17.190  1.00  0.00           H  
ATOM   2343  HW2 SOL  1128     -43.650 -11.050 -17.670  1.00  0.00           H  
ATOM   2344  OW  SOL  1129     -45.790  -4.780  18.240  1.00  0.00           O  
ATOM   2345  HW1 SOL  1129     -45.940  -4.270  19.030  1.00  0.00           H  
ATOM   2346  HW2 SOL  1129     -45.580  -5.660  18.560  1.00  0.00           H  
ATOM   2347  OW  SOL  1130      -5.260   1.130  28.500  1.00  0.00           O  
ATOM   2348  HW1 SOL  1130      -4.480   1.230  29.040  1.00  0.00           H  
ATOM   2349  HW2 SOL  1130      -4.990   1.350  27.610  1.00  0.00           H  
ATOM   2350  OW  SOL  1131       6.070 -22.690  31.420  1.00  0.00           O  
ATOM   2351  HW1 SOL  1131       6.910 -22.900  31.840  1.00  0.00           H  
ATOM   2352  HW2 SOL  1131       5.960 -21.750  31.570  1.00  0.00           H  
ATOM   2353  OW  SOL  1132     -33.150 -31.090 -18.000  1.00  0.00           O  
ATOM   2354  HW1 SOL  1132     -32.980 -30.610 -17.180  1.00  0.00           H  
ATOM   2355  HW2 SOL  1132     -32.430 -31.720 -18.050  1.00  0.00           H  
ATOM   2356  OW  SOL  1133     -30.650  -5.420  -6.920  1.00  0.00           O  
ATOM   2357  HW1 SOL  1133     -29.830  -4.930  -7.020  1.00  0.00           H  
ATOM   2358  HW2 SOL  1133     -30.380  -6.330  -6.900  1.00  0.00           H  
ATOM   2359  OW  SOL  1134     -14.200 -18.860  16.120  1.00  0.00           O  
ATOM   2360  HW1 SOL  1134     -13.400 -19.270  16.450  1.00  0.00           H  
ATOM   2361  HW2 SOL  1134     -14.190 -19.040  15.180  1.00  0.00           H  
ATOM   2362  OW  SOL  1135     -14.020 -45.600 -28.190  1.00  0.00           O  
ATOM   2363  HW1 SOL  1135     -13.510 -46.420 -28.170  1.00  0.00           H  
ATOM   2364  HW2 SOL  1135     -14.190 -45.450 -29.120  1.00  0.00           H  
ATOM   2365  OW  SOL  1136      -9.640  10.690   1.650  1.00  0.00           O  
ATOM   2366  HW1 SOL  1136      -9.390  10.750   0.730  1.00  0.00           H  
ATOM   2367  HW2 SOL  1136     -10.500  11.100   1.690  1.00  0.00           H  
ATOM   2368  OW  SOL  1137      -4.280  15.520  -6.110  1.00  0.00           O  
ATOM   2369  HW1 SOL  1137      -4.600  14.720  -5.680  1.00  0.00           H  
ATOM   2370  HW2 SOL  1137      -3.690  15.920  -5.470  1.00  0.00           H  
ATOM   2371  OW  SOL  1138      -0.500 -34.780 -19.300  1.00  0.00           O  
ATOM   2372  HW1 SOL  1138       0.070 -35.330 -18.780  1.00  0.00           H  
ATOM   2373  HW2 SOL  1138      -0.500 -33.940 -18.840  1.00  0.00           H  
ATOM   2374  OW  SOL  1139      11.050 -11.490  29.050  1.00  0.00           O  
ATOM   2375  HW1 SOL  1139      10.620 -12.040  29.710  1.00  0.00           H  
ATOM   2376  HW2 SOL  1139      10.360 -10.870  28.780  1.00  0.00           H  
ATOM   2377  OW  SOL  1140      10.860 -26.790  -2.940  1.00  0.00           O  
ATOM   2378  HW1 SOL  1140      10.420 -27.640  -2.980  1.00  0.00           H  
ATOM   2379  HW2 SOL  1140      10.990 -26.630  -2.010  1.00  0.00           H  
ATOM   2380  OW  SOL  1141      -1.010 -44.670   8.350  1.00  0.00           O  
ATOM   2381  HW1 SOL  1141      -0.680 -45.520   8.660  1.00  0.00           H  
ATOM   2382  HW2 SOL  1141      -0.730 -44.050   9.020  1.00  0.00           H  
ATOM   2383  OW  SOL  1142     -39.570  -1.450   9.810  1.00  0.00           O  
ATOM   2384  HW1 SOL  1142     -39.670  -2.390   9.940  1.00  0.00           H  
ATOM   2385  HW2 SOL  1142     -39.480  -1.080  10.700  1.00  0.00           H  
ATOM   2386  OW  SOL  1143      -1.130 -23.700  16.540  1.00  0.00           O  
ATOM   2387  HW1 SOL  1143      -0.900 -22.920  16.040  1.00  0.00           H  
ATOM   2388  HW2 SOL  1143      -0.580 -23.640  17.330  1.00  0.00           H  
ATOM   2389  OW  SOL  1144     -35.790 -53.570   8.930  1.00  0.00           O  
ATOM   2390  HW1 SOL  1144     -36.540 -53.650   8.330  1.00  0.00           H  
ATOM   2391  HW2 SOL  1144     -35.030 -53.640   8.350  1.00  0.00           H  
ATOM   2392  OW  SOL  1145      -9.040 -24.520  33.180  1.00  0.00           O  
ATOM   2393  HW1 SOL  1145      -9.200 -23.640  33.500  1.00  0.00           H  
ATOM   2394  HW2 SOL  1145      -9.090 -25.070  33.960  1.00  0.00           H  
ATOM   2395  OW  SOL  1146      13.270 -24.540  24.720  1.00  0.00           O  
ATOM   2396  HW1 SOL  1146      13.280 -25.490  24.620  1.00  0.00           H  
ATOM   2397  HW2 SOL  1146      13.870 -24.230  24.040  1.00  0.00           H  
ATOM   2398  OW  SOL  1147       2.720 -46.820  11.380  1.00  0.00           O  
ATOM   2399  HW1 SOL  1147       3.210 -47.560  11.040  1.00  0.00           H  
ATOM   2400  HW2 SOL  1147       3.330 -46.370  11.960  1.00  0.00           H  
ATOM   2401  OW  SOL  1148     -19.700  -5.850  16.220  1.00  0.00           O  
ATOM   2402  HW1 SOL  1148     -20.260  -5.230  15.760  1.00  0.00           H  
ATOM   2403  HW2 SOL  1148     -20.290  -6.460  16.640  1.00  0.00           H  
ATOM   2404  OW  SOL  1149     -29.760 -20.980   2.680  1.00  0.00           O  
ATOM   2405  HW1 SOL  1149     -29.900 -20.230   3.250  1.00  0.00           H  
ATOM   2406  HW2 SOL  1149     -30.070 -21.730   3.200  1.00  0.00           H  
ATOM   2407  OW  SOL  1150      -7.030 -37.710  -6.070  1.00  0.00           O  
ATOM   2408  HW1 SOL  1150      -6.920 -37.210  -6.880  1.00  0.00           H  
ATOM   2409  HW2 SOL  1150      -6.620 -37.170  -5.400  1.00  0.00           H  
ATOM   2410  OW  SOL  1151      -8.540  -8.700 -29.170  1.00  0.00           O  
ATOM   2411  HW1 SOL  1151      -8.750  -8.260 -29.990  1.00  0.00           H  
ATOM   2412  HW2 SOL  1151      -7.620  -8.510 -29.030  1.00  0.00           H  
ATOM   2413  OW  SOL  1152      -9.430  -2.000  -0.100  1.00  0.00           O  
ATOM   2414  HW1 SOL  1152      -9.120  -1.550  -0.890  1.00  0.00           H  
ATOM   2415  HW2 SOL  1152      -9.050  -1.490   0.620  1.00  0.00           H  
ATOM   2416  OW  SOL  1153     -39.470 -23.750  17.740  1.00  0.00           O  
ATOM   2417  HW1 SOL  1153     -39.910 -23.650  18.580  1.00  0.00           H  
ATOM   2418  HW2 SOL  1153     -39.710 -22.960  17.250  1.00  0.00           H  
ATOM   2419  OW  SOL  1154     -36.000 -47.350  -1.180  1.00  0.00           O  
ATOM   2420  HW1 SOL  1154     -35.500 -46.550  -1.250  1.00  0.00           H  
ATOM   2421  HW2 SOL  1154     -35.410 -47.980  -0.780  1.00  0.00           H  
ATOM   2422  OW  SOL  1155     -13.400  15.750  -8.570  1.00  0.00           O  
ATOM   2423  HW1 SOL  1155     -13.690  16.170  -9.370  1.00  0.00           H  
ATOM   2424  HW2 SOL  1155     -12.440  15.750  -8.640  1.00  0.00           H  
ATOM   2425  OW  SOL  1156     -26.970 -52.310  19.100  1.00  0.00           O  
ATOM   2426  HW1 SOL  1156     -27.570 -52.940  18.720  1.00  0.00           H  
ATOM   2427  HW2 SOL  1156     -26.100 -52.630  18.870  1.00  0.00           H  
ATOM   2428  OW  SOL  1157     -44.120 -33.980  14.330  1.00  0.00           O  
ATOM   2429  HW1 SOL  1157     -44.990 -34.360  14.360  1.00  0.00           H  
ATOM   2430  HW2 SOL  1157     -43.590 -34.600  13.830  1.00  0.00           H  
ATOM   2431  OW  SOL  1158     -46.160 -23.740   5.620  1.00  0.00           O  
ATOM   2432  HW1 SOL  1158     -46.870 -24.210   6.050  1.00  0.00           H  
ATOM   2433  HW2 SOL  1158     -45.600 -23.440   6.320  1.00  0.00           H  
ATOM   2434  OW  SOL  1159     -47.120 -23.980 -17.460  1.00  0.00           O  
ATOM   2435  HW1 SOL  1159     -46.510 -23.600 -16.830  1.00  0.00           H  
ATOM   2436  HW2 SOL  1159     -47.430 -24.780 -17.050  1.00  0.00           H  
ATOM   2437  OW  SOL  1160       5.430 -30.220 -10.700  1.00  0.00           O  
ATOM   2438  HW1 SOL  1160       5.210 -29.850  -9.840  1.00  0.00           H  
ATOM   2439  HW2 SOL  1160       5.680 -31.120 -10.510  1.00  0.00           H  
ATOM   2440  OW  SOL  1161       0.130 -36.390   2.890  1.00  0.00           O  
ATOM   2441  HW1 SOL  1161      -0.400 -36.820   3.560  1.00  0.00           H  
ATOM   2442  HW2 SOL  1161       0.830 -37.020   2.710  1.00  0.00           H  
ATOM   2443  OW  SOL  1162     -14.260   1.820  -5.490  1.00  0.00           O  
ATOM   2444  HW1 SOL  1162     -14.900   1.160  -5.220  1.00  0.00           H  
ATOM   2445  HW2 SOL  1162     -14.740   2.390  -6.090  1.00  0.00           H  
ATOM   2446  OW  SOL  1163     -25.380  -1.130  21.830  1.00  0.00           O  
ATOM   2447  HW1 SOL  1163     -25.660  -1.170  20.920  1.00  0.00           H  
ATOM   2448  HW2 SOL  1163     -24.960  -0.270  21.920  1.00  0.00           H  
ATOM   2449  OW  SOL  1164      10.350 -23.330  -9.050  1.00  0.00           O  
ATOM   2450  HW1 SOL  1164      10.930 -24.080  -9.190  1.00  0.00           H  
ATOM   2451  HW2 SOL  1164       9.520 -23.600  -9.440  1.00  0.00           H  
ATOM   2452  OW  SOL  1165      -1.160   1.020  -2.210  1.00  0.00           O  
ATOM   2453  HW1 SOL  1165      -0.640   0.620  -2.900  1.00  0.00           H  
ATOM   2454  HW2 SOL  1165      -1.070   0.430  -1.450  1.00  0.00           H  
ATOM   2455  OW  SOL  1166      -8.010 -31.440  25.780  1.00  0.00           O  
ATOM   2456  HW1 SOL  1166      -8.590 -31.820  26.420  1.00  0.00           H  
ATOM   2457  HW2 SOL  1166      -7.170 -31.860  25.930  1.00  0.00           H  
ATOM   2458  OW  SOL  1167     -41.290 -11.250  -8.760  1.00  0.00           O  
ATOM   2459  HW1 SOL  1167     -42.050 -11.810  -8.590  1.00  0.00           H  
ATOM   2460  HW2 SOL  1167     -40.530 -11.830  -8.620  1.00  0.00           H  
ATOM   2461  OW  SOL  1168      -4.400  17.850 -15.170  1.00  0.00           O  
ATOM   2462  HW1 SOL  1168      -4.560  18.770 -14.970  1.00  0.00           H  
ATOM   2463  HW2 SOL  1168      -4.070  17.850 -16.070  1.00  0.00           H  
ATOM   2464  OW  SOL  1169      17.990 -49.260  -5.780  1.00  0.00           O  
ATOM   2465  HW1 SOL  1169      18.470 -48.550  -5.360  1.00  0.00           H  
ATOM   2466  HW2 SOL  1169      18.270 -49.230  -6.690  1.00  0.00           H  
ATOM   2467  OW  SOL  1170      -9.690 -12.740 -19.420  1.00  0.00           O  
ATOM   2468  HW1 SOL  1170     -10.080 -13.610 -19.280  1.00  0.00           H  
ATOM   2469  HW2 SOL  1170     -10.410 -12.140 -19.280  1.00  0.00           H  
ATOM   2470  OW  SOL  1171     -36.380  13.000   3.940  1.00  0.00           O  
ATOM   2471  HW1 SOL  1171     -36.640  13.770   3.440  1.00  0.00           H  
ATOM   2472  HW2 SOL  1171     -36.840  13.080   4.770  1.00  0.00           H  
ATOM   2473  OW  SOL  1172      -4.570   9.550  26.820  1.00  0.00           O  
ATOM   2474  HW1 SOL  1172      -4.520   9.620  27.780  1.00  0.00           H  
ATOM   2475  HW2 SOL  1172      -5.010   8.720  26.650  1.00  0.00           H  
ATOM   2476  OW  SOL  1173      11.400  -8.400  26.150  1.00  0.00           O  
ATOM   2477  HW1 SOL  1173      11.820  -7.560  26.350  1.00  0.00           H  
ATOM   2478  HW2 SOL  1173      12.040  -9.060  26.400  1.00  0.00           H  
ATOM   2479  OW  SOL  1174      -3.660 -15.710 -34.300  1.00  0.00           O  
ATOM   2480  HW1 SOL  1174      -4.500 -15.610 -34.760  1.00  0.00           H  
ATOM   2481  HW2 SOL  1174      -3.900 -15.750 -33.370  1.00  0.00           H  
ATOM   2482  OW  SOL  1175      19.470 -11.080 -18.710  1.00  0.00           O  
ATOM   2483  HW1 SOL  1175      19.480 -10.310 -18.140  1.00  0.00           H  
ATOM   2484  HW2 SOL  1175      19.140 -11.790 -18.150  1.00  0.00           H  
ATOM   2485  OW  SOL  1176      -7.480 -37.550  16.950  1.00  0.00           O  
ATOM   2486  HW1 SOL  1176      -7.600 -37.650  17.890  1.00  0.00           H  
ATOM   2487  HW2 SOL  1176      -7.540 -38.450  16.610  1.00  0.00           H  
ATOM   2488  OW  SOL  1177      12.800 -22.690 -26.100  1.00  0.00           O  
ATOM   2489  HW1 SOL  1177      12.880 -23.530 -25.620  1.00  0.00           H  
ATOM   2490  HW2 SOL  1177      13.700 -22.380 -26.180  1.00  0.00           H  
ATOM   2491  OW  SOL  1178      18.210 -10.370  -7.290  1.00  0.00           O  
ATOM   2492  HW1 SOL  1178      18.640 -10.780  -6.530  1.00  0.00           H  
ATOM   2493  HW2 SOL  1178      17.920  -9.520  -6.980  1.00  0.00           H  
ATOM   2494  OW  SOL  1179      -8.700  10.180  -6.760  1.00  0.00           O  
ATOM   2495  HW1 SOL  1179      -9.060  10.030  -5.870  1.00  0.00           H  
ATOM   2496  HW2 SOL  1179      -7.910   9.620  -6.780  1.00  0.00           H  
ATOM   2497  OW  SOL  1180       2.870 -32.550 -11.320  1.00  0.00           O  
ATOM   2498  HW1 SOL  1180       2.480 -31.900 -11.910  1.00  0.00           H  
ATOM   2499  HW2 SOL  1180       2.570 -32.280 -10.440  1.00  0.00           H  
ATOM   2500  OW  SOL  1181      15.150 -10.370  12.010  1.00  0.00           O  
ATOM   2501  HW1 SOL  1181      15.690 -10.920  12.590  1.00  0.00           H  
ATOM   2502  HW2 SOL  1181      15.460 -10.570  11.130  1.00  0.00           H  
ATOM   2503  OW  SOL  1182     -11.560 -27.430 -26.410  1.00  0.00           O  
ATOM   2504  HW1 SOL  1182     -11.460 -28.100 -25.730  1.00  0.00           H  
ATOM   2505  HW2 SOL  1182     -12.490 -27.200 -26.390  1.00  0.00           H  
ATOM   2506  OW  SOL  1183       5.760 -28.850  -5.970  1.00  0.00           O  
ATOM   2507  HW1 SOL  1183       5.010 -28.350  -5.630  1.00  0.00           H  
ATOM   2508  HW2 SOL  1183       6.520 -28.320  -5.760  1.00  0.00           H  
ATOM   2509  OW  SOL  1184     -23.040  -5.010 -24.900  1.00  0.00           O  
ATOM   2510  HW1 SOL  1184     -22.770  -4.870 -25.800  1.00  0.00           H  
ATOM   2511  HW2 SOL  1184     -22.270  -5.370 -24.460  1.00  0.00           H  
ATOM   2512  OW  SOL  1185     -21.300 -51.720   3.240  1.00  0.00           O  
ATOM   2513  HW1 SOL  1185     -20.850 -50.900   3.390  1.00  0.00           H  
ATOM   2514  HW2 SOL  1185     -22.050 -51.490   2.690  1.00  0.00           H  
ATOM   2515  OW  SOL  1186     -10.880 -53.860   6.000  1.00  0.00           O  
ATOM   2516  HW1 SOL  1186     -10.440 -53.330   6.670  1.00  0.00           H  
ATOM   2517  HW2 SOL  1186     -10.160 -54.360   5.610  1.00  0.00           H  
ATOM   2518  OW  SOL  1187     -24.680 -14.770  14.570  1.00  0.00           O  
ATOM   2519  HW1 SOL  1187     -25.490 -15.080  14.190  1.00  0.00           H  
ATOM   2520  HW2 SOL  1187     -24.000 -15.320  14.190  1.00  0.00           H  
ATOM   2521  OW  SOL  1188      -1.280 -50.160   5.900  1.00  0.00           O  
ATOM   2522  HW1 SOL  1188      -1.350 -49.360   5.370  1.00  0.00           H  
ATOM   2523  HW2 SOL  1188      -0.500 -50.600   5.570  1.00  0.00           H  
ATOM   2524  OW  SOL  1189     -19.590 -23.130 -39.800  1.00  0.00           O  
ATOM   2525  HW1 SOL  1189     -19.530 -23.480 -38.920  1.00  0.00           H  
ATOM   2526  HW2 SOL  1189     -20.380 -22.580 -39.780  1.00  0.00           H  
ATOM   2527  OW  SOL  1190     -23.340 -22.530 -28.960  1.00  0.00           O  
ATOM   2528  HW1 SOL  1190     -22.600 -22.100 -28.530  1.00  0.00           H  
ATOM   2529  HW2 SOL  1190     -23.010 -22.770 -29.830  1.00  0.00           H  
ATOM   2530  OW  SOL  1191     -26.190 -27.550  11.520  1.00  0.00           O  
ATOM   2531  HW1 SOL  1191     -25.290 -27.460  11.190  1.00  0.00           H  
ATOM   2532  HW2 SOL  1191     -26.650 -26.790  11.150  1.00  0.00           H  
ATOM   2533  OW  SOL  1192     -36.920 -14.010  26.680  1.00  0.00           O  
ATOM   2534  HW1 SOL  1192     -36.840 -14.490  25.850  1.00  0.00           H  
ATOM   2535  HW2 SOL  1192     -36.580 -13.140  26.470  1.00  0.00           H  
ATOM   2536  OW  SOL  1193      17.300 -35.730  -5.190  1.00  0.00           O  
ATOM   2537  HW1 SOL  1193      17.100 -36.650  -5.040  1.00  0.00           H  
ATOM   2538  HW2 SOL  1193      18.080 -35.560  -4.650  1.00  0.00           H  
ATOM   2539  OW  SOL  1194     -23.210 -20.710  42.060  1.00  0.00           O  
ATOM   2540  HW1 SOL  1194     -23.550 -20.660  41.170  1.00  0.00           H  
ATOM   2541  HW2 SOL  1194     -23.970 -20.540  42.610  1.00  0.00           H  
ATOM   2542  OW  SOL  1195       0.170 -51.540   8.690  1.00  0.00           O  
ATOM   2543  HW1 SOL  1195       0.620 -51.950   9.440  1.00  0.00           H  
ATOM   2544  HW2 SOL  1195       0.620 -50.720   8.560  1.00  0.00           H  
ATOM   2545  OW  SOL  1196     -11.380 -48.480 -12.870  1.00  0.00           O  
ATOM   2546  HW1 SOL  1196     -12.010 -49.030 -13.350  1.00  0.00           H  
ATOM   2547  HW2 SOL  1196     -11.420 -47.640 -13.330  1.00  0.00           H  
ATOM   2548  OW  SOL  1197     -31.210  -5.710  24.370  1.00  0.00           O  
ATOM   2549  HW1 SOL  1197     -31.360  -6.660  24.430  1.00  0.00           H  
ATOM   2550  HW2 SOL  1197     -31.540  -5.460  23.520  1.00  0.00           H  
ATOM   2551  OW  SOL  1198     -13.770  -7.550  12.660  1.00  0.00           O  
ATOM   2552  HW1 SOL  1198     -12.810  -7.540  12.710  1.00  0.00           H  
ATOM   2553  HW2 SOL  1198     -13.970  -7.290  11.780  1.00  0.00           H  
ATOM   2554  OW  SOL  1199       8.160   2.020 -15.250  1.00  0.00           O  
ATOM   2555  HW1 SOL  1199       8.650   2.400 -15.970  1.00  0.00           H  
ATOM   2556  HW2 SOL  1199       8.810   1.860 -14.570  1.00  0.00           H  
ATOM   2557  OW  SOL  1200     -11.620 -49.230   4.050  1.00  0.00           O  
ATOM   2558  HW1 SOL  1200     -12.050 -49.090   4.900  1.00  0.00           H  
ATOM   2559  HW2 SOL  1200     -10.690 -49.170   4.240  1.00  0.00           H  
ATOM   2560  OW  SOL  1201     -40.070  15.570  -3.990  1.00  0.00           O  
ATOM   2561  HW1 SOL  1201     -39.260  15.590  -4.520  1.00  0.00           H  
ATOM   2562  HW2 SOL  1201     -40.760  15.790  -4.600  1.00  0.00           H  
ATOM   2563  OW  SOL  1202     -33.770 -24.810  21.510  1.00  0.00           O  
ATOM   2564  HW1 SOL  1202     -33.040 -24.220  21.600  1.00  0.00           H  
ATOM   2565  HW2 SOL  1202     -33.470 -25.620  21.930  1.00  0.00           H  
ATOM   2566  OW  SOL  1203      -6.050   3.950  -0.610  1.00  0.00           O  
ATOM   2567  HW1 SOL  1203      -5.810   4.740  -1.090  1.00  0.00           H  
ATOM   2568  HW2 SOL  1203      -5.220   3.490  -0.460  1.00  0.00           H  
ATOM   2569  OW  SOL  1204       2.170  13.310  -0.190  1.00  0.00           O  
ATOM   2570  HW1 SOL  1204       2.620  13.660  -0.950  1.00  0.00           H  
ATOM   2571  HW2 SOL  1204       2.500  12.400  -0.110  1.00  0.00           H  
ATOM   2572  OW  SOL  1205     -47.400 -24.170  11.420  1.00  0.00           O  
ATOM   2573  HW1 SOL  1205     -48.180 -23.700  11.720  1.00  0.00           H  
ATOM   2574  HW2 SOL  1205     -47.700 -24.660  10.660  1.00  0.00           H  
ATOM   2575  OW  SOL  1206     -23.530 -43.610  15.130  1.00  0.00           O  
ATOM   2576  HW1 SOL  1206     -22.600 -43.850  15.150  1.00  0.00           H  
ATOM   2577  HW2 SOL  1206     -23.640 -43.030  15.870  1.00  0.00           H  
ATOM   2578  OW  SOL  1207      18.440 -10.850  20.560  1.00  0.00           O  
ATOM   2579  HW1 SOL  1207      19.080 -11.200  21.180  1.00  0.00           H  
ATOM   2580  HW2 SOL  1207      18.780  -9.990  20.350  1.00  0.00           H  
ATOM   2581  OW  SOL  1208     -45.520 -11.850  25.020  1.00  0.00           O  
ATOM   2582  HW1 SOL  1208     -44.580 -12.010  25.150  1.00  0.00           H  
ATOM   2583  HW2 SOL  1208     -45.940 -12.680  25.280  1.00  0.00           H  
ATOM   2584  OW  SOL  1209      -6.540  12.230   0.710  1.00  0.00           O  
ATOM   2585  HW1 SOL  1209      -5.890  11.870   0.110  1.00  0.00           H  
ATOM   2586  HW2 SOL  1209      -7.370  11.890   0.380  1.00  0.00           H  
ATOM   2587  OW  SOL  1210     -38.430  -4.720  -2.390  1.00  0.00           O  
ATOM   2588  HW1 SOL  1210     -37.570  -4.790  -2.800  1.00  0.00           H  
ATOM   2589  HW2 SOL  1210     -39.010  -5.210  -2.980  1.00  0.00           H  
ATOM   2590  OW  SOL  1211       0.010 -42.310 -15.960  1.00  0.00           O  
ATOM   2591  HW1 SOL  1211       0.850 -41.840 -15.970  1.00  0.00           H  
ATOM   2592  HW2 SOL  1211      -0.510 -41.880 -16.640  1.00  0.00           H  
ATOM   2593  OW  SOL  1212     -17.580  -4.260  32.750  1.00  0.00           O  
ATOM   2594  HW1 SOL  1212     -17.500  -3.540  32.120  1.00  0.00           H  
ATOM   2595  HW2 SOL  1212     -16.740  -4.700  32.710  1.00  0.00           H  
ATOM   2596  OW  SOL  1213       5.630   4.460   8.160  1.00  0.00           O  
ATOM   2597  HW1 SOL  1213       5.280   4.570   7.280  1.00  0.00           H  
ATOM   2598  HW2 SOL  1213       6.300   3.780   8.060  1.00  0.00           H  
ATOM   2599  OW  SOL  1214     -43.470 -24.800  17.420  1.00  0.00           O  
ATOM   2600  HW1 SOL  1214     -43.420 -25.400  18.160  1.00  0.00           H  
ATOM   2601  HW2 SOL  1214     -43.580 -25.370  16.650  1.00  0.00           H  
ATOM   2602  OW  SOL  1215      19.210 -35.280  -3.420  1.00  0.00           O  
ATOM   2603  HW1 SOL  1215      19.650 -34.800  -2.720  1.00  0.00           H  
ATOM   2604  HW2 SOL  1215      18.720 -35.980  -2.970  1.00  0.00           H  
ATOM   2605  OW  SOL  1216     -25.020 -34.560 -27.080  1.00  0.00           O  
ATOM   2606  HW1 SOL  1216     -25.100 -34.710 -26.130  1.00  0.00           H  
ATOM   2607  HW2 SOL  1216     -25.570 -35.240 -27.480  1.00  0.00           H  
ATOM   2608  OW  SOL  1217       8.860  -7.180 -26.140  1.00  0.00           O  
ATOM   2609  HW1 SOL  1217       8.800  -7.800 -25.410  1.00  0.00           H  
ATOM   2610  HW2 SOL  1217       9.700  -6.760 -26.030  1.00  0.00           H  
ATOM   2611  OW  SOL  1218     -20.240 -38.420  10.920  1.00  0.00           O  
ATOM   2612  HW1 SOL  1218     -20.630 -37.590  10.670  1.00  0.00           H  
ATOM   2613  HW2 SOL  1218     -20.950 -38.900  11.350  1.00  0.00           H  
ATOM   2614  OW  SOL  1219     -19.990 -15.500 -26.980  1.00  0.00           O  
ATOM   2615  HW1 SOL  1219     -19.320 -15.750 -26.360  1.00  0.00           H  
ATOM   2616  HW2 SOL  1219     -19.520 -15.110 -27.720  1.00  0.00           H  
ATOM   2617  OW  SOL  1220     -23.190   3.290  -8.520  1.00  0.00           O  
ATOM   2618  HW1 SOL  1220     -23.860   3.950  -8.310  1.00  0.00           H  
ATOM   2619  HW2 SOL  1220     -22.400   3.630  -8.110  1.00  0.00           H  
ATOM   2620  OW  SOL  1221     -28.190 -13.430  21.720  1.00  0.00           O  
ATOM   2621  HW1 SOL  1221     -27.390 -13.580  21.240  1.00  0.00           H  
ATOM   2622  HW2 SOL  1221     -27.960 -13.630  22.630  1.00  0.00           H  
ATOM   2623  OW  SOL  1222     -38.870  -1.110  -1.990  1.00  0.00           O  
ATOM   2624  HW1 SOL  1222     -39.360  -0.970  -2.810  1.00  0.00           H  
ATOM   2625  HW2 SOL  1222     -39.510  -1.500  -1.390  1.00  0.00           H  
ATOM   2626  OW  SOL  1223      -4.210 -44.600   2.100  1.00  0.00           O  
ATOM   2627  HW1 SOL  1223      -4.730 -45.380   2.240  1.00  0.00           H  
ATOM   2628  HW2 SOL  1223      -4.760 -43.880   2.410  1.00  0.00           H  
ATOM   2629  OW  SOL  1224     -27.170  15.470 -13.690  1.00  0.00           O  
ATOM   2630  HW1 SOL  1224     -26.930  15.850 -12.840  1.00  0.00           H  
ATOM   2631  HW2 SOL  1224     -27.570  14.630 -13.450  1.00  0.00           H  
ATOM   2632  OW  SOL  1225     -17.730  14.740 -20.280  1.00  0.00           O  
ATOM   2633  HW1 SOL  1225     -17.740  13.810 -20.480  1.00  0.00           H  
ATOM   2634  HW2 SOL  1225     -17.130  15.120 -20.920  1.00  0.00           H  
ATOM   2635  OW  SOL  1226     -33.910   0.350  11.470  1.00  0.00           O  
ATOM   2636  HW1 SOL  1226     -34.600   0.300  12.110  1.00  0.00           H  
ATOM   2637  HW2 SOL  1226     -33.460  -0.500  11.520  1.00  0.00           H  
ATOM   2638  OW  SOL  1227      20.600   3.330  -6.120  1.00  0.00           O  
ATOM   2639  HW1 SOL  1227      20.810   2.720  -6.820  1.00  0.00           H  
ATOM   2640  HW2 SOL  1227      19.660   3.250  -5.980  1.00  0.00           H  
ATOM   2641  OW  SOL  1228     -36.440  -0.570  -8.610  1.00  0.00           O  
ATOM   2642  HW1 SOL  1228     -35.560  -0.910  -8.540  1.00  0.00           H  
ATOM   2643  HW2 SOL  1228     -36.700  -0.750  -9.510  1.00  0.00           H  
ATOM   2644  OW  SOL  1229     -17.410 -46.230   9.360  1.00  0.00           O  
ATOM   2645  HW1 SOL  1229     -18.270 -45.920   9.620  1.00  0.00           H  
ATOM   2646  HW2 SOL  1229     -17.010 -45.490   8.900  1.00  0.00           H  
ATOM   2647  OW  SOL  1230     -19.070  -2.360  29.990  1.00  0.00           O  
ATOM   2648  HW1 SOL  1230     -19.000  -1.410  30.120  1.00  0.00           H  
ATOM   2649  HW2 SOL  1230     -19.950  -2.580  30.300  1.00  0.00           H  
ATOM   2650  OW  SOL  1231     -16.820  -1.860 -27.090  1.00  0.00           O  
ATOM   2651  HW1 SOL  1231     -17.590  -1.600 -27.590  1.00  0.00           H  
ATOM   2652  HW2 SOL  1231     -17.130  -1.850 -26.180  1.00  0.00           H  
ATOM   2653  OW  SOL  1232     -23.430  16.060  -9.800  1.00  0.00           O  
ATOM   2654  HW1 SOL  1232     -23.430  16.920  -9.370  1.00  0.00           H  
ATOM   2655  HW2 SOL  1232     -24.340  15.800  -9.810  1.00  0.00           H  
ATOM   2656  OW  SOL  1233     -25.680   4.590 -20.990  1.00  0.00           O  
ATOM   2657  HW1 SOL  1233     -26.070   4.240 -20.180  1.00  0.00           H  
ATOM   2658  HW2 SOL  1233     -25.880   5.530 -20.950  1.00  0.00           H  
ATOM   2659  OW  SOL  1234      15.560  -9.280   0.580  1.00  0.00           O  
ATOM   2660  HW1 SOL  1234      16.240  -9.260  -0.090  1.00  0.00           H  
ATOM   2661  HW2 SOL  1234      16.010  -9.040   1.390  1.00  0.00           H  
ATOM   2662  OW  SOL  1235      -3.890   4.490  -8.650  1.00  0.00           O  
ATOM   2663  HW1 SOL  1235      -4.390   4.860  -9.380  1.00  0.00           H  
ATOM   2664  HW2 SOL  1235      -3.540   3.660  -8.990  1.00  0.00           H  
ATOM   2665  OW  SOL  1236     -20.240 -18.150  19.640  1.00  0.00           O  
ATOM   2666  HW1 SOL  1236     -19.570 -17.690  20.160  1.00  0.00           H  
ATOM   2667  HW2 SOL  1236     -21.070 -17.800  19.960  1.00  0.00           H  
ATOM   2668  OW  SOL  1237     -42.500 -41.400   8.970  1.00  0.00           O  
ATOM   2669  HW1 SOL  1237     -43.270 -41.960   9.000  1.00  0.00           H  
ATOM   2670  HW2 SOL  1237     -41.760 -41.990   8.830  1.00  0.00           H  
ATOM   2671  OW  SOL  1238     -19.130 -27.120  21.230  1.00  0.00           O  
ATOM   2672  HW1 SOL  1238     -18.990 -27.700  20.490  1.00  0.00           H  
ATOM   2673  HW2 SOL  1238     -18.850 -27.640  21.980  1.00  0.00           H  
ATOM   2674  OW  SOL  1239     -15.720   9.450  11.080  1.00  0.00           O  
ATOM   2675  HW1 SOL  1239     -16.640   9.670  10.960  1.00  0.00           H  
ATOM   2676  HW2 SOL  1239     -15.320   9.530  10.210  1.00  0.00           H  
ATOM   2677  OW  SOL  1240     -47.910 -17.390   4.320  1.00  0.00           O  
ATOM   2678  HW1 SOL  1240     -48.450 -17.850   4.960  1.00  0.00           H  
ATOM   2679  HW2 SOL  1240     -48.500 -16.780   3.890  1.00  0.00           H  
ATOM   2680  OW  SOL  1241     -23.370  -1.560  10.080  1.00  0.00           O  
ATOM   2681  HW1 SOL  1241     -22.500  -1.480   9.700  1.00  0.00           H  
ATOM   2682  HW2 SOL  1241     -23.560  -0.690  10.410  1.00  0.00           H  
ATOM   2683  OW  SOL  1242      -1.610 -27.420  21.690  1.00  0.00           O  
ATOM   2684  HW1 SOL  1242      -2.220 -27.660  22.400  1.00  0.00           H  
ATOM   2685  HW2 SOL  1242      -1.330 -28.250  21.320  1.00  0.00           H  
ATOM   2686  OW  SOL  1243      12.020 -17.610  -5.740  1.00  0.00           O  
ATOM   2687  HW1 SOL  1243      12.310 -18.510  -5.620  1.00  0.00           H  
ATOM   2688  HW2 SOL  1243      12.810 -17.080  -5.590  1.00  0.00           H  
ATOM   2689  OW  SOL  1244      -6.940  -6.070 -22.280  1.00  0.00           O  
ATOM   2690  HW1 SOL  1244      -6.830  -6.010 -21.330  1.00  0.00           H  
ATOM   2691  HW2 SOL  1244      -7.860  -6.250 -22.400  1.00  0.00           H  
ATOM   2692  OW  SOL  1245      -5.360  -1.050 -30.330  1.00  0.00           O  
ATOM   2693  HW1 SOL  1245      -4.420  -1.120 -30.180  1.00  0.00           H  
ATOM   2694  HW2 SOL  1245      -5.570  -0.140 -30.110  1.00  0.00           H  
ATOM   2695  OW  SOL  1246     -13.020 -15.120  32.290  1.00  0.00           O  
ATOM   2696  HW1 SOL  1246     -13.780 -15.650  32.010  1.00  0.00           H  
ATOM   2697  HW2 SOL  1246     -12.530 -14.990  31.490  1.00  0.00           H  
ATOM   2698  OW  SOL  1247     -42.130  -1.410   8.900  1.00  0.00           O  
ATOM   2699  HW1 SOL  1247     -41.200  -1.540   9.110  1.00  0.00           H  
ATOM   2700  HW2 SOL  1247     -42.590  -1.680   9.700  1.00  0.00           H  
ATOM   2701  OW  SOL  1248     -17.530 -34.470  18.550  1.00  0.00           O  
ATOM   2702  HW1 SOL  1248     -17.630 -34.270  17.620  1.00  0.00           H  
ATOM   2703  HW2 SOL  1248     -16.890 -35.190  18.570  1.00  0.00           H  
ATOM   2704  OW  SOL  1249     -34.540 -26.750  -0.260  1.00  0.00           O  
ATOM   2705  HW1 SOL  1249     -35.040 -27.480  -0.630  1.00  0.00           H  
ATOM   2706  HW2 SOL  1249     -34.330 -27.040   0.630  1.00  0.00           H  
ATOM   2707  OW  SOL  1250     -15.010  14.910  19.620  1.00  0.00           O  
ATOM   2708  HW1 SOL  1250     -15.000  14.530  18.740  1.00  0.00           H  
ATOM   2709  HW2 SOL  1250     -14.820  14.180  20.200  1.00  0.00           H  
ATOM   2710  OW  SOL  1251     -16.530 -31.390  25.770  1.00  0.00           O  
ATOM   2711  HW1 SOL  1251     -15.990 -31.700  26.500  1.00  0.00           H  
ATOM   2712  HW2 SOL  1251     -16.390 -32.040  25.090  1.00  0.00           H  
ATOM   2713  OW  SOL  1252       7.900   1.540 -10.050  1.00  0.00           O  
ATOM   2714  HW1 SOL  1252       8.760   1.930 -10.210  1.00  0.00           H  
ATOM   2715  HW2 SOL  1252       7.490   2.130  -9.390  1.00  0.00           H  
ATOM   2716  OW  SOL  1253      23.800  -8.310   3.570  1.00  0.00           O  
ATOM   2717  HW1 SOL  1253      24.030  -8.690   4.420  1.00  0.00           H  
ATOM   2718  HW2 SOL  1253      24.620  -8.020   3.200  1.00  0.00           H  
ATOM   2719  OW  SOL  1254     -22.030   6.780 -18.490  1.00  0.00           O  
ATOM   2720  HW1 SOL  1254     -22.760   6.180 -18.590  1.00  0.00           H  
ATOM   2721  HW2 SOL  1254     -21.640   6.550 -17.650  1.00  0.00           H  
ATOM   2722  OW  SOL  1255      17.460 -14.600  21.900  1.00  0.00           O  
ATOM   2723  HW1 SOL  1255      17.430 -15.480  22.280  1.00  0.00           H  
ATOM   2724  HW2 SOL  1255      17.710 -14.030  22.640  1.00  0.00           H  
ATOM   2725  OW  SOL  1256     -20.510 -42.120  -3.980  1.00  0.00           O  
ATOM   2726  HW1 SOL  1256     -20.420 -42.270  -3.030  1.00  0.00           H  
ATOM   2727  HW2 SOL  1256     -20.620 -43.000  -4.350  1.00  0.00           H  
ATOM   2728  OW  SOL  1257     -33.090 -24.640 -12.290  1.00  0.00           O  
ATOM   2729  HW1 SOL  1257     -32.900 -24.890 -11.380  1.00  0.00           H  
ATOM   2730  HW2 SOL  1257     -32.290 -24.870 -12.770  1.00  0.00           H  
ATOM   2731  OW  SOL  1258     -32.590 -43.240 -12.450  1.00  0.00           O  
ATOM   2732  HW1 SOL  1258     -32.600 -44.080 -12.910  1.00  0.00           H  
ATOM   2733  HW2 SOL  1258     -31.690 -42.940 -12.530  1.00  0.00           H  
ATOM   2734  OW  SOL  1259     -36.670 -21.410 -16.520  1.00  0.00           O  
ATOM   2735  HW1 SOL  1259     -35.740 -21.630 -16.460  1.00  0.00           H  
ATOM   2736  HW2 SOL  1259     -37.090 -22.230 -16.730  1.00  0.00           H  
ATOM   2737  OW  SOL  1260      -9.060  14.960  16.970  1.00  0.00           O  
ATOM   2738  HW1 SOL  1260      -8.500  14.200  16.850  1.00  0.00           H  
ATOM   2739  HW2 SOL  1260      -9.370  15.180  16.080  1.00  0.00           H  
ATOM   2740  OW  SOL  1261     -20.160 -21.360 -10.500  1.00  0.00           O  
ATOM   2741  HW1 SOL  1261     -19.550 -21.390 -11.240  1.00  0.00           H  
ATOM   2742  HW2 SOL  1261     -21.030 -21.380 -10.890  1.00  0.00           H  
ATOM   2743  OW  SOL  1262     -32.070   4.130 -13.020  1.00  0.00           O  
ATOM   2744  HW1 SOL  1262     -31.550   4.730 -12.480  1.00  0.00           H  
ATOM   2745  HW2 SOL  1262     -32.560   3.610 -12.390  1.00  0.00           H  
ATOM   2746  OW  SOL  1263     -39.290  -7.410  16.170  1.00  0.00           O  
ATOM   2747  HW1 SOL  1263     -39.390  -7.300  17.120  1.00  0.00           H  
ATOM   2748  HW2 SOL  1263     -38.680  -8.130  16.060  1.00  0.00           H  
ATOM   2749  OW  SOL  1264      20.390  10.740  -4.030  1.00  0.00           O  
ATOM   2750  HW1 SOL  1264      20.440   9.860  -4.400  1.00  0.00           H  
ATOM   2751  HW2 SOL  1264      21.090  10.770  -3.370  1.00  0.00           H  
ATOM   2752  OW  SOL  1265     -20.330  17.970   7.670  1.00  0.00           O  
ATOM   2753  HW1 SOL  1265     -21.100  18.520   7.530  1.00  0.00           H  
ATOM   2754  HW2 SOL  1265     -19.860  18.000   6.830  1.00  0.00           H  
ATOM   2755  OW  SOL  1266       7.400  -9.740 -10.570  1.00  0.00           O  
ATOM   2756  HW1 SOL  1266       7.240 -10.670 -10.740  1.00  0.00           H  
ATOM   2757  HW2 SOL  1266       6.820  -9.280 -11.180  1.00  0.00           H  
ATOM   2758  OW  SOL  1267       0.480 -32.560  20.820  1.00  0.00           O  
ATOM   2759  HW1 SOL  1267       1.260 -32.880  20.350  1.00  0.00           H  
ATOM   2760  HW2 SOL  1267      -0.250 -32.970  20.360  1.00  0.00           H  
ATOM   2761  OW  SOL  1268      12.340  -9.010  14.710  1.00  0.00           O  
ATOM   2762  HW1 SOL  1268      11.490  -9.450  14.590  1.00  0.00           H  
ATOM   2763  HW2 SOL  1268      12.680  -8.890  13.830  1.00  0.00           H  
ATOM   2764  OW  SOL  1269      -9.330 -26.240 -22.770  1.00  0.00           O  
ATOM   2765  HW1 SOL  1269      -9.960 -25.590 -22.470  1.00  0.00           H  
ATOM   2766  HW2 SOL  1269      -8.600 -25.710 -23.120  1.00  0.00           H  
ATOM   2767  OW  SOL  1270     -29.470 -38.120  26.750  1.00  0.00           O  
ATOM   2768  HW1 SOL  1270     -30.080 -37.500  26.360  1.00  0.00           H  
ATOM   2769  HW2 SOL  1270     -29.240 -38.710  26.030  1.00  0.00           H  
ATOM   2770  OW  SOL  1271      -0.930  -9.610  30.900  1.00  0.00           O  
ATOM   2771  HW1 SOL  1271      -1.720  -9.920  30.460  1.00  0.00           H  
ATOM   2772  HW2 SOL  1271      -1.230  -8.880  31.460  1.00  0.00           H  
ATOM   2773  OW  SOL  1272     -12.920   8.260 -23.500  1.00  0.00           O  
ATOM   2774  HW1 SOL  1272     -13.200   7.450 -23.070  1.00  0.00           H  
ATOM   2775  HW2 SOL  1272     -12.050   8.050 -23.860  1.00  0.00           H  
ATOM   2776  OW  SOL  1273      21.430   2.600   3.040  1.00  0.00           O  
ATOM   2777  HW1 SOL  1273      20.560   2.850   2.710  1.00  0.00           H  
ATOM   2778  HW2 SOL  1273      22.040   2.860   2.360  1.00  0.00           H  
ATOM   2779  OW  SOL  1274       1.530 -44.740 -14.190  1.00  0.00           O  
ATOM   2780  HW1 SOL  1274       0.810 -44.220 -14.560  1.00  0.00           H  
ATOM   2781  HW2 SOL  1274       1.310 -45.640 -14.410  1.00  0.00           H  
ATOM   2782  OW  SOL  1275     -27.650 -13.460  27.610  1.00  0.00           O  
ATOM   2783  HW1 SOL  1275     -28.240 -13.310  28.340  1.00  0.00           H  
ATOM   2784  HW2 SOL  1275     -27.580 -14.420  27.550  1.00  0.00           H  
ATOM   2785  OW  SOL  1276     -23.050   1.800  20.120  1.00  0.00           O  
ATOM   2786  HW1 SOL  1276     -23.620   1.490  20.820  1.00  0.00           H  
ATOM   2787  HW2 SOL  1276     -22.170   1.720  20.490  1.00  0.00           H  
ATOM   2788  OW  SOL  1277      -1.350 -33.940 -30.180  1.00  0.00           O  
ATOM   2789  HW1 SOL  1277      -0.810 -34.730 -30.200  1.00  0.00           H  
ATOM   2790  HW2 SOL  1277      -1.430 -33.670 -31.090  1.00  0.00           H  
ATOM   2791  OW  SOL  1278      24.480  -3.770  14.870  1.00  0.00           O  
ATOM   2792  HW1 SOL  1278      24.570  -4.730  14.810  1.00  0.00           H  
ATOM   2793  HW2 SOL  1278      23.740  -3.630  15.470  1.00  0.00           H  
ATOM   2794  OW  SOL  1279      15.630 -22.900 -25.460  1.00  0.00           O  
ATOM   2795  HW1 SOL  1279      15.980 -23.370 -26.220  1.00  0.00           H  
ATOM   2796  HW2 SOL  1279      15.630 -21.990 -25.710  1.00  0.00           H  
ATOM   2797  OW  SOL  1280      -3.080 -14.440 -29.500  1.00  0.00           O  
ATOM   2798  HW1 SOL  1280      -4.030 -14.550 -29.390  1.00  0.00           H  
ATOM   2799  HW2 SOL  1280      -2.970 -14.310 -30.450  1.00  0.00           H  
ATOM   2800  OW  SOL  1281     -19.940 -12.050 -34.670  1.00  0.00           O  
ATOM   2801  HW1 SOL  1281     -19.090 -11.910 -35.100  1.00  0.00           H  
ATOM   2802  HW2 SOL  1281     -19.800 -12.790 -34.090  1.00  0.00           H  
ATOM   2803  OW  SOL  1282      -4.120  -4.180  30.930  1.00  0.00           O  
ATOM   2804  HW1 SOL  1282      -4.540  -3.780  31.680  1.00  0.00           H  
ATOM   2805  HW2 SOL  1282      -3.510  -3.520  30.610  1.00  0.00           H  
ATOM   2806  OW  SOL  1283     -31.860  -5.250  21.210  1.00  0.00           O  
ATOM   2807  HW1 SOL  1283     -32.410  -4.580  21.610  1.00  0.00           H  
ATOM   2808  HW2 SOL  1283     -32.440  -6.000  21.110  1.00  0.00           H  
ATOM   2809  OW  SOL  1284       1.560  -2.470  29.430  1.00  0.00           O  
ATOM   2810  HW1 SOL  1284       2.040  -3.300  29.500  1.00  0.00           H  
ATOM   2811  HW2 SOL  1284       1.730  -2.020  30.260  1.00  0.00           H  
ATOM   2812  OW  SOL  1285       6.250  -6.640 -26.030  1.00  0.00           O  
ATOM   2813  HW1 SOL  1285       7.180  -6.850 -26.080  1.00  0.00           H  
ATOM   2814  HW2 SOL  1285       6.040  -6.330 -26.910  1.00  0.00           H  
ATOM   2815  OW  SOL  1286       6.630 -49.750  -4.040  1.00  0.00           O  
ATOM   2816  HW1 SOL  1286       6.650 -50.110  -3.160  1.00  0.00           H  
ATOM   2817  HW2 SOL  1286       7.020 -50.440  -4.580  1.00  0.00           H  
ATOM   2818  OW  SOL  1287       8.280  -5.510   6.960  1.00  0.00           O  
ATOM   2819  HW1 SOL  1287       7.880  -4.790   7.440  1.00  0.00           H  
ATOM   2820  HW2 SOL  1287       8.810  -5.090   6.280  1.00  0.00           H  
ATOM   2821  OW  SOL  1288     -25.780 -12.950 -19.380  1.00  0.00           O  
ATOM   2822  HW1 SOL  1288     -25.500 -13.280 -18.530  1.00  0.00           H  
ATOM   2823  HW2 SOL  1288     -26.710 -12.750 -19.280  1.00  0.00           H  
ATOM   2824  OW  SOL  1289     -11.650   4.310  35.910  1.00  0.00           O  
ATOM   2825  HW1 SOL  1289     -11.620   3.500  35.390  1.00  0.00           H  
ATOM   2826  HW2 SOL  1289     -12.510   4.690  35.720  1.00  0.00           H  
ATOM   2827  OW  SOL  1290      18.570 -17.040  20.680  1.00  0.00           O  
ATOM   2828  HW1 SOL  1290      17.650 -16.810  20.570  1.00  0.00           H  
ATOM   2829  HW2 SOL  1290      18.560 -18.000  20.750  1.00  0.00           H  
ATOM   2830  OW  SOL  1291     -20.980 -16.560  28.490  1.00  0.00           O  
ATOM   2831  HW1 SOL  1291     -21.480 -16.690  27.680  1.00  0.00           H  
ATOM   2832  HW2 SOL  1291     -20.070 -16.560  28.210  1.00  0.00           H  
ATOM   2833  OW  SOL  1292      -0.960 -17.880  45.960  1.00  0.00           O  
ATOM   2834  HW1 SOL  1292      -1.350 -18.750  45.870  1.00  0.00           H  
ATOM   2835  HW2 SOL  1292      -1.450 -17.480  46.680  1.00  0.00           H  
ATOM   2836  OW  SOL  1293      14.280  14.800   0.430  1.00  0.00           O  
ATOM   2837  HW1 SOL  1293      13.610  14.740   1.110  1.00  0.00           H  
ATOM   2838  HW2 SOL  1293      13.830  15.190  -0.330  1.00  0.00           H  
ATOM   2839  OW  SOL  1294       5.620 -26.500  20.370  1.00  0.00           O  
ATOM   2840  HW1 SOL  1294       4.730 -26.160  20.250  1.00  0.00           H  
ATOM   2841  HW2 SOL  1294       5.670 -27.250  19.790  1.00  0.00           H  
ATOM   2842  OW  SOL  1295     -42.850 -12.190 -11.500  1.00  0.00           O  
ATOM   2843  HW1 SOL  1295     -43.320 -11.520 -11.010  1.00  0.00           H  
ATOM   2844  HW2 SOL  1295     -43.180 -12.090 -12.400  1.00  0.00           H  
ATOM   2845  OW  SOL  1296     -26.860 -11.950 -15.130  1.00  0.00           O  
ATOM   2846  HW1 SOL  1296     -27.150 -11.070 -15.360  1.00  0.00           H  
ATOM   2847  HW2 SOL  1296     -26.620 -11.900 -14.200  1.00  0.00           H  
ATOM   2848  OW  SOL  1297     -14.780   7.620   4.050  1.00  0.00           O  
ATOM   2849  HW1 SOL  1297     -14.500   6.700   4.100  1.00  0.00           H  
ATOM   2850  HW2 SOL  1297     -14.130   8.030   3.480  1.00  0.00           H  
ATOM   2851  OW  SOL  1298     -15.810   4.390  15.680  1.00  0.00           O  
ATOM   2852  HW1 SOL  1298     -15.130   4.680  16.300  1.00  0.00           H  
ATOM   2853  HW2 SOL  1298     -15.440   3.630  15.250  1.00  0.00           H  
ATOM   2854  OW  SOL  1299      -6.040 -36.430  15.160  1.00  0.00           O  
ATOM   2855  HW1 SOL  1299      -6.720 -36.120  14.550  1.00  0.00           H  
ATOM   2856  HW2 SOL  1299      -6.540 -36.720  15.930  1.00  0.00           H  
ATOM   2857  OW  SOL  1300      21.050 -18.850  16.900  1.00  0.00           O  
ATOM   2858  HW1 SOL  1300      20.430 -19.470  17.300  1.00  0.00           H  
ATOM   2859  HW2 SOL  1300      20.520 -18.080  16.700  1.00  0.00           H  
ATOM   2860  OW  SOL  1301     -23.370 -41.140 -15.110  1.00  0.00           O  
ATOM   2861  HW1 SOL  1301     -23.520 -41.260 -16.040  1.00  0.00           H  
ATOM   2862  HW2 SOL  1301     -22.880 -40.320 -15.030  1.00  0.00           H  
ATOM   2863  OW  SOL  1302     -22.710  10.940   7.900  1.00  0.00           O  
ATOM   2864  HW1 SOL  1302     -22.100  10.820   8.630  1.00  0.00           H  
ATOM   2865  HW2 SOL  1302     -22.600  10.150   7.370  1.00  0.00           H  
ATOM   2866  OW  SOL  1303      15.790 -25.590  10.060  1.00  0.00           O  
ATOM   2867  HW1 SOL  1303      15.550 -26.410   9.620  1.00  0.00           H  
ATOM   2868  HW2 SOL  1303      16.650 -25.770  10.440  1.00  0.00           H  
ATOM   2869  OW  SOL  1304     -45.430  -4.280  -5.740  1.00  0.00           O  
ATOM   2870  HW1 SOL  1304     -45.720  -3.920  -6.570  1.00  0.00           H  
ATOM   2871  HW2 SOL  1304     -44.490  -4.140  -5.730  1.00  0.00           H  
ATOM   2872  OW  SOL  1305      12.680  -1.260  18.500  1.00  0.00           O  
ATOM   2873  HW1 SOL  1305      13.090  -0.460  18.170  1.00  0.00           H  
ATOM   2874  HW2 SOL  1305      13.280  -1.970  18.240  1.00  0.00           H  
ATOM   2875  OW  SOL  1306     -32.310   9.440  -5.390  1.00  0.00           O  
ATOM   2876  HW1 SOL  1306     -31.790   9.370  -4.600  1.00  0.00           H  
ATOM   2877  HW2 SOL  1306     -33.010   8.800  -5.270  1.00  0.00           H  
ATOM   2878  OW  SOL  1307     -15.410   6.830 -24.840  1.00  0.00           O  
ATOM   2879  HW1 SOL  1307     -15.930   6.030 -24.770  1.00  0.00           H  
ATOM   2880  HW2 SOL  1307     -15.690   7.370 -24.100  1.00  0.00           H  
ATOM   2881  OW  SOL  1308      21.100 -19.310 -24.280  1.00  0.00           O  
ATOM   2882  HW1 SOL  1308      21.000 -19.290 -23.330  1.00  0.00           H  
ATOM   2883  HW2 SOL  1308      21.900 -19.810 -24.430  1.00  0.00           H  
ATOM   2884  OW  SOL  1309     -25.590 -22.260   2.960  1.00  0.00           O  
ATOM   2885  HW1 SOL  1309     -25.000 -21.770   2.380  1.00  0.00           H  
ATOM   2886  HW2 SOL  1309     -25.990 -21.590   3.510  1.00  0.00           H  
ATOM   2887  OW  SOL  1310     -17.220  11.940   1.090  1.00  0.00           O  
ATOM   2888  HW1 SOL  1310     -17.830  11.850   1.810  1.00  0.00           H  
ATOM   2889  HW2 SOL  1310     -17.510  12.720   0.620  1.00  0.00           H  
ATOM   2890  OW  SOL  1311       2.470 -54.200  -5.120  1.00  0.00           O  
ATOM   2891  HW1 SOL  1311       1.570 -53.870  -5.110  1.00  0.00           H  
ATOM   2892  HW2 SOL  1311       2.400 -55.070  -5.520  1.00  0.00           H  
ATOM   2893  OW  SOL  1312     -26.460 -17.000  31.260  1.00  0.00           O  
ATOM   2894  HW1 SOL  1312     -26.900 -17.400  30.500  1.00  0.00           H  
ATOM   2895  HW2 SOL  1312     -27.130 -16.460  31.670  1.00  0.00           H  
ATOM   2896  OW  SOL  1313     -17.840 -37.150  11.390  1.00  0.00           O  
ATOM   2897  HW1 SOL  1313     -18.420 -37.860  11.120  1.00  0.00           H  
ATOM   2898  HW2 SOL  1313     -17.880 -37.170  12.350  1.00  0.00           H  
ATOM   2899  OW  SOL  1314      -1.170 -36.910 -13.570  1.00  0.00           O  
ATOM   2900  HW1 SOL  1314      -1.320 -37.840 -13.740  1.00  0.00           H  
ATOM   2901  HW2 SOL  1314      -1.760 -36.460 -14.170  1.00  0.00           H  
ATOM   2902  OW  SOL  1315     -20.390 -31.160 -22.980  1.00  0.00           O  
ATOM   2903  HW1 SOL  1315     -20.380 -30.670 -22.150  1.00  0.00           H  
ATOM   2904  HW2 SOL  1315     -19.630 -31.740 -22.930  1.00  0.00           H  
ATOM   2905  OW  SOL  1316     -32.650  12.540  -0.210  1.00  0.00           O  
ATOM   2906  HW1 SOL  1316     -32.790  11.620  -0.390  1.00  0.00           H  
ATOM   2907  HW2 SOL  1316     -32.680  12.610   0.750  1.00  0.00           H  
ATOM   2908  OW  SOL  1317     -11.320  17.460  -3.230  1.00  0.00           O  
ATOM   2909  HW1 SOL  1317     -10.410  17.570  -2.970  1.00  0.00           H  
ATOM   2910  HW2 SOL  1317     -11.300  16.800  -3.920  1.00  0.00           H  
ATOM   2911  OW  SOL  1318       4.500 -18.290  -5.840  1.00  0.00           O  
ATOM   2912  HW1 SOL  1318       4.470 -19.250  -5.760  1.00  0.00           H  
ATOM   2913  HW2 SOL  1318       5.240 -18.120  -6.430  1.00  0.00           H  
ATOM   2914  OW  SOL  1319     -47.470 -13.130  -4.470  1.00  0.00           O  
ATOM   2915  HW1 SOL  1319     -48.150 -13.780  -4.330  1.00  0.00           H  
ATOM   2916  HW2 SOL  1319     -47.140 -13.310  -5.340  1.00  0.00           H  
ATOM   2917  OW  SOL  1320     -11.320 -28.140 -36.350  1.00  0.00           O  
ATOM   2918  HW1 SOL  1320     -11.860 -28.000 -37.120  1.00  0.00           H  
ATOM   2919  HW2 SOL  1320     -11.540 -29.020 -36.050  1.00  0.00           H  
ATOM   2920  OW  SOL  1321       2.920   3.000  12.310  1.00  0.00           O  
ATOM   2921  HW1 SOL  1321       3.340   3.530  11.620  1.00  0.00           H  
ATOM   2922  HW2 SOL  1321       3.390   3.230  13.100  1.00  0.00           H  
ATOM   2923  OW  SOL  1322      -7.070  17.060  12.610  1.00  0.00           O  
ATOM   2924  HW1 SOL  1322      -7.220  17.560  11.800  1.00  0.00           H  
ATOM   2925  HW2 SOL  1322      -6.160  17.220  12.830  1.00  0.00           H  
ATOM   2926  OW  SOL  1323      21.070 -18.380 -13.120  1.00  0.00           O  
ATOM   2927  HW1 SOL  1323      21.970 -18.660 -13.040  1.00  0.00           H  
ATOM   2928  HW2 SOL  1323      20.650 -18.660 -12.300  1.00  0.00           H  
ATOM   2929  OW  SOL  1324      -4.750  14.560   4.680  1.00  0.00           O  
ATOM   2930  HW1 SOL  1324      -5.370  14.400   3.970  1.00  0.00           H  
ATOM   2931  HW2 SOL  1324      -4.220  13.760   4.730  1.00  0.00           H  
ATOM   2932  OW  SOL  1325     -31.820 -14.890  18.030  1.00  0.00           O  
ATOM   2933  HW1 SOL  1325     -32.440 -14.160  18.110  1.00  0.00           H  
ATOM   2934  HW2 SOL  1325     -32.070 -15.490  18.720  1.00  0.00           H  
ATOM   2935  OW  SOL  1326      -8.150   4.510 -10.350  1.00  0.00           O  
ATOM   2936  HW1 SOL  1326      -8.670   5.090 -10.910  1.00  0.00           H  
ATOM   2937  HW2 SOL  1326      -8.710   4.350  -9.600  1.00  0.00           H  
ATOM   2938  OW  SOL  1327      -5.670  -5.250 -34.440  1.00  0.00           O  
ATOM   2939  HW1 SOL  1327      -4.980  -5.340 -35.100  1.00  0.00           H  
ATOM   2940  HW2 SOL  1327      -5.340  -5.720 -33.680  1.00  0.00           H  
ATOM   2941  OW  SOL  1328      15.920 -46.680   8.570  1.00  0.00           O  
ATOM   2942  HW1 SOL  1328      15.120 -47.120   8.280  1.00  0.00           H  
ATOM   2943  HW2 SOL  1328      16.320 -47.290   9.190  1.00  0.00           H  
ATOM   2944  OW  SOL  1329     -28.810 -21.790  33.720  1.00  0.00           O  
ATOM   2945  HW1 SOL  1329     -28.270 -22.290  33.120  1.00  0.00           H  
ATOM   2946  HW2 SOL  1329     -28.210 -21.130  34.080  1.00  0.00           H  
ATOM   2947  OW  SOL  1330      -2.030  10.800   6.790  1.00  0.00           O  
ATOM   2948  HW1 SOL  1330      -2.460  10.890   7.630  1.00  0.00           H  
ATOM   2949  HW2 SOL  1330      -2.640  11.180   6.160  1.00  0.00           H  
ATOM   2950  OW  SOL  1331      -2.250 -46.510  23.530  1.00  0.00           O  
ATOM   2951  HW1 SOL  1331      -1.480 -46.260  23.020  1.00  0.00           H  
ATOM   2952  HW2 SOL  1331      -2.460 -47.390  23.230  1.00  0.00           H  
ATOM   2953  OW  SOL  1332     -34.340 -26.910  30.720  1.00  0.00           O  
ATOM   2954  HW1 SOL  1332     -34.660 -26.610  31.570  1.00  0.00           H  
ATOM   2955  HW2 SOL  1332     -33.720 -27.610  30.930  1.00  0.00           H  
ATOM   2956  OW  SOL  1333     -14.350   4.600  22.630  1.00  0.00           O  
ATOM   2957  HW1 SOL  1333     -14.820   5.080  21.950  1.00  0.00           H  
ATOM   2958  HW2 SOL  1333     -13.430   4.820  22.480  1.00  0.00           H  
ATOM   2959  OW  SOL  1334     -27.090 -43.230  14.670  1.00  0.00           O  
ATOM   2960  HW1 SOL  1334     -27.040 -42.820  15.530  1.00  0.00           H  
ATOM   2961  HW2 SOL  1334     -26.980 -44.160  14.840  1.00  0.00           H  
ATOM   2962  OW  SOL  1335      -9.730 -43.760 -16.910  1.00  0.00           O  
ATOM   2963  HW1 SOL  1335      -9.800 -43.500 -15.990  1.00  0.00           H  
ATOM   2964  HW2 SOL  1335      -9.800 -42.930 -17.390  1.00  0.00           H  
ATOM   2965  OW  SOL  1336     -35.090 -17.050  14.160  1.00  0.00           O  
ATOM   2966  HW1 SOL  1336     -35.980 -16.910  14.510  1.00  0.00           H  
ATOM   2967  HW2 SOL  1336     -35.230 -17.490  13.320  1.00  0.00           H  
ATOM   2968  OW  SOL  1337       0.700 -16.670   7.730  1.00  0.00           O  
ATOM   2969  HW1 SOL  1337       1.290 -16.190   8.300  1.00  0.00           H  
ATOM   2970  HW2 SOL  1337       0.020 -16.040   7.490  1.00  0.00           H  
ATOM   2971  OW  SOL  1338     -38.200 -15.940 -17.390  1.00  0.00           O  
ATOM   2972  HW1 SOL  1338     -39.030 -15.530 -17.640  1.00  0.00           H  
ATOM   2973  HW2 SOL  1338     -38.070 -15.680 -16.480  1.00  0.00           H  
ATOM   2974  OW  SOL  1339     -35.850 -26.820 -22.290  1.00  0.00           O  
ATOM   2975  HW1 SOL  1339     -36.530 -27.340 -21.850  1.00  0.00           H  
ATOM   2976  HW2 SOL  1339     -35.730 -26.060 -21.720  1.00  0.00           H  
ATOM   2977  OW  SOL  1340     -26.120  -2.050  10.890  1.00  0.00           O  
ATOM   2978  HW1 SOL  1340     -25.240  -1.840  10.560  1.00  0.00           H  
ATOM   2979  HW2 SOL  1340     -25.960  -2.370  11.780  1.00  0.00           H  
ATOM   2980  OW  SOL  1341     -39.810  -8.000  25.520  1.00  0.00           O  
ATOM   2981  HW1 SOL  1341     -39.370  -8.180  26.360  1.00  0.00           H  
ATOM   2982  HW2 SOL  1341     -39.700  -7.050  25.410  1.00  0.00           H  
ATOM   2983  OW  SOL  1342      -8.870  -7.340 -15.430  1.00  0.00           O  
ATOM   2984  HW1 SOL  1342      -8.610  -8.220 -15.730  1.00  0.00           H  
ATOM   2985  HW2 SOL  1342      -8.190  -6.760 -15.780  1.00  0.00           H  
ATOM   2986  OW  SOL  1343     -26.420 -11.300   3.650  1.00  0.00           O  
ATOM   2987  HW1 SOL  1343     -26.460 -12.170   4.030  1.00  0.00           H  
ATOM   2988  HW2 SOL  1343     -25.690 -11.330   3.030  1.00  0.00           H  
ATOM   2989  OW  SOL  1344     -17.990  16.170  17.280  1.00  0.00           O  
ATOM   2990  HW1 SOL  1344     -18.380  15.490  16.730  1.00  0.00           H  
ATOM   2991  HW2 SOL  1344     -17.930  15.760  18.140  1.00  0.00           H  
ATOM   2992  OW  SOL  1345     -12.680 -36.490   1.780  1.00  0.00           O  
ATOM   2993  HW1 SOL  1345     -12.840 -37.340   2.180  1.00  0.00           H  
ATOM   2994  HW2 SOL  1345     -12.850 -36.630   0.850  1.00  0.00           H  
ATOM   2995  OW  SOL  1346     -45.860 -52.410   2.730  1.00  0.00           O  
ATOM   2996  HW1 SOL  1346     -46.000 -52.560   3.660  1.00  0.00           H  
ATOM   2997  HW2 SOL  1346     -45.320 -53.150   2.440  1.00  0.00           H  
ATOM   2998  OW  SOL  1347       2.840  16.270  -0.560  1.00  0.00           O  
ATOM   2999  HW1 SOL  1347       3.230  15.870  -1.330  1.00  0.00           H  
ATOM   3000  HW2 SOL  1347       3.550  16.290   0.090  1.00  0.00           H  
ATOM   3001  OW  SOL  1348     -21.190 -12.990 -21.310  1.00  0.00           O  
ATOM   3002  HW1 SOL  1348     -20.730 -13.820 -21.520  1.00  0.00           H  
ATOM   3003  HW2 SOL  1348     -20.910 -12.390 -21.990  1.00  0.00           H  
ATOM   3004  OW  SOL  1349      -6.930 -49.930   3.820  1.00  0.00           O  
ATOM   3005  HW1 SOL  1349      -7.490 -50.700   3.910  1.00  0.00           H  
ATOM   3006  HW2 SOL  1349      -7.320 -49.440   3.100  1.00  0.00           H  
ATOM   3007  OW  SOL  1350     -30.580 -11.610  25.270  1.00  0.00           O  
ATOM   3008  HW1 SOL  1350     -30.070 -10.840  24.980  1.00  0.00           H  
ATOM   3009  HW2 SOL  1350     -30.890 -12.010  24.450  1.00  0.00           H  
ATOM   3010  OW  SOL  1351      12.040  -8.250  11.680  1.00  0.00           O  
ATOM   3011  HW1 SOL  1351      11.730  -8.820  10.980  1.00  0.00           H  
ATOM   3012  HW2 SOL  1351      12.980  -8.180  11.520  1.00  0.00           H  
ATOM   3013  OW  SOL  1352     -27.260   7.250 -13.280  1.00  0.00           O  
ATOM   3014  HW1 SOL  1352     -27.640   7.740 -12.550  1.00  0.00           H  
ATOM   3015  HW2 SOL  1352     -26.330   7.420 -13.230  1.00  0.00           H  
ATOM   3016  OW  SOL  1353     -12.550 -11.600  16.570  1.00  0.00           O  
ATOM   3017  HW1 SOL  1353     -13.270 -11.480  15.940  1.00  0.00           H  
ATOM   3018  HW2 SOL  1353     -12.470 -10.760  17.010  1.00  0.00           H  
ATOM   3019  OW  SOL  1354       9.440  -9.960  17.910  1.00  0.00           O  
ATOM   3020  HW1 SOL  1354       8.680 -10.400  18.290  1.00  0.00           H  
ATOM   3021  HW2 SOL  1354       9.080  -9.330  17.290  1.00  0.00           H  
ATOM   3022  OW  SOL  1355      -9.740   0.800  29.290  1.00  0.00           O  
ATOM   3023  HW1 SOL  1355     -10.000   1.040  28.400  1.00  0.00           H  
ATOM   3024  HW2 SOL  1355      -9.530  -0.140  29.230  1.00  0.00           H  
ATOM   3025  OW  SOL  1356     -30.660  -5.270  -2.420  1.00  0.00           O  
ATOM   3026  HW1 SOL  1356     -29.730  -5.150  -2.210  1.00  0.00           H  
ATOM   3027  HW2 SOL  1356     -30.860  -4.550  -3.010  1.00  0.00           H  
ATOM   3028  OW  SOL  1357     -34.940 -27.230 -10.810  1.00  0.00           O  
ATOM   3029  HW1 SOL  1357     -34.120 -27.720 -10.780  1.00  0.00           H  
ATOM   3030  HW2 SOL  1357     -35.230 -27.200  -9.890  1.00  0.00           H  
ATOM   3031  OW  SOL  1358       3.000 -32.990  -7.100  1.00  0.00           O  
ATOM   3032  HW1 SOL  1358       3.690 -32.630  -6.540  1.00  0.00           H  
ATOM   3033  HW2 SOL  1358       2.400 -33.410  -6.470  1.00  0.00           H  
ATOM   3034  OW  SOL  1359     -41.420 -42.180  -2.680  1.00  0.00           O  
ATOM   3035  HW1 SOL  1359     -42.060 -41.900  -3.350  1.00  0.00           H  
ATOM   3036  HW2 SOL  1359     -41.920 -42.210  -1.870  1.00  0.00           H  
ATOM   3037  OW  SOL  1360       9.050 -18.420 -20.060  1.00  0.00           O  
ATOM   3038  HW1 SOL  1360       9.250 -18.420 -19.130  1.00  0.00           H  
ATOM   3039  HW2 SOL  1360       9.230 -17.530 -20.350  1.00  0.00           H  
ATOM   3040  OW  SOL  1361      -1.690 -33.730  19.650  1.00  0.00           O  
ATOM   3041  HW1 SOL  1361      -2.300 -33.020  19.470  1.00  0.00           H  
ATOM   3042  HW2 SOL  1361      -2.130 -34.240  20.340  1.00  0.00           H  
ATOM   3043  OW  SOL  1362     -39.550  14.260   0.320  1.00  0.00           O  
ATOM   3044  HW1 SOL  1362     -39.140  14.590  -0.460  1.00  0.00           H  
ATOM   3045  HW2 SOL  1362     -38.980  14.540   1.030  1.00  0.00           H  
ATOM   3046  OW  SOL  1363     -24.100 -22.120 -15.240  1.00  0.00           O  
ATOM   3047  HW1 SOL  1363     -24.410 -22.980 -14.970  1.00  0.00           H  
ATOM   3048  HW2 SOL  1363     -24.890 -21.590 -15.290  1.00  0.00           H  
ATOM   3049  OW  SOL  1364     -12.140   1.620 -13.720  1.00  0.00           O  
ATOM   3050  HW1 SOL  1364     -11.550   1.680 -12.980  1.00  0.00           H  
ATOM   3051  HW2 SOL  1364     -11.600   1.240 -14.430  1.00  0.00           H  
ATOM   3052  OW  SOL  1365       6.000 -21.590  26.980  1.00  0.00           O  
ATOM   3053  HW1 SOL  1365       5.240 -21.320  26.440  1.00  0.00           H  
ATOM   3054  HW2 SOL  1365       6.680 -21.790  26.330  1.00  0.00           H  
ATOM   3055  OW  SOL  1366      21.150 -43.430   8.490  1.00  0.00           O  
ATOM   3056  HW1 SOL  1366      20.250 -43.140   8.390  1.00  0.00           H  
ATOM   3057  HW2 SOL  1366      21.080 -44.370   8.680  1.00  0.00           H  
ATOM   3058  OW  SOL  1367      16.240  13.100   1.350  1.00  0.00           O  
ATOM   3059  HW1 SOL  1367      15.560  13.750   1.180  1.00  0.00           H  
ATOM   3060  HW2 SOL  1367      16.320  13.070   2.310  1.00  0.00           H  
ATOM   3061  OW  SOL  1368       2.440 -31.950 -22.300  1.00  0.00           O  
ATOM   3062  HW1 SOL  1368       1.730 -31.300 -22.290  1.00  0.00           H  
ATOM   3063  HW2 SOL  1368       2.020 -32.760 -22.030  1.00  0.00           H  
ATOM   3064  OW  SOL  1369      11.350 -53.280  -1.810  1.00  0.00           O  
ATOM   3065  HW1 SOL  1369      11.820 -52.550  -2.210  1.00  0.00           H  
ATOM   3066  HW2 SOL  1369      11.700 -53.320  -0.920  1.00  0.00           H  
ATOM   3067  OW  SOL  1370     -20.930  -8.450 -16.510  1.00  0.00           O  
ATOM   3068  HW1 SOL  1370     -21.080  -9.120 -17.170  1.00  0.00           H  
ATOM   3069  HW2 SOL  1370     -20.970  -8.920 -15.670  1.00  0.00           H  
ATOM   3070  OW  SOL  1371     -47.010 -28.890 -13.450  1.00  0.00           O  
ATOM   3071  HW1 SOL  1371     -46.960 -27.940 -13.320  1.00  0.00           H  
ATOM   3072  HW2 SOL  1371     -47.930 -29.070 -13.630  1.00  0.00           H  
ATOM   3073  OW  SOL  1372     -30.750 -30.520 -15.440  1.00  0.00           O  
ATOM   3074  HW1 SOL  1372     -31.280 -30.600 -14.650  1.00  0.00           H  
ATOM   3075  HW2 SOL  1372     -31.210 -29.900 -15.990  1.00  0.00           H  
ATOM   3076  OW  SOL  1373       5.190   9.210   9.550  1.00  0.00           O  
ATOM   3077  HW1 SOL  1373       5.730   8.950  10.290  1.00  0.00           H  
ATOM   3078  HW2 SOL  1373       4.590   8.500   9.410  1.00  0.00           H  
ATOM   3079  OW  SOL  1374      -4.870  -9.190  32.100  1.00  0.00           O  
ATOM   3080  HW1 SOL  1374      -4.550  -9.160  31.190  1.00  0.00           H  
ATOM   3081  HW2 SOL  1374      -4.860  -8.280  32.380  1.00  0.00           H  
ATOM   3082  OW  SOL  1375       8.130   7.910   4.620  1.00  0.00           O  
ATOM   3083  HW1 SOL  1375       7.430   8.240   5.200  1.00  0.00           H  
ATOM   3084  HW2 SOL  1375       8.330   8.650   4.050  1.00  0.00           H  
ATOM   3085  OW  SOL  1376       7.630  12.480  -3.550  1.00  0.00           O  
ATOM   3086  HW1 SOL  1376       6.900  11.910  -3.300  1.00  0.00           H  
ATOM   3087  HW2 SOL  1376       7.900  12.900  -2.730  1.00  0.00           H  
ATOM   3088  OW  SOL  1377     -33.090   8.860  10.960  1.00  0.00           O  
ATOM   3089  HW1 SOL  1377     -33.390   8.600  10.080  1.00  0.00           H  
ATOM   3090  HW2 SOL  1377     -32.230   8.450  11.040  1.00  0.00           H  
ATOM   3091  OW  SOL  1378      16.400 -12.010  25.120  1.00  0.00           O  
ATOM   3092  HW1 SOL  1378      17.090 -12.440  24.630  1.00  0.00           H  
ATOM   3093  HW2 SOL  1378      15.600 -12.470  24.870  1.00  0.00           H  
ATOM   3094  OW  SOL  1379     -34.880   4.980  -4.000  1.00  0.00           O  
ATOM   3095  HW1 SOL  1379     -35.400   5.070  -3.200  1.00  0.00           H  
ATOM   3096  HW2 SOL  1379     -35.430   4.450  -4.580  1.00  0.00           H  
ATOM   3097  OW  SOL  1380     -24.390  17.930  15.060  1.00  0.00           O  
ATOM   3098  HW1 SOL  1380     -23.700  17.650  14.460  1.00  0.00           H  
ATOM   3099  HW2 SOL  1380     -24.870  18.610  14.580  1.00  0.00           H  
ATOM   3100  OW  SOL  1381     -13.180 -19.330  24.400  1.00  0.00           O  
ATOM   3101  HW1 SOL  1381     -12.680 -18.870  23.720  1.00  0.00           H  
ATOM   3102  HW2 SOL  1381     -12.590 -19.340  25.160  1.00  0.00           H  
ATOM   3103  OW  SOL  1382      -6.570 -19.710 -25.430  1.00  0.00           O  
ATOM   3104  HW1 SOL  1382      -5.890 -19.040 -25.350  1.00  0.00           H  
ATOM   3105  HW2 SOL  1382      -6.080 -20.530 -25.500  1.00  0.00           H  
ATOM   3106  OW  SOL  1383       1.530 -16.980  34.320  1.00  0.00           O  
ATOM   3107  HW1 SOL  1383       1.280 -17.540  33.590  1.00  0.00           H  
ATOM   3108  HW2 SOL  1383       2.340 -17.370  34.660  1.00  0.00           H  
ATOM   3109  OW  SOL  1384      14.110 -17.880  31.870  1.00  0.00           O  
ATOM   3110  HW1 SOL  1384      13.190 -17.630  31.810  1.00  0.00           H  
ATOM   3111  HW2 SOL  1384      14.230 -18.540  31.200  1.00  0.00           H  
ATOM   3112  OW  SOL  1385     -34.250 -11.920 -27.770  1.00  0.00           O  
ATOM   3113  HW1 SOL  1385     -34.680 -12.590 -27.230  1.00  0.00           H  
ATOM   3114  HW2 SOL  1385     -33.410 -11.780 -27.350  1.00  0.00           H  
ATOM   3115  OW  SOL  1386      -9.520  -6.850  27.720  1.00  0.00           O  
ATOM   3116  HW1 SOL  1386     -10.200  -6.170  27.630  1.00  0.00           H  
ATOM   3117  HW2 SOL  1386      -9.570  -7.360  26.910  1.00  0.00           H  
ATOM   3118  OW  SOL  1387     -18.760   4.780 -27.010  1.00  0.00           O  
ATOM   3119  HW1 SOL  1387     -18.180   4.060 -27.250  1.00  0.00           H  
ATOM   3120  HW2 SOL  1387     -18.240   5.340 -26.450  1.00  0.00           H  
ATOM   3121  OW  SOL  1388       7.820 -34.630  -5.130  1.00  0.00           O  
ATOM   3122  HW1 SOL  1388       7.040 -34.920  -4.640  1.00  0.00           H  
ATOM   3123  HW2 SOL  1388       8.230 -33.980  -4.550  1.00  0.00           H  
ATOM   3124  OW  SOL  1389     -30.460 -40.850   3.420  1.00  0.00           O  
ATOM   3125  HW1 SOL  1389     -30.770 -40.970   4.310  1.00  0.00           H  
ATOM   3126  HW2 SOL  1389     -30.380 -41.740   3.060  1.00  0.00           H  
ATOM   3127  OW  SOL  1390     -17.000   3.530 -14.850  1.00  0.00           O  
ATOM   3128  HW1 SOL  1390     -16.580   4.030 -14.150  1.00  0.00           H  
ATOM   3129  HW2 SOL  1390     -16.280   3.050 -15.270  1.00  0.00           H  
ATOM   3130  OW  SOL  1391       8.020 -12.010  32.690  1.00  0.00           O  
ATOM   3131  HW1 SOL  1391       8.600 -12.150  31.950  1.00  0.00           H  
ATOM   3132  HW2 SOL  1391       8.520 -12.280  33.460  1.00  0.00           H  
ATOM   3133  OW  SOL  1392     -13.970  17.190 -11.240  1.00  0.00           O  
ATOM   3134  HW1 SOL  1392     -13.620  16.820 -12.050  1.00  0.00           H  
ATOM   3135  HW2 SOL  1392     -14.770  17.650 -11.520  1.00  0.00           H  
ATOM   3136  OW  SOL  1393     -14.320  17.600  10.460  1.00  0.00           O  
ATOM   3137  HW1 SOL  1393     -15.130  17.860  10.030  1.00  0.00           H  
ATOM   3138  HW2 SOL  1393     -13.620  17.860   9.850  1.00  0.00           H  
ATOM   3139  OW  SOL  1394     -36.180 -36.580 -13.230  1.00  0.00           O  
ATOM   3140  HW1 SOL  1394     -35.710 -35.750 -13.220  1.00  0.00           H  
ATOM   3141  HW2 SOL  1394     -37.100 -36.310 -13.150  1.00  0.00           H  
ATOM   3142  OW  SOL  1395       2.310 -22.670 -19.410  1.00  0.00           O  
ATOM   3143  HW1 SOL  1395       3.050 -22.720 -18.790  1.00  0.00           H  
ATOM   3144  HW2 SOL  1395       2.600 -22.040 -20.070  1.00  0.00           H  
ATOM   3145  OW  SOL  1396     -26.070   7.240 -20.900  1.00  0.00           O  
ATOM   3146  HW1 SOL  1396     -26.970   7.540 -21.070  1.00  0.00           H  
ATOM   3147  HW2 SOL  1396     -25.860   7.600 -20.040  1.00  0.00           H  
ATOM   3148  OW  SOL  1397      -9.630 -16.420 -24.890  1.00  0.00           O  
ATOM   3149  HW1 SOL  1397      -8.920 -15.880 -25.220  1.00  0.00           H  
ATOM   3150  HW2 SOL  1397     -10.280 -15.800 -24.560  1.00  0.00           H  
ATOM   3151  OW  SOL  1398     -27.110  -0.560 -11.990  1.00  0.00           O  
ATOM   3152  HW1 SOL  1398     -27.370  -1.280 -12.550  1.00  0.00           H  
ATOM   3153  HW2 SOL  1398     -26.150  -0.620 -11.960  1.00  0.00           H  
ATOM   3154  OW  SOL  1399     -28.790 -23.250  -9.840  1.00  0.00           O  
ATOM   3155  HW1 SOL  1399     -29.600 -22.740  -9.830  1.00  0.00           H  
ATOM   3156  HW2 SOL  1399     -28.100 -22.600  -9.950  1.00  0.00           H  
ATOM   3157  OW  SOL  1400     -39.490 -30.550 -20.060  1.00  0.00           O  
ATOM   3158  HW1 SOL  1400     -40.320 -30.980 -20.260  1.00  0.00           H  
ATOM   3159  HW2 SOL  1400     -38.820 -31.210 -20.270  1.00  0.00           H  
ATOM   3160  OW  SOL  1401     -13.810 -22.740  33.400  1.00  0.00           O  
ATOM   3161  HW1 SOL  1401     -13.390 -23.540  33.090  1.00  0.00           H  
ATOM   3162  HW2 SOL  1401     -14.720 -23.000  33.560  1.00  0.00           H  
ATOM   3163  OW  SOL  1402     -42.620 -13.610 -15.940  1.00  0.00           O  
ATOM   3164  HW1 SOL  1402     -41.960 -14.090 -16.440  1.00  0.00           H  
ATOM   3165  HW2 SOL  1402     -43.100 -13.130 -16.610  1.00  0.00           H  
ATOM   3166  OW  SOL  1403      23.750 -10.820  17.120  1.00  0.00           O  
ATOM   3167  HW1 SOL  1403      23.890 -11.280  16.290  1.00  0.00           H  
ATOM   3168  HW2 SOL  1403      22.840 -10.510  17.080  1.00  0.00           H  
ATOM   3169  OW  SOL  1404      24.390 -28.090  17.830  1.00  0.00           O  
ATOM   3170  HW1 SOL  1404      24.670 -27.910  18.720  1.00  0.00           H  
ATOM   3171  HW2 SOL  1404      24.220 -27.230  17.430  1.00  0.00           H  
ATOM   3172  OW  SOL  1405     -46.960  -3.080  -7.780  1.00  0.00           O  
ATOM   3173  HW1 SOL  1405     -47.570  -3.240  -8.500  1.00  0.00           H  
ATOM   3174  HW2 SOL  1405     -47.510  -2.750  -7.060  1.00  0.00           H  
ATOM   3175  OW  SOL  1406      24.590  -1.900  10.730  1.00  0.00           O  
ATOM   3176  HW1 SOL  1406      23.940  -2.130  11.410  1.00  0.00           H  
ATOM   3177  HW2 SOL  1406      25.340  -1.590  11.230  1.00  0.00           H  
ATOM   3178  OW  SOL  1407      24.710   5.630   6.190  1.00  0.00           O  
ATOM   3179  HW1 SOL  1407      23.820   5.750   5.880  1.00  0.00           H  
ATOM   3180  HW2 SOL  1407      24.760   6.190   6.970  1.00  0.00           H  
ATOM   3181  OW  SOL  1408     -21.450  15.720  21.820  1.00  0.00           O  
ATOM   3182  HW1 SOL  1408     -22.180  16.350  21.750  1.00  0.00           H  
ATOM   3183  HW2 SOL  1408     -21.020  15.780  20.970  1.00  0.00           H  
ATOM   3184  OW  SOL  1409      10.340 -24.040  10.260  1.00  0.00           O  
ATOM   3185  HW1 SOL  1409      10.680 -23.280   9.790  1.00  0.00           H  
ATOM   3186  HW2 SOL  1409       9.870 -24.540   9.610  1.00  0.00           H  
ATOM   3187  OW  SOL  1410     -40.120  -7.320 -20.050  1.00  0.00           O  
ATOM   3188  HW1 SOL  1410     -40.120  -7.960 -20.750  1.00  0.00           H  
ATOM   3189  HW2 SOL  1410     -40.440  -7.800 -19.280  1.00  0.00           H  
ATOM   3190  OW  SOL  1411     -21.040 -13.710  26.040  1.00  0.00           O  
ATOM   3191  HW1 SOL  1411     -21.360 -13.880  26.930  1.00  0.00           H  
ATOM   3192  HW2 SOL  1411     -21.830 -13.770  25.490  1.00  0.00           H  
ATOM   3193  OW  SOL  1412     -23.120 -31.200  -2.120  1.00  0.00           O  
ATOM   3194  HW1 SOL  1412     -22.240 -30.910  -1.900  1.00  0.00           H  
ATOM   3195  HW2 SOL  1412     -23.170 -32.090  -1.770  1.00  0.00           H  
ATOM   3196  OW  SOL  1413      -9.390 -31.470  -9.770  1.00  0.00           O  
ATOM   3197  HW1 SOL  1413      -9.780 -31.560  -8.900  1.00  0.00           H  
ATOM   3198  HW2 SOL  1413     -10.130 -31.220 -10.330  1.00  0.00           H  
ATOM   3199  OW  SOL  1414     -21.390   7.120 -21.310  1.00  0.00           O  
ATOM   3200  HW1 SOL  1414     -22.300   7.330 -21.520  1.00  0.00           H  
ATOM   3201  HW2 SOL  1414     -21.330   7.250 -20.360  1.00  0.00           H  
ATOM   3202  OW  SOL  1415     -46.150 -18.010  10.220  1.00  0.00           O  
ATOM   3203  HW1 SOL  1415     -47.050 -18.300  10.330  1.00  0.00           H  
ATOM   3204  HW2 SOL  1415     -46.210 -17.160   9.790  1.00  0.00           H  
ATOM   3205  OW  SOL  1416     -42.140 -38.960  -4.750  1.00  0.00           O  
ATOM   3206  HW1 SOL  1416     -41.980 -38.900  -5.690  1.00  0.00           H  
ATOM   3207  HW2 SOL  1416     -42.660 -39.750  -4.640  1.00  0.00           H  
ATOM   3208  OW  SOL  1417      19.450 -45.490   2.720  1.00  0.00           O  
ATOM   3209  HW1 SOL  1417      18.530 -45.500   3.000  1.00  0.00           H  
ATOM   3210  HW2 SOL  1417      19.490 -44.800   2.070  1.00  0.00           H  
ATOM   3211  OW  SOL  1418     -36.040 -29.930  25.250  1.00  0.00           O  
ATOM   3212  HW1 SOL  1418     -35.100 -29.940  25.390  1.00  0.00           H  
ATOM   3213  HW2 SOL  1418     -36.380 -30.670  25.750  1.00  0.00           H  
ATOM   3214  OW  SOL  1419     -48.300 -16.340 -17.410  1.00  0.00           O  
ATOM   3215  HW1 SOL  1419     -49.220 -16.100 -17.240  1.00  0.00           H  
ATOM   3216  HW2 SOL  1419     -48.350 -17.150 -17.910  1.00  0.00           H  
ATOM   3217  OW  SOL  1420       0.600  12.190  18.370  1.00  0.00           O  
ATOM   3218  HW1 SOL  1420       1.290  11.520  18.380  1.00  0.00           H  
ATOM   3219  HW2 SOL  1420      -0.200  11.730  18.630  1.00  0.00           H  
ATOM   3220  OW  SOL  1421      -0.130 -32.780  24.660  1.00  0.00           O  
ATOM   3221  HW1 SOL  1421      -0.790 -32.710  25.350  1.00  0.00           H  
ATOM   3222  HW2 SOL  1421      -0.140 -33.710  24.420  1.00  0.00           H  
ATOM   3223  OW  SOL  1422      -7.460   1.080  30.800  1.00  0.00           O  
ATOM   3224  HW1 SOL  1422      -6.700   1.110  30.230  1.00  0.00           H  
ATOM   3225  HW2 SOL  1422      -8.210   1.140  30.190  1.00  0.00           H  
ATOM   3226  OW  SOL  1423      10.120   5.030  13.620  1.00  0.00           O  
ATOM   3227  HW1 SOL  1423       9.260   5.440  13.590  1.00  0.00           H  
ATOM   3228  HW2 SOL  1423      10.340   5.000  14.550  1.00  0.00           H  
ATOM   3229  OW  SOL  1424     -19.060  13.910  -9.150  1.00  0.00           O  
ATOM   3230  HW1 SOL  1424     -19.940  13.950  -8.770  1.00  0.00           H  
ATOM   3231  HW2 SOL  1424     -18.480  14.140  -8.430  1.00  0.00           H  
ATOM   3232  OW  SOL  1425     -16.540  11.760 -17.390  1.00  0.00           O  
ATOM   3233  HW1 SOL  1425     -16.830  11.720 -16.480  1.00  0.00           H  
ATOM   3234  HW2 SOL  1425     -17.330  12.040 -17.870  1.00  0.00           H  
ATOM   3235  OW  SOL  1426     -10.050  -8.200 -19.190  1.00  0.00           O  
ATOM   3236  HW1 SOL  1426     -10.020  -7.660 -18.400  1.00  0.00           H  
ATOM   3237  HW2 SOL  1426     -10.240  -7.580 -19.900  1.00  0.00           H  
ATOM   3238  OW  SOL  1427     -37.360 -15.320  -4.620  1.00  0.00           O  
ATOM   3239  HW1 SOL  1427     -37.020 -15.210  -3.730  1.00  0.00           H  
ATOM   3240  HW2 SOL  1427     -38.230 -15.690  -4.490  1.00  0.00           H  
ATOM   3241  OW  SOL  1428      -6.960 -46.310  15.490  1.00  0.00           O  
ATOM   3242  HW1 SOL  1428      -7.210 -45.670  16.160  1.00  0.00           H  
ATOM   3243  HW2 SOL  1428      -7.690 -46.330  14.870  1.00  0.00           H  
ATOM   3244  OW  SOL  1429     -44.460  -4.910 -15.920  1.00  0.00           O  
ATOM   3245  HW1 SOL  1429     -43.540  -4.940 -16.200  1.00  0.00           H  
ATOM   3246  HW2 SOL  1429     -44.930  -4.600 -16.690  1.00  0.00           H  
ATOM   3247  OW  SOL  1430       0.630  -8.060 -13.040  1.00  0.00           O  
ATOM   3248  HW1 SOL  1430       0.430  -7.760 -12.150  1.00  0.00           H  
ATOM   3249  HW2 SOL  1430       0.480  -9.010 -13.000  1.00  0.00           H  
ATOM   3250  OW  SOL  1431     -19.140 -14.310  23.930  1.00  0.00           O  
ATOM   3251  HW1 SOL  1431     -19.830 -14.200  24.590  1.00  0.00           H  
ATOM   3252  HW2 SOL  1431     -18.860 -15.220  24.040  1.00  0.00           H  
ATOM   3253  OW  SOL  1432     -33.930 -37.170  19.840  1.00  0.00           O  
ATOM   3254  HW1 SOL  1432     -33.730 -36.240  19.760  1.00  0.00           H  
ATOM   3255  HW2 SOL  1432     -33.220 -37.620  19.390  1.00  0.00           H  
ATOM   3256  OW  SOL  1433     -43.490 -34.890  -5.370  1.00  0.00           O  
ATOM   3257  HW1 SOL  1433     -44.260 -34.420  -5.700  1.00  0.00           H  
ATOM   3258  HW2 SOL  1433     -43.850 -35.490  -4.700  1.00  0.00           H  
ATOM   3259  OW  SOL  1434       2.140   5.130 -19.960  1.00  0.00           O  
ATOM   3260  HW1 SOL  1434       2.340   4.220 -20.140  1.00  0.00           H  
ATOM   3261  HW2 SOL  1434       1.180   5.170 -19.960  1.00  0.00           H  
ATOM   3262  OW  SOL  1435       1.260 -36.890  23.010  1.00  0.00           O  
ATOM   3263  HW1 SOL  1435       2.170 -37.070  23.220  1.00  0.00           H  
ATOM   3264  HW2 SOL  1435       1.280 -36.510  22.130  1.00  0.00           H  
ATOM   3265  OW  SOL  1436      21.730   9.060   3.800  1.00  0.00           O  
ATOM   3266  HW1 SOL  1436      21.400   9.560   4.540  1.00  0.00           H  
ATOM   3267  HW2 SOL  1436      21.240   9.410   3.050  1.00  0.00           H  
ATOM   3268  OW  SOL  1437      12.310 -32.350  -1.220  1.00  0.00           O  
ATOM   3269  HW1 SOL  1437      13.040 -32.010  -0.710  1.00  0.00           H  
ATOM   3270  HW2 SOL  1437      12.290 -31.810  -2.010  1.00  0.00           H  
ATOM   3271  OW  SOL  1438      24.490  -9.540   6.020  1.00  0.00           O  
ATOM   3272  HW1 SOL  1438      24.470  -9.670   6.970  1.00  0.00           H  
ATOM   3273  HW2 SOL  1438      24.980 -10.280   5.680  1.00  0.00           H  
ATOM   3274  OW  SOL  1439     -21.210 -31.450   0.560  1.00  0.00           O  
ATOM   3275  HW1 SOL  1439     -22.130 -31.410   0.280  1.00  0.00           H  
ATOM   3276  HW2 SOL  1439     -21.220 -32.020   1.320  1.00  0.00           H  
ATOM   3277  OW  SOL  1440      21.190 -47.560   2.880  1.00  0.00           O  
ATOM   3278  HW1 SOL  1440      21.260 -47.880   3.780  1.00  0.00           H  
ATOM   3279  HW2 SOL  1440      20.640 -46.780   2.960  1.00  0.00           H  
ATOM   3280  OW  SOL  1441     -30.010 -17.680  37.770  1.00  0.00           O  
ATOM   3281  HW1 SOL  1441     -30.080 -16.720  37.700  1.00  0.00           H  
ATOM   3282  HW2 SOL  1441     -29.210 -17.840  38.260  1.00  0.00           H  
ATOM   3283  OW  SOL  1442      -6.820  -0.960 -20.050  1.00  0.00           O  
ATOM   3284  HW1 SOL  1442      -5.910  -0.670 -19.950  1.00  0.00           H  
ATOM   3285  HW2 SOL  1442      -7.230  -0.270 -20.550  1.00  0.00           H  
ATOM   3286  OW  SOL  1443     -16.830   0.920 -26.050  1.00  0.00           O  
ATOM   3287  HW1 SOL  1443     -16.200   1.180 -25.380  1.00  0.00           H  
ATOM   3288  HW2 SOL  1443     -17.410   0.300 -25.610  1.00  0.00           H  
ATOM   3289  OW  SOL  1444      -9.290 -16.410  50.220  1.00  0.00           O  
ATOM   3290  HW1 SOL  1444      -9.860 -15.660  50.400  1.00  0.00           H  
ATOM   3291  HW2 SOL  1444      -9.850 -17.170  50.360  1.00  0.00           H  
ATOM   3292  OW  SOL  1445      -8.130 -25.470  39.620  1.00  0.00           O  
ATOM   3293  HW1 SOL  1445      -7.620 -26.270  39.510  1.00  0.00           H  
ATOM   3294  HW2 SOL  1445      -9.000 -25.700  39.260  1.00  0.00           H  
ATOM   3295  OW  SOL  1446     -43.820 -30.960   4.230  1.00  0.00           O  
ATOM   3296  HW1 SOL  1446     -44.570 -31.460   3.920  1.00  0.00           H  
ATOM   3297  HW2 SOL  1446     -43.070 -31.540   4.110  1.00  0.00           H  
ATOM   3298  OW  SOL  1447      -4.880 -19.430  42.060  1.00  0.00           O  
ATOM   3299  HW1 SOL  1447      -5.300 -18.570  42.120  1.00  0.00           H  
ATOM   3300  HW2 SOL  1447      -5.460 -19.950  41.510  1.00  0.00           H  
ATOM   3301  OW  SOL  1448     -36.990 -44.750   0.120  1.00  0.00           O  
ATOM   3302  HW1 SOL  1448     -37.440 -44.020  -0.320  1.00  0.00           H  
ATOM   3303  HW2 SOL  1448     -36.070 -44.610  -0.070  1.00  0.00           H  
ATOM   3304  OW  SOL  1449      14.240 -28.300 -12.870  1.00  0.00           O  
ATOM   3305  HW1 SOL  1449      14.780 -29.060 -12.670  1.00  0.00           H  
ATOM   3306  HW2 SOL  1449      14.090 -28.340 -13.810  1.00  0.00           H  
ATOM   3307  OW  SOL  1450       3.180 -30.870  12.430  1.00  0.00           O  
ATOM   3308  HW1 SOL  1450       3.380 -30.000  12.780  1.00  0.00           H  
ATOM   3309  HW2 SOL  1450       3.440 -30.820  11.500  1.00  0.00           H  
ATOM   3310  OW  SOL  1451     -28.700  -2.840 -12.910  1.00  0.00           O  
ATOM   3311  HW1 SOL  1451     -28.590  -3.620 -13.470  1.00  0.00           H  
ATOM   3312  HW2 SOL  1451     -29.640  -2.770 -12.800  1.00  0.00           H  
ATOM   3313  OW  SOL  1452     -10.610  15.420 -18.070  1.00  0.00           O  
ATOM   3314  HW1 SOL  1452     -11.540  15.610 -18.130  1.00  0.00           H  
ATOM   3315  HW2 SOL  1452     -10.180  16.190 -18.420  1.00  0.00           H  
ATOM   3316  OW  SOL  1453     -16.250 -28.140  23.550  1.00  0.00           O  
ATOM   3317  HW1 SOL  1453     -15.840 -28.900  23.140  1.00  0.00           H  
ATOM   3318  HW2 SOL  1453     -15.530 -27.700  24.010  1.00  0.00           H  
ATOM   3319  OW  SOL  1454     -44.760   5.030  -5.230  1.00  0.00           O  
ATOM   3320  HW1 SOL  1454     -45.320   5.780  -5.020  1.00  0.00           H  
ATOM   3321  HW2 SOL  1454     -43.890   5.390  -5.380  1.00  0.00           H  
ATOM   3322  OW  SOL  1455      -1.190 -34.090   1.580  1.00  0.00           O  
ATOM   3323  HW1 SOL  1455      -1.110 -34.160   0.630  1.00  0.00           H  
ATOM   3324  HW2 SOL  1455      -0.860 -34.930   1.910  1.00  0.00           H  
ATOM   3325  OW  SOL  1456     -21.960 -21.710  31.740  1.00  0.00           O  
ATOM   3326  HW1 SOL  1456     -21.710 -22.630  31.720  1.00  0.00           H  
ATOM   3327  HW2 SOL  1456     -22.910 -21.700  31.590  1.00  0.00           H  
ATOM   3328  OW  SOL  1457      -3.830 -13.620  23.030  1.00  0.00           O  
ATOM   3329  HW1 SOL  1457      -2.990 -13.350  22.640  1.00  0.00           H  
ATOM   3330  HW2 SOL  1457      -3.900 -14.550  22.810  1.00  0.00           H  
ATOM   3331  OW  SOL  1458     -14.730  -6.020  -9.550  1.00  0.00           O  
ATOM   3332  HW1 SOL  1458     -15.250  -6.650 -10.070  1.00  0.00           H  
ATOM   3333  HW2 SOL  1458     -15.030  -5.160  -9.870  1.00  0.00           H  
ATOM   3334  OW  SOL  1459     -29.960 -34.300 -25.150  1.00  0.00           O  
ATOM   3335  HW1 SOL  1459     -30.260 -34.950 -24.510  1.00  0.00           H  
ATOM   3336  HW2 SOL  1459     -29.800 -33.510 -24.630  1.00  0.00           H  
ATOM   3337  OW  SOL  1460     -18.310   5.700  25.730  1.00  0.00           O  
ATOM   3338  HW1 SOL  1460     -17.820   6.420  26.120  1.00  0.00           H  
ATOM   3339  HW2 SOL  1460     -17.860   5.530  24.910  1.00  0.00           H  
ATOM   3340  OW  SOL  1461     -31.840  -1.800  18.490  1.00  0.00           O  
ATOM   3341  HW1 SOL  1461     -32.720  -1.430  18.520  1.00  0.00           H  
ATOM   3342  HW2 SOL  1461     -31.630  -1.850  17.550  1.00  0.00           H  
ATOM   3343  OW  SOL  1462     -26.080 -36.310   7.570  1.00  0.00           O  
ATOM   3344  HW1 SOL  1462     -25.590 -36.130   8.380  1.00  0.00           H  
ATOM   3345  HW2 SOL  1462     -25.910 -35.550   7.020  1.00  0.00           H  
ATOM   3346  OW  SOL  1463       6.670 -29.860  27.150  1.00  0.00           O  
ATOM   3347  HW1 SOL  1463       6.120 -29.700  26.390  1.00  0.00           H  
ATOM   3348  HW2 SOL  1463       7.270 -29.110  27.170  1.00  0.00           H  
ATOM   3349  OW  SOL  1464     -10.350 -41.490 -18.370  1.00  0.00           O  
ATOM   3350  HW1 SOL  1464     -10.790 -41.330 -17.530  1.00  0.00           H  
ATOM   3351  HW2 SOL  1464      -9.580 -40.930 -18.360  1.00  0.00           H  
ATOM   3352  OW  SOL  1465      -1.110 -10.100 -21.070  1.00  0.00           O  
ATOM   3353  HW1 SOL  1465      -1.920 -10.590 -20.900  1.00  0.00           H  
ATOM   3354  HW2 SOL  1465      -0.640 -10.650 -21.700  1.00  0.00           H  
ATOM   3355  OW  SOL  1466       3.640 -18.180  38.130  1.00  0.00           O  
ATOM   3356  HW1 SOL  1466       2.970 -18.590  38.680  1.00  0.00           H  
ATOM   3357  HW2 SOL  1466       4.040 -18.910  37.660  1.00  0.00           H  
ATOM   3358  OW  SOL  1467       1.970 -19.550 -15.780  1.00  0.00           O  
ATOM   3359  HW1 SOL  1467       2.550 -19.530 -16.550  1.00  0.00           H  
ATOM   3360  HW2 SOL  1467       1.120 -19.830 -16.120  1.00  0.00           H  
ATOM   3361  OW  SOL  1468     -28.970   3.800  -6.920  1.00  0.00           O  
ATOM   3362  HW1 SOL  1468     -28.510   4.480  -7.430  1.00  0.00           H  
ATOM   3363  HW2 SOL  1468     -28.850   3.000  -7.430  1.00  0.00           H  
ATOM   3364  OW  SOL  1469     -20.320 -30.480 -30.310  1.00  0.00           O  
ATOM   3365  HW1 SOL  1469     -21.130 -30.220 -29.880  1.00  0.00           H  
ATOM   3366  HW2 SOL  1469     -20.560 -31.240 -30.850  1.00  0.00           H  
ATOM   3367  OW  SOL  1470      -0.620 -51.740 -10.210  1.00  0.00           O  
ATOM   3368  HW1 SOL  1470      -0.820 -52.660 -10.000  1.00  0.00           H  
ATOM   3369  HW2 SOL  1470      -1.460 -51.290 -10.190  1.00  0.00           H  
ATOM   3370  OW  SOL  1471     -11.780 -32.770 -35.720  1.00  0.00           O  
ATOM   3371  HW1 SOL  1471     -11.220 -32.450 -36.410  1.00  0.00           H  
ATOM   3372  HW2 SOL  1471     -12.030 -31.990 -35.220  1.00  0.00           H  
ATOM   3373  OW  SOL  1472       2.950  10.770   0.450  1.00  0.00           O  
ATOM   3374  HW1 SOL  1472       3.140  10.320   1.270  1.00  0.00           H  
ATOM   3375  HW2 SOL  1472       2.890  10.080  -0.210  1.00  0.00           H  
ATOM   3376  OW  SOL  1473     -23.620  -3.590  -5.990  1.00  0.00           O  
ATOM   3377  HW1 SOL  1473     -23.000  -4.300  -6.160  1.00  0.00           H  
ATOM   3378  HW2 SOL  1473     -23.940  -3.770  -5.090  1.00  0.00           H  
ATOM   3379  OW  SOL  1474      -9.770   3.080  12.990  1.00  0.00           O  
ATOM   3380  HW1 SOL  1474     -10.410   3.710  12.640  1.00  0.00           H  
ATOM   3381  HW2 SOL  1474      -9.890   3.120  13.940  1.00  0.00           H  
ATOM   3382  OW  SOL  1475       5.360 -16.430  16.490  1.00  0.00           O  
ATOM   3383  HW1 SOL  1475       5.990 -17.100  16.770  1.00  0.00           H  
ATOM   3384  HW2 SOL  1475       5.710 -16.130  15.650  1.00  0.00           H  
ATOM   3385  OW  SOL  1476     -37.770   9.980   6.990  1.00  0.00           O  
ATOM   3386  HW1 SOL  1476     -38.190  10.730   6.550  1.00  0.00           H  
ATOM   3387  HW2 SOL  1476     -38.280   9.230   6.720  1.00  0.00           H  
ATOM   3388  OW  SOL  1477     -28.300   9.370 -11.650  1.00  0.00           O  
ATOM   3389  HW1 SOL  1477     -27.850   8.810 -11.020  1.00  0.00           H  
ATOM   3390  HW2 SOL  1477     -29.190   9.480 -11.280  1.00  0.00           H  
ATOM   3391  OW  SOL  1478      -2.350 -53.780  22.070  1.00  0.00           O  
ATOM   3392  HW1 SOL  1478      -2.850 -53.930  21.260  1.00  0.00           H  
ATOM   3393  HW2 SOL  1478      -2.090 -52.860  22.020  1.00  0.00           H  
ATOM   3394  OW  SOL  1479     -24.640  -1.190  -7.080  1.00  0.00           O  
ATOM   3395  HW1 SOL  1479     -24.140  -0.970  -7.860  1.00  0.00           H  
ATOM   3396  HW2 SOL  1479     -24.450  -2.110  -6.910  1.00  0.00           H  
ATOM   3397  OW  SOL  1480     -30.190 -20.000  15.000  1.00  0.00           O  
ATOM   3398  HW1 SOL  1480     -29.950 -20.900  15.180  1.00  0.00           H  
ATOM   3399  HW2 SOL  1480     -30.750 -20.040  14.220  1.00  0.00           H  
ATOM   3400  OW  SOL  1481      -2.170 -37.490 -24.380  1.00  0.00           O  
ATOM   3401  HW1 SOL  1481      -3.100 -37.290 -24.520  1.00  0.00           H  
ATOM   3402  HW2 SOL  1481      -1.950 -37.010 -23.580  1.00  0.00           H  
ATOM   3403  OW  SOL  1482      18.960 -22.450  15.040  1.00  0.00           O  
ATOM   3404  HW1 SOL  1482      18.980 -21.570  15.430  1.00  0.00           H  
ATOM   3405  HW2 SOL  1482      18.080 -22.770  15.200  1.00  0.00           H  
ATOM   3406  OW  SOL  1483     -22.150  17.440  13.020  1.00  0.00           O  
ATOM   3407  HW1 SOL  1483     -21.350  17.350  13.550  1.00  0.00           H  
ATOM   3408  HW2 SOL  1483     -21.980  18.210  12.470  1.00  0.00           H  
ATOM   3409  OW  SOL  1484     -26.970  -3.100  -3.480  1.00  0.00           O  
ATOM   3410  HW1 SOL  1484     -26.020  -3.100  -3.520  1.00  0.00           H  
ATOM   3411  HW2 SOL  1484     -27.240  -2.800  -4.350  1.00  0.00           H  
ATOM   3412  OW  SOL  1485      -7.210 -44.190 -12.230  1.00  0.00           O  
ATOM   3413  HW1 SOL  1485      -6.770 -44.440 -11.410  1.00  0.00           H  
ATOM   3414  HW2 SOL  1485      -8.050 -44.660 -12.200  1.00  0.00           H  
ATOM   3415  OW  SOL  1486       4.140 -41.190  -3.600  1.00  0.00           O  
ATOM   3416  HW1 SOL  1486       4.030 -40.990  -2.670  1.00  0.00           H  
ATOM   3417  HW2 SOL  1486       4.960 -40.770  -3.850  1.00  0.00           H  
ATOM   3418  OW  SOL  1487      -6.180 -40.220  -6.780  1.00  0.00           O  
ATOM   3419  HW1 SOL  1487      -6.680 -40.800  -6.220  1.00  0.00           H  
ATOM   3420  HW2 SOL  1487      -6.300 -39.340  -6.390  1.00  0.00           H  
ATOM   3421  OW  SOL  1488      23.510 -39.180   8.710  1.00  0.00           O  
ATOM   3422  HW1 SOL  1488      23.370 -38.790   9.580  1.00  0.00           H  
ATOM   3423  HW2 SOL  1488      22.690 -39.660   8.540  1.00  0.00           H  
ATOM   3424  OW  SOL  1489     -16.670 -37.840 -22.780  1.00  0.00           O  
ATOM   3425  HW1 SOL  1489     -17.340 -37.210 -23.060  1.00  0.00           H  
ATOM   3426  HW2 SOL  1489     -15.920 -37.670 -23.370  1.00  0.00           H  
ATOM   3427  OW  SOL  1490      12.070 -20.700 -24.380  1.00  0.00           O  
ATOM   3428  HW1 SOL  1490      11.540 -20.100 -24.900  1.00  0.00           H  
ATOM   3429  HW2 SOL  1490      12.210 -21.460 -24.940  1.00  0.00           H  
ATOM   3430  OW  SOL  1491     -19.360 -38.590 -15.960  1.00  0.00           O  
ATOM   3431  HW1 SOL  1491     -18.670 -38.750 -15.310  1.00  0.00           H  
ATOM   3432  HW2 SOL  1491     -20.110 -39.100 -15.640  1.00  0.00           H  
ATOM   3433  OW  SOL  1492      19.940   9.260  -1.640  1.00  0.00           O  
ATOM   3434  HW1 SOL  1492      19.500   8.780  -0.920  1.00  0.00           H  
ATOM   3435  HW2 SOL  1492      19.380  10.020  -1.780  1.00  0.00           H  
ATOM   3436  OW  SOL  1493     -23.140  -3.650  29.970  1.00  0.00           O  
ATOM   3437  HW1 SOL  1493     -23.830  -4.290  29.820  1.00  0.00           H  
ATOM   3438  HW2 SOL  1493     -22.520  -4.080  30.550  1.00  0.00           H  
ATOM   3439  OW  SOL  1494      12.450 -25.540  -7.020  1.00  0.00           O  
ATOM   3440  HW1 SOL  1494      13.200 -24.990  -6.840  1.00  0.00           H  
ATOM   3441  HW2 SOL  1494      12.320 -25.450  -7.970  1.00  0.00           H  
ATOM   3442  OW  SOL  1495      -8.230 -47.550 -10.220  1.00  0.00           O  
ATOM   3443  HW1 SOL  1495      -7.360 -47.600  -9.820  1.00  0.00           H  
ATOM   3444  HW2 SOL  1495      -8.180 -48.140 -10.970  1.00  0.00           H  
ATOM   3445  OW  SOL  1496     -38.080 -32.800   9.650  1.00  0.00           O  
ATOM   3446  HW1 SOL  1496     -38.620 -33.280   9.020  1.00  0.00           H  
ATOM   3447  HW2 SOL  1496     -38.010 -33.380  10.410  1.00  0.00           H  
ATOM   3448  OW  SOL  1497      -9.450  13.890  -0.300  1.00  0.00           O  
ATOM   3449  HW1 SOL  1497      -9.460  13.030  -0.720  1.00  0.00           H  
ATOM   3450  HW2 SOL  1497      -8.620  14.290  -0.570  1.00  0.00           H  
ATOM   3451  OW  SOL  1498     -22.210 -36.830   8.910  1.00  0.00           O  
ATOM   3452  HW1 SOL  1498     -22.120 -36.220   9.650  1.00  0.00           H  
ATOM   3453  HW2 SOL  1498     -21.600 -36.500   8.250  1.00  0.00           H  
ATOM   3454  OW  SOL  1499     -47.880 -25.000  14.600  1.00  0.00           O  
ATOM   3455  HW1 SOL  1499     -47.480 -24.250  14.150  1.00  0.00           H  
ATOM   3456  HW2 SOL  1499     -48.170 -25.580  13.890  1.00  0.00           H  
ATOM   3457  OW  SOL  1500      11.370 -24.920  15.640  1.00  0.00           O  
ATOM   3458  HW1 SOL  1500      10.410 -24.880  15.550  1.00  0.00           H  
ATOM   3459  HW2 SOL  1500      11.600 -24.060  16.010  1.00  0.00           H  
ATOM   3460  OW  SOL  1501     -15.300 -49.740 -11.440  1.00  0.00           O  
ATOM   3461  HW1 SOL  1501     -16.230 -49.550 -11.330  1.00  0.00           H  
ATOM   3462  HW2 SOL  1501     -15.240 -50.700 -11.370  1.00  0.00           H  
ATOM   3463  OW  SOL  1502      -8.060 -30.500 -24.950  1.00  0.00           O  
ATOM   3464  HW1 SOL  1502      -8.900 -30.780 -25.340  1.00  0.00           H  
ATOM   3465  HW2 SOL  1502      -7.440 -30.530 -25.690  1.00  0.00           H  
ATOM   3466  OW  SOL  1503     -19.350 -32.060  29.190  1.00  0.00           O  
ATOM   3467  HW1 SOL  1503     -18.480 -32.230  28.830  1.00  0.00           H  
ATOM   3468  HW2 SOL  1503     -19.650 -32.920  29.490  1.00  0.00           H  
ATOM   3469  OW  SOL  1504       2.370 -45.300  -5.810  1.00  0.00           O  
ATOM   3470  HW1 SOL  1504       2.730 -44.500  -5.440  1.00  0.00           H  
ATOM   3471  HW2 SOL  1504       1.450 -45.300  -5.520  1.00  0.00           H  
ATOM   3472  OW  SOL  1505       8.580 -18.400   9.610  1.00  0.00           O  
ATOM   3473  HW1 SOL  1505       8.610 -17.450   9.730  1.00  0.00           H  
ATOM   3474  HW2 SOL  1505       8.370 -18.530   8.690  1.00  0.00           H  
ATOM   3475  OW  SOL  1506     -23.570 -19.050 -30.260  1.00  0.00           O  
ATOM   3476  HW1 SOL  1506     -23.780 -18.790 -29.370  1.00  0.00           H  
ATOM   3477  HW2 SOL  1506     -24.320 -19.570 -30.540  1.00  0.00           H  
ATOM   3478  OW  SOL  1507      -0.930   7.180 -23.390  1.00  0.00           O  
ATOM   3479  HW1 SOL  1507      -0.710   7.680 -22.600  1.00  0.00           H  
ATOM   3480  HW2 SOL  1507      -0.240   7.370 -24.010  1.00  0.00           H  
ATOM   3481  OW  SOL  1508      24.320 -29.160  -6.100  1.00  0.00           O  
ATOM   3482  HW1 SOL  1508      24.960 -28.790  -6.700  1.00  0.00           H  
ATOM   3483  HW2 SOL  1508      24.780 -29.260  -5.260  1.00  0.00           H  
ATOM   3484  OW  SOL  1509      -6.300  -5.920 -10.610  1.00  0.00           O  
ATOM   3485  HW1 SOL  1509      -5.640  -6.600 -10.580  1.00  0.00           H  
ATOM   3486  HW2 SOL  1509      -6.070  -5.400 -11.390  1.00  0.00           H  
ATOM   3487  OW  SOL  1510     -19.040   0.360 -16.710  1.00  0.00           O  
ATOM   3488  HW1 SOL  1510     -18.210   0.730 -16.420  1.00  0.00           H  
ATOM   3489  HW2 SOL  1510     -19.070   0.560 -17.660  1.00  0.00           H  
ATOM   3490  OW  SOL  1511      -3.140   9.160  -3.960  1.00  0.00           O  
ATOM   3491  HW1 SOL  1511      -2.820   8.260  -4.080  1.00  0.00           H  
ATOM   3492  HW2 SOL  1511      -2.790   9.420  -3.100  1.00  0.00           H  
ATOM   3493  OW  SOL  1512     -25.430 -38.660  -7.290  1.00  0.00           O  
ATOM   3494  HW1 SOL  1512     -25.650 -37.960  -6.680  1.00  0.00           H  
ATOM   3495  HW2 SOL  1512     -25.060 -39.350  -6.740  1.00  0.00           H  
ATOM   3496  OW  SOL  1513     -21.100 -42.190  -9.710  1.00  0.00           O  
ATOM   3497  HW1 SOL  1513     -20.370 -42.470 -10.290  1.00  0.00           H  
ATOM   3498  HW2 SOL  1513     -20.850 -42.540  -8.860  1.00  0.00           H  
ATOM   3499  OW  SOL  1514      -3.310  12.050   4.770  1.00  0.00           O  
ATOM   3500  HW1 SOL  1514      -3.140  12.170   3.830  1.00  0.00           H  
ATOM   3501  HW2 SOL  1514      -4.150  11.610   4.810  1.00  0.00           H  
ATOM   3502  OW  SOL  1515     -41.150 -43.800  -7.640  1.00  0.00           O  
ATOM   3503  HW1 SOL  1515     -40.390 -44.210  -8.070  1.00  0.00           H  
ATOM   3504  HW2 SOL  1515     -41.290 -44.330  -6.860  1.00  0.00           H  
ATOM   3505  OW  SOL  1516      22.900  -8.940  20.220  1.00  0.00           O  
ATOM   3506  HW1 SOL  1516      21.950  -8.840  20.230  1.00  0.00           H  
ATOM   3507  HW2 SOL  1516      23.220  -8.070  19.980  1.00  0.00           H  
ATOM   3508  OW  SOL  1517     -31.060  -1.260  22.470  1.00  0.00           O  
ATOM   3509  HW1 SOL  1517     -31.330  -0.540  23.040  1.00  0.00           H  
ATOM   3510  HW2 SOL  1517     -30.140  -1.410  22.700  1.00  0.00           H  
ATOM   3511  OW  SOL  1518       6.060 -24.400 -29.050  1.00  0.00           O  
ATOM   3512  HW1 SOL  1518       6.930 -24.470 -29.440  1.00  0.00           H  
ATOM   3513  HW2 SOL  1518       6.160 -24.850 -28.200  1.00  0.00           H  
ATOM   3514  OW  SOL  1519     -27.150 -32.860  24.440  1.00  0.00           O  
ATOM   3515  HW1 SOL  1519     -26.810 -32.930  23.550  1.00  0.00           H  
ATOM   3516  HW2 SOL  1519     -27.630 -32.040  24.440  1.00  0.00           H  
ATOM   3517  OW  SOL  1520     -14.320 -47.390  15.210  1.00  0.00           O  
ATOM   3518  HW1 SOL  1520     -13.810 -47.240  16.010  1.00  0.00           H  
ATOM   3519  HW2 SOL  1520     -14.930 -48.080  15.460  1.00  0.00           H  
ATOM   3520  OW  SOL  1521      24.170 -35.870 -10.860  1.00  0.00           O  
ATOM   3521  HW1 SOL  1521      24.240 -35.910 -11.810  1.00  0.00           H  
ATOM   3522  HW2 SOL  1521      23.560 -35.140 -10.690  1.00  0.00           H  
ATOM   3523  OW  SOL  1522     -37.330 -28.400 -11.580  1.00  0.00           O  
ATOM   3524  HW1 SOL  1522     -36.420 -28.530 -11.310  1.00  0.00           H  
ATOM   3525  HW2 SOL  1522     -37.550 -27.510 -11.270  1.00  0.00           H  
ATOM   3526  OW  SOL  1523      -8.820 -30.070  41.640  1.00  0.00           O  
ATOM   3527  HW1 SOL  1523      -8.020 -30.200  41.130  1.00  0.00           H  
ATOM   3528  HW2 SOL  1523      -9.010 -30.940  42.010  1.00  0.00           H  
ATOM   3529  OW  SOL  1524     -41.490   1.440  15.780  1.00  0.00           O  
ATOM   3530  HW1 SOL  1524     -41.940   0.610  15.660  1.00  0.00           H  
ATOM   3531  HW2 SOL  1524     -41.240   1.700  14.890  1.00  0.00           H  
ATOM   3532  OW  SOL  1525     -22.400 -28.920 -18.740  1.00  0.00           O  
ATOM   3533  HW1 SOL  1525     -22.170 -28.280 -18.070  1.00  0.00           H  
ATOM   3534  HW2 SOL  1525     -23.350 -28.820 -18.840  1.00  0.00           H  
ATOM   3535  OW  SOL  1526     -14.970  -5.950  16.000  1.00  0.00           O  
ATOM   3536  HW1 SOL  1526     -15.410  -6.720  16.370  1.00  0.00           H  
ATOM   3537  HW2 SOL  1526     -15.300  -5.890  15.100  1.00  0.00           H  
ATOM   3538  OW  SOL  1527     -24.970 -22.580 -18.670  1.00  0.00           O  
ATOM   3539  HW1 SOL  1527     -24.070 -22.440 -18.960  1.00  0.00           H  
ATOM   3540  HW2 SOL  1527     -25.270 -23.340 -19.160  1.00  0.00           H  
ATOM   3541  OW  SOL  1528       0.650 -19.440   7.560  1.00  0.00           O  
ATOM   3542  HW1 SOL  1528       0.000 -19.530   8.260  1.00  0.00           H  
ATOM   3543  HW2 SOL  1528       0.820 -18.490   7.520  1.00  0.00           H  
ATOM   3544  OW  SOL  1529      -3.960 -10.860 -31.450  1.00  0.00           O  
ATOM   3545  HW1 SOL  1529      -3.970 -10.290 -32.220  1.00  0.00           H  
ATOM   3546  HW2 SOL  1529      -3.930 -10.250 -30.700  1.00  0.00           H  
ATOM   3547  OW  SOL  1530      -3.620 -32.460  34.920  1.00  0.00           O  
ATOM   3548  HW1 SOL  1530      -3.180 -31.980  34.220  1.00  0.00           H  
ATOM   3549  HW2 SOL  1530      -3.220 -33.330  34.920  1.00  0.00           H  
ATOM   3550  OW  SOL  1531     -32.480 -15.640  28.770  1.00  0.00           O  
ATOM   3551  HW1 SOL  1531     -31.800 -15.620  28.090  1.00  0.00           H  
ATOM   3552  HW2 SOL  1531     -33.300 -15.580  28.300  1.00  0.00           H  
ATOM   3553  OW  SOL  1532     -45.990 -12.980  12.570  1.00  0.00           O  
ATOM   3554  HW1 SOL  1532     -46.890 -12.900  12.860  1.00  0.00           H  
ATOM   3555  HW2 SOL  1532     -45.540 -12.220  12.930  1.00  0.00           H  
ATOM   3556  OW  SOL  1533      11.310 -27.390 -26.540  1.00  0.00           O  
ATOM   3557  HW1 SOL  1533      11.010 -27.960 -27.250  1.00  0.00           H  
ATOM   3558  HW2 SOL  1533      12.240 -27.600 -26.440  1.00  0.00           H  
ATOM   3559  OW  SOL  1534     -20.040 -52.430  15.950  1.00  0.00           O  
ATOM   3560  HW1 SOL  1534     -20.390 -52.720  15.110  1.00  0.00           H  
ATOM   3561  HW2 SOL  1534     -19.300 -53.030  16.120  1.00  0.00           H  
ATOM   3562  OW  SOL  1535     -28.890  -8.620  -4.690  1.00  0.00           O  
ATOM   3563  HW1 SOL  1535     -28.160  -9.240  -4.630  1.00  0.00           H  
ATOM   3564  HW2 SOL  1535     -28.460  -7.770  -4.800  1.00  0.00           H  
ATOM   3565  OW  SOL  1536      -5.720 -44.670   9.580  1.00  0.00           O  
ATOM   3566  HW1 SOL  1536      -5.440 -45.370  10.170  1.00  0.00           H  
ATOM   3567  HW2 SOL  1536      -5.900 -45.110   8.750  1.00  0.00           H  
ATOM   3568  OW  SOL  1537     -22.910  -6.280  -8.860  1.00  0.00           O  
ATOM   3569  HW1 SOL  1537     -23.750  -6.670  -9.130  1.00  0.00           H  
ATOM   3570  HW2 SOL  1537     -22.990  -5.360  -9.110  1.00  0.00           H  
ATOM   3571  OW  SOL  1538     -25.380  -9.620 -31.130  1.00  0.00           O  
ATOM   3572  HW1 SOL  1538     -26.160  -9.300 -31.600  1.00  0.00           H  
ATOM   3573  HW2 SOL  1538     -25.220 -10.490 -31.490  1.00  0.00           H  
ATOM   3574  OW  SOL  1539      19.740 -37.700 -13.330  1.00  0.00           O  
ATOM   3575  HW1 SOL  1539      19.570 -38.170 -12.510  1.00  0.00           H  
ATOM   3576  HW2 SOL  1539      18.940 -37.790 -13.840  1.00  0.00           H  
ATOM   3577  OW  SOL  1540     -25.280 -50.690   6.730  1.00  0.00           O  
ATOM   3578  HW1 SOL  1540     -25.780 -49.880   6.650  1.00  0.00           H  
ATOM   3579  HW2 SOL  1540     -25.910 -51.390   6.540  1.00  0.00           H  
ATOM   3580  OW  SOL  1541     -42.390  -6.180  11.980  1.00  0.00           O  
ATOM   3581  HW1 SOL  1541     -41.860  -6.190  12.790  1.00  0.00           H  
ATOM   3582  HW2 SOL  1541     -42.580  -7.100  11.820  1.00  0.00           H  
ATOM   3583  OW  SOL  1542      23.140 -46.240   1.040  1.00  0.00           O  
ATOM   3584  HW1 SOL  1542      23.790 -46.930   1.120  1.00  0.00           H  
ATOM   3585  HW2 SOL  1542      22.440 -46.510   1.650  1.00  0.00           H  
ATOM   3586  OW  SOL  1543      18.750 -44.640  -1.760  1.00  0.00           O  
ATOM   3587  HW1 SOL  1543      19.590 -44.610  -2.210  1.00  0.00           H  
ATOM   3588  HW2 SOL  1543      18.280 -45.370  -2.150  1.00  0.00           H  
ATOM   3589  OW  SOL  1544     -17.150 -54.570   9.350  1.00  0.00           O  
ATOM   3590  HW1 SOL  1544     -17.700 -55.120   9.900  1.00  0.00           H  
ATOM   3591  HW2 SOL  1544     -17.610 -53.730   9.310  1.00  0.00           H  
ATOM   3592  OW  SOL  1545      -3.790 -40.890   0.390  1.00  0.00           O  
ATOM   3593  HW1 SOL  1545      -4.740 -40.960   0.310  1.00  0.00           H  
ATOM   3594  HW2 SOL  1545      -3.650 -40.320   1.140  1.00  0.00           H  
ATOM   3595  OW  SOL  1546     -15.600  -0.190  -4.340  1.00  0.00           O  
ATOM   3596  HW1 SOL  1546     -15.600  -1.110  -4.100  1.00  0.00           H  
ATOM   3597  HW2 SOL  1546     -16.410   0.170  -3.970  1.00  0.00           H  
ATOM   3598  OW  SOL  1547      20.160 -37.120   7.700  1.00  0.00           O  
ATOM   3599  HW1 SOL  1547      19.570 -37.870   7.530  1.00  0.00           H  
ATOM   3600  HW2 SOL  1547      19.800 -36.420   7.150  1.00  0.00           H  
ATOM   3601  OW  SOL  1548      11.430 -40.590  -7.280  1.00  0.00           O  
ATOM   3602  HW1 SOL  1548      11.610 -39.650  -7.240  1.00  0.00           H  
ATOM   3603  HW2 SOL  1548      11.940 -40.900  -8.020  1.00  0.00           H  
ATOM   3604  OW  SOL  1549     -21.940  -2.690  17.480  1.00  0.00           O  
ATOM   3605  HW1 SOL  1549     -22.660  -2.310  16.990  1.00  0.00           H  
ATOM   3606  HW2 SOL  1549     -21.180  -2.600  16.890  1.00  0.00           H  
ATOM   3607  OW  SOL  1550     -23.620  -5.690  34.960  1.00  0.00           O  
ATOM   3608  HW1 SOL  1550     -23.410  -5.070  35.660  1.00  0.00           H  
ATOM   3609  HW2 SOL  1550     -23.710  -5.140  34.180  1.00  0.00           H  
ATOM   3610  OW  SOL  1551     -20.930 -35.980 -21.730  1.00  0.00           O  
ATOM   3611  HW1 SOL  1551     -21.020 -36.650 -21.070  1.00  0.00           H  
ATOM   3612  HW2 SOL  1551     -20.550 -35.230 -21.260  1.00  0.00           H  
ATOM   3613  OW  SOL  1552     -26.210   8.510  16.260  1.00  0.00           O  
ATOM   3614  HW1 SOL  1552     -25.750   9.300  15.960  1.00  0.00           H  
ATOM   3615  HW2 SOL  1552     -27.130   8.780  16.290  1.00  0.00           H  
ATOM   3616  OW  SOL  1553      -2.760 -12.470 -34.910  1.00  0.00           O  
ATOM   3617  HW1 SOL  1553      -3.710 -12.430 -34.870  1.00  0.00           H  
ATOM   3618  HW2 SOL  1553      -2.550 -12.070 -35.760  1.00  0.00           H  
ATOM   3619  OW  SOL  1554       8.850  -6.670  -6.870  1.00  0.00           O  
ATOM   3620  HW1 SOL  1554       8.150  -7.060  -7.400  1.00  0.00           H  
ATOM   3621  HW2 SOL  1554       9.600  -7.260  -7.000  1.00  0.00           H  
ATOM   3622  OW  SOL  1555     -14.010 -35.010   7.710  1.00  0.00           O  
ATOM   3623  HW1 SOL  1555     -14.170 -35.130   6.780  1.00  0.00           H  
ATOM   3624  HW2 SOL  1555     -13.390 -34.290   7.780  1.00  0.00           H  
ATOM   3625  OW  SOL  1556      -7.320  -9.530 -19.530  1.00  0.00           O  
ATOM   3626  HW1 SOL  1556      -7.990  -8.870 -19.360  1.00  0.00           H  
ATOM   3627  HW2 SOL  1556      -7.280  -9.600 -20.480  1.00  0.00           H  
ATOM   3628  OW  SOL  1557     -20.030  -0.320 -20.170  1.00  0.00           O  
ATOM   3629  HW1 SOL  1557     -20.090   0.600 -19.930  1.00  0.00           H  
ATOM   3630  HW2 SOL  1557     -19.480  -0.330 -20.950  1.00  0.00           H  
ATOM   3631  OW  SOL  1558      -9.830  -6.430 -25.710  1.00  0.00           O  
ATOM   3632  HW1 SOL  1558      -9.270  -5.720 -25.400  1.00  0.00           H  
ATOM   3633  HW2 SOL  1558      -9.240  -7.170 -25.810  1.00  0.00           H  
ATOM   3634  OW  SOL  1559     -22.090 -23.410  38.980  1.00  0.00           O  
ATOM   3635  HW1 SOL  1559     -22.850 -23.590  39.540  1.00  0.00           H  
ATOM   3636  HW2 SOL  1559     -21.370 -23.260  39.600  1.00  0.00           H  
ATOM   3637  OW  SOL  1560     -11.480 -51.060  21.290  1.00  0.00           O  
ATOM   3638  HW1 SOL  1560     -10.530 -51.190  21.290  1.00  0.00           H  
ATOM   3639  HW2 SOL  1560     -11.830 -51.920  21.060  1.00  0.00           H  
ATOM   3640  OW  SOL  1561       6.760   0.070 -16.890  1.00  0.00           O  
ATOM   3641  HW1 SOL  1561       7.520  -0.160 -17.430  1.00  0.00           H  
ATOM   3642  HW2 SOL  1561       7.100   0.710 -16.260  1.00  0.00           H  
ATOM   3643  OW  SOL  1562      12.130   1.760 -17.620  1.00  0.00           O  
ATOM   3644  HW1 SOL  1562      12.000   1.630 -16.670  1.00  0.00           H  
ATOM   3645  HW2 SOL  1562      12.820   2.410 -17.680  1.00  0.00           H  
ATOM   3646  OW  SOL  1563     -22.470 -54.020 -16.520  1.00  0.00           O  
ATOM   3647  HW1 SOL  1563     -22.270 -54.930 -16.320  1.00  0.00           H  
ATOM   3648  HW2 SOL  1563     -22.560 -53.990 -17.470  1.00  0.00           H  
ATOM   3649  OW  SOL  1564     -29.790 -33.600 -15.310  1.00  0.00           O  
ATOM   3650  HW1 SOL  1564     -29.370 -33.550 -14.460  1.00  0.00           H  
ATOM   3651  HW2 SOL  1564     -30.310 -32.790 -15.360  1.00  0.00           H  
ATOM   3652  OW  SOL  1565     -39.110   1.980 -13.340  1.00  0.00           O  
ATOM   3653  HW1 SOL  1565     -39.860   2.460 -13.690  1.00  0.00           H  
ATOM   3654  HW2 SOL  1565     -38.350   2.340 -13.820  1.00  0.00           H  
ATOM   3655  OW  SOL  1566     -31.900 -44.400  -9.430  1.00  0.00           O  
ATOM   3656  HW1 SOL  1566     -31.290 -45.100  -9.630  1.00  0.00           H  
ATOM   3657  HW2 SOL  1566     -32.080 -44.000 -10.280  1.00  0.00           H  
ATOM   3658  OW  SOL  1567     -34.490 -32.970   9.990  1.00  0.00           O  
ATOM   3659  HW1 SOL  1567     -35.360 -32.550  10.020  1.00  0.00           H  
ATOM   3660  HW2 SOL  1567     -34.460 -33.410   9.130  1.00  0.00           H  
ATOM   3661  OW  SOL  1568     -41.450   5.100 -11.280  1.00  0.00           O  
ATOM   3662  HW1 SOL  1568     -40.650   5.470 -10.930  1.00  0.00           H  
ATOM   3663  HW2 SOL  1568     -41.180   4.670 -12.100  1.00  0.00           H  
ATOM   3664  OW  SOL  1569     -25.110 -10.000   8.700  1.00  0.00           O  
ATOM   3665  HW1 SOL  1569     -24.440 -10.310   8.090  1.00  0.00           H  
ATOM   3666  HW2 SOL  1569     -25.430  -9.190   8.310  1.00  0.00           H  
ATOM   3667  OW  SOL  1570     -21.080 -16.930  -6.870  1.00  0.00           O  
ATOM   3668  HW1 SOL  1570     -21.910 -16.520  -7.090  1.00  0.00           H  
ATOM   3669  HW2 SOL  1570     -21.280 -17.860  -6.790  1.00  0.00           H  
ATOM   3670  OW  SOL  1571      19.200 -52.910  -0.650  1.00  0.00           O  
ATOM   3671  HW1 SOL  1571      19.920 -52.680  -1.230  1.00  0.00           H  
ATOM   3672  HW2 SOL  1571      19.590 -53.440   0.040  1.00  0.00           H  
ATOM   3673  OW  SOL  1572     -18.780 -25.160 -11.780  1.00  0.00           O  
ATOM   3674  HW1 SOL  1572     -19.020 -24.630 -11.020  1.00  0.00           H  
ATOM   3675  HW2 SOL  1572     -18.850 -26.060 -11.470  1.00  0.00           H  
ATOM   3676  OW  SOL  1573     -29.410 -25.800  34.750  1.00  0.00           O  
ATOM   3677  HW1 SOL  1573     -28.540 -25.590  34.400  1.00  0.00           H  
ATOM   3678  HW2 SOL  1573     -29.410 -25.440  35.630  1.00  0.00           H  
ATOM   3679  OW  SOL  1574     -25.760   7.380  23.590  1.00  0.00           O  
ATOM   3680  HW1 SOL  1574     -26.680   7.140  23.630  1.00  0.00           H  
ATOM   3681  HW2 SOL  1574     -25.560   7.410  22.640  1.00  0.00           H  
ATOM   3682  OW  SOL  1575     -39.080 -31.850  -1.960  1.00  0.00           O  
ATOM   3683  HW1 SOL  1575     -38.640 -31.840  -2.800  1.00  0.00           H  
ATOM   3684  HW2 SOL  1575     -38.980 -30.960  -1.620  1.00  0.00           H  
ATOM   3685  OW  SOL  1576     -40.790 -12.970  16.680  1.00  0.00           O  
ATOM   3686  HW1 SOL  1576     -39.890 -12.650  16.700  1.00  0.00           H  
ATOM   3687  HW2 SOL  1576     -40.770 -13.720  16.080  1.00  0.00           H  
ATOM   3688  OW  SOL  1577      10.430 -27.740   6.090  1.00  0.00           O  
ATOM   3689  HW1 SOL  1577       9.900 -27.830   5.290  1.00  0.00           H  
ATOM   3690  HW2 SOL  1577      11.180 -28.300   5.930  1.00  0.00           H  
ATOM   3691  OW  SOL  1578     -31.050 -36.290  25.610  1.00  0.00           O  
ATOM   3692  HW1 SOL  1578     -31.040 -36.290  24.650  1.00  0.00           H  
ATOM   3693  HW2 SOL  1578     -31.930 -35.970  25.840  1.00  0.00           H  
ATOM   3694  OW  SOL  1579     -16.680 -22.440 -30.660  1.00  0.00           O  
ATOM   3695  HW1 SOL  1579     -17.140 -21.610 -30.810  1.00  0.00           H  
ATOM   3696  HW2 SOL  1579     -16.520 -22.780 -31.540  1.00  0.00           H  
ATOM   3697  OW  SOL  1580      14.010 -36.530 -15.980  1.00  0.00           O  
ATOM   3698  HW1 SOL  1580      14.630 -37.170 -15.610  1.00  0.00           H  
ATOM   3699  HW2 SOL  1580      13.270 -36.540 -15.380  1.00  0.00           H  
ATOM   3700  OW  SOL  1581     -33.790 -17.350 -22.940  1.00  0.00           O  
ATOM   3701  HW1 SOL  1581     -34.200 -17.090 -22.120  1.00  0.00           H  
ATOM   3702  HW2 SOL  1581     -32.860 -17.490 -22.710  1.00  0.00           H  
ATOM   3703  OW  SOL  1582     -43.710  16.280   3.350  1.00  0.00           O  
ATOM   3704  HW1 SOL  1582     -42.980  16.890   3.230  1.00  0.00           H  
ATOM   3705  HW2 SOL  1582     -44.130  16.230   2.500  1.00  0.00           H  
ATOM   3706  OW  SOL  1583     -27.150 -24.600  23.110  1.00  0.00           O  
ATOM   3707  HW1 SOL  1583     -26.510 -24.060  23.570  1.00  0.00           H  
ATOM   3708  HW2 SOL  1583     -26.680 -25.420  22.930  1.00  0.00           H  
ATOM   3709  OW  SOL  1584      14.980 -24.710   7.440  1.00  0.00           O  
ATOM   3710  HW1 SOL  1584      15.250 -24.670   8.360  1.00  0.00           H  
ATOM   3711  HW2 SOL  1584      14.080 -25.040   7.460  1.00  0.00           H  
ATOM   3712  OW  SOL  1585     -12.350  17.670  12.620  1.00  0.00           O  
ATOM   3713  HW1 SOL  1585     -12.000  16.790  12.430  1.00  0.00           H  
ATOM   3714  HW2 SOL  1585     -12.810  17.910  11.820  1.00  0.00           H  
ATOM   3715  OW  SOL  1586     -16.410   4.260 -24.910  1.00  0.00           O  
ATOM   3716  HW1 SOL  1586     -17.230   3.910 -24.570  1.00  0.00           H  
ATOM   3717  HW2 SOL  1586     -15.780   4.130 -24.210  1.00  0.00           H  
ATOM   3718  OW  SOL  1587       1.960  -0.180 -20.750  1.00  0.00           O  
ATOM   3719  HW1 SOL  1587       1.830  -0.740 -21.520  1.00  0.00           H  
ATOM   3720  HW2 SOL  1587       2.320  -0.770 -20.080  1.00  0.00           H  
ATOM   3721  OW  SOL  1588     -19.210 -26.060 -24.650  1.00  0.00           O  
ATOM   3722  HW1 SOL  1588     -19.130 -26.970 -24.960  1.00  0.00           H  
ATOM   3723  HW2 SOL  1588     -18.510 -25.600 -25.100  1.00  0.00           H  
ATOM   3724  OW  SOL  1589     -25.910 -17.920  36.400  1.00  0.00           O  
ATOM   3725  HW1 SOL  1589     -26.260 -17.780  35.520  1.00  0.00           H  
ATOM   3726  HW2 SOL  1589     -25.000 -17.650  36.340  1.00  0.00           H  
ATOM   3727  OW  SOL  1590      -4.280 -16.540 -13.260  1.00  0.00           O  
ATOM   3728  HW1 SOL  1590      -3.630 -16.170 -12.660  1.00  0.00           H  
ATOM   3729  HW2 SOL  1590      -4.740 -17.200 -12.760  1.00  0.00           H  
ATOM   3730  OW  SOL  1591     -10.860  -0.770 -21.760  1.00  0.00           O  
ATOM   3731  HW1 SOL  1591     -10.940  -0.530 -22.680  1.00  0.00           H  
ATOM   3732  HW2 SOL  1591     -10.040  -1.260 -21.690  1.00  0.00           H  
ATOM   3733  OW  SOL  1592     -36.620 -35.520  20.670  1.00  0.00           O  
ATOM   3734  HW1 SOL  1592     -37.020 -35.890  19.890  1.00  0.00           H  
ATOM   3735  HW2 SOL  1592     -36.310 -34.660  20.390  1.00  0.00           H  
ATOM   3736  OW  SOL  1593     -19.620  16.280 -19.080  1.00  0.00           O  
ATOM   3737  HW1 SOL  1593     -20.350  16.370 -19.690  1.00  0.00           H  
ATOM   3738  HW2 SOL  1593     -19.030  15.640 -19.500  1.00  0.00           H  
ATOM   3739  OW  SOL  1594      -5.000 -12.640 -15.870  1.00  0.00           O  
ATOM   3740  HW1 SOL  1594      -5.240 -11.960 -15.240  1.00  0.00           H  
ATOM   3741  HW2 SOL  1594      -5.670 -12.590 -16.560  1.00  0.00           H  
ATOM   3742  OW  SOL  1595     -15.610 -40.070  18.830  1.00  0.00           O  
ATOM   3743  HW1 SOL  1595     -16.350 -39.630  18.390  1.00  0.00           H  
ATOM   3744  HW2 SOL  1595     -15.740 -39.870  19.760  1.00  0.00           H  
ATOM   3745  OW  SOL  1596       8.820 -49.640   1.570  1.00  0.00           O  
ATOM   3746  HW1 SOL  1596       9.130 -49.550   0.670  1.00  0.00           H  
ATOM   3747  HW2 SOL  1596       7.960 -49.240   1.580  1.00  0.00           H  
ATOM   3748  OW  SOL  1597      23.570 -25.580  -7.440  1.00  0.00           O  
ATOM   3749  HW1 SOL  1597      23.740 -25.070  -8.230  1.00  0.00           H  
ATOM   3750  HW2 SOL  1597      24.210 -25.250  -6.800  1.00  0.00           H  
ATOM   3751  OW  SOL  1598     -22.240 -39.420  -6.640  1.00  0.00           O  
ATOM   3752  HW1 SOL  1598     -21.780 -39.260  -5.830  1.00  0.00           H  
ATOM   3753  HW2 SOL  1598     -22.760 -40.220  -6.480  1.00  0.00           H  
ATOM   3754  OW  SOL  1599     -41.640 -35.370  13.400  1.00  0.00           O  
ATOM   3755  HW1 SOL  1599     -42.290 -36.070  13.290  1.00  0.00           H  
ATOM   3756  HW2 SOL  1599     -40.810 -35.770  13.150  1.00  0.00           H  
ATOM   3757  OW  SOL  1600      17.160   0.240  12.140  1.00  0.00           O  
ATOM   3758  HW1 SOL  1600      16.230   0.460  12.040  1.00  0.00           H  
ATOM   3759  HW2 SOL  1600      17.180  -0.710  12.230  1.00  0.00           H  
ATOM   3760  OW  SOL  1601      14.360  -7.140   5.300  1.00  0.00           O  
ATOM   3761  HW1 SOL  1601      15.010  -6.810   5.910  1.00  0.00           H  
ATOM   3762  HW2 SOL  1601      13.520  -6.790   5.630  1.00  0.00           H  
ATOM   3763  OW  SOL  1602     -26.730   0.990  -4.140  1.00  0.00           O  
ATOM   3764  HW1 SOL  1602     -26.830   1.580  -4.890  1.00  0.00           H  
ATOM   3765  HW2 SOL  1602     -27.510   0.430  -4.160  1.00  0.00           H  
ATOM   3766  OW  SOL  1603     -22.370  -0.710  25.070  1.00  0.00           O  
ATOM   3767  HW1 SOL  1603     -23.060  -0.710  25.730  1.00  0.00           H  
ATOM   3768  HW2 SOL  1603     -21.580  -0.970  25.550  1.00  0.00           H  
ATOM   3769  OW  SOL  1604     -12.120 -54.090  -7.900  1.00  0.00           O  
ATOM   3770  HW1 SOL  1604     -12.100 -54.930  -8.350  1.00  0.00           H  
ATOM   3771  HW2 SOL  1604     -12.780 -53.580  -8.350  1.00  0.00           H  
ATOM   3772  OW  SOL  1605      -2.510 -24.840  12.470  1.00  0.00           O  
ATOM   3773  HW1 SOL  1605      -2.250 -25.270  13.280  1.00  0.00           H  
ATOM   3774  HW2 SOL  1605      -3.440 -25.040  12.370  1.00  0.00           H  
ATOM   3775  OW  SOL  1606     -30.460 -20.770  31.870  1.00  0.00           O  
ATOM   3776  HW1 SOL  1606     -31.000 -20.430  32.590  1.00  0.00           H  
ATOM   3777  HW2 SOL  1606     -29.640 -21.040  32.280  1.00  0.00           H  
ATOM   3778  OW  SOL  1607     -36.990 -40.150   0.270  1.00  0.00           O  
ATOM   3779  HW1 SOL  1607     -37.100 -40.850  -0.380  1.00  0.00           H  
ATOM   3780  HW2 SOL  1607     -37.520 -40.430   1.030  1.00  0.00           H  
ATOM   3781  OW  SOL  1608       9.340 -48.770  10.150  1.00  0.00           O  
ATOM   3782  HW1 SOL  1608       8.650 -49.220  10.640  1.00  0.00           H  
ATOM   3783  HW2 SOL  1608       9.330 -49.180   9.280  1.00  0.00           H  
ATOM   3784  OW  SOL  1609     -25.910 -11.360  11.690  1.00  0.00           O  
ATOM   3785  HW1 SOL  1609     -25.470 -12.180  11.500  1.00  0.00           H  
ATOM   3786  HW2 SOL  1609     -26.810 -11.600  11.930  1.00  0.00           H  
ATOM   3787  OW  SOL  1610       8.600   0.290  13.190  1.00  0.00           O  
ATOM   3788  HW1 SOL  1610       8.070  -0.340  12.690  1.00  0.00           H  
ATOM   3789  HW2 SOL  1610       8.050   0.540  13.930  1.00  0.00           H  
ATOM   3790  OW  SOL  1611     -31.620 -23.860  14.470  1.00  0.00           O  
ATOM   3791  HW1 SOL  1611     -32.470 -24.300  14.640  1.00  0.00           H  
ATOM   3792  HW2 SOL  1611     -31.650 -23.640  13.540  1.00  0.00           H  
ATOM   3793  OW  SOL  1612     -46.070 -26.040  16.610  1.00  0.00           O  
ATOM   3794  HW1 SOL  1612     -45.980 -25.400  17.310  1.00  0.00           H  
ATOM   3795  HW2 SOL  1612     -46.580 -25.590  15.940  1.00  0.00           H  
ATOM   3796  OW  SOL  1613       2.810 -31.480   6.390  1.00  0.00           O  
ATOM   3797  HW1 SOL  1613       2.950 -30.910   7.150  1.00  0.00           H  
ATOM   3798  HW2 SOL  1613       2.760 -30.870   5.650  1.00  0.00           H  
ATOM   3799  OW  SOL  1614     -30.400  -3.820  27.390  1.00  0.00           O  
ATOM   3800  HW1 SOL  1614     -30.080  -4.280  26.620  1.00  0.00           H  
ATOM   3801  HW2 SOL  1614     -30.350  -4.460  28.090  1.00  0.00           H  
ATOM   3802  OW  SOL  1615     -14.630  15.040  11.900  1.00  0.00           O  
ATOM   3803  HW1 SOL  1615     -14.870  15.650  11.200  1.00  0.00           H  
ATOM   3804  HW2 SOL  1615     -13.740  15.310  12.150  1.00  0.00           H  
ATOM   3805  OW  SOL  1616      -8.570  -3.330 -30.570  1.00  0.00           O  
ATOM   3806  HW1 SOL  1616      -9.150  -3.940 -30.120  1.00  0.00           H  
ATOM   3807  HW2 SOL  1616      -7.720  -3.760 -30.580  1.00  0.00           H  
ATOM   3808  OW  SOL  1617     -29.780 -52.320   7.090  1.00  0.00           O  
ATOM   3809  HW1 SOL  1617     -29.790 -52.620   8.010  1.00  0.00           H  
ATOM   3810  HW2 SOL  1617     -30.580 -52.660   6.710  1.00  0.00           H  
ATOM   3811  OW  SOL  1618     -30.980 -26.880 -11.780  1.00  0.00           O  
ATOM   3812  HW1 SOL  1618     -31.230 -27.810 -11.790  1.00  0.00           H  
ATOM   3813  HW2 SOL  1618     -31.390 -26.530 -10.990  1.00  0.00           H  
ATOM   3814  OW  SOL  1619     -27.990 -18.540 -19.090  1.00  0.00           O  
ATOM   3815  HW1 SOL  1619     -27.280 -17.950 -19.340  1.00  0.00           H  
ATOM   3816  HW2 SOL  1619     -27.560 -19.260 -18.630  1.00  0.00           H  
ATOM   3817  OW  SOL  1620     -15.350 -32.100 -26.350  1.00  0.00           O  
ATOM   3818  HW1 SOL  1620     -15.680 -32.820 -25.800  1.00  0.00           H  
ATOM   3819  HW2 SOL  1620     -14.720 -32.520 -26.930  1.00  0.00           H  
ATOM   3820  OW  SOL  1621     -28.670 -25.780 -26.280  1.00  0.00           O  
ATOM   3821  HW1 SOL  1621     -28.200 -26.570 -26.570  1.00  0.00           H  
ATOM   3822  HW2 SOL  1621     -28.030 -25.300 -25.750  1.00  0.00           H  
ATOM   3823  OW  SOL  1622      -3.430 -25.530  41.680  1.00  0.00           O  
ATOM   3824  HW1 SOL  1622      -2.600 -25.720  41.250  1.00  0.00           H  
ATOM   3825  HW2 SOL  1622      -3.320 -24.660  42.060  1.00  0.00           H  
ATOM   3826  OW  SOL  1623      -4.870 -47.100  14.110  1.00  0.00           O  
ATOM   3827  HW1 SOL  1623      -5.000 -48.040  13.950  1.00  0.00           H  
ATOM   3828  HW2 SOL  1623      -5.550 -46.860  14.750  1.00  0.00           H  
ATOM   3829  OW  SOL  1624       5.780 -33.460 -22.910  1.00  0.00           O  
ATOM   3830  HW1 SOL  1624       5.540 -32.770 -23.530  1.00  0.00           H  
ATOM   3831  HW2 SOL  1624       6.590 -33.150 -22.510  1.00  0.00           H  
ATOM   3832  OW  SOL  1625       0.080  -2.950  25.320  1.00  0.00           O  
ATOM   3833  HW1 SOL  1625      -0.670  -2.500  24.930  1.00  0.00           H  
ATOM   3834  HW2 SOL  1625      -0.040  -2.860  26.260  1.00  0.00           H  
ATOM   3835  OW  SOL  1626     -11.960   7.760   0.830  1.00  0.00           O  
ATOM   3836  HW1 SOL  1626     -12.100   8.480   0.210  1.00  0.00           H  
ATOM   3837  HW2 SOL  1626     -11.090   7.430   0.630  1.00  0.00           H  
ATOM   3838  OW  SOL  1627     -10.740 -39.210 -14.000  1.00  0.00           O  
ATOM   3839  HW1 SOL  1627     -10.440 -38.920 -13.140  1.00  0.00           H  
ATOM   3840  HW2 SOL  1627     -11.670 -38.980 -14.020  1.00  0.00           H  
ATOM   3841  OW  SOL  1628     -47.340 -39.540   7.340  1.00  0.00           O  
ATOM   3842  HW1 SOL  1628     -47.990 -39.490   8.040  1.00  0.00           H  
ATOM   3843  HW2 SOL  1628     -46.520 -39.270   7.750  1.00  0.00           H  
ATOM   3844  OW  SOL  1629      16.660 -12.700 -23.070  1.00  0.00           O  
ATOM   3845  HW1 SOL  1629      16.200 -13.320 -23.640  1.00  0.00           H  
ATOM   3846  HW2 SOL  1629      17.590 -12.900 -23.200  1.00  0.00           H  
ATOM   3847  OW  SOL  1630     -14.920 -35.300 -14.730  1.00  0.00           O  
ATOM   3848  HW1 SOL  1630     -14.480 -36.080 -15.030  1.00  0.00           H  
ATOM   3849  HW2 SOL  1630     -15.830 -35.580 -14.590  1.00  0.00           H  
ATOM   3850  OW  SOL  1631      -9.790 -47.660  23.780  1.00  0.00           O  
ATOM   3851  HW1 SOL  1631     -10.740 -47.590  23.870  1.00  0.00           H  
ATOM   3852  HW2 SOL  1631      -9.540 -48.360  24.390  1.00  0.00           H  
ATOM   3853  OW  SOL  1632     -35.370  -8.170  -0.650  1.00  0.00           O  
ATOM   3854  HW1 SOL  1632     -34.460  -8.440  -0.540  1.00  0.00           H  
ATOM   3855  HW2 SOL  1632     -35.380  -7.260  -0.330  1.00  0.00           H  
ATOM   3856  OW  SOL  1633     -38.140 -25.480  -8.770  1.00  0.00           O  
ATOM   3857  HW1 SOL  1633     -37.600 -24.950  -9.350  1.00  0.00           H  
ATOM   3858  HW2 SOL  1633     -37.530 -25.890  -8.170  1.00  0.00           H  
ATOM   3859  OW  SOL  1634     -30.100 -47.260  -6.970  1.00  0.00           O  
ATOM   3860  HW1 SOL  1634     -30.570 -46.780  -7.650  1.00  0.00           H  
ATOM   3861  HW2 SOL  1634     -29.680 -47.970  -7.440  1.00  0.00           H  
ATOM   3862  OW  SOL  1635       2.420 -47.500   1.790  1.00  0.00           O  
ATOM   3863  HW1 SOL  1635       1.790 -47.190   2.460  1.00  0.00           H  
ATOM   3864  HW2 SOL  1635       2.750 -46.700   1.390  1.00  0.00           H  
ATOM   3865  OW  SOL  1636     -44.740 -15.700  11.960  1.00  0.00           O  
ATOM   3866  HW1 SOL  1636     -45.190 -14.900  11.690  1.00  0.00           H  
ATOM   3867  HW2 SOL  1636     -45.450 -16.290  12.240  1.00  0.00           H  
ATOM   3868  OW  SOL  1637      23.150 -23.520  11.570  1.00  0.00           O  
ATOM   3869  HW1 SOL  1637      22.520 -24.130  11.960  1.00  0.00           H  
ATOM   3870  HW2 SOL  1637      22.680 -23.080  10.860  1.00  0.00           H  
ATOM   3871  OW  SOL  1638     -27.440 -35.010 -21.460  1.00  0.00           O  
ATOM   3872  HW1 SOL  1638     -27.380 -34.820 -20.520  1.00  0.00           H  
ATOM   3873  HW2 SOL  1638     -28.190 -35.600 -21.540  1.00  0.00           H  
ATOM   3874  OW  SOL  1639      -0.220  -2.910  31.690  1.00  0.00           O  
ATOM   3875  HW1 SOL  1639       0.050  -2.130  32.170  1.00  0.00           H  
ATOM   3876  HW2 SOL  1639      -0.970  -2.620  31.150  1.00  0.00           H  
ATOM   3877  OW  SOL  1640      -7.410  -5.830 -28.030  1.00  0.00           O  
ATOM   3878  HW1 SOL  1640      -6.800  -6.190 -27.400  1.00  0.00           H  
ATOM   3879  HW2 SOL  1640      -6.920  -5.150 -28.500  1.00  0.00           H  
ATOM   3880  OW  SOL  1641      12.270 -24.920   7.730  1.00  0.00           O  
ATOM   3881  HW1 SOL  1641      11.560 -25.010   7.090  1.00  0.00           H  
ATOM   3882  HW2 SOL  1641      12.020 -24.170   8.260  1.00  0.00           H  
ATOM   3883  OW  SOL  1642      21.780 -27.850  -5.500  1.00  0.00           O  
ATOM   3884  HW1 SOL  1642      21.850 -27.290  -4.730  1.00  0.00           H  
ATOM   3885  HW2 SOL  1642      22.690 -28.110  -5.690  1.00  0.00           H  
ATOM   3886  OW  SOL  1643     -36.350 -48.830   8.730  1.00  0.00           O  
ATOM   3887  HW1 SOL  1643     -35.880 -49.450   8.180  1.00  0.00           H  
ATOM   3888  HW2 SOL  1643     -36.090 -49.050   9.630  1.00  0.00           H  
ATOM   3889  OW  SOL  1644     -26.580 -33.830  26.890  1.00  0.00           O  
ATOM   3890  HW1 SOL  1644     -27.080 -34.650  26.890  1.00  0.00           H  
ATOM   3891  HW2 SOL  1644     -26.630 -33.520  25.980  1.00  0.00           H  
ATOM   3892  OW  SOL  1645      -6.620 -44.230   5.370  1.00  0.00           O  
ATOM   3893  HW1 SOL  1645      -6.320 -44.980   4.870  1.00  0.00           H  
ATOM   3894  HW2 SOL  1645      -7.530 -44.440   5.590  1.00  0.00           H  
ATOM   3895  OW  SOL  1646       7.240 -23.660 -13.490  1.00  0.00           O  
ATOM   3896  HW1 SOL  1646       6.630 -23.040 -13.900  1.00  0.00           H  
ATOM   3897  HW2 SOL  1646       6.760 -24.490 -13.460  1.00  0.00           H  
ATOM   3898  OW  SOL  1647     -24.400 -13.450   8.680  1.00  0.00           O  
ATOM   3899  HW1 SOL  1647     -25.250 -13.140   8.990  1.00  0.00           H  
ATOM   3900  HW2 SOL  1647     -24.290 -13.020   7.820  1.00  0.00           H  
ATOM   3901  OW  SOL  1648       0.550  12.560  23.090  1.00  0.00           O  
ATOM   3902  HW1 SOL  1648       1.510  12.510  23.120  1.00  0.00           H  
ATOM   3903  HW2 SOL  1648       0.290  11.820  22.540  1.00  0.00           H  
ATOM   3904  OW  SOL  1649     -18.910 -12.180  27.100  1.00  0.00           O  
ATOM   3905  HW1 SOL  1649     -18.090 -12.660  26.990  1.00  0.00           H  
ATOM   3906  HW2 SOL  1649     -19.560 -12.740  26.680  1.00  0.00           H  
ATOM   3907  OW  SOL  1650      -6.190   0.450  20.110  1.00  0.00           O  
ATOM   3908  HW1 SOL  1650      -6.810  -0.270  20.090  1.00  0.00           H  
ATOM   3909  HW2 SOL  1650      -5.330   0.040  20.120  1.00  0.00           H  
ATOM   3910  OW  SOL  1651     -36.210   5.290 -11.350  1.00  0.00           O  
ATOM   3911  HW1 SOL  1651     -36.700   6.000 -10.930  1.00  0.00           H  
ATOM   3912  HW2 SOL  1651     -35.330   5.370 -10.990  1.00  0.00           H  
ATOM   3913  OW  SOL  1652     -14.990  13.560  26.040  1.00  0.00           O  
ATOM   3914  HW1 SOL  1652     -14.780  12.630  26.050  1.00  0.00           H  
ATOM   3915  HW2 SOL  1652     -15.100  13.790  26.970  1.00  0.00           H  
ATOM   3916  OW  SOL  1653     -26.330 -25.470  30.360  1.00  0.00           O  
ATOM   3917  HW1 SOL  1653     -26.090 -26.240  30.870  1.00  0.00           H  
ATOM   3918  HW2 SOL  1653     -25.490 -25.090  30.100  1.00  0.00           H  
ATOM   3919  OW  SOL  1654     -39.280   2.660  -8.670  1.00  0.00           O  
ATOM   3920  HW1 SOL  1654     -40.220   2.720  -8.470  1.00  0.00           H  
ATOM   3921  HW2 SOL  1654     -39.220   1.970  -9.340  1.00  0.00           H  
ATOM   3922  OW  SOL  1655     -25.340 -38.200 -16.120  1.00  0.00           O  
ATOM   3923  HW1 SOL  1655     -24.840 -37.450 -16.440  1.00  0.00           H  
ATOM   3924  HW2 SOL  1655     -25.590 -37.970 -15.230  1.00  0.00           H  
ATOM   3925  OW  SOL  1656     -45.340 -33.880   3.990  1.00  0.00           O  
ATOM   3926  HW1 SOL  1656     -46.020 -33.250   4.240  1.00  0.00           H  
ATOM   3927  HW2 SOL  1656     -45.480 -34.640   4.550  1.00  0.00           H  
ATOM   3928  OW  SOL  1657      -5.840  10.570 -11.770  1.00  0.00           O  
ATOM   3929  HW1 SOL  1657      -6.060  11.420 -12.140  1.00  0.00           H  
ATOM   3930  HW2 SOL  1657      -6.480   9.970 -12.140  1.00  0.00           H  
ATOM   3931  OW  SOL  1658      13.530 -37.380  19.670  1.00  0.00           O  
ATOM   3932  HW1 SOL  1658      12.740 -37.620  19.180  1.00  0.00           H  
ATOM   3933  HW2 SOL  1658      13.860 -36.600  19.240  1.00  0.00           H  
ATOM   3934  OW  SOL  1659      10.250 -20.640  23.040  1.00  0.00           O  
ATOM   3935  HW1 SOL  1659       9.710 -21.420  22.880  1.00  0.00           H  
ATOM   3936  HW2 SOL  1659       9.630 -20.020  23.430  1.00  0.00           H  
ATOM   3937  OW  SOL  1660     -27.720  14.280   9.710  1.00  0.00           O  
ATOM   3938  HW1 SOL  1660     -27.030  14.250   9.040  1.00  0.00           H  
ATOM   3939  HW2 SOL  1660     -28.090  13.410   9.730  1.00  0.00           H  
ATOM   3940  OW  SOL  1661       7.310  -2.040   8.620  1.00  0.00           O  
ATOM   3941  HW1 SOL  1661       6.790  -2.790   8.350  1.00  0.00           H  
ATOM   3942  HW2 SOL  1661       7.870  -2.370   9.310  1.00  0.00           H  
ATOM   3943  OW  SOL  1662     -36.430 -24.120 -10.380  1.00  0.00           O  
ATOM   3944  HW1 SOL  1662     -36.590 -23.550 -11.130  1.00  0.00           H  
ATOM   3945  HW2 SOL  1662     -35.620 -24.580 -10.590  1.00  0.00           H  
ATOM   3946  OW  SOL  1663      15.990  17.130  -4.460  1.00  0.00           O  
ATOM   3947  HW1 SOL  1663      15.920  17.570  -5.310  1.00  0.00           H  
ATOM   3948  HW2 SOL  1663      15.710  17.790  -3.830  1.00  0.00           H  
ATOM   3949  OW  SOL  1664     -37.140 -45.410  13.670  1.00  0.00           O  
ATOM   3950  HW1 SOL  1664     -36.330 -45.710  13.280  1.00  0.00           H  
ATOM   3951  HW2 SOL  1664     -37.480 -44.750  13.050  1.00  0.00           H  
ATOM   3952  OW  SOL  1665     -36.050 -17.710  -3.940  1.00  0.00           O  
ATOM   3953  HW1 SOL  1665     -36.960 -17.940  -3.750  1.00  0.00           H  
ATOM   3954  HW2 SOL  1665     -35.550 -18.000  -3.170  1.00  0.00           H  
ATOM   3955  OW  SOL  1666     -38.600 -11.060   2.410  1.00  0.00           O  
ATOM   3956  HW1 SOL  1666     -39.090 -11.070   3.240  1.00  0.00           H  
ATOM   3957  HW2 SOL  1666     -38.460 -10.130   2.230  1.00  0.00           H  
ATOM   3958  OW  SOL  1667     -20.050 -45.650  21.690  1.00  0.00           O  
ATOM   3959  HW1 SOL  1667     -20.520 -45.950  22.480  1.00  0.00           H  
ATOM   3960  HW2 SOL  1667     -20.480 -44.830  21.450  1.00  0.00           H  
ATOM   3961  OW  SOL  1668       0.780 -39.550 -16.580  1.00  0.00           O  
ATOM   3962  HW1 SOL  1668       1.470 -38.880 -16.520  1.00  0.00           H  
ATOM   3963  HW2 SOL  1668       0.180 -39.330 -15.870  1.00  0.00           H  
ATOM   3964  OW  SOL  1669     -10.910 -44.570  -3.260  1.00  0.00           O  
ATOM   3965  HW1 SOL  1669     -10.530 -45.370  -3.620  1.00  0.00           H  
ATOM   3966  HW2 SOL  1669     -10.320 -44.330  -2.540  1.00  0.00           H  
ATOM   3967  OW  SOL  1670     -35.360   3.080  17.830  1.00  0.00           O  
ATOM   3968  HW1 SOL  1670     -35.490   3.130  16.890  1.00  0.00           H  
ATOM   3969  HW2 SOL  1670     -35.450   2.150  18.050  1.00  0.00           H  
ATOM   3970  OW  SOL  1671      18.140 -40.840   1.270  1.00  0.00           O  
ATOM   3971  HW1 SOL  1671      17.790 -41.520   0.700  1.00  0.00           H  
ATOM   3972  HW2 SOL  1671      18.920 -40.530   0.820  1.00  0.00           H  
ATOM   3973  OW  SOL  1672      -6.140   8.930 -14.380  1.00  0.00           O  
ATOM   3974  HW1 SOL  1672      -5.200   8.880 -14.200  1.00  0.00           H  
ATOM   3975  HW2 SOL  1672      -6.290   9.830 -14.650  1.00  0.00           H  
ATOM   3976  OW  SOL  1673     -20.760   5.810 -23.850  1.00  0.00           O  
ATOM   3977  HW1 SOL  1673     -21.240   6.270 -23.150  1.00  0.00           H  
ATOM   3978  HW2 SOL  1673     -21.260   6.010 -24.640  1.00  0.00           H  
ATOM   3979  OW  SOL  1674     -33.330  -6.550 -11.840  1.00  0.00           O  
ATOM   3980  HW1 SOL  1674     -34.150  -6.090 -11.690  1.00  0.00           H  
ATOM   3981  HW2 SOL  1674     -32.980  -6.710 -10.980  1.00  0.00           H  
ATOM   3982  OW  SOL  1675     -14.690 -12.490  31.630  1.00  0.00           O  
ATOM   3983  HW1 SOL  1675     -13.940 -11.940  31.880  1.00  0.00           H  
ATOM   3984  HW2 SOL  1675     -14.560 -13.310  32.080  1.00  0.00           H  
ATOM   3985  OW  SOL  1676     -34.340   3.460 -11.750  1.00  0.00           O  
ATOM   3986  HW1 SOL  1676     -34.180   3.260 -10.830  1.00  0.00           H  
ATOM   3987  HW2 SOL  1676     -35.290   3.630 -11.790  1.00  0.00           H  
ATOM   3988  OW  SOL  1677     -32.630 -27.840  18.810  1.00  0.00           O  
ATOM   3989  HW1 SOL  1677     -32.290 -27.000  18.510  1.00  0.00           H  
ATOM   3990  HW2 SOL  1677     -31.950 -28.190  19.370  1.00  0.00           H  
ATOM   3991  OW  SOL  1678       5.900 -14.180 -21.370  1.00  0.00           O  
ATOM   3992  HW1 SOL  1678       5.140 -13.870 -21.870  1.00  0.00           H  
ATOM   3993  HW2 SOL  1678       6.100 -15.030 -21.760  1.00  0.00           H  
ATOM   3994  OW  SOL  1679      -1.110  10.280  -0.780  1.00  0.00           O  
ATOM   3995  HW1 SOL  1679      -1.640   9.480  -0.670  1.00  0.00           H  
ATOM   3996  HW2 SOL  1679      -0.740  10.430   0.090  1.00  0.00           H  
ATOM   3997  OW  SOL  1680      -8.370  -4.530  -9.640  1.00  0.00           O  
ATOM   3998  HW1 SOL  1680      -7.650  -5.080  -9.920  1.00  0.00           H  
ATOM   3999  HW2 SOL  1680      -8.060  -4.120  -8.820  1.00  0.00           H  
ATOM   4000  OW  SOL  1681     -11.460 -22.010 -29.090  1.00  0.00           O  
ATOM   4001  HW1 SOL  1681     -10.970 -21.880 -29.900  1.00  0.00           H  
ATOM   4002  HW2 SOL  1681     -11.520 -22.960 -29.000  1.00  0.00           H  
ATOM   4003  OW  SOL  1682     -17.580 -22.240  43.720  1.00  0.00           O  
ATOM   4004  HW1 SOL  1682     -17.790 -22.680  44.550  1.00  0.00           H  
ATOM   4005  HW2 SOL  1682     -18.060 -21.410  43.770  1.00  0.00           H  
ATOM   4006  OW  SOL  1683      16.410  -9.630  15.740  1.00  0.00           O  
ATOM   4007  HW1 SOL  1683      16.860 -10.440  15.500  1.00  0.00           H  
ATOM   4008  HW2 SOL  1683      15.560  -9.900  16.080  1.00  0.00           H  
ATOM   4009  OW  SOL  1684     -21.190 -49.330 -10.110  1.00  0.00           O  
ATOM   4010  HW1 SOL  1684     -20.920 -48.480  -9.770  1.00  0.00           H  
ATOM   4011  HW2 SOL  1684     -20.640 -49.960  -9.650  1.00  0.00           H  
ATOM   4012  OW  SOL  1685      10.080  13.010  -6.180  1.00  0.00           O  
ATOM   4013  HW1 SOL  1685       9.430  12.320  -6.080  1.00  0.00           H  
ATOM   4014  HW2 SOL  1685      10.560  12.770  -6.970  1.00  0.00           H  
ATOM   4015  OW  SOL  1686       9.310 -42.390 -10.350  1.00  0.00           O  
ATOM   4016  HW1 SOL  1686       8.550 -42.970 -10.460  1.00  0.00           H  
ATOM   4017  HW2 SOL  1686       8.950 -41.510 -10.450  1.00  0.00           H  
ATOM   4018  OW  SOL  1687     -16.410  -1.270  23.970  1.00  0.00           O  
ATOM   4019  HW1 SOL  1687     -17.270  -0.920  23.750  1.00  0.00           H  
ATOM   4020  HW2 SOL  1687     -16.600  -2.040  24.510  1.00  0.00           H  
ATOM   4021  OW  SOL  1688       2.260 -50.570  12.180  1.00  0.00           O  
ATOM   4022  HW1 SOL  1688       2.270 -49.990  11.410  1.00  0.00           H  
ATOM   4023  HW2 SOL  1688       2.180 -51.450  11.810  1.00  0.00           H  
ATOM   4024  OW  SOL  1689     -46.010 -14.020  -6.930  1.00  0.00           O  
ATOM   4025  HW1 SOL  1689     -45.640 -13.160  -6.770  1.00  0.00           H  
ATOM   4026  HW2 SOL  1689     -45.260 -14.560  -7.180  1.00  0.00           H  
ATOM   4027  OW  SOL  1690       3.710 -25.390 -30.750  1.00  0.00           O  
ATOM   4028  HW1 SOL  1690       4.370 -24.890 -30.270  1.00  0.00           H  
ATOM   4029  HW2 SOL  1690       3.710 -26.260 -30.330  1.00  0.00           H  
ATOM   4030  OW  SOL  1691      12.690  -1.400   9.560  1.00  0.00           O  
ATOM   4031  HW1 SOL  1691      12.760  -1.340   8.610  1.00  0.00           H  
ATOM   4032  HW2 SOL  1691      12.090  -0.690   9.800  1.00  0.00           H  
ATOM   4033  OW  SOL  1692      16.470 -49.800   6.740  1.00  0.00           O  
ATOM   4034  HW1 SOL  1692      15.760 -50.370   7.040  1.00  0.00           H  
ATOM   4035  HW2 SOL  1692      16.810 -49.410   7.540  1.00  0.00           H  
ATOM   4036  OW  SOL  1693      15.210 -27.550  20.600  1.00  0.00           O  
ATOM   4037  HW1 SOL  1693      15.840 -26.980  21.030  1.00  0.00           H  
ATOM   4038  HW2 SOL  1693      15.510 -28.430  20.760  1.00  0.00           H  
ATOM   4039  OW  SOL  1694     -48.120 -22.110   4.530  1.00  0.00           O  
ATOM   4040  HW1 SOL  1694     -47.280 -22.550   4.340  1.00  0.00           H  
ATOM   4041  HW2 SOL  1694     -48.450 -21.830   3.670  1.00  0.00           H  
ATOM   4042  OW  SOL  1695     -36.700 -21.590 -11.690  1.00  0.00           O  
ATOM   4043  HW1 SOL  1695     -37.400 -21.140 -12.160  1.00  0.00           H  
ATOM   4044  HW2 SOL  1695     -35.900 -21.340 -12.160  1.00  0.00           H  
ATOM   4045  OW  SOL  1696     -36.130 -17.850  33.680  1.00  0.00           O  
ATOM   4046  HW1 SOL  1696     -36.030 -17.740  34.620  1.00  0.00           H  
ATOM   4047  HW2 SOL  1696     -36.730 -17.150  33.420  1.00  0.00           H  
ATOM   4048  OW  SOL  1697     -19.530  11.230 -10.140  1.00  0.00           O  
ATOM   4049  HW1 SOL  1697     -18.700  11.150 -10.630  1.00  0.00           H  
ATOM   4050  HW2 SOL  1697     -19.400  11.980  -9.560  1.00  0.00           H  
ATOM   4051  OW  SOL  1698      19.180  -6.950   6.260  1.00  0.00           O  
ATOM   4052  HW1 SOL  1698      19.020  -7.110   5.330  1.00  0.00           H  
ATOM   4053  HW2 SOL  1698      19.540  -6.070   6.300  1.00  0.00           H  
ATOM   4054  OW  SOL  1699     -15.170 -45.780   6.460  1.00  0.00           O  
ATOM   4055  HW1 SOL  1699     -15.370 -45.380   7.310  1.00  0.00           H  
ATOM   4056  HW2 SOL  1699     -16.030 -46.050   6.120  1.00  0.00           H  
ATOM   4057  OW  SOL  1700      -4.840 -12.630  25.880  1.00  0.00           O  
ATOM   4058  HW1 SOL  1700      -4.520 -11.740  25.720  1.00  0.00           H  
ATOM   4059  HW2 SOL  1700      -5.240 -12.900  25.050  1.00  0.00           H  
ATOM   4060  OW  SOL  1701      -8.480 -38.950   0.580  1.00  0.00           O  
ATOM   4061  HW1 SOL  1701      -7.630 -38.520   0.650  1.00  0.00           H  
ATOM   4062  HW2 SOL  1701      -8.970 -38.410  -0.060  1.00  0.00           H  
ATOM   4063  OW  SOL  1702     -10.950   5.050   2.910  1.00  0.00           O  
ATOM   4064  HW1 SOL  1702     -10.730   4.500   2.170  1.00  0.00           H  
ATOM   4065  HW2 SOL  1702     -10.220   4.940   3.530  1.00  0.00           H  
ATOM   4066  OW  SOL  1703      16.210 -52.300   2.890  1.00  0.00           O  
ATOM   4067  HW1 SOL  1703      15.320 -51.930   2.860  1.00  0.00           H  
ATOM   4068  HW2 SOL  1703      16.080 -53.250   2.900  1.00  0.00           H  
ATOM   4069  OW  SOL  1704     -18.350 -39.770  23.830  1.00  0.00           O  
ATOM   4070  HW1 SOL  1704     -17.840 -39.400  24.550  1.00  0.00           H  
ATOM   4071  HW2 SOL  1704     -17.980 -39.390  23.040  1.00  0.00           H  
ATOM   4072  OW  SOL  1705      -9.230 -12.840  15.700  1.00  0.00           O  
ATOM   4073  HW1 SOL  1705     -10.140 -13.080  15.850  1.00  0.00           H  
ATOM   4074  HW2 SOL  1705      -8.770 -13.130  16.500  1.00  0.00           H  
ATOM   4075  OW  SOL  1706      -4.030   0.100  -5.560  1.00  0.00           O  
ATOM   4076  HW1 SOL  1706      -4.520   0.450  -4.810  1.00  0.00           H  
ATOM   4077  HW2 SOL  1706      -3.490  -0.580  -5.180  1.00  0.00           H  
ATOM   4078  OW  SOL  1707     -44.160  -4.690   6.220  1.00  0.00           O  
ATOM   4079  HW1 SOL  1707     -43.250  -4.630   6.530  1.00  0.00           H  
ATOM   4080  HW2 SOL  1707     -44.460  -3.770   6.230  1.00  0.00           H  
ATOM   4081  OW  SOL  1708     -43.560 -32.150 -16.220  1.00  0.00           O  
ATOM   4082  HW1 SOL  1708     -44.220 -32.740 -16.610  1.00  0.00           H  
ATOM   4083  HW2 SOL  1708     -43.540 -31.390 -16.790  1.00  0.00           H  
ATOM   4084  OW  SOL  1709       1.670 -17.310  -0.480  1.00  0.00           O  
ATOM   4085  HW1 SOL  1709       0.980 -17.370   0.170  1.00  0.00           H  
ATOM   4086  HW2 SOL  1709       2.380 -17.840  -0.100  1.00  0.00           H  
ATOM   4087  OW  SOL  1710      17.950   8.680   0.220  1.00  0.00           O  
ATOM   4088  HW1 SOL  1710      17.500   8.860   1.040  1.00  0.00           H  
ATOM   4089  HW2 SOL  1710      17.600   7.830  -0.050  1.00  0.00           H  
ATOM   4090  OW  SOL  1711     -18.250   2.400  16.680  1.00  0.00           O  
ATOM   4091  HW1 SOL  1711     -17.920   1.660  17.200  1.00  0.00           H  
ATOM   4092  HW2 SOL  1711     -17.600   2.510  15.990  1.00  0.00           H  
ATOM   4093  OW  SOL  1712     -32.900  -7.600  27.680  1.00  0.00           O  
ATOM   4094  HW1 SOL  1712     -33.790  -7.320  27.870  1.00  0.00           H  
ATOM   4095  HW2 SOL  1712     -32.770  -7.390  26.750  1.00  0.00           H  
ATOM   4096  OW  SOL  1713     -26.820 -19.220  10.800  1.00  0.00           O  
ATOM   4097  HW1 SOL  1713     -26.180 -18.540  10.540  1.00  0.00           H  
ATOM   4098  HW2 SOL  1713     -27.670 -18.810  10.640  1.00  0.00           H  
ATOM   4099  OW  SOL  1714       3.010  -9.430   8.070  1.00  0.00           O  
ATOM   4100  HW1 SOL  1714       3.730  -8.800   8.040  1.00  0.00           H  
ATOM   4101  HW2 SOL  1714       2.220  -8.900   8.030  1.00  0.00           H  
ATOM   4102  OW  SOL  1715     -40.950  -9.300 -21.790  1.00  0.00           O  
ATOM   4103  HW1 SOL  1715     -41.900  -9.200 -21.870  1.00  0.00           H  
ATOM   4104  HW2 SOL  1715     -40.840 -10.210 -21.520  1.00  0.00           H  
ATOM   4105  OW  SOL  1716     -34.160   4.630   0.740  1.00  0.00           O  
ATOM   4106  HW1 SOL  1716     -34.320   4.450   1.680  1.00  0.00           H  
ATOM   4107  HW2 SOL  1716     -34.560   5.490   0.600  1.00  0.00           H  
ATOM   4108  OW  SOL  1717       1.140 -19.130  32.100  1.00  0.00           O  
ATOM   4109  HW1 SOL  1717       0.780 -19.640  32.830  1.00  0.00           H  
ATOM   4110  HW2 SOL  1717       1.810 -19.700  31.720  1.00  0.00           H  
ATOM   4111  OW  SOL  1718     -30.580   9.050  13.590  1.00  0.00           O  
ATOM   4112  HW1 SOL  1718     -30.410   8.140  13.350  1.00  0.00           H  
ATOM   4113  HW2 SOL  1718     -31.030   9.000  14.430  1.00  0.00           H  
ATOM   4114  OW  SOL  1719      -0.450   7.970  -4.900  1.00  0.00           O  
ATOM   4115  HW1 SOL  1719      -0.200   7.060  -4.940  1.00  0.00           H  
ATOM   4116  HW2 SOL  1719       0.360   8.460  -5.060  1.00  0.00           H  
ATOM   4117  OW  SOL  1720     -38.930 -41.470  13.220  1.00  0.00           O  
ATOM   4118  HW1 SOL  1720     -38.420 -41.510  12.420  1.00  0.00           H  
ATOM   4119  HW2 SOL  1720     -38.770 -40.590  13.560  1.00  0.00           H  
ATOM   4120  OW  SOL  1721     -10.170   7.110   7.520  1.00  0.00           O  
ATOM   4121  HW1 SOL  1721      -9.330   6.900   7.140  1.00  0.00           H  
ATOM   4122  HW2 SOL  1721     -10.800   6.980   6.790  1.00  0.00           H  
ATOM   4123  OW  SOL  1722      -7.770   8.090  -1.540  1.00  0.00           O  
ATOM   4124  HW1 SOL  1722      -7.340   7.900  -2.360  1.00  0.00           H  
ATOM   4125  HW2 SOL  1722      -7.120   7.880  -0.860  1.00  0.00           H  
ATOM   4126  OW  SOL  1723     -33.960 -21.750 -15.830  1.00  0.00           O  
ATOM   4127  HW1 SOL  1723     -33.800 -22.610 -16.220  1.00  0.00           H  
ATOM   4128  HW2 SOL  1723     -33.620 -21.830 -14.940  1.00  0.00           H  
ATOM   4129  OW  SOL  1724      -5.310   4.030  16.140  1.00  0.00           O  
ATOM   4130  HW1 SOL  1724      -6.010   4.320  16.740  1.00  0.00           H  
ATOM   4131  HW2 SOL  1724      -5.670   3.260  15.700  1.00  0.00           H  
ATOM   4132  OW  SOL  1725     -23.700 -40.960  12.140  1.00  0.00           O  
ATOM   4133  HW1 SOL  1725     -22.930 -41.230  11.650  1.00  0.00           H  
ATOM   4134  HW2 SOL  1725     -23.590 -40.020  12.280  1.00  0.00           H  
ATOM   4135  OW  SOL  1726     -38.110 -10.210  27.060  1.00  0.00           O  
ATOM   4136  HW1 SOL  1726     -37.170 -10.030  27.030  1.00  0.00           H  
ATOM   4137  HW2 SOL  1726     -38.310 -10.520  26.180  1.00  0.00           H  
ATOM   4138  OW  SOL  1727     -20.660  -0.270  -1.980  1.00  0.00           O  
ATOM   4139  HW1 SOL  1727     -20.550   0.260  -2.770  1.00  0.00           H  
ATOM   4140  HW2 SOL  1727     -19.900  -0.030  -1.430  1.00  0.00           H  
ATOM   4141  OW  SOL  1728      -8.780  10.540  -0.960  1.00  0.00           O  
ATOM   4142  HW1 SOL  1728      -9.570  10.700  -1.490  1.00  0.00           H  
ATOM   4143  HW2 SOL  1728      -8.500   9.660  -1.220  1.00  0.00           H  
ATOM   4144  OW  SOL  1729     -39.420   8.420  -1.240  1.00  0.00           O  
ATOM   4145  HW1 SOL  1729     -40.130   7.830  -1.020  1.00  0.00           H  
ATOM   4146  HW2 SOL  1729     -38.700   8.160  -0.660  1.00  0.00           H  
ATOM   4147  OW  SOL  1730      -0.510 -29.960  21.060  1.00  0.00           O  
ATOM   4148  HW1 SOL  1730      -0.440 -30.740  21.600  1.00  0.00           H  
ATOM   4149  HW2 SOL  1730      -0.230 -30.240  20.190  1.00  0.00           H  
ATOM   4150  OW  SOL  1731      14.220  13.770   7.900  1.00  0.00           O  
ATOM   4151  HW1 SOL  1731      13.990  14.360   7.180  1.00  0.00           H  
ATOM   4152  HW2 SOL  1731      13.470  13.190   7.980  1.00  0.00           H  
ATOM   4153  OW  SOL  1732       9.420 -15.900 -15.500  1.00  0.00           O  
ATOM   4154  HW1 SOL  1732      10.340 -16.090 -15.660  1.00  0.00           H  
ATOM   4155  HW2 SOL  1732       9.100 -15.580 -16.350  1.00  0.00           H  
ATOM   4156  OW  SOL  1733      -7.110 -52.810  -1.340  1.00  0.00           O  
ATOM   4157  HW1 SOL  1733      -7.300 -51.990  -1.800  1.00  0.00           H  
ATOM   4158  HW2 SOL  1733      -7.340 -52.640  -0.430  1.00  0.00           H  
ATOM   4159  OW  SOL  1734       0.520 -39.110  -0.490  1.00  0.00           O  
ATOM   4160  HW1 SOL  1734       1.470 -39.040  -0.500  1.00  0.00           H  
ATOM   4161  HW2 SOL  1734       0.300 -39.350   0.410  1.00  0.00           H  
ATOM   4162  OW  SOL  1735     -38.460  -6.720 -16.100  1.00  0.00           O  
ATOM   4163  HW1 SOL  1735     -38.840  -6.120 -16.730  1.00  0.00           H  
ATOM   4164  HW2 SOL  1735     -39.100  -7.420 -16.020  1.00  0.00           H  
ATOM   4165  OW  SOL  1736     -45.290 -17.280  16.150  1.00  0.00           O  
ATOM   4166  HW1 SOL  1736     -46.030 -17.620  16.660  1.00  0.00           H  
ATOM   4167  HW2 SOL  1736     -45.180 -16.380  16.440  1.00  0.00           H  
ATOM   4168  OW  SOL  1737     -20.440   4.770  22.990  1.00  0.00           O  
ATOM   4169  HW1 SOL  1737     -21.280   5.180  23.170  1.00  0.00           H  
ATOM   4170  HW2 SOL  1737     -20.540   3.870  23.290  1.00  0.00           H  
ATOM   4171  OW  SOL  1738      -7.850 -34.640 -22.990  1.00  0.00           O  
ATOM   4172  HW1 SOL  1738      -7.090 -34.070 -23.050  1.00  0.00           H  
ATOM   4173  HW2 SOL  1738      -8.590 -34.040 -22.900  1.00  0.00           H  
ATOM   4174  OW  SOL  1739       7.110  10.050 -10.700  1.00  0.00           O  
ATOM   4175  HW1 SOL  1739       6.530  10.560 -11.250  1.00  0.00           H  
ATOM   4176  HW2 SOL  1739       6.570   9.810  -9.940  1.00  0.00           H  
ATOM   4177  OW  SOL  1740     -10.190 -30.020  36.530  1.00  0.00           O  
ATOM   4178  HW1 SOL  1740     -10.020 -30.220  35.620  1.00  0.00           H  
ATOM   4179  HW2 SOL  1740     -10.450 -30.860  36.930  1.00  0.00           H  
ATOM   4180  OW  SOL  1741     -16.810 -35.270   3.690  1.00  0.00           O  
ATOM   4181  HW1 SOL  1741     -17.270 -34.440   3.800  1.00  0.00           H  
ATOM   4182  HW2 SOL  1741     -17.460 -35.930   3.960  1.00  0.00           H  
ATOM   4183  OW  SOL  1742     -21.280 -54.110 -10.440  1.00  0.00           O  
ATOM   4184  HW1 SOL  1742     -20.480 -54.170  -9.930  1.00  0.00           H  
ATOM   4185  HW2 SOL  1742     -21.770 -53.380 -10.050  1.00  0.00           H  
ATOM   4186  OW  SOL  1743     -44.540 -49.930   2.680  1.00  0.00           O  
ATOM   4187  HW1 SOL  1743     -44.960 -50.790   2.730  1.00  0.00           H  
ATOM   4188  HW2 SOL  1743     -44.090 -49.830   3.520  1.00  0.00           H  
ATOM   4189  OW  SOL  1744     -24.460 -51.790  -7.060  1.00  0.00           O  
ATOM   4190  HW1 SOL  1744     -24.990 -51.190  -7.590  1.00  0.00           H  
ATOM   4191  HW2 SOL  1744     -24.640 -51.540  -6.160  1.00  0.00           H  
ATOM   4192  OW  SOL  1745     -19.460   5.380  29.420  1.00  0.00           O  
ATOM   4193  HW1 SOL  1745     -20.390   5.130  29.410  1.00  0.00           H  
ATOM   4194  HW2 SOL  1745     -19.250   5.490  30.350  1.00  0.00           H  
ATOM   4195  OW  SOL  1746     -24.000 -45.590 -11.460  1.00  0.00           O  
ATOM   4196  HW1 SOL  1746     -23.810 -44.820 -11.990  1.00  0.00           H  
ATOM   4197  HW2 SOL  1746     -24.390 -45.250 -10.660  1.00  0.00           H  
ATOM   4198  OW  SOL  1747      21.050 -53.010   2.300  1.00  0.00           O  
ATOM   4199  HW1 SOL  1747      21.690 -52.930   1.590  1.00  0.00           H  
ATOM   4200  HW2 SOL  1747      21.300 -52.320   2.920  1.00  0.00           H  
ATOM   4201  OW  SOL  1748      15.630  -6.650  21.140  1.00  0.00           O  
ATOM   4202  HW1 SOL  1748      15.450  -7.450  20.640  1.00  0.00           H  
ATOM   4203  HW2 SOL  1748      14.840  -6.530  21.670  1.00  0.00           H  
ATOM   4204  OW  SOL  1749     -24.190 -38.180  -9.660  1.00  0.00           O  
ATOM   4205  HW1 SOL  1749     -24.390 -38.390  -8.750  1.00  0.00           H  
ATOM   4206  HW2 SOL  1749     -23.250 -38.290  -9.740  1.00  0.00           H  
ATOM   4207  OW  SOL  1750     -41.870 -12.610  19.120  1.00  0.00           O  
ATOM   4208  HW1 SOL  1750     -41.050 -12.930  19.480  1.00  0.00           H  
ATOM   4209  HW2 SOL  1750     -42.090 -13.220  18.420  1.00  0.00           H  
ATOM   4210  OW  SOL  1751     -47.560   9.850   8.370  1.00  0.00           O  
ATOM   4211  HW1 SOL  1751     -47.950   9.890   7.500  1.00  0.00           H  
ATOM   4212  HW2 SOL  1751     -47.350  10.760   8.580  1.00  0.00           H  
ATOM   4213  OW  SOL  1752      -2.000  -8.200 -16.740  1.00  0.00           O  
ATOM   4214  HW1 SOL  1752      -2.410  -9.000 -17.080  1.00  0.00           H  
ATOM   4215  HW2 SOL  1752      -2.430  -8.070 -15.890  1.00  0.00           H  
ATOM   4216  OW  SOL  1753     -21.240   3.680  -3.390  1.00  0.00           O  
ATOM   4217  HW1 SOL  1753     -21.550   3.400  -2.530  1.00  0.00           H  
ATOM   4218  HW2 SOL  1753     -21.000   4.600  -3.260  1.00  0.00           H  
ATOM   4219  OW  SOL  1754      11.840 -16.390 -30.460  1.00  0.00           O  
ATOM   4220  HW1 SOL  1754      12.250 -15.520 -30.410  1.00  0.00           H  
ATOM   4221  HW2 SOL  1754      10.930 -16.230 -30.660  1.00  0.00           H  
ATOM   4222  OW  SOL  1755       4.130 -44.000  23.020  1.00  0.00           O  
ATOM   4223  HW1 SOL  1755       3.800 -43.780  22.150  1.00  0.00           H  
ATOM   4224  HW2 SOL  1755       5.080 -44.040  22.920  1.00  0.00           H  
ATOM   4225  OW  SOL  1756      -6.410 -18.480  34.960  1.00  0.00           O  
ATOM   4226  HW1 SOL  1756      -5.610 -18.930  35.210  1.00  0.00           H  
ATOM   4227  HW2 SOL  1756      -6.770 -18.150  35.790  1.00  0.00           H  
ATOM   4228  OW  SOL  1757      -8.260 -26.170  35.280  1.00  0.00           O  
ATOM   4229  HW1 SOL  1757      -8.390 -26.720  36.050  1.00  0.00           H  
ATOM   4230  HW2 SOL  1757      -7.400 -25.790  35.410  1.00  0.00           H  
ATOM   4231  OW  SOL  1758     -19.450 -22.940  23.600  1.00  0.00           O  
ATOM   4232  HW1 SOL  1758     -18.600 -22.980  24.050  1.00  0.00           H  
ATOM   4233  HW2 SOL  1758     -19.260 -23.200  22.700  1.00  0.00           H  
ATOM   4234  OW  SOL  1759     -30.620 -24.040  32.900  1.00  0.00           O  
ATOM   4235  HW1 SOL  1759     -30.140 -23.240  33.130  1.00  0.00           H  
ATOM   4236  HW2 SOL  1759     -30.230 -24.720  33.450  1.00  0.00           H  
ATOM   4237  OW  SOL  1760     -17.250  17.750 -10.980  1.00  0.00           O  
ATOM   4238  HW1 SOL  1760     -17.690  16.930 -11.230  1.00  0.00           H  
ATOM   4239  HW2 SOL  1760     -17.000  18.140 -11.820  1.00  0.00           H  
ATOM   4240  OW  SOL  1761       3.250 -45.240 -12.020  1.00  0.00           O  
ATOM   4241  HW1 SOL  1761       2.690 -44.770 -12.660  1.00  0.00           H  
ATOM   4242  HW2 SOL  1761       2.630 -45.780 -11.530  1.00  0.00           H  
ATOM   4243  OW  SOL  1762      -7.630 -50.170  12.210  1.00  0.00           O  
ATOM   4244  HW1 SOL  1762      -8.070 -49.640  11.550  1.00  0.00           H  
ATOM   4245  HW2 SOL  1762      -7.950 -51.060  12.060  1.00  0.00           H  
ATOM   4246  OW  SOL  1763     -14.400 -20.120  21.830  1.00  0.00           O  
ATOM   4247  HW1 SOL  1763     -15.310 -20.190  22.140  1.00  0.00           H  
ATOM   4248  HW2 SOL  1763     -13.870 -20.260  22.600  1.00  0.00           H  
ATOM   4249  OW  SOL  1764      -2.510 -34.270 -15.080  1.00  0.00           O  
ATOM   4250  HW1 SOL  1764      -2.300 -34.910 -15.760  1.00  0.00           H  
ATOM   4251  HW2 SOL  1764      -2.510 -33.430 -15.530  1.00  0.00           H  
ATOM   4252  OW  SOL  1765      10.820   1.000  15.540  1.00  0.00           O  
ATOM   4253  HW1 SOL  1765      10.420   0.730  16.370  1.00  0.00           H  
ATOM   4254  HW2 SOL  1765      10.990   1.930  15.650  1.00  0.00           H  
ATOM   4255  OW  SOL  1766      17.950  -6.590   3.540  1.00  0.00           O  
ATOM   4256  HW1 SOL  1766      17.160  -6.630   3.010  1.00  0.00           H  
ATOM   4257  HW2 SOL  1766      18.430  -7.400   3.330  1.00  0.00           H  
ATOM   4258  OW  SOL  1767     -16.710 -14.860  44.470  1.00  0.00           O  
ATOM   4259  HW1 SOL  1767     -15.780 -14.980  44.370  1.00  0.00           H  
ATOM   4260  HW2 SOL  1767     -16.850 -14.760  45.410  1.00  0.00           H  
ATOM   4261  OW  SOL  1768       0.140 -23.930  19.210  1.00  0.00           O  
ATOM   4262  HW1 SOL  1768      -0.300 -24.770  19.270  1.00  0.00           H  
ATOM   4263  HW2 SOL  1768       0.330 -23.690  20.120  1.00  0.00           H  
ATOM   4264  OW  SOL  1769      -4.400 -14.860  41.750  1.00  0.00           O  
ATOM   4265  HW1 SOL  1769      -5.280 -14.740  41.400  1.00  0.00           H  
ATOM   4266  HW2 SOL  1769      -4.170 -14.010  42.140  1.00  0.00           H  
ATOM   4267  OW  SOL  1770       3.770 -23.850  32.420  1.00  0.00           O  
ATOM   4268  HW1 SOL  1770       3.660 -24.740  32.070  1.00  0.00           H  
ATOM   4269  HW2 SOL  1770       4.500 -23.490  31.930  1.00  0.00           H  
ATOM   4270  OW  SOL  1771       9.440  11.100  -8.890  1.00  0.00           O  
ATOM   4271  HW1 SOL  1771       9.720  10.380  -8.330  1.00  0.00           H  
ATOM   4272  HW2 SOL  1771       8.690  10.740  -9.370  1.00  0.00           H  
ATOM   4273  OW  SOL  1772       9.690 -25.340 -23.320  1.00  0.00           O  
ATOM   4274  HW1 SOL  1772       8.980 -25.810 -22.890  1.00  0.00           H  
ATOM   4275  HW2 SOL  1772       9.800 -24.550 -22.800  1.00  0.00           H  
ATOM   4276  OW  SOL  1773     -19.430 -38.640  32.420  1.00  0.00           O  
ATOM   4277  HW1 SOL  1773     -19.550 -38.230  31.550  1.00  0.00           H  
ATOM   4278  HW2 SOL  1773     -18.550 -38.390  32.680  1.00  0.00           H  
ATOM   4279  OW  SOL  1774      -3.840 -11.730  32.920  1.00  0.00           O  
ATOM   4280  HW1 SOL  1774      -4.300 -12.560  32.920  1.00  0.00           H  
ATOM   4281  HW2 SOL  1774      -4.520 -11.070  32.860  1.00  0.00           H  
ATOM   4282  OW  SOL  1775      -7.480 -44.830  27.550  1.00  0.00           O  
ATOM   4283  HW1 SOL  1775      -7.590 -44.960  26.610  1.00  0.00           H  
ATOM   4284  HW2 SOL  1775      -8.040 -45.480  27.960  1.00  0.00           H  
ATOM   4285  OW  SOL  1776      -8.360 -35.230   2.060  1.00  0.00           O  
ATOM   4286  HW1 SOL  1776      -7.960 -35.990   1.630  1.00  0.00           H  
ATOM   4287  HW2 SOL  1776      -7.750 -34.520   1.910  1.00  0.00           H  
ATOM   4288  OW  SOL  1777       3.240 -28.040  27.600  1.00  0.00           O  
ATOM   4289  HW1 SOL  1777       2.460 -27.660  28.000  1.00  0.00           H  
ATOM   4290  HW2 SOL  1777       3.520 -27.370  26.960  1.00  0.00           H  
ATOM   4291  OW  SOL  1778       4.870 -17.970   7.080  1.00  0.00           O  
ATOM   4292  HW1 SOL  1778       4.130 -18.470   7.440  1.00  0.00           H  
ATOM   4293  HW2 SOL  1778       5.230 -18.550   6.410  1.00  0.00           H  
ATOM   4294  OW  SOL  1779     -34.070  -3.320  -4.280  1.00  0.00           O  
ATOM   4295  HW1 SOL  1779     -33.750  -2.460  -4.570  1.00  0.00           H  
ATOM   4296  HW2 SOL  1779     -34.030  -3.870  -5.060  1.00  0.00           H  
ATOM   4297  OW  SOL  1780     -38.310 -20.180  12.240  1.00  0.00           O  
ATOM   4298  HW1 SOL  1780     -39.090 -20.720  12.140  1.00  0.00           H  
ATOM   4299  HW2 SOL  1780     -37.640 -20.630  11.730  1.00  0.00           H  
ATOM   4300  OW  SOL  1781     -27.150  -3.010 -23.230  1.00  0.00           O  
ATOM   4301  HW1 SOL  1781     -27.040  -3.840 -22.760  1.00  0.00           H  
ATOM   4302  HW2 SOL  1781     -26.530  -2.420 -22.810  1.00  0.00           H  
ATOM   4303  OW  SOL  1782     -22.340 -16.490  -3.590  1.00  0.00           O  
ATOM   4304  HW1 SOL  1782     -21.660 -15.820  -3.670  1.00  0.00           H  
ATOM   4305  HW2 SOL  1782     -21.950 -17.270  -3.990  1.00  0.00           H  
ATOM   4306  OW  SOL  1783     -15.230  -5.120  29.060  1.00  0.00           O  
ATOM   4307  HW1 SOL  1783     -15.830  -4.570  28.550  1.00  0.00           H  
ATOM   4308  HW2 SOL  1783     -15.020  -5.840  28.480  1.00  0.00           H  
ATOM   4309  OW  SOL  1784     -28.670  -2.330   4.190  1.00  0.00           O  
ATOM   4310  HW1 SOL  1784     -28.820  -2.430   5.130  1.00  0.00           H  
ATOM   4311  HW2 SOL  1784     -28.220  -3.150   3.940  1.00  0.00           H  
ATOM   4312  OW  SOL  1785     -17.130 -13.530  25.760  1.00  0.00           O  
ATOM   4313  HW1 SOL  1785     -17.690 -13.540  24.970  1.00  0.00           H  
ATOM   4314  HW2 SOL  1785     -16.350 -14.010  25.490  1.00  0.00           H  
ATOM   4315  OW  SOL  1786      -3.030   1.020 -12.730  1.00  0.00           O  
ATOM   4316  HW1 SOL  1786      -2.240   0.480 -12.760  1.00  0.00           H  
ATOM   4317  HW2 SOL  1786      -3.160   1.310 -13.630  1.00  0.00           H  
ATOM   4318  OW  SOL  1787     -25.600 -34.320   5.980  1.00  0.00           O  
ATOM   4319  HW1 SOL  1787     -25.650 -33.370   5.950  1.00  0.00           H  
ATOM   4320  HW2 SOL  1787     -24.660 -34.510   6.020  1.00  0.00           H  
ATOM   4321  OW  SOL  1788      -2.780 -14.110 -20.290  1.00  0.00           O  
ATOM   4322  HW1 SOL  1788      -2.170 -14.630 -20.800  1.00  0.00           H  
ATOM   4323  HW2 SOL  1788      -2.980 -14.660 -19.520  1.00  0.00           H  
ATOM   4324  OW  SOL  1789     -26.250   6.770  14.210  1.00  0.00           O  
ATOM   4325  HW1 SOL  1789     -26.650   7.340  14.870  1.00  0.00           H  
ATOM   4326  HW2 SOL  1789     -25.540   6.330  14.680  1.00  0.00           H  
ATOM   4327  OW  SOL  1790     -33.080  -2.020   1.130  1.00  0.00           O  
ATOM   4328  HW1 SOL  1790     -33.140  -2.130   0.180  1.00  0.00           H  
ATOM   4329  HW2 SOL  1790     -33.370  -1.130   1.290  1.00  0.00           H  
ATOM   4330  OW  SOL  1791     -47.060 -44.960  -1.650  1.00  0.00           O  
ATOM   4331  HW1 SOL  1791     -46.130 -45.070  -1.480  1.00  0.00           H  
ATOM   4332  HW2 SOL  1791     -47.420 -45.840  -1.590  1.00  0.00           H  
ATOM   4333  OW  SOL  1792      -6.300 -37.860  28.150  1.00  0.00           O  
ATOM   4334  HW1 SOL  1792      -7.200 -37.830  27.830  1.00  0.00           H  
ATOM   4335  HW2 SOL  1792      -5.970 -36.970  28.050  1.00  0.00           H  
ATOM   4336  OW  SOL  1793       1.370  14.970  -3.420  1.00  0.00           O  
ATOM   4337  HW1 SOL  1793       2.110  14.760  -2.860  1.00  0.00           H  
ATOM   4338  HW2 SOL  1793       1.570  14.550  -4.260  1.00  0.00           H  
ATOM   4339  OW  SOL  1794      -4.630 -47.250  -6.790  1.00  0.00           O  
ATOM   4340  HW1 SOL  1794      -3.980 -46.870  -7.370  1.00  0.00           H  
ATOM   4341  HW2 SOL  1794      -5.400 -46.700  -6.900  1.00  0.00           H  
ATOM   4342  OW  SOL  1795     -18.210 -34.240  23.290  1.00  0.00           O  
ATOM   4343  HW1 SOL  1795     -17.370 -33.820  23.080  1.00  0.00           H  
ATOM   4344  HW2 SOL  1795     -18.310 -34.910  22.620  1.00  0.00           H  
ATOM   4345  OW  SOL  1796     -28.990 -13.040  29.830  1.00  0.00           O  
ATOM   4346  HW1 SOL  1796     -29.690 -12.650  30.350  1.00  0.00           H  
ATOM   4347  HW2 SOL  1796     -28.750 -13.850  30.290  1.00  0.00           H  
ATOM   4348  OW  SOL  1797     -25.350 -14.660 -30.990  1.00  0.00           O  
ATOM   4349  HW1 SOL  1797     -25.240 -14.370 -30.080  1.00  0.00           H  
ATOM   4350  HW2 SOL  1797     -25.500 -15.590 -30.930  1.00  0.00           H  
ATOM   4351  OW  SOL  1798     -32.660 -25.130  10.450  1.00  0.00           O  
ATOM   4352  HW1 SOL  1798     -33.140 -25.250   9.630  1.00  0.00           H  
ATOM   4353  HW2 SOL  1798     -32.860 -25.920  10.960  1.00  0.00           H  
ATOM   4354  OW  SOL  1799       0.700 -18.790 -38.640  1.00  0.00           O  
ATOM   4355  HW1 SOL  1799       0.430 -18.220 -39.350  1.00  0.00           H  
ATOM   4356  HW2 SOL  1799       0.730 -19.660 -39.010  1.00  0.00           H  
ATOM   4357  OW  SOL  1800     -16.930 -48.560  23.480  1.00  0.00           O  
ATOM   4358  HW1 SOL  1800     -16.330 -48.520  22.730  1.00  0.00           H  
ATOM   4359  HW2 SOL  1800     -16.980 -47.670  23.820  1.00  0.00           H  
ATOM   4360  OW  SOL  1801     -35.870  -3.760 -18.090  1.00  0.00           O  
ATOM   4361  HW1 SOL  1801     -35.340  -3.120 -18.570  1.00  0.00           H  
ATOM   4362  HW2 SOL  1801     -35.270  -4.470 -17.880  1.00  0.00           H  
ATOM   4363  OW  SOL  1802      13.630 -10.480  30.060  1.00  0.00           O  
ATOM   4364  HW1 SOL  1802      12.750 -10.830  30.230  1.00  0.00           H  
ATOM   4365  HW2 SOL  1802      14.060 -11.160  29.520  1.00  0.00           H  
ATOM   4366  OW  SOL  1803      -3.590 -29.890 -28.080  1.00  0.00           O  
ATOM   4367  HW1 SOL  1803      -3.240 -29.070 -27.740  1.00  0.00           H  
ATOM   4368  HW2 SOL  1803      -2.820 -30.440 -28.200  1.00  0.00           H  
ATOM   4369  OW  SOL  1804      -4.430  13.070  -8.040  1.00  0.00           O  
ATOM   4370  HW1 SOL  1804      -3.990  12.520  -7.390  1.00  0.00           H  
ATOM   4371  HW2 SOL  1804      -5.250  13.330  -7.620  1.00  0.00           H  
ATOM   4372  OW  SOL  1805       4.160   0.320 -17.520  1.00  0.00           O  
ATOM   4373  HW1 SOL  1805       3.890  -0.380 -18.120  1.00  0.00           H  
ATOM   4374  HW2 SOL  1805       4.980   0.020 -17.150  1.00  0.00           H  
ATOM   4375  OW  SOL  1806     -28.160 -39.580  24.790  1.00  0.00           O  
ATOM   4376  HW1 SOL  1806     -27.940 -40.360  24.280  1.00  0.00           H  
ATOM   4377  HW2 SOL  1806     -27.530 -39.590  25.510  1.00  0.00           H  
ATOM   4378  OW  SOL  1807      -0.820   0.690   5.150  1.00  0.00           O  
ATOM   4379  HW1 SOL  1807      -1.320   0.020   4.690  1.00  0.00           H  
ATOM   4380  HW2 SOL  1807      -0.780   1.430   4.540  1.00  0.00           H  
ATOM   4381  OW  SOL  1808     -46.830 -16.770  20.460  1.00  0.00           O  
ATOM   4382  HW1 SOL  1808     -47.740 -16.470  20.560  1.00  0.00           H  
ATOM   4383  HW2 SOL  1808     -46.530 -16.920  21.350  1.00  0.00           H  
ATOM   4384  OW  SOL  1809     -11.980 -41.670  11.350  1.00  0.00           O  
ATOM   4385  HW1 SOL  1809     -11.680 -41.220  12.130  1.00  0.00           H  
ATOM   4386  HW2 SOL  1809     -12.370 -40.980  10.800  1.00  0.00           H  
ATOM   4387  OW  SOL  1810      17.090 -26.680  22.410  1.00  0.00           O  
ATOM   4388  HW1 SOL  1810      16.590 -26.860  23.200  1.00  0.00           H  
ATOM   4389  HW2 SOL  1810      17.630 -27.460  22.290  1.00  0.00           H  
ATOM   4390  OW  SOL  1811      -0.440 -26.850  -9.130  1.00  0.00           O  
ATOM   4391  HW1 SOL  1811      -0.640 -27.790  -9.130  1.00  0.00           H  
ATOM   4392  HW2 SOL  1811       0.450 -26.800  -8.800  1.00  0.00           H  
ATOM   4393  OW  SOL  1812      -3.140 -14.600 -14.900  1.00  0.00           O  
ATOM   4394  HW1 SOL  1812      -3.710 -13.840 -15.000  1.00  0.00           H  
ATOM   4395  HW2 SOL  1812      -3.610 -15.180 -14.290  1.00  0.00           H  
ATOM   4396  OW  SOL  1813       3.250 -30.700 -28.410  1.00  0.00           O  
ATOM   4397  HW1 SOL  1813       2.480 -30.770 -27.840  1.00  0.00           H  
ATOM   4398  HW2 SOL  1813       3.740 -31.490 -28.220  1.00  0.00           H  
ATOM   4399  OW  SOL  1814       8.850 -29.080  23.300  1.00  0.00           O  
ATOM   4400  HW1 SOL  1814       9.290 -29.580  23.980  1.00  0.00           H  
ATOM   4401  HW2 SOL  1814       7.930 -29.210  23.460  1.00  0.00           H  
ATOM   4402  OW  SOL  1815     -25.690  -9.820 -23.130  1.00  0.00           O  
ATOM   4403  HW1 SOL  1815     -25.250 -10.540 -22.680  1.00  0.00           H  
ATOM   4404  HW2 SOL  1815     -26.570 -10.130 -23.280  1.00  0.00           H  
ATOM   4405  OW  SOL  1816     -33.140 -39.400  -0.110  1.00  0.00           O  
ATOM   4406  HW1 SOL  1816     -33.160 -40.270  -0.500  1.00  0.00           H  
ATOM   4407  HW2 SOL  1816     -32.740 -38.840  -0.780  1.00  0.00           H  
ATOM   4408  OW  SOL  1817      10.720 -16.000  14.750  1.00  0.00           O  
ATOM   4409  HW1 SOL  1817       9.920 -16.250  14.300  1.00  0.00           H  
ATOM   4410  HW2 SOL  1817      10.680 -16.430  15.600  1.00  0.00           H  
ATOM   4411  OW  SOL  1818       3.720 -12.070   8.120  1.00  0.00           O  
ATOM   4412  HW1 SOL  1818       3.410 -11.170   8.260  1.00  0.00           H  
ATOM   4413  HW2 SOL  1818       2.990 -12.620   8.400  1.00  0.00           H  
ATOM   4414  OW  SOL  1819     -22.400   8.170   3.190  1.00  0.00           O  
ATOM   4415  HW1 SOL  1819     -22.980   7.470   3.480  1.00  0.00           H  
ATOM   4416  HW2 SOL  1819     -22.970   8.910   3.020  1.00  0.00           H  
ATOM   4417  OW  SOL  1820       9.650 -33.900  25.870  1.00  0.00           O  
ATOM   4418  HW1 SOL  1820       9.130 -34.700  25.910  1.00  0.00           H  
ATOM   4419  HW2 SOL  1820      10.130 -33.870  26.700  1.00  0.00           H  
ATOM   4420  OW  SOL  1821      16.790  -5.950 -16.680  1.00  0.00           O  
ATOM   4421  HW1 SOL  1821      17.630  -5.750 -17.100  1.00  0.00           H  
ATOM   4422  HW2 SOL  1821      16.160  -5.400 -17.160  1.00  0.00           H  
ATOM   4423  OW  SOL  1822      22.800 -25.160 -13.180  1.00  0.00           O  
ATOM   4424  HW1 SOL  1822      22.890 -25.740 -12.440  1.00  0.00           H  
ATOM   4425  HW2 SOL  1822      23.160 -25.640 -13.920  1.00  0.00           H  
ATOM   4426  OW  SOL  1823      17.650 -41.060  -7.770  1.00  0.00           O  
ATOM   4427  HW1 SOL  1823      17.350 -41.520  -8.560  1.00  0.00           H  
ATOM   4428  HW2 SOL  1823      18.550 -41.370  -7.630  1.00  0.00           H  
ATOM   4429  OW  SOL  1824     -30.730 -33.390   4.830  1.00  0.00           O  
ATOM   4430  HW1 SOL  1824     -29.800 -33.530   4.690  1.00  0.00           H  
ATOM   4431  HW2 SOL  1824     -30.880 -33.620   5.750  1.00  0.00           H  
ATOM   4432  OW  SOL  1825      14.230 -48.920   0.710  1.00  0.00           O  
ATOM   4433  HW1 SOL  1825      13.430 -49.170   0.240  1.00  0.00           H  
ATOM   4434  HW2 SOL  1825      14.230 -49.470   1.490  1.00  0.00           H  
ATOM   4435  OW  SOL  1826     -32.570 -41.260 -15.390  1.00  0.00           O  
ATOM   4436  HW1 SOL  1826     -33.370 -41.370 -14.880  1.00  0.00           H  
ATOM   4437  HW2 SOL  1826     -32.210 -42.160 -15.470  1.00  0.00           H  
ATOM   4438  OW  SOL  1827      17.850 -17.140  27.480  1.00  0.00           O  
ATOM   4439  HW1 SOL  1827      17.850 -16.280  27.050  1.00  0.00           H  
ATOM   4440  HW2 SOL  1827      18.370 -17.690  26.900  1.00  0.00           H  
ATOM   4441  OW  SOL  1828     -27.480  -5.440 -25.250  1.00  0.00           O  
ATOM   4442  HW1 SOL  1828     -26.820  -6.060 -24.940  1.00  0.00           H  
ATOM   4443  HW2 SOL  1828     -26.970  -4.780 -25.720  1.00  0.00           H  
ATOM   4444  OW  SOL  1829       3.490  -3.290  26.370  1.00  0.00           O  
ATOM   4445  HW1 SOL  1829       3.070  -4.010  25.890  1.00  0.00           H  
ATOM   4446  HW2 SOL  1829       3.390  -2.530  25.790  1.00  0.00           H  
ATOM   4447  OW  SOL  1830       4.390 -11.580   5.600  1.00  0.00           O  
ATOM   4448  HW1 SOL  1830       4.040 -11.410   6.480  1.00  0.00           H  
ATOM   4449  HW2 SOL  1830       4.900 -12.380   5.690  1.00  0.00           H  
ATOM   4450  OW  SOL  1831     -17.490 -42.610  26.210  1.00  0.00           O  
ATOM   4451  HW1 SOL  1831     -16.730 -42.130  26.570  1.00  0.00           H  
ATOM   4452  HW2 SOL  1831     -17.440 -43.470  26.630  1.00  0.00           H  
ATOM   4453  OW  SOL  1832      -7.820 -48.810 -14.950  1.00  0.00           O  
ATOM   4454  HW1 SOL  1832      -8.030 -48.810 -14.000  1.00  0.00           H  
ATOM   4455  HW2 SOL  1832      -6.930 -48.460 -14.990  1.00  0.00           H  
ATOM   4456  OW  SOL  1833     -16.710 -50.290   3.780  1.00  0.00           O  
ATOM   4457  HW1 SOL  1833     -16.080 -50.560   4.450  1.00  0.00           H  
ATOM   4458  HW2 SOL  1833     -16.730 -51.020   3.160  1.00  0.00           H  
ATOM   4459  OW  SOL  1834       8.190  -6.010 -16.960  1.00  0.00           O  
ATOM   4460  HW1 SOL  1834       7.340  -5.950 -17.400  1.00  0.00           H  
ATOM   4461  HW2 SOL  1834       8.710  -6.580 -17.510  1.00  0.00           H  
ATOM   4462  OW  SOL  1835     -40.080 -16.930  12.450  1.00  0.00           O  
ATOM   4463  HW1 SOL  1835     -40.580 -17.530  11.890  1.00  0.00           H  
ATOM   4464  HW2 SOL  1835     -39.490 -17.500  12.940  1.00  0.00           H  
ATOM   4465  OW  SOL  1836     -14.570   8.910  15.660  1.00  0.00           O  
ATOM   4466  HW1 SOL  1836     -14.770   9.440  14.890  1.00  0.00           H  
ATOM   4467  HW2 SOL  1836     -14.980   8.060  15.480  1.00  0.00           H  
ATOM   4468  OW  SOL  1837      -5.320  10.420  18.860  1.00  0.00           O  
ATOM   4469  HW1 SOL  1837      -5.330   9.850  18.100  1.00  0.00           H  
ATOM   4470  HW2 SOL  1837      -5.250   9.830  19.610  1.00  0.00           H  
ATOM   4471  OW  SOL  1838     -42.210 -18.330  11.260  1.00  0.00           O  
ATOM   4472  HW1 SOL  1838     -42.740 -18.420  12.060  1.00  0.00           H  
ATOM   4473  HW2 SOL  1838     -42.660 -17.680  10.730  1.00  0.00           H  
ATOM   4474  OW  SOL  1839     -28.800  -9.250 -18.510  1.00  0.00           O  
ATOM   4475  HW1 SOL  1839     -28.490  -9.070 -17.620  1.00  0.00           H  
ATOM   4476  HW2 SOL  1839     -28.160  -8.830 -19.090  1.00  0.00           H  
ATOM   4477  OW  SOL  1840      -8.750   9.210   9.610  1.00  0.00           O  
ATOM   4478  HW1 SOL  1840      -8.040   9.010   9.000  1.00  0.00           H  
ATOM   4479  HW2 SOL  1840      -9.330   9.780   9.110  1.00  0.00           H  
ATOM   4480  OW  SOL  1841     -47.660 -33.380  11.720  1.00  0.00           O  
ATOM   4481  HW1 SOL  1841     -48.550 -33.120  11.950  1.00  0.00           H  
ATOM   4482  HW2 SOL  1841     -47.450 -34.120  12.300  1.00  0.00           H  
ATOM   4483  OW  SOL  1842      -4.440  -9.350 -15.240  1.00  0.00           O  
ATOM   4484  HW1 SOL  1842      -4.760  -9.190 -16.130  1.00  0.00           H  
ATOM   4485  HW2 SOL  1842      -5.220  -9.610 -14.750  1.00  0.00           H  
ATOM   4486  OW  SOL  1843     -34.420 -19.000  -1.850  1.00  0.00           O  
ATOM   4487  HW1 SOL  1843     -34.570 -18.540  -1.030  1.00  0.00           H  
ATOM   4488  HW2 SOL  1843     -34.830 -19.860  -1.720  1.00  0.00           H  
ATOM   4489  OW  SOL  1844     -18.590 -42.330 -11.160  1.00  0.00           O  
ATOM   4490  HW1 SOL  1844     -17.850 -42.440 -11.740  1.00  0.00           H  
ATOM   4491  HW2 SOL  1844     -18.380 -41.560 -10.640  1.00  0.00           H  
ATOM   4492  OW  SOL  1845     -21.960  17.220   2.360  1.00  0.00           O  
ATOM   4493  HW1 SOL  1845     -22.760  17.250   2.890  1.00  0.00           H  
ATOM   4494  HW2 SOL  1845     -21.720  16.300   2.360  1.00  0.00           H  
ATOM   4495  OW  SOL  1846      -9.200 -35.620  17.890  1.00  0.00           O  
ATOM   4496  HW1 SOL  1846      -9.600 -36.190  18.560  1.00  0.00           H  
ATOM   4497  HW2 SOL  1846      -8.490 -36.150  17.530  1.00  0.00           H  
ATOM   4498  OW  SOL  1847     -40.900   4.400   9.960  1.00  0.00           O  
ATOM   4499  HW1 SOL  1847     -40.190   4.310  10.580  1.00  0.00           H  
ATOM   4500  HW2 SOL  1847     -41.140   3.500   9.730  1.00  0.00           H  
ATOM   4501  OW  SOL  1848     -17.250 -12.070  30.090  1.00  0.00           O  
ATOM   4502  HW1 SOL  1848     -17.020 -12.690  29.400  1.00  0.00           H  
ATOM   4503  HW2 SOL  1848     -16.490 -12.060  30.680  1.00  0.00           H  
ATOM   4504  OW  SOL  1849     -11.950   1.740 -21.590  1.00  0.00           O  
ATOM   4505  HW1 SOL  1849     -11.460   0.930 -21.460  1.00  0.00           H  
ATOM   4506  HW2 SOL  1849     -11.690   2.060 -22.450  1.00  0.00           H  
ATOM   4507  OW  SOL  1850     -18.310  -3.040  20.470  1.00  0.00           O  
ATOM   4508  HW1 SOL  1850     -18.790  -3.840  20.290  1.00  0.00           H  
ATOM   4509  HW2 SOL  1850     -18.830  -2.360  20.060  1.00  0.00           H  
ATOM   4510  OW  SOL  1851     -45.250 -27.130  -5.780  1.00  0.00           O  
ATOM   4511  HW1 SOL  1851     -44.900 -26.250  -5.800  1.00  0.00           H  
ATOM   4512  HW2 SOL  1851     -46.000 -27.110  -6.380  1.00  0.00           H  
ATOM   4513  OW  SOL  1852      13.980 -20.660  -8.130  1.00  0.00           O  
ATOM   4514  HW1 SOL  1852      14.510 -19.880  -8.120  1.00  0.00           H  
ATOM   4515  HW2 SOL  1852      14.450 -21.270  -8.710  1.00  0.00           H  
ATOM   4516  OW  SOL  1853     -20.310 -48.840 -14.380  1.00  0.00           O  
ATOM   4517  HW1 SOL  1853     -21.040 -48.710 -13.780  1.00  0.00           H  
ATOM   4518  HW2 SOL  1853     -19.600 -48.290 -14.040  1.00  0.00           H  
ATOM   4519  OW  SOL  1854      15.680 -25.330  -9.530  1.00  0.00           O  
ATOM   4520  HW1 SOL  1854      16.560 -24.940  -9.450  1.00  0.00           H  
ATOM   4521  HW2 SOL  1854      15.270 -25.170  -8.680  1.00  0.00           H  
ATOM   4522  OW  SOL  1855     -36.820   2.580 -14.840  1.00  0.00           O  
ATOM   4523  HW1 SOL  1855     -36.380   2.730 -15.690  1.00  0.00           H  
ATOM   4524  HW2 SOL  1855     -36.920   3.460 -14.480  1.00  0.00           H  
ATOM   4525  OW  SOL  1856      -7.810 -15.880  29.860  1.00  0.00           O  
ATOM   4526  HW1 SOL  1856      -8.550 -15.920  30.480  1.00  0.00           H  
ATOM   4527  HW2 SOL  1856      -7.680 -16.780  29.570  1.00  0.00           H  
ATOM   4528  OW  SOL  1857     -27.420 -41.530  -8.640  1.00  0.00           O  
ATOM   4529  HW1 SOL  1857     -27.990 -40.850  -9.000  1.00  0.00           H  
ATOM   4530  HW2 SOL  1857     -27.280 -42.140  -9.370  1.00  0.00           H  
ATOM   4531  OW  SOL  1858     -34.530 -31.010  -8.390  1.00  0.00           O  
ATOM   4532  HW1 SOL  1858     -34.080 -31.740  -7.960  1.00  0.00           H  
ATOM   4533  HW2 SOL  1858     -34.800 -30.430  -7.680  1.00  0.00           H  
ATOM   4534  OW  SOL  1859     -45.390 -20.620  10.540  1.00  0.00           O  
ATOM   4535  HW1 SOL  1859     -45.650 -20.970  11.390  1.00  0.00           H  
ATOM   4536  HW2 SOL  1859     -45.470 -19.670  10.640  1.00  0.00           H  
ATOM   4537  OW  SOL  1860       7.250 -21.150  20.140  1.00  0.00           O  
ATOM   4538  HW1 SOL  1860       7.380 -20.220  20.310  1.00  0.00           H  
ATOM   4539  HW2 SOL  1860       7.540 -21.280  19.240  1.00  0.00           H  
ATOM   4540  OW  SOL  1861      -9.680 -50.070 -18.660  1.00  0.00           O  
ATOM   4541  HW1 SOL  1861      -9.240 -49.220 -18.640  1.00  0.00           H  
ATOM   4542  HW2 SOL  1861     -10.370 -49.970 -19.330  1.00  0.00           H  
ATOM   4543  OW  SOL  1862       4.930 -51.810   5.210  1.00  0.00           O  
ATOM   4544  HW1 SOL  1862       4.300 -51.110   5.060  1.00  0.00           H  
ATOM   4545  HW2 SOL  1862       5.780 -51.380   5.200  1.00  0.00           H  
ATOM   4546  OW  SOL  1863     -25.080 -34.480  -3.330  1.00  0.00           O  
ATOM   4547  HW1 SOL  1863     -24.390 -34.280  -2.700  1.00  0.00           H  
ATOM   4548  HW2 SOL  1863     -25.590 -33.680  -3.390  1.00  0.00           H  
ATOM   4549  OW  SOL  1864     -36.960 -44.270  16.170  1.00  0.00           O  
ATOM   4550  HW1 SOL  1864     -37.030 -44.770  15.360  1.00  0.00           H  
ATOM   4551  HW2 SOL  1864     -37.480 -43.480  16.010  1.00  0.00           H  
ATOM   4552  OW  SOL  1865      -7.420 -50.430  18.480  1.00  0.00           O  
ATOM   4553  HW1 SOL  1865      -7.440 -51.380  18.400  1.00  0.00           H  
ATOM   4554  HW2 SOL  1865      -6.990 -50.140  17.670  1.00  0.00           H  
ATOM   4555  OW  SOL  1866       6.630  -4.950  19.260  1.00  0.00           O  
ATOM   4556  HW1 SOL  1866       6.800  -4.870  18.320  1.00  0.00           H  
ATOM   4557  HW2 SOL  1866       7.240  -5.620  19.570  1.00  0.00           H  
ATOM   4558  OW  SOL  1867     -41.350 -12.330 -18.680  1.00  0.00           O  
ATOM   4559  HW1 SOL  1867     -41.740 -11.470 -18.530  1.00  0.00           H  
ATOM   4560  HW2 SOL  1867     -41.470 -12.490 -19.620  1.00  0.00           H  
ATOM   4561  OW  SOL  1868      23.650 -32.340  -7.520  1.00  0.00           O  
ATOM   4562  HW1 SOL  1868      24.100 -33.180  -7.490  1.00  0.00           H  
ATOM   4563  HW2 SOL  1868      23.230 -32.270  -6.670  1.00  0.00           H  
ATOM   4564  OW  SOL  1869     -36.290 -35.490  -5.990  1.00  0.00           O  
ATOM   4565  HW1 SOL  1869     -35.520 -36.000  -6.290  1.00  0.00           H  
ATOM   4566  HW2 SOL  1869     -35.950 -34.600  -5.880  1.00  0.00           H  
ATOM   4567  OW  SOL  1870     -13.260 -15.880  16.360  1.00  0.00           O  
ATOM   4568  HW1 SOL  1870     -14.160 -15.540  16.340  1.00  0.00           H  
ATOM   4569  HW2 SOL  1870     -13.180 -16.390  15.550  1.00  0.00           H  
ATOM   4570  OW  SOL  1871     -32.070 -11.080 -26.580  1.00  0.00           O  
ATOM   4571  HW1 SOL  1871     -32.190 -10.910 -25.650  1.00  0.00           H  
ATOM   4572  HW2 SOL  1871     -31.130 -11.250 -26.670  1.00  0.00           H  
ATOM   4573  OW  SOL  1872      -5.730  -4.050  35.180  1.00  0.00           O  
ATOM   4574  HW1 SOL  1872      -5.540  -3.160  35.470  1.00  0.00           H  
ATOM   4575  HW2 SOL  1872      -6.590  -4.240  35.540  1.00  0.00           H  
ATOM   4576  OW  SOL  1873      -7.410 -25.890 -19.050  1.00  0.00           O  
ATOM   4577  HW1 SOL  1873      -7.990 -25.230 -19.440  1.00  0.00           H  
ATOM   4578  HW2 SOL  1873      -6.780 -26.090 -19.750  1.00  0.00           H  
ATOM   4579  OW  SOL  1874     -10.370 -15.580 -15.230  1.00  0.00           O  
ATOM   4580  HW1 SOL  1874     -10.330 -14.710 -14.820  1.00  0.00           H  
ATOM   4581  HW2 SOL  1874     -10.550 -16.180 -14.520  1.00  0.00           H  
ATOM   4582  OW  SOL  1875     -38.600 -25.200   4.340  1.00  0.00           O  
ATOM   4583  HW1 SOL  1875     -39.450 -25.610   4.210  1.00  0.00           H  
ATOM   4584  HW2 SOL  1875     -38.420 -25.320   5.270  1.00  0.00           H  
ATOM   4585  OW  SOL  1876     -18.270 -10.160 -15.680  1.00  0.00           O  
ATOM   4586  HW1 SOL  1876     -18.810 -10.610 -16.330  1.00  0.00           H  
ATOM   4587  HW2 SOL  1876     -18.110  -9.290 -16.070  1.00  0.00           H  
ATOM   4588  OW  SOL  1877     -31.350  -2.690 -12.190  1.00  0.00           O  
ATOM   4589  HW1 SOL  1877     -31.520  -3.610 -12.400  1.00  0.00           H  
ATOM   4590  HW2 SOL  1877     -31.540  -2.630 -11.250  1.00  0.00           H  
ATOM   4591  OW  SOL  1878      11.480   3.570   0.660  1.00  0.00           O  
ATOM   4592  HW1 SOL  1878      11.880   3.230  -0.140  1.00  0.00           H  
ATOM   4593  HW2 SOL  1878      10.870   2.890   0.930  1.00  0.00           H  
ATOM   4594  OW  SOL  1879      10.970 -50.290   2.590  1.00  0.00           O  
ATOM   4595  HW1 SOL  1879      10.130 -50.020   2.240  1.00  0.00           H  
ATOM   4596  HW2 SOL  1879      10.970 -49.980   3.490  1.00  0.00           H  
ATOM   4597  OW  SOL  1880      -0.520 -17.860 -19.170  1.00  0.00           O  
ATOM   4598  HW1 SOL  1880      -1.230 -17.370 -19.580  1.00  0.00           H  
ATOM   4599  HW2 SOL  1880      -0.190 -18.430 -19.870  1.00  0.00           H  
ATOM   4600  OW  SOL  1881     -46.160 -25.780  -9.130  1.00  0.00           O  
ATOM   4601  HW1 SOL  1881     -45.590 -26.290  -9.710  1.00  0.00           H  
ATOM   4602  HW2 SOL  1881     -45.750 -24.910  -9.090  1.00  0.00           H  
ATOM   4603  OW  SOL  1882     -20.810  -8.380  -8.440  1.00  0.00           O  
ATOM   4604  HW1 SOL  1882     -21.410  -8.710  -9.110  1.00  0.00           H  
ATOM   4605  HW2 SOL  1882     -20.870  -7.420  -8.510  1.00  0.00           H  
ATOM   4606  OW  SOL  1883     -31.360 -42.470  20.210  1.00  0.00           O  
ATOM   4607  HW1 SOL  1883     -31.740 -42.980  19.490  1.00  0.00           H  
ATOM   4608  HW2 SOL  1883     -31.190 -41.610  19.830  1.00  0.00           H  
ATOM   4609  OW  SOL  1884       1.670 -10.130 -16.960  1.00  0.00           O  
ATOM   4610  HW1 SOL  1884       2.170  -9.510 -17.490  1.00  0.00           H  
ATOM   4611  HW2 SOL  1884       1.740 -10.960 -17.440  1.00  0.00           H  
ATOM   4612  OW  SOL  1885      13.560 -43.550  -8.570  1.00  0.00           O  
ATOM   4613  HW1 SOL  1885      13.930 -43.940  -9.350  1.00  0.00           H  
ATOM   4614  HW2 SOL  1885      13.750 -42.620  -8.640  1.00  0.00           H  
ATOM   4615  OW  SOL  1886     -37.420 -43.870  10.660  1.00  0.00           O  
ATOM   4616  HW1 SOL  1886     -36.780 -44.430  10.220  1.00  0.00           H  
ATOM   4617  HW2 SOL  1886     -37.540 -43.130  10.060  1.00  0.00           H  
ATOM   4618  OW  SOL  1887     -14.290 -40.080  30.730  1.00  0.00           O  
ATOM   4619  HW1 SOL  1887     -14.090 -40.650  29.990  1.00  0.00           H  
ATOM   4620  HW2 SOL  1887     -14.270 -39.200  30.350  1.00  0.00           H  
ATOM   4621  OW  SOL  1888      -5.010 -29.060 -21.900  1.00  0.00           O  
ATOM   4622  HW1 SOL  1888      -5.630 -29.420 -21.280  1.00  0.00           H  
ATOM   4623  HW2 SOL  1888      -5.340 -28.180 -22.080  1.00  0.00           H  
ATOM   4624  OW  SOL  1889      10.580   3.060 -10.730  1.00  0.00           O  
ATOM   4625  HW1 SOL  1889      11.040   2.700  -9.980  1.00  0.00           H  
ATOM   4626  HW2 SOL  1889      10.820   3.990 -10.750  1.00  0.00           H  
ATOM   4627  OW  SOL  1890     -23.240 -41.580  27.970  1.00  0.00           O  
ATOM   4628  HW1 SOL  1890     -22.420 -41.820  28.410  1.00  0.00           H  
ATOM   4629  HW2 SOL  1890     -23.330 -42.230  27.270  1.00  0.00           H  
ATOM   4630  OW  SOL  1891     -15.230   9.120   0.790  1.00  0.00           O  
ATOM   4631  HW1 SOL  1891     -14.350   9.100   0.430  1.00  0.00           H  
ATOM   4632  HW2 SOL  1891     -15.390  10.030   1.020  1.00  0.00           H  
ATOM   4633  OW  SOL  1892       4.750 -19.410  32.560  1.00  0.00           O  
ATOM   4634  HW1 SOL  1892       4.550 -18.800  31.850  1.00  0.00           H  
ATOM   4635  HW2 SOL  1892       5.610 -19.130  32.880  1.00  0.00           H  
ATOM   4636  OW  SOL  1893      -8.020 -27.340  29.920  1.00  0.00           O  
ATOM   4637  HW1 SOL  1893      -7.660 -27.990  30.520  1.00  0.00           H  
ATOM   4638  HW2 SOL  1893      -8.240 -27.840  29.130  1.00  0.00           H  
ATOM   4639  OW  SOL  1894      18.340 -30.190  14.460  1.00  0.00           O  
ATOM   4640  HW1 SOL  1894      18.540 -29.600  15.190  1.00  0.00           H  
ATOM   4641  HW2 SOL  1894      18.770 -31.010  14.680  1.00  0.00           H  
ATOM   4642  OW  SOL  1895      16.780  -9.300  24.390  1.00  0.00           O  
ATOM   4643  HW1 SOL  1895      16.400 -10.170  24.570  1.00  0.00           H  
ATOM   4644  HW2 SOL  1895      17.690  -9.470  24.200  1.00  0.00           H  
ATOM   4645  OW  SOL  1896     -24.330 -27.650 -14.310  1.00  0.00           O  
ATOM   4646  HW1 SOL  1896     -24.530 -27.600 -15.240  1.00  0.00           H  
ATOM   4647  HW2 SOL  1896     -23.420 -27.340 -14.250  1.00  0.00           H  
ATOM   4648  OW  SOL  1897       3.860 -49.110   0.270  1.00  0.00           O  
ATOM   4649  HW1 SOL  1897       3.620 -50.030   0.160  1.00  0.00           H  
ATOM   4650  HW2 SOL  1897       3.290 -48.800   0.970  1.00  0.00           H  
ATOM   4651  OW  SOL  1898      -5.190   3.760 -15.130  1.00  0.00           O  
ATOM   4652  HW1 SOL  1898      -4.680   3.000 -15.410  1.00  0.00           H  
ATOM   4653  HW2 SOL  1898      -6.020   3.380 -14.810  1.00  0.00           H  
ATOM   4654  OW  SOL  1899      -9.200 -31.170 -27.830  1.00  0.00           O  
ATOM   4655  HW1 SOL  1899      -9.740 -31.730 -27.270  1.00  0.00           H  
ATOM   4656  HW2 SOL  1899      -9.820 -30.520 -28.170  1.00  0.00           H  
ATOM   4657  OW  SOL  1900     -13.010 -22.200 -22.070  1.00  0.00           O  
ATOM   4658  HW1 SOL  1900     -12.630 -21.540 -22.660  1.00  0.00           H  
ATOM   4659  HW2 SOL  1900     -13.920 -22.270 -22.360  1.00  0.00           H  
ATOM   4660  OW  SOL  1901      -4.240   9.840   2.520  1.00  0.00           O  
ATOM   4661  HW1 SOL  1901      -3.590   9.210   2.200  1.00  0.00           H  
ATOM   4662  HW2 SOL  1901      -3.810  10.690   2.470  1.00  0.00           H  
ATOM   4663  OW  SOL  1902     -21.870 -44.010  20.660  1.00  0.00           O  
ATOM   4664  HW1 SOL  1902     -22.810 -44.080  20.820  1.00  0.00           H  
ATOM   4665  HW2 SOL  1902     -21.760 -44.240  19.740  1.00  0.00           H  
ATOM   4666  OW  SOL  1903      -3.610 -32.590 -21.440  1.00  0.00           O  
ATOM   4667  HW1 SOL  1903      -4.280 -32.130 -20.940  1.00  0.00           H  
ATOM   4668  HW2 SOL  1903      -2.940 -31.940 -21.590  1.00  0.00           H  
ATOM   4669  OW  SOL  1904     -41.610 -20.360  14.170  1.00  0.00           O  
ATOM   4670  HW1 SOL  1904     -41.200 -20.700  13.370  1.00  0.00           H  
ATOM   4671  HW2 SOL  1904     -42.370 -20.920  14.300  1.00  0.00           H  
ATOM   4672  OW  SOL  1905     -11.450 -51.780 -13.860  1.00  0.00           O  
ATOM   4673  HW1 SOL  1905     -11.030 -51.360 -14.610  1.00  0.00           H  
ATOM   4674  HW2 SOL  1905     -10.740 -52.110 -13.330  1.00  0.00           H  
ATOM   4675  OW  SOL  1906       4.460  -4.340  -9.510  1.00  0.00           O  
ATOM   4676  HW1 SOL  1906       3.980  -5.170  -9.650  1.00  0.00           H  
ATOM   4677  HW2 SOL  1906       5.370  -4.550  -9.740  1.00  0.00           H  
ATOM   4678  OW  SOL  1907     -18.760  -1.690 -29.310  1.00  0.00           O  
ATOM   4679  HW1 SOL  1907     -18.010  -2.120 -29.740  1.00  0.00           H  
ATOM   4680  HW2 SOL  1907     -19.500  -1.880 -29.880  1.00  0.00           H  
ATOM   4681  OW  SOL  1908      -7.510 -39.880   8.000  1.00  0.00           O  
ATOM   4682  HW1 SOL  1908      -6.910 -40.410   7.470  1.00  0.00           H  
ATOM   4683  HW2 SOL  1908      -6.980 -39.130   8.260  1.00  0.00           H  
ATOM   4684  OW  SOL  1909     -24.370 -20.450  34.010  1.00  0.00           O  
ATOM   4685  HW1 SOL  1909     -25.160 -19.900  34.100  1.00  0.00           H  
ATOM   4686  HW2 SOL  1909     -24.320 -20.640  33.070  1.00  0.00           H  
ATOM   4687  OW  SOL  1910      18.210 -37.160  16.110  1.00  0.00           O  
ATOM   4688  HW1 SOL  1910      17.320 -36.850  16.290  1.00  0.00           H  
ATOM   4689  HW2 SOL  1910      18.160 -37.520  15.220  1.00  0.00           H  
ATOM   4690  OW  SOL  1911      20.550 -45.150  11.560  1.00  0.00           O  
ATOM   4691  HW1 SOL  1911      20.090 -45.930  11.860  1.00  0.00           H  
ATOM   4692  HW2 SOL  1911      20.460 -45.170  10.610  1.00  0.00           H  
ATOM   4693  OW  SOL  1912     -28.480 -25.800  -8.770  1.00  0.00           O  
ATOM   4694  HW1 SOL  1912     -28.710 -25.610  -7.860  1.00  0.00           H  
ATOM   4695  HW2 SOL  1912     -28.440 -24.950  -9.210  1.00  0.00           H  
ATOM   4696  OW  SOL  1913      -7.590 -23.960  16.930  1.00  0.00           O  
ATOM   4697  HW1 SOL  1913      -8.400 -24.010  17.460  1.00  0.00           H  
ATOM   4698  HW2 SOL  1913      -7.240 -24.860  16.960  1.00  0.00           H  
ATOM   4699  OW  SOL  1914      15.580  -8.090  -9.210  1.00  0.00           O  
ATOM   4700  HW1 SOL  1914      15.140  -7.770  -8.420  1.00  0.00           H  
ATOM   4701  HW2 SOL  1914      14.890  -8.170  -9.860  1.00  0.00           H  
ATOM   4702  OW  SOL  1915      12.800 -15.320   9.410  1.00  0.00           O  
ATOM   4703  HW1 SOL  1915      13.100 -15.780  10.200  1.00  0.00           H  
ATOM   4704  HW2 SOL  1915      12.480 -14.480   9.720  1.00  0.00           H  
ATOM   4705  OW  SOL  1916      -8.450 -18.030 -44.960  1.00  0.00           O  
ATOM   4706  HW1 SOL  1916      -9.260 -17.880 -44.490  1.00  0.00           H  
ATOM   4707  HW2 SOL  1916      -8.280 -18.960 -44.880  1.00  0.00           H  
ATOM   4708  OW  SOL  1917      -0.160  11.010   1.490  1.00  0.00           O  
ATOM   4709  HW1 SOL  1917       0.300  11.790   1.800  1.00  0.00           H  
ATOM   4710  HW2 SOL  1917       0.060  10.320   2.120  1.00  0.00           H  
ATOM   4711  OW  SOL  1918     -22.450  -3.910 -15.120  1.00  0.00           O  
ATOM   4712  HW1 SOL  1918     -22.920  -4.670 -15.480  1.00  0.00           H  
ATOM   4713  HW2 SOL  1918     -21.710  -3.800 -15.700  1.00  0.00           H  
ATOM   4714  OW  SOL  1919      -9.840 -13.200  35.880  1.00  0.00           O  
ATOM   4715  HW1 SOL  1919     -10.290 -13.600  35.130  1.00  0.00           H  
ATOM   4716  HW2 SOL  1919      -8.910 -13.350  35.700  1.00  0.00           H  
ATOM   4717  OW  SOL  1920     -21.380 -13.270   6.970  1.00  0.00           O  
ATOM   4718  HW1 SOL  1920     -21.960 -14.030   6.830  1.00  0.00           H  
ATOM   4719  HW2 SOL  1920     -21.800 -12.560   6.500  1.00  0.00           H  
ATOM   4720  OW  SOL  1921     -38.590 -34.900  15.180  1.00  0.00           O  
ATOM   4721  HW1 SOL  1921     -37.870 -34.410  14.780  1.00  0.00           H  
ATOM   4722  HW2 SOL  1921     -39.370 -34.410  14.940  1.00  0.00           H  
ATOM   4723  OW  SOL  1922     -17.490   5.260   2.090  1.00  0.00           O  
ATOM   4724  HW1 SOL  1922     -17.260   6.120   1.750  1.00  0.00           H  
ATOM   4725  HW2 SOL  1922     -17.570   4.700   1.320  1.00  0.00           H  
ATOM   4726  OW  SOL  1923     -21.140 -38.010   5.610  1.00  0.00           O  
ATOM   4727  HW1 SOL  1923     -21.690 -38.660   6.040  1.00  0.00           H  
ATOM   4728  HW2 SOL  1923     -21.000 -37.330   6.280  1.00  0.00           H  
ATOM   4729  OW  SOL  1924     -44.760 -38.870  -9.350  1.00  0.00           O  
ATOM   4730  HW1 SOL  1924     -44.730 -38.700  -8.410  1.00  0.00           H  
ATOM   4731  HW2 SOL  1924     -43.880 -39.200  -9.560  1.00  0.00           H  
ATOM   4732  OW  SOL  1925       0.440   1.200 -12.300  1.00  0.00           O  
ATOM   4733  HW1 SOL  1925       0.210   0.270 -12.280  1.00  0.00           H  
ATOM   4734  HW2 SOL  1925       1.190   1.280 -11.720  1.00  0.00           H  
ATOM   4735  OW  SOL  1926     -21.510 -34.320 -18.630  1.00  0.00           O  
ATOM   4736  HW1 SOL  1926     -21.710 -35.240 -18.790  1.00  0.00           H  
ATOM   4737  HW2 SOL  1926     -20.950 -34.070 -19.360  1.00  0.00           H  
ATOM   4738  OW  SOL  1927     -27.940 -34.880  -2.580  1.00  0.00           O  
ATOM   4739  HW1 SOL  1927     -28.500 -35.560  -2.960  1.00  0.00           H  
ATOM   4740  HW2 SOL  1927     -27.780 -34.280  -3.310  1.00  0.00           H  
ATOM   4741  OW  SOL  1928      -3.010 -15.680   9.540  1.00  0.00           O  
ATOM   4742  HW1 SOL  1928      -2.410 -15.250  10.140  1.00  0.00           H  
ATOM   4743  HW2 SOL  1928      -3.270 -16.490   9.990  1.00  0.00           H  
ATOM   4744  OW  SOL  1929     -26.690   2.280  16.060  1.00  0.00           O  
ATOM   4745  HW1 SOL  1929     -26.510   2.710  16.900  1.00  0.00           H  
ATOM   4746  HW2 SOL  1929     -27.640   2.160  16.070  1.00  0.00           H  
ATOM   4747  OW  SOL  1930     -17.750   5.330  23.060  1.00  0.00           O  
ATOM   4748  HW1 SOL  1930     -18.700   5.360  22.980  1.00  0.00           H  
ATOM   4749  HW2 SOL  1930     -17.490   4.640  22.450  1.00  0.00           H  
ATOM   4750  OW  SOL  1931     -20.350 -40.900 -21.270  1.00  0.00           O  
ATOM   4751  HW1 SOL  1931     -20.900 -41.430 -21.850  1.00  0.00           H  
ATOM   4752  HW2 SOL  1931     -19.510 -40.830 -21.710  1.00  0.00           H  
ATOM   4753  OW  SOL  1932     -17.940 -37.030 -17.450  1.00  0.00           O  
ATOM   4754  HW1 SOL  1932     -18.450 -37.670 -16.950  1.00  0.00           H  
ATOM   4755  HW2 SOL  1932     -17.210 -37.530 -17.810  1.00  0.00           H  
ATOM   4756  OW  SOL  1933     -15.630 -17.420  25.280  1.00  0.00           O  
ATOM   4757  HW1 SOL  1933     -15.370 -17.720  26.150  1.00  0.00           H  
ATOM   4758  HW2 SOL  1933     -15.620 -18.220  24.740  1.00  0.00           H  
ATOM   4759  OW  SOL  1934     -12.040   0.900  -6.930  1.00  0.00           O  
ATOM   4760  HW1 SOL  1934     -12.740   1.210  -6.370  1.00  0.00           H  
ATOM   4761  HW2 SOL  1934     -12.200  -0.040  -7.030  1.00  0.00           H  
ATOM   4762  OW  SOL  1935       3.130  -7.270 -13.680  1.00  0.00           O  
ATOM   4763  HW1 SOL  1935       2.240  -7.480 -13.410  1.00  0.00           H  
ATOM   4764  HW2 SOL  1935       3.080  -7.200 -14.640  1.00  0.00           H  
ATOM   4765  OW  SOL  1936     -20.960  12.970  21.830  1.00  0.00           O  
ATOM   4766  HW1 SOL  1936     -20.440  12.750  22.600  1.00  0.00           H  
ATOM   4767  HW2 SOL  1936     -21.000  13.930  21.840  1.00  0.00           H  
ATOM   4768  OW  SOL  1937       8.070  -8.900  -1.870  1.00  0.00           O  
ATOM   4769  HW1 SOL  1937       7.450  -8.240  -1.580  1.00  0.00           H  
ATOM   4770  HW2 SOL  1937       8.630  -8.460  -2.520  1.00  0.00           H  
ATOM   4771  OW  SOL  1938     -30.780   5.480  -2.920  1.00  0.00           O  
ATOM   4772  HW1 SOL  1938     -30.060   5.900  -3.400  1.00  0.00           H  
ATOM   4773  HW2 SOL  1938     -30.850   6.000  -2.110  1.00  0.00           H  
ATOM   4774  OW  SOL  1939     -40.190  11.130  -0.810  1.00  0.00           O  
ATOM   4775  HW1 SOL  1939     -39.800  10.330  -1.150  1.00  0.00           H  
ATOM   4776  HW2 SOL  1939     -40.790  11.410  -1.510  1.00  0.00           H  
ATOM   4777  OW  SOL  1940     -13.340 -39.230 -12.990  1.00  0.00           O  
ATOM   4778  HW1 SOL  1940     -14.100 -39.580 -13.460  1.00  0.00           H  
ATOM   4779  HW2 SOL  1940     -12.990 -39.990 -12.510  1.00  0.00           H  
ATOM   4780  OW  SOL  1941     -12.170   4.740  -9.670  1.00  0.00           O  
ATOM   4781  HW1 SOL  1941     -11.850   5.460 -10.210  1.00  0.00           H  
ATOM   4782  HW2 SOL  1941     -13.120   4.850  -9.670  1.00  0.00           H  
ATOM   4783  OW  SOL  1942     -21.360  16.240   9.710  1.00  0.00           O  
ATOM   4784  HW1 SOL  1942     -21.790  16.880  10.280  1.00  0.00           H  
ATOM   4785  HW2 SOL  1942     -20.920  16.780   9.060  1.00  0.00           H  
ATOM   4786  OW  SOL  1943     -37.460 -14.870   2.630  1.00  0.00           O  
ATOM   4787  HW1 SOL  1943     -37.000 -15.480   3.220  1.00  0.00           H  
ATOM   4788  HW2 SOL  1943     -37.120 -14.000   2.880  1.00  0.00           H  
ATOM   4789  OW  SOL  1944      14.400 -43.220  16.440  1.00  0.00           O  
ATOM   4790  HW1 SOL  1944      14.550 -42.740  17.260  1.00  0.00           H  
ATOM   4791  HW2 SOL  1944      13.920 -43.990  16.710  1.00  0.00           H  
ATOM   4792  OW  SOL  1945     -19.420   8.130 -17.100  1.00  0.00           O  
ATOM   4793  HW1 SOL  1945     -19.280   8.920 -17.630  1.00  0.00           H  
ATOM   4794  HW2 SOL  1945     -19.860   7.520 -17.690  1.00  0.00           H  
ATOM   4795  OW  SOL  1946     -25.390 -51.590  14.670  1.00  0.00           O  
ATOM   4796  HW1 SOL  1946     -24.570 -51.310  14.260  1.00  0.00           H  
ATOM   4797  HW2 SOL  1946     -25.440 -51.080  15.480  1.00  0.00           H  
ATOM   4798  OW  SOL  1947     -12.310 -31.500 -14.250  1.00  0.00           O  
ATOM   4799  HW1 SOL  1947     -12.680 -30.750 -14.710  1.00  0.00           H  
ATOM   4800  HW2 SOL  1947     -12.850 -31.570 -13.450  1.00  0.00           H  
ATOM   4801  OW  SOL  1948     -24.010 -18.940 -21.210  1.00  0.00           O  
ATOM   4802  HW1 SOL  1948     -24.940 -19.110 -21.350  1.00  0.00           H  
ATOM   4803  HW2 SOL  1948     -23.670 -18.720 -22.080  1.00  0.00           H  
ATOM   4804  OW  SOL  1949      -6.250 -42.720   3.020  1.00  0.00           O  
ATOM   4805  HW1 SOL  1949      -6.800 -43.170   3.650  1.00  0.00           H  
ATOM   4806  HW2 SOL  1949      -6.630 -41.860   2.920  1.00  0.00           H  
ATOM   4807  OW  SOL  1950     -43.830 -35.090  10.990  1.00  0.00           O  
ATOM   4808  HW1 SOL  1950     -43.920 -34.130  10.960  1.00  0.00           H  
ATOM   4809  HW2 SOL  1950     -42.900 -35.250  10.830  1.00  0.00           H  
ATOM   4810  OW  SOL  1951     -29.150 -27.740  27.890  1.00  0.00           O  
ATOM   4811  HW1 SOL  1951     -29.770 -28.190  28.450  1.00  0.00           H  
ATOM   4812  HW2 SOL  1951     -28.300 -28.040  28.200  1.00  0.00           H  
ATOM   4813  OW  SOL  1952       1.120 -24.480 -16.150  1.00  0.00           O  
ATOM   4814  HW1 SOL  1952       1.370 -25.280 -15.700  1.00  0.00           H  
ATOM   4815  HW2 SOL  1952       0.540 -24.030 -15.530  1.00  0.00           H  
ATOM   4816  OW  SOL  1953       8.370 -27.990  -6.330  1.00  0.00           O  
ATOM   4817  HW1 SOL  1953       9.240 -28.030  -6.730  1.00  0.00           H  
ATOM   4818  HW2 SOL  1953       7.910 -27.330  -6.840  1.00  0.00           H  
ATOM   4819  OW  SOL  1954      -2.040   5.900 -13.220  1.00  0.00           O  
ATOM   4820  HW1 SOL  1954      -1.330   5.960 -12.580  1.00  0.00           H  
ATOM   4821  HW2 SOL  1954      -1.640   5.510 -14.000  1.00  0.00           H  
ATOM   4822  OW  SOL  1955     -40.520 -19.050  -7.650  1.00  0.00           O  
ATOM   4823  HW1 SOL  1955     -40.030 -18.580  -8.320  1.00  0.00           H  
ATOM   4824  HW2 SOL  1955     -41.070 -18.400  -7.240  1.00  0.00           H  
ATOM   4825  OW  SOL  1956     -13.200 -24.000 -31.450  1.00  0.00           O  
ATOM   4826  HW1 SOL  1956     -12.580 -24.580 -31.870  1.00  0.00           H  
ATOM   4827  HW2 SOL  1956     -13.030 -24.090 -30.520  1.00  0.00           H  
ATOM   4828  OW  SOL  1957      -9.140 -34.650 -28.620  1.00  0.00           O  
ATOM   4829  HW1 SOL  1957      -9.540 -34.770 -29.480  1.00  0.00           H  
ATOM   4830  HW2 SOL  1957      -8.440 -33.990 -28.760  1.00  0.00           H  
ATOM   4831  OW  SOL  1958     -14.550  12.380  -3.510  1.00  0.00           O  
ATOM   4832  HW1 SOL  1958     -14.890  12.800  -2.710  1.00  0.00           H  
ATOM   4833  HW2 SOL  1958     -13.910  11.750  -3.190  1.00  0.00           H  
ATOM   4834  OW  SOL  1959     -38.280 -13.470  -2.670  1.00  0.00           O  
ATOM   4835  HW1 SOL  1959     -38.060 -14.280  -2.220  1.00  0.00           H  
ATOM   4836  HW2 SOL  1959     -37.950 -12.780  -2.100  1.00  0.00           H  
ATOM   4837  OW  SOL  1960     -39.060 -20.700 -26.000  1.00  0.00           O  
ATOM   4838  HW1 SOL  1960     -38.740 -21.360 -25.380  1.00  0.00           H  
ATOM   4839  HW2 SOL  1960     -39.000 -21.120 -26.860  1.00  0.00           H  
ATOM   4840  OW  SOL  1961     -28.420 -36.480  18.020  1.00  0.00           O  
ATOM   4841  HW1 SOL  1961     -27.500 -36.250  18.150  1.00  0.00           H  
ATOM   4842  HW2 SOL  1961     -28.910 -35.830  18.500  1.00  0.00           H  
ATOM   4843  OW  SOL  1962     -45.530 -45.370   1.860  1.00  0.00           O  
ATOM   4844  HW1 SOL  1962     -46.270 -45.300   2.460  1.00  0.00           H  
ATOM   4845  HW2 SOL  1962     -44.820 -44.900   2.300  1.00  0.00           H  
ATOM   4846  OW  SOL  1963      -6.220 -24.900  32.920  1.00  0.00           O  
ATOM   4847  HW1 SOL  1963      -7.160 -25.030  33.040  1.00  0.00           H  
ATOM   4848  HW2 SOL  1963      -5.900 -24.610  33.770  1.00  0.00           H  
ATOM   4849  OW  SOL  1964     -31.500  11.490  18.390  1.00  0.00           O  
ATOM   4850  HW1 SOL  1964     -30.590  11.800  18.530  1.00  0.00           H  
ATOM   4851  HW2 SOL  1964     -31.910  11.550  19.240  1.00  0.00           H  
ATOM   4852  OW  SOL  1965     -31.000 -15.380 -26.490  1.00  0.00           O  
ATOM   4853  HW1 SOL  1965     -31.340 -14.860 -25.750  1.00  0.00           H  
ATOM   4854  HW2 SOL  1965     -30.050 -15.380 -26.360  1.00  0.00           H  
ATOM   4855  OW  SOL  1966      10.720 -36.150 -19.060  1.00  0.00           O  
ATOM   4856  HW1 SOL  1966      10.810 -37.020 -19.460  1.00  0.00           H  
ATOM   4857  HW2 SOL  1966      11.540 -35.700 -19.280  1.00  0.00           H  
ATOM   4858  OW  SOL  1967       6.250 -12.690  23.520  1.00  0.00           O  
ATOM   4859  HW1 SOL  1967       6.200 -13.620  23.310  1.00  0.00           H  
ATOM   4860  HW2 SOL  1967       5.510 -12.540  24.110  1.00  0.00           H  
ATOM   4861  OW  SOL  1968      -2.860 -28.040  15.080  1.00  0.00           O  
ATOM   4862  HW1 SOL  1968      -2.560 -28.630  14.390  1.00  0.00           H  
ATOM   4863  HW2 SOL  1968      -2.600 -27.170  14.790  1.00  0.00           H  
ATOM   4864  OW  SOL  1969      15.850 -30.380  13.460  1.00  0.00           O  
ATOM   4865  HW1 SOL  1969      16.730 -30.300  13.820  1.00  0.00           H  
ATOM   4866  HW2 SOL  1969      15.660 -31.320  13.460  1.00  0.00           H  
ATOM   4867  OW  SOL  1970     -33.720 -30.570  19.960  1.00  0.00           O  
ATOM   4868  HW1 SOL  1970     -33.730 -30.090  19.120  1.00  0.00           H  
ATOM   4869  HW2 SOL  1970     -33.280 -29.980  20.560  1.00  0.00           H  
ATOM   4870  OW  SOL  1971     -12.550 -15.640 -21.790  1.00  0.00           O  
ATOM   4871  HW1 SOL  1971     -12.050 -14.880 -21.490  1.00  0.00           H  
ATOM   4872  HW2 SOL  1971     -12.340 -16.330 -21.160  1.00  0.00           H  
ATOM   4873  OW  SOL  1972     -40.830 -14.880 -18.060  1.00  0.00           O  
ATOM   4874  HW1 SOL  1972     -40.990 -15.360 -18.870  1.00  0.00           H  
ATOM   4875  HW2 SOL  1972     -40.990 -13.960 -18.300  1.00  0.00           H  
ATOM   4876  OW  SOL  1973     -37.590   0.030  20.260  1.00  0.00           O  
ATOM   4877  HW1 SOL  1973     -38.010  -0.190  21.100  1.00  0.00           H  
ATOM   4878  HW2 SOL  1973     -38.010  -0.550  19.630  1.00  0.00           H  
ATOM   4879  OW  SOL  1974      15.670 -42.680  13.920  1.00  0.00           O  
ATOM   4880  HW1 SOL  1974      15.290 -42.960  14.760  1.00  0.00           H  
ATOM   4881  HW2 SOL  1974      15.140 -43.150  13.270  1.00  0.00           H  
ATOM   4882  OW  SOL  1975     -10.600  -2.070  23.510  1.00  0.00           O  
ATOM   4883  HW1 SOL  1975      -9.750  -2.430  23.210  1.00  0.00           H  
ATOM   4884  HW2 SOL  1975     -10.610  -2.250  24.450  1.00  0.00           H  
ATOM   4885  OW  SOL  1976     -20.850  14.860 -14.120  1.00  0.00           O  
ATOM   4886  HW1 SOL  1976     -20.900  15.770 -14.410  1.00  0.00           H  
ATOM   4887  HW2 SOL  1976     -21.040  14.900 -13.190  1.00  0.00           H  
ATOM   4888  OW  SOL  1977      -8.730  15.400  14.080  1.00  0.00           O  
ATOM   4889  HW1 SOL  1977      -8.330  15.930  13.380  1.00  0.00           H  
ATOM   4890  HW2 SOL  1977      -8.210  14.600  14.090  1.00  0.00           H  
ATOM   4891  OW  SOL  1978     -30.530  -1.010  13.330  1.00  0.00           O  
ATOM   4892  HW1 SOL  1978     -29.620  -0.720  13.210  1.00  0.00           H  
ATOM   4893  HW2 SOL  1978     -30.740  -1.490  12.520  1.00  0.00           H  
ATOM   4894  OW  SOL  1979     -36.770 -12.570  10.740  1.00  0.00           O  
ATOM   4895  HW1 SOL  1979     -35.830 -12.680  10.880  1.00  0.00           H  
ATOM   4896  HW2 SOL  1979     -37.180 -13.190  11.340  1.00  0.00           H  
ATOM   4897  OW  SOL  1980      19.620 -13.130  -1.910  1.00  0.00           O  
ATOM   4898  HW1 SOL  1980      19.600 -12.230  -1.600  1.00  0.00           H  
ATOM   4899  HW2 SOL  1980      20.290 -13.550  -1.380  1.00  0.00           H  
ATOM   4900  OW  SOL  1981      -7.700 -12.050 -28.960  1.00  0.00           O  
ATOM   4901  HW1 SOL  1981      -7.000 -11.420 -28.800  1.00  0.00           H  
ATOM   4902  HW2 SOL  1981      -7.320 -12.900 -28.750  1.00  0.00           H  
ATOM   4903  OW  SOL  1982     -13.290 -40.310  23.000  1.00  0.00           O  
ATOM   4904  HW1 SOL  1982     -13.660 -39.830  23.740  1.00  0.00           H  
ATOM   4905  HW2 SOL  1982     -13.800 -41.120  22.960  1.00  0.00           H  
ATOM   4906  OW  SOL  1983     -18.930 -39.690  -7.460  1.00  0.00           O  
ATOM   4907  HW1 SOL  1983     -19.840 -39.770  -7.760  1.00  0.00           H  
ATOM   4908  HW2 SOL  1983     -19.010 -39.510  -6.520  1.00  0.00           H  
ATOM   4909  OW  SOL  1984     -16.410 -31.680 -21.210  1.00  0.00           O  
ATOM   4910  HW1 SOL  1984     -16.540 -31.000 -20.540  1.00  0.00           H  
ATOM   4911  HW2 SOL  1984     -16.170 -31.190 -22.000  1.00  0.00           H  
ATOM   4912  OW  SOL  1985       6.710 -12.530 -15.020  1.00  0.00           O  
ATOM   4913  HW1 SOL  1985       7.450 -12.810 -14.480  1.00  0.00           H  
ATOM   4914  HW2 SOL  1985       6.100 -12.130 -14.400  1.00  0.00           H  
ATOM   4915  OW  SOL  1986     -30.100  -7.070  11.300  1.00  0.00           O  
ATOM   4916  HW1 SOL  1986     -31.000  -6.750  11.230  1.00  0.00           H  
ATOM   4917  HW2 SOL  1986     -29.770  -6.700  12.110  1.00  0.00           H  
ATOM   4918  OW  SOL  1987     -11.420 -29.470 -24.550  1.00  0.00           O  
ATOM   4919  HW1 SOL  1987     -11.360 -30.350 -24.930  1.00  0.00           H  
ATOM   4920  HW2 SOL  1987     -11.560 -29.630 -23.610  1.00  0.00           H  
ATOM   4921  OW  SOL  1988     -15.880 -47.080 -15.560  1.00  0.00           O  
ATOM   4922  HW1 SOL  1988     -15.230 -47.330 -14.900  1.00  0.00           H  
ATOM   4923  HW2 SOL  1988     -16.700 -47.010 -15.080  1.00  0.00           H  
ATOM   4924  OW  SOL  1989      -1.590 -38.560 -18.040  1.00  0.00           O  
ATOM   4925  HW1 SOL  1989      -1.070 -38.260 -18.790  1.00  0.00           H  
ATOM   4926  HW2 SOL  1989      -0.980 -39.120 -17.550  1.00  0.00           H  
ATOM   4927  OW  SOL  1990     -26.330  16.080  -4.050  1.00  0.00           O  
ATOM   4928  HW1 SOL  1990     -25.990  16.760  -3.480  1.00  0.00           H  
ATOM   4929  HW2 SOL  1990     -26.010  16.310  -4.920  1.00  0.00           H  
ATOM   4930  OW  SOL  1991       8.230  -8.610 -23.650  1.00  0.00           O  
ATOM   4931  HW1 SOL  1991       8.710  -8.340 -22.870  1.00  0.00           H  
ATOM   4932  HW2 SOL  1991       7.390  -8.160 -23.590  1.00  0.00           H  
ATOM   4933  OW  SOL  1992     -16.420 -35.990 -10.290  1.00  0.00           O  
ATOM   4934  HW1 SOL  1992     -17.110 -35.670 -10.870  1.00  0.00           H  
ATOM   4935  HW2 SOL  1992     -15.730 -36.260 -10.890  1.00  0.00           H  
ATOM   4936  OW  SOL  1993     -22.900 -34.450   6.400  1.00  0.00           O  
ATOM   4937  HW1 SOL  1993     -22.660 -33.980   5.600  1.00  0.00           H  
ATOM   4938  HW2 SOL  1993     -22.180 -35.070   6.530  1.00  0.00           H
[truncated: 1,654,349 more chars]
