# Supplementary material for: Determination of Ligand Binding Modes in Hydrated Viral Ion Channels to Foster Drug Design and Repositioning
Source: J Chem Inf Model. 2021 Jul 27;61(8):4011–22. doi: 10.1021/acs.jcim.1c00488 (PMC8389532; doi:10.1021/acs.jcim.1c00488)
Supplement: Supplementary file 2 — ci1c00488_si_002.zip [file ci1c00488_si_002.zip › supporting_data_05_05/supporting_data/fig_5/b/aa1.pdb]

ATOM      1  C1  AMA   440       8.610   3.060   0.600  1.00  0.00           C  
ATOM      2  N1  AMA   440       8.880  -0.660   0.010  1.00  0.00           N  
ATOM      3  C2  AMA   440       7.090   3.120   0.520  1.00  0.00           C  
ATOM      4  C3  AMA   440       6.610   2.280  -0.660  1.00  0.00           C  
ATOM      5  C4  AMA   440       7.180   2.850  -1.960  1.00  0.00           C  
ATOM      6  C5  AMA   440       8.690   2.700  -1.830  1.00  0.00           C  
ATOM      7  C6  AMA   440       9.070   3.680  -0.730  1.00  0.00           C  
ATOM      8  C7  AMA   440       9.050   1.620   0.840  1.00  0.00           C  
ATOM      9  C8  AMA   440       9.250   1.330  -1.470  1.00  0.00           C  
ATOM     10  C9  AMA   440       7.020   0.810  -0.510  1.00  0.00           C  
ATOM     11  C10 AMA   440       8.520   0.740  -0.270  1.00  0.00           C  
ATOM     12  H1  AMA   440       8.910   3.640   1.470  1.00  0.00           H  
ATOM     13  H3  AMA   440       5.520   2.220  -0.690  1.00  0.00           H  
ATOM     14  H5  AMA   440       9.270   3.040  -2.690  1.00  0.00           H  
ATOM     15  H11 AMA   440       8.530  -1.080   0.860  1.00  0.00           H  
ATOM     16  H12 AMA   440       8.660  -1.280  -0.750  1.00  0.00           H  
ATOM     17  H13 AMA   440       9.890  -0.620   0.030  1.00  0.00           H  
ATOM     18  H21 AMA   440       6.660   4.110   0.410  1.00  0.00           H  
ATOM     19  H22 AMA   440       6.670   2.610   1.380  1.00  0.00           H  
ATOM     20  H41 AMA   440       6.790   2.170  -2.720  1.00  0.00           H  
ATOM     21  H42 AMA   440       6.870   3.880  -2.140  1.00  0.00           H  
ATOM     22  H61 AMA   440      10.150   3.670  -0.630  1.00  0.00           H  
ATOM     23  H62 AMA   440       8.770   4.720  -0.880  1.00  0.00           H  
ATOM     24  H71 AMA   440      10.140   1.500   0.830  1.00  0.00           H  
ATOM     25  H72 AMA   440       8.680   1.230   1.790  1.00  0.00           H  
ATOM     26  H81 AMA   440      10.340   1.340  -1.410  1.00  0.00           H  
ATOM     27  H82 AMA   440       9.070   0.750  -2.370  1.00  0.00           H  
ATOM     28  H91 AMA   440       6.650   0.290  -1.400  1.00  0.00           H  
ATOM     29  H92 AMA   440       6.420   0.350   0.270  1.00  0.00           H  
END
