# Supplementary material for: Determination of Ligand Binding Modes in Hydrated Viral Ion Channels to Foster Drug Design and Repositioning
Source: J Chem Inf Model. 2021 Jul 27;61(8):4011–22. doi: 10.1021/acs.jcim.1c00488 (PMC8389532; doi:10.1021/acs.jcim.1c00488)
Supplement: Supplementary file 2 — ci1c00488_si_002.zip [file ci1c00488_si_002.zip › supporting_data_05_05/supporting_data/fig_5/b/aa2.pdb]

ATOM      1  C1  AMA   440       2.630   1.530   0.220  1.00  0.00           C  
ATOM      2  N1  AMA   440      -0.320  -0.650  -0.580  1.00  0.00           N  
ATOM      3  C2  AMA   440       3.530   1.120  -0.940  1.00  0.00           C  
ATOM      4  C3  AMA   440       3.450  -0.400  -1.130  1.00  0.00           C  
ATOM      5  C4  AMA   440       3.920  -1.060   0.160  1.00  0.00           C  
ATOM      6  C5  AMA   440       2.930  -0.700   1.270  1.00  0.00           C  
ATOM      7  C6  AMA   440       3.060   0.800   1.500  1.00  0.00           C  
ATOM      8  C7  AMA   440       1.180   1.200  -0.100  1.00  0.00           C  
ATOM      9  C8  AMA   440       1.460  -1.020   0.990  1.00  0.00           C  
ATOM     10  C9  AMA   440       2.010  -0.820  -1.400  1.00  0.00           C  
ATOM     11  C10 AMA   440       1.080  -0.310  -0.310  1.00  0.00           C  
ATOM     12  H1  AMA   440       2.800   2.590   0.430  1.00  0.00           H  
ATOM     13  H3  AMA   440       4.210  -0.650  -1.870  1.00  0.00           H  
ATOM     14  H5  AMA   440       3.270  -1.170   2.190  1.00  0.00           H  
ATOM     15  H11 AMA   440      -0.410  -1.640  -0.760  1.00  0.00           H  
ATOM     16  H12 AMA   440      -0.850  -0.490   0.270  1.00  0.00           H  
ATOM     17  H13 AMA   440      -0.730  -0.130  -1.330  1.00  0.00           H  
ATOM     18  H21 AMA   440       4.540   1.420  -0.680  1.00  0.00           H  
ATOM     19  H22 AMA   440       3.220   1.660  -1.840  1.00  0.00           H  
ATOM     20  H41 AMA   440       3.860  -2.140   0.020  1.00  0.00           H  
ATOM     21  H42 AMA   440       4.900  -0.690   0.470  1.00  0.00           H  
ATOM     22  H61 AMA   440       2.610   1.090   2.440  1.00  0.00           H  
ATOM     23  H62 AMA   440       4.080   1.110   1.710  1.00  0.00           H  
ATOM     24  H71 AMA   440       0.630   1.530   0.780  1.00  0.00           H  
ATOM     25  H72 AMA   440       0.820   1.770  -0.950  1.00  0.00           H  
ATOM     26  H81 AMA   440       0.920  -0.550   1.810  1.00  0.00           H  
ATOM     27  H82 AMA   440       1.270  -2.090   1.070  1.00  0.00           H  
ATOM     28  H91 AMA   440       1.940  -1.910  -1.480  1.00  0.00           H  
ATOM     29  H92 AMA   440       1.730  -0.360  -2.350  1.00  0.00           H  
END
