# Supplementary material for: Determination of Ligand Binding Modes in Hydrated Viral Ion Channels to Foster Drug Design and Repositioning
Source: J Chem Inf Model. 2021 Jul 27;61(8):4011–22. doi: 10.1021/acs.jcim.1c00488 (PMC8389532; doi:10.1021/acs.jcim.1c00488)
Supplement: Supplementary file 2 — ci1c00488_si_002.zip [file ci1c00488_si_002.zip › supporting_data_05_05/supporting_data/fig_5/b/aa3.pdb]

ATOM      1  C1  AMA   440      20.350  -0.790  -1.630  1.00  0.00           C  
ATOM      2  N1  AMA   440      18.200  -0.380   1.500  1.00  0.00           N  
ATOM      3  C2  AMA   440      21.630  -0.170  -1.070  1.00  0.00           C  
ATOM      4  C3  AMA   440      21.230   1.080  -0.290  1.00  0.00           C  
ATOM      5  C4  AMA   440      20.510   2.040  -1.220  1.00  0.00           C  
ATOM      6  C5  AMA   440      19.200   1.420  -1.720  1.00  0.00           C  
ATOM      7  C6  AMA   440      19.610   0.200  -2.530  1.00  0.00           C  
ATOM      8  C7  AMA   440      19.490  -1.150  -0.440  1.00  0.00           C  
ATOM      9  C8  AMA   440      18.300   0.970  -0.570  1.00  0.00           C  
ATOM     10  C9  AMA   440      20.350   0.690   0.900  1.00  0.00           C  
ATOM     11  C10 AMA   440      19.050   0.060   0.390  1.00  0.00           C  
ATOM     12  H1  AMA   440      20.620  -1.650  -2.250  1.00  0.00           H  
ATOM     13  H3  AMA   440      22.180   1.510   0.030  1.00  0.00           H  
ATOM     14  H5  AMA   440      18.690   2.180  -2.310  1.00  0.00           H  
ATOM     15  H11 AMA   440      17.250  -0.460   1.190  1.00  0.00           H  
ATOM     16  H12 AMA   440      18.420  -1.240   1.990  1.00  0.00           H  
ATOM     17  H13 AMA   440      18.330   0.330   2.210  1.00  0.00           H  
ATOM     18  H21 AMA   440      22.330   0.110  -1.860  1.00  0.00           H  
ATOM     19  H22 AMA   440      22.100  -0.820  -0.330  1.00  0.00           H  
ATOM     20  H41 AMA   440      20.280   2.920  -0.630  1.00  0.00           H  
ATOM     21  H42 AMA   440      21.150   2.360  -2.040  1.00  0.00           H  
ATOM     22  H61 AMA   440      18.710  -0.180  -3.020  1.00  0.00           H  
ATOM     23  H62 AMA   440      20.210   0.400  -3.410  1.00  0.00           H  
ATOM     24  H71 AMA   440      18.620  -1.730  -0.760  1.00  0.00           H  
ATOM     25  H72 AMA   440      20.060  -1.790   0.240  1.00  0.00           H  
ATOM     26  H81 AMA   440      17.310   0.670  -0.930  1.00  0.00           H  
ATOM     27  H82 AMA   440      18.050   1.900  -0.070  1.00  0.00           H  
ATOM     28  H91 AMA   440      20.030   1.610   1.370  1.00  0.00           H  
ATOM     29  H92 AMA   440      20.870   0.140   1.680  1.00  0.00           H  
END
