# Supplementary material for: Determination of Ligand Binding Modes in Hydrated Viral Ion Channels to Foster Drug Design and Repositioning
Source: J Chem Inf Model. 2021 Jul 27;61(8):4011–22. doi: 10.1021/acs.jcim.1c00488 (PMC8389532; doi:10.1021/acs.jcim.1c00488)
Supplement: Supplementary file 2 — ci1c00488_si_002.zip [file ci1c00488_si_002.zip › supporting_data_05_05/supporting_data/fig_5/b/aa4.pdb]

ATOM      1  C1  AMA   440      11.550  -1.600   1.020  1.00  0.00           C  
ATOM      2  N1  AMA   440       9.390   0.880  -0.860  1.00  0.00           N  
ATOM      3  C2  AMA   440      11.950  -0.680   2.160  1.00  0.00           C  
ATOM      4  C3  AMA   440      12.420   0.630   1.530  1.00  0.00           C  
ATOM      5  C4  AMA   440      13.470   0.390   0.430  1.00  0.00           C  
ATOM      6  C5  AMA   440      12.940  -0.510  -0.670  1.00  0.00           C  
ATOM      7  C6  AMA   440      12.670  -1.850   0.020  1.00  0.00           C  
ATOM      8  C7  AMA   440      10.300  -1.070   0.310  1.00  0.00           C  
ATOM      9  C8  AMA   440      11.710   0.140  -1.280  1.00  0.00           C  
ATOM     10  C9  AMA   440      11.180   1.210   0.850  1.00  0.00           C  
ATOM     11  C10 AMA   440      10.610   0.320  -0.240  1.00  0.00           C  
ATOM     12  H1  AMA   440      11.340  -2.550   1.500  1.00  0.00           H  
ATOM     13  H3  AMA   440      12.730   1.300   2.310  1.00  0.00           H  
ATOM     14  H5  AMA   440      13.650  -0.710  -1.470  1.00  0.00           H  
ATOM     15  H11 AMA   440       8.630   0.960  -0.200  1.00  0.00           H  
ATOM     16  H12 AMA   440       9.620   1.750  -1.340  1.00  0.00           H  
ATOM     17  H13 AMA   440       9.160   0.340  -1.680  1.00  0.00           H  
ATOM     18  H21 AMA   440      12.640  -1.150   2.870  1.00  0.00           H  
ATOM     19  H22 AMA   440      11.160  -0.400   2.870  1.00  0.00           H  
ATOM     20  H41 AMA   440      13.800   1.340   0.020  1.00  0.00           H  
ATOM     21  H42 AMA   440      14.390  -0.010   0.860  1.00  0.00           H  
ATOM     22  H61 AMA   440      12.450  -2.710  -0.610  1.00  0.00           H  
ATOM     23  H62 AMA   440      13.550  -2.060   0.630  1.00  0.00           H  
ATOM     24  H71 AMA   440      10.070  -1.760  -0.510  1.00  0.00           H  
ATOM     25  H72 AMA   440       9.530  -1.100   1.070  1.00  0.00           H  
ATOM     26  H81 AMA   440      11.350  -0.460  -2.110  1.00  0.00           H  
ATOM     27  H82 AMA   440      12.050   1.110  -1.650  1.00  0.00           H  
ATOM     28  H91 AMA   440      11.510   2.190   0.490  1.00  0.00           H  
ATOM     29  H92 AMA   440      10.390   1.250   1.620  1.00  0.00           H  
END
