# Supplementary material for: Determination of Ligand Binding Modes in Hydrated Viral Ion Channels to Foster Drug Design and Repositioning
Source: J Chem Inf Model. 2021 Jul 27;61(8):4011–22. doi: 10.1021/acs.jcim.1c00488 (PMC8389532; doi:10.1021/acs.jcim.1c00488)
Supplement: Supplementary file 2 — ci1c00488_si_002.zip [file ci1c00488_si_002.zip › supporting_data_05_05/supporting_data/fig_5/b/aa5.pdb]

ATOM      1  C1  AMA   440      19.690   0.350  -2.060  1.00  0.00           C  
ATOM      2  N1  AMA   440      18.020  -1.320   0.960  1.00  0.00           N  
ATOM      3  C2  AMA   440      21.150   0.140  -1.650  1.00  0.00           C  
ATOM      4  C3  AMA   440      21.330   0.310  -0.140  1.00  0.00           C  
ATOM      5  C4  AMA   440      20.990   1.730   0.260  1.00  0.00           C  
ATOM      6  C5  AMA   440      19.530   1.940  -0.160  1.00  0.00           C  
ATOM      7  C6  AMA   440      19.420   1.800  -1.670  1.00  0.00           C  
ATOM      8  C7  AMA   440      18.750  -0.530  -1.230  1.00  0.00           C  
ATOM      9  C8  AMA   440      18.640   1.010   0.670  1.00  0.00           C  
ATOM     10  C9  AMA   440      20.440  -0.700   0.580  1.00  0.00           C  
ATOM     11  C10 AMA   440      18.970  -0.420   0.280  1.00  0.00           C  
ATOM     12  H1  AMA   440      19.640   0.160  -3.130  1.00  0.00           H  
ATOM     13  H3  AMA   440      22.370   0.050   0.080  1.00  0.00           H  
ATOM     14  H5  AMA   440      19.270   2.950   0.140  1.00  0.00           H  
ATOM     15  H11 AMA   440      18.100  -1.160   1.960  1.00  0.00           H  
ATOM     16  H12 AMA   440      17.090  -1.190   0.580  1.00  0.00           H  
ATOM     17  H13 AMA   440      18.340  -2.260   0.750  1.00  0.00           H  
ATOM     18  H21 AMA   440      21.790   0.810  -2.210  1.00  0.00           H  
ATOM     19  H22 AMA   440      21.360  -0.890  -1.910  1.00  0.00           H  
ATOM     20  H41 AMA   440      21.100   1.870   1.340  1.00  0.00           H  
ATOM     21  H42 AMA   440      21.530   2.530  -0.240  1.00  0.00           H  
ATOM     22  H61 AMA   440      18.420   2.150  -1.930  1.00  0.00           H  
ATOM     23  H62 AMA   440      20.160   2.510  -2.030  1.00  0.00           H  
ATOM     24  H71 AMA   440      17.720  -0.460  -1.570  1.00  0.00           H  
ATOM     25  H72 AMA   440      18.940  -1.570  -1.500  1.00  0.00           H  
ATOM     26  H81 AMA   440      17.570   1.190   0.540  1.00  0.00           H  
ATOM     27  H82 AMA   440      18.760   1.150   1.750  1.00  0.00           H  
ATOM     28  H91 AMA   440      20.680  -0.510   1.630  1.00  0.00           H  
ATOM     29  H92 AMA   440      20.720  -1.700   0.240  1.00  0.00           H  
END
