# Supplementary material for: Determination of Ligand Binding Modes in Hydrated Viral Ion Channels to Foster Drug Design and Repositioning
Source: J Chem Inf Model. 2021 Jul 27;61(8):4011–22. doi: 10.1021/acs.jcim.1c00488 (PMC8389532; doi:10.1021/acs.jcim.1c00488)
Supplement: Supplementary file 2 — ci1c00488_si_002.zip [file ci1c00488_si_002.zip › supporting_data_05_05/supporting_data/fig_5/b/target.pdb]

ATOM      1  C   ACE     8      -2.830  -7.130  10.010  1.00  0.00           C  
ATOM      2  O   ACE     8      -2.870  -6.790  11.190  1.00  0.00           O  
ATOM      3  CH3 ACE     8      -3.980  -6.840   9.050  1.00  0.00           C  
ATOM      4 1HH3 ACE     8      -3.820  -5.830   8.680  1.00  0.00           H  
ATOM      5 2HH3 ACE     8      -3.910  -7.560   8.230  1.00  0.00           H  
ATOM      6 3HH3 ACE     8      -4.920  -6.880   9.610  1.00  0.00           H  
ATOM      7  N   GLU     8      -1.710  -7.770   9.660  1.00  0.00           N  
ATOM      8  CA  GLU     8      -0.640  -8.310  10.490  1.00  0.00           C  
ATOM      9  C   GLU     8       0.790  -7.930  10.130  1.00  0.00           C  
ATOM     10  O   GLU     8       1.830  -8.180  10.750  1.00  0.00           O  
ATOM     11  CB  GLU     8      -0.730  -9.840  10.410  1.00  0.00           C  
ATOM     12  CG  GLU     8      -0.450 -10.560   9.100  1.00  0.00           C  
ATOM     13  CD  GLU     8      -0.250 -12.070   9.190  1.00  0.00           C  
ATOM     14  OE1 GLU     8      -1.040 -12.750   9.860  1.00  0.00           O  
ATOM     15  OE2 GLU     8       0.630 -12.510   8.420  1.00  0.00           O1-
ATOM     16  H   GLU     8      -1.550  -7.850   8.680  1.00  0.00           H  
ATOM     17  HA  GLU     8      -0.730  -8.010  11.530  1.00  0.00           H  
ATOM     18  HB1 GLU     8      -1.730 -10.050  10.790  1.00  0.00           H  
ATOM     19  HB2 GLU     8       0.000 -10.260  11.100  1.00  0.00           H  
ATOM     20  HG1 GLU     8       0.540 -10.210   8.810  1.00  0.00           H  
ATOM     21  HG2 GLU     8      -1.220 -10.310   8.360  1.00  0.00           H  
ATOM     22  N   THR     9       0.820  -7.070   9.100  1.00  0.00           N  
ATOM     23  CA  THR     9       2.010  -6.410   8.590  1.00  0.00           C  
ATOM     24  C   THR     9       3.050  -7.300   7.930  1.00  0.00           C  
ATOM     25  O   THR     9       3.870  -6.830   7.140  1.00  0.00           O  
ATOM     26  CB  THR     9       2.520  -5.370   9.580  1.00  0.00           C  
ATOM     27  CG2 THR     9       3.550  -4.410   8.990  1.00  0.00           C  
ATOM     28  OG1 THR     9       1.470  -4.550  10.030  1.00  0.00           O  
ATOM     29  H   THR     9      -0.050  -6.830   8.660  1.00  0.00           H  
ATOM     30  HA  THR     9       1.660  -5.840   7.740  1.00  0.00           H  
ATOM     31  HB  THR     9       2.990  -5.890  10.420  1.00  0.00           H  
ATOM     32  HG1 THR     9       1.700  -4.090  10.850  1.00  0.00           H  
ATOM     33 1HG2 THR     9       4.430  -4.910   8.550  1.00  0.00           H  
ATOM     34 2HG2 THR     9       3.060  -3.800   8.240  1.00  0.00           H  
ATOM     35 3HG2 THR     9       3.900  -3.840   9.840  1.00  0.00           H  
ATOM     36  N   GLY    10       3.080  -8.590   8.260  1.00  0.00           N  
ATOM     37  CA  GLY    10       4.140  -9.530   7.960  1.00  0.00           C  
ATOM     38  C   GLY    10       4.770  -9.620   6.580  1.00  0.00           C  
ATOM     39  O   GLY    10       5.840 -10.230   6.530  1.00  0.00           O  
ATOM     40  H   GLY    10       2.380  -8.890   8.930  1.00  0.00           H  
ATOM     41  HA1 GLY    10       3.690 -10.500   8.220  1.00  0.00           H  
ATOM     42  HA2 GLY    10       5.030  -9.380   8.570  1.00  0.00           H  
ATOM     43  N   THR    11       4.100  -9.080   5.560  1.00  0.00           N  
ATOM     44  CA  THR    11       4.650  -8.840   4.240  1.00  0.00           C  
ATOM     45  C   THR    11       5.550  -7.620   4.160  1.00  0.00           C  
ATOM     46  O   THR    11       6.370  -7.680   3.240  1.00  0.00           O  
ATOM     47  CB  THR    11       3.660  -8.860   3.080  1.00  0.00           C  
ATOM     48  CG2 THR    11       2.790 -10.110   3.070  1.00  0.00           C  
ATOM     49  OG1 THR    11       2.730  -7.800   3.250  1.00  0.00           O  
ATOM     50  H   THR    11       3.200  -8.730   5.830  1.00  0.00           H  
ATOM     51  HA  THR    11       5.300  -9.660   3.920  1.00  0.00           H  
ATOM     52  HB  THR    11       4.260  -8.840   2.170  1.00  0.00           H  
ATOM     53  HG1 THR    11       2.220  -8.010   4.040  1.00  0.00           H  
ATOM     54 1HG2 THR    11       3.370 -11.030   2.940  1.00  0.00           H  
ATOM     55 2HG2 THR    11       2.270 -10.180   4.020  1.00  0.00           H  
ATOM     56 3HG2 THR    11       2.090 -10.050   2.230  1.00  0.00           H  
ATOM     57  N   LEU    12       5.350  -6.520   4.880  1.00  0.00           N  
ATOM     58  CA  LEU    12       6.170  -5.340   4.730  1.00  0.00           C  
ATOM     59  C   LEU    12       7.420  -5.260   5.600  1.00  0.00           C  
ATOM     60  O   LEU    12       8.300  -4.490   5.230  1.00  0.00           O  
ATOM     61  CB  LEU    12       5.230  -4.200   5.080  1.00  0.00           C  
ATOM     62  CG  LEU    12       3.870  -3.870   4.460  1.00  0.00           C  
ATOM     63  CD1 LEU    12       3.380  -2.500   4.910  1.00  0.00           C  
ATOM     64  CD2 LEU    12       3.960  -4.060   2.950  1.00  0.00           C  
ATOM     65  H   LEU    12       4.600  -6.430   5.550  1.00  0.00           H  
ATOM     66  HA  LEU    12       6.460  -5.140   3.700  1.00  0.00           H  
ATOM     67  HB1 LEU    12       5.750  -3.260   4.880  1.00  0.00           H  
ATOM     68  HB2 LEU    12       5.140  -4.300   6.160  1.00  0.00           H  
ATOM     69  HG  LEU    12       3.130  -4.580   4.840  1.00  0.00           H  
ATOM     70 1HD1 LEU    12       2.480  -2.290   4.340  1.00  0.00           H  
ATOM     71 2HD1 LEU    12       3.260  -2.490   5.990  1.00  0.00           H  
ATOM     72 3HD1 LEU    12       4.060  -1.680   4.660  1.00  0.00           H  
ATOM     73 1HD2 LEU    12       2.960  -3.840   2.580  1.00  0.00           H  
ATOM     74 2HD2 LEU    12       4.630  -3.340   2.480  1.00  0.00           H  
ATOM     75 3HD2 LEU    12       4.210  -5.080   2.650  1.00  0.00           H  
ATOM     76  N   ILE    13       7.520  -6.140   6.600  1.00  0.00           N  
ATOM     77  CA  ILE    13       8.640  -6.220   7.520  1.00  0.00           C  
ATOM     78  C   ILE    13       9.950  -6.340   6.760  1.00  0.00           C  
ATOM     79  O   ILE    13      11.020  -5.930   7.220  1.00  0.00           O  
ATOM     80  CB  ILE    13       8.400  -7.450   8.380  1.00  0.00           C  
ATOM     81  CG1 ILE    13       7.130  -7.190   9.190  1.00  0.00           C  
ATOM     82  CG2 ILE    13       9.560  -7.830   9.310  1.00  0.00           C  
ATOM     83  CD  ILE    13       7.350  -6.170  10.300  1.00  0.00           C  
ATOM     84  H   ILE    13       6.700  -6.670   6.850  1.00  0.00           H  
ATOM     85  HA  ILE    13       8.690  -5.280   8.080  1.00  0.00           H  
ATOM     86  HB  ILE    13       8.210  -8.340   7.780  1.00  0.00           H  
ATOM     87 1HG1 ILE    13       6.950  -8.130   9.720  1.00  0.00           H  
ATOM     88 2HG1 ILE    13       6.210  -6.970   8.640  1.00  0.00           H  
ATOM     89 1HG2 ILE    13      10.380  -8.270   8.750  1.00  0.00           H  
ATOM     90 2HG2 ILE    13       9.780  -6.940   9.900  1.00  0.00           H  
ATOM     91 3HG2 ILE    13       9.240  -8.570  10.030  1.00  0.00           H  
ATOM     92  HD1 ILE    13       6.350  -5.800  10.530  1.00  0.00           H  
ATOM     93  HD2 ILE    13       7.800  -6.710  11.140  1.00  0.00           H  
ATOM     94  HD3 ILE    13       7.980  -5.350   9.970  1.00  0.00           H  
ATOM     95  N   VAL    14      10.000  -6.830   5.520  1.00  0.00           N  
ATOM     96  CA  VAL    14      11.110  -6.990   4.600  1.00  0.00           C  
ATOM     97  C   VAL    14      11.910  -5.700   4.560  1.00  0.00           C  
ATOM     98  O   VAL    14      13.110  -5.670   4.850  1.00  0.00           O  
ATOM     99  CB  VAL    14      10.770  -7.350   3.150  1.00  0.00           C  
ATOM    100  CG1 VAL    14      11.950  -7.700   2.260  1.00  0.00           C  
ATOM    101  CG2 VAL    14       9.860  -8.560   3.060  1.00  0.00           C  
ATOM    102  H   VAL    14       9.120  -7.130   5.130  1.00  0.00           H  
ATOM    103  HA  VAL    14      11.730  -7.770   5.050  1.00  0.00           H  
ATOM    104  HB  VAL    14      10.210  -6.500   2.760  1.00  0.00           H  
ATOM    105 1HG1 VAL    14      12.460  -6.760   2.030  1.00  0.00           H  
ATOM    106 2HG1 VAL    14      12.570  -8.460   2.730  1.00  0.00           H  
ATOM    107 3HG1 VAL    14      11.690  -8.060   1.260  1.00  0.00           H  
ATOM    108 1HG2 VAL    14       9.420  -8.780   2.090  1.00  0.00           H  
ATOM    109 2HG2 VAL    14      10.280  -9.490   3.470  1.00  0.00           H  
ATOM    110 3HG2 VAL    14       8.970  -8.450   3.680  1.00  0.00           H  
ATOM    111  N   ASN    15      11.260  -4.530   4.510  1.00  0.00           N  
ATOM    112  CA  ASN    15      11.900  -3.230   4.440  1.00  0.00           C  
ATOM    113  C   ASN    15      12.750  -2.900   5.650  1.00  0.00           C  
ATOM    114  O   ASN    15      13.660  -2.070   5.560  1.00  0.00           O  
ATOM    115  CB  ASN    15      10.850  -2.160   4.160  1.00  0.00           C  
ATOM    116  CG  ASN    15      10.210  -2.330   2.790  1.00  0.00           C  
ATOM    117  ND2 ASN    15      10.890  -2.020   1.690  1.00  0.00           N  
ATOM    118  OD1 ASN    15       9.040  -2.690   2.680  1.00  0.00           O  
ATOM    119  H   ASN    15      10.250  -4.590   4.490  1.00  0.00           H  
ATOM    120  HA  ASN    15      12.570  -3.170   3.580  1.00  0.00           H  
ATOM    121  HB1 ASN    15      11.360  -1.200   4.220  1.00  0.00           H  
ATOM    122  HB2 ASN    15      10.180  -2.230   5.010  1.00  0.00           H  
ATOM    123 1HD2 ASN    15      11.850  -1.680   1.670  1.00  0.00           H  
ATOM    124 2HD2 ASN    15      10.500  -2.180   0.770  1.00  0.00           H  
ATOM    125  N   SER    16      12.530  -3.540   6.810  1.00  0.00           N  
ATOM    126  CA  SER    16      13.190  -3.410   8.090  1.00  0.00           C  
ATOM    127  C   SER    16      14.370  -4.370   8.110  1.00  0.00           C  
ATOM    128  O   SER    16      15.480  -4.050   8.530  1.00  0.00           O  
ATOM    129  CB  SER    16      12.220  -3.690   9.240  1.00  0.00           C  
ATOM    130  OG  SER    16      10.990  -3.020   9.070  1.00  0.00           O  
ATOM    131  H   SER    16      11.980  -4.380   6.680  1.00  0.00           H  
ATOM    132  HA  SER    16      13.580  -2.390   8.120  1.00  0.00           H  
ATOM    133  HB1 SER    16      12.620  -3.490  10.230  1.00  0.00           H  
ATOM    134  HB2 SER    16      12.080  -4.770   9.300  1.00  0.00           H  
ATOM    135  HG  SER    16      10.580  -2.730   9.880  1.00  0.00           H  
ATOM    136  N   VAL    17      14.170  -5.580   7.590  1.00  0.00           N  
ATOM    137  CA  VAL    17      15.160  -6.620   7.400  1.00  0.00           C  
ATOM    138  C   VAL    17      16.430  -6.050   6.780  1.00  0.00           C  
ATOM    139  O   VAL    17      17.540  -6.260   7.270  1.00  0.00           O  
ATOM    140  CB  VAL    17      14.720  -7.850   6.610  1.00  0.00           C  
ATOM    141  CG1 VAL    17      15.780  -8.930   6.430  1.00  0.00           C  
ATOM    142  CG2 VAL    17      13.500  -8.530   7.230  1.00  0.00           C  
ATOM    143  H   VAL    17      13.300  -5.760   7.090  1.00  0.00           H  
ATOM    144  HA  VAL    17      15.550  -7.050   8.320  1.00  0.00           H  
ATOM    145  HB  VAL    17      14.470  -7.530   5.600  1.00  0.00           H  
ATOM    146 1HG1 VAL    17      15.300  -9.900   6.260  1.00  0.00           H  
ATOM    147 2HG1 VAL    17      16.430  -8.560   5.650  1.00  0.00           H  
ATOM    148 3HG1 VAL    17      16.470  -9.050   7.270  1.00  0.00           H  
ATOM    149 1HG2 VAL    17      13.730  -8.950   8.220  1.00  0.00           H  
ATOM    150 2HG2 VAL    17      12.770  -7.730   7.350  1.00  0.00           H  
ATOM    151 3HG2 VAL    17      13.110  -9.290   6.560  1.00  0.00           H  
ATOM    152  N   LEU    18      16.250  -5.260   5.710  1.00  0.00           N  
ATOM    153  CA  LEU    18      17.260  -4.540   4.980  1.00  0.00           C  
ATOM    154  C   LEU    18      18.140  -3.690   5.900  1.00  0.00           C  
ATOM    155  O   LEU    18      19.300  -3.470   5.550  1.00  0.00           O  
ATOM    156  CB  LEU    18      16.660  -3.660   3.880  1.00  0.00           C  
ATOM    157  CG  LEU    18      16.380  -4.390   2.560  1.00  0.00           C  
ATOM    158  CD1 LEU    18      15.270  -3.660   1.810  1.00  0.00           C  
ATOM    159  CD2 LEU    18      17.590  -4.380   1.630  1.00  0.00           C  
ATOM    160  H   LEU    18      15.300  -5.230   5.360  1.00  0.00           H  
ATOM    161  HA  LEU    18      17.910  -5.210   4.410  1.00  0.00           H  
ATOM    162  HB1 LEU    18      17.320  -2.810   3.740  1.00  0.00           H  
ATOM    163  HB2 LEU    18      15.720  -3.340   4.330  1.00  0.00           H  
ATOM    164  HG  LEU    18      16.070  -5.380   2.870  1.00  0.00           H  
ATOM    165 1HD1 LEU    18      15.680  -2.720   1.420  1.00  0.00           H  
ATOM    166 2HD1 LEU    18      14.860  -4.340   1.060  1.00  0.00           H  
ATOM    167 3HD1 LEU    18      14.460  -3.380   2.480  1.00  0.00           H  
ATOM    168 1HD2 LEU    18      17.840  -3.350   1.380  1.00  0.00           H  
ATOM    169 2HD2 LEU    18      18.440  -4.780   2.190  1.00  0.00           H  
ATOM    170 3HD2 LEU    18      17.380  -4.980   0.740  1.00  0.00           H  
ATOM    171  N   LEU    19      17.810  -3.310   7.140  1.00  0.00           N  
ATOM    172  CA  LEU    19      18.660  -2.610   8.090  1.00  0.00           C  
ATOM    173  C   LEU    19      19.740  -3.570   8.540  1.00  0.00           C  
ATOM    174  O   LEU    19      20.660  -3.110   9.220  1.00  0.00           O  
ATOM    175  CB  LEU    19      17.840  -1.940   9.180  1.00  0.00           C  
ATOM    176  CG  LEU    19      16.860  -0.850   8.750  1.00  0.00           C  
ATOM    177  CD1 LEU    19      15.720  -0.660   9.740  1.00  0.00           C  
ATOM    178  CD2 LEU    19      17.650   0.440   8.560  1.00  0.00           C  
ATOM    179  H   LEU    19      16.920  -3.670   7.480  1.00  0.00           H  
ATOM    180  HA  LEU    19      19.180  -1.760   7.650  1.00  0.00           H  
ATOM    181  HB1 LEU    19      18.500  -1.480   9.920  1.00  0.00           H  
ATOM    182  HB2 LEU    19      17.250  -2.710   9.680  1.00  0.00           H  
ATOM    183  HG  LEU    19      16.370  -1.110   7.810  1.00  0.00           H  
ATOM    184 1HD1 LEU    19      15.100  -1.550   9.740  1.00  0.00           H  
ATOM    185 2HD1 LEU    19      16.110  -0.480  10.750  1.00  0.00           H  
ATOM    186 3HD1 LEU    19      15.230   0.260   9.410  1.00  0.00           H  
ATOM    187 1HD2 LEU    19      18.470   0.190   7.900  1.00  0.00           H  
ATOM    188 2HD2 LEU    19      16.980   1.180   8.140  1.00  0.00           H  
ATOM    189 3HD2 LEU    19      18.040   0.740   9.540  1.00  0.00           H  
ATOM    190  N   PHE    20      19.890  -4.820   8.120  1.00  0.00           N  
ATOM    191  CA  PHE    20      21.050  -5.630   8.470  1.00  0.00           C  
ATOM    192  C   PHE    20      22.400  -5.120   7.990  1.00  0.00           C  
ATOM    193  O   PHE    20      23.430  -5.720   8.300  1.00  0.00           O  
ATOM    194  CB  PHE    20      20.930  -7.070   7.960  1.00  0.00           C  
ATOM    195  CG  PHE    20      21.180  -7.410   6.520  1.00  0.00           C  
ATOM    196  CD1 PHE    20      20.520  -6.810   5.440  1.00  0.00           C  
ATOM    197  CD2 PHE    20      22.280  -8.260   6.330  1.00  0.00           C  
ATOM    198  CE1 PHE    20      20.730  -7.370   4.160  1.00  0.00           C  
ATOM    199  CE2 PHE    20      22.620  -8.750   5.060  1.00  0.00           C  
ATOM    200  CZ  PHE    20      21.840  -8.210   4.030  1.00  0.00           C  
ATOM    201  H   PHE    20      19.170  -5.220   7.550  1.00  0.00           H  
ATOM    202  HA  PHE    20      21.120  -5.660   9.560  1.00  0.00           H  
ATOM    203  HB1 PHE    20      19.960  -7.440   8.300  1.00  0.00           H  
ATOM    204  HB2 PHE    20      21.580  -7.710   8.570  1.00  0.00           H  
ATOM    205  HD1 PHE    20      19.730  -6.090   5.540  1.00  0.00           H  
ATOM    206  HD2 PHE    20      22.720  -8.730   7.190  1.00  0.00           H  
ATOM    207  HE1 PHE    20      20.160  -7.070   3.290  1.00  0.00           H  
ATOM    208  HE2 PHE    20      23.490  -9.370   4.910  1.00  0.00           H  
ATOM    209  HZ  PHE    20      22.170  -8.440   3.020  1.00  0.00           H  
ATOM    210  N   LEU    21      22.410  -4.080   7.160  1.00  0.00           N  
ATOM    211  CA  LEU    21      23.590  -3.590   6.460  1.00  0.00           C  
ATOM    212  C   LEU    21      24.580  -3.000   7.450  1.00  0.00           C  
ATOM    213  O   LEU    21      25.740  -2.810   7.090  1.00  0.00           O  
ATOM    214  CB  LEU    21      23.100  -2.690   5.330  1.00  0.00           C  
ATOM    215  CG  LEU    21      22.410  -3.400   4.180  1.00  0.00           C  
ATOM    216  CD1 LEU    21      21.580  -2.380   3.400  1.00  0.00           C  
ATOM    217  CD2 LEU    21      23.380  -3.920   3.120  1.00  0.00           C  
ATOM    218  H   LEU    21      21.510  -3.710   6.920  1.00  0.00           H  
ATOM    219  HA  LEU    21      24.080  -4.430   5.970  1.00  0.00           H  
ATOM    220  HB1 LEU    21      23.950  -2.080   5.030  1.00  0.00           H  
ATOM    221  HB2 LEU    21      22.480  -1.900   5.780  1.00  0.00           H  
ATOM    222  HG  LEU    21      21.730  -4.170   4.540  1.00  0.00           H  
ATOM    223 1HD1 LEU    21      21.100  -2.890   2.570  1.00  0.00           H  
ATOM    224 2HD1 LEU    21      20.860  -1.950   4.090  1.00  0.00           H  
ATOM    225 3HD1 LEU    21      22.190  -1.560   3.000  1.00  0.00           H  
ATOM    226 1HD2 LEU    21      23.830  -4.810   3.570  1.00  0.00           H  
ATOM    227 2HD2 LEU    21      22.950  -4.080   2.130  1.00  0.00           H  
ATOM    228 3HD2 LEU    21      24.110  -3.150   2.900  1.00  0.00           H  
ATOM    229  N   ALA    22      24.150  -2.710   8.680  1.00  0.00           N  
ATOM    230  CA  ALA    22      24.890  -2.100   9.760  1.00  0.00           C  
ATOM    231  C   ALA    22      25.960  -3.100  10.150  1.00  0.00           C  
ATOM    232  O   ALA    22      27.140  -2.770  10.020  1.00  0.00           O  
ATOM    233  CB  ALA    22      23.980  -1.470  10.810  1.00  0.00           C  
ATOM    234  H   ALA    22      23.160  -2.870   8.800  1.00  0.00           H  
ATOM    235  HA  ALA    22      25.440  -1.280   9.280  1.00  0.00           H  
ATOM    236  HB1 ALA    22      24.590  -1.100  11.640  1.00  0.00           H  
ATOM    237  HB2 ALA    22      23.420  -0.610  10.440  1.00  0.00           H  
ATOM    238  HB3 ALA    22      23.270  -2.180  11.210  1.00  0.00           H  
ATOM    239  N   PHE    23      25.560  -4.350  10.410  1.00  0.00           N  
ATOM    240  CA  PHE    23      26.480  -5.450  10.640  1.00  0.00           C  
ATOM    241  C   PHE    23      27.370  -5.750   9.440  1.00  0.00           C  
ATOM    242  O   PHE    23      28.470  -6.270   9.600  1.00  0.00           O  
ATOM    243  CB  PHE    23      25.680  -6.710  10.970  1.00  0.00           C  
ATOM    244  CG  PHE    23      24.580  -6.590  12.000  1.00  0.00           C  
ATOM    245  CD1 PHE    23      23.230  -6.470  11.660  1.00  0.00           C  
ATOM    246  CD2 PHE    23      24.970  -6.350  13.320  1.00  0.00           C  
ATOM    247  CE1 PHE    23      22.280  -6.160  12.640  1.00  0.00           C  
ATOM    248  CE2 PHE    23      24.040  -6.070  14.330  1.00  0.00           C  
ATOM    249  CZ  PHE    23      22.680  -5.990  13.980  1.00  0.00           C  
ATOM    250  H   PHE    23      24.570  -4.540  10.330  1.00  0.00           H  
ATOM    251  HA  PHE    23      27.070  -5.260  11.530  1.00  0.00           H  
ATOM    252  HB1 PHE    23      26.280  -7.560  11.320  1.00  0.00           H  
ATOM    253  HB2 PHE    23      25.220  -7.030  10.030  1.00  0.00           H  
ATOM    254  HD1 PHE    23      22.850  -6.640  10.660  1.00  0.00           H  
ATOM    255  HD2 PHE    23      26.010  -6.170  13.580  1.00  0.00           H  
ATOM    256  HE1 PHE    23      21.230  -6.080  12.390  1.00  0.00           H  
ATOM    257  HE2 PHE    23      24.320  -5.860  15.350  1.00  0.00           H  
ATOM    258  HZ  PHE    23      21.910  -6.010  14.730  1.00  0.00           H  
ATOM    259  N   VAL    24      26.910  -5.570   8.200  1.00  0.00           N  
ATOM    260  CA  VAL    24      27.740  -5.920   7.050  1.00  0.00           C  
ATOM    261  C   VAL    24      28.910  -4.990   6.800  1.00  0.00           C  
ATOM    262  O   VAL    24      30.030  -5.430   6.570  1.00  0.00           O  
ATOM    263  CB  VAL    24      26.810  -5.870   5.850  1.00  0.00           C  
ATOM    264  CG1 VAL    24      27.500  -5.990   4.490  1.00  0.00           C  
ATOM    265  CG2 VAL    24      25.830  -7.040   5.880  1.00  0.00           C  
ATOM    266  H   VAL    24      25.940  -5.350   8.050  1.00  0.00           H  
ATOM    267  HA  VAL    24      28.040  -6.960   7.180  1.00  0.00           H  
ATOM    268  HB  VAL    24      26.280  -4.930   5.690  1.00  0.00           H  
ATOM    269 1HG1 VAL    24      28.190  -6.850   4.540  1.00  0.00           H  
ATOM    270 2HG1 VAL    24      26.770  -6.110   3.690  1.00  0.00           H  
ATOM    271 3HG1 VAL    24      27.920  -5.010   4.340  1.00  0.00           H  
ATOM    272 1HG2 VAL    24      26.270  -7.890   5.360  1.00  0.00           H  
ATOM    273 2HG2 VAL    24      25.420  -7.230   6.880  1.00  0.00           H  
ATOM    274 3HG2 VAL    24      24.930  -6.890   5.270  1.00  0.00           H  
ATOM    275  N   VAL    25      28.660  -3.690   6.960  1.00  0.00           N  
ATOM    276  CA  VAL    25      29.680  -2.660   6.910  1.00  0.00           C  
ATOM    277  C   VAL    25      30.720  -2.850   8.010  1.00  0.00           C  
ATOM    278  O   VAL    25      31.890  -2.550   7.750  1.00  0.00           O  
ATOM    279  CB  VAL    25      29.080  -1.260   6.840  1.00  0.00           C  
ATOM    280  CG1 VAL    25      30.250  -0.290   6.640  1.00  0.00           C  
ATOM    281  CG2 VAL    25      28.360  -1.140   5.500  1.00  0.00           C  
ATOM    282  H   VAL    25      27.760  -3.360   7.280  1.00  0.00           H  
ATOM    283  HA  VAL    25      30.090  -2.830   5.920  1.00  0.00           H  
ATOM    284  HB  VAL    25      28.370  -1.150   7.650  1.00  0.00           H  
ATOM    285 1HG1 VAL    25      30.900  -0.490   5.790  1.00  0.00           H  
ATOM    286 2HG1 VAL    25      29.880   0.730   6.490  1.00  0.00           H  
ATOM    287 3HG1 VAL    25      30.880  -0.250   7.530  1.00  0.00           H  
ATOM    288 1HG2 VAL    25      27.370  -1.610   5.470  1.00  0.00           H  
ATOM    289 2HG2 VAL    25      28.280  -0.070   5.270  1.00  0.00           H  
ATOM    290 3HG2 VAL    25      28.910  -1.650   4.710  1.00  0.00           H  
ATOM    291  N   PHE    26      30.410  -3.460   9.150  1.00  0.00           N  
ATOM    292  CA  PHE    26      31.420  -3.790  10.140  1.00  0.00           C  
ATOM    293  C   PHE    26      32.360  -4.850   9.590  1.00  0.00           C  
ATOM    294  O   PHE    26      33.570  -4.700   9.760  1.00  0.00           O  
ATOM    295  CB  PHE    26      30.900  -4.080  11.550  1.00  0.00           C  
ATOM    296  CG  PHE    26      29.880  -3.110  12.100  1.00  0.00           C  
ATOM    297  CD1 PHE    26      30.140  -1.740  11.950  1.00  0.00           C  
ATOM    298  CD2 PHE    26      28.750  -3.560  12.790  1.00  0.00           C  
ATOM    299  CE1 PHE    26      29.320  -0.810  12.590  1.00  0.00           C  
ATOM    300  CE2 PHE    26      27.910  -2.630  13.430  1.00  0.00           C  
ATOM    301  CZ  PHE    26      28.160  -1.270  13.230  1.00  0.00           C  
ATOM    302  H   PHE    26      29.450  -3.700   9.360  1.00  0.00           H  
ATOM    303  HA  PHE    26      32.140  -2.990  10.290  1.00  0.00           H  
ATOM    304  HB1 PHE    26      31.750  -4.120  12.220  1.00  0.00           H  
ATOM    305  HB2 PHE    26      30.540  -5.110  11.570  1.00  0.00           H  
ATOM    306  HD1 PHE    26      31.090  -1.460  11.520  1.00  0.00           H  
ATOM    307  HD2 PHE    26      28.620  -4.620  12.950  1.00  0.00           H  
ATOM    308  HE1 PHE    26      29.480   0.250  12.690  1.00  0.00           H  
ATOM    309  HE2 PHE    26      26.900  -2.980  13.620  1.00  0.00           H  
ATOM    310  HZ  PHE    26      27.480  -0.530  13.630  1.00  0.00           H  
ATOM    311  N   LEU    27      31.800  -5.950   9.090  1.00  0.00           N  
ATOM    312  CA  LEU    27      32.630  -6.990   8.510  1.00  0.00           C  
ATOM    313  C   LEU    27      33.460  -6.450   7.350  1.00  0.00           C  
ATOM    314  O   LEU    27      34.680  -6.590   7.390  1.00  0.00           O  
ATOM    315  CB  LEU    27      31.730  -8.160   8.130  1.00  0.00           C  
ATOM    316  CG  LEU    27      32.370  -9.400   7.520  1.00  0.00           C  
ATOM    317  CD1 LEU    27      33.490 -10.120   8.250  1.00  0.00           C  
ATOM    318  CD2 LEU    27      31.190 -10.350   7.360  1.00  0.00           C  
ATOM    319  H   LEU    27      30.800  -6.120   9.120  1.00  0.00           H  
ATOM    320  HA  LEU    27      33.280  -7.490   9.220  1.00  0.00           H  
ATOM    321  HB1 LEU    27      31.010  -7.840   7.380  1.00  0.00           H  
ATOM    322  HB2 LEU    27      31.180  -8.520   8.980  1.00  0.00           H  
ATOM    323  HG  LEU    27      32.820  -9.220   6.540  1.00  0.00           H  
ATOM    324 1HD1 LEU    27      34.370  -9.480   8.350  1.00  0.00           H  
ATOM    325 2HD1 LEU    27      33.150 -10.470   9.230  1.00  0.00           H  
ATOM    326 3HD1 LEU    27      33.750 -11.050   7.760  1.00  0.00           H  
ATOM    327 1HD2 LEU    27      30.420  -9.950   6.700  1.00  0.00           H  
ATOM    328 2HD2 LEU    27      31.560 -11.280   6.930  1.00  0.00           H  
ATOM    329 3HD2 LEU    27      30.650 -10.490   8.300  1.00  0.00           H  
ATOM    330  N   LEU    28      32.810  -5.870   6.330  1.00  0.00           N  
ATOM    331  CA  LEU    28      33.490  -5.260   5.210  1.00  0.00           C  
ATOM    332  C   LEU    28      34.760  -4.500   5.550  1.00  0.00           C  
ATOM    333  O   LEU    28      35.790  -4.680   4.900  1.00  0.00           O  
ATOM    334  CB  LEU    28      32.440  -4.320   4.620  1.00  0.00           C  
ATOM    335  CG  LEU    28      32.910  -3.310   3.580  1.00  0.00           C  
ATOM    336  CD1 LEU    28      33.420  -4.110   2.400  1.00  0.00           C  
ATOM    337  CD2 LEU    28      31.810  -2.400   3.050  1.00  0.00           C  
ATOM    338  H   LEU    28      31.810  -5.850   6.360  1.00  0.00           H  
ATOM    339  HA  LEU    28      33.730  -6.080   4.550  1.00  0.00           H  
ATOM    340  HB1 LEU    28      31.920  -3.770   5.400  1.00  0.00           H  
ATOM    341  HB2 LEU    28      31.710  -5.010   4.190  1.00  0.00           H  
ATOM    342  HG  LEU    28      33.630  -2.670   4.100  1.00  0.00           H  
ATOM    343 1HD1 LEU    28      34.090  -3.380   1.960  1.00  0.00           H  
ATOM    344 2HD1 LEU    28      34.150  -4.830   2.800  1.00  0.00           H  
ATOM    345 3HD1 LEU    28      32.580  -4.500   1.820  1.00  0.00           H  
ATOM    346 1HD2 LEU    28      30.990  -3.020   2.670  1.00  0.00           H  
ATOM    347 2HD2 LEU    28      31.410  -1.690   3.780  1.00  0.00           H  
ATOM    348 3HD2 LEU    28      32.170  -1.780   2.230  1.00  0.00           H  
ATOM    349  N   VAL    29      34.760  -3.720   6.640  1.00  0.00           N  
ATOM    350  CA  VAL    29      35.880  -2.900   7.060  1.00  0.00           C  
ATOM    351  C   VAL    29      36.740  -3.570   8.120  1.00  0.00           C  
ATOM    352  O   VAL    29      37.930  -3.220   8.150  1.00  0.00           O  
ATOM    353  CB  VAL    29      35.400  -1.520   7.490  1.00  0.00           C  
ATOM    354  CG1 VAL    29      35.090  -1.490   8.980  1.00  0.00           C  
ATOM    355  CG2 VAL    29      36.470  -0.450   7.270  1.00  0.00           C  
ATOM    356  H   VAL    29      34.000  -3.890   7.290  1.00  0.00           H  
ATOM    357  HA  VAL    29      36.470  -2.720   6.170  1.00  0.00           H  
ATOM    358  HB  VAL    29      34.420  -1.380   7.040  1.00  0.00           H  
ATOM    359 1HG1 VAL    29      36.040  -1.520   9.520  1.00  0.00           H  
ATOM    360 2HG1 VAL    29      34.620  -0.520   9.190  1.00  0.00           H  
ATOM    361 3HG1 VAL    29      34.570  -2.370   9.350  1.00  0.00           H  
ATOM    362 1HG2 VAL    29      36.100   0.580   7.220  1.00  0.00           H  
ATOM    363 2HG2 VAL    29      37.350  -0.470   7.900  1.00  0.00           H  
ATOM    364 3HG2 VAL    29      36.820  -0.530   6.240  1.00  0.00           H  
ATOM    365  N   THR    30      36.210  -4.550   8.850  1.00  0.00           N  
ATOM    366  CA  THR    30      37.020  -5.460   9.630  1.00  0.00           C  
ATOM    367  C   THR    30      38.040  -6.120   8.730  1.00  0.00           C  
ATOM    368  O   THR    30      39.220  -6.090   9.070  1.00  0.00           O  
ATOM    369  CB  THR    30      36.320  -6.520  10.470  1.00  0.00           C  
ATOM    370  CG2 THR    30      37.230  -7.500  11.190  1.00  0.00           C  
ATOM    371  OG1 THR    30      35.510  -5.740  11.330  1.00  0.00           O  
ATOM    372  H   THR    30      35.240  -4.820   8.780  1.00  0.00           H  
ATOM    373  HA  THR    30      37.520  -4.800  10.340  1.00  0.00           H  
ATOM    374  HB  THR    30      35.650  -6.990   9.750  1.00  0.00           H  
ATOM    375  HG1 THR    30      34.770  -5.410  10.800  1.00  0.00           H  
ATOM    376 1HG2 THR    30      38.140  -7.030  11.550  1.00  0.00           H  
ATOM    377 2HG2 THR    30      36.610  -7.960  11.950  1.00  0.00           H  
ATOM    378 3HG2 THR    30      37.560  -8.310  10.530  1.00  0.00           H  
ATOM    379  N   LEU    31      37.730  -6.630   7.530  1.00  0.00           N  
ATOM    380  CA  LEU    31      38.720  -7.300   6.710  1.00  0.00           C  
ATOM    381  C   LEU    31      39.850  -6.370   6.300  1.00  0.00           C  
ATOM    382  O   LEU    31      40.900  -6.900   5.930  1.00  0.00           O  
ATOM    383  CB  LEU    31      37.960  -7.970   5.570  1.00  0.00           C  
ATOM    384  CG  LEU    31      37.030  -9.060   6.090  1.00  0.00           C  
ATOM    385  CD1 LEU    31      35.890  -9.250   5.100  1.00  0.00           C  
ATOM    386  CD2 LEU    31      37.740 -10.370   6.430  1.00  0.00           C  
ATOM    387  H   LEU    31      36.800  -6.600   7.120  1.00  0.00           H  
ATOM    388  HA  LEU    31      39.200  -8.140   7.230  1.00  0.00           H  
ATOM    389  HB1 LEU    31      38.690  -8.320   4.840  1.00  0.00           H  
ATOM    390  HB2 LEU    31      37.520  -7.160   4.990  1.00  0.00           H  
ATOM    391  HG  LEU    31      36.560  -8.670   6.990  1.00  0.00           H  
ATOM    392 1HD1 LEU    31      36.240  -9.700   4.160  1.00  0.00           H  
ATOM    393 2HD1 LEU    31      35.090  -9.850   5.550  1.00  0.00           H  
ATOM    394 3HD1 LEU    31      35.370  -8.340   4.810  1.00  0.00           H  
ATOM    395 1HD2 LEU    31      38.410 -10.690   5.630  1.00  0.00           H  
ATOM    396 2HD2 LEU    31      38.260 -10.110   7.350  1.00  0.00           H  
ATOM    397 3HD2 LEU    31      37.020 -11.180   6.600  1.00  0.00           H  
ATOM    398  N   ALA    32      39.540  -5.090   6.100  1.00  0.00           N  
ATOM    399  CA  ALA    32      40.520  -4.090   5.700  1.00  0.00           C  
ATOM    400  C   ALA    32      41.260  -3.440   6.860  1.00  0.00           C  
ATOM    401  O   ALA    32      42.450  -3.140   6.820  1.00  0.00           O  
ATOM    402  CB  ALA    32      39.840  -3.000   4.870  1.00  0.00           C  
ATOM    403  H   ALA    32      38.640  -4.790   6.460  1.00  0.00           H  
ATOM    404  HA  ALA    32      41.270  -4.530   5.060  1.00  0.00           H  
ATOM    405  HB1 ALA    32      40.570  -2.230   4.620  1.00  0.00           H  
ATOM    406  HB2 ALA    32      39.500  -3.370   3.910  1.00  0.00           H  
ATOM    407  HB3 ALA    32      38.930  -2.580   5.310  1.00  0.00           H  
ATOM    408  N   ILE    33      40.710  -3.320   8.070  1.00  0.00           N  
ATOM    409  CA  ILE    33      41.470  -3.130   9.290  1.00  0.00           C  
ATOM    410  C   ILE    33      42.580  -4.140   9.520  1.00  0.00           C  
ATOM    411  O   ILE    33      43.660  -3.720   9.920  1.00  0.00           O  
ATOM    412  CB  ILE    33      40.490  -2.920  10.440  1.00  0.00           C  
ATOM    413  CG1 ILE    33      40.010  -1.470  10.490  1.00  0.00           C  
ATOM    414  CG2 ILE    33      41.080  -3.360  11.780  1.00  0.00           C  
ATOM    415  CD  ILE    33      40.980  -0.310  10.630  1.00  0.00           C  
ATOM    416  H   ILE    33      39.720  -3.520   8.200  1.00  0.00           H  
ATOM    417  HA  ILE    33      42.010  -2.180   9.200  1.00  0.00           H  
ATOM    418  HB  ILE    33      39.600  -3.490  10.190  1.00  0.00           H  
ATOM    419 1HG1 ILE    33      39.250  -1.410  11.280  1.00  0.00           H  
ATOM    420 2HG1 ILE    33      39.560  -1.290   9.510  1.00  0.00           H  
ATOM    421 1HG2 ILE    33      42.130  -3.110  11.950  1.00  0.00           H  
ATOM    422 2HG2 ILE    33      40.440  -3.080  12.620  1.00  0.00           H  
ATOM    423 3HG2 ILE    33      41.120  -4.450  11.680  1.00  0.00           H  
ATOM    424  HD1 ILE    33      41.710  -0.280   9.820  1.00  0.00           H  
ATOM    425  HD2 ILE    33      40.420   0.620  10.570  1.00  0.00           H  
ATOM    426  HD3 ILE    33      41.490  -0.390  11.600  1.00  0.00           H  
ATOM    427  N   LEU    34      42.300  -5.430   9.310  1.00  0.00           N  
ATOM    428  CA  LEU    34      43.160  -6.550   9.610  1.00  0.00           C  
ATOM    429  C   LEU    34      44.440  -6.480   8.780  1.00  0.00           C  
ATOM    430  O   LEU    34      45.550  -6.810   9.220  1.00  0.00           O  
ATOM    431  CB  LEU    34      42.270  -7.780   9.490  1.00  0.00           C  
ATOM    432  CG  LEU    34      41.310  -8.000  10.660  1.00  0.00           C  
ATOM    433  CD1 LEU    34      40.340  -9.110  10.280  1.00  0.00           C  
ATOM    434  CD2 LEU    34      42.120  -8.470  11.860  1.00  0.00           C  
ATOM    435  H   LEU    34      41.360  -5.660   9.010  1.00  0.00           H  
ATOM    436  HA  LEU    34      43.440  -6.490  10.660  1.00  0.00           H  
ATOM    437  HB1 LEU    34      42.950  -8.620   9.430  1.00  0.00           H  
ATOM    438  HB2 LEU    34      41.710  -7.650   8.550  1.00  0.00           H  
ATOM    439  HG  LEU    34      40.830  -7.060  10.930  1.00  0.00           H  
ATOM    440 1HD1 LEU    34      39.670  -9.250  11.120  1.00  0.00           H  
ATOM    441 2HD1 LEU    34      39.840  -8.860   9.340  1.00  0.00           H  
ATOM    442 3HD1 LEU    34      40.810 -10.050   9.990  1.00  0.00           H  
ATOM    443 1HD2 LEU    34      41.390  -8.730  12.620  1.00  0.00           H  
ATOM    444 2HD2 LEU    34      42.670  -9.370  11.580  1.00  0.00           H  
ATOM    445 3HD2 LEU    34      42.710  -7.670  12.310  1.00  0.00           H  
ATOM    446  N   THR    35      44.320  -5.960   7.570  1.00  0.00           N  
ATOM    447  CA  THR    35      45.390  -5.580   6.670  1.00  0.00           C  
ATOM    448  C   THR    35      46.050  -4.240   6.950  1.00  0.00           C  
ATOM    449  O   THR    35      47.220  -4.080   6.630  1.00  0.00           O  
ATOM    450  CB  THR    35      45.000  -5.810   5.210  1.00  0.00           C  
ATOM    451  CG2 THR    35      44.760  -7.280   4.860  1.00  0.00           C  
ATOM    452  OG1 THR    35      43.720  -5.240   5.000  1.00  0.00           O  
ATOM    453  H   THR    35      43.360  -5.760   7.300  1.00  0.00           H  
ATOM    454  HA  THR    35      46.170  -6.310   6.840  1.00  0.00           H  
ATOM    455  HB  THR    35      45.710  -5.310   4.560  1.00  0.00           H  
ATOM    456  HG1 THR    35      43.880  -4.290   4.910  1.00  0.00           H  
ATOM    457 1HG2 THR    35      43.850  -7.710   5.270  1.00  0.00           H  
ATOM    458 2HG2 THR    35      44.730  -7.300   3.770  1.00  0.00           H  
ATOM    459 3HG2 THR    35      45.570  -7.910   5.240  1.00  0.00           H  
ATOM    460  N   ALA    36      45.370  -3.310   7.610  1.00  0.00           N  
ATOM    461  CA  ALA    36      45.920  -2.010   7.950  1.00  0.00           C  
ATOM    462  C   ALA    36      46.630  -2.000   9.300  1.00  0.00           C  
ATOM    463  O   ALA    36      47.310  -1.030   9.620  1.00  0.00           O  
ATOM    464  CB  ALA    36      44.830  -0.950   7.980  1.00  0.00           C  
ATOM    465  H   ALA    36      44.430  -3.610   7.880  1.00  0.00           H  
ATOM    466  HA  ALA    36      46.660  -1.730   7.200  1.00  0.00           H  
ATOM    467  HB1 ALA    36      44.160  -1.090   7.130  1.00  0.00           H  
ATOM    468  HB2 ALA    36      44.230  -0.970   8.880  1.00  0.00           H  
ATOM    469  HB3 ALA    36      45.250   0.040   7.780  1.00  0.00           H  
ATOM    470  N   LEU    37      46.440  -3.010  10.150  1.00  0.00           N  
ATOM    471  CA  LEU    37      47.060  -3.280  11.430  1.00  0.00           C  
ATOM    472  C   LEU    37      46.690  -2.270  12.520  1.00  0.00           C  
ATOM    473  O   LEU    37      47.370  -2.260  13.550  1.00  0.00           O  
ATOM    474  CB  LEU    37      48.510  -3.710  11.260  1.00  0.00           C  
ATOM    475  CG  LEU    37      48.710  -5.170  10.870  1.00  0.00           C  
ATOM    476  CD1 LEU    37      50.180  -5.260  10.470  1.00  0.00           C  
ATOM    477  CD2 LEU    37      48.290  -6.260  11.860  1.00  0.00           C  
ATOM    478  H   LEU    37      45.940  -3.770   9.710  1.00  0.00           H  
ATOM    479  HA  LEU    37      46.540  -4.130  11.880  1.00  0.00           H  
ATOM    480  HB1 LEU    37      49.020  -3.440  12.190  1.00  0.00           H  
ATOM    481  HB2 LEU    37      49.060  -3.000  10.630  1.00  0.00           H  
ATOM    482  HG  LEU    37      48.090  -5.320   9.990  1.00  0.00           H  
ATOM    483 1HD1 LEU    37      50.740  -5.270  11.400  1.00  0.00           H  
ATOM    484 2HD1 LEU    37      50.340  -6.160   9.870  1.00  0.00           H  
ATOM    485 3HD1 LEU    37      50.510  -4.440   9.840  1.00  0.00           H  
ATOM    486 1HD2 LEU    37      48.570  -7.240  11.500  1.00  0.00           H  
ATOM    487 2HD2 LEU    37      48.670  -5.890  12.810  1.00  0.00           H  
ATOM    488 3HD2 LEU    37      47.200  -6.260  11.940  1.00  0.00           H  
ATOM    489  N   ARG    38      45.630  -1.490  12.340  1.00  0.00           N  
ATOM    490  CA  ARG    38      45.130  -0.610  13.380  1.00  0.00           C  
ATOM    491  C   ARG    38      44.270  -1.400  14.360  1.00  0.00           C  
ATOM    492  O   ARG    38      43.810  -2.520  14.140  1.00  0.00           O  
ATOM    493  CB  ARG    38      44.320   0.540  12.790  1.00  0.00           C  
ATOM    494  CG  ARG    38      44.850   1.260  11.540  1.00  0.00           C  
ATOM    495  CD  ARG    38      46.300   1.720  11.580  1.00  0.00           C  
ATOM    496  NE  ARG    38      46.530   2.700  12.650  1.00  0.00           N  
ATOM    497  CZ  ARG    38      46.550   4.030  12.500  1.00  0.00           C  
ATOM    498  NH1 ARG    38      46.550   4.640  11.310  1.00  0.00           N1+
ATOM    499  NH2 ARG    38      46.520   4.690  13.660  1.00  0.00           N  
ATOM    500  H   ARG    38      44.960  -1.690  11.620  1.00  0.00           H  
ATOM    501  HA  ARG    38      45.950  -0.210  13.960  1.00  0.00           H  
ATOM    502  HB1 ARG    38      44.150   1.280  13.550  1.00  0.00           H  
ATOM    503  HB2 ARG    38      43.370   0.100  12.490  1.00  0.00           H  
ATOM    504  HG1 ARG    38      44.210   2.090  11.240  1.00  0.00           H  
ATOM    505  HG2 ARG    38      44.780   0.450  10.800  1.00  0.00           H  
ATOM    506  HD1 ARG    38      46.650   1.890  10.560  1.00  0.00           H  
ATOM    507  HD2 ARG    38      46.830   0.860  12.000  1.00  0.00           H  
ATOM    508  HE  ARG    38      46.570   2.460  13.630  1.00  0.00           H  
ATOM    509 1HH1 ARG    38      46.480   3.890  10.640  1.00  0.00           H  
ATOM    510 2HH1 ARG    38      46.370   5.630  11.250  1.00  0.00           H  
ATOM    511 1HH2 ARG    38      46.630   4.180  14.530  1.00  0.00           H  
ATOM    512 2HH2 ARG    38      46.600   5.700  13.610  1.00  0.00           H  
TER   
ATOM    513  N   NME    39      43.950  -0.720  15.460  1.00  0.00           N  
ATOM    514  CH3 NME    39      43.230  -1.290  16.580  1.00  0.00           C  
ATOM    515  H   NME    39      44.530   0.090  15.630  1.00  0.00           H  
ATOM    516 1HH3 NME    39      43.040  -0.580  17.380  1.00  0.00           H  
ATOM    517 2HH3 NME    39      42.210  -1.550  16.290  1.00  0.00           H  
ATOM    518 3HH3 NME    39      43.800  -2.140  16.970  1.00  0.00           H  
ATOM    519  C   ACE   108      -2.580  -9.410  -3.900  1.00  0.00           C  
ATOM    520  O   ACE   108      -2.340  -9.130  -2.720  1.00  0.00           O  
ATOM    521  CH3 ACE   108      -3.630  -8.590  -4.630  1.00  0.00           C  
ATOM    522 1HH3 ACE   108      -4.350  -8.110  -3.970  1.00  0.00           H  
ATOM    523 2HH3 ACE   108      -3.230  -7.910  -5.380  1.00  0.00           H  
ATOM    524 3HH3 ACE   108      -4.180  -9.330  -5.220  1.00  0.00           H  
ATOM    525  N   GLU   108      -1.900 -10.340  -4.580  1.00  0.00           N  
ATOM    526  CA  GLU   108      -1.030 -11.320  -3.960  1.00  0.00           C  
ATOM    527  C   GLU   108       0.330 -10.900  -3.430  1.00  0.00           C  
ATOM    528  O   GLU   108       1.140 -11.780  -3.150  1.00  0.00           O  
ATOM    529  CB  GLU   108      -1.010 -12.580  -4.830  1.00  0.00           C  
ATOM    530  CG  GLU   108      -0.220 -12.320  -6.110  1.00  0.00           C  
ATOM    531  CD  GLU   108      -1.000 -11.740  -7.270  1.00  0.00           C  
ATOM    532  OE1 GLU   108      -1.360 -10.540  -7.380  1.00  0.00           O  
ATOM    533  OE2 GLU   108      -1.300 -12.430  -8.270  1.00  0.00           O1-
ATOM    534  H   GLU   108      -2.180 -10.450  -5.540  1.00  0.00           H  
ATOM    535  HA  GLU   108      -1.500 -11.590  -3.010  1.00  0.00           H  
ATOM    536  HB1 GLU   108      -2.050 -12.780  -5.070  1.00  0.00           H  
ATOM    537  HB2 GLU   108      -0.620 -13.460  -4.310  1.00  0.00           H  
ATOM    538  HG1 GLU   108       0.200 -13.290  -6.370  1.00  0.00           H  
ATOM    539  HG2 GLU   108       0.660 -11.700  -5.910  1.00  0.00           H  
ATOM    540  N   THR   109       0.520  -9.590  -3.250  1.00  0.00           N  
ATOM    541  CA  THR   109       1.770  -8.940  -2.900  1.00  0.00           C  
ATOM    542  C   THR   109       3.020  -9.440  -3.600  1.00  0.00           C  
ATOM    543  O   THR   109       4.150  -9.390  -3.120  1.00  0.00           O  
ATOM    544  CB  THR   109       2.000  -8.960  -1.390  1.00  0.00           C  
ATOM    545  CG2 THR   109       1.000  -8.070  -0.660  1.00  0.00           C  
ATOM    546  OG1 THR   109       2.060 -10.240  -0.780  1.00  0.00           O  
ATOM    547  H   THR   109      -0.190  -8.960  -3.600  1.00  0.00           H  
ATOM    548  HA  THR   109       1.780  -7.910  -3.220  1.00  0.00           H  
ATOM    549  HB  THR   109       2.980  -8.510  -1.220  1.00  0.00           H  
ATOM    550  HG1 THR   109       1.130 -10.450  -0.670  1.00  0.00           H  
ATOM    551 1HG2 THR   109       0.010  -8.490  -0.540  1.00  0.00           H  
ATOM    552 2HG2 THR   109       1.490  -7.840   0.290  1.00  0.00           H  
ATOM    553 3HG2 THR   109       1.010  -7.110  -1.200  1.00  0.00           H  
ATOM    554  N   GLY   110       2.790  -9.910  -4.830  1.00  0.00           N  
ATOM    555  CA  GLY   110       3.790 -10.330  -5.790  1.00  0.00           C  
ATOM    556  C   GLY   110       4.550  -9.160  -6.410  1.00  0.00           C  
ATOM    557  O   GLY   110       5.740  -9.270  -6.700  1.00  0.00           O  
ATOM    558  H   GLY   110       1.850  -9.850  -5.180  1.00  0.00           H  
ATOM    559  HA1 GLY   110       3.230 -10.900  -6.530  1.00  0.00           H  
ATOM    560  HA2 GLY   110       4.530 -10.950  -5.280  1.00  0.00           H  
ATOM    561  N   THR   111       3.910  -7.990  -6.510  1.00  0.00           N  
ATOM    562  CA  THR   111       4.530  -6.680  -6.500  1.00  0.00           C  
ATOM    563  C   THR   111       5.750  -6.540  -5.600  1.00  0.00           C  
ATOM    564  O   THR   111       6.820  -6.180  -6.090  1.00  0.00           O  
ATOM    565  CB  THR   111       3.540  -5.590  -6.110  1.00  0.00           C  
ATOM    566  CG2 THR   111       2.720  -5.150  -7.320  1.00  0.00           C  
ATOM    567  OG1 THR   111       2.570  -5.840  -5.120  1.00  0.00           O  
ATOM    568  H   THR   111       2.910  -7.990  -6.380  1.00  0.00           H  
ATOM    569  HA  THR   111       4.920  -6.440  -7.480  1.00  0.00           H  
ATOM    570  HB  THR   111       4.120  -4.710  -5.830  1.00  0.00           H  
ATOM    571  HG1 THR   111       2.410  -4.990  -4.700  1.00  0.00           H  
ATOM    572 1HG2 THR   111       2.450  -6.060  -7.870  1.00  0.00           H  
ATOM    573 2HG2 THR   111       1.810  -4.660  -6.980  1.00  0.00           H  
ATOM    574 3HG2 THR   111       3.310  -4.540  -7.990  1.00  0.00           H  
ATOM    575  N   LEU   112       5.630  -6.710  -4.280  1.00  0.00           N  
ATOM    576  CA  LEU   112       6.570  -6.290  -3.250  1.00  0.00           C  
ATOM    577  C   LEU   112       7.810  -7.160  -3.220  1.00  0.00           C  
ATOM    578  O   LEU   112       8.770  -6.780  -2.540  1.00  0.00           O  
ATOM    579  CB  LEU   112       5.930  -6.280  -1.870  1.00  0.00           C  
ATOM    580  CG  LEU   112       4.590  -5.530  -1.800  1.00  0.00           C  
ATOM    581  CD1 LEU   112       4.040  -5.690  -0.390  1.00  0.00           C  
ATOM    582  CD2 LEU   112       4.540  -4.060  -2.170  1.00  0.00           C  
ATOM    583  H   LEU   112       4.740  -6.970  -3.880  1.00  0.00           H  
ATOM    584  HA  LEU   112       6.860  -5.250  -3.420  1.00  0.00           H  
ATOM    585  HB1 LEU   112       6.560  -5.890  -1.070  1.00  0.00           H  
ATOM    586  HB2 LEU   112       5.660  -7.310  -1.590  1.00  0.00           H  
ATOM    587  HG  LEU   112       3.840  -6.000  -2.440  1.00  0.00           H  
ATOM    588 1HD1 LEU   112       3.940  -6.770  -0.290  1.00  0.00           H  
ATOM    589 2HD1 LEU   112       4.770  -5.310   0.320  1.00  0.00           H  
ATOM    590 3HD1 LEU   112       3.000  -5.380  -0.260  1.00  0.00           H  
ATOM    591 1HD2 LEU   112       3.590  -3.680  -1.810  1.00  0.00           H  
ATOM    592 2HD2 LEU   112       5.430  -3.630  -1.700  1.00  0.00           H  
ATOM    593 3HD2 LEU   112       4.620  -3.840  -3.240  1.00  0.00           H  
ATOM    594  N   ILE   113       7.830  -8.280  -3.950  1.00  0.00           N  
ATOM    595  CA  ILE   113       8.880  -9.280  -3.870  1.00  0.00           C  
ATOM    596  C   ILE   113      10.210  -8.680  -4.330  1.00  0.00           C  
ATOM    597  O   ILE   113      11.250  -9.150  -3.870  1.00  0.00           O  
ATOM    598  CB  ILE   113       8.500 -10.470  -4.750  1.00  0.00           C  
ATOM    599  CG1 ILE   113       7.160 -11.090  -4.360  1.00  0.00           C  
ATOM    600  CG2 ILE   113       9.550 -11.580  -4.710  1.00  0.00           C  
ATOM    601  CD  ILE   113       7.120 -11.780  -3.000  1.00  0.00           C  
ATOM    602  H   ILE   113       7.040  -8.450  -4.560  1.00  0.00           H  
ATOM    603  HA  ILE   113       9.040  -9.570  -2.840  1.00  0.00           H  
ATOM    604  HB  ILE   113       8.430 -10.160  -5.790  1.00  0.00           H  
ATOM    605 1HG1 ILE   113       6.970 -11.840  -5.120  1.00  0.00           H  
ATOM    606 2HG1 ILE   113       6.360 -10.350  -4.350  1.00  0.00           H  
ATOM    607 1HG2 ILE   113      10.050 -11.790  -3.770  1.00  0.00           H  
ATOM    608 2HG2 ILE   113       9.320 -12.550  -5.160  1.00  0.00           H  
ATOM    609 3HG2 ILE   113      10.330 -11.350  -5.440  1.00  0.00           H  
ATOM    610  HD1 ILE   113       6.130 -12.190  -2.810  1.00  0.00           H  
ATOM    611  HD2 ILE   113       7.880 -12.550  -2.880  1.00  0.00           H  
ATOM    612  HD3 ILE   113       7.330 -11.170  -2.120  1.00  0.00           H  
ATOM    613  N   VAL   114      10.240  -7.590  -5.090  1.00  0.00           N  
ATOM    614  CA  VAL   114      11.450  -6.870  -5.390  1.00  0.00           C  
ATOM    615  C   VAL   114      12.250  -6.360  -4.200  1.00  0.00           C  
ATOM    616  O   VAL   114      13.480  -6.270  -4.240  1.00  0.00           O  
ATOM    617  CB  VAL   114      11.340  -5.690  -6.370  1.00  0.00           C  
ATOM    618  CG1 VAL   114      11.350  -6.160  -7.810  1.00  0.00           C  
ATOM    619  CG2 VAL   114      10.100  -4.890  -5.980  1.00  0.00           C  
ATOM    620  H   VAL   114       9.390  -7.130  -5.400  1.00  0.00           H  
ATOM    621  HA  VAL   114      12.110  -7.600  -5.860  1.00  0.00           H  
ATOM    622  HB  VAL   114      12.150  -5.000  -6.160  1.00  0.00           H  
ATOM    623 1HG1 VAL   114      10.470  -6.640  -8.250  1.00  0.00           H  
ATOM    624 2HG1 VAL   114      11.340  -5.250  -8.430  1.00  0.00           H  
ATOM    625 3HG1 VAL   114      12.280  -6.700  -8.030  1.00  0.00           H  
ATOM    626 1HG2 VAL   114      10.110  -4.100  -6.730  1.00  0.00           H  
ATOM    627 2HG2 VAL   114       9.170  -5.450  -6.130  1.00  0.00           H  
ATOM    628 3HG2 VAL   114      10.020  -4.640  -4.920  1.00  0.00           H  
ATOM    629  N   ASN   115      11.600  -6.210  -3.040  1.00  0.00           N  
ATOM    630  CA  ASN   115      12.290  -5.850  -1.830  1.00  0.00           C  
ATOM    631  C   ASN   115      12.950  -7.010  -1.120  1.00  0.00           C  
ATOM    632  O   ASN   115      13.990  -6.900  -0.470  1.00  0.00           O  
ATOM    633  CB  ASN   115      11.280  -5.270  -0.840  1.00  0.00           C  
ATOM    634  CG  ASN   115      10.580  -3.990  -1.260  1.00  0.00           C  
ATOM    635  ND2 ASN   115       9.390  -4.030  -1.870  1.00  0.00           N  
ATOM    636  OD1 ASN   115      10.910  -2.830  -1.030  1.00  0.00           O  
ATOM    637  H   ASN   115      10.600  -6.370  -3.060  1.00  0.00           H  
ATOM    638  HA  ASN   115      13.020  -5.060  -2.000  1.00  0.00           H  
ATOM    639  HB1 ASN   115      11.710  -5.150   0.160  1.00  0.00           H  
ATOM    640  HB2 ASN   115      10.600  -6.120  -0.760  1.00  0.00           H  
ATOM    641 1HD2 ASN   115       9.030  -4.950  -2.050  1.00  0.00           H  
ATOM    642 2HD2 ASN   115       9.000  -3.170  -2.240  1.00  0.00           H  
ATOM    643  N   SER   116      12.510  -8.200  -1.510  1.00  0.00           N  
ATOM    644  CA  SER   116      13.160  -9.490  -1.290  1.00  0.00           C  
ATOM    645  C   SER   116      14.270  -9.760  -2.300  1.00  0.00           C  
ATOM    646  O   SER   116      15.340 -10.230  -1.930  1.00  0.00           O  
ATOM    647  CB  SER   116      12.170 -10.640  -1.280  1.00  0.00           C  
ATOM    648  OG  SER   116      11.220 -10.550  -0.250  1.00  0.00           O  
ATOM    649  H   SER   116      11.770  -8.310  -2.200  1.00  0.00           H  
ATOM    650  HA  SER   116      13.660  -9.460  -0.320  1.00  0.00           H  
ATOM    651  HB1 SER   116      12.690 -11.590  -1.100  1.00  0.00           H  
ATOM    652  HB2 SER   116      11.820 -10.920  -2.280  1.00  0.00           H  
ATOM    653  HG  SER   116      10.530  -9.920  -0.470  1.00  0.00           H  
ATOM    654  N   VAL   117      14.090  -9.370  -3.560  1.00  0.00           N  
ATOM    655  CA  VAL   117      15.110  -9.410  -4.600  1.00  0.00           C  
ATOM    656  C   VAL   117      16.300  -8.540  -4.200  1.00  0.00           C  
ATOM    657  O   VAL   117      17.410  -8.860  -4.610  1.00  0.00           O  
ATOM    658  CB  VAL   117      14.520  -9.030  -5.960  1.00  0.00           C  
ATOM    659  CG1 VAL   117      15.520  -9.080  -7.110  1.00  0.00           C  
ATOM    660  CG2 VAL   117      13.420 -10.000  -6.370  1.00  0.00           C  
ATOM    661  H   VAL   117      13.210  -9.000  -3.880  1.00  0.00           H  
ATOM    662  HA  VAL   117      15.520 -10.410  -4.570  1.00  0.00           H  
ATOM    663  HB  VAL   117      13.980  -8.090  -6.050  1.00  0.00           H  
ATOM    664 1HG1 VAL   117      14.990  -8.620  -7.930  1.00  0.00           H  
ATOM    665 2HG1 VAL   117      16.470  -8.580  -6.900  1.00  0.00           H  
ATOM    666 3HG1 VAL   117      15.760 -10.130  -7.270  1.00  0.00           H  
ATOM    667 1HG2 VAL   117      13.770 -11.030  -6.310  1.00  0.00           H  
ATOM    668 2HG2 VAL   117      12.580  -9.850  -5.680  1.00  0.00           H  
ATOM    669 3HG2 VAL   117      13.050  -9.850  -7.380  1.00  0.00           H  
ATOM    670  N   LEU   118      16.190  -7.500  -3.380  1.00  0.00           N  
ATOM    671  CA  LEU   118      17.170  -6.470  -3.070  1.00  0.00           C  
ATOM    672  C   LEU   118      18.210  -7.000  -2.100  1.00  0.00           C  
ATOM    673  O   LEU   118      19.380  -6.590  -2.160  1.00  0.00           O  
ATOM    674  CB  LEU   118      16.390  -5.250  -2.590  1.00  0.00           C  
ATOM    675  CG  LEU   118      17.150  -3.960  -2.280  1.00  0.00           C  
ATOM    676  CD1 LEU   118      17.950  -3.530  -3.510  1.00  0.00           C  
ATOM    677  CD2 LEU   118      16.300  -2.770  -1.860  1.00  0.00           C  
ATOM    678  H   LEU   118      15.230  -7.260  -3.150  1.00  0.00           H  
ATOM    679  HA  LEU   118      17.800  -6.210  -3.930  1.00  0.00           H  
ATOM    680  HB1 LEU   118      15.750  -5.470  -1.740  1.00  0.00           H  
ATOM    681  HB2 LEU   118      15.720  -4.960  -3.400  1.00  0.00           H  
ATOM    682  HG  LEU   118      17.790  -4.060  -1.400  1.00  0.00           H  
ATOM    683 1HD1 LEU   118      17.230  -3.280  -4.290  1.00  0.00           H  
ATOM    684 2HD1 LEU   118      18.480  -2.590  -3.390  1.00  0.00           H  
ATOM    685 3HD1 LEU   118      18.600  -4.330  -3.860  1.00  0.00           H  
ATOM    686 1HD2 LEU   118      16.860  -1.840  -1.760  1.00  0.00           H  
ATOM    687 2HD2 LEU   118      15.580  -2.500  -2.640  1.00  0.00           H  
ATOM    688 3HD2 LEU   118      15.810  -2.940  -0.900  1.00  0.00           H  
ATOM    689  N   LEU   119      17.810  -8.040  -1.380  1.00  0.00           N  
ATOM    690  CA  LEU   119      18.720  -8.650  -0.420  1.00  0.00           C  
ATOM    691  C   LEU   119      19.950  -9.330  -1.000  1.00  0.00           C  
ATOM    692  O   LEU   119      20.810  -9.800  -0.270  1.00  0.00           O  
ATOM    693  CB  LEU   119      17.950  -9.640   0.450  1.00  0.00           C  
ATOM    694  CG  LEU   119      16.760  -9.190   1.290  1.00  0.00           C  
ATOM    695  CD1 LEU   119      15.960 -10.320   1.950  1.00  0.00           C  
ATOM    696  CD2 LEU   119      17.280  -8.230   2.360  1.00  0.00           C  
ATOM    697  H   LEU   119      16.840  -8.340  -1.400  1.00  0.00           H  
ATOM    698  HA  LEU   119      19.090  -7.860   0.220  1.00  0.00           H  
ATOM    699  HB1 LEU   119      18.740 -10.020   1.090  1.00  0.00           H  
ATOM    700  HB2 LEU   119      17.590 -10.420  -0.220  1.00  0.00           H  
ATOM    701  HG  LEU   119      16.100  -8.550   0.700  1.00  0.00           H  
ATOM    702 1HD1 LEU   119      15.820 -11.090   1.200  1.00  0.00           H  
ATOM    703 2HD1 LEU   119      16.480 -10.620   2.860  1.00  0.00           H  
ATOM    704 3HD1 LEU   119      14.950 -10.010   2.210  1.00  0.00           H  
ATOM    705 1HD2 LEU   119      17.940  -8.740   3.070  1.00  0.00           H  
ATOM    706 2HD2 LEU   119      17.760  -7.410   1.820  1.00  0.00           H  
ATOM    707 3HD2 LEU   119      16.370  -7.810   2.770  1.00  0.00           H  
ATOM    708  N   PHE   120      20.020  -9.430  -2.330  1.00  0.00           N  
ATOM    709  CA  PHE   120      21.150 -10.000  -3.040  1.00  0.00           C  
ATOM    710  C   PHE   120      22.390  -9.130  -2.890  1.00  0.00           C  
ATOM    711  O   PHE   120      23.450  -9.680  -3.190  1.00  0.00           O  
ATOM    712  CB  PHE   120      20.780 -10.170  -4.510  1.00  0.00           C  
ATOM    713  CG  PHE   120      21.310  -9.050  -5.350  1.00  0.00           C  
ATOM    714  CD1 PHE   120      20.530  -7.890  -5.500  1.00  0.00           C  
ATOM    715  CD2 PHE   120      22.560  -9.250  -5.960  1.00  0.00           C  
ATOM    716  CE1 PHE   120      20.960  -6.900  -6.410  1.00  0.00           C  
ATOM    717  CE2 PHE   120      22.990  -8.270  -6.870  1.00  0.00           C  
ATOM    718  CZ  PHE   120      22.160  -7.160  -7.090  1.00  0.00           C  
ATOM    719  H   PHE   120      19.170  -9.280  -2.850  1.00  0.00           H  
ATOM    720  HA  PHE   120      21.350 -10.930  -2.490  1.00  0.00           H  
ATOM    721  HB1 PHE   120      19.700 -10.330  -4.590  1.00  0.00           H  
ATOM    722  HB2 PHE   120      21.270 -11.100  -4.810  1.00  0.00           H  
ATOM    723  HD1 PHE   120      19.580  -7.760  -5.010  1.00  0.00           H  
ATOM    724  HD2 PHE   120      23.170 -10.120  -5.760  1.00  0.00           H  
ATOM    725  HE1 PHE   120      20.270  -6.090  -6.590  1.00  0.00           H  
ATOM    726  HE2 PHE   120      23.870  -8.340  -7.480  1.00  0.00           H  
ATOM    727  HZ  PHE   120      22.440  -6.390  -7.790  1.00  0.00           H  
ATOM    728  N   LEU   121      22.330  -7.880  -2.430  1.00  0.00           N  
ATOM    729  CA  LEU   121      23.540  -7.120  -2.230  1.00  0.00           C  
ATOM    730  C   LEU   121      24.530  -7.830  -1.310  1.00  0.00           C  
ATOM    731  O   LEU   121      25.690  -7.460  -1.420  1.00  0.00           O  
ATOM    732  CB  LEU   121      23.170  -5.730  -1.730  1.00  0.00           C  
ATOM    733  CG  LEU   121      22.760  -4.770  -2.840  1.00  0.00           C  
ATOM    734  CD1 LEU   121      22.420  -3.370  -2.350  1.00  0.00           C  
ATOM    735  CD2 LEU   121      23.730  -4.470  -3.980  1.00  0.00           C  
ATOM    736  H   LEU   121      21.440  -7.420  -2.310  1.00  0.00           H  
ATOM    737  HA  LEU   121      24.130  -7.030  -3.150  1.00  0.00           H  
ATOM    738  HB1 LEU   121      23.990  -5.250  -1.190  1.00  0.00           H  
ATOM    739  HB2 LEU   121      22.420  -5.930  -0.960  1.00  0.00           H  
ATOM    740  HG  LEU   121      21.840  -5.100  -3.320  1.00  0.00           H  
ATOM    741 1HD1 LEU   121      21.740  -3.350  -1.500  1.00  0.00           H  
ATOM    742 2HD1 LEU   121      23.280  -2.820  -1.990  1.00  0.00           H  
ATOM    743 3HD1 LEU   121      21.900  -2.830  -3.140  1.00  0.00           H  
ATOM    744 1HD2 LEU   121      24.740  -4.550  -3.570  1.00  0.00           H  
ATOM    745 2HD2 LEU   121      23.650  -5.260  -4.720  1.00  0.00           H  
ATOM    746 3HD2 LEU   121      23.530  -3.490  -4.400  1.00  0.00           H  
ATOM    747  N   ALA   122      24.190  -8.830  -0.490  1.00  0.00           N  
ATOM    748  CA  ALA   122      25.090  -9.530   0.400  1.00  0.00           C  
ATOM    749  C   ALA   122      26.220 -10.230  -0.340  1.00  0.00           C  
ATOM    750  O   ALA   122      27.350 -10.290   0.140  1.00  0.00           O  
ATOM    751  CB  ALA   122      24.290 -10.480   1.280  1.00  0.00           C  
ATOM    752  H   ALA   122      23.260  -9.170  -0.700  1.00  0.00           H  
ATOM    753  HA  ALA   122      25.700  -8.830   0.990  1.00  0.00           H  
ATOM    754  HB1 ALA   122      23.720  -9.850   1.960  1.00  0.00           H  
ATOM    755  HB2 ALA   122      23.610 -10.990   0.600  1.00  0.00           H  
ATOM    756  HB3 ALA   122      25.030 -11.160   1.720  1.00  0.00           H  
ATOM    757  N   PHE   123      25.940 -10.750  -1.540  1.00  0.00           N  
ATOM    758  CA  PHE   123      26.830 -11.400  -2.490  1.00  0.00           C  
ATOM    759  C   PHE   123      27.700 -10.340  -3.140  1.00  0.00           C  
ATOM    760  O   PHE   123      28.900 -10.590  -3.310  1.00  0.00           O  
ATOM    761  CB  PHE   123      26.020 -12.240  -3.480  1.00  0.00           C  
ATOM    762  CG  PHE   123      26.850 -12.930  -4.530  1.00  0.00           C  
ATOM    763  CD1 PHE   123      27.890 -13.740  -4.080  1.00  0.00           C  
ATOM    764  CD2 PHE   123      26.590 -12.720  -5.890  1.00  0.00           C  
ATOM    765  CE1 PHE   123      28.680 -14.480  -4.970  1.00  0.00           C  
ATOM    766  CE2 PHE   123      27.470 -13.390  -6.760  1.00  0.00           C  
ATOM    767  CZ  PHE   123      28.490 -14.260  -6.340  1.00  0.00           C  
ATOM    768  H   PHE   123      25.020 -10.520  -1.890  1.00  0.00           H  
ATOM    769  HA  PHE   123      27.440 -12.050  -1.860  1.00  0.00           H  
ATOM    770  HB1 PHE   123      25.320 -11.510  -3.880  1.00  0.00           H  
ATOM    771  HB2 PHE   123      25.590 -13.040  -2.860  1.00  0.00           H  
ATOM    772  HD1 PHE   123      28.080 -13.820  -3.020  1.00  0.00           H  
ATOM    773  HD2 PHE   123      25.800 -12.110  -6.300  1.00  0.00           H  
ATOM    774  HE1 PHE   123      29.430 -15.150  -4.590  1.00  0.00           H  
ATOM    775  HE2 PHE   123      27.210 -13.390  -7.810  1.00  0.00           H  
ATOM    776  HZ  PHE   123      29.140 -14.760  -7.040  1.00  0.00           H  
ATOM    777  N   VAL   124      27.170  -9.190  -3.560  1.00  0.00           N  
ATOM    778  CA  VAL   124      27.890  -8.040  -4.040  1.00  0.00           C  
ATOM    779  C   VAL   124      28.900  -7.530  -3.010  1.00  0.00           C  
ATOM    780  O   VAL   124      29.990  -7.110  -3.400  1.00  0.00           O  
ATOM    781  CB  VAL   124      26.960  -6.950  -4.530  1.00  0.00           C  
ATOM    782  CG1 VAL   124      27.780  -5.770  -5.050  1.00  0.00           C  
ATOM    783  CG2 VAL   124      25.870  -7.350  -5.530  1.00  0.00           C  
ATOM    784  H   VAL   124      26.170  -9.100  -3.420  1.00  0.00           H  
ATOM    785  HA  VAL   124      28.380  -8.250  -4.990  1.00  0.00           H  
ATOM    786  HB  VAL   124      26.300  -6.550  -3.760  1.00  0.00           H  
ATOM    787 1HG1 VAL   124      28.060  -5.070  -4.260  1.00  0.00           H  
ATOM    788 2HG1 VAL   124      28.730  -6.020  -5.520  1.00  0.00           H  
ATOM    789 3HG1 VAL   124      27.190  -5.080  -5.640  1.00  0.00           H  
ATOM    790 1HG2 VAL   124      25.470  -6.500  -6.090  1.00  0.00           H  
ATOM    791 2HG2 VAL   124      26.370  -7.920  -6.310  1.00  0.00           H  
ATOM    792 3HG2 VAL   124      25.120  -8.010  -5.090  1.00  0.00           H  
ATOM    793  N   VAL   125      28.610  -7.710  -1.720  1.00  0.00           N  
ATOM    794  CA  VAL   125      29.580  -7.390  -0.680  1.00  0.00           C  
ATOM    795  C   VAL   125      30.620  -8.490  -0.500  1.00  0.00           C  
ATOM    796  O   VAL   125      31.750  -8.210  -0.120  1.00  0.00           O  
ATOM    797  CB  VAL   125      28.890  -7.050   0.640  1.00  0.00           C  
ATOM    798  CG1 VAL   125      29.800  -6.670   1.800  1.00  0.00           C  
ATOM    799  CG2 VAL   125      28.010  -5.830   0.380  1.00  0.00           C  
ATOM    800  H   VAL   125      27.720  -8.120  -1.490  1.00  0.00           H  
ATOM    801  HA  VAL   125      30.090  -6.480  -1.000  1.00  0.00           H  
ATOM    802  HB  VAL   125      28.190  -7.790   1.030  1.00  0.00           H  
ATOM    803 1HG1 VAL   125      30.110  -7.620   2.250  1.00  0.00           H  
ATOM    804 2HG1 VAL   125      30.720  -6.240   1.390  1.00  0.00           H  
ATOM    805 3HG1 VAL   125      29.360  -5.900   2.430  1.00  0.00           H  
ATOM    806 1HG2 VAL   125      27.360  -5.690   1.250  1.00  0.00           H  
ATOM    807 2HG2 VAL   125      28.560  -4.910   0.170  1.00  0.00           H  
ATOM    808 3HG2 VAL   125      27.400  -6.020  -0.500  1.00  0.00           H  
ATOM    809  N   PHE   126      30.300  -9.780  -0.650  1.00  0.00           N  
ATOM    810  CA  PHE   126      31.330 -10.800  -0.750  1.00  0.00           C  
ATOM    811  C   PHE   126      32.270 -10.740  -1.950  1.00  0.00           C  
ATOM    812  O   PHE   126      33.460 -11.010  -1.790  1.00  0.00           O  
ATOM    813  CB  PHE   126      30.670 -12.170  -0.710  1.00  0.00           C  
ATOM    814  CG  PHE   126      31.640 -13.310  -0.830  1.00  0.00           C  
ATOM    815  CD1 PHE   126      32.090 -13.770  -2.080  1.00  0.00           C  
ATOM    816  CD2 PHE   126      32.110 -13.920   0.340  1.00  0.00           C  
ATOM    817  CE1 PHE   126      32.910 -14.900  -2.190  1.00  0.00           C  
ATOM    818  CE2 PHE   126      32.880 -15.090   0.230  1.00  0.00           C  
ATOM    819  CZ  PHE   126      33.380 -15.490  -1.010  1.00  0.00           C  
ATOM    820  H   PHE   126      29.370 -10.050  -0.930  1.00  0.00           H  
ATOM    821  HA  PHE   126      31.990 -10.780   0.110  1.00  0.00           H  
ATOM    822  HB1 PHE   126      30.100 -12.310  -1.620  1.00  0.00           H  
ATOM    823  HB2 PHE   126      30.050 -12.230   0.180  1.00  0.00           H  
ATOM    824  HD1 PHE   126      31.690 -13.260  -2.940  1.00  0.00           H  
ATOM    825  HD2 PHE   126      31.770 -13.520   1.280  1.00  0.00           H  
ATOM    826  HE1 PHE   126      33.320 -15.180  -3.150  1.00  0.00           H  
ATOM    827  HE2 PHE   126      33.340 -15.440   1.140  1.00  0.00           H  
ATOM    828  HZ  PHE   126      34.120 -16.280  -1.010  1.00  0.00           H  
ATOM    829  N   LEU   127      31.820 -10.290  -3.120  1.00  0.00           N  
ATOM    830  CA  LEU   127      32.660 -10.170  -4.300  1.00  0.00           C  
ATOM    831  C   LEU   127      33.560  -8.950  -4.140  1.00  0.00           C  
ATOM    832  O   LEU   127      34.750  -9.080  -4.410  1.00  0.00           O  
ATOM    833  CB  LEU   127      31.810 -10.070  -5.560  1.00  0.00           C  
ATOM    834  CG  LEU   127      31.160 -11.390  -5.970  1.00  0.00           C  
ATOM    835  CD1 LEU   127      30.180 -11.170  -7.120  1.00  0.00           C  
ATOM    836  CD2 LEU   127      32.030 -12.600  -6.280  1.00  0.00           C  
ATOM    837  H   LEU   127      30.830 -10.360  -3.280  1.00  0.00           H  
ATOM    838  HA  LEU   127      33.310 -11.030  -4.450  1.00  0.00           H  
ATOM    839  HB1 LEU   127      32.540  -9.850  -6.340  1.00  0.00           H  
ATOM    840  HB2 LEU   127      31.080  -9.270  -5.410  1.00  0.00           H  
ATOM    841  HG  LEU   127      30.600 -11.730  -5.100  1.00  0.00           H  
ATOM    842 1HD1 LEU   127      29.500 -10.430  -6.720  1.00  0.00           H  
ATOM    843 2HD1 LEU   127      30.680 -10.850  -8.030  1.00  0.00           H  
ATOM    844 3HD1 LEU   127      29.630 -12.070  -7.370  1.00  0.00           H  
ATOM    845 1HD2 LEU   127      32.680 -12.330  -7.110  1.00  0.00           H  
ATOM    846 2HD2 LEU   127      32.720 -12.910  -5.490  1.00  0.00           H  
ATOM    847 3HD2 LEU   127      31.450 -13.420  -6.700  1.00  0.00           H  
ATOM    848  N   LEU   128      32.950  -7.890  -3.610  1.00  0.00           N  
ATOM    849  CA  LEU   128      33.650  -6.680  -3.230  1.00  0.00           C  
ATOM    850  C   LEU   128      34.940  -7.070  -2.540  1.00  0.00           C  
ATOM    851  O   LEU   128      36.030  -6.660  -2.960  1.00  0.00           O  
ATOM    852  CB  LEU   128      32.820  -5.810  -2.300  1.00  0.00           C  
ATOM    853  CG  LEU   128      33.110  -4.310  -2.320  1.00  0.00           C  
ATOM    854  CD1 LEU   128      32.060  -3.610  -1.460  1.00  0.00           C  
ATOM    855  CD2 LEU   128      34.530  -4.000  -1.870  1.00  0.00           C  
ATOM    856  H   LEU   128      31.960  -7.930  -3.430  1.00  0.00           H  
ATOM    857  HA  LEU   128      33.900  -6.120  -4.130  1.00  0.00           H  
ATOM    858  HB1 LEU   128      32.820  -6.180  -1.270  1.00  0.00           H  
ATOM    859  HB2 LEU   128      31.760  -5.860  -2.520  1.00  0.00           H  
ATOM    860  HG  LEU   128      33.070  -3.940  -3.350  1.00  0.00           H  
ATOM    861 1HD1 LEU   128      31.950  -4.000  -0.450  1.00  0.00           H  
ATOM    862 2HD1 LEU   128      32.350  -2.560  -1.390  1.00  0.00           H  
ATOM    863 3HD1 LEU   128      31.070  -3.570  -1.910  1.00  0.00           H  
ATOM    864 1HD2 LEU   128      34.770  -4.420  -0.900  1.00  0.00           H  
ATOM    865 2HD2 LEU   128      35.270  -4.290  -2.620  1.00  0.00           H  
ATOM    866 3HD2 LEU   128      34.660  -2.920  -1.750  1.00  0.00           H  
ATOM    867  N   VAL   129      34.850  -7.800  -1.430  1.00  0.00           N  
ATOM    868  CA  VAL   129      35.980  -8.090  -0.580  1.00  0.00           C  
ATOM    869  C   VAL   129      36.780  -9.260  -1.120  1.00  0.00           C  
ATOM    870  O   VAL   129      37.990  -9.240  -0.900  1.00  0.00           O  
ATOM    871  CB  VAL   129      35.560  -8.370   0.860  1.00  0.00           C  
ATOM    872  CG1 VAL   129      34.900  -7.120   1.460  1.00  0.00           C  
ATOM    873  CG2 VAL   129      34.670  -9.580   1.140  1.00  0.00           C  
ATOM    874  H   VAL   129      33.930  -8.180  -1.260  1.00  0.00           H  
ATOM    875  HA  VAL   129      36.670  -7.250  -0.530  1.00  0.00           H  
ATOM    876  HB  VAL   129      36.490  -8.530   1.400  1.00  0.00           H  
ATOM    877 1HG1 VAL   129      33.880  -6.950   1.110  1.00  0.00           H  
ATOM    878 2HG1 VAL   129      34.830  -7.150   2.550  1.00  0.00           H  
ATOM    879 3HG1 VAL   129      35.500  -6.260   1.190  1.00  0.00           H  
ATOM    880 1HG2 VAL   129      33.850  -9.640   0.420  1.00  0.00           H  
ATOM    881 2HG2 VAL   129      35.300 -10.430   1.380  1.00  0.00           H  
ATOM    882 3HG2 VAL   129      34.130  -9.340   2.060  1.00  0.00           H  
ATOM    883  N   THR   130      36.250 -10.140  -1.970  1.00  0.00           N  
ATOM    884  CA  THR   130      37.030 -11.130  -2.680  1.00  0.00           C  
ATOM    885  C   THR   130      37.990 -10.550  -3.720  1.00  0.00           C  
ATOM    886  O   THR   130      39.170 -10.910  -3.720  1.00  0.00           O  
ATOM    887  CB  THR   130      36.150 -12.210  -3.310  1.00  0.00           C  
ATOM    888  CG2 THR   130      37.020 -13.350  -3.830  1.00  0.00           C  
ATOM    889  OG1 THR   130      35.300 -12.800  -2.360  1.00  0.00           O  
ATOM    890  H   THR   130      35.240 -10.140  -2.020  1.00  0.00           H  
ATOM    891  HA  THR   130      37.690 -11.650  -1.990  1.00  0.00           H  
ATOM    892  HB  THR   130      35.520 -11.720  -4.050  1.00  0.00           H  
ATOM    893  HG1 THR   130      34.600 -12.180  -2.140  1.00  0.00           H  
ATOM    894 1HG2 THR   130      36.400 -14.190  -4.140  1.00  0.00           H  
ATOM    895 2HG2 THR   130      37.630 -12.920  -4.630  1.00  0.00           H  
ATOM    896 3HG2 THR   130      37.690 -13.730  -3.060  1.00  0.00           H  
ATOM    897  N   LEU   131      37.650  -9.420  -4.340  1.00  0.00           N  
ATOM    898  CA  LEU   131      38.530  -8.770  -5.280  1.00  0.00           C  
ATOM    899  C   LEU   131      39.650  -8.110  -4.490  1.00  0.00           C  
ATOM    900  O   LEU   131      40.790  -8.050  -4.950  1.00  0.00           O  
ATOM    901  CB  LEU   131      37.730  -7.820  -6.180  1.00  0.00           C  
ATOM    902  CG  LEU   131      36.620  -8.550  -6.930  1.00  0.00           C  
ATOM    903  CD1 LEU   131      35.440  -7.600  -7.050  1.00  0.00           C  
ATOM    904  CD2 LEU   131      37.180  -9.170  -8.200  1.00  0.00           C  
ATOM    905  H   LEU   131      36.720  -9.040  -4.220  1.00  0.00           H  
ATOM    906  HA  LEU   131      39.030  -9.460  -5.960  1.00  0.00           H  
ATOM    907  HB1 LEU   131      38.360  -7.290  -6.900  1.00  0.00           H  
ATOM    908  HB2 LEU   131      37.340  -7.070  -5.480  1.00  0.00           H  
ATOM    909  HG  LEU   131      36.120  -9.350  -6.390  1.00  0.00           H  
ATOM    910 1HD1 LEU   131      34.580  -8.250  -7.180  1.00  0.00           H  
ATOM    911 2HD1 LEU   131      35.230  -6.940  -6.200  1.00  0.00           H  
ATOM    912 3HD1 LEU   131      35.490  -7.110  -8.030  1.00  0.00           H  
ATOM    913 1HD2 LEU   131      38.000  -8.560  -8.590  1.00  0.00           H  
ATOM    914 2HD2 LEU   131      37.730 -10.080  -7.940  1.00  0.00           H  
ATOM    915 3HD2 LEU   131      36.420  -9.380  -8.950  1.00  0.00           H  
ATOM    916  N   ALA   132      39.340  -7.540  -3.330  1.00  0.00           N  
ATOM    917  CA  ALA   132      40.250  -6.750  -2.510  1.00  0.00           C  
ATOM    918  C   ALA   132      41.270  -7.620  -1.800  1.00  0.00           C  
ATOM    919  O   ALA   132      42.390  -7.130  -1.680  1.00  0.00           O  
ATOM    920  CB  ALA   132      39.340  -6.040  -1.510  1.00  0.00           C  
ATOM    921  H   ALA   132      38.380  -7.630  -3.020  1.00  0.00           H  
ATOM    922  HA  ALA   132      40.760  -6.000  -3.110  1.00  0.00           H  
ATOM    923  HB1 ALA   132      38.470  -5.640  -2.030  1.00  0.00           H  
ATOM    924  HB2 ALA   132      38.950  -6.700  -0.730  1.00  0.00           H  
ATOM    925  HB3 ALA   132      39.890  -5.160  -1.160  1.00  0.00           H  
ATOM    926  N   ILE   133      40.870  -8.790  -1.310  1.00  0.00           N  
ATOM    927  CA  ILE   133      41.580  -9.790  -0.540  1.00  0.00           C  
ATOM    928  C   ILE   133      42.500 -10.620  -1.410  1.00  0.00           C  
ATOM    929  O   ILE   133      43.540 -11.000  -0.870  1.00  0.00           O  
ATOM    930  CB  ILE   133      40.530 -10.630   0.200  1.00  0.00           C  
ATOM    931  CG1 ILE   133      40.040  -9.880   1.440  1.00  0.00           C  
ATOM    932  CG2 ILE   133      41.210 -11.910   0.700  1.00  0.00           C  
ATOM    933  CD  ILE   133      38.770 -10.360   2.150  1.00  0.00           C  
ATOM    934  H   ILE   133      39.920  -9.000  -1.560  1.00  0.00           H  
ATOM    935  HA  ILE   133      42.250  -9.280   0.150  1.00  0.00           H  
ATOM    936  HB  ILE   133      39.680 -10.860  -0.420  1.00  0.00           H  
ATOM    937 1HG1 ILE   133      39.970  -8.870   1.070  1.00  0.00           H  
ATOM    938 2HG1 ILE   133      40.790  -9.890   2.230  1.00  0.00           H  
ATOM    939 1HG2 ILE   133      42.070 -11.600   1.290  1.00  0.00           H  
ATOM    940 2HG2 ILE   133      40.490 -12.450   1.300  1.00  0.00           H  
ATOM    941 3HG2 ILE   133      41.400 -12.530  -0.180  1.00  0.00           H  
ATOM    942  HD1 ILE   133      39.130 -11.090   2.890  1.00  0.00           H  
ATOM    943  HD2 ILE   133      38.300  -9.570   2.740  1.00  0.00           H  
ATOM    944  HD3 ILE   133      38.090 -10.980   1.570  1.00  0.00           H  
ATOM    945  N   LEU   134      42.320 -10.610  -2.740  1.00  0.00           N  
ATOM    946  CA  LEU   134      43.170 -11.340  -3.660  1.00  0.00           C  
ATOM    947  C   LEU   134      44.600 -10.810  -3.630  1.00  0.00           C  
ATOM    948  O   LEU   134      45.560 -11.570  -3.520  1.00  0.00           O  
ATOM    949  CB  LEU   134      42.560 -11.120  -5.030  1.00  0.00           C  
ATOM    950  CG  LEU   134      43.130 -11.890  -6.230  1.00  0.00           C  
ATOM    951  CD1 LEU   134      42.790 -13.380  -6.180  1.00  0.00           C  
ATOM    952  CD2 LEU   134      42.730 -11.380  -7.610  1.00  0.00           C  
ATOM    953  H   LEU   134      41.460 -10.220  -3.100  1.00  0.00           H  
ATOM    954  HA  LEU   134      43.180 -12.420  -3.480  1.00  0.00           H  
ATOM    955  HB1 LEU   134      42.620 -10.090  -5.400  1.00  0.00           H  
ATOM    956  HB2 LEU   134      41.490 -11.330  -5.110  1.00  0.00           H  
ATOM    957  HG  LEU   134      44.210 -11.720  -6.220  1.00  0.00           H  
ATOM    958 1HD1 LEU   134      41.710 -13.480  -6.300  1.00  0.00           H  
ATOM    959 2HD1 LEU   134      43.470 -13.880  -6.870  1.00  0.00           H  
ATOM    960 3HD1 LEU   134      43.090 -13.580  -5.160  1.00  0.00           H  
ATOM    961 1HD2 LEU   134      43.430 -10.580  -7.850  1.00  0.00           H  
ATOM    962 2HD2 LEU   134      42.930 -12.080  -8.420  1.00  0.00           H  
ATOM    963 3HD2 LEU   134      41.710 -11.010  -7.620  1.00  0.00           H  
ATOM    964  N   THR   135      44.730  -9.490  -3.550  1.00  0.00           N  
ATOM    965  CA  THR   135      45.990  -8.810  -3.300  1.00  0.00           C  
ATOM    966  C   THR   135      46.530  -9.040  -1.900  1.00  0.00           C  
ATOM    967  O   THR   135      47.750  -9.070  -1.710  1.00  0.00           O  
ATOM    968  CB  THR   135      45.850  -7.350  -3.710  1.00  0.00           C  
ATOM    969  CG2 THR   135      46.980  -6.430  -3.250  1.00  0.00           C  
ATOM    970  OG1 THR   135      45.720  -7.230  -5.110  1.00  0.00           O  
ATOM    971  H   THR   135      43.890  -8.920  -3.520  1.00  0.00           H  
ATOM    972  HA  THR   135      46.740  -9.270  -3.940  1.00  0.00           H  
ATOM    973  HB  THR   135      44.930  -6.960  -3.300  1.00  0.00           H  
ATOM    974  HG1 THR   135      44.840  -6.960  -5.370  1.00  0.00           H  
ATOM    975 1HG2 THR   135      46.780  -5.400  -3.520  1.00  0.00           H  
ATOM    976 2HG2 THR   135      47.090  -6.420  -2.170  1.00  0.00           H  
ATOM    977 3HG2 THR   135      47.960  -6.760  -3.610  1.00  0.00           H  
ATOM    978  N   ALA   136      45.650  -9.110  -0.900  1.00  0.00           N  
ATOM    979  CA  ALA   136      46.070  -9.310   0.470  1.00  0.00           C  
ATOM    980  C   ALA   136      46.550 -10.710   0.830  1.00  0.00           C  
ATOM    981  O   ALA   136      47.180 -10.890   1.870  1.00  0.00           O  
ATOM    982  CB  ALA   136      44.880  -8.860   1.320  1.00  0.00           C  
ATOM    983  H   ALA   136      44.680  -9.260  -1.140  1.00  0.00           H  
ATOM    984  HA  ALA   136      46.950  -8.700   0.680  1.00  0.00           H  
ATOM    985  HB1 ALA   136      44.560  -7.820   1.260  1.00  0.00           H  
ATOM    986  HB2 ALA   136      44.110  -9.580   1.030  1.00  0.00           H  
ATOM    987  HB3 ALA   136      45.080  -9.050   2.380  1.00  0.00           H  
ATOM    988  N   LEU   137      46.150 -11.710   0.040  1.00  0.00           N  
ATOM    989  CA  LEU   137      45.880 -13.080   0.440  1.00  0.00           C  
ATOM    990  C   LEU   137      44.850 -13.290   1.540  1.00  0.00           C  
ATOM    991  O   LEU   137      43.990 -14.110   1.260  1.00  0.00           O  
ATOM    992  CB  LEU   137      47.200 -13.820   0.650  1.00  0.00           C  
ATOM    993  CG  LEU   137      47.150 -15.330   0.830  1.00  0.00           C  
ATOM    994  CD1 LEU   137      46.650 -16.090  -0.400  1.00  0.00           C  
ATOM    995  CD2 LEU   137      48.590 -15.810   1.040  1.00  0.00           C  
ATOM    996  H   LEU   137      45.560 -11.400  -0.720  1.00  0.00           H  
ATOM    997  HA  LEU   137      45.370 -13.550  -0.400  1.00  0.00           H  
ATOM    998  HB1 LEU   137      47.660 -13.370   1.540  1.00  0.00           H  
ATOM    999  HB2 LEU   137      47.830 -13.500  -0.180  1.00  0.00           H  
ATOM   1000  HG  LEU   137      46.540 -15.650   1.660  1.00  0.00           H  
ATOM   1001 1HD1 LEU   137      45.620 -15.820  -0.610  1.00  0.00           H  
ATOM   1002 2HD1 LEU   137      47.280 -15.950  -1.280  1.00  0.00           H  
ATOM   1003 3HD1 LEU   137      46.720 -17.140  -0.120  1.00  0.00           H  
ATOM   1004 1HD2 LEU   137      49.220 -15.860   0.160  1.00  0.00           H  
ATOM   1005 2HD2 LEU   137      49.070 -15.370   1.920  1.00  0.00           H  
ATOM   1006 3HD2 LEU   137      48.560 -16.890   1.180  1.00  0.00           H  
ATOM   1007  N   ARG   138      44.930 -12.690   2.720  1.00  0.00           N  
ATOM   1008  CA  ARG   138      44.030 -13.030   3.820  1.00  0.00           C  
ATOM   1009  C   ARG   138      43.390 -11.790   4.420  1.00  0.00           C  
ATOM   1010  O   ARG   138      44.060 -10.820   4.790  1.00  0.00           O  
ATOM   1011  CB  ARG   138      44.820 -13.870   4.810  1.00  0.00           C  
ATOM   1012  CG  ARG   138      43.950 -14.760   5.690  1.00  0.00           C  
ATOM   1013  CD  ARG   138      44.650 -15.570   6.780  1.00  0.00           C  
ATOM   1014  NE  ARG   138      45.610 -14.700   7.470  1.00  0.00           N  
ATOM   1015  CZ  ARG   138      45.400 -14.080   8.640  1.00  0.00           C  
ATOM   1016  NH1 ARG   138      44.260 -14.070   9.330  1.00  0.00           N1+
ATOM   1017  NH2 ARG   138      46.400 -13.340   9.150  1.00  0.00           N  
ATOM   1018  H   ARG   138      45.660 -12.030   2.960  1.00  0.00           H  
ATOM   1019  HA  ARG   138      43.200 -13.640   3.450  1.00  0.00           H  
ATOM   1020  HB1 ARG   138      45.410 -13.140   5.350  1.00  0.00           H  
ATOM   1021  HB2 ARG   138      45.580 -14.460   4.300  1.00  0.00           H  
ATOM   1022  HG1 ARG   138      43.490 -15.500   5.020  1.00  0.00           H  
ATOM   1023  HG2 ARG   138      43.160 -14.150   6.130  1.00  0.00           H  
ATOM   1024  HD1 ARG   138      45.290 -16.330   6.350  1.00  0.00           H  
ATOM   1025  HD2 ARG   138      43.960 -16.070   7.460  1.00  0.00           H  
ATOM   1026  HE  ARG   138      46.470 -14.540   6.960  1.00  0.00           H  
ATOM   1027 1HH1 ARG   138      43.450 -14.460   8.850  1.00  0.00           H  
ATOM   1028 2HH1 ARG   138      44.170 -13.530  10.170  1.00  0.00           H  
ATOM   1029 1HH2 ARG   138      47.250 -13.140   8.640  1.00  0.00           H  
ATOM   1030 2HH2 ARG   138      46.150 -12.720   9.920  1.00  0.00           H  
TER   
ATOM   1031  N   NME   139      42.080 -11.790   4.700  1.00  0.00           N  
ATOM   1032  CH3 NME   139      41.420 -10.640   5.260  1.00  0.00           C  
ATOM   1033  H   NME   139      41.560 -12.560   4.290  1.00  0.00           H  
ATOM   1034 1HH3 NME   139      40.750 -11.010   6.040  1.00  0.00           H  
ATOM   1035 2HH3 NME   139      42.070  -9.950   5.790  1.00  0.00           H  
ATOM   1036 3HH3 NME   139      40.820 -10.150   4.480  1.00  0.00           H  
ATOM   1037  C   ACE   208      -3.060   0.520 -11.430  1.00  0.00           C  
ATOM   1038  O   ACE   208      -2.870  -0.670 -11.660  1.00  0.00           O  
ATOM   1039  CH3 ACE   208      -4.390   0.920 -10.810  1.00  0.00           C  
ATOM   1040 1HH3 ACE   208      -5.100   1.380 -11.490  1.00  0.00           H  
ATOM   1041 2HH3 ACE   208      -4.850   0.100 -10.280  1.00  0.00           H  
ATOM   1042 3HH3 ACE   208      -4.210   1.710 -10.080  1.00  0.00           H  
ATOM   1043  N   GLU   208      -2.250   1.530 -11.750  1.00  0.00           N  
ATOM   1044  CA  GLU   208      -1.080   1.510 -12.610  1.00  0.00           C  
ATOM   1045  C   GLU   208       0.240   1.260 -11.900  1.00  0.00           C  
ATOM   1046  O   GLU   208       1.230   0.830 -12.500  1.00  0.00           O  
ATOM   1047  CB  GLU   208      -1.000   2.850 -13.340  1.00  0.00           C  
ATOM   1048  CG  GLU   208      -1.850   3.190 -14.550  1.00  0.00           C  
ATOM   1049  CD  GLU   208      -3.330   3.390 -14.270  1.00  0.00           C  
ATOM   1050  OE1 GLU   208      -4.050   2.360 -14.270  1.00  0.00           O  
ATOM   1051  OE2 GLU   208      -3.760   4.560 -14.160  1.00  0.00           O1-
ATOM   1052  H   GLU   208      -2.610   2.390 -11.370  1.00  0.00           H  
ATOM   1053  HA  GLU   208      -1.190   0.700 -13.330  1.00  0.00           H  
ATOM   1054  HB1 GLU   208      -0.010   2.810 -13.790  1.00  0.00           H  
ATOM   1055  HB2 GLU   208      -1.050   3.690 -12.650  1.00  0.00           H  
ATOM   1056  HG1 GLU   208      -1.760   2.460 -15.350  1.00  0.00           H  
ATOM   1057  HG2 GLU   208      -1.320   4.100 -14.840  1.00  0.00           H  
ATOM   1058  N   THR   209       0.250   1.340 -10.570  1.00  0.00           N  
ATOM   1059  CA  THR   209       1.360   1.020  -9.690  1.00  0.00           C  
ATOM   1060  C   THR   209       2.650   1.740 -10.040  1.00  0.00           C  
ATOM   1061  O   THR   209       3.750   1.260  -9.760  1.00  0.00           O  
ATOM   1062  CB  THR   209       1.530  -0.490  -9.570  1.00  0.00           C  
ATOM   1063  CG2 THR   209       0.210  -1.180  -9.270  1.00  0.00           C  
ATOM   1064  OG1 THR   209       2.040  -0.990 -10.790  1.00  0.00           O  
ATOM   1065  H   THR   209      -0.610   1.560 -10.100  1.00  0.00           H  
ATOM   1066  HA  THR   209       1.090   1.440  -8.720  1.00  0.00           H  
ATOM   1067  HB  THR   209       2.260  -0.720  -8.790  1.00  0.00           H  
ATOM   1068  HG1 THR   209       1.660  -0.450 -11.480  1.00  0.00           H  
ATOM   1069 1HG2 THR   209      -0.530  -1.060 -10.070  1.00  0.00           H  
ATOM   1070 2HG2 THR   209       0.310  -2.260  -9.170  1.00  0.00           H  
ATOM   1071 3HG2 THR   209      -0.290  -0.780  -8.390  1.00  0.00           H  
ATOM   1072  N   GLY   210       2.540   2.910 -10.670  1.00  0.00           N  
ATOM   1073  CA  GLY   210       3.700   3.500 -11.300  1.00  0.00           C  
ATOM   1074  C   GLY   210       4.710   4.190 -10.400  1.00  0.00           C  
ATOM   1075  O   GLY   210       5.850   4.500 -10.780  1.00  0.00           O  
ATOM   1076  H   GLY   210       1.640   3.370 -10.640  1.00  0.00           H  
ATOM   1077  HA1 GLY   210       3.340   4.180 -12.070  1.00  0.00           H  
ATOM   1078  HA2 GLY   210       4.180   2.660 -11.790  1.00  0.00           H  
ATOM   1079  N   THR   211       4.420   4.520  -9.140  1.00  0.00           N  
ATOM   1080  CA  THR   211       5.400   4.750  -8.090  1.00  0.00           C  
ATOM   1081  C   THR   211       6.290   3.580  -7.690  1.00  0.00           C  
ATOM   1082  O   THR   211       7.500   3.750  -7.570  1.00  0.00           O  
ATOM   1083  CB  THR   211       4.850   5.380  -6.810  1.00  0.00           C  
ATOM   1084  CG2 THR   211       4.400   6.790  -7.160  1.00  0.00           C  
ATOM   1085  OG1 THR   211       3.770   4.650  -6.270  1.00  0.00           O  
ATOM   1086  H   THR   211       3.460   4.400  -8.880  1.00  0.00           H  
ATOM   1087  HA  THR   211       6.090   5.480  -8.540  1.00  0.00           H  
ATOM   1088  HB  THR   211       5.640   5.550  -6.080  1.00  0.00           H  
ATOM   1089  HG1 THR   211       3.070   4.590  -6.930  1.00  0.00           H  
ATOM   1090 1HG2 THR   211       3.540   7.020  -6.540  1.00  0.00           H  
ATOM   1091 2HG2 THR   211       5.200   7.470  -6.900  1.00  0.00           H  
ATOM   1092 3HG2 THR   211       4.290   6.950  -8.240  1.00  0.00           H  
ATOM   1093  N   LEU   212       5.730   2.380  -7.530  1.00  0.00           N  
ATOM   1094  CA  LEU   212       6.390   1.120  -7.240  1.00  0.00           C  
ATOM   1095  C   LEU   212       7.480   0.750  -8.240  1.00  0.00           C  
ATOM   1096  O   LEU   212       8.280  -0.130  -7.920  1.00  0.00           O  
ATOM   1097  CB  LEU   212       5.400   0.030  -6.890  1.00  0.00           C  
ATOM   1098  CG  LEU   212       4.300   0.400  -5.900  1.00  0.00           C  
ATOM   1099  CD1 LEU   212       3.240  -0.670  -5.710  1.00  0.00           C  
ATOM   1100  CD2 LEU   212       4.700   0.890  -4.500  1.00  0.00           C  
ATOM   1101  H   LEU   212       4.750   2.300  -7.740  1.00  0.00           H  
ATOM   1102  HA  LEU   212       6.930   1.290  -6.310  1.00  0.00           H  
ATOM   1103  HB1 LEU   212       5.960  -0.790  -6.430  1.00  0.00           H  
ATOM   1104  HB2 LEU   212       4.860  -0.240  -7.810  1.00  0.00           H  
ATOM   1105  HG  LEU   212       3.760   1.260  -6.310  1.00  0.00           H  
ATOM   1106 1HD1 LEU   212       2.410  -0.220  -5.150  1.00  0.00           H  
ATOM   1107 2HD1 LEU   212       2.940  -1.050  -6.690  1.00  0.00           H  
ATOM   1108 3HD1 LEU   212       3.530  -1.550  -5.130  1.00  0.00           H  
ATOM   1109 1HD2 LEU   212       5.350   0.100  -4.120  1.00  0.00           H  
ATOM   1110 2HD2 LEU   212       5.420   1.690  -4.520  1.00  0.00           H  
ATOM   1111 3HD2 LEU   212       3.800   1.180  -3.960  1.00  0.00           H  
ATOM   1112  N   ILE   213       7.580   1.370  -9.410  1.00  0.00           N  
ATOM   1113  CA  ILE   213       8.740   1.370 -10.280  1.00  0.00           C  
ATOM   1114  C   ILE   213      10.050   1.870  -9.680  1.00  0.00           C  
ATOM   1115  O   ILE   213      11.060   1.250 -10.020  1.00  0.00           O  
ATOM   1116  CB  ILE   213       8.430   2.150 -11.550  1.00  0.00           C  
ATOM   1117  CG1 ILE   213       7.120   1.780 -12.240  1.00  0.00           C  
ATOM   1118  CG2 ILE   213       9.480   1.920 -12.630  1.00  0.00           C  
ATOM   1119  CD  ILE   213       6.780   0.300 -12.400  1.00  0.00           C  
ATOM   1120  H   ILE   213       6.790   1.930  -9.710  1.00  0.00           H  
ATOM   1121  HA  ILE   213       8.950   0.340 -10.570  1.00  0.00           H  
ATOM   1122  HB  ILE   213       8.400   3.210 -11.250  1.00  0.00           H  
ATOM   1123 1HG1 ILE   213       7.020   2.320 -13.190  1.00  0.00           H  
ATOM   1124 2HG1 ILE   213       6.270   2.310 -11.800  1.00  0.00           H  
ATOM   1125 1HG2 ILE   213      10.430   2.380 -12.340  1.00  0.00           H  
ATOM   1126 2HG2 ILE   213       9.670   0.860 -12.800  1.00  0.00           H  
ATOM   1127 3HG2 ILE   213       9.160   2.380 -13.560  1.00  0.00           H  
ATOM   1128  HD1 ILE   213       7.530  -0.190 -13.020  1.00  0.00           H  
ATOM   1129  HD2 ILE   213       6.700  -0.270 -11.480  1.00  0.00           H  
ATOM   1130  HD3 ILE   213       5.820   0.130 -12.900  1.00  0.00           H  
ATOM   1131  N   VAL   214      10.100   2.730  -8.670  1.00  0.00           N  
ATOM   1132  CA  VAL   214      11.340   3.140  -8.050  1.00  0.00           C  
ATOM   1133  C   VAL   214      12.030   2.180  -7.090  1.00  0.00           C  
ATOM   1134  O   VAL   214      13.240   2.300  -6.900  1.00  0.00           O  
ATOM   1135  CB  VAL   214      11.280   4.530  -7.390  1.00  0.00           C  
ATOM   1136  CG1 VAL   214      10.820   5.570  -8.400  1.00  0.00           C  
ATOM   1137  CG2 VAL   214      10.400   4.620  -6.150  1.00  0.00           C  
ATOM   1138  H   VAL   214       9.210   3.060  -8.320  1.00  0.00           H  
ATOM   1139  HA  VAL   214      11.970   3.340  -8.920  1.00  0.00           H  
ATOM   1140  HB  VAL   214      12.270   4.770  -7.000  1.00  0.00           H  
ATOM   1141 1HG1 VAL   214       9.770   5.470  -8.670  1.00  0.00           H  
ATOM   1142 2HG1 VAL   214      10.980   6.540  -7.940  1.00  0.00           H  
ATOM   1143 3HG1 VAL   214      11.380   5.370  -9.310  1.00  0.00           H  
ATOM   1144 1HG2 VAL   214       9.350   4.440  -6.380  1.00  0.00           H  
ATOM   1145 2HG2 VAL   214      10.650   3.890  -5.380  1.00  0.00           H  
ATOM   1146 3HG2 VAL   214      10.520   5.620  -5.760  1.00  0.00           H  
ATOM   1147  N   ASN   215      11.270   1.190  -6.610  1.00  0.00           N  
ATOM   1148  CA  ASN   215      11.780   0.050  -5.880  1.00  0.00           C  
ATOM   1149  C   ASN   215      12.470  -0.950  -6.790  1.00  0.00           C  
ATOM   1150  O   ASN   215      13.380  -1.610  -6.320  1.00  0.00           O  
ATOM   1151  CB  ASN   215      10.640  -0.530  -5.050  1.00  0.00           C  
ATOM   1152  CG  ASN   215       9.960   0.420  -4.060  1.00  0.00           C  
ATOM   1153  ND2 ASN   215      10.610   1.190  -3.190  1.00  0.00           N  
ATOM   1154  OD1 ASN   215       8.750   0.280  -3.910  1.00  0.00           O  
ATOM   1155  H   ASN   215      10.460   1.120  -7.220  1.00  0.00           H  
ATOM   1156  HA  ASN   215      12.600   0.380  -5.230  1.00  0.00           H  
ATOM   1157  HB1 ASN   215      11.130  -1.300  -4.470  1.00  0.00           H  
ATOM   1158  HB2 ASN   215       9.800  -0.810  -5.680  1.00  0.00           H  
ATOM   1159 1HD2 ASN   215      11.620   1.070  -3.160  1.00  0.00           H  
ATOM   1160 2HD2 ASN   215      10.100   1.360  -2.330  1.00  0.00           H  
ATOM   1161  N   SER   216      12.210  -1.050  -8.090  1.00  0.00           N  
ATOM   1162  CA  SER   216      12.980  -1.760  -9.090  1.00  0.00           C  
ATOM   1163  C   SER   216      14.300  -1.080  -9.380  1.00  0.00           C  
ATOM   1164  O   SER   216      15.290  -1.770  -9.610  1.00  0.00           O  
ATOM   1165  CB  SER   216      12.230  -1.930 -10.410  1.00  0.00           C  
ATOM   1166  OG  SER   216      10.990  -2.520 -10.080  1.00  0.00           O  
ATOM   1167  H   SER   216      11.290  -0.780  -8.420  1.00  0.00           H  
ATOM   1168  HA  SER   216      13.230  -2.750  -8.690  1.00  0.00           H  
ATOM   1169  HB1 SER   216      12.840  -2.560 -11.060  1.00  0.00           H  
ATOM   1170  HB2 SER   216      12.010  -1.020 -10.960  1.00  0.00           H  
ATOM   1171  HG  SER   216      10.420  -2.510 -10.840  1.00  0.00           H  
ATOM   1172  N   VAL   217      14.230   0.230  -9.650  1.00  0.00           N  
ATOM   1173  CA  VAL   217      15.430   1.010  -9.910  1.00  0.00           C  
ATOM   1174  C   VAL   217      16.560   0.670  -8.950  1.00  0.00           C  
ATOM   1175  O   VAL   217      17.720   0.560  -9.360  1.00  0.00           O  
ATOM   1176  CB  VAL   217      15.040   2.490  -9.930  1.00  0.00           C  
ATOM   1177  CG1 VAL   217      16.260   3.410  -9.990  1.00  0.00           C  
ATOM   1178  CG2 VAL   217      14.090   2.860 -11.070  1.00  0.00           C  
ATOM   1179  H   VAL   217      13.300   0.620  -9.670  1.00  0.00           H  
ATOM   1180  HA  VAL   217      15.760   0.680 -10.890  1.00  0.00           H  
ATOM   1181  HB  VAL   217      14.560   2.810  -9.010  1.00  0.00           H  
ATOM   1182 1HG1 VAL   217      16.840   3.380  -9.070  1.00  0.00           H  
ATOM   1183 2HG1 VAL   217      16.940   3.220 -10.810  1.00  0.00           H  
ATOM   1184 3HG1 VAL   217      15.970   4.470 -10.000  1.00  0.00           H  
ATOM   1185 1HG2 VAL   217      14.650   3.040 -11.990  1.00  0.00           H  
ATOM   1186 2HG2 VAL   217      13.440   1.990 -11.190  1.00  0.00           H  
ATOM   1187 3HG2 VAL   217      13.550   3.740 -10.720  1.00  0.00           H  
ATOM   1188  N   LEU   218      16.260   0.530  -7.660  1.00  0.00           N  
ATOM   1189  CA  LEU   218      17.250   0.450  -6.610  1.00  0.00           C  
ATOM   1190  C   LEU   218      18.020  -0.860  -6.720  1.00  0.00           C  
ATOM   1191  O   LEU   218      19.150  -0.990  -6.270  1.00  0.00           O  
ATOM   1192  CB  LEU   218      16.620   0.840  -5.270  1.00  0.00           C  
ATOM   1193  CG  LEU   218      17.450   0.870  -3.980  1.00  0.00           C  
ATOM   1194  CD1 LEU   218      18.380   2.080  -3.920  1.00  0.00           C  
ATOM   1195  CD2 LEU   218      16.600   1.000  -2.730  1.00  0.00           C  
ATOM   1196  H   LEU   218      15.390   0.940  -7.350  1.00  0.00           H  
ATOM   1197  HA  LEU   218      18.030   1.200  -6.770  1.00  0.00           H  
ATOM   1198  HB1 LEU   218      15.810   0.110  -5.200  1.00  0.00           H  
ATOM   1199  HB2 LEU   218      16.120   1.770  -5.490  1.00  0.00           H  
ATOM   1200  HG  LEU   218      18.090  -0.010  -3.930  1.00  0.00           H  
ATOM   1201 1HD1 LEU   218      19.000   2.050  -3.030  1.00  0.00           H  
ATOM   1202 2HD1 LEU   218      19.040   2.190  -4.770  1.00  0.00           H  
ATOM   1203 3HD1 LEU   218      17.800   3.010  -3.920  1.00  0.00           H  
ATOM   1204 1HD2 LEU   218      17.260   1.080  -1.860  1.00  0.00           H  
ATOM   1205 2HD2 LEU   218      16.020   1.940  -2.770  1.00  0.00           H  
ATOM   1206 3HD2 LEU   218      15.910   0.170  -2.630  1.00  0.00           H  
ATOM   1207  N   LEU   219      17.460  -1.860  -7.410  1.00  0.00           N  
ATOM   1208  CA  LEU   219      18.090  -3.140  -7.720  1.00  0.00           C  
ATOM   1209  C   LEU   219      19.340  -2.990  -8.580  1.00  0.00           C  
ATOM   1210  O   LEU   219      20.220  -3.850  -8.610  1.00  0.00           O  
ATOM   1211  CB  LEU   219      17.150  -4.120  -8.410  1.00  0.00           C  
ATOM   1212  CG  LEU   219      16.050  -4.530  -7.440  1.00  0.00           C  
ATOM   1213  CD1 LEU   219      15.070  -5.300  -8.320  1.00  0.00           C  
ATOM   1214  CD2 LEU   219      16.420  -5.450  -6.280  1.00  0.00           C  
ATOM   1215  H   LEU   219      16.630  -1.630  -7.930  1.00  0.00           H  
ATOM   1216  HA  LEU   219      18.490  -3.620  -6.830  1.00  0.00           H  
ATOM   1217  HB1 LEU   219      17.670  -4.980  -8.840  1.00  0.00           H  
ATOM   1218  HB2 LEU   219      16.630  -3.690  -9.270  1.00  0.00           H  
ATOM   1219  HG  LEU   219      15.580  -3.630  -7.040  1.00  0.00           H  
ATOM   1220 1HD1 LEU   219      15.570  -6.190  -8.720  1.00  0.00           H  
ATOM   1221 2HD1 LEU   219      14.220  -5.640  -7.730  1.00  0.00           H  
ATOM   1222 3HD1 LEU   219      14.630  -4.670  -9.080  1.00  0.00           H  
ATOM   1223 1HD2 LEU   219      15.540  -5.440  -5.630  1.00  0.00           H  
ATOM   1224 2HD2 LEU   219      16.500  -6.440  -6.730  1.00  0.00           H  
ATOM   1225 3HD2 LEU   219      17.350  -5.170  -5.780  1.00  0.00           H  
ATOM   1226  N   PHE   220      19.490  -1.890  -9.320  1.00  0.00           N  
ATOM   1227  CA  PHE   220      20.570  -1.500 -10.200  1.00  0.00           C  
ATOM   1228  C   PHE   220      21.780  -0.880  -9.510  1.00  0.00           C  
ATOM   1229  O   PHE   220      22.820  -0.660 -10.130  1.00  0.00           O  
ATOM   1230  CB  PHE   220      20.020  -0.540 -11.250  1.00  0.00           C  
ATOM   1231  CG  PHE   220      20.700  -0.580 -12.600  1.00  0.00           C  
ATOM   1232  CD1 PHE   220      21.800   0.250 -12.830  1.00  0.00           C  
ATOM   1233  CD2 PHE   220      20.330  -1.600 -13.480  1.00  0.00           C  
ATOM   1234  CE1 PHE   220      22.530   0.080 -14.010  1.00  0.00           C  
ATOM   1235  CE2 PHE   220      21.020  -1.670 -14.700  1.00  0.00           C  
ATOM   1236  CZ  PHE   220      22.150  -0.900 -14.950  1.00  0.00           C  
ATOM   1237  H   PHE   220      18.790  -1.180  -9.160  1.00  0.00           H  
ATOM   1238  HA  PHE   220      20.930  -2.350 -10.760  1.00  0.00           H  
ATOM   1239  HB1 PHE   220      20.040   0.490 -10.880  1.00  0.00           H  
ATOM   1240  HB2 PHE   220      18.960  -0.730 -11.430  1.00  0.00           H  
ATOM   1241  HD1 PHE   220      22.000   1.010 -12.100  1.00  0.00           H  
ATOM   1242  HD2 PHE   220      19.530  -2.310 -13.290  1.00  0.00           H  
ATOM   1243  HE1 PHE   220      23.370   0.680 -14.310  1.00  0.00           H  
ATOM   1244  HE2 PHE   220      20.560  -2.390 -15.370  1.00  0.00           H  
ATOM   1245  HZ  PHE   220      22.750  -0.970 -15.840  1.00  0.00           H  
ATOM   1246  N   LEU   221      21.780  -0.710  -8.190  1.00  0.00           N  
ATOM   1247  CA  LEU   221      22.780  -0.130  -7.310  1.00  0.00           C  
ATOM   1248  C   LEU   221      24.050  -0.970  -7.360  1.00  0.00           C  
ATOM   1249  O   LEU   221      25.150  -0.490  -7.100  1.00  0.00           O  
ATOM   1250  CB  LEU   221      22.190  -0.010  -5.910  1.00  0.00           C  
ATOM   1251  CG  LEU   221      23.070   0.470  -4.760  1.00  0.00           C  
ATOM   1252  CD1 LEU   221      23.220   1.990  -4.910  1.00  0.00           C  
ATOM   1253  CD2 LEU   221      22.440   0.240  -3.390  1.00  0.00           C  
ATOM   1254  H   LEU   221      20.950  -1.040  -7.710  1.00  0.00           H  
ATOM   1255  HA  LEU   221      22.970   0.910  -7.610  1.00  0.00           H  
ATOM   1256  HB1 LEU   221      21.870  -1.020  -5.660  1.00  0.00           H  
ATOM   1257  HB2 LEU   221      21.410   0.750  -6.020  1.00  0.00           H  
ATOM   1258  HG  LEU   221      24.040  -0.030  -4.740  1.00  0.00           H  
ATOM   1259 1HD1 LEU   221      23.920   2.230  -4.120  1.00  0.00           H  
ATOM   1260 2HD1 LEU   221      23.500   2.230  -5.940  1.00  0.00           H  
ATOM   1261 3HD1 LEU   221      22.290   2.500  -4.680  1.00  0.00           H  
ATOM   1262 1HD2 LEU   221      22.490  -0.820  -3.150  1.00  0.00           H  
ATOM   1263 2HD2 LEU   221      23.010   0.750  -2.610  1.00  0.00           H  
ATOM   1264 3HD2 LEU   221      21.460   0.710  -3.300  1.00  0.00           H  
ATOM   1265  N   ALA   222      23.990  -2.250  -7.700  1.00  0.00           N  
ATOM   1266  CA  ALA   222      25.150  -3.110  -7.940  1.00  0.00           C  
ATOM   1267  C   ALA   222      26.070  -2.580  -9.030  1.00  0.00           C  
ATOM   1268  O   ALA   222      27.270  -2.840  -8.960  1.00  0.00           O  
ATOM   1269  CB  ALA   222      24.610  -4.500  -8.220  1.00  0.00           C  
ATOM   1270  H   ALA   222      23.100  -2.460  -8.130  1.00  0.00           H  
ATOM   1271  HA  ALA   222      25.790  -3.010  -7.070  1.00  0.00           H  
ATOM   1272  HB1 ALA   222      24.210  -4.920  -7.300  1.00  0.00           H  
ATOM   1273  HB2 ALA   222      23.900  -4.340  -9.050  1.00  0.00           H  
ATOM   1274  HB3 ALA   222      25.500  -5.050  -8.530  1.00  0.00           H  
ATOM   1275  N   PHE   223      25.610  -1.780  -9.990  1.00  0.00           N  
ATOM   1276  CA  PHE   223      26.490  -1.140 -10.950  1.00  0.00           C  
ATOM   1277  C   PHE   223      27.490  -0.140 -10.410  1.00  0.00           C  
ATOM   1278  O   PHE   223      28.650  -0.120 -10.810  1.00  0.00           O  
ATOM   1279  CB  PHE   223      25.740  -0.540 -12.140  1.00  0.00           C  
ATOM   1280  CG  PHE   223      26.760  -0.180 -13.190  1.00  0.00           C  
ATOM   1281  CD1 PHE   223      27.280   1.120 -13.210  1.00  0.00           C  
ATOM   1282  CD2 PHE   223      27.170  -1.170 -14.090  1.00  0.00           C  
ATOM   1283  CE1 PHE   223      28.270   1.440 -14.140  1.00  0.00           C  
ATOM   1284  CE2 PHE   223      28.110  -0.830 -15.070  1.00  0.00           C  
ATOM   1285  CZ  PHE   223      28.640   0.470 -15.090  1.00  0.00           C  
ATOM   1286  H   PHE   223      24.640  -1.510 -10.070  1.00  0.00           H  
ATOM   1287  HA  PHE   223      27.050  -2.000 -11.320  1.00  0.00           H  
ATOM   1288  HB1 PHE   223      25.150   0.350 -11.950  1.00  0.00           H  
ATOM   1289  HB2 PHE   223      24.930  -1.230 -12.370  1.00  0.00           H  
ATOM   1290  HD1 PHE   223      26.990   1.820 -12.450  1.00  0.00           H  
ATOM   1291  HD2 PHE   223      26.750  -2.170 -14.030  1.00  0.00           H  
ATOM   1292  HE1 PHE   223      28.650   2.450 -14.120  1.00  0.00           H  
ATOM   1293  HE2 PHE   223      28.550  -1.530 -15.750  1.00  0.00           H  
ATOM   1294  HZ  PHE   223      29.490   0.550 -15.740  1.00  0.00           H  
ATOM   1295  N   VAL   224      27.140   0.620  -9.350  1.00  0.00           N  
ATOM   1296  CA  VAL   224      28.050   1.560  -8.730  1.00  0.00           C  
ATOM   1297  C   VAL   224      29.020   0.810  -7.830  1.00  0.00           C  
ATOM   1298  O   VAL   224      30.200   1.140  -7.730  1.00  0.00           O  
ATOM   1299  CB  VAL   224      27.320   2.680  -8.010  1.00  0.00           C  
ATOM   1300  CG1 VAL   224      26.510   3.630  -8.880  1.00  0.00           C  
ATOM   1301  CG2 VAL   224      26.400   2.430  -6.820  1.00  0.00           C  
ATOM   1302  H   VAL   224      26.290   0.370  -8.860  1.00  0.00           H  
ATOM   1303  HA  VAL   224      28.640   2.000  -9.540  1.00  0.00           H  
ATOM   1304  HB  VAL   224      28.090   3.330  -7.610  1.00  0.00           H  
ATOM   1305 1HG1 VAL   224      27.170   4.040  -9.650  1.00  0.00           H  
ATOM   1306 2HG1 VAL   224      25.680   3.150  -9.400  1.00  0.00           H  
ATOM   1307 3HG1 VAL   224      26.240   4.550  -8.370  1.00  0.00           H  
ATOM   1308 1HG2 VAL   224      25.400   2.140  -7.160  1.00  0.00           H  
ATOM   1309 2HG2 VAL   224      26.570   1.640  -6.090  1.00  0.00           H  
ATOM   1310 3HG2 VAL   224      26.230   3.350  -6.270  1.00  0.00           H  
ATOM   1311  N   VAL   225      28.660  -0.370  -7.320  1.00  0.00           N  
ATOM   1312  CA  VAL   225      29.650  -1.250  -6.730  1.00  0.00           C  
ATOM   1313  C   VAL   225      30.610  -1.780  -7.780  1.00  0.00           C  
ATOM   1314  O   VAL   225      31.800  -1.820  -7.480  1.00  0.00           O  
ATOM   1315  CB  VAL   225      29.070  -2.390  -5.910  1.00  0.00           C  
ATOM   1316  CG1 VAL   225      30.200  -3.150  -5.230  1.00  0.00           C  
ATOM   1317  CG2 VAL   225      27.930  -2.060  -4.950  1.00  0.00           C  
ATOM   1318  H   VAL   225      27.740  -0.760  -7.510  1.00  0.00           H  
ATOM   1319  HA  VAL   225      30.220  -0.560  -6.130  1.00  0.00           H  
ATOM   1320  HB  VAL   225      28.590  -3.050  -6.640  1.00  0.00           H  
ATOM   1321 1HG1 VAL   225      30.950  -3.520  -5.930  1.00  0.00           H  
ATOM   1322 2HG1 VAL   225      30.680  -2.480  -4.510  1.00  0.00           H  
ATOM   1323 3HG1 VAL   225      29.900  -4.040  -4.670  1.00  0.00           H  
ATOM   1324 1HG2 VAL   225      28.360  -1.360  -4.230  1.00  0.00           H  
ATOM   1325 2HG2 VAL   225      27.220  -1.480  -5.530  1.00  0.00           H  
ATOM   1326 3HG2 VAL   225      27.520  -2.970  -4.500  1.00  0.00           H  
ATOM   1327  N   PHE   226      30.140  -2.110  -8.990  1.00  0.00           N  
ATOM   1328  CA  PHE   226      30.980  -2.580 -10.070  1.00  0.00           C  
ATOM   1329  C   PHE   226      32.000  -1.570 -10.580  1.00  0.00           C  
ATOM   1330  O   PHE   226      33.180  -1.870 -10.810  1.00  0.00           O  
ATOM   1331  CB  PHE   226      30.110  -3.140 -11.200  1.00  0.00           C  
ATOM   1332  CG  PHE   226      30.930  -3.590 -12.380  1.00  0.00           C  
ATOM   1333  CD1 PHE   226      31.670  -4.770 -12.260  1.00  0.00           C  
ATOM   1334  CD2 PHE   226      30.780  -3.030 -13.650  1.00  0.00           C  
ATOM   1335  CE1 PHE   226      32.360  -5.280 -13.370  1.00  0.00           C  
ATOM   1336  CE2 PHE   226      31.490  -3.520 -14.770  1.00  0.00           C  
ATOM   1337  CZ  PHE   226      32.360  -4.590 -14.590  1.00  0.00           C  
ATOM   1338  H   PHE   226      29.150  -2.160  -9.120  1.00  0.00           H  
ATOM   1339  HA  PHE   226      31.500  -3.470  -9.720  1.00  0.00           H  
ATOM   1340  HB1 PHE   226      29.490  -2.320 -11.550  1.00  0.00           H  
ATOM   1341  HB2 PHE   226      29.420  -3.910 -10.850  1.00  0.00           H  
ATOM   1342  HD1 PHE   226      31.650  -5.330 -11.340  1.00  0.00           H  
ATOM   1343  HD2 PHE   226      30.020  -2.270 -13.730  1.00  0.00           H  
ATOM   1344  HE1 PHE   226      32.960  -6.170 -13.240  1.00  0.00           H  
ATOM   1345  HE2 PHE   226      31.300  -3.050 -15.720  1.00  0.00           H  
ATOM   1346  HZ  PHE   226      32.900  -4.910 -15.470  1.00  0.00           H  
ATOM   1347  N   LEU   227      31.670  -0.280 -10.550  1.00  0.00           N  
ATOM   1348  CA  LEU   227      32.620   0.790 -10.780  1.00  0.00           C  
ATOM   1349  C   LEU   227      33.650   0.970  -9.670  1.00  0.00           C  
ATOM   1350  O   LEU   227      34.840   1.130  -9.950  1.00  0.00           O  
ATOM   1351  CB  LEU   227      31.880   2.070 -11.150  1.00  0.00           C  
ATOM   1352  CG  LEU   227      32.780   3.090 -11.840  1.00  0.00           C  
ATOM   1353  CD1 LEU   227      33.010   2.710 -13.310  1.00  0.00           C  
ATOM   1354  CD2 LEU   227      32.080   4.440 -11.840  1.00  0.00           C  
ATOM   1355  H   LEU   227      30.710  -0.020 -10.380  1.00  0.00           H  
ATOM   1356  HA  LEU   227      33.210   0.610 -11.680  1.00  0.00           H  
ATOM   1357  HB1 LEU   227      31.560   2.470 -10.180  1.00  0.00           H  
ATOM   1358  HB2 LEU   227      31.010   1.880 -11.770  1.00  0.00           H  
ATOM   1359  HG  LEU   227      33.760   3.110 -11.370  1.00  0.00           H  
ATOM   1360 1HD1 LEU   227      32.080   2.320 -13.730  1.00  0.00           H  
ATOM   1361 2HD1 LEU   227      33.270   3.570 -13.940  1.00  0.00           H  
ATOM   1362 3HD1 LEU   227      33.770   1.940 -13.390  1.00  0.00           H  
ATOM   1363 1HD2 LEU   227      32.760   5.260 -12.100  1.00  0.00           H  
ATOM   1364 2HD2 LEU   227      31.280   4.470 -12.580  1.00  0.00           H  
ATOM   1365 3HD2 LEU   227      31.620   4.720 -10.900  1.00  0.00           H  
ATOM   1366  N   LEU   228      33.170   0.740  -8.450  1.00  0.00           N  
ATOM   1367  CA  LEU   228      33.960   0.850  -7.240  1.00  0.00           C  
ATOM   1368  C   LEU   228      35.090  -0.160  -7.110  1.00  0.00           C  
ATOM   1369  O   LEU   228      36.240   0.190  -6.830  1.00  0.00           O  
ATOM   1370  CB  LEU   228      32.960   1.010  -6.090  1.00  0.00           C  
ATOM   1371  CG  LEU   228      33.520   1.080  -4.670  1.00  0.00           C  
ATOM   1372  CD1 LEU   228      32.670   2.100  -3.890  1.00  0.00           C  
ATOM   1373  CD2 LEU   228      33.520  -0.290  -4.030  1.00  0.00           C  
ATOM   1374  H   LEU   228      32.170   0.730  -8.300  1.00  0.00           H  
ATOM   1375  HA  LEU   228      34.380   1.850  -7.400  1.00  0.00           H  
ATOM   1376  HB1 LEU   228      32.240   0.190  -6.090  1.00  0.00           H  
ATOM   1377  HB2 LEU   228      32.460   1.940  -6.340  1.00  0.00           H  
ATOM   1378  HG  LEU   228      34.540   1.460  -4.680  1.00  0.00           H  
ATOM   1379 1HD1 LEU   228      31.620   1.840  -3.840  1.00  0.00           H  
ATOM   1380 2HD1 LEU   228      32.980   2.030  -2.850  1.00  0.00           H  
ATOM   1381 3HD1 LEU   228      32.830   3.080  -4.360  1.00  0.00           H  
ATOM   1382 1HD2 LEU   228      33.760  -1.040  -4.770  1.00  0.00           H  
ATOM   1383 2HD2 LEU   228      34.210  -0.310  -3.200  1.00  0.00           H  
ATOM   1384 3HD2 LEU   228      32.550  -0.590  -3.590  1.00  0.00           H  
ATOM   1385  N   VAL   229      34.820  -1.430  -7.370  1.00  0.00           N  
ATOM   1386  CA  VAL   229      35.780  -2.470  -7.650  1.00  0.00           C  
ATOM   1387  C   VAL   229      36.540  -2.310  -8.960  1.00  0.00           C  
ATOM   1388  O   VAL   229      37.740  -2.540  -9.040  1.00  0.00           O  
ATOM   1389  CB  VAL   229      35.210  -3.880  -7.600  1.00  0.00           C  
ATOM   1390  CG1 VAL   229      34.510  -4.190  -6.280  1.00  0.00           C  
ATOM   1391  CG2 VAL   229      34.240  -4.120  -8.760  1.00  0.00           C  
ATOM   1392  H   VAL   229      33.840  -1.680  -7.550  1.00  0.00           H  
ATOM   1393  HA  VAL   229      36.580  -2.400  -6.900  1.00  0.00           H  
ATOM   1394  HB  VAL   229      35.920  -4.680  -7.800  1.00  0.00           H  
ATOM   1395 1HG1 VAL   229      35.300  -4.600  -5.650  1.00  0.00           H  
ATOM   1396 2HG1 VAL   229      34.030  -3.340  -5.790  1.00  0.00           H  
ATOM   1397 3HG1 VAL   229      33.900  -5.070  -6.470  1.00  0.00           H  
ATOM   1398 1HG2 VAL   229      33.510  -3.320  -8.840  1.00  0.00           H  
ATOM   1399 2HG2 VAL   229      34.780  -4.300  -9.690  1.00  0.00           H  
ATOM   1400 3HG2 VAL   229      33.690  -5.040  -8.540  1.00  0.00           H  
ATOM   1401  N   THR   230      35.960  -1.640  -9.960  1.00  0.00           N  
ATOM   1402  CA  THR   230      36.740  -1.380 -11.150  1.00  0.00           C  
ATOM   1403  C   THR   230      37.860  -0.390 -10.880  1.00  0.00           C  
ATOM   1404  O   THR   230      38.980  -0.490 -11.360  1.00  0.00           O  
ATOM   1405  CB  THR   230      35.860  -0.940 -12.310  1.00  0.00           C  
ATOM   1406  CG2 THR   230      36.660  -0.580 -13.560  1.00  0.00           C  
ATOM   1407  OG1 THR   230      35.020  -2.050 -12.590  1.00  0.00           O  
ATOM   1408  H   THR   230      35.000  -1.350  -9.800  1.00  0.00           H  
ATOM   1409  HA  THR   230      37.100  -2.360 -11.470  1.00  0.00           H  
ATOM   1410  HB  THR   230      35.230  -0.110 -12.020  1.00  0.00           H  
ATOM   1411  HG1 THR   230      34.350  -2.120 -11.910  1.00  0.00           H  
ATOM   1412 1HG2 THR   230      37.260  -1.430 -13.920  1.00  0.00           H  
ATOM   1413 2HG2 THR   230      35.970  -0.320 -14.360  1.00  0.00           H  
ATOM   1414 3HG2 THR   230      37.280   0.300 -13.420  1.00  0.00           H  
ATOM   1415  N   LEU   231      37.580   0.700 -10.150  1.00  0.00           N  
ATOM   1416  CA  LEU   231      38.490   1.780  -9.860  1.00  0.00           C  
ATOM   1417  C   LEU   231      39.570   1.410  -8.850  1.00  0.00           C  
ATOM   1418  O   LEU   231      40.610   2.060  -8.860  1.00  0.00           O  
ATOM   1419  CB  LEU   231      37.680   3.030  -9.550  1.00  0.00           C  
ATOM   1420  CG  LEU   231      36.840   3.650 -10.670  1.00  0.00           C  
ATOM   1421  CD1 LEU   231      35.810   4.650 -10.180  1.00  0.00           C  
ATOM   1422  CD2 LEU   231      37.690   4.220 -11.800  1.00  0.00           C  
ATOM   1423  H   LEU   231      36.660   0.960  -9.830  1.00  0.00           H  
ATOM   1424  HA  LEU   231      39.130   2.000 -10.710  1.00  0.00           H  
ATOM   1425  HB1 LEU   231      38.470   3.700  -9.210  1.00  0.00           H  
ATOM   1426  HB2 LEU   231      37.020   2.840  -8.700  1.00  0.00           H  
ATOM   1427  HG  LEU   231      36.360   2.880 -11.280  1.00  0.00           H  
ATOM   1428 1HD1 LEU   231      35.520   5.240 -11.050  1.00  0.00           H  
ATOM   1429 2HD1 LEU   231      34.950   4.090  -9.780  1.00  0.00           H  
ATOM   1430 3HD1 LEU   231      36.240   5.380  -9.490  1.00  0.00           H  
ATOM   1431 1HD2 LEU   231      38.450   3.510 -12.100  1.00  0.00           H  
ATOM   1432 2HD2 LEU   231      37.070   4.450 -12.670  1.00  0.00           H  
ATOM   1433 3HD2 LEU   231      38.230   5.070 -11.380  1.00  0.00           H  
ATOM   1434  N   ALA   232      39.380   0.380  -8.020  1.00  0.00           N  
ATOM   1435  CA  ALA   232      40.350  -0.030  -7.020  1.00  0.00           C  
ATOM   1436  C   ALA   232      41.320  -0.950  -7.750  1.00  0.00           C  
ATOM   1437  O   ALA   232      42.520  -0.750  -7.640  1.00  0.00           O  
ATOM   1438  CB  ALA   232      39.510  -0.770  -5.980  1.00  0.00           C  
ATOM   1439  H   ALA   232      38.490  -0.090  -7.960  1.00  0.00           H  
ATOM   1440  HA  ALA   232      40.910   0.800  -6.600  1.00  0.00           H  
ATOM   1441  HB1 ALA   232      38.710  -1.380  -6.430  1.00  0.00           H  
ATOM   1442  HB2 ALA   232      40.100  -1.420  -5.340  1.00  0.00           H  
ATOM   1443  HB3 ALA   232      39.120   0.010  -5.330  1.00  0.00           H  
ATOM   1444  N   ILE   233      40.820  -1.940  -8.500  1.00  0.00           N  
ATOM   1445  CA  ILE   233      41.520  -2.850  -9.380  1.00  0.00           C  
ATOM   1446  C   ILE   233      42.370  -2.150 -10.430  1.00  0.00           C  
ATOM   1447  O   ILE   233      43.420  -2.620 -10.870  1.00  0.00           O  
ATOM   1448  CB  ILE   233      40.490  -3.810 -10.000  1.00  0.00           C  
ATOM   1449  CG1 ILE   233      39.910  -4.700  -8.920  1.00  0.00           C  
ATOM   1450  CG2 ILE   233      41.260  -4.700 -10.980  1.00  0.00           C  
ATOM   1451  CD  ILE   233      38.850  -5.700  -9.340  1.00  0.00           C  
ATOM   1452  H   ILE   233      39.820  -2.070  -8.440  1.00  0.00           H  
ATOM   1453  HA  ILE   233      42.170  -3.500  -8.790  1.00  0.00           H  
ATOM   1454  HB  ILE   233      39.780  -3.200 -10.560  1.00  0.00           H  
ATOM   1455 1HG1 ILE   233      39.520  -4.040  -8.140  1.00  0.00           H  
ATOM   1456 2HG1 ILE   233      40.720  -5.270  -8.440  1.00  0.00           H  
ATOM   1457 1HG2 ILE   233      42.130  -5.190 -10.540  1.00  0.00           H  
ATOM   1458 2HG2 ILE   233      40.610  -5.540 -11.210  1.00  0.00           H  
ATOM   1459 3HG2 ILE   233      41.440  -4.250 -11.950  1.00  0.00           H  
ATOM   1460  HD1 ILE   233      38.220  -5.150 -10.050  1.00  0.00           H  
ATOM   1461  HD2 ILE   233      39.190  -6.610  -9.820  1.00  0.00           H  
ATOM   1462  HD3 ILE   233      38.270  -6.000  -8.460  1.00  0.00           H  
ATOM   1463  N   LEU   234      41.970  -0.950 -10.870  1.00  0.00           N  
ATOM   1464  CA  LEU   234      42.810  -0.090 -11.670  1.00  0.00           C  
ATOM   1465  C   LEU   234      44.240   0.060 -11.190  1.00  0.00           C  
ATOM   1466  O   LEU   234      45.090   0.150 -12.080  1.00  0.00           O  
ATOM   1467  CB  LEU   234      42.070   1.250 -11.790  1.00  0.00           C  
ATOM   1468  CG  LEU   234      42.510   2.140 -12.940  1.00  0.00           C  
ATOM   1469  CD1 LEU   234      43.710   3.000 -12.560  1.00  0.00           C  
ATOM   1470  CD2 LEU   234      42.620   1.550 -14.350  1.00  0.00           C  
ATOM   1471  H   LEU   234      41.020  -0.680 -10.640  1.00  0.00           H  
ATOM   1472  HA  LEU   234      42.810  -0.520 -12.670  1.00  0.00           H  
ATOM   1473  HB1 LEU   234      42.120   1.810 -10.860  1.00  0.00           H  
ATOM   1474  HB2 LEU   234      41.040   0.920 -11.870  1.00  0.00           H  
ATOM   1475  HG  LEU   234      41.700   2.850 -13.080  1.00  0.00           H  
ATOM   1476 1HD1 LEU   234      43.580   3.380 -11.540  1.00  0.00           H  
ATOM   1477 2HD1 LEU   234      44.650   2.460 -12.510  1.00  0.00           H  
ATOM   1478 3HD1 LEU   234      43.740   3.850 -13.250  1.00  0.00           H  
ATOM   1479 1HD2 LEU   234      42.650   2.350 -15.070  1.00  0.00           H  
ATOM   1480 2HD2 LEU   234      43.600   1.050 -14.350  1.00  0.00           H  
ATOM   1481 3HD2 LEU   234      41.850   0.810 -14.570  1.00  0.00           H  
ATOM   1482  N   THR   235      44.590   0.240  -9.910  1.00  0.00           N  
ATOM   1483  CA  THR   235      45.920   0.380  -9.340  1.00  0.00           C  
ATOM   1484  C   THR   235      46.460  -0.950  -8.820  1.00  0.00           C  
ATOM   1485  O   THR   235      47.600  -1.040  -8.390  1.00  0.00           O  
ATOM   1486  CB  THR   235      46.000   1.560  -8.390  1.00  0.00           C  
ATOM   1487  CG2 THR   235      45.720   2.760  -9.290  1.00  0.00           C  
ATOM   1488  OG1 THR   235      44.950   1.660  -7.450  1.00  0.00           O  
ATOM   1489  H   THR   235      43.820   0.270  -9.270  1.00  0.00           H  
ATOM   1490  HA  THR   235      46.530   0.590 -10.210  1.00  0.00           H  
ATOM   1491  HB  THR   235      47.010   1.580  -7.990  1.00  0.00           H  
ATOM   1492  HG1 THR   235      44.230   2.250  -7.660  1.00  0.00           H  
ATOM   1493 1HG2 THR   235      44.670   2.890  -9.570  1.00  0.00           H  
ATOM   1494 2HG2 THR   235      46.040   3.630  -8.730  1.00  0.00           H  
ATOM   1495 3HG2 THR   235      46.410   2.740 -10.130  1.00  0.00           H  
ATOM   1496  N   ALA   236      45.620  -2.000  -8.820  1.00  0.00           N  
ATOM   1497  CA  ALA   236      45.900  -3.290  -8.240  1.00  0.00           C  
ATOM   1498  C   ALA   236      45.940  -4.450  -9.210  1.00  0.00           C  
ATOM   1499  O   ALA   236      46.340  -5.560  -8.850  1.00  0.00           O  
ATOM   1500  CB  ALA   236      44.960  -3.560  -7.070  1.00  0.00           C  
ATOM   1501  H   ALA   236      44.760  -2.010  -9.330  1.00  0.00           H  
ATOM   1502  HA  ALA   236      46.860  -3.340  -7.720  1.00  0.00           H  
ATOM   1503  HB1 ALA   236      45.090  -4.590  -6.740  1.00  0.00           H  
ATOM   1504  HB2 ALA   236      45.170  -2.870  -6.250  1.00  0.00           H  
ATOM   1505  HB3 ALA   236      43.960  -3.370  -7.470  1.00  0.00           H  
ATOM   1506  N   LEU   237      45.800  -4.210 -10.530  1.00  0.00           N  
ATOM   1507  CA  LEU   237      46.130  -5.010 -11.680  1.00  0.00           C  
ATOM   1508  C   LEU   237      45.420  -6.340 -11.840  1.00  0.00           C  
ATOM   1509  O   LEU   237      45.330  -6.880 -12.940  1.00  0.00           O  
ATOM   1510  CB  LEU   237      47.640  -5.220 -11.700  1.00  0.00           C  
ATOM   1511  CG  LEU   237      48.640  -4.110 -11.370  1.00  0.00           C  
ATOM   1512  CD1 LEU   237      50.100  -4.550 -11.380  1.00  0.00           C  
ATOM   1513  CD2 LEU   237      48.600  -2.890 -12.280  1.00  0.00           C  
ATOM   1514  H   LEU   237      45.480  -3.290 -10.810  1.00  0.00           H  
ATOM   1515  HA  LEU   237      45.850  -4.460 -12.570  1.00  0.00           H  
ATOM   1516  HB1 LEU   237      47.900  -5.530 -12.720  1.00  0.00           H  
ATOM   1517  HB2 LEU   237      47.940  -5.980 -10.970  1.00  0.00           H  
ATOM   1518  HG  LEU   237      48.530  -3.880 -10.320  1.00  0.00           H  
ATOM   1519 1HD1 LEU   237      50.820  -3.850 -10.960  1.00  0.00           H  
ATOM   1520 2HD1 LEU   237      50.250  -5.490 -10.840  1.00  0.00           H  
ATOM   1521 3HD1 LEU   237      50.500  -4.780 -12.370  1.00  0.00           H  
ATOM   1522 1HD2 LEU   237      49.350  -2.110 -12.170  1.00  0.00           H  
ATOM   1523 2HD2 LEU   237      48.690  -3.190 -13.320  1.00  0.00           H  
ATOM   1524 3HD2 LEU   237      47.600  -2.440 -12.230  1.00  0.00           H  
ATOM   1525  N   ARG   238      44.820  -6.770 -10.730  1.00  0.00           N  
ATOM   1526  CA  ARG   238      43.980  -7.930 -10.530  1.00  0.00           C  
ATOM   1527  C   ARG   238      43.000  -7.810  -9.370  1.00  0.00           C  
ATOM   1528  O   ARG   238      43.210  -6.990  -8.490  1.00  0.00           O  
ATOM   1529  CB  ARG   238      44.890  -9.140 -10.360  1.00  0.00           C  
ATOM   1530  CG  ARG   238      45.920  -9.120  -9.240  1.00  0.00           C  
ATOM   1531  CD  ARG   238      46.810 -10.350  -9.100  1.00  0.00           C  
ATOM   1532  NE  ARG   238      46.090 -11.560  -8.700  1.00  0.00           N  
ATOM   1533  CZ  ARG   238      45.540 -12.500  -9.490  1.00  0.00           C  
ATOM   1534  NH1 ARG   238      45.430 -12.400 -10.820  1.00  0.00           N1+
ATOM   1535  NH2 ARG   238      45.130 -13.610  -8.870  1.00  0.00           N  
ATOM   1536  H   ARG   238      45.120  -6.230  -9.930  1.00  0.00           H  
ATOM   1537  HA  ARG   238      43.410  -8.040 -11.460  1.00  0.00           H  
ATOM   1538  HB1 ARG   238      45.440  -9.130 -11.300  1.00  0.00           H  
ATOM   1539  HB2 ARG   238      44.160  -9.960 -10.280  1.00  0.00           H  
ATOM   1540  HG1 ARG   238      45.420  -8.890  -8.300  1.00  0.00           H  
ATOM   1541  HG2 ARG   238      46.670  -8.330  -9.390  1.00  0.00           H  
ATOM   1542  HD1 ARG   238      47.510 -10.180  -8.290  1.00  0.00           H  
ATOM   1543  HD2 ARG   238      47.410 -10.480 -10.010  1.00  0.00           H  
ATOM   1544  HE  ARG   238      46.140 -11.810  -7.720  1.00  0.00           H  
ATOM   1545 1HH1 ARG   238      45.790 -11.620 -11.350  1.00  0.00           H  
ATOM   1546 2HH1 ARG   238      44.990 -13.160 -11.320  1.00  0.00           H  
ATOM   1547 1HH2 ARG   238      45.450 -13.910  -7.960  1.00  0.00           H  
ATOM   1548 2HH2 ARG   238      44.670 -14.290  -9.460  1.00  0.00           H  
TER   
ATOM   1549  N   NME   239      41.880  -8.550  -9.320  1.00  0.00           N  
ATOM   1550  CH3 NME   239      41.160  -8.520  -8.060  1.00  0.00           C  
ATOM   1551  H   NME   239      41.710  -9.160 -10.100  1.00  0.00           H  
ATOM   1552 1HH3 NME   239      40.780  -7.500  -7.950  1.00  0.00           H  
ATOM   1553 2HH3 NME   239      40.330  -9.230  -8.170  1.00  0.00           H  
ATOM   1554 3HH3 NME   239      41.720  -8.800  -7.180  1.00  0.00           H  
ATOM   1555  C   ACE   308      -3.360  12.990  -1.970  1.00  0.00           C  
ATOM   1556  O   ACE   308      -3.850  12.940  -3.100  1.00  0.00           O  
ATOM   1557  CH3 ACE   308      -4.210  13.070  -0.710  1.00  0.00           C  
ATOM   1558 1HH3 ACE   308      -3.570  13.390   0.110  1.00  0.00           H  
ATOM   1559 2HH3 ACE   308      -5.140  13.600  -0.870  1.00  0.00           H  
ATOM   1560 3HH3 ACE   308      -4.380  12.020  -0.460  1.00  0.00           H  
ATOM   1561  N   GLU   308      -2.060  13.230  -1.770  1.00  0.00           N  
ATOM   1562  CA  GLU   308      -1.070  13.520  -2.780  1.00  0.00           C  
ATOM   1563  C   GLU   308       0.090  12.540  -2.810  1.00  0.00           C  
ATOM   1564  O   GLU   308       1.090  12.760  -3.470  1.00  0.00           O  
ATOM   1565  CB  GLU   308      -0.780  15.010  -2.640  1.00  0.00           C  
ATOM   1566  CG  GLU   308       0.250  15.370  -1.580  1.00  0.00           C  
ATOM   1567  CD  GLU   308      -0.080  14.920  -0.170  1.00  0.00           C  
ATOM   1568  OE1 GLU   308      -0.980  15.520   0.450  1.00  0.00           O  
ATOM   1569  OE2 GLU   308       0.460  13.900   0.320  1.00  0.00           O1-
ATOM   1570  H   GLU   308      -1.720  13.370  -0.820  1.00  0.00           H  
ATOM   1571  HA  GLU   308      -1.550  13.360  -3.750  1.00  0.00           H  
ATOM   1572  HB1 GLU   308      -1.670  15.610  -2.430  1.00  0.00           H  
ATOM   1573  HB2 GLU   308      -0.360  15.390  -3.580  1.00  0.00           H  
ATOM   1574  HG1 GLU   308       0.420  16.440  -1.590  1.00  0.00           H  
ATOM   1575  HG2 GLU   308       1.190  14.910  -1.900  1.00  0.00           H  
ATOM   1576  N   THR   309      -0.030  11.370  -2.170  1.00  0.00           N  
ATOM   1577  CA  THR   309       1.000  10.350  -2.200  1.00  0.00           C  
ATOM   1578  C   THR   309       2.370  10.710  -1.660  1.00  0.00           C  
ATOM   1579  O   THR   309       3.310   9.930  -1.750  1.00  0.00           O  
ATOM   1580  CB  THR   309       1.110   9.590  -3.530  1.00  0.00           C  
ATOM   1581  CG2 THR   309       1.220   8.070  -3.390  1.00  0.00           C  
ATOM   1582  OG1 THR   309      -0.090   9.760  -4.250  1.00  0.00           O  
ATOM   1583  H   THR   309      -0.880  11.250  -1.640  1.00  0.00           H  
ATOM   1584  HA  THR   309       0.650   9.590  -1.500  1.00  0.00           H  
ATOM   1585  HB  THR   309       1.900  10.040  -4.130  1.00  0.00           H  
ATOM   1586  HG1 THR   309       0.200  10.240  -5.020  1.00  0.00           H  
ATOM   1587 1HG2 THR   309       0.400   7.660  -2.800  1.00  0.00           H  
ATOM   1588 2HG2 THR   309       1.330   7.540  -4.330  1.00  0.00           H  
ATOM   1589 3HG2 THR   309       2.020   7.830  -2.700  1.00  0.00           H  
ATOM   1590  N   GLY   310       2.430  11.820  -0.920  1.00  0.00           N  
ATOM   1591  CA  GLY   310       3.660  12.490  -0.550  1.00  0.00           C  
ATOM   1592  C   GLY   310       4.660  11.810   0.380  1.00  0.00           C  
ATOM   1593  O   GLY   310       5.790  12.250   0.590  1.00  0.00           O  
ATOM   1594  H   GLY   310       1.570  12.340  -0.930  1.00  0.00           H  
ATOM   1595  HA1 GLY   310       3.330  13.330   0.070  1.00  0.00           H  
ATOM   1596  HA2 GLY   310       4.210  13.040  -1.310  1.00  0.00           H  
ATOM   1597  N   THR   311       4.300  10.620   0.860  1.00  0.00           N  
ATOM   1598  CA  THR   311       5.240   9.780   1.570  1.00  0.00           C  
ATOM   1599  C   THR   311       6.100   8.920   0.650  1.00  0.00           C  
ATOM   1600  O   THR   311       7.260   8.690   0.990  1.00  0.00           O  
ATOM   1601  CB  THR   311       4.540   8.910   2.620  1.00  0.00           C  
ATOM   1602  CG2 THR   311       3.850   9.680   3.740  1.00  0.00           C  
ATOM   1603  OG1 THR   311       3.530   8.050   2.130  1.00  0.00           O  
ATOM   1604  H   THR   311       3.420  10.320   0.470  1.00  0.00           H  
ATOM   1605  HA  THR   311       5.910  10.320   2.220  1.00  0.00           H  
ATOM   1606  HB  THR   311       5.320   8.310   3.080  1.00  0.00           H  
ATOM   1607  HG1 THR   311       2.920   8.520   1.570  1.00  0.00           H  
ATOM   1608 1HG2 THR   311       4.500  10.530   3.990  1.00  0.00           H  
ATOM   1609 2HG2 THR   311       2.860  10.060   3.480  1.00  0.00           H  
ATOM   1610 3HG2 THR   311       3.710   9.080   4.650  1.00  0.00           H  
ATOM   1611  N   LEU   312       5.670   8.400  -0.500  1.00  0.00           N  
ATOM   1612  CA  LEU   312       6.410   7.380  -1.190  1.00  0.00           C  
ATOM   1613  C   LEU   312       7.720   7.830  -1.850  1.00  0.00           C  
ATOM   1614  O   LEU   312       8.560   7.020  -2.180  1.00  0.00           O  
ATOM   1615  CB  LEU   312       5.470   6.580  -2.090  1.00  0.00           C  
ATOM   1616  CG  LEU   312       4.770   5.350  -1.550  1.00  0.00           C  
ATOM   1617  CD1 LEU   312       3.990   5.600  -0.260  1.00  0.00           C  
ATOM   1618  CD2 LEU   312       4.080   4.640  -2.720  1.00  0.00           C  
ATOM   1619  H   LEU   312       4.710   8.490  -0.820  1.00  0.00           H  
ATOM   1620  HA  LEU   312       6.770   6.630  -0.470  1.00  0.00           H  
ATOM   1621  HB1 LEU   312       6.120   6.250  -2.900  1.00  0.00           H  
ATOM   1622  HB2 LEU   312       4.690   7.200  -2.510  1.00  0.00           H  
ATOM   1623  HG  LEU   312       5.710   4.820  -1.410  1.00  0.00           H  
ATOM   1624 1HD1 LEU   312       4.640   5.910   0.560  1.00  0.00           H  
ATOM   1625 2HD1 LEU   312       3.240   6.350  -0.500  1.00  0.00           H  
ATOM   1626 3HD1 LEU   312       3.480   4.670  -0.040  1.00  0.00           H  
ATOM   1627 1HD2 LEU   312       3.130   5.140  -2.870  1.00  0.00           H  
ATOM   1628 2HD2 LEU   312       4.730   4.840  -3.570  1.00  0.00           H  
ATOM   1629 3HD2 LEU   312       4.080   3.560  -2.570  1.00  0.00           H  
ATOM   1630  N   ILE   313       7.880   9.160  -1.910  1.00  0.00           N  
ATOM   1631  CA  ILE   313       9.000   9.890  -2.470  1.00  0.00           C  
ATOM   1632  C   ILE   313      10.320   9.600  -1.770  1.00  0.00           C  
ATOM   1633  O   ILE   313      11.360   9.520  -2.430  1.00  0.00           O  
ATOM   1634  CB  ILE   313       8.690  11.370  -2.660  1.00  0.00           C  
ATOM   1635  CG1 ILE   313       8.560  12.040  -1.290  1.00  0.00           C  
ATOM   1636  CG2 ILE   313       7.420  11.550  -3.480  1.00  0.00           C  
ATOM   1637  CD  ILE   313       8.420  13.560  -1.280  1.00  0.00           C  
ATOM   1638  H   ILE   313       7.110   9.670  -1.500  1.00  0.00           H  
ATOM   1639  HA  ILE   313       9.000   9.430  -3.460  1.00  0.00           H  
ATOM   1640  HB  ILE   313       9.520  11.720  -3.260  1.00  0.00           H  
ATOM   1641 1HG1 ILE   313       9.390  11.750  -0.640  1.00  0.00           H  
ATOM   1642 2HG1 ILE   313       7.690  11.560  -0.840  1.00  0.00           H  
ATOM   1643 1HG2 ILE   313       7.090  12.580  -3.580  1.00  0.00           H  
ATOM   1644 2HG2 ILE   313       7.700  11.090  -4.430  1.00  0.00           H  
ATOM   1645 3HG2 ILE   313       6.510  11.130  -3.030  1.00  0.00           H  
ATOM   1646  HD1 ILE   313       8.450  13.880  -0.240  1.00  0.00           H  
ATOM   1647  HD2 ILE   313       9.290  14.050  -1.730  1.00  0.00           H  
ATOM   1648  HD3 ILE   313       7.480  13.900  -1.720  1.00  0.00           H  
ATOM   1649  N   VAL   314      10.280   9.250  -0.480  1.00  0.00           N  
ATOM   1650  CA  VAL   314      11.420   8.680   0.200  1.00  0.00           C  
ATOM   1651  C   VAL   314      12.060   7.470  -0.440  1.00  0.00           C  
ATOM   1652  O   VAL   314      13.290   7.450  -0.440  1.00  0.00           O  
ATOM   1653  CB  VAL   314      11.070   8.290   1.630  1.00  0.00           C  
ATOM   1654  CG1 VAL   314      12.270   8.070   2.540  1.00  0.00           C  
ATOM   1655  CG2 VAL   314      10.340   9.410   2.360  1.00  0.00           C  
ATOM   1656  H   VAL   314       9.360   9.170  -0.080  1.00  0.00           H  
ATOM   1657  HA  VAL   314      12.170   9.470   0.320  1.00  0.00           H  
ATOM   1658  HB  VAL   314      10.550   7.330   1.650  1.00  0.00           H  
ATOM   1659 1HG1 VAL   314      12.910   7.210   2.350  1.00  0.00           H  
ATOM   1660 2HG1 VAL   314      12.890   8.970   2.390  1.00  0.00           H  
ATOM   1661 3HG1 VAL   314      11.950   7.970   3.580  1.00  0.00           H  
ATOM   1662 1HG2 VAL   314      10.170   9.320   3.430  1.00  0.00           H  
ATOM   1663 2HG2 VAL   314      10.890  10.340   2.230  1.00  0.00           H  
ATOM   1664 3HG2 VAL   314       9.340   9.510   1.920  1.00  0.00           H  
ATOM   1665  N   ASN   315      11.360   6.560  -1.100  1.00  0.00           N  
ATOM   1666  CA  ASN   315      12.030   5.440  -1.760  1.00  0.00           C  
ATOM   1667  C   ASN   315      12.810   5.920  -2.980  1.00  0.00           C  
ATOM   1668  O   ASN   315      13.670   5.240  -3.540  1.00  0.00           O  
ATOM   1669  CB  ASN   315      10.960   4.400  -2.050  1.00  0.00           C  
ATOM   1670  CG  ASN   315      10.350   3.750  -0.820  1.00  0.00           C  
ATOM   1671  ND2 ASN   315      10.930   2.630  -0.390  1.00  0.00           N  
ATOM   1672  OD1 ASN   315       9.520   4.290  -0.090  1.00  0.00           O  
ATOM   1673  H   ASN   315      10.350   6.660  -1.150  1.00  0.00           H  
ATOM   1674  HA  ASN   315      12.780   5.050  -1.070  1.00  0.00           H  
ATOM   1675  HB1 ASN   315      11.250   3.570  -2.700  1.00  0.00           H  
ATOM   1676  HB2 ASN   315      10.190   4.910  -2.630  1.00  0.00           H  
ATOM   1677 1HD2 ASN   315      11.740   2.230  -0.840  1.00  0.00           H  
ATOM   1678 2HD2 ASN   315      10.620   2.290   0.500  1.00  0.00           H  
ATOM   1679  N   SER   316      12.520   7.110  -3.490  1.00  0.00           N  
ATOM   1680  CA  SER   316      13.370   7.770  -4.460  1.00  0.00           C  
ATOM   1681  C   SER   316      14.570   8.580  -3.990  1.00  0.00           C  
ATOM   1682  O   SER   316      15.460   8.870  -4.770  1.00  0.00           O  
ATOM   1683  CB  SER   316      12.510   8.760  -5.250  1.00  0.00           C  
ATOM   1684  OG  SER   316      11.510   8.040  -5.940  1.00  0.00           O  
ATOM   1685  H   SER   316      11.750   7.590  -3.050  1.00  0.00           H  
ATOM   1686  HA  SER   316      13.810   7.090  -5.190  1.00  0.00           H  
ATOM   1687  HB1 SER   316      13.130   9.150  -6.060  1.00  0.00           H  
ATOM   1688  HB2 SER   316      12.120   9.600  -4.680  1.00  0.00           H  
ATOM   1689  HG  SER   316      10.690   8.530  -5.910  1.00  0.00           H  
ATOM   1690  N   VAL   317      14.650   8.810  -2.670  1.00  0.00           N  
ATOM   1691  CA  VAL   317      15.730   9.500  -2.000  1.00  0.00           C  
ATOM   1692  C   VAL   317      16.710   8.460  -1.470  1.00  0.00           C  
ATOM   1693  O   VAL   317      17.910   8.720  -1.400  1.00  0.00           O  
ATOM   1694  CB  VAL   317      15.270  10.480  -0.920  1.00  0.00           C  
ATOM   1695  CG1 VAL   317      16.430  11.300  -0.370  1.00  0.00           C  
ATOM   1696  CG2 VAL   317      14.150  11.390  -1.450  1.00  0.00           C  
ATOM   1697  H   VAL   317      13.900   8.480  -2.080  1.00  0.00           H  
ATOM   1698  HA  VAL   317      16.270  10.060  -2.750  1.00  0.00           H  
ATOM   1699  HB  VAL   317      14.920   9.910  -0.080  1.00  0.00           H  
ATOM   1700 1HG1 VAL   317      17.040  11.610  -1.220  1.00  0.00           H  
ATOM   1701 2HG1 VAL   317      16.130  12.160   0.250  1.00  0.00           H  
ATOM   1702 3HG1 VAL   317      16.970  10.570   0.230  1.00  0.00           H  
ATOM   1703 1HG2 VAL   317      13.820  12.090  -0.670  1.00  0.00           H  
ATOM   1704 2HG2 VAL   317      14.510  11.890  -2.350  1.00  0.00           H  
ATOM   1705 3HG2 VAL   317      13.250  10.800  -1.600  1.00  0.00           H  
ATOM   1706  N   LEU   318      16.410   7.160  -1.400  1.00  0.00           N  
ATOM   1707  CA  LEU   318      17.350   6.070  -1.220  1.00  0.00           C  
ATOM   1708  C   LEU   318      18.310   5.860  -2.380  1.00  0.00           C  
ATOM   1709  O   LEU   318      19.410   5.350  -2.190  1.00  0.00           O  
ATOM   1710  CB  LEU   318      16.650   4.760  -0.840  1.00  0.00           C  
ATOM   1711  CG  LEU   318      16.240   4.540   0.620  1.00  0.00           C  
ATOM   1712  CD1 LEU   318      15.020   3.650   0.820  1.00  0.00           C  
ATOM   1713  CD2 LEU   318      17.460   4.060   1.400  1.00  0.00           C  
ATOM   1714  H   LEU   318      15.450   6.930  -1.600  1.00  0.00           H  
ATOM   1715  HA  LEU   318      18.050   6.240  -0.400  1.00  0.00           H  
ATOM   1716  HB1 LEU   318      17.260   3.930  -1.170  1.00  0.00           H  
ATOM   1717  HB2 LEU   318      15.800   4.620  -1.510  1.00  0.00           H  
ATOM   1718  HG  LEU   318      16.110   5.470   1.160  1.00  0.00           H  
ATOM   1719 1HD1 LEU   318      15.180   2.640   0.450  1.00  0.00           H  
ATOM   1720 2HD1 LEU   318      14.770   3.650   1.880  1.00  0.00           H  
ATOM   1721 3HD1 LEU   318      14.160   4.040   0.260  1.00  0.00           H  
ATOM   1722 1HD2 LEU   318      17.280   3.910   2.460  1.00  0.00           H  
ATOM   1723 2HD2 LEU   318      17.840   3.080   1.110  1.00  0.00           H  
ATOM   1724 3HD2 LEU   318      18.300   4.750   1.280  1.00  0.00           H  
ATOM   1725  N   LEU   319      17.980   6.370  -3.570  1.00  0.00           N  
ATOM   1726  CA  LEU   319      18.820   6.460  -4.760  1.00  0.00           C  
ATOM   1727  C   LEU   319      20.100   7.250  -4.550  1.00  0.00           C  
ATOM   1728  O   LEU   319      21.100   7.080  -5.260  1.00  0.00           O  
ATOM   1729  CB  LEU   319      18.060   6.960  -5.990  1.00  0.00           C  
ATOM   1730  CG  LEU   319      16.730   6.270  -6.300  1.00  0.00           C  
ATOM   1731  CD1 LEU   319      15.960   6.970  -7.420  1.00  0.00           C  
ATOM   1732  CD2 LEU   319      16.880   4.790  -6.640  1.00  0.00           C  
ATOM   1733  H   LEU   319      17.100   6.820  -3.680  1.00  0.00           H  
ATOM   1734  HA  LEU   319      19.140   5.460  -5.030  1.00  0.00           H  
ATOM   1735  HB1 LEU   319      18.730   6.970  -6.840  1.00  0.00           H  
ATOM   1736  HB2 LEU   319      18.010   8.050  -5.910  1.00  0.00           H  
ATOM   1737  HG  LEU   319      16.080   6.370  -5.430  1.00  0.00           H  
ATOM   1738 1HD1 LEU   319      16.470   6.960  -8.380  1.00  0.00           H  
ATOM   1739 2HD1 LEU   319      14.970   6.530  -7.510  1.00  0.00           H  
ATOM   1740 3HD1 LEU   319      15.790   8.020  -7.160  1.00  0.00           H  
ATOM   1741 1HD2 LEU   319      17.620   4.700  -7.430  1.00  0.00           H  
ATOM   1742 2HD2 LEU   319      17.160   4.200  -5.770  1.00  0.00           H  
ATOM   1743 3HD2 LEU   319      15.930   4.300  -6.840  1.00  0.00           H  
ATOM   1744  N   PHE   320      20.180   8.020  -3.460  1.00  0.00           N  
ATOM   1745  CA  PHE   320      21.260   8.900  -3.080  1.00  0.00           C  
ATOM   1746  C   PHE   320      22.450   8.170  -2.490  1.00  0.00           C  
ATOM   1747  O   PHE   320      23.530   8.740  -2.350  1.00  0.00           O  
ATOM   1748  CB  PHE   320      20.770   9.850  -2.000  1.00  0.00           C  
ATOM   1749  CG  PHE   320      21.720  10.900  -1.480  1.00  0.00           C  
ATOM   1750  CD1 PHE   320      22.050  12.010  -2.260  1.00  0.00           C  
ATOM   1751  CD2 PHE   320      22.310  10.600  -0.240  1.00  0.00           C  
ATOM   1752  CE1 PHE   320      23.090  12.840  -1.820  1.00  0.00           C  
ATOM   1753  CE2 PHE   320      23.380  11.410   0.160  1.00  0.00           C  
ATOM   1754  CZ  PHE   320      23.780  12.480  -0.650  1.00  0.00           C  
ATOM   1755  H   PHE   320      19.350   8.060  -2.870  1.00  0.00           H  
ATOM   1756  HA  PHE   320      21.680   9.480  -3.910  1.00  0.00           H  
ATOM   1757  HB1 PHE   320      20.330   9.340  -1.160  1.00  0.00           H  
ATOM   1758  HB2 PHE   320      20.010  10.400  -2.560  1.00  0.00           H  
ATOM   1759  HD1 PHE   320      21.530  12.150  -3.200  1.00  0.00           H  
ATOM   1760  HD2 PHE   320      22.000   9.710   0.280  1.00  0.00           H  
ATOM   1761  HE1 PHE   320      23.410  13.650  -2.460  1.00  0.00           H  
ATOM   1762  HE2 PHE   320      23.950  11.200   1.050  1.00  0.00           H  
ATOM   1763  HZ  PHE   320      24.550  13.110  -0.240  1.00  0.00           H  
ATOM   1764  N   LEU   321      22.290   6.860  -2.260  1.00  0.00           N  
ATOM   1765  CA  LEU   321      23.410   6.020  -1.880  1.00  0.00           C  
ATOM   1766  C   LEU   321      24.460   5.910  -2.980  1.00  0.00           C  
ATOM   1767  O   LEU   321      25.630   5.800  -2.640  1.00  0.00           O  
ATOM   1768  CB  LEU   321      22.780   4.730  -1.350  1.00  0.00           C  
ATOM   1769  CG  LEU   321      22.050   5.010  -0.050  1.00  0.00           C  
ATOM   1770  CD1 LEU   321      21.560   3.630   0.390  1.00  0.00           C  
ATOM   1771  CD2 LEU   321      22.860   5.590   1.110  1.00  0.00           C  
ATOM   1772  H   LEU   321      21.410   6.430  -2.480  1.00  0.00           H  
ATOM   1773  HA  LEU   321      23.960   6.520  -1.080  1.00  0.00           H  
ATOM   1774  HB1 LEU   321      23.480   3.900  -1.260  1.00  0.00           H  
ATOM   1775  HB2 LEU   321      21.970   4.420  -2.010  1.00  0.00           H  
ATOM   1776  HG  LEU   321      21.190   5.660  -0.250  1.00  0.00           H  
ATOM   1777 1HD1 LEU   321      20.890   3.080  -0.260  1.00  0.00           H  
ATOM   1778 2HD1 LEU   321      22.440   3.010   0.570  1.00  0.00           H  
ATOM   1779 3HD1 LEU   321      20.930   3.730   1.270  1.00  0.00           H  
ATOM   1780 1HD2 LEU   321      22.160   5.600   1.940  1.00  0.00           H  
ATOM   1781 2HD2 LEU   321      23.780   5.040   1.270  1.00  0.00           H  
ATOM   1782 3HD2 LEU   321      22.960   6.670   0.970  1.00  0.00           H  
ATOM   1783  N   ALA   322      24.030   5.960  -4.240  1.00  0.00           N  
ATOM   1784  CA  ALA   322      24.900   6.100  -5.390  1.00  0.00           C  
ATOM   1785  C   ALA   322      25.800   7.340  -5.470  1.00  0.00           C  
ATOM   1786  O   ALA   322      26.670   7.490  -6.330  1.00  0.00           O  
ATOM   1787  CB  ALA   322      24.030   6.180  -6.640  1.00  0.00           C  
ATOM   1788  H   ALA   322      23.030   6.030  -4.390  1.00  0.00           H  
ATOM   1789  HA  ALA   322      25.570   5.270  -5.570  1.00  0.00           H  
ATOM   1790  HB1 ALA   322      24.670   6.540  -7.450  1.00  0.00           H  
ATOM   1791  HB2 ALA   322      23.790   5.200  -7.060  1.00  0.00           H  
ATOM   1792  HB3 ALA   322      23.260   6.930  -6.500  1.00  0.00           H  
ATOM   1793  N   PHE   323      25.520   8.380  -4.690  1.00  0.00           N  
ATOM   1794  CA  PHE   323      26.150   9.690  -4.650  1.00  0.00           C  
ATOM   1795  C   PHE   323      27.320   9.710  -3.660  1.00  0.00           C  
ATOM   1796  O   PHE   323      28.440  10.120  -3.980  1.00  0.00           O  
ATOM   1797  CB  PHE   323      25.110  10.790  -4.440  1.00  0.00           C  
ATOM   1798  CG  PHE   323      25.720  12.130  -4.680  1.00  0.00           C  
ATOM   1799  CD1 PHE   323      25.970  12.640  -5.970  1.00  0.00           C  
ATOM   1800  CD2 PHE   323      26.060  12.820  -3.520  1.00  0.00           C  
ATOM   1801  CE1 PHE   323      26.490  13.940  -6.080  1.00  0.00           C  
ATOM   1802  CE2 PHE   323      26.550  14.130  -3.670  1.00  0.00           C  
ATOM   1803  CZ  PHE   323      26.760  14.690  -4.930  1.00  0.00           C  
ATOM   1804  H   PHE   323      24.690   8.390  -4.120  1.00  0.00           H  
ATOM   1805  HA  PHE   323      26.570   9.940  -5.630  1.00  0.00           H  
ATOM   1806  HB1 PHE   323      24.610  10.780  -3.470  1.00  0.00           H  
ATOM   1807  HB2 PHE   323      24.220  10.670  -5.060  1.00  0.00           H  
ATOM   1808  HD1 PHE   323      25.650  12.150  -6.870  1.00  0.00           H  
ATOM   1809  HD2 PHE   323      25.830  12.450  -2.530  1.00  0.00           H  
ATOM   1810  HE1 PHE   323      26.730  14.370  -7.040  1.00  0.00           H  
ATOM   1811  HE2 PHE   323      26.830  14.700  -2.790  1.00  0.00           H  
ATOM   1812  HZ  PHE   323      27.170  15.680  -5.050  1.00  0.00           H  
ATOM   1813  N   VAL   324      27.130   9.250  -2.430  1.00  0.00           N  
ATOM   1814  CA  VAL   324      28.080   9.130  -1.340  1.00  0.00           C  
ATOM   1815  C   VAL   324      29.050   8.010  -1.680  1.00  0.00           C  
ATOM   1816  O   VAL   324      30.100   7.930  -1.040  1.00  0.00           O  
ATOM   1817  CB  VAL   324      27.500   8.960   0.060  1.00  0.00           C  
ATOM   1818  CG1 VAL   324      26.990  10.290   0.610  1.00  0.00           C  
ATOM   1819  CG2 VAL   324      26.350   7.950   0.090  1.00  0.00           C  
ATOM   1820  H   VAL   324      26.180   8.920  -2.260  1.00  0.00           H  
ATOM   1821  HA  VAL   324      28.720  10.010  -1.320  1.00  0.00           H  
ATOM   1822  HB  VAL   324      28.290   8.780   0.780  1.00  0.00           H  
ATOM   1823 1HG1 VAL   324      26.350  10.070   1.460  1.00  0.00           H  
ATOM   1824 2HG1 VAL   324      27.750  11.010   0.910  1.00  0.00           H  
ATOM   1825 3HG1 VAL   324      26.400  10.820  -0.130  1.00  0.00           H  
ATOM   1826 1HG2 VAL   324      25.410   8.270  -0.340  1.00  0.00           H  
ATOM   1827 2HG2 VAL   324      26.650   7.100  -0.520  1.00  0.00           H  
ATOM   1828 3HG2 VAL   324      25.960   7.650   1.060  1.00  0.00           H  
ATOM   1829  N   VAL   325      28.690   7.230  -2.700  1.00  0.00           N  
ATOM   1830  CA  VAL   325      29.600   6.260  -3.280  1.00  0.00           C  
ATOM   1831  C   VAL   325      30.560   6.890  -4.290  1.00  0.00           C  
ATOM   1832  O   VAL   325      31.680   6.430  -4.410  1.00  0.00           O  
ATOM   1833  CB  VAL   325      28.950   4.970  -3.760  1.00  0.00           C  
ATOM   1834  CG1 VAL   325      29.760   4.080  -4.690  1.00  0.00           C  
ATOM   1835  CG2 VAL   325      28.580   4.170  -2.510  1.00  0.00           C  
ATOM   1836  H   VAL   325      27.770   7.370  -3.070  1.00  0.00           H  
ATOM   1837  HA  VAL   325      30.250   5.950  -2.460  1.00  0.00           H  
ATOM   1838  HB  VAL   325      28.060   5.170  -4.350  1.00  0.00           H  
ATOM   1839 1HG1 VAL   325      30.710   3.880  -4.180  1.00  0.00           H  
ATOM   1840 2HG1 VAL   325      29.180   3.210  -4.990  1.00  0.00           H  
ATOM   1841 3HG1 VAL   325      29.940   4.560  -5.650  1.00  0.00           H  
ATOM   1842 1HG2 VAL   325      27.870   3.440  -2.900  1.00  0.00           H  
ATOM   1843 2HG2 VAL   325      29.380   3.620  -2.010  1.00  0.00           H  
ATOM   1844 3HG2 VAL   325      27.980   4.790  -1.850  1.00  0.00           H  
ATOM   1845  N   PHE   326      30.100   7.940  -4.980  1.00  0.00           N  
ATOM   1846  CA  PHE   326      30.910   8.670  -5.920  1.00  0.00           C  
ATOM   1847  C   PHE   326      31.820   9.470  -4.990  1.00  0.00           C  
ATOM   1848  O   PHE   326      33.040   9.370  -5.110  1.00  0.00           O  
ATOM   1849  CB  PHE   326      30.000   9.500  -6.820  1.00  0.00           C  
ATOM   1850  CG  PHE   326      30.480  10.880  -7.200  1.00  0.00           C  
ATOM   1851  CD1 PHE   326      30.010  12.050  -6.590  1.00  0.00           C  
ATOM   1852  CD2 PHE   326      31.500  10.990  -8.150  1.00  0.00           C  
ATOM   1853  CE1 PHE   326      30.610  13.290  -6.880  1.00  0.00           C  
ATOM   1854  CE2 PHE   326      32.070  12.240  -8.440  1.00  0.00           C  
ATOM   1855  CZ  PHE   326      31.580  13.420  -7.880  1.00  0.00           C  
ATOM   1856  H   PHE   326      29.130   8.170  -4.810  1.00  0.00           H  
ATOM   1857  HA  PHE   326      31.500   8.020  -6.570  1.00  0.00           H  
ATOM   1858  HB1 PHE   326      28.980   9.570  -6.440  1.00  0.00           H  
ATOM   1859  HB2 PHE   326      29.900   8.880  -7.710  1.00  0.00           H  
ATOM   1860  HD1 PHE   326      29.120  11.960  -5.990  1.00  0.00           H  
ATOM   1861  HD2 PHE   326      31.900  10.120  -8.630  1.00  0.00           H  
ATOM   1862  HE1 PHE   326      30.210  14.240  -6.540  1.00  0.00           H  
ATOM   1863  HE2 PHE   326      32.750  12.310  -9.280  1.00  0.00           H  
ATOM   1864  HZ  PHE   326      31.740  14.380  -8.350  1.00  0.00           H  
ATOM   1865  N   LEU   327      31.400  10.030  -3.840  1.00  0.00           N  
ATOM   1866  CA  LEU   327      32.290  10.640  -2.880  1.00  0.00           C  
ATOM   1867  C   LEU   327      33.290   9.630  -2.330  1.00  0.00           C  
ATOM   1868  O   LEU   327      34.470   9.890  -2.100  1.00  0.00           O  
ATOM   1869  CB  LEU   327      31.410  11.280  -1.810  1.00  0.00           C  
ATOM   1870  CG  LEU   327      30.520  12.430  -2.300  1.00  0.00           C  
ATOM   1871  CD1 LEU   327      29.740  13.060  -1.160  1.00  0.00           C  
ATOM   1872  CD2 LEU   327      31.220  13.540  -3.070  1.00  0.00           C  
ATOM   1873  H   LEU   327      30.400  10.020  -3.710  1.00  0.00           H  
ATOM   1874  HA  LEU   327      32.820  11.410  -3.420  1.00  0.00           H  
ATOM   1875  HB1 LEU   327      32.010  11.700  -1.000  1.00  0.00           H  
ATOM   1876  HB2 LEU   327      30.730  10.570  -1.330  1.00  0.00           H  
ATOM   1877  HG  LEU   327      29.850  12.000  -3.050  1.00  0.00           H  
ATOM   1878 1HD1 LEU   327      30.470  13.410  -0.440  1.00  0.00           H  
ATOM   1879 2HD1 LEU   327      29.110  13.830  -1.600  1.00  0.00           H  
ATOM   1880 3HD1 LEU   327      29.150  12.250  -0.710  1.00  0.00           H  
ATOM   1881 1HD2 LEU   327      31.850  14.130  -2.390  1.00  0.00           H  
ATOM   1882 2HD2 LEU   327      31.890  13.050  -3.760  1.00  0.00           H  
ATOM   1883 3HD2 LEU   327      30.510  14.180  -3.580  1.00  0.00           H  
ATOM   1884  N   LEU   328      32.880   8.370  -2.170  1.00  0.00           N  
ATOM   1885  CA  LEU   328      33.650   7.300  -1.560  1.00  0.00           C  
ATOM   1886  C   LEU   328      34.810   6.860  -2.440  1.00  0.00           C  
ATOM   1887  O   LEU   328      35.920   6.680  -1.940  1.00  0.00           O  
ATOM   1888  CB  LEU   328      32.750   6.160  -1.130  1.00  0.00           C  
ATOM   1889  CG  LEU   328      33.430   4.920  -0.560  1.00  0.00           C  
ATOM   1890  CD1 LEU   328      34.120   5.100   0.790  1.00  0.00           C  
ATOM   1891  CD2 LEU   328      32.530   3.710  -0.290  1.00  0.00           C  
ATOM   1892  H   LEU   328      31.990   8.150  -2.580  1.00  0.00           H  
ATOM   1893  HA  LEU   328      34.130   7.720  -0.670  1.00  0.00           H  
ATOM   1894  HB1 LEU   328      32.280   5.740  -2.030  1.00  0.00           H  
ATOM   1895  HB2 LEU   328      31.940   6.540  -0.510  1.00  0.00           H  
ATOM   1896  HG  LEU   328      34.140   4.550  -1.310  1.00  0.00           H  
ATOM   1897 1HD1 LEU   328      34.280   4.120   1.230  1.00  0.00           H  
ATOM   1898 2HD1 LEU   328      35.060   5.640   0.650  1.00  0.00           H  
ATOM   1899 3HD1 LEU   328      33.410   5.560   1.470  1.00  0.00           H  
ATOM   1900 1HD2 LEU   328      32.000   3.570  -1.230  1.00  0.00           H  
ATOM   1901 2HD2 LEU   328      33.080   2.790  -0.090  1.00  0.00           H  
ATOM   1902 3HD2 LEU   328      31.770   3.950   0.450  1.00  0.00           H  
ATOM   1903  N   VAL   329      34.640   6.700  -3.750  1.00  0.00           N  
ATOM   1904  CA  VAL   329      35.720   6.440  -4.690  1.00  0.00           C  
ATOM   1905  C   VAL   329      36.680   7.620  -4.800  1.00  0.00           C  
ATOM   1906  O   VAL   329      37.900   7.450  -4.810  1.00  0.00           O  
ATOM   1907  CB  VAL   329      35.260   5.990  -6.070  1.00  0.00           C  
ATOM   1908  CG1 VAL   329      34.470   4.690  -5.860  1.00  0.00           C  
ATOM   1909  CG2 VAL   329      34.420   7.040  -6.770  1.00  0.00           C  
ATOM   1910  H   VAL   329      33.700   6.610  -4.100  1.00  0.00           H  
ATOM   1911  HA  VAL   329      36.250   5.610  -4.240  1.00  0.00           H  
ATOM   1912  HB  VAL   329      36.130   5.780  -6.680  1.00  0.00           H  
ATOM   1913 1HG1 VAL   329      34.360   4.130  -6.790  1.00  0.00           H  
ATOM   1914 2HG1 VAL   329      35.070   3.950  -5.330  1.00  0.00           H  
ATOM   1915 3HG1 VAL   329      33.480   4.820  -5.430  1.00  0.00           H  
ATOM   1916 1HG2 VAL   329      33.420   7.020  -6.350  1.00  0.00           H  
ATOM   1917 2HG2 VAL   329      34.850   8.050  -6.740  1.00  0.00           H  
ATOM   1918 3HG2 VAL   329      34.280   6.650  -7.780  1.00  0.00           H  
ATOM   1919  N   THR   330      36.100   8.820  -4.790  1.00  0.00           N  
ATOM   1920  CA  THR   330      36.900  10.020  -4.960  1.00  0.00           C  
ATOM   1921  C   THR   330      37.970  10.160  -3.890  1.00  0.00           C  
ATOM   1922  O   THR   330      39.130  10.470  -4.170  1.00  0.00           O  
ATOM   1923  CB  THR   330      35.990  11.240  -5.060  1.00  0.00           C  
ATOM   1924  CG2 THR   330      36.640  12.610  -5.240  1.00  0.00           C  
ATOM   1925  OG1 THR   330      35.060  11.220  -6.110  1.00  0.00           O  
ATOM   1926  H   THR   330      35.120   8.840  -5.000  1.00  0.00           H  
ATOM   1927  HA  THR   330      37.340   9.920  -5.960  1.00  0.00           H  
ATOM   1928  HB  THR   330      35.380  11.330  -4.160  1.00  0.00           H  
ATOM   1929  HG1 THR   330      34.240  10.790  -5.840  1.00  0.00           H  
ATOM   1930 1HG2 THR   330      37.480  12.510  -5.930  1.00  0.00           H  
ATOM   1931 2HG2 THR   330      35.890  13.340  -5.510  1.00  0.00           H  
ATOM   1932 3HG2 THR   330      37.170  12.920  -4.350  1.00  0.00           H  
ATOM   1933  N   LEU   331      37.510   9.790  -2.690  1.00  0.00           N  
ATOM   1934  CA  LEU   331      38.350   9.930  -1.520  1.00  0.00           C  
ATOM   1935  C   LEU   331      39.410   8.840  -1.430  1.00  0.00           C  
ATOM   1936  O   LEU   331      40.450   9.030  -0.820  1.00  0.00           O  
ATOM   1937  CB  LEU   331      37.490   9.950  -0.260  1.00  0.00           C  
ATOM   1938  CG  LEU   331      36.700  11.240  -0.050  1.00  0.00           C  
ATOM   1939  CD1 LEU   331      35.610  11.030   1.000  1.00  0.00           C  
ATOM   1940  CD2 LEU   331      37.500  12.490   0.320  1.00  0.00           C  
ATOM   1941  H   LEU   331      36.520   9.610  -2.680  1.00  0.00           H  
ATOM   1942  HA  LEU   331      38.890  10.880  -1.610  1.00  0.00           H  
ATOM   1943  HB1 LEU   331      38.070   9.790   0.640  1.00  0.00           H  
ATOM   1944  HB2 LEU   331      36.810   9.110  -0.450  1.00  0.00           H  
ATOM   1945  HG  LEU   331      36.150  11.560  -0.930  1.00  0.00           H  
ATOM   1946 1HD1 LEU   331      34.840  11.790   0.840  1.00  0.00           H  
ATOM   1947 2HD1 LEU   331      35.130  10.060   1.100  1.00  0.00           H  
ATOM   1948 3HD1 LEU   331      36.110  11.070   1.960  1.00  0.00           H  
ATOM   1949 1HD2 LEU   331      36.920  13.390   0.530  1.00  0.00           H  
ATOM   1950 2HD2 LEU   331      38.020  12.190   1.230  1.00  0.00           H  
ATOM   1951 3HD2 LEU   331      38.190  12.870  -0.420  1.00  0.00           H  
ATOM   1952  N   ALA   332      39.150   7.730  -2.150  1.00  0.00           N  
ATOM   1953  CA  ALA   332      40.120   6.680  -2.320  1.00  0.00           C  
ATOM   1954  C   ALA   332      41.120   6.870  -3.460  1.00  0.00           C  
ATOM   1955  O   ALA   332      42.250   6.450  -3.300  1.00  0.00           O  
ATOM   1956  CB  ALA   332      39.430   5.360  -2.640  1.00  0.00           C  
ATOM   1957  H   ALA   332      38.290   7.670  -2.670  1.00  0.00           H  
ATOM   1958  HA  ALA   332      40.720   6.680  -1.400  1.00  0.00           H  
ATOM   1959  HB1 ALA   332      40.200   4.600  -2.700  1.00  0.00           H  
ATOM   1960  HB2 ALA   332      38.710   5.110  -1.860  1.00  0.00           H  
ATOM   1961  HB3 ALA   332      38.900   5.490  -3.580  1.00  0.00           H  
ATOM   1962  N   ILE   333      40.690   7.580  -4.500  1.00  0.00           N  
ATOM   1963  CA  ILE   333      41.470   7.930  -5.670  1.00  0.00           C  
ATOM   1964  C   ILE   333      42.300   9.170  -5.380  1.00  0.00           C  
ATOM   1965  O   ILE   333      43.370   9.370  -5.940  1.00  0.00           O  
ATOM   1966  CB  ILE   333      40.610   8.200  -6.900  1.00  0.00           C  
ATOM   1967  CG1 ILE   333      39.930   6.890  -7.330  1.00  0.00           C  
ATOM   1968  CG2 ILE   333      41.440   8.700  -8.070  1.00  0.00           C  
ATOM   1969  CD  ILE   333      38.570   7.030  -8.000  1.00  0.00           C  
ATOM   1970  H   ILE   333      39.690   7.730  -4.460  1.00  0.00           H  
ATOM   1971  HA  ILE   333      42.230   7.190  -5.920  1.00  0.00           H  
ATOM   1972  HB  ILE   333      39.790   8.880  -6.670  1.00  0.00           H  
ATOM   1973 1HG1 ILE   333      39.820   6.190  -6.510  1.00  0.00           H  
ATOM   1974 2HG1 ILE   333      40.620   6.320  -7.950  1.00  0.00           H  
ATOM   1975 1HG2 ILE   333      40.790   8.700  -8.940  1.00  0.00           H  
ATOM   1976 2HG2 ILE   333      41.730   9.750  -8.050  1.00  0.00           H  
ATOM   1977 3HG2 ILE   333      42.260   7.990  -8.160  1.00  0.00           H  
ATOM   1978  HD1 ILE   333      38.700   7.700  -8.850  1.00  0.00           H  
ATOM   1979  HD2 ILE   333      38.170   6.100  -8.430  1.00  0.00           H  
ATOM   1980  HD3 ILE   333      37.900   7.580  -7.340  1.00  0.00           H  
ATOM   1981  N   LEU   334      42.000   9.930  -4.320  1.00  0.00           N  
ATOM   1982  CA  LEU   334      42.690  10.980  -3.600  1.00  0.00           C  
ATOM   1983  C   LEU   334      44.110  10.610  -3.200  1.00  0.00           C  
ATOM   1984  O   LEU   334      45.010  11.430  -3.340  1.00  0.00           O  
ATOM   1985  CB  LEU   334      41.910  11.470  -2.380  1.00  0.00           C  
ATOM   1986  CG  LEU   334      42.560  12.690  -1.730  1.00  0.00           C  
ATOM   1987  CD1 LEU   334      42.930  13.860  -2.630  1.00  0.00           C  
ATOM   1988  CD2 LEU   334      41.670  13.280  -0.630  1.00  0.00           C  
ATOM   1989  H   LEU   334      41.000   9.880  -4.160  1.00  0.00           H  
ATOM   1990  HA  LEU   334      42.700  11.780  -4.360  1.00  0.00           H  
ATOM   1991  HB1 LEU   334      41.590  10.690  -1.700  1.00  0.00           H  
ATOM   1992  HB2 LEU   334      40.950  11.800  -2.770  1.00  0.00           H  
ATOM   1993  HG  LEU   334      43.490  12.420  -1.230  1.00  0.00           H  
ATOM   1994 1HD1 LEU   334      43.400  14.670  -2.060  1.00  0.00           H  
ATOM   1995 2HD1 LEU   334      43.720  13.520  -3.300  1.00  0.00           H  
ATOM   1996 3HD1 LEU   334      42.060  14.180  -3.200  1.00  0.00           H  
ATOM   1997 1HD2 LEU   334      41.270  12.470  -0.020  1.00  0.00           H  
ATOM   1998 2HD2 LEU   334      42.260  13.960  -0.010  1.00  0.00           H  
ATOM   1999 3HD2 LEU   334      40.880  13.820  -1.140  1.00  0.00           H  
ATOM   2000  N   THR   335      44.340   9.410  -2.690  1.00  0.00           N  
ATOM   2001  CA  THR   335      45.640   8.950  -2.220  1.00  0.00           C  
ATOM   2002  C   THR   335      46.310   8.160  -3.350  1.00  0.00           C  
ATOM   2003  O   THR   335      47.510   8.250  -3.600  1.00  0.00           O  
ATOM   2004  CB  THR   335      45.550   8.020  -1.010  1.00  0.00           C  
ATOM   2005  CG2 THR   335      45.080   8.900   0.140  1.00  0.00           C  
ATOM   2006  OG1 THR   335      44.570   7.030  -1.270  1.00  0.00           O  
ATOM   2007  H   THR   335      43.640   8.680  -2.640  1.00  0.00           H  
ATOM   2008  HA  THR   335      46.330   9.750  -2.040  1.00  0.00           H  
ATOM   2009  HB  THR   335      46.530   7.610  -0.830  1.00  0.00           H  
ATOM   2010  HG1 THR   335      44.810   6.270  -0.720  1.00  0.00           H  
ATOM   2011 1HG2 THR   335      43.990   9.020   0.080  1.00  0.00           H  
ATOM   2012 2HG2 THR   335      45.480   8.530   1.080  1.00  0.00           H  
ATOM   2013 3HG2 THR   335      45.560   9.870  -0.040  1.00  0.00           H  
ATOM   2014  N   ALA   336      45.510   7.420  -4.120  1.00  0.00           N  
ATOM   2015  CA  ALA   336      46.000   6.630  -5.230  1.00  0.00           C  
ATOM   2016  C   ALA   336      46.190   7.250  -6.610  1.00  0.00           C  
ATOM   2017  O   ALA   336      46.790   6.590  -7.460  1.00  0.00           O  
ATOM   2018  CB  ALA   336      45.020   5.450  -5.260  1.00  0.00           C  
ATOM   2019  H   ALA   336      44.550   7.350  -3.820  1.00  0.00           H  
ATOM   2020  HA  ALA   336      46.950   6.210  -4.940  1.00  0.00           H  
ATOM   2021  HB1 ALA   336      45.480   4.690  -5.890  1.00  0.00           H  
ATOM   2022  HB2 ALA   336      44.820   5.060  -4.270  1.00  0.00           H  
ATOM   2023  HB3 ALA   336      44.100   5.770  -5.770  1.00  0.00           H  
ATOM   2024  N   LEU   337      45.830   8.530  -6.770  1.00  0.00           N  
ATOM   2025  CA  LEU   337      46.060   9.540  -7.780  1.00  0.00           C  
ATOM   2026  C   LEU   337      45.630   9.120  -9.170  1.00  0.00           C  
ATOM   2027  O   LEU   337      45.720   9.900 -10.130  1.00  0.00           O  
ATOM   2028  CB  LEU   337      47.550   9.870  -7.790  1.00  0.00           C  
ATOM   2029  CG  LEU   337      48.380  10.010  -6.520  1.00  0.00           C  
ATOM   2030  CD1 LEU   337      49.770  10.450  -6.940  1.00  0.00           C  
ATOM   2031  CD2 LEU   337      47.750  11.140  -5.710  1.00  0.00           C  
ATOM   2032  H   LEU   337      45.370   8.950  -5.980  1.00  0.00           H  
ATOM   2033  HA  LEU   337      45.510  10.450  -7.520  1.00  0.00           H  
ATOM   2034  HB1 LEU   337      47.620  10.810  -8.350  1.00  0.00           H  
ATOM   2035  HB2 LEU   337      48.020   9.110  -8.400  1.00  0.00           H  
ATOM   2036  HG  LEU   337      48.340   9.120  -5.880  1.00  0.00           H  
ATOM   2037 1HD1 LEU   337      50.220   9.640  -7.500  1.00  0.00           H  
ATOM   2038 2HD1 LEU   337      49.820  11.350  -7.550  1.00  0.00           H  
ATOM   2039 3HD1 LEU   337      50.380  10.610  -6.050  1.00  0.00           H  
ATOM   2040 1HD2 LEU   337      47.740  12.030  -6.350  1.00  0.00           H  
ATOM   2041 2HD2 LEU   337      46.780  10.840  -5.320  1.00  0.00           H  
ATOM   2042 3HD2 LEU   337      48.360  11.430  -4.860  1.00  0.00           H  
ATOM   2043  N   ARG   338      45.160   7.880  -9.310  1.00  0.00           N  
ATOM   2044  CA  ARG   338      44.550   7.350 -10.510  1.00  0.00           C  
ATOM   2045  C   ARG   338      43.280   6.560 -10.210  1.00  0.00           C  
ATOM   2046  O   ARG   338      43.170   5.780  -9.250  1.00  0.00           O  
ATOM   2047  CB  ARG   338      45.560   6.510 -11.290  1.00  0.00           C  
ATOM   2048  CG  ARG   338      46.920   7.160 -11.530  1.00  0.00           C  
ATOM   2049  CD  ARG   338      47.930   6.330 -12.290  1.00  0.00           C  
ATOM   2050  NE  ARG   338      47.380   5.840 -13.560  1.00  0.00           N  
ATOM   2051  CZ  ARG   338      47.350   4.580 -14.000  1.00  0.00           C  
ATOM   2052  NH1 ARG   338      47.760   3.580 -13.200  1.00  0.00           N1+
ATOM   2053  NH2 ARG   338      46.860   4.300 -15.220  1.00  0.00           N  
ATOM   2054  H   ARG   338      45.230   7.260  -8.510  1.00  0.00           H  
ATOM   2055  HA  ARG   338      44.180   8.130 -11.160  1.00  0.00           H  
ATOM   2056  HB1 ARG   338      45.060   6.390 -12.250  1.00  0.00           H  
ATOM   2057  HB2 ARG   338      45.740   5.620 -10.680  1.00  0.00           H  
ATOM   2058  HG1 ARG   338      47.390   7.440 -10.580  1.00  0.00           H  
ATOM   2059  HG2 ARG   338      46.780   8.050 -12.150  1.00  0.00           H  
ATOM   2060  HD1 ARG   338      48.340   5.490 -11.720  1.00  0.00           H  
ATOM   2061  HD2 ARG   338      48.810   6.900 -12.560  1.00  0.00           H  
ATOM   2062  HE  ARG   338      47.040   6.530 -14.210  1.00  0.00           H  
ATOM   2063 1HH1 ARG   338      47.960   3.850 -12.250  1.00  0.00           H  
ATOM   2064 2HH1 ARG   338      47.610   2.620 -13.500  1.00  0.00           H  
ATOM   2065 1HH2 ARG   338      46.540   5.070 -15.790  1.00  0.00           H  
ATOM   2066 2HH2 ARG   338      47.080   3.410 -15.650  1.00  0.00           H  
TER   
ATOM   2067  N   NME   339      42.200   6.830 -10.940  1.00  0.00           N  
ATOM   2068  CH3 NME   339      41.040   5.980 -11.100  1.00  0.00           C  
ATOM   2069  H   NME   339      42.240   7.650 -11.520  1.00  0.00           H  
ATOM   2070 1HH3 NME   339      41.090   5.650 -12.140  1.00  0.00           H  
ATOM   2071 2HH3 NME   339      41.060   5.080 -10.500  1.00  0.00           H  
ATOM   2072 3HH3 NME   339      40.130   6.520 -10.850  1.00  0.00           H  
ATOM   2073  C   ACE   408      -0.490   5.350  13.150  1.00  0.00           C  
ATOM   2074  O   ACE   408       0.120   4.450  12.560  1.00  0.00           O  
ATOM   2075  CH3 ACE   408      -0.460   5.550  14.660  1.00  0.00           C  
ATOM   2076 1HH3 ACE   408       0.320   4.970  15.140  1.00  0.00           H  
ATOM   2077 2HH3 ACE   408      -0.410   6.570  15.010  1.00  0.00           H  
ATOM   2078 3HH3 ACE   408      -1.460   5.200  14.920  1.00  0.00           H  
ATOM   2079  N   GLU   408      -1.190   6.270  12.480  1.00  0.00           N  
ATOM   2080  CA  GLU   408      -1.100   6.360  11.040  1.00  0.00           C  
ATOM   2081  C   GLU   408       0.370   6.500  10.640  1.00  0.00           C  
ATOM   2082  O   GLU   408       1.140   7.270  11.190  1.00  0.00           O  
ATOM   2083  CB  GLU   408      -2.010   7.420  10.430  1.00  0.00           C  
ATOM   2084  CG  GLU   408      -3.490   7.120  10.260  1.00  0.00           C  
ATOM   2085  CD  GLU   408      -4.190   8.190   9.430  1.00  0.00           C  
ATOM   2086  OE1 GLU   408      -4.500   9.300   9.920  1.00  0.00           O  
ATOM   2087  OE2 GLU   408      -4.450   8.020   8.220  1.00  0.00           O1-
ATOM   2088  H   GLU   408      -1.590   7.050  12.980  1.00  0.00           H  
ATOM   2089  HA  GLU   408      -1.390   5.390  10.640  1.00  0.00           H  
ATOM   2090  HB1 GLU   408      -1.700   7.510   9.390  1.00  0.00           H  
ATOM   2091  HB2 GLU   408      -1.900   8.400  10.900  1.00  0.00           H  
ATOM   2092  HG1 GLU   408      -3.920   7.230  11.260  1.00  0.00           H  
ATOM   2093  HG2 GLU   408      -3.570   6.110   9.850  1.00  0.00           H  
ATOM   2094  N   THR   409       0.740   5.680   9.650  1.00  0.00           N  
ATOM   2095  CA  THR   409       2.060   5.710   9.050  1.00  0.00           C  
ATOM   2096  C   THR   409       3.220   5.160   9.860  1.00  0.00           C  
ATOM   2097  O   THR   409       4.280   4.810   9.340  1.00  0.00           O  
ATOM   2098  CB  THR   409       2.240   6.990   8.230  1.00  0.00           C  
ATOM   2099  CG2 THR   409       3.590   7.220   7.550  1.00  0.00           C  
ATOM   2100  OG1 THR   409       1.290   6.950   7.190  1.00  0.00           O  
ATOM   2101  H   THR   409       0.140   4.940   9.330  1.00  0.00           H  
ATOM   2102  HA  THR   409       2.010   4.980   8.240  1.00  0.00           H  
ATOM   2103  HB  THR   409       2.050   7.870   8.840  1.00  0.00           H  
ATOM   2104  HG1 THR   409       0.970   7.840   7.030  1.00  0.00           H  
ATOM   2105 1HG2 THR   409       3.590   7.980   6.770  1.00  0.00           H  
ATOM   2106 2HG2 THR   409       4.300   7.510   8.330  1.00  0.00           H  
ATOM   2107 3HG2 THR   409       3.840   6.300   7.050  1.00  0.00           H  
ATOM   2108  N   GLY   410       2.950   4.770  11.110  1.00  0.00           N  
ATOM   2109  CA  GLY   410       3.910   4.300  12.070  1.00  0.00           C  
ATOM   2110  C   GLY   410       4.590   2.970  11.740  1.00  0.00           C  
ATOM   2111  O   GLY   410       5.350   2.530  12.590  1.00  0.00           O  
ATOM   2112  H   GLY   410       2.030   4.970  11.480  1.00  0.00           H  
ATOM   2113  HA1 GLY   410       3.270   4.150  12.940  1.00  0.00           H  
ATOM   2114  HA2 GLY   410       4.690   5.020  12.300  1.00  0.00           H  
ATOM   2115  N   THR   411       4.400   2.370  10.560  1.00  0.00           N  
ATOM   2116  CA  THR   411       5.090   1.220  10.030  1.00  0.00           C  
ATOM   2117  C   THR   411       5.950   1.470   8.800  1.00  0.00           C  
ATOM   2118  O   THR   411       6.780   0.640   8.420  1.00  0.00           O  
ATOM   2119  CB  THR   411       4.040   0.180   9.660  1.00  0.00           C  
ATOM   2120  CG2 THR   411       3.590  -0.430  10.980  1.00  0.00           C  
ATOM   2121  OG1 THR   411       2.950   0.570   8.850  1.00  0.00           O  
ATOM   2122  H   THR   411       3.760   2.800   9.910  1.00  0.00           H  
ATOM   2123  HA  THR   411       5.830   0.890  10.760  1.00  0.00           H  
ATOM   2124  HB  THR   411       4.540  -0.650   9.140  1.00  0.00           H  
ATOM   2125  HG1 THR   411       2.330  -0.160   8.860  1.00  0.00           H  
ATOM   2126 1HG2 THR   411       2.900  -1.230  10.690  1.00  0.00           H  
ATOM   2127 2HG2 THR   411       4.410  -0.840  11.580  1.00  0.00           H  
ATOM   2128 3HG2 THR   411       2.970   0.350  11.450  1.00  0.00           H  
ATOM   2129  N   LEU   412       5.740   2.630   8.170  1.00  0.00           N  
ATOM   2130  CA  LEU   412       6.370   2.990   6.920  1.00  0.00           C  
ATOM   2131  C   LEU   412       7.610   3.890   6.990  1.00  0.00           C  
ATOM   2132  O   LEU   412       8.400   4.030   6.060  1.00  0.00           O  
ATOM   2133  CB  LEU   412       5.340   3.480   5.910  1.00  0.00           C  
ATOM   2134  CG  LEU   412       4.020   2.700   5.770  1.00  0.00           C  
ATOM   2135  CD1 LEU   412       3.070   3.400   4.820  1.00  0.00           C  
ATOM   2136  CD2 LEU   412       4.460   1.290   5.360  1.00  0.00           C  
ATOM   2137  H   LEU   412       4.970   3.200   8.480  1.00  0.00           H  
ATOM   2138  HA  LEU   412       6.800   2.080   6.500  1.00  0.00           H  
ATOM   2139  HB1 LEU   412       5.820   3.450   4.940  1.00  0.00           H  
ATOM   2140  HB2 LEU   412       5.140   4.530   6.090  1.00  0.00           H  
ATOM   2141  HG  LEU   412       3.440   2.740   6.690  1.00  0.00           H  
ATOM   2142 1HD1 LEU   412       3.530   3.520   3.840  1.00  0.00           H  
ATOM   2143 2HD1 LEU   412       2.090   2.920   4.720  1.00  0.00           H  
ATOM   2144 3HD1 LEU   412       2.800   4.400   5.160  1.00  0.00           H  
ATOM   2145 1HD2 LEU   412       5.220   1.310   4.590  1.00  0.00           H  
ATOM   2146 2HD2 LEU   412       4.830   0.880   6.310  1.00  0.00           H  
ATOM   2147 3HD2 LEU   412       3.610   0.730   4.990  1.00  0.00           H  
ATOM   2148  N   ILE   413       8.040   4.210   8.210  1.00  0.00           N  
ATOM   2149  CA  ILE   413       9.110   5.150   8.460  1.00  0.00           C  
ATOM   2150  C   ILE   413      10.480   4.570   8.140  1.00  0.00           C  
ATOM   2151  O   ILE   413      11.470   5.230   7.850  1.00  0.00           O  
ATOM   2152  CB  ILE   413       9.090   5.700   9.890  1.00  0.00           C  
ATOM   2153  CG1 ILE   413       9.510   4.700  10.980  1.00  0.00           C  
ATOM   2154  CG2 ILE   413       7.740   6.360  10.150  1.00  0.00           C  
ATOM   2155  CD  ILE   413       8.610   3.480  11.160  1.00  0.00           C  
ATOM   2156  H   ILE   413       7.380   3.900   8.920  1.00  0.00           H  
ATOM   2157  HA  ILE   413       8.880   6.010   7.840  1.00  0.00           H  
ATOM   2158  HB  ILE   413       9.740   6.580   9.840  1.00  0.00           H  
ATOM   2159 1HG1 ILE   413       9.550   5.140  11.970  1.00  0.00           H  
ATOM   2160 2HG1 ILE   413      10.480   4.260  10.830  1.00  0.00           H  
ATOM   2161 1HG2 ILE   413       7.600   7.200   9.470  1.00  0.00           H  
ATOM   2162 2HG2 ILE   413       6.970   5.640   9.890  1.00  0.00           H  
ATOM   2163 3HG2 ILE   413       7.800   6.730  11.180  1.00  0.00           H  
ATOM   2164  HD1 ILE   413       8.970   2.820  11.950  1.00  0.00           H  
ATOM   2165  HD2 ILE   413       7.580   3.780  11.310  1.00  0.00           H  
ATOM   2166  HD3 ILE   413       8.650   2.870  10.260  1.00  0.00           H  
ATOM   2167  N   VAL   414      10.630   3.250   8.310  1.00  0.00           N  
ATOM   2168  CA  VAL   414      11.820   2.480   8.030  1.00  0.00           C  
ATOM   2169  C   VAL   414      12.420   2.710   6.650  1.00  0.00           C  
ATOM   2170  O   VAL   414      13.590   2.380   6.510  1.00  0.00           O  
ATOM   2171  CB  VAL   414      11.620   0.970   8.140  1.00  0.00           C  
ATOM   2172  CG1 VAL   414      11.340   0.570   9.590  1.00  0.00           C  
ATOM   2173  CG2 VAL   414      10.510   0.400   7.260  1.00  0.00           C  
ATOM   2174  H   VAL   414       9.860   2.690   8.640  1.00  0.00           H  
ATOM   2175  HA  VAL   414      12.590   2.830   8.720  1.00  0.00           H  
ATOM   2176  HB  VAL   414      12.540   0.470   7.850  1.00  0.00           H  
ATOM   2177 1HG1 VAL   414      10.370   0.950   9.920  1.00  0.00           H  
ATOM   2178 2HG1 VAL   414      11.320  -0.510   9.540  1.00  0.00           H  
ATOM   2179 3HG1 VAL   414      12.030   0.990  10.320  1.00  0.00           H  
ATOM   2180 1HG2 VAL   414      10.600   0.800   6.250  1.00  0.00           H  
ATOM   2181 2HG2 VAL   414      10.480  -0.680   7.120  1.00  0.00           H  
ATOM   2182 3HG2 VAL   414       9.580   0.780   7.670  1.00  0.00           H  
ATOM   2183  N   ASN   415      11.750   3.300   5.660  1.00  0.00           N  
ATOM   2184  CA  ASN   415      12.350   3.800   4.450  1.00  0.00           C  
ATOM   2185  C   ASN   415      13.380   4.880   4.730  1.00  0.00           C  
ATOM   2186  O   ASN   415      14.410   5.010   4.090  1.00  0.00           O  
ATOM   2187  CB  ASN   415      11.270   4.090   3.410  1.00  0.00           C  
ATOM   2188  CG  ASN   415      10.420   2.880   3.050  1.00  0.00           C  
ATOM   2189  ND2 ASN   415       9.130   2.940   3.400  1.00  0.00           N  
ATOM   2190  OD1 ASN   415      10.820   1.870   2.490  1.00  0.00           O  
ATOM   2191  H   ASN   415      10.750   3.200   5.790  1.00  0.00           H  
ATOM   2192  HA  ASN   415      12.850   2.920   4.020  1.00  0.00           H  
ATOM   2193  HB1 ASN   415      11.850   4.390   2.540  1.00  0.00           H  
ATOM   2194  HB2 ASN   415      10.800   5.020   3.750  1.00  0.00           H  
ATOM   2195 1HD2 ASN   415       8.720   3.790   3.750  1.00  0.00           H  
ATOM   2196 2HD2 ASN   415       8.620   2.060   3.350  1.00  0.00           H  
ATOM   2197  N   SER   416      12.970   5.760   5.650  1.00  0.00           N  
ATOM   2198  CA  SER   416      13.740   6.890   6.130  1.00  0.00           C  
ATOM   2199  C   SER   416      14.940   6.530   7.000  1.00  0.00           C  
ATOM   2200  O   SER   416      16.030   7.070   6.800  1.00  0.00           O  
ATOM   2201  CB  SER   416      12.880   7.810   7.000  1.00  0.00           C  
ATOM   2202  OG  SER   416      11.950   8.550   6.240  1.00  0.00           O  
ATOM   2203  H   SER   416      12.050   5.650   6.040  1.00  0.00           H  
ATOM   2204  HA  SER   416      14.090   7.520   5.320  1.00  0.00           H  
ATOM   2205  HB1 SER   416      13.600   8.520   7.400  1.00  0.00           H  
ATOM   2206  HB2 SER   416      12.320   7.340   7.800  1.00  0.00           H  
ATOM   2207  HG  SER   416      11.170   8.010   6.100  1.00  0.00           H  
ATOM   2208  N   VAL   417      14.800   5.470   7.780  1.00  0.00           N  
ATOM   2209  CA  VAL   417      15.830   4.920   8.650  1.00  0.00           C  
ATOM   2210  C   VAL   417      16.970   4.420   7.780  1.00  0.00           C  
ATOM   2211  O   VAL   417      18.120   4.660   8.140  1.00  0.00           O  
ATOM   2212  CB  VAL   417      15.250   3.810   9.530  1.00  0.00           C  
ATOM   2213  CG1 VAL   417      16.330   3.230  10.450  1.00  0.00           C  
ATOM   2214  CG2 VAL   417      14.000   4.260  10.280  1.00  0.00           C  
ATOM   2215  H   VAL   417      13.900   5.000   7.840  1.00  0.00           H  
ATOM   2216  HA  VAL   417      16.260   5.670   9.300  1.00  0.00           H  
ATOM   2217  HB  VAL   417      15.000   3.020   8.830  1.00  0.00           H  
ATOM   2218 1HG1 VAL   417      16.470   4.070  11.130  1.00  0.00           H  
ATOM   2219 2HG1 VAL   417      15.910   2.380  10.980  1.00  0.00           H  
ATOM   2220 3HG1 VAL   417      17.250   2.990   9.910  1.00  0.00           H  
ATOM   2221 1HG2 VAL   417      14.370   5.030  10.960  1.00  0.00           H  
ATOM   2222 2HG2 VAL   417      13.250   4.680   9.620  1.00  0.00           H  
ATOM   2223 3HG2 VAL   417      13.720   3.500  11.020  1.00  0.00           H  
ATOM   2224  N   LEU   418      16.690   3.860   6.600  1.00  0.00           N  
ATOM   2225  CA  LEU   418      17.680   3.220   5.750  1.00  0.00           C  
ATOM   2226  C   LEU   418      18.580   4.260   5.100  1.00  0.00           C  
ATOM   2227  O   LEU   418      19.700   4.020   4.670  1.00  0.00           O  
ATOM   2228  CB  LEU   418      16.850   2.340   4.830  1.00  0.00           C  
ATOM   2229  CG  LEU   418      17.690   1.570   3.800  1.00  0.00           C  
ATOM   2230  CD1 LEU   418      18.610   0.510   4.400  1.00  0.00           C  
ATOM   2231  CD2 LEU   418      16.780   0.990   2.730  1.00  0.00           C  
ATOM   2232  H   LEU   418      15.700   3.770   6.400  1.00  0.00           H  
ATOM   2233  HA  LEU   418      18.270   2.640   6.460  1.00  0.00           H  
ATOM   2234  HB1 LEU   418      16.120   2.970   4.330  1.00  0.00           H  
ATOM   2235  HB2 LEU   418      16.280   1.580   5.370  1.00  0.00           H  
ATOM   2236  HG  LEU   418      18.420   2.200   3.300  1.00  0.00           H  
ATOM   2237 1HD1 LEU   418      18.100  -0.010   5.220  1.00  0.00           H  
ATOM   2238 2HD1 LEU   418      18.980  -0.260   3.720  1.00  0.00           H  
ATOM   2239 3HD1 LEU   418      19.470   1.010   4.830  1.00  0.00           H  
ATOM   2240 1HD2 LEU   418      17.280   0.890   1.770  1.00  0.00           H  
ATOM   2241 2HD2 LEU   418      16.550  -0.080   2.840  1.00  0.00           H  
ATOM   2242 3HD2 LEU   418      15.870   1.600   2.660  1.00  0.00           H  
ATOM   2243  N   LEU   419      18.190   5.540   5.140  1.00  0.00           N  
ATOM   2244  CA  LEU   419      19.060   6.670   4.850  1.00  0.00           C  
ATOM   2245  C   LEU   419      20.200   6.760   5.850  1.00  0.00           C  
ATOM   2246  O   LEU   419      21.220   7.290   5.400  1.00  0.00           O  
ATOM   2247  CB  LEU   419      18.280   7.980   4.790  1.00  0.00           C  
ATOM   2248  CG  LEU   419      17.060   8.060   3.880  1.00  0.00           C  
ATOM   2249  CD1 LEU   419      16.160   9.230   4.250  1.00  0.00           C  
ATOM   2250  CD2 LEU   419      17.330   8.060   2.380  1.00  0.00           C  
ATOM   2251  H   LEU   419      17.290   5.750   5.530  1.00  0.00           H  
ATOM   2252  HA  LEU   419      19.490   6.470   3.870  1.00  0.00           H  
ATOM   2253  HB1 LEU   419      19.070   8.650   4.440  1.00  0.00           H  
ATOM   2254  HB2 LEU   419      18.050   8.310   5.800  1.00  0.00           H  
ATOM   2255  HG  LEU   419      16.470   7.170   4.110  1.00  0.00           H  
ATOM   2256 1HD1 LEU   419      16.020   9.360   5.330  1.00  0.00           H  
ATOM   2257 2HD1 LEU   419      16.660  10.140   3.900  1.00  0.00           H  
ATOM   2258 3HD1 LEU   419      15.220   9.050   3.740  1.00  0.00           H  
ATOM   2259 1HD2 LEU   419      18.120   7.350   2.140  1.00  0.00           H  
ATOM   2260 2HD2 LEU   419      16.410   7.770   1.870  1.00  0.00           H  
ATOM   2261 3HD2 LEU   419      17.570   9.030   1.940  1.00  0.00           H  
ATOM   2262  N   PHE   420      20.200   6.270   7.090  1.00  0.00           N  
ATOM   2263  CA  PHE   420      21.350   6.330   7.970  1.00  0.00           C  
ATOM   2264  C   PHE   420      22.670   5.890   7.360  1.00  0.00           C  
ATOM   2265  O   PHE   420      23.690   6.350   7.870  1.00  0.00           O  
ATOM   2266  CB  PHE   420      21.140   5.490   9.240  1.00  0.00           C  
ATOM   2267  CG  PHE   420      21.300   3.990   9.180  1.00  0.00           C  
ATOM   2268  CD1 PHE   420      20.690   3.270   8.150  1.00  0.00           C  
ATOM   2269  CD2 PHE   420      21.950   3.350  10.260  1.00  0.00           C  
ATOM   2270  CE1 PHE   420      20.830   1.880   8.160  1.00  0.00           C  
ATOM   2271  CE2 PHE   420      22.130   1.960  10.210  1.00  0.00           C  
ATOM   2272  CZ  PHE   420      21.520   1.220   9.190  1.00  0.00           C  
ATOM   2273  H   PHE   420      19.390   5.720   7.350  1.00  0.00           H  
ATOM   2274  HA  PHE   420      21.640   7.330   8.290  1.00  0.00           H  
ATOM   2275  HB1 PHE   420      20.120   5.620   9.610  1.00  0.00           H  
ATOM   2276  HB2 PHE   420      21.800   5.870  10.010  1.00  0.00           H  
ATOM   2277  HD1 PHE   420      20.310   3.770   7.270  1.00  0.00           H  
ATOM   2278  HD2 PHE   420      22.420   3.900  11.050  1.00  0.00           H  
ATOM   2279  HE1 PHE   420      20.410   1.340   7.320  1.00  0.00           H  
ATOM   2280  HE2 PHE   420      22.590   1.470  11.050  1.00  0.00           H  
ATOM   2281  HZ  PHE   420      21.490   0.150   9.160  1.00  0.00           H  
ATOM   2282  N   LEU   421      22.660   5.050   6.320  1.00  0.00           N  
ATOM   2283  CA  LEU   421      23.840   4.500   5.680  1.00  0.00           C  
ATOM   2284  C   LEU   421      24.700   5.580   5.030  1.00  0.00           C  
ATOM   2285  O   LEU   421      25.890   5.340   4.860  1.00  0.00           O  
ATOM   2286  CB  LEU   421      23.390   3.580   4.560  1.00  0.00           C  
ATOM   2287  CG  LEU   421      22.720   2.340   5.140  1.00  0.00           C  
ATOM   2288  CD1 LEU   421      22.400   1.370   4.010  1.00  0.00           C  
ATOM   2289  CD2 LEU   421      23.650   1.590   6.070  1.00  0.00           C  
ATOM   2290  H   LEU   421      21.740   4.760   6.010  1.00  0.00           H  
ATOM   2291  HA  LEU   421      24.490   3.980   6.380  1.00  0.00           H  
ATOM   2292  HB1 LEU   421      24.290   3.230   4.050  1.00  0.00           H  
ATOM   2293  HB2 LEU   421      22.660   4.040   3.890  1.00  0.00           H  
ATOM   2294  HG  LEU   421      21.710   2.610   5.470  1.00  0.00           H  
ATOM   2295 1HD1 LEU   421      23.320   0.870   3.710  1.00  0.00           H  
ATOM   2296 2HD1 LEU   421      21.650   0.640   4.340  1.00  0.00           H  
ATOM   2297 3HD1 LEU   421      21.890   1.940   3.230  1.00  0.00           H  
ATOM   2298 1HD2 LEU   421      24.650   1.270   5.750  1.00  0.00           H  
ATOM   2299 2HD2 LEU   421      23.780   2.180   6.980  1.00  0.00           H  
ATOM   2300 3HD2 LEU   421      23.140   0.650   6.290  1.00  0.00           H  
ATOM   2301  N   ALA   422      24.180   6.780   4.740  1.00  0.00           N  
ATOM   2302  CA  ALA   422      25.020   7.940   4.480  1.00  0.00           C  
ATOM   2303  C   ALA   422      26.090   8.140   5.540  1.00  0.00           C  
ATOM   2304  O   ALA   422      27.250   8.270   5.130  1.00  0.00           O  
ATOM   2305  CB  ALA   422      24.060   9.100   4.230  1.00  0.00           C  
ATOM   2306  H   ALA   422      23.180   6.860   4.800  1.00  0.00           H  
ATOM   2307  HA  ALA   422      25.420   7.800   3.480  1.00  0.00           H  
ATOM   2308  HB1 ALA   422      23.430   9.290   5.090  1.00  0.00           H  
ATOM   2309  HB2 ALA   422      24.620  10.030   4.060  1.00  0.00           H  
ATOM   2310  HB3 ALA   422      23.370   8.950   3.410  1.00  0.00           H  
ATOM   2311  N   PHE   423      25.850   7.980   6.840  1.00  0.00           N  
ATOM   2312  CA  PHE   423      26.810   8.080   7.920  1.00  0.00           C  
ATOM   2313  C   PHE   423      27.720   6.860   8.010  1.00  0.00           C  
ATOM   2314  O   PHE   423      28.870   6.960   8.430  1.00  0.00           O  
ATOM   2315  CB  PHE   423      26.120   8.480   9.220  1.00  0.00           C  
ATOM   2316  CG  PHE   423      25.250   9.720   9.240  1.00  0.00           C  
ATOM   2317  CD1 PHE   423      25.860  10.920   9.630  1.00  0.00           C  
ATOM   2318  CD2 PHE   423      23.910   9.680   8.850  1.00  0.00           C  
ATOM   2319  CE1 PHE   423      25.100  12.080   9.720  1.00  0.00           C  
ATOM   2320  CE2 PHE   423      23.180  10.880   8.900  1.00  0.00           C  
ATOM   2321  CZ  PHE   423      23.750  12.070   9.370  1.00  0.00           C  
ATOM   2322  H   PHE   423      24.890   7.760   7.070  1.00  0.00           H  
ATOM   2323  HA  PHE   423      27.390   8.970   7.680  1.00  0.00           H  
ATOM   2324  HB1 PHE   423      26.920   8.730   9.920  1.00  0.00           H  
ATOM   2325  HB2 PHE   423      25.560   7.670   9.660  1.00  0.00           H  
ATOM   2326  HD1 PHE   423      26.920  10.980   9.860  1.00  0.00           H  
ATOM   2327  HD2 PHE   423      23.430   8.760   8.560  1.00  0.00           H  
ATOM   2328  HE1 PHE   423      25.430  13.060  10.030  1.00  0.00           H  
ATOM   2329  HE2 PHE   423      22.130  10.810   8.660  1.00  0.00           H  
ATOM   2330  HZ  PHE   423      23.170  12.980   9.340  1.00  0.00           H  
ATOM   2331  N   VAL   424      27.200   5.680   7.680  1.00  0.00           N  
ATOM   2332  CA  VAL   424      27.910   4.420   7.800  1.00  0.00           C  
ATOM   2333  C   VAL   424      28.860   4.300   6.630  1.00  0.00           C  
ATOM   2334  O   VAL   424      29.970   3.780   6.760  1.00  0.00           O  
ATOM   2335  CB  VAL   424      26.870   3.310   7.980  1.00  0.00           C  
ATOM   2336  CG1 VAL   424      27.540   1.940   8.130  1.00  0.00           C  
ATOM   2337  CG2 VAL   424      25.960   3.610   9.170  1.00  0.00           C  
ATOM   2338  H   VAL   424      26.210   5.670   7.500  1.00  0.00           H  
ATOM   2339  HA  VAL   424      28.520   4.340   8.720  1.00  0.00           H  
ATOM   2340  HB  VAL   424      26.280   3.320   7.070  1.00  0.00           H  
ATOM   2341 1HG1 VAL   424      28.390   2.000   8.810  1.00  0.00           H  
ATOM   2342 2HG1 VAL   424      26.840   1.210   8.540  1.00  0.00           H  
ATOM   2343 3HG1 VAL   424      27.910   1.590   7.170  1.00  0.00           H  
ATOM   2344 1HG2 VAL   424      25.400   4.550   9.140  1.00  0.00           H  
ATOM   2345 2HG2 VAL   424      25.280   2.800   9.440  1.00  0.00           H  
ATOM   2346 3HG2 VAL   424      26.590   3.690  10.050  1.00  0.00           H  
ATOM   2347  N   VAL   425      28.580   4.960   5.490  1.00  0.00           N  
ATOM   2348  CA  VAL   425      29.550   5.050   4.420  1.00  0.00           C  
ATOM   2349  C   VAL   425      30.560   6.150   4.700  1.00  0.00           C  
ATOM   2350  O   VAL   425      31.620   6.130   4.070  1.00  0.00           O  
ATOM   2351  CB  VAL   425      28.920   5.310   3.060  1.00  0.00           C  
ATOM   2352  CG1 VAL   425      27.940   4.210   2.640  1.00  0.00           C  
ATOM   2353  CG2 VAL   425      28.350   6.710   2.860  1.00  0.00           C  
ATOM   2354  H   VAL   425      27.720   5.480   5.350  1.00  0.00           H  
ATOM   2355  HA  VAL   425      30.040   4.080   4.340  1.00  0.00           H  
ATOM   2356  HB  VAL   425      29.800   5.240   2.430  1.00  0.00           H  
ATOM   2357 1HG1 VAL   425      27.750   4.340   1.560  1.00  0.00           H  
ATOM   2358 2HG1 VAL   425      28.540   3.300   2.690  1.00  0.00           H  
ATOM   2359 3HG1 VAL   425      27.050   4.150   3.250  1.00  0.00           H  
ATOM   2360 1HG2 VAL   425      27.460   6.940   3.450  1.00  0.00           H  
ATOM   2361 2HG2 VAL   425      29.160   7.440   2.850  1.00  0.00           H  
ATOM   2362 3HG2 VAL   425      28.090   6.760   1.800  1.00  0.00           H  
ATOM   2363  N   PHE   426      30.320   7.090   5.630  1.00  0.00           N  
ATOM   2364  CA  PHE   426      31.320   7.990   6.140  1.00  0.00           C  
ATOM   2365  C   PHE   426      32.270   7.330   7.140  1.00  0.00           C  
ATOM   2366  O   PHE   426      33.470   7.580   7.130  1.00  0.00           O  
ATOM   2367  CB  PHE   426      30.700   9.300   6.610  1.00  0.00           C  
ATOM   2368  CG  PHE   426      31.610  10.430   7.040  1.00  0.00           C  
ATOM   2369  CD1 PHE   426      31.550  10.970   8.330  1.00  0.00           C  
ATOM   2370  CD2 PHE   426      32.530  10.940   6.120  1.00  0.00           C  
ATOM   2371  CE1 PHE   426      32.380  12.020   8.730  1.00  0.00           C  
ATOM   2372  CE2 PHE   426      33.420  11.950   6.510  1.00  0.00           C  
ATOM   2373  CZ  PHE   426      33.340  12.470   7.810  1.00  0.00           C  
ATOM   2374  H   PHE   426      29.390   7.280   5.980  1.00  0.00           H  
ATOM   2375  HA  PHE   426      31.820   8.350   5.240  1.00  0.00           H  
ATOM   2376  HB1 PHE   426      30.010   9.130   7.430  1.00  0.00           H  
ATOM   2377  HB2 PHE   426      30.140   9.730   5.780  1.00  0.00           H  
ATOM   2378  HD1 PHE   426      30.850  10.600   9.070  1.00  0.00           H  
ATOM   2379  HD2 PHE   426      32.520  10.590   5.100  1.00  0.00           H  
ATOM   2380  HE1 PHE   426      32.260  12.500   9.700  1.00  0.00           H  
ATOM   2381  HE2 PHE   426      34.150  12.240   5.770  1.00  0.00           H  
ATOM   2382  HZ  PHE   426      34.030  13.200   8.200  1.00  0.00           H  
ATOM   2383  N   LEU   427      31.720   6.490   8.030  1.00  0.00           N  
ATOM   2384  CA  LEU   427      32.500   5.540   8.790  1.00  0.00           C  
ATOM   2385  C   LEU   427      33.330   4.660   7.880  1.00  0.00           C  
ATOM   2386  O   LEU   427      34.500   4.430   8.170  1.00  0.00           O  
ATOM   2387  CB  LEU   427      31.600   4.720   9.710  1.00  0.00           C  
ATOM   2388  CG  LEU   427      32.280   3.530  10.370  1.00  0.00           C  
ATOM   2389  CD1 LEU   427      33.340   4.020  11.360  1.00  0.00           C  
ATOM   2390  CD2 LEU   427      31.260   2.800  11.250  1.00  0.00           C  
ATOM   2391  H   LEU   427      30.720   6.580   8.150  1.00  0.00           H  
ATOM   2392  HA  LEU   427      33.270   6.090   9.340  1.00  0.00           H  
ATOM   2393  HB1 LEU   427      30.760   4.330   9.130  1.00  0.00           H  
ATOM   2394  HB2 LEU   427      31.370   5.480  10.440  1.00  0.00           H  
ATOM   2395  HG  LEU   427      32.680   2.840   9.630  1.00  0.00           H  
ATOM   2396 1HD1 LEU   427      33.030   4.730  12.140  1.00  0.00           H  
ATOM   2397 2HD1 LEU   427      33.800   3.130  11.800  1.00  0.00           H  
ATOM   2398 3HD1 LEU   427      34.170   4.500  10.860  1.00  0.00           H  
ATOM   2399 1HD2 LEU   427      31.670   1.880  11.670  1.00  0.00           H  
ATOM   2400 2HD2 LEU   427      31.010   3.440  12.100  1.00  0.00           H  
ATOM   2401 3HD2 LEU   427      30.410   2.450  10.670  1.00  0.00           H  
ATOM   2402  N   LEU   428      32.780   4.190   6.750  1.00  0.00           N  
ATOM   2403  CA  LEU   428      33.600   3.350   5.900  1.00  0.00           C  
ATOM   2404  C   LEU   428      34.860   4.020   5.380  1.00  0.00           C  
ATOM   2405  O   LEU   428      35.990   3.530   5.330  1.00  0.00           O  
ATOM   2406  CB  LEU   428      32.640   2.840   4.820  1.00  0.00           C  
ATOM   2407  CG  LEU   428      33.280   1.820   3.890  1.00  0.00           C  
ATOM   2408  CD1 LEU   428      33.980   0.590   4.430  1.00  0.00           C  
ATOM   2409  CD2 LEU   428      32.310   1.300   2.840  1.00  0.00           C  
ATOM   2410  H   LEU   428      31.780   4.290   6.640  1.00  0.00           H  
ATOM   2411  HA  LEU   428      33.980   2.500   6.450  1.00  0.00           H  
ATOM   2412  HB1 LEU   428      32.380   3.690   4.180  1.00  0.00           H  
ATOM   2413  HB2 LEU   428      31.690   2.510   5.250  1.00  0.00           H  
ATOM   2414  HG  LEU   428      34.050   2.350   3.320  1.00  0.00           H  
ATOM   2415 1HD1 LEU   428      34.810   0.690   5.140  1.00  0.00           H  
ATOM   2416 2HD1 LEU   428      33.230  -0.070   4.870  1.00  0.00           H  
ATOM   2417 3HD1 LEU   428      34.280  -0.100   3.630  1.00  0.00           H  
ATOM   2418 1HD2 LEU   428      32.830   0.780   2.040  1.00  0.00           H  
ATOM   2419 2HD2 LEU   428      31.510   0.710   3.290  1.00  0.00           H  
ATOM   2420 3HD2 LEU   428      31.760   2.020   2.240  1.00  0.00           H  
ATOM   2421  N   VAL   429      34.660   5.230   4.840  1.00  0.00           N  
ATOM   2422  CA  VAL   429      35.780   6.010   4.380  1.00  0.00           C  
ATOM   2423  C   VAL   429      36.650   6.470   5.540  1.00  0.00           C  
ATOM   2424  O   VAL   429      37.870   6.520   5.350  1.00  0.00           O  
ATOM   2425  CB  VAL   429      35.350   7.120   3.430  1.00  0.00           C  
ATOM   2426  CG1 VAL   429      34.780   8.320   4.170  1.00  0.00           C  
ATOM   2427  CG2 VAL   429      36.510   7.510   2.530  1.00  0.00           C  
ATOM   2428  H   VAL   429      33.750   5.660   4.930  1.00  0.00           H  
ATOM   2429  HA  VAL   429      36.440   5.440   3.730  1.00  0.00           H  
ATOM   2430  HB  VAL   429      34.480   6.730   2.890  1.00  0.00           H  
ATOM   2431 1HG1 VAL   429      35.550   8.780   4.790  1.00  0.00           H  
ATOM   2432 2HG1 VAL   429      34.430   9.110   3.510  1.00  0.00           H  
ATOM   2433 3HG1 VAL   429      33.950   8.080   4.820  1.00  0.00           H  
ATOM   2434 1HG2 VAL   429      36.190   8.120   1.690  1.00  0.00           H  
ATOM   2435 2HG2 VAL   429      37.370   7.980   3.010  1.00  0.00           H  
ATOM   2436 3HG2 VAL   429      36.980   6.710   1.950  1.00  0.00           H  
ATOM   2437  N   THR   430      36.110   6.910   6.670  1.00  0.00           N  
ATOM   2438  CA  THR   430      36.980   7.400   7.720  1.00  0.00           C  
ATOM   2439  C   THR   430      37.950   6.340   8.230  1.00  0.00           C  
ATOM   2440  O   THR   430      39.130   6.590   8.420  1.00  0.00           O  
ATOM   2441  CB  THR   430      36.100   7.890   8.880  1.00  0.00           C  
ATOM   2442  CG2 THR   430      36.880   8.300  10.110  1.00  0.00           C  
ATOM   2443  OG1 THR   430      35.370   9.040   8.480  1.00  0.00           O  
ATOM   2444  H   THR   430      35.130   6.720   6.850  1.00  0.00           H  
ATOM   2445  HA  THR   430      37.650   8.180   7.360  1.00  0.00           H  
ATOM   2446  HB  THR   430      35.350   7.140   9.130  1.00  0.00           H  
ATOM   2447  HG1 THR   430      34.520   8.730   8.160  1.00  0.00           H  
ATOM   2448 1HG2 THR   430      36.350   8.910  10.860  1.00  0.00           H  
ATOM   2449 2HG2 THR   430      37.170   7.380  10.630  1.00  0.00           H  
ATOM   2450 3HG2 THR   430      37.800   8.790   9.810  1.00  0.00           H  
ATOM   2451  N   LEU   431      37.550   5.100   8.450  1.00  0.00           N  
ATOM   2452  CA  LEU   431      38.460   4.000   8.730  1.00  0.00           C  
ATOM   2453  C   LEU   431      39.570   3.790   7.710  1.00  0.00           C  
ATOM   2454  O   LEU   431      40.520   3.100   8.050  1.00  0.00           O  
ATOM   2455  CB  LEU   431      37.670   2.770   9.180  1.00  0.00           C  
ATOM   2456  CG  LEU   431      36.970   2.710  10.540  1.00  0.00           C  
ATOM   2457  CD1 LEU   431      36.670   1.280  10.950  1.00  0.00           C  
ATOM   2458  CD2 LEU   431      37.880   3.450  11.520  1.00  0.00           C  
ATOM   2459  H   LEU   431      36.560   4.880   8.370  1.00  0.00           H  
ATOM   2460  HA  LEU   431      39.120   4.350   9.520  1.00  0.00           H  
ATOM   2461  HB1 LEU   431      38.370   1.940   9.140  1.00  0.00           H  
ATOM   2462  HB2 LEU   431      37.000   2.530   8.350  1.00  0.00           H  
ATOM   2463  HG  LEU   431      36.110   3.380  10.630  1.00  0.00           H  
ATOM   2464 1HD1 LEU   431      37.540   0.640  10.800  1.00  0.00           H  
ATOM   2465 2HD1 LEU   431      36.350   1.260  11.990  1.00  0.00           H  
ATOM   2466 3HD1 LEU   431      35.890   0.790  10.350  1.00  0.00           H  
ATOM   2467 1HD2 LEU   431      38.840   2.930  11.540  1.00  0.00           H  
ATOM   2468 2HD2 LEU   431      38.000   4.480  11.220  1.00  0.00           H  
ATOM   2469 3HD2 LEU   431      37.410   3.430  12.500  1.00  0.00           H  
ATOM   2470  N   ALA   432      39.470   4.390   6.520  1.00  0.00           N  
ATOM   2471  CA  ALA   432      40.440   4.360   5.450  1.00  0.00           C  
ATOM   2472  C   ALA   432      41.380   5.550   5.590  1.00  0.00           C  
ATOM   2473  O   ALA   432      42.600   5.390   5.580  1.00  0.00           O  
ATOM   2474  CB  ALA   432      39.770   4.100   4.110  1.00  0.00           C  
ATOM   2475  H   ALA   432      38.680   5.000   6.350  1.00  0.00           H  
ATOM   2476  HA  ALA   432      41.080   3.500   5.640  1.00  0.00           H  
ATOM   2477  HB1 ALA   432      39.530   3.050   3.930  1.00  0.00           H  
ATOM   2478  HB2 ALA   432      38.830   4.660   4.110  1.00  0.00           H  
ATOM   2479  HB3 ALA   432      40.350   4.470   3.270  1.00  0.00           H  
ATOM   2480  N   ILE   433      40.800   6.750   5.700  1.00  0.00           N  
ATOM   2481  CA  ILE   433      41.590   7.960   5.780  1.00  0.00           C  
ATOM   2482  C   ILE   433      42.590   7.800   6.930  1.00  0.00           C  
ATOM   2483  O   ILE   433      43.720   8.260   6.780  1.00  0.00           O  
ATOM   2484  CB  ILE   433      40.650   9.150   5.940  1.00  0.00           C  
ATOM   2485  CG1 ILE   433      39.730   9.360   4.740  1.00  0.00           C  
ATOM   2486  CG2 ILE   433      41.510  10.400   6.230  1.00  0.00           C  
ATOM   2487  CD  ILE   433      38.730  10.480   4.970  1.00  0.00           C  
ATOM   2488  H   ILE   433      39.810   6.870   5.580  1.00  0.00           H  
ATOM   2489  HA  ILE   433      42.090   8.070   4.820  1.00  0.00           H  
ATOM   2490  HB  ILE   433      39.960   8.940   6.750  1.00  0.00           H  
ATOM   2491 1HG1 ILE   433      39.160   8.470   4.470  1.00  0.00           H  
ATOM   2492 2HG1 ILE   433      40.440   9.510   3.920  1.00  0.00           H  
ATOM   2493 1HG2 ILE   433      41.800  10.310   7.270  1.00  0.00           H  
ATOM   2494 2HG2 ILE   433      42.340  10.550   5.550  1.00  0.00           H  
ATOM   2495 3HG2 ILE   433      41.040  11.380   6.240  1.00  0.00           H  
ATOM   2496  HD1 ILE   433      38.260  10.890   4.080  1.00  0.00           H  
ATOM   2497  HD2 ILE   433      37.960  10.110   5.660  1.00  0.00           H  
ATOM   2498  HD3 ILE   433      39.110  11.300   5.570  1.00  0.00           H  
ATOM   2499  N   LEU   434      42.220   7.040   7.950  1.00  0.00           N  
ATOM   2500  CA  LEU   434      42.950   6.650   9.150  1.00  0.00           C  
ATOM   2501  C   LEU   434      44.390   6.250   8.910  1.00  0.00           C  
ATOM   2502  O   LEU   434      45.270   6.670   9.660  1.00  0.00           O  
ATOM   2503  CB  LEU   434      42.170   5.510   9.800  1.00  0.00           C  
ATOM   2504  CG  LEU   434      42.800   4.830  11.010  1.00  0.00           C  
ATOM   2505  CD1 LEU   434      42.830   5.800  12.180  1.00  0.00           C  
ATOM   2506  CD2 LEU   434      41.990   3.550  11.250  1.00  0.00           C  
ATOM   2507  H   LEU   434      41.330   6.600   7.800  1.00  0.00           H  
ATOM   2508  HA  LEU   434      43.010   7.510   9.820  1.00  0.00           H  
ATOM   2509  HB1 LEU   434      41.980   4.820   8.980  1.00  0.00           H  
ATOM   2510  HB2 LEU   434      41.180   5.930  10.000  1.00  0.00           H  
ATOM   2511  HG  LEU   434      43.820   4.500  10.880  1.00  0.00           H  
ATOM   2512 1HD1 LEU   434      41.850   6.100  12.550  1.00  0.00           H  
ATOM   2513 2HD1 LEU   434      43.450   5.420  13.000  1.00  0.00           H  
ATOM   2514 3HD1 LEU   434      43.170   6.780  11.830  1.00  0.00           H  
ATOM   2515 1HD2 LEU   434      40.940   3.790  11.440  1.00  0.00           H  
ATOM   2516 2HD2 LEU   434      42.040   2.860  10.420  1.00  0.00           H  
ATOM   2517 3HD2 LEU   434      42.470   3.040  12.090  1.00  0.00           H  
ATOM   2518  N   THR   435      44.640   5.570   7.790  1.00  0.00           N  
ATOM   2519  CA  THR   435      45.940   5.060   7.390  1.00  0.00           C  
ATOM   2520  C   THR   435      46.370   5.620   6.040  1.00  0.00           C  
ATOM   2521  O   THR   435      47.540   5.640   5.690  1.00  0.00           O  
ATOM   2522  CB  THR   435      45.990   3.530   7.300  1.00  0.00           C  
ATOM   2523  CG2 THR   435      47.460   3.150   7.310  1.00  0.00           C  
ATOM   2524  OG1 THR   435      45.410   2.950   8.450  1.00  0.00           O  
ATOM   2525  H   THR   435      43.840   5.370   7.210  1.00  0.00           H  
ATOM   2526  HA  THR   435      46.690   5.360   8.120  1.00  0.00           H  
ATOM   2527  HB  THR   435      45.480   3.210   6.390  1.00  0.00           H  
ATOM   2528  HG1 THR   435      44.670   2.440   8.100  1.00  0.00           H  
ATOM   2529 1HG2 THR   435      47.880   3.590   8.220  1.00  0.00           H  
ATOM   2530 2HG2 THR   435      47.500   2.070   7.180  1.00  0.00           H  
ATOM   2531 3HG2 THR   435      48.000   3.490   6.430  1.00  0.00           H  
ATOM   2532  N   ALA   436      45.440   6.050   5.190  1.00  0.00           N  
ATOM   2533  CA  ALA   436      45.740   6.690   3.910  1.00  0.00           C  
ATOM   2534  C   ALA   436      46.200   8.120   4.100  1.00  0.00           C  
ATOM   2535  O   ALA   436      46.720   8.680   3.140  1.00  0.00           O  
ATOM   2536  CB  ALA   436      44.480   6.550   3.060  1.00  0.00           C  
ATOM   2537  H   ALA   436      44.460   6.040   5.420  1.00  0.00           H  
ATOM   2538  HA  ALA   436      46.600   6.190   3.460  1.00  0.00           H  
ATOM   2539  HB1 ALA   436      43.670   7.210   3.370  1.00  0.00           H  
ATOM   2540  HB2 ALA   436      44.660   6.740   2.010  1.00  0.00           H  
ATOM   2541  HB3 ALA   436      44.180   5.500   3.140  1.00  0.00           H  
ATOM   2542  N   LEU   437      46.130   8.740   5.280  1.00  0.00           N  
ATOM   2543  CA  LEU   437      46.560  10.030   5.800  1.00  0.00           C  
ATOM   2544  C   LEU   437      46.120  11.320   5.120  1.00  0.00           C  
ATOM   2545  O   LEU   437      46.310  12.460   5.530  1.00  0.00           O  
ATOM   2546  CB  LEU   437      48.040  10.090   6.170  1.00  0.00           C  
ATOM   2547  CG  LEU   437      48.680   8.740   6.480  1.00  0.00           C  
ATOM   2548  CD1 LEU   437      50.180   8.870   6.740  1.00  0.00           C  
ATOM   2549  CD2 LEU   437      48.140   8.280   7.820  1.00  0.00           C  
ATOM   2550  H   LEU   437      45.510   8.270   5.920  1.00  0.00           H  
ATOM   2551  HA  LEU   437      46.130  10.090   6.800  1.00  0.00           H  
ATOM   2552  HB1 LEU   437      48.060  10.720   7.060  1.00  0.00           H  
ATOM   2553  HB2 LEU   437      48.460  10.580   5.300  1.00  0.00           H  
ATOM   2554  HG  LEU   437      48.550   8.060   5.630  1.00  0.00           H  
ATOM   2555 1HD1 LEU   437      50.390   9.730   7.380  1.00  0.00           H  
ATOM   2556 2HD1 LEU   437      50.550   7.930   7.130  1.00  0.00           H  
ATOM   2557 3HD1 LEU   437      50.790   8.940   5.840  1.00  0.00           H  
ATOM   2558 1HD2 LEU   437      48.280   9.020   8.610  1.00  0.00           H  
ATOM   2559 2HD2 LEU   437      47.080   8.080   7.710  1.00  0.00           H  
ATOM   2560 3HD2 LEU   437      48.440   7.280   8.130  1.00  0.00           H  
ATOM   2561  N   ARG   438      45.490  11.180   3.950  1.00  0.00           N  
ATOM   2562  CA  ARG   438      44.690  12.170   3.250  1.00  0.00           C  
ATOM   2563  C   ARG   438      43.240  11.790   3.000  1.00  0.00           C  
ATOM   2564  O   ARG   438      42.930  10.620   2.830  1.00  0.00           O  
ATOM   2565  CB  ARG   438      45.390  12.370   1.910  1.00  0.00           C  
ATOM   2566  CG  ARG   438      46.580  13.300   2.110  1.00  0.00           C  
ATOM   2567  CD  ARG   438      47.300  13.670   0.820  1.00  0.00           C  
ATOM   2568  NE  ARG   438      47.810  12.500   0.110  1.00  0.00           N  
ATOM   2569  CZ  ARG   438      48.190  12.350  -1.160  1.00  0.00           C  
ATOM   2570  NH1 ARG   438      48.230  13.350  -2.050  1.00  0.00           N1+
ATOM   2571  NH2 ARG   438      48.560  11.190  -1.730  1.00  0.00           N  
ATOM   2572  H   ARG   438      45.500  10.240   3.580  1.00  0.00           H  
ATOM   2573  HA  ARG   438      44.650  13.050   3.890  1.00  0.00           H  
ATOM   2574  HB1 ARG   438      44.780  12.920   1.190  1.00  0.00           H  
ATOM   2575  HB2 ARG   438      45.690  11.430   1.460  1.00  0.00           H  
ATOM   2576  HG1 ARG   438      47.280  12.680   2.670  1.00  0.00           H  
ATOM   2577  HG2 ARG   438      46.300  14.170   2.710  1.00  0.00           H  
ATOM   2578  HD1 ARG   438      48.170  14.310   0.970  1.00  0.00           H  
ATOM   2579  HD2 ARG   438      46.590  14.290   0.270  1.00  0.00           H  
ATOM   2580  HE  ARG   438      47.790  11.670   0.690  1.00  0.00           H  
ATOM   2581 1HH1 ARG   438      47.750  14.230  -1.910  1.00  0.00           H  
ATOM   2582 2HH1 ARG   438      48.690  13.240  -2.940  1.00  0.00           H  
ATOM   2583 1HH2 ARG   438      48.630  10.330  -1.200  1.00  0.00           H  
ATOM   2584 2HH2 ARG   438      48.940  11.090  -2.660  1.00  0.00           H  
TER   
ATOM   2585  N   NME   439      42.340  12.780   2.910  1.00  0.00           N  
ATOM   2586  CH3 NME   439      40.900  12.630   2.920  1.00  0.00           C  
ATOM   2587  H   NME   439      42.640  13.740   3.020  1.00  0.00           H  
ATOM   2588 1HH3 NME   439      40.530  13.390   2.240  1.00  0.00           H  
ATOM   2589 2HH3 NME   439      40.680  11.660   2.480  1.00  0.00           H  
ATOM   2590 3HH3 NME   439      40.490  12.620   3.930  1.00  0.00           H  
END
