# Supplementary material for: Determination of Ligand Binding Modes in Hydrated Viral Ion Channels to Foster Drug Design and Repositioning
Source: J Chem Inf Model. 2021 Jul 27;61(8):4011–22. doi: 10.1021/acs.jcim.1c00488 (PMC8389532; doi:10.1021/acs.jcim.1c00488)
Supplement: Supplementary file 2 — ci1c00488_si_002.zip [file ci1c00488_si_002.zip › supporting_data_05_05/supporting_data/fig_6/a/ligand_frame0.pdb]

ATOM      1  C1  SPI   440      29.630  -3.110  -1.580  1.00  0.00           C  
ATOM      2  N1  SPI   440      28.840  -3.880  -2.550  1.00  0.00           N  
ATOM      3  C2  SPI   440      29.040  -3.250  -0.170  1.00  0.00           C  
ATOM      4  C3  SPI   440      29.690  -2.290   0.820  1.00  0.00           C  
ATOM      5  C4  SPI   440      29.650  -0.800   0.460  1.00  0.00           C  
ATOM      6  C5  SPI   440      30.330  -0.770  -0.900  1.00  0.00           C  
ATOM      7  C6  SPI   440      29.710  -1.650  -1.990  1.00  0.00           C  
ATOM      8  C7  SPI   440      30.400   0.040   1.490  1.00  0.00           C  
ATOM      9  C8  SPI   440      29.770  -0.010   2.880  1.00  0.00           C  
ATOM     10  C9  SPI   440      28.330   0.510   2.830  1.00  0.00           C  
ATOM     11  C10 SPI   440      27.530  -0.290   1.800  1.00  0.00           C  
ATOM     12  C11 SPI   440      28.240  -0.220   0.450  1.00  0.00           C  
ATOM     13  C12 SPI   440      29.030   2.070   1.030  1.00  0.00           C  
ATOM     14  C13 SPI   440      28.370   1.970   2.400  1.00  0.00           C  
ATOM     15  C14 SPI   440      30.450   1.520   1.130  1.00  0.00           C  
ATOM     16  C15 SPI   440      28.200   1.250   0.040  1.00  0.00           C  
ATOM     17  HN1 SPI   440      29.050  -3.560  -3.480  1.00  0.00           H  
ATOM     18  HN2 SPI   440      29.010  -4.870  -2.490  1.00  0.00           H  
ATOM     19  HN3 SPI   440      27.860  -3.670  -2.410  1.00  0.00           H  
ATOM     20  H1  SPI   440      30.640  -3.510  -1.550  1.00  0.00           H  
ATOM     21  H7  SPI   440      31.420  -0.320   1.580  1.00  0.00           H  
ATOM     22  H9  SPI   440      27.860   0.420   3.800  1.00  0.00           H  
ATOM     23 1H10 SPI   440      27.410  -1.320   2.140  1.00  0.00           H  
ATOM     24 2H10 SPI   440      26.520   0.100   1.740  1.00  0.00           H  
ATOM     25  H11 SPI   440      27.620  -0.760  -0.260  1.00  0.00           H  
ATOM     26  H12 SPI   440      29.060   3.120   0.710  1.00  0.00           H  
ATOM     27 1H13 SPI   440      28.920   2.550   3.130  1.00  0.00           H  
ATOM     28 2H13 SPI   440      27.360   2.380   2.370  1.00  0.00           H  
ATOM     29 1H14 SPI   440      31.000   2.100   1.870  1.00  0.00           H  
ATOM     30 2H14 SPI   440      30.980   1.680   0.190  1.00  0.00           H  
ATOM     31 1H15 SPI   440      27.180   1.640   0.010  1.00  0.00           H  
ATOM     32 2H15 SPI   440      28.570   1.410  -0.970  1.00  0.00           H  
ATOM     33  H21 SPI   440      29.170  -4.280   0.160  1.00  0.00           H  
ATOM     34  H22 SPI   440      27.970  -3.050  -0.210  1.00  0.00           H  
ATOM     35  H31 SPI   440      30.730  -2.600   0.930  1.00  0.00           H  
ATOM     36  H32 SPI   440      29.250  -2.500   1.790  1.00  0.00           H  
ATOM     37  H51 SPI   440      30.380   0.230  -1.320  1.00  0.00           H  
ATOM     38  H52 SPI   440      31.380  -1.060  -0.810  1.00  0.00           H  
ATOM     39  H61 SPI   440      28.700  -1.280  -2.200  1.00  0.00           H  
ATOM     40  H62 SPI   440      30.270  -1.560  -2.920  1.00  0.00           H  
ATOM     41  H81 SPI   440      30.330   0.580   3.600  1.00  0.00           H  
ATOM     42  H82 SPI   440      29.790  -1.030   3.310  1.00  0.00           H  
END
