# Supplementary material for: Determination of Ligand Binding Modes in Hydrated Viral Ion Channels to Foster Drug Design and Repositioning
Source: J Chem Inf Model. 2021 Jul 27;61(8):4011–22. doi: 10.1021/acs.jcim.1c00488 (PMC8389532; doi:10.1021/acs.jcim.1c00488)
Supplement: Supplementary file 2 — ci1c00488_si_002.zip [file ci1c00488_si_002.zip › supporting_data_05_05/supporting_data/fig_6/a/protein_frame0.pdb]

REMARK    GENERATED BY TRJCONV
TITLE     Protein in water t=   0.00000 step= 0
REMARK    THIS IS A SIMULATION BOX
CRYST1   87.047   87.047   87.047  60.00  60.00  90.00 P 1           1
MODEL        1
ATOM      1  CH3 ACE     8      -4.020  -7.120   8.410  1.00  0.00           C
ATOM      2 1HH3 ACE     8      -3.530  -6.440   7.720  1.00  0.00           H
ATOM      3 2HH3 ACE     8      -4.260  -8.050   7.900  1.00  0.00           H
ATOM      4 3HH3 ACE     8      -4.940  -6.660   8.770  1.00  0.00           H
ATOM      5  C   ACE     8      -3.110  -7.410   9.590  1.00  0.00           C
ATOM      6  O   ACE     8      -3.580  -7.450  10.720  1.00  0.00           O
ATOM      7  N   GLU     8      -1.820  -7.600   9.320  1.00  0.00           N
ATOM      8  H   GLU     8      -1.590  -7.620   8.340  1.00  0.00           H
ATOM      9  CA  GLU     8      -0.760  -7.840  10.280  1.00  0.00           C
ATOM     10  HA  GLU     8      -1.040  -7.360  11.220  1.00  0.00           H
ATOM     11  CB  GLU     8      -0.680  -9.340  10.580  1.00  0.00           C
ATOM     12  HB1 GLU     8      -1.660  -9.710  10.890  1.00  0.00           H
ATOM     13  HB2 GLU     8      -0.010  -9.510  11.420  1.00  0.00           H
ATOM     14  CG  GLU     8      -0.200 -10.200   9.410  1.00  0.00           C
ATOM     15  HG1 GLU     8       0.850  -9.980   9.210  1.00  0.00           H
ATOM     16  HG2 GLU     8      -0.750  -9.930   8.510  1.00  0.00           H
ATOM     17  CD  GLU     8      -0.380 -11.680   9.680  1.00  0.00           C
ATOM     18  OE1 GLU     8       0.580 -12.340  10.150  1.00  0.00           O
ATOM     19  OE2 GLU     8      -1.490 -12.200   9.450  1.00  0.00           O
ATOM     20  C   GLU     8       0.600  -7.270   9.880  1.00  0.00           C
ATOM     21  O   GLU     8       1.540  -7.320  10.670  1.00  0.00           O
ATOM     22  N   THR     9       0.780  -6.710   8.690  1.00  0.00           N
ATOM     23  H   THR     9      -0.040  -6.710   8.100  1.00  0.00           H
ATOM     24  CA  THR     9       2.010  -6.180   8.120  1.00  0.00           C
ATOM     25  HA  THR     9       1.780  -5.930   7.080  1.00  0.00           H
ATOM     26  CB  THR     9       2.430  -4.850   8.730  1.00  0.00           C
ATOM     27  HB  THR     9       3.280  -4.430   8.190  1.00  0.00           H
ATOM     28  CG2 THR     9       1.310  -3.820   8.640  1.00  0.00           C
ATOM     29 1HG2 THR     9       0.960  -3.730   7.610  1.00  0.00           H
ATOM     30 2HG2 THR     9       0.460  -4.110   9.270  1.00  0.00           H
ATOM     31 3HG2 THR     9       1.650  -2.840   8.970  1.00  0.00           H
ATOM     32  OG1 THR     9       2.800  -4.980  10.090  1.00  0.00           O
ATOM     33  HG1 THR     9       2.350  -5.770  10.400  1.00  0.00           H
ATOM     34  C   THR     9       3.170  -7.160   8.000  1.00  0.00           C
ATOM     35  O   THR     9       4.330  -6.780   7.860  1.00  0.00           O
ATOM     36  N   GLY    10       2.880  -8.470   8.060  1.00  0.00           N
ATOM     37  H   GLY    10       1.910  -8.710   8.140  1.00  0.00           H
ATOM     38  CA  GLY    10       3.850  -9.540   8.170  1.00  0.00           C
ATOM     39  HA1 GLY    10       3.310 -10.460   8.390  1.00  0.00           H
ATOM     40  HA2 GLY    10       4.490  -9.340   9.040  1.00  0.00           H
ATOM     41  C   GLY    10       4.740  -9.800   6.970  1.00  0.00           C
ATOM     42  O   GLY    10       5.690 -10.570   7.080  1.00  0.00           O
ATOM     43  N   THR    11       4.490  -9.150   5.830  1.00  0.00           N
ATOM     44  H   THR    11       3.670  -8.570   5.810  1.00  0.00           H
ATOM     45  CA  THR    11       5.320  -9.140   4.640  1.00  0.00           C
ATOM     46  HA  THR    11       5.990 -10.000   4.690  1.00  0.00           H
ATOM     47  CB  THR    11       4.510  -9.290   3.350  1.00  0.00           C
ATOM     48  HB  THR    11       4.080  -8.320   3.080  1.00  0.00           H
ATOM     49  CG2 THR    11       5.340  -9.790   2.170  1.00  0.00           C
ATOM     50 1HG2 THR    11       4.710  -9.850   1.280  1.00  0.00           H
ATOM     51 2HG2 THR    11       6.160  -9.100   1.970  1.00  0.00           H
ATOM     52 3HG2 THR    11       5.750 -10.780   2.390  1.00  0.00           H
ATOM     53  OG1 THR    11       3.450 -10.200   3.500  1.00  0.00           O
ATOM     54  HG1 THR    11       3.810 -10.960   3.960  1.00  0.00           H
ATOM     55  C   THR    11       6.190  -7.890   4.550  1.00  0.00           C
ATOM     56  O   THR    11       7.360  -7.990   4.190  1.00  0.00           O
ATOM     57  N   LEU    12       5.690  -6.720   4.970  1.00  0.00           N
ATOM     58  H   LEU    12       4.720  -6.750   5.250  1.00  0.00           H
ATOM     59  CA  LEU    12       6.350  -5.430   5.030  1.00  0.00           C
ATOM     60  HA  LEU    12       6.740  -5.230   4.030  1.00  0.00           H
ATOM     61  CB  LEU    12       5.290  -4.360   5.280  1.00  0.00           C
ATOM     62  HB1 LEU    12       4.740  -4.620   6.180  1.00  0.00           H
ATOM     63  HB2 LEU    12       4.560  -4.430   4.470  1.00  0.00           H
ATOM     64  CG  LEU    12       5.750  -2.910   5.390  1.00  0.00           C
ATOM     65  HG  LEU    12       6.650  -2.760   4.810  1.00  0.00           H
ATOM     66  CD1 LEU    12       4.690  -1.940   4.860  1.00  0.00           C
ATOM     67 1HD1 LEU    12       5.030  -0.910   4.960  1.00  0.00           H
ATOM     68 2HD1 LEU    12       4.510  -2.140   3.800  1.00  0.00           H
ATOM     69 3HD1 LEU    12       3.750  -2.070   5.400  1.00  0.00           H
ATOM     70  CD2 LEU    12       6.010  -2.490   6.840  1.00  0.00           C
ATOM     71 1HD2 LEU    12       5.080  -2.550   7.400  1.00  0.00           H
ATOM     72 2HD2 LEU    12       6.740  -3.140   7.310  1.00  0.00           H
ATOM     73 3HD2 LEU    12       6.390  -1.470   6.870  1.00  0.00           H
ATOM     74  C   LEU    12       7.550  -5.380   5.960  1.00  0.00           C
ATOM     75  O   LEU    12       8.400  -4.490   5.880  1.00  0.00           O
ATOM     76  N   ILE    13       7.740  -6.380   6.830  1.00  0.00           N
ATOM     77  H   ILE    13       6.980  -7.030   6.890  1.00  0.00           H
ATOM     78  CA  ILE    13       8.910  -6.650   7.640  1.00  0.00           C
ATOM     79  HA  ILE    13       8.970  -5.840   8.370  1.00  0.00           H
ATOM     80  CB  ILE    13       8.750  -7.940   8.440  1.00  0.00           C
ATOM     81  HB  ILE    13       9.610  -8.030   9.110  1.00  0.00           H
ATOM     82  CG2 ILE    13       7.520  -7.870   9.340  1.00  0.00           C
ATOM     83 1HG2 ILE    13       7.490  -8.710  10.030  1.00  0.00           H
ATOM     84 2HG2 ILE    13       7.530  -6.960   9.950  1.00  0.00           H
ATOM     85 3HG2 ILE    13       6.600  -7.890   8.760  1.00  0.00           H
ATOM     86  CG1 ILE    13       8.690  -9.230   7.630  1.00  0.00           C
ATOM     87 1HG1 ILE    13       8.090  -9.070   6.730  1.00  0.00           H
ATOM     88 2HG1 ILE    13       8.170 -10.000   8.190  1.00  0.00           H
ATOM     89  CD  ILE    13      10.020  -9.860   7.230  1.00  0.00           C
ATOM     90  HD1 ILE    13       9.860 -10.820   6.750  1.00  0.00           H
ATOM     91  HD2 ILE    13      10.570  -9.230   6.530  1.00  0.00           H
ATOM     92  HD3 ILE    13      10.640 -10.010   8.120  1.00  0.00           H
ATOM     93  C   ILE    13      10.230  -6.600   6.880  1.00  0.00           C
ATOM     94  O   ILE    13      11.280  -6.320   7.460  1.00  0.00           O
ATOM     95  N   VAL    14      10.230  -6.820   5.560  1.00  0.00           N
ATOM     96  H   VAL    14       9.330  -7.040   5.170  1.00  0.00           H
ATOM     97  CA  VAL    14      11.360  -6.780   4.650  1.00  0.00           C
ATOM     98  HA  VAL    14      12.040  -7.580   4.920  1.00  0.00           H
ATOM     99  CB  VAL    14      10.930  -7.030   3.210  1.00  0.00           C
ATOM    100  HB  VAL    14      11.770  -6.850   2.540  1.00  0.00           H
ATOM    101  CG1 VAL    14      10.540  -8.500   3.030  1.00  0.00           C
ATOM    102 1HG1 VAL    14      11.410  -9.140   3.180  1.00  0.00           H
ATOM    103 2HG1 VAL    14       9.780  -8.770   3.760  1.00  0.00           H
ATOM    104 3HG1 VAL    14      10.160  -8.670   2.020  1.00  0.00           H
ATOM    105  CG2 VAL    14       9.780  -6.140   2.760  1.00  0.00           C
ATOM    106 1HG2 VAL    14       9.390  -6.440   1.790  1.00  0.00           H
ATOM    107 2HG2 VAL    14       8.940  -6.170   3.450  1.00  0.00           H
ATOM    108 3HG2 VAL    14      10.100  -5.100   2.680  1.00  0.00           H
ATOM    109  C   VAL    14      12.190  -5.500   4.710  1.00  0.00           C
ATOM    110  O   VAL    14      13.410  -5.560   4.600  1.00  0.00           O
ATOM    111  N   ASN    15      11.580  -4.340   4.960  1.00  0.00           N
ATOM    112  H   ASN    15      10.580  -4.340   5.080  1.00  0.00           H
ATOM    113  CA  ASN    15      12.310  -3.090   5.110  1.00  0.00           C
ATOM    114  HA  ASN    15      13.020  -3.010   4.290  1.00  0.00           H
ATOM    115  CB  ASN    15      11.350  -1.910   4.990  1.00  0.00           C
ATOM    116  HB1 ASN    15      11.890  -0.970   5.130  1.00  0.00           H
ATOM    117  HB2 ASN    15      10.570  -1.980   5.740  1.00  0.00           H
ATOM    118  CG  ASN    15      10.660  -1.850   3.630  1.00  0.00           C
ATOM    119  OD1 ASN    15       9.530  -2.290   3.430  1.00  0.00           O
ATOM    120  ND2 ASN    15      11.330  -1.320   2.600  1.00  0.00           N
ATOM    121 1HD2 ASN    15      12.260  -0.950   2.720  1.00  0.00           H
ATOM    122 2HD2 ASN    15      10.820  -1.260   1.730  1.00  0.00           H
ATOM    123  C   ASN    15      13.130  -3.080   6.390  1.00  0.00           C
ATOM    124  O   ASN    15      14.310  -2.750   6.370  1.00  0.00           O
ATOM    125  N   SER    16      12.590  -3.540   7.530  1.00  0.00           N
ATOM    126  H   SER    16      11.610  -3.780   7.510  1.00  0.00           H
ATOM    127  CA  SER    16      13.330  -3.730   8.760  1.00  0.00           C
ATOM    128  HA  SER    16      13.880  -2.820   8.990  1.00  0.00           H
ATOM    129  CB  SER    16      12.380  -3.960   9.940  1.00  0.00           C
ATOM    130  HB1 SER    16      12.970  -4.140  10.850  1.00  0.00           H
ATOM    131  HB2 SER    16      11.760  -4.830   9.750  1.00  0.00           H
ATOM    132  OG  SER    16      11.560  -2.830  10.150  1.00  0.00           O
ATOM    133  HG  SER    16      10.880  -2.860   9.470  1.00  0.00           H
ATOM    134  C   SER    16      14.340  -4.860   8.700  1.00  0.00           C
ATOM    135  O   SER    16      15.390  -4.770   9.340  1.00  0.00           O
ATOM    136  N   VAL    17      14.140  -5.910   7.910  1.00  0.00           N
ATOM    137  H   VAL    17      13.230  -6.000   7.470  1.00  0.00           H
ATOM    138  CA  VAL    17      15.130  -6.930   7.610  1.00  0.00           C
ATOM    139  HA  VAL    17      15.510  -7.300   8.560  1.00  0.00           H
ATOM    140  CB  VAL    17      14.560  -8.150   6.890  1.00  0.00           C
ATOM    141  HB  VAL    17      14.030  -7.820   6.000  1.00  0.00           H
ATOM    142  CG1 VAL    17      15.610  -9.150   6.430  1.00  0.00           C
ATOM    143 1HG1 VAL    17      15.150 -10.020   5.950  1.00  0.00           H
ATOM    144 2HG1 VAL    17      16.290  -8.700   5.700  1.00  0.00           H
ATOM    145 3HG1 VAL    17      16.210  -9.500   7.280  1.00  0.00           H
ATOM    146  CG2 VAL    17      13.590  -8.930   7.770  1.00  0.00           C
ATOM    147 1HG2 VAL    17      13.120  -9.740   7.210  1.00  0.00           H
ATOM    148 2HG2 VAL    17      14.110  -9.340   8.640  1.00  0.00           H
ATOM    149 3HG2 VAL    17      12.790  -8.270   8.140  1.00  0.00           H
ATOM    150  C   VAL    17      16.330  -6.340   6.890  1.00  0.00           C
ATOM    151  O   VAL    17      17.470  -6.570   7.300  1.00  0.00           O
ATOM    152  N   LEU    18      16.140  -5.490   5.880  1.00  0.00           N
ATOM    153  H   LEU    18      15.190  -5.330   5.590  1.00  0.00           H
ATOM    154  CA  LEU    18      17.200  -4.800   5.160  1.00  0.00           C
ATOM    155  HA  LEU    18      17.920  -5.570   4.900  1.00  0.00           H
ATOM    156  CB  LEU    18      16.700  -4.240   3.830  1.00  0.00           C
ATOM    157  HB1 LEU    18      17.180  -3.280   3.650  1.00  0.00           H
ATOM    158  HB2 LEU    18      15.630  -4.030   3.880  1.00  0.00           H
ATOM    159  CG  LEU    18      17.000  -5.120   2.620  1.00  0.00           C
ATOM    160  HG  LEU    18      18.070  -5.350   2.610  1.00  0.00           H
ATOM    161  CD1 LEU    18      16.230  -6.440   2.650  1.00  0.00           C
ATOM    162 1HD1 LEU    18      16.450  -7.010   1.750  1.00  0.00           H
ATOM    163 2HD1 LEU    18      16.530  -7.030   3.520  1.00  0.00           H
ATOM    164 3HD1 LEU    18      15.160  -6.260   2.700  1.00  0.00           H
ATOM    165  CD2 LEU    18      16.680  -4.430   1.290  1.00  0.00           C
ATOM    166 1HD2 LEU    18      15.600  -4.340   1.170  1.00  0.00           H
ATOM    167 2HD2 LEU    18      17.140  -3.450   1.250  1.00  0.00           H
ATOM    168 3HD2 LEU    18      17.060  -5.030   0.460  1.00  0.00           H
ATOM    169  C   LEU    18      18.000  -3.810   5.990  1.00  0.00           C
ATOM    170  O   LEU    18      19.080  -3.400   5.560  1.00  0.00           O
ATOM    171  N   LEU    19      17.590  -3.450   7.210  1.00  0.00           N
ATOM    172  H   LEU    19      16.680  -3.800   7.480  1.00  0.00           H
ATOM    173  CA  LEU    19      18.350  -2.750   8.220  1.00  0.00           C
ATOM    174  HA  LEU    19      18.650  -1.790   7.780  1.00  0.00           H
ATOM    175  CB  LEU    19      17.470  -2.440   9.420  1.00  0.00           C
ATOM    176  HB1 LEU    19      17.380  -3.360   9.990  1.00  0.00           H
ATOM    177  HB2 LEU    19      16.450  -2.190   9.100  1.00  0.00           H
ATOM    178  CG  LEU    19      17.920  -1.340  10.380  1.00  0.00           C
ATOM    179  HG  LEU    19      18.990  -1.440  10.580  1.00  0.00           H
ATOM    180  CD1 LEU    19      17.660   0.050   9.830  1.00  0.00           C
ATOM    181 1HD1 LEU    19      18.090   0.810  10.490  1.00  0.00           H
ATOM    182 2HD1 LEU    19      18.120   0.160   8.850  1.00  0.00           H
ATOM    183 3HD1 LEU    19      16.590   0.220   9.750  1.00  0.00           H
ATOM    184  CD2 LEU    19      17.200  -1.450  11.730  1.00  0.00           C
ATOM    185 1HD2 LEU    19      17.540  -0.660  12.400  1.00  0.00           H
ATOM    186 2HD2 LEU    19      16.130  -1.360  11.580  1.00  0.00           H
ATOM    187 3HD2 LEU    19      17.430  -2.410  12.190  1.00  0.00           H
ATOM    188  C   LEU    19      19.620  -3.470   8.650  1.00  0.00           C
ATOM    189  O   LEU    19      20.560  -2.860   9.150  1.00  0.00           O
ATOM    190  N   PHE    20      19.720  -4.780   8.450  1.00  0.00           N
ATOM    191  H   PHE    20      18.910  -5.250   8.070  1.00  0.00           H
ATOM    192  CA  PHE    20      20.840  -5.630   8.820  1.00  0.00           C
ATOM    193  HA  PHE    20      20.990  -5.480   9.890  1.00  0.00           H
ATOM    194  CB  PHE    20      20.520  -7.110   8.610  1.00  0.00           C
ATOM    195  HB1 PHE    20      19.470  -7.300   8.850  1.00  0.00           H
ATOM    196  HB2 PHE    20      21.070  -7.670   9.350  1.00  0.00           H
ATOM    197  CG  PHE    20      20.830  -7.700   7.250  1.00  0.00           C
ATOM    198  CD1 PHE    20      21.660  -8.820   7.130  1.00  0.00           C
ATOM    199  HD1 PHE    20      22.080  -9.280   8.000  1.00  0.00           H
ATOM    200  CE1 PHE    20      21.970  -9.360   5.870  1.00  0.00           C
ATOM    201  HE1 PHE    20      22.610 -10.230   5.790  1.00  0.00           H
ATOM    202  CZ  PHE    20      21.440  -8.790   4.720  1.00  0.00           C
ATOM    203  HZ  PHE    20      21.670  -9.210   3.740  1.00  0.00           H
ATOM    204  CE2 PHE    20      20.610  -7.670   4.820  1.00  0.00           C
ATOM    205  HE2 PHE    20      20.210  -7.210   3.920  1.00  0.00           H
ATOM    206  CD2 PHE    20      20.320  -7.130   6.080  1.00  0.00           C
ATOM    207  HD2 PHE    20      19.690  -6.260   6.140  1.00  0.00           H
ATOM    208  C   PHE    20      22.160  -5.270   8.150  1.00  0.00           C
ATOM    209  O   PHE    20      23.230  -5.660   8.620  1.00  0.00           O
ATOM    210  N   LEU    21      22.150  -4.490   7.070  1.00  0.00           N
ATOM    211  H   LEU    21      21.240  -4.170   6.740  1.00  0.00           H
ATOM    212  CA  LEU    21      23.300  -4.120   6.280  1.00  0.00           C
ATOM    213  HA  LEU    21      23.770  -5.070   6.020  1.00  0.00           H
ATOM    214  CB  LEU    21      22.880  -3.450   4.980  1.00  0.00           C
ATOM    215  HB1 LEU    21      22.830  -2.380   5.140  1.00  0.00           H
ATOM    216  HB2 LEU    21      21.870  -3.760   4.700  1.00  0.00           H
ATOM    217  CG  LEU    21      23.780  -3.740   3.780  1.00  0.00           C
ATOM    218  HG  LEU    21      24.820  -3.650   4.090  1.00  0.00           H
ATOM    219  CD1 LEU    21      23.560  -5.140   3.210  1.00  0.00           C
ATOM    220 1HD1 LEU    21      23.720  -5.900   3.980  1.00  0.00           H
ATOM    221 2HD1 LEU    21      22.540  -5.240   2.840  1.00  0.00           H
ATOM    222 3HD1 LEU    21      24.250  -5.330   2.390  1.00  0.00           H
ATOM    223  CD2 LEU    21      23.580  -2.740   2.630  1.00  0.00           C
ATOM    224 1HD2 LEU    21      24.270  -2.950   1.820  1.00  0.00           H
ATOM    225 2HD2 LEU    21      22.560  -2.820   2.250  1.00  0.00           H
ATOM    226 3HD2 LEU    21      23.750  -1.740   2.990  1.00  0.00           H
ATOM    227  C   LEU    21      24.370  -3.340   7.040  1.00  0.00           C
ATOM    228  O   LEU    21      25.490  -3.180   6.570  1.00  0.00           O
ATOM    229  N   ALA    22      24.100  -2.860   8.260  1.00  0.00           N
ATOM    230  H   ALA    22      23.160  -3.020   8.610  1.00  0.00           H
ATOM    231  CA  ALA    22      25.070  -2.280   9.170  1.00  0.00           C
ATOM    232  HA  ALA    22      25.560  -1.460   8.650  1.00  0.00           H
ATOM    233  CB  ALA    22      24.350  -1.690  10.370  1.00  0.00           C
ATOM    234  HB1 ALA    22      23.620  -0.930  10.060  1.00  0.00           H
ATOM    235  HB2 ALA    22      23.820  -2.480  10.910  1.00  0.00           H
ATOM    236  HB3 ALA    22      25.060  -1.210  11.050  1.00  0.00           H
ATOM    237  C   ALA    22      26.160  -3.260   9.580  1.00  0.00           C
ATOM    238  O   ALA    22      27.340  -2.930   9.540  1.00  0.00           O
ATOM    239  N   PHE    23      25.830  -4.520   9.900  1.00  0.00           N
ATOM    240  H   PHE    23      24.850  -4.750   9.870  1.00  0.00           H
ATOM    241  CA  PHE    23      26.760  -5.560  10.270  1.00  0.00           C
ATOM    242  HA  PHE    23      27.390  -5.170  11.070  1.00  0.00           H
ATOM    243  CB  PHE    23      26.040  -6.800  10.820  1.00  0.00           C
ATOM    244  HB1 PHE    23      24.970  -6.590  10.890  1.00  0.00           H
ATOM    245  HB2 PHE    23      26.360  -6.950  11.860  1.00  0.00           H
ATOM    246  CG  PHE    23      26.240  -8.090  10.070  1.00  0.00           C
ATOM    247  CD1 PHE    23      27.320  -8.930  10.370  1.00  0.00           C
ATOM    248  HD1 PHE    23      28.000  -8.660  11.170  1.00  0.00           H
ATOM    249  CE1 PHE    23      27.540 -10.110   9.650  1.00  0.00           C
ATOM    250  HE1 PHE    23      28.380 -10.740   9.900  1.00  0.00           H
ATOM    251  CZ  PHE    23      26.690 -10.440   8.590  1.00  0.00           C
ATOM    252  HZ  PHE    23      26.860 -11.350   8.020  1.00  0.00           H
ATOM    253  CE2 PHE    23      25.600  -9.620   8.280  1.00  0.00           C
ATOM    254  HE2 PHE    23      24.940  -9.890   7.480  1.00  0.00           H
ATOM    255  CD2 PHE    23      25.380  -8.450   9.030  1.00  0.00           C
ATOM    256  HD2 PHE    23      24.540  -7.820   8.780  1.00  0.00           H
ATOM    257  C   PHE    23      27.710  -5.900   9.130  1.00  0.00           C
ATOM    258  O   PHE    23      28.900  -6.110   9.320  1.00  0.00           O
ATOM    259  N   VAL    24      27.200  -5.860   7.900  1.00  0.00           N
ATOM    260  H   VAL    24      26.200  -5.670   7.850  1.00  0.00           H
ATOM    261  CA  VAL    24      27.910  -5.990   6.640  1.00  0.00           C
ATOM    262  HA  VAL    24      28.380  -6.970   6.630  1.00  0.00           H
ATOM    263  CB  VAL    24      26.930  -5.930   5.480  1.00  0.00           C
ATOM    264  HB  VAL    24      25.990  -5.510   5.840  1.00  0.00           H
ATOM    265  CG1 VAL    24      27.330  -5.050   4.300  1.00  0.00           C
ATOM    266 1HG1 VAL    24      26.590  -5.110   3.500  1.00  0.00           H
ATOM    267 2HG1 VAL    24      27.390  -4.000   4.600  1.00  0.00           H
ATOM    268 3HG1 VAL    24      28.300  -5.360   3.910  1.00  0.00           H
ATOM    269  CG2 VAL    24      26.560  -7.330   4.980  1.00  0.00           C
ATOM    270 1HG2 VAL    24      25.750  -7.290   4.260  1.00  0.00           H
ATOM    271 2HG2 VAL    24      27.430  -7.790   4.520  1.00  0.00           H
ATOM    272 3HG2 VAL    24      26.230  -7.940   5.820  1.00  0.00           H
ATOM    273  C   VAL    24      29.050  -4.980   6.530  1.00  0.00           C
ATOM    274  O   VAL    24      30.140  -5.350   6.110  1.00  0.00           O
ATOM    275  N   VAL    25      28.860  -3.720   6.940  1.00  0.00           N
ATOM    276  H   VAL    25      27.950  -3.490   7.320  1.00  0.00           H
ATOM    277  CA  VAL    25      29.890  -2.700   6.910  1.00  0.00           C
ATOM    278  HA  VAL    25      30.340  -2.740   5.920  1.00  0.00           H
ATOM    279  CB  VAL    25      29.370  -1.280   7.100  1.00  0.00           C
ATOM    280  HB  VAL    25      29.100  -1.110   8.150  1.00  0.00           H
ATOM    281  CG1 VAL    25      30.430  -0.250   6.720  1.00  0.00           C
ATOM    282 1HG1 VAL    25      30.790  -0.440   5.710  1.00  0.00           H
ATOM    283 2HG1 VAL    25      30.040   0.770   6.770  1.00  0.00           H
ATOM    284 3HG1 VAL    25      31.290  -0.310   7.400  1.00  0.00           H
ATOM    285  CG2 VAL    25      28.130  -1.000   6.260  1.00  0.00           C
ATOM    286 1HG2 VAL    25      28.270  -1.370   5.250  1.00  0.00           H
ATOM    287 2HG2 VAL    25      27.270  -1.510   6.700  1.00  0.00           H
ATOM    288 3HG2 VAL    25      27.890   0.060   6.240  1.00  0.00           H
ATOM    289  C   VAL    25      31.000  -3.000   7.910  1.00  0.00           C
ATOM    290  O   VAL    25      32.170  -2.940   7.560  1.00  0.00           O
ATOM    291  N   PHE    26      30.650  -3.360   9.150  1.00  0.00           N
ATOM    292  H   PHE    26      29.670  -3.410   9.370  1.00  0.00           H
ATOM    293  CA  PHE    26      31.610  -3.710  10.180  1.00  0.00           C
ATOM    294  HA  PHE    26      32.320  -2.890  10.250  1.00  0.00           H
ATOM    295  CB  PHE    26      30.930  -3.810  11.540  1.00  0.00           C
ATOM    296  HB1 PHE    26      31.570  -4.390  12.210  1.00  0.00           H
ATOM    297  HB2 PHE    26      30.000  -4.360  11.440  1.00  0.00           H
ATOM    298  CG  PHE    26      30.690  -2.470  12.200  1.00  0.00           C
ATOM    299  CD1 PHE    26      29.410  -1.920  12.270  1.00  0.00           C
ATOM    300  HD1 PHE    26      28.560  -2.460  11.890  1.00  0.00           H
ATOM    301  CE1 PHE    26      29.210  -0.660  12.850  1.00  0.00           C
ATOM    302  HE1 PHE    26      28.220  -0.230  12.900  1.00  0.00           H
ATOM    303  CZ  PHE    26      30.300   0.070  13.340  1.00  0.00           C
ATOM    304  HZ  PHE    26      30.150   1.060  13.760  1.00  0.00           H
ATOM    305  CE2 PHE    26      31.590  -0.470  13.260  1.00  0.00           C
ATOM    306  HE2 PHE    26      32.430   0.110  13.610  1.00  0.00           H
ATOM    307  CD2 PHE    26      31.780  -1.740  12.700  1.00  0.00           C
ATOM    308  HD2 PHE    26      32.780  -2.140  12.640  1.00  0.00           H
ATOM    309  C   PHE    26      32.440  -4.940   9.830  1.00  0.00           C
ATOM    310  O   PHE    26      33.650  -4.940  10.030  1.00  0.00           O
ATOM    311  N   LEU    27      31.860  -5.990   9.230  1.00  0.00           N
ATOM    312  H   LEU    27      30.860  -5.960   9.110  1.00  0.00           H
ATOM    313  CA  LEU    27      32.580  -7.130   8.710  1.00  0.00           C
ATOM    314  HA  LEU    27      33.220  -7.500   9.510  1.00  0.00           H
ATOM    315  CB  LEU    27      31.600  -8.250   8.370  1.00  0.00           C
ATOM    316  HB1 LEU    27      31.040  -7.990   7.480  1.00  0.00           H
ATOM    317  HB2 LEU    27      30.860  -8.300   9.180  1.00  0.00           H
ATOM    318  CG  LEU    27      32.190  -9.650   8.230  1.00  0.00           C
ATOM    319  HG  LEU    27      32.940  -9.810   9.010  1.00  0.00           H
ATOM    320  CD1 LEU    27      31.110 -10.720   8.410  1.00  0.00           C
ATOM    321 1HD1 LEU    27      30.340 -10.590   7.660  1.00  0.00           H
ATOM    322 2HD1 LEU    27      31.540 -11.720   8.320  1.00  0.00           H
ATOM    323 3HD1 LEU    27      30.670 -10.630   9.400  1.00  0.00           H
ATOM    324  CD2 LEU    27      32.840  -9.910   6.870  1.00  0.00           C
ATOM    325 1HD2 LEU    27      32.130  -9.720   6.070  1.00  0.00           H
ATOM    326 2HD2 LEU    27      33.710  -9.270   6.740  1.00  0.00           H
ATOM    327 3HD2 LEU    27      33.180 -10.940   6.800  1.00  0.00           H
ATOM    328  C   LEU    27      33.510  -6.750   7.570  1.00  0.00           C
ATOM    329  O   LEU    27      34.700  -7.070   7.580  1.00  0.00           O
ATOM    330  N   LEU    28      33.040  -5.960   6.600  1.00  0.00           N
ATOM    331  H   LEU    28      32.060  -5.720   6.640  1.00  0.00           H
ATOM    332  CA  LEU    28      33.800  -5.510   5.450  1.00  0.00           C
ATOM    333  HA  LEU    28      34.180  -6.400   4.950  1.00  0.00           H
ATOM    334  CB  LEU    28      32.830  -4.840   4.470  1.00  0.00           C
ATOM    335  HB1 LEU    28      32.340  -4.000   4.960  1.00  0.00           H
ATOM    336  HB2 LEU    28      32.040  -5.560   4.250  1.00  0.00           H
ATOM    337  CG  LEU    28      33.440  -4.370   3.150  1.00  0.00           C
ATOM    338  HG  LEU    28      34.390  -4.890   2.980  1.00  0.00           H
ATOM    339  CD1 LEU    28      32.510  -4.710   1.990  1.00  0.00           C
ATOM    340 1HD1 LEU    28      32.920  -4.320   1.060  1.00  0.00           H
ATOM    341 2HD1 LEU    28      32.410  -5.790   1.900  1.00  0.00           H
ATOM    342 3HD1 LEU    28      31.530  -4.270   2.180  1.00  0.00           H
ATOM    343  CD2 LEU    28      33.710  -2.870   3.130  1.00  0.00           C
ATOM    344 1HD2 LEU    28      34.200  -2.590   2.200  1.00  0.00           H
ATOM    345 2HD2 LEU    28      32.770  -2.320   3.230  1.00  0.00           H
ATOM    346 3HD2 LEU    28      34.370  -2.610   3.950  1.00  0.00           H
ATOM    347  C   LEU    28      35.000  -4.650   5.810  1.00  0.00           C
ATOM    348  O   LEU    28      36.070  -4.830   5.230  1.00  0.00           O
ATOM    349  N   VAL    29      34.930  -3.770   6.820  1.00  0.00           N
ATOM    350  H   VAL    29      34.020  -3.610   7.220  1.00  0.00           H
ATOM    351  CA  VAL    29      36.070  -3.050   7.350  1.00  0.00           C
ATOM    352  HA  VAL    29      36.700  -2.790   6.500  1.00  0.00           H
ATOM    353  CB  VAL    29      35.740  -1.700   8.000  1.00  0.00           C
ATOM    354  HB  VAL    29      36.670  -1.190   8.240  1.00  0.00           H
ATOM    355  CG1 VAL    29      34.980  -0.780   7.040  1.00  0.00           C
ATOM    356 1HG1 VAL    29      35.540  -0.680   6.110  1.00  0.00           H
ATOM    357 2HG1 VAL    29      33.990  -1.180   6.830  1.00  0.00           H
ATOM    358 3HG1 VAL    29      34.870   0.210   7.480  1.00  0.00           H
ATOM    359  CG2 VAL    29      34.960  -1.830   9.310  1.00  0.00           C
ATOM    360 1HG2 VAL    29      35.550  -2.350  10.060  1.00  0.00           H
ATOM    361 2HG2 VAL    29      34.700  -0.850   9.700  1.00  0.00           H
ATOM    362 3HG2 VAL    29      34.040  -2.380   9.130  1.00  0.00           H
ATOM    363  C   VAL    29      36.940  -3.900   8.260  1.00  0.00           C
ATOM    364  O   VAL    29      38.150  -3.660   8.300  1.00  0.00           O
ATOM    365  N   THR    30      36.440  -4.930   8.930  1.00  0.00           N
ATOM    366  H   THR    30      35.440  -5.080   8.860  1.00  0.00           H
ATOM    367  CA  THR    30      37.220  -5.910   9.670  1.00  0.00           C
ATOM    368  HA  THR    30      37.770  -5.380  10.450  1.00  0.00           H
ATOM    369  CB  THR    30      36.390  -6.980  10.380  1.00  0.00           C
ATOM    370  HB  THR    30      35.850  -7.560   9.640  1.00  0.00           H
ATOM    371  CG2 THR    30      37.210  -7.960  11.200  1.00  0.00           C
ATOM    372 1HG2 THR    30      37.830  -7.420  11.920  1.00  0.00           H
ATOM    373 2HG2 THR    30      36.560  -8.650  11.750  1.00  0.00           H
ATOM    374 3HG2 THR    30      37.860  -8.560  10.560  1.00  0.00           H
ATOM    375  OG1 THR    30      35.450  -6.430  11.280  1.00  0.00           O
ATOM    376  HG1 THR    30      34.850  -5.870  10.790  1.00  0.00           H
ATOM    377  C   THR    30      38.250  -6.560   8.770  1.00  0.00           C
ATOM    378  O   THR    30      39.440  -6.590   9.090  1.00  0.00           O
ATOM    379  N   LEU    31      37.860  -7.010   7.580  1.00  0.00           N
ATOM    380  H   LEU    31      36.870  -6.950   7.390  1.00  0.00           H
ATOM    381  CA  LEU    31      38.710  -7.640   6.590  1.00  0.00           C
ATOM    382  HA  LEU    31      39.260  -8.430   7.110  1.00  0.00           H
ATOM    383  CB  LEU    31      37.850  -8.320   5.530  1.00  0.00           C
ATOM    384  HB1 LEU    31      38.490  -8.710   4.740  1.00  0.00           H
ATOM    385  HB2 LEU    31      37.230  -7.560   5.070  1.00  0.00           H
ATOM    386  CG  LEU    31      36.950  -9.450   6.010  1.00  0.00           C
ATOM    387  HG  LEU    31      36.310  -9.100   6.830  1.00  0.00           H
ATOM    388  CD1 LEU    31      36.040  -9.950   4.890  1.00  0.00           C
ATOM    389 1HD1 LEU    31      35.420 -10.780   5.240  1.00  0.00           H
ATOM    390 2HD1 LEU    31      35.380  -9.140   4.580  1.00  0.00           H
ATOM    391 3HD1 LEU    31      36.640 -10.290   4.040  1.00  0.00           H
ATOM    392  CD2 LEU    31      37.730 -10.660   6.530  1.00  0.00           C
ATOM    393 1HD2 LEU    31      37.040 -11.450   6.860  1.00  0.00           H
ATOM    394 2HD2 LEU    31      38.360 -11.080   5.740  1.00  0.00           H
ATOM    395 3HD2 LEU    31      38.340 -10.400   7.390  1.00  0.00           H
ATOM    396  C   LEU    31      39.780  -6.710   6.030  1.00  0.00           C
ATOM    397  O   LEU    31      40.860  -7.180   5.670  1.00  0.00           O
ATOM    398  N   ALA    32      39.560  -5.390   5.980  1.00  0.00           N
ATOM    399  H   ALA    32      38.640  -5.070   6.260  1.00  0.00           H
ATOM    400  CA  ALA    32      40.550  -4.390   5.630  1.00  0.00           C
ATOM    401  HA  ALA    32      41.130  -4.760   4.790  1.00  0.00           H
ATOM    402  CB  ALA    32      39.830  -3.130   5.150  1.00  0.00           C
ATOM    403  HB1 ALA    32      39.170  -2.740   5.940  1.00  0.00           H
ATOM    404  HB2 ALA    32      40.550  -2.350   4.890  1.00  0.00           H
ATOM    405  HB3 ALA    32      39.220  -3.340   4.270  1.00  0.00           H
ATOM    406  C   ALA    32      41.520  -4.070   6.760  1.00  0.00           C
ATOM    407  O   ALA    32      42.730  -3.970   6.560  1.00  0.00           O
ATOM    408  N   ILE    33      41.030  -3.950   7.990  1.00  0.00           N
ATOM    409  H   ILE    33      40.030  -4.020   8.080  1.00  0.00           H
ATOM    410  CA  ILE    33      41.760  -3.730   9.220  1.00  0.00           C
ATOM    411  HA  ILE    33      42.450  -2.910   9.030  1.00  0.00           H
ATOM    412  CB  ILE    33      40.820  -3.260  10.330  1.00  0.00           C
ATOM    413  HB  ILE    33      39.990  -3.970  10.350  1.00  0.00           H
ATOM    414  CG2 ILE    33      41.410  -3.310  11.730  1.00  0.00           C
ATOM    415 1HG2 ILE    33      40.740  -2.850  12.460  1.00  0.00           H
ATOM    416 2HG2 ILE    33      41.570  -4.340  12.050  1.00  0.00           H
ATOM    417 3HG2 ILE    33      42.370  -2.780  11.760  1.00  0.00           H
ATOM    418  CG1 ILE    33      40.220  -1.880  10.090  1.00  0.00           C
ATOM    419 1HG1 ILE    33      39.420  -1.690  10.810  1.00  0.00           H
ATOM    420 2HG1 ILE    33      39.730  -1.850   9.120  1.00  0.00           H
ATOM    421  CD  ILE    33      41.170  -0.690  10.150  1.00  0.00           C
ATOM    422  HD1 ILE    33      40.630   0.240   9.960  1.00  0.00           H
ATOM    423  HD2 ILE    33      41.640  -0.620  11.130  1.00  0.00           H
ATOM    424  HD3 ILE    33      41.940  -0.780   9.390  1.00  0.00           H
ATOM    425  C   ILE    33      42.670  -4.900   9.570  1.00  0.00           C
ATOM    426  O   ILE    33      43.680  -4.740  10.250  1.00  0.00           O
ATOM    427  N   LEU    34      42.430  -6.110   9.060  1.00  0.00           N
ATOM    428  H   LEU    34      41.530  -6.230   8.600  1.00  0.00           H
ATOM    429  CA  LEU    34      43.290  -7.270   9.160  1.00  0.00           C
ATOM    430  HA  LEU    34      43.400  -7.480  10.220  1.00  0.00           H
ATOM    431  CB  LEU    34      42.630  -8.490   8.520  1.00  0.00           C
ATOM    432  HB1 LEU    34      43.280  -8.870   7.730  1.00  0.00           H
ATOM    433  HB2 LEU    34      41.710  -8.190   8.010  1.00  0.00           H
ATOM    434  CG  LEU    34      42.270  -9.670   9.420  1.00  0.00           C
ATOM    435  HG  LEU    34      41.840 -10.460   8.800  1.00  0.00           H
ATOM    436  CD1 LEU    34      43.500 -10.250  10.110  1.00  0.00           C
ATOM    437 1HD1 LEU    34      43.940  -9.530  10.810  1.00  0.00           H
ATOM    438 2HD1 LEU    34      43.210 -11.140  10.680  1.00  0.00           H
ATOM    439 3HD1 LEU    34      44.250 -10.530   9.370  1.00  0.00           H
ATOM    440  CD2 LEU    34      41.230  -9.310  10.480  1.00  0.00           C
ATOM    441 1HD2 LEU    34      40.950 -10.190  11.050  1.00  0.00           H
ATOM    442 2HD2 LEU    34      41.610  -8.550  11.150  1.00  0.00           H
ATOM    443 3HD2 LEU    34      40.340  -8.930   9.980  1.00  0.00           H
ATOM    444  C   LEU    34      44.700  -7.040   8.630  1.00  0.00           C
ATOM    445  O   LEU    34      45.670  -7.390   9.300  1.00  0.00           O
ATOM    446  N   THR    35      44.870  -6.390   7.480  1.00  0.00           N
ATOM    447  H   THR    35      44.040  -6.140   6.960  1.00  0.00           H
ATOM    448  CA  THR    35      46.160  -5.990   6.940  1.00  0.00           C
ATOM    449  HA  THR    35      46.900  -6.690   7.320  1.00  0.00           H
ATOM    450  CB  THR    35      46.270  -6.120   5.420  1.00  0.00           C
ATOM    451  HB  THR    35      45.980  -7.120   5.120  1.00  0.00           H
ATOM    452  CG2 THR    35      45.430  -5.120   4.620  1.00  0.00           C
ATOM    453 1HG2 THR    35      45.500  -5.340   3.560  1.00  0.00           H
ATOM    454 2HG2 THR    35      44.390  -5.210   4.910  1.00  0.00           H
ATOM    455 3HG2 THR    35      45.780  -4.100   4.780  1.00  0.00           H
ATOM    456  OG1 THR    35      47.610  -5.910   5.020  1.00  0.00           O
ATOM    457  HG1 THR    35      48.130  -6.640   5.370  1.00  0.00           H
ATOM    458  C   THR    35      46.600  -4.620   7.420  1.00  0.00           C
ATOM    459  O   THR    35      47.760  -4.450   7.820  1.00  0.00           O
ATOM    460  N   ALA    36      45.710  -3.630   7.510  1.00  0.00           N
ATOM    461  H   ALA    36      44.770  -3.840   7.180  1.00  0.00           H
ATOM    462  CA  ALA    36      45.990  -2.270   7.930  1.00  0.00           C
ATOM    463  HA  ALA    36      46.890  -1.970   7.400  1.00  0.00           H
ATOM    464  CB  ALA    36      44.870  -1.360   7.430  1.00  0.00           C
ATOM    465  HB1 ALA    36      45.110  -0.320   7.640  1.00  0.00           H
ATOM    466  HB2 ALA    36      44.730  -1.470   6.350  1.00  0.00           H
ATOM    467  HB3 ALA    36      43.940  -1.610   7.930  1.00  0.00           H
ATOM    468  C   ALA    36      46.290  -2.100   9.410  1.00  0.00           C
ATOM    469  O   ALA    36      46.600  -1.000   9.870  1.00  0.00           O
ATOM    470  N   LEU    37      46.210  -3.170  10.210  1.00  0.00           N
ATOM    471  H   LEU    37      45.860  -4.000   9.750  1.00  0.00           H
ATOM    472  CA  LEU    37      46.440  -3.300  11.630  1.00  0.00           C
ATOM    473  HA  LEU    37      46.200  -4.340  11.860  1.00  0.00           H
ATOM    474  CB  LEU    37      47.930  -3.150  11.950  1.00  0.00           C
ATOM    475  HB1 LEU    37      48.170  -2.100  12.100  1.00  0.00           H
ATOM    476  HB2 LEU    37      48.500  -3.470  11.090  1.00  0.00           H
ATOM    477  CG  LEU    37      48.440  -3.960  13.140  1.00  0.00           C
ATOM    478  HG  LEU    37      48.230  -5.020  12.970  1.00  0.00           H
ATOM    479  CD1 LEU    37      49.950  -3.800  13.270  1.00  0.00           C
ATOM    480 1HD1 LEU    37      50.330  -4.420  14.090  1.00  0.00           H
ATOM    481 2HD1 LEU    37      50.450  -4.120  12.350  1.00  0.00           H
ATOM    482 3HD1 LEU    37      50.210  -2.760  13.470  1.00  0.00           H
ATOM    483  CD2 LEU    37      47.830  -3.560  14.480  1.00  0.00           C
ATOM    484 1HD2 LEU    37      48.310  -4.090  15.300  1.00  0.00           H
ATOM    485 2HD2 LEU    37      47.940  -2.490  14.640  1.00  0.00           H
ATOM    486 3HD2 LEU    37      46.770  -3.820  14.510  1.00  0.00           H
ATOM    487  C   LEU    37      45.500  -2.480  12.500  1.00  0.00           C
ATOM    488  O   LEU    37      44.660  -3.060  13.190  1.00  0.00           O
ATOM    489  N   ARG    38      45.590  -1.150  12.500  1.00  0.00           N
ATOM    490  H   ARG    38      46.250  -0.760  11.840  1.00  0.00           H
ATOM    491  CA  ARG    38      44.770  -0.230  13.270  1.00  0.00           C
ATOM    492  HA  ARG    38      43.800  -0.710  13.410  1.00  0.00           H
ATOM    493  CB  ARG    38      45.370   0.020  14.660  1.00  0.00           C
ATOM    494  HB1 ARG    38      45.210   1.050  14.970  1.00  0.00           H
ATOM    495  HB2 ARG    38      46.450  -0.100  14.610  1.00  0.00           H
ATOM    496  CG  ARG    38      44.830  -0.880  15.750  1.00  0.00           C
ATOM    497  HG1 ARG    38      45.440  -0.780  16.650  1.00  0.00           H
ATOM    498  HG2 ARG    38      44.900  -1.920  15.440  1.00  0.00           H
ATOM    499  CD  ARG    38      43.390  -0.540  16.120  1.00  0.00           C
ATOM    500  HD1 ARG    38      42.810  -0.350  15.210  1.00  0.00           H
ATOM    501  HD2 ARG    38      43.380   0.370  16.710  1.00  0.00           H
ATOM    502  NE  ARG    38      42.740  -1.620  16.850  1.00  0.00           N
ATOM    503  HE  ARG    38      43.240  -2.480  17.020  1.00  0.00           H
ATOM    504  CZ  ARG    38      41.470  -1.590  17.280  1.00  0.00           C
ATOM    505  NH1 ARG    38      40.680  -0.530  17.070  1.00  0.00           N
ATOM    506 1HH1 ARG    38      41.050   0.280  16.600  1.00  0.00           H
ATOM    507 2HH1 ARG    38      39.810  -0.510  17.590  1.00  0.00           H
ATOM    508  NH2 ARG    38      40.900  -2.630  17.910  1.00  0.00           N
ATOM    509 1HH2 ARG    38      41.450  -3.460  18.090  1.00  0.00           H
ATOM    510 2HH2 ARG    38      39.920  -2.550  18.120  1.00  0.00           H
ATOM    511  C   ARG    38      44.470   1.070  12.540  1.00  0.00           C
ATOM    512  O   ARG    38      45.370   1.720  12.020  1.00  0.00           O
ATOM    513  N   NME    39      43.190   1.470  12.520  1.00  0.00           N
ATOM    514  H   NME    39      42.520   0.900  12.990  1.00  0.00           H
ATOM    515  CH3 NME    39      42.690   2.670  11.870  1.00  0.00           C
ATOM    516 1HH3 NME    39      43.100   2.750  10.860  1.00  0.00           H
ATOM    517 2HH3 NME    39      41.600   2.650  11.820  1.00  0.00           H
ATOM    518 3HH3 NME    39      43.000   3.550  12.450  1.00  0.00           H
ATOM    519  CH3 ACE   108      -3.700  -8.400  -6.260  1.00  0.00           C
ATOM    520 1HH3 ACE   108      -4.790  -8.390  -6.280  1.00  0.00           H
ATOM    521 2HH3 ACE   108      -3.340  -7.580  -5.640  1.00  0.00           H
ATOM    522 3HH3 ACE   108      -3.310  -8.290  -7.270  1.00  0.00           H
ATOM    523  C   ACE   108      -3.210  -9.720  -5.690  1.00  0.00           C
ATOM    524  O   ACE   108      -4.010 -10.570  -5.320  1.00  0.00           O
ATOM    525  N   GLU   108      -1.880  -9.890  -5.610  1.00  0.00           N
ATOM    526  H   GLU   108      -1.320  -9.160  -6.010  1.00  0.00           H
ATOM    527  CA  GLU   108      -1.220 -11.080  -5.110  1.00  0.00           C
ATOM    528  HA  GLU   108      -1.860 -11.510  -4.330  1.00  0.00           H
ATOM    529  CB  GLU   108      -1.130 -12.110  -6.230  1.00  0.00           C
ATOM    530  HB1 GLU   108      -2.130 -12.330  -6.610  1.00  0.00           H
ATOM    531  HB2 GLU   108      -0.750 -13.060  -5.840  1.00  0.00           H
ATOM    532  CG  GLU   108      -0.270 -11.700  -7.410  1.00  0.00           C
ATOM    533  HG1 GLU   108       0.780 -11.650  -7.100  1.00  0.00           H
ATOM    534  HG2 GLU   108      -0.550 -10.700  -7.740  1.00  0.00           H
ATOM    535  CD  GLU   108      -0.410 -12.640  -8.600  1.00  0.00           C
ATOM    536  OE1 GLU   108       0.470 -13.510  -8.790  1.00  0.00           O
ATOM    537  OE2 GLU   108      -1.390 -12.490  -9.360  1.00  0.00           O
ATOM    538  C   GLU   108       0.110 -10.820  -4.420  1.00  0.00           C
ATOM    539  O   GLU   108       0.920 -11.730  -4.250  1.00  0.00           O
ATOM    540  N   THR   109       0.430  -9.570  -4.070  1.00  0.00           N
ATOM    541  H   THR   109      -0.330  -8.910  -4.150  1.00  0.00           H
ATOM    542  CA  THR   109       1.720  -9.060  -3.640  1.00  0.00           C
ATOM    543  HA  THR   109       1.600  -7.970  -3.600  1.00  0.00           H
ATOM    544  CB  THR   109       2.080  -9.440  -2.210  1.00  0.00           C
ATOM    545  HB  THR   109       3.000  -8.940  -1.900  1.00  0.00           H
ATOM    546  CG2 THR   109       1.020  -9.100  -1.160  1.00  0.00           C
ATOM    547 1HG2 THR   109       1.400  -9.300  -0.160  1.00  0.00           H
ATOM    548 2HG2 THR   109       0.760  -8.050  -1.240  1.00  0.00           H
ATOM    549 3HG2 THR   109       0.130  -9.710  -1.330  1.00  0.00           H
ATOM    550  OG1 THR   109       2.320 -10.830  -2.110  1.00  0.00           O
ATOM    551  HG1 THR   109       1.700 -11.240  -2.710  1.00  0.00           H
ATOM    552  C   THR   109       2.870  -9.270  -4.610  1.00  0.00           C
ATOM    553  O   THR   109       4.030  -9.130  -4.250  1.00  0.00           O
ATOM    554  N   GLY   110       2.620  -9.580  -5.890  1.00  0.00           N
ATOM    555  H   GLY   110       1.640  -9.600  -6.160  1.00  0.00           H
ATOM    556  CA  GLY   110       3.590  -9.960  -6.890  1.00  0.00           C
ATOM    557  HA1 GLY   110       3.080 -10.270  -7.800  1.00  0.00           H
ATOM    558  HA2 GLY   110       4.130 -10.840  -6.540  1.00  0.00           H
ATOM    559  C   GLY   110       4.630  -8.910  -7.270  1.00  0.00           C
ATOM    560  O   GLY   110       5.630  -9.220  -7.900  1.00  0.00           O
ATOM    561  N   THR   111       4.430  -7.660  -6.850  1.00  0.00           N
ATOM    562  H   THR   111       3.540  -7.480  -6.390  1.00  0.00           H
ATOM    563  CA  THR   111       5.340  -6.540  -6.950  1.00  0.00           C
ATOM    564  HA  THR   111       6.120  -6.810  -7.660  1.00  0.00           H
ATOM    565  CB  THR   111       4.680  -5.270  -7.480  1.00  0.00           C
ATOM    566  HB  THR   111       4.600  -4.540  -6.680  1.00  0.00           H
ATOM    567  CG2 THR   111       5.470  -4.630  -8.620  1.00  0.00           C
ATOM    568 1HG2 THR   111       4.920  -3.780  -9.040  1.00  0.00           H
ATOM    569 2HG2 THR   111       6.430  -4.290  -8.250  1.00  0.00           H
ATOM    570 3HG2 THR   111       5.640  -5.370  -9.410  1.00  0.00           H
ATOM    571  OG1 THR   111       3.360  -5.470  -7.950  1.00  0.00           O
ATOM    572  HG1 THR   111       3.440  -5.800  -8.850  1.00  0.00           H
ATOM    573  C   THR   111       6.080  -6.220  -5.650  1.00  0.00           C
ATOM    574  O   THR   111       7.120  -5.560  -5.700  1.00  0.00           O
ATOM    575  N   LEU   112       5.630  -6.670  -4.480  1.00  0.00           N
ATOM    576  H   LEU   112       4.800  -7.260  -4.520  1.00  0.00           H
ATOM    577  CA  LEU   112       6.250  -6.510  -3.180  1.00  0.00           C
ATOM    578  HA  LEU   112       6.510  -5.450  -3.080  1.00  0.00           H
ATOM    579  CB  LEU   112       5.240  -6.830  -2.080  1.00  0.00           C
ATOM    580  HB1 LEU   112       5.210  -7.900  -1.930  1.00  0.00           H
ATOM    581  HB2 LEU   112       4.250  -6.560  -2.450  1.00  0.00           H
ATOM    582  CG  LEU   112       5.380  -6.150  -0.720  1.00  0.00           C
ATOM    583  HG  LEU   112       5.450  -5.080  -0.870  1.00  0.00           H
ATOM    584  CD1 LEU   112       4.150  -6.430   0.140  1.00  0.00           C
ATOM    585 1HD1 LEU   112       4.230  -5.890   1.080  1.00  0.00           H
ATOM    586 2HD1 LEU   112       3.250  -6.070  -0.380  1.00  0.00           H
ATOM    587 3HD1 LEU   112       4.060  -7.500   0.320  1.00  0.00           H
ATOM    588  CD2 LEU   112       6.590  -6.570   0.110  1.00  0.00           C
ATOM    589 1HD2 LEU   112       6.510  -6.210   1.130  1.00  0.00           H
ATOM    590 2HD2 LEU   112       6.690  -7.650   0.110  1.00  0.00           H
ATOM    591 3HD2 LEU   112       7.490  -6.110  -0.310  1.00  0.00           H
ATOM    592  C   LEU   112       7.540  -7.310  -3.070  1.00  0.00           C
ATOM    593  O   LEU   112       8.480  -6.920  -2.380  1.00  0.00           O
ATOM    594  N   ILE   113       7.650  -8.420  -3.790  1.00  0.00           N
ATOM    595  H   ILE   113       6.820  -8.690  -4.300  1.00  0.00           H
ATOM    596  CA  ILE   113       8.780  -9.330  -3.870  1.00  0.00           C
ATOM    597  HA  ILE   113       8.880  -9.790  -2.890  1.00  0.00           H
ATOM    598  CB  ILE   113       8.540 -10.470  -4.850  1.00  0.00           C
ATOM    599  HB  ILE   113       9.350 -11.200  -4.730  1.00  0.00           H
ATOM    600  CG2 ILE   113       7.260 -11.220  -4.490  1.00  0.00           C
ATOM    601 1HG2 ILE   113       7.160 -12.130  -5.090  1.00  0.00           H
ATOM    602 2HG2 ILE   113       7.270 -11.530  -3.450  1.00  0.00           H
ATOM    603 3HG2 ILE   113       6.380 -10.610  -4.670  1.00  0.00           H
ATOM    604  CG1 ILE   113       8.490 -10.080  -6.320  1.00  0.00           C
ATOM    605 1HG1 ILE   113       8.020  -9.100  -6.440  1.00  0.00           H
ATOM    606 2HG1 ILE   113       7.870 -10.780  -6.870  1.00  0.00           H
ATOM    607  CD  ILE   113       9.830 -10.060  -7.050  1.00  0.00           C
ATOM    608  HD1 ILE   113       9.680  -9.890  -8.120  1.00  0.00           H
ATOM    609  HD2 ILE   113      10.480  -9.270  -6.670  1.00  0.00           H
ATOM    610  HD3 ILE   113      10.340 -11.020  -6.930  1.00  0.00           H
ATOM    611  C   ILE   113      10.110  -8.630  -4.110  1.00  0.00           C
ATOM    612  O   ILE   113      11.160  -9.120  -3.690  1.00  0.00           O
ATOM    613  N   VAL   114      10.140  -7.450  -4.740  1.00  0.00           N
ATOM    614  H   VAL   114       9.240  -7.090  -5.020  1.00  0.00           H
ATOM    615  CA  VAL   114      11.300  -6.620  -4.970  1.00  0.00           C
ATOM    616  HA  VAL   114      11.980  -7.180  -5.600  1.00  0.00           H
ATOM    617  CB  VAL   114      10.950  -5.340  -5.730  1.00  0.00           C
ATOM    618  HB  VAL   114      11.880  -4.800  -5.940  1.00  0.00           H
ATOM    619  CG1 VAL   114      10.310  -5.650  -7.080  1.00  0.00           C
ATOM    620 1HG1 VAL   114      10.120  -4.730  -7.630  1.00  0.00           H
ATOM    621 2HG1 VAL   114      10.980  -6.270  -7.680  1.00  0.00           H
ATOM    622 3HG1 VAL   114       9.360  -6.170  -6.950  1.00  0.00           H
ATOM    623  CG2 VAL   114      10.060  -4.390  -4.940  1.00  0.00           C
ATOM    624 1HG2 VAL   114       9.640  -3.620  -5.590  1.00  0.00           H
ATOM    625 2HG2 VAL   114       9.220  -4.920  -4.490  1.00  0.00           H
ATOM    626 3HG2 VAL   114      10.620  -3.900  -4.140  1.00  0.00           H
ATOM    627  C   VAL   114      12.070  -6.310  -3.690  1.00  0.00           C
ATOM    628  O   VAL   114      13.300  -6.390  -3.680  1.00  0.00           O
ATOM    629  N   ASN   115      11.400  -6.050  -2.570  1.00  0.00           N
ATOM    630  H   ASN   115      10.390  -6.070  -2.610  1.00  0.00           H
ATOM    631  CA  ASN   115      12.040  -5.810  -1.290  1.00  0.00           C
ATOM    632  HA  ASN   115      12.770  -5.020  -1.400  1.00  0.00           H
ATOM    633  CB  ASN   115      10.990  -5.340  -0.280  1.00  0.00           C
ATOM    634  HB1 ASN   115      11.460  -5.240   0.700  1.00  0.00           H
ATOM    635  HB2 ASN   115      10.190  -6.080  -0.220  1.00  0.00           H
ATOM    636  CG  ASN   115      10.340  -4.000  -0.590  1.00  0.00           C
ATOM    637  OD1 ASN   115       9.170  -3.900  -0.950  1.00  0.00           O
ATOM    638  ND2 ASN   115      11.070  -2.890  -0.440  1.00  0.00           N
ATOM    639 1HD2 ASN   115      12.000  -2.960  -0.050  1.00  0.00           H
ATOM    640 2HD2 ASN   115      10.660  -2.020  -0.730  1.00  0.00           H
ATOM    641  C   ASN   115      12.780  -7.030  -0.750  1.00  0.00           C
ATOM    642  O   ASN   115      13.790  -6.870  -0.080  1.00  0.00           O
ATOM    643  N   SER   116      12.330  -8.260  -1.050  1.00  0.00           N
ATOM    644  H   SER   116      11.490  -8.320  -1.600  1.00  0.00           H
ATOM    645  CA  SER   116      13.030  -9.490  -0.770  1.00  0.00           C
ATOM    646  HA  SER   116      13.470  -9.410   0.230  1.00  0.00           H
ATOM    647  CB  SER   116      12.090 -10.690  -0.740  1.00  0.00           C
ATOM    648  HB1 SER   116      12.660 -11.600  -0.570  1.00  0.00           H
ATOM    649  HB2 SER   116      11.570 -10.780  -1.700  1.00  0.00           H
ATOM    650  OG  SER   116      11.140 -10.560   0.300  1.00  0.00           O
ATOM    651  HG  SER   116      10.500  -9.900   0.020  1.00  0.00           H
ATOM    652  C   SER   116      14.180  -9.760  -1.730  1.00  0.00           C
ATOM    653  O   SER   116      15.230 -10.220  -1.300  1.00  0.00           O
ATOM    654  N   VAL   117      14.030  -9.440  -3.020  1.00  0.00           N
ATOM    655  H   VAL   117      13.120  -9.110  -3.290  1.00  0.00           H
ATOM    656  CA  VAL   117      15.040  -9.540  -4.060  1.00  0.00           C
ATOM    657  HA  VAL   117      15.430 -10.560  -4.040  1.00  0.00           H
ATOM    658  CB  VAL   117      14.470  -9.310  -5.450  1.00  0.00           C
ATOM    659  HB  VAL   117      13.900  -8.380  -5.450  1.00  0.00           H
ATOM    660  CG1 VAL   117      15.510  -9.180  -6.550  1.00  0.00           C
ATOM    661 1HG1 VAL   117      15.040  -9.110  -7.530  1.00  0.00           H
ATOM    662 2HG1 VAL   117      16.120  -8.280  -6.420  1.00  0.00           H
ATOM    663 3HG1 VAL   117      16.180 -10.050  -6.550  1.00  0.00           H
ATOM    664  CG2 VAL   117      13.530 -10.430  -5.870  1.00  0.00           C
ATOM    665 1HG2 VAL   117      13.050 -10.210  -6.820  1.00  0.00           H
ATOM    666 2HG2 VAL   117      14.070 -11.380  -5.960  1.00  0.00           H
ATOM    667 3HG2 VAL   117      12.730 -10.580  -5.130  1.00  0.00           H
ATOM    668  C   VAL   117      16.230  -8.630  -3.790  1.00  0.00           C
ATOM    669  O   VAL   117      17.370  -9.070  -3.890  1.00  0.00           O
ATOM    670  N   LEU   118      16.040  -7.380  -3.370  1.00  0.00           N
ATOM    671  H   LEU   118      15.080  -7.060  -3.310  1.00  0.00           H
ATOM    672  CA  LEU   118      17.090  -6.440  -3.020  1.00  0.00           C
ATOM    673  HA  LEU   118      17.780  -6.450  -3.860  1.00  0.00           H
ATOM    674  CB  LEU   118      16.580  -5.000  -2.950  1.00  0.00           C
ATOM    675  HB1 LEU   118      17.240  -4.440  -2.290  1.00  0.00           H
ATOM    676  HB2 LEU   118      15.600  -4.980  -2.460  1.00  0.00           H
ATOM    677  CG  LEU   118      16.510  -4.230  -4.260  1.00  0.00           C
ATOM    678  HG  LEU   118      17.420  -4.420  -4.830  1.00  0.00           H
ATOM    679  CD1 LEU   118      15.320  -4.620  -5.150  1.00  0.00           C
ATOM    680 1HD1 LEU   118      15.350  -4.070  -6.090  1.00  0.00           H
ATOM    681 2HD1 LEU   118      15.340  -5.690  -5.360  1.00  0.00           H
ATOM    682 3HD1 LEU   118      14.390  -4.360  -4.640  1.00  0.00           H
ATOM    683  CD2 LEU   118      16.390  -2.730  -4.060  1.00  0.00           C
ATOM    684 1HD2 LEU   118      16.430  -2.200  -5.020  1.00  0.00           H
ATOM    685 2HD2 LEU   118      15.450  -2.480  -3.570  1.00  0.00           H
ATOM    686 3HD2 LEU   118      17.220  -2.370  -3.450  1.00  0.00           H
ATOM    687  C   LEU   118      17.950  -6.860  -1.840  1.00  0.00           C
ATOM    688  O   LEU   118      19.010  -6.290  -1.600  1.00  0.00           O
ATOM    689  N   LEU   119      17.620  -7.910  -1.090  1.00  0.00           N
ATOM    690  H   LEU   119      16.750  -8.380  -1.310  1.00  0.00           H
ATOM    691  CA  LEU   119      18.480  -8.560  -0.120  1.00  0.00           C
ATOM    692  HA  LEU   119      18.810  -7.780   0.570  1.00  0.00           H
ATOM    693  CB  LEU   119      17.680  -9.560   0.710  1.00  0.00           C
ATOM    694  HB1 LEU   119      17.580 -10.490   0.160  1.00  0.00           H
ATOM    695  HB2 LEU   119      16.660  -9.180   0.810  1.00  0.00           H
ATOM    696  CG  LEU   119      18.190  -9.840   2.130  1.00  0.00           C
ATOM    697  HG  LEU   119      18.650  -8.960   2.540  1.00  0.00           H
ATOM    698  CD1 LEU   119      17.030 -10.220   3.060  1.00  0.00           C
ATOM    699 1HD1 LEU   119      17.400 -10.380   4.070  1.00  0.00           H
ATOM    700 2HD1 LEU   119      16.290  -9.420   3.080  1.00  0.00           H
ATOM    701 3HD1 LEU   119      16.560 -11.140   2.710  1.00  0.00           H
ATOM    702  CD2 LEU   119      19.170 -11.000   2.220  1.00  0.00           C
ATOM    703 1HD2 LEU   119      18.720 -11.920   1.830  1.00  0.00           H
ATOM    704 2HD2 LEU   119      20.080 -10.800   1.650  1.00  0.00           H
ATOM    705 3HD2 LEU   119      19.470 -11.180   3.260  1.00  0.00           H
ATOM    706  C   LEU   119      19.740  -9.150  -0.740  1.00  0.00           C
ATOM    707  O   LEU   119      20.770  -9.260  -0.080  1.00  0.00           O
ATOM    708  N   PHE   120      19.750  -9.480  -2.040  1.00  0.00           N
ATOM    709  H   PHE   120      18.880  -9.370  -2.550  1.00  0.00           H
ATOM    710  CA  PHE   120      20.850 -10.090  -2.770  1.00  0.00           C
ATOM    711  HA  PHE   120      21.050 -11.030  -2.260  1.00  0.00           H
ATOM    712  CB  PHE   120      20.470 -10.450  -4.200  1.00  0.00           C
ATOM    713  HB1 PHE   120      19.440 -10.820  -4.220  1.00  0.00           H
ATOM    714  HB2 PHE   120      21.070 -11.310  -4.500  1.00  0.00           H
ATOM    715  CG  PHE   120      20.620  -9.390  -5.270  1.00  0.00           C
ATOM    716  CD1 PHE   120      21.260  -9.680  -6.480  1.00  0.00           C
ATOM    717  HD1 PHE   120      21.680 -10.660  -6.640  1.00  0.00           H
ATOM    718  CE1 PHE   120      21.370  -8.730  -7.490  1.00  0.00           C
ATOM    719  HE1 PHE   120      21.840  -8.990  -8.430  1.00  0.00           H
ATOM    720  CZ  PHE   120      20.810  -7.460  -7.320  1.00  0.00           C
ATOM    721  HZ  PHE   120      20.870  -6.730  -8.120  1.00  0.00           H
ATOM    722  CE2 PHE   120      20.180  -7.140  -6.100  1.00  0.00           C
ATOM    723  HE2 PHE   120      19.740  -6.170  -5.950  1.00  0.00           H
ATOM    724  CD2 PHE   120      20.100  -8.110  -5.090  1.00  0.00           C
ATOM    725  HD2 PHE   120      19.600  -7.840  -4.170  1.00  0.00           H
ATOM    726  C   PHE   120      22.170  -9.340  -2.720  1.00  0.00           C
ATOM    727  O   PHE   120      23.220  -9.920  -2.980  1.00  0.00           O
ATOM    728  N   LEU   121      22.210  -8.070  -2.290  1.00  0.00           N
ATOM    729  H   LEU   121      21.320  -7.640  -2.070  1.00  0.00           H
ATOM    730  CA  LEU   121      23.410  -7.330  -1.940  1.00  0.00           C
ATOM    731  HA  LEU   121      23.970  -7.180  -2.860  1.00  0.00           H
ATOM    732  CB  LEU   121      23.080  -5.960  -1.370  1.00  0.00           C
ATOM    733  HB1 LEU   121      23.870  -5.690  -0.660  1.00  0.00           H
ATOM    734  HB2 LEU   121      22.170  -6.000  -0.780  1.00  0.00           H
ATOM    735  CG  LEU   121      23.000  -4.820  -2.380  1.00  0.00           C
ATOM    736  HG  LEU   121      23.920  -4.800  -2.970  1.00  0.00           H
ATOM    737  CD1 LEU   121      21.820  -4.950  -3.330  1.00  0.00           C
ATOM    738 1HD1 LEU   121      21.810  -4.100  -4.020  1.00  0.00           H
ATOM    739 2HD1 LEU   121      21.910  -5.860  -3.910  1.00  0.00           H
ATOM    740 3HD1 LEU   121      20.880  -4.960  -2.760  1.00  0.00           H
ATOM    741  CD2 LEU   121      22.900  -3.470  -1.670  1.00  0.00           C
ATOM    742 1HD2 LEU   121      22.000  -3.440  -1.050  1.00  0.00           H
ATOM    743 2HD2 LEU   121      23.770  -3.310  -1.030  1.00  0.00           H
ATOM    744 3HD2 LEU   121      22.860  -2.660  -2.400  1.00  0.00           H
ATOM    745  C   LEU   121      24.320  -8.110  -1.010  1.00  0.00           C
ATOM    746  O   LEU   121      25.540  -7.950  -1.090  1.00  0.00           O
ATOM    747  N   ALA   122      23.810  -9.000  -0.160  1.00  0.00           N
ATOM    748  H   ALA   122      22.810  -9.090  -0.130  1.00  0.00           H
ATOM    749  CA  ALA   122      24.590  -9.920   0.660  1.00  0.00           C
ATOM    750  HA  ALA   122      25.080  -9.320   1.430  1.00  0.00           H
ATOM    751  CB  ALA   122      23.620 -10.850   1.360  1.00  0.00           C
ATOM    752  HB1 ALA   122      23.040 -11.420   0.630  1.00  0.00           H
ATOM    753  HB2 ALA   122      24.150 -11.560   2.000  1.00  0.00           H
ATOM    754  HB3 ALA   122      22.920 -10.290   1.980  1.00  0.00           H
ATOM    755  C   ALA   122      25.680 -10.690  -0.090  1.00  0.00           C
ATOM    756  O   ALA   122      26.760 -10.890   0.460  1.00  0.00           O
ATOM    757  N   PHE   123      25.470 -11.080  -1.350  1.00  0.00           N
ATOM    758  H   PHE   123      24.560 -10.900  -1.740  1.00  0.00           H
ATOM    759  CA  PHE   123      26.440 -11.700  -2.230  1.00  0.00           C
ATOM    760  HA  PHE   123      26.960 -12.450  -1.620  1.00  0.00           H
ATOM    761  CB  PHE   123      25.780 -12.440  -3.390  1.00  0.00           C
ATOM    762  HB1 PHE   123      24.690 -12.420  -3.270  1.00  0.00           H
ATOM    763  HB2 PHE   123      26.040 -13.500  -3.330  1.00  0.00           H
ATOM    764  CG  PHE   123      26.100 -11.960  -4.790  1.00  0.00           C
ATOM    765  CD1 PHE   123      27.220 -12.450  -5.470  1.00  0.00           C
ATOM    766  HD1 PHE   123      27.830 -13.220  -5.030  1.00  0.00           H
ATOM    767  CE1 PHE   123      27.570 -11.960  -6.730  1.00  0.00           C
ATOM    768  HE1 PHE   123      28.430 -12.350  -7.260  1.00  0.00           H
ATOM    769  CZ  PHE   123      26.810 -10.940  -7.310  1.00  0.00           C
ATOM    770  HZ  PHE   123      27.090 -10.550  -8.280  1.00  0.00           H
ATOM    771  CE2 PHE   123      25.670 -10.460  -6.650  1.00  0.00           C
ATOM    772  HE2 PHE   123      25.080  -9.670  -7.110  1.00  0.00           H
ATOM    773  CD2 PHE   123      25.320 -10.980  -5.410  1.00  0.00           C
ATOM    774  HD2 PHE   123      24.440 -10.600  -4.920  1.00  0.00           H
ATOM    775  C   PHE   123      27.510 -10.720  -2.680  1.00  0.00           C
ATOM    776  O   PHE   123      28.700 -11.030  -2.730  1.00  0.00           O
ATOM    777  N   VAL   124      27.110  -9.490  -3.010  1.00  0.00           N
ATOM    778  H   VAL   124      26.120  -9.310  -2.880  1.00  0.00           H
ATOM    779  CA  VAL   124      27.890  -8.420  -3.600  1.00  0.00           C
ATOM    780  HA  VAL   124      28.650  -8.940  -4.190  1.00  0.00           H
ATOM    781  CB  VAL   124      27.060  -7.630  -4.610  1.00  0.00           C
ATOM    782  HB  VAL   124      26.170  -8.210  -4.880  1.00  0.00           H
ATOM    783  CG1 VAL   124      26.530  -6.300  -4.070  1.00  0.00           C
ATOM    784 1HG1 VAL   124      25.780  -5.880  -4.750  1.00  0.00           H
ATOM    785 2HG1 VAL   124      26.070  -6.430  -3.090  1.00  0.00           H
ATOM    786 3HG1 VAL   124      27.340  -5.580  -3.980  1.00  0.00           H
ATOM    787  CG2 VAL   124      27.820  -7.370  -5.900  1.00  0.00           C
ATOM    788 1HG2 VAL   124      28.770  -6.880  -5.710  1.00  0.00           H
ATOM    789 2HG2 VAL   124      28.020  -8.320  -6.400  1.00  0.00           H
ATOM    790 3HG2 VAL   124      27.230  -6.760  -6.590  1.00  0.00           H
ATOM    791  C   VAL   124      28.670  -7.590  -2.590  1.00  0.00           C
ATOM    792  O   VAL   124      29.470  -6.720  -2.940  1.00  0.00           O
ATOM    793  N   VAL   125      28.500  -7.840  -1.290  1.00  0.00           N
ATOM    794  H   VAL   125      27.700  -8.420  -1.060  1.00  0.00           H
ATOM    795  CA  VAL   125      29.410  -7.510  -0.220  1.00  0.00           C
ATOM    796  HA  VAL   125      29.780  -6.490  -0.380  1.00  0.00           H
ATOM    797  CB  VAL   125      28.770  -7.550   1.160  1.00  0.00           C
ATOM    798  HB  VAL   125      28.440  -8.580   1.350  1.00  0.00           H
ATOM    799  CG1 VAL   125      29.740  -7.140   2.260  1.00  0.00           C
ATOM    800 1HG1 VAL   125      29.310  -7.360   3.250  1.00  0.00           H
ATOM    801 2HG1 VAL   125      30.670  -7.700   2.200  1.00  0.00           H
ATOM    802 3HG1 VAL   125      29.960  -6.080   2.200  1.00  0.00           H
ATOM    803  CG2 VAL   125      27.550  -6.640   1.290  1.00  0.00           C
ATOM    804 1HG2 VAL   125      27.840  -5.600   1.410  1.00  0.00           H
ATOM    805 2HG2 VAL   125      26.900  -6.700   0.420  1.00  0.00           H
ATOM    806 3HG2 VAL   125      26.950  -6.950   2.150  1.00  0.00           H
ATOM    807  C   VAL   125      30.620  -8.430  -0.290  1.00  0.00           C
ATOM    808  O   VAL   125      31.750  -7.960  -0.450  1.00  0.00           O
ATOM    809  N   PHE   126      30.420  -9.750  -0.250  1.00  0.00           N
ATOM    810  H   PHE   126      29.470 -10.080  -0.120  1.00  0.00           H
ATOM    811  CA  PHE   126      31.470 -10.740  -0.310  1.00  0.00           C
ATOM    812  HA  PHE   126      32.190 -10.480   0.460  1.00  0.00           H
ATOM    813  CB  PHE   126      30.960 -12.130   0.060  1.00  0.00           C
ATOM    814  HB1 PHE   126      31.560 -12.880  -0.450  1.00  0.00           H
ATOM    815  HB2 PHE   126      29.950 -12.260  -0.340  1.00  0.00           H
ATOM    816  CG  PHE   126      31.000 -12.430   1.540  1.00  0.00           C
ATOM    817  CD1 PHE   126      29.820 -12.540   2.270  1.00  0.00           C
ATOM    818  HD1 PHE   126      28.860 -12.450   1.780  1.00  0.00           H
ATOM    819  CE1 PHE   126      29.870 -12.750   3.660  1.00  0.00           C
ATOM    820  HE1 PHE   126      28.960 -12.820   4.220  1.00  0.00           H
ATOM    821  CZ  PHE   126      31.110 -12.840   4.310  1.00  0.00           C
ATOM    822  HZ  PHE   126      31.150 -12.960   5.380  1.00  0.00           H
ATOM    823  CE2 PHE   126      32.300 -12.740   3.580  1.00  0.00           C
ATOM    824  HE2 PHE   126      33.250 -12.790   4.090  1.00  0.00           H
ATOM    825  CD2 PHE   126      32.230 -12.550   2.190  1.00  0.00           C
ATOM    826  HD2 PHE   126      33.150 -12.460   1.630  1.00  0.00           H
ATOM    827  C   PHE   126      32.250 -10.730  -1.620  1.00  0.00           C
ATOM    828  O   PHE   126      33.460 -10.960  -1.610  1.00  0.00           O
ATOM    829  N   LEU   127      31.650 -10.370  -2.760  1.00  0.00           N
ATOM    830  H   LEU   127      30.640 -10.300  -2.730  1.00  0.00           H
ATOM    831  CA  LEU   127      32.330 -10.100  -4.010  1.00  0.00           C
ATOM    832  HA  LEU   127      32.890 -11.000  -4.270  1.00  0.00           H
ATOM    833  CB  LEU   127      31.310  -9.880  -5.120  1.00  0.00           C
ATOM    834  HB1 LEU   127      30.720  -8.990  -4.890  1.00  0.00           H
ATOM    835  HB2 LEU   127      30.620 -10.720  -5.110  1.00  0.00           H
ATOM    836  CG  LEU   127      31.870  -9.740  -6.540  1.00  0.00           C
ATOM    837  HG  LEU   127      32.780 -10.330  -6.630  1.00  0.00           H
ATOM    838  CD1 LEU   127      30.880 -10.250  -7.580  1.00  0.00           C
ATOM    839 1HD1 LEU   127      31.290 -10.150  -8.590  1.00  0.00           H
ATOM    840 2HD1 LEU   127      30.680 -11.310  -7.410  1.00  0.00           H
ATOM    841 3HD1 LEU   127      29.950  -9.690  -7.520  1.00  0.00           H
ATOM    842  CD2 LEU   127      32.200  -8.300  -6.920  1.00  0.00           C
ATOM    843 1HD2 LEU   127      32.950  -7.880  -6.250  1.00  0.00           H
ATOM    844 2HD2 LEU   127      32.590  -8.250  -7.930  1.00  0.00           H
ATOM    845 3HD2 LEU   127      31.300  -7.680  -6.860  1.00  0.00           H
ATOM    846  C   LEU   127      33.340  -8.970  -3.890  1.00  0.00           C
ATOM    847  O   LEU   127      34.470  -9.100  -4.370  1.00  0.00           O
ATOM    848  N   LEU   128      33.010  -7.880  -3.210  1.00  0.00           N
ATOM    849  H   LEU   128      32.100  -7.870  -2.770  1.00  0.00           H
ATOM    850  CA  LEU   128      33.850  -6.720  -3.010  1.00  0.00           C
ATOM    851  HA  LEU   128      34.160  -6.380  -4.000  1.00  0.00           H
ATOM    852  CB  LEU   128      33.100  -5.570  -2.340  1.00  0.00           C
ATOM    853  HB1 LEU   128      33.090  -5.740  -1.260  1.00  0.00           H
ATOM    854  HB2 LEU   128      32.060  -5.580  -2.650  1.00  0.00           H
ATOM    855  CG  LEU   128      33.710  -4.210  -2.640  1.00  0.00           C
ATOM    856  HG  LEU   128      34.740  -4.330  -2.990  1.00  0.00           H
ATOM    857  CD1 LEU   128      32.910  -3.490  -3.720  1.00  0.00           C
ATOM    858 1HD1 LEU   128      33.460  -2.620  -4.080  1.00  0.00           H
ATOM    859 2HD1 LEU   128      32.740  -4.170  -4.550  1.00  0.00           H
ATOM    860 3HD1 LEU   128      31.950  -3.170  -3.320  1.00  0.00           H
ATOM    861  CD2 LEU   128      33.750  -3.280  -1.420  1.00  0.00           C
ATOM    862 1HD2 LEU   128      34.160  -2.310  -1.700  1.00  0.00           H
ATOM    863 2HD2 LEU   128      32.750  -3.150  -1.010  1.00  0.00           H
ATOM    864 3HD2 LEU   128      34.410  -3.710  -0.660  1.00  0.00           H
ATOM    865  C   LEU   128      35.120  -7.070  -2.240  1.00  0.00           C
ATOM    866  O   LEU   128      36.230  -6.810  -2.700  1.00  0.00           O
ATOM    867  N   VAL   129      34.980  -7.730  -1.080  1.00  0.00           N
ATOM    868  H   VAL   129      34.040  -7.920  -0.770  1.00  0.00           H
ATOM    869  CA  VAL   129      36.090  -8.180  -0.280  1.00  0.00           C
ATOM    870  HA  VAL   129      36.800  -7.350  -0.240  1.00  0.00           H
ATOM    871  CB  VAL   129      35.760  -8.520   1.170  1.00  0.00           C
ATOM    872  HB  VAL   129      36.640  -8.950   1.640  1.00  0.00           H
ATOM    873  CG1 VAL   129      35.400  -7.250   1.940  1.00  0.00           C
ATOM    874 1HG1 VAL   129      34.540  -6.770   1.480  1.00  0.00           H
ATOM    875 2HG1 VAL   129      35.170  -7.480   2.980  1.00  0.00           H
ATOM    876 3HG1 VAL   129      36.240  -6.550   1.910  1.00  0.00           H
ATOM    877  CG2 VAL   129      34.610  -9.520   1.320  1.00  0.00           C
ATOM    878 1HG2 VAL   129      34.480  -9.790   2.370  1.00  0.00           H
ATOM    879 2HG2 VAL   129      33.690  -9.060   0.970  1.00  0.00           H
ATOM    880 3HG2 VAL   129      34.820 -10.420   0.750  1.00  0.00           H
ATOM    881  C   VAL   129      36.860  -9.310  -0.950  1.00  0.00           C
ATOM    882  O   VAL   129      38.090  -9.330  -0.840  1.00  0.00           O
ATOM    883  N   THR   130      36.250 -10.200  -1.740  1.00  0.00           N
ATOM    884  H   THR   130      35.250 -10.150  -1.810  1.00  0.00           H
ATOM    885  CA  THR   130      36.970 -11.220  -2.490  1.00  0.00           C
ATOM    886  HA  THR   130      37.530 -11.820  -1.770  1.00  0.00           H
ATOM    887  CB  THR   130      36.030 -12.190  -3.190  1.00  0.00           C
ATOM    888  HB  THR   130      35.360 -11.640  -3.860  1.00  0.00           H
ATOM    889  CG2 THR   130      36.720 -13.290  -4.000  1.00  0.00           C
ATOM    890 1HG2 THR   130      35.980 -13.980  -4.400  1.00  0.00           H
ATOM    891 2HG2 THR   130      37.270 -12.850  -4.830  1.00  0.00           H
ATOM    892 3HG2 THR   130      37.410 -13.840  -3.360  1.00  0.00           H
ATOM    893  OG1 THR   130      35.250 -12.870  -2.220  1.00  0.00           O
ATOM    894  HG1 THR   130      34.560 -12.250  -1.960  1.00  0.00           H
ATOM    895  C   THR   130      37.990 -10.620  -3.440  1.00  0.00           C
ATOM    896  O   THR   130      39.130 -11.080  -3.480  1.00  0.00           O
ATOM    897  N   LEU   131      37.660  -9.540  -4.160  1.00  0.00           N
ATOM    898  H   LEU   131      36.710  -9.220  -4.060  1.00  0.00           H
ATOM    899  CA  LEU   131      38.540  -8.810  -5.040  1.00  0.00           C
ATOM    900  HA  LEU   131      39.110  -9.540  -5.610  1.00  0.00           H
ATOM    901  CB  LEU   131      37.710  -8.010  -6.050  1.00  0.00           C
ATOM    902  HB1 LEU   131      38.370  -7.340  -6.610  1.00  0.00           H
ATOM    903  HB2 LEU   131      37.040  -7.370  -5.490  1.00  0.00           H
ATOM    904  CG  LEU   131      36.900  -8.830  -7.050  1.00  0.00           C
ATOM    905  HG  LEU   131      36.270  -9.550  -6.510  1.00  0.00           H
ATOM    906  CD1 LEU   131      35.970  -7.920  -7.860  1.00  0.00           C
ATOM    907 1HD1 LEU   131      35.400  -8.520  -8.570  1.00  0.00           H
ATOM    908 2HD1 LEU   131      35.270  -7.430  -7.190  1.00  0.00           H
ATOM    909 3HD1 LEU   131      36.560  -7.180  -8.400  1.00  0.00           H
ATOM    910  CD2 LEU   131      37.780  -9.600  -8.030  1.00  0.00           C
ATOM    911 1HD2 LEU   131      37.160 -10.120  -8.760  1.00  0.00           H
ATOM    912 2HD2 LEU   131      38.430  -8.900  -8.570  1.00  0.00           H
ATOM    913 3HD2 LEU   131      38.390 -10.330  -7.510  1.00  0.00           H
ATOM    914  C   LEU   131      39.580  -7.950  -4.340  1.00  0.00           C
ATOM    915  O   LEU   131      40.700  -7.790  -4.820  1.00  0.00           O
ATOM    916  N   ALA   132      39.300  -7.410  -3.150  1.00  0.00           N
ATOM    917  H   ALA   132      38.350  -7.490  -2.820  1.00  0.00           H
ATOM    918  CA  ALA   132      40.250  -6.700  -2.310  1.00  0.00           C
ATOM    919  HA  ALA   132      40.810  -6.010  -2.940  1.00  0.00           H
ATOM    920  CB  ALA   132      39.480  -5.850  -1.310  1.00  0.00           C
ATOM    921  HB1 ALA   132      40.170  -5.210  -0.750  1.00  0.00           H
ATOM    922  HB2 ALA   132      38.760  -5.200  -1.810  1.00  0.00           H
ATOM    923  HB3 ALA   132      38.960  -6.480  -0.600  1.00  0.00           H
ATOM    924  C   ALA   132      41.250  -7.630  -1.640  1.00  0.00           C
ATOM    925  O   ALA   132      42.460  -7.370  -1.610  1.00  0.00           O
ATOM    926  N   ILE   133      40.820  -8.780  -1.140  1.00  0.00           N
ATOM    927  H   ILE   133      39.820  -8.930  -1.170  1.00  0.00           H
ATOM    928  CA  ILE   133      41.610  -9.820  -0.500  1.00  0.00           C
ATOM    929  HA  ILE   133      42.340  -9.320   0.130  1.00  0.00           H
ATOM    930  CB  ILE   133      40.750 -10.680   0.430  1.00  0.00           C
ATOM    931  HB  ILE   133      39.950 -11.110  -0.170  1.00  0.00           H
ATOM    932  CG2 ILE   133      41.520 -11.860   1.000  1.00  0.00           C
ATOM    933 1HG2 ILE   133      40.920 -12.420   1.730  1.00  0.00           H
ATOM    934 2HG2 ILE   133      41.810 -12.570   0.220  1.00  0.00           H
ATOM    935 3HG2 ILE   133      42.430 -11.500   1.490  1.00  0.00           H
ATOM    936  CG1 ILE   133      40.110  -9.910   1.580  1.00  0.00           C
ATOM    937 1HG1 ILE   133      39.610 -10.590   2.260  1.00  0.00           H
ATOM    938 2HG1 ILE   133      39.320  -9.250   1.210  1.00  0.00           H
ATOM    939  CD  ILE   133      41.040  -9.010   2.400  1.00  0.00           C
ATOM    940  HD1 ILE   133      41.390  -8.180   1.790  1.00  0.00           H
ATOM    941  HD2 ILE   133      40.520  -8.610   3.260  1.00  0.00           H
ATOM    942  HD3 ILE   133      41.910  -9.580   2.740  1.00  0.00           H
ATOM    943  C   ILE   133      42.460 -10.570  -1.510  1.00  0.00           C
ATOM    944  O   ILE   133      43.550 -11.030  -1.160  1.00  0.00           O
ATOM    945  N   LEU   134      42.110 -10.640  -2.790  1.00  0.00           N
ATOM    946  H   LEU   134      41.180 -10.300  -3.020  1.00  0.00           H
ATOM    947  CA  LEU   134      42.900 -11.190  -3.870  1.00  0.00           C
ATOM    948  HA  LEU   134      43.010 -12.260  -3.660  1.00  0.00           H
ATOM    949  CB  LEU   134      42.180 -11.060  -5.210  1.00  0.00           C
ATOM    950  HB1 LEU   134      42.740 -10.360  -5.820  1.00  0.00           H
ATOM    951  HB2 LEU   134      41.210 -10.580  -5.060  1.00  0.00           H
ATOM    952  CG  LEU   134      41.940 -12.310  -6.050  1.00  0.00           C
ATOM    953  HG  LEU   134      41.490 -12.010  -7.000  1.00  0.00           H
ATOM    954  CD1 LEU   134      43.240 -13.050  -6.380  1.00  0.00           C
ATOM    955 1HD1 LEU   134      43.030 -13.860  -7.080  1.00  0.00           H
ATOM    956 2HD1 LEU   134      43.930 -12.360  -6.850  1.00  0.00           H
ATOM    957 3HD1 LEU   134      43.680 -13.470  -5.480  1.00  0.00           H
ATOM    958  CD2 LEU   134      40.970 -13.290  -5.390  1.00  0.00           C
ATOM    959 1HD2 LEU   134      40.800 -14.140  -6.050  1.00  0.00           H
ATOM    960 2HD2 LEU   134      41.380 -13.650  -4.450  1.00  0.00           H
ATOM    961 3HD2 LEU   134      40.010 -12.800  -5.220  1.00  0.00           H
ATOM    962  C   LEU   134      44.320 -10.640  -3.950  1.00  0.00           C
ATOM    963  O   LEU   134      45.250 -11.350  -4.320  1.00  0.00           O
ATOM    964  N   THR   135      44.550  -9.380  -3.560  1.00  0.00           N
ATOM    965  H   THR   135      43.740  -8.850  -3.280  1.00  0.00           H
ATOM    966  CA  THR   135      45.840  -8.720  -3.480  1.00  0.00           C
ATOM    967  HA  THR   135      46.570  -9.350  -3.990  1.00  0.00           H
ATOM    968  CB  THR   135      45.840  -7.410  -4.270  1.00  0.00           C
ATOM    969  HB  THR   135      45.250  -7.550  -5.180  1.00  0.00           H
ATOM    970  CG2 THR   135      45.290  -6.200  -3.520  1.00  0.00           C
ATOM    971 1HG2 THR   135      45.950  -5.920  -2.700  1.00  0.00           H
ATOM    972 2HG2 THR   135      45.220  -5.360  -4.210  1.00  0.00           H
ATOM    973 3HG2 THR   135      44.290  -6.420  -3.140  1.00  0.00           H
ATOM    974  OG1 THR   135      47.150  -7.070  -4.680  1.00  0.00           O
ATOM    975  HG1 THR   135      47.150  -7.100  -5.640  1.00  0.00           H
ATOM    976  C   THR   135      46.390  -8.540  -2.070  1.00  0.00           C
ATOM    977  O   THR   135      47.600  -8.570  -1.840  1.00  0.00           O
ATOM    978  N   ALA   136      45.540  -8.430  -1.040  1.00  0.00           N
ATOM    979  H   ALA   136      44.550  -8.380  -1.270  1.00  0.00           H
ATOM    980  CA  ALA   136      45.870  -8.390   0.370  1.00  0.00           C
ATOM    981  HA  ALA   136      46.830  -7.870   0.450  1.00  0.00           H
ATOM    982  CB  ALA   136      44.880  -7.490   1.100  1.00  0.00           C
ATOM    983  HB1 ALA   136      45.150  -7.400   2.160  1.00  0.00           H
ATOM    984  HB2 ALA   136      44.880  -6.490   0.670  1.00  0.00           H
ATOM    985  HB3 ALA   136      43.870  -7.900   1.030  1.00  0.00           H
ATOM    986  C   ALA   136      46.070  -9.740   1.040  1.00  0.00           C
ATOM    987  O   ALA   136      46.340  -9.810   2.240  1.00  0.00           O
ATOM    988  N   LEU   137      45.980 -10.840   0.300  1.00  0.00           N
ATOM    989  H   LEU   137      45.650 -10.690  -0.650  1.00  0.00           H
ATOM    990  CA  LEU   137      46.140 -12.230   0.690  1.00  0.00           C
ATOM    991  HA  LEU   137      46.050 -12.810  -0.230  1.00  0.00           H
ATOM    992  CB  LEU   137      47.580 -12.450   1.160  1.00  0.00           C
ATOM    993  HB1 LEU   137      47.660 -12.140   2.200  1.00  0.00           H
ATOM    994  HB2 LEU   137      48.230 -11.780   0.600  1.00  0.00           H
ATOM    995  CG  LEU   137      48.180 -13.850   1.020  1.00  0.00           C
ATOM    996  HG  LEU   137      48.130 -14.170  -0.020  1.00  0.00           H
ATOM    997  CD1 LEU   137      49.640 -13.820   1.450  1.00  0.00           C
ATOM    998 1HD1 LEU   137      49.740 -13.480   2.480  1.00  0.00           H
ATOM    999 2HD1 LEU   137      50.070 -14.820   1.360  1.00  0.00           H
ATOM   1000 3HD1 LEU   137      50.200 -13.140   0.800  1.00  0.00           H
ATOM   1001  CD2 LEU   137      47.490 -14.890   1.900  1.00  0.00           C
ATOM   1002 1HD2 LEU   137      48.050 -15.820   1.900  1.00  0.00           H
ATOM   1003 2HD2 LEU   137      47.410 -14.530   2.930  1.00  0.00           H
ATOM   1004 3HD2 LEU   137      46.490 -15.110   1.510  1.00  0.00           H
ATOM   1005  C   LEU   137      45.050 -12.780   1.590  1.00  0.00           C
ATOM   1006  O   LEU   137      44.350 -13.730   1.230  1.00  0.00           O
ATOM   1007  N   ARG   138      44.810 -12.210   2.770  1.00  0.00           N
ATOM   1008  H   ARG   138      45.370 -11.380   2.960  1.00  0.00           H
ATOM   1009  CA  ARG   138      43.810 -12.550   3.760  1.00  0.00           C
ATOM   1010  HA  ARG   138      42.980 -13.030   3.250  1.00  0.00           H
ATOM   1011  CB  ARG   138      44.360 -13.560   4.770  1.00  0.00           C
ATOM   1012  HB1 ARG   138      43.760 -13.550   5.680  1.00  0.00           H
ATOM   1013  HB2 ARG   138      45.350 -13.220   5.090  1.00  0.00           H
ATOM   1014  CG  ARG   138      44.470 -15.010   4.320  1.00  0.00           C
ATOM   1015  HG1 ARG   138      45.010 -15.580   5.080  1.00  0.00           H
ATOM   1016  HG2 ARG   138      45.060 -15.070   3.410  1.00  0.00           H
ATOM   1017  CD  ARG   138      43.120 -15.680   4.110  1.00  0.00           C
ATOM   1018  HD1 ARG   138      42.580 -15.170   3.300  1.00  0.00           H
ATOM   1019  HD2 ARG   138      42.540 -15.570   5.030  1.00  0.00           H
ATOM   1020  NE  ARG   138      43.260 -17.090   3.760  1.00  0.00           N
ATOM   1021  HE  ARG   138      44.030 -17.380   3.180  1.00  0.00           H
ATOM   1022  CZ  ARG   138      42.410 -18.080   4.090  1.00  0.00           C
ATOM   1023  NH1 ARG   138      41.240 -17.850   4.710  1.00  0.00           N
ATOM   1024 1HH1 ARG   138      40.950 -16.900   4.870  1.00  0.00           H
ATOM   1025 2HH1 ARG   138      40.650 -18.660   4.870  1.00  0.00           H
ATOM   1026  NH2 ARG   138      42.680 -19.350   3.820  1.00  0.00           N
ATOM   1027 1HH2 ARG   138      43.560 -19.580   3.390  1.00  0.00           H
ATOM   1028 2HH2 ARG   138      42.020 -20.060   4.140  1.00  0.00           H
ATOM   1029  C   ARG   138      43.200 -11.350   4.460  1.00  0.00           C
ATOM   1030  O   ARG   138      43.820 -10.290   4.520  1.00  0.00           O
ATOM   1031  N   NME   139      41.990 -11.480   4.990  1.00  0.00           N
ATOM   1032  H   NME   139      41.540 -12.380   4.890  1.00  0.00           H
ATOM   1033  CH3 NME   139      41.250 -10.470   5.710  1.00  0.00           C
ATOM   1034 1HH3 NME   139      40.820 -10.900   6.620  1.00  0.00           H
ATOM   1035 2HH3 NME   139      41.890  -9.630   5.990  1.00  0.00           H
ATOM   1036 3HH3 NME   139      40.430 -10.090   5.100  1.00  0.00           H
ATOM   1037  CH3 ACE   208      -3.940   2.350 -10.250  1.00  0.00           C
ATOM   1038 1HH3 ACE   208      -3.600   2.080  -9.250  1.00  0.00           H
ATOM   1039 2HH3 ACE   208      -3.690   3.390 -10.450  1.00  0.00           H
ATOM   1040 3HH3 ACE   208      -5.020   2.210 -10.320  1.00  0.00           H
ATOM   1041  C   ACE   208      -3.250   1.460 -11.260  1.00  0.00           C
ATOM   1042  O   ACE   208      -3.920   0.670 -11.930  1.00  0.00           O
ATOM   1043  N   GLU   208      -1.930   1.590 -11.400  1.00  0.00           N
ATOM   1044  H   GLU   208      -1.510   2.290 -10.820  1.00  0.00           H
ATOM   1045  CA  GLU   208      -1.130   0.890 -12.390  1.00  0.00           C
ATOM   1046  HA  GLU   208      -1.610  -0.070 -12.580  1.00  0.00           H
ATOM   1047  CB  GLU   208      -1.170   1.640 -13.720  1.00  0.00           C
ATOM   1048  HB1 GLU   208      -2.220   1.780 -14.000  1.00  0.00           H
ATOM   1049  HB2 GLU   208      -0.750   1.010 -14.500  1.00  0.00           H
ATOM   1050  CG  GLU   208      -0.500   3.010 -13.770  1.00  0.00           C
ATOM   1051  HG1 GLU   208       0.580   2.860 -13.680  1.00  0.00           H
ATOM   1052  HG2 GLU   208      -0.810   3.580 -12.890  1.00  0.00           H
ATOM   1053  CD  GLU   208      -0.800   3.810 -15.030  1.00  0.00           C
ATOM   1054  OE1 GLU   208      -1.130   3.210 -16.080  1.00  0.00           O
ATOM   1055  OE2 GLU   208      -0.740   5.060 -14.990  1.00  0.00           O
ATOM   1056  C   GLU   208       0.280   0.530 -11.940  1.00  0.00           C
ATOM   1057  O   GLU   208       1.160   0.270 -12.750  1.00  0.00           O
ATOM   1058  N   THR   209       0.590   0.520 -10.640  1.00  0.00           N
ATOM   1059  H   THR   209      -0.200   0.680 -10.020  1.00  0.00           H
ATOM   1060  CA  THR   209       1.890   0.340 -10.030  1.00  0.00           C
ATOM   1061  HA  THR   209       1.760   0.550  -8.970  1.00  0.00           H
ATOM   1062  CB  THR   209       2.380  -1.110 -10.060  1.00  0.00           C
ATOM   1063  HB  THR   209       3.340  -1.190  -9.550  1.00  0.00           H
ATOM   1064  CG2 THR   209       1.430  -2.080  -9.350  1.00  0.00           C
ATOM   1065 1HG2 THR   209       1.870  -3.070  -9.310  1.00  0.00           H
ATOM   1066 2HG2 THR   209       1.260  -1.730  -8.330  1.00  0.00           H
ATOM   1067 3HG2 THR   209       0.480  -2.120  -9.880  1.00  0.00           H
ATOM   1068  OG1 THR   209       2.560  -1.610 -11.360  1.00  0.00           O
ATOM   1069  HG1 THR   209       2.040  -1.040 -11.940  1.00  0.00           H
ATOM   1070  C   THR   209       2.980   1.320 -10.450  1.00  0.00           C
ATOM   1071  O   THR   209       4.140   1.190 -10.060  1.00  0.00           O
ATOM   1072  N   GLY   210       2.650   2.360 -11.230  1.00  0.00           N
ATOM   1073  H   GLY   210       1.680   2.450 -11.470  1.00  0.00           H
ATOM   1074  CA  GLY   210       3.570   3.280 -11.870  1.00  0.00           C
ATOM   1075  HA1 GLY   210       2.990   3.950 -12.520  1.00  0.00           H
ATOM   1076  HA2 GLY   210       4.240   2.720 -12.520  1.00  0.00           H
ATOM   1077  C   GLY   210       4.410   4.150 -10.950  1.00  0.00           C
ATOM   1078  O   GLY   210       5.450   4.660 -11.360  1.00  0.00           O
ATOM   1079  N   THR   211       4.030   4.310  -9.680  1.00  0.00           N
ATOM   1080  H   THR   211       3.170   3.860  -9.390  1.00  0.00           H
ATOM   1081  CA  THR   211       4.810   4.990  -8.660  1.00  0.00           C
ATOM   1082  HA  THR   211       5.490   5.690  -9.150  1.00  0.00           H
ATOM   1083  CB  THR   211       3.940   5.820  -7.720  1.00  0.00           C
ATOM   1084  HB  THR   211       3.550   5.170  -6.940  1.00  0.00           H
ATOM   1085  CG2 THR   211       4.730   6.950  -7.060  1.00  0.00           C
ATOM   1086 1HG2 THR   211       5.560   6.560  -6.480  1.00  0.00           H
ATOM   1087 2HG2 THR   211       5.110   7.630  -7.830  1.00  0.00           H
ATOM   1088 3HG2 THR   211       4.080   7.520  -6.390  1.00  0.00           H
ATOM   1089  OG1 THR   211       2.840   6.400  -8.380  1.00  0.00           O
ATOM   1090  HG1 THR   211       3.170   7.040  -9.010  1.00  0.00           H
ATOM   1091  C   THR   211       5.690   4.020  -7.880  1.00  0.00           C
ATOM   1092  O   THR   211       6.810   4.360  -7.500  1.00  0.00           O
ATOM   1093  N   LEU   212       5.250   2.780  -7.660  1.00  0.00           N
ATOM   1094  H   LEU   212       4.330   2.570  -8.010  1.00  0.00           H
ATOM   1095  CA  LEU   212       5.960   1.700  -7.010  1.00  0.00           C
ATOM   1096  HA  LEU   212       6.340   2.100  -6.070  1.00  0.00           H
ATOM   1097  CB  LEU   212       4.950   0.620  -6.630  1.00  0.00           C
ATOM   1098  HB1 LEU   212       4.430   0.290  -7.530  1.00  0.00           H
ATOM   1099  HB2 LEU   212       4.180   1.090  -6.010  1.00  0.00           H
ATOM   1100  CG  LEU   212       5.470  -0.600  -5.890  1.00  0.00           C
ATOM   1101  HG  LEU   212       6.360  -0.330  -5.310  1.00  0.00           H
ATOM   1102  CD1 LEU   212       4.430  -1.160  -4.910  1.00  0.00           C
ATOM   1103 1HD1 LEU   212       4.830  -2.040  -4.400  1.00  0.00           H
ATOM   1104 2HD1 LEU   212       4.190  -0.410  -4.170  1.00  0.00           H
ATOM   1105 3HD1 LEU   212       3.530  -1.440  -5.460  1.00  0.00           H
ATOM   1106  CD2 LEU   212       5.820  -1.750  -6.840  1.00  0.00           C
ATOM   1107 1HD2 LEU   212       6.520  -1.420  -7.610  1.00  0.00           H
ATOM   1108 2HD2 LEU   212       6.280  -2.570  -6.290  1.00  0.00           H
ATOM   1109 3HD2 LEU   212       4.910  -2.100  -7.330  1.00  0.00           H
ATOM   1110  C   LEU   212       7.180   1.210  -7.770  1.00  0.00           C
ATOM   1111  O   LEU   212       8.090   0.620  -7.180  1.00  0.00           O
ATOM   1112  N   ILE   213       7.310   1.470  -9.070  1.00  0.00           N
ATOM   1113  H   ILE   213       6.500   1.890  -9.510  1.00  0.00           H
ATOM   1114  CA  ILE   213       8.430   1.150  -9.940  1.00  0.00           C
ATOM   1115  HA  ILE   213       8.460   0.060 -10.020  1.00  0.00           H
ATOM   1116  CB  ILE   213       8.270   1.680 -11.360  1.00  0.00           C
ATOM   1117  HB  ILE   213       9.080   1.280 -11.970  1.00  0.00           H
ATOM   1118  CG2 ILE   213       6.990   1.140 -11.990  1.00  0.00           C
ATOM   1119 1HG2 ILE   213       6.970   1.360 -13.050  1.00  0.00           H
ATOM   1120 2HG2 ILE   213       6.910   0.060 -11.860  1.00  0.00           H
ATOM   1121 3HG2 ILE   213       6.120   1.620 -11.530  1.00  0.00           H
ATOM   1122  CG1 ILE   213       8.310   3.200 -11.510  1.00  0.00           C
ATOM   1123 1HG1 ILE   213       7.870   3.670 -10.630  1.00  0.00           H
ATOM   1124 2HG1 ILE   213       7.690   3.510 -12.350  1.00  0.00           H
ATOM   1125  CD  ILE   213       9.680   3.820 -11.770  1.00  0.00           C
ATOM   1126  HD1 ILE   213       9.590   4.890 -11.930  1.00  0.00           H
ATOM   1127  HD2 ILE   213      10.350   3.660 -10.920  1.00  0.00           H
ATOM   1128  HD3 ILE   213      10.130   3.370 -12.660  1.00  0.00           H
ATOM   1129  C   ILE   213       9.800   1.530  -9.380  1.00  0.00           C
ATOM   1130  O   ILE   213      10.800   0.880  -9.660  1.00  0.00           O
ATOM   1131  N   VAL   214       9.870   2.570  -8.540  1.00  0.00           N
ATOM   1132  H   VAL   214       9.000   3.040  -8.340  1.00  0.00           H
ATOM   1133  CA  VAL   214      11.070   3.100  -7.930  1.00  0.00           C
ATOM   1134  HA  VAL   214      11.730   3.430  -8.730  1.00  0.00           H
ATOM   1135  CB  VAL   214      10.760   4.320  -7.060  1.00  0.00           C
ATOM   1136  HB  VAL   214      11.690   4.690  -6.610  1.00  0.00           H
ATOM   1137  CG1 VAL   214      10.190   5.450  -7.910  1.00  0.00           C
ATOM   1138 1HG1 VAL   214       9.230   5.180  -8.340  1.00  0.00           H
ATOM   1139 2HG1 VAL   214      10.050   6.350  -7.310  1.00  0.00           H
ATOM   1140 3HG1 VAL   214      10.880   5.700  -8.710  1.00  0.00           H
ATOM   1141  CG2 VAL   214       9.800   4.010  -5.920  1.00  0.00           C
ATOM   1142 1HG2 VAL   214       9.510   4.920  -5.390  1.00  0.00           H
ATOM   1143 2HG2 VAL   214       8.880   3.550  -6.290  1.00  0.00           H
ATOM   1144 3HG2 VAL   214      10.250   3.320  -5.200  1.00  0.00           H
ATOM   1145  C   VAL   214      11.850   2.050  -7.150  1.00  0.00           C
ATOM   1146  O   VAL   214      13.080   2.060  -7.180  1.00  0.00           O
ATOM   1147  N   ASN   215      11.190   1.080  -6.510  1.00  0.00           N
ATOM   1148  H   ASN   215      10.190   1.070  -6.580  1.00  0.00           H
ATOM   1149  CA  ASN   215      11.860   0.020  -5.770  1.00  0.00           C
ATOM   1150  HA  ASN   215      12.610   0.500  -5.150  1.00  0.00           H
ATOM   1151  CB  ASN   215      10.850  -0.640  -4.830  1.00  0.00           C
ATOM   1152  HB1 ASN   215      10.390  -1.500  -5.330  1.00  0.00           H
ATOM   1153  HB2 ASN   215      10.050   0.050  -4.570  1.00  0.00           H
ATOM   1154  CG  ASN   215      11.470  -1.100  -3.520  1.00  0.00           C
ATOM   1155  OD1 ASN   215      11.030  -0.740  -2.430  1.00  0.00           O
ATOM   1156  ND2 ASN   215      12.580  -1.840  -3.560  1.00  0.00           N
ATOM   1157 1HD2 ASN   215      13.010  -2.050  -4.450  1.00  0.00           H
ATOM   1158 2HD2 ASN   215      13.070  -2.000  -2.690  1.00  0.00           H
ATOM   1159  C   ASN   215      12.600  -0.960  -6.660  1.00  0.00           C
ATOM   1160  O   ASN   215      13.540  -1.620  -6.210  1.00  0.00           O
ATOM   1161  N   SER   216      12.260  -1.070  -7.950  1.00  0.00           N
ATOM   1162  H   SER   216      11.450  -0.540  -8.250  1.00  0.00           H
ATOM   1163  CA  SER   216      13.000  -1.770  -8.980  1.00  0.00           C
ATOM   1164  HA  SER   216      13.480  -2.640  -8.540  1.00  0.00           H
ATOM   1165  CB  SER   216      12.060  -2.290 -10.060  1.00  0.00           C
ATOM   1166  HB1 SER   216      12.640  -2.810 -10.830  1.00  0.00           H
ATOM   1167  HB2 SER   216      11.540  -1.460 -10.540  1.00  0.00           H
ATOM   1168  OG  SER   216      11.120  -3.190  -9.510  1.00  0.00           O
ATOM   1169  HG  SER   216      10.510  -2.680  -8.980  1.00  0.00           H
ATOM   1170  C   SER   216      14.090  -0.910  -9.620  1.00  0.00           C
ATOM   1171  O   SER   216      15.170  -1.420  -9.910  1.00  0.00           O
ATOM   1172  N   VAL   217      13.880   0.400  -9.770  1.00  0.00           N
ATOM   1173  H   VAL   217      12.960   0.740  -9.550  1.00  0.00           H
ATOM   1174  CA  VAL   217      14.890   1.350 -10.200  1.00  0.00           C
ATOM   1175  HA  VAL   217      15.250   1.030 -11.170  1.00  0.00           H
ATOM   1176  CB  VAL   217      14.340   2.760 -10.400  1.00  0.00           C
ATOM   1177  HB  VAL   217      13.930   3.120  -9.450  1.00  0.00           H
ATOM   1178  CG1 VAL   217      15.410   3.780 -10.820  1.00  0.00           C
ATOM   1179 1HG1 VAL   217      14.960   4.760 -10.990  1.00  0.00           H
ATOM   1180 2HG1 VAL   217      16.170   3.880 -10.050  1.00  0.00           H
ATOM   1181 3HG1 VAL   217      15.890   3.440 -11.740  1.00  0.00           H
ATOM   1182  CG2 VAL   217      13.230   2.810 -11.430  1.00  0.00           C
ATOM   1183 1HG2 VAL   217      12.850   3.830 -11.560  1.00  0.00           H
ATOM   1184 2HG2 VAL   217      13.610   2.460 -12.390  1.00  0.00           H
ATOM   1185 3HG2 VAL   217      12.400   2.170 -11.150  1.00  0.00           H
ATOM   1186  C   VAL   217      16.090   1.340  -9.270  1.00  0.00           C
ATOM   1187  O   VAL   217      17.220   1.250  -9.730  1.00  0.00           O
ATOM   1188  N   LEU   218      15.890   1.320  -7.950  1.00  0.00           N
ATOM   1189  H   LEU   218      14.930   1.410  -7.640  1.00  0.00           H
ATOM   1190  CA  LEU   218      16.930   1.250  -6.940  1.00  0.00           C
ATOM   1191  HA  LEU   218      17.550   2.140  -7.070  1.00  0.00           H
ATOM   1192  CB  LEU   218      16.330   1.320  -5.540  1.00  0.00           C
ATOM   1193  HB1 LEU   218      16.920   0.690  -4.880  1.00  0.00           H
ATOM   1194  HB2 LEU   218      15.330   0.880  -5.540  1.00  0.00           H
ATOM   1195  CG  LEU   218      16.280   2.710  -4.910  1.00  0.00           C
ATOM   1196  HG  LEU   218      17.260   3.170  -4.980  1.00  0.00           H
ATOM   1197  CD1 LEU   218      15.290   3.660  -5.590  1.00  0.00           C
ATOM   1198 1HD1 LEU   218      15.430   4.670  -5.200  1.00  0.00           H
ATOM   1199 2HD1 LEU   218      15.450   3.680  -6.670  1.00  0.00           H
ATOM   1200 3HD1 LEU   218      14.270   3.340  -5.380  1.00  0.00           H
ATOM   1201  CD2 LEU   218      15.910   2.630  -3.430  1.00  0.00           C
ATOM   1202 1HD2 LEU   218      14.910   2.220  -3.320  1.00  0.00           H
ATOM   1203 2HD2 LEU   218      16.620   1.990  -2.910  1.00  0.00           H
ATOM   1204 3HD2 LEU   218      15.930   3.620  -2.980  1.00  0.00           H
ATOM   1205  C   LEU   218      17.890   0.070  -7.100  1.00  0.00           C
ATOM   1206  O   LEU   218      19.050   0.180  -6.700  1.00  0.00           O
ATOM   1207  N   LEU   219      17.490  -1.030  -7.740  1.00  0.00           N
ATOM   1208  H   LEU   219      16.550  -1.040  -8.100  1.00  0.00           H
ATOM   1209  CA  LEU   219      18.320  -2.180  -8.040  1.00  0.00           C
ATOM   1210  HA  LEU   219      18.730  -2.510  -7.090  1.00  0.00           H
ATOM   1211  CB  LEU   219      17.460  -3.340  -8.550  1.00  0.00           C
ATOM   1212  HB1 LEU   219      17.070  -3.080  -9.540  1.00  0.00           H
ATOM   1213  HB2 LEU   219      16.590  -3.430  -7.910  1.00  0.00           H
ATOM   1214  CG  LEU   219      18.120  -4.710  -8.640  1.00  0.00           C
ATOM   1215  HG  LEU   219      18.950  -4.760  -7.940  1.00  0.00           H
ATOM   1216  CD1 LEU   219      17.160  -5.850  -8.280  1.00  0.00           C
ATOM   1217 1HD1 LEU   219      17.660  -6.810  -8.380  1.00  0.00           H
ATOM   1218 2HD1 LEU   219      16.830  -5.740  -7.250  1.00  0.00           H
ATOM   1219 3HD1 LEU   219      16.300  -5.820  -8.950  1.00  0.00           H
ATOM   1220  CD2 LEU   219      18.660  -5.030 -10.030  1.00  0.00           C
ATOM   1221 1HD2 LEU   219      19.380  -4.280 -10.350  1.00  0.00           H
ATOM   1222 2HD2 LEU   219      19.160  -6.000 -10.050  1.00  0.00           H
ATOM   1223 3HD2 LEU   219      17.840  -5.040 -10.760  1.00  0.00           H
ATOM   1224  C   LEU   219      19.510  -1.870  -8.940  1.00  0.00           C
ATOM   1225  O   LEU   219      20.520  -2.560  -8.870  1.00  0.00           O
ATOM   1226  N   PHE   220      19.480  -0.800  -9.740  1.00  0.00           N
ATOM   1227  H   PHE   220      18.630  -0.250  -9.720  1.00  0.00           H
ATOM   1228  CA  PHE   220      20.530  -0.340 -10.620  1.00  0.00           C
ATOM   1229  HA  PHE   220      20.680  -1.130 -11.350  1.00  0.00           H
ATOM   1230  CB  PHE   220      20.110   0.910 -11.400  1.00  0.00           C
ATOM   1231  HB1 PHE   220      19.050   0.840 -11.660  1.00  0.00           H
ATOM   1232  HB2 PHE   220      20.620   0.880 -12.360  1.00  0.00           H
ATOM   1233  CG  PHE   220      20.370   2.260 -10.770  1.00  0.00           C
ATOM   1234  CD1 PHE   220      20.950   3.290 -11.520  1.00  0.00           C
ATOM   1235  HD1 PHE   220      21.180   3.130 -12.560  1.00  0.00           H
ATOM   1236  CE1 PHE   220      21.250   4.530 -10.940  1.00  0.00           C
ATOM   1237  HE1 PHE   220      21.710   5.310 -11.530  1.00  0.00           H
ATOM   1238  CZ  PHE   220      20.960   4.760  -9.590  1.00  0.00           C
ATOM   1239  HZ  PHE   220      21.200   5.710  -9.140  1.00  0.00           H
ATOM   1240  CE2 PHE   220      20.370   3.740  -8.830  1.00  0.00           C
ATOM   1241  HE2 PHE   220      20.140   3.920  -7.790  1.00  0.00           H
ATOM   1242  CD2 PHE   220      20.070   2.520  -9.430  1.00  0.00           C
ATOM   1243  HD2 PHE   220      19.600   1.760  -8.810  1.00  0.00           H
ATOM   1244  C   PHE   220      21.890  -0.130  -9.950  1.00  0.00           C
ATOM   1245  O   PHE   220      22.930  -0.160 -10.600  1.00  0.00           O
ATOM   1246  N   LEU   221      21.930  -0.010  -8.620  1.00  0.00           N
ATOM   1247  H   LEU   221      21.040  -0.010  -8.160  1.00  0.00           H
ATOM   1248  CA  LEU   221      23.100   0.080  -7.770  1.00  0.00           C
ATOM   1249  HA  LEU   221      23.630   0.990  -8.070  1.00  0.00           H
ATOM   1250  CB  LEU   221      22.630   0.250  -6.330  1.00  0.00           C
ATOM   1251  HB1 LEU   221      22.350  -0.730  -5.950  1.00  0.00           H
ATOM   1252  HB2 LEU   221      21.720   0.850  -6.310  1.00  0.00           H
ATOM   1253  CG  LEU   221      23.600   0.900  -5.340  1.00  0.00           C
ATOM   1254  HG  LEU   221      24.580   0.430  -5.420  1.00  0.00           H
ATOM   1255  CD1 LEU   221      23.770   2.390  -5.610  1.00  0.00           C
ATOM   1256 1HD1 LEU   221      24.500   2.830  -4.920  1.00  0.00           H
ATOM   1257 2HD1 LEU   221      24.130   2.570  -6.620  1.00  0.00           H
ATOM   1258 3HD1 LEU   221      22.820   2.910  -5.480  1.00  0.00           H
ATOM   1259  CD2 LEU   221      23.100   0.730  -3.910  1.00  0.00           C
ATOM   1260 1HD2 LEU   221      23.800   1.170  -3.210  1.00  0.00           H
ATOM   1261 2HD2 LEU   221      22.120   1.190  -3.800  1.00  0.00           H
ATOM   1262 3HD2 LEU   221      23.020  -0.330  -3.680  1.00  0.00           H
ATOM   1263  C   LEU   221      24.090  -1.070  -7.930  1.00  0.00           C
ATOM   1264  O   LEU   221      25.200  -1.010  -7.420  1.00  0.00           O
ATOM   1265  N   ALA   222      23.740  -2.150  -8.640  1.00  0.00           N
ATOM   1266  H   ALA   222      22.800  -2.170  -9.010  1.00  0.00           H
ATOM   1267  CA  ALA   222      24.630  -3.230  -9.030  1.00  0.00           C
ATOM   1268  HA  ALA   222      25.020  -3.680  -8.120  1.00  0.00           H
ATOM   1269  CB  ALA   222      23.820  -4.290  -9.760  1.00  0.00           C
ATOM   1270  HB1 ALA   222      23.390  -3.880 -10.670  1.00  0.00           H
ATOM   1271  HB2 ALA   222      24.450  -5.140 -10.010  1.00  0.00           H
ATOM   1272  HB3 ALA   222      23.000  -4.650  -9.130  1.00  0.00           H
ATOM   1273  C   ALA   222      25.830  -2.760  -9.850  1.00  0.00           C
ATOM   1274  O   ALA   222      26.970  -3.090  -9.500  1.00  0.00           O
ATOM   1275  N   PHE   223      25.670  -1.940 -10.890  1.00  0.00           N
ATOM   1276  H   PHE   223      24.730  -1.650 -11.110  1.00  0.00           H
ATOM   1277  CA  PHE   223      26.760  -1.440 -11.700  1.00  0.00           C
ATOM   1278  HA  PHE   223      27.370  -2.300 -11.980  1.00  0.00           H
ATOM   1279  CB  PHE   223      26.300  -0.810 -13.010  1.00  0.00           C
ATOM   1280  HB1 PHE   223      25.400  -1.310 -13.370  1.00  0.00           H
ATOM   1281  HB2 PHE   223      27.050  -1.000 -13.780  1.00  0.00           H
ATOM   1282  CG  PHE   223      26.060   0.690 -13.000  1.00  0.00           C
ATOM   1283  CD1 PHE   223      27.130   1.570 -13.180  1.00  0.00           C
ATOM   1284  HD1 PHE   223      28.120   1.190 -13.380  1.00  0.00           H
ATOM   1285  CE1 PHE   223      26.950   2.950 -13.090  1.00  0.00           C
ATOM   1286  HE1 PHE   223      27.770   3.640 -13.220  1.00  0.00           H
ATOM   1287  CZ  PHE   223      25.670   3.470 -12.820  1.00  0.00           C
ATOM   1288  HZ  PHE   223      25.520   4.530 -12.720  1.00  0.00           H
ATOM   1289  CE2 PHE   223      24.580   2.590 -12.670  1.00  0.00           C
ATOM   1290  HE2 PHE   223      23.600   2.980 -12.440  1.00  0.00           H
ATOM   1291  CD2 PHE   223      24.780   1.210 -12.780  1.00  0.00           C
ATOM   1292  HD2 PHE   223      23.940   0.550 -12.680  1.00  0.00           H
ATOM   1293  C   PHE   223      27.690  -0.530 -10.910  1.00  0.00           C
ATOM   1294  O   PHE   223      28.900  -0.510 -11.120  1.00  0.00           O
ATOM   1295  N   VAL   224      27.170   0.180  -9.900  1.00  0.00           N
ATOM   1296  H   VAL   224      26.170   0.100  -9.790  1.00  0.00           H
ATOM   1297  CA  VAL   224      27.880   1.030  -8.970  1.00  0.00           C
ATOM   1298  HA  VAL   224      28.500   1.700  -9.570  1.00  0.00           H
ATOM   1299  CB  VAL   224      26.900   1.930  -8.210  1.00  0.00           C
ATOM   1300  HB  VAL   224      26.220   1.300  -7.640  1.00  0.00           H
ATOM   1301  CG1 VAL   224      27.560   2.870  -7.200  1.00  0.00           C
ATOM   1302 1HG1 VAL   224      26.820   3.540  -6.750  1.00  0.00           H
ATOM   1303 2HG1 VAL   224      28.010   2.290  -6.400  1.00  0.00           H
ATOM   1304 3HG1 VAL   224      28.320   3.470  -7.700  1.00  0.00           H
ATOM   1305  CG2 VAL   224      26.060   2.790  -9.140  1.00  0.00           C
ATOM   1306 1HG2 VAL   224      25.380   3.440  -8.580  1.00  0.00           H
ATOM   1307 2HG2 VAL   224      26.700   3.420  -9.760  1.00  0.00           H
ATOM   1308 3HG2 VAL   224      25.440   2.170  -9.800  1.00  0.00           H
ATOM   1309  C   VAL   224      28.830   0.260  -8.080  1.00  0.00           C
ATOM   1310  O   VAL   224      29.830   0.800  -7.610  1.00  0.00           O
ATOM   1311  N   VAL   225      28.640  -1.050  -7.850  1.00  0.00           N
ATOM   1312  H   VAL   225      27.800  -1.450  -8.240  1.00  0.00           H
ATOM   1313  CA  VAL   225      29.570  -1.930  -7.180  1.00  0.00           C
ATOM   1314  HA  VAL   225      30.020  -1.400  -6.350  1.00  0.00           H
ATOM   1315  CB  VAL   225      28.930  -3.190  -6.590  1.00  0.00           C
ATOM   1316  HB  VAL   225      28.590  -3.840  -7.390  1.00  0.00           H
ATOM   1317  CG1 VAL   225      29.910  -3.970  -5.730  1.00  0.00           C
ATOM   1318 1HG1 VAL   225      29.420  -4.810  -5.220  1.00  0.00           H
ATOM   1319 2HG1 VAL   225      30.710  -4.390  -6.340  1.00  0.00           H
ATOM   1320 3HG1 VAL   225      30.360  -3.310  -4.990  1.00  0.00           H
ATOM   1321  CG2 VAL   225      27.730  -2.860  -5.710  1.00  0.00           C
ATOM   1322 1HG2 VAL   225      27.280  -3.770  -5.320  1.00  0.00           H
ATOM   1323 2HG2 VAL   225      28.010  -2.190  -4.910  1.00  0.00           H
ATOM   1324 3HG2 VAL   225      26.970  -2.370  -6.320  1.00  0.00           H
ATOM   1325  C   VAL   225      30.720  -2.340  -8.090  1.00  0.00           C
ATOM   1326  O   VAL   225      31.890  -2.280  -7.690  1.00  0.00           O
ATOM   1327  N   PHE   226      30.430  -2.690  -9.340  1.00  0.00           N
ATOM   1328  H   PHE   226      29.460  -2.710  -9.610  1.00  0.00           H
ATOM   1329  CA  PHE   226      31.430  -3.010 -10.340  1.00  0.00           C
ATOM   1330  HA  PHE   226      32.090  -3.760  -9.910  1.00  0.00           H
ATOM   1331  CB  PHE   226      30.790  -3.680 -11.560  1.00  0.00           C
ATOM   1332  HB1 PHE   226      31.520  -3.710 -12.370  1.00  0.00           H
ATOM   1333  HB2 PHE   226      29.970  -3.060 -11.920  1.00  0.00           H
ATOM   1334  CG  PHE   226      30.320  -5.090 -11.290  1.00  0.00           C
ATOM   1335  CD1 PHE   226      28.970  -5.380 -11.090  1.00  0.00           C
ATOM   1336  HD1 PHE   226      28.240  -4.590 -11.190  1.00  0.00           H
ATOM   1337  CE1 PHE   226      28.550  -6.670 -10.740  1.00  0.00           C
ATOM   1338  HE1 PHE   226      27.500  -6.870 -10.570  1.00  0.00           H
ATOM   1339  CZ  PHE   226      29.490  -7.690 -10.600  1.00  0.00           C
ATOM   1340  HZ  PHE   226      29.170  -8.690 -10.320  1.00  0.00           H
ATOM   1341  CE2 PHE   226      30.850  -7.420 -10.810  1.00  0.00           C
ATOM   1342  HE2 PHE   226      31.570  -8.210 -10.710  1.00  0.00           H
ATOM   1343  CD2 PHE   226      31.260  -6.130 -11.160  1.00  0.00           C
ATOM   1344  HD2 PHE   226      32.310  -5.930 -11.310  1.00  0.00           H
ATOM   1345  C   PHE   226      32.310  -1.810 -10.680  1.00  0.00           C
ATOM   1346  O   PHE   226      33.520  -1.970 -10.840  1.00  0.00           O
ATOM   1347  N   LEU   227      31.780  -0.590 -10.680  1.00  0.00           N
ATOM   1348  H   LEU   227      30.770  -0.540 -10.620  1.00  0.00           H
ATOM   1349  CA  LEU   227      32.490   0.670 -10.770  1.00  0.00           C
ATOM   1350  HA  LEU   227      33.080   0.640 -11.690  1.00  0.00           H
ATOM   1351  CB  LEU   227      31.490   1.810 -10.910  1.00  0.00           C
ATOM   1352  HB1 LEU   227      30.870   1.850 -10.020  1.00  0.00           H
ATOM   1353  HB2 LEU   227      30.830   1.550 -11.740  1.00  0.00           H
ATOM   1354  CG  LEU   227      32.060   3.190 -11.180  1.00  0.00           C
ATOM   1355  HG  LEU   227      32.960   3.100 -11.800  1.00  0.00           H
ATOM   1356  CD1 LEU   227      31.050   4.050 -11.950  1.00  0.00           C
ATOM   1357 1HD1 LEU   227      31.480   5.020 -12.180  1.00  0.00           H
ATOM   1358 2HD1 LEU   227      30.790   3.570 -12.890  1.00  0.00           H
ATOM   1359 3HD1 LEU   227      30.150   4.190 -11.350  1.00  0.00           H
ATOM   1360  CD2 LEU   227      32.410   3.960  -9.910  1.00  0.00           C
ATOM   1361 1HD2 LEU   227      31.530   4.060  -9.270  1.00  0.00           H
ATOM   1362 2HD2 LEU   227      33.190   3.440  -9.350  1.00  0.00           H
ATOM   1363 3HD2 LEU   227      32.790   4.950 -10.140  1.00  0.00           H
ATOM   1364  C   LEU   227      33.480   0.850  -9.630  1.00  0.00           C
ATOM   1365  O   LEU   227      34.660   1.130  -9.860  1.00  0.00           O
ATOM   1366  N   LEU   228      33.080   0.610  -8.380  1.00  0.00           N
ATOM   1367  H   LEU   228      32.100   0.380  -8.250  1.00  0.00           H
ATOM   1368  CA  LEU   228      33.890   0.690  -7.180  1.00  0.00           C
ATOM   1369  HA  LEU   228      34.270   1.710  -7.110  1.00  0.00           H
ATOM   1370  CB  LEU   228      33.060   0.440  -5.930  1.00  0.00           C
ATOM   1371  HB1 LEU   228      32.870  -0.630  -5.840  1.00  0.00           H
ATOM   1372  HB2 LEU   228      32.070   0.880  -6.080  1.00  0.00           H
ATOM   1373  CG  LEU   228      33.570   0.950  -4.590  1.00  0.00           C
ATOM   1374  HG  LEU   228      33.670   2.040  -4.640  1.00  0.00           H
ATOM   1375  CD1 LEU   228      32.570   0.640  -3.470  1.00  0.00           C
ATOM   1376 1HD1 LEU   228      32.920   1.060  -2.530  1.00  0.00           H
ATOM   1377 2HD1 LEU   228      31.610   1.080  -3.710  1.00  0.00           H
ATOM   1378 3HD1 LEU   228      32.460  -0.440  -3.370  1.00  0.00           H
ATOM   1379  CD2 LEU   228      34.920   0.380  -4.150  1.00  0.00           C
ATOM   1380 1HD2 LEU   228      35.720   0.790  -4.770  1.00  0.00           H
ATOM   1381 2HD2 LEU   228      35.140   0.660  -3.120  1.00  0.00           H
ATOM   1382 3HD2 LEU   228      34.910  -0.710  -4.230  1.00  0.00           H
ATOM   1383  C   LEU   228      35.110  -0.210  -7.290  1.00  0.00           C
ATOM   1384  O   LEU   228      36.250   0.240  -7.150  1.00  0.00           O
ATOM   1385  N   VAL   229      34.940  -1.500  -7.610  1.00  0.00           N
ATOM   1386  H   VAL   229      33.990  -1.820  -7.730  1.00  0.00           H
ATOM   1387  CA  VAL   229      36.030  -2.430  -7.790  1.00  0.00           C
ATOM   1388  HA  VAL   229      36.720  -2.260  -6.960  1.00  0.00           H
ATOM   1389  CB  VAL   229      35.680  -3.910  -7.700  1.00  0.00           C
ATOM   1390  HB  VAL   229      36.580  -4.510  -7.830  1.00  0.00           H
ATOM   1391  CG1 VAL   229      35.100  -4.250  -6.330  1.00  0.00           C
ATOM   1392 1HG1 VAL   229      34.910  -5.320  -6.240  1.00  0.00           H
ATOM   1393 2HG1 VAL   229      35.800  -3.950  -5.550  1.00  0.00           H
ATOM   1394 3HG1 VAL   229      34.170  -3.700  -6.200  1.00  0.00           H
ATOM   1395  CG2 VAL   229      34.680  -4.370  -8.770  1.00  0.00           C
ATOM   1396 1HG2 VAL   229      35.070  -4.170  -9.770  1.00  0.00           H
ATOM   1397 2HG2 VAL   229      34.480  -5.440  -8.670  1.00  0.00           H
ATOM   1398 3HG2 VAL   229      33.750  -3.830  -8.630  1.00  0.00           H
ATOM   1399  C   VAL   229      36.860  -2.140  -9.040  1.00  0.00           C
ATOM   1400  O   VAL   229      38.080  -2.290  -8.990  1.00  0.00           O
ATOM   1401  N   THR   230      36.300  -1.640 -10.140  1.00  0.00           N
ATOM   1402  H   THR   230      35.300  -1.510 -10.130  1.00  0.00           H
ATOM   1403  CA  THR   230      37.050  -1.280 -11.330  1.00  0.00           C
ATOM   1404  HA  THR   230      37.550  -2.170 -11.710  1.00  0.00           H
ATOM   1405  CB  THR   230      36.180  -0.760 -12.470  1.00  0.00           C
ATOM   1406  HB  THR   230      35.650   0.140 -12.150  1.00  0.00           H
ATOM   1407  CG2 THR   230      36.960  -0.440 -13.740  1.00  0.00           C
ATOM   1408 1HG2 THR   230      36.270  -0.180 -14.550  1.00  0.00           H
ATOM   1409 2HG2 THR   230      37.620   0.410 -13.590  1.00  0.00           H
ATOM   1410 3HG2 THR   230      37.550  -1.310 -14.040  1.00  0.00           H
ATOM   1411  OG1 THR   230      35.220  -1.730 -12.850  1.00  0.00           O
ATOM   1412  HG1 THR   230      34.640  -1.880 -12.100  1.00  0.00           H
ATOM   1413  C   THR   230      38.140  -0.260 -11.020  1.00  0.00           C
ATOM   1414  O   THR   230      39.290  -0.440 -11.420  1.00  0.00           O
ATOM   1415  N   LEU   231      37.830   0.760 -10.220  1.00  0.00           N
ATOM   1416  H   LEU   231      36.860   0.830  -9.930  1.00  0.00           H
ATOM   1417  CA  LEU   231      38.740   1.770  -9.730  1.00  0.00           C
ATOM   1418  HA  LEU   231      39.320   2.140 -10.570  1.00  0.00           H
ATOM   1419  CB  LEU   231      37.940   2.940  -9.150  1.00  0.00           C
ATOM   1420  HB1 LEU   231      38.620   3.620  -8.630  1.00  0.00           H
ATOM   1421  HB2 LEU   231      37.270   2.550  -8.400  1.00  0.00           H
ATOM   1422  CG  LEU   231      37.140   3.750 -10.160  1.00  0.00           C
ATOM   1423  HG  LEU   231      36.530   3.080 -10.770  1.00  0.00           H
ATOM   1424  CD1 LEU   231      36.200   4.720  -9.460  1.00  0.00           C
ATOM   1425 1HD1 LEU   231      35.590   5.250 -10.190  1.00  0.00           H
ATOM   1426 2HD1 LEU   231      35.540   4.160  -8.790  1.00  0.00           H
ATOM   1427 3HD1 LEU   231      36.780   5.440  -8.890  1.00  0.00           H
ATOM   1428  CD2 LEU   231      38.040   4.550 -11.110  1.00  0.00           C
ATOM   1429 1HD2 LEU   231      38.650   3.880 -11.710  1.00  0.00           H
ATOM   1430 2HD2 LEU   231      37.430   5.140 -11.790  1.00  0.00           H
ATOM   1431 3HD2 LEU   231      38.680   5.220 -10.540  1.00  0.00           H
ATOM   1432  C   LEU   231      39.760   1.220  -8.740  1.00  0.00           C
ATOM   1433  O   LEU   231      40.940   1.550  -8.820  1.00  0.00           O
ATOM   1434  N   ALA   232      39.370   0.330  -7.820  1.00  0.00           N
ATOM   1435  H   ALA   232      38.380   0.110  -7.780  1.00  0.00           H
ATOM   1436  CA  ALA   232      40.250  -0.330  -6.880  1.00  0.00           C
ATOM   1437  HA  ALA   232      40.830   0.440  -6.380  1.00  0.00           H
ATOM   1438  CB  ALA   232      39.400  -1.010  -5.810  1.00  0.00           C
ATOM   1439  HB1 ALA   232      40.030  -1.390  -5.010  1.00  0.00           H
ATOM   1440  HB2 ALA   232      38.680  -0.300  -5.370  1.00  0.00           H
ATOM   1441  HB3 ALA   232      38.850  -1.850  -6.240  1.00  0.00           H
ATOM   1442  C   ALA   232      41.230  -1.300  -7.510  1.00  0.00           C
ATOM   1443  O   ALA   232      42.350  -1.480  -7.030  1.00  0.00           O
ATOM   1444  N   ILE   233      40.890  -1.950  -8.630  1.00  0.00           N
ATOM   1445  H   ILE   233      39.930  -1.830  -8.930  1.00  0.00           H
ATOM   1446  CA  ILE   233      41.710  -2.850  -9.410  1.00  0.00           C
ATOM   1447  HA  ILE   233      42.400  -3.320  -8.710  1.00  0.00           H
ATOM   1448  CB  ILE   233      40.900  -4.000 -10.010  1.00  0.00           C
ATOM   1449  HB  ILE   233      40.170  -3.560 -10.690  1.00  0.00           H
ATOM   1450  CG2 ILE   233      41.770  -4.930 -10.840  1.00  0.00           C
ATOM   1451 1HG2 ILE   233      42.610  -5.290 -10.250  1.00  0.00           H
ATOM   1452 2HG2 ILE   233      41.200  -5.790 -11.200  1.00  0.00           H
ATOM   1453 3HG2 ILE   233      42.160  -4.420 -11.730  1.00  0.00           H
ATOM   1454  CG1 ILE   233      40.130  -4.850  -9.000  1.00  0.00           C
ATOM   1455 1HG1 ILE   233      39.730  -5.740  -9.480  1.00  0.00           H
ATOM   1456 2HG1 ILE   233      39.260  -4.310  -8.630  1.00  0.00           H
ATOM   1457  CD  ILE   233      40.910  -5.290  -7.760  1.00  0.00           C
ATOM   1458  HD1 ILE   233      40.290  -5.950  -7.150  1.00  0.00           H
ATOM   1459  HD2 ILE   233      41.820  -5.810  -8.060  1.00  0.00           H
ATOM   1460  HD3 ILE   233      41.170  -4.420  -7.160  1.00  0.00           H
ATOM   1461  C   ILE   233      42.640  -2.110 -10.360  1.00  0.00           C
ATOM   1462  O   ILE   233      43.710  -2.610 -10.710  1.00  0.00           O
ATOM   1463  N   LEU   234      42.350  -0.860 -10.750  1.00  0.00           N
ATOM   1464  H   LEU   234      41.460  -0.500 -10.450  1.00  0.00           H
ATOM   1465  CA  LEU   234      43.160  -0.010 -11.590  1.00  0.00           C
ATOM   1466  HA  LEU   234      43.280  -0.550 -12.540  1.00  0.00           H
ATOM   1467  CB  LEU   234      42.410   1.280 -11.890  1.00  0.00           C
ATOM   1468  HB1 LEU   234      42.910   2.100 -11.370  1.00  0.00           H
ATOM   1469  HB2 LEU   234      41.420   1.250 -11.440  1.00  0.00           H
ATOM   1470  CG  LEU   234      42.190   1.710 -13.340  1.00  0.00           C
ATOM   1471  HG  LEU   234      41.640   2.660 -13.350  1.00  0.00           H
ATOM   1472  CD1 LEU   234      43.500   1.960 -14.080  1.00  0.00           C
ATOM   1473 1HD1 LEU   234      44.030   1.020 -14.200  1.00  0.00           H
ATOM   1474 2HD1 LEU   234      43.300   2.380 -15.070  1.00  0.00           H
ATOM   1475 3HD1 LEU   234      44.120   2.650 -13.520  1.00  0.00           H
ATOM   1476  CD2 LEU   234      41.350   0.730 -14.160  1.00  0.00           C
ATOM   1477 1HD2 LEU   234      40.400   0.550 -13.650  1.00  0.00           H
ATOM   1478 2HD2 LEU   234      41.150   1.130 -15.150  1.00  0.00           H
ATOM   1479 3HD2 LEU   234      41.880  -0.220 -14.260  1.00  0.00           H
ATOM   1480  C   LEU   234      44.580   0.230 -11.070  1.00  0.00           C
ATOM   1481  O   LEU   234      45.500   0.510 -11.830  1.00  0.00           O
ATOM   1482  N   THR   235      44.840   0.080  -9.770  1.00  0.00           N
ATOM   1483  H   THR   235      44.020  -0.110  -9.200  1.00  0.00           H
ATOM   1484  CA  THR   235      46.110   0.110  -9.060  1.00  0.00           C
ATOM   1485  HA  THR   235      46.860   0.320  -9.820  1.00  0.00           H
ATOM   1486  CB  THR   235      46.200   1.300  -8.120  1.00  0.00           C
ATOM   1487  HB  THR   235      45.850   2.200  -8.630  1.00  0.00           H
ATOM   1488  CG2 THR   235      45.330   1.160  -6.870  1.00  0.00           C
ATOM   1489 1HG2 THR   235      45.620   0.280  -6.290  1.00  0.00           H
ATOM   1490 2HG2 THR   235      45.430   2.040  -6.230  1.00  0.00           H
ATOM   1491 3HG2 THR   235      44.290   1.060  -7.150  1.00  0.00           H
ATOM   1492  OG1 THR   235      47.530   1.560  -7.730  1.00  0.00           O
ATOM   1493  HG1 THR   235      47.540   2.290  -7.100  1.00  0.00           H
ATOM   1494  C   THR   235      46.550  -1.230  -8.490  1.00  0.00           C
ATOM   1495  O   THR   235      47.340  -1.310  -7.540  1.00  0.00           O
ATOM   1496  N   ALA   236      46.040  -2.340  -9.020  1.00  0.00           N
ATOM   1497  H   ALA   236      45.330  -2.200  -9.710  1.00  0.00           H
ATOM   1498  CA  ALA   236      46.350  -3.720  -8.690  1.00  0.00           C
ATOM   1499  HA  ALA   236      47.340  -3.740  -8.240  1.00  0.00           H
ATOM   1500  CB  ALA   236      45.370  -4.180  -7.620  1.00  0.00           C
ATOM   1501  HB1 ALA   236      45.370  -3.500  -6.780  1.00  0.00           H
ATOM   1502  HB2 ALA   236      44.360  -4.240  -8.030  1.00  0.00           H
ATOM   1503  HB3 ALA   236      45.640  -5.170  -7.230  1.00  0.00           H
ATOM   1504  C   ALA   236      46.400  -4.700  -9.860  1.00  0.00           C
ATOM   1505  O   ALA   236      46.820  -5.840  -9.700  1.00  0.00           O
ATOM   1506  N   LEU   237      45.960  -4.310 -11.060  1.00  0.00           N
ATOM   1507  H   LEU   237      45.570  -3.380 -11.070  1.00  0.00           H
ATOM   1508  CA  LEU   237      45.780  -5.050 -12.300  1.00  0.00           C
ATOM   1509  HA  LEU   237      45.380  -4.340 -13.030  1.00  0.00           H
ATOM   1510  CB  LEU   237      47.110  -5.520 -12.870  1.00  0.00           C
ATOM   1511  HB1 LEU   237      46.940  -6.040 -13.810  1.00  0.00           H
ATOM   1512  HB2 LEU   237      47.520  -6.270 -12.200  1.00  0.00           H
ATOM   1513  CG  LEU   237      48.190  -4.470 -13.120  1.00  0.00           C
ATOM   1514  HG  LEU   237      48.360  -3.890 -12.210  1.00  0.00           H
ATOM   1515  CD1 LEU   237      49.510  -5.130 -13.500  1.00  0.00           C
ATOM   1516 1HD1 LEU   237      50.280  -4.360 -13.650  1.00  0.00           H
ATOM   1517 2HD1 LEU   237      49.840  -5.800 -12.700  1.00  0.00           H
ATOM   1518 3HD1 LEU   237      49.400  -5.690 -14.420  1.00  0.00           H
ATOM   1519  CD2 LEU   237      47.800  -3.500 -14.240  1.00  0.00           C
ATOM   1520 1HD2 LEU   237      48.610  -2.790 -14.410  1.00  0.00           H
ATOM   1521 2HD2 LEU   237      47.610  -4.050 -15.160  1.00  0.00           H
ATOM   1522 3HD2 LEU   237      46.900  -2.940 -13.960  1.00  0.00           H
ATOM   1523  C   LEU   237      44.740  -6.160 -12.260  1.00  0.00           C
ATOM   1524  O   LEU   237      43.980  -6.340 -13.210  1.00  0.00           O
ATOM   1525  N   ARG   238      44.660  -6.930 -11.170  1.00  0.00           N
ATOM   1526  H   ARG   238      45.320  -6.700 -10.440  1.00  0.00           H
ATOM   1527  CA  ARG   238      43.750  -8.020 -10.870  1.00  0.00           C
ATOM   1528  HA  ARG   238      42.840  -7.880 -11.450  1.00  0.00           H
ATOM   1529  CB  ARG   238      44.360  -9.350 -11.280  1.00  0.00           C
ATOM   1530  HB1 ARG   238      43.730 -10.170 -10.940  1.00  0.00           H
ATOM   1531  HB2 ARG   238      45.300  -9.470 -10.730  1.00  0.00           H
ATOM   1532  CG  ARG   238      44.650  -9.560 -12.760  1.00  0.00           C
ATOM   1533  HG1 ARG   238      45.160 -10.510 -12.900  1.00  0.00           H
ATOM   1534  HG2 ARG   238      45.330  -8.780 -13.120  1.00  0.00           H
ATOM   1535  CD  ARG   238      43.390  -9.560 -13.620  1.00  0.00           C
ATOM   1536  HD1 ARG   238      42.860  -8.610 -13.500  1.00  0.00           H
ATOM   1537  HD2 ARG   238      42.730 -10.360 -13.270  1.00  0.00           H
ATOM   1538  NE  ARG   238      43.680  -9.750 -15.040  1.00  0.00           N
ATOM   1539  HE  ARG   238      44.640  -9.760 -15.350  1.00  0.00           H
ATOM   1540  CZ  ARG   238      42.760  -9.870 -16.000  1.00  0.00           C
ATOM   1541  NH1 ARG   238      41.450  -9.730 -15.770  1.00  0.00           N
ATOM   1542 1HH1 ARG   238      41.160  -9.480 -14.840  1.00  0.00           H
ATOM   1543 2HH1 ARG   238      40.800  -9.950 -16.510  1.00  0.00           H
ATOM   1544  NH2 ARG   238      43.100 -10.150 -17.270  1.00  0.00           N
ATOM   1545 1HH2 ARG   238      44.070 -10.360 -17.460  1.00  0.00           H
ATOM   1546 2HH2 ARG   238      42.370 -10.130 -17.970  1.00  0.00           H
ATOM   1547  C   ARG   238      43.300  -8.000  -9.410  1.00  0.00           C
ATOM   1548  O   ARG   238      43.960  -7.390  -8.570  1.00  0.00           O
ATOM   1549  N   NME   239      42.180  -8.660  -9.110  1.00  0.00           N
ATOM   1550  H   NME   239      41.730  -9.150  -9.870  1.00  0.00           H
ATOM   1551  CH3 NME   239      41.540  -8.740  -7.810  1.00  0.00           C
ATOM   1552 1HH3 NME   239      41.220  -9.760  -7.610  1.00  0.00           H
ATOM   1553 2HH3 NME   239      42.220  -8.420  -7.010  1.00  0.00           H
ATOM   1554 3HH3 NME   239      40.650  -8.110  -7.780  1.00  0.00           H
ATOM   1555  CH3 ACE   308      -3.680  11.750   0.030  1.00  0.00           C
ATOM   1556 1HH3 ACE   308      -3.560  10.670  -0.130  1.00  0.00           H
ATOM   1557 2HH3 ACE   308      -3.180  12.040   0.940  1.00  0.00           H
ATOM   1558 3HH3 ACE   308      -4.740  11.980   0.100  1.00  0.00           H
ATOM   1559  C   ACE   308      -3.080  12.490  -1.150  1.00  0.00           C
ATOM   1560  O   ACE   308      -3.810  13.100  -1.930  1.00  0.00           O
ATOM   1561  N   GLU   308      -1.750  12.460  -1.260  1.00  0.00           N
ATOM   1562  H   GLU   308      -1.260  11.970  -0.520  1.00  0.00           H
ATOM   1563  CA  GLU   308      -0.940  13.120  -2.260  1.00  0.00           C
ATOM   1564  HA  GLU   308      -1.540  13.200  -3.170  1.00  0.00           H
ATOM   1565  CB  GLU   308      -0.660  14.550  -1.810  1.00  0.00           C
ATOM   1566  HB1 GLU   308      -1.600  15.080  -1.650  1.00  0.00           H
ATOM   1567  HB2 GLU   308      -0.130  15.090  -2.600  1.00  0.00           H
ATOM   1568  CG  GLU   308       0.160  14.680  -0.520  1.00  0.00           C
ATOM   1569  HG1 GLU   308       1.160  14.290  -0.680  1.00  0.00           H
ATOM   1570  HG2 GLU   308      -0.310  14.080   0.260  1.00  0.00           H
ATOM   1571  CD  GLU   308       0.230  16.130  -0.050  1.00  0.00           C
ATOM   1572  OE1 GLU   308       0.560  17.020  -0.860  1.00  0.00           O
ATOM   1573  OE2 GLU   308      -0.040  16.420   1.130  1.00  0.00           O
ATOM   1574  C   GLU   308       0.310  12.350  -2.660  1.00  0.00           C
ATOM   1575  O   GLU   308       1.280  12.920  -3.150  1.00  0.00           O
ATOM   1576  N   THR   309       0.340  11.040  -2.420  1.00  0.00           N
ATOM   1577  H   THR   309      -0.530  10.650  -2.090  1.00  0.00           H
ATOM   1578  CA  THR   309       1.430  10.120  -2.660  1.00  0.00           C
ATOM   1579  HA  THR   309       1.120   9.180  -2.200  1.00  0.00           H
ATOM   1580  CB  THR   309       1.560   9.770  -4.150  1.00  0.00           C
ATOM   1581  HB  THR   309       2.210  10.510  -4.620  1.00  0.00           H
ATOM   1582  CG2 THR   309       2.110   8.380  -4.440  1.00  0.00           C
ATOM   1583 1HG2 THR   309       2.100   8.180  -5.510  1.00  0.00           H
ATOM   1584 2HG2 THR   309       3.130   8.280  -4.080  1.00  0.00           H
ATOM   1585 3HG2 THR   309       1.490   7.620  -3.950  1.00  0.00           H
ATOM   1586  OG1 THR   309       0.330   9.790  -4.840  1.00  0.00           O
ATOM   1587  HG1 THR   309       0.490  10.150  -5.710  1.00  0.00           H
ATOM   1588  C   THR   309       2.730  10.480  -1.960  1.00  0.00           C
ATOM   1589  O   THR   309       3.830  10.100  -2.360  1.00  0.00           O
ATOM   1590  N   GLY   310       2.670  11.280  -0.890  1.00  0.00           N
ATOM   1591  H   GLY   310       1.740  11.490  -0.550  1.00  0.00           H
ATOM   1592  CA  GLY   310       3.760  11.980  -0.250  1.00  0.00           C
ATOM   1593  HA1 GLY   310       3.360  12.770   0.380  1.00  0.00           H
ATOM   1594  HA2 GLY   310       4.360  12.480  -1.020  1.00  0.00           H
ATOM   1595  C   GLY   310       4.710  11.160   0.610  1.00  0.00           C
ATOM   1596  O   GLY   310       5.790  11.640   0.970  1.00  0.00           O
ATOM   1597  N   THR   311       4.400   9.900   0.920  1.00  0.00           N
ATOM   1598  H   THR   311       3.480   9.590   0.630  1.00  0.00           H
ATOM   1599  CA  THR   311       5.230   8.950   1.620  1.00  0.00           C
ATOM   1600  HA  THR   311       6.100   9.480   2.000  1.00  0.00           H
ATOM   1601  CB  THR   311       4.560   8.320   2.850  1.00  0.00           C
ATOM   1602  HB  THR   311       4.900   7.290   2.970  1.00  0.00           H
ATOM   1603  CG2 THR   311       4.930   9.070   4.130  1.00  0.00           C
ATOM   1604 1HG2 THR   311       4.700  10.130   4.030  1.00  0.00           H
ATOM   1605 2HG2 THR   311       4.390   8.650   4.980  1.00  0.00           H
ATOM   1606 3HG2 THR   311       6.000   8.960   4.320  1.00  0.00           H
ATOM   1607  OG1 THR   311       3.160   8.300   2.760  1.00  0.00           O
ATOM   1608  HG1 THR   311       2.850   9.190   2.930  1.00  0.00           H
ATOM   1609  C   THR   311       5.860   7.900   0.720  1.00  0.00           C
ATOM   1610  O   THR   311       6.710   7.120   1.170  1.00  0.00           O
ATOM   1611  N   LEU   312       5.550   7.870  -0.580  1.00  0.00           N
ATOM   1612  H   LEU   312       4.800   8.470  -0.880  1.00  0.00           H
ATOM   1613  CA  LEU   312       6.210   7.060  -1.600  1.00  0.00           C
ATOM   1614  HA  LEU   312       6.510   6.140  -1.110  1.00  0.00           H
ATOM   1615  CB  LEU   312       5.200   6.640  -2.670  1.00  0.00           C
ATOM   1616  HB1 LEU   312       5.470   7.100  -3.620  1.00  0.00           H
ATOM   1617  HB2 LEU   312       4.220   7.030  -2.400  1.00  0.00           H
ATOM   1618  CG  LEU   312       5.050   5.130  -2.870  1.00  0.00           C
ATOM   1619  HG  LEU   312       4.880   4.660  -1.910  1.00  0.00           H
ATOM   1620  CD1 LEU   312       3.840   4.820  -3.750  1.00  0.00           C
ATOM   1621 1HD1 LEU   312       3.740   3.740  -3.880  1.00  0.00           H
ATOM   1622 2HD1 LEU   312       2.930   5.190  -3.270  1.00  0.00           H
ATOM   1623 3HD1 LEU   312       3.960   5.300  -4.720  1.00  0.00           H
ATOM   1624  CD2 LEU   312       6.280   4.500  -3.520  1.00  0.00           C
ATOM   1625 1HD2 LEU   312       6.480   4.960  -4.490  1.00  0.00           H
ATOM   1626 2HD2 LEU   312       7.150   4.630  -2.870  1.00  0.00           H
ATOM   1627 3HD2 LEU   312       6.120   3.430  -3.660  1.00  0.00           H
ATOM   1628  C   LEU   312       7.490   7.680  -2.140  1.00  0.00           C
ATOM   1629  O   LEU   312       8.360   6.990  -2.660  1.00  0.00           O
ATOM   1630  N   ILE   313       7.690   8.990  -1.990  1.00  0.00           N
ATOM   1631  H   ILE   313       6.930   9.520  -1.590  1.00  0.00           H
ATOM   1632  CA  ILE   313       8.860   9.740  -2.390  1.00  0.00           C
ATOM   1633  HA  ILE   313       8.990   9.570  -3.460  1.00  0.00           H
ATOM   1634  CB  ILE   313       8.690  11.250  -2.230  1.00  0.00           C
ATOM   1635  HB  ILE   313       9.530  11.750  -2.710  1.00  0.00           H
ATOM   1636  CG2 ILE   313       7.450  11.740  -2.970  1.00  0.00           C
ATOM   1637 1HG2 ILE   313       7.400  12.830  -2.980  1.00  0.00           H
ATOM   1638 2HG2 ILE   313       7.460  11.420  -4.010  1.00  0.00           H
ATOM   1639 3HG2 ILE   313       6.540  11.380  -2.490  1.00  0.00           H
ATOM   1640  CG1 ILE   313       8.640  11.740  -0.790  1.00  0.00           C
ATOM   1641 1HG1 ILE   313       8.160  10.990  -0.160  1.00  0.00           H
ATOM   1642 2HG1 ILE   313       8.020  12.630  -0.700  1.00  0.00           H
ATOM   1643  CD  ILE   313       9.980  12.100  -0.160  1.00  0.00           C
ATOM   1644  HD1 ILE   313      10.650  11.240  -0.120  1.00  0.00           H
ATOM   1645  HD2 ILE   313      10.470  12.880  -0.750  1.00  0.00           H
ATOM   1646  HD3 ILE   313       9.850  12.470   0.850  1.00  0.00           H
ATOM   1647  C   ILE   313      10.160   9.240  -1.760  1.00  0.00           C
ATOM   1648  O   ILE   313      11.240   9.340  -2.340  1.00  0.00           O
ATOM   1649  N   VAL   314      10.100   8.670  -0.560  1.00  0.00           N
ATOM   1650  H   VAL   314       9.180   8.600  -0.150  1.00  0.00           H
ATOM   1651  CA  VAL   314      11.220   8.260   0.260  1.00  0.00           C
ATOM   1652  HA  VAL   314      11.860   9.130   0.410  1.00  0.00           H
ATOM   1653  CB  VAL   314      10.800   7.800   1.650  1.00  0.00           C
ATOM   1654  HB  VAL   314      11.690   7.600   2.250  1.00  0.00           H
ATOM   1655  CG1 VAL   314       9.980   8.850   2.370  1.00  0.00           C
ATOM   1656 1HG1 VAL   314       9.790   8.550   3.410  1.00  0.00           H
ATOM   1657 2HG1 VAL   314      10.530   9.790   2.400  1.00  0.00           H
ATOM   1658 3HG1 VAL   314       9.010   9.020   1.890  1.00  0.00           H
ATOM   1659  CG2 VAL   314       9.980   6.510   1.610  1.00  0.00           C
ATOM   1660 1HG2 VAL   314       9.610   6.250   2.600  1.00  0.00           H
ATOM   1661 2HG2 VAL   314       9.140   6.610   0.920  1.00  0.00           H
ATOM   1662 3HG2 VAL   314      10.600   5.670   1.270  1.00  0.00           H
ATOM   1663  C   VAL   314      12.110   7.220  -0.400  1.00  0.00           C
ATOM   1664  O   VAL   314      13.310   7.130  -0.130  1.00  0.00           O
ATOM   1665  N   ASN   315      11.560   6.410  -1.300  1.00  0.00           N
ATOM   1666  H   ASN   315      10.570   6.510  -1.480  1.00  0.00           H
ATOM   1667  CA  ASN   315      12.310   5.440  -2.090  1.00  0.00           C
ATOM   1668  HA  ASN   315      12.950   4.860  -1.420  1.00  0.00           H
ATOM   1669  CB  ASN   315      11.320   4.470  -2.730  1.00  0.00           C
ATOM   1670  HB1 ASN   315      11.860   3.750  -3.350  1.00  0.00           H
ATOM   1671  HB2 ASN   315      10.630   5.020  -3.370  1.00  0.00           H
ATOM   1672  CG  ASN   315      10.480   3.710  -1.720  1.00  0.00           C
ATOM   1673  OD1 ASN   315       9.420   4.130  -1.260  1.00  0.00           O
ATOM   1674  ND2 ASN   315      10.900   2.510  -1.310  1.00  0.00           N
ATOM   1675 1HD2 ASN   315      11.780   2.140  -1.630  1.00  0.00           H
ATOM   1676 2HD2 ASN   315      10.310   2.010  -0.670  1.00  0.00           H
ATOM   1677  C   ASN   315      13.220   6.140  -3.090  1.00  0.00           C
ATOM   1678  O   ASN   315      14.400   5.800  -3.170  1.00  0.00           O
ATOM   1679  N   SER   316      12.770   7.180  -3.790  1.00  0.00           N
ATOM   1680  H   SER   316      11.810   7.460  -3.640  1.00  0.00           H
ATOM   1681  CA  SER   316      13.590   8.020  -4.630  1.00  0.00           C
ATOM   1682  HA  SER   316      14.160   7.380  -5.310  1.00  0.00           H
ATOM   1683  CB  SER   316      12.750   8.940  -5.530  1.00  0.00           C
ATOM   1684  HB1 SER   316      13.410   9.560  -6.120  1.00  0.00           H
ATOM   1685  HB2 SER   316      12.130   9.590  -4.910  1.00  0.00           H
ATOM   1686  OG  SER   316      11.930   8.190  -6.400  1.00  0.00           O
ATOM   1687  HG  SER   316      11.200   7.870  -5.880  1.00  0.00           H
ATOM   1688  C   SER   316      14.610   8.850  -3.860  1.00  0.00           C
ATOM   1689  O   SER   316      15.730   9.030  -4.330  1.00  0.00           O
ATOM   1690  N   VAL   317      14.330   9.290  -2.630  1.00  0.00           N
ATOM   1691  H   VAL   317      13.370   9.190  -2.330  1.00  0.00           H
ATOM   1692  CA  VAL   317      15.290   9.920  -1.760  1.00  0.00           C
ATOM   1693  HA  VAL   317      15.690  10.790  -2.290  1.00  0.00           H
ATOM   1694  CB  VAL   317      14.670  10.470  -0.470  1.00  0.00           C
ATOM   1695  HB  VAL   317      14.180   9.650   0.060  1.00  0.00           H
ATOM   1696  CG1 VAL   317      15.690  11.100   0.480  1.00  0.00           C
ATOM   1697 1HG1 VAL   317      16.220  11.910  -0.020  1.00  0.00           H
ATOM   1698 2HG1 VAL   317      15.190  11.500   1.370  1.00  0.00           H
ATOM   1699 3HG1 VAL   317      16.420  10.360   0.810  1.00  0.00           H
ATOM   1700  CG2 VAL   317      13.610  11.540  -0.760  1.00  0.00           C
ATOM   1701 1HG2 VAL   317      13.150  11.880   0.170  1.00  0.00           H
ATOM   1702 2HG2 VAL   317      14.070  12.390  -1.250  1.00  0.00           H
ATOM   1703 3HG2 VAL   317      12.830  11.150  -1.410  1.00  0.00           H
ATOM   1704  C   VAL   317      16.470   9.010  -1.470  1.00  0.00           C
ATOM   1705  O   VAL   317      17.620   9.400  -1.640  1.00  0.00           O
ATOM   1706  N   LEU   318      16.250   7.730  -1.150  1.00  0.00           N
ATOM   1707  H   LEU   318      15.280   7.450  -1.050  1.00  0.00           H
ATOM   1708  CA  LEU   318      17.280   6.740  -0.920  1.00  0.00           C
ATOM   1709  HA  LEU   318      18.000   7.200  -0.240  1.00  0.00           H
ATOM   1710  CB  LEU   318      16.720   5.520  -0.200  1.00  0.00           C
ATOM   1711  HB1 LEU   318      17.220   4.620  -0.560  1.00  0.00           H
ATOM   1712  HB2 LEU   318      15.660   5.380  -0.440  1.00  0.00           H
ATOM   1713  CG  LEU   318      16.900   5.550   1.320  1.00  0.00           C
ATOM   1714  HG  LEU   318      17.940   5.760   1.550  1.00  0.00           H
ATOM   1715  CD1 LEU   318      16.060   6.630   2.000  1.00  0.00           C
ATOM   1716 1HD1 LEU   318      16.170   6.560   3.080  1.00  0.00           H
ATOM   1717 2HD1 LEU   318      16.380   7.620   1.670  1.00  0.00           H
ATOM   1718 3HD1 LEU   318      15.010   6.510   1.760  1.00  0.00           H
ATOM   1719  CD2 LEU   318      16.570   4.190   1.950  1.00  0.00           C
ATOM   1720 1HD2 LEU   318      16.590   4.250   3.040  1.00  0.00           H
ATOM   1721 2HD2 LEU   318      15.580   3.860   1.650  1.00  0.00           H
ATOM   1722 3HD2 LEU   318      17.300   3.450   1.630  1.00  0.00           H
ATOM   1723  C   LEU   318      18.120   6.380  -2.140  1.00  0.00           C
ATOM   1724  O   LEU   318      19.180   5.760  -1.990  1.00  0.00           O
ATOM   1725  N   LEU   319      17.760   6.780  -3.360  1.00  0.00           N
ATOM   1726  H   LEU   319      16.880   7.280  -3.430  1.00  0.00           H
ATOM   1727  CA  LEU   319      18.570   6.720  -4.560  1.00  0.00           C
ATOM   1728  HA  LEU   319      18.890   5.690  -4.660  1.00  0.00           H
ATOM   1729  CB  LEU   319      17.730   7.030  -5.800  1.00  0.00           C
ATOM   1730  HB1 LEU   319      17.490   8.090  -5.810  1.00  0.00           H
ATOM   1731  HB2 LEU   319      16.780   6.510  -5.700  1.00  0.00           H
ATOM   1732  CG  LEU   319      18.350   6.680  -7.150  1.00  0.00           C
ATOM   1733  HG  LEU   319      19.080   5.880  -7.010  1.00  0.00           H
ATOM   1734  CD1 LEU   319      17.290   6.180  -8.140  1.00  0.00           C
ATOM   1735 1HD1 LEU   319      17.760   5.920  -9.090  1.00  0.00           H
ATOM   1736 2HD1 LEU   319      16.810   5.290  -7.750  1.00  0.00           H
ATOM   1737 3HD1 LEU   319      16.540   6.960  -8.300  1.00  0.00           H
ATOM   1738  CD2 LEU   319      19.050   7.860  -7.820  1.00  0.00           C
ATOM   1739 1HD2 LEU   319      19.850   8.230  -7.180  1.00  0.00           H
ATOM   1740 2HD2 LEU   319      19.490   7.560  -8.770  1.00  0.00           H
ATOM   1741 3HD2 LEU   319      18.340   8.660  -7.990  1.00  0.00           H
ATOM   1742  C   LEU   319      19.830   7.570  -4.460  1.00  0.00           C
ATOM   1743  O   LEU   319      20.830   7.250  -5.090  1.00  0.00           O
ATOM   1744  N   PHE   320      19.870   8.610  -3.630  1.00  0.00           N
ATOM   1745  H   PHE   320      19.030   8.830  -3.110  1.00  0.00           H
ATOM   1746  CA  PHE   320      21.000   9.510  -3.450  1.00  0.00           C
ATOM   1747  HA  PHE   320      21.200   9.920  -4.440  1.00  0.00           H
ATOM   1748  CB  PHE   320      20.650  10.710  -2.560  1.00  0.00           C
ATOM   1749  HB1 PHE   320      19.600  10.970  -2.720  1.00  0.00           H
ATOM   1750  HB2 PHE   320      21.200  11.570  -2.940  1.00  0.00           H
ATOM   1751  CG  PHE   320      20.900  10.610  -1.080  1.00  0.00           C
ATOM   1752  CD1 PHE   320      21.500  11.680  -0.400  1.00  0.00           C
ATOM   1753  HD1 PHE   320      21.800  12.570  -0.930  1.00  0.00           H
ATOM   1754  CE1 PHE   320      21.740  11.610   0.980  1.00  0.00           C
ATOM   1755  HE1 PHE   320      22.200  12.440   1.500  1.00  0.00           H
ATOM   1756  CZ  PHE   320      21.360  10.470   1.700  1.00  0.00           C
ATOM   1757  HZ  PHE   320      21.530  10.410   2.770  1.00  0.00           H
ATOM   1758  CE2 PHE   320      20.740   9.410   1.040  1.00  0.00           C
ATOM   1759  HE2 PHE   320      20.430   8.540   1.590  1.00  0.00           H
ATOM   1760  CD2 PHE   320      20.500   9.490  -0.340  1.00  0.00           C
ATOM   1761  HD2 PHE   320      20.010   8.670  -0.840  1.00  0.00           H
ATOM   1762  C   PHE   320      22.300   8.840  -3.030  1.00  0.00           C
ATOM   1763  O   PHE   320      23.390   9.350  -3.270  1.00  0.00           O
ATOM   1764  N   LEU   321      22.260   7.620  -2.490  1.00  0.00           N
ATOM   1765  H   LEU   321      21.350   7.220  -2.350  1.00  0.00           H
ATOM   1766  CA  LEU   321      23.410   6.790  -2.210  1.00  0.00           C
ATOM   1767  HA  LEU   321      24.100   7.420  -1.650  1.00  0.00           H
ATOM   1768  CB  LEU   321      23.040   5.620  -1.310  1.00  0.00           C
ATOM   1769  HB1 LEU   321      23.280   4.690  -1.830  1.00  0.00           H
ATOM   1770  HB2 LEU   321      21.970   5.590  -1.140  1.00  0.00           H
ATOM   1771  CG  LEU   321      23.730   5.620   0.050  1.00  0.00           C
ATOM   1772  HG  LEU   321      24.800   5.750  -0.100  1.00  0.00           H
ATOM   1773  CD1 LEU   321      23.220   6.740   0.960  1.00  0.00           C
ATOM   1774 1HD1 LEU   321      23.380   7.710   0.490  1.00  0.00           H
ATOM   1775 2HD1 LEU   321      22.150   6.610   1.140  1.00  0.00           H
ATOM   1776 3HD1 LEU   321      23.750   6.730   1.910  1.00  0.00           H
ATOM   1777  CD2 LEU   321      23.550   4.290   0.790  1.00  0.00           C
ATOM   1778 1HD2 LEU   321      24.110   4.310   1.720  1.00  0.00           H
ATOM   1779 2HD2 LEU   321      22.500   4.130   1.010  1.00  0.00           H
ATOM   1780 3HD2 LEU   321      23.930   3.470   0.180  1.00  0.00           H
ATOM   1781  C   LEU   321      24.200   6.380  -3.450  1.00  0.00           C
ATOM   1782  O   LEU   321      25.310   5.860  -3.330  1.00  0.00           O
ATOM   1783  N   ALA   322      23.710   6.640  -4.670  1.00  0.00           N
ATOM   1784  H   ALA   322      22.760   6.960  -4.720  1.00  0.00           H
ATOM   1785  CA  ALA   322      24.450   6.620  -5.920  1.00  0.00           C
ATOM   1786  HA  ALA   322      25.000   5.680  -5.950  1.00  0.00           H
ATOM   1787  CB  ALA   322      23.460   6.590  -7.070  1.00  0.00           C
ATOM   1788  HB1 ALA   322      22.760   5.750  -6.970  1.00  0.00           H
ATOM   1789  HB2 ALA   322      22.870   7.510  -7.090  1.00  0.00           H
ATOM   1790  HB3 ALA   322      23.980   6.490  -8.020  1.00  0.00           H
ATOM   1791  C   ALA   322      25.460   7.750  -6.040  1.00  0.00           C
ATOM   1792  O   ALA   322      26.530   7.530  -6.610  1.00  0.00           O
ATOM   1793  N   PHE   323      25.230   8.940  -5.490  1.00  0.00           N
ATOM   1794  H   PHE   323      24.370   9.070  -4.980  1.00  0.00           H
ATOM   1795  CA  PHE   323      26.180  10.030  -5.430  1.00  0.00           C
ATOM   1796  HA  PHE   323      26.620  10.130  -6.430  1.00  0.00           H
ATOM   1797  CB  PHE   323      25.570  11.390  -5.080  1.00  0.00           C
ATOM   1798  HB1 PHE   323      24.490  11.330  -5.220  1.00  0.00           H
ATOM   1799  HB2 PHE   323      25.880  12.110  -5.840  1.00  0.00           H
ATOM   1800  CG  PHE   323      25.870  12.000  -3.740  1.00  0.00           C
ATOM   1801  CD1 PHE   323      27.140  12.510  -3.460  1.00  0.00           C
ATOM   1802  HD1 PHE   323      27.900  12.510  -4.230  1.00  0.00           H
ATOM   1803  CE1 PHE   323      27.490  12.970  -2.180  1.00  0.00           C
ATOM   1804  HE1 PHE   323      28.490  13.320  -1.980  1.00  0.00           H
ATOM   1805  CZ  PHE   323      26.540  12.940  -1.160  1.00  0.00           C
ATOM   1806  HZ  PHE   323      26.800  13.280  -0.160  1.00  0.00           H
ATOM   1807  CE2 PHE   323      25.230  12.510  -1.430  1.00  0.00           C
ATOM   1808  HE2 PHE   323      24.490  12.510  -0.650  1.00  0.00           H
ATOM   1809  CD2 PHE   323      24.910  12.050  -2.710  1.00  0.00           C
ATOM   1810  HD2 PHE   323      23.900  11.720  -2.910  1.00  0.00           H
ATOM   1811  C   PHE   323      27.340   9.680  -4.500  1.00  0.00           C
ATOM   1812  O   PHE   323      28.510   9.880  -4.820  1.00  0.00           O
ATOM   1813  N   VAL   324      27.050   9.140  -3.320  1.00  0.00           N
ATOM   1814  H   VAL   324      26.070   9.030  -3.090  1.00  0.00           H
ATOM   1815  CA  VAL   324      28.020   9.010  -2.250  1.00  0.00           C
ATOM   1816  HA  VAL   324      28.590   9.940  -2.270  1.00  0.00           H
ATOM   1817  CB  VAL   324      27.350   9.000  -0.880  1.00  0.00           C
ATOM   1818  HB  VAL   324      26.450   9.610  -0.930  1.00  0.00           H
ATOM   1819  CG1 VAL   324      26.910   7.600  -0.450  1.00  0.00           C
ATOM   1820 1HG1 VAL   324      26.300   7.660   0.450  1.00  0.00           H
ATOM   1821 2HG1 VAL   324      26.330   7.130  -1.260  1.00  0.00           H
ATOM   1822 3HG1 VAL   324      27.780   6.970  -0.250  1.00  0.00           H
ATOM   1823  CG2 VAL   324      28.230   9.630   0.200  1.00  0.00           C
ATOM   1824 1HG2 VAL   324      27.710   9.620   1.150  1.00  0.00           H
ATOM   1825 2HG2 VAL   324      29.160   9.070   0.300  1.00  0.00           H
ATOM   1826 3HG2 VAL   324      28.460  10.660  -0.070  1.00  0.00           H
ATOM   1827  C   VAL   324      29.050   7.910  -2.470  1.00  0.00           C
ATOM   1828  O   VAL   324      30.130   7.950  -1.890  1.00  0.00           O
ATOM   1829  N   VAL   325      28.820   6.960  -3.380  1.00  0.00           N
ATOM   1830  H   VAL   325      27.910   6.940  -3.810  1.00  0.00           H
ATOM   1831  CA  VAL   325      29.840   6.050  -3.870  1.00  0.00           C
ATOM   1832  HA  VAL   325      30.380   5.680  -3.000  1.00  0.00           H
ATOM   1833  CB  VAL   325      29.300   4.810  -4.570  1.00  0.00           C
ATOM   1834  HB  VAL   325      28.680   5.110  -5.420  1.00  0.00           H
ATOM   1835  CG1 VAL   325      30.400   3.890  -5.090  1.00  0.00           C
ATOM   1836 1HG1 VAL   325      30.950   4.360  -5.910  1.00  0.00           H
ATOM   1837 2HG1 VAL   325      31.100   3.650  -4.280  1.00  0.00           H
ATOM   1838 3HG1 VAL   325      29.990   2.950  -5.470  1.00  0.00           H
ATOM   1839  CG2 VAL   325      28.430   3.990  -3.610  1.00  0.00           C
ATOM   1840 1HG2 VAL   325      29.040   3.620  -2.790  1.00  0.00           H
ATOM   1841 2HG2 VAL   325      27.630   4.600  -3.210  1.00  0.00           H
ATOM   1842 3HG2 VAL   325      27.990   3.140  -4.130  1.00  0.00           H
ATOM   1843  C   VAL   325      30.870   6.780  -4.720  1.00  0.00           C
ATOM   1844  O   VAL   325      32.060   6.510  -4.570  1.00  0.00           O
ATOM   1845  N   PHE   326      30.490   7.760  -5.550  1.00  0.00           N
ATOM   1846  H   PHE   326      29.510   8.000  -5.590  1.00  0.00           H
ATOM   1847  CA  PHE   326      31.430   8.630  -6.230  1.00  0.00           C
ATOM   1848  HA  PHE   326      32.120   8.000  -6.770  1.00  0.00           H
ATOM   1849  CB  PHE   326      30.770   9.530  -7.270  1.00  0.00           C
ATOM   1850  HB1 PHE   326      31.480  10.330  -7.520  1.00  0.00           H
ATOM   1851  HB2 PHE   326      29.920  10.050  -6.820  1.00  0.00           H
ATOM   1852  CG  PHE   326      30.370   8.910  -8.590  1.00  0.00           C
ATOM   1853  CD1 PHE   326      29.090   9.120  -9.110  1.00  0.00           C
ATOM   1854  HD1 PHE   326      28.360   9.690  -8.560  1.00  0.00           H
ATOM   1855  CE1 PHE   326      28.750   8.650 -10.390  1.00  0.00           C
ATOM   1856  HE1 PHE   326      27.770   8.850 -10.800  1.00  0.00           H
ATOM   1857  CZ  PHE   326      29.690   7.930 -11.140  1.00  0.00           C
ATOM   1858  HZ  PHE   326      29.430   7.560 -12.120  1.00  0.00           H
ATOM   1859  CE2 PHE   326      30.970   7.700 -10.620  1.00  0.00           C
ATOM   1860  HE2 PHE   326      31.700   7.170 -11.210  1.00  0.00           H
ATOM   1861  CD2 PHE   326      31.300   8.190  -9.350  1.00  0.00           C
ATOM   1862  HD2 PHE   326      32.310   8.040  -8.980  1.00  0.00           H
ATOM   1863  C   PHE   326      32.270   9.440  -5.250  1.00  0.00           C
ATOM   1864  O   PHE   326      33.480   9.550  -5.440  1.00  0.00           O
ATOM   1865  N   LEU   327      31.710   9.930  -4.150  1.00  0.00           N
ATOM   1866  H   LEU   327      30.700   9.830  -4.080  1.00  0.00           H
ATOM   1867  CA  LEU   327      32.410  10.560  -3.050  1.00  0.00           C
ATOM   1868  HA  LEU   327      32.990  11.380  -3.470  1.00  0.00           H
ATOM   1869  CB  LEU   327      31.410  11.190  -2.070  1.00  0.00           C
ATOM   1870  HB1 LEU   327      30.750  10.410  -1.690  1.00  0.00           H
ATOM   1871  HB2 LEU   327      30.770  11.860  -2.640  1.00  0.00           H
ATOM   1872  CG  LEU   327      31.980  11.950  -0.880  1.00  0.00           C
ATOM   1873  HG  LEU   327      32.920  12.410  -1.190  1.00  0.00           H
ATOM   1874  CD1 LEU   327      31.040  13.070  -0.430  1.00  0.00           C
ATOM   1875 1HD1 LEU   327      31.490  13.620   0.400  1.00  0.00           H
ATOM   1876 2HD1 LEU   327      30.870  13.760  -1.250  1.00  0.00           H
ATOM   1877 3HD1 LEU   327      30.090  12.640  -0.100  1.00  0.00           H
ATOM   1878  CD2 LEU   327      32.250  11.070   0.330  1.00  0.00           C
ATOM   1879 1HD2 LEU   327      31.320  10.590   0.670  1.00  0.00           H
ATOM   1880 2HD2 LEU   327      32.970  10.290   0.110  1.00  0.00           H
ATOM   1881 3HD2 LEU   327      32.640  11.660   1.160  1.00  0.00           H
ATOM   1882  C   LEU   327      33.410   9.630  -2.380  1.00  0.00           C
ATOM   1883  O   LEU   327      34.580   9.990  -2.210  1.00  0.00           O
ATOM   1884  N   LEU   328      33.020   8.400  -2.060  1.00  0.00           N
ATOM   1885  H   LEU   328      32.040   8.190  -2.200  1.00  0.00           H
ATOM   1886  CA  LEU   328      33.830   7.360  -1.460  1.00  0.00           C
ATOM   1887  HA  LEU   328      34.230   7.760  -0.530  1.00  0.00           H
ATOM   1888  CB  LEU   328      32.940   6.190  -1.080  1.00  0.00           C
ATOM   1889  HB1 LEU   328      32.340   5.900  -1.950  1.00  0.00           H
ATOM   1890  HB2 LEU   328      32.230   6.540  -0.330  1.00  0.00           H
ATOM   1891  CG  LEU   328      33.600   4.920  -0.540  1.00  0.00           C
ATOM   1892  HG  LEU   328      34.480   5.190   0.050  1.00  0.00           H
ATOM   1893  CD1 LEU   328      32.640   4.170   0.380  1.00  0.00           C
ATOM   1894 1HD1 LEU   328      33.060   3.210   0.660  1.00  0.00           H
ATOM   1895 2HD1 LEU   328      32.490   4.760   1.280  1.00  0.00           H
ATOM   1896 3HD1 LEU   328      31.690   4.020  -0.130  1.00  0.00           H
ATOM   1897  CD2 LEU   328      34.020   3.940  -1.630  1.00  0.00           C
ATOM   1898 1HD2 LEU   328      33.150   3.650  -2.230  1.00  0.00           H
ATOM   1899 2HD2 LEU   328      34.770   4.370  -2.280  1.00  0.00           H
ATOM   1900 3HD2 LEU   328      34.450   3.040  -1.190  1.00  0.00           H
ATOM   1901  C   LEU   328      35.030   6.970  -2.310  1.00  0.00           C
ATOM   1902  O   LEU   328      36.140   6.840  -1.790  1.00  0.00           O
ATOM   1903  N   VAL   329      34.880   6.830  -3.630  1.00  0.00           N
ATOM   1904  H   VAL   329      33.940   6.890  -3.990  1.00  0.00           H
ATOM   1905  CA  VAL   329      35.960   6.550  -4.540  1.00  0.00           C
ATOM   1906  HA  VAL   329      36.640   5.860  -4.020  1.00  0.00           H
ATOM   1907  CB  VAL   329      35.580   5.800  -5.820  1.00  0.00           C
ATOM   1908  HB  VAL   329      36.490   5.540  -6.350  1.00  0.00           H
ATOM   1909  CG1 VAL   329      34.860   4.490  -5.510  1.00  0.00           C
ATOM   1910 1HG1 VAL   329      34.670   3.930  -6.440  1.00  0.00           H
ATOM   1911 2HG1 VAL   329      35.480   3.860  -4.860  1.00  0.00           H
ATOM   1912 3HG1 VAL   329      33.910   4.670  -5.020  1.00  0.00           H
ATOM   1913  CG2 VAL   329      34.730   6.630  -6.780  1.00  0.00           C
ATOM   1914 1HG2 VAL   329      34.400   6.040  -7.630  1.00  0.00           H
ATOM   1915 2HG2 VAL   329      33.860   6.990  -6.240  1.00  0.00           H
ATOM   1916 3HG2 VAL   329      35.300   7.480  -7.150  1.00  0.00           H
ATOM   1917  C   VAL   329      36.810   7.780  -4.850  1.00  0.00           C
ATOM   1918  O   VAL   329      38.020   7.640  -4.990  1.00  0.00           O
ATOM   1919  N   THR   330      36.280   9.010  -4.830  1.00  0.00           N
ATOM   1920  H   THR   330      35.270   9.080  -4.780  1.00  0.00           H
ATOM   1921  CA  THR   330      37.050  10.230  -4.860  1.00  0.00           C
ATOM   1922  HA  THR   330      37.660  10.230  -5.770  1.00  0.00           H
ATOM   1923  CB  THR   330      36.180  11.480  -4.930  1.00  0.00           C
ATOM   1924  HB  THR   330      35.440  11.440  -4.130  1.00  0.00           H
ATOM   1925  CG2 THR   330      36.930  12.810  -4.820  1.00  0.00           C
ATOM   1926 1HG2 THR   330      37.710  12.840  -5.570  1.00  0.00           H
ATOM   1927 2HG2 THR   330      36.250  13.640  -4.990  1.00  0.00           H
ATOM   1928 3HG2 THR   330      37.370  12.920  -3.830  1.00  0.00           H
ATOM   1929  OG1 THR   330      35.500  11.530  -6.160  1.00  0.00           O
ATOM   1930  HG1 THR   330      34.640  11.930  -6.010  1.00  0.00           H
ATOM   1931  C   THR   330      38.020  10.300  -3.690  1.00  0.00           C
ATOM   1932  O   THR   330      39.200  10.600  -3.890  1.00  0.00           O
ATOM   1933  N   LEU   331      37.600   9.920  -2.480  1.00  0.00           N
ATOM   1934  H   LEU   331      36.620   9.710  -2.400  1.00  0.00           H
ATOM   1935  CA  LEU   331      38.410   9.790  -1.290  1.00  0.00           C
ATOM   1936  HA  LEU   331      39.020  10.690  -1.210  1.00  0.00           H
ATOM   1937  CB  LEU   331      37.530   9.740  -0.040  1.00  0.00           C
ATOM   1938  HB1 LEU   331      38.150   9.510   0.820  1.00  0.00           H
ATOM   1939  HB2 LEU   331      36.830   8.910  -0.160  1.00  0.00           H
ATOM   1940  CG  LEU   331      36.720  10.990   0.280  1.00  0.00           C
ATOM   1941  HG  LEU   331      36.100  11.270  -0.570  1.00  0.00           H
ATOM   1942  CD1 LEU   331      35.800  10.750   1.480  1.00  0.00           C
ATOM   1943 1HD1 LEU   331      35.210  11.640   1.690  1.00  0.00           H
ATOM   1944 2HD1 LEU   331      35.120   9.930   1.260  1.00  0.00           H
ATOM   1945 3HD1 LEU   331      36.400  10.510   2.360  1.00  0.00           H
ATOM   1946  CD2 LEU   331      37.610  12.200   0.610  1.00  0.00           C
ATOM   1947 1HD2 LEU   331      38.180  12.490  -0.270  1.00  0.00           H
ATOM   1948 2HD2 LEU   331      37.000  13.050   0.910  1.00  0.00           H
ATOM   1949 3HD2 LEU   331      38.290  11.950   1.430  1.00  0.00           H
ATOM   1950  C   LEU   331      39.410   8.640  -1.320  1.00  0.00           C
ATOM   1951  O   LEU   331      40.450   8.710  -0.670  1.00  0.00           O
ATOM   1952  N   ALA   332      39.160   7.570  -2.070  1.00  0.00           N
ATOM   1953  H   ALA   332      38.260   7.530  -2.530  1.00  0.00           H
ATOM   1954  CA  ALA   332      40.060   6.460  -2.300  1.00  0.00           C
ATOM   1955  HA  ALA   332      40.580   6.230  -1.360  1.00  0.00           H
ATOM   1956  CB  ALA   332      39.270   5.210  -2.670  1.00  0.00           C
ATOM   1957  HB1 ALA   332      39.920   4.340  -2.700  1.00  0.00           H
ATOM   1958  HB2 ALA   332      38.480   5.010  -1.940  1.00  0.00           H
ATOM   1959  HB3 ALA   332      38.810   5.320  -3.650  1.00  0.00           H
ATOM   1960  C   ALA   332      41.140   6.750  -3.340  1.00  0.00           C
ATOM   1961  O   ALA   332      42.320   6.460  -3.150  1.00  0.00           O
ATOM   1962  N   ILE   333      40.770   7.390  -4.450  1.00  0.00           N
ATOM   1963  H   ILE   333      39.780   7.570  -4.560  1.00  0.00           H
ATOM   1964  CA  ILE   333      41.640   7.820  -5.530  1.00  0.00           C
ATOM   1965  HA  ILE   333      42.370   7.030  -5.670  1.00  0.00           H
ATOM   1966  CB  ILE   333      40.860   7.910  -6.840  1.00  0.00           C
ATOM   1967  HB  ILE   333      40.050   8.620  -6.690  1.00  0.00           H
ATOM   1968  CG2 ILE   333      41.690   8.470  -8.000  1.00  0.00           C
ATOM   1969 1HG2 ILE   333      41.140   8.440  -8.940  1.00  0.00           H
ATOM   1970 2HG2 ILE   333      41.950   9.520  -7.820  1.00  0.00           H
ATOM   1971 3HG2 ILE   333      42.620   7.910  -8.110  1.00  0.00           H
ATOM   1972  CG1 ILE   333      40.240   6.590  -7.290  1.00  0.00           C
ATOM   1973 1HG1 ILE   333      39.690   6.740  -8.210  1.00  0.00           H
ATOM   1974 2HG1 ILE   333      39.510   6.250  -6.560  1.00  0.00           H
ATOM   1975  CD  ILE   333      41.200   5.430  -7.510  1.00  0.00           C
ATOM   1976  HD1 ILE   333      41.970   5.690  -8.230  1.00  0.00           H
ATOM   1977  HD2 ILE   333      41.680   5.130  -6.570  1.00  0.00           H
ATOM   1978  HD3 ILE   333      40.670   4.550  -7.890  1.00  0.00           H
ATOM   1979  C   ILE   333      42.470   9.030  -5.130  1.00  0.00           C
ATOM   1980  O   ILE   333      43.530   9.260  -5.710  1.00  0.00           O
ATOM   1981  N   LEU   334      42.120   9.780  -4.080  1.00  0.00           N
ATOM   1982  H   LEU   334      41.200   9.600  -3.690  1.00  0.00           H
ATOM   1983  CA  LEU   334      42.900  10.850  -3.500  1.00  0.00           C
ATOM   1984  HA  LEU   334      43.000  11.610  -4.270  1.00  0.00           H
ATOM   1985  CB  LEU   334      42.180  11.480  -2.310  1.00  0.00           C
ATOM   1986  HB1 LEU   334      42.670  11.150  -1.390  1.00  0.00           H
ATOM   1987  HB2 LEU   334      41.170  11.080  -2.230  1.00  0.00           H
ATOM   1988  CG  LEU   334      42.070  13.000  -2.240  1.00  0.00           C
ATOM   1989  HG  LEU   334      41.580  13.270  -1.300  1.00  0.00           H
ATOM   1990  CD1 LEU   334      43.430  13.700  -2.260  1.00  0.00           C
ATOM   1991 1HD1 LEU   334      43.290  14.780  -2.170  1.00  0.00           H
ATOM   1992 2HD1 LEU   334      44.030  13.350  -1.430  1.00  0.00           H
ATOM   1993 3HD1 LEU   334      43.950  13.500  -3.200  1.00  0.00           H
ATOM   1994  CD2 LEU   334      41.210  13.570  -3.360  1.00  0.00           C
ATOM   1995 1HD2 LEU   334      41.070  14.640  -3.220  1.00  0.00           H
ATOM   1996 2HD2 LEU   334      41.710  13.420  -4.330  1.00  0.00           H
ATOM   1997 3HD2 LEU   334      40.240  13.080  -3.380  1.00  0.00           H
ATOM   1998  C   LEU   334      44.320  10.420  -3.150  1.00  0.00           C
ATOM   1999  O   LEU   334      45.270  11.150  -3.400  1.00  0.00           O
ATOM   2000  N   THR   335      44.560   9.210  -2.630  1.00  0.00           N
ATOM   2001  H   THR   335      43.740   8.670  -2.390  1.00  0.00           H
ATOM   2002  CA  THR   335      45.870   8.630  -2.380  1.00  0.00           C
ATOM   2003  HA  THR   335      46.530   9.470  -2.140  1.00  0.00           H
ATOM   2004  CB  THR   335      45.900   7.770  -1.120  1.00  0.00           C
ATOM   2005  HB  THR   335      45.560   8.360  -0.270  1.00  0.00           H
ATOM   2006  CG2 THR   335      45.020   6.520  -1.190  1.00  0.00           C
ATOM   2007 1HG2 THR   335      45.290   5.900  -2.040  1.00  0.00           H
ATOM   2008 2HG2 THR   335      45.110   5.930  -0.280  1.00  0.00           H
ATOM   2009 3HG2 THR   335      43.980   6.830  -1.260  1.00  0.00           H
ATOM   2010  OG1 THR   335      47.200   7.320  -0.810  1.00  0.00           O
ATOM   2011  HG1 THR   335      47.120   6.430  -0.470  1.00  0.00           H
ATOM   2012  C   THR   335      46.490   7.950  -3.580  1.00  0.00           C
ATOM   2013  O   THR   335      47.710   7.980  -3.760  1.00  0.00           O
ATOM   2014  N   ALA   336      45.700   7.350  -4.480  1.00  0.00           N
ATOM   2015  H   ALA   336      44.710   7.400  -4.300  1.00  0.00           H
ATOM   2016  CA  ALA   336      46.100   6.600  -5.650  1.00  0.00           C
ATOM   2017  HA  ALA   336      47.090   6.190  -5.440  1.00  0.00           H
ATOM   2018  CB  ALA   336      45.190   5.380  -5.790  1.00  0.00           C
ATOM   2019  HB1 ALA   336      45.150   4.810  -4.860  1.00  0.00           H
ATOM   2020  HB2 ALA   336      44.180   5.700  -6.060  1.00  0.00           H
ATOM   2021  HB3 ALA   336      45.550   4.720  -6.570  1.00  0.00           H
ATOM   2022  C   ALA   336      46.260   7.380  -6.950  1.00  0.00           C
ATOM   2023  O   ALA   336      46.610   6.830  -7.990  1.00  0.00           O
ATOM   2024  N   LEU   337      46.000   8.690  -6.950  1.00  0.00           N
ATOM   2025  H   LEU   337      45.630   9.030  -6.070  1.00  0.00           H
ATOM   2026  CA  LEU   337      46.040   9.660  -8.020  1.00  0.00           C
ATOM   2027  HA  LEU   337      45.790  10.620  -7.560  1.00  0.00           H
ATOM   2028  CB  LEU   337      47.480   9.840  -8.500  1.00  0.00           C
ATOM   2029  HB1 LEU   337      47.760   9.000  -9.130  1.00  0.00           H
ATOM   2030  HB2 LEU   337      48.140   9.770  -7.630  1.00  0.00           H
ATOM   2031  CG  LEU   337      47.850  11.140  -9.210  1.00  0.00           C
ATOM   2032  HG  LEU   337      47.440  11.980  -8.660  1.00  0.00           H
ATOM   2033  CD1 LEU   337      49.360  11.310  -9.270  1.00  0.00           C
ATOM   2034 1HD1 LEU   337      49.770  11.350  -8.260  1.00  0.00           H
ATOM   2035 2HD1 LEU   337      49.810  10.470  -9.800  1.00  0.00           H
ATOM   2036 3HD1 LEU   337      49.630  12.240  -9.780  1.00  0.00           H
ATOM   2037  CD2 LEU   337      47.330  11.220 -10.650  1.00  0.00           C
ATOM   2038 1HD2 LEU   337      46.240  11.290 -10.650  1.00  0.00           H
ATOM   2039 2HD2 LEU   337      47.720  12.110 -11.140  1.00  0.00           H
ATOM   2040 3HD2 LEU   337      47.630  10.340 -11.210  1.00  0.00           H
ATOM   2041  C   LEU   337      45.000   9.490  -9.110  1.00  0.00           C
ATOM   2042  O   LEU   337      44.180  10.380  -9.350  1.00  0.00           O
ATOM   2043  N   ARG   338      44.950   8.350  -9.810  1.00  0.00           N
ATOM   2044  H   ARG   338      45.610   7.650  -9.510  1.00  0.00           H
ATOM   2045  CA  ARG   338      44.050   7.990 -10.880  1.00  0.00           C
ATOM   2046  HA  ARG   338      43.130   8.540 -10.740  1.00  0.00           H
ATOM   2047  CB  ARG   338      44.650   8.330 -12.250  1.00  0.00           C
ATOM   2048  HB1 ARG   338      44.360   7.590 -12.990  1.00  0.00           H
ATOM   2049  HB2 ARG   338      45.740   8.290 -12.180  1.00  0.00           H
ATOM   2050  CG  ARG   338      44.250   9.690 -12.800  1.00  0.00           C
ATOM   2051  HG1 ARG   338      44.850   9.930 -13.670  1.00  0.00           H
ATOM   2052  HG2 ARG   338      44.430  10.460 -12.040  1.00  0.00           H
ATOM   2053  CD  ARG   338      42.780   9.720 -13.220  1.00  0.00           C
ATOM   2054  HD1 ARG   338      42.160   9.430 -12.370  1.00  0.00           H
ATOM   2055  HD2 ARG   338      42.610   9.010 -14.030  1.00  0.00           H
ATOM   2056  NE  ARG   338      42.370  11.050 -13.660  1.00  0.00           N
ATOM   2057  HE  ARG   338      43.070  11.780 -13.740  1.00  0.00           H
ATOM   2058  CZ  ARG   338      41.100  11.450 -13.840  1.00  0.00           C
ATOM   2059  NH1 ARG   338      40.040  10.660 -13.630  1.00  0.00           N
ATOM   2060 1HH1 ARG   338      40.200   9.720 -13.280  1.00  0.00           H
ATOM   2061 2HH1 ARG   338      39.130  11.070 -13.800  1.00  0.00           H
ATOM   2062  NH2 ARG   338      40.820  12.710 -14.210  1.00  0.00           N
ATOM   2063 1HH2 ARG   338      41.580  13.350 -14.410  1.00  0.00           H
ATOM   2064 2HH2 ARG   338      39.840  12.940 -14.310  1.00  0.00           H
ATOM   2065  C   ARG   338      43.640   6.520 -10.860  1.00  0.00           C
ATOM   2066  O   ARG   338      44.460   5.660 -10.520  1.00  0.00           O
ATOM   2067  N   NME   339      42.410   6.220 -11.270  1.00  0.00           N
ATOM   2068  H   NME   339      41.790   6.980 -11.530  1.00  0.00           H
ATOM   2069  CH3 NME   339      41.880   4.880 -11.440  1.00  0.00           C
ATOM   2070 1HH3 NME   339      40.920   4.900 -11.940  1.00  0.00           H
ATOM   2071 2HH3 NME   339      42.590   4.300 -12.050  1.00  0.00           H
ATOM   2072 3HH3 NME   339      41.780   4.380 -10.470  1.00  0.00           H
ATOM   2073  CH3 ACE   408      -3.060   4.080  10.150  1.00  0.00           C
ATOM   2074 1HH3 ACE   408      -2.540   3.370  10.790  1.00  0.00           H
ATOM   2075 2HH3 ACE   408      -4.130   4.040  10.340  1.00  0.00           H
ATOM   2076 3HH3 ACE   408      -2.860   3.850   9.100  1.00  0.00           H
ATOM   2077  C   ACE   408      -2.550   5.480  10.440  1.00  0.00           C
ATOM   2078  O   ACE   408      -3.350   6.400  10.580  1.00  0.00           O
ATOM   2079  N   GLU   408      -1.230   5.640  10.570  1.00  0.00           N
ATOM   2080  H   GLU   408      -0.680   4.790  10.530  1.00  0.00           H
ATOM   2081  CA  GLU   408      -0.520   6.850  10.920  1.00  0.00           C
ATOM   2082  HA  GLU   408      -1.130   7.690  10.580  1.00  0.00           H
ATOM   2083  CB  GLU   408      -0.430   6.960  12.440  1.00  0.00           C
ATOM   2084  HB1 GLU   408      -1.430   7.040  12.870  1.00  0.00           H
ATOM   2085  HB2 GLU   408       0.080   7.880  12.730  1.00  0.00           H
ATOM   2086  CG  GLU   408       0.260   5.780  13.120  1.00  0.00           C
ATOM   2087  HG1 GLU   408       1.240   5.630  12.660  1.00  0.00           H
ATOM   2088  HG2 GLU   408      -0.310   4.870  12.950  1.00  0.00           H
ATOM   2089  CD  GLU   408       0.450   5.960  14.620  1.00  0.00           C
ATOM   2090  OE1 GLU   408       1.520   6.450  15.050  1.00  0.00           O
ATOM   2091  OE2 GLU   408      -0.440   5.580  15.410  1.00  0.00           O
ATOM   2092  C   GLU   408       0.820   6.990  10.230  1.00  0.00           C
ATOM   2093  O   GLU   408       1.670   7.780  10.640  1.00  0.00           O
ATOM   2094  N   THR   409       1.110   6.230   9.170  1.00  0.00           N
ATOM   2095  H   THR   409       0.340   5.680   8.830  1.00  0.00           H
ATOM   2096  CA  THR   409       2.400   6.000   8.530  1.00  0.00           C
ATOM   2097  HA  THR   409       2.230   5.200   7.820  1.00  0.00           H
ATOM   2098  CB  THR   409       2.860   7.170   7.660  1.00  0.00           C
ATOM   2099  HB  THR   409       3.800   6.910   7.170  1.00  0.00           H
ATOM   2100  CG2 THR   409       1.860   7.510   6.560  1.00  0.00           C
ATOM   2101 1HG2 THR   409       1.690   6.640   5.930  1.00  0.00           H
ATOM   2102 2HG2 THR   409       0.920   7.830   6.990  1.00  0.00           H
ATOM   2103 3HG2 THR   409       2.250   8.320   5.930  1.00  0.00           H
ATOM   2104  OG1 THR   409       3.080   8.350   8.400  1.00  0.00           O
ATOM   2105  HG1 THR   409       2.610   8.230   9.230  1.00  0.00           H
ATOM   2106  C   THR   409       3.510   5.440   9.410  1.00  0.00           C
ATOM   2107  O   THR   409       4.660   5.320   9.000  1.00  0.00           O
ATOM   2108  N   GLY   410       3.210   5.050  10.660  1.00  0.00           N
ATOM   2109  H   GLY   410       2.240   5.060  10.920  1.00  0.00           H
ATOM   2110  CA  GLY   410       4.170   4.650  11.670  1.00  0.00           C
ATOM   2111  HA1 GLY   410       3.690   4.620  12.640  1.00  0.00           H
ATOM   2112  HA2 GLY   410       4.950   5.420  11.720  1.00  0.00           H
ATOM   2113  C   GLY   410       4.870   3.320  11.440  1.00  0.00           C
ATOM   2114  O   GLY   410       5.940   3.080  11.990  1.00  0.00           O
ATOM   2115  N   THR   411       4.330   2.450  10.580  1.00  0.00           N
ATOM   2116  H   THR   411       3.440   2.700  10.170  1.00  0.00           H
ATOM   2117  CA  THR   411       4.930   1.220  10.100  1.00  0.00           C
ATOM   2118  HA  THR   411       5.520   0.810  10.920  1.00  0.00           H
ATOM   2119  CB  THR   411       3.880   0.170   9.740  1.00  0.00           C
ATOM   2120  HB  THR   411       3.590   0.300   8.700  1.00  0.00           H
ATOM   2121  CG2 THR   411       4.390  -1.260   9.930  1.00  0.00           C
ATOM   2122 1HG2 THR   411       3.670  -1.980   9.530  1.00  0.00           H
ATOM   2123 2HG2 THR   411       5.330  -1.390   9.400  1.00  0.00           H
ATOM   2124 3HG2 THR   411       4.550  -1.470  10.990  1.00  0.00           H
ATOM   2125  OG1 THR   411       2.710   0.250  10.530  1.00  0.00           O
ATOM   2126  HG1 THR   411       2.040  -0.300  10.120  1.00  0.00           H
ATOM   2127  C   THR   411       5.870   1.460   8.930  1.00  0.00           C
ATOM   2128  O   THR   411       6.830   0.720   8.740  1.00  0.00           O
ATOM   2129  N   LEU   412       5.640   2.510   8.140  1.00  0.00           N
ATOM   2130  H   LEU   412       4.830   3.060   8.380  1.00  0.00           H
ATOM   2131  CA  LEU   412       6.360   2.920   6.940  1.00  0.00           C
ATOM   2132  HA  LEU   412       6.670   2.010   6.430  1.00  0.00           H
ATOM   2133  CB  LEU   412       5.390   3.630   6.000  1.00  0.00           C
ATOM   2134  HB1 LEU   412       4.900   4.440   6.530  1.00  0.00           H
ATOM   2135  HB2 LEU   412       4.600   2.920   5.750  1.00  0.00           H
ATOM   2136  CG  LEU   412       5.950   4.190   4.700  1.00  0.00           C
ATOM   2137  HG  LEU   412       6.750   3.550   4.330  1.00  0.00           H
ATOM   2138  CD1 LEU   412       4.880   4.240   3.610  1.00  0.00           C
ATOM   2139 1HD1 LEU   412       4.500   3.230   3.450  1.00  0.00           H
ATOM   2140 2HD1 LEU   412       4.060   4.890   3.930  1.00  0.00           H
ATOM   2141 3HD1 LEU   412       5.310   4.600   2.680  1.00  0.00           H
ATOM   2142  CD2 LEU   412       6.480   5.620   4.820  1.00  0.00           C
ATOM   2143 1HD2 LEU   412       5.680   6.290   5.160  1.00  0.00           H
ATOM   2144 2HD2 LEU   412       7.310   5.690   5.520  1.00  0.00           H
ATOM   2145 3HD2 LEU   412       6.850   5.980   3.860  1.00  0.00           H
ATOM   2146  C   LEU   412       7.630   3.710   7.200  1.00  0.00           C
ATOM   2147  O   LEU   412       8.560   3.620   6.400  1.00  0.00           O
ATOM   2148  N   ILE   413       7.750   4.500   8.270  1.00  0.00           N
ATOM   2149  H   ILE   413       6.930   4.580   8.850  1.00  0.00           H
ATOM   2150  CA  ILE   413       8.880   5.370   8.530  1.00  0.00           C
ATOM   2151  HA  ILE   413       8.940   6.020   7.650  1.00  0.00           H
ATOM   2152  CB  ILE   413       8.680   6.310   9.710  1.00  0.00           C
ATOM   2153  HB  ILE   413       9.600   6.880   9.860  1.00  0.00           H
ATOM   2154  CG2 ILE   413       7.610   7.360   9.390  1.00  0.00           C
ATOM   2155 1HG2 ILE   413       6.630   6.890   9.270  1.00  0.00           H
ATOM   2156 2HG2 ILE   413       7.530   8.090  10.190  1.00  0.00           H
ATOM   2157 3HG2 ILE   413       7.850   7.900   8.480  1.00  0.00           H
ATOM   2158  CG1 ILE   413       8.350   5.660  11.050  1.00  0.00           C
ATOM   2159 1HG1 ILE   413       7.450   5.060  10.960  1.00  0.00           H
ATOM   2160 2HG1 ILE   413       8.120   6.440  11.790  1.00  0.00           H
ATOM   2161  CD  ILE   413       9.440   4.790  11.670  1.00  0.00           C
ATOM   2162  HD1 ILE   413      10.400   5.320  11.650  1.00  0.00           H
ATOM   2163  HD2 ILE   413       9.200   4.550  12.700  1.00  0.00           H
ATOM   2164  HD3 ILE   413       9.540   3.850  11.120  1.00  0.00           H
ATOM   2165  C   ILE   413      10.240   4.690   8.540  1.00  0.00           C
ATOM   2166  O   ILE   413      11.270   5.330   8.350  1.00  0.00           O
ATOM   2167  N   VAL   414      10.310   3.360   8.650  1.00  0.00           N
ATOM   2168  H   VAL   414       9.430   2.880   8.760  1.00  0.00           H
ATOM   2169  CA  VAL   414      11.480   2.530   8.440  1.00  0.00           C
ATOM   2170  HA  VAL   414      12.200   2.790   9.220  1.00  0.00           H
ATOM   2171  CB  VAL   414      11.180   1.040   8.600  1.00  0.00           C
ATOM   2172  HB  VAL   414      12.110   0.480   8.480  1.00  0.00           H
ATOM   2173  CG1 VAL   414      10.660   0.740  10.010  1.00  0.00           C
ATOM   2174 1HG1 VAL   414      10.550  -0.330  10.150  1.00  0.00           H
ATOM   2175 2HG1 VAL   414      11.350   1.120  10.760  1.00  0.00           H
ATOM   2176 3HG1 VAL   414       9.690   1.200  10.170  1.00  0.00           H
ATOM   2177  CG2 VAL   414      10.180   0.500   7.590  1.00  0.00           C
ATOM   2178 1HG2 VAL   414       9.980  -0.550   7.770  1.00  0.00           H
ATOM   2179 2HG2 VAL   414       9.230   1.040   7.650  1.00  0.00           H
ATOM   2180 3HG2 VAL   414      10.560   0.600   6.570  1.00  0.00           H
ATOM   2181  C   VAL   414      12.170   2.800   7.110  1.00  0.00           C
ATOM   2182  O   VAL   414      13.400   2.850   7.050  1.00  0.00           O
ATOM   2183  N   ASN   415      11.450   3.110   6.030  1.00  0.00           N
ATOM   2184  H   ASN   415      10.440   3.080   6.140  1.00  0.00           H
ATOM   2185  CA  ASN   415      11.980   3.510   4.740  1.00  0.00           C
ATOM   2186  HA  ASN   415      12.660   2.730   4.410  1.00  0.00           H
ATOM   2187  CB  ASN   415      10.840   3.580   3.730  1.00  0.00           C
ATOM   2188  HB1 ASN   415      11.190   4.010   2.800  1.00  0.00           H
ATOM   2189  HB2 ASN   415      10.040   4.220   4.110  1.00  0.00           H
ATOM   2190  CG  ASN   415      10.210   2.230   3.400  1.00  0.00           C
ATOM   2191  OD1 ASN   415       9.430   1.640   4.150  1.00  0.00           O
ATOM   2192  ND2 ASN   415      10.550   1.650   2.240  1.00  0.00           N
ATOM   2193 1HD2 ASN   415      11.320   2.040   1.720  1.00  0.00           H
ATOM   2194 2HD2 ASN   415      10.110   0.770   2.020  1.00  0.00           H
ATOM   2195  C   ASN   415      12.780   4.810   4.770  1.00  0.00           C
ATOM   2196  O   ASN   415      13.600   5.030   3.890  1.00  0.00           O
ATOM   2197  N   SER   416      12.630   5.670   5.780  1.00  0.00           N
ATOM   2198  H   SER   416      11.910   5.440   6.460  1.00  0.00           H
ATOM   2199  CA  SER   416      13.440   6.820   6.100  1.00  0.00           C
ATOM   2200  HA  SER   416      14.030   7.080   5.220  1.00  0.00           H
ATOM   2201  CB  SER   416      12.590   8.060   6.390  1.00  0.00           C
ATOM   2202  HB1 SER   416      13.210   8.850   6.820  1.00  0.00           H
ATOM   2203  HB2 SER   416      11.820   7.800   7.120  1.00  0.00           H
ATOM   2204  OG  SER   416      11.980   8.560   5.230  1.00  0.00           O
ATOM   2205  HG  SER   416      11.330   9.220   5.480  1.00  0.00           H
ATOM   2206  C   SER   416      14.440   6.590   7.230  1.00  0.00           C
ATOM   2207  O   SER   416      15.450   7.290   7.310  1.00  0.00           O
ATOM   2208  N   VAL   417      14.270   5.590   8.100  1.00  0.00           N
ATOM   2209  H   VAL   417      13.390   5.100   8.050  1.00  0.00           H
ATOM   2210  CA  VAL   417      15.280   5.110   9.020  1.00  0.00           C
ATOM   2211  HA  VAL   417      15.670   5.970   9.560  1.00  0.00           H
ATOM   2212  CB  VAL   417      14.750   4.140  10.080  1.00  0.00           C
ATOM   2213  HB  VAL   417      14.350   3.260   9.580  1.00  0.00           H
ATOM   2214  CG1 VAL   417      15.820   3.650  11.040  1.00  0.00           C
ATOM   2215 1HG1 VAL   417      16.610   3.100  10.520  1.00  0.00           H
ATOM   2216 2HG1 VAL   417      16.280   4.500  11.560  1.00  0.00           H
ATOM   2217 3HG1 VAL   417      15.400   2.980  11.800  1.00  0.00           H
ATOM   2218  CG2 VAL   417      13.650   4.760  10.930  1.00  0.00           C
ATOM   2219 1HG2 VAL   417      13.270   4.040  11.670  1.00  0.00           H
ATOM   2220 2HG2 VAL   417      14.030   5.630  11.460  1.00  0.00           H
ATOM   2221 3HG2 VAL   417      12.800   5.080  10.320  1.00  0.00           H
ATOM   2222  C   VAL   417      16.450   4.500   8.260  1.00  0.00           C
ATOM   2223  O   VAL   417      17.600   4.810   8.540  1.00  0.00           O
ATOM   2224  N   LEU   418      16.190   3.720   7.210  1.00  0.00           N
ATOM   2225  H   LEU   418      15.220   3.500   7.050  1.00  0.00           H
ATOM   2226  CA  LEU   418      17.140   3.150   6.280  1.00  0.00           C
ATOM   2227  HA  LEU   418      17.880   2.620   6.890  1.00  0.00           H
ATOM   2228  CB  LEU   418      16.480   2.080   5.410  1.00  0.00           C
ATOM   2229  HB1 LEU   418      17.000   2.030   4.450  1.00  0.00           H
ATOM   2230  HB2 LEU   418      15.470   2.380   5.150  1.00  0.00           H
ATOM   2231  CG  LEU   418      16.470   0.660   5.980  1.00  0.00           C
ATOM   2232  HG  LEU   418      17.450   0.440   6.400  1.00  0.00           H
ATOM   2233  CD1 LEU   418      15.430   0.450   7.080  1.00  0.00           C
ATOM   2234 1HD1 LEU   418      15.540  -0.550   7.500  1.00  0.00           H
ATOM   2235 2HD1 LEU   418      15.560   1.180   7.870  1.00  0.00           H
ATOM   2236 3HD1 LEU   418      14.430   0.540   6.660  1.00  0.00           H
ATOM   2237  CD2 LEU   418      16.190  -0.390   4.900  1.00  0.00           C
ATOM   2238 1HD2 LEU   418      16.930  -0.320   4.110  1.00  0.00           H
ATOM   2239 2HD2 LEU   418      16.240  -1.390   5.330  1.00  0.00           H
ATOM   2240 3HD2 LEU   418      15.190  -0.230   4.490  1.00  0.00           H
ATOM   2241  C   LEU   418      17.950   4.160   5.480  1.00  0.00           C
ATOM   2242  O   LEU   418      18.870   3.800   4.750  1.00  0.00           O
ATOM   2243  N   LEU   419      17.710   5.470   5.620  1.00  0.00           N
ATOM   2244  H   LEU   419      16.930   5.730   6.220  1.00  0.00           H
ATOM   2245  CA  LEU   419      18.570   6.550   5.190  1.00  0.00           C
ATOM   2246  HA  LEU   419      18.780   6.390   4.140  1.00  0.00           H
ATOM   2247  CB  LEU   419      17.840   7.890   5.290  1.00  0.00           C
ATOM   2248  HB1 LEU   419      17.720   8.160   6.340  1.00  0.00           H
ATOM   2249  HB2 LEU   419      16.820   7.760   4.910  1.00  0.00           H
ATOM   2250  CG  LEU   419      18.480   9.060   4.550  1.00  0.00           C
ATOM   2251  HG  LEU   419      19.080   8.670   3.730  1.00  0.00           H
ATOM   2252  CD1 LEU   419      17.420   9.990   3.950  1.00  0.00           C
ATOM   2253 1HD1 LEU   419      17.900  10.790   3.390  1.00  0.00           H
ATOM   2254 2HD1 LEU   419      16.770   9.430   3.280  1.00  0.00           H
ATOM   2255 3HD1 LEU   419      16.820  10.430   4.740  1.00  0.00           H
ATOM   2256  CD2 LEU   419      19.370   9.920   5.460  1.00  0.00           C
ATOM   2257 1HD2 LEU   419      19.840  10.720   4.880  1.00  0.00           H
ATOM   2258 2HD2 LEU   419      18.770  10.370   6.250  1.00  0.00           H
ATOM   2259 3HD2 LEU   419      20.150   9.320   5.900  1.00  0.00           H
ATOM   2260  C   LEU   419      19.900   6.560   5.930  1.00  0.00           C
ATOM   2261  O   LEU   419      20.920   6.930   5.360  1.00  0.00           O
ATOM   2262  N   PHE   420      19.960   6.100   7.190  1.00  0.00           N
ATOM   2263  H   PHE   420      19.080   5.770   7.560  1.00  0.00           H
ATOM   2264  CA  PHE   420      21.060   6.190   8.130  1.00  0.00           C
ATOM   2265  HA  PHE   420      21.260   7.250   8.230  1.00  0.00           H
ATOM   2266  CB  PHE   420      20.640   5.700   9.510  1.00  0.00           C
ATOM   2267  HB1 PHE   420      19.620   6.040   9.730  1.00  0.00           H
ATOM   2268  HB2 PHE   420      21.250   6.220  10.250  1.00  0.00           H
ATOM   2269  CG  PHE   420      20.740   4.220   9.810  1.00  0.00           C
ATOM   2270  CD1 PHE   420      21.210   3.790  11.060  1.00  0.00           C
ATOM   2271  HD1 PHE   420      21.460   4.500  11.820  1.00  0.00           H
ATOM   2272  CE1 PHE   420      21.360   2.420  11.340  1.00  0.00           C
ATOM   2273  HE1 PHE   420      21.710   2.090  12.310  1.00  0.00           H
ATOM   2274  CZ  PHE   420      21.030   1.470  10.370  1.00  0.00           C
ATOM   2275  HZ  PHE   420      21.140   0.420  10.580  1.00  0.00           H
ATOM   2276  CE2 PHE   420      20.550   1.900   9.120  1.00  0.00           C
ATOM   2277  HE2 PHE   420      20.290   1.160   8.370  1.00  0.00           H
ATOM   2278  CD2 PHE   420      20.400   3.260   8.850  1.00  0.00           C
ATOM   2279  HD2 PHE   420      20.010   3.560   7.890  1.00  0.00           H
ATOM   2280  C   PHE   420      22.390   5.570   7.720  1.00  0.00           C
ATOM   2281  O   PHE   420      23.400   5.730   8.400  1.00  0.00           O
ATOM   2282  N   LEU   421      22.490   4.900   6.570  1.00  0.00           N
ATOM   2283  H   LEU   421      21.650   4.790   6.030  1.00  0.00           H
ATOM   2284  CA  LEU   421      23.750   4.620   5.900  1.00  0.00           C
ATOM   2285  HA  LEU   421      24.350   4.010   6.570  1.00  0.00           H
ATOM   2286  CB  LEU   421      23.550   3.840   4.610  1.00  0.00           C
ATOM   2287  HB1 LEU   421      24.460   3.930   4.020  1.00  0.00           H
ATOM   2288  HB2 LEU   421      22.760   4.300   4.020  1.00  0.00           H
ATOM   2289  CG  LEU   421      23.270   2.340   4.750  1.00  0.00           C
ATOM   2290  HG  LEU   421      24.060   1.880   5.340  1.00  0.00           H
ATOM   2291  CD1 LEU   421      21.930   2.030   5.420  1.00  0.00           C
ATOM   2292 1HD1 LEU   421      21.760   0.960   5.390  1.00  0.00           H
ATOM   2293 2HD1 LEU   421      21.960   2.330   6.470  1.00  0.00           H
ATOM   2294 3HD1 LEU   421      21.130   2.540   4.890  1.00  0.00           H
ATOM   2295  CD2 LEU   421      23.260   1.670   3.370  1.00  0.00           C
ATOM   2296 1HD2 LEU   421      23.100   0.600   3.480  1.00  0.00           H
ATOM   2297 2HD2 LEU   421      22.460   2.100   2.760  1.00  0.00           H
ATOM   2298 3HD2 LEU   421      24.210   1.830   2.870  1.00  0.00           H
ATOM   2299  C   LEU   421      24.550   5.890   5.640  1.00  0.00           C
ATOM   2300  O   LEU   421      25.770   5.850   5.560  1.00  0.00           O
ATOM   2301  N   ALA   422      23.900   7.060   5.610  1.00  0.00           N
ATOM   2302  H   ALA   422      22.890   7.020   5.630  1.00  0.00           H
ATOM   2303  CA  ALA   422      24.500   8.380   5.610  1.00  0.00           C
ATOM   2304  HA  ALA   422      24.890   8.550   4.600  1.00  0.00           H
ATOM   2305  CB  ALA   422      23.390   9.400   5.830  1.00  0.00           C
ATOM   2306  HB1 ALA   422      23.790  10.420   5.810  1.00  0.00           H
ATOM   2307  HB2 ALA   422      22.630   9.330   5.050  1.00  0.00           H
ATOM   2308  HB3 ALA   422      22.910   9.240   6.800  1.00  0.00           H
ATOM   2309  C   ALA   422      25.640   8.570   6.600  1.00  0.00           C
ATOM   2310  O   ALA   422      26.640   9.180   6.230  1.00  0.00           O
ATOM   2311  N   PHE   423      25.600   8.020   7.820  1.00  0.00           N
ATOM   2312  H   PHE   423      24.760   7.520   8.070  1.00  0.00           H
ATOM   2313  CA  PHE   423      26.700   8.050   8.760  1.00  0.00           C
ATOM   2314  HA  PHE   423      27.220   9.000   8.600  1.00  0.00           H
ATOM   2315  CB  PHE   423      26.230   8.070  10.210  1.00  0.00           C
ATOM   2316  HB1 PHE   423      25.260   8.570  10.270  1.00  0.00           H
ATOM   2317  HB2 PHE   423      26.900   8.720  10.770  1.00  0.00           H
ATOM   2318  CG  PHE   423      26.170   6.760  10.940  1.00  0.00           C
ATOM   2319  CD1 PHE   423      27.330   6.190  11.480  1.00  0.00           C
ATOM   2320  HD1 PHE   423      28.270   6.700  11.400  1.00  0.00           H
ATOM   2321  CE1 PHE   423      27.280   4.960  12.160  1.00  0.00           C
ATOM   2322  HE1 PHE   423      28.180   4.530  12.580  1.00  0.00           H
ATOM   2323  CZ  PHE   423      26.060   4.290  12.300  1.00  0.00           C
ATOM   2324  HZ  PHE   423      26.020   3.350  12.820  1.00  0.00           H
ATOM   2325  CE2 PHE   423      24.890   4.860  11.780  1.00  0.00           C
ATOM   2326  HE2 PHE   423      23.950   4.350  11.910  1.00  0.00           H
ATOM   2327  CD2 PHE   423      24.950   6.090  11.100  1.00  0.00           C
ATOM   2328  HD2 PHE   423      24.030   6.520  10.740  1.00  0.00           H
ATOM   2329  C   PHE   423      27.750   6.980   8.500  1.00  0.00           C
ATOM   2330  O   PHE   423      28.940   7.180   8.750  1.00  0.00           O
ATOM   2331  N   VAL   424      27.360   5.800   8.000  1.00  0.00           N
ATOM   2332  H   VAL   424      26.380   5.720   7.750  1.00  0.00           H
ATOM   2333  CA  VAL   424      28.180   4.610   7.870  1.00  0.00           C
ATOM   2334  HA  VAL   424      28.810   4.610   8.760  1.00  0.00           H
ATOM   2335  CB  VAL   424      27.350   3.330   7.950  1.00  0.00           C
ATOM   2336  HB  VAL   424      26.420   3.550   8.460  1.00  0.00           H
ATOM   2337  CG1 VAL   424      27.000   2.720   6.590  1.00  0.00           C
ATOM   2338 1HG1 VAL   424      26.300   1.900   6.710  1.00  0.00           H
ATOM   2339 2HG1 VAL   424      26.530   3.470   5.950  1.00  0.00           H
ATOM   2340 3HG1 VAL   424      27.900   2.360   6.080  1.00  0.00           H
ATOM   2341  CG2 VAL   424      28.050   2.260   8.780  1.00  0.00           C
ATOM   2342 1HG2 VAL   424      28.170   2.610   9.810  1.00  0.00           H
ATOM   2343 2HG2 VAL   424      27.460   1.340   8.810  1.00  0.00           H
ATOM   2344 3HG2 VAL   424      29.040   2.040   8.380  1.00  0.00           H
ATOM   2345  C   VAL   424      29.140   4.660   6.700  1.00  0.00           C
ATOM   2346  O   VAL   424      30.220   4.080   6.750  1.00  0.00           O
ATOM   2347  N   VAL   425      28.830   5.400   5.620  1.00  0.00           N
ATOM   2348  H   VAL   425      27.900   5.800   5.610  1.00  0.00           H
ATOM   2349  CA  VAL   425      29.740   5.710   4.540  1.00  0.00           C
ATOM   2350  HA  VAL   425      30.170   4.770   4.190  1.00  0.00           H
ATOM   2351  CB  VAL   425      29.060   6.360   3.350  1.00  0.00           C
ATOM   2352  HB  VAL   425      28.700   7.340   3.650  1.00  0.00           H
ATOM   2353  CG1 VAL   425      30.020   6.530   2.170  1.00  0.00           C
ATOM   2354 1HG1 VAL   425      30.880   7.150   2.450  1.00  0.00           H
ATOM   2355 2HG1 VAL   425      30.380   5.560   1.830  1.00  0.00           H
ATOM   2356 3HG1 VAL   425      29.520   7.020   1.330  1.00  0.00           H
ATOM   2357  CG2 VAL   425      27.870   5.590   2.790  1.00  0.00           C
ATOM   2358 1HG2 VAL   425      27.170   5.310   3.590  1.00  0.00           H
ATOM   2359 2HG2 VAL   425      27.320   6.200   2.070  1.00  0.00           H
ATOM   2360 3HG2 VAL   425      28.200   4.680   2.300  1.00  0.00           H
ATOM   2361  C   VAL   425      30.900   6.560   5.050  1.00  0.00           C
ATOM   2362  O   VAL   425      32.060   6.210   4.860  1.00  0.00           O
ATOM   2363  N   PHE   426      30.620   7.630   5.810  1.00  0.00           N
ATOM   2364  H   PHE   426      29.650   7.880   5.920  1.00  0.00           H
ATOM   2365  CA  PHE   426      31.600   8.460   6.470  1.00  0.00           C
ATOM   2366  HA  PHE   426      32.280   8.820   5.700  1.00  0.00           H
ATOM   2367  CB  PHE   426      30.980   9.730   7.060  1.00  0.00           C
ATOM   2368  HB1 PHE   426      31.680  10.160   7.770  1.00  0.00           H
ATOM   2369  HB2 PHE   426      30.100   9.460   7.630  1.00  0.00           H
ATOM   2370  CG  PHE   426      30.640  10.810   6.060  1.00  0.00           C
ATOM   2371  CD1 PHE   426      29.320  11.230   5.870  1.00  0.00           C
ATOM   2372  HD1 PHE   426      28.530  10.810   6.460  1.00  0.00           H
ATOM   2373  CE1 PHE   426      29.000  12.190   4.890  1.00  0.00           C
ATOM   2374  HE1 PHE   426      27.970  12.470   4.720  1.00  0.00           H
ATOM   2375  CZ  PHE   426      30.010  12.740   4.110  1.00  0.00           C
ATOM   2376  HZ  PHE   426      29.770  13.460   3.340  1.00  0.00           H
ATOM   2377  CE2 PHE   426      31.340  12.370   4.310  1.00  0.00           C
ATOM   2378  HE2 PHE   426      32.130  12.810   3.730  1.00  0.00           H
ATOM   2379  CD2 PHE   426      31.650  11.410   5.290  1.00  0.00           C
ATOM   2380  HD2 PHE   426      32.680  11.130   5.450  1.00  0.00           H
ATOM   2381  C   PHE   426      32.460   7.690   7.470  1.00  0.00           C
ATOM   2382  O   PHE   426      33.660   7.920   7.580  1.00  0.00           O
ATOM   2383  N   LEU   427      31.910   6.700   8.170  1.00  0.00           N
ATOM   2384  H   LEU   427      30.900   6.590   8.100  1.00  0.00           H
ATOM   2385  CA  LEU   427      32.610   5.780   9.040  1.00  0.00           C
ATOM   2386  HA  LEU   427      33.180   6.380   9.760  1.00  0.00           H
ATOM   2387  CB  LEU   427      31.620   4.960   9.860  1.00  0.00           C
ATOM   2388  HB1 LEU   427      31.040   4.340   9.190  1.00  0.00           H
ATOM   2389  HB2 LEU   427      30.920   5.660  10.330  1.00  0.00           H
ATOM   2390  CG  LEU   427      32.180   4.070  10.970  1.00  0.00           C
ATOM   2391  HG  LEU   427      33.000   4.590  11.460  1.00  0.00           H
ATOM   2392  CD1 LEU   427      31.100   3.780  12.010  1.00  0.00           C
ATOM   2393 1HD1 LEU   427      31.510   3.160  12.810  1.00  0.00           H
ATOM   2394 2HD1 LEU   427      30.760   4.710  12.460  1.00  0.00           H
ATOM   2395 3HD1 LEU   427      30.260   3.270  11.540  1.00  0.00           H
ATOM   2396  CD2 LEU   427      32.690   2.720  10.470  1.00  0.00           C
ATOM   2397 1HD2 LEU   427      31.900   2.190   9.940  1.00  0.00           H
ATOM   2398 2HD2 LEU   427      33.550   2.840   9.820  1.00  0.00           H
ATOM   2399 3HD2 LEU   427      33.010   2.100  11.310  1.00  0.00           H
ATOM   2400  C   LEU   427      33.630   4.950   8.280  1.00  0.00           C
ATOM   2401  O   LEU   427      34.810   4.900   8.660  1.00  0.00           O
ATOM   2402  N   LEU   428      33.260   4.310   7.160  1.00  0.00           N
ATOM   2403  H   LEU   428      32.290   4.380   6.890  1.00  0.00           H
ATOM   2404  CA  LEU   428      34.150   3.510   6.340  1.00  0.00           C
ATOM   2405  HA  LEU   428      34.590   2.760   7.000  1.00  0.00           H
ATOM   2406  CB  LEU   428      33.380   2.740   5.270  1.00  0.00           C
ATOM   2407  HB1 LEU   428      32.850   3.440   4.630  1.00  0.00           H
ATOM   2408  HB2 LEU   428      32.610   2.150   5.770  1.00  0.00           H
ATOM   2409  CG  LEU   428      34.220   1.800   4.410  1.00  0.00           C
ATOM   2410  HG  LEU   428      35.020   1.360   5.020  1.00  0.00           H
ATOM   2411  CD1 LEU   428      33.380   0.650   3.860  1.00  0.00           C
ATOM   2412 1HD1 LEU   428      34.010  -0.010   3.270  1.00  0.00           H
ATOM   2413 2HD1 LEU   428      32.940   0.090   4.680  1.00  0.00           H
ATOM   2414 3HD1 LEU   428      32.600   1.070   3.220  1.00  0.00           H
ATOM   2415  CD2 LEU   428      34.880   2.490   3.210  1.00  0.00           C
ATOM   2416 1HD2 LEU   428      35.680   3.160   3.500  1.00  0.00           H
ATOM   2417 2HD2 LEU   428      35.310   1.750   2.530  1.00  0.00           H
ATOM   2418 3HD2 LEU   428      34.130   3.070   2.660  1.00  0.00           H
ATOM   2419  C   LEU   428      35.310   4.310   5.790  1.00  0.00           C
ATOM   2420  O   LEU   428      36.460   3.880   5.910  1.00  0.00           O
ATOM   2421  N   VAL   429      35.080   5.490   5.220  1.00  0.00           N
ATOM   2422  H   VAL   429      34.110   5.780   5.130  1.00  0.00           H
ATOM   2423  CA  VAL   429      36.130   6.340   4.700  1.00  0.00           C
ATOM   2424  HA  VAL   429      36.790   5.700   4.130  1.00  0.00           H
ATOM   2425  CB  VAL   429      35.660   7.410   3.720  1.00  0.00           C
ATOM   2426  HB  VAL   429      36.530   7.920   3.290  1.00  0.00           H
ATOM   2427  CG1 VAL   429      34.870   6.810   2.560  1.00  0.00           C
ATOM   2428 1HG1 VAL   429      35.460   6.020   2.090  1.00  0.00           H
ATOM   2429 2HG1 VAL   429      33.930   6.400   2.900  1.00  0.00           H
ATOM   2430 3HG1 VAL   429      34.660   7.570   1.800  1.00  0.00           H
ATOM   2431  CG2 VAL   429      34.790   8.490   4.370  1.00  0.00           C
ATOM   2432 1HG2 VAL   429      34.430   9.200   3.630  1.00  0.00           H
ATOM   2433 2HG2 VAL   429      33.940   7.990   4.830  1.00  0.00           H
ATOM   2434 3HG2 VAL   429      35.360   9.030   5.130  1.00  0.00           H
ATOM   2435  C   VAL   429      36.990   6.930   5.810  1.00  0.00           C
ATOM   2436  O   VAL   429      38.190   7.130   5.600  1.00  0.00           O
ATOM   2437  N   THR   430      36.480   7.130   7.030  1.00  0.00           N
ATOM   2438  H   THR   430      35.500   6.970   7.160  1.00  0.00           H
ATOM   2439  CA  THR   430      37.280   7.470   8.190  1.00  0.00           C
ATOM   2440  HA  THR   430      37.830   8.390   7.970  1.00  0.00           H
ATOM   2441  CB  THR   430      36.470   7.740   9.450  1.00  0.00           C
ATOM   2442  HB  THR   430      35.910   6.850   9.730  1.00  0.00           H
ATOM   2443  CG2 THR   430      37.320   8.160  10.650  1.00  0.00           C
ATOM   2444 1HG2 THR   430      36.680   8.450  11.490  1.00  0.00           H
ATOM   2445 2HG2 THR   430      37.930   7.320  10.990  1.00  0.00           H
ATOM   2446 3HG2 THR   430      37.960   8.990  10.380  1.00  0.00           H
ATOM   2447  OG1 THR   430      35.550   8.800   9.260  1.00  0.00           O
ATOM   2448  HG1 THR   430      34.890   8.510   8.620  1.00  0.00           H
ATOM   2449  C   THR   430      38.320   6.400   8.470  1.00  0.00           C
ATOM   2450  O   THR   430      39.510   6.700   8.560  1.00  0.00           O
ATOM   2451  N   LEU   431      37.950   5.110   8.510  1.00  0.00           N
ATOM   2452  H   LEU   431      36.960   4.920   8.400  1.00  0.00           H
ATOM   2453  CA  LEU   431      38.840   3.990   8.730  1.00  0.00           C
ATOM   2454  HA  LEU   431      39.440   4.210   9.610  1.00  0.00           H
ATOM   2455  CB  LEU   431      38.010   2.750   9.050  1.00  0.00           C
ATOM   2456  HB1 LEU   431      38.680   1.880   9.080  1.00  0.00           H
ATOM   2457  HB2 LEU   431      37.330   2.570   8.220  1.00  0.00           H
ATOM   2458  CG  LEU   431      37.210   2.780  10.340  1.00  0.00           C
ATOM   2459  HG  LEU   431      36.550   3.650  10.350  1.00  0.00           H
ATOM   2460  CD1 LEU   431      36.330   1.530  10.440  1.00  0.00           C
ATOM   2461 1HD1 LEU   431      35.710   1.580  11.340  1.00  0.00           H
ATOM   2462 2HD1 LEU   431      35.670   1.480   9.580  1.00  0.00           H
ATOM   2463 3HD1 LEU   431      36.950   0.630  10.480  1.00  0.00           H
ATOM   2464  CD2 LEU   431      38.090   2.830  11.600  1.00  0.00           C
ATOM   2465 1HD2 LEU   431      38.790   1.990  11.590  1.00  0.00           H
ATOM   2466 2HD2 LEU   431      38.650   3.770  11.630  1.00  0.00           H
ATOM   2467 3HD2 LEU   431      37.480   2.780  12.490  1.00  0.00           H
ATOM   2468  C   LEU   431      39.850   3.770   7.610  1.00  0.00           C
ATOM   2469  O   LEU   431      40.910   3.190   7.830  1.00  0.00           O
ATOM   2470  N   ALA   432      39.590   4.250   6.390  1.00  0.00           N
ATOM   2471  H   ALA   432      38.680   4.670   6.250  1.00  0.00           H
ATOM   2472  CA  ALA   432      40.550   4.330   5.310  1.00  0.00           C
ATOM   2473  HA  ALA   432      41.120   3.400   5.280  1.00  0.00           H
ATOM   2474  CB  ALA   432      39.800   4.400   3.980  1.00  0.00           C
ATOM   2475  HB1 ALA   432      40.500   4.370   3.150  1.00  0.00           H
ATOM   2476  HB2 ALA   432      39.100   3.560   3.880  1.00  0.00           H
ATOM   2477  HB3 ALA   432      39.230   5.330   3.910  1.00  0.00           H
ATOM   2478  C   ALA   432      41.550   5.470   5.470  1.00  0.00           C
ATOM   2479  O   ALA   432      42.760   5.270   5.460  1.00  0.00           O
ATOM   2480  N   ILE   433      41.080   6.700   5.720  1.00  0.00           N
ATOM   2481  H   ILE   433      40.080   6.790   5.730  1.00  0.00           H
ATOM   2482  CA  ILE   433      41.850   7.910   5.930  1.00  0.00           C
ATOM   2483  HA  ILE   433      42.570   7.980   5.120  1.00  0.00           H
ATOM   2484  CB  ILE   433      40.940   9.130   5.810  1.00  0.00           C
ATOM   2485  HB  ILE   433      40.130   8.980   6.520  1.00  0.00           H
ATOM   2486  CG2 ILE   433      41.600  10.450   6.210  1.00  0.00           C
ATOM   2487 1HG2 ILE   433      40.930  11.290   6.050  1.00  0.00           H
ATOM   2488 2HG2 ILE   433      41.890  10.450   7.260  1.00  0.00           H
ATOM   2489 3HG2 ILE   433      42.500  10.600   5.610  1.00  0.00           H
ATOM   2490  CG1 ILE   433      40.310   9.290   4.430  1.00  0.00           C
ATOM   2491 1HG1 ILE   433      39.540  10.060   4.470  1.00  0.00           H
ATOM   2492 2HG1 ILE   433      39.780   8.380   4.150  1.00  0.00           H
ATOM   2493  CD  ILE   433      41.230   9.640   3.270  1.00  0.00           C
ATOM   2494  HD1 ILE   433      41.700  10.610   3.430  1.00  0.00           H
ATOM   2495  HD2 ILE   433      42.010   8.880   3.160  1.00  0.00           H
ATOM   2496  HD3 ILE   433      40.670   9.690   2.330  1.00  0.00           H
ATOM   2497  C   ILE   433      42.710   7.850   7.190  1.00  0.00           C
ATOM   2498  O   ILE   433      43.780   8.450   7.280  1.00  0.00           O
ATOM   2499  N   LEU   434      42.370   7.020   8.180  1.00  0.00           N
ATOM   2500  H   LEU   434      41.440   6.620   8.110  1.00  0.00           H
ATOM   2501  CA  LEU   434      43.160   6.630   9.330  1.00  0.00           C
ATOM   2502  HA  LEU   434      43.530   7.560   9.760  1.00  0.00           H
ATOM   2503  CB  LEU   434      42.270   5.970  10.390  1.00  0.00           C
ATOM   2504  HB1 LEU   434      42.760   5.060  10.730  1.00  0.00           H
ATOM   2505  HB2 LEU   434      41.340   5.620   9.930  1.00  0.00           H
ATOM   2506  CG  LEU   434      41.910   6.770  11.640  1.00  0.00           C
ATOM   2507  HG  LEU   434      41.220   6.180  12.240  1.00  0.00           H
ATOM   2508  CD1 LEU   434      43.160   7.020  12.490  1.00  0.00           C
ATOM   2509 1HD1 LEU   434      42.880   7.460  13.440  1.00  0.00           H
ATOM   2510 2HD1 LEU   434      43.660   6.080  12.700  1.00  0.00           H
ATOM   2511 3HD1 LEU   434      43.860   7.680  11.980  1.00  0.00           H
ATOM   2512  CD2 LEU   434      41.240   8.100  11.330  1.00  0.00           C
ATOM   2513 1HD2 LEU   434      40.850   8.550  12.250  1.00  0.00           H
ATOM   2514 2HD2 LEU   434      41.940   8.800  10.860  1.00  0.00           H
ATOM   2515 3HD2 LEU   434      40.400   7.940  10.660  1.00  0.00           H
ATOM   2516  C   LEU   434      44.410   5.820   9.040  1.00  0.00           C
ATOM   2517  O   LEU   434      45.200   5.540   9.940  1.00  0.00           O
ATOM   2518  N   THR   435      44.670   5.400   7.790  1.00  0.00           N
ATOM   2519  H   THR   435      43.940   5.560   7.120  1.00  0.00           H
ATOM   2520  CA  THR   435      45.930   4.880   7.300  1.00  0.00           C
ATOM   2521  HA  THR   435      46.680   5.110   8.050  1.00  0.00           H
ATOM   2522  CB  THR   435      45.940   3.360   7.200  1.00  0.00           C
ATOM   2523  HB  THR   435      45.720   2.930   8.180  1.00  0.00           H
ATOM   2524  CG2 THR   435      44.910   2.790   6.220  1.00  0.00           C
ATOM   2525 1HG2 THR   435      44.960   1.700   6.220  1.00  0.00           H
ATOM   2526 2HG2 THR   435      43.900   3.080   6.520  1.00  0.00           H
ATOM   2527 3HG2 THR   435      45.100   3.150   5.210  1.00  0.00           H
ATOM   2528  OG1 THR   435      47.190   2.870   6.780  1.00  0.00           O
ATOM   2529  HG1 THR   435      47.190   1.910   6.810  1.00  0.00           H
ATOM   2530  C   THR   435      46.430   5.560   6.030  1.00  0.00           C
ATOM   2531  O   THR   435      47.630   5.810   5.910  1.00  0.00           O
ATOM   2532  N   ALA   436      45.560   6.000   5.120  1.00  0.00           N
ATOM   2533  H   ALA   436      44.590   5.730   5.260  1.00  0.00           H
ATOM   2534  CA  ALA   436      45.860   6.790   3.950  1.00  0.00           C
ATOM   2535  HA  ALA   436      46.740   6.350   3.490  1.00  0.00           H
ATOM   2536  CB  ALA   436      44.730   6.610   2.940  1.00  0.00           C
ATOM   2537  HB1 ALA   436      44.950   7.130   2.000  1.00  0.00           H
ATOM   2538  HB2 ALA   436      44.560   5.560   2.710  1.00  0.00           H
ATOM   2539  HB3 ALA   436      43.810   7.030   3.340  1.00  0.00           H
ATOM   2540  C   ALA   436      46.200   8.260   4.200  1.00  0.00           C
ATOM   2541  O   ALA   436      46.540   8.990   3.270  1.00  0.00           O
ATOM   2542  N   LEU   437      46.150   8.710   5.450  1.00  0.00           N
ATOM   2543  H   LEU   437      45.810   8.050   6.120  1.00  0.00           H
ATOM   2544  CA  LEU   437      46.430  10.040   5.960  1.00  0.00           C
ATOM   2545  HA  LEU   437      46.280   9.970   7.040  1.00  0.00           H
ATOM   2546  CB  LEU   437      47.920  10.360   5.800  1.00  0.00           C
ATOM   2547  HB1 LEU   437      48.100  10.710   4.790  1.00  0.00           H
ATOM   2548  HB2 LEU   437      48.480   9.440   5.910  1.00  0.00           H
ATOM   2549  CG  LEU   437      48.510  11.360   6.790  1.00  0.00           C
ATOM   2550  HG  LEU   437      48.330  11.010   7.800  1.00  0.00           H
ATOM   2551  CD1 LEU   437      50.020  11.440   6.590  1.00  0.00           C
ATOM   2552 1HD1 LEU   437      50.260  11.750   5.570  1.00  0.00           H
ATOM   2553 2HD1 LEU   437      50.460  12.150   7.290  1.00  0.00           H
ATOM   2554 3HD1 LEU   437      50.470  10.460   6.770  1.00  0.00           H
ATOM   2555  CD2 LEU   437      47.950  12.780   6.650  1.00  0.00           C
ATOM   2556 1HD2 LEU   437      46.920  12.810   7.010  1.00  0.00           H
ATOM   2557 2HD2 LEU   437      48.520  13.480   7.260  1.00  0.00           H
ATOM   2558 3HD2 LEU   437      47.990  13.100   5.610  1.00  0.00           H
ATOM   2559  C   LEU   437      45.460  11.120   5.500  1.00  0.00           C
ATOM   2560  O   LEU   437      44.700  11.630   6.310  1.00  0.00           O
ATOM   2561  N   ARG   438      45.430  11.480   4.210  1.00  0.00           N
ATOM   2562  H   ARG   438      46.080  10.950   3.640  1.00  0.00           H
ATOM   2563  CA  ARG   438      44.480  12.310   3.500  1.00  0.00           C
ATOM   2564  HA  ARG   438      43.480  12.140   3.910  1.00  0.00           H
ATOM   2565  CB  ARG   438      44.790  13.800   3.620  1.00  0.00           C
ATOM   2566  HB1 ARG   438      44.200  14.360   2.900  1.00  0.00           H
ATOM   2567  HB2 ARG   438      45.830  13.960   3.320  1.00  0.00           H
ATOM   2568  CG  ARG   438      44.590  14.470   4.970  1.00  0.00           C
ATOM   2569  HG1 ARG   438      44.950  15.500   4.880  1.00  0.00           H
ATOM   2570  HG2 ARG   438      45.230  14.010   5.730  1.00  0.00           H
ATOM   2571  CD  ARG   438      43.150  14.530   5.470  1.00  0.00           C
ATOM   2572  HD1 ARG   438      42.820  13.530   5.760  1.00  0.00           H
ATOM   2573  HD2 ARG   438      42.510  14.890   4.660  1.00  0.00           H
ATOM   2574  NE  ARG   438      43.050  15.430   6.620  1.00  0.00           N
ATOM   2575  HE  ARG   438      43.860  15.510   7.230  1.00  0.00           H
ATOM   2576  CZ  ARG   438      42.080  16.300   6.920  1.00  0.00           C
ATOM   2577  NH1 ARG   438      40.900  16.340   6.290  1.00  0.00           N
ATOM   2578 1HH1 ARG   438      40.690  15.600   5.640  1.00  0.00           H
ATOM   2579 2HH1 ARG   438      40.190  16.960   6.660  1.00  0.00           H
ATOM   2580  NH2 ARG   438      42.310  17.230   7.860  1.00  0.00           N
ATOM   2581 1HH2 ARG   438      43.220  17.220   8.300  1.00  0.00           H
ATOM   2582 2HH2 ARG   438      41.640  17.980   7.940  1.00  0.00           H
ATOM   2583  C   ARG   438      44.380  11.940   2.030  1.00  0.00           C
ATOM   2584  O   ARG   438      43.290  11.750   1.490  1.00  0.00           O
ATOM   2585  N   NME   439      45.540  11.800   1.380  1.00  0.00           N
ATOM   2586  H   NME   439      46.370  12.050   1.900  1.00  0.00           H
ATOM   2587  CH3 NME   439      45.740  11.400   0.000  1.00  0.00           C
ATOM   2588 1HH3 NME   439      46.600  10.730  -0.080  1.00  0.00           H
ATOM   2589 2HH3 NME   439      44.860  10.890  -0.390  1.00  0.00           H
ATOM   2590 3HH3 NME   439      45.930  12.280  -0.630  1.00  0.00           H
TER
ENDMDL
