# Supplementary material for: Determination of Ligand Binding Modes in Hydrated Viral Ion Channels to Foster Drug Design and Repositioning
Source: J Chem Inf Model. 2021 Jul 27;61(8):4011–22. doi: 10.1021/acs.jcim.1c00488 (PMC8389532; doi:10.1021/acs.jcim.1c00488)
Supplement: Supplementary file 2 — ci1c00488_si_002.zip [file ci1c00488_si_002.zip › supporting_data_05_05/supporting_data/fig_6/b/ligand_frame570.pdb]

ATOM      1  C1  SPI   440      21.990   0.600  -1.430  1.00  0.00           C  
ATOM      2  N1  SPI   440      20.660  -0.010  -1.590  1.00  0.00           N  
ATOM      3  C2  SPI   440      23.080  -0.070  -2.260  1.00  0.00           C  
ATOM      4  C3  SPI   440      24.400   0.670  -2.080  1.00  0.00           C  
ATOM      5  C4  SPI   440      24.920   0.480  -0.650  1.00  0.00           C  
ATOM      6  C5  SPI   440      23.820   1.050   0.250  1.00  0.00           C  
ATOM      7  C6  SPI   440      22.410   0.500   0.030  1.00  0.00           C  
ATOM      8  C7  SPI   440      26.220   1.280  -0.550  1.00  0.00           C  
ATOM      9  C8  SPI   440      27.330   0.710  -1.420  1.00  0.00           C  
ATOM     10  C9  SPI   440      27.780  -0.690  -1.020  1.00  0.00           C  
ATOM     11  C10 SPI   440      26.490  -1.500  -1.140  1.00  0.00           C  
ATOM     12  C11 SPI   440      25.360  -0.930  -0.290  1.00  0.00           C  
ATOM     13  C12 SPI   440      27.110  -0.100   1.320  1.00  0.00           C  
ATOM     14  C13 SPI   440      28.200  -0.700   0.450  1.00  0.00           C  
ATOM     15  C14 SPI   440      26.720   1.320   0.890  1.00  0.00           C  
ATOM     16  C15 SPI   440      25.890  -1.000   1.140  1.00  0.00           C  
ATOM     17  HN1 SPI   440      20.560  -0.540  -2.450  1.00  0.00           H  
ATOM     18  HN2 SPI   440      20.420  -0.550  -0.770  1.00  0.00           H  
ATOM     19  HN3 SPI   440      20.010   0.750  -1.700  1.00  0.00           H  
ATOM     20  H1  SPI   440      21.930   1.650  -1.720  1.00  0.00           H  
ATOM     21  H7  SPI   440      25.970   2.290  -0.850  1.00  0.00           H  
ATOM     22  H9  SPI   440      28.540  -1.080  -1.710  1.00  0.00           H  
ATOM     23 1H10 SPI   440      26.240  -1.770  -2.170  1.00  0.00           H  
ATOM     24 2H10 SPI   440      26.690  -2.520  -0.800  1.00  0.00           H  
ATOM     25  H11 SPI   440      24.490  -1.580  -0.210  1.00  0.00           H  
ATOM     26  H12 SPI   440      27.350  -0.080   2.380  1.00  0.00           H  
ATOM     27 1H13 SPI   440      29.130  -0.140   0.580  1.00  0.00           H  
ATOM     28 2H13 SPI   440      28.500  -1.700   0.750  1.00  0.00           H  
ATOM     29 1H14 SPI   440      27.700   1.780   0.800  1.00  0.00           H  
ATOM     30 2H14 SPI   440      25.980   1.710   1.590  1.00  0.00           H  
ATOM     31 1H15 SPI   440      26.030  -2.060   1.340  1.00  0.00           H  
ATOM     32 2H15 SPI   440      25.090  -0.710   1.800  1.00  0.00           H  
ATOM     33  H21 SPI   440      22.800  -0.150  -3.310  1.00  0.00           H  
ATOM     34  H22 SPI   440      23.250  -1.080  -1.880  1.00  0.00           H  
ATOM     35  H31 SPI   440      24.150   1.720  -2.200  1.00  0.00           H  
ATOM     36  H32 SPI   440      25.050   0.320  -2.880  1.00  0.00           H  
ATOM     37  H51 SPI   440      24.010   0.870   1.310  1.00  0.00           H  
ATOM     38  H52 SPI   440      23.790   2.130   0.120  1.00  0.00           H  
ATOM     39  H61 SPI   440      22.390  -0.560   0.300  1.00  0.00           H  
ATOM     40  H62 SPI   440      21.700   0.980   0.690  1.00  0.00           H  
ATOM     41  H81 SPI   440      28.200   1.360  -1.310  1.00  0.00           H  
ATOM     42  H82 SPI   440      27.050   0.650  -2.480  1.00  0.00           H  
END
