# Supplementary material for: Determination of Ligand Binding Modes in Hydrated Viral Ion Channels to Foster Drug Design and Repositioning
Source: J Chem Inf Model. 2021 Jul 27;61(8):4011–22. doi: 10.1021/acs.jcim.1c00488 (PMC8389532; doi:10.1021/acs.jcim.1c00488)
Supplement: Supplementary file 2 — ci1c00488_si_002.zip [file ci1c00488_si_002.zip › supporting_data_05_05/supporting_data/fig_6/b/protein_frame570.pdb]

ATOM      1  C   ACE     8      -2.450  -6.380   8.330  1.00  0.00           C  
ATOM      2  O   ACE     8      -2.030  -5.360   8.860  1.00  0.00           O  
ATOM      3  CH3 ACE     8      -3.530  -6.310   7.250  1.00  0.00           C  
ATOM      4 1HH3 ACE     8      -4.410  -6.780   7.670  1.00  0.00           H  
ATOM      5 2HH3 ACE     8      -3.690  -5.270   6.930  1.00  0.00           H  
ATOM      6 3HH3 ACE     8      -3.220  -6.860   6.360  1.00  0.00           H  
ATOM      7  N   GLU     8      -2.000  -7.560   8.770  1.00  0.00           N  
ATOM      8  CA  GLU     8      -1.040  -7.730   9.830  1.00  0.00           C  
ATOM      9  C   GLU     8       0.380  -7.320   9.460  1.00  0.00           C  
ATOM     10  O   GLU     8       1.300  -7.460  10.250  1.00  0.00           O  
ATOM     11  CB  GLU     8      -1.170  -9.090  10.520  1.00  0.00           C  
ATOM     12  CG  GLU     8      -0.790 -10.300   9.670  1.00  0.00           C  
ATOM     13  CD  GLU     8      -1.940 -10.700   8.760  1.00  0.00           C  
ATOM     14  OE1 GLU     8      -2.690 -11.580   9.230  1.00  0.00           O  
ATOM     15  OE2 GLU     8      -2.150 -10.180   7.640  1.00  0.00           O1-
ATOM     16  H   GLU     8      -2.270  -8.370   8.240  1.00  0.00           H  
ATOM     17  HA  GLU     8      -1.360  -7.050  10.630  1.00  0.00           H  
ATOM     18  HB1 GLU     8      -2.170  -9.190  10.930  1.00  0.00           H  
ATOM     19  HB2 GLU     8      -0.440  -9.120  11.320  1.00  0.00           H  
ATOM     20  HG1 GLU     8      -0.480 -11.110  10.340  1.00  0.00           H  
ATOM     21  HG2 GLU     8      -0.010  -9.940   9.000  1.00  0.00           H  
ATOM     22  N   THR     9       0.670  -6.760   8.280  1.00  0.00           N  
ATOM     23  CA  THR     9       1.990  -6.310   7.910  1.00  0.00           C  
ATOM     24  C   THR     9       3.160  -7.280   7.980  1.00  0.00           C  
ATOM     25  O   THR     9       4.320  -6.940   8.200  1.00  0.00           O  
ATOM     26  CB  THR     9       2.320  -5.010   8.640  1.00  0.00           C  
ATOM     27  CG2 THR     9       1.350  -3.830   8.530  1.00  0.00           C  
ATOM     28  OG1 THR     9       2.580  -5.200  10.010  1.00  0.00           O  
ATOM     29  H   THR     9      -0.050  -6.650   7.580  1.00  0.00           H  
ATOM     30  HA  THR     9       1.790  -6.050   6.870  1.00  0.00           H  
ATOM     31  HB  THR     9       3.210  -4.770   8.060  1.00  0.00           H  
ATOM     32  HG1 THR     9       2.330  -6.110  10.190  1.00  0.00           H  
ATOM     33 1HG2 THR     9       0.490  -4.130   9.120  1.00  0.00           H  
ATOM     34 2HG2 THR     9       1.850  -2.920   8.870  1.00  0.00           H  
ATOM     35 3HG2 THR     9       1.100  -3.710   7.480  1.00  0.00           H  
ATOM     36  N   GLY    10       2.860  -8.580   7.860  1.00  0.00           N  
ATOM     37  CA  GLY    10       3.640  -9.790   7.960  1.00  0.00           C  
ATOM     38  C   GLY    10       4.710 -10.020   6.910  1.00  0.00           C  
ATOM     39  O   GLY    10       5.590 -10.870   7.030  1.00  0.00           O  
ATOM     40  H   GLY    10       1.900  -8.730   7.590  1.00  0.00           H  
ATOM     41  HA1 GLY    10       2.960 -10.640   8.000  1.00  0.00           H  
ATOM     42  HA2 GLY    10       4.210  -9.690   8.890  1.00  0.00           H  
ATOM     43  N   THR    11       4.590  -9.260   5.810  1.00  0.00           N  
ATOM     44  CA  THR    11       5.580  -9.190   4.760  1.00  0.00           C  
ATOM     45  C   THR    11       6.300  -7.860   4.660  1.00  0.00           C  
ATOM     46  O   THR    11       7.420  -7.750   4.160  1.00  0.00           O  
ATOM     47  CB  THR    11       5.030  -9.650   3.410  1.00  0.00           C  
ATOM     48  CG2 THR    11       4.470 -11.070   3.300  1.00  0.00           C  
ATOM     49  OG1 THR    11       4.050  -8.820   2.820  1.00  0.00           O  
ATOM     50  H   THR    11       3.780  -8.660   5.820  1.00  0.00           H  
ATOM     51  HA  THR    11       6.370  -9.880   5.080  1.00  0.00           H  
ATOM     52  HB  THR    11       5.860  -9.530   2.720  1.00  0.00           H  
ATOM     53  HG1 THR    11       3.420  -9.420   2.430  1.00  0.00           H  
ATOM     54 1HG2 THR    11       5.270 -11.780   3.120  1.00  0.00           H  
ATOM     55 2HG2 THR    11       3.990 -11.350   4.240  1.00  0.00           H  
ATOM     56 3HG2 THR    11       3.680 -11.060   2.550  1.00  0.00           H  
ATOM     57  N   LEU    12       5.660  -6.780   5.120  1.00  0.00           N  
ATOM     58  CA  LEU    12       6.220  -5.450   5.150  1.00  0.00           C  
ATOM     59  C   LEU    12       7.450  -5.350   6.020  1.00  0.00           C  
ATOM     60  O   LEU    12       8.290  -4.480   5.780  1.00  0.00           O  
ATOM     61  CB  LEU    12       5.140  -4.520   5.700  1.00  0.00           C  
ATOM     62  CG  LEU    12       5.520  -3.050   5.520  1.00  0.00           C  
ATOM     63  CD1 LEU    12       5.910  -2.700   4.090  1.00  0.00           C  
ATOM     64  CD2 LEU    12       4.390  -2.120   5.940  1.00  0.00           C  
ATOM     65  H   LEU    12       4.680  -6.840   5.370  1.00  0.00           H  
ATOM     66  HA  LEU    12       6.450  -5.160   4.120  1.00  0.00           H  
ATOM     67  HB1 LEU    12       5.030  -4.780   6.760  1.00  0.00           H  
ATOM     68  HB2 LEU    12       4.260  -4.650   5.080  1.00  0.00           H  
ATOM     69  HG  LEU    12       6.430  -2.830   6.080  1.00  0.00           H  
ATOM     70 1HD1 LEU    12       5.820  -1.620   3.990  1.00  0.00           H  
ATOM     71 2HD1 LEU    12       6.910  -3.080   3.870  1.00  0.00           H  
ATOM     72 3HD1 LEU    12       5.210  -3.170   3.390  1.00  0.00           H  
ATOM     73 1HD2 LEU    12       3.630  -2.020   5.170  1.00  0.00           H  
ATOM     74 2HD2 LEU    12       3.930  -2.590   6.810  1.00  0.00           H  
ATOM     75 3HD2 LEU    12       4.810  -1.160   6.230  1.00  0.00           H  
ATOM     76  N   ILE    13       7.580  -6.270   6.990  1.00  0.00           N  
ATOM     77  CA  ILE    13       8.740  -6.520   7.820  1.00  0.00           C  
ATOM     78  C   ILE    13      10.060  -6.610   7.080  1.00  0.00           C  
ATOM     79  O   ILE    13      11.080  -6.290   7.710  1.00  0.00           O  
ATOM     80  CB  ILE    13       8.450  -7.690   8.770  1.00  0.00           C  
ATOM     81  CG1 ILE    13       9.450  -7.790   9.910  1.00  0.00           C  
ATOM     82  CG2 ILE    13       8.190  -8.960   7.970  1.00  0.00           C  
ATOM     83  CD  ILE    13       9.140  -8.830  10.970  1.00  0.00           C  
ATOM     84  H   ILE    13       6.780  -6.840   7.230  1.00  0.00           H  
ATOM     85  HA  ILE    13       8.890  -5.620   8.410  1.00  0.00           H  
ATOM     86  HB  ILE    13       7.530  -7.540   9.330  1.00  0.00           H  
ATOM     87 1HG1 ILE    13       9.470  -6.790  10.330  1.00  0.00           H  
ATOM     88 2HG1 ILE    13      10.490  -7.930   9.590  1.00  0.00           H  
ATOM     89 1HG2 ILE    13       8.990  -9.250   7.290  1.00  0.00           H  
ATOM     90 2HG2 ILE    13       7.890  -9.810   8.590  1.00  0.00           H  
ATOM     91 3HG2 ILE    13       7.320  -8.860   7.310  1.00  0.00           H  
ATOM     92  HD1 ILE    13       8.280  -8.730  11.640  1.00  0.00           H  
ATOM     93  HD2 ILE    13       9.120  -9.820  10.500  1.00  0.00           H  
ATOM     94  HD3 ILE    13      10.010  -8.880  11.620  1.00  0.00           H  
ATOM     95  N   VAL    14      10.100  -6.980   5.800  1.00  0.00           N  
ATOM     96  CA  VAL    14      11.280  -6.960   4.950  1.00  0.00           C  
ATOM     97  C   VAL    14      11.880  -5.570   4.830  1.00  0.00           C  
ATOM     98  O   VAL    14      13.110  -5.450   4.890  1.00  0.00           O  
ATOM     99  CB  VAL    14      10.950  -7.580   3.600  1.00  0.00           C  
ATOM    100  CG1 VAL    14      12.190  -7.510   2.710  1.00  0.00           C  
ATOM    101  CG2 VAL    14      10.540  -9.040   3.740  1.00  0.00           C  
ATOM    102  H   VAL    14       9.240  -7.320   5.410  1.00  0.00           H  
ATOM    103  HA  VAL    14      11.960  -7.620   5.490  1.00  0.00           H  
ATOM    104  HB  VAL    14      10.060  -7.100   3.210  1.00  0.00           H  
ATOM    105 1HG1 VAL    14      12.480  -6.470   2.530  1.00  0.00           H  
ATOM    106 2HG1 VAL    14      13.010  -7.970   3.260  1.00  0.00           H  
ATOM    107 3HG1 VAL    14      11.920  -8.110   1.840  1.00  0.00           H  
ATOM    108 1HG2 VAL    14       9.610  -9.130   4.320  1.00  0.00           H  
ATOM    109 2HG2 VAL    14      10.360  -9.440   2.750  1.00  0.00           H  
ATOM    110 3HG2 VAL    14      11.320  -9.570   4.280  1.00  0.00           H  
ATOM    111  N   ASN    15      11.170  -4.440   4.790  1.00  0.00           N  
ATOM    112  CA  ASN    15      11.800  -3.140   4.970  1.00  0.00           C  
ATOM    113  C   ASN    15      12.510  -2.920   6.300  1.00  0.00           C  
ATOM    114  O   ASN    15      13.370  -2.050   6.350  1.00  0.00           O  
ATOM    115  CB  ASN    15      10.900  -2.000   4.490  1.00  0.00           C  
ATOM    116  CG  ASN    15      10.380  -2.290   3.080  1.00  0.00           C  
ATOM    117  ND2 ASN    15      11.080  -1.800   2.060  1.00  0.00           N  
ATOM    118  OD1 ASN    15       9.370  -2.980   2.960  1.00  0.00           O  
ATOM    119  H   ASN    15      10.170  -4.470   4.740  1.00  0.00           H  
ATOM    120  HA  ASN    15      12.630  -3.160   4.260  1.00  0.00           H  
ATOM    121  HB1 ASN    15      11.540  -1.120   4.410  1.00  0.00           H  
ATOM    122  HB2 ASN    15      10.110  -1.760   5.210  1.00  0.00           H  
ATOM    123 1HD2 ASN    15      11.830  -1.150   2.250  1.00  0.00           H  
ATOM    124 2HD2 ASN    15      10.710  -1.870   1.120  1.00  0.00           H  
ATOM    125  N   SER    16      12.230  -3.690   7.350  1.00  0.00           N  
ATOM    126  CA  SER    16      13.120  -3.740   8.500  1.00  0.00           C  
ATOM    127  C   SER    16      14.270  -4.730   8.330  1.00  0.00           C  
ATOM    128  O   SER    16      15.360  -4.490   8.860  1.00  0.00           O  
ATOM    129  CB  SER    16      12.340  -4.070   9.760  1.00  0.00           C  
ATOM    130  OG  SER    16      11.120  -3.380   9.780  1.00  0.00           O  
ATOM    131  H   SER    16      11.430  -4.310   7.320  1.00  0.00           H  
ATOM    132  HA  SER    16      13.590  -2.760   8.640  1.00  0.00           H  
ATOM    133  HB1 SER    16      12.910  -3.780  10.650  1.00  0.00           H  
ATOM    134  HB2 SER    16      12.110  -5.140   9.840  1.00  0.00           H  
ATOM    135  HG  SER    16      10.670  -3.730  10.550  1.00  0.00           H  
ATOM    136  N   VAL    17      14.090  -5.830   7.600  1.00  0.00           N  
ATOM    137  CA  VAL    17      15.130  -6.820   7.450  1.00  0.00           C  
ATOM    138  C   VAL    17      16.300  -6.240   6.680  1.00  0.00           C  
ATOM    139  O   VAL    17      17.430  -6.560   7.040  1.00  0.00           O  
ATOM    140  CB  VAL    17      14.550  -8.120   6.870  1.00  0.00           C  
ATOM    141  CG1 VAL    17      15.500  -9.260   6.510  1.00  0.00           C  
ATOM    142  CG2 VAL    17      13.420  -8.670   7.720  1.00  0.00           C  
ATOM    143  H   VAL    17      13.110  -6.020   7.370  1.00  0.00           H  
ATOM    144  HA  VAL    17      15.560  -7.040   8.430  1.00  0.00           H  
ATOM    145  HB  VAL    17      14.070  -7.960   5.910  1.00  0.00           H  
ATOM    146 1HG1 VAL    17      15.910  -9.630   7.460  1.00  0.00           H  
ATOM    147 2HG1 VAL    17      14.950 -10.110   6.100  1.00  0.00           H  
ATOM    148 3HG1 VAL    17      16.260  -8.870   5.820  1.00  0.00           H  
ATOM    149 1HG2 VAL    17      12.710  -9.280   7.140  1.00  0.00           H  
ATOM    150 2HG2 VAL    17      13.830  -9.230   8.560  1.00  0.00           H  
ATOM    151 3HG2 VAL    17      12.830  -7.880   8.190  1.00  0.00           H  
ATOM    152  N   LEU    18      15.990  -5.330   5.750  1.00  0.00           N  
ATOM    153  CA  LEU    18      16.970  -4.500   5.070  1.00  0.00           C  
ATOM    154  C   LEU    18      17.850  -3.670   5.980  1.00  0.00           C  
ATOM    155  O   LEU    18      19.010  -3.410   5.650  1.00  0.00           O  
ATOM    156  CB  LEU    18      16.340  -3.490   4.120  1.00  0.00           C  
ATOM    157  CG  LEU    18      15.420  -3.950   2.990  1.00  0.00           C  
ATOM    158  CD1 LEU    18      14.990  -2.630   2.350  1.00  0.00           C  
ATOM    159  CD2 LEU    18      15.970  -5.010   2.050  1.00  0.00           C  
ATOM    160  H   LEU    18      15.030  -5.220   5.460  1.00  0.00           H  
ATOM    161  HA  LEU    18      17.520  -5.260   4.510  1.00  0.00           H  
ATOM    162  HB1 LEU    18      17.170  -3.040   3.580  1.00  0.00           H  
ATOM    163  HB2 LEU    18      15.850  -2.670   4.640  1.00  0.00           H  
ATOM    164  HG  LEU    18      14.550  -4.400   3.460  1.00  0.00           H  
ATOM    165 1HD1 LEU    18      14.100  -2.900   1.770  1.00  0.00           H  
ATOM    166 2HD1 LEU    18      14.600  -2.060   3.190  1.00  0.00           H  
ATOM    167 3HD1 LEU    18      15.730  -2.010   1.840  1.00  0.00           H  
ATOM    168 1HD2 LEU    18      15.330  -5.290   1.200  1.00  0.00           H  
ATOM    169 2HD2 LEU    18      16.850  -4.560   1.610  1.00  0.00           H  
ATOM    170 3HD2 LEU    18      16.330  -5.870   2.620  1.00  0.00           H  
ATOM    171  N   LEU    19      17.380  -3.230   7.150  1.00  0.00           N  
ATOM    172  CA  LEU    19      18.120  -2.400   8.080  1.00  0.00           C  
ATOM    173  C   LEU    19      19.410  -3.040   8.580  1.00  0.00           C  
ATOM    174  O   LEU    19      20.390  -2.290   8.650  1.00  0.00           O  
ATOM    175  CB  LEU    19      17.220  -1.920   9.220  1.00  0.00           C  
ATOM    176  CG  LEU    19      16.000  -1.100   8.860  1.00  0.00           C  
ATOM    177  CD1 LEU    19      15.170  -0.810  10.110  1.00  0.00           C  
ATOM    178  CD2 LEU    19      16.470   0.200   8.210  1.00  0.00           C  
ATOM    179  H   LEU    19      16.380  -3.230   7.290  1.00  0.00           H  
ATOM    180  HA  LEU    19      18.490  -1.540   7.520  1.00  0.00           H  
ATOM    181  HB1 LEU    19      17.860  -1.370   9.910  1.00  0.00           H  
ATOM    182  HB2 LEU    19      16.900  -2.790   9.800  1.00  0.00           H  
ATOM    183  HG  LEU    19      15.310  -1.660   8.220  1.00  0.00           H  
ATOM    184 1HD1 LEU    19      14.770  -1.690  10.610  1.00  0.00           H  
ATOM    185 2HD1 LEU    19      15.830  -0.340  10.840  1.00  0.00           H  
ATOM    186 3HD1 LEU    19      14.360  -0.120   9.870  1.00  0.00           H  
ATOM    187 1HD2 LEU    19      16.910  -0.070   7.250  1.00  0.00           H  
ATOM    188 2HD2 LEU    19      15.650   0.900   8.070  1.00  0.00           H  
ATOM    189 3HD2 LEU    19      17.230   0.630   8.860  1.00  0.00           H  
ATOM    190  N   PHE    20      19.480  -4.360   8.700  1.00  0.00           N  
ATOM    191  CA  PHE    20      20.630  -5.120   9.160  1.00  0.00           C  
ATOM    192  C   PHE    20      21.870  -5.090   8.280  1.00  0.00           C  
ATOM    193  O   PHE    20      22.910  -5.520   8.760  1.00  0.00           O  
ATOM    194  CB  PHE    20      20.230  -6.500   9.680  1.00  0.00           C  
ATOM    195  CG  PHE    20      18.990  -6.650  10.530  1.00  0.00           C  
ATOM    196  CD1 PHE    20      17.920  -7.410  10.040  1.00  0.00           C  
ATOM    197  CD2 PHE    20      19.040  -6.300  11.880  1.00  0.00           C  
ATOM    198  CE1 PHE    20      16.800  -7.620  10.850  1.00  0.00           C  
ATOM    199  CE2 PHE    20      17.870  -6.480  12.620  1.00  0.00           C  
ATOM    200  CZ  PHE    20      16.720  -7.140  12.160  1.00  0.00           C  
ATOM    201  H   PHE    20      18.680  -4.930   8.460  1.00  0.00           H  
ATOM    202  HA  PHE    20      20.930  -4.450   9.970  1.00  0.00           H  
ATOM    203  HB1 PHE    20      21.030  -6.850  10.340  1.00  0.00           H  
ATOM    204  HB2 PHE    20      20.280  -7.190   8.840  1.00  0.00           H  
ATOM    205  HD1 PHE    20      17.990  -7.770   9.020  1.00  0.00           H  
ATOM    206  HD2 PHE    20      19.830  -5.750  12.370  1.00  0.00           H  
ATOM    207  HE1 PHE    20      15.940  -8.130  10.440  1.00  0.00           H  
ATOM    208  HE2 PHE    20      17.930  -6.130  13.640  1.00  0.00           H  
ATOM    209  HZ  PHE    20      15.870  -7.400  12.780  1.00  0.00           H  
ATOM    210  N   LEU    21      21.830  -4.520   7.070  1.00  0.00           N  
ATOM    211  CA  LEU    21      22.990  -4.430   6.220  1.00  0.00           C  
ATOM    212  C   LEU    21      24.200  -3.730   6.820  1.00  0.00           C  
ATOM    213  O   LEU    21      25.290  -3.880   6.270  1.00  0.00           O  
ATOM    214  CB  LEU    21      22.490  -3.810   4.910  1.00  0.00           C  
ATOM    215  CG  LEU    21      23.380  -3.830   3.670  1.00  0.00           C  
ATOM    216  CD1 LEU    21      23.730  -5.240   3.200  1.00  0.00           C  
ATOM    217  CD2 LEU    21      22.800  -3.070   2.480  1.00  0.00           C  
ATOM    218  H   LEU    21      20.960  -4.110   6.770  1.00  0.00           H  
ATOM    219  HA  LEU    21      23.280  -5.470   6.070  1.00  0.00           H  
ATOM    220  HB1 LEU    21      22.350  -2.750   5.090  1.00  0.00           H  
ATOM    221  HB2 LEU    21      21.590  -4.320   4.570  1.00  0.00           H  
ATOM    222  HG  LEU    21      24.300  -3.340   3.980  1.00  0.00           H  
ATOM    223 1HD1 LEU    21      24.410  -5.290   2.330  1.00  0.00           H  
ATOM    224 2HD1 LEU    21      24.300  -5.740   3.970  1.00  0.00           H  
ATOM    225 3HD1 LEU    21      22.780  -5.750   3.050  1.00  0.00           H  
ATOM    226 1HD2 LEU    21      21.950  -3.520   1.970  1.00  0.00           H  
ATOM    227 2HD2 LEU    21      22.410  -2.150   2.930  1.00  0.00           H  
ATOM    228 3HD2 LEU    21      23.550  -2.930   1.700  1.00  0.00           H  
ATOM    229  N   ALA    22      24.150  -3.000   7.940  1.00  0.00           N  
ATOM    230  CA  ALA    22      25.310  -2.360   8.510  1.00  0.00           C  
ATOM    231  C   ALA    22      26.320  -3.300   9.160  1.00  0.00           C  
ATOM    232  O   ALA    22      27.520  -3.110   8.930  1.00  0.00           O  
ATOM    233  CB  ALA    22      24.840  -1.230   9.420  1.00  0.00           C  
ATOM    234  H   ALA    22      23.240  -2.950   8.370  1.00  0.00           H  
ATOM    235  HA  ALA    22      25.760  -1.850   7.660  1.00  0.00           H  
ATOM    236  HB1 ALA    22      24.480  -1.460  10.420  1.00  0.00           H  
ATOM    237  HB2 ALA    22      25.790  -0.750   9.640  1.00  0.00           H  
ATOM    238  HB3 ALA    22      24.110  -0.590   8.920  1.00  0.00           H  
ATOM    239  N   PHE    23      25.890  -4.340   9.880  1.00  0.00           N  
ATOM    240  CA  PHE    23      26.790  -5.410  10.240  1.00  0.00           C  
ATOM    241  C   PHE    23      27.650  -6.000   9.130  1.00  0.00           C  
ATOM    242  O   PHE    23      28.790  -6.430   9.280  1.00  0.00           O  
ATOM    243  CB  PHE    23      25.890  -6.480  10.840  1.00  0.00           C  
ATOM    244  CG  PHE    23      25.060  -6.030  12.020  1.00  0.00           C  
ATOM    245  CD1 PHE    23      25.670  -5.900  13.280  1.00  0.00           C  
ATOM    246  CD2 PHE    23      23.670  -5.820  11.990  1.00  0.00           C  
ATOM    247  CE1 PHE    23      24.940  -5.440  14.390  1.00  0.00           C  
ATOM    248  CE2 PHE    23      22.930  -5.440  13.110  1.00  0.00           C  
ATOM    249  CZ  PHE    23      23.570  -5.200  14.340  1.00  0.00           C  
ATOM    250  H   PHE    23      24.890  -4.520   9.830  1.00  0.00           H  
ATOM    251  HA  PHE    23      27.460  -5.060  11.020  1.00  0.00           H  
ATOM    252  HB1 PHE    23      26.460  -7.310  11.240  1.00  0.00           H  
ATOM    253  HB2 PHE    23      25.160  -6.840  10.110  1.00  0.00           H  
ATOM    254  HD1 PHE    23      26.720  -6.070  13.410  1.00  0.00           H  
ATOM    255  HD2 PHE    23      23.090  -5.940  11.100  1.00  0.00           H  
ATOM    256  HE1 PHE    23      25.470  -5.320  15.330  1.00  0.00           H  
ATOM    257  HE2 PHE    23      21.860  -5.290  12.960  1.00  0.00           H  
ATOM    258  HZ  PHE    23      23.120  -4.840  15.250  1.00  0.00           H  
ATOM    259  N   VAL    24      27.100  -5.970   7.910  1.00  0.00           N  
ATOM    260  CA  VAL    24      27.770  -6.260   6.670  1.00  0.00           C  
ATOM    261  C   VAL    24      28.850  -5.300   6.170  1.00  0.00           C  
ATOM    262  O   VAL    24      29.800  -5.710   5.510  1.00  0.00           O  
ATOM    263  CB  VAL    24      26.790  -6.640   5.570  1.00  0.00           C  
ATOM    264  CG1 VAL    24      27.530  -7.450   4.510  1.00  0.00           C  
ATOM    265  CG2 VAL    24      25.610  -7.550   5.940  1.00  0.00           C  
ATOM    266  H   VAL    24      26.340  -5.300   7.830  1.00  0.00           H  
ATOM    267  HA  VAL    24      28.280  -7.190   6.880  1.00  0.00           H  
ATOM    268  HB  VAL    24      26.380  -5.740   5.120  1.00  0.00           H  
ATOM    269 1HG1 VAL    24      28.020  -6.760   3.820  1.00  0.00           H  
ATOM    270 2HG1 VAL    24      28.280  -8.090   4.970  1.00  0.00           H  
ATOM    271 3HG1 VAL    24      26.920  -7.980   3.770  1.00  0.00           H  
ATOM    272 1HG2 VAL    24      24.940  -7.160   6.710  1.00  0.00           H  
ATOM    273 2HG2 VAL    24      24.920  -7.650   5.100  1.00  0.00           H  
ATOM    274 3HG2 VAL    24      25.860  -8.560   6.250  1.00  0.00           H  
ATOM    275  N   VAL    25      28.750  -4.040   6.610  1.00  0.00           N  
ATOM    276  CA  VAL    25      29.810  -3.060   6.510  1.00  0.00           C  
ATOM    277  C   VAL    25      30.850  -3.240   7.620  1.00  0.00           C  
ATOM    278  O   VAL    25      32.000  -2.900   7.380  1.00  0.00           O  
ATOM    279  CB  VAL    25      29.150  -1.690   6.420  1.00  0.00           C  
ATOM    280  CG1 VAL    25      30.280  -0.690   6.160  1.00  0.00           C  
ATOM    281  CG2 VAL    25      28.130  -1.590   5.290  1.00  0.00           C  
ATOM    282  H   VAL    25      27.950  -3.860   7.190  1.00  0.00           H  
ATOM    283  HA  VAL    25      30.330  -3.150   5.550  1.00  0.00           H  
ATOM    284  HB  VAL    25      28.680  -1.500   7.380  1.00  0.00           H  
ATOM    285 1HG1 VAL    25      30.880  -0.580   7.060  1.00  0.00           H  
ATOM    286 2HG1 VAL    25      30.920  -0.950   5.320  1.00  0.00           H  
ATOM    287 3HG1 VAL    25      29.870   0.300   5.950  1.00  0.00           H  
ATOM    288 1HG2 VAL    25      28.500  -1.840   4.300  1.00  0.00           H  
ATOM    289 2HG2 VAL    25      27.250  -2.200   5.500  1.00  0.00           H  
ATOM    290 3HG2 VAL    25      27.810  -0.550   5.230  1.00  0.00           H  
ATOM    291  N   PHE    26      30.480  -3.690   8.820  1.00  0.00           N  
ATOM    292  CA  PHE    26      31.460  -3.950   9.860  1.00  0.00           C  
ATOM    293  C   PHE    26      32.410  -5.090   9.560  1.00  0.00           C  
ATOM    294  O   PHE    26      33.590  -5.000   9.900  1.00  0.00           O  
ATOM    295  CB  PHE    26      30.710  -4.230  11.160  1.00  0.00           C  
ATOM    296  CG  PHE    26      29.680  -3.270  11.700  1.00  0.00           C  
ATOM    297  CD1 PHE    26      28.790  -3.690  12.700  1.00  0.00           C  
ATOM    298  CD2 PHE    26      29.610  -1.960  11.190  1.00  0.00           C  
ATOM    299  CE1 PHE    26      27.780  -2.830  13.130  1.00  0.00           C  
ATOM    300  CE2 PHE    26      28.620  -1.100  11.670  1.00  0.00           C  
ATOM    301  CZ  PHE    26      27.770  -1.490  12.710  1.00  0.00           C  
ATOM    302  H   PHE    26      29.510  -3.860   9.040  1.00  0.00           H  
ATOM    303  HA  PHE    26      32.050  -3.040   9.960  1.00  0.00           H  
ATOM    304  HB1 PHE    26      31.450  -4.300  11.960  1.00  0.00           H  
ATOM    305  HB2 PHE    26      30.250  -5.220  11.150  1.00  0.00           H  
ATOM    306  HD1 PHE    26      28.820  -4.690  13.090  1.00  0.00           H  
ATOM    307  HD2 PHE    26      30.340  -1.570  10.500  1.00  0.00           H  
ATOM    308  HE1 PHE    26      27.150  -3.140  13.950  1.00  0.00           H  
ATOM    309  HE2 PHE    26      28.640  -0.090  11.270  1.00  0.00           H  
ATOM    310  HZ  PHE    26      27.000  -0.830  13.070  1.00  0.00           H  
ATOM    311  N   LEU    27      31.870  -6.070   8.830  1.00  0.00           N  
ATOM    312  CA  LEU    27      32.670  -7.040   8.110  1.00  0.00           C  
ATOM    313  C   LEU    27      33.660  -6.440   7.140  1.00  0.00           C  
ATOM    314  O   LEU    27      34.870  -6.660   7.220  1.00  0.00           O  
ATOM    315  CB  LEU    27      31.710  -8.060   7.500  1.00  0.00           C  
ATOM    316  CG  LEU    27      32.360  -9.340   6.970  1.00  0.00           C  
ATOM    317  CD1 LEU    27      33.220 -10.160   7.940  1.00  0.00           C  
ATOM    318  CD2 LEU    27      31.250 -10.260   6.450  1.00  0.00           C  
ATOM    319  H   LEU    27      30.930  -5.930   8.480  1.00  0.00           H  
ATOM    320  HA  LEU    27      33.260  -7.520   8.880  1.00  0.00           H  
ATOM    321  HB1 LEU    27      31.120  -7.490   6.770  1.00  0.00           H  
ATOM    322  HB2 LEU    27      31.060  -8.400   8.300  1.00  0.00           H  
ATOM    323  HG  LEU    27      32.980  -9.010   6.150  1.00  0.00           H  
ATOM    324 1HD1 LEU    27      34.070  -9.640   8.380  1.00  0.00           H  
ATOM    325 2HD1 LEU    27      32.550 -10.610   8.690  1.00  0.00           H  
ATOM    326 3HD1 LEU    27      33.630 -10.990   7.380  1.00  0.00           H  
ATOM    327 1HD2 LEU    27      30.330 -10.330   7.020  1.00  0.00           H  
ATOM    328 2HD2 LEU    27      30.920  -9.890   5.470  1.00  0.00           H  
ATOM    329 3HD2 LEU    27      31.590 -11.270   6.220  1.00  0.00           H  
ATOM    330  N   LEU    28      33.180  -5.540   6.280  1.00  0.00           N  
ATOM    331  CA  LEU    28      33.860  -4.880   5.180  1.00  0.00           C  
ATOM    332  C   LEU    28      35.100  -4.110   5.600  1.00  0.00           C  
ATOM    333  O   LEU    28      36.140  -4.200   4.940  1.00  0.00           O  
ATOM    334  CB  LEU    28      32.760  -4.110   4.440  1.00  0.00           C  
ATOM    335  CG  LEU    28      32.940  -3.820   2.960  1.00  0.00           C  
ATOM    336  CD1 LEU    28      31.690  -3.200   2.350  1.00  0.00           C  
ATOM    337  CD2 LEU    28      34.150  -2.930   2.690  1.00  0.00           C  
ATOM    338  H   LEU    28      32.190  -5.370   6.180  1.00  0.00           H  
ATOM    339  HA  LEU    28      34.140  -5.640   4.460  1.00  0.00           H  
ATOM    340  HB1 LEU    28      32.520  -3.140   4.880  1.00  0.00           H  
ATOM    341  HB2 LEU    28      31.780  -4.580   4.460  1.00  0.00           H  
ATOM    342  HG  LEU    28      33.180  -4.750   2.440  1.00  0.00           H  
ATOM    343 1HD1 LEU    28      30.800  -3.790   2.580  1.00  0.00           H  
ATOM    344 2HD1 LEU    28      31.600  -2.180   2.740  1.00  0.00           H  
ATOM    345 3HD1 LEU    28      31.780  -3.190   1.260  1.00  0.00           H  
ATOM    346 1HD2 LEU    28      34.120  -2.660   1.630  1.00  0.00           H  
ATOM    347 2HD2 LEU    28      34.220  -2.010   3.260  1.00  0.00           H  
ATOM    348 3HD2 LEU    28      35.030  -3.570   2.820  1.00  0.00           H  
ATOM    349  N   VAL    29      35.040  -3.380   6.710  1.00  0.00           N  
ATOM    350  CA  VAL    29      36.180  -2.750   7.350  1.00  0.00           C  
ATOM    351  C   VAL    29      36.980  -3.760   8.160  1.00  0.00           C  
ATOM    352  O   VAL    29      38.170  -3.490   8.100  1.00  0.00           O  
ATOM    353  CB  VAL    29      35.900  -1.470   8.120  1.00  0.00           C  
ATOM    354  CG1 VAL    29      35.180  -0.460   7.230  1.00  0.00           C  
ATOM    355  CG2 VAL    29      35.020  -1.680   9.350  1.00  0.00           C  
ATOM    356  H   VAL    29      34.180  -3.220   7.210  1.00  0.00           H  
ATOM    357  HA  VAL    29      36.970  -2.480   6.640  1.00  0.00           H  
ATOM    358  HB  VAL    29      36.820  -1.000   8.480  1.00  0.00           H  
ATOM    359 1HG1 VAL    29      34.810   0.450   7.690  1.00  0.00           H  
ATOM    360 2HG1 VAL    29      35.880  -0.030   6.510  1.00  0.00           H  
ATOM    361 3HG1 VAL    29      34.230  -0.890   6.880  1.00  0.00           H  
ATOM    362 1HG2 VAL    29      35.630  -2.210  10.080  1.00  0.00           H  
ATOM    363 2HG2 VAL    29      34.860  -0.700   9.810  1.00  0.00           H  
ATOM    364 3HG2 VAL    29      34.090  -2.170   9.080  1.00  0.00           H  
ATOM    365  N   THR    30      36.480  -4.790   8.840  1.00  0.00           N  
ATOM    366  CA  THR    30      37.370  -5.570   9.680  1.00  0.00           C  
ATOM    367  C   THR    30      38.280  -6.370   8.760  1.00  0.00           C  
ATOM    368  O   THR    30      39.460  -6.450   9.090  1.00  0.00           O  
ATOM    369  CB  THR    30      36.650  -6.540  10.600  1.00  0.00           C  
ATOM    370  CG2 THR    30      37.490  -7.410  11.550  1.00  0.00           C  
ATOM    371  OG1 THR    30      35.770  -5.850  11.450  1.00  0.00           O  
ATOM    372  H   THR    30      35.480  -4.920   8.930  1.00  0.00           H  
ATOM    373  HA  THR    30      37.980  -4.930  10.310  1.00  0.00           H  
ATOM    374  HB  THR    30      36.010  -7.220  10.030  1.00  0.00           H  
ATOM    375  HG1 THR    30      34.950  -5.550  11.050  1.00  0.00           H  
ATOM    376 1HG2 THR    30      38.100  -6.700  12.110  1.00  0.00           H  
ATOM    377 2HG2 THR    30      36.830  -7.990  12.190  1.00  0.00           H  
ATOM    378 3HG2 THR    30      38.100  -8.170  11.060  1.00  0.00           H  
ATOM    379  N   LEU    31      37.820  -6.840   7.600  1.00  0.00           N  
ATOM    380  CA  LEU    31      38.630  -7.560   6.630  1.00  0.00           C  
ATOM    381  C   LEU    31      39.640  -6.690   5.900  1.00  0.00           C  
ATOM    382  O   LEU    31      40.600  -7.290   5.440  1.00  0.00           O  
ATOM    383  CB  LEU    31      37.840  -8.290   5.550  1.00  0.00           C  
ATOM    384  CG  LEU    31      36.840  -9.270   6.170  1.00  0.00           C  
ATOM    385  CD1 LEU    31      35.990  -9.940   5.100  1.00  0.00           C  
ATOM    386  CD2 LEU    31      37.490 -10.480   6.830  1.00  0.00           C  
ATOM    387  H   LEU    31      36.840  -6.720   7.400  1.00  0.00           H  
ATOM    388  HA  LEU    31      39.140  -8.280   7.280  1.00  0.00           H  
ATOM    389  HB1 LEU    31      38.520  -8.810   4.880  1.00  0.00           H  
ATOM    390  HB2 LEU    31      37.380  -7.570   4.890  1.00  0.00           H  
ATOM    391  HG  LEU    31      36.250  -8.750   6.930  1.00  0.00           H  
ATOM    392 1HD1 LEU    31      35.320 -10.680   5.540  1.00  0.00           H  
ATOM    393 2HD1 LEU    31      35.370  -9.150   4.690  1.00  0.00           H  
ATOM    394 3HD1 LEU    31      36.600 -10.310   4.270  1.00  0.00           H  
ATOM    395 1HD2 LEU    31      37.940 -11.150   6.100  1.00  0.00           H  
ATOM    396 2HD2 LEU    31      38.250 -10.180   7.570  1.00  0.00           H  
ATOM    397 3HD2 LEU    31      36.670 -11.000   7.320  1.00  0.00           H  
ATOM    398  N   ALA    32      39.510  -5.360   5.940  1.00  0.00           N  
ATOM    399  CA  ALA    32      40.630  -4.480   5.660  1.00  0.00           C  
ATOM    400  C   ALA    32      41.600  -4.190   6.800  1.00  0.00           C  
ATOM    401  O   ALA    32      42.800  -4.100   6.580  1.00  0.00           O  
ATOM    402  CB  ALA    32      40.130  -3.170   5.060  1.00  0.00           C  
ATOM    403  H   ALA    32      38.660  -4.920   6.250  1.00  0.00           H  
ATOM    404  HA  ALA    32      41.330  -5.010   5.000  1.00  0.00           H  
ATOM    405  HB1 ALA    32      39.640  -2.620   5.860  1.00  0.00           H  
ATOM    406  HB2 ALA    32      40.970  -2.520   4.810  1.00  0.00           H  
ATOM    407  HB3 ALA    32      39.360  -3.270   4.300  1.00  0.00           H  
ATOM    408  N   ILE    33      41.100  -4.020   8.020  1.00  0.00           N  
ATOM    409  CA  ILE    33      41.840  -3.760   9.240  1.00  0.00           C  
ATOM    410  C   ILE    33      42.780  -4.870   9.650  1.00  0.00           C  
ATOM    411  O   ILE    33      43.700  -4.680  10.450  1.00  0.00           O  
ATOM    412  CB  ILE    33      40.830  -3.200  10.250  1.00  0.00           C  
ATOM    413  CG1 ILE    33      40.210  -1.890   9.790  1.00  0.00           C  
ATOM    414  CG2 ILE    33      41.430  -3.150  11.650  1.00  0.00           C  
ATOM    415  CD  ILE    33      38.970  -1.500  10.590  1.00  0.00           C  
ATOM    416  H   ILE    33      40.100  -4.030   8.160  1.00  0.00           H  
ATOM    417  HA  ILE    33      42.500  -2.940   8.980  1.00  0.00           H  
ATOM    418  HB  ILE    33      40.110  -4.020  10.300  1.00  0.00           H  
ATOM    419 1HG1 ILE    33      39.990  -1.950   8.720  1.00  0.00           H  
ATOM    420 2HG1 ILE    33      40.910  -1.070   9.890  1.00  0.00           H  
ATOM    421 1HG2 ILE    33      40.640  -2.960  12.370  1.00  0.00           H  
ATOM    422 2HG2 ILE    33      41.820  -4.130  11.950  1.00  0.00           H  
ATOM    423 3HG2 ILE    33      42.140  -2.340  11.760  1.00  0.00           H  
ATOM    424  HD1 ILE    33      39.240  -1.150  11.590  1.00  0.00           H  
ATOM    425  HD2 ILE    33      38.300  -0.800  10.090  1.00  0.00           H  
ATOM    426  HD3 ILE    33      38.460  -2.420  10.880  1.00  0.00           H  
ATOM    427  N   LEU    34      42.560  -6.100   9.170  1.00  0.00           N  
ATOM    428  CA  LEU    34      43.370  -7.270   9.390  1.00  0.00           C  
ATOM    429  C   LEU    34      44.760  -7.160   8.770  1.00  0.00           C  
ATOM    430  O   LEU    34      45.690  -7.800   9.260  1.00  0.00           O  
ATOM    431  CB  LEU    34      42.530  -8.500   9.050  1.00  0.00           C  
ATOM    432  CG  LEU    34      41.620  -8.860  10.230  1.00  0.00           C  
ATOM    433  CD1 LEU    34      40.480  -9.790   9.830  1.00  0.00           C  
ATOM    434  CD2 LEU    34      42.410  -9.420  11.390  1.00  0.00           C  
ATOM    435  H   LEU    34      41.710  -6.220   8.630  1.00  0.00           H  
ATOM    436  HA  LEU    34      43.550  -7.310  10.460  1.00  0.00           H  
ATOM    437  HB1 LEU    34      43.220  -9.330   8.850  1.00  0.00           H  
ATOM    438  HB2 LEU    34      41.920  -8.160   8.220  1.00  0.00           H  
ATOM    439  HG  LEU    34      41.290  -7.890  10.610  1.00  0.00           H  
ATOM    440 1HD1 LEU    34      40.980 -10.620   9.330  1.00  0.00           H  
ATOM    441 2HD1 LEU    34      39.950 -10.270  10.640  1.00  0.00           H  
ATOM    442 3HD1 LEU    34      39.750  -9.260   9.210  1.00  0.00           H  
ATOM    443 1HD2 LEU    34      41.710 -10.060  11.940  1.00  0.00           H  
ATOM    444 2HD2 LEU    34      43.270 -10.020  11.080  1.00  0.00           H  
ATOM    445 3HD2 LEU    34      42.760  -8.680  12.120  1.00  0.00           H  
ATOM    446  N   THR    35      45.070  -6.180   7.930  1.00  0.00           N  
ATOM    447  CA  THR    35      46.370  -5.960   7.330  1.00  0.00           C  
ATOM    448  C   THR    35      46.810  -4.510   7.510  1.00  0.00           C  
ATOM    449  O   THR    35      48.000  -4.210   7.520  1.00  0.00           O  
ATOM    450  CB  THR    35      46.350  -6.210   5.830  1.00  0.00           C  
ATOM    451  CG2 THR    35      46.500  -7.710   5.570  1.00  0.00           C  
ATOM    452  OG1 THR    35      45.180  -5.760   5.190  1.00  0.00           O  
ATOM    453  H   THR    35      44.270  -5.930   7.370  1.00  0.00           H  
ATOM    454  HA  THR    35      47.080  -6.530   7.940  1.00  0.00           H  
ATOM    455  HB  THR    35      47.190  -5.670   5.400  1.00  0.00           H  
ATOM    456  HG1 THR    35      44.560  -6.490   5.280  1.00  0.00           H  
ATOM    457 1HG2 THR    35      47.510  -8.000   5.850  1.00  0.00           H  
ATOM    458 2HG2 THR    35      45.840  -8.350   6.170  1.00  0.00           H  
ATOM    459 3HG2 THR    35      46.380  -7.890   4.500  1.00  0.00           H  
ATOM    460  N   ALA    36      45.820  -3.620   7.660  1.00  0.00           N  
ATOM    461  CA  ALA    36      45.950  -2.190   7.860  1.00  0.00           C  
ATOM    462  C   ALA    36      46.270  -1.950   9.330  1.00  0.00           C  
ATOM    463  O   ALA    36      46.570  -0.780   9.580  1.00  0.00           O  
ATOM    464  CB  ALA    36      44.730  -1.440   7.320  1.00  0.00           C  
ATOM    465  H   ALA    36      44.900  -3.930   7.400  1.00  0.00           H  
ATOM    466  HA  ALA    36      46.720  -1.800   7.210  1.00  0.00           H  
ATOM    467  HB1 ALA    36      44.660  -0.400   7.660  1.00  0.00           H  
ATOM    468  HB2 ALA    36      44.640  -1.500   6.230  1.00  0.00           H  
ATOM    469  HB3 ALA    36      43.930  -1.920   7.880  1.00  0.00           H  
ATOM    470  N   LEU    37      46.130  -2.960  10.180  1.00  0.00           N  
ATOM    471  CA  LEU    37      46.220  -3.030  11.630  1.00  0.00           C  
ATOM    472  C   LEU    37      45.430  -1.960  12.360  1.00  0.00           C  
ATOM    473  O   LEU    37      45.150  -2.140  13.540  1.00  0.00           O  
ATOM    474  CB  LEU    37      47.690  -3.070  12.040  1.00  0.00           C  
ATOM    475  CG  LEU    37      48.580  -4.210  11.540  1.00  0.00           C  
ATOM    476  CD1 LEU    37      49.840  -4.230  12.400  1.00  0.00           C  
ATOM    477  CD2 LEU    37      47.910  -5.550  11.870  1.00  0.00           C  
ATOM    478  H   LEU    37      45.810  -3.810   9.750  1.00  0.00           H  
ATOM    479  HA  LEU    37      45.740  -3.970  11.870  1.00  0.00           H  
ATOM    480  HB1 LEU    37      47.620  -3.090  13.120  1.00  0.00           H  
ATOM    481  HB2 LEU    37      48.010  -2.140  11.560  1.00  0.00           H  
ATOM    482  HG  LEU    37      48.830  -4.160  10.480  1.00  0.00           H  
ATOM    483 1HD1 LEU    37      49.630  -3.930  13.430  1.00  0.00           H  
ATOM    484 2HD1 LEU    37      50.310  -5.210  12.340  1.00  0.00           H  
ATOM    485 3HD1 LEU    37      50.520  -3.460  12.050  1.00  0.00           H  
ATOM    486 1HD2 LEU    37      47.850  -5.740  12.940  1.00  0.00           H  
ATOM    487 2HD2 LEU    37      46.960  -5.560  11.340  1.00  0.00           H  
ATOM    488 3HD2 LEU    37      48.440  -6.370  11.400  1.00  0.00           H  
ATOM    489  N   ARG    38      45.050  -0.810  11.810  1.00  0.00           N  
ATOM    490  CA  ARG    38      44.190   0.190  12.410  1.00  0.00           C  
ATOM    491  C   ARG    38      43.110   0.650  11.440  1.00  0.00           C  
ATOM    492  O   ARG    38      43.330   0.700  10.230  1.00  0.00           O  
ATOM    493  CB  ARG    38      45.010   1.370  12.940  1.00  0.00           C  
ATOM    494  CG  ARG    38      45.910   1.020  14.130  1.00  0.00           C  
ATOM    495  CD  ARG    38      46.650   2.280  14.540  1.00  0.00           C  
ATOM    496  NE  ARG    38      47.580   2.730  13.510  1.00  0.00           N  
ATOM    497  CZ  ARG    38      47.560   3.910  12.870  1.00  0.00           C  
ATOM    498  NH1 ARG    38      46.570   4.780  13.050  1.00  0.00           N1+
ATOM    499  NH2 ARG    38      48.540   4.240  12.030  1.00  0.00           N  
ATOM    500  H   ARG    38      45.300  -0.590  10.850  1.00  0.00           H  
ATOM    501  HA  ARG    38      43.530  -0.210  13.160  1.00  0.00           H  
ATOM    502  HB1 ARG    38      44.370   2.180  13.270  1.00  0.00           H  
ATOM    503  HB2 ARG    38      45.550   1.890  12.140  1.00  0.00           H  
ATOM    504  HG1 ARG    38      46.620   0.220  13.890  1.00  0.00           H  
ATOM    505  HG2 ARG    38      45.230   0.720  14.930  1.00  0.00           H  
ATOM    506  HD1 ARG    38      47.300   2.140  15.410  1.00  0.00           H  
ATOM    507  HD2 ARG    38      45.940   3.050  14.860  1.00  0.00           H  
ATOM    508  HE  ARG    38      48.230   2.010  13.190  1.00  0.00           H  
ATOM    509 1HH1 ARG    38      46.060   4.600  13.900  1.00  0.00           H  
ATOM    510 2HH1 ARG    38      46.660   5.700  12.640  1.00  0.00           H  
ATOM    511 1HH2 ARG    38      49.360   3.700  11.770  1.00  0.00           H  
ATOM    512 2HH2 ARG    38      48.480   5.170  11.640  1.00  0.00           H  
TER   
ATOM    513  N   NME    39      42.010   1.150  11.990  1.00  0.00           N  
ATOM    514  CH3 NME    39      40.820   1.590  11.290  1.00  0.00           C  
ATOM    515  H   NME    39      41.960   0.940  12.970  1.00  0.00           H  
ATOM    516 1HH3 NME    39      40.650   0.910  10.450  1.00  0.00           H  
ATOM    517 2HH3 NME    39      39.910   1.520  11.890  1.00  0.00           H  
ATOM    518 3HH3 NME    39      40.940   2.620  10.950  1.00  0.00           H  
ATOM    519  C   ACE   108      -1.000  -9.280  -7.720  1.00  0.00           C  
ATOM    520  O   ACE   108      -0.160 -10.050  -8.180  1.00  0.00           O  
ATOM    521  CH3 ACE   108      -1.680  -8.200  -8.540  1.00  0.00           C  
ATOM    522 1HH3 ACE   108      -0.990  -7.870  -9.320  1.00  0.00           H  
ATOM    523 2HH3 ACE   108      -2.570  -8.540  -9.070  1.00  0.00           H  
ATOM    524 3HH3 ACE   108      -2.040  -7.330  -7.970  1.00  0.00           H  
ATOM    525  N   GLU   108      -1.560  -9.560  -6.540  1.00  0.00           N  
ATOM    526  CA  GLU   108      -1.210 -10.520  -5.510  1.00  0.00           C  
ATOM    527  C   GLU   108       0.260 -10.440  -5.120  1.00  0.00           C  
ATOM    528  O   GLU   108       0.990 -11.430  -5.100  1.00  0.00           O  
ATOM    529  CB  GLU   108      -1.710 -11.930  -5.780  1.00  0.00           C  
ATOM    530  CG  GLU   108      -3.190 -11.960  -6.150  1.00  0.00           C  
ATOM    531  CD  GLU   108      -4.160 -11.380  -5.130  1.00  0.00           C  
ATOM    532  OE1 GLU   108      -4.830 -10.370  -5.430  1.00  0.00           O  
ATOM    533  OE2 GLU   108      -4.190 -11.910  -4.000  1.00  0.00           O1-
ATOM    534  H   GLU   108      -2.390  -9.010  -6.370  1.00  0.00           H  
ATOM    535  HA  GLU   108      -1.770 -10.220  -4.630  1.00  0.00           H  
ATOM    536  HB1 GLU   108      -1.710 -12.500  -4.840  1.00  0.00           H  
ATOM    537  HB2 GLU   108      -1.070 -12.400  -6.530  1.00  0.00           H  
ATOM    538  HG1 GLU   108      -3.470 -12.990  -6.390  1.00  0.00           H  
ATOM    539  HG2 GLU   108      -3.300 -11.510  -7.140  1.00  0.00           H  
ATOM    540  N   THR   109       0.800  -9.260  -4.780  1.00  0.00           N  
ATOM    541  CA  THR   109       2.070  -8.920  -4.170  1.00  0.00           C  
ATOM    542  C   THR   109       3.350  -9.280  -4.920  1.00  0.00           C  
ATOM    543  O   THR   109       4.470  -9.040  -4.480  1.00  0.00           O  
ATOM    544  CB  THR   109       2.090  -9.350  -2.710  1.00  0.00           C  
ATOM    545  CG2 THR   109       1.150  -8.440  -1.920  1.00  0.00           C  
ATOM    546  OG1 THR   109       1.710 -10.700  -2.530  1.00  0.00           O  
ATOM    547  H   THR   109       0.230  -8.460  -5.020  1.00  0.00           H  
ATOM    548  HA  THR   109       1.990  -7.830  -4.180  1.00  0.00           H  
ATOM    549  HB  THR   109       3.110  -9.300  -2.320  1.00  0.00           H  
ATOM    550  HG1 THR   109       1.600 -11.200  -3.340  1.00  0.00           H  
ATOM    551 1HG2 THR   109       1.190  -8.850  -0.920  1.00  0.00           H  
ATOM    552 2HG2 THR   109       1.400  -7.390  -2.050  1.00  0.00           H  
ATOM    553 3HG2 THR   109       0.110  -8.570  -2.200  1.00  0.00           H  
ATOM    554  N   GLY   110       3.320  -9.910  -6.090  1.00  0.00           N  
ATOM    555  CA  GLY   110       4.460 -10.070  -6.970  1.00  0.00           C  
ATOM    556  C   GLY   110       5.380  -8.880  -7.220  1.00  0.00           C  
ATOM    557  O   GLY   110       6.560  -9.060  -7.480  1.00  0.00           O  
ATOM    558  H   GLY   110       2.370 -10.080  -6.400  1.00  0.00           H  
ATOM    559  HA1 GLY   110       4.060 -10.390  -7.930  1.00  0.00           H  
ATOM    560  HA2 GLY   110       5.050 -10.960  -6.740  1.00  0.00           H  
ATOM    561  N   THR   111       4.870  -7.650  -7.160  1.00  0.00           N  
ATOM    562  CA  THR   111       5.630  -6.420  -7.270  1.00  0.00           C  
ATOM    563  C   THR   111       6.240  -5.930  -5.970  1.00  0.00           C  
ATOM    564  O   THR   111       7.140  -5.100  -5.960  1.00  0.00           O  
ATOM    565  CB  THR   111       4.760  -5.300  -7.840  1.00  0.00           C  
ATOM    566  CG2 THR   111       4.450  -5.390  -9.330  1.00  0.00           C  
ATOM    567  OG1 THR   111       3.520  -5.110  -7.200  1.00  0.00           O  
ATOM    568  H   THR   111       3.860  -7.580  -7.110  1.00  0.00           H  
ATOM    569  HA  THR   111       6.450  -6.560  -7.970  1.00  0.00           H  
ATOM    570  HB  THR   111       5.340  -4.380  -7.700  1.00  0.00           H  
ATOM    571  HG1 THR   111       2.850  -5.190  -7.880  1.00  0.00           H  
ATOM    572 1HG2 THR   111       3.840  -6.270  -9.570  1.00  0.00           H  
ATOM    573 2HG2 THR   111       3.820  -4.520  -9.560  1.00  0.00           H  
ATOM    574 3HG2 THR   111       5.310  -5.540  -9.970  1.00  0.00           H  
ATOM    575  N   LEU   112       5.870  -6.470  -4.800  1.00  0.00           N  
ATOM    576  CA  LEU   112       6.590  -6.210  -3.570  1.00  0.00           C  
ATOM    577  C   LEU   112       7.890  -7.000  -3.450  1.00  0.00           C  
ATOM    578  O   LEU   112       8.710  -6.670  -2.600  1.00  0.00           O  
ATOM    579  CB  LEU   112       5.660  -6.620  -2.430  1.00  0.00           C  
ATOM    580  CG  LEU   112       4.240  -6.080  -2.370  1.00  0.00           C  
ATOM    581  CD1 LEU   112       3.590  -6.160  -0.990  1.00  0.00           C  
ATOM    582  CD2 LEU   112       3.980  -4.650  -2.830  1.00  0.00           C  
ATOM    583  H   LEU   112       5.090  -7.110  -4.830  1.00  0.00           H  
ATOM    584  HA  LEU   112       6.760  -5.130  -3.500  1.00  0.00           H  
ATOM    585  HB1 LEU   112       6.230  -6.250  -1.580  1.00  0.00           H  
ATOM    586  HB2 LEU   112       5.710  -7.710  -2.450  1.00  0.00           H  
ATOM    587  HG  LEU   112       3.630  -6.680  -3.050  1.00  0.00           H  
ATOM    588 1HD1 LEU   112       3.560  -7.200  -0.650  1.00  0.00           H  
ATOM    589 2HD1 LEU   112       4.180  -5.670  -0.220  1.00  0.00           H  
ATOM    590 3HD1 LEU   112       2.600  -5.700  -0.980  1.00  0.00           H  
ATOM    591 1HD2 LEU   112       4.070  -4.430  -3.890  1.00  0.00           H  
ATOM    592 2HD2 LEU   112       2.950  -4.390  -2.610  1.00  0.00           H  
ATOM    593 3HD2 LEU   112       4.610  -3.980  -2.240  1.00  0.00           H  
ATOM    594  N   ILE   113       8.050  -7.960  -4.360  1.00  0.00           N  
ATOM    595  CA  ILE   113       9.130  -8.920  -4.250  1.00  0.00           C  
ATOM    596  C   ILE   113      10.510  -8.290  -4.350  1.00  0.00           C  
ATOM    597  O   ILE   113      11.500  -8.740  -3.750  1.00  0.00           O  
ATOM    598  CB  ILE   113       9.010 -10.090  -5.220  1.00  0.00           C  
ATOM    599  CG1 ILE   113       9.850 -11.320  -4.890  1.00  0.00           C  
ATOM    600  CG2 ILE   113       9.520  -9.820  -6.630  1.00  0.00           C  
ATOM    601  CD  ILE   113       9.480 -11.930  -3.540  1.00  0.00           C  
ATOM    602  H   ILE   113       7.430  -8.050  -5.150  1.00  0.00           H  
ATOM    603  HA  ILE   113       8.930  -9.350  -3.270  1.00  0.00           H  
ATOM    604  HB  ILE   113       7.960 -10.370  -5.300  1.00  0.00           H  
ATOM    605 1HG1 ILE   113      10.910 -11.120  -4.750  1.00  0.00           H  
ATOM    606 2HG1 ILE   113       9.720 -12.140  -5.580  1.00  0.00           H  
ATOM    607 1HG2 ILE   113      10.600  -9.690  -6.750  1.00  0.00           H  
ATOM    608 2HG2 ILE   113       9.120 -10.560  -7.330  1.00  0.00           H  
ATOM    609 3HG2 ILE   113       9.200  -8.800  -6.820  1.00  0.00           H  
ATOM    610  HD1 ILE   113       9.500 -11.180  -2.760  1.00  0.00           H  
ATOM    611  HD2 ILE   113       8.440 -12.240  -3.640  1.00  0.00           H  
ATOM    612  HD3 ILE   113      10.130 -12.770  -3.260  1.00  0.00           H  
ATOM    613  N   VAL   114      10.600  -7.070  -4.870  1.00  0.00           N  
ATOM    614  CA  VAL   114      11.740  -6.180  -5.010  1.00  0.00           C  
ATOM    615  C   VAL   114      12.540  -6.070  -3.710  1.00  0.00           C  
ATOM    616  O   VAL   114      13.750  -5.890  -3.750  1.00  0.00           O  
ATOM    617  CB  VAL   114      11.370  -4.760  -5.440  1.00  0.00           C  
ATOM    618  CG1 VAL   114      10.980  -4.710  -6.920  1.00  0.00           C  
ATOM    619  CG2 VAL   114      10.210  -4.100  -4.700  1.00  0.00           C  
ATOM    620  H   VAL   114       9.770  -6.720  -5.330  1.00  0.00           H  
ATOM    621  HA  VAL   114      12.390  -6.590  -5.780  1.00  0.00           H  
ATOM    622  HB  VAL   114      12.180  -4.040  -5.350  1.00  0.00           H  
ATOM    623 1HG1 VAL   114      11.840  -5.090  -7.470  1.00  0.00           H  
ATOM    624 2HG1 VAL   114      10.100  -5.340  -7.070  1.00  0.00           H  
ATOM    625 3HG1 VAL   114      10.800  -3.690  -7.260  1.00  0.00           H  
ATOM    626 1HG2 VAL   114      10.510  -3.880  -3.680  1.00  0.00           H  
ATOM    627 2HG2 VAL   114       9.980  -3.140  -5.190  1.00  0.00           H  
ATOM    628 3HG2 VAL   114       9.370  -4.790  -4.710  1.00  0.00           H  
ATOM    629  N   ASN   115      11.880  -6.090  -2.550  1.00  0.00           N  
ATOM    630  CA  ASN   115      12.500  -5.910  -1.260  1.00  0.00           C  
ATOM    631  C   ASN   115      13.140  -7.220  -0.820  1.00  0.00           C  
ATOM    632  O   ASN   115      14.180  -7.060  -0.180  1.00  0.00           O  
ATOM    633  CB  ASN   115      11.490  -5.250  -0.310  1.00  0.00           C  
ATOM    634  CG  ASN   115      11.110  -3.830  -0.720  1.00  0.00           C  
ATOM    635  ND2 ASN   115       9.830  -3.420  -0.700  1.00  0.00           N  
ATOM    636  OD1 ASN   115      11.960  -3.090  -1.200  1.00  0.00           O  
ATOM    637  H   ASN   115      10.870  -6.130  -2.560  1.00  0.00           H  
ATOM    638  HA  ASN   115      13.290  -5.190  -1.460  1.00  0.00           H  
ATOM    639  HB1 ASN   115      11.880  -5.240   0.710  1.00  0.00           H  
ATOM    640  HB2 ASN   115      10.590  -5.860  -0.210  1.00  0.00           H  
ATOM    641 1HD2 ASN   115       9.130  -4.000  -0.270  1.00  0.00           H  
ATOM    642 2HD2 ASN   115       9.630  -2.480  -0.970  1.00  0.00           H  
ATOM    643  N   SER   116      12.590  -8.410  -1.100  1.00  0.00           N  
ATOM    644  CA  SER   116      13.220  -9.700  -0.890  1.00  0.00           C  
ATOM    645  C   SER   116      14.360  -9.890  -1.880  1.00  0.00           C  
ATOM    646  O   SER   116      15.320 -10.480  -1.400  1.00  0.00           O  
ATOM    647  CB  SER   116      12.260 -10.860  -1.130  1.00  0.00           C  
ATOM    648  OG  SER   116      11.240 -10.740  -0.150  1.00  0.00           O  
ATOM    649  H   SER   116      11.830  -8.330  -1.750  1.00  0.00           H  
ATOM    650  HA  SER   116      13.670  -9.830   0.090  1.00  0.00           H  
ATOM    651  HB1 SER   116      12.840 -11.750  -0.910  1.00  0.00           H  
ATOM    652  HB2 SER   116      11.930 -10.730  -2.160  1.00  0.00           H  
ATOM    653  HG  SER   116      10.720  -9.980  -0.410  1.00  0.00           H  
ATOM    654  N   VAL   117      14.470  -9.220  -3.030  1.00  0.00           N  
ATOM    655  CA  VAL   117      15.580  -9.200  -3.960  1.00  0.00           C  
ATOM    656  C   VAL   117      16.710  -8.260  -3.520  1.00  0.00           C  
ATOM    657  O   VAL   117      17.870  -8.590  -3.720  1.00  0.00           O  
ATOM    658  CB  VAL   117      15.090  -8.880  -5.370  1.00  0.00           C  
ATOM    659  CG1 VAL   117      16.160  -8.720  -6.450  1.00  0.00           C  
ATOM    660  CG2 VAL   117      14.300 -10.100  -5.820  1.00  0.00           C  
ATOM    661  H   VAL   117      13.560  -8.860  -3.280  1.00  0.00           H  
ATOM    662  HA  VAL   117      16.030 -10.200  -3.910  1.00  0.00           H  
ATOM    663  HB  VAL   117      14.470  -7.980  -5.390  1.00  0.00           H  
ATOM    664 1HG1 VAL   117      16.770  -9.620  -6.470  1.00  0.00           H  
ATOM    665 2HG1 VAL   117      15.730  -8.630  -7.450  1.00  0.00           H  
ATOM    666 3HG1 VAL   117      16.830  -7.880  -6.260  1.00  0.00           H  
ATOM    667 1HG2 VAL   117      13.330 -10.050  -5.310  1.00  0.00           H  
ATOM    668 2HG2 VAL   117      14.210  -9.880  -6.890  1.00  0.00           H  
ATOM    669 3HG2 VAL   117      14.840 -11.000  -5.550  1.00  0.00           H  
ATOM    670  N   LEU   118      16.420  -7.160  -2.820  1.00  0.00           N  
ATOM    671  CA  LEU   118      17.390  -6.300  -2.180  1.00  0.00           C  
ATOM    672  C   LEU   118      18.140  -6.860  -0.980  1.00  0.00           C  
ATOM    673  O   LEU   118      19.120  -6.270  -0.530  1.00  0.00           O  
ATOM    674  CB  LEU   118      16.530  -5.080  -1.850  1.00  0.00           C  
ATOM    675  CG  LEU   118      17.240  -3.860  -1.240  1.00  0.00           C  
ATOM    676  CD1 LEU   118      18.240  -3.190  -2.170  1.00  0.00           C  
ATOM    677  CD2 LEU   118      16.220  -2.740  -1.090  1.00  0.00           C  
ATOM    678  H   LEU   118      15.470  -6.840  -2.720  1.00  0.00           H  
ATOM    679  HA  LEU   118      18.160  -6.010  -2.900  1.00  0.00           H  
ATOM    680  HB1 LEU   118      15.760  -5.330  -1.130  1.00  0.00           H  
ATOM    681  HB2 LEU   118      16.040  -4.770  -2.770  1.00  0.00           H  
ATOM    682  HG  LEU   118      17.700  -4.100  -0.280  1.00  0.00           H  
ATOM    683 1HD1 LEU   118      18.970  -3.940  -2.460  1.00  0.00           H  
ATOM    684 2HD1 LEU   118      17.790  -2.870  -3.120  1.00  0.00           H  
ATOM    685 3HD1 LEU   118      18.690  -2.350  -1.650  1.00  0.00           H  
ATOM    686 1HD2 LEU   118      15.490  -3.030  -0.340  1.00  0.00           H  
ATOM    687 2HD2 LEU   118      16.690  -1.850  -0.670  1.00  0.00           H  
ATOM    688 3HD2 LEU   118      15.730  -2.560  -2.050  1.00  0.00           H  
ATOM    689  N   LEU   119      17.770  -8.060  -0.520  1.00  0.00           N  
ATOM    690  CA  LEU   119      18.560  -8.870   0.390  1.00  0.00           C  
ATOM    691  C   LEU   119      19.800  -9.420  -0.290  1.00  0.00           C  
ATOM    692  O   LEU   119      20.680  -9.960   0.390  1.00  0.00           O  
ATOM    693  CB  LEU   119      17.640  -9.910   1.020  1.00  0.00           C  
ATOM    694  CG  LEU   119      16.410  -9.400   1.750  1.00  0.00           C  
ATOM    695  CD1 LEU   119      15.510 -10.470   2.350  1.00  0.00           C  
ATOM    696  CD2 LEU   119      16.810  -8.490   2.910  1.00  0.00           C  
ATOM    697  H   LEU   119      16.970  -8.540  -0.910  1.00  0.00           H  
ATOM    698  HA  LEU   119      18.980  -8.240   1.170  1.00  0.00           H  
ATOM    699  HB1 LEU   119      18.160 -10.310   1.890  1.00  0.00           H  
ATOM    700  HB2 LEU   119      17.310 -10.530   0.190  1.00  0.00           H  
ATOM    701  HG  LEU   119      15.720  -8.880   1.070  1.00  0.00           H  
ATOM    702 1HD1 LEU   119      15.520 -11.320   1.680  1.00  0.00           H  
ATOM    703 2HD1 LEU   119      15.920 -10.760   3.320  1.00  0.00           H  
ATOM    704 3HD1 LEU   119      14.480 -10.120   2.340  1.00  0.00           H  
ATOM    705 1HD2 LEU   119      17.510  -7.690   2.670  1.00  0.00           H  
ATOM    706 2HD2 LEU   119      15.880  -8.150   3.370  1.00  0.00           H  
ATOM    707 3HD2 LEU   119      17.400  -9.040   3.650  1.00  0.00           H  
ATOM    708  N   PHE   120      19.910  -9.410  -1.620  1.00  0.00           N  
ATOM    709  CA  PHE   120      21.020  -9.950  -2.390  1.00  0.00           C  
ATOM    710  C   PHE   120      22.280  -9.100  -2.400  1.00  0.00           C  
ATOM    711  O   PHE   120      23.370  -9.600  -2.680  1.00  0.00           O  
ATOM    712  CB  PHE   120      20.570 -10.380  -3.790  1.00  0.00           C  
ATOM    713  CG  PHE   120      21.400 -11.390  -4.530  1.00  0.00           C  
ATOM    714  CD1 PHE   120      22.190 -10.960  -5.610  1.00  0.00           C  
ATOM    715  CD2 PHE   120      21.460 -12.730  -4.140  1.00  0.00           C  
ATOM    716  CE1 PHE   120      22.970 -11.910  -6.280  1.00  0.00           C  
ATOM    717  CE2 PHE   120      22.280 -13.680  -4.770  1.00  0.00           C  
ATOM    718  CZ  PHE   120      23.060 -13.240  -5.850  1.00  0.00           C  
ATOM    719  H   PHE   120      19.310  -8.800  -2.150  1.00  0.00           H  
ATOM    720  HA  PHE   120      21.230 -10.870  -1.850  1.00  0.00           H  
ATOM    721  HB1 PHE   120      20.440  -9.570  -4.520  1.00  0.00           H  
ATOM    722  HB2 PHE   120      19.560 -10.760  -3.720  1.00  0.00           H  
ATOM    723  HD1 PHE   120      21.990  -9.960  -5.990  1.00  0.00           H  
ATOM    724  HD2 PHE   120      20.930 -13.050  -3.260  1.00  0.00           H  
ATOM    725  HE1 PHE   120      23.440 -11.550  -7.190  1.00  0.00           H  
ATOM    726  HE2 PHE   120      22.280 -14.670  -4.330  1.00  0.00           H  
ATOM    727  HZ  PHE   120      23.810 -13.910  -6.230  1.00  0.00           H  
ATOM    728  N   LEU   121      22.210  -7.880  -1.850  1.00  0.00           N  
ATOM    729  CA  LEU   121      23.410  -7.120  -1.560  1.00  0.00           C  
ATOM    730  C   LEU   121      24.510  -7.800  -0.760  1.00  0.00           C  
ATOM    731  O   LEU   121      25.680  -7.470  -0.900  1.00  0.00           O  
ATOM    732  CB  LEU   121      22.920  -5.900  -0.780  1.00  0.00           C  
ATOM    733  CG  LEU   121      22.360  -4.720  -1.570  1.00  0.00           C  
ATOM    734  CD1 LEU   121      21.880  -3.490  -0.800  1.00  0.00           C  
ATOM    735  CD2 LEU   121      23.440  -4.230  -2.530  1.00  0.00           C  
ATOM    736  H   LEU   121      21.370  -7.470  -1.460  1.00  0.00           H  
ATOM    737  HA  LEU   121      23.870  -6.810  -2.500  1.00  0.00           H  
ATOM    738  HB1 LEU   121      23.820  -5.450  -0.370  1.00  0.00           H  
ATOM    739  HB2 LEU   121      22.290  -6.080   0.100  1.00  0.00           H  
ATOM    740  HG  LEU   121      21.520  -5.060  -2.170  1.00  0.00           H  
ATOM    741 1HD1 LEU   121      21.350  -2.810  -1.460  1.00  0.00           H  
ATOM    742 2HD1 LEU   121      21.140  -3.870  -0.090  1.00  0.00           H  
ATOM    743 3HD1 LEU   121      22.730  -2.940  -0.390  1.00  0.00           H  
ATOM    744 1HD2 LEU   121      24.340  -4.000  -1.960  1.00  0.00           H  
ATOM    745 2HD2 LEU   121      23.680  -5.020  -3.240  1.00  0.00           H  
ATOM    746 3HD2 LEU   121      23.080  -3.340  -3.040  1.00  0.00           H  
ATOM    747  N   ALA   122      24.180  -8.820   0.030  1.00  0.00           N  
ATOM    748  CA  ALA   122      25.060  -9.660   0.820  1.00  0.00           C  
ATOM    749  C   ALA   122      25.980 -10.540   0.000  1.00  0.00           C  
ATOM    750  O   ALA   122      26.940 -11.070   0.570  1.00  0.00           O  
ATOM    751  CB  ALA   122      24.140 -10.510   1.690  1.00  0.00           C  
ATOM    752  H   ALA   122      23.210  -9.100  -0.020  1.00  0.00           H  
ATOM    753  HA  ALA   122      25.670  -8.980   1.440  1.00  0.00           H  
ATOM    754  HB1 ALA   122      23.350 -10.910   1.060  1.00  0.00           H  
ATOM    755  HB2 ALA   122      24.700 -11.250   2.270  1.00  0.00           H  
ATOM    756  HB3 ALA   122      23.540  -9.980   2.430  1.00  0.00           H  
ATOM    757  N   PHE   123      25.630 -10.770  -1.260  1.00  0.00           N  
ATOM    758  CA  PHE   123      26.520 -11.430  -2.200  1.00  0.00           C  
ATOM    759  C   PHE   123      27.440 -10.430  -2.890  1.00  0.00           C  
ATOM    760  O   PHE   123      28.660 -10.570  -2.890  1.00  0.00           O  
ATOM    761  CB  PHE   123      25.620 -12.270  -3.110  1.00  0.00           C  
ATOM    762  CG  PHE   123      26.330 -13.310  -3.930  1.00  0.00           C  
ATOM    763  CD1 PHE   123      26.960 -14.350  -3.240  1.00  0.00           C  
ATOM    764  CD2 PHE   123      26.390 -13.280  -5.330  1.00  0.00           C  
ATOM    765  CE1 PHE   123      27.740 -15.310  -3.900  1.00  0.00           C  
ATOM    766  CE2 PHE   123      27.160 -14.240  -6.020  1.00  0.00           C  
ATOM    767  CZ  PHE   123      27.910 -15.170  -5.280  1.00  0.00           C  
ATOM    768  H   PHE   123      24.790 -10.340  -1.620  1.00  0.00           H  
ATOM    769  HA  PHE   123      27.150 -12.110  -1.630  1.00  0.00           H  
ATOM    770  HB1 PHE   123      25.120 -11.640  -3.860  1.00  0.00           H  
ATOM    771  HB2 PHE   123      24.840 -12.710  -2.490  1.00  0.00           H  
ATOM    772  HD1 PHE   123      26.980 -14.370  -2.160  1.00  0.00           H  
ATOM    773  HD2 PHE   123      25.960 -12.490  -5.930  1.00  0.00           H  
ATOM    774  HE1 PHE   123      28.110 -16.170  -3.370  1.00  0.00           H  
ATOM    775  HE2 PHE   123      27.280 -14.240  -7.090  1.00  0.00           H  
ATOM    776  HZ  PHE   123      28.500 -15.890  -5.830  1.00  0.00           H  
ATOM    777  N   VAL   124      26.930  -9.270  -3.310  1.00  0.00           N  
ATOM    778  CA  VAL   124      27.640  -8.140  -3.880  1.00  0.00           C  
ATOM    779  C   VAL   124      28.740  -7.720  -2.910  1.00  0.00           C  
ATOM    780  O   VAL   124      29.860  -7.540  -3.390  1.00  0.00           O  
ATOM    781  CB  VAL   124      26.660  -7.010  -4.200  1.00  0.00           C  
ATOM    782  CG1 VAL   124      27.200  -5.820  -4.990  1.00  0.00           C  
ATOM    783  CG2 VAL   124      25.400  -7.450  -4.930  1.00  0.00           C  
ATOM    784  H   VAL   124      25.930  -9.170  -3.220  1.00  0.00           H  
ATOM    785  HA  VAL   124      28.110  -8.470  -4.800  1.00  0.00           H  
ATOM    786  HB  VAL   124      26.440  -6.520  -3.260  1.00  0.00           H  
ATOM    787 1HG1 VAL   124      27.290  -6.060  -6.050  1.00  0.00           H  
ATOM    788 2HG1 VAL   124      26.510  -4.990  -4.850  1.00  0.00           H  
ATOM    789 3HG1 VAL   124      28.200  -5.560  -4.670  1.00  0.00           H  
ATOM    790 1HG2 VAL   124      24.890  -8.230  -4.360  1.00  0.00           H  
ATOM    791 2HG2 VAL   124      24.730  -6.640  -5.230  1.00  0.00           H  
ATOM    792 3HG2 VAL   124      25.740  -7.860  -5.880  1.00  0.00           H  
ATOM    793  N   VAL   125      28.480  -7.620  -1.610  1.00  0.00           N  
ATOM    794  CA  VAL   125      29.500  -7.250  -0.650  1.00  0.00           C  
ATOM    795  C   VAL   125      30.520  -8.370  -0.550  1.00  0.00           C  
ATOM    796  O   VAL   125      31.700  -8.040  -0.490  1.00  0.00           O  
ATOM    797  CB  VAL   125      28.880  -6.880   0.700  1.00  0.00           C  
ATOM    798  CG1 VAL   125      29.980  -6.360   1.620  1.00  0.00           C  
ATOM    799  CG2 VAL   125      28.050  -5.650   0.360  1.00  0.00           C  
ATOM    800  H   VAL   125      27.510  -7.610  -1.320  1.00  0.00           H  
ATOM    801  HA  VAL   125      30.050  -6.390  -1.030  1.00  0.00           H  
ATOM    802  HB  VAL   125      28.250  -7.620   1.200  1.00  0.00           H  
ATOM    803 1HG1 VAL   125      30.760  -5.890   1.030  1.00  0.00           H  
ATOM    804 2HG1 VAL   125      29.520  -5.770   2.410  1.00  0.00           H  
ATOM    805 3HG1 VAL   125      30.430  -7.200   2.160  1.00  0.00           H  
ATOM    806 1HG2 VAL   125      27.550  -5.280   1.250  1.00  0.00           H  
ATOM    807 2HG2 VAL   125      28.710  -4.910  -0.110  1.00  0.00           H  
ATOM    808 3HG2 VAL   125      27.250  -5.870  -0.340  1.00  0.00           H  
ATOM    809  N   PHE   126      30.140  -9.650  -0.620  1.00  0.00           N  
ATOM    810  CA  PHE   126      31.100 -10.730  -0.500  1.00  0.00           C  
ATOM    811  C   PHE   126      32.020 -10.820  -1.710  1.00  0.00           C  
ATOM    812  O   PHE   126      33.180 -11.200  -1.670  1.00  0.00           O  
ATOM    813  CB  PHE   126      30.360 -12.060  -0.380  1.00  0.00           C  
ATOM    814  CG  PHE   126      31.110 -13.350  -0.570  1.00  0.00           C  
ATOM    815  CD1 PHE   126      32.090 -13.820   0.300  1.00  0.00           C  
ATOM    816  CD2 PHE   126      30.780 -14.160  -1.670  1.00  0.00           C  
ATOM    817  CE1 PHE   126      32.660 -15.090   0.170  1.00  0.00           C  
ATOM    818  CE2 PHE   126      31.360 -15.420  -1.860  1.00  0.00           C  
ATOM    819  CZ  PHE   126      32.320 -15.860  -0.950  1.00  0.00           C  
ATOM    820  H   PHE   126      29.160  -9.860  -0.720  1.00  0.00           H  
ATOM    821  HA  PHE   126      31.750 -10.580   0.360  1.00  0.00           H  
ATOM    822  HB1 PHE   126      29.560 -12.060  -1.130  1.00  0.00           H  
ATOM    823  HB2 PHE   126      30.010 -11.980   0.650  1.00  0.00           H  
ATOM    824  HD1 PHE   126      32.360 -13.290   1.210  1.00  0.00           H  
ATOM    825  HD2 PHE   126      30.020 -13.870  -2.380  1.00  0.00           H  
ATOM    826  HE1 PHE   126      33.380 -15.440   0.900  1.00  0.00           H  
ATOM    827  HE2 PHE   126      31.000 -16.010  -2.700  1.00  0.00           H  
ATOM    828  HZ  PHE   126      32.770 -16.830  -1.120  1.00  0.00           H  
ATOM    829  N   LEU   127      31.550 -10.300  -2.850  1.00  0.00           N  
ATOM    830  CA  LEU   127      32.380 -10.220  -4.030  1.00  0.00           C  
ATOM    831  C   LEU   127      33.360  -9.060  -3.990  1.00  0.00           C  
ATOM    832  O   LEU   127      34.490  -9.240  -4.440  1.00  0.00           O  
ATOM    833  CB  LEU   127      31.490 -10.300  -5.260  1.00  0.00           C  
ATOM    834  CG  LEU   127      30.920 -11.700  -5.490  1.00  0.00           C  
ATOM    835  CD1 LEU   127      29.830 -11.560  -6.550  1.00  0.00           C  
ATOM    836  CD2 LEU   127      31.930 -12.710  -6.030  1.00  0.00           C  
ATOM    837  H   LEU   127      30.590  -9.970  -2.880  1.00  0.00           H  
ATOM    838  HA  LEU   127      32.960 -11.150  -4.040  1.00  0.00           H  
ATOM    839  HB1 LEU   127      31.980 -10.010  -6.190  1.00  0.00           H  
ATOM    840  HB2 LEU   127      30.660  -9.620  -5.070  1.00  0.00           H  
ATOM    841  HG  LEU   127      30.540 -12.060  -4.530  1.00  0.00           H  
ATOM    842 1HD1 LEU   127      29.320 -12.510  -6.670  1.00  0.00           H  
ATOM    843 2HD1 LEU   127      29.100 -10.800  -6.270  1.00  0.00           H  
ATOM    844 3HD1 LEU   127      30.160 -11.240  -7.540  1.00  0.00           H  
ATOM    845 1HD2 LEU   127      32.370 -12.440  -7.000  1.00  0.00           H  
ATOM    846 2HD2 LEU   127      32.780 -12.890  -5.370  1.00  0.00           H  
ATOM    847 3HD2 LEU   127      31.610 -13.730  -6.240  1.00  0.00           H  
ATOM    848  N   LEU   128      32.960  -7.890  -3.490  1.00  0.00           N  
ATOM    849  CA  LEU   128      33.760  -6.710  -3.260  1.00  0.00           C  
ATOM    850  C   LEU   128      34.920  -6.900  -2.290  1.00  0.00           C  
ATOM    851  O   LEU   128      36.040  -6.480  -2.590  1.00  0.00           O  
ATOM    852  CB  LEU   128      32.940  -5.520  -2.760  1.00  0.00           C  
ATOM    853  CG  LEU   128      33.580  -4.220  -2.300  1.00  0.00           C  
ATOM    854  CD1 LEU   128      34.490  -3.630  -3.380  1.00  0.00           C  
ATOM    855  CD2 LEU   128      32.510  -3.160  -2.060  1.00  0.00           C  
ATOM    856  H   LEU   128      32.100  -7.880  -2.950  1.00  0.00           H  
ATOM    857  HA  LEU   128      34.100  -6.440  -4.260  1.00  0.00           H  
ATOM    858  HB1 LEU   128      32.430  -5.910  -1.870  1.00  0.00           H  
ATOM    859  HB2 LEU   128      32.180  -5.340  -3.520  1.00  0.00           H  
ATOM    860  HG  LEU   128      34.210  -4.380  -1.420  1.00  0.00           H  
ATOM    861 1HD1 LEU   128      33.950  -3.230  -4.240  1.00  0.00           H  
ATOM    862 2HD1 LEU   128      35.120  -2.850  -2.940  1.00  0.00           H  
ATOM    863 3HD1 LEU   128      35.130  -4.380  -3.840  1.00  0.00           H  
ATOM    864 1HD2 LEU   128      31.790  -3.650  -1.400  1.00  0.00           H  
ATOM    865 2HD2 LEU   128      32.940  -2.380  -1.440  1.00  0.00           H  
ATOM    866 3HD2 LEU   128      31.950  -2.710  -2.870  1.00  0.00           H  
ATOM    867  N   VAL   129      34.680  -7.700  -1.250  1.00  0.00           N  
ATOM    868  CA  VAL   129      35.710  -8.130  -0.320  1.00  0.00           C  
ATOM    869  C   VAL   129      36.670  -9.200  -0.820  1.00  0.00           C  
ATOM    870  O   VAL   129      37.890  -9.050  -0.790  1.00  0.00           O  
ATOM    871  CB  VAL   129      35.270  -8.440   1.110  1.00  0.00           C  
ATOM    872  CG1 VAL   129      34.320  -7.350   1.580  1.00  0.00           C  
ATOM    873  CG2 VAL   129      34.420  -9.710   1.250  1.00  0.00           C  
ATOM    874  H   VAL   129      33.720  -7.890  -1.000  1.00  0.00           H  
ATOM    875  HA  VAL   129      36.330  -7.250  -0.210  1.00  0.00           H  
ATOM    876  HB  VAL   129      36.120  -8.410   1.800  1.00  0.00           H  
ATOM    877 1HG1 VAL   129      35.040  -6.530   1.650  1.00  0.00           H  
ATOM    878 2HG1 VAL   129      33.490  -7.060   0.940  1.00  0.00           H  
ATOM    879 3HG1 VAL   129      34.130  -7.380   2.650  1.00  0.00           H  
ATOM    880 1HG2 VAL   129      34.920 -10.620   0.930  1.00  0.00           H  
ATOM    881 2HG2 VAL   129      34.180  -9.910   2.290  1.00  0.00           H  
ATOM    882 3HG2 VAL   129      33.490  -9.540   0.720  1.00  0.00           H  
ATOM    883  N   THR   130      36.130 -10.240  -1.470  1.00  0.00           N  
ATOM    884  CA  THR   130      36.830 -11.300  -2.170  1.00  0.00           C  
ATOM    885  C   THR   130      37.940 -10.810  -3.100  1.00  0.00           C  
ATOM    886  O   THR   130      39.040 -11.330  -3.020  1.00  0.00           O  
ATOM    887  CB  THR   130      35.890 -12.200  -2.960  1.00  0.00           C  
ATOM    888  CG2 THR   130      36.520 -13.230  -3.900  1.00  0.00           C  
ATOM    889  OG1 THR   130      35.170 -12.980  -2.030  1.00  0.00           O  
ATOM    890  H   THR   130      35.120 -10.190  -1.410  1.00  0.00           H  
ATOM    891  HA  THR   130      37.340 -11.930  -1.450  1.00  0.00           H  
ATOM    892  HB  THR   130      35.150 -11.540  -3.420  1.00  0.00           H  
ATOM    893  HG1 THR   130      34.310 -12.540  -2.080  1.00  0.00           H  
ATOM    894 1HG2 THR   130      36.840 -12.710  -4.800  1.00  0.00           H  
ATOM    895 2HG2 THR   130      37.360 -13.790  -3.520  1.00  0.00           H  
ATOM    896 3HG2 THR   130      35.770 -13.920  -4.310  1.00  0.00           H  
ATOM    897  N   LEU   131      37.550  -9.830  -3.930  1.00  0.00           N  
ATOM    898  CA  LEU   131      38.360  -9.080  -4.850  1.00  0.00           C  
ATOM    899  C   LEU   131      39.300  -8.080  -4.180  1.00  0.00           C  
ATOM    900  O   LEU   131      40.450  -8.130  -4.600  1.00  0.00           O  
ATOM    901  CB  LEU   131      37.490  -8.350  -5.870  1.00  0.00           C  
ATOM    902  CG  LEU   131      36.740  -9.290  -6.810  1.00  0.00           C  
ATOM    903  CD1 LEU   131      35.930  -8.510  -7.840  1.00  0.00           C  
ATOM    904  CD2 LEU   131      37.690 -10.190  -7.600  1.00  0.00           C  
ATOM    905  H   LEU   131      36.540  -9.790  -4.030  1.00  0.00           H  
ATOM    906  HA  LEU   131      39.030  -9.740  -5.390  1.00  0.00           H  
ATOM    907  HB1 LEU   131      38.220  -7.840  -6.510  1.00  0.00           H  
ATOM    908  HB2 LEU   131      36.790  -7.680  -5.370  1.00  0.00           H  
ATOM    909  HG  LEU   131      36.100  -9.890  -6.160  1.00  0.00           H  
ATOM    910 1HD1 LEU   131      35.340  -7.820  -7.230  1.00  0.00           H  
ATOM    911 2HD1 LEU   131      36.560  -7.920  -8.490  1.00  0.00           H  
ATOM    912 3HD1 LEU   131      35.330  -9.210  -8.420  1.00  0.00           H  
ATOM    913 1HD2 LEU   131      38.180 -10.820  -6.850  1.00  0.00           H  
ATOM    914 2HD2 LEU   131      37.250 -10.800  -8.380  1.00  0.00           H  
ATOM    915 3HD2 LEU   131      38.510  -9.640  -8.070  1.00  0.00           H  
ATOM    916  N   ALA   132      38.980  -7.310  -3.140  1.00  0.00           N  
ATOM    917  CA  ALA   132      39.930  -6.520  -2.390  1.00  0.00           C  
ATOM    918  C   ALA   132      40.950  -7.340  -1.600  1.00  0.00           C  
ATOM    919  O   ALA   132      42.070  -6.890  -1.330  1.00  0.00           O  
ATOM    920  CB  ALA   132      39.110  -5.530  -1.560  1.00  0.00           C  
ATOM    921  H   ALA   132      38.030  -7.240  -2.800  1.00  0.00           H  
ATOM    922  HA  ALA   132      40.490  -5.930  -3.110  1.00  0.00           H  
ATOM    923  HB1 ALA   132      38.380  -4.970  -2.140  1.00  0.00           H  
ATOM    924  HB2 ALA   132      38.520  -6.170  -0.900  1.00  0.00           H  
ATOM    925  HB3 ALA   132      39.660  -4.790  -0.980  1.00  0.00           H  
ATOM    926  N   ILE   133      40.600  -8.550  -1.190  1.00  0.00           N  
ATOM    927  CA  ILE   133      41.500  -9.450  -0.500  1.00  0.00           C  
ATOM    928  C   ILE   133      42.470 -10.080  -1.500  1.00  0.00           C  
ATOM    929  O   ILE   133      43.550 -10.500  -1.090  1.00  0.00           O  
ATOM    930  CB  ILE   133      40.740 -10.510   0.300  1.00  0.00           C  
ATOM    931  CG1 ILE   133      40.230  -9.830   1.560  1.00  0.00           C  
ATOM    932  CG2 ILE   133      41.610 -11.740   0.580  1.00  0.00           C  
ATOM    933  CD  ILE   133      39.270 -10.760   2.290  1.00  0.00           C  
ATOM    934  H   ILE   133      39.640  -8.870  -1.130  1.00  0.00           H  
ATOM    935  HA  ILE   133      42.110  -8.900   0.210  1.00  0.00           H  
ATOM    936  HB  ILE   133      39.890 -10.790  -0.330  1.00  0.00           H  
ATOM    937 1HG1 ILE   133      39.650  -8.930   1.340  1.00  0.00           H  
ATOM    938 2HG1 ILE   133      41.060  -9.690   2.260  1.00  0.00           H  
ATOM    939 1HG2 ILE   133      42.400 -11.430   1.270  1.00  0.00           H  
ATOM    940 2HG2 ILE   133      40.930 -12.490   0.990  1.00  0.00           H  
ATOM    941 3HG2 ILE   133      41.900 -12.180  -0.370  1.00  0.00           H  
ATOM    942  HD1 ILE   133      38.980 -10.420   3.280  1.00  0.00           H  
ATOM    943  HD2 ILE   133      38.350 -10.820   1.690  1.00  0.00           H  
ATOM    944  HD3 ILE   133      39.660 -11.770   2.410  1.00  0.00           H  
ATOM    945  N   LEU   134      42.090 -10.190  -2.770  1.00  0.00           N  
ATOM    946  CA  LEU   134      42.930 -10.730  -3.820  1.00  0.00           C  
ATOM    947  C   LEU   134      44.260 -10.060  -4.110  1.00  0.00           C  
ATOM    948  O   LEU   134      45.010 -10.480  -4.980  1.00  0.00           O  
ATOM    949  CB  LEU   134      42.040 -10.970  -5.050  1.00  0.00           C  
ATOM    950  CG  LEU   134      42.670 -11.740  -6.200  1.00  0.00           C  
ATOM    951  CD1 LEU   134      42.930 -13.210  -5.880  1.00  0.00           C  
ATOM    952  CD2 LEU   134      41.650 -11.830  -7.330  1.00  0.00           C  
ATOM    953  H   LEU   134      41.170  -9.820  -3.000  1.00  0.00           H  
ATOM    954  HA  LEU   134      43.290 -11.680  -3.430  1.00  0.00           H  
ATOM    955  HB1 LEU   134      41.710 -10.060  -5.560  1.00  0.00           H  
ATOM    956  HB2 LEU   134      41.090 -11.400  -4.750  1.00  0.00           H  
ATOM    957  HG  LEU   134      43.540 -11.290  -6.680  1.00  0.00           H  
ATOM    958 1HD1 LEU   134      43.910 -13.300  -5.420  1.00  0.00           H  
ATOM    959 2HD1 LEU   134      42.220 -13.730  -5.230  1.00  0.00           H  
ATOM    960 3HD1 LEU   134      43.190 -13.840  -6.720  1.00  0.00           H  
ATOM    961 1HD2 LEU   134      42.220 -12.210  -8.180  1.00  0.00           H  
ATOM    962 2HD2 LEU   134      40.750 -12.390  -7.050  1.00  0.00           H  
ATOM    963 3HD2 LEU   134      41.310 -10.860  -7.690  1.00  0.00           H  
ATOM    964  N   THR   135      44.620  -8.940  -3.470  1.00  0.00           N  
ATOM    965  CA  THR   135      45.950  -8.380  -3.300  1.00  0.00           C  
ATOM    966  C   THR   135      46.580  -8.470  -1.910  1.00  0.00           C  
ATOM    967  O   THR   135      47.750  -8.770  -1.690  1.00  0.00           O  
ATOM    968  CB  THR   135      45.920  -6.910  -3.710  1.00  0.00           C  
ATOM    969  CG2 THR   135      46.010  -6.480  -5.170  1.00  0.00           C  
ATOM    970  OG1 THR   135      44.880  -6.250  -3.020  1.00  0.00           O  
ATOM    971  H   THR   135      43.890  -8.410  -3.020  1.00  0.00           H  
ATOM    972  HA  THR   135      46.640  -8.840  -3.990  1.00  0.00           H  
ATOM    973  HB  THR   135      46.840  -6.510  -3.310  1.00  0.00           H  
ATOM    974  HG1 THR   135      44.870  -5.310  -3.240  1.00  0.00           H  
ATOM    975 1HG2 THR   135      45.450  -7.160  -5.810  1.00  0.00           H  
ATOM    976 2HG2 THR   135      45.760  -5.430  -5.410  1.00  0.00           H  
ATOM    977 3HG2 THR   135      47.060  -6.600  -5.440  1.00  0.00           H  
ATOM    978  N   ALA   136      45.830  -8.160  -0.860  1.00  0.00           N  
ATOM    979  CA  ALA   136      46.300  -8.240   0.510  1.00  0.00           C  
ATOM    980  C   ALA   136      46.450  -9.630   1.130  1.00  0.00           C  
ATOM    981  O   ALA   136      47.180  -9.760   2.110  1.00  0.00           O  
ATOM    982  CB  ALA   136      45.280  -7.510   1.380  1.00  0.00           C  
ATOM    983  H   ALA   136      44.890  -7.830  -1.030  1.00  0.00           H  
ATOM    984  HA  ALA   136      47.270  -7.740   0.530  1.00  0.00           H  
ATOM    985  HB1 ALA   136      45.670  -7.460   2.400  1.00  0.00           H  
ATOM    986  HB2 ALA   136      45.170  -6.480   1.070  1.00  0.00           H  
ATOM    987  HB3 ALA   136      44.280  -7.920   1.200  1.00  0.00           H  
ATOM    988  N   LEU   137      45.900 -10.660   0.490  1.00  0.00           N  
ATOM    989  CA  LEU   137      46.030 -12.090   0.640  1.00  0.00           C  
ATOM    990  C   LEU   137      45.600 -12.670   1.980  1.00  0.00           C  
ATOM    991  O   LEU   137      45.840 -13.840   2.250  1.00  0.00           O  
ATOM    992  CB  LEU   137      47.390 -12.610   0.170  1.00  0.00           C  
ATOM    993  CG  LEU   137      47.830 -12.110  -1.200  1.00  0.00           C  
ATOM    994  CD1 LEU   137      49.180 -12.540  -1.750  1.00  0.00           C  
ATOM    995  CD2 LEU   137      46.760 -12.340  -2.270  1.00  0.00           C  
ATOM    996  H   LEU   137      45.300 -10.330  -0.260  1.00  0.00           H  
ATOM    997  HA  LEU   137      45.370 -12.590  -0.060  1.00  0.00           H  
ATOM    998  HB1 LEU   137      47.400 -13.690   0.000  1.00  0.00           H  
ATOM    999  HB2 LEU   137      48.160 -12.350   0.890  1.00  0.00           H  
ATOM   1000  HG  LEU   137      47.930 -11.040  -0.980  1.00  0.00           H  
ATOM   1001 1HD1 LEU   137      49.880 -12.340  -0.940  1.00  0.00           H  
ATOM   1002 2HD1 LEU   137      49.150 -13.620  -1.870  1.00  0.00           H  
ATOM   1003 3HD1 LEU   137      49.530 -11.930  -2.580  1.00  0.00           H  
ATOM   1004 1HD2 LEU   137      47.230 -12.110  -3.230  1.00  0.00           H  
ATOM   1005 2HD2 LEU   137      46.540 -13.400  -2.320  1.00  0.00           H  
ATOM   1006 3HD2 LEU   137      45.880 -11.700  -2.160  1.00  0.00           H  
ATOM   1007  N   ARG   138      45.020 -11.850   2.870  1.00  0.00           N  
ATOM   1008  CA  ARG   138      44.410 -12.330   4.090  1.00  0.00           C  
ATOM   1009  C   ARG   138      43.550 -11.230   4.700  1.00  0.00           C  
ATOM   1010  O   ARG   138      43.880 -10.050   4.630  1.00  0.00           O  
ATOM   1011  CB  ARG   138      45.400 -12.720   5.170  1.00  0.00           C  
ATOM   1012  CG  ARG   138      46.410 -11.690   5.670  1.00  0.00           C  
ATOM   1013  CD  ARG   138      47.340 -12.240   6.750  1.00  0.00           C  
ATOM   1014  NE  ARG   138      48.260 -11.170   7.130  1.00  0.00           N  
ATOM   1015  CZ  ARG   138      47.940 -10.250   8.050  1.00  0.00           C  
ATOM   1016  NH1 ARG   138      46.690 -10.090   8.520  1.00  0.00           N1+
ATOM   1017  NH2 ARG   138      48.890  -9.440   8.530  1.00  0.00           N  
ATOM   1018  H   ARG   138      45.020 -10.850   2.740  1.00  0.00           H  
ATOM   1019  HA  ARG   138      43.750 -13.140   3.790  1.00  0.00           H  
ATOM   1020  HB1 ARG   138      45.990 -13.610   4.950  1.00  0.00           H  
ATOM   1021  HB2 ARG   138      44.700 -13.050   5.940  1.00  0.00           H  
ATOM   1022  HG1 ARG   138      45.870 -10.870   6.130  1.00  0.00           H  
ATOM   1023  HG2 ARG   138      46.910 -11.250   4.800  1.00  0.00           H  
ATOM   1024  HD1 ARG   138      47.770 -13.090   6.220  1.00  0.00           H  
ATOM   1025  HD2 ARG   138      46.730 -12.590   7.580  1.00  0.00           H  
ATOM   1026  HE  ARG   138      49.230 -11.430   6.980  1.00  0.00           H  
ATOM   1027 1HH1 ARG   138      45.950 -10.730   8.270  1.00  0.00           H  
ATOM   1028 2HH1 ARG   138      46.400  -9.440   9.240  1.00  0.00           H  
ATOM   1029 1HH2 ARG   138      49.840  -9.740   8.360  1.00  0.00           H  
ATOM   1030 2HH2 ARG   138      48.740  -8.970   9.410  1.00  0.00           H  
TER   
ATOM   1031  N   NME   139      42.420 -11.580   5.330  1.00  0.00           N  
ATOM   1032  CH3 NME   139      41.570 -10.700   6.080  1.00  0.00           C  
ATOM   1033  H   NME   139      42.120 -12.540   5.330  1.00  0.00           H  
ATOM   1034 1HH3 NME   139      42.060  -9.820   6.490  1.00  0.00           H  
ATOM   1035 2HH3 NME   139      40.810 -10.250   5.440  1.00  0.00           H  
ATOM   1036 3HH3 NME   139      41.080 -11.260   6.880  1.00  0.00           H  
ATOM   1037  C   ACE   208      -0.710   4.070 -12.800  1.00  0.00           C  
ATOM   1038  O   ACE   208       0.040   4.180 -11.840  1.00  0.00           O  
ATOM   1039  CH3 ACE   208      -1.200   5.290 -13.570  1.00  0.00           C  
ATOM   1040 1HH3 ACE   208      -1.550   4.800 -14.480  1.00  0.00           H  
ATOM   1041 2HH3 ACE   208      -2.020   5.870 -13.140  1.00  0.00           H  
ATOM   1042 3HH3 ACE   208      -0.380   5.960 -13.810  1.00  0.00           H  
ATOM   1043  N   GLU   208      -1.180   2.890 -13.210  1.00  0.00           N  
ATOM   1044  CA  GLU   208      -1.270   1.770 -12.290  1.00  0.00           C  
ATOM   1045  C   GLU   208       0.120   1.210 -12.020  1.00  0.00           C  
ATOM   1046  O   GLU   208       0.830   0.970 -12.990  1.00  0.00           O  
ATOM   1047  CB  GLU   208      -2.110   0.640 -12.870  1.00  0.00           C  
ATOM   1048  CG  GLU   208      -2.340  -0.470 -11.840  1.00  0.00           C  
ATOM   1049  CD  GLU   208      -3.450   0.070 -10.950  1.00  0.00           C  
ATOM   1050  OE1 GLU   208      -4.640  -0.080 -11.310  1.00  0.00           O  
ATOM   1051  OE2 GLU   208      -3.020   0.590  -9.900  1.00  0.00           O1-
ATOM   1052  H   GLU   208      -1.760   2.850 -14.030  1.00  0.00           H  
ATOM   1053  HA  GLU   208      -1.740   2.080 -11.360  1.00  0.00           H  
ATOM   1054  HB1 GLU   208      -1.490   0.150 -13.620  1.00  0.00           H  
ATOM   1055  HB2 GLU   208      -3.060   0.930 -13.320  1.00  0.00           H  
ATOM   1056  HG1 GLU   208      -1.510  -0.820 -11.220  1.00  0.00           H  
ATOM   1057  HG2 GLU   208      -2.710  -1.350 -12.350  1.00  0.00           H  
ATOM   1058  N   THR   209       0.480   0.900 -10.780  1.00  0.00           N  
ATOM   1059  CA  THR   209       1.790   0.430 -10.350  1.00  0.00           C  
ATOM   1060  C   THR   209       2.950   1.390 -10.590  1.00  0.00           C  
ATOM   1061  O   THR   209       4.100   1.060 -10.320  1.00  0.00           O  
ATOM   1062  CB  THR   209       2.050  -1.010 -10.730  1.00  0.00           C  
ATOM   1063  CG2 THR   209       1.250  -2.070  -9.960  1.00  0.00           C  
ATOM   1064  OG1 THR   209       1.920  -1.340 -12.090  1.00  0.00           O  
ATOM   1065  H   THR   209      -0.270   1.020 -10.120  1.00  0.00           H  
ATOM   1066  HA  THR   209       1.810   0.320  -9.260  1.00  0.00           H  
ATOM   1067  HB  THR   209       3.110  -1.170 -10.560  1.00  0.00           H  
ATOM   1068  HG1 THR   209       1.610  -0.540 -12.530  1.00  0.00           H  
ATOM   1069 1HG2 THR   209       1.760  -3.010 -10.160  1.00  0.00           H  
ATOM   1070 2HG2 THR   209       1.300  -2.020  -8.880  1.00  0.00           H  
ATOM   1071 3HG2 THR   209       0.170  -1.990 -10.140  1.00  0.00           H  
ATOM   1072  N   GLY   210       2.750   2.650 -11.010  1.00  0.00           N  
ATOM   1073  CA  GLY   210       3.830   3.510 -11.460  1.00  0.00           C  
ATOM   1074  C   GLY   210       4.540   4.270 -10.360  1.00  0.00           C  
ATOM   1075  O   GLY   210       5.700   4.650 -10.500  1.00  0.00           O  
ATOM   1076  H   GLY   210       1.800   2.870 -11.240  1.00  0.00           H  
ATOM   1077  HA1 GLY   210       3.310   4.260 -12.050  1.00  0.00           H  
ATOM   1078  HA2 GLY   210       4.580   2.920 -12.000  1.00  0.00           H  
ATOM   1079  N   THR   211       3.920   4.400  -9.190  1.00  0.00           N  
ATOM   1080  CA  THR   211       4.380   4.780  -7.870  1.00  0.00           C  
ATOM   1081  C   THR   211       5.410   3.860  -7.230  1.00  0.00           C  
ATOM   1082  O   THR   211       6.010   4.150  -6.200  1.00  0.00           O  
ATOM   1083  CB  THR   211       3.300   5.080  -6.830  1.00  0.00           C  
ATOM   1084  CG2 THR   211       2.270   6.140  -7.220  1.00  0.00           C  
ATOM   1085  OG1 THR   211       2.560   3.900  -6.660  1.00  0.00           O  
ATOM   1086  H   THR   211       2.940   4.170  -9.190  1.00  0.00           H  
ATOM   1087  HA  THR   211       5.000   5.670  -7.990  1.00  0.00           H  
ATOM   1088  HB  THR   211       3.820   5.340  -5.910  1.00  0.00           H  
ATOM   1089  HG1 THR   211       1.930   3.830  -7.380  1.00  0.00           H  
ATOM   1090 1HG2 THR   211       2.740   7.030  -7.630  1.00  0.00           H  
ATOM   1091 2HG2 THR   211       1.680   5.910  -8.110  1.00  0.00           H  
ATOM   1092 3HG2 THR   211       1.680   6.410  -6.340  1.00  0.00           H  
ATOM   1093  N   LEU   212       5.620   2.690  -7.850  1.00  0.00           N  
ATOM   1094  CA  LEU   212       6.520   1.650  -7.390  1.00  0.00           C  
ATOM   1095  C   LEU   212       7.810   1.460  -8.170  1.00  0.00           C  
ATOM   1096  O   LEU   212       8.720   0.700  -7.840  1.00  0.00           O  
ATOM   1097  CB  LEU   212       5.750   0.340  -7.550  1.00  0.00           C  
ATOM   1098  CG  LEU   212       4.360   0.170  -6.940  1.00  0.00           C  
ATOM   1099  CD1 LEU   212       3.900  -1.280  -7.110  1.00  0.00           C  
ATOM   1100  CD2 LEU   212       4.340   0.580  -5.480  1.00  0.00           C  
ATOM   1101  H   LEU   212       5.010   2.500  -8.630  1.00  0.00           H  
ATOM   1102  HA  LEU   212       6.750   1.830  -6.340  1.00  0.00           H  
ATOM   1103  HB1 LEU   212       6.310  -0.400  -6.990  1.00  0.00           H  
ATOM   1104  HB2 LEU   212       5.690   0.090  -8.610  1.00  0.00           H  
ATOM   1105  HG  LEU   212       3.650   0.690  -7.580  1.00  0.00           H  
ATOM   1106 1HD1 LEU   212       4.180  -1.660  -8.090  1.00  0.00           H  
ATOM   1107 2HD1 LEU   212       4.290  -1.950  -6.340  1.00  0.00           H  
ATOM   1108 3HD1 LEU   212       2.830  -1.320  -6.940  1.00  0.00           H  
ATOM   1109 1HD2 LEU   212       5.170   0.120  -4.950  1.00  0.00           H  
ATOM   1110 2HD2 LEU   212       4.340   1.670  -5.410  1.00  0.00           H  
ATOM   1111 3HD2 LEU   212       3.480   0.140  -4.960  1.00  0.00           H  
ATOM   1112  N   ILE   213       7.840   2.020  -9.380  1.00  0.00           N  
ATOM   1113  CA  ILE   213       9.010   1.950 -10.230  1.00  0.00           C  
ATOM   1114  C   ILE   213      10.330   2.280  -9.510  1.00  0.00           C  
ATOM   1115  O   ILE   213      11.260   1.490  -9.570  1.00  0.00           O  
ATOM   1116  CB  ILE   213       8.880   2.830 -11.460  1.00  0.00           C  
ATOM   1117  CG1 ILE   213       7.700   2.420 -12.340  1.00  0.00           C  
ATOM   1118  CG2 ILE   213      10.160   2.940 -12.290  1.00  0.00           C  
ATOM   1119  CD  ILE   213       7.570   3.380 -13.520  1.00  0.00           C  
ATOM   1120  H   ILE   213       7.080   2.650  -9.630  1.00  0.00           H  
ATOM   1121  HA  ILE   213       9.110   0.920 -10.550  1.00  0.00           H  
ATOM   1122  HB  ILE   213       8.660   3.830 -11.080  1.00  0.00           H  
ATOM   1123 1HG1 ILE   213       6.780   2.500 -11.770  1.00  0.00           H  
ATOM   1124 2HG1 ILE   213       7.840   1.390 -12.680  1.00  0.00           H  
ATOM   1125 1HG2 ILE   213      10.440   1.930 -12.600  1.00  0.00           H  
ATOM   1126 2HG2 ILE   213      10.020   3.550 -13.170  1.00  0.00           H  
ATOM   1127 3HG2 ILE   213      10.890   3.450 -11.650  1.00  0.00           H  
ATOM   1128  HD1 ILE   213       6.560   3.180 -13.890  1.00  0.00           H  
ATOM   1129  HD2 ILE   213       7.610   4.380 -13.100  1.00  0.00           H  
ATOM   1130  HD3 ILE   213       8.280   3.200 -14.330  1.00  0.00           H  
ATOM   1131  N   VAL   214      10.350   3.290  -8.640  1.00  0.00           N  
ATOM   1132  CA  VAL   214      11.420   3.560  -7.700  1.00  0.00           C  
ATOM   1133  C   VAL   214      11.870   2.340  -6.910  1.00  0.00           C  
ATOM   1134  O   VAL   214      13.080   2.270  -6.750  1.00  0.00           O  
ATOM   1135  CB  VAL   214      11.040   4.730  -6.790  1.00  0.00           C  
ATOM   1136  CG1 VAL   214       9.860   4.480  -5.850  1.00  0.00           C  
ATOM   1137  CG2 VAL   214      12.280   5.330  -6.150  1.00  0.00           C  
ATOM   1138  H   VAL   214       9.600   3.960  -8.550  1.00  0.00           H  
ATOM   1139  HA  VAL   214      12.180   3.990  -8.360  1.00  0.00           H  
ATOM   1140  HB  VAL   214      10.720   5.490  -7.500  1.00  0.00           H  
ATOM   1141 1HG1 VAL   214       9.980   3.710  -5.080  1.00  0.00           H  
ATOM   1142 2HG1 VAL   214       9.650   5.440  -5.390  1.00  0.00           H  
ATOM   1143 3HG1 VAL   214       9.010   4.180  -6.460  1.00  0.00           H  
ATOM   1144 1HG2 VAL   214      13.170   5.600  -6.730  1.00  0.00           H  
ATOM   1145 2HG2 VAL   214      12.020   6.330  -5.800  1.00  0.00           H  
ATOM   1146 3HG2 VAL   214      12.530   4.750  -5.270  1.00  0.00           H  
ATOM   1147  N   ASN   215      11.010   1.450  -6.400  1.00  0.00           N  
ATOM   1148  CA  ASN   215      11.580   0.290  -5.740  1.00  0.00           C  
ATOM   1149  C   ASN   215      12.360  -0.680  -6.630  1.00  0.00           C  
ATOM   1150  O   ASN   215      13.330  -1.310  -6.200  1.00  0.00           O  
ATOM   1151  CB  ASN   215      10.520  -0.420  -4.910  1.00  0.00           C  
ATOM   1152  CG  ASN   215       9.910   0.590  -3.950  1.00  0.00           C  
ATOM   1153  ND2 ASN   215      10.470   0.800  -2.740  1.00  0.00           N  
ATOM   1154  OD1 ASN   215       8.870   1.160  -4.270  1.00  0.00           O  
ATOM   1155  H   ASN   215      10.040   1.460  -6.680  1.00  0.00           H  
ATOM   1156  HA  ASN   215      12.370   0.560  -5.050  1.00  0.00           H  
ATOM   1157  HB1 ASN   215      10.830  -1.270  -4.310  1.00  0.00           H  
ATOM   1158  HB2 ASN   215       9.700  -0.660  -5.580  1.00  0.00           H  
ATOM   1159 1HD2 ASN   215      11.400   0.510  -2.520  1.00  0.00           H  
ATOM   1160 2HD2 ASN   215       9.980   1.320  -2.020  1.00  0.00           H  
ATOM   1161  N   SER   216      12.180  -0.700  -7.950  1.00  0.00           N  
ATOM   1162  CA  SER   216      12.910  -1.500  -8.910  1.00  0.00           C  
ATOM   1163  C   SER   216      14.180  -0.800  -9.390  1.00  0.00           C  
ATOM   1164  O   SER   216      15.270  -1.360  -9.300  1.00  0.00           O  
ATOM   1165  CB  SER   216      11.970  -2.020 -10.000  1.00  0.00           C  
ATOM   1166  OG  SER   216      10.870  -2.640  -9.390  1.00  0.00           O  
ATOM   1167  H   SER   216      11.350  -0.230  -8.270  1.00  0.00           H  
ATOM   1168  HA  SER   216      13.210  -2.370  -8.320  1.00  0.00           H  
ATOM   1169  HB1 SER   216      12.520  -2.710 -10.640  1.00  0.00           H  
ATOM   1170  HB2 SER   216      11.640  -1.290 -10.740  1.00  0.00           H  
ATOM   1171  HG  SER   216      10.740  -3.430  -9.920  1.00  0.00           H  
ATOM   1172  N   VAL   217      14.090   0.510  -9.670  1.00  0.00           N  
ATOM   1173  CA  VAL   217      15.200   1.360 -10.040  1.00  0.00           C  
ATOM   1174  C   VAL   217      16.300   1.340  -8.980  1.00  0.00           C  
ATOM   1175  O   VAL   217      17.480   1.450  -9.310  1.00  0.00           O  
ATOM   1176  CB  VAL   217      14.750   2.760 -10.430  1.00  0.00           C  
ATOM   1177  CG1 VAL   217      15.830   3.800 -10.770  1.00  0.00           C  
ATOM   1178  CG2 VAL   217      13.830   2.600 -11.630  1.00  0.00           C  
ATOM   1179  H   VAL   217      13.170   0.920  -9.680  1.00  0.00           H  
ATOM   1180  HA  VAL   217      15.710   1.020 -10.940  1.00  0.00           H  
ATOM   1181  HB  VAL   217      14.130   3.170  -9.630  1.00  0.00           H  
ATOM   1182 1HG1 VAL   217      16.410   3.330 -11.570  1.00  0.00           H  
ATOM   1183 2HG1 VAL   217      15.360   4.730 -11.090  1.00  0.00           H  
ATOM   1184 3HG1 VAL   217      16.540   3.850  -9.960  1.00  0.00           H  
ATOM   1185 1HG2 VAL   217      14.340   2.290 -12.540  1.00  0.00           H  
ATOM   1186 2HG2 VAL   217      13.050   1.850 -11.470  1.00  0.00           H  
ATOM   1187 3HG2 VAL   217      13.350   3.550 -11.890  1.00  0.00           H  
ATOM   1188  N   LEU   218      15.990   1.100  -7.700  1.00  0.00           N  
ATOM   1189  CA  LEU   218      16.930   1.020  -6.600  1.00  0.00           C  
ATOM   1190  C   LEU   218      17.930  -0.110  -6.800  1.00  0.00           C  
ATOM   1191  O   LEU   218      19.030  -0.180  -6.260  1.00  0.00           O  
ATOM   1192  CB  LEU   218      16.180   0.850  -5.280  1.00  0.00           C  
ATOM   1193  CG  LEU   218      15.630   2.160  -4.750  1.00  0.00           C  
ATOM   1194  CD1 LEU   218      14.890   1.890  -3.460  1.00  0.00           C  
ATOM   1195  CD2 LEU   218      16.840   2.950  -4.260  1.00  0.00           C  
ATOM   1196  H   LEU   218      15.020   1.130  -7.420  1.00  0.00           H  
ATOM   1197  HA  LEU   218      17.570   1.900  -6.570  1.00  0.00           H  
ATOM   1198  HB1 LEU   218      16.840   0.390  -4.530  1.00  0.00           H  
ATOM   1199  HB2 LEU   218      15.450   0.070  -5.500  1.00  0.00           H  
ATOM   1200  HG  LEU   218      15.090   2.680  -5.550  1.00  0.00           H  
ATOM   1201 1HD1 LEU   218      15.440   1.200  -2.820  1.00  0.00           H  
ATOM   1202 2HD1 LEU   218      14.610   2.850  -3.020  1.00  0.00           H  
ATOM   1203 3HD1 LEU   218      13.900   1.490  -3.680  1.00  0.00           H  
ATOM   1204 1HD2 LEU   218      16.530   3.920  -3.880  1.00  0.00           H  
ATOM   1205 2HD2 LEU   218      17.250   2.420  -3.390  1.00  0.00           H  
ATOM   1206 3HD2 LEU   218      17.630   3.140  -4.990  1.00  0.00           H  
ATOM   1207  N   LEU   219      17.640  -1.040  -7.710  1.00  0.00           N  
ATOM   1208  CA  LEU   219      18.510  -2.170  -7.960  1.00  0.00           C  
ATOM   1209  C   LEU   219      19.620  -1.850  -8.960  1.00  0.00           C  
ATOM   1210  O   LEU   219      20.520  -2.680  -9.050  1.00  0.00           O  
ATOM   1211  CB  LEU   219      17.580  -3.300  -8.380  1.00  0.00           C  
ATOM   1212  CG  LEU   219      16.640  -3.810  -7.280  1.00  0.00           C  
ATOM   1213  CD1 LEU   219      15.950  -5.090  -7.740  1.00  0.00           C  
ATOM   1214  CD2 LEU   219      17.300  -4.100  -5.930  1.00  0.00           C  
ATOM   1215  H   LEU   219      16.770  -0.940  -8.190  1.00  0.00           H  
ATOM   1216  HA  LEU   219      19.020  -2.590  -7.090  1.00  0.00           H  
ATOM   1217  HB1 LEU   219      18.210  -4.060  -8.820  1.00  0.00           H  
ATOM   1218  HB2 LEU   219      16.990  -2.930  -9.220  1.00  0.00           H  
ATOM   1219  HG  LEU   219      15.860  -3.070  -7.110  1.00  0.00           H  
ATOM   1220 1HD1 LEU   219      16.630  -5.940  -7.750  1.00  0.00           H  
ATOM   1221 2HD1 LEU   219      15.110  -5.350  -7.090  1.00  0.00           H  
ATOM   1222 3HD1 LEU   219      15.600  -5.000  -8.770  1.00  0.00           H  
ATOM   1223 1HD2 LEU   219      16.590  -4.620  -5.290  1.00  0.00           H  
ATOM   1224 2HD2 LEU   219      18.200  -4.660  -6.160  1.00  0.00           H  
ATOM   1225 3HD2 LEU   219      17.510  -3.140  -5.460  1.00  0.00           H  
ATOM   1226  N   PHE   220      19.650  -0.720  -9.660  1.00  0.00           N  
ATOM   1227  CA  PHE   220      20.770  -0.230 -10.440  1.00  0.00           C  
ATOM   1228  C   PHE   220      22.030  -0.010  -9.630  1.00  0.00           C  
ATOM   1229  O   PHE   220      23.130  -0.020 -10.180  1.00  0.00           O  
ATOM   1230  CB  PHE   220      20.270   1.080 -11.080  1.00  0.00           C  
ATOM   1231  CG  PHE   220      21.240   1.670 -12.080  1.00  0.00           C  
ATOM   1232  CD1 PHE   220      21.790   2.950 -11.990  1.00  0.00           C  
ATOM   1233  CD2 PHE   220      21.580   0.920 -13.210  1.00  0.00           C  
ATOM   1234  CE1 PHE   220      22.800   3.430 -12.830  1.00  0.00           C  
ATOM   1235  CE2 PHE   220      22.500   1.410 -14.140  1.00  0.00           C  
ATOM   1236  CZ  PHE   220      23.120   2.650 -13.950  1.00  0.00           C  
ATOM   1237  H   PHE   220      18.860  -0.120  -9.510  1.00  0.00           H  
ATOM   1238  HA  PHE   220      20.920  -0.980 -11.200  1.00  0.00           H  
ATOM   1239  HB1 PHE   220      20.110   1.880 -10.360  1.00  0.00           H  
ATOM   1240  HB2 PHE   220      19.280   0.850 -11.470  1.00  0.00           H  
ATOM   1241  HD1 PHE   220      21.600   3.590 -11.140  1.00  0.00           H  
ATOM   1242  HD2 PHE   220      21.090   0.000 -13.480  1.00  0.00           H  
ATOM   1243  HE1 PHE   220      23.100   4.470 -12.770  1.00  0.00           H  
ATOM   1244  HE2 PHE   220      22.760   0.790 -14.990  1.00  0.00           H  
ATOM   1245  HZ  PHE   220      23.880   2.990 -14.640  1.00  0.00           H  
ATOM   1246  N   LEU   221      21.900   0.150  -8.310  1.00  0.00           N  
ATOM   1247  CA  LEU   221      23.000   0.300  -7.390  1.00  0.00           C  
ATOM   1248  C   LEU   221      24.000  -0.850  -7.420  1.00  0.00           C  
ATOM   1249  O   LEU   221      25.150  -0.650  -7.030  1.00  0.00           O  
ATOM   1250  CB  LEU   221      22.550   0.930  -6.080  1.00  0.00           C  
ATOM   1251  CG  LEU   221      22.500   2.460  -6.010  1.00  0.00           C  
ATOM   1252  CD1 LEU   221      21.670   3.020  -7.160  1.00  0.00           C  
ATOM   1253  CD2 LEU   221      21.970   2.970  -4.680  1.00  0.00           C  
ATOM   1254  H   LEU   221      20.950   0.100  -7.970  1.00  0.00           H  
ATOM   1255  HA  LEU   221      23.650   1.090  -7.780  1.00  0.00           H  
ATOM   1256  HB1 LEU   221      23.190   0.590  -5.270  1.00  0.00           H  
ATOM   1257  HB2 LEU   221      21.590   0.530  -5.760  1.00  0.00           H  
ATOM   1258  HG  LEU   221      23.540   2.770  -6.060  1.00  0.00           H  
ATOM   1259 1HD1 LEU   221      21.870   4.090  -7.120  1.00  0.00           H  
ATOM   1260 2HD1 LEU   221      21.950   2.680  -8.160  1.00  0.00           H  
ATOM   1261 3HD1 LEU   221      20.620   2.830  -6.950  1.00  0.00           H  
ATOM   1262 1HD2 LEU   221      22.090   4.050  -4.620  1.00  0.00           H  
ATOM   1263 2HD2 LEU   221      20.960   2.550  -4.640  1.00  0.00           H  
ATOM   1264 3HD2 LEU   221      22.600   2.620  -3.860  1.00  0.00           H  
ATOM   1265  N   ALA   222      23.710  -2.070  -7.870  1.00  0.00           N  
ATOM   1266  CA  ALA   222      24.730  -3.100  -7.920  1.00  0.00           C  
ATOM   1267  C   ALA   222      25.720  -2.850  -9.040  1.00  0.00           C  
ATOM   1268  O   ALA   222      26.920  -3.110  -8.930  1.00  0.00           O  
ATOM   1269  CB  ALA   222      23.950  -4.410  -8.000  1.00  0.00           C  
ATOM   1270  H   ALA   222      22.730  -2.330  -7.840  1.00  0.00           H  
ATOM   1271  HA  ALA   222      25.340  -3.110  -7.020  1.00  0.00           H  
ATOM   1272  HB1 ALA   222      23.190  -4.530  -7.230  1.00  0.00           H  
ATOM   1273  HB2 ALA   222      23.510  -4.420  -9.000  1.00  0.00           H  
ATOM   1274  HB3 ALA   222      24.730  -5.170  -8.000  1.00  0.00           H  
ATOM   1275  N   PHE   223      25.330  -2.330 -10.210  1.00  0.00           N  
ATOM   1276  CA  PHE   223      26.250  -1.860 -11.230  1.00  0.00           C  
ATOM   1277  C   PHE   223      27.300  -0.850 -10.790  1.00  0.00           C  
ATOM   1278  O   PHE   223      28.450  -0.840 -11.220  1.00  0.00           O  
ATOM   1279  CB  PHE   223      25.460  -1.350 -12.440  1.00  0.00           C  
ATOM   1280  CG  PHE   223      24.620  -2.460 -13.020  1.00  0.00           C  
ATOM   1281  CD1 PHE   223      25.280  -3.430 -13.800  1.00  0.00           C  
ATOM   1282  CD2 PHE   223      23.250  -2.610 -12.810  1.00  0.00           C  
ATOM   1283  CE1 PHE   223      24.670  -4.600 -14.270  1.00  0.00           C  
ATOM   1284  CE2 PHE   223      22.560  -3.660 -13.420  1.00  0.00           C  
ATOM   1285  CZ  PHE   223      23.300  -4.700 -14.000  1.00  0.00           C  
ATOM   1286  H   PHE   223      24.350  -2.150 -10.380  1.00  0.00           H  
ATOM   1287  HA  PHE   223      26.760  -2.790 -11.490  1.00  0.00           H  
ATOM   1288  HB1 PHE   223      26.060  -0.990 -13.270  1.00  0.00           H  
ATOM   1289  HB2 PHE   223      24.770  -0.570 -12.130  1.00  0.00           H  
ATOM   1290  HD1 PHE   223      26.340  -3.350 -13.960  1.00  0.00           H  
ATOM   1291  HD2 PHE   223      22.630  -1.830 -12.380  1.00  0.00           H  
ATOM   1292  HE1 PHE   223      25.160  -5.480 -14.660  1.00  0.00           H  
ATOM   1293  HE2 PHE   223      21.490  -3.710 -13.240  1.00  0.00           H  
ATOM   1294  HZ  PHE   223      22.750  -5.550 -14.370  1.00  0.00           H  
ATOM   1295  N   VAL   224      26.850  -0.080  -9.810  1.00  0.00           N  
ATOM   1296  CA  VAL   224      27.630   1.010  -9.220  1.00  0.00           C  
ATOM   1297  C   VAL   224      28.650   0.480  -8.230  1.00  0.00           C  
ATOM   1298  O   VAL   224      29.730   1.050  -8.100  1.00  0.00           O  
ATOM   1299  CB  VAL   224      26.760   2.080  -8.560  1.00  0.00           C  
ATOM   1300  CG1 VAL   224      27.440   3.190  -7.770  1.00  0.00           C  
ATOM   1301  CG2 VAL   224      25.830   2.730  -9.580  1.00  0.00           C  
ATOM   1302  H   VAL   224      25.840  -0.130  -9.790  1.00  0.00           H  
ATOM   1303  HA  VAL   224      28.300   1.440  -9.950  1.00  0.00           H  
ATOM   1304  HB  VAL   224      26.100   1.640  -7.810  1.00  0.00           H  
ATOM   1305 1HG1 VAL   224      27.900   2.890  -6.830  1.00  0.00           H  
ATOM   1306 2HG1 VAL   224      28.250   3.580  -8.380  1.00  0.00           H  
ATOM   1307 3HG1 VAL   224      26.720   3.980  -7.580  1.00  0.00           H  
ATOM   1308 1HG2 VAL   224      25.240   1.990 -10.120  1.00  0.00           H  
ATOM   1309 2HG2 VAL   224      25.200   3.420  -9.040  1.00  0.00           H  
ATOM   1310 3HG2 VAL   224      26.440   3.350 -10.220  1.00  0.00           H  
ATOM   1311  N   VAL   225      28.460  -0.710  -7.650  1.00  0.00           N  
ATOM   1312  CA  VAL   225      29.480  -1.520  -7.010  1.00  0.00           C  
ATOM   1313  C   VAL   225      30.490  -2.120  -7.960  1.00  0.00           C  
ATOM   1314  O   VAL   225      31.700  -2.030  -7.780  1.00  0.00           O  
ATOM   1315  CB  VAL   225      28.840  -2.510  -6.030  1.00  0.00           C  
ATOM   1316  CG1 VAL   225      29.890  -3.120  -5.100  1.00  0.00           C  
ATOM   1317  CG2 VAL   225      27.860  -1.830  -5.090  1.00  0.00           C  
ATOM   1318  H   VAL   225      27.560  -1.120  -7.820  1.00  0.00           H  
ATOM   1319  HA  VAL   225      30.100  -0.870  -6.390  1.00  0.00           H  
ATOM   1320  HB  VAL   225      28.350  -3.270  -6.650  1.00  0.00           H  
ATOM   1321 1HG1 VAL   225      30.490  -2.310  -4.690  1.00  0.00           H  
ATOM   1322 2HG1 VAL   225      29.420  -3.710  -4.310  1.00  0.00           H  
ATOM   1323 3HG1 VAL   225      30.510  -3.820  -5.650  1.00  0.00           H  
ATOM   1324 1HG2 VAL   225      27.060  -1.240  -5.550  1.00  0.00           H  
ATOM   1325 2HG2 VAL   225      27.540  -2.570  -4.350  1.00  0.00           H  
ATOM   1326 3HG2 VAL   225      28.410  -1.060  -4.550  1.00  0.00           H  
ATOM   1327  N   PHE   226      30.110  -2.740  -9.080  1.00  0.00           N  
ATOM   1328  CA  PHE   226      31.090  -3.210 -10.030  1.00  0.00           C  
ATOM   1329  C   PHE   226      31.900  -2.100 -10.690  1.00  0.00           C  
ATOM   1330  O   PHE   226      32.970  -2.250 -11.280  1.00  0.00           O  
ATOM   1331  CB  PHE   226      30.340  -4.200 -10.910  1.00  0.00           C  
ATOM   1332  CG  PHE   226      30.370  -5.550 -10.230  1.00  0.00           C  
ATOM   1333  CD1 PHE   226      31.560  -6.300 -10.200  1.00  0.00           C  
ATOM   1334  CD2 PHE   226      29.300  -5.980  -9.450  1.00  0.00           C  
ATOM   1335  CE1 PHE   226      31.720  -7.390  -9.340  1.00  0.00           C  
ATOM   1336  CE2 PHE   226      29.370  -7.170  -8.720  1.00  0.00           C  
ATOM   1337  CZ  PHE   226      30.590  -7.850  -8.640  1.00  0.00           C  
ATOM   1338  H   PHE   226      29.130  -2.690  -9.330  1.00  0.00           H  
ATOM   1339  HA  PHE   226      31.820  -3.850  -9.540  1.00  0.00           H  
ATOM   1340  HB1 PHE   226      30.820  -4.180 -11.900  1.00  0.00           H  
ATOM   1341  HB2 PHE   226      29.340  -3.810 -11.090  1.00  0.00           H  
ATOM   1342  HD1 PHE   226      32.510  -6.050 -10.650  1.00  0.00           H  
ATOM   1343  HD2 PHE   226      28.370  -5.450  -9.330  1.00  0.00           H  
ATOM   1344  HE1 PHE   226      32.650  -7.920  -9.220  1.00  0.00           H  
ATOM   1345  HE2 PHE   226      28.530  -7.520  -8.130  1.00  0.00           H  
ATOM   1346  HZ  PHE   226      30.740  -8.710  -8.010  1.00  0.00           H  
ATOM   1347  N   LEU   227      31.440  -0.850 -10.630  1.00  0.00           N  
ATOM   1348  CA  LEU   227      32.240   0.330 -10.970  1.00  0.00           C  
ATOM   1349  C   LEU   227      33.280   0.660  -9.920  1.00  0.00           C  
ATOM   1350  O   LEU   227      34.460   0.790 -10.220  1.00  0.00           O  
ATOM   1351  CB  LEU   227      31.290   1.500 -11.230  1.00  0.00           C  
ATOM   1352  CG  LEU   227      31.780   2.940 -11.310  1.00  0.00           C  
ATOM   1353  CD1 LEU   227      32.640   3.110 -12.570  1.00  0.00           C  
ATOM   1354  CD2 LEU   227      30.600   3.910 -11.380  1.00  0.00           C  
ATOM   1355  H   LEU   227      30.450  -0.690 -10.500  1.00  0.00           H  
ATOM   1356  HA  LEU   227      32.750   0.110 -11.910  1.00  0.00           H  
ATOM   1357  HB1 LEU   227      30.640   1.530 -10.350  1.00  0.00           H  
ATOM   1358  HB2 LEU   227      30.580   1.290 -12.020  1.00  0.00           H  
ATOM   1359  HG  LEU   227      32.400   3.230 -10.470  1.00  0.00           H  
ATOM   1360 1HD1 LEU   227      33.380   3.890 -12.430  1.00  0.00           H  
ATOM   1361 2HD1 LEU   227      33.200   2.210 -12.820  1.00  0.00           H  
ATOM   1362 3HD1 LEU   227      31.950   3.270 -13.390  1.00  0.00           H  
ATOM   1363 1HD2 LEU   227      30.090   3.970 -12.350  1.00  0.00           H  
ATOM   1364 2HD2 LEU   227      29.800   3.670 -10.680  1.00  0.00           H  
ATOM   1365 3HD2 LEU   227      31.020   4.880 -11.140  1.00  0.00           H  
ATOM   1366  N   LEU   228      32.890   0.760  -8.650  1.00  0.00           N  
ATOM   1367  CA  LEU   228      33.780   0.770  -7.510  1.00  0.00           C  
ATOM   1368  C   LEU   228      34.860  -0.300  -7.570  1.00  0.00           C  
ATOM   1369  O   LEU   228      36.030   0.050  -7.380  1.00  0.00           O  
ATOM   1370  CB  LEU   228      32.920   0.630  -6.260  1.00  0.00           C  
ATOM   1371  CG  LEU   228      33.620   0.400  -4.930  1.00  0.00           C  
ATOM   1372  CD1 LEU   228      34.430   1.590  -4.420  1.00  0.00           C  
ATOM   1373  CD2 LEU   228      32.600   0.030  -3.860  1.00  0.00           C  
ATOM   1374  H   LEU   228      31.910   0.520  -8.590  1.00  0.00           H  
ATOM   1375  HA  LEU   228      34.300   1.720  -7.630  1.00  0.00           H  
ATOM   1376  HB1 LEU   228      32.320  -0.260  -6.450  1.00  0.00           H  
ATOM   1377  HB2 LEU   228      32.300   1.520  -6.150  1.00  0.00           H  
ATOM   1378  HG  LEU   228      34.200  -0.510  -5.060  1.00  0.00           H  
ATOM   1379 1HD1 LEU   228      34.850   1.330  -3.450  1.00  0.00           H  
ATOM   1380 2HD1 LEU   228      35.320   1.740  -5.030  1.00  0.00           H  
ATOM   1381 3HD1 LEU   228      33.830   2.500  -4.400  1.00  0.00           H  
ATOM   1382 1HD2 LEU   228      31.880  -0.710  -4.240  1.00  0.00           H  
ATOM   1383 2HD2 LEU   228      33.060  -0.320  -2.930  1.00  0.00           H  
ATOM   1384 3HD2 LEU   228      31.910   0.850  -3.670  1.00  0.00           H  
ATOM   1385  N   VAL   229      34.550  -1.570  -7.840  1.00  0.00           N  
ATOM   1386  CA  VAL   229      35.490  -2.650  -8.070  1.00  0.00           C  
ATOM   1387  C   VAL   229      36.380  -2.350  -9.270  1.00  0.00           C  
ATOM   1388  O   VAL   229      37.590  -2.400  -9.110  1.00  0.00           O  
ATOM   1389  CB  VAL   229      34.790  -4.000  -8.070  1.00  0.00           C  
ATOM   1390  CG1 VAL   229      35.660  -5.160  -8.560  1.00  0.00           C  
ATOM   1391  CG2 VAL   229      34.140  -4.430  -6.760  1.00  0.00           C  
ATOM   1392  H   VAL   229      33.600  -1.910  -7.850  1.00  0.00           H  
ATOM   1393  HA  VAL   229      36.140  -2.580  -7.200  1.00  0.00           H  
ATOM   1394  HB  VAL   229      34.030  -4.010  -8.850  1.00  0.00           H  
ATOM   1395 1HG1 VAL   229      36.170  -4.870  -9.480  1.00  0.00           H  
ATOM   1396 2HG1 VAL   229      36.470  -5.340  -7.850  1.00  0.00           H  
ATOM   1397 3HG1 VAL   229      35.180  -6.130  -8.650  1.00  0.00           H  
ATOM   1398 1HG2 VAL   229      34.850  -4.480  -5.930  1.00  0.00           H  
ATOM   1399 2HG2 VAL   229      33.340  -3.740  -6.490  1.00  0.00           H  
ATOM   1400 3HG2 VAL   229      33.730  -5.420  -6.930  1.00  0.00           H  
ATOM   1401  N   THR   230      35.800  -1.950 -10.420  1.00  0.00           N  
ATOM   1402  CA  THR   230      36.490  -1.560 -11.630  1.00  0.00           C  
ATOM   1403  C   THR   230      37.540  -0.470 -11.450  1.00  0.00           C  
ATOM   1404  O   THR   230      38.640  -0.620 -11.980  1.00  0.00           O  
ATOM   1405  CB  THR   230      35.440  -1.160 -12.660  1.00  0.00           C  
ATOM   1406  CG2 THR   230      36.000  -0.460 -13.900  1.00  0.00           C  
ATOM   1407  OG1 THR   230      35.020  -2.400 -13.170  1.00  0.00           O  
ATOM   1408  H   THR   230      34.810  -2.130 -10.490  1.00  0.00           H  
ATOM   1409  HA  THR   230      37.000  -2.460 -12.000  1.00  0.00           H  
ATOM   1410  HB  THR   230      34.640  -0.530 -12.270  1.00  0.00           H  
ATOM   1411  HG1 THR   230      34.130  -2.360 -13.540  1.00  0.00           H  
ATOM   1412 1HG2 THR   230      35.270  -0.430 -14.710  1.00  0.00           H  
ATOM   1413 2HG2 THR   230      36.140   0.570 -13.580  1.00  0.00           H  
ATOM   1414 3HG2 THR   230      36.990  -0.780 -14.200  1.00  0.00           H  
ATOM   1415  N   LEU   231      37.350   0.530 -10.600  1.00  0.00           N  
ATOM   1416  CA  LEU   231      38.410   1.430 -10.170  1.00  0.00           C  
ATOM   1417  C   LEU   231      39.410   0.750  -9.230  1.00  0.00           C  
ATOM   1418  O   LEU   231      40.600   0.760  -9.530  1.00  0.00           O  
ATOM   1419  CB  LEU   231      37.770   2.750  -9.750  1.00  0.00           C  
ATOM   1420  CG  LEU   231      37.460   3.750 -10.860  1.00  0.00           C  
ATOM   1421  CD1 LEU   231      36.260   3.330 -11.700  1.00  0.00           C  
ATOM   1422  CD2 LEU   231      37.180   5.040 -10.110  1.00  0.00           C  
ATOM   1423  H   LEU   231      36.430   0.600 -10.190  1.00  0.00           H  
ATOM   1424  HA  LEU   231      39.010   1.620 -11.060  1.00  0.00           H  
ATOM   1425  HB1 LEU   231      38.610   3.190  -9.180  1.00  0.00           H  
ATOM   1426  HB2 LEU   231      36.970   2.610  -9.030  1.00  0.00           H  
ATOM   1427  HG  LEU   231      38.330   3.870 -11.510  1.00  0.00           H  
ATOM   1428 1HD1 LEU   231      35.330   3.290 -11.130  1.00  0.00           H  
ATOM   1429 2HD1 LEU   231      36.050   4.040 -12.500  1.00  0.00           H  
ATOM   1430 3HD1 LEU   231      36.520   2.300 -11.940  1.00  0.00           H  
ATOM   1431 1HD2 LEU   231      37.100   5.880 -10.810  1.00  0.00           H  
ATOM   1432 2HD2 LEU   231      36.290   4.840  -9.530  1.00  0.00           H  
ATOM   1433 3HD2 LEU   231      37.960   5.340  -9.390  1.00  0.00           H  
ATOM   1434  N   ALA   232      38.980  -0.050  -8.250  1.00  0.00           N  
ATOM   1435  CA  ALA   232      39.850  -0.720  -7.320  1.00  0.00           C  
ATOM   1436  C   ALA   232      40.680  -1.860  -7.900  1.00  0.00           C  
ATOM   1437  O   ALA   232      41.530  -2.450  -7.250  1.00  0.00           O  
ATOM   1438  CB  ALA   232      38.940  -1.160  -6.160  1.00  0.00           C  
ATOM   1439  H   ALA   232      37.990   0.080  -8.070  1.00  0.00           H  
ATOM   1440  HA  ALA   232      40.510   0.060  -6.920  1.00  0.00           H  
ATOM   1441  HB1 ALA   232      38.340  -0.340  -5.790  1.00  0.00           H  
ATOM   1442  HB2 ALA   232      38.240  -1.810  -6.690  1.00  0.00           H  
ATOM   1443  HB3 ALA   232      39.480  -1.620  -5.340  1.00  0.00           H  
ATOM   1444  N   ILE   233      40.500  -2.240  -9.170  1.00  0.00           N  
ATOM   1445  CA  ILE   233      41.290  -3.160  -9.940  1.00  0.00           C  
ATOM   1446  C   ILE   233      42.440  -2.400 -10.580  1.00  0.00           C  
ATOM   1447  O   ILE   233      43.490  -2.940 -10.900  1.00  0.00           O  
ATOM   1448  CB  ILE   233      40.390  -3.950 -10.890  1.00  0.00           C  
ATOM   1449  CG1 ILE   233      39.440  -4.930 -10.190  1.00  0.00           C  
ATOM   1450  CG2 ILE   233      41.200  -4.660 -11.970  1.00  0.00           C  
ATOM   1451  CD  ILE   233      38.460  -5.700 -11.070  1.00  0.00           C  
ATOM   1452  H   ILE   233      39.620  -1.910  -9.540  1.00  0.00           H  
ATOM   1453  HA  ILE   233      41.790  -3.950  -9.360  1.00  0.00           H  
ATOM   1454  HB  ILE   233      39.740  -3.230 -11.380  1.00  0.00           H  
ATOM   1455 1HG1 ILE   233      38.920  -4.440  -9.380  1.00  0.00           H  
ATOM   1456 2HG1 ILE   233      40.080  -5.610  -9.630  1.00  0.00           H  
ATOM   1457 1HG2 ILE   233      41.850  -3.970 -12.500  1.00  0.00           H  
ATOM   1458 2HG2 ILE   233      41.780  -5.450 -11.510  1.00  0.00           H  
ATOM   1459 3HG2 ILE   233      40.560  -5.170 -12.690  1.00  0.00           H  
ATOM   1460  HD1 ILE   233      37.760  -5.040 -11.580  1.00  0.00           H  
ATOM   1461  HD2 ILE   233      38.970  -6.340 -11.780  1.00  0.00           H  
ATOM   1462  HD3 ILE   233      37.830  -6.350 -10.440  1.00  0.00           H  
ATOM   1463  N   LEU   234      42.380  -1.070 -10.690  1.00  0.00           N  
ATOM   1464  CA  LEU   234      43.310  -0.390 -11.580  1.00  0.00           C  
ATOM   1465  C   LEU   234      44.680  -0.010 -11.030  1.00  0.00           C  
ATOM   1466  O   LEU   234      45.690   0.240 -11.680  1.00  0.00           O  
ATOM   1467  CB  LEU   234      42.610   0.790 -12.230  1.00  0.00           C  
ATOM   1468  CG  LEU   234      43.330   1.380 -13.440  1.00  0.00           C  
ATOM   1469  CD1 LEU   234      43.000   0.520 -14.650  1.00  0.00           C  
ATOM   1470  CD2 LEU   234      42.820   2.800 -13.670  1.00  0.00           C  
ATOM   1471  H   LEU   234      41.570  -0.620 -10.280  1.00  0.00           H  
ATOM   1472  HA  LEU   234      43.510  -1.130 -12.350  1.00  0.00           H  
ATOM   1473  HB1 LEU   234      42.480   1.630 -11.530  1.00  0.00           H  
ATOM   1474  HB2 LEU   234      41.640   0.370 -12.480  1.00  0.00           H  
ATOM   1475  HG  LEU   234      44.400   1.570 -13.330  1.00  0.00           H  
ATOM   1476 1HD1 LEU   234      43.320  -0.520 -14.650  1.00  0.00           H  
ATOM   1477 2HD1 LEU   234      41.910   0.500 -14.750  1.00  0.00           H  
ATOM   1478 3HD1 LEU   234      43.240   1.040 -15.570  1.00  0.00           H  
ATOM   1479 1HD2 LEU   234      41.750   2.780 -13.840  1.00  0.00           H  
ATOM   1480 2HD2 LEU   234      43.060   3.540 -12.890  1.00  0.00           H  
ATOM   1481 3HD2 LEU   234      43.320   3.240 -14.530  1.00  0.00           H  
ATOM   1482  N   THR   235      44.810  -0.150  -9.710  1.00  0.00           N  
ATOM   1483  CA  THR   235      46.090  -0.040  -9.040  1.00  0.00           C  
ATOM   1484  C   THR   235      47.050  -1.160  -9.410  1.00  0.00           C  
ATOM   1485  O   THR   235      48.140  -0.930  -9.920  1.00  0.00           O  
ATOM   1486  CB  THR   235      45.880  -0.050  -7.520  1.00  0.00           C  
ATOM   1487  CG2 THR   235      47.220  -0.090  -6.800  1.00  0.00           C  
ATOM   1488  OG1 THR   235      45.270   1.120  -7.020  1.00  0.00           O  
ATOM   1489  H   THR   235      43.940  -0.290  -9.230  1.00  0.00           H  
ATOM   1490  HA  THR   235      46.510   0.940  -9.270  1.00  0.00           H  
ATOM   1491  HB  THR   235      45.260  -0.870  -7.170  1.00  0.00           H  
ATOM   1492  HG1 THR   235      44.400   1.280  -7.400  1.00  0.00           H  
ATOM   1493 1HG2 THR   235      47.700  -1.030  -7.090  1.00  0.00           H  
ATOM   1494 2HG2 THR   235      47.840   0.800  -6.930  1.00  0.00           H  
ATOM   1495 3HG2 THR   235      46.990  -0.140  -5.730  1.00  0.00           H  
ATOM   1496  N   ALA   236      46.690  -2.430  -9.250  1.00  0.00           N  
ATOM   1497  CA  ALA   236      47.490  -3.580  -9.600  1.00  0.00           C  
ATOM   1498  C   ALA   236      46.990  -4.400 -10.780  1.00  0.00           C  
ATOM   1499  O   ALA   236      47.750  -5.290 -11.160  1.00  0.00           O  
ATOM   1500  CB  ALA   236      47.730  -4.420  -8.360  1.00  0.00           C  
ATOM   1501  H   ALA   236      45.750  -2.640  -8.960  1.00  0.00           H  
ATOM   1502  HA  ALA   236      48.510  -3.260  -9.840  1.00  0.00           H  
ATOM   1503  HB1 ALA   236      48.110  -3.820  -7.530  1.00  0.00           H  
ATOM   1504  HB2 ALA   236      46.760  -4.820  -8.050  1.00  0.00           H  
ATOM   1505  HB3 ALA   236      48.340  -5.280  -8.610  1.00  0.00           H  
ATOM   1506  N   LEU   237      45.780  -4.270 -11.330  1.00  0.00           N  
ATOM   1507  CA  LEU   237      45.310  -5.230 -12.310  1.00  0.00           C  
ATOM   1508  C   LEU   237      45.020  -6.620 -11.780  1.00  0.00           C  
ATOM   1509  O   LEU   237      44.940  -7.600 -12.520  1.00  0.00           O  
ATOM   1510  CB  LEU   237      46.040  -5.250 -13.650  1.00  0.00           C  
ATOM   1511  CG  LEU   237      46.110  -3.950 -14.450  1.00  0.00           C  
ATOM   1512  CD1 LEU   237      47.070  -4.120 -15.610  1.00  0.00           C  
ATOM   1513  CD2 LEU   237      44.700  -3.500 -14.840  1.00  0.00           C  
ATOM   1514  H   LEU   237      45.130  -3.560 -11.010  1.00  0.00           H  
ATOM   1515  HA  LEU   237      44.300  -4.850 -12.470  1.00  0.00           H  
ATOM   1516  HB1 LEU   237      45.610  -6.010 -14.300  1.00  0.00           H  
ATOM   1517  HB2 LEU   237      47.100  -5.490 -13.580  1.00  0.00           H  
ATOM   1518  HG  LEU   237      46.310  -3.070 -13.840  1.00  0.00           H  
ATOM   1519 1HD1 LEU   237      46.690  -4.850 -16.310  1.00  0.00           H  
ATOM   1520 2HD1 LEU   237      47.080  -3.120 -16.050  1.00  0.00           H  
ATOM   1521 3HD1 LEU   237      48.070  -4.350 -15.230  1.00  0.00           H  
ATOM   1522 1HD2 LEU   237      43.940  -3.440 -14.070  1.00  0.00           H  
ATOM   1523 2HD2 LEU   237      44.610  -2.530 -15.330  1.00  0.00           H  
ATOM   1524 3HD2 LEU   237      44.320  -4.300 -15.480  1.00  0.00           H  
ATOM   1525  N   ARG   238      44.810  -6.740 -10.460  1.00  0.00           N  
ATOM   1526  CA  ARG   238      44.280  -7.920  -9.820  1.00  0.00           C  
ATOM   1527  C   ARG   238      43.090  -7.560  -8.940  1.00  0.00           C  
ATOM   1528  O   ARG   238      43.060  -6.550  -8.230  1.00  0.00           O  
ATOM   1529  CB  ARG   238      45.330  -8.470  -8.850  1.00  0.00           C  
ATOM   1530  CG  ARG   238      46.550  -9.220  -9.380  1.00  0.00           C  
ATOM   1531  CD  ARG   238      47.680  -8.270  -9.740  1.00  0.00           C  
ATOM   1532  NE  ARG   238      48.960  -8.970  -9.860  1.00  0.00           N  
ATOM   1533  CZ  ARG   238      50.080  -8.400 -10.320  1.00  0.00           C  
ATOM   1534  NH1 ARG   238      50.050  -7.120 -10.730  1.00  0.00           N1+
ATOM   1535  NH2 ARG   238      51.270  -9.010 -10.390  1.00  0.00           N  
ATOM   1536  H   ARG   238      44.940  -5.890  -9.950  1.00  0.00           H  
ATOM   1537  HA  ARG   238      43.950  -8.740 -10.460  1.00  0.00           H  
ATOM   1538  HB1 ARG   238      44.870  -9.220  -8.200  1.00  0.00           H  
ATOM   1539  HB2 ARG   238      45.720  -7.690  -8.200  1.00  0.00           H  
ATOM   1540  HG1 ARG   238      46.190  -9.910 -10.150  1.00  0.00           H  
ATOM   1541  HG2 ARG   238      46.960  -9.810  -8.570  1.00  0.00           H  
ATOM   1542  HD1 ARG   238      47.760  -7.520  -8.940  1.00  0.00           H  
ATOM   1543  HD2 ARG   238      47.460  -7.800 -10.700  1.00  0.00           H  
ATOM   1544  HE  ARG   238      49.080  -9.910  -9.510  1.00  0.00           H  
ATOM   1545 1HH1 ARG   238      49.230  -6.570 -10.910  1.00  0.00           H  
ATOM   1546 2HH1 ARG   238      50.900  -6.560 -10.790  1.00  0.00           H  
ATOM   1547 1HH2 ARG   238      51.350 -10.020 -10.370  1.00  0.00           H  
ATOM   1548 2HH2 ARG   238      52.120  -8.560 -10.710  1.00  0.00           H  
TER   
ATOM   1549  N   NME   239      42.000  -8.320  -8.990  1.00  0.00           N  
ATOM   1550  CH3 NME   239      40.860  -8.140  -8.110  1.00  0.00           C  
ATOM   1551  H   NME   239      42.040  -9.210  -9.470  1.00  0.00           H  
ATOM   1552 1HH3 NME   239      41.040  -8.570  -7.130  1.00  0.00           H  
ATOM   1553 2HH3 NME   239      40.690  -7.090  -7.870  1.00  0.00           H  
ATOM   1554 3HH3 NME   239      39.930  -8.350  -8.640  1.00  0.00           H  
ATOM   1555  C   ACE   308       0.470  14.670  -0.790  1.00  0.00           C  
ATOM   1556  O   ACE   308       1.050  13.840  -0.100  1.00  0.00           O  
ATOM   1557  CH3 ACE   308       0.730  16.150  -0.560  1.00  0.00           C  
ATOM   1558 1HH3 ACE   308       1.130  16.520  -1.510  1.00  0.00           H  
ATOM   1559 2HH3 ACE   308      -0.170  16.700  -0.260  1.00  0.00           H  
ATOM   1560 3HH3 ACE   308       1.590  16.240   0.100  1.00  0.00           H  
ATOM   1561  N   GLU   308      -0.400  14.340  -1.750  1.00  0.00           N  
ATOM   1562  CA  GLU   308      -0.610  13.030  -2.320  1.00  0.00           C  
ATOM   1563  C   GLU   308       0.590  12.290  -2.890  1.00  0.00           C  
ATOM   1564  O   GLU   308       1.380  12.950  -3.560  1.00  0.00           O  
ATOM   1565  CB  GLU   308      -1.720  13.140  -3.360  1.00  0.00           C  
ATOM   1566  CG  GLU   308      -2.440  11.790  -3.400  1.00  0.00           C  
ATOM   1567  CD  GLU   308      -3.770  11.910  -4.150  1.00  0.00           C  
ATOM   1568  OE1 GLU   308      -3.870  11.540  -5.340  1.00  0.00           O  
ATOM   1569  OE2 GLU   308      -4.730  12.490  -3.610  1.00  0.00           O1-
ATOM   1570  H   GLU   308      -0.910  15.070  -2.220  1.00  0.00           H  
ATOM   1571  HA  GLU   308      -0.930  12.370  -1.510  1.00  0.00           H  
ATOM   1572  HB1 GLU   308      -1.190  13.350  -4.280  1.00  0.00           H  
ATOM   1573  HB2 GLU   308      -2.330  13.980  -3.030  1.00  0.00           H  
ATOM   1574  HG1 GLU   308      -2.570  11.440  -2.380  1.00  0.00           H  
ATOM   1575  HG2 GLU   308      -1.760  11.050  -3.820  1.00  0.00           H  
ATOM   1576  N   THR   309       0.730  10.980  -2.680  1.00  0.00           N  
ATOM   1577  CA  THR   309       1.930  10.170  -2.800  1.00  0.00           C  
ATOM   1578  C   THR   309       2.980  10.520  -1.760  1.00  0.00           C  
ATOM   1579  O   THR   309       4.020   9.880  -1.790  1.00  0.00           O  
ATOM   1580  CB  THR   309       2.470  10.120  -4.230  1.00  0.00           C  
ATOM   1581  CG2 THR   309       3.430   8.990  -4.590  1.00  0.00           C  
ATOM   1582  OG1 THR   309       1.470   9.960  -5.200  1.00  0.00           O  
ATOM   1583  H   THR   309      -0.100  10.610  -2.240  1.00  0.00           H  
ATOM   1584  HA  THR   309       1.610   9.180  -2.490  1.00  0.00           H  
ATOM   1585  HB  THR   309       2.930  11.080  -4.460  1.00  0.00           H  
ATOM   1586  HG1 THR   309       1.950  10.090  -6.020  1.00  0.00           H  
ATOM   1587 1HG2 THR   309       4.350   9.230  -4.070  1.00  0.00           H  
ATOM   1588 2HG2 THR   309       3.050   8.000  -4.320  1.00  0.00           H  
ATOM   1589 3HG2 THR   309       3.710   8.950  -5.640  1.00  0.00           H  
ATOM   1590  N   GLY   310       2.810  11.480  -0.840  1.00  0.00           N  
ATOM   1591  CA  GLY   310       3.910  12.010  -0.060  1.00  0.00           C  
ATOM   1592  C   GLY   310       4.570  11.070   0.940  1.00  0.00           C  
ATOM   1593  O   GLY   310       5.440  11.420   1.740  1.00  0.00           O  
ATOM   1594  H   GLY   310       1.970  12.040  -0.860  1.00  0.00           H  
ATOM   1595  HA1 GLY   310       3.580  12.910   0.440  1.00  0.00           H  
ATOM   1596  HA2 GLY   310       4.740  12.370  -0.670  1.00  0.00           H  
ATOM   1597  N   THR   311       4.110   9.810   1.020  1.00  0.00           N  
ATOM   1598  CA  THR   311       4.520   8.750   1.910  1.00  0.00           C  
ATOM   1599  C   THR   311       5.370   7.670   1.260  1.00  0.00           C  
ATOM   1600  O   THR   311       5.810   6.720   1.910  1.00  0.00           O  
ATOM   1601  CB  THR   311       3.350   8.050   2.610  1.00  0.00           C  
ATOM   1602  CG2 THR   311       2.580   9.040   3.480  1.00  0.00           C  
ATOM   1603  OG1 THR   311       2.500   7.410   1.680  1.00  0.00           O  
ATOM   1604  H   THR   311       3.350   9.650   0.380  1.00  0.00           H  
ATOM   1605  HA  THR   311       5.120   9.250   2.670  1.00  0.00           H  
ATOM   1606  HB  THR   311       3.790   7.350   3.310  1.00  0.00           H  
ATOM   1607  HG1 THR   311       1.920   6.800   2.130  1.00  0.00           H  
ATOM   1608 1HG2 THR   311       3.060   9.450   4.370  1.00  0.00           H  
ATOM   1609 2HG2 THR   311       2.290   9.870   2.840  1.00  0.00           H  
ATOM   1610 3HG2 THR   311       1.690   8.500   3.800  1.00  0.00           H  
ATOM   1611  N   LEU   312       5.510   7.780  -0.060  1.00  0.00           N  
ATOM   1612  CA  LEU   312       6.320   6.890  -0.860  1.00  0.00           C  
ATOM   1613  C   LEU   312       7.570   7.530  -1.440  1.00  0.00           C  
ATOM   1614  O   LEU   312       8.440   6.750  -1.850  1.00  0.00           O  
ATOM   1615  CB  LEU   312       5.370   6.350  -1.930  1.00  0.00           C  
ATOM   1616  CG  LEU   312       4.050   5.750  -1.460  1.00  0.00           C  
ATOM   1617  CD1 LEU   312       3.290   5.160  -2.660  1.00  0.00           C  
ATOM   1618  CD2 LEU   312       4.220   4.570  -0.510  1.00  0.00           C  
ATOM   1619  H   LEU   312       5.040   8.500  -0.590  1.00  0.00           H  
ATOM   1620  HA  LEU   312       6.660   6.020  -0.290  1.00  0.00           H  
ATOM   1621  HB1 LEU   312       5.880   5.560  -2.480  1.00  0.00           H  
ATOM   1622  HB2 LEU   312       5.190   7.150  -2.640  1.00  0.00           H  
ATOM   1623  HG  LEU   312       3.480   6.590  -1.070  1.00  0.00           H  
ATOM   1624 1HD1 LEU   312       2.420   4.740  -2.170  1.00  0.00           H  
ATOM   1625 2HD1 LEU   312       2.890   5.850  -3.400  1.00  0.00           H  
ATOM   1626 3HD1 LEU   312       3.810   4.350  -3.160  1.00  0.00           H  
ATOM   1627 1HD2 LEU   312       4.810   4.840   0.360  1.00  0.00           H  
ATOM   1628 2HD2 LEU   312       3.280   4.270  -0.040  1.00  0.00           H  
ATOM   1629 3HD2 LEU   312       4.640   3.650  -0.930  1.00  0.00           H  
ATOM   1630  N   ILE   313       7.700   8.860  -1.490  1.00  0.00           N  
ATOM   1631  CA  ILE   313       8.700   9.690  -2.110  1.00  0.00           C  
ATOM   1632  C   ILE   313      10.060   9.570  -1.440  1.00  0.00           C  
ATOM   1633  O   ILE   313      11.070   9.920  -2.050  1.00  0.00           O  
ATOM   1634  CB  ILE   313       8.200  11.140  -2.160  1.00  0.00           C  
ATOM   1635  CG1 ILE   313       7.930  11.610  -0.740  1.00  0.00           C  
ATOM   1636  CG2 ILE   313       6.970  11.420  -3.010  1.00  0.00           C  
ATOM   1637  CD  ILE   313       7.580  13.100  -0.780  1.00  0.00           C  
ATOM   1638  H   ILE   313       6.990   9.310  -0.930  1.00  0.00           H  
ATOM   1639  HA  ILE   313       8.860   9.220  -3.080  1.00  0.00           H  
ATOM   1640  HB  ILE   313       8.980  11.760  -2.610  1.00  0.00           H  
ATOM   1641 1HG1 ILE   313       8.760  11.440  -0.060  1.00  0.00           H  
ATOM   1642 2HG1 ILE   313       7.080  11.070  -0.340  1.00  0.00           H  
ATOM   1643 1HG2 ILE   313       7.060  10.830  -3.940  1.00  0.00           H  
ATOM   1644 2HG2 ILE   313       6.020  11.140  -2.560  1.00  0.00           H  
ATOM   1645 3HG2 ILE   313       6.920  12.460  -3.340  1.00  0.00           H  
ATOM   1646  HD1 ILE   313       7.820  13.420   0.230  1.00  0.00           H  
ATOM   1647  HD2 ILE   313       8.190  13.730  -1.420  1.00  0.00           H  
ATOM   1648  HD3 ILE   313       6.510  13.290  -0.860  1.00  0.00           H  
ATOM   1649  N   VAL   314      10.110   9.020  -0.220  1.00  0.00           N  
ATOM   1650  CA  VAL   314      11.400   8.820   0.400  1.00  0.00           C  
ATOM   1651  C   VAL   314      12.260   7.760  -0.250  1.00  0.00           C  
ATOM   1652  O   VAL   314      13.480   7.720  -0.110  1.00  0.00           O  
ATOM   1653  CB  VAL   314      11.280   8.450   1.880  1.00  0.00           C  
ATOM   1654  CG1 VAL   314      10.870   7.020   2.220  1.00  0.00           C  
ATOM   1655  CG2 VAL   314      12.510   8.700   2.750  1.00  0.00           C  
ATOM   1656  H   VAL   314       9.260   8.900   0.320  1.00  0.00           H  
ATOM   1657  HA  VAL   314      11.940   9.760   0.370  1.00  0.00           H  
ATOM   1658  HB  VAL   314      10.550   9.150   2.280  1.00  0.00           H  
ATOM   1659 1HG1 VAL   314      11.500   6.210   1.840  1.00  0.00           H  
ATOM   1660 2HG1 VAL   314      10.760   6.970   3.300  1.00  0.00           H  
ATOM   1661 3HG1 VAL   314       9.890   6.880   1.740  1.00  0.00           H  
ATOM   1662 1HG2 VAL   314      13.310   7.970   2.620  1.00  0.00           H  
ATOM   1663 2HG2 VAL   314      12.970   9.600   2.360  1.00  0.00           H  
ATOM   1664 3HG2 VAL   314      12.340   8.920   3.800  1.00  0.00           H  
ATOM   1665  N   ASN   315      11.700   6.910  -1.110  1.00  0.00           N  
ATOM   1666  CA  ASN   315      12.460   5.880  -1.800  1.00  0.00           C  
ATOM   1667  C   ASN   315      13.410   6.530  -2.800  1.00  0.00           C  
ATOM   1668  O   ASN   315      14.470   5.980  -3.080  1.00  0.00           O  
ATOM   1669  CB  ASN   315      11.450   4.890  -2.380  1.00  0.00           C  
ATOM   1670  CG  ASN   315      10.630   4.160  -1.330  1.00  0.00           C  
ATOM   1671  ND2 ASN   315       9.300   4.040  -1.410  1.00  0.00           N  
ATOM   1672  OD1 ASN   315      11.230   3.590  -0.430  1.00  0.00           O  
ATOM   1673  H   ASN   315      10.710   6.750  -1.170  1.00  0.00           H  
ATOM   1674  HA  ASN   315      13.030   5.350  -1.040  1.00  0.00           H  
ATOM   1675  HB1 ASN   315      11.930   4.140  -3.010  1.00  0.00           H  
ATOM   1676  HB2 ASN   315      10.690   5.390  -2.980  1.00  0.00           H  
ATOM   1677 1HD2 ASN   315       8.800   4.350  -2.230  1.00  0.00           H  
ATOM   1678 2HD2 ASN   315       8.720   3.640  -0.690  1.00  0.00           H  
ATOM   1679  N   SER   316      13.010   7.670  -3.370  1.00  0.00           N  
ATOM   1680  CA  SER   316      13.840   8.490  -4.220  1.00  0.00           C  
ATOM   1681  C   SER   316      14.980   9.190  -3.480  1.00  0.00           C  
ATOM   1682  O   SER   316      15.900   9.560  -4.190  1.00  0.00           O  
ATOM   1683  CB  SER   316      12.910   9.430  -5.000  1.00  0.00           C  
ATOM   1684  OG  SER   316      12.480  10.480  -4.170  1.00  0.00           O  
ATOM   1685  H   SER   316      12.030   7.880  -3.240  1.00  0.00           H  
ATOM   1686  HA  SER   316      14.470   7.990  -4.950  1.00  0.00           H  
ATOM   1687  HB1 SER   316      12.110   8.850  -5.450  1.00  0.00           H  
ATOM   1688  HB2 SER   316      13.540   9.950  -5.730  1.00  0.00           H  
ATOM   1689  HG  SER   316      12.010  10.100  -3.430  1.00  0.00           H  
ATOM   1690  N   VAL   317      14.980   9.320  -2.150  1.00  0.00           N  
ATOM   1691  CA  VAL   317      16.060   9.800  -1.310  1.00  0.00           C  
ATOM   1692  C   VAL   317      16.940   8.590  -1.000  1.00  0.00           C  
ATOM   1693  O   VAL   317      18.160   8.640  -1.140  1.00  0.00           O  
ATOM   1694  CB  VAL   317      15.680  10.500  -0.010  1.00  0.00           C  
ATOM   1695  CG1 VAL   317      16.780  11.200   0.770  1.00  0.00           C  
ATOM   1696  CG2 VAL   317      14.550  11.480  -0.300  1.00  0.00           C  
ATOM   1697  H   VAL   317      14.120   9.170  -1.630  1.00  0.00           H  
ATOM   1698  HA  VAL   317      16.740  10.490  -1.810  1.00  0.00           H  
ATOM   1699  HB  VAL   317      15.270   9.690   0.610  1.00  0.00           H  
ATOM   1700 1HG1 VAL   317      17.540  10.500   1.110  1.00  0.00           H  
ATOM   1701 2HG1 VAL   317      17.190  12.030   0.170  1.00  0.00           H  
ATOM   1702 3HG1 VAL   317      16.380  11.700   1.650  1.00  0.00           H  
ATOM   1703 1HG2 VAL   317      14.330  12.110   0.560  1.00  0.00           H  
ATOM   1704 2HG2 VAL   317      14.920  12.120  -1.090  1.00  0.00           H  
ATOM   1705 3HG2 VAL   317      13.670  10.960  -0.680  1.00  0.00           H  
ATOM   1706  N   LEU   318      16.400   7.390  -0.790  1.00  0.00           N  
ATOM   1707  CA  LEU   318      17.170   6.160  -0.680  1.00  0.00           C  
ATOM   1708  C   LEU   318      18.010   5.820  -1.900  1.00  0.00           C  
ATOM   1709  O   LEU   318      18.930   5.010  -1.830  1.00  0.00           O  
ATOM   1710  CB  LEU   318      16.200   5.050  -0.280  1.00  0.00           C  
ATOM   1711  CG  LEU   318      15.550   4.990   1.100  1.00  0.00           C  
ATOM   1712  CD1 LEU   318      14.650   3.810   1.430  1.00  0.00           C  
ATOM   1713  CD2 LEU   318      16.670   4.850   2.130  1.00  0.00           C  
ATOM   1714  H   LEU   318      15.410   7.290  -0.650  1.00  0.00           H  
ATOM   1715  HA  LEU   318      17.910   6.240   0.120  1.00  0.00           H  
ATOM   1716  HB1 LEU   318      16.740   4.120  -0.460  1.00  0.00           H  
ATOM   1717  HB2 LEU   318      15.440   5.080  -1.050  1.00  0.00           H  
ATOM   1718  HG  LEU   318      14.990   5.910   1.300  1.00  0.00           H  
ATOM   1719 1HD1 LEU   318      13.690   3.820   0.910  1.00  0.00           H  
ATOM   1720 2HD1 LEU   318      15.150   2.890   1.120  1.00  0.00           H  
ATOM   1721 3HD1 LEU   318      14.330   3.950   2.460  1.00  0.00           H  
ATOM   1722 1HD2 LEU   318      17.160   3.870   2.180  1.00  0.00           H  
ATOM   1723 2HD2 LEU   318      17.510   5.520   1.950  1.00  0.00           H  
ATOM   1724 3HD2 LEU   318      16.240   5.120   3.090  1.00  0.00           H  
ATOM   1725  N   LEU   319      17.740   6.450  -3.040  1.00  0.00           N  
ATOM   1726  CA  LEU   319      18.390   6.340  -4.330  1.00  0.00           C  
ATOM   1727  C   LEU   319      19.640   7.190  -4.490  1.00  0.00           C  
ATOM   1728  O   LEU   319      20.530   6.900  -5.280  1.00  0.00           O  
ATOM   1729  CB  LEU   319      17.300   6.650  -5.360  1.00  0.00           C  
ATOM   1730  CG  LEU   319      17.660   6.490  -6.830  1.00  0.00           C  
ATOM   1731  CD1 LEU   319      18.200   5.110  -7.170  1.00  0.00           C  
ATOM   1732  CD2 LEU   319      16.370   6.590  -7.640  1.00  0.00           C  
ATOM   1733  H   LEU   319      16.940   7.060  -3.090  1.00  0.00           H  
ATOM   1734  HA  LEU   319      18.580   5.270  -4.370  1.00  0.00           H  
ATOM   1735  HB1 LEU   319      16.970   7.660  -5.170  1.00  0.00           H  
ATOM   1736  HB2 LEU   319      16.460   5.980  -5.120  1.00  0.00           H  
ATOM   1737  HG  LEU   319      18.290   7.330  -7.140  1.00  0.00           H  
ATOM   1738 1HD1 LEU   319      19.170   4.950  -6.700  1.00  0.00           H  
ATOM   1739 2HD1 LEU   319      17.630   4.250  -6.810  1.00  0.00           H  
ATOM   1740 3HD1 LEU   319      18.190   4.930  -8.250  1.00  0.00           H  
ATOM   1741 1HD2 LEU   319      16.540   6.530  -8.720  1.00  0.00           H  
ATOM   1742 2HD2 LEU   319      15.680   5.830  -7.270  1.00  0.00           H  
ATOM   1743 3HD2 LEU   319      16.040   7.610  -7.440  1.00  0.00           H  
ATOM   1744  N   PHE   320      19.870   8.230  -3.660  1.00  0.00           N  
ATOM   1745  CA  PHE   320      21.140   8.940  -3.690  1.00  0.00           C  
ATOM   1746  C   PHE   320      22.350   8.120  -3.270  1.00  0.00           C  
ATOM   1747  O   PHE   320      23.460   8.650  -3.260  1.00  0.00           O  
ATOM   1748  CB  PHE   320      20.860  10.100  -2.740  1.00  0.00           C  
ATOM   1749  CG  PHE   320      19.760  11.110  -2.950  1.00  0.00           C  
ATOM   1750  CD1 PHE   320      19.260  11.340  -4.240  1.00  0.00           C  
ATOM   1751  CD2 PHE   320      19.260  11.890  -1.900  1.00  0.00           C  
ATOM   1752  CE1 PHE   320      18.250  12.260  -4.520  1.00  0.00           C  
ATOM   1753  CE2 PHE   320      18.270  12.860  -2.150  1.00  0.00           C  
ATOM   1754  CZ  PHE   320      17.800  13.050  -3.450  1.00  0.00           C  
ATOM   1755  H   PHE   320      19.090   8.560  -3.110  1.00  0.00           H  
ATOM   1756  HA  PHE   320      21.300   9.300  -4.710  1.00  0.00           H  
ATOM   1757  HB1 PHE   320      21.790  10.670  -2.650  1.00  0.00           H  
ATOM   1758  HB2 PHE   320      20.580   9.680  -1.780  1.00  0.00           H  
ATOM   1759  HD1 PHE   320      19.610  10.750  -5.080  1.00  0.00           H  
ATOM   1760  HD2 PHE   320      19.740  11.940  -0.940  1.00  0.00           H  
ATOM   1761  HE1 PHE   320      17.880  12.460  -5.520  1.00  0.00           H  
ATOM   1762  HE2 PHE   320      18.020  13.510  -1.320  1.00  0.00           H  
ATOM   1763  HZ  PHE   320      17.140  13.870  -3.650  1.00  0.00           H  
ATOM   1764  N   LEU   321      22.210   6.900  -2.760  1.00  0.00           N  
ATOM   1765  CA  LEU   321      23.300   6.150  -2.170  1.00  0.00           C  
ATOM   1766  C   LEU   321      24.350   5.750  -3.210  1.00  0.00           C  
ATOM   1767  O   LEU   321      25.270   5.020  -2.830  1.00  0.00           O  
ATOM   1768  CB  LEU   321      22.680   5.020  -1.360  1.00  0.00           C  
ATOM   1769  CG  LEU   321      22.050   5.490  -0.050  1.00  0.00           C  
ATOM   1770  CD1 LEU   321      21.600   4.270   0.770  1.00  0.00           C  
ATOM   1771  CD2 LEU   321      23.080   6.290   0.730  1.00  0.00           C  
ATOM   1772  H   LEU   321      21.270   6.520  -2.780  1.00  0.00           H  
ATOM   1773  HA  LEU   321      23.900   6.840  -1.580  1.00  0.00           H  
ATOM   1774  HB1 LEU   321      23.480   4.330  -1.110  1.00  0.00           H  
ATOM   1775  HB2 LEU   321      22.010   4.400  -1.950  1.00  0.00           H  
ATOM   1776  HG  LEU   321      21.200   6.090  -0.360  1.00  0.00           H  
ATOM   1777 1HD1 LEU   321      20.950   3.600   0.230  1.00  0.00           H  
ATOM   1778 2HD1 LEU   321      22.450   3.710   1.150  1.00  0.00           H  
ATOM   1779 3HD1 LEU   321      21.160   4.820   1.610  1.00  0.00           H  
ATOM   1780 1HD2 LEU   321      22.760   6.240   1.770  1.00  0.00           H  
ATOM   1781 2HD2 LEU   321      24.100   5.890   0.750  1.00  0.00           H  
ATOM   1782 3HD2 LEU   321      23.110   7.340   0.440  1.00  0.00           H  
ATOM   1783  N   ALA   322      24.170   6.130  -4.470  1.00  0.00           N  
ATOM   1784  CA  ALA   322      25.220   6.120  -5.470  1.00  0.00           C  
ATOM   1785  C   ALA   322      26.080   7.380  -5.540  1.00  0.00           C  
ATOM   1786  O   ALA   322      27.280   7.220  -5.720  1.00  0.00           O  
ATOM   1787  CB  ALA   322      24.440   6.000  -6.770  1.00  0.00           C  
ATOM   1788  H   ALA   322      23.260   6.490  -4.700  1.00  0.00           H  
ATOM   1789  HA  ALA   322      25.860   5.240  -5.410  1.00  0.00           H  
ATOM   1790  HB1 ALA   322      23.650   5.250  -6.770  1.00  0.00           H  
ATOM   1791  HB2 ALA   322      23.850   6.910  -6.870  1.00  0.00           H  
ATOM   1792  HB3 ALA   322      25.090   6.010  -7.650  1.00  0.00           H  
ATOM   1793  N   PHE   323      25.560   8.560  -5.170  1.00  0.00           N  
ATOM   1794  CA  PHE   323      26.360   9.750  -5.110  1.00  0.00           C  
ATOM   1795  C   PHE   323      27.520   9.630  -4.130  1.00  0.00           C  
ATOM   1796  O   PHE   323      28.650  10.060  -4.350  1.00  0.00           O  
ATOM   1797  CB  PHE   323      25.540  10.990  -4.770  1.00  0.00           C  
ATOM   1798  CG  PHE   323      24.230  11.290  -5.450  1.00  0.00           C  
ATOM   1799  CD1 PHE   323      23.320  12.090  -4.750  1.00  0.00           C  
ATOM   1800  CD2 PHE   323      23.940  10.860  -6.750  1.00  0.00           C  
ATOM   1801  CE1 PHE   323      22.060  12.420  -5.290  1.00  0.00           C  
ATOM   1802  CE2 PHE   323      22.710  11.160  -7.340  1.00  0.00           C  
ATOM   1803  CZ  PHE   323      21.830  11.940  -6.580  1.00  0.00           C  
ATOM   1804  H   PHE   323      24.590   8.570  -4.880  1.00  0.00           H  
ATOM   1805  HA  PHE   323      26.780  10.040  -6.080  1.00  0.00           H  
ATOM   1806  HB1 PHE   323      26.110  11.890  -5.000  1.00  0.00           H  
ATOM   1807  HB2 PHE   323      25.410  10.960  -3.690  1.00  0.00           H  
ATOM   1808  HD1 PHE   323      23.530  12.490  -3.770  1.00  0.00           H  
ATOM   1809  HD2 PHE   323      24.620  10.240  -7.310  1.00  0.00           H  
ATOM   1810  HE1 PHE   323      21.350  13.070  -4.810  1.00  0.00           H  
ATOM   1811  HE2 PHE   323      22.380  10.880  -8.330  1.00  0.00           H  
ATOM   1812  HZ  PHE   323      20.900  12.250  -7.040  1.00  0.00           H  
ATOM   1813  N   VAL   324      27.300   8.980  -2.990  1.00  0.00           N  
ATOM   1814  CA  VAL   324      28.330   8.780  -1.990  1.00  0.00           C  
ATOM   1815  C   VAL   324      29.330   7.670  -2.310  1.00  0.00           C  
ATOM   1816  O   VAL   324      30.400   7.700  -1.700  1.00  0.00           O  
ATOM   1817  CB  VAL   324      27.830   8.490  -0.580  1.00  0.00           C  
ATOM   1818  CG1 VAL   324      27.260   9.770   0.040  1.00  0.00           C  
ATOM   1819  CG2 VAL   324      26.920   7.270  -0.550  1.00  0.00           C  
ATOM   1820  H   VAL   324      26.410   8.510  -2.900  1.00  0.00           H  
ATOM   1821  HA  VAL   324      28.900   9.710  -1.930  1.00  0.00           H  
ATOM   1822  HB  VAL   324      28.710   8.220   0.010  1.00  0.00           H  
ATOM   1823 1HG1 VAL   324      26.930   9.530   1.050  1.00  0.00           H  
ATOM   1824 2HG1 VAL   324      28.020  10.540   0.100  1.00  0.00           H  
ATOM   1825 3HG1 VAL   324      26.510  10.180  -0.630  1.00  0.00           H  
ATOM   1826 1HG2 VAL   324      26.900   6.890   0.480  1.00  0.00           H  
ATOM   1827 2HG2 VAL   324      25.910   7.600  -0.810  1.00  0.00           H  
ATOM   1828 3HG2 VAL   324      27.240   6.510  -1.270  1.00  0.00           H  
ATOM   1829  N   VAL   325      29.040   6.870  -3.340  1.00  0.00           N  
ATOM   1830  CA  VAL   325      30.040   5.930  -3.830  1.00  0.00           C  
ATOM   1831  C   VAL   325      31.000   6.660  -4.750  1.00  0.00           C  
ATOM   1832  O   VAL   325      32.190   6.370  -4.710  1.00  0.00           O  
ATOM   1833  CB  VAL   325      29.400   4.780  -4.620  1.00  0.00           C  
ATOM   1834  CG1 VAL   325      30.490   3.910  -5.210  1.00  0.00           C  
ATOM   1835  CG2 VAL   325      28.580   3.950  -3.640  1.00  0.00           C  
ATOM   1836  H   VAL   325      28.150   7.040  -3.770  1.00  0.00           H  
ATOM   1837  HA  VAL   325      30.480   5.500  -2.930  1.00  0.00           H  
ATOM   1838  HB  VAL   325      28.720   5.170  -5.370  1.00  0.00           H  
ATOM   1839 1HG1 VAL   325      31.170   3.680  -4.380  1.00  0.00           H  
ATOM   1840 2HG1 VAL   325      30.120   2.980  -5.630  1.00  0.00           H  
ATOM   1841 3HG1 VAL   325      31.040   4.500  -5.940  1.00  0.00           H  
ATOM   1842 1HG2 VAL   325      29.150   3.550  -2.800  1.00  0.00           H  
ATOM   1843 2HG2 VAL   325      27.680   4.400  -3.200  1.00  0.00           H  
ATOM   1844 3HG2 VAL   325      28.270   3.050  -4.170  1.00  0.00           H  
ATOM   1845  N   PHE   326      30.400   7.620  -5.460  1.00  0.00           N  
ATOM   1846  CA  PHE   326      31.200   8.530  -6.250  1.00  0.00           C  
ATOM   1847  C   PHE   326      32.180   9.340  -5.400  1.00  0.00           C  
ATOM   1848  O   PHE   326      33.300   9.580  -5.860  1.00  0.00           O  
ATOM   1849  CB  PHE   326      30.450   9.580  -7.060  1.00  0.00           C  
ATOM   1850  CG  PHE   326      29.430   9.050  -8.050  1.00  0.00           C  
ATOM   1851  CD1 PHE   326      28.320   9.850  -8.360  1.00  0.00           C  
ATOM   1852  CD2 PHE   326      29.660   7.830  -8.680  1.00  0.00           C  
ATOM   1853  CE1 PHE   326      27.430   9.410  -9.340  1.00  0.00           C  
ATOM   1854  CE2 PHE   326      28.720   7.360  -9.630  1.00  0.00           C  
ATOM   1855  CZ  PHE   326      27.590   8.140  -9.920  1.00  0.00           C  
ATOM   1856  H   PHE   326      29.400   7.640  -5.580  1.00  0.00           H  
ATOM   1857  HA  PHE   326      31.800   8.010  -7.000  1.00  0.00           H  
ATOM   1858  HB1 PHE   326      31.110  10.200  -7.660  1.00  0.00           H  
ATOM   1859  HB2 PHE   326      29.960  10.280  -6.390  1.00  0.00           H  
ATOM   1860  HD1 PHE   326      28.200  10.810  -7.870  1.00  0.00           H  
ATOM   1861  HD2 PHE   326      30.480   7.160  -8.450  1.00  0.00           H  
ATOM   1862  HE1 PHE   326      26.510   9.940  -9.550  1.00  0.00           H  
ATOM   1863  HE2 PHE   326      28.850   6.360 -10.000  1.00  0.00           H  
ATOM   1864  HZ  PHE   326      26.790   7.750 -10.530  1.00  0.00           H  
ATOM   1865  N   LEU   327      31.740   9.880  -4.260  1.00  0.00           N  
ATOM   1866  CA  LEU   327      32.580  10.530  -3.270  1.00  0.00           C  
ATOM   1867  C   LEU   327      33.570   9.570  -2.650  1.00  0.00           C  
ATOM   1868  O   LEU   327      34.760   9.900  -2.630  1.00  0.00           O  
ATOM   1869  CB  LEU   327      31.700  11.340  -2.320  1.00  0.00           C  
ATOM   1870  CG  LEU   327      32.610  12.210  -1.450  1.00  0.00           C  
ATOM   1871  CD1 LEU   327      33.410  13.270  -2.180  1.00  0.00           C  
ATOM   1872  CD2 LEU   327      31.820  12.950  -0.370  1.00  0.00           C  
ATOM   1873  H   LEU   327      30.790   9.740  -3.980  1.00  0.00           H  
ATOM   1874  HA  LEU   327      33.150  11.310  -3.790  1.00  0.00           H  
ATOM   1875  HB1 LEU   327      30.960  10.770  -1.770  1.00  0.00           H  
ATOM   1876  HB2 LEU   327      31.070  12.030  -2.880  1.00  0.00           H  
ATOM   1877  HG  LEU   327      33.310  11.560  -0.920  1.00  0.00           H  
ATOM   1878 1HD1 LEU   327      32.870  13.780  -2.980  1.00  0.00           H  
ATOM   1879 2HD1 LEU   327      33.930  13.980  -1.530  1.00  0.00           H  
ATOM   1880 3HD1 LEU   327      34.230  12.750  -2.690  1.00  0.00           H  
ATOM   1881 1HD2 LEU   327      31.190  13.690  -0.850  1.00  0.00           H  
ATOM   1882 2HD2 LEU   327      31.190  12.280   0.220  1.00  0.00           H  
ATOM   1883 3HD2 LEU   327      32.620  13.350   0.250  1.00  0.00           H  
ATOM   1884  N   LEU   328      33.110   8.360  -2.300  1.00  0.00           N  
ATOM   1885  CA  LEU   328      33.950   7.330  -1.740  1.00  0.00           C  
ATOM   1886  C   LEU   328      35.050   6.860  -2.680  1.00  0.00           C  
ATOM   1887  O   LEU   328      36.180   6.890  -2.200  1.00  0.00           O  
ATOM   1888  CB  LEU   328      33.030   6.180  -1.320  1.00  0.00           C  
ATOM   1889  CG  LEU   328      33.710   4.880  -0.890  1.00  0.00           C  
ATOM   1890  CD1 LEU   328      33.020   4.230   0.300  1.00  0.00           C  
ATOM   1891  CD2 LEU   328      33.760   3.760  -1.940  1.00  0.00           C  
ATOM   1892  H   LEU   328      32.130   8.170  -2.430  1.00  0.00           H  
ATOM   1893  HA  LEU   328      34.410   7.690  -0.820  1.00  0.00           H  
ATOM   1894  HB1 LEU   328      32.260   6.040  -2.070  1.00  0.00           H  
ATOM   1895  HB2 LEU   328      32.510   6.580  -0.440  1.00  0.00           H  
ATOM   1896  HG  LEU   328      34.740   5.130  -0.670  1.00  0.00           H  
ATOM   1897 1HD1 LEU   328      33.480   3.280   0.590  1.00  0.00           H  
ATOM   1898 2HD1 LEU   328      33.040   4.960   1.090  1.00  0.00           H  
ATOM   1899 3HD1 LEU   328      31.980   4.060   0.000  1.00  0.00           H  
ATOM   1900 1HD2 LEU   328      34.330   4.110  -2.800  1.00  0.00           H  
ATOM   1901 2HD2 LEU   328      34.280   2.900  -1.520  1.00  0.00           H  
ATOM   1902 3HD2 LEU   328      32.740   3.470  -2.190  1.00  0.00           H  
ATOM   1903  N   VAL   329      34.840   6.660  -3.980  1.00  0.00           N  
ATOM   1904  CA  VAL   329      35.940   6.540  -4.930  1.00  0.00           C  
ATOM   1905  C   VAL   329      36.850   7.730  -5.160  1.00  0.00           C  
ATOM   1906  O   VAL   329      38.060   7.530  -5.310  1.00  0.00           O  
ATOM   1907  CB  VAL   329      35.570   5.890  -6.260  1.00  0.00           C  
ATOM   1908  CG1 VAL   329      34.890   4.540  -6.060  1.00  0.00           C  
ATOM   1909  CG2 VAL   329      34.890   6.710  -7.340  1.00  0.00           C  
ATOM   1910  H   VAL   329      33.920   6.670  -4.400  1.00  0.00           H  
ATOM   1911  HA  VAL   329      36.560   5.740  -4.530  1.00  0.00           H  
ATOM   1912  HB  VAL   329      36.530   5.560  -6.660  1.00  0.00           H  
ATOM   1913 1HG1 VAL   329      34.870   4.040  -7.030  1.00  0.00           H  
ATOM   1914 2HG1 VAL   329      35.560   3.980  -5.420  1.00  0.00           H  
ATOM   1915 3HG1 VAL   329      33.860   4.490  -5.700  1.00  0.00           H  
ATOM   1916 1HG2 VAL   329      34.510   6.050  -8.120  1.00  0.00           H  
ATOM   1917 2HG2 VAL   329      33.980   7.130  -6.910  1.00  0.00           H  
ATOM   1918 3HG2 VAL   329      35.480   7.490  -7.820  1.00  0.00           H  
ATOM   1919  N   THR   330      36.290   8.950  -5.200  1.00  0.00           N  
ATOM   1920  CA  THR   330      37.060  10.150  -5.500  1.00  0.00           C  
ATOM   1921  C   THR   330      37.820  10.620  -4.270  1.00  0.00           C  
ATOM   1922  O   THR   330      38.770  11.370  -4.450  1.00  0.00           O  
ATOM   1923  CB  THR   330      36.210  11.260  -6.110  1.00  0.00           C  
ATOM   1924  CG2 THR   330      35.790  10.860  -7.520  1.00  0.00           C  
ATOM   1925  OG1 THR   330      35.070  11.620  -5.350  1.00  0.00           O  
ATOM   1926  H   THR   330      35.320   9.020  -4.930  1.00  0.00           H  
ATOM   1927  HA  THR   330      37.840   9.970  -6.240  1.00  0.00           H  
ATOM   1928  HB  THR   330      36.900  12.080  -6.290  1.00  0.00           H  
ATOM   1929  HG1 THR   330      34.430  10.920  -5.190  1.00  0.00           H  
ATOM   1930 1HG2 THR   330      35.320  11.670  -8.060  1.00  0.00           H  
ATOM   1931 2HG2 THR   330      36.630  10.520  -8.130  1.00  0.00           H  
ATOM   1932 3HG2 THR   330      35.180   9.960  -7.420  1.00  0.00           H  
ATOM   1933  N   LEU   331      37.560  10.130  -3.060  1.00  0.00           N  
ATOM   1934  CA  LEU   331      38.370  10.160  -1.860  1.00  0.00           C  
ATOM   1935  C   LEU   331      39.470   9.110  -1.760  1.00  0.00           C  
ATOM   1936  O   LEU   331      40.510   9.410  -1.180  1.00  0.00           O  
ATOM   1937  CB  LEU   331      37.520  10.070  -0.600  1.00  0.00           C  
ATOM   1938  CG  LEU   331      36.460  11.130  -0.280  1.00  0.00           C  
ATOM   1939  CD1 LEU   331      35.490  10.730   0.830  1.00  0.00           C  
ATOM   1940  CD2 LEU   331      37.140  12.420   0.150  1.00  0.00           C  
ATOM   1941  H   LEU   331      36.630   9.750  -2.920  1.00  0.00           H  
ATOM   1942  HA  LEU   331      38.880  11.120  -1.780  1.00  0.00           H  
ATOM   1943  HB1 LEU   331      38.250  10.170   0.210  1.00  0.00           H  
ATOM   1944  HB2 LEU   331      37.070   9.090  -0.510  1.00  0.00           H  
ATOM   1945  HG  LEU   331      35.870  11.380  -1.160  1.00  0.00           H  
ATOM   1946 1HD1 LEU   331      34.840  11.530   1.190  1.00  0.00           H  
ATOM   1947 2HD1 LEU   331      34.980   9.850   0.440  1.00  0.00           H  
ATOM   1948 3HD1 LEU   331      36.060  10.580   1.760  1.00  0.00           H  
ATOM   1949 1HD2 LEU   331      37.660  12.160   1.070  1.00  0.00           H  
ATOM   1950 2HD2 LEU   331      37.910  12.710  -0.570  1.00  0.00           H  
ATOM   1951 3HD2 LEU   331      36.400  13.170   0.410  1.00  0.00           H  
ATOM   1952  N   ALA   332      39.250   7.970  -2.420  1.00  0.00           N  
ATOM   1953  CA  ALA   332      40.200   6.890  -2.520  1.00  0.00           C  
ATOM   1954  C   ALA   332      41.330   7.220  -3.490  1.00  0.00           C  
ATOM   1955  O   ALA   332      42.490   6.970  -3.200  1.00  0.00           O  
ATOM   1956  CB  ALA   332      39.520   5.630  -3.050  1.00  0.00           C  
ATOM   1957  H   ALA   332      38.300   7.710  -2.660  1.00  0.00           H  
ATOM   1958  HA  ALA   332      40.640   6.690  -1.540  1.00  0.00           H  
ATOM   1959  HB1 ALA   332      40.290   4.860  -3.010  1.00  0.00           H  
ATOM   1960  HB2 ALA   332      38.750   5.290  -2.360  1.00  0.00           H  
ATOM   1961  HB3 ALA   332      39.060   5.700  -4.040  1.00  0.00           H  
ATOM   1962  N   ILE   333      40.990   7.930  -4.570  1.00  0.00           N  
ATOM   1963  CA  ILE   333      41.920   8.450  -5.560  1.00  0.00           C  
ATOM   1964  C   ILE   333      42.910   9.440  -4.990  1.00  0.00           C  
ATOM   1965  O   ILE   333      44.010   9.530  -5.540  1.00  0.00           O  
ATOM   1966  CB  ILE   333      41.040   9.040  -6.660  1.00  0.00           C  
ATOM   1967  CG1 ILE   333      40.600   7.940  -7.620  1.00  0.00           C  
ATOM   1968  CG2 ILE   333      41.760  10.110  -7.470  1.00  0.00           C  
ATOM   1969  CD  ILE   333      39.600   8.470  -8.640  1.00  0.00           C  
ATOM   1970  H   ILE   333      40.080   8.360  -4.490  1.00  0.00           H  
ATOM   1971  HA  ILE   333      42.510   7.620  -5.950  1.00  0.00           H  
ATOM   1972  HB  ILE   333      40.170   9.520  -6.210  1.00  0.00           H  
ATOM   1973 1HG1 ILE   333      39.990   7.270  -7.030  1.00  0.00           H  
ATOM   1974 2HG1 ILE   333      41.510   7.500  -8.030  1.00  0.00           H  
ATOM   1975 1HG2 ILE   333      41.100  10.450  -8.280  1.00  0.00           H  
ATOM   1976 2HG2 ILE   333      41.990  11.000  -6.890  1.00  0.00           H  
ATOM   1977 3HG2 ILE   333      42.620   9.820  -8.080  1.00  0.00           H  
ATOM   1978  HD1 ILE   333      40.140   9.060  -9.390  1.00  0.00           H  
ATOM   1979  HD2 ILE   333      39.200   7.590  -9.140  1.00  0.00           H  
ATOM   1980  HD3 ILE   333      38.850   9.130  -8.200  1.00  0.00           H  
ATOM   1981  N   LEU   334      42.750  10.070  -3.820  1.00  0.00           N  
ATOM   1982  CA  LEU   334      43.740  10.920  -3.190  1.00  0.00           C  
ATOM   1983  C   LEU   334      44.930  10.130  -2.650  1.00  0.00           C  
ATOM   1984  O   LEU   334      45.990  10.730  -2.470  1.00  0.00           O  
ATOM   1985  CB  LEU   334      43.070  11.700  -2.060  1.00  0.00           C  
ATOM   1986  CG  LEU   334      41.900  12.580  -2.460  1.00  0.00           C  
ATOM   1987  CD1 LEU   334      41.500  13.500  -1.310  1.00  0.00           C  
ATOM   1988  CD2 LEU   334      42.070  13.320  -3.780  1.00  0.00           C  
ATOM   1989  H   LEU   334      41.820   9.970  -3.430  1.00  0.00           H  
ATOM   1990  HA  LEU   334      44.080  11.650  -3.920  1.00  0.00           H  
ATOM   1991  HB1 LEU   334      43.780  12.340  -1.540  1.00  0.00           H  
ATOM   1992  HB2 LEU   334      42.730  10.930  -1.360  1.00  0.00           H  
ATOM   1993  HG  LEU   334      41.070  11.880  -2.600  1.00  0.00           H  
ATOM   1994 1HD1 LEU   334      40.670  14.140  -1.620  1.00  0.00           H  
ATOM   1995 2HD1 LEU   334      41.050  12.910  -0.520  1.00  0.00           H  
ATOM   1996 3HD1 LEU   334      42.390  14.060  -1.000  1.00  0.00           H  
ATOM   1997 1HD2 LEU   334      41.090  13.740  -4.030  1.00  0.00           H  
ATOM   1998 2HD2 LEU   334      42.900  14.020  -3.850  1.00  0.00           H  
ATOM   1999 3HD2 LEU   334      42.330  12.610  -4.570  1.00  0.00           H  
ATOM   2000  N   THR   335      44.800   8.810  -2.540  1.00  0.00           N  
ATOM   2001  CA  THR   335      45.920   7.920  -2.310  1.00  0.00           C  
ATOM   2002  C   THR   335      46.370   7.360  -3.640  1.00  0.00           C  
ATOM   2003  O   THR   335      47.580   7.140  -3.740  1.00  0.00           O  
ATOM   2004  CB  THR   335      45.500   6.770  -1.390  1.00  0.00           C  
ATOM   2005  CG2 THR   335      44.850   7.200  -0.070  1.00  0.00           C  
ATOM   2006  OG1 THR   335      44.630   5.850  -2.010  1.00  0.00           O  
ATOM   2007  H   THR   335      43.880   8.500  -2.810  1.00  0.00           H  
ATOM   2008  HA  THR   335      46.720   8.430  -1.770  1.00  0.00           H  
ATOM   2009  HB  THR   335      46.440   6.220  -1.320  1.00  0.00           H  
ATOM   2010  HG1 THR   335      43.860   6.360  -2.260  1.00  0.00           H  
ATOM   2011 1HG2 THR   335      44.760   6.400   0.680  1.00  0.00           H  
ATOM   2012 2HG2 THR   335      45.470   7.870   0.500  1.00  0.00           H  
ATOM   2013 3HG2 THR   335      43.810   7.460  -0.250  1.00  0.00           H  
ATOM   2014  N   ALA   336      45.570   7.110  -4.690  1.00  0.00           N  
ATOM   2015  CA  ALA   336      45.850   6.380  -5.900  1.00  0.00           C  
ATOM   2016  C   ALA   336      46.530   7.150  -7.020  1.00  0.00           C  
ATOM   2017  O   ALA   336      47.190   6.590  -7.910  1.00  0.00           O  
ATOM   2018  CB  ALA   336      44.560   5.700  -6.370  1.00  0.00           C  
ATOM   2019  H   ALA   336      44.600   7.370  -4.550  1.00  0.00           H  
ATOM   2020  HA  ALA   336      46.580   5.600  -5.690  1.00  0.00           H  
ATOM   2021  HB1 ALA   336      44.070   5.200  -5.540  1.00  0.00           H  
ATOM   2022  HB2 ALA   336      43.880   6.440  -6.800  1.00  0.00           H  
ATOM   2023  HB3 ALA   336      44.850   4.950  -7.100  1.00  0.00           H  
ATOM   2024  N   LEU   337      46.190   8.440  -7.120  1.00  0.00           N  
ATOM   2025  CA  LEU   337      46.460   9.410  -8.150  1.00  0.00           C  
ATOM   2026  C   LEU   337      46.040   8.950  -9.550  1.00  0.00           C  
ATOM   2027  O   LEU   337      46.630   9.530 -10.460  1.00  0.00           O  
ATOM   2028  CB  LEU   337      47.850  10.000  -7.950  1.00  0.00           C  
ATOM   2029  CG  LEU   337      48.040  10.530  -6.530  1.00  0.00           C  
ATOM   2030  CD1 LEU   337      49.500  10.910  -6.320  1.00  0.00           C  
ATOM   2031  CD2 LEU   337      47.140  11.740  -6.300  1.00  0.00           C  
ATOM   2032  H   LEU   337      45.630   8.770  -6.340  1.00  0.00           H  
ATOM   2033  HA  LEU   337      45.710  10.180  -7.940  1.00  0.00           H  
ATOM   2034  HB1 LEU   337      48.090  10.750  -8.700  1.00  0.00           H  
ATOM   2035  HB2 LEU   337      48.530   9.150  -8.110  1.00  0.00           H  
ATOM   2036  HG  LEU   337      47.850   9.750  -5.790  1.00  0.00           H  
ATOM   2037 1HD1 LEU   337      49.870  11.410  -7.210  1.00  0.00           H  
ATOM   2038 2HD1 LEU   337      49.510  11.510  -5.410  1.00  0.00           H  
ATOM   2039 3HD1 LEU   337      49.940   9.930  -6.120  1.00  0.00           H  
ATOM   2040 1HD2 LEU   337      47.440  12.560  -6.940  1.00  0.00           H  
ATOM   2041 2HD2 LEU   337      46.070  11.530  -6.340  1.00  0.00           H  
ATOM   2042 3HD2 LEU   337      47.280  12.080  -5.270  1.00  0.00           H  
ATOM   2043  N   ARG   338      45.040   8.070  -9.580  1.00  0.00           N  
ATOM   2044  CA  ARG   338      44.270   7.650 -10.730  1.00  0.00           C  
ATOM   2045  C   ARG   338      43.090   6.810 -10.270  1.00  0.00           C  
ATOM   2046  O   ARG   338      43.090   6.140  -9.240  1.00  0.00           O  
ATOM   2047  CB  ARG   338      45.100   6.700 -11.580  1.00  0.00           C  
ATOM   2048  CG  ARG   338      46.060   5.750 -10.870  1.00  0.00           C  
ATOM   2049  CD  ARG   338      46.780   4.770 -11.800  1.00  0.00           C  
ATOM   2050  NE  ARG   338      47.700   4.010 -10.950  1.00  0.00           N  
ATOM   2051  CZ  ARG   338      48.990   3.720 -11.180  1.00  0.00           C  
ATOM   2052  NH1 ARG   338      49.570   3.840 -12.390  1.00  0.00           N1+
ATOM   2053  NH2 ARG   338      49.820   3.140 -10.310  1.00  0.00           N  
ATOM   2054  H   ARG   338      44.580   7.900  -8.700  1.00  0.00           H  
ATOM   2055  HA  ARG   338      43.940   8.530 -11.280  1.00  0.00           H  
ATOM   2056  HB1 ARG   338      45.670   7.270 -12.320  1.00  0.00           H  
ATOM   2057  HB2 ARG   338      44.420   6.060 -12.140  1.00  0.00           H  
ATOM   2058  HG1 ARG   338      45.530   5.310 -10.030  1.00  0.00           H  
ATOM   2059  HG2 ARG   338      46.940   6.270 -10.510  1.00  0.00           H  
ATOM   2060  HD1 ARG   338      47.340   5.390 -12.500  1.00  0.00           H  
ATOM   2061  HD2 ARG   338      46.100   4.070 -12.290  1.00  0.00           H  
ATOM   2062  HE  ARG   338      47.330   3.800 -10.030  1.00  0.00           H  
ATOM   2063 1HH1 ARG   338      48.940   4.160 -13.110  1.00  0.00           H  
ATOM   2064 2HH1 ARG   338      50.490   3.460 -12.570  1.00  0.00           H  
ATOM   2065 1HH2 ARG   338      49.600   3.090  -9.330  1.00  0.00           H  
ATOM   2066 2HH2 ARG   338      50.690   2.790 -10.690  1.00  0.00           H  
TER   
ATOM   2067  N   NME   339      42.070   6.660 -11.120  1.00  0.00           N  
ATOM   2068  CH3 NME   339      40.910   5.810 -11.020  1.00  0.00           C  
ATOM   2069  H   NME   339      42.000   7.230 -11.940  1.00  0.00           H  
ATOM   2070 1HH3 NME   339      40.600   5.430 -12.000  1.00  0.00           H  
ATOM   2071 2HH3 NME   339      41.120   4.880 -10.470  1.00  0.00           H  
ATOM   2072 3HH3 NME   339      40.190   6.380 -10.440  1.00  0.00           H  
ATOM   2073  C   ACE   408      -0.040   5.680  13.840  1.00  0.00           C  
ATOM   2074  O   ACE   408      -0.610   4.610  13.610  1.00  0.00           O  
ATOM   2075  CH3 ACE   408       0.630   5.940  15.180  1.00  0.00           C  
ATOM   2076 1HH3 ACE   408       0.070   6.650  15.800  1.00  0.00           H  
ATOM   2077 2HH3 ACE   408       0.510   5.070  15.830  1.00  0.00           H  
ATOM   2078 3HH3 ACE   408       1.660   6.280  15.060  1.00  0.00           H  
ATOM   2079  N   GLU   408       0.040   6.640  12.920  1.00  0.00           N  
ATOM   2080  CA  GLU   408      -0.300   6.660  11.510  1.00  0.00           C  
ATOM   2081  C   GLU   408       1.040   6.630  10.800  1.00  0.00           C  
ATOM   2082  O   GLU   408       2.080   7.100  11.260  1.00  0.00           O  
ATOM   2083  CB  GLU   408      -1.250   7.810  11.150  1.00  0.00           C  
ATOM   2084  CG  GLU   408      -1.870   7.990   9.760  1.00  0.00           C  
ATOM   2085  CD  GLU   408      -2.670   6.770   9.350  1.00  0.00           C  
ATOM   2086  OE1 GLU   408      -2.040   5.860   8.760  1.00  0.00           O  
ATOM   2087  OE2 GLU   408      -3.820   6.560   9.810  1.00  0.00           O1-
ATOM   2088  H   GLU   408       0.530   7.460  13.260  1.00  0.00           H  
ATOM   2089  HA  GLU   408      -0.810   5.750  11.230  1.00  0.00           H  
ATOM   2090  HB1 GLU   408      -0.810   8.700  11.570  1.00  0.00           H  
ATOM   2091  HB2 GLU   408      -2.100   7.620  11.810  1.00  0.00           H  
ATOM   2092  HG1 GLU   408      -1.020   8.040   9.070  1.00  0.00           H  
ATOM   2093  HG2 GLU   408      -2.420   8.930   9.760  1.00  0.00           H  
ATOM   2094  N   THR   409       1.140   5.950   9.650  1.00  0.00           N  
ATOM   2095  CA  THR   409       2.400   5.780   8.940  1.00  0.00           C  
ATOM   2096  C   THR   409       3.510   4.990   9.610  1.00  0.00           C  
ATOM   2097  O   THR   409       4.430   4.550   8.930  1.00  0.00           O  
ATOM   2098  CB  THR   409       2.930   7.080   8.340  1.00  0.00           C  
ATOM   2099  CG2 THR   409       4.110   7.050   7.390  1.00  0.00           C  
ATOM   2100  OG1 THR   409       1.990   7.710   7.510  1.00  0.00           O  
ATOM   2101  H   THR   409       0.290   5.740   9.150  1.00  0.00           H  
ATOM   2102  HA  THR   409       2.190   5.110   8.100  1.00  0.00           H  
ATOM   2103  HB  THR   409       3.150   7.780   9.160  1.00  0.00           H  
ATOM   2104  HG1 THR   409       1.560   6.960   7.080  1.00  0.00           H  
ATOM   2105 1HG2 THR   409       5.000   6.740   7.950  1.00  0.00           H  
ATOM   2106 2HG2 THR   409       3.960   6.440   6.500  1.00  0.00           H  
ATOM   2107 3HG2 THR   409       4.360   8.070   7.080  1.00  0.00           H  
ATOM   2108  N   GLY   410       3.280   4.590  10.870  1.00  0.00           N  
ATOM   2109  CA  GLY   410       4.200   4.010  11.830  1.00  0.00           C  
ATOM   2110  C   GLY   410       4.830   2.660  11.480  1.00  0.00           C  
ATOM   2111  O   GLY   410       5.810   2.290  12.120  1.00  0.00           O  
ATOM   2112  H   GLY   410       2.460   4.910  11.350  1.00  0.00           H  
ATOM   2113  HA1 GLY   410       3.640   3.770  12.730  1.00  0.00           H  
ATOM   2114  HA2 GLY   410       5.030   4.690  11.980  1.00  0.00           H  
ATOM   2115  N   THR   411       4.230   1.980  10.510  1.00  0.00           N  
ATOM   2116  CA  THR   411       4.690   0.770   9.880  1.00  0.00           C  
ATOM   2117  C   THR   411       5.610   1.020   8.690  1.00  0.00           C  
ATOM   2118  O   THR   411       6.540   0.270   8.430  1.00  0.00           O  
ATOM   2119  CB  THR   411       3.500  -0.050   9.380  1.00  0.00           C  
ATOM   2120  CG2 THR   411       2.620  -0.530  10.520  1.00  0.00           C  
ATOM   2121  OG1 THR   411       2.700   0.810   8.600  1.00  0.00           O  
ATOM   2122  H   THR   411       3.420   2.390  10.070  1.00  0.00           H  
ATOM   2123  HA  THR   411       5.240   0.150  10.590  1.00  0.00           H  
ATOM   2124  HB  THR   411       3.810  -0.850   8.700  1.00  0.00           H  
ATOM   2125  HG1 THR   411       2.000   1.100   9.200  1.00  0.00           H  
ATOM   2126 1HG2 THR   411       2.270   0.220  11.230  1.00  0.00           H  
ATOM   2127 2HG2 THR   411       1.770  -0.970  10.000  1.00  0.00           H  
ATOM   2128 3HG2 THR   411       3.030  -1.310  11.170  1.00  0.00           H  
ATOM   2129  N   LEU   412       5.490   2.180   8.030  1.00  0.00           N  
ATOM   2130  CA  LEU   412       6.220   2.630   6.870  1.00  0.00           C  
ATOM   2131  C   LEU   412       7.350   3.620   7.110  1.00  0.00           C  
ATOM   2132  O   LEU   412       8.230   3.770   6.260  1.00  0.00           O  
ATOM   2133  CB  LEU   412       5.280   3.340   5.880  1.00  0.00           C  
ATOM   2134  CG  LEU   412       5.340   2.810   4.450  1.00  0.00           C  
ATOM   2135  CD1 LEU   412       4.920   1.350   4.290  1.00  0.00           C  
ATOM   2136  CD2 LEU   412       4.560   3.630   3.440  1.00  0.00           C  
ATOM   2137  H   LEU   412       4.810   2.860   8.330  1.00  0.00           H  
ATOM   2138  HA  LEU   412       6.640   1.720   6.450  1.00  0.00           H  
ATOM   2139  HB1 LEU   412       5.570   4.390   5.810  1.00  0.00           H  
ATOM   2140  HB2 LEU   412       4.250   3.230   6.220  1.00  0.00           H  
ATOM   2141  HG  LEU   412       6.410   2.880   4.240  1.00  0.00           H  
ATOM   2142 1HD1 LEU   412       3.840   1.300   4.480  1.00  0.00           H  
ATOM   2143 2HD1 LEU   412       5.270   1.060   3.300  1.00  0.00           H  
ATOM   2144 3HD1 LEU   412       5.350   0.700   5.040  1.00  0.00           H  
ATOM   2145 1HD2 LEU   412       4.900   4.670   3.420  1.00  0.00           H  
ATOM   2146 2HD2 LEU   412       4.770   3.200   2.460  1.00  0.00           H  
ATOM   2147 3HD2 LEU   412       3.470   3.690   3.520  1.00  0.00           H  
ATOM   2148  N   ILE   413       7.390   4.200   8.310  1.00  0.00           N  
ATOM   2149  CA  ILE   413       8.490   5.070   8.670  1.00  0.00           C  
ATOM   2150  C   ILE   413       9.850   4.400   8.480  1.00  0.00           C  
ATOM   2151  O   ILE   413      10.850   5.080   8.300  1.00  0.00           O  
ATOM   2152  CB  ILE   413       8.380   5.640  10.080  1.00  0.00           C  
ATOM   2153  CG1 ILE   413       8.440   4.600  11.190  1.00  0.00           C  
ATOM   2154  CG2 ILE   413       7.090   6.450  10.230  1.00  0.00           C  
ATOM   2155  CD  ILE   413       8.070   5.120  12.570  1.00  0.00           C  
ATOM   2156  H   ILE   413       6.750   4.020   9.070  1.00  0.00           H  
ATOM   2157  HA  ILE   413       8.500   5.860   7.910  1.00  0.00           H  
ATOM   2158  HB  ILE   413       9.240   6.300  10.220  1.00  0.00           H  
ATOM   2159 1HG1 ILE   413       9.380   4.050  11.230  1.00  0.00           H  
ATOM   2160 2HG1 ILE   413       7.740   3.800  10.940  1.00  0.00           H  
ATOM   2161 1HG2 ILE   413       7.220   7.110  11.090  1.00  0.00           H  
ATOM   2162 2HG2 ILE   413       6.870   7.130   9.410  1.00  0.00           H  
ATOM   2163 3HG2 ILE   413       6.260   5.760  10.370  1.00  0.00           H  
ATOM   2164  HD1 ILE   413       8.690   5.920  12.970  1.00  0.00           H  
ATOM   2165  HD2 ILE   413       7.070   5.560  12.590  1.00  0.00           H  
ATOM   2166  HD3 ILE   413       8.000   4.310  13.300  1.00  0.00           H  
ATOM   2167  N   VAL   414       9.820   3.070   8.580  1.00  0.00           N  
ATOM   2168  CA  VAL   414      11.010   2.250   8.430  1.00  0.00           C  
ATOM   2169  C   VAL   414      11.790   2.560   7.160  1.00  0.00           C  
ATOM   2170  O   VAL   414      12.980   2.270   7.170  1.00  0.00           O  
ATOM   2171  CB  VAL   414      10.630   0.780   8.500  1.00  0.00           C  
ATOM   2172  CG1 VAL   414      11.790  -0.210   8.380  1.00  0.00           C  
ATOM   2173  CG2 VAL   414       9.940   0.520   9.830  1.00  0.00           C  
ATOM   2174  H   VAL   414       8.930   2.670   8.850  1.00  0.00           H  
ATOM   2175  HA  VAL   414      11.530   2.550   9.340  1.00  0.00           H  
ATOM   2176  HB  VAL   414       9.960   0.530   7.670  1.00  0.00           H  
ATOM   2177 1HG1 VAL   414      12.360  -0.080   7.450  1.00  0.00           H  
ATOM   2178 2HG1 VAL   414      12.470  -0.150   9.220  1.00  0.00           H  
ATOM   2179 3HG1 VAL   414      11.440  -1.240   8.270  1.00  0.00           H  
ATOM   2180 1HG2 VAL   414       9.440  -0.450   9.890  1.00  0.00           H  
ATOM   2181 2HG2 VAL   414      10.680   0.530  10.630  1.00  0.00           H  
ATOM   2182 3HG2 VAL   414       9.200   1.270  10.130  1.00  0.00           H  
ATOM   2183  N   ASN   415      11.260   3.070   6.050  1.00  0.00           N  
ATOM   2184  CA  ASN   415      11.960   3.500   4.850  1.00  0.00           C  
ATOM   2185  C   ASN   415      12.750   4.770   5.130  1.00  0.00           C  
ATOM   2186  O   ASN   415      13.880   4.860   4.660  1.00  0.00           O  
ATOM   2187  CB  ASN   415      10.920   3.810   3.770  1.00  0.00           C  
ATOM   2188  CG  ASN   415      10.280   2.470   3.420  1.00  0.00           C  
ATOM   2189  ND2 ASN   415       9.070   2.170   3.910  1.00  0.00           N  
ATOM   2190  OD1 ASN   415      10.890   1.630   2.770  1.00  0.00           O  
ATOM   2191  H   ASN   415      10.250   3.120   6.030  1.00  0.00           H  
ATOM   2192  HA  ASN   415      12.740   2.800   4.560  1.00  0.00           H  
ATOM   2193  HB1 ASN   415      11.290   4.190   2.820  1.00  0.00           H  
ATOM   2194  HB2 ASN   415      10.150   4.480   4.140  1.00  0.00           H  
ATOM   2195 1HD2 ASN   415       8.550   2.930   4.340  1.00  0.00           H  
ATOM   2196 2HD2 ASN   415       8.610   1.310   3.680  1.00  0.00           H  
ATOM   2197  N   SER   416      12.300   5.630   6.040  1.00  0.00           N  
ATOM   2198  CA  SER   416      13.080   6.770   6.480  1.00  0.00           C  
ATOM   2199  C   SER   416      14.150   6.330   7.470  1.00  0.00           C  
ATOM   2200  O   SER   416      15.150   7.040   7.600  1.00  0.00           O  
ATOM   2201  CB  SER   416      12.220   7.870   7.080  1.00  0.00           C  
ATOM   2202  OG  SER   416      11.120   8.080   6.230  1.00  0.00           O  
ATOM   2203  H   SER   416      11.360   5.490   6.370  1.00  0.00           H  
ATOM   2204  HA  SER   416      13.650   7.230   5.660  1.00  0.00           H  
ATOM   2205  HB1 SER   416      12.840   8.760   7.150  1.00  0.00           H  
ATOM   2206  HB2 SER   416      11.840   7.510   8.030  1.00  0.00           H  
ATOM   2207  HG  SER   416      10.450   8.560   6.730  1.00  0.00           H  
ATOM   2208  N   VAL   417      13.930   5.230   8.190  1.00  0.00           N  
ATOM   2209  CA  VAL   417      14.980   4.750   9.070  1.00  0.00           C  
ATOM   2210  C   VAL   417      16.230   4.290   8.320  1.00  0.00           C  
ATOM   2211  O   VAL   417      17.360   4.390   8.780  1.00  0.00           O  
ATOM   2212  CB  VAL   417      14.350   3.740  10.020  1.00  0.00           C  
ATOM   2213  CG1 VAL   417      15.350   2.930  10.830  1.00  0.00           C  
ATOM   2214  CG2 VAL   417      13.510   4.570  10.990  1.00  0.00           C  
ATOM   2215  H   VAL   417      13.010   4.810   8.240  1.00  0.00           H  
ATOM   2216  HA  VAL   417      15.390   5.570   9.660  1.00  0.00           H  
ATOM   2217  HB  VAL   417      13.700   2.990   9.580  1.00  0.00           H  
ATOM   2218 1HG1 VAL   417      14.850   2.230  11.510  1.00  0.00           H  
ATOM   2219 2HG1 VAL   417      16.000   2.480  10.090  1.00  0.00           H  
ATOM   2220 3HG1 VAL   417      15.860   3.540  11.590  1.00  0.00           H  
ATOM   2221 1HG2 VAL   417      12.790   5.240  10.520  1.00  0.00           H  
ATOM   2222 2HG2 VAL   417      12.840   3.860  11.490  1.00  0.00           H  
ATOM   2223 3HG2 VAL   417      14.180   5.120  11.640  1.00  0.00           H  
ATOM   2224  N   LEU   418      16.060   3.780   7.100  1.00  0.00           N  
ATOM   2225  CA  LEU   418      17.150   3.290   6.270  1.00  0.00           C  
ATOM   2226  C   LEU   418      18.150   4.330   5.760  1.00  0.00           C  
ATOM   2227  O   LEU   418      19.300   3.990   5.500  1.00  0.00           O  
ATOM   2228  CB  LEU   418      16.490   2.360   5.270  1.00  0.00           C  
ATOM   2229  CG  LEU   418      17.390   1.440   4.440  1.00  0.00           C  
ATOM   2230  CD1 LEU   418      18.330   0.490   5.160  1.00  0.00           C  
ATOM   2231  CD2 LEU   418      16.570   0.660   3.420  1.00  0.00           C  
ATOM   2232  H   LEU   418      15.100   3.670   6.790  1.00  0.00           H  
ATOM   2233  HA  LEU   418      17.750   2.620   6.890  1.00  0.00           H  
ATOM   2234  HB1 LEU   418      16.000   2.990   4.530  1.00  0.00           H  
ATOM   2235  HB2 LEU   418      15.790   1.700   5.770  1.00  0.00           H  
ATOM   2236  HG  LEU   418      18.060   2.160   3.960  1.00  0.00           H  
ATOM   2237 1HD1 LEU   418      19.160   0.200   4.500  1.00  0.00           H  
ATOM   2238 2HD1 LEU   418      18.750   0.850   6.100  1.00  0.00           H  
ATOM   2239 3HD1 LEU   418      17.720  -0.380   5.400  1.00  0.00           H  
ATOM   2240 1HD2 LEU   418      16.100  -0.080   4.070  1.00  0.00           H  
ATOM   2241 2HD2 LEU   418      15.890   1.420   3.050  1.00  0.00           H  
ATOM   2242 3HD2 LEU   418      17.200   0.330   2.580  1.00  0.00           H  
ATOM   2243  N   LEU   419      17.720   5.590   5.720  1.00  0.00           N  
ATOM   2244  CA  LEU   419      18.550   6.720   5.370  1.00  0.00           C  
ATOM   2245  C   LEU   419      19.800   6.820   6.230  1.00  0.00           C  
ATOM   2246  O   LEU   419      20.650   7.610   5.810  1.00  0.00           O  
ATOM   2247  CB  LEU   419      17.650   7.940   5.500  1.00  0.00           C  
ATOM   2248  CG  LEU   419      16.550   7.970   4.430  1.00  0.00           C  
ATOM   2249  CD1 LEU   419      15.790   9.260   4.730  1.00  0.00           C  
ATOM   2250  CD2 LEU   419      17.050   8.230   3.010  1.00  0.00           C  
ATOM   2251  H   LEU   419      16.790   5.810   6.050  1.00  0.00           H  
ATOM   2252  HA  LEU   419      18.900   6.550   4.350  1.00  0.00           H  
ATOM   2253  HB1 LEU   419      18.320   8.790   5.380  1.00  0.00           H  
ATOM   2254  HB2 LEU   419      17.220   7.910   6.500  1.00  0.00           H  
ATOM   2255  HG  LEU   419      15.920   7.100   4.570  1.00  0.00           H  
ATOM   2256 1HD1 LEU   419      14.780   9.200   4.320  1.00  0.00           H  
ATOM   2257 2HD1 LEU   419      15.690   9.470   5.800  1.00  0.00           H  
ATOM   2258 3HD1 LEU   419      16.330  10.130   4.340  1.00  0.00           H  
ATOM   2259 1HD2 LEU   419      17.600   9.170   2.970  1.00  0.00           H  
ATOM   2260 2HD2 LEU   419      17.800   7.460   2.820  1.00  0.00           H  
ATOM   2261 3HD2 LEU   419      16.210   8.220   2.310  1.00  0.00           H  
ATOM   2262  N   PHE   420      19.890   6.120   7.360  1.00  0.00           N  
ATOM   2263  CA  PHE   420      21.080   6.120   8.210  1.00  0.00           C  
ATOM   2264  C   PHE   420      22.330   5.590   7.520  1.00  0.00           C  
ATOM   2265  O   PHE   420      23.440   5.830   8.000  1.00  0.00           O  
ATOM   2266  CB  PHE   420      20.730   5.360   9.480  1.00  0.00           C  
ATOM   2267  CG  PHE   420      21.080   3.890   9.390  1.00  0.00           C  
ATOM   2268  CD1 PHE   420      22.260   3.400   9.950  1.00  0.00           C  
ATOM   2269  CD2 PHE   420      20.280   2.990   8.680  1.00  0.00           C  
ATOM   2270  CE1 PHE   420      22.590   2.050   9.860  1.00  0.00           C  
ATOM   2271  CE2 PHE   420      20.560   1.620   8.580  1.00  0.00           C  
ATOM   2272  CZ  PHE   420      21.740   1.170   9.180  1.00  0.00           C  
ATOM   2273  H   PHE   420      19.000   5.870   7.740  1.00  0.00           H  
ATOM   2274  HA  PHE   420      21.330   7.130   8.540  1.00  0.00           H  
ATOM   2275  HB1 PHE   420      19.660   5.360   9.720  1.00  0.00           H  
ATOM   2276  HB2 PHE   420      21.300   5.760  10.310  1.00  0.00           H  
ATOM   2277  HD1 PHE   420      22.960   4.150  10.300  1.00  0.00           H  
ATOM   2278  HD2 PHE   420      19.390   3.390   8.220  1.00  0.00           H  
ATOM   2279  HE1 PHE   420      23.580   1.640  10.040  1.00  0.00           H  
ATOM   2280  HE2 PHE   420      19.790   0.970   8.200  1.00  0.00           H  
ATOM   2281  HZ  PHE   420      22.100   0.170   8.970  1.00  0.00           H  
ATOM   2282  N   LEU   421      22.160   4.880   6.400  1.00  0.00           N  
ATOM   2283  CA  LEU   421      23.250   4.220   5.700  1.00  0.00           C  
ATOM   2284  C   LEU   421      24.240   5.240   5.170  1.00  0.00           C  
ATOM   2285  O   LEU   421      25.440   4.960   5.130  1.00  0.00           O  
ATOM   2286  CB  LEU   421      22.650   3.420   4.540  1.00  0.00           C  
ATOM   2287  CG  LEU   421      22.040   2.080   4.920  1.00  0.00           C  
ATOM   2288  CD1 LEU   421      21.470   1.550   3.610  1.00  0.00           C  
ATOM   2289  CD2 LEU   421      23.050   1.110   5.530  1.00  0.00           C  
ATOM   2290  H   LEU   421      21.220   4.650   6.140  1.00  0.00           H  
ATOM   2291  HA  LEU   421      23.800   3.590   6.400  1.00  0.00           H  
ATOM   2292  HB1 LEU   421      23.430   3.220   3.800  1.00  0.00           H  
ATOM   2293  HB2 LEU   421      21.880   4.060   4.110  1.00  0.00           H  
ATOM   2294  HG  LEU   421      21.280   2.230   5.700  1.00  0.00           H  
ATOM   2295 1HD1 LEU   421      20.650   2.140   3.210  1.00  0.00           H  
ATOM   2296 2HD1 LEU   421      22.240   1.610   2.830  1.00  0.00           H  
ATOM   2297 3HD1 LEU   421      21.180   0.510   3.760  1.00  0.00           H  
ATOM   2298 1HD2 LEU   421      23.850   0.930   4.820  1.00  0.00           H  
ATOM   2299 2HD2 LEU   421      23.350   1.510   6.490  1.00  0.00           H  
ATOM   2300 3HD2 LEU   421      22.490   0.190   5.670  1.00  0.00           H  
ATOM   2301  N   ALA   422      23.800   6.460   4.870  1.00  0.00           N  
ATOM   2302  CA  ALA   422      24.720   7.520   4.480  1.00  0.00           C  
ATOM   2303  C   ALA   422      25.810   7.890   5.470  1.00  0.00           C  
ATOM   2304  O   ALA   422      26.890   8.280   5.040  1.00  0.00           O  
ATOM   2305  CB  ALA   422      23.790   8.720   4.340  1.00  0.00           C  
ATOM   2306  H   ALA   422      22.830   6.670   5.000  1.00  0.00           H  
ATOM   2307  HA  ALA   422      25.230   7.280   3.550  1.00  0.00           H  
ATOM   2308  HB1 ALA   422      23.350   8.920   5.310  1.00  0.00           H  
ATOM   2309  HB2 ALA   422      24.370   9.550   3.940  1.00  0.00           H  
ATOM   2310  HB3 ALA   422      22.950   8.570   3.650  1.00  0.00           H  
ATOM   2311  N   PHE   423      25.500   7.800   6.770  1.00  0.00           N  
ATOM   2312  CA  PHE   423      26.460   7.980   7.840  1.00  0.00           C  
ATOM   2313  C   PHE   423      27.470   6.850   7.850  1.00  0.00           C  
ATOM   2314  O   PHE   423      28.650   7.060   8.150  1.00  0.00           O  
ATOM   2315  CB  PHE   423      25.740   8.230   9.180  1.00  0.00           C  
ATOM   2316  CG  PHE   423      26.300   7.580  10.410  1.00  0.00           C  
ATOM   2317  CD1 PHE   423      25.890   6.370  10.980  1.00  0.00           C  
ATOM   2318  CD2 PHE   423      27.380   8.170  11.080  1.00  0.00           C  
ATOM   2319  CE1 PHE   423      26.540   5.820  12.100  1.00  0.00           C  
ATOM   2320  CE2 PHE   423      28.010   7.680  12.240  1.00  0.00           C  
ATOM   2321  CZ  PHE   423      27.650   6.410  12.700  1.00  0.00           C  
ATOM   2322  H   PHE   423      24.570   7.500   7.010  1.00  0.00           H  
ATOM   2323  HA  PHE   423      27.020   8.860   7.530  1.00  0.00           H  
ATOM   2324  HB1 PHE   423      24.700   7.920   9.090  1.00  0.00           H  
ATOM   2325  HB2 PHE   423      25.650   9.310   9.340  1.00  0.00           H  
ATOM   2326  HD1 PHE   423      25.100   5.810  10.510  1.00  0.00           H  
ATOM   2327  HD2 PHE   423      27.790   9.070  10.650  1.00  0.00           H  
ATOM   2328  HE1 PHE   423      26.090   4.910  12.490  1.00  0.00           H  
ATOM   2329  HE2 PHE   423      28.840   8.240  12.630  1.00  0.00           H  
ATOM   2330  HZ  PHE   423      28.030   5.970  13.620  1.00  0.00           H  
ATOM   2331  N   VAL   424      27.110   5.630   7.440  1.00  0.00           N  
ATOM   2332  CA  VAL   424      27.920   4.430   7.500  1.00  0.00           C  
ATOM   2333  C   VAL   424      28.950   4.430   6.370  1.00  0.00           C  
ATOM   2334  O   VAL   424      30.050   3.910   6.560  1.00  0.00           O  
ATOM   2335  CB  VAL   424      27.020   3.200   7.490  1.00  0.00           C  
ATOM   2336  CG1 VAL   424      27.750   1.860   7.490  1.00  0.00           C  
ATOM   2337  CG2 VAL   424      26.030   3.130   8.650  1.00  0.00           C  
ATOM   2338  H   VAL   424      26.170   5.520   7.080  1.00  0.00           H  
ATOM   2339  HA  VAL   424      28.410   4.440   8.470  1.00  0.00           H  
ATOM   2340  HB  VAL   424      26.480   3.280   6.550  1.00  0.00           H  
ATOM   2341 1HG1 VAL   424      28.550   1.930   6.760  1.00  0.00           H  
ATOM   2342 2HG1 VAL   424      28.150   1.670   8.490  1.00  0.00           H  
ATOM   2343 3HG1 VAL   424      27.180   1.010   7.100  1.00  0.00           H  
ATOM   2344 1HG2 VAL   424      26.560   3.350   9.580  1.00  0.00           H  
ATOM   2345 2HG2 VAL   424      25.270   3.890   8.460  1.00  0.00           H  
ATOM   2346 3HG2 VAL   424      25.380   2.250   8.580  1.00  0.00           H  
ATOM   2347  N   VAL   425      28.690   5.110   5.260  1.00  0.00           N  
ATOM   2348  CA  VAL   425      29.720   5.370   4.260  1.00  0.00           C  
ATOM   2349  C   VAL   425      30.760   6.400   4.700  1.00  0.00           C  
ATOM   2350  O   VAL   425      31.910   6.400   4.270  1.00  0.00           O  
ATOM   2351  CB  VAL   425      29.060   5.720   2.950  1.00  0.00           C  
ATOM   2352  CG1 VAL   425      30.050   5.750   1.780  1.00  0.00           C  
ATOM   2353  CG2 VAL   425      27.870   4.880   2.510  1.00  0.00           C  
ATOM   2354  H   VAL   425      27.830   5.630   5.200  1.00  0.00           H  
ATOM   2355  HA  VAL   425      30.240   4.440   4.010  1.00  0.00           H  
ATOM   2356  HB  VAL   425      28.670   6.740   3.030  1.00  0.00           H  
ATOM   2357 1HG1 VAL   425      29.680   6.200   0.860  1.00  0.00           H  
ATOM   2358 2HG1 VAL   425      30.820   6.430   2.130  1.00  0.00           H  
ATOM   2359 3HG1 VAL   425      30.460   4.740   1.770  1.00  0.00           H  
ATOM   2360 1HG2 VAL   425      27.720   4.990   1.430  1.00  0.00           H  
ATOM   2361 2HG2 VAL   425      28.020   3.800   2.600  1.00  0.00           H  
ATOM   2362 3HG2 VAL   425      26.860   5.160   2.830  1.00  0.00           H  
ATOM   2363  N   PHE   426      30.280   7.250   5.620  1.00  0.00           N  
ATOM   2364  CA  PHE   426      31.170   8.240   6.180  1.00  0.00           C  
ATOM   2365  C   PHE   426      32.090   7.610   7.200  1.00  0.00           C  
ATOM   2366  O   PHE   426      33.260   7.970   7.320  1.00  0.00           O  
ATOM   2367  CB  PHE   426      30.380   9.440   6.690  1.00  0.00           C  
ATOM   2368  CG  PHE   426      31.260  10.600   7.080  1.00  0.00           C  
ATOM   2369  CD1 PHE   426      31.760  10.710   8.390  1.00  0.00           C  
ATOM   2370  CD2 PHE   426      31.650  11.540   6.120  1.00  0.00           C  
ATOM   2371  CE1 PHE   426      32.580  11.780   8.770  1.00  0.00           C  
ATOM   2372  CE2 PHE   426      32.580  12.530   6.460  1.00  0.00           C  
ATOM   2373  CZ  PHE   426      33.150  12.550   7.750  1.00  0.00           C  
ATOM   2374  H   PHE   426      29.360   7.080   6.010  1.00  0.00           H  
ATOM   2375  HA  PHE   426      31.870   8.560   5.400  1.00  0.00           H  
ATOM   2376  HB1 PHE   426      29.730   9.170   7.520  1.00  0.00           H  
ATOM   2377  HB2 PHE   426      29.730   9.820   5.890  1.00  0.00           H  
ATOM   2378  HD1 PHE   426      31.490  10.030   9.180  1.00  0.00           H  
ATOM   2379  HD2 PHE   426      31.210  11.510   5.130  1.00  0.00           H  
ATOM   2380  HE1 PHE   426      32.790  11.860   9.820  1.00  0.00           H  
ATOM   2381  HE2 PHE   426      32.900  13.250   5.710  1.00  0.00           H  
ATOM   2382  HZ  PHE   426      33.900  13.310   7.920  1.00  0.00           H  
ATOM   2383  N   LEU   427      31.610   6.600   7.920  1.00  0.00           N  
ATOM   2384  CA  LEU   427      32.400   5.750   8.790  1.00  0.00           C  
ATOM   2385  C   LEU   427      33.390   4.910   8.000  1.00  0.00           C  
ATOM   2386  O   LEU   427      34.570   4.940   8.350  1.00  0.00           O  
ATOM   2387  CB  LEU   427      31.310   5.000   9.550  1.00  0.00           C  
ATOM   2388  CG  LEU   427      31.660   3.840  10.480  1.00  0.00           C  
ATOM   2389  CD1 LEU   427      30.640   3.480  11.560  1.00  0.00           C  
ATOM   2390  CD2 LEU   427      31.970   2.540   9.720  1.00  0.00           C  
ATOM   2391  H   LEU   427      30.620   6.400   7.890  1.00  0.00           H  
ATOM   2392  HA  LEU   427      32.960   6.240   9.590  1.00  0.00           H  
ATOM   2393  HB1 LEU   427      30.610   4.510   8.870  1.00  0.00           H  
ATOM   2394  HB2 LEU   427      30.720   5.730  10.110  1.00  0.00           H  
ATOM   2395  HG  LEU   427      32.540   4.190  11.020  1.00  0.00           H  
ATOM   2396 1HD1 LEU   427      31.120   2.800  12.270  1.00  0.00           H  
ATOM   2397 2HD1 LEU   427      30.370   4.380  12.120  1.00  0.00           H  
ATOM   2398 3HD1 LEU   427      29.790   2.990  11.100  1.00  0.00           H  
ATOM   2399 1HD2 LEU   427      32.910   2.430   9.190  1.00  0.00           H  
ATOM   2400 2HD2 LEU   427      31.980   1.700  10.410  1.00  0.00           H  
ATOM   2401 3HD2 LEU   427      31.100   2.390   9.090  1.00  0.00           H  
ATOM   2402  N   LEU   428      32.910   4.220   6.960  1.00  0.00           N  
ATOM   2403  CA  LEU   428      33.780   3.590   5.970  1.00  0.00           C  
ATOM   2404  C   LEU   428      34.970   4.460   5.580  1.00  0.00           C  
ATOM   2405  O   LEU   428      36.070   3.970   5.790  1.00  0.00           O  
ATOM   2406  CB  LEU   428      32.920   3.100   4.810  1.00  0.00           C  
ATOM   2407  CG  LEU   428      33.400   1.810   4.180  1.00  0.00           C  
ATOM   2408  CD1 LEU   428      32.300   1.440   3.180  1.00  0.00           C  
ATOM   2409  CD2 LEU   428      34.720   1.940   3.420  1.00  0.00           C  
ATOM   2410  H   LEU   428      31.930   4.340   6.760  1.00  0.00           H  
ATOM   2411  HA  LEU   428      34.180   2.660   6.370  1.00  0.00           H  
ATOM   2412  HB1 LEU   428      32.850   3.840   4.030  1.00  0.00           H  
ATOM   2413  HB2 LEU   428      31.950   2.820   5.240  1.00  0.00           H  
ATOM   2414  HG  LEU   428      33.490   1.000   4.910  1.00  0.00           H  
ATOM   2415 1HD1 LEU   428      31.330   1.560   3.660  1.00  0.00           H  
ATOM   2416 2HD1 LEU   428      32.460   2.020   2.270  1.00  0.00           H  
ATOM   2417 3HD1 LEU   428      32.330   0.380   2.920  1.00  0.00           H  
ATOM   2418 1HD2 LEU   428      34.810   2.860   2.850  1.00  0.00           H  
ATOM   2419 2HD2 LEU   428      35.520   1.960   4.170  1.00  0.00           H  
ATOM   2420 3HD2 LEU   428      34.980   1.070   2.820  1.00  0.00           H  
ATOM   2421  N   VAL   429      34.770   5.690   5.120  1.00  0.00           N  
ATOM   2422  CA  VAL   429      35.930   6.390   4.600  1.00  0.00           C  
ATOM   2423  C   VAL   429      36.820   6.880   5.730  1.00  0.00           C  
ATOM   2424  O   VAL   429      38.040   6.880   5.600  1.00  0.00           O  
ATOM   2425  CB  VAL   429      35.450   7.510   3.690  1.00  0.00           C  
ATOM   2426  CG1 VAL   429      34.600   7.100   2.490  1.00  0.00           C  
ATOM   2427  CG2 VAL   429      34.540   8.540   4.340  1.00  0.00           C  
ATOM   2428  H   VAL   429      33.870   6.140   4.970  1.00  0.00           H  
ATOM   2429  HA  VAL   429      36.430   5.620   4.010  1.00  0.00           H  
ATOM   2430  HB  VAL   429      36.360   7.960   3.290  1.00  0.00           H  
ATOM   2431 1HG1 VAL   429      34.410   7.900   1.770  1.00  0.00           H  
ATOM   2432 2HG1 VAL   429      35.100   6.320   1.920  1.00  0.00           H  
ATOM   2433 3HG1 VAL   429      33.740   6.600   2.940  1.00  0.00           H  
ATOM   2434 1HG2 VAL   429      35.140   9.230   4.930  1.00  0.00           H  
ATOM   2435 2HG2 VAL   429      34.080   9.120   3.540  1.00  0.00           H  
ATOM   2436 3HG2 VAL   429      33.880   8.120   5.100  1.00  0.00           H  
ATOM   2437  N   THR   430      36.260   7.310   6.870  1.00  0.00           N  
ATOM   2438  CA  THR   430      37.050   7.730   8.020  1.00  0.00           C  
ATOM   2439  C   THR   430      38.050   6.660   8.430  1.00  0.00           C  
ATOM   2440  O   THR   430      39.210   7.010   8.640  1.00  0.00           O  
ATOM   2441  CB  THR   430      36.070   8.030   9.140  1.00  0.00           C  
ATOM   2442  CG2 THR   430      36.760   8.450  10.440  1.00  0.00           C  
ATOM   2443  OG1 THR   430      35.300   9.110   8.660  1.00  0.00           O  
ATOM   2444  H   THR   430      35.260   7.460   6.900  1.00  0.00           H  
ATOM   2445  HA  THR   430      37.640   8.560   7.630  1.00  0.00           H  
ATOM   2446  HB  THR   430      35.370   7.210   9.320  1.00  0.00           H  
ATOM   2447  HG1 THR   430      34.770   8.710   7.960  1.00  0.00           H  
ATOM   2448 1HG2 THR   430      36.200   9.300  10.830  1.00  0.00           H  
ATOM   2449 2HG2 THR   430      36.700   7.640  11.160  1.00  0.00           H  
ATOM   2450 3HG2 THR   430      37.810   8.710  10.340  1.00  0.00           H  
ATOM   2451  N   LEU   431      37.640   5.390   8.450  1.00  0.00           N  
ATOM   2452  CA  LEU   431      38.440   4.250   8.840  1.00  0.00           C  
ATOM   2453  C   LEU   431      39.540   3.950   7.810  1.00  0.00           C  
ATOM   2454  O   LEU   431      40.630   3.500   8.160  1.00  0.00           O  
ATOM   2455  CB  LEU   431      37.500   3.050   9.010  1.00  0.00           C  
ATOM   2456  CG  LEU   431      36.920   2.910  10.420  1.00  0.00           C  
ATOM   2457  CD1 LEU   431      35.960   4.000  10.900  1.00  0.00           C  
ATOM   2458  CD2 LEU   431      36.130   1.610  10.510  1.00  0.00           C  
ATOM   2459  H   LEU   431      36.660   5.210   8.310  1.00  0.00           H  
ATOM   2460  HA  LEU   431      38.930   4.450   9.790  1.00  0.00           H  
ATOM   2461  HB1 LEU   431      38.030   2.130   8.770  1.00  0.00           H  
ATOM   2462  HB2 LEU   431      36.720   3.070   8.260  1.00  0.00           H  
ATOM   2463  HG  LEU   431      37.680   2.830  11.200  1.00  0.00           H  
ATOM   2464 1HD1 LEU   431      35.750   3.850  11.970  1.00  0.00           H  
ATOM   2465 2HD1 LEU   431      36.490   4.950  10.900  1.00  0.00           H  
ATOM   2466 3HD1 LEU   431      35.000   3.720  10.480  1.00  0.00           H  
ATOM   2467 1HD2 LEU   431      35.670   1.550  11.490  1.00  0.00           H  
ATOM   2468 2HD2 LEU   431      35.420   1.620   9.690  1.00  0.00           H  
ATOM   2469 3HD2 LEU   431      36.850   0.790  10.530  1.00  0.00           H  
ATOM   2470  N   ALA   432      39.300   4.350   6.560  1.00  0.00           N  
ATOM   2471  CA  ALA   432      40.360   4.400   5.580  1.00  0.00           C  
ATOM   2472  C   ALA   432      41.340   5.560   5.790  1.00  0.00           C  
ATOM   2473  O   ALA   432      42.550   5.370   5.830  1.00  0.00           O  
ATOM   2474  CB  ALA   432      39.800   4.330   4.160  1.00  0.00           C  
ATOM   2475  H   ALA   432      38.580   5.040   6.410  1.00  0.00           H  
ATOM   2476  HA  ALA   432      41.070   3.580   5.720  1.00  0.00           H  
ATOM   2477  HB1 ALA   432      39.140   5.180   3.970  1.00  0.00           H  
ATOM   2478  HB2 ALA   432      40.610   4.300   3.440  1.00  0.00           H  
ATOM   2479  HB3 ALA   432      39.280   3.380   4.050  1.00  0.00           H  
ATOM   2480  N   ILE   433      40.860   6.770   6.050  1.00  0.00           N  
ATOM   2481  CA  ILE   433      41.640   7.960   6.300  1.00  0.00           C  
ATOM   2482  C   ILE   433      42.510   7.840   7.550  1.00  0.00           C  
ATOM   2483  O   ILE   433      43.630   8.350   7.490  1.00  0.00           O  
ATOM   2484  CB  ILE   433      40.750   9.200   6.350  1.00  0.00           C  
ATOM   2485  CG1 ILE   433      40.080   9.440   5.000  1.00  0.00           C  
ATOM   2486  CG2 ILE   433      41.690  10.370   6.640  1.00  0.00           C  
ATOM   2487  CD  ILE   433      38.770  10.220   5.040  1.00  0.00           C  
ATOM   2488  H   ILE   433      39.880   6.980   6.100  1.00  0.00           H  
ATOM   2489  HA  ILE   433      42.360   8.200   5.510  1.00  0.00           H  
ATOM   2490  HB  ILE   433      39.970   9.110   7.120  1.00  0.00           H  
ATOM   2491 1HG1 ILE   433      39.830   8.530   4.470  1.00  0.00           H  
ATOM   2492 2HG1 ILE   433      40.810  10.020   4.430  1.00  0.00           H  
ATOM   2493 1HG2 ILE   433      42.120  10.370   7.640  1.00  0.00           H  
ATOM   2494 2HG2 ILE   433      42.490  10.450   5.900  1.00  0.00           H  
ATOM   2495 3HG2 ILE   433      40.990  11.200   6.560  1.00  0.00           H  
ATOM   2496  HD1 ILE   433      38.880  11.270   5.320  1.00  0.00           H  
ATOM   2497  HD2 ILE   433      38.270  10.140   4.070  1.00  0.00           H  
ATOM   2498  HD3 ILE   433      38.070   9.690   5.690  1.00  0.00           H  
ATOM   2499  N   LEU   434      42.110   7.120   8.590  1.00  0.00           N  
ATOM   2500  CA  LEU   434      42.930   6.910   9.760  1.00  0.00           C  
ATOM   2501  C   LEU   434      44.370   6.450   9.550  1.00  0.00           C  
ATOM   2502  O   LEU   434      45.320   6.780  10.250  1.00  0.00           O  
ATOM   2503  CB  LEU   434      42.290   5.910  10.720  1.00  0.00           C  
ATOM   2504  CG  LEU   434      41.120   6.350  11.590  1.00  0.00           C  
ATOM   2505  CD1 LEU   434      40.300   5.230  12.220  1.00  0.00           C  
ATOM   2506  CD2 LEU   434      41.460   7.270  12.760  1.00  0.00           C  
ATOM   2507  H   LEU   434      41.120   6.940   8.680  1.00  0.00           H  
ATOM   2508  HA  LEU   434      42.980   7.890  10.240  1.00  0.00           H  
ATOM   2509  HB1 LEU   434      43.030   5.460  11.390  1.00  0.00           H  
ATOM   2510  HB2 LEU   434      42.000   5.020  10.160  1.00  0.00           H  
ATOM   2511  HG  LEU   434      40.410   6.870  10.930  1.00  0.00           H  
ATOM   2512 1HD1 LEU   434      39.510   5.600  12.890  1.00  0.00           H  
ATOM   2513 2HD1 LEU   434      39.890   4.570  11.460  1.00  0.00           H  
ATOM   2514 3HD1 LEU   434      40.960   4.610  12.820  1.00  0.00           H  
ATOM   2515 1HD2 LEU   434      42.190   6.860  13.450  1.00  0.00           H  
ATOM   2516 2HD2 LEU   434      41.960   8.140  12.330  1.00  0.00           H  
ATOM   2517 3HD2 LEU   434      40.540   7.610  13.220  1.00  0.00           H  
ATOM   2518  N   THR   435      44.530   5.600   8.530  1.00  0.00           N  
ATOM   2519  CA  THR   435      45.800   5.070   8.070  1.00  0.00           C  
ATOM   2520  C   THR   435      46.380   5.630   6.790  1.00  0.00           C  
ATOM   2521  O   THR   435      47.610   5.650   6.700  1.00  0.00           O  
ATOM   2522  CB  THR   435      45.910   3.540   8.140  1.00  0.00           C  
ATOM   2523  CG2 THR   435      46.060   3.240   9.630  1.00  0.00           C  
ATOM   2524  OG1 THR   435      44.760   2.820   7.750  1.00  0.00           O  
ATOM   2525  H   THR   435      43.730   5.240   8.030  1.00  0.00           H  
ATOM   2526  HA  THR   435      46.590   5.320   8.780  1.00  0.00           H  
ATOM   2527  HB  THR   435      46.770   3.210   7.560  1.00  0.00           H  
ATOM   2528  HG1 THR   435      44.670   2.180   8.460  1.00  0.00           H  
ATOM   2529 1HG2 THR   435      46.990   3.670  10.020  1.00  0.00           H  
ATOM   2530 2HG2 THR   435      45.200   3.550  10.220  1.00  0.00           H  
ATOM   2531 3HG2 THR   435      46.070   2.150   9.680  1.00  0.00           H  
ATOM   2532  N   ALA   436      45.560   5.930   5.780  1.00  0.00           N  
ATOM   2533  CA  ALA   436      45.870   6.580   4.530  1.00  0.00           C  
ATOM   2534  C   ALA   436      46.290   8.040   4.670  1.00  0.00           C  
ATOM   2535  O   ALA   436      46.860   8.560   3.720  1.00  0.00           O  
ATOM   2536  CB  ALA   436      44.690   6.430   3.580  1.00  0.00           C  
ATOM   2537  H   ALA   436      44.630   5.620   6.020  1.00  0.00           H  
ATOM   2538  HA  ALA   436      46.710   6.030   4.090  1.00  0.00           H  
ATOM   2539  HB1 ALA   436      43.790   7.020   3.750  1.00  0.00           H  
ATOM   2540  HB2 ALA   436      45.120   6.910   2.700  1.00  0.00           H  
ATOM   2541  HB3 ALA   436      44.580   5.390   3.270  1.00  0.00           H  
ATOM   2542  N   LEU   437      46.060   8.650   5.840  1.00  0.00           N  
ATOM   2543  CA  LEU   437      46.350  10.030   6.110  1.00  0.00           C  
ATOM   2544  C   LEU   437      45.890  11.040   5.060  1.00  0.00           C  
ATOM   2545  O   LEU   437      46.400  12.160   5.050  1.00  0.00           O  
ATOM   2546  CB  LEU   437      47.840  10.150   6.380  1.00  0.00           C  
ATOM   2547  CG  LEU   437      48.420   9.130   7.370  1.00  0.00           C  
ATOM   2548  CD1 LEU   437      49.920   9.290   7.600  1.00  0.00           C  
ATOM   2549  CD2 LEU   437      47.740   9.300   8.730  1.00  0.00           C  
ATOM   2550  H   LEU   437      45.660   8.130   6.620  1.00  0.00           H  
ATOM   2551  HA  LEU   437      45.800  10.320   7.010  1.00  0.00           H  
ATOM   2552  HB1 LEU   437      48.110  11.160   6.690  1.00  0.00           H  
ATOM   2553  HB2 LEU   437      48.270   9.910   5.410  1.00  0.00           H  
ATOM   2554  HG  LEU   437      48.240   8.110   7.030  1.00  0.00           H  
ATOM   2555 1HD1 LEU   437      50.300   8.460   8.190  1.00  0.00           H  
ATOM   2556 2HD1 LEU   437      50.390   9.210   6.610  1.00  0.00           H  
ATOM   2557 3HD1 LEU   437      50.180  10.240   8.050  1.00  0.00           H  
ATOM   2558 1HD2 LEU   437      46.710   8.950   8.680  1.00  0.00           H  
ATOM   2559 2HD2 LEU   437      48.190   8.760   9.560  1.00  0.00           H  
ATOM   2560 3HD2 LEU   437      47.810  10.350   9.020  1.00  0.00           H  
ATOM   2561  N   ARG   438      44.950  10.740   4.160  1.00  0.00           N  
ATOM   2562  CA  ARG   438      44.380  11.720   3.260  1.00  0.00           C  
ATOM   2563  C   ARG   438      42.980  11.390   2.760  1.00  0.00           C  
ATOM   2564  O   ARG   438      42.710  10.240   2.440  1.00  0.00           O  
ATOM   2565  CB  ARG   438      45.390  12.020   2.160  1.00  0.00           C  
ATOM   2566  CG  ARG   438      45.510  10.840   1.200  1.00  0.00           C  
ATOM   2567  CD  ARG   438      46.880  10.760   0.530  1.00  0.00           C  
ATOM   2568  NE  ARG   438      47.800  10.100   1.460  1.00  0.00           N  
ATOM   2569  CZ  ARG   438      49.140  10.130   1.380  1.00  0.00           C  
ATOM   2570  NH1 ARG   438      49.840  10.760   0.430  1.00  0.00           N1+
ATOM   2571  NH2 ARG   438      49.910   9.460   2.240  1.00  0.00           N  
ATOM   2572  H   ARG   438      44.530   9.840   4.370  1.00  0.00           H  
ATOM   2573  HA  ARG   438      44.330  12.650   3.820  1.00  0.00           H  
ATOM   2574  HB1 ARG   438      46.310  12.300   2.670  1.00  0.00           H  
ATOM   2575  HB2 ARG   438      45.120  12.900   1.570  1.00  0.00           H  
ATOM   2576  HG1 ARG   438      44.730  11.010   0.460  1.00  0.00           H  
ATOM   2577  HG2 ARG   438      45.280   9.910   1.720  1.00  0.00           H  
ATOM   2578  HD1 ARG   438      47.230  11.720   0.130  1.00  0.00           H  
ATOM   2579  HD2 ARG   438      46.880  10.140  -0.360  1.00  0.00           H  
ATOM   2580  HE  ARG   438      47.420   9.460   2.140  1.00  0.00           H  
ATOM   2581 1HH1 ARG   438      49.410  11.100  -0.420  1.00  0.00           H  
ATOM   2582 2HH1 ARG   438      50.840  10.670   0.330  1.00  0.00           H  
ATOM   2583 1HH2 ARG   438      49.490   8.640   2.650  1.00  0.00           H  
ATOM   2584 2HH2 ARG   438      50.920   9.450   2.120  1.00  0.00           H  
TER   
ATOM   2585  N   NME   439      42.090  12.380   2.890  1.00  0.00           N  
ATOM   2586  CH3 NME   439      40.720  12.230   2.450  1.00  0.00           C  
ATOM   2587  H   NME   439      42.440  13.280   3.180  1.00  0.00           H  
ATOM   2588 1HH3 NME   439      40.460  12.830   1.570  1.00  0.00           H  
ATOM   2589 2HH3 NME   439      40.500  11.180   2.250  1.00  0.00           H  
ATOM   2590 3HH3 NME   439      40.100  12.670   3.220  1.00  0.00           H  
END
