# Supplementary material for: Determination of Ligand Binding Modes in Hydrated Viral Ion Channels to Foster Drug Design and Repositioning
Source: J Chem Inf Model. 2021 Jul 27;61(8):4011–22. doi: 10.1021/acs.jcim.1c00488 (PMC8389532; doi:10.1021/acs.jcim.1c00488)
Supplement: Supplementary file 2 — ci1c00488_si_002.zip [file ci1c00488_si_002.zip › supporting_data_05_05/supporting_data/fig_6/b/waters_frame570.pdb]

ATOM      1  OW  SOL     0       1.650 -31.690   4.770  1.00  0.00           O  
ATOM      2  HW1 SOL     0       1.750 -30.770   4.990  1.00  0.00           H  
ATOM      3  HW2 SOL     0       1.150 -32.060   5.500  1.00  0.00           H  
ATOM      4  OW  SOL     1      16.290  -8.650 -10.390  1.00  0.00           O  
ATOM      5  HW1 SOL     1      16.130  -9.420  -9.860  1.00  0.00           H  
ATOM      6  HW2 SOL     1      15.800  -8.800 -11.200  1.00  0.00           H  
ATOM      7  OW  SOL     2      20.850  12.550  -9.840  1.00  0.00           O  
ATOM      8  HW1 SOL     2      20.050  12.320  -9.400  1.00  0.00           H  
ATOM      9  HW2 SOL     2      21.150  11.740 -10.240  1.00  0.00           H  
ATOM     10  OW  SOL     3      23.240 -43.510  20.760  1.00  0.00           O  
ATOM     11  HW1 SOL     3      24.010 -43.280  21.280  1.00  0.00           H  
ATOM     12  HW2 SOL     3      23.260 -42.900  20.030  1.00  0.00           H  
ATOM     13  OW  SOL     4      31.200 -32.160  20.920  1.00  0.00           O  
ATOM     14  HW1 SOL     4      31.020 -31.470  20.280  1.00  0.00           H  
ATOM     15  HW2 SOL     4      32.130 -32.060  21.110  1.00  0.00           H  
ATOM     16  OW  SOL     5      22.410   8.780 -31.070  1.00  0.00           O  
ATOM     17  HW1 SOL     5      21.570   9.160 -30.820  1.00  0.00           H  
ATOM     18  HW2 SOL     5      23.060   9.350 -30.660  1.00  0.00           H  
ATOM     19  OW  SOL     6      29.540 -28.690   5.620  1.00  0.00           O  
ATOM     20  HW1 SOL     6      29.500 -29.570   5.260  1.00  0.00           H  
ATOM     21  HW2 SOL     6      28.670 -28.550   6.000  1.00  0.00           H  
ATOM     22  OW  SOL     7      58.690  35.060  -7.610  1.00  0.00           O  
ATOM     23  HW1 SOL     7      58.790  35.860  -8.130  1.00  0.00           H  
ATOM     24  HW2 SOL     7      58.510  35.370  -6.720  1.00  0.00           H  
ATOM     25  OW  SOL     8      15.930 -22.840  20.960  1.00  0.00           O  
ATOM     26  HW1 SOL     8      16.080 -22.710  21.890  1.00  0.00           H  
ATOM     27  HW2 SOL     8      15.150 -23.380  20.910  1.00  0.00           H  
ATOM     28  OW  SOL     9      58.180  18.930  16.980  1.00  0.00           O  
ATOM     29  HW1 SOL     9      57.650  19.400  16.330  1.00  0.00           H  
ATOM     30  HW2 SOL     9      57.680  19.010  17.790  1.00  0.00           H  
ATOM     31  OW  SOL    10      18.640 -40.330  -1.500  1.00  0.00           O  
ATOM     32  HW1 SOL    10      18.880 -40.520  -0.590  1.00  0.00           H  
ATOM     33  HW2 SOL    10      18.180 -41.120  -1.780  1.00  0.00           H  
ATOM     34  OW  SOL    11      39.600  39.320 -13.440  1.00  0.00           O  
ATOM     35  HW1 SOL    11      40.390  39.840 -13.300  1.00  0.00           H  
ATOM     36  HW2 SOL    11      39.350  39.020 -12.570  1.00  0.00           H  
ATOM     37  OW  SOL    12      11.320 -15.400 -11.190  1.00  0.00           O  
ATOM     38  HW1 SOL    12      10.390 -15.460 -11.430  1.00  0.00           H  
ATOM     39  HW2 SOL    12      11.780 -15.420 -12.030  1.00  0.00           H  
ATOM     40  OW  SOL    13      32.860  -5.090 -13.720  1.00  0.00           O  
ATOM     41  HW1 SOL    13      32.760  -4.180 -13.990  1.00  0.00           H  
ATOM     42  HW2 SOL    13      32.040  -5.510 -14.000  1.00  0.00           H  
ATOM     43  OW  SOL    14      40.430  15.870   0.700  1.00  0.00           O  
ATOM     44  HW1 SOL    14      39.610  15.990   1.190  1.00  0.00           H  
ATOM     45  HW2 SOL    14      41.050  15.580   1.370  1.00  0.00           H  
ATOM     46  OW  SOL    15      57.020 -12.590   4.590  1.00  0.00           O  
ATOM     47  HW1 SOL    15      56.840 -13.230   5.280  1.00  0.00           H  
ATOM     48  HW2 SOL    15      56.150 -12.370   4.250  1.00  0.00           H  
ATOM     49  OW  SOL    16       0.590 -37.930   9.460  1.00  0.00           O  
ATOM     50  HW1 SOL    16       0.230 -38.180  10.310  1.00  0.00           H  
ATOM     51  HW2 SOL    16       0.850 -38.760   9.060  1.00  0.00           H  
ATOM     52  OW  SOL    17      23.420  20.250 -33.920  1.00  0.00           O  
ATOM     53  HW1 SOL    17      23.710  21.160 -34.010  1.00  0.00           H  
ATOM     54  HW2 SOL    17      22.540  20.330 -33.550  1.00  0.00           H  
ATOM     55  OW  SOL    18      58.040  -3.880  -0.900  1.00  0.00           O  
ATOM     56  HW1 SOL    18      58.780  -3.900  -1.510  1.00  0.00           H  
ATOM     57  HW2 SOL    18      57.330  -4.320  -1.370  1.00  0.00           H  
ATOM     58  OW  SOL    19      66.410  22.980  13.630  1.00  0.00           O  
ATOM     59  HW1 SOL    19      65.800  22.360  13.230  1.00  0.00           H  
ATOM     60  HW2 SOL    19      67.190  22.950  13.080  1.00  0.00           H  
ATOM     61  OW  SOL    20      46.480  -2.080  40.390  1.00  0.00           O  
ATOM     62  HW1 SOL    20      46.310  -1.610  41.200  1.00  0.00           H  
ATOM     63  HW2 SOL    20      46.790  -1.400  39.780  1.00  0.00           H  
ATOM     64  OW  SOL    21      34.670 -11.880  10.830  1.00  0.00           O  
ATOM     65  HW1 SOL    21      34.790 -12.180  11.730  1.00  0.00           H  
ATOM     66  HW2 SOL    21      34.620 -10.920  10.900  1.00  0.00           H  
ATOM     67  OW  SOL    22      17.670 -10.930 -33.560  1.00  0.00           O  
ATOM     68  HW1 SOL    22      18.060 -11.740 -33.240  1.00  0.00           H  
ATOM     69  HW2 SOL    22      17.930 -10.260 -32.920  1.00  0.00           H  
ATOM     70  OW  SOL    23      46.510  -5.690 -30.390  1.00  0.00           O  
ATOM     71  HW1 SOL    23      46.340  -6.240 -31.150  1.00  0.00           H  
ATOM     72  HW2 SOL    23      46.920  -6.270 -29.750  1.00  0.00           H  
ATOM     73  OW  SOL    24      12.560 -36.970 -22.100  1.00  0.00           O  
ATOM     74  HW1 SOL    24      11.880 -36.340 -21.900  1.00  0.00           H  
ATOM     75  HW2 SOL    24      12.100 -37.790 -22.240  1.00  0.00           H  
ATOM     76  OW  SOL    25      32.260 -25.600  12.000  1.00  0.00           O  
ATOM     77  HW1 SOL    25      31.330 -25.790  12.020  1.00  0.00           H  
ATOM     78  HW2 SOL    25      32.320 -24.720  11.640  1.00  0.00           H  
ATOM     79  OW  SOL    26      53.910   6.530 -24.990  1.00  0.00           O  
ATOM     80  HW1 SOL    26      53.430   6.380 -24.170  1.00  0.00           H  
ATOM     81  HW2 SOL    26      54.780   6.830 -24.710  1.00  0.00           H  
ATOM     82  OW  SOL    27     -18.270   9.920  16.710  1.00  0.00           O  
ATOM     83  HW1 SOL    27     -18.760  10.660  16.360  1.00  0.00           H  
ATOM     84  HW2 SOL    27     -18.890   9.190  16.700  1.00  0.00           H  
ATOM     85  OW  SOL    28      52.170  20.980  24.230  1.00  0.00           O  
ATOM     86  HW1 SOL    28      53.120  21.020  24.120  1.00  0.00           H  
ATOM     87  HW2 SOL    28      52.050  20.260  24.850  1.00  0.00           H  
ATOM     88  OW  SOL    29      35.410 -13.480 -24.190  1.00  0.00           O  
ATOM     89  HW1 SOL    29      35.030 -12.610 -24.320  1.00  0.00           H  
ATOM     90  HW2 SOL    29      34.670 -14.080 -24.310  1.00  0.00           H  
ATOM     91  OW  SOL    30      -1.870 -24.060  13.050  1.00  0.00           O  
ATOM     92  HW1 SOL    30      -1.300 -23.800  13.780  1.00  0.00           H  
ATOM     93  HW2 SOL    30      -1.280 -24.320  12.350  1.00  0.00           H  
ATOM     94  OW  SOL    31      63.900 -18.000 -10.060  1.00  0.00           O  
ATOM     95  HW1 SOL    31      63.660 -17.860  -9.150  1.00  0.00           H  
ATOM     96  HW2 SOL    31      64.390 -17.210 -10.300  1.00  0.00           H  
ATOM     97  OW  SOL    32      11.840 -38.590  -1.310  1.00  0.00           O  
ATOM     98  HW1 SOL    32      12.330 -37.790  -1.510  1.00  0.00           H  
ATOM     99  HW2 SOL    32      11.940 -38.710  -0.370  1.00  0.00           H  
ATOM    100  OW  SOL    33      33.670  19.820  18.450  1.00  0.00           O  
ATOM    101  HW1 SOL    33      33.180  19.270  19.060  1.00  0.00           H  
ATOM    102  HW2 SOL    33      33.120  20.590  18.330  1.00  0.00           H  
ATOM    103  OW  SOL    34      50.750  17.840 -16.620  1.00  0.00           O  
ATOM    104  HW1 SOL    34      50.420  16.950 -16.740  1.00  0.00           H  
ATOM    105  HW2 SOL    34      50.020  18.300 -16.210  1.00  0.00           H  
ATOM    106  OW  SOL    35     -10.790  -9.930  14.840  1.00  0.00           O  
ATOM    107  HW1 SOL    35     -10.270  -9.650  15.590  1.00  0.00           H  
ATOM    108  HW2 SOL    35     -10.540 -10.850  14.700  1.00  0.00           H  
ATOM    109  OW  SOL    36      61.590  12.930  -8.550  1.00  0.00           O  
ATOM    110  HW1 SOL    36      62.060  13.760  -8.570  1.00  0.00           H  
ATOM    111  HW2 SOL    36      62.270  12.270  -8.660  1.00  0.00           H  
ATOM    112  OW  SOL    37      18.950  -8.660 -46.720  1.00  0.00           O  
ATOM    113  HW1 SOL    37      18.890  -7.780 -47.090  1.00  0.00           H  
ATOM    114  HW2 SOL    37      18.920  -9.240 -47.480  1.00  0.00           H  
ATOM    115  OW  SOL    38      58.890  11.040  18.810  1.00  0.00           O  
ATOM    116  HW1 SOL    38      58.510  10.160  18.860  1.00  0.00           H  
ATOM    117  HW2 SOL    38      58.460  11.420  18.040  1.00  0.00           H  
ATOM    118  OW  SOL    39      -2.450 -22.930 -12.850  1.00  0.00           O  
ATOM    119  HW1 SOL    39      -1.980 -23.100 -12.030  1.00  0.00           H  
ATOM    120  HW2 SOL    39      -1.900 -22.300 -13.320  1.00  0.00           H  
ATOM    121  OW  SOL    40      -1.980   3.140 -16.290  1.00  0.00           O  
ATOM    122  HW1 SOL    40      -1.150   2.690 -16.140  1.00  0.00           H  
ATOM    123  HW2 SOL    40      -2.520   2.490 -16.740  1.00  0.00           H  
ATOM    124  OW  SOL    41      41.920 -12.340 -40.110  1.00  0.00           O  
ATOM    125  HW1 SOL    41      41.570 -12.400 -39.220  1.00  0.00           H  
ATOM    126  HW2 SOL    41      41.300 -11.780 -40.580  1.00  0.00           H  
ATOM    127  OW  SOL    42      36.730  24.850   0.610  1.00  0.00           O  
ATOM    128  HW1 SOL    42      37.220  25.010   1.420  1.00  0.00           H  
ATOM    129  HW2 SOL    42      37.180  24.120   0.190  1.00  0.00           H  
ATOM    130  OW  SOL    43      33.020  29.990 -16.670  1.00  0.00           O  
ATOM    131  HW1 SOL    43      33.120  30.870 -17.050  1.00  0.00           H  
ATOM    132  HW2 SOL    43      32.110  29.970 -16.380  1.00  0.00           H  
ATOM    133  OW  SOL    44      -8.460 -13.060  16.690  1.00  0.00           O  
ATOM    134  HW1 SOL    44      -7.860 -12.430  16.310  1.00  0.00           H  
ATOM    135  HW2 SOL    44      -8.150 -13.200  17.580  1.00  0.00           H  
ATOM    136  OW  SOL    45       2.030 -22.480 -18.900  1.00  0.00           O  
ATOM    137  HW1 SOL    45       1.880 -21.540 -18.880  1.00  0.00           H  
ATOM    138  HW2 SOL    45       2.880 -22.580 -19.330  1.00  0.00           H  
ATOM    139  OW  SOL    46       6.790 -14.330   3.100  1.00  0.00           O  
ATOM    140  HW1 SOL    46       7.190 -14.650   2.290  1.00  0.00           H  
ATOM    141  HW2 SOL    46       7.020 -13.400   3.130  1.00  0.00           H  
ATOM    142  OW  SOL    47      57.200 -17.030  24.140  1.00  0.00           O  
ATOM    143  HW1 SOL    47      58.120 -17.150  23.910  1.00  0.00           H  
ATOM    144  HW2 SOL    47      57.150 -16.100  24.400  1.00  0.00           H  
ATOM    145  OW  SOL    48      38.450  25.900  -5.620  1.00  0.00           O  
ATOM    146  HW1 SOL    48      38.760  26.110  -4.740  1.00  0.00           H  
ATOM    147  HW2 SOL    48      37.520  26.110  -5.610  1.00  0.00           H  
ATOM    148  OW  SOL    49      46.560 -19.850   1.200  1.00  0.00           O  
ATOM    149  HW1 SOL    49      45.860 -19.600   0.600  1.00  0.00           H  
ATOM    150  HW2 SOL    49      47.360 -19.520   0.790  1.00  0.00           H  
ATOM    151  OW  SOL    50      38.010 -35.580   0.610  1.00  0.00           O  
ATOM    152  HW1 SOL    50      38.410 -35.020  -0.060  1.00  0.00           H  
ATOM    153  HW2 SOL    50      38.750 -36.050   1.000  1.00  0.00           H  
ATOM    154  OW  SOL    51      11.460 -31.590  -6.030  1.00  0.00           O  
ATOM    155  HW1 SOL    51      12.280 -31.520  -5.540  1.00  0.00           H  
ATOM    156  HW2 SOL    51      11.030 -32.360  -5.670  1.00  0.00           H  
ATOM    157  OW  SOL    52      24.210 -19.940 -31.550  1.00  0.00           O  
ATOM    158  HW1 SOL    52      23.590 -20.260 -32.210  1.00  0.00           H  
ATOM    159  HW2 SOL    52      24.030 -20.470 -30.780  1.00  0.00           H  
ATOM    160  OW  SOL    53      35.510  38.730  24.810  1.00  0.00           O  
ATOM    161  HW1 SOL    53      34.600  38.910  25.080  1.00  0.00           H  
ATOM    162  HW2 SOL    53      35.420  38.250  23.990  1.00  0.00           H  
ATOM    163  OW  SOL    54      29.440 -37.870  22.370  1.00  0.00           O  
ATOM    164  HW1 SOL    54      29.790 -37.820  21.480  1.00  0.00           H  
ATOM    165  HW2 SOL    54      28.730 -37.230  22.380  1.00  0.00           H  
ATOM    166  OW  SOL    55      45.520  11.300  17.340  1.00  0.00           O  
ATOM    167  HW1 SOL    55      44.740  11.820  17.130  1.00  0.00           H  
ATOM    168  HW2 SOL    55      46.100  11.450  16.600  1.00  0.00           H  
ATOM    169  OW  SOL    56      56.150 -12.850 -21.040  1.00  0.00           O  
ATOM    170  HW1 SOL    56      56.340 -13.350 -20.250  1.00  0.00           H  
ATOM    171  HW2 SOL    56      56.860 -12.220 -21.090  1.00  0.00           H  
ATOM    172  OW  SOL    57      29.810   8.810  36.010  1.00  0.00           O  
ATOM    173  HW1 SOL    57      30.120   9.510  36.590  1.00  0.00           H  
ATOM    174  HW2 SOL    57      30.360   8.890  35.240  1.00  0.00           H  
ATOM    175  OW  SOL    58     -12.600  15.510  18.760  1.00  0.00           O  
ATOM    176  HW1 SOL    58     -13.470  15.720  18.390  1.00  0.00           H  
ATOM    177  HW2 SOL    58     -12.510  14.570  18.600  1.00  0.00           H  
ATOM    178  OW  SOL    59      52.290   7.640  28.630  1.00  0.00           O  
ATOM    179  HW1 SOL    59      52.430   8.110  29.450  1.00  0.00           H  
ATOM    180  HW2 SOL    59      51.830   8.260  28.070  1.00  0.00           H  
ATOM    181  OW  SOL    60      64.430  20.140 -16.910  1.00  0.00           O  
ATOM    182  HW1 SOL    60      64.040  19.300 -17.150  1.00  0.00           H  
ATOM    183  HW2 SOL    60      63.700  20.770 -16.970  1.00  0.00           H  
ATOM    184  OW  SOL    61       6.820 -23.350 -12.620  1.00  0.00           O  
ATOM    185  HW1 SOL    61       7.340 -23.670 -11.880  1.00  0.00           H  
ATOM    186  HW2 SOL    61       6.400 -24.140 -12.960  1.00  0.00           H  
ATOM    187  OW  SOL    62      52.190 -16.260 -11.730  1.00  0.00           O  
ATOM    188  HW1 SOL    62      51.930 -17.170 -11.810  1.00  0.00           H  
ATOM    189  HW2 SOL    62      52.550 -16.040 -12.590  1.00  0.00           H  
ATOM    190  OW  SOL    63      19.300 -26.340   0.420  1.00  0.00           O  
ATOM    191  HW1 SOL    63      20.240 -26.500   0.340  1.00  0.00           H  
ATOM    192  HW2 SOL    63      18.950 -26.450  -0.460  1.00  0.00           H  
ATOM    193  OW  SOL    64      28.330  14.990 -10.150  1.00  0.00           O  
ATOM    194  HW1 SOL    64      28.930  15.230 -10.850  1.00  0.00           H  
ATOM    195  HW2 SOL    64      27.580  14.600 -10.590  1.00  0.00           H  
ATOM    196  OW  SOL    65     -18.870   4.880  26.680  1.00  0.00           O  
ATOM    197  HW1 SOL    65     -19.660   4.430  27.000  1.00  0.00           H  
ATOM    198  HW2 SOL    65     -18.940   5.770  27.020  1.00  0.00           H  
ATOM    199  OW  SOL    66      49.910   9.480  35.750  1.00  0.00           O  
ATOM    200  HW1 SOL    66      49.640   8.570  35.830  1.00  0.00           H  
ATOM    201  HW2 SOL    66      50.360   9.670  36.580  1.00  0.00           H  
ATOM    202  OW  SOL    67      17.310 -12.060   5.110  1.00  0.00           O  
ATOM    203  HW1 SOL    67      17.430 -12.990   5.320  1.00  0.00           H  
ATOM    204  HW2 SOL    67      16.560 -11.790   5.650  1.00  0.00           H  
ATOM    205  OW  SOL    68      -1.900  26.700  -7.370  1.00  0.00           O  
ATOM    206  HW1 SOL    68      -2.680  26.170  -7.200  1.00  0.00           H  
ATOM    207  HW2 SOL    68      -1.300  26.470  -6.660  1.00  0.00           H  
ATOM    208  OW  SOL    69      51.900  31.110  -8.750  1.00  0.00           O  
ATOM    209  HW1 SOL    69      52.000  31.350  -7.830  1.00  0.00           H  
ATOM    210  HW2 SOL    69      52.170  31.890  -9.230  1.00  0.00           H  
ATOM    211  OW  SOL    70      36.060   2.610 -33.260  1.00  0.00           O  
ATOM    212  HW1 SOL    70      36.250   3.020 -32.420  1.00  0.00           H  
ATOM    213  HW2 SOL    70      35.410   3.190 -33.670  1.00  0.00           H  
ATOM    214  OW  SOL    71      49.980 -23.680  -4.230  1.00  0.00           O  
ATOM    215  HW1 SOL    71      50.400 -23.340  -5.020  1.00  0.00           H  
ATOM    216  HW2 SOL    71      49.100 -23.910  -4.520  1.00  0.00           H  
ATOM    217  OW  SOL    72      23.260  -8.360 -10.660  1.00  0.00           O  
ATOM    218  HW1 SOL    72      22.850  -8.800  -9.910  1.00  0.00           H  
ATOM    219  HW2 SOL    72      22.540  -7.900 -11.100  1.00  0.00           H  
ATOM    220  OW  SOL    73      16.690 -27.860  33.270  1.00  0.00           O  
ATOM    221  HW1 SOL    73      16.250 -27.020  33.370  1.00  0.00           H  
ATOM    222  HW2 SOL    73      17.620 -27.630  33.210  1.00  0.00           H  
ATOM    223  OW  SOL    74      64.210   2.570 -19.230  1.00  0.00           O  
ATOM    224  HW1 SOL    74      65.130   2.730 -19.040  1.00  0.00           H  
ATOM    225  HW2 SOL    74      64.200   1.810 -19.800  1.00  0.00           H  
ATOM    226  OW  SOL    75      42.980  -9.800  35.900  1.00  0.00           O  
ATOM    227  HW1 SOL    75      43.500  -9.640  35.120  1.00  0.00           H  
ATOM    228  HW2 SOL    75      43.610  -9.860  36.610  1.00  0.00           H  
ATOM    229  OW  SOL    76      24.320   7.570  50.280  1.00  0.00           O  
ATOM    230  HW1 SOL    76      25.210   7.920  50.400  1.00  0.00           H  
ATOM    231  HW2 SOL    76      24.440   6.620  50.310  1.00  0.00           H  
ATOM    232  OW  SOL    77      65.280   4.310   8.050  1.00  0.00           O  
ATOM    233  HW1 SOL    77      64.850   5.070   8.430  1.00  0.00           H  
ATOM    234  HW2 SOL    77      64.950   3.560   8.550  1.00  0.00           H  
ATOM    235  OW  SOL    78      35.280 -43.010  13.170  1.00  0.00           O  
ATOM    236  HW1 SOL    78      35.460 -42.350  12.500  1.00  0.00           H  
ATOM    237  HW2 SOL    78      35.590 -43.830  12.780  1.00  0.00           H  
ATOM    238  OW  SOL    79      57.370  15.420   5.740  1.00  0.00           O  
ATOM    239  HW1 SOL    79      58.110  15.340   5.130  1.00  0.00           H  
ATOM    240  HW2 SOL    79      56.780  14.710   5.480  1.00  0.00           H  
ATOM    241  OW  SOL    80      13.120 -20.400  31.480  1.00  0.00           O  
ATOM    242  HW1 SOL    80      13.300 -19.590  31.960  1.00  0.00           H  
ATOM    243  HW2 SOL    80      13.190 -20.140  30.560  1.00  0.00           H  
ATOM    244  OW  SOL    81      21.160 -19.710 -15.250  1.00  0.00           O  
ATOM    245  HW1 SOL    81      20.280 -20.050 -15.200  1.00  0.00           H  
ATOM    246  HW2 SOL    81      21.140 -19.070 -15.960  1.00  0.00           H  
ATOM    247  OW  SOL    82      27.600   6.530  24.770  1.00  0.00           O  
ATOM    248  HW1 SOL    82      27.150   7.250  25.200  1.00  0.00           H  
ATOM    249  HW2 SOL    82      27.050   5.760  24.950  1.00  0.00           H  
ATOM    250  OW  SOL    83      16.060  29.960  23.650  1.00  0.00           O  
ATOM    251  HW1 SOL    83      16.740  29.700  24.270  1.00  0.00           H  
ATOM    252  HW2 SOL    83      15.400  29.270  23.700  1.00  0.00           H  
ATOM    253  OW  SOL    84      30.120  -8.900  26.770  1.00  0.00           O  
ATOM    254  HW1 SOL    84      30.590  -9.380  26.090  1.00  0.00           H  
ATOM    255  HW2 SOL    84      30.780  -8.730  27.450  1.00  0.00           H  
ATOM    256  OW  SOL    85      41.140  22.550 -14.140  1.00  0.00           O  
ATOM    257  HW1 SOL    85      41.080  23.410 -13.730  1.00  0.00           H  
ATOM    258  HW2 SOL    85      40.270  22.380 -14.480  1.00  0.00           H  
ATOM    259  OW  SOL    86      53.190   3.950  11.760  1.00  0.00           O  
ATOM    260  HW1 SOL    86      52.490   3.590  12.300  1.00  0.00           H  
ATOM    261  HW2 SOL    86      53.700   4.500  12.360  1.00  0.00           H  
ATOM    262  OW  SOL    87      10.250  -2.010 -32.960  1.00  0.00           O  
ATOM    263  HW1 SOL    87      10.720  -2.300 -32.170  1.00  0.00           H  
ATOM    264  HW2 SOL    87       9.330  -2.080 -32.710  1.00  0.00           H  
ATOM    265  OW  SOL    88      49.260  12.830   8.780  1.00  0.00           O  
ATOM    266  HW1 SOL    88      48.470  12.810   8.230  1.00  0.00           H  
ATOM    267  HW2 SOL    88      49.720  13.630   8.520  1.00  0.00           H  
ATOM    268  OW  SOL    89      46.160  12.710 -36.170  1.00  0.00           O  
ATOM    269  HW1 SOL    89      46.840  12.710 -35.490  1.00  0.00           H  
ATOM    270  HW2 SOL    89      46.480  13.320 -36.830  1.00  0.00           H  
ATOM    271  OW  SOL    90     -17.620  18.730  -0.600  1.00  0.00           O  
ATOM    272  HW1 SOL    90     -17.330  18.200  -1.350  1.00  0.00           H  
ATOM    273  HW2 SOL    90     -17.480  18.160   0.160  1.00  0.00           H  
ATOM    274  OW  SOL    91      -5.710  16.240 -20.190  1.00  0.00           O  
ATOM    275  HW1 SOL    91      -5.030  15.910 -19.610  1.00  0.00           H  
ATOM    276  HW2 SOL    91      -5.760  15.590 -20.890  1.00  0.00           H  
ATOM    277  OW  SOL    92      24.080  11.130 -44.880  1.00  0.00           O  
ATOM    278  HW1 SOL    92      24.200  11.640 -45.680  1.00  0.00           H  
ATOM    279  HW2 SOL    92      24.780  10.470 -44.920  1.00  0.00           H  
ATOM    280  OW  SOL    93      -5.480  -2.090  -0.100  1.00  0.00           O  
ATOM    281  HW1 SOL    93      -5.160  -1.900  -0.990  1.00  0.00           H  
ATOM    282  HW2 SOL    93      -4.690  -2.270   0.410  1.00  0.00           H  
ATOM    283  OW  SOL    94      16.500  -8.580 -25.560  1.00  0.00           O  
ATOM    284  HW1 SOL    94      16.410  -9.410 -25.090  1.00  0.00           H  
ATOM    285  HW2 SOL    94      15.930  -7.970 -25.090  1.00  0.00           H  
ATOM    286  OW  SOL    95      10.460 -36.410  20.460  1.00  0.00           O  
ATOM    287  HW1 SOL    95      10.340 -37.230  19.990  1.00  0.00           H  
ATOM    288  HW2 SOL    95      11.020 -35.880  19.880  1.00  0.00           H  
ATOM    289  OW  SOL    96      46.840 -32.160  15.810  1.00  0.00           O  
ATOM    290  HW1 SOL    96      47.340 -32.870  15.390  1.00  0.00           H  
ATOM    291  HW2 SOL    96      47.140 -32.150  16.720  1.00  0.00           H  
ATOM    292  OW  SOL    97      41.450 -34.260   4.950  1.00  0.00           O  
ATOM    293  HW1 SOL    97      40.810 -33.840   5.530  1.00  0.00           H  
ATOM    294  HW2 SOL    97      42.220 -33.690   4.990  1.00  0.00           H  
ATOM    295  OW  SOL    98      19.930 -36.060 -21.020  1.00  0.00           O  
ATOM    296  HW1 SOL    98      19.030 -36.280 -20.830  1.00  0.00           H  
ATOM    297  HW2 SOL    98      20.380 -36.900 -21.060  1.00  0.00           H  
ATOM    298  OW  SOL    99      38.910  26.100  21.570  1.00  0.00           O  
ATOM    299  HW1 SOL    99      38.330  26.790  21.250  1.00  0.00           H  
ATOM    300  HW2 SOL    99      38.320  25.380  21.780  1.00  0.00           H  
ATOM    301  OW  SOL   100      40.160 -37.590 -12.780  1.00  0.00           O  
ATOM    302  HW1 SOL   100      40.780 -37.660 -12.060  1.00  0.00           H  
ATOM    303  HW2 SOL   100      39.410 -38.110 -12.510  1.00  0.00           H  
ATOM    304  OW  SOL   101       3.370  40.680  -6.230  1.00  0.00           O  
ATOM    305  HW1 SOL   101       2.600  41.200  -6.430  1.00  0.00           H  
ATOM    306  HW2 SOL   101       3.020  39.800  -6.070  1.00  0.00           H  
ATOM    307  OW  SOL   102      10.200  24.520   1.240  1.00  0.00           O  
ATOM    308  HW1 SOL   102      11.080  24.160   1.190  1.00  0.00           H  
ATOM    309  HW2 SOL   102       9.830  24.380   0.370  1.00  0.00           H  
ATOM    310  OW  SOL   103      47.450   1.580 -15.810  1.00  0.00           O  
ATOM    311  HW1 SOL   103      47.320   0.720 -15.410  1.00  0.00           H  
ATOM    312  HW2 SOL   103      47.500   1.400 -16.760  1.00  0.00           H  
ATOM    313  OW  SOL   104      -4.700  36.890   7.650  1.00  0.00           O  
ATOM    314  HW1 SOL   104      -4.440  36.160   8.210  1.00  0.00           H  
ATOM    315  HW2 SOL   104      -5.080  37.530   8.240  1.00  0.00           H  
ATOM    316  OW  SOL   105      65.310 -20.350   1.580  1.00  0.00           O  
ATOM    317  HW1 SOL   105      64.420 -20.170   1.300  1.00  0.00           H  
ATOM    318  HW2 SOL   105      65.630 -19.530   1.970  1.00  0.00           H  
ATOM    319  OW  SOL   106      -8.090 -20.760   6.020  1.00  0.00           O  
ATOM    320  HW1 SOL   106      -8.190 -21.320   6.790  1.00  0.00           H  
ATOM    321  HW2 SOL   106      -7.180 -20.890   5.740  1.00  0.00           H  
ATOM    322  OW  SOL   107      24.100 -35.170   9.530  1.00  0.00           O  
ATOM    323  HW1 SOL   107      24.730 -34.600   9.090  1.00  0.00           H  
ATOM    324  HW2 SOL   107      24.020 -35.930   8.950  1.00  0.00           H  
ATOM    325  OW  SOL   108      -2.470 -20.920 -21.050  1.00  0.00           O  
ATOM    326  HW1 SOL   108      -2.400 -20.530 -21.920  1.00  0.00           H  
ATOM    327  HW2 SOL   108      -3.380 -21.200 -20.970  1.00  0.00           H  
ATOM    328  OW  SOL   109      19.550  -8.370 -29.740  1.00  0.00           O  
ATOM    329  HW1 SOL   109      19.230  -8.100 -28.880  1.00  0.00           H  
ATOM    330  HW2 SOL   109      20.460  -8.630 -29.590  1.00  0.00           H  
ATOM    331  OW  SOL   110      33.480 -21.720 -38.480  1.00  0.00           O  
ATOM    332  HW1 SOL   110      32.650 -21.820 -38.950  1.00  0.00           H  
ATOM    333  HW2 SOL   110      34.020 -22.450 -38.780  1.00  0.00           H  
ATOM    334  OW  SOL   111      39.100  27.950  -7.760  1.00  0.00           O  
ATOM    335  HW1 SOL   111      38.940  27.570  -6.900  1.00  0.00           H  
ATOM    336  HW2 SOL   111      39.990  27.680  -7.970  1.00  0.00           H  
ATOM    337  OW  SOL   112      16.050  11.330  20.380  1.00  0.00           O  
ATOM    338  HW1 SOL   112      15.590  10.740  19.790  1.00  0.00           H  
ATOM    339  HW2 SOL   112      15.470  11.420  21.140  1.00  0.00           H  
ATOM    340  OW  SOL   113     -12.660   3.160 -11.760  1.00  0.00           O  
ATOM    341  HW1 SOL   113     -12.930   2.330 -11.370  1.00  0.00           H  
ATOM    342  HW2 SOL   113     -11.710   3.090 -11.860  1.00  0.00           H  
ATOM    343  OW  SOL   114     -11.060 -24.520 -18.110  1.00  0.00           O  
ATOM    344  HW1 SOL   114     -11.320 -25.450 -18.100  1.00  0.00           H  
ATOM    345  HW2 SOL   114     -10.120 -24.540 -18.240  1.00  0.00           H  
ATOM    346  OW  SOL   115      20.710 -24.810 -33.730  1.00  0.00           O  
ATOM    347  HW1 SOL   115      19.830 -24.650 -33.380  1.00  0.00           H  
ATOM    348  HW2 SOL   115      20.810 -24.170 -34.430  1.00  0.00           H  
ATOM    349  OW  SOL   116      58.710  12.270  -1.960  1.00  0.00           O  
ATOM    350  HW1 SOL   116      59.540  12.110  -2.400  1.00  0.00           H  
ATOM    351  HW2 SOL   116      58.060  11.870  -2.530  1.00  0.00           H  
ATOM    352  OW  SOL   117       6.110   1.030 -26.810  1.00  0.00           O  
ATOM    353  HW1 SOL   117       6.200   1.770 -27.430  1.00  0.00           H  
ATOM    354  HW2 SOL   117       6.620   1.300 -26.040  1.00  0.00           H  
ATOM    355  OW  SOL   118      47.080   9.090 -20.990  1.00  0.00           O  
ATOM    356  HW1 SOL   118      46.230   8.800 -20.680  1.00  0.00           H  
ATOM    357  HW2 SOL   118      46.940   9.340 -21.900  1.00  0.00           H  
ATOM    358  OW  SOL   119      20.850 -25.240  18.820  1.00  0.00           O  
ATOM    359  HW1 SOL   119      20.030 -25.400  18.360  1.00  0.00           H  
ATOM    360  HW2 SOL   119      20.740 -24.350  19.190  1.00  0.00           H  
ATOM    361  OW  SOL   120      15.110  -6.730  15.930  1.00  0.00           O  
ATOM    362  HW1 SOL   120      14.430  -7.070  16.520  1.00  0.00           H  
ATOM    363  HW2 SOL   120      14.990  -7.230  15.120  1.00  0.00           H  
ATOM    364  OW  SOL   121      24.940  12.580 -47.050  1.00  0.00           O  
ATOM    365  HW1 SOL   121      24.840  11.850 -47.670  1.00  0.00           H  
ATOM    366  HW2 SOL   121      25.580  13.160 -47.460  1.00  0.00           H  
ATOM    367  OW  SOL   122      56.080  -3.140 -15.180  1.00  0.00           O  
ATOM    368  HW1 SOL   122      55.990  -2.280 -15.590  1.00  0.00           H  
ATOM    369  HW2 SOL   122      56.160  -2.960 -14.240  1.00  0.00           H  
ATOM    370  OW  SOL   123     -18.290 -10.120   0.740  1.00  0.00           O  
ATOM    371  HW1 SOL   123     -18.320 -11.030   1.040  1.00  0.00           H  
ATOM    372  HW2 SOL   123     -17.380  -9.850   0.890  1.00  0.00           H  
ATOM    373  OW  SOL   124      54.300  22.410  -1.380  1.00  0.00           O  
ATOM    374  HW1 SOL   124      53.520  21.880  -1.190  1.00  0.00           H  
ATOM    375  HW2 SOL   124      54.990  21.770  -1.560  1.00  0.00           H  
ATOM    376  OW  SOL   125       2.570 -16.750 -29.890  1.00  0.00           O  
ATOM    377  HW1 SOL   125       1.940 -16.040 -30.040  1.00  0.00           H  
ATOM    378  HW2 SOL   125       3.210 -16.660 -30.590  1.00  0.00           H  
ATOM    379  OW  SOL   126      38.420  19.150  12.610  1.00  0.00           O  
ATOM    380  HW1 SOL   126      38.240  20.070  12.430  1.00  0.00           H  
ATOM    381  HW2 SOL   126      37.770  18.900  13.260  1.00  0.00           H  
ATOM    382  OW  SOL   127      19.630  40.430 -18.480  1.00  0.00           O  
ATOM    383  HW1 SOL   127      19.630  39.550 -18.870  1.00  0.00           H  
ATOM    384  HW2 SOL   127      18.760  40.770 -18.660  1.00  0.00           H  
ATOM    385  OW  SOL   128      59.570  30.260  -4.520  1.00  0.00           O  
ATOM    386  HW1 SOL   128      59.460  31.210  -4.550  1.00  0.00           H  
ATOM    387  HW2 SOL   128      58.940  29.970  -3.860  1.00  0.00           H  
ATOM    388  OW  SOL   129      59.940  -3.930  27.520  1.00  0.00           O  
ATOM    389  HW1 SOL   129      60.490  -3.250  27.910  1.00  0.00           H  
ATOM    390  HW2 SOL   129      60.520  -4.690  27.430  1.00  0.00           H  
ATOM    391  OW  SOL   130      -1.580  14.540  21.060  1.00  0.00           O  
ATOM    392  HW1 SOL   130      -2.080  15.010  20.400  1.00  0.00           H  
ATOM    393  HW2 SOL   130      -1.970  14.810  21.890  1.00  0.00           H  
ATOM    394  OW  SOL   131      54.570 -18.390  20.560  1.00  0.00           O  
ATOM    395  HW1 SOL   131      54.980 -18.140  19.730  1.00  0.00           H  
ATOM    396  HW2 SOL   131      55.180 -19.020  20.940  1.00  0.00           H  
ATOM    397  OW  SOL   132      60.090 -41.970  -5.850  1.00  0.00           O  
ATOM    398  HW1 SOL   132      59.460 -41.260  -5.960  1.00  0.00           H  
ATOM    399  HW2 SOL   132      60.650 -41.680  -5.130  1.00  0.00           H  
ATOM    400  OW  SOL   133      57.360  41.160  -7.730  1.00  0.00           O  
ATOM    401  HW1 SOL   133      58.220  40.890  -7.410  1.00  0.00           H  
ATOM    402  HW2 SOL   133      56.940  41.570  -6.980  1.00  0.00           H  
ATOM    403  OW  SOL   134      17.770  22.820  -1.210  1.00  0.00           O  
ATOM    404  HW1 SOL   134      18.030  23.720  -1.020  1.00  0.00           H  
ATOM    405  HW2 SOL   134      18.590  22.340  -1.290  1.00  0.00           H  
ATOM    406  OW  SOL   135      35.780  12.430 -24.750  1.00  0.00           O  
ATOM    407  HW1 SOL   135      35.390  11.550 -24.790  1.00  0.00           H  
ATOM    408  HW2 SOL   135      36.640  12.280 -24.350  1.00  0.00           H  
ATOM    409  OW  SOL   136      50.140 -36.420  11.070  1.00  0.00           O  
ATOM    410  HW1 SOL   136      49.760 -35.880  10.380  1.00  0.00           H  
ATOM    411  HW2 SOL   136      50.400 -37.230  10.620  1.00  0.00           H  
ATOM    412  OW  SOL   137      31.510 -16.950   3.990  1.00  0.00           O  
ATOM    413  HW1 SOL   137      31.530 -16.000   4.100  1.00  0.00           H  
ATOM    414  HW2 SOL   137      30.950 -17.090   3.230  1.00  0.00           H  
ATOM    415  OW  SOL   138      10.100  -8.400 -17.240  1.00  0.00           O  
ATOM    416  HW1 SOL   138       9.770  -8.010 -16.430  1.00  0.00           H  
ATOM    417  HW2 SOL   138       9.570  -8.000 -17.920  1.00  0.00           H  
ATOM    418  OW  SOL   139      20.440  -8.840  47.330  1.00  0.00           O  
ATOM    419  HW1 SOL   139      21.080  -8.380  46.800  1.00  0.00           H  
ATOM    420  HW2 SOL   139      20.290  -9.670  46.880  1.00  0.00           H  
ATOM    421  OW  SOL   140      28.630 -25.740  26.100  1.00  0.00           O  
ATOM    422  HW1 SOL   140      28.550 -25.070  26.770  1.00  0.00           H  
ATOM    423  HW2 SOL   140      27.940 -26.370  26.290  1.00  0.00           H  
ATOM    424  OW  SOL   141      34.330  14.270   2.240  1.00  0.00           O  
ATOM    425  HW1 SOL   141      34.410  15.220   2.280  1.00  0.00           H  
ATOM    426  HW2 SOL   141      34.810  13.950   3.000  1.00  0.00           H  
ATOM    427  OW  SOL   142      57.490   2.280 -13.710  1.00  0.00           O  
ATOM    428  HW1 SOL   142      57.900   3.150 -13.730  1.00  0.00           H  
ATOM    429  HW2 SOL   142      56.680   2.420 -13.220  1.00  0.00           H  
ATOM    430  OW  SOL   143      28.100 -19.390   2.390  1.00  0.00           O  
ATOM    431  HW1 SOL   143      28.140 -19.010   3.270  1.00  0.00           H  
ATOM    432  HW2 SOL   143      27.490 -18.820   1.910  1.00  0.00           H  
ATOM    433  OW  SOL   144     -18.900  13.630 -20.420  1.00  0.00           O  
ATOM    434  HW1 SOL   144     -18.750  14.540 -20.670  1.00  0.00           H  
ATOM    435  HW2 SOL   144     -19.660  13.350 -20.940  1.00  0.00           H  
ATOM    436  OW  SOL   145      17.800 -37.870   1.290  1.00  0.00           O  
ATOM    437  HW1 SOL   145      17.830 -38.760   0.940  1.00  0.00           H  
ATOM    438  HW2 SOL   145      18.650 -37.500   1.090  1.00  0.00           H  
ATOM    439  OW  SOL   146      24.060  15.100  38.190  1.00  0.00           O  
ATOM    440  HW1 SOL   146      23.960  15.890  37.660  1.00  0.00           H  
ATOM    441  HW2 SOL   146      25.010  14.990  38.290  1.00  0.00           H  
ATOM    442  OW  SOL   147      50.120 -36.490  -6.070  1.00  0.00           O  
ATOM    443  HW1 SOL   147      50.980 -36.080  -6.100  1.00  0.00           H  
ATOM    444  HW2 SOL   147      49.580 -35.880  -5.570  1.00  0.00           H  
ATOM    445  OW  SOL   148      51.430 -26.270  12.710  1.00  0.00           O  
ATOM    446  HW1 SOL   148      52.280 -25.840  12.770  1.00  0.00           H  
ATOM    447  HW2 SOL   148      51.240 -26.300  11.770  1.00  0.00           H  
ATOM    448  OW  SOL   149      39.100 -13.010 -31.170  1.00  0.00           O  
ATOM    449  HW1 SOL   149      39.360 -13.930 -31.190  1.00  0.00           H  
ATOM    450  HW2 SOL   149      39.550 -12.610 -31.910  1.00  0.00           H  
ATOM    451  OW  SOL   150      52.370  34.650  14.120  1.00  0.00           O  
ATOM    452  HW1 SOL   150      53.160  34.700  13.590  1.00  0.00           H  
ATOM    453  HW2 SOL   150      52.450  33.820  14.590  1.00  0.00           H  
ATOM    454  OW  SOL   151      36.530   4.010  40.070  1.00  0.00           O  
ATOM    455  HW1 SOL   151      37.400   4.150  40.460  1.00  0.00           H  
ATOM    456  HW2 SOL   151      36.640   3.240  39.520  1.00  0.00           H  
ATOM    457  OW  SOL   152      12.900  15.810 -35.070  1.00  0.00           O  
ATOM    458  HW1 SOL   152      12.040  15.400 -34.990  1.00  0.00           H  
ATOM    459  HW2 SOL   152      13.060  15.850 -36.010  1.00  0.00           H  
ATOM    460  OW  SOL   153      19.580  -5.570 -22.510  1.00  0.00           O  
ATOM    461  HW1 SOL   153      20.190  -5.210 -23.140  1.00  0.00           H  
ATOM    462  HW2 SOL   153      19.070  -4.820 -22.200  1.00  0.00           H  
ATOM    463  OW  SOL   154      40.650 -26.670 -18.880  1.00  0.00           O  
ATOM    464  HW1 SOL   154      41.540 -26.710 -19.230  1.00  0.00           H  
ATOM    465  HW2 SOL   154      40.260 -27.510 -19.140  1.00  0.00           H  
ATOM    466  OW  SOL   155      33.780 -19.010 -38.360  1.00  0.00           O  
ATOM    467  HW1 SOL   155      33.480 -19.610 -39.030  1.00  0.00           H  
ATOM    468  HW2 SOL   155      34.320 -19.540 -37.770  1.00  0.00           H  
ATOM    469  OW  SOL   156     -14.450 -14.970 -16.540  1.00  0.00           O  
ATOM    470  HW1 SOL   156     -14.090 -14.120 -16.280  1.00  0.00           H  
ATOM    471  HW2 SOL   156     -14.340 -15.000 -17.490  1.00  0.00           H  
ATOM    472  OW  SOL   157      43.870 -24.290  28.490  1.00  0.00           O  
ATOM    473  HW1 SOL   157      44.500 -24.250  27.760  1.00  0.00           H  
ATOM    474  HW2 SOL   157      44.240 -24.910  29.100  1.00  0.00           H  
ATOM    475  OW  SOL   158      16.040  10.150  42.000  1.00  0.00           O  
ATOM    476  HW1 SOL   158      16.700  10.470  42.610  1.00  0.00           H  
ATOM    477  HW2 SOL   158      16.120  10.720  41.240  1.00  0.00           H  
ATOM    478  OW  SOL   159      15.630  16.740  12.360  1.00  0.00           O  
ATOM    479  HW1 SOL   159      16.130  17.250  13.000  1.00  0.00           H  
ATOM    480  HW2 SOL   159      16.280  16.230  11.890  1.00  0.00           H  
ATOM    481  OW  SOL   160      31.220 -25.180   1.290  1.00  0.00           O  
ATOM    482  HW1 SOL   160      31.270 -25.760   2.050  1.00  0.00           H  
ATOM    483  HW2 SOL   160      31.120 -24.300   1.660  1.00  0.00           H  
ATOM    484  OW  SOL   161       5.660 -25.250  24.950  1.00  0.00           O  
ATOM    485  HW1 SOL   161       5.510 -25.180  24.000  1.00  0.00           H  
ATOM    486  HW2 SOL   161       5.210 -24.490  25.310  1.00  0.00           H  
ATOM    487  OW  SOL   162      20.570  15.570  42.930  1.00  0.00           O  
ATOM    488  HW1 SOL   162      20.930  15.340  42.070  1.00  0.00           H  
ATOM    489  HW2 SOL   162      20.360  14.720  43.330  1.00  0.00           H  
ATOM    490  OW  SOL   163      47.710  30.260  -6.720  1.00  0.00           O  
ATOM    491  HW1 SOL   163      48.420  29.970  -7.290  1.00  0.00           H  
ATOM    492  HW2 SOL   163      47.160  29.490  -6.600  1.00  0.00           H  
ATOM    493  OW  SOL   164      59.480 -19.040 -21.260  1.00  0.00           O  
ATOM    494  HW1 SOL   164      60.190 -19.080 -20.600  1.00  0.00           H  
ATOM    495  HW2 SOL   164      58.880 -18.370 -20.940  1.00  0.00           H  
ATOM    496  OW  SOL   165      19.460 -39.750 -11.790  1.00  0.00           O  
ATOM    497  HW1 SOL   165      19.590 -40.130 -12.660  1.00  0.00           H  
ATOM    498  HW2 SOL   165      19.370 -40.510 -11.210  1.00  0.00           H  
ATOM    499  OW  SOL   166      62.230  -3.550  30.820  1.00  0.00           O  
ATOM    500  HW1 SOL   166      61.870  -3.110  30.050  1.00  0.00           H  
ATOM    501  HW2 SOL   166      61.850  -4.430  30.780  1.00  0.00           H  
ATOM    502  OW  SOL   167      -5.470   1.040  -1.990  1.00  0.00           O  
ATOM    503  HW1 SOL   167      -4.610   1.440  -1.820  1.00  0.00           H  
ATOM    504  HW2 SOL   167      -5.930   1.100  -1.160  1.00  0.00           H  
ATOM    505  OW  SOL   168      35.850 -41.270   3.360  1.00  0.00           O  
ATOM    506  HW1 SOL   168      35.140 -41.890   3.520  1.00  0.00           H  
ATOM    507  HW2 SOL   168      35.450 -40.570   2.850  1.00  0.00           H  
ATOM    508  OW  SOL   169      -8.160  -2.670  24.180  1.00  0.00           O  
ATOM    509  HW1 SOL   169      -8.490  -3.010  25.010  1.00  0.00           H  
ATOM    510  HW2 SOL   169      -8.620  -1.850  24.050  1.00  0.00           H  
ATOM    511  OW  SOL   170      34.250 -20.850   8.160  1.00  0.00           O  
ATOM    512  HW1 SOL   170      33.700 -21.630   8.110  1.00  0.00           H  
ATOM    513  HW2 SOL   170      35.130 -21.150   7.920  1.00  0.00           H  
ATOM    514  OW  SOL   171      38.180 -17.950   1.640  1.00  0.00           O  
ATOM    515  HW1 SOL   171      38.220 -17.050   1.950  1.00  0.00           H  
ATOM    516  HW2 SOL   171      39.040 -18.100   1.230  1.00  0.00           H  
ATOM    517  OW  SOL   172      17.830 -35.980  20.980  1.00  0.00           O  
ATOM    518  HW1 SOL   172      17.320 -35.190  20.780  1.00  0.00           H  
ATOM    519  HW2 SOL   172      18.340 -35.740  21.760  1.00  0.00           H  
ATOM    520  OW  SOL   173       9.020 -12.080  22.070  1.00  0.00           O  
ATOM    521  HW1 SOL   173       9.050 -12.930  21.630  1.00  0.00           H  
ATOM    522  HW2 SOL   173       9.100 -12.310  23.000  1.00  0.00           H  
ATOM    523  OW  SOL   174       2.770 -26.780  -3.240  1.00  0.00           O  
ATOM    524  HW1 SOL   174       2.930 -27.710  -3.060  1.00  0.00           H  
ATOM    525  HW2 SOL   174       3.650 -26.390  -3.260  1.00  0.00           H  
ATOM    526  OW  SOL   175      14.310 -23.010 -18.050  1.00  0.00           O  
ATOM    527  HW1 SOL   175      13.970 -23.290 -17.210  1.00  0.00           H  
ATOM    528  HW2 SOL   175      15.260 -23.070 -17.950  1.00  0.00           H  
ATOM    529  OW  SOL   176      24.610  -7.140  30.470  1.00  0.00           O  
ATOM    530  HW1 SOL   176      25.560  -7.050  30.510  1.00  0.00           H  
ATOM    531  HW2 SOL   176      24.450  -7.660  29.680  1.00  0.00           H  
ATOM    532  OW  SOL   177     -17.910  13.010  12.710  1.00  0.00           O  
ATOM    533  HW1 SOL   177     -17.250  13.540  13.180  1.00  0.00           H  
ATOM    534  HW2 SOL   177     -18.580  13.650  12.440  1.00  0.00           H  
ATOM    535  OW  SOL   178      13.760  20.500  24.580  1.00  0.00           O  
ATOM    536  HW1 SOL   178      14.660  20.830  24.600  1.00  0.00           H  
ATOM    537  HW2 SOL   178      13.730  19.940  23.800  1.00  0.00           H  
ATOM    538  OW  SOL   179      -6.740   9.380 -20.680  1.00  0.00           O  
ATOM    539  HW1 SOL   179      -6.990  10.310 -20.670  1.00  0.00           H  
ATOM    540  HW2 SOL   179      -7.250   8.990 -19.970  1.00  0.00           H  
ATOM    541  OW  SOL   180      23.320 -37.650  -6.560  1.00  0.00           O  
ATOM    542  HW1 SOL   180      23.360 -37.440  -7.500  1.00  0.00           H  
ATOM    543  HW2 SOL   180      23.650 -36.870  -6.120  1.00  0.00           H  
ATOM    544  OW  SOL   181      -4.790   5.350   3.350  1.00  0.00           O  
ATOM    545  HW1 SOL   181      -4.800   5.220   2.400  1.00  0.00           H  
ATOM    546  HW2 SOL   181      -4.820   6.300   3.470  1.00  0.00           H  
ATOM    547  OW  SOL   182      29.440 -37.840   1.330  1.00  0.00           O  
ATOM    548  HW1 SOL   182      30.160 -37.760   0.700  1.00  0.00           H  
ATOM    549  HW2 SOL   182      29.230 -38.770   1.320  1.00  0.00           H  
ATOM    550  OW  SOL   183      -7.070  -7.450   5.940  1.00  0.00           O  
ATOM    551  HW1 SOL   183      -6.550  -8.110   6.390  1.00  0.00           H  
ATOM    552  HW2 SOL   183      -7.820  -7.290   6.520  1.00  0.00           H  
ATOM    553  OW  SOL   184      62.820   9.190  -7.160  1.00  0.00           O  
ATOM    554  HW1 SOL   184      62.820   9.990  -7.690  1.00  0.00           H  
ATOM    555  HW2 SOL   184      61.890   9.010  -7.010  1.00  0.00           H  
ATOM    556  OW  SOL   185      19.040  -6.380 -48.310  1.00  0.00           O  
ATOM    557  HW1 SOL   185      18.300  -6.240 -48.900  1.00  0.00           H  
ATOM    558  HW2 SOL   185      19.710  -5.770 -48.610  1.00  0.00           H  
ATOM    559  OW  SOL   186      12.120  10.450 -16.340  1.00  0.00           O  
ATOM    560  HW1 SOL   186      12.470  10.130 -17.170  1.00  0.00           H  
ATOM    561  HW2 SOL   186      11.360  10.990 -16.580  1.00  0.00           H  
ATOM    562  OW  SOL   187      27.340  33.960 -29.950  1.00  0.00           O  
ATOM    563  HW1 SOL   187      27.870  34.550 -29.420  1.00  0.00           H  
ATOM    564  HW2 SOL   187      27.370  33.130 -29.480  1.00  0.00           H  
ATOM    565  OW  SOL   188      31.280 -28.460  16.620  1.00  0.00           O  
ATOM    566  HW1 SOL   188      31.280 -29.350  17.000  1.00  0.00           H  
ATOM    567  HW2 SOL   188      31.100 -27.890  17.360  1.00  0.00           H  
ATOM    568  OW  SOL   189     -14.970  -6.950   3.520  1.00  0.00           O  
ATOM    569  HW1 SOL   189     -15.060  -6.030   3.800  1.00  0.00           H  
ATOM    570  HW2 SOL   189     -14.240  -7.280   4.030  1.00  0.00           H  
ATOM    571  OW  SOL   190       7.840 -37.170 -11.580  1.00  0.00           O  
ATOM    572  HW1 SOL   190       8.420 -36.770 -12.230  1.00  0.00           H  
ATOM    573  HW2 SOL   190       8.420 -37.750 -11.090  1.00  0.00           H  
ATOM    574  OW  SOL   191     -17.800 -10.320  10.280  1.00  0.00           O  
ATOM    575  HW1 SOL   191     -18.360  -9.860   9.660  1.00  0.00           H  
ATOM    576  HW2 SOL   191     -17.120  -9.680  10.510  1.00  0.00           H  
ATOM    577  OW  SOL   192      24.460  -9.520  44.550  1.00  0.00           O  
ATOM    578  HW1 SOL   192      25.290  -9.070  44.350  1.00  0.00           H  
ATOM    579  HW2 SOL   192      24.470 -10.280  43.960  1.00  0.00           H  
ATOM    580  OW  SOL   193      -8.320 -34.260   6.390  1.00  0.00           O  
ATOM    581  HW1 SOL   193      -8.950 -33.780   5.830  1.00  0.00           H  
ATOM    582  HW2 SOL   193      -7.650 -34.560   5.780  1.00  0.00           H  
ATOM    583  OW  SOL   194      14.820  24.140 -18.120  1.00  0.00           O  
ATOM    584  HW1 SOL   194      14.730  23.500 -18.820  1.00  0.00           H  
ATOM    585  HW2 SOL   194      15.360  23.700 -17.460  1.00  0.00           H  
ATOM    586  OW  SOL   195      31.670  29.960  23.350  1.00  0.00           O  
ATOM    587  HW1 SOL   195      31.220  30.150  24.180  1.00  0.00           H  
ATOM    588  HW2 SOL   195      32.380  30.600  23.320  1.00  0.00           H  
ATOM    589  OW  SOL   196     -17.580   4.080 -17.930  1.00  0.00           O  
ATOM    590  HW1 SOL   196     -17.040   4.640 -17.360  1.00  0.00           H  
ATOM    591  HW2 SOL   196     -17.580   4.530 -18.780  1.00  0.00           H  
ATOM    592  OW  SOL   197      48.580 -30.060  20.370  1.00  0.00           O  
ATOM    593  HW1 SOL   197      49.310 -29.870  20.970  1.00  0.00           H  
ATOM    594  HW2 SOL   197      47.840 -30.240  20.950  1.00  0.00           H  
ATOM    595  OW  SOL   198      12.990 -29.260  14.670  1.00  0.00           O  
ATOM    596  HW1 SOL   198      13.570 -28.650  15.140  1.00  0.00           H  
ATOM    597  HW2 SOL   198      12.760 -28.800  13.870  1.00  0.00           H  
ATOM    598  OW  SOL   199       9.800  -7.570  22.530  1.00  0.00           O  
ATOM    599  HW1 SOL   199       9.150  -8.260  22.490  1.00  0.00           H  
ATOM    600  HW2 SOL   199      10.570  -7.990  22.920  1.00  0.00           H  
ATOM    601  OW  SOL   200      -8.770 -14.850  22.130  1.00  0.00           O  
ATOM    602  HW1 SOL   200      -8.980 -14.770  23.060  1.00  0.00           H  
ATOM    603  HW2 SOL   200      -8.760 -15.790  21.960  1.00  0.00           H  
ATOM    604  OW  SOL   201      23.360 -24.120 -23.590  1.00  0.00           O  
ATOM    605  HW1 SOL   201      23.080 -25.010 -23.790  1.00  0.00           H  
ATOM    606  HW2 SOL   201      23.510 -24.130 -22.640  1.00  0.00           H  
ATOM    607  OW  SOL   202      31.240  -4.520  50.630  1.00  0.00           O  
ATOM    608  HW1 SOL   202      32.020  -4.590  50.090  1.00  0.00           H  
ATOM    609  HW2 SOL   202      30.680  -5.250  50.350  1.00  0.00           H  
ATOM    610  OW  SOL   203      23.390 -18.620  40.230  1.00  0.00           O  
ATOM    611  HW1 SOL   203      22.940 -18.440  39.410  1.00  0.00           H  
ATOM    612  HW2 SOL   203      22.860 -18.180  40.890  1.00  0.00           H  
ATOM    613  OW  SOL   204      15.270 -32.170 -31.500  1.00  0.00           O  
ATOM    614  HW1 SOL   204      15.000 -33.090 -31.550  1.00  0.00           H  
ATOM    615  HW2 SOL   204      15.600 -32.060 -30.610  1.00  0.00           H  
ATOM    616  OW  SOL   205      11.930  14.480  40.720  1.00  0.00           O  
ATOM    617  HW1 SOL   205      12.600  13.850  40.970  1.00  0.00           H  
ATOM    618  HW2 SOL   205      11.810  14.340  39.780  1.00  0.00           H  
ATOM    619  OW  SOL   206      10.430   2.150 -33.380  1.00  0.00           O  
ATOM    620  HW1 SOL   206      11.280   2.420 -33.020  1.00  0.00           H  
ATOM    621  HW2 SOL   206      10.200   2.830 -34.020  1.00  0.00           H  
ATOM    622  OW  SOL   207      53.000  43.220  -0.360  1.00  0.00           O  
ATOM    623  HW1 SOL   207      52.770  43.410  -1.270  1.00  0.00           H  
ATOM    624  HW2 SOL   207      52.480  42.450  -0.140  1.00  0.00           H  
ATOM    625  OW  SOL   208       6.720 -12.790  -6.090  1.00  0.00           O  
ATOM    626  HW1 SOL   208       5.800 -13.080  -6.130  1.00  0.00           H  
ATOM    627  HW2 SOL   208       6.950 -12.620  -7.010  1.00  0.00           H  
ATOM    628  OW  SOL   209      64.440  -5.260 -11.240  1.00  0.00           O  
ATOM    629  HW1 SOL   209      63.540  -5.150 -10.940  1.00  0.00           H  
ATOM    630  HW2 SOL   209      64.470  -6.160 -11.570  1.00  0.00           H  
ATOM    631  OW  SOL   210      36.850  33.910  17.150  1.00  0.00           O  
ATOM    632  HW1 SOL   210      37.600  34.340  16.720  1.00  0.00           H  
ATOM    633  HW2 SOL   210      36.290  33.630  16.430  1.00  0.00           H  
ATOM    634  OW  SOL   211      49.260   6.890 -12.740  1.00  0.00           O  
ATOM    635  HW1 SOL   211      49.270   7.530 -12.030  1.00  0.00           H  
ATOM    636  HW2 SOL   211      49.100   7.420 -13.530  1.00  0.00           H  
ATOM    637  OW  SOL   212      -6.310 -22.280   1.580  1.00  0.00           O  
ATOM    638  HW1 SOL   212      -6.560 -22.100   0.670  1.00  0.00           H  
ATOM    639  HW2 SOL   212      -5.970 -21.440   1.910  1.00  0.00           H  
ATOM    640  OW  SOL   213      36.370 -34.220  23.600  1.00  0.00           O  
ATOM    641  HW1 SOL   213      37.280 -34.210  23.280  1.00  0.00           H  
ATOM    642  HW2 SOL   213      36.390 -34.850  24.310  1.00  0.00           H  
ATOM    643  OW  SOL   214     -12.060   6.040  14.260  1.00  0.00           O  
ATOM    644  HW1 SOL   214     -12.660   6.770  14.400  1.00  0.00           H  
ATOM    645  HW2 SOL   214     -11.740   5.820  15.130  1.00  0.00           H  
ATOM    646  OW  SOL   215      42.890  -3.630  40.140  1.00  0.00           O  
ATOM    647  HW1 SOL   215      42.950  -2.680  40.230  1.00  0.00           H  
ATOM    648  HW2 SOL   215      43.220  -3.960  40.980  1.00  0.00           H  
ATOM    649  OW  SOL   216      18.060  -3.570 -21.270  1.00  0.00           O  
ATOM    650  HW1 SOL   216      18.220  -2.780 -21.790  1.00  0.00           H  
ATOM    651  HW2 SOL   216      17.510  -3.270 -20.550  1.00  0.00           H  
ATOM    652  OW  SOL   217      -3.590   5.620  -1.300  1.00  0.00           O  
ATOM    653  HW1 SOL   217      -3.000   6.280  -0.920  1.00  0.00           H  
ATOM    654  HW2 SOL   217      -4.130   6.110  -1.910  1.00  0.00           H  
ATOM    655  OW  SOL   218      55.780   4.790 -30.310  1.00  0.00           O  
ATOM    656  HW1 SOL   218      56.690   5.060 -30.420  1.00  0.00           H  
ATOM    657  HW2 SOL   218      55.290   5.340 -30.920  1.00  0.00           H  
ATOM    658  OW  SOL   219      10.370  34.980   4.930  1.00  0.00           O  
ATOM    659  HW1 SOL   219      10.380  34.620   5.820  1.00  0.00           H  
ATOM    660  HW2 SOL   219      10.860  34.340   4.420  1.00  0.00           H  
ATOM    661  OW  SOL   220      42.660 -27.920 -20.170  1.00  0.00           O  
ATOM    662  HW1 SOL   220      43.450 -27.780 -19.660  1.00  0.00           H  
ATOM    663  HW2 SOL   220      42.930 -28.460 -20.910  1.00  0.00           H  
ATOM    664  OW  SOL   221      25.070  18.540  -5.680  1.00  0.00           O  
ATOM    665  HW1 SOL   221      24.470  19.070  -6.210  1.00  0.00           H  
ATOM    666  HW2 SOL   221      25.730  19.160  -5.380  1.00  0.00           H  
ATOM    667  OW  SOL   222      14.980  -7.480 -23.650  1.00  0.00           O  
ATOM    668  HW1 SOL   222      15.030  -7.200 -22.740  1.00  0.00           H  
ATOM    669  HW2 SOL   222      14.060  -7.360 -23.880  1.00  0.00           H  
ATOM    670  OW  SOL   223     -15.790  -0.870 -31.250  1.00  0.00           O  
ATOM    671  HW1 SOL   223     -16.440  -1.140 -30.590  1.00  0.00           H  
ATOM    672  HW2 SOL   223     -15.180  -0.310 -30.770  1.00  0.00           H  
ATOM    673  OW  SOL   224      20.480  30.300 -26.220  1.00  0.00           O  
ATOM    674  HW1 SOL   224      21.350  30.420 -25.850  1.00  0.00           H  
ATOM    675  HW2 SOL   224      20.640  30.010 -27.130  1.00  0.00           H  
ATOM    676  OW  SOL   225      19.660 -31.070  -6.600  1.00  0.00           O  
ATOM    677  HW1 SOL   225      20.100 -31.880  -6.360  1.00  0.00           H  
ATOM    678  HW2 SOL   225      19.870 -30.970  -7.530  1.00  0.00           H  
ATOM    679  OW  SOL   226      19.930 -11.990 -15.560  1.00  0.00           O  
ATOM    680  HW1 SOL   226      20.740 -12.290 -15.130  1.00  0.00           H  
ATOM    681  HW2 SOL   226      20.200 -11.220 -16.060  1.00  0.00           H  
ATOM    682  OW  SOL   227      21.880   0.210  33.860  1.00  0.00           O  
ATOM    683  HW1 SOL   227      21.210  -0.460  33.720  1.00  0.00           H  
ATOM    684  HW2 SOL   227      21.520   0.770  34.550  1.00  0.00           H  
ATOM    685  OW  SOL   228      15.890  -3.590  45.540  1.00  0.00           O  
ATOM    686  HW1 SOL   228      15.660  -4.080  44.750  1.00  0.00           H  
ATOM    687  HW2 SOL   228      15.670  -2.680  45.320  1.00  0.00           H  
ATOM    688  OW  SOL   229      15.660  -2.120  50.410  1.00  0.00           O  
ATOM    689  HW1 SOL   229      15.440  -2.940  49.970  1.00  0.00           H  
ATOM    690  HW2 SOL   229      14.950  -1.520  50.170  1.00  0.00           H  
ATOM    691  OW  SOL   230     -16.810  -2.100  -8.950  1.00  0.00           O  
ATOM    692  HW1 SOL   230     -17.220  -2.870  -9.360  1.00  0.00           H  
ATOM    693  HW2 SOL   230     -17.550  -1.570  -8.630  1.00  0.00           H  
ATOM    694  OW  SOL   231     -13.560  14.740  -5.960  1.00  0.00           O  
ATOM    695  HW1 SOL   231     -13.700  15.220  -6.770  1.00  0.00           H  
ATOM    696  HW2 SOL   231     -13.260  13.870  -6.240  1.00  0.00           H  
ATOM    697  OW  SOL   232      22.530  -1.840 -52.660  1.00  0.00           O  
ATOM    698  HW1 SOL   232      23.400  -1.450 -52.620  1.00  0.00           H  
ATOM    699  HW2 SOL   232      22.690  -2.750 -52.930  1.00  0.00           H  
ATOM    700  OW  SOL   233      49.840 -26.500   0.950  1.00  0.00           O  
ATOM    701  HW1 SOL   233      48.890 -26.640   1.030  1.00  0.00           H  
ATOM    702  HW2 SOL   233      50.230 -27.320   1.250  1.00  0.00           H  
ATOM    703  OW  SOL   234      11.580   1.020 -27.320  1.00  0.00           O  
ATOM    704  HW1 SOL   234      11.380   0.150 -27.670  1.00  0.00           H  
ATOM    705  HW2 SOL   234      11.180   1.020 -26.450  1.00  0.00           H  
ATOM    706  OW  SOL   235     -14.710   2.270  -3.360  1.00  0.00           O  
ATOM    707  HW1 SOL   235     -14.360   1.420  -3.620  1.00  0.00           H  
ATOM    708  HW2 SOL   235     -15.060   2.140  -2.470  1.00  0.00           H  
ATOM    709  OW  SOL   236      12.180 -25.170 -34.170  1.00  0.00           O  
ATOM    710  HW1 SOL   236      12.870 -24.530 -34.320  1.00  0.00           H  
ATOM    711  HW2 SOL   236      11.880 -25.410 -35.040  1.00  0.00           H  
ATOM    712  OW  SOL   237      14.880 -24.430   2.630  1.00  0.00           O  
ATOM    713  HW1 SOL   237      15.670 -24.960   2.500  1.00  0.00           H  
ATOM    714  HW2 SOL   237      14.590 -24.630   3.520  1.00  0.00           H  
ATOM    715  OW  SOL   238      26.980  22.020 -22.350  1.00  0.00           O  
ATOM    716  HW1 SOL   238      26.190  21.770 -21.860  1.00  0.00           H  
ATOM    717  HW2 SOL   238      27.700  21.630 -21.850  1.00  0.00           H  
ATOM    718  OW  SOL   239       6.740  -7.310   1.240  1.00  0.00           O  
ATOM    719  HW1 SOL   239       5.930  -7.050   1.680  1.00  0.00           H  
ATOM    720  HW2 SOL   239       7.390  -6.660   1.520  1.00  0.00           H  
ATOM    721  OW  SOL   240      21.860 -24.680   7.720  1.00  0.00           O  
ATOM    722  HW1 SOL   240      21.710 -25.620   7.620  1.00  0.00           H  
ATOM    723  HW2 SOL   240      21.240 -24.270   7.110  1.00  0.00           H  
ATOM    724  OW  SOL   241      19.500 -24.520  31.250  1.00  0.00           O  
ATOM    725  HW1 SOL   241      18.950 -23.820  31.610  1.00  0.00           H  
ATOM    726  HW2 SOL   241      20.330 -24.440  31.720  1.00  0.00           H  
ATOM    727  OW  SOL   242      51.710  -6.090 -12.860  1.00  0.00           O  
ATOM    728  HW1 SOL   242      52.370  -6.060 -13.550  1.00  0.00           H  
ATOM    729  HW2 SOL   242      51.220  -6.890 -13.040  1.00  0.00           H  
ATOM    730  OW  SOL   243      -2.250 -25.780 -14.630  1.00  0.00           O  
ATOM    731  HW1 SOL   243      -2.030 -26.000 -13.730  1.00  0.00           H  
ATOM    732  HW2 SOL   243      -2.500 -24.850 -14.590  1.00  0.00           H  
ATOM    733  OW  SOL   244      60.680   6.880 -28.890  1.00  0.00           O  
ATOM    734  HW1 SOL   244      61.310   6.570 -29.550  1.00  0.00           H  
ATOM    735  HW2 SOL   244      60.190   6.090 -28.640  1.00  0.00           H  
ATOM    736  OW  SOL   245      -5.200 -17.760  -8.050  1.00  0.00           O  
ATOM    737  HW1 SOL   245      -5.130 -16.830  -8.250  1.00  0.00           H  
ATOM    738  HW2 SOL   245      -5.190 -17.790  -7.100  1.00  0.00           H  
ATOM    739  OW  SOL   246      33.360  10.380 -25.640  1.00  0.00           O  
ATOM    740  HW1 SOL   246      33.980  10.250 -26.370  1.00  0.00           H  
ATOM    741  HW2 SOL   246      33.420   9.570 -25.130  1.00  0.00           H  
ATOM    742  OW  SOL   247      22.670 -19.560 -22.980  1.00  0.00           O  
ATOM    743  HW1 SOL   247      23.330 -19.980 -23.530  1.00  0.00           H  
ATOM    744  HW2 SOL   247      22.860 -19.860 -22.100  1.00  0.00           H  
ATOM    745  OW  SOL   248      38.680  17.570   2.440  1.00  0.00           O  
ATOM    746  HW1 SOL   248      38.430  17.950   1.590  1.00  0.00           H  
ATOM    747  HW2 SOL   248      39.290  18.210   2.810  1.00  0.00           H  
ATOM    748  OW  SOL   249      -0.670  37.900  -7.790  1.00  0.00           O  
ATOM    749  HW1 SOL   249      -0.900  38.820  -7.820  1.00  0.00           H  
ATOM    750  HW2 SOL   249      -0.270  37.720  -8.640  1.00  0.00           H  
ATOM    751  OW  SOL   250      14.750 -11.150 -28.660  1.00  0.00           O  
ATOM    752  HW1 SOL   250      15.290 -10.410 -28.960  1.00  0.00           H  
ATOM    753  HW2 SOL   250      15.230 -11.930 -28.950  1.00  0.00           H  
ATOM    754  OW  SOL   251      11.870  22.950 -20.540  1.00  0.00           O  
ATOM    755  HW1 SOL   251      11.270  23.230 -19.860  1.00  0.00           H  
ATOM    756  HW2 SOL   251      11.340  22.360 -21.090  1.00  0.00           H  
ATOM    757  OW  SOL   252      26.810  33.050   1.020  1.00  0.00           O  
ATOM    758  HW1 SOL   252      27.290  32.220   1.050  1.00  0.00           H  
ATOM    759  HW2 SOL   252      26.850  33.380   1.920  1.00  0.00           H  
ATOM    760  OW  SOL   253      20.140  34.230  10.190  1.00  0.00           O  
ATOM    761  HW1 SOL   253      20.940  33.870   9.790  1.00  0.00           H  
ATOM    762  HW2 SOL   253      19.540  33.480  10.230  1.00  0.00           H  
ATOM    763  OW  SOL   254       7.870  26.550  29.660  1.00  0.00           O  
ATOM    764  HW1 SOL   254       8.680  26.450  30.160  1.00  0.00           H  
ATOM    765  HW2 SOL   254       8.110  27.120  28.930  1.00  0.00           H  
ATOM    766  OW  SOL   255      55.780   8.410   0.620  1.00  0.00           O  
ATOM    767  HW1 SOL   255      56.050   8.930   1.380  1.00  0.00           H  
ATOM    768  HW2 SOL   255      56.560   8.370   0.070  1.00  0.00           H  
ATOM    769  OW  SOL   256      51.220  15.770  -0.080  1.00  0.00           O  
ATOM    770  HW1 SOL   256      50.310  15.840   0.220  1.00  0.00           H  
ATOM    771  HW2 SOL   256      51.400  16.610  -0.480  1.00  0.00           H  
ATOM    772  OW  SOL   257      -9.250  11.000  23.400  1.00  0.00           O  
ATOM    773  HW1 SOL   257      -9.000  10.520  24.190  1.00  0.00           H  
ATOM    774  HW2 SOL   257      -9.170  10.360  22.700  1.00  0.00           H  
ATOM    775  OW  SOL   258      19.090   8.780  26.720  1.00  0.00           O  
ATOM    776  HW1 SOL   258      18.650   8.770  25.870  1.00  0.00           H  
ATOM    777  HW2 SOL   258      19.170   7.860  26.950  1.00  0.00           H  
ATOM    778  OW  SOL   259      11.790 -23.060 -25.780  1.00  0.00           O  
ATOM    779  HW1 SOL   259      11.110 -22.520 -26.170  1.00  0.00           H  
ATOM    780  HW2 SOL   259      11.470 -23.960 -25.880  1.00  0.00           H  
ATOM    781  OW  SOL   260      19.230 -34.950 -12.000  1.00  0.00           O  
ATOM    782  HW1 SOL   260      19.540 -34.270 -12.600  1.00  0.00           H  
ATOM    783  HW2 SOL   260      19.990 -35.490 -11.830  1.00  0.00           H  
ATOM    784  OW  SOL   261      67.060  13.570 -14.120  1.00  0.00           O  
ATOM    785  HW1 SOL   261      66.400  13.280 -14.750  1.00  0.00           H  
ATOM    786  HW2 SOL   261      67.470  12.760 -13.820  1.00  0.00           H  
ATOM    787  OW  SOL   262      18.850   3.040 -13.510  1.00  0.00           O  
ATOM    788  HW1 SOL   262      19.790   2.980 -13.350  1.00  0.00           H  
ATOM    789  HW2 SOL   262      18.610   2.160 -13.810  1.00  0.00           H  
ATOM    790  OW  SOL   263     -19.170  16.330 -14.720  1.00  0.00           O  
ATOM    791  HW1 SOL   263     -20.080  16.540 -14.930  1.00  0.00           H  
ATOM    792  HW2 SOL   263     -19.170  15.380 -14.570  1.00  0.00           H  
ATOM    793  OW  SOL   264      24.360 -42.460  10.050  1.00  0.00           O  
ATOM    794  HW1 SOL   264      24.630 -42.630  10.950  1.00  0.00           H  
ATOM    795  HW2 SOL   264      23.640 -43.070   9.890  1.00  0.00           H  
ATOM    796  OW  SOL   265      -3.490  18.500 -25.570  1.00  0.00           O  
ATOM    797  HW1 SOL   265      -3.670  19.040 -24.800  1.00  0.00           H  
ATOM    798  HW2 SOL   265      -2.570  18.260 -25.500  1.00  0.00           H  
ATOM    799  OW  SOL   266       2.780  -5.830  37.350  1.00  0.00           O  
ATOM    800  HW1 SOL   266       2.070  -5.440  36.840  1.00  0.00           H  
ATOM    801  HW2 SOL   266       2.870  -5.260  38.110  1.00  0.00           H  
ATOM    802  OW  SOL   267      -5.870 -27.300   9.610  1.00  0.00           O  
ATOM    803  HW1 SOL   267      -5.280 -26.650   9.230  1.00  0.00           H  
ATOM    804  HW2 SOL   267      -5.530 -28.140   9.290  1.00  0.00           H  
ATOM    805  OW  SOL   268     -12.380  17.690 -20.990  1.00  0.00           O  
ATOM    806  HW1 SOL   268     -12.000  17.470 -21.840  1.00  0.00           H  
ATOM    807  HW2 SOL   268     -11.760  18.320 -20.610  1.00  0.00           H  
ATOM    808  OW  SOL   269      32.570  22.410  17.960  1.00  0.00           O  
ATOM    809  HW1 SOL   269      31.680  22.640  17.720  1.00  0.00           H  
ATOM    810  HW2 SOL   269      33.120  22.800  17.280  1.00  0.00           H  
ATOM    811  OW  SOL   270       5.530   8.450  -9.070  1.00  0.00           O  
ATOM    812  HW1 SOL   270       5.090   7.900  -9.720  1.00  0.00           H  
ATOM    813  HW2 SOL   270       5.080   9.290  -9.130  1.00  0.00           H  
ATOM    814  OW  SOL   271      47.280  13.920   7.440  1.00  0.00           O  
ATOM    815  HW1 SOL   271      46.800  13.600   6.670  1.00  0.00           H  
ATOM    816  HW2 SOL   271      47.260  14.870   7.360  1.00  0.00           H  
ATOM    817  OW  SOL   272      53.080 -21.020  -3.010  1.00  0.00           O  
ATOM    818  HW1 SOL   272      52.160 -21.270  -3.040  1.00  0.00           H  
ATOM    819  HW2 SOL   272      53.500 -21.540  -3.700  1.00  0.00           H  
ATOM    820  OW  SOL   273      -6.800 -27.620  -7.440  1.00  0.00           O  
ATOM    821  HW1 SOL   273      -6.830 -28.260  -8.150  1.00  0.00           H  
ATOM    822  HW2 SOL   273      -7.560 -27.060  -7.590  1.00  0.00           H  
ATOM    823  OW  SOL   274      17.560 -13.530  24.800  1.00  0.00           O  
ATOM    824  HW1 SOL   274      16.930 -14.200  24.540  1.00  0.00           H  
ATOM    825  HW2 SOL   274      17.090 -12.710  24.700  1.00  0.00           H  
ATOM    826  OW  SOL   275      20.930 -42.160  13.150  1.00  0.00           O  
ATOM    827  HW1 SOL   275      20.150 -41.960  12.620  1.00  0.00           H  
ATOM    828  HW2 SOL   275      20.930 -43.110  13.220  1.00  0.00           H  
ATOM    829  OW  SOL   276     -10.240   1.230 -26.400  1.00  0.00           O  
ATOM    830  HW1 SOL   276     -10.470   0.920 -25.520  1.00  0.00           H  
ATOM    831  HW2 SOL   276      -9.290   1.180 -26.420  1.00  0.00           H  
ATOM    832  OW  SOL   277     -17.250  29.440  -7.140  1.00  0.00           O  
ATOM    833  HW1 SOL   277     -17.730  28.620  -7.180  1.00  0.00           H  
ATOM    834  HW2 SOL   277     -17.410  29.770  -6.250  1.00  0.00           H  
ATOM    835  OW  SOL   278      -9.040 -19.910  -3.820  1.00  0.00           O  
ATOM    836  HW1 SOL   278      -8.670 -19.790  -4.690  1.00  0.00           H  
ATOM    837  HW2 SOL   278      -8.850 -20.820  -3.610  1.00  0.00           H  
ATOM    838  OW  SOL   279      28.800   7.140  30.420  1.00  0.00           O  
ATOM    839  HW1 SOL   279      29.330   7.940  30.440  1.00  0.00           H  
ATOM    840  HW2 SOL   279      28.390   7.100  31.280  1.00  0.00           H  
ATOM    841  OW  SOL   280      55.750  30.930  -0.110  1.00  0.00           O  
ATOM    842  HW1 SOL   280      56.490  30.380   0.170  1.00  0.00           H  
ATOM    843  HW2 SOL   280      55.490  30.560  -0.950  1.00  0.00           H  
ATOM    844  OW  SOL   281      29.170  20.290  -7.090  1.00  0.00           O  
ATOM    845  HW1 SOL   281      28.640  20.960  -7.520  1.00  0.00           H  
ATOM    846  HW2 SOL   281      30.050  20.430  -7.430  1.00  0.00           H  
ATOM    847  OW  SOL   282      16.740   6.130  14.590  1.00  0.00           O  
ATOM    848  HW1 SOL   282      17.260   5.400  14.250  1.00  0.00           H  
ATOM    849  HW2 SOL   282      16.530   6.650  13.810  1.00  0.00           H  
ATOM    850  OW  SOL   283      -8.810  11.890   9.690  1.00  0.00           O  
ATOM    851  HW1 SOL   283      -9.750  11.810   9.510  1.00  0.00           H  
ATOM    852  HW2 SOL   283      -8.690  12.810   9.930  1.00  0.00           H  
ATOM    853  OW  SOL   284      23.700  20.370 -26.670  1.00  0.00           O  
ATOM    854  HW1 SOL   284      23.630  19.410 -26.650  1.00  0.00           H  
ATOM    855  HW2 SOL   284      24.610  20.550 -26.440  1.00  0.00           H  
ATOM    856  OW  SOL   285      36.640  25.440 -33.080  1.00  0.00           O  
ATOM    857  HW1 SOL   285      37.440  25.070 -33.470  1.00  0.00           H  
ATOM    858  HW2 SOL   285      35.930  25.060 -33.600  1.00  0.00           H  
ATOM    859  OW  SOL   286      46.120 -10.890 -16.140  1.00  0.00           O  
ATOM    860  HW1 SOL   286      46.290 -11.090 -17.070  1.00  0.00           H  
ATOM    861  HW2 SOL   286      45.180 -10.710 -16.110  1.00  0.00           H  
ATOM    862  OW  SOL   287      21.360 -30.630 -25.900  1.00  0.00           O  
ATOM    863  HW1 SOL   287      22.160 -30.440 -26.390  1.00  0.00           H  
ATOM    864  HW2 SOL   287      21.550 -30.360 -25.000  1.00  0.00           H  
ATOM    865  OW  SOL   288       3.910 -20.690  24.540  1.00  0.00           O  
ATOM    866  HW1 SOL   288       4.360 -21.510  24.720  1.00  0.00           H  
ATOM    867  HW2 SOL   288       3.880 -20.630  23.590  1.00  0.00           H  
ATOM    868  OW  SOL   289      50.470   0.670 -22.520  1.00  0.00           O  
ATOM    869  HW1 SOL   289      49.530   0.810 -22.630  1.00  0.00           H  
ATOM    870  HW2 SOL   289      50.540  -0.180 -22.100  1.00  0.00           H  
ATOM    871  OW  SOL   290      54.790  11.630 -22.210  1.00  0.00           O  
ATOM    872  HW1 SOL   290      54.600  11.100 -22.980  1.00  0.00           H  
ATOM    873  HW2 SOL   290      54.360  12.470 -22.390  1.00  0.00           H  
ATOM    874  OW  SOL   291      30.330  -9.300 -11.230  1.00  0.00           O  
ATOM    875  HW1 SOL   291      30.190  -8.540 -10.680  1.00  0.00           H  
ATOM    876  HW2 SOL   291      29.750  -9.170 -11.980  1.00  0.00           H  
ATOM    877  OW  SOL   292       5.080  13.060  -6.230  1.00  0.00           O  
ATOM    878  HW1 SOL   292       4.270  12.630  -5.970  1.00  0.00           H  
ATOM    879  HW2 SOL   292       4.990  13.950  -5.910  1.00  0.00           H  
ATOM    880  OW  SOL   293      57.590 -12.130  -9.590  1.00  0.00           O  
ATOM    881  HW1 SOL   293      57.460 -12.680  -8.820  1.00  0.00           H  
ATOM    882  HW2 SOL   293      57.320 -11.260  -9.300  1.00  0.00           H  
ATOM    883  OW  SOL   294      -7.840  14.480 -18.870  1.00  0.00           O  
ATOM    884  HW1 SOL   294      -8.640  14.920 -19.150  1.00  0.00           H  
ATOM    885  HW2 SOL   294      -7.170  14.780 -19.490  1.00  0.00           H  
ATOM    886  OW  SOL   295      12.670  15.540  22.750  1.00  0.00           O  
ATOM    887  HW1 SOL   295      12.480  14.730  23.230  1.00  0.00           H  
ATOM    888  HW2 SOL   295      13.610  15.490  22.570  1.00  0.00           H  
ATOM    889  OW  SOL   296      13.830 -18.010  -5.050  1.00  0.00           O  
ATOM    890  HW1 SOL   296      14.490 -17.340  -5.170  1.00  0.00           H  
ATOM    891  HW2 SOL   296      13.770 -18.120  -4.100  1.00  0.00           H  
ATOM    892  OW  SOL   297      25.940  23.440  35.460  1.00  0.00           O  
ATOM    893  HW1 SOL   297      26.070  22.950  36.270  1.00  0.00           H  
ATOM    894  HW2 SOL   297      26.000  22.770  34.770  1.00  0.00           H  
ATOM    895  OW  SOL   298      45.110 -30.010 -11.620  1.00  0.00           O  
ATOM    896  HW1 SOL   298      44.420 -30.450 -12.120  1.00  0.00           H  
ATOM    897  HW2 SOL   298      45.530 -29.420 -12.240  1.00  0.00           H  
ATOM    898  OW  SOL   299      47.290 -20.510  21.770  1.00  0.00           O  
ATOM    899  HW1 SOL   299      48.000 -21.070  21.460  1.00  0.00           H  
ATOM    900  HW2 SOL   299      46.820 -21.040  22.420  1.00  0.00           H  
ATOM    901  OW  SOL   300       5.830  -5.830  19.960  1.00  0.00           O  
ATOM    902  HW1 SOL   300       4.930  -5.570  20.140  1.00  0.00           H  
ATOM    903  HW2 SOL   300       6.020  -6.520  20.580  1.00  0.00           H  
ATOM    904  OW  SOL   301     -15.620  30.730  -2.980  1.00  0.00           O  
ATOM    905  HW1 SOL   301     -15.700  30.360  -2.100  1.00  0.00           H  
ATOM    906  HW2 SOL   301     -14.700  30.600  -3.220  1.00  0.00           H  
ATOM    907  OW  SOL   302      30.580  32.430  27.510  1.00  0.00           O  
ATOM    908  HW1 SOL   302      29.910  32.210  28.160  1.00  0.00           H  
ATOM    909  HW2 SOL   302      31.340  32.700  28.010  1.00  0.00           H  
ATOM    910  OW  SOL   303      32.900  -1.290  47.000  1.00  0.00           O  
ATOM    911  HW1 SOL   303      33.180  -2.200  46.870  1.00  0.00           H  
ATOM    912  HW2 SOL   303      33.030  -0.870  46.160  1.00  0.00           H  
ATOM    913  OW  SOL   304      24.890   0.850 -44.430  1.00  0.00           O  
ATOM    914  HW1 SOL   304      24.560   1.210 -45.240  1.00  0.00           H  
ATOM    915  HW2 SOL   304      25.790   1.180 -44.360  1.00  0.00           H  
ATOM    916  OW  SOL   305      24.050  22.720 -27.960  1.00  0.00           O  
ATOM    917  HW1 SOL   305      23.760  21.920 -27.520  1.00  0.00           H  
ATOM    918  HW2 SOL   305      24.560  23.180 -27.290  1.00  0.00           H  
ATOM    919  OW  SOL   306      56.460   8.880 -20.120  1.00  0.00           O  
ATOM    920  HW1 SOL   306      56.640   9.740 -19.740  1.00  0.00           H  
ATOM    921  HW2 SOL   306      57.260   8.390 -19.990  1.00  0.00           H  
ATOM    922  OW  SOL   307      52.750 -22.820 -21.500  1.00  0.00           O  
ATOM    923  HW1 SOL   307      53.370 -23.390 -21.050  1.00  0.00           H  
ATOM    924  HW2 SOL   307      53.050 -21.930 -21.300  1.00  0.00           H  
ATOM    925  OW  SOL   308      -1.750   8.340  16.090  1.00  0.00           O  
ATOM    926  HW1 SOL   308      -1.010   8.640  15.550  1.00  0.00           H  
ATOM    927  HW2 SOL   308      -2.170   7.670  15.560  1.00  0.00           H  
ATOM    928  OW  SOL   309      52.570   7.570   9.460  1.00  0.00           O  
ATOM    929  HW1 SOL   309      52.250   8.160  10.150  1.00  0.00           H  
ATOM    930  HW2 SOL   309      53.520   7.640   9.510  1.00  0.00           H  
ATOM    931  OW  SOL   310      19.440  24.580   3.460  1.00  0.00           O  
ATOM    932  HW1 SOL   310      20.040  25.320   3.410  1.00  0.00           H  
ATOM    933  HW2 SOL   310      20.000  23.810   3.340  1.00  0.00           H  
ATOM    934  OW  SOL   311     -10.210   1.910  33.600  1.00  0.00           O  
ATOM    935  HW1 SOL   311     -11.130   1.880  33.340  1.00  0.00           H  
ATOM    936  HW2 SOL   311     -10.070   2.830  33.830  1.00  0.00           H  
ATOM    937  OW  SOL   312      32.760  -9.560 -17.020  1.00  0.00           O  
ATOM    938  HW1 SOL   312      33.340  -9.870 -16.330  1.00  0.00           H  
ATOM    939  HW2 SOL   312      33.350  -9.260 -17.710  1.00  0.00           H  
ATOM    940  OW  SOL   313      65.700   6.770 -13.570  1.00  0.00           O  
ATOM    941  HW1 SOL   313      65.520   7.560 -13.060  1.00  0.00           H  
ATOM    942  HW2 SOL   313      64.940   6.670 -14.140  1.00  0.00           H  
ATOM    943  OW  SOL   314      12.810  41.770  -4.930  1.00  0.00           O  
ATOM    944  HW1 SOL   314      12.300  41.790  -5.740  1.00  0.00           H  
ATOM    945  HW2 SOL   314      12.160  41.670  -4.240  1.00  0.00           H  
ATOM    946  OW  SOL   315      10.970  38.350 -16.510  1.00  0.00           O  
ATOM    947  HW1 SOL   315      10.180  38.650 -16.070  1.00  0.00           H  
ATOM    948  HW2 SOL   315      11.560  38.080 -15.800  1.00  0.00           H  
ATOM    949  OW  SOL   316     -13.000  -6.500  24.820  1.00  0.00           O  
ATOM    950  HW1 SOL   316     -13.800  -6.000  24.960  1.00  0.00           H  
ATOM    951  HW2 SOL   316     -13.160  -7.340  25.260  1.00  0.00           H  
ATOM    952  OW  SOL   317       8.530 -13.400 -36.720  1.00  0.00           O  
ATOM    953  HW1 SOL   317       8.200 -13.300 -37.610  1.00  0.00           H  
ATOM    954  HW2 SOL   317       8.340 -12.560 -36.310  1.00  0.00           H  
ATOM    955  OW  SOL   318      25.600  11.970  41.270  1.00  0.00           O  
ATOM    956  HW1 SOL   318      25.750  12.870  41.010  1.00  0.00           H  
ATOM    957  HW2 SOL   318      25.650  11.970  42.220  1.00  0.00           H  
ATOM    958  OW  SOL   319      19.660 -32.710 -16.620  1.00  0.00           O  
ATOM    959  HW1 SOL   319      18.970 -32.210 -16.200  1.00  0.00           H  
ATOM    960  HW2 SOL   319      19.200 -33.210 -17.300  1.00  0.00           H  
ATOM    961  OW  SOL   320       4.630 -11.900 -28.510  1.00  0.00           O  
ATOM    962  HW1 SOL   320       5.510 -11.540 -28.470  1.00  0.00           H  
ATOM    963  HW2 SOL   320       4.610 -12.560 -27.810  1.00  0.00           H  
ATOM    964  OW  SOL   321      55.290 -27.940 -10.960  1.00  0.00           O  
ATOM    965  HW1 SOL   321      55.880 -27.180 -11.050  1.00  0.00           H  
ATOM    966  HW2 SOL   321      55.880 -28.690 -10.900  1.00  0.00           H  
ATOM    967  OW  SOL   322      44.420 -40.290  -7.710  1.00  0.00           O  
ATOM    968  HW1 SOL   322      43.590 -39.910  -7.990  1.00  0.00           H  
ATOM    969  HW2 SOL   322      45.080 -39.650  -7.970  1.00  0.00           H  
ATOM    970  OW  SOL   323      -2.650  26.020 -20.040  1.00  0.00           O  
ATOM    971  HW1 SOL   323      -2.430  25.280 -20.600  1.00  0.00           H  
ATOM    972  HW2 SOL   323      -2.530  25.690 -19.150  1.00  0.00           H  
ATOM    973  OW  SOL   324      63.840  -0.630  15.840  1.00  0.00           O  
ATOM    974  HW1 SOL   324      63.910   0.280  16.130  1.00  0.00           H  
ATOM    975  HW2 SOL   324      64.510  -0.710  15.160  1.00  0.00           H  
ATOM    976  OW  SOL   325      -2.060   6.180 -33.840  1.00  0.00           O  
ATOM    977  HW1 SOL   325      -2.470   6.870 -34.360  1.00  0.00           H  
ATOM    978  HW2 SOL   325      -2.760   5.540 -33.700  1.00  0.00           H  
ATOM    979  OW  SOL   326      37.710  -1.930 -48.120  1.00  0.00           O  
ATOM    980  HW1 SOL   326      36.790  -1.670 -48.210  1.00  0.00           H  
ATOM    981  HW2 SOL   326      37.830  -2.030 -47.180  1.00  0.00           H  
ATOM    982  OW  SOL   327       0.230 -33.040 -17.140  1.00  0.00           O  
ATOM    983  HW1 SOL   327       1.060 -33.480 -17.020  1.00  0.00           H  
ATOM    984  HW2 SOL   327      -0.260 -33.610 -17.730  1.00  0.00           H  
ATOM    985  OW  SOL   328      49.360 -42.330   8.620  1.00  0.00           O  
ATOM    986  HW1 SOL   328      49.950 -42.880   8.090  1.00  0.00           H  
ATOM    987  HW2 SOL   328      49.430 -41.460   8.230  1.00  0.00           H  
ATOM    988  OW  SOL   329      49.910  -2.420  -3.670  1.00  0.00           O  
ATOM    989  HW1 SOL   329      49.470  -1.580  -3.530  1.00  0.00           H  
ATOM    990  HW2 SOL   329      50.090  -2.740  -2.790  1.00  0.00           H  
ATOM    991  OW  SOL   330       1.960  13.040   6.310  1.00  0.00           O  
ATOM    992  HW1 SOL   330       2.840  13.260   6.630  1.00  0.00           H  
ATOM    993  HW2 SOL   330       1.970  12.080   6.250  1.00  0.00           H  
ATOM    994  OW  SOL   331      30.340  29.330  35.700  1.00  0.00           O  
ATOM    995  HW1 SOL   331      31.200  29.660  35.470  1.00  0.00           H  
ATOM    996  HW2 SOL   331      30.500  28.420  35.950  1.00  0.00           H  
ATOM    997  OW  SOL   332       1.060 -14.480 -30.120  1.00  0.00           O  
ATOM    998  HW1 SOL   332       0.220 -14.100 -30.370  1.00  0.00           H  
ATOM    999  HW2 SOL   332       1.700 -13.800 -30.320  1.00  0.00           H  
ATOM   1000  OW  SOL   333       1.120  35.650   8.920  1.00  0.00           O  
ATOM   1001  HW1 SOL   333       1.710  35.560   9.670  1.00  0.00           H  
ATOM   1002  HW2 SOL   333       1.590  36.210   8.310  1.00  0.00           H  
ATOM   1003  OW  SOL   334      32.470 -28.230 -13.690  1.00  0.00           O  
ATOM   1004  HW1 SOL   334      32.800 -27.630 -13.010  1.00  0.00           H  
ATOM   1005  HW2 SOL   334      33.240 -28.730 -13.960  1.00  0.00           H  
ATOM   1006  OW  SOL   335       9.270   4.420 -30.190  1.00  0.00           O  
ATOM   1007  HW1 SOL   335       9.700   4.550 -31.040  1.00  0.00           H  
ATOM   1008  HW2 SOL   335       9.930   3.980 -29.650  1.00  0.00           H  
ATOM   1009  OW  SOL   336      41.480 -28.700   8.490  1.00  0.00           O  
ATOM   1010  HW1 SOL   336      42.060 -28.070   8.930  1.00  0.00           H  
ATOM   1011  HW2 SOL   336      41.910 -28.880   7.660  1.00  0.00           H  
ATOM   1012  OW  SOL   337      20.500  36.090  -7.580  1.00  0.00           O  
ATOM   1013  HW1 SOL   337      19.800  36.650  -7.930  1.00  0.00           H  
ATOM   1014  HW2 SOL   337      20.410  36.160  -6.630  1.00  0.00           H  
ATOM   1015  OW  SOL   338      -9.480  23.170  17.690  1.00  0.00           O  
ATOM   1016  HW1 SOL   338      -8.870  23.290  16.960  1.00  0.00           H  
ATOM   1017  HW2 SOL   338     -10.270  22.810  17.290  1.00  0.00           H  
ATOM   1018  OW  SOL   339      56.800 -14.170   6.940  1.00  0.00           O  
ATOM   1019  HW1 SOL   339      57.380 -14.580   7.600  1.00  0.00           H  
ATOM   1020  HW2 SOL   339      56.020 -13.920   7.430  1.00  0.00           H  
ATOM   1021  OW  SOL   340      14.600 -32.550  10.900  1.00  0.00           O  
ATOM   1022  HW1 SOL   340      14.340 -32.430   9.980  1.00  0.00           H  
ATOM   1023  HW2 SOL   340      14.240 -33.400  11.140  1.00  0.00           H  
ATOM   1024  OW  SOL   341      20.080  12.630  24.930  1.00  0.00           O  
ATOM   1025  HW1 SOL   341      20.280  12.030  25.650  1.00  0.00           H  
ATOM   1026  HW2 SOL   341      19.950  13.480  25.360  1.00  0.00           H  
ATOM   1027  OW  SOL   342       6.650  37.520   1.500  1.00  0.00           O  
ATOM   1028  HW1 SOL   342       7.520  37.420   1.890  1.00  0.00           H  
ATOM   1029  HW2 SOL   342       6.310  36.630   1.440  1.00  0.00           H  
ATOM   1030  OW  SOL   343      53.530 -14.450 -17.730  1.00  0.00           O  
ATOM   1031  HW1 SOL   343      53.110 -15.180 -17.280  1.00  0.00           H  
ATOM   1032  HW2 SOL   343      52.890 -13.740 -17.690  1.00  0.00           H  
ATOM   1033  OW  SOL   344      -9.540  17.720  11.510  1.00  0.00           O  
ATOM   1034  HW1 SOL   344      -8.980  18.240  12.080  1.00  0.00           H  
ATOM   1035  HW2 SOL   344     -10.250  17.430  12.070  1.00  0.00           H  
ATOM   1036  OW  SOL   345      17.880  40.040 -21.470  1.00  0.00           O  
ATOM   1037  HW1 SOL   345      17.190  39.800 -22.080  1.00  0.00           H  
ATOM   1038  HW2 SOL   345      17.460  40.670 -20.880  1.00  0.00           H  
ATOM   1039  OW  SOL   346      -2.960  37.670  10.710  1.00  0.00           O  
ATOM   1040  HW1 SOL   346      -3.580  37.960  11.370  1.00  0.00           H  
ATOM   1041  HW2 SOL   346      -3.410  36.950  10.250  1.00  0.00           H  
ATOM   1042  OW  SOL   347       3.080  42.130 -17.020  1.00  0.00           O  
ATOM   1043  HW1 SOL   347       3.400  42.920 -16.600  1.00  0.00           H  
ATOM   1044  HW2 SOL   347       3.850  41.570 -17.140  1.00  0.00           H  
ATOM   1045  OW  SOL   348       6.640  -3.350  26.130  1.00  0.00           O  
ATOM   1046  HW1 SOL   348       6.930  -2.580  26.620  1.00  0.00           H  
ATOM   1047  HW2 SOL   348       7.190  -3.360  25.350  1.00  0.00           H  
ATOM   1048  OW  SOL   349      11.480  34.650 -17.240  1.00  0.00           O  
ATOM   1049  HW1 SOL   349      11.470  35.490 -16.800  1.00  0.00           H  
ATOM   1050  HW2 SOL   349      10.830  34.730 -17.940  1.00  0.00           H  
ATOM   1051  OW  SOL   350      35.340   1.570  49.070  1.00  0.00           O  
ATOM   1052  HW1 SOL   350      35.650   1.020  48.350  1.00  0.00           H  
ATOM   1053  HW2 SOL   350      34.550   1.990  48.740  1.00  0.00           H  
ATOM   1054  OW  SOL   351      28.690 -11.790   9.230  1.00  0.00           O  
ATOM   1055  HW1 SOL   351      27.860 -12.080   9.620  1.00  0.00           H  
ATOM   1056  HW2 SOL   351      29.360 -12.300   9.690  1.00  0.00           H  
ATOM   1057  OW  SOL   352      26.050  38.150 -31.850  1.00  0.00           O  
ATOM   1058  HW1 SOL   352      25.410  38.470 -32.500  1.00  0.00           H  
ATOM   1059  HW2 SOL   352      26.810  38.720 -31.970  1.00  0.00           H  
ATOM   1060  OW  SOL   353      30.850  10.130 -36.610  1.00  0.00           O  
ATOM   1061  HW1 SOL   353      31.130   9.840 -37.480  1.00  0.00           H  
ATOM   1062  HW2 SOL   353      31.350  10.930 -36.450  1.00  0.00           H  
ATOM   1063  OW  SOL   354      50.890 -31.240 -10.350  1.00  0.00           O  
ATOM   1064  HW1 SOL   354      50.740 -32.080  -9.910  1.00  0.00           H  
ATOM   1065  HW2 SOL   354      51.830 -31.240 -10.530  1.00  0.00           H  
ATOM   1066  OW  SOL   355      -7.200  20.820 -17.140  1.00  0.00           O  
ATOM   1067  HW1 SOL   355      -6.520  20.470 -16.560  1.00  0.00           H  
ATOM   1068  HW2 SOL   355      -7.580  20.050 -17.550  1.00  0.00           H  
ATOM   1069  OW  SOL   356     -11.620  42.410  -1.430  1.00  0.00           O  
ATOM   1070  HW1 SOL   356     -12.570  42.350  -1.500  1.00  0.00           H  
ATOM   1071  HW2 SOL   356     -11.360  41.580  -1.020  1.00  0.00           H  
ATOM   1072  OW  SOL   357      -8.940  -3.300  18.480  1.00  0.00           O  
ATOM   1073  HW1 SOL   357      -8.740  -2.380  18.620  1.00  0.00           H  
ATOM   1074  HW2 SOL   357      -8.400  -3.560  17.730  1.00  0.00           H  
ATOM   1075  OW  SOL   358      22.080 -21.560 -32.790  1.00  0.00           O  
ATOM   1076  HW1 SOL   358      21.250 -21.120 -32.580  1.00  0.00           H  
ATOM   1077  HW2 SOL   358      22.040 -21.720 -33.730  1.00  0.00           H  
ATOM   1078  OW  SOL   359      59.140 -27.770  -6.860  1.00  0.00           O  
ATOM   1079  HW1 SOL   359      59.820 -28.260  -6.390  1.00  0.00           H  
ATOM   1080  HW2 SOL   359      59.610 -27.050  -7.270  1.00  0.00           H  
ATOM   1081  OW  SOL   360      62.600 -20.450   5.720  1.00  0.00           O  
ATOM   1082  HW1 SOL   360      63.360 -21.030   5.750  1.00  0.00           H  
ATOM   1083  HW2 SOL   360      62.170 -20.590   6.560  1.00  0.00           H  
ATOM   1084  OW  SOL   361      12.550  29.610 -11.010  1.00  0.00           O  
ATOM   1085  HW1 SOL   361      12.880  29.120 -10.250  1.00  0.00           H  
ATOM   1086  HW2 SOL   361      13.330  30.020 -11.390  1.00  0.00           H  
ATOM   1087  OW  SOL   362      12.830 -24.650   0.700  1.00  0.00           O  
ATOM   1088  HW1 SOL   362      13.410 -24.780  -0.050  1.00  0.00           H  
ATOM   1089  HW2 SOL   362      13.410 -24.650   1.460  1.00  0.00           H  
ATOM   1090  OW  SOL   363      15.680 -25.230 -15.380  1.00  0.00           O  
ATOM   1091  HW1 SOL   363      15.250 -25.380 -14.540  1.00  0.00           H  
ATOM   1092  HW2 SOL   363      15.740 -26.100 -15.780  1.00  0.00           H  
ATOM   1093  OW  SOL   364      33.310  12.750  16.350  1.00  0.00           O  
ATOM   1094  HW1 SOL   364      34.110  13.260  16.270  1.00  0.00           H  
ATOM   1095  HW2 SOL   364      33.410  12.270  17.180  1.00  0.00           H  
ATOM   1096  OW  SOL   365      20.910  -0.350 -53.880  1.00  0.00           O  
ATOM   1097  HW1 SOL   365      20.070  -0.720 -53.610  1.00  0.00           H  
ATOM   1098  HW2 SOL   365      21.570  -0.910 -53.470  1.00  0.00           H  
ATOM   1099  OW  SOL   366      54.430   3.580 -28.340  1.00  0.00           O  
ATOM   1100  HW1 SOL   366      54.980   4.050 -28.970  1.00  0.00           H  
ATOM   1101  HW2 SOL   366      54.720   3.890 -27.490  1.00  0.00           H  
ATOM   1102  OW  SOL   367      23.370 -35.790 -21.620  1.00  0.00           O  
ATOM   1103  HW1 SOL   367      22.950 -34.930 -21.650  1.00  0.00           H  
ATOM   1104  HW2 SOL   367      24.190 -35.640 -21.160  1.00  0.00           H  
ATOM   1105  OW  SOL   368      46.830  13.570  24.510  1.00  0.00           O  
ATOM   1106  HW1 SOL   368      47.730  13.880  24.550  1.00  0.00           H  
ATOM   1107  HW2 SOL   368      46.470  13.920  23.690  1.00  0.00           H  
ATOM   1108  OW  SOL   369       9.160 -10.160  25.250  1.00  0.00           O  
ATOM   1109  HW1 SOL   369       9.650 -10.960  25.080  1.00  0.00           H  
ATOM   1110  HW2 SOL   369       8.340 -10.280  24.770  1.00  0.00           H  
ATOM   1111  OW  SOL   370      25.150   2.310 -20.150  1.00  0.00           O  
ATOM   1112  HW1 SOL   370      25.490   1.510 -20.560  1.00  0.00           H  
ATOM   1113  HW2 SOL   370      25.420   2.260 -19.240  1.00  0.00           H  
ATOM   1114  OW  SOL   371      -0.080  -0.580  -3.240  1.00  0.00           O  
ATOM   1115  HW1 SOL   371      -0.960  -0.380  -3.560  1.00  0.00           H  
ATOM   1116  HW2 SOL   371      -0.220  -0.850  -2.330  1.00  0.00           H  
ATOM   1117  OW  SOL   372       7.650  20.230 -19.840  1.00  0.00           O  
ATOM   1118  HW1 SOL   372       7.120  19.500 -19.550  1.00  0.00           H  
ATOM   1119  HW2 SOL   372       8.160  19.880 -20.570  1.00  0.00           H  
ATOM   1120  OW  SOL   373     -10.950  -0.640 -11.950  1.00  0.00           O  
ATOM   1121  HW1 SOL   373     -11.310  -1.300 -11.360  1.00  0.00           H  
ATOM   1122  HW2 SOL   373     -11.510   0.130 -11.830  1.00  0.00           H  
ATOM   1123  OW  SOL   374      66.050   4.910  -9.240  1.00  0.00           O  
ATOM   1124  HW1 SOL   374      66.490   5.640  -9.670  1.00  0.00           H  
ATOM   1125  HW2 SOL   374      65.840   5.250  -8.360  1.00  0.00           H  
ATOM   1126  OW  SOL   375      31.110 -35.790  22.560  1.00  0.00           O  
ATOM   1127  HW1 SOL   375      31.280 -35.020  22.000  1.00  0.00           H  
ATOM   1128  HW2 SOL   375      30.210 -36.030  22.370  1.00  0.00           H  
ATOM   1129  OW  SOL   376      48.070 -21.520   3.190  1.00  0.00           O  
ATOM   1130  HW1 SOL   376      48.370 -22.230   2.620  1.00  0.00           H  
ATOM   1131  HW2 SOL   376      47.660 -20.900   2.590  1.00  0.00           H  
ATOM   1132  OW  SOL   377      58.590  -9.490  16.450  1.00  0.00           O  
ATOM   1133  HW1 SOL   377      58.090  -9.710  15.670  1.00  0.00           H  
ATOM   1134  HW2 SOL   377      59.430  -9.180  16.120  1.00  0.00           H  
ATOM   1135  OW  SOL   378       9.680 -24.890  27.890  1.00  0.00           O  
ATOM   1136  HW1 SOL   378       8.750 -25.070  27.830  1.00  0.00           H  
ATOM   1137  HW2 SOL   378      10.020 -25.030  27.010  1.00  0.00           H  
ATOM   1138  OW  SOL   379      20.610 -41.780  29.270  1.00  0.00           O  
ATOM   1139  HW1 SOL   379      20.130 -41.330  29.970  1.00  0.00           H  
ATOM   1140  HW2 SOL   379      19.930 -42.080  28.670  1.00  0.00           H  
ATOM   1141  OW  SOL   380       7.880 -26.920  26.630  1.00  0.00           O  
ATOM   1142  HW1 SOL   380       7.550 -26.400  25.910  1.00  0.00           H  
ATOM   1143  HW2 SOL   380       7.770 -27.830  26.340  1.00  0.00           H  
ATOM   1144  OW  SOL   381      -1.910  27.270  -2.400  1.00  0.00           O  
ATOM   1145  HW1 SOL   381      -2.260  27.300  -1.510  1.00  0.00           H  
ATOM   1146  HW2 SOL   381      -1.740  28.190  -2.620  1.00  0.00           H  
ATOM   1147  OW  SOL   382      28.210 -17.340 -13.230  1.00  0.00           O  
ATOM   1148  HW1 SOL   382      28.850 -17.320 -12.520  1.00  0.00           H  
ATOM   1149  HW2 SOL   382      28.590 -17.940 -13.880  1.00  0.00           H  
ATOM   1150  OW  SOL   383      34.440 -18.960  -6.050  1.00  0.00           O  
ATOM   1151  HW1 SOL   383      34.870 -19.460  -6.750  1.00  0.00           H  
ATOM   1152  HW2 SOL   383      34.310 -19.590  -5.350  1.00  0.00           H  
ATOM   1153  OW  SOL   384      20.040  17.500  40.510  1.00  0.00           O  
ATOM   1154  HW1 SOL   384      20.580  16.950  41.080  1.00  0.00           H  
ATOM   1155  HW2 SOL   384      19.140  17.300  40.760  1.00  0.00           H  
ATOM   1156  OW  SOL   385      -4.040  26.250   5.790  1.00  0.00           O  
ATOM   1157  HW1 SOL   385      -4.880  26.440   6.220  1.00  0.00           H  
ATOM   1158  HW2 SOL   385      -3.390  26.300   6.500  1.00  0.00           H  
ATOM   1159  OW  SOL   386      20.110  -5.460   1.970  1.00  0.00           O  
ATOM   1160  HW1 SOL   386      20.780  -6.140   2.020  1.00  0.00           H  
ATOM   1161  HW2 SOL   386      19.740  -5.550   1.090  1.00  0.00           H  
ATOM   1162  OW  SOL   387      19.950 -16.550  -6.810  1.00  0.00           O  
ATOM   1163  HW1 SOL   387      19.940 -16.870  -5.910  1.00  0.00           H  
ATOM   1164  HW2 SOL   387      20.510 -17.180  -7.270  1.00  0.00           H  
ATOM   1165  OW  SOL   388      45.890  34.850  11.410  1.00  0.00           O  
ATOM   1166  HW1 SOL   388      46.100  34.340  12.200  1.00  0.00           H  
ATOM   1167  HW2 SOL   388      45.740  35.730  11.730  1.00  0.00           H  
ATOM   1168  OW  SOL   389      34.000  20.540  34.400  1.00  0.00           O  
ATOM   1169  HW1 SOL   389      34.070  21.430  34.060  1.00  0.00           H  
ATOM   1170  HW2 SOL   389      33.090  20.460  34.680  1.00  0.00           H  
ATOM   1171  OW  SOL   390     -12.030 -10.590 -11.060  1.00  0.00           O  
ATOM   1172  HW1 SOL   390     -12.890 -11.020 -11.110  1.00  0.00           H  
ATOM   1173  HW2 SOL   390     -12.220  -9.660 -11.150  1.00  0.00           H  
ATOM   1174  OW  SOL   391      39.840  32.430  -4.170  1.00  0.00           O  
ATOM   1175  HW1 SOL   391      40.690  32.270  -3.730  1.00  0.00           H  
ATOM   1176  HW2 SOL   391      39.190  32.140  -3.530  1.00  0.00           H  
ATOM   1177  OW  SOL   392      43.490  -5.680  13.000  1.00  0.00           O  
ATOM   1178  HW1 SOL   392      43.450  -5.300  12.130  1.00  0.00           H  
ATOM   1179  HW2 SOL   392      42.580  -5.850  13.230  1.00  0.00           H  
ATOM   1180  OW  SOL   393      25.160 -38.060  -1.970  1.00  0.00           O  
ATOM   1181  HW1 SOL   393      25.520 -37.900  -2.840  1.00  0.00           H  
ATOM   1182  HW2 SOL   393      24.330 -37.590  -1.950  1.00  0.00           H  
ATOM   1183  OW  SOL   394      44.710 -32.340   1.250  1.00  0.00           O  
ATOM   1184  HW1 SOL   394      43.800 -32.180   1.000  1.00  0.00           H  
ATOM   1185  HW2 SOL   394      45.040 -31.490   1.520  1.00  0.00           H  
ATOM   1186  OW  SOL   395      63.320 -31.500  -6.380  1.00  0.00           O  
ATOM   1187  HW1 SOL   395      63.480 -32.070  -7.120  1.00  0.00           H  
ATOM   1188  HW2 SOL   395      63.960 -30.790  -6.470  1.00  0.00           H  
ATOM   1189  OW  SOL   396      -4.270  33.610  -6.200  1.00  0.00           O  
ATOM   1190  HW1 SOL   396      -3.480  33.080  -6.350  1.00  0.00           H  
ATOM   1191  HW2 SOL   396      -4.080  34.110  -5.400  1.00  0.00           H  
ATOM   1192  OW  SOL   397       5.170 -40.120  -7.680  1.00  0.00           O  
ATOM   1193  HW1 SOL   397       4.240 -40.320  -7.650  1.00  0.00           H  
ATOM   1194  HW2 SOL   397       5.230 -39.190  -7.450  1.00  0.00           H  
ATOM   1195  OW  SOL   398       9.150  -0.900  33.210  1.00  0.00           O  
ATOM   1196  HW1 SOL   398       8.700  -0.930  34.050  1.00  0.00           H  
ATOM   1197  HW2 SOL   398       9.430  -1.810  33.070  1.00  0.00           H  
ATOM   1198  OW  SOL   399       8.030  -2.510 -24.880  1.00  0.00           O  
ATOM   1199  HW1 SOL   399       8.500  -3.150 -24.360  1.00  0.00           H  
ATOM   1200  HW2 SOL   399       7.510  -3.040 -25.490  1.00  0.00           H  
ATOM   1201  OW  SOL   400      28.360  -8.470 -27.580  1.00  0.00           O  
ATOM   1202  HW1 SOL   400      27.760  -9.210 -27.530  1.00  0.00           H  
ATOM   1203  HW2 SOL   400      28.630  -8.330 -26.670  1.00  0.00           H  
ATOM   1204  OW  SOL   401     -15.990 -10.990  -9.090  1.00  0.00           O  
ATOM   1205  HW1 SOL   401     -16.540 -11.720  -8.800  1.00  0.00           H  
ATOM   1206  HW2 SOL   401     -15.530 -10.700  -8.320  1.00  0.00           H  
ATOM   1207  OW  SOL   402      57.050 -37.240  -3.820  1.00  0.00           O  
ATOM   1208  HW1 SOL   402      56.770 -38.090  -4.170  1.00  0.00           H  
ATOM   1209  HW2 SOL   402      57.250 -37.410  -2.900  1.00  0.00           H  
ATOM   1210  OW  SOL   403      -2.230  30.150 -15.020  1.00  0.00           O  
ATOM   1211  HW1 SOL   403      -1.860  30.620 -15.770  1.00  0.00           H  
ATOM   1212  HW2 SOL   403      -3.130  29.930 -15.300  1.00  0.00           H  
ATOM   1213  OW  SOL   404       2.320  28.280  25.240  1.00  0.00           O  
ATOM   1214  HW1 SOL   404       2.800  28.990  24.810  1.00  0.00           H  
ATOM   1215  HW2 SOL   404       2.060  27.700  24.530  1.00  0.00           H  
ATOM   1216  OW  SOL   405       4.230  35.350   9.500  1.00  0.00           O  
ATOM   1217  HW1 SOL   405       4.140  36.000   8.810  1.00  0.00           H  
ATOM   1218  HW2 SOL   405       4.970  34.810   9.230  1.00  0.00           H  
ATOM   1219  OW  SOL   406       4.260  20.180 -11.540  1.00  0.00           O  
ATOM   1220  HW1 SOL   406       5.020  19.610 -11.630  1.00  0.00           H  
ATOM   1221  HW2 SOL   406       4.430  20.720 -10.770  1.00  0.00           H  
ATOM   1222  OW  SOL   407      16.520  21.610  24.670  1.00  0.00           O  
ATOM   1223  HW1 SOL   407      15.970  21.620  23.880  1.00  0.00           H  
ATOM   1224  HW2 SOL   407      17.410  21.770  24.350  1.00  0.00           H  
ATOM   1225  OW  SOL   408      25.090 -14.670  43.760  1.00  0.00           O  
ATOM   1226  HW1 SOL   408      25.630 -15.430  43.940  1.00  0.00           H  
ATOM   1227  HW2 SOL   408      25.710 -13.990  43.520  1.00  0.00           H  
ATOM   1228  OW  SOL   409      57.440 -26.510  12.300  1.00  0.00           O  
ATOM   1229  HW1 SOL   409      58.360 -26.710  12.090  1.00  0.00           H  
ATOM   1230  HW2 SOL   409      57.140 -27.290  12.770  1.00  0.00           H  
ATOM   1231  OW  SOL   410      22.470  22.030 -45.250  1.00  0.00           O  
ATOM   1232  HW1 SOL   410      22.550  21.910 -44.300  1.00  0.00           H  
ATOM   1233  HW2 SOL   410      22.740  22.930 -45.400  1.00  0.00           H  
ATOM   1234  OW  SOL   411      44.150  25.720   6.280  1.00  0.00           O  
ATOM   1235  HW1 SOL   411      44.240  26.090   5.410  1.00  0.00           H  
ATOM   1236  HW2 SOL   411      44.490  26.410   6.860  1.00  0.00           H  
ATOM   1237  OW  SOL   412      22.160  12.970  27.840  1.00  0.00           O  
ATOM   1238  HW1 SOL   412      21.950  12.050  27.980  1.00  0.00           H  
ATOM   1239  HW2 SOL   412      21.590  13.430  28.450  1.00  0.00           H  
ATOM   1240  OW  SOL   413     -10.390 -11.660 -19.860  1.00  0.00           O  
ATOM   1241  HW1 SOL   413     -10.110 -12.400 -20.390  1.00  0.00           H  
ATOM   1242  HW2 SOL   413      -9.580 -11.250 -19.560  1.00  0.00           H  
ATOM   1243  OW  SOL   414      31.480  24.760  33.270  1.00  0.00           O  
ATOM   1244  HW1 SOL   414      31.710  24.100  33.920  1.00  0.00           H  
ATOM   1245  HW2 SOL   414      32.060  24.570  32.520  1.00  0.00           H  
ATOM   1246  OW  SOL   415      30.290  18.840  39.400  1.00  0.00           O  
ATOM   1247  HW1 SOL   415      30.680  18.120  39.890  1.00  0.00           H  
ATOM   1248  HW2 SOL   415      31.020  19.420  39.200  1.00  0.00           H  
ATOM   1249  OW  SOL   416       0.400 -32.730  21.460  1.00  0.00           O  
ATOM   1250  HW1 SOL   416      -0.270 -33.400  21.580  1.00  0.00           H  
ATOM   1251  HW2 SOL   416       0.140 -32.030  22.060  1.00  0.00           H  
ATOM   1252  OW  SOL   417      39.260 -22.410  15.230  1.00  0.00           O  
ATOM   1253  HW1 SOL   417      39.980 -22.630  14.640  1.00  0.00           H  
ATOM   1254  HW2 SOL   417      39.670 -21.920  15.940  1.00  0.00           H  
ATOM   1255  OW  SOL   418      30.150  -9.190 -24.520  1.00  0.00           O  
ATOM   1256  HW1 SOL   418      30.880  -8.620 -24.770  1.00  0.00           H  
ATOM   1257  HW2 SOL   418      30.550 -10.050 -24.400  1.00  0.00           H  
ATOM   1258  OW  SOL   419     -17.360   6.630 -27.380  1.00  0.00           O  
ATOM   1259  HW1 SOL   419     -16.960   6.070 -28.040  1.00  0.00           H  
ATOM   1260  HW2 SOL   419     -17.250   7.520 -27.720  1.00  0.00           H  
ATOM   1261  OW  SOL   420     -10.710   8.830 -14.190  1.00  0.00           O  
ATOM   1262  HW1 SOL   420     -10.920   8.440 -15.040  1.00  0.00           H  
ATOM   1263  HW2 SOL   420     -11.270   8.370 -13.570  1.00  0.00           H  
ATOM   1264  OW  SOL   421      45.650  32.070  -9.500  1.00  0.00           O  
ATOM   1265  HW1 SOL   421      46.330  31.970 -10.160  1.00  0.00           H  
ATOM   1266  HW2 SOL   421      46.100  32.370  -8.720  1.00  0.00           H  
ATOM   1267  OW  SOL   422       2.000  36.510   2.810  1.00  0.00           O  
ATOM   1268  HW1 SOL   422       2.390  35.780   3.300  1.00  0.00           H  
ATOM   1269  HW2 SOL   422       2.710  37.150   2.720  1.00  0.00           H  
ATOM   1270  OW  SOL   423      20.080 -26.450  22.550  1.00  0.00           O  
ATOM   1271  HW1 SOL   423      20.900 -26.140  22.160  1.00  0.00           H  
ATOM   1272  HW2 SOL   423      20.130 -26.170  23.460  1.00  0.00           H  
ATOM   1273  OW  SOL   424      11.050  -5.610  39.570  1.00  0.00           O  
ATOM   1274  HW1 SOL   424      10.200  -5.490  39.160  1.00  0.00           H  
ATOM   1275  HW2 SOL   424      11.520  -6.200  38.990  1.00  0.00           H  
ATOM   1276  OW  SOL   425      23.020  -3.310 -19.520  1.00  0.00           O  
ATOM   1277  HW1 SOL   425      23.940  -3.090 -19.660  1.00  0.00           H  
ATOM   1278  HW2 SOL   425      22.950  -4.220 -19.820  1.00  0.00           H  
ATOM   1279  OW  SOL   426      43.020  -9.960  31.700  1.00  0.00           O  
ATOM   1280  HW1 SOL   426      42.090  -9.970  31.940  1.00  0.00           H  
ATOM   1281  HW2 SOL   426      43.080 -10.560  30.960  1.00  0.00           H  
ATOM   1282  OW  SOL   427      10.100  15.000 -19.000  1.00  0.00           O  
ATOM   1283  HW1 SOL   427      10.930  15.010 -19.490  1.00  0.00           H  
ATOM   1284  HW2 SOL   427      10.240  14.380 -18.300  1.00  0.00           H  
ATOM   1285  OW  SOL   428      41.270  -1.790  35.140  1.00  0.00           O  
ATOM   1286  HW1 SOL   428      41.780  -1.240  34.550  1.00  0.00           H  
ATOM   1287  HW2 SOL   428      40.630  -2.220  34.580  1.00  0.00           H  
ATOM   1288  OW  SOL   429      35.840   1.260  25.800  1.00  0.00           O  
ATOM   1289  HW1 SOL   429      36.650   1.510  25.360  1.00  0.00           H  
ATOM   1290  HW2 SOL   429      36.100   0.600  26.430  1.00  0.00           H  
ATOM   1291  OW  SOL   430      53.880 -19.940  23.660  1.00  0.00           O  
ATOM   1292  HW1 SOL   430      54.440 -20.630  24.020  1.00  0.00           H  
ATOM   1293  HW2 SOL   430      53.980 -19.210  24.270  1.00  0.00           H  
ATOM   1294  OW  SOL   431      -0.370  -4.280 -29.390  1.00  0.00           O  
ATOM   1295  HW1 SOL   431       0.050  -3.660 -28.800  1.00  0.00           H  
ATOM   1296  HW2 SOL   431      -1.160  -4.560 -28.930  1.00  0.00           H  
ATOM   1297  OW  SOL   432      27.150 -21.710  32.580  1.00  0.00           O  
ATOM   1298  HW1 SOL   432      26.870 -21.360  31.740  1.00  0.00           H  
ATOM   1299  HW2 SOL   432      27.600 -20.980  33.010  1.00  0.00           H  
ATOM   1300  OW  SOL   433     -15.600  18.710 -11.530  1.00  0.00           O  
ATOM   1301  HW1 SOL   433     -15.870  17.800 -11.700  1.00  0.00           H  
ATOM   1302  HW2 SOL   433     -16.140  19.230 -12.130  1.00  0.00           H  
ATOM   1303  OW  SOL   434      41.860  -1.860   1.290  1.00  0.00           O  
ATOM   1304  HW1 SOL   434      42.370  -2.670   1.280  1.00  0.00           H  
ATOM   1305  HW2 SOL   434      41.120  -2.030   0.710  1.00  0.00           H  
ATOM   1306  OW  SOL   435       1.420 -41.140  12.740  1.00  0.00           O  
ATOM   1307  HW1 SOL   435       2.250 -41.610  12.840  1.00  0.00           H  
ATOM   1308  HW2 SOL   435       0.980 -41.290  13.570  1.00  0.00           H  
ATOM   1309  OW  SOL   436      57.830  -0.420  -6.410  1.00  0.00           O  
ATOM   1310  HW1 SOL   436      58.170   0.430  -6.130  1.00  0.00           H  
ATOM   1311  HW2 SOL   436      58.030  -1.020  -5.690  1.00  0.00           H  
ATOM   1312  OW  SOL   437      20.470 -24.230  -8.370  1.00  0.00           O  
ATOM   1313  HW1 SOL   437      20.450 -24.830  -7.620  1.00  0.00           H  
ATOM   1314  HW2 SOL   437      21.400 -24.140  -8.580  1.00  0.00           H  
ATOM   1315  OW  SOL   438      -1.260 -19.460  -1.920  1.00  0.00           O  
ATOM   1316  HW1 SOL   438      -0.930 -20.200  -2.420  1.00  0.00           H  
ATOM   1317  HW2 SOL   438      -1.840 -19.860  -1.260  1.00  0.00           H  
ATOM   1318  OW  SOL   439       8.080  19.890 -16.450  1.00  0.00           O  
ATOM   1319  HW1 SOL   439       8.990  20.170 -16.380  1.00  0.00           H  
ATOM   1320  HW2 SOL   439       8.110  18.940 -16.340  1.00  0.00           H  
ATOM   1321  OW  SOL   440      29.590   5.950  37.360  1.00  0.00           O  
ATOM   1322  HW1 SOL   440      29.670   6.550  36.610  1.00  0.00           H  
ATOM   1323  HW2 SOL   440      29.160   6.480  38.030  1.00  0.00           H  
ATOM   1324  OW  SOL   441      21.610  17.270  26.070  1.00  0.00           O  
ATOM   1325  OW  SOL   441      -6.940  -6.170 -25.200  1.00  0.00           O  
ATOM   1326  HW1 SOL   441      22.000  18.120  25.860  1.00  0.00           H  
ATOM   1327  HW1 SOL   441      -7.150  -6.390 -26.110  1.00  0.00           H  
ATOM   1328  HW2 SOL   441      21.830  17.120  26.990  1.00  0.00           H  
ATOM   1329  HW2 SOL   441      -6.060  -6.510 -25.070  1.00  0.00           H  
ATOM   1330  OW  SOL   442      12.040 -37.810   6.250  1.00  0.00           O  
ATOM   1331  OW  SOL   442      37.170 -29.720 -17.510  1.00  0.00           O  
ATOM   1332  HW1 SOL   442      12.340 -37.210   5.560  1.00  0.00           H  
ATOM   1333  HW1 SOL   442      36.950 -29.370 -16.640  1.00  0.00           H  
ATOM   1334  HW2 SOL   442      11.400 -38.370   5.830  1.00  0.00           H  
ATOM   1335  HW2 SOL   442      36.970 -30.650 -17.450  1.00  0.00           H  
ATOM   1336  OW  SOL   443      -9.940 -24.970  13.190  1.00  0.00           O  
ATOM   1337  OW  SOL   443      21.430 -38.350 -17.830  1.00  0.00           O  
ATOM   1338  HW1 SOL   443      -9.230 -24.480  12.780  1.00  0.00           H  
ATOM   1339  HW1 SOL   443      22.380 -38.290 -17.700  1.00  0.00           H  
ATOM   1340  HW2 SOL   443      -9.600 -25.190  14.060  1.00  0.00           H  
ATOM   1341  HW2 SOL   443      21.080 -37.550 -17.420  1.00  0.00           H  
ATOM   1342  OW  SOL   444      25.780 -23.890 -39.210  1.00  0.00           O  
ATOM   1343  OW  SOL   444       8.400 -22.080 -17.400  1.00  0.00           O  
ATOM   1344  HW1 SOL   444      26.710 -23.870 -39.440  1.00  0.00           H  
ATOM   1345  HW1 SOL   444       8.490 -22.300 -16.470  1.00  0.00           H  
ATOM   1346  HW2 SOL   444      25.720 -24.530 -38.500  1.00  0.00           H  
ATOM   1347  HW2 SOL   444       7.770 -21.360 -17.410  1.00  0.00           H  
ATOM   1348  OW  SOL   445     -17.770 -18.950  16.830  1.00  0.00           O  
ATOM   1349  OW  SOL   445      19.420 -10.620 -26.160  1.00  0.00           O  
ATOM   1350  HW1 SOL   445     -18.520 -19.120  16.270  1.00  0.00           H  
ATOM   1351  HW1 SOL   445      19.890 -11.130 -25.500  1.00  0.00           H  
ATOM   1352  HW2 SOL   445     -17.990 -19.390  17.660  1.00  0.00           H  
ATOM   1353  HW2 SOL   445      18.500 -10.720 -25.940  1.00  0.00           H  
ATOM   1354  OW  SOL   446      43.920  -1.930 -44.190  1.00  0.00           O  
ATOM   1355  OW  SOL   446      45.460  -3.070  21.020  1.00  0.00           O  
ATOM   1356  HW1 SOL   446      44.810  -2.010 -43.870  1.00  0.00           H  
ATOM   1357  HW1 SOL   446      45.140  -3.030  21.920  1.00  0.00           H  
ATOM   1358  HW2 SOL   446      44.010  -1.570 -45.080  1.00  0.00           H  
ATOM   1359  HW2 SOL   446      46.190  -3.680  21.050  1.00  0.00           H  
ATOM   1360  OW  SOL   447      42.560   1.430  16.630  1.00  0.00           O  
ATOM   1361  OW  SOL   447      -2.540   1.010   4.470  1.00  0.00           O  
ATOM   1362  HW1 SOL   447      42.410   1.940  15.840  1.00  0.00           H  
ATOM   1363  HW1 SOL   447      -2.640   1.930   4.690  1.00  0.00           H  
ATOM   1364  HW2 SOL   447      41.680   1.230  16.970  1.00  0.00           H  
ATOM   1365  HW2 SOL   447      -3.380   0.770   4.080  1.00  0.00           H  
ATOM   1366  OW  SOL   448       2.190  27.080  14.040  1.00  0.00           O  
ATOM   1367  OW  SOL   448      -1.450  16.520  -3.560  1.00  0.00           O  
ATOM   1368  HW1 SOL   448       2.910  26.730  13.520  1.00  0.00           H  
ATOM   1369  HW1 SOL   448      -1.360  17.350  -3.100  1.00  0.00           H  
ATOM   1370  HW2 SOL   448       1.890  26.340  14.570  1.00  0.00           H  
ATOM   1371  HW2 SOL   448      -2.400  16.380  -3.630  1.00  0.00           H  
ATOM   1372  OW  SOL   449      -4.610   5.180 -18.720  1.00  0.00           O  
ATOM   1373  OW  SOL   449     -13.270 -23.910   1.020  1.00  0.00           O  
ATOM   1374  HW1 SOL   449      -4.590   5.450 -17.800  1.00  0.00           H  
ATOM   1375  HW1 SOL   449     -13.330 -22.970   0.890  1.00  0.00           H  
ATOM   1376  HW2 SOL   449      -5.550   5.100 -18.910  1.00  0.00           H  
ATOM   1377  HW2 SOL   449     -13.010 -24.250   0.160  1.00  0.00           H  
ATOM   1378  OW  SOL   450       3.230   5.610  42.550  1.00  0.00           O  
ATOM   1379  OW  SOL   450      30.320 -35.010   8.570  1.00  0.00           O  
ATOM   1380  HW1 SOL   450       3.770   4.820  42.500  1.00  0.00           H  
ATOM   1381  HW1 SOL   450      30.690 -34.170   8.300  1.00  0.00           H  
ATOM   1382  HW2 SOL   450       2.910   5.740  41.660  1.00  0.00           H  
ATOM   1383  HW2 SOL   450      29.940 -35.380   7.770  1.00  0.00           H  
ATOM   1384  OW  SOL   451       8.610  -2.220  40.360  1.00  0.00           O  
ATOM   1385  OW  SOL   451      41.870  31.300   2.170  1.00  0.00           O  
ATOM   1386  HW1 SOL   451       7.810  -2.240  39.840  1.00  0.00           H  
ATOM   1387  HW1 SOL   451      41.840  31.820   2.970  1.00  0.00           H  
ATOM   1388  HW2 SOL   451       8.400  -2.760  41.130  1.00  0.00           H  
ATOM   1389  HW2 SOL   451      42.530  31.720   1.630  1.00  0.00           H  
ATOM   1390  OW  SOL   452      22.070 -29.160  -3.620  1.00  0.00           O  
ATOM   1391  OW  SOL   452      48.490   6.910 -36.550  1.00  0.00           O  
ATOM   1392  HW1 SOL   452      22.770 -29.540  -4.130  1.00  0.00           H  
ATOM   1393  HW1 SOL   452      48.920   6.170 -36.970  1.00  0.00           H  
ATOM   1394  HW2 SOL   452      21.320 -29.120  -4.220  1.00  0.00           H  
ATOM   1395  HW2 SOL   452      48.750   6.840 -35.630  1.00  0.00           H  
ATOM   1396  OW  SOL   453      33.420   1.180  37.280  1.00  0.00           O  
ATOM   1397  OW  SOL   453      23.820 -22.910  15.660  1.00  0.00           O  
ATOM   1398  HW1 SOL   453      32.500   1.400  37.460  1.00  0.00           H  
ATOM   1399  HW1 SOL   453      22.890 -22.800  15.490  1.00  0.00           H  
ATOM   1400  HW2 SOL   453      33.740   0.800  38.100  1.00  0.00           H  
ATOM   1401  HW2 SOL   453      23.960 -23.860  15.630  1.00  0.00           H  
ATOM   1402  OW  SOL   454      46.870  21.030  28.070  1.00  0.00           O  
ATOM   1403  OW  SOL   454       7.700  -7.520  29.550  1.00  0.00           O  
ATOM   1404  HW1 SOL   454      46.510  20.200  27.800  1.00  0.00           H  
ATOM   1405  HW1 SOL   454       7.870  -8.290  29.000  1.00  0.00           H  
ATOM   1406  HW2 SOL   454      46.890  20.990  29.030  1.00  0.00           H  
ATOM   1407  HW2 SOL   454       8.160  -6.810  29.120  1.00  0.00           H  
ATOM   1408  OW  SOL   455      56.830 -11.830  21.620  1.00  0.00           O  
ATOM   1409  OW  SOL   455      60.200 -13.240  -7.680  1.00  0.00           O  
ATOM   1410  HW1 SOL   455      57.330 -12.600  21.870  1.00  0.00           H  
ATOM   1411  HW1 SOL   455      59.670 -14.040  -7.730  1.00  0.00           H  
ATOM   1412  HW2 SOL   455      57.380 -11.380  20.980  1.00  0.00           H  
ATOM   1413  HW2 SOL   455      60.290 -13.070  -6.740  1.00  0.00           H  
ATOM   1414  OW  SOL   456      35.270 -27.740  26.780  1.00  0.00           O  
ATOM   1415  OW  SOL   456      33.410 -10.680 -33.360  1.00  0.00           O  
ATOM   1416  HW1 SOL   456      35.930 -27.760  26.090  1.00  0.00           H  
ATOM   1417  HW1 SOL   456      33.970 -10.450 -34.100  1.00  0.00           H  
ATOM   1418  HW2 SOL   456      34.710 -28.490  26.600  1.00  0.00           H  
ATOM   1419  HW2 SOL   456      34.010 -10.810 -32.630  1.00  0.00           H  
ATOM   1420  OW  SOL   457      59.220   9.790 -15.020  1.00  0.00           O  
ATOM   1421  OW  SOL   457      19.030   4.940 -53.370  1.00  0.00           O  
ATOM   1422  HW1 SOL   457      59.890  10.210 -14.480  1.00  0.00           H  
ATOM   1423  HW1 SOL   457      19.330   5.540 -54.050  1.00  0.00           H  
ATOM   1424  HW2 SOL   457      58.880  10.480 -15.580  1.00  0.00           H  
ATOM   1425  HW2 SOL   457      18.340   5.420 -52.910  1.00  0.00           H  
ATOM   1426  OW  SOL   458      41.470 -28.180 -11.860  1.00  0.00           O  
ATOM   1427  OW  SOL   458      22.460  17.000   6.180  1.00  0.00           O  
ATOM   1428  HW1 SOL   458      41.290 -27.830 -10.990  1.00  0.00           H  
ATOM   1429  HW1 SOL   458      22.370  16.050   6.210  1.00  0.00           H  
ATOM   1430  HW2 SOL   458      41.450 -29.130 -11.760  1.00  0.00           H  
ATOM   1431  HW2 SOL   458      22.770  17.200   5.290  1.00  0.00           H  
ATOM   1432  OW  SOL   459      20.230 -10.110   3.760  1.00  0.00           O  
ATOM   1433  OW  SOL   459     -12.760  12.230  -8.860  1.00  0.00           O  
ATOM   1434  HW1 SOL   459      20.920  -9.580   4.150  1.00  0.00           H  
ATOM   1435  HW1 SOL   459     -12.160  12.610  -8.210  1.00  0.00           H  
ATOM   1436  HW2 SOL   459      19.630 -10.300   4.480  1.00  0.00           H  
ATOM   1437  HW2 SOL   459     -12.990  11.370  -8.500  1.00  0.00           H  
ATOM   1438  OW  SOL   460      58.050   9.000 -11.070  1.00  0.00           O  
ATOM   1439  OW  SOL   460      -6.300  -3.730  14.260  1.00  0.00           O  
ATOM   1440  HW1 SOL   460      58.030   9.750 -11.660  1.00  0.00           H  
ATOM   1441  HW1 SOL   460      -5.840  -2.890  14.190  1.00  0.00           H  
ATOM   1442  HW2 SOL   460      58.540   8.330 -11.560  1.00  0.00           H  
ATOM   1443  HW2 SOL   460      -7.050  -3.640  13.680  1.00  0.00           H  
ATOM   1444  OW  SOL   461      17.160  15.690  -6.000  1.00  0.00           O  
ATOM   1445  OW  SOL   461     -17.360   5.350  19.150  1.00  0.00           O  
ATOM   1446  HW1 SOL   461      16.760  15.940  -6.830  1.00  0.00           H  
ATOM   1447  HW1 SOL   461     -17.860   4.820  18.520  1.00  0.00           H  
ATOM   1448  HW2 SOL   461      18.050  15.420  -6.230  1.00  0.00           H  
ATOM   1449  HW2 SOL   461     -17.380   6.240  18.800  1.00  0.00           H  
ATOM   1450  OW  SOL   462      36.050   9.580 -41.530  1.00  0.00           O  
ATOM   1451  OW  SOL   462      36.700 -42.200  17.720  1.00  0.00           O  
ATOM   1452  HW1 SOL   462      36.410  10.470 -41.570  1.00  0.00           H  
ATOM   1453  HW1 SOL   462      36.890 -42.180  18.670  1.00  0.00           H  
ATOM   1454  HW2 SOL   462      36.720   9.090 -41.050  1.00  0.00           H  
ATOM   1455  HW2 SOL   462      36.980 -43.070  17.440  1.00  0.00           H  
ATOM   1456  OW  SOL   463      45.010 -10.730 -32.450  1.00  0.00           O  
ATOM   1457  OW  SOL   463      -3.810   9.440  -1.220  1.00  0.00           O  
ATOM   1458  HW1 SOL   463      45.940 -10.660 -32.240  1.00  0.00           H  
ATOM   1459  HW1 SOL   463      -3.900   8.810  -1.930  1.00  0.00           H  
ATOM   1460  HW2 SOL   463      44.580 -10.730 -31.590  1.00  0.00           H  
ATOM   1461  HW2 SOL   463      -2.890   9.370  -0.950  1.00  0.00           H  
ATOM   1462  OW  SOL   464      20.350  -9.690  39.500  1.00  0.00           O  
ATOM   1463  OW  SOL   464      32.740  34.790   3.690  1.00  0.00           O  
ATOM   1464  HW1 SOL   464      20.140  -9.910  38.600  1.00  0.00           H  
ATOM   1465  HW1 SOL   464      33.450  34.570   4.290  1.00  0.00           H  
ATOM   1466  HW2 SOL   464      19.730  -8.990  39.730  1.00  0.00           H  
ATOM   1467  HW2 SOL   464      32.380  33.950   3.420  1.00  0.00           H  
ATOM   1468  OW  SOL   465      56.540 -25.500 -11.390  1.00  0.00           O  
ATOM   1469  OW  SOL   465      42.650 -22.390   1.330  1.00  0.00           O  
ATOM   1470  HW1 SOL   465      56.930 -25.240 -10.560  1.00  0.00           H  
ATOM   1471  HW1 SOL   465      41.760 -22.710   1.180  1.00  0.00           H  
ATOM   1472  HW2 SOL   465      56.980 -24.960 -12.050  1.00  0.00           H  
ATOM   1473  HW2 SOL   465      42.540 -21.570   1.810  1.00  0.00           H  
ATOM   1474  OW  SOL   466      57.970   4.050 -17.220  1.00  0.00           O  
ATOM   1475  OW  SOL   466      41.360  30.670   5.330  1.00  0.00           O  
ATOM   1476  HW1 SOL   466      57.800   3.840 -16.310  1.00  0.00           H  
ATOM   1477  HW1 SOL   466      41.500  31.180   6.130  1.00  0.00           H  
ATOM   1478  HW2 SOL   466      57.640   3.290 -17.710  1.00  0.00           H  
ATOM   1479  HW2 SOL   466      40.440  30.420   5.380  1.00  0.00           H  
ATOM   1480  OW  SOL   467       4.460 -24.080 -17.470  1.00  0.00           O  
ATOM   1481  OW  SOL   467      53.410 -16.060  28.440  1.00  0.00           O  
ATOM   1482  HW1 SOL   467       5.360 -24.270 -17.200  1.00  0.00           H  
ATOM   1483  HW1 SOL   467      53.130 -15.320  28.970  1.00  0.00           H  
ATOM   1484  HW2 SOL   467       4.000 -24.910 -17.400  1.00  0.00           H  
ATOM   1485  HW2 SOL   467      54.050 -15.680  27.840  1.00  0.00           H  
ATOM   1486  OW  SOL   468      54.720   6.140 -35.270  1.00  0.00           O  
ATOM   1487  OW  SOL   468      36.440  -3.830   0.490  1.00  0.00           O  
ATOM   1488  HW1 SOL   468      54.790   6.800 -34.590  1.00  0.00           H  
ATOM   1489  HW1 SOL   468      36.040  -2.960   0.490  1.00  0.00           H  
ATOM   1490  HW2 SOL   468      54.840   6.620 -36.090  1.00  0.00           H  
ATOM   1491  HW2 SOL   468      36.450  -4.080  -0.450  1.00  0.00           H  
ATOM   1492  OW  SOL   469      -0.160 -33.380   1.340  1.00  0.00           O  
ATOM   1493  OW  SOL   469      44.170 -19.870   7.860  1.00  0.00           O  
ATOM   1494  HW1 SOL   469      -0.970 -33.880   1.420  1.00  0.00           H  
ATOM   1495  HW1 SOL   469      44.750 -19.450   7.230  1.00  0.00           H  
ATOM   1496  HW2 SOL   469      -0.340 -32.530   1.750  1.00  0.00           H  
ATOM   1497  HW2 SOL   469      43.810 -20.620   7.390  1.00  0.00           H  
ATOM   1498  OW  SOL   470      26.420  37.370 -24.310  1.00  0.00           O  
ATOM   1499  OW  SOL   470      44.250 -34.290  15.090  1.00  0.00           O  
ATOM   1500  HW1 SOL   470      26.010  37.600 -23.470  1.00  0.00           H  
ATOM   1501  HW1 SOL   470      44.960 -34.900  14.870  1.00  0.00           H  
ATOM   1502  HW2 SOL   470      26.860  36.540 -24.140  1.00  0.00           H  
ATOM   1503  HW2 SOL   470      44.000 -34.510  15.990  1.00  0.00           H  
ATOM   1504  OW  SOL   471      12.720  -4.390  47.440  1.00  0.00           O  
ATOM   1505  OW  SOL   471      60.420   6.000  -6.950  1.00  0.00           O  
ATOM   1506  HW1 SOL   471      13.500  -4.760  47.840  1.00  0.00           H  
ATOM   1507  HW1 SOL   471      61.250   5.870  -6.490  1.00  0.00           H  
ATOM   1508  HW2 SOL   471      12.520  -4.990  46.720  1.00  0.00           H  
ATOM   1509  HW2 SOL   471      60.470   5.420  -7.710  1.00  0.00           H  
ATOM   1510  OW  SOL   472      -2.810  10.110 -13.870  1.00  0.00           O  
ATOM   1511  OW  SOL   472      56.430 -18.320  -5.100  1.00  0.00           O  
ATOM   1512  HW1 SOL   472      -2.950   9.230 -14.210  1.00  0.00           H  
ATOM   1513  HW1 SOL   472      57.080 -17.820  -4.600  1.00  0.00           H  
ATOM   1514  HW2 SOL   472      -2.600  10.640 -14.640  1.00  0.00           H  
ATOM   1515  HW2 SOL   472      55.600 -18.150  -4.650  1.00  0.00           H  
ATOM   1516  OW  SOL   473      21.340 -25.740  40.580  1.00  0.00           O  
ATOM   1517  OW  SOL   473      54.860  -3.910  30.020  1.00  0.00           O  
ATOM   1518  HW1 SOL   473      22.110 -25.550  41.110  1.00  0.00           H  
ATOM   1519  HW1 SOL   473      55.290  -3.060  29.910  1.00  0.00           H  
ATOM   1520  HW2 SOL   473      21.030 -24.880  40.290  1.00  0.00           H  
ATOM   1521  HW2 SOL   473      54.880  -4.060  30.960  1.00  0.00           H  
ATOM   1522  OW  SOL   474       5.930 -25.650 -10.440  1.00  0.00           O  
ATOM   1523  OW  SOL   474      59.180 -28.160  -2.830  1.00  0.00           O  
ATOM   1524  HW1 SOL   474       5.580 -24.830 -10.090  1.00  0.00           H  
ATOM   1525  HW1 SOL   474      59.000 -27.460  -3.450  1.00  0.00           H  
ATOM   1526  HW2 SOL   474       6.150 -26.170  -9.670  1.00  0.00           H  
ATOM   1527  HW2 SOL   474      58.330 -28.360  -2.440  1.00  0.00           H  
ATOM   1528  OW  SOL   475       8.810  35.530  -4.870  1.00  0.00           O  
ATOM   1529  OW  SOL   475      25.730  13.760  -2.300  1.00  0.00           O  
ATOM   1530  HW1 SOL   475       9.510  34.990  -5.230  1.00  0.00           H  
ATOM   1531  HW1 SOL   475      25.180  13.030  -2.590  1.00  0.00           H  
ATOM   1532  HW2 SOL   475       9.260  36.290  -4.490  1.00  0.00           H  
ATOM   1533  HW2 SOL   475      25.140  14.510  -2.310  1.00  0.00           H  
ATOM   1534  OW  SOL   476      19.330   0.510  38.010  1.00  0.00           O  
ATOM   1535  OW  SOL   476      52.980  -1.380  -0.500  1.00  0.00           O  
ATOM   1536  HW1 SOL   476      19.500   0.760  37.110  1.00  0.00           H  
ATOM   1537  HW1 SOL   476      52.770  -0.830   0.260  1.00  0.00           H  
ATOM   1538  HW2 SOL   476      19.290   1.340  38.500  1.00  0.00           H  
ATOM   1539  HW2 SOL   476      52.730  -2.260  -0.240  1.00  0.00           H  
ATOM   1540  OW  SOL   477      -8.900  -0.730  17.070  1.00  0.00           O  
ATOM   1541  OW  SOL   477      22.820 -23.900 -20.640  1.00  0.00           O  
ATOM   1542  HW1 SOL   477      -8.300  -0.690  16.330  1.00  0.00           H  
ATOM   1543  HW1 SOL   477      23.700 -23.720 -20.320  1.00  0.00           H  
ATOM   1544  HW2 SOL   477      -9.760  -0.850  16.670  1.00  0.00           H  
ATOM   1545  HW2 SOL   477      22.440 -24.490 -19.990  1.00  0.00           H  
ATOM   1546  OW  SOL   478      14.400  24.120  -6.200  1.00  0.00           O  
ATOM   1547  OW  SOL   478      10.900 -28.120   6.400  1.00  0.00           O  
ATOM   1548  HW1 SOL   478      14.530  23.170  -6.270  1.00  0.00           H  
ATOM   1549  HW1 SOL   478      11.480 -28.410   7.110  1.00  0.00           H  
ATOM   1550  HW2 SOL   478      15.280  24.490  -6.320  1.00  0.00           H  
ATOM   1551  HW2 SOL   478      11.070 -28.720   5.680  1.00  0.00           H  
ATOM   1552  OW  SOL   479      45.910  -8.250  19.290  1.00  0.00           O  
ATOM   1553  OW  SOL   479      32.810  -8.800 -46.760  1.00  0.00           O  
ATOM   1554  HW1 SOL   479      46.030  -8.020  20.210  1.00  0.00           H  
ATOM   1555  HW1 SOL   479      32.040  -9.360 -46.720  1.00  0.00           H  
ATOM   1556  HW2 SOL   479      46.310  -9.120  19.200  1.00  0.00           H  
ATOM   1557  HW2 SOL   479      32.960  -8.520 -45.860  1.00  0.00           H  
ATOM   1558  OW  SOL   480      -4.880  19.460  14.020  1.00  0.00           O  
ATOM   1559  OW  SOL   480       6.280 -23.860  14.520  1.00  0.00           O  
ATOM   1560  HW1 SOL   480      -5.110  20.380  14.140  1.00  0.00           H  
ATOM   1561  HW1 SOL   480       6.280 -23.390  15.360  1.00  0.00           H  
ATOM   1562  HW2 SOL   480      -5.110  19.040  14.850  1.00  0.00           H  
ATOM   1563  HW2 SOL   480       7.090 -24.370  14.530  1.00  0.00           H  
ATOM   1564  OW  SOL   481       8.270 -35.100   5.580  1.00  0.00           O  
ATOM   1565  OW  SOL   481      24.650  27.490 -33.640  1.00  0.00           O  
ATOM   1566  HW1 SOL   481       8.660 -35.760   6.160  1.00  0.00           H  
ATOM   1567  HW1 SOL   481      25.600  27.550 -33.500  1.00  0.00           H  
ATOM   1568  HW2 SOL   481       7.680 -35.600   5.020  1.00  0.00           H  
ATOM   1569  HW2 SOL   481      24.430  26.600 -33.390  1.00  0.00           H  
ATOM   1570  OW  SOL   482       4.880   4.130  22.660  1.00  0.00           O  
ATOM   1571  OW  SOL   482      22.280  34.050  34.910  1.00  0.00           O  
ATOM   1572  HW1 SOL   482       5.290   3.330  22.360  1.00  0.00           H  
ATOM   1573  HW1 SOL   482      21.670  33.320  34.800  1.00  0.00           H  
ATOM   1574  HW2 SOL   482       4.720   4.630  21.850  1.00  0.00           H  
ATOM   1575  HW2 SOL   482      23.120  33.690  34.630  1.00  0.00           H  
ATOM   1576  OW  SOL   483      18.030 -19.990  25.910  1.00  0.00           O  
ATOM   1577  OW  SOL   483      34.360   6.210  42.790  1.00  0.00           O  
ATOM   1578  HW1 SOL   483      18.300 -19.590  25.090  1.00  0.00           H  
ATOM   1579  HW1 SOL   483      35.260   6.530  42.700  1.00  0.00           H  
ATOM   1580  HW2 SOL   483      18.550 -19.540  26.580  1.00  0.00           H  
ATOM   1581  HW2 SOL   483      34.180   5.780  41.950  1.00  0.00           H  
ATOM   1582  OW  SOL   484      31.180  -8.890  45.740  1.00  0.00           O  
ATOM   1583  OW  SOL   484      22.600   3.970 -35.210  1.00  0.00           O  
ATOM   1584  HW1 SOL   484      31.680  -8.180  46.150  1.00  0.00           H  
ATOM   1585  HW1 SOL   484      22.610   3.490 -36.040  1.00  0.00           H  
ATOM   1586  HW2 SOL   484      30.440  -8.440  45.330  1.00  0.00           H  
ATOM   1587  HW2 SOL   484      23.070   3.400 -34.600  1.00  0.00           H  
ATOM   1588  OW  SOL   485      20.200  13.310 -48.400  1.00  0.00           O  
ATOM   1589  OW  SOL   485      34.310  -6.090  27.450  1.00  0.00           O  
ATOM   1590  HW1 SOL   485      20.620  12.790 -47.710  1.00  0.00           H  
ATOM   1591  HW1 SOL   485      34.080  -6.080  26.520  1.00  0.00           H  
ATOM   1592  HW2 SOL   485      20.490  12.910 -49.220  1.00  0.00           H  
ATOM   1593  HW2 SOL   485      33.590  -6.550  27.880  1.00  0.00           H  
ATOM   1594  OW  SOL   486      -1.350 -27.030   0.180  1.00  0.00           O  
ATOM   1595  OW  SOL   486      33.180  -4.400 -18.650  1.00  0.00           O  
ATOM   1596  HW1 SOL   486      -2.240 -27.110  -0.180  1.00  0.00           H  
ATOM   1597  HW1 SOL   486      33.650  -3.720 -18.170  1.00  0.00           H  
ATOM   1598  HW2 SOL   486      -0.790 -27.420  -0.490  1.00  0.00           H  
ATOM   1599  HW2 SOL   486      32.970  -4.000 -19.500  1.00  0.00           H  
ATOM   1600  OW  SOL   487      31.350  -7.100  32.300  1.00  0.00           O  
ATOM   1601  OW  SOL   487      10.260  16.190   2.480  1.00  0.00           O  
ATOM   1602  HW1 SOL   487      31.280  -6.240  32.720  1.00  0.00           H  
ATOM   1603  HW1 SOL   487      10.470  15.460   1.900  1.00  0.00           H  
ATOM   1604  HW2 SOL   487      30.440  -7.350  32.110  1.00  0.00           H  
ATOM   1605  HW2 SOL   487      10.950  16.830   2.310  1.00  0.00           H  
ATOM   1606  OW  SOL   488      13.070  36.850 -13.700  1.00  0.00           O  
ATOM   1607  OW  SOL   488      37.450 -13.660  16.970  1.00  0.00           O  
ATOM   1608  HW1 SOL   488      13.450  37.700 -13.900  1.00  0.00           H  
ATOM   1609  HW1 SOL   488      37.480 -14.170  16.160  1.00  0.00           H  
ATOM   1610  HW2 SOL   488      12.570  37.000 -12.890  1.00  0.00           H  
ATOM   1611  HW2 SOL   488      36.520 -13.450  17.080  1.00  0.00           H  
ATOM   1612  OW  SOL   489      57.160  23.750 -16.250  1.00  0.00           O  
ATOM   1613  OW  SOL   489      24.220  19.010 -41.170  1.00  0.00           O  
ATOM   1614  HW1 SOL   489      56.460  23.740 -16.910  1.00  0.00           H  
ATOM   1615  HW1 SOL   489      23.990  18.680 -40.310  1.00  0.00           H  
ATOM   1616  HW2 SOL   489      56.700  23.710 -15.420  1.00  0.00           H  
ATOM   1617  HW2 SOL   489      23.490  18.740 -41.730  1.00  0.00           H  
ATOM   1618  OW  SOL   490       6.800  24.740  26.030  1.00  0.00           O  
ATOM   1619  OW  SOL   490      55.420   6.880 -11.580  1.00  0.00           O  
ATOM   1620  HW1 SOL   490       7.610  25.220  25.850  1.00  0.00           H  
ATOM   1621  HW1 SOL   490      55.500   7.560 -10.910  1.00  0.00           H  
ATOM   1622  HW2 SOL   490       6.250  25.360  26.510  1.00  0.00           H  
ATOM   1623  HW2 SOL   490      56.110   7.080 -12.210  1.00  0.00           H  
ATOM   1624  OW  SOL   491      40.430  30.430 -13.570  1.00  0.00           O  
ATOM   1625  OW  SOL   491      31.880 -30.950  -1.000  1.00  0.00           O  
ATOM   1626  HW1 SOL   491      40.710  29.810 -14.240  1.00  0.00           H  
ATOM   1627  HW1 SOL   491      31.780 -30.190  -1.560  1.00  0.00           H  
ATOM   1628  HW2 SOL   491      39.860  31.050 -14.030  1.00  0.00           H  
ATOM   1629  HW2 SOL   491      32.740 -30.830  -0.600  1.00  0.00           H  
ATOM   1630  OW  SOL   492      59.250  24.430 -12.390  1.00  0.00           O  
ATOM   1631  OW  SOL   492      23.900  35.840 -16.140  1.00  0.00           O  
ATOM   1632  HW1 SOL   492      58.880  25.070 -11.790  1.00  0.00           H  
ATOM   1633  HW1 SOL   492      24.000  36.320 -15.310  1.00  0.00           H  
ATOM   1634  HW2 SOL   492      59.460  23.680 -11.860  1.00  0.00           H  
ATOM   1635  HW2 SOL   492      23.490  36.480 -16.730  1.00  0.00           H  
ATOM   1636  OW  SOL   493      44.520  10.670  25.710  1.00  0.00           O  
ATOM   1637  OW  SOL   493     -13.150   2.800   0.630  1.00  0.00           O  
ATOM   1638  HW1 SOL   493      45.470  10.630  25.590  1.00  0.00           H  
ATOM   1639  HW1 SOL   493     -12.590   3.310   0.030  1.00  0.00           H  
ATOM   1640  HW2 SOL   493      44.290   9.830  26.110  1.00  0.00           H  
ATOM   1641  HW2 SOL   493     -14.000   2.790   0.210  1.00  0.00           H  
ATOM   1642  OW  SOL   494      27.120 -18.870  27.300  1.00  0.00           O  
ATOM   1643  OW  SOL   494      12.470  35.140 -10.660  1.00  0.00           O  
ATOM   1644  HW1 SOL   494      26.960 -18.720  28.240  1.00  0.00           H  
ATOM   1645  HW1 SOL   494      12.130  36.010 -10.930  1.00  0.00           H  
ATOM   1646  HW2 SOL   494      26.730 -19.730  27.140  1.00  0.00           H  
ATOM   1647  HW2 SOL   494      13.240  35.020 -11.220  1.00  0.00           H  
ATOM   1648  OW  SOL   495       9.950 -25.630 -10.400  1.00  0.00           O  
ATOM   1649  OW  SOL   495      34.360 -14.850 -10.590  1.00  0.00           O  
ATOM   1650  HW1 SOL   495       9.680 -24.720 -10.510  1.00  0.00           H  
ATOM   1651  HW1 SOL   495      34.220 -15.750 -10.300  1.00  0.00           H  
ATOM   1652  HW2 SOL   495      10.600 -25.600  -9.700  1.00  0.00           H  
ATOM   1653  HW2 SOL   495      33.500 -14.430 -10.500  1.00  0.00           H  
ATOM   1654  OW  SOL   496      28.390  -6.770 -48.730  1.00  0.00           O  
ATOM   1655  OW  SOL   496      30.980 -19.020  41.960  1.00  0.00           O  
ATOM   1656  HW1 SOL   496      28.450  -5.930 -48.260  1.00  0.00           H  
ATOM   1657  HW1 SOL   496      30.960 -19.510  41.140  1.00  0.00           H  
ATOM   1658  HW2 SOL   496      27.470  -6.820 -48.990  1.00  0.00           H  
ATOM   1659  HW2 SOL   496      31.890 -19.060  42.250  1.00  0.00           H  
ATOM   1660  OW  SOL   497      30.210  10.000 -30.440  1.00  0.00           O  
ATOM   1661  OW  SOL   497      35.620  39.340 -10.980  1.00  0.00           O  
ATOM   1662  HW1 SOL   497      30.950  10.500 -30.080  1.00  0.00           H  
ATOM   1663  HW1 SOL   497      34.710  39.400 -10.670  1.00  0.00           H  
ATOM   1664  HW2 SOL   497      30.480   9.080 -30.330  1.00  0.00           H  
ATOM   1665  HW2 SOL   497      36.120  39.210 -10.170  1.00  0.00           H  
ATOM   1666  OW  SOL   498      24.120 -12.260 -16.120  1.00  0.00           O  
ATOM   1667  OW  SOL   498      55.190  16.290 -12.190  1.00  0.00           O  
ATOM   1668  HW1 SOL   498      23.600 -12.540 -15.370  1.00  0.00           H  
ATOM   1669  HW1 SOL   498      55.390  17.010 -11.590  1.00  0.00           H  
ATOM   1670  HW2 SOL   498      25.010 -12.190 -15.770  1.00  0.00           H  
ATOM   1671  HW2 SOL   498      56.030  15.840 -12.310  1.00  0.00           H  
ATOM   1672  OW  SOL   499       1.750 -35.410  15.980  1.00  0.00           O  
ATOM   1673  OW  SOL   499       5.670 -23.600  -5.760  1.00  0.00           O  
ATOM   1674  HW1 SOL   499       1.390 -35.080  16.800  1.00  0.00           H  
ATOM   1675  HW1 SOL   499       5.880 -24.530  -5.810  1.00  0.00           H  
ATOM   1676  HW2 SOL   499       1.860 -34.630  15.430  1.00  0.00           H  
ATOM   1677  HW2 SOL   499       5.520 -23.450  -4.830  1.00  0.00           H  
ATOM   1678  OW  SOL   500      19.600   1.000  26.740  1.00  0.00           O  
ATOM   1679  OW  SOL   500      22.330 -14.400  43.060  1.00  0.00           O  
ATOM   1680  HW1 SOL   500      18.860   1.580  26.960  1.00  0.00           H  
ATOM   1681  HW1 SOL   500      23.110 -14.490  43.610  1.00  0.00           H  
ATOM   1682  HW2 SOL   500      20.360   1.590  26.730  1.00  0.00           H  
ATOM   1683  HW2 SOL   500      22.620 -14.670  42.190  1.00  0.00           H  
ATOM   1684  OW  SOL   501      55.850   7.360  31.730  1.00  0.00           O  
ATOM   1685  OW  SOL   501       6.190  21.100   7.680  1.00  0.00           O  
ATOM   1686  HW1 SOL   501      54.940   7.460  32.030  1.00  0.00           H  
ATOM   1687  HW1 SOL   501       5.870  20.430   8.280  1.00  0.00           H  
ATOM   1688  HW2 SOL   501      56.170   8.250  31.640  1.00  0.00           H  
ATOM   1689  HW2 SOL   501       7.080  20.830   7.470  1.00  0.00           H  
ATOM   1690  OW  SOL   502      41.000  17.180 -26.510  1.00  0.00           O  
ATOM   1691  OW  SOL   502      19.670 -12.210 -42.940  1.00  0.00           O  
ATOM   1692  HW1 SOL   502      40.280  17.000 -25.920  1.00  0.00           H  
ATOM   1693  HW1 SOL   502      20.610 -12.370 -42.930  1.00  0.00           H  
ATOM   1694  HW2 SOL   502      41.380  18.000 -26.180  1.00  0.00           H  
ATOM   1695  HW2 SOL   502      19.570 -11.310 -43.250  1.00  0.00           H  
ATOM   1696  OW  SOL   503      41.820  17.360 -11.060  1.00  0.00           O  
ATOM   1697  OW  SOL   503      -7.900  -4.790 -21.250  1.00  0.00           O  
ATOM   1698  HW1 SOL   503      42.460  18.040 -11.280  1.00  0.00           H  
ATOM   1699  HW1 SOL   503      -7.030  -5.200 -21.250  1.00  0.00           H  
ATOM   1700  HW2 SOL   503      41.960  16.680 -11.720  1.00  0.00           H  
ATOM   1701  HW2 SOL   503      -8.390  -5.300 -20.610  1.00  0.00           H  
ATOM   1702  OW  SOL   504      10.380 -32.970 -14.450  1.00  0.00           O  
ATOM   1703  OW  SOL   504       3.530  16.530 -24.710  1.00  0.00           O  
ATOM   1704  HW1 SOL   504      10.980 -33.640 -14.790  1.00  0.00           H  
ATOM   1705  HW1 SOL   504       3.420  17.480 -24.750  1.00  0.00           H  
ATOM   1706  HW2 SOL   504      10.740 -32.730 -13.600  1.00  0.00           H  
ATOM   1707  HW2 SOL   504       2.640  16.180 -24.780  1.00  0.00           H  
ATOM   1708  OW  SOL   505      -0.320  11.460   3.880  1.00  0.00           O  
ATOM   1709  OW  SOL   505      -1.780 -12.030   3.680  1.00  0.00           O  
ATOM   1710  HW1 SOL   505      -0.490  11.080   4.740  1.00  0.00           H  
ATOM   1711  HW1 SOL   505      -0.960 -11.660   3.990  1.00  0.00           H  
ATOM   1712  HW2 SOL   505       0.220  12.230   4.050  1.00  0.00           H  
ATOM   1713  HW2 SOL   505      -2.070 -11.430   2.990  1.00  0.00           H  
ATOM   1714  OW  SOL   506      29.610  15.500  44.860  1.00  0.00           O  
ATOM   1715  OW  SOL   506      30.410  31.540  13.050  1.00  0.00           O  
ATOM   1716  HW1 SOL   506      28.720  15.580  44.490  1.00  0.00           H  
ATOM   1717  HW1 SOL   506      29.510  31.820  13.220  1.00  0.00           H  
ATOM   1718  HW2 SOL   506      29.640  16.170  45.540  1.00  0.00           H  
ATOM   1719  HW2 SOL   506      30.700  32.110  12.340  1.00  0.00           H  
ATOM   1720  OW  SOL   507      39.460   7.200 -32.790  1.00  0.00           O  
ATOM   1721  OW  SOL   507      45.160  -1.860 -34.810  1.00  0.00           O  
ATOM   1722  HW1 SOL   507      39.950   7.990 -33.050  1.00  0.00           H  
ATOM   1723  HW1 SOL   507      45.500  -1.540 -35.650  1.00  0.00           H  
ATOM   1724  HW2 SOL   507      39.970   6.480 -33.140  1.00  0.00           H  
ATOM   1725  HW2 SOL   507      44.290  -2.210 -35.010  1.00  0.00           H  
ATOM   1726  OW  SOL   508      27.120  43.110  21.430  1.00  0.00           O  
ATOM   1727  OW  SOL   508      63.380  -1.560  20.800  1.00  0.00           O  
ATOM   1728  HW1 SOL   508      28.020  42.870  21.210  1.00  0.00           H  
ATOM   1729  HW1 SOL   508      63.920  -1.290  20.060  1.00  0.00           H  
ATOM   1730  HW2 SOL   508      27.100  44.060  21.370  1.00  0.00           H  
ATOM   1731  HW2 SOL   508      62.630  -0.970  20.790  1.00  0.00           H  
ATOM   1732  OW  SOL   509      25.700 -21.520  13.860  1.00  0.00           O  
ATOM   1733  OW  SOL   509      -0.900 -13.610 -24.370  1.00  0.00           O  
ATOM   1734  HW1 SOL   509      25.970 -22.140  13.170  1.00  0.00           H  
ATOM   1735  HW1 SOL   509      -1.140 -13.190 -25.200  1.00  0.00           H  
ATOM   1736  HW2 SOL   509      25.250 -22.070  14.500  1.00  0.00           H  
ATOM   1737  HW2 SOL   509      -1.520 -14.330 -24.280  1.00  0.00           H  
ATOM   1738  OW  SOL   510      28.140  29.290  28.210  1.00  0.00           O  
ATOM   1739  OW  SOL   510      -2.650  36.580 -10.740  1.00  0.00           O  
ATOM   1740  HW1 SOL   510      27.300  29.130  27.780  1.00  0.00           H  
ATOM   1741  HW1 SOL   510      -2.100  35.820 -10.950  1.00  0.00           H  
ATOM   1742  HW2 SOL   510      28.490  30.070  27.760  1.00  0.00           H  
ATOM   1743  HW2 SOL   510      -2.860  36.460  -9.810  1.00  0.00           H  
ATOM   1744  OW  SOL   511       6.740  26.800 -29.770  1.00  0.00           O  
ATOM   1745  OW  SOL   511      36.340  -7.250  34.320  1.00  0.00           O  
ATOM   1746  HW1 SOL   511       6.460  26.020 -29.290  1.00  0.00           H  
ATOM   1747  HW1 SOL   511      35.840  -7.900  34.820  1.00  0.00           H  
ATOM   1748  HW2 SOL   511       7.110  26.450 -30.590  1.00  0.00           H  
ATOM   1749  HW2 SOL   511      37.080  -7.030  34.900  1.00  0.00           H  
ATOM   1750  OW  SOL   512      44.090 -22.640  -1.330  1.00  0.00           O  
ATOM   1751  OW  SOL   512      -1.220  -5.490  15.490  1.00  0.00           O  
ATOM   1752  HW1 SOL   512      43.590 -22.590  -0.520  1.00  0.00           H  
ATOM   1753  HW1 SOL   512      -2.150  -5.310  15.640  1.00  0.00           H  
ATOM   1754  HW2 SOL   512      44.710 -21.910  -1.280  1.00  0.00           H  
ATOM   1755  HW2 SOL   512      -0.800  -4.640  15.560  1.00  0.00           H  
ATOM   1756  OW  SOL   513      13.650  -2.210  17.640  1.00  0.00           O  
ATOM   1757  OW  SOL   513      21.260 -39.870  -2.910  1.00  0.00           O  
ATOM   1758  HW1 SOL   513      13.770  -3.090  17.270  1.00  0.00           H  
ATOM   1759  HW1 SOL   513      20.500 -40.160  -2.420  1.00  0.00           H  
ATOM   1760  HW2 SOL   513      13.090  -1.760  17.010  1.00  0.00           H  
ATOM   1761  HW2 SOL   513      21.480 -40.610  -3.470  1.00  0.00           H  
ATOM   1762  OW  SOL   514     -11.850  40.780   2.950  1.00  0.00           O  
ATOM   1763  OW  SOL   514      14.130  34.990  14.360  1.00  0.00           O  
ATOM   1764  HW1 SOL   514     -11.720  40.120   3.630  1.00  0.00           H  
ATOM   1765  HW1 SOL   514      14.450  34.720  13.500  1.00  0.00           H  
ATOM   1766  HW2 SOL   514     -10.960  40.970   2.630  1.00  0.00           H  
ATOM   1767  HW2 SOL   514      13.820  35.880  14.240  1.00  0.00           H  
ATOM   1768  OW  SOL   515      16.860 -10.400  27.300  1.00  0.00           O  
ATOM   1769  OW  SOL   515      20.940   3.680 -51.770  1.00  0.00           O  
ATOM   1770  HW1 SOL   515      16.220 -10.850  26.740  1.00  0.00           H  
ATOM   1771  HW1 SOL   515      20.220   3.910 -52.360  1.00  0.00           H  
ATOM   1772  HW2 SOL   515      17.710 -10.700  26.980  1.00  0.00           H  
ATOM   1773  HW2 SOL   515      21.720   4.020 -52.190  1.00  0.00           H  
ATOM   1774  OW  SOL   516      -0.740  -5.430 -11.670  1.00  0.00           O  
ATOM   1775  OW  SOL   516      11.720  37.760 -11.480  1.00  0.00           O  
ATOM   1776  HW1 SOL   516      -0.890  -5.650 -12.580  1.00  0.00           H  
ATOM   1777  HW1 SOL   516      11.080  37.860 -10.770  1.00  0.00           H  
ATOM   1778  HW2 SOL   516       0.120  -5.820 -11.460  1.00  0.00           H  
ATOM   1779  HW2 SOL   516      12.020  38.640 -11.660  1.00  0.00           H  
ATOM   1780  OW  SOL   517      18.800 -11.510 -11.160  1.00  0.00           O  
ATOM   1781  OW  SOL   517      45.280   0.330 -24.040  1.00  0.00           O  
ATOM   1782  HW1 SOL   517      18.040 -11.840 -10.670  1.00  0.00           H  
ATOM   1783  HW1 SOL   517      44.790   1.160 -24.020  1.00  0.00           H  
ATOM   1784  HW2 SOL   517      18.980 -12.210 -11.790  1.00  0.00           H  
ATOM   1785  HW2 SOL   517      45.630   0.270 -24.930  1.00  0.00           H  
ATOM   1786  OW  SOL   518       8.220 -11.620   2.540  1.00  0.00           O  
ATOM   1787  OW  SOL   518      26.400  16.720  24.740  1.00  0.00           O  
ATOM   1788  HW1 SOL   518       8.260 -10.710   2.260  1.00  0.00           H  
ATOM   1789  HW1 SOL   518      26.480  16.790  25.700  1.00  0.00           H  
ATOM   1790  HW2 SOL   518       8.610 -12.110   1.810  1.00  0.00           H  
ATOM   1791  HW2 SOL   518      25.680  17.310  24.520  1.00  0.00           H  
ATOM   1792  OW  SOL   519      27.180 -33.630 -17.840  1.00  0.00           O  
ATOM   1793  OW  SOL   519      -1.740 -24.180 -22.320  1.00  0.00           O  
ATOM   1794  HW1 SOL   519      26.670 -33.010 -18.360  1.00  0.00           H  
ATOM   1795  HW1 SOL   519      -1.430 -24.030 -21.430  1.00  0.00           H  
ATOM   1796  HW2 SOL   519      27.950 -33.810 -18.380  1.00  0.00           H  
ATOM   1797  HW2 SOL   519      -0.970 -24.020 -22.870  1.00  0.00           H  
ATOM   1798  OW  SOL   520       1.030  41.800  14.760  1.00  0.00           O  
ATOM   1799  OW  SOL   520     -15.900   5.790  10.140  1.00  0.00           O  
ATOM   1800  HW1 SOL   520       1.980  41.800  14.640  1.00  0.00           H  
ATOM   1801  HW1 SOL   520     -15.310   6.410   9.720  1.00  0.00           H  
ATOM   1802  HW2 SOL   520       0.710  42.470  14.150  1.00  0.00           H  
ATOM   1803  HW2 SOL   520     -16.760   6.220  10.120  1.00  0.00           H  
ATOM   1804  OW  SOL   521      30.240   9.900  28.990  1.00  0.00           O  
ATOM   1805  OW  SOL   521      40.960  42.240   8.030  1.00  0.00           O  
ATOM   1806  HW1 SOL   521      30.060   9.670  28.080  1.00  0.00           H  
ATOM   1807  HW1 SOL   521      40.450  42.890   7.550  1.00  0.00           H  
ATOM   1808  HW2 SOL   521      31.050  10.410  28.960  1.00  0.00           H  
ATOM   1809  HW2 SOL   521      40.780  42.430   8.950  1.00  0.00           H  
ATOM   1810  OW  SOL   522      24.510  35.240  16.670  1.00  0.00           O  
ATOM   1811  OW  SOL   522     -10.230 -10.680   3.650  1.00  0.00           O  
ATOM   1812  HW1 SOL   522      24.290  36.070  16.250  1.00  0.00           H  
ATOM   1813  HW1 SOL   522      -9.680 -10.510   4.400  1.00  0.00           H  
ATOM   1814  HW2 SOL   522      24.080  34.570  16.140  1.00  0.00           H  
ATOM   1815  HW2 SOL   522     -10.220  -9.870   3.150  1.00  0.00           H  
ATOM   1816  OW  SOL   523      35.910 -31.870  18.920  1.00  0.00           O  
ATOM   1817  OW  SOL   523     -17.700  23.470  -1.170  1.00  0.00           O  
ATOM   1818  HW1 SOL   523      35.080 -32.330  19.010  1.00  0.00           H  
ATOM   1819  HW1 SOL   523     -17.340  23.560  -0.280  1.00  0.00           H  
ATOM   1820  HW2 SOL   523      36.360 -32.350  18.220  1.00  0.00           H  
ATOM   1821  HW2 SOL   523     -18.030  22.570  -1.210  1.00  0.00           H  
ATOM   1822  OW  SOL   524      11.800 -42.070  -4.520  1.00  0.00           O  
ATOM   1823  OW  SOL   524       3.000  36.320   7.080  1.00  0.00           O  
ATOM   1824  HW1 SOL   524      11.210 -42.200  -3.780  1.00  0.00           H  
ATOM   1825  HW1 SOL   524       3.070  35.910   6.210  1.00  0.00           H  
ATOM   1826  HW2 SOL   524      11.290 -42.310  -5.290  1.00  0.00           H  
ATOM   1827  HW2 SOL   524       3.360  37.200   6.960  1.00  0.00           H  
ATOM   1828  OW  SOL   525       0.890  -5.340 -23.270  1.00  0.00           O  
ATOM   1829  OW  SOL   525       0.460 -36.750 -18.590  1.00  0.00           O  
ATOM   1830  HW1 SOL   525       1.540  -5.080 -22.630  1.00  0.00           H  
ATOM   1831  HW1 SOL   525       1.380 -36.520 -18.730  1.00  0.00           H  
ATOM   1832  HW2 SOL   525       0.550  -6.180 -22.970  1.00  0.00           H  
ATOM   1833  HW2 SOL   525      -0.030 -35.980 -18.880  1.00  0.00           H  
ATOM   1834  OW  SOL   526      30.670 -22.820 -26.810  1.00  0.00           O  
ATOM   1835  OW  SOL   526      60.790  29.230 -10.920  1.00  0.00           O  
ATOM   1836  HW1 SOL   526      31.460 -22.300 -26.930  1.00  0.00           H  
ATOM   1837  HW1 SOL   526      59.880  29.540 -10.970  1.00  0.00           H  
ATOM   1838  HW2 SOL   526      30.440 -23.100 -27.690  1.00  0.00           H  
ATOM   1839  HW2 SOL   526      61.270  29.950 -10.530  1.00  0.00           H  
ATOM   1840  OW  SOL   527      24.110 -14.740 -11.540  1.00  0.00           O  
ATOM   1841  OW  SOL   527      24.370 -14.900  22.650  1.00  0.00           O  
ATOM   1842  HW1 SOL   527      24.750 -14.080 -11.270  1.00  0.00           H  
ATOM   1843  HW1 SOL   527      23.520 -15.300  22.490  1.00  0.00           H  
ATOM   1844  HW2 SOL   527      24.150 -15.410 -10.860  1.00  0.00           H  
ATOM   1845  HW2 SOL   527      25.000 -15.610  22.480  1.00  0.00           H  
ATOM   1846  OW  SOL   528      21.690  -7.040 -34.920  1.00  0.00           O  
ATOM   1847  OW  SOL   528      30.950 -10.240  32.620  1.00  0.00           O  
ATOM   1848  HW1 SOL   528      22.500  -6.560 -34.790  1.00  0.00           H  
ATOM   1849  HW1 SOL   528      30.450  -9.550  33.080  1.00  0.00           H  
ATOM   1850  HW2 SOL   528      21.000  -6.380 -34.850  1.00  0.00           H  
ATOM   1851  HW2 SOL   528      31.860 -10.030  32.810  1.00  0.00           H  
ATOM   1852  OW  SOL   529      11.160   9.410  18.890  1.00  0.00           O  
ATOM   1853  OW  SOL   529       4.160   2.600  34.980  1.00  0.00           O  
ATOM   1854  HW1 SOL   529      11.580   9.380  18.040  1.00  0.00           H  
ATOM   1855  HW1 SOL   529       3.740   2.830  35.820  1.00  0.00           H  
ATOM   1856  HW2 SOL   529      10.260   9.680  18.710  1.00  0.00           H  
ATOM   1857  HW2 SOL   529       3.640   3.050  34.330  1.00  0.00           H  
ATOM   1858  OW  SOL   530      26.520 -30.610  -1.370  1.00  0.00           O  
ATOM   1859  OW  SOL   530       1.310 -12.980  13.650  1.00  0.00           O  
ATOM   1860  HW1 SOL   530      27.160 -30.120  -1.880  1.00  0.00           H  
ATOM   1861  HW1 SOL   530       1.930 -12.470  14.170  1.00  0.00           H  
ATOM   1862  HW2 SOL   530      27.040 -31.050  -0.700  1.00  0.00           H  
ATOM   1863  HW2 SOL   530       1.300 -13.840  14.060  1.00  0.00           H  
ATOM   1864  OW  SOL   531      -3.180  14.600 -26.810  1.00  0.00           O  
ATOM   1865  OW  SOL   531      -0.370 -16.350 -32.980  1.00  0.00           O  
ATOM   1866  HW1 SOL   531      -2.310  14.980 -26.920  1.00  0.00           H  
ATOM   1867  HW1 SOL   531       0.420 -16.300 -33.510  1.00  0.00           H  
ATOM   1868  HW2 SOL   531      -3.020  13.740 -26.410  1.00  0.00           H  
ATOM   1869  HW2 SOL   531      -0.140 -16.900 -32.230  1.00  0.00           H  
ATOM   1870  OW  SOL   532      30.450  -2.110 -35.930  1.00  0.00           O  
ATOM   1871  OW  SOL   532      32.670  15.280 -10.650  1.00  0.00           O  
ATOM   1872  HW1 SOL   532      30.740  -2.740 -35.280  1.00  0.00           H  
ATOM   1873  HW1 SOL   532      31.960  15.490 -11.250  1.00  0.00           H  
ATOM   1874  HW2 SOL   532      29.930  -1.470 -35.440  1.00  0.00           H  
ATOM   1875  HW2 SOL   532      32.980  16.140 -10.350  1.00  0.00           H  
ATOM   1876  OW  SOL   533      13.390  -9.900 -32.180  1.00  0.00           O  
ATOM   1877  OW  SOL   533      40.900  18.040 -32.670  1.00  0.00           O  
ATOM   1878  HW1 SOL   533      13.650 -10.820 -32.220  1.00  0.00           H  
ATOM   1879  HW1 SOL   533      41.420  18.020 -33.470  1.00  0.00           H  
ATOM   1880  HW2 SOL   533      12.540  -9.910 -31.760  1.00  0.00           H  
ATOM   1881  HW2 SOL   533      41.380  17.490 -32.060  1.00  0.00           H  
ATOM   1882  OW  SOL   534      45.800  21.920 -22.980  1.00  0.00           O  
ATOM   1883  OW  SOL   534      29.800  35.650  27.720  1.00  0.00           O  
ATOM   1884  HW1 SOL   534      46.650  21.480 -23.010  1.00  0.00           H  
ATOM   1885  HW1 SOL   534      28.860  35.860  27.700  1.00  0.00           H  
ATOM   1886  HW2 SOL   534      45.630  22.150 -23.900  1.00  0.00           H  
ATOM   1887  HW2 SOL   534      29.820  34.690  27.720  1.00  0.00           H  
ATOM   1888  OW  SOL   535      52.500 -18.460 -26.190  1.00  0.00           O  
ATOM   1889  OW  SOL   535      39.750  17.990 -20.040  1.00  0.00           O  
ATOM   1890  HW1 SOL   535      52.290 -18.130 -25.320  1.00  0.00           H  
ATOM   1891  HW1 SOL   535      40.530  18.340 -20.480  1.00  0.00           H  
ATOM   1892  HW2 SOL   535      51.840 -18.050 -26.760  1.00  0.00           H  
ATOM   1893  HW2 SOL   535      39.070  17.980 -20.720  1.00  0.00           H  
ATOM   1894  OW  SOL   536      21.360 -22.850  20.170  1.00  0.00           O  
ATOM   1895  OW  SOL   536      15.090   0.440  16.080  1.00  0.00           O  
ATOM   1896  HW1 SOL   536      20.800 -22.080  20.270  1.00  0.00           H  
ATOM   1897  HW1 SOL   536      14.330   0.120  15.610  1.00  0.00           H  
ATOM   1898  HW2 SOL   536      22.220 -22.570  20.480  1.00  0.00           H  
ATOM   1899  HW2 SOL   536      14.830   0.440  17.000  1.00  0.00           H  
ATOM   1900  OW  SOL   537      52.510  16.090  11.760  1.00  0.00           O  
ATOM   1901  OW  SOL   537      37.560 -19.270 -24.360  1.00  0.00           O  
ATOM   1902  HW1 SOL   537      51.620  15.790  11.940  1.00  0.00           H  
ATOM   1903  HW1 SOL   537      36.860 -19.850 -24.680  1.00  0.00           H  
ATOM   1904  HW2 SOL   537      52.760  15.650  10.950  1.00  0.00           H  
ATOM   1905  HW2 SOL   537      37.800 -19.630 -23.520  1.00  0.00           H  
ATOM   1906  OW  SOL   538      24.780  38.100 -21.850  1.00  0.00           O  
ATOM   1907  OW  SOL   538      28.390 -27.830  31.690  1.00  0.00           O  
ATOM   1908  HW1 SOL   538      23.980  37.580 -21.770  1.00  0.00           H  
ATOM   1909  HW1 SOL   538      29.000 -27.520  31.020  1.00  0.00           H  
ATOM   1910  HW2 SOL   538      24.470  39.010 -21.890  1.00  0.00           H  
ATOM   1911  HW2 SOL   538      28.590 -27.290  32.450  1.00  0.00           H  
ATOM   1912  OW  SOL   539      15.370  -3.110 -22.290  1.00  0.00           O  
ATOM   1913  OW  SOL   539      64.750 -20.420 -11.480  1.00  0.00           O  
ATOM   1914  HW1 SOL   539      15.820  -3.940 -22.410  1.00  0.00           H  
ATOM   1915  HW1 SOL   539      64.400 -19.550 -11.630  1.00  0.00           H  
ATOM   1916  HW2 SOL   539      15.530  -2.620 -23.100  1.00  0.00           H  
ATOM   1917  HW2 SOL   539      64.320 -20.730 -10.680  1.00  0.00           H  
ATOM   1918  OW  SOL   540      13.010 -32.690  18.100  1.00  0.00           O  
ATOM   1919  OW  SOL   540       8.450   5.790 -16.920  1.00  0.00           O  
ATOM   1920  HW1 SOL   540      13.200 -31.950  18.700  1.00  0.00           H  
ATOM   1921  HW1 SOL   540       8.510   5.530 -17.840  1.00  0.00           H  
ATOM   1922  HW2 SOL   540      13.850 -32.840  17.650  1.00  0.00           H  
ATOM   1923  HW2 SOL   540       7.760   6.440 -16.900  1.00  0.00           H  
ATOM   1924  OW  SOL   541      17.380 -23.700 -20.550  1.00  0.00           O  
ATOM   1925  OW  SOL   541      11.500  32.770  10.830  1.00  0.00           O  
ATOM   1926  HW1 SOL   541      18.220 -23.400 -20.870  1.00  0.00           H  
ATOM   1927  HW1 SOL   541      11.230  32.370  10.010  1.00  0.00           H  
ATOM   1928  HW2 SOL   541      17.080 -23.010 -19.960  1.00  0.00           H  
ATOM   1929  HW2 SOL   541      11.990  33.550  10.570  1.00  0.00           H  
ATOM   1930  OW  SOL   542      44.250  -3.360  -8.180  1.00  0.00           O  
ATOM   1931  OW  SOL   542       9.410 -40.740 -20.430  1.00  0.00           O  
ATOM   1932  HW1 SOL   542      44.060  -4.270  -7.950  1.00  0.00           H  
ATOM   1933  HW1 SOL   542       9.400 -40.500 -19.500  1.00  0.00           H  
ATOM   1934  HW2 SOL   542      44.070  -2.870  -7.380  1.00  0.00           H  
ATOM   1935  HW2 SOL   542       8.500 -40.690 -20.700  1.00  0.00           H  
ATOM   1936  OW  SOL   543      13.370  22.290 -12.650  1.00  0.00           O  
ATOM   1937  OW  SOL   543      40.270  24.520  10.060  1.00  0.00           O  
ATOM   1938  HW1 SOL   543      13.080  22.570 -11.780  1.00  0.00           H  
ATOM   1939  HW1 SOL   543      40.750  24.820   9.290  1.00  0.00           H  
ATOM   1940  HW2 SOL   543      13.620  23.100 -13.090  1.00  0.00           H  
ATOM   1941  HW2 SOL   543      39.800  25.300  10.360  1.00  0.00           H  
ATOM   1942  OW  SOL   544      13.400  39.010 -19.310  1.00  0.00           O  
ATOM   1943  OW  SOL   544      41.080 -13.170  22.430  1.00  0.00           O  
ATOM   1944  HW1 SOL   544      12.580  39.430 -19.060  1.00  0.00           H  
ATOM   1945  HW1 SOL   544      41.230 -13.540  23.300  1.00  0.00           H  
ATOM   1946  HW2 SOL   544      13.150  38.100 -19.510  1.00  0.00           H  
ATOM   1947  HW2 SOL   544      40.390 -12.530  22.540  1.00  0.00           H  
ATOM   1948  OW  SOL   545     -14.540 -26.310 -14.100  1.00  0.00           O  
ATOM   1949  OW  SOL   545      57.540   2.350  27.730  1.00  0.00           O  
ATOM   1950  HW1 SOL   545     -14.970 -25.550 -14.480  1.00  0.00           H  
ATOM   1951  HW1 SOL   545      56.650   2.270  28.080  1.00  0.00           H  
ATOM   1952  HW2 SOL   545     -14.730 -26.260 -13.170  1.00  0.00           H  
ATOM   1953  HW2 SOL   545      57.800   1.440  27.580  1.00  0.00           H  
ATOM   1954  OW  SOL   546      24.540  -9.340  49.940  1.00  0.00           O  
ATOM   1955  OW  SOL   546      25.690  12.240 -20.660  1.00  0.00           O  
ATOM   1956  HW1 SOL   546      24.710  -9.510  49.010  1.00  0.00           H  
ATOM   1957  HW1 SOL   546      26.410  12.320 -20.040  1.00  0.00           H  
ATOM   1958  HW2 SOL   546      23.630  -9.030  49.960  1.00  0.00           H  
ATOM   1959  HW2 SOL   546      26.080  12.370 -21.520  1.00  0.00           H  
ATOM   1960  OW  SOL   547      44.530 -28.240  11.660  1.00  0.00           O  
ATOM   1961  OW  SOL   547     -13.860  22.110  -5.640  1.00  0.00           O  
ATOM   1962  HW1 SOL   547      44.750 -27.590  10.970  1.00  0.00           H  
ATOM   1963  HW1 SOL   547     -14.000  22.060  -4.700  1.00  0.00           H  
ATOM   1964  HW2 SOL   547      44.750 -29.080  11.260  1.00  0.00           H  
ATOM   1965  HW2 SOL   547     -13.510  21.260  -5.880  1.00  0.00           H  
ATOM   1966  OW  SOL   548     -14.770  25.990   0.150  1.00  0.00           O  
ATOM   1967  OW  SOL   548      20.630  -4.060  -4.710  1.00  0.00           O  
ATOM   1968  HW1 SOL   548     -14.270  25.460   0.780  1.00  0.00           H  
ATOM   1969  HW1 SOL   548      20.640  -4.400  -5.600  1.00  0.00           H  
ATOM   1970  HW2 SOL   548     -14.440  26.880   0.260  1.00  0.00           H  
ATOM   1971  HW2 SOL   548      20.230  -4.750  -4.180  1.00  0.00           H  
ATOM   1972  OW  SOL   549     -13.860  -6.980   7.320  1.00  0.00           O  
ATOM   1973  OW  SOL   549      17.320 -13.280  21.030  1.00  0.00           O  
ATOM   1974  HW1 SOL   549     -13.930  -6.090   7.640  1.00  0.00           H  
ATOM   1975  HW1 SOL   549      16.410 -13.460  21.250  1.00  0.00           H  
ATOM   1976  HW2 SOL   549     -13.890  -7.530   8.100  1.00  0.00           H  
ATOM   1977  HW2 SOL   549      17.440 -12.350  21.250  1.00  0.00           H  
ATOM   1978  OW  SOL   550      61.300  21.440 -13.840  1.00  0.00           O  
ATOM   1979  OW  SOL   550      50.140 -34.610   2.450  1.00  0.00           O  
ATOM   1980  HW1 SOL   550      61.680  21.020 -13.070  1.00  0.00           H  
ATOM   1981  HW1 SOL   550      49.240 -34.840   2.670  1.00  0.00           H  
ATOM   1982  HW2 SOL   550      61.880  22.190 -14.030  1.00  0.00           H  
ATOM   1983  HW2 SOL   550      50.050 -33.940   1.770  1.00  0.00           H  
ATOM   1984  OW  SOL   551      43.200  36.390   7.930  1.00  0.00           O  
ATOM   1985  OW  SOL   551      31.590   7.300 -50.770  1.00  0.00           O  
ATOM   1986  HW1 SOL   551      42.260  36.290   8.030  1.00  0.00           H  
ATOM   1987  HW1 SOL   551      31.480   6.560 -51.370  1.00  0.00           H  
ATOM   1988  HW2 SOL   551      43.340  36.380   6.990  1.00  0.00           H  
ATOM   1989  HW2 SOL   551      31.970   6.920 -49.980  1.00  0.00           H  
ATOM   1990  OW  SOL   552      25.040  35.970 -35.150  1.00  0.00           O  
ATOM   1991  OW  SOL   552      -3.210 -28.440 -15.790  1.00  0.00           O  
ATOM   1992  HW1 SOL   552      25.010  35.490 -35.980  1.00  0.00           H  
ATOM   1993  HW1 SOL   552      -2.450 -28.070 -16.240  1.00  0.00           H  
ATOM   1994  HW2 SOL   552      25.860  35.700 -34.750  1.00  0.00           H  
ATOM   1995  HW2 SOL   552      -3.650 -27.690 -15.400  1.00  0.00           H  
ATOM   1996  OW  SOL   553      10.300 -17.360  -7.330  1.00  0.00           O  
ATOM   1997  OW  SOL   553      26.750  -4.390  30.680  1.00  0.00           O  
ATOM   1998  HW1 SOL   553       9.840 -18.040  -7.810  1.00  0.00           H  
ATOM   1999  HW1 SOL   553      27.680  -4.620  30.750  1.00  0.00           H  
ATOM   2000  HW2 SOL   553      11.160 -17.290  -7.750  1.00  0.00           H  
ATOM   2001  HW2 SOL   553      26.740  -3.500  30.340  1.00  0.00           H  
ATOM   2002  OW  SOL   554      38.120 -10.960 -33.180  1.00  0.00           O  
ATOM   2003  OW  SOL   554      29.750 -11.070 -42.540  1.00  0.00           O  
ATOM   2004  HW1 SOL   554      38.190 -11.710 -33.760  1.00  0.00           H  
ATOM   2005  HW1 SOL   554      28.820 -11.060 -42.290  1.00  0.00           H  
ATOM   2006  HW2 SOL   554      39.020 -10.740 -32.950  1.00  0.00           H  
ATOM   2007  HW2 SOL   554      30.220 -10.920 -41.720  1.00  0.00           H  
ATOM   2008  OW  SOL   555      33.330  -2.170 -32.970  1.00  0.00           O  
ATOM   2009  OW  SOL   555       5.530  -0.410 -12.320  1.00  0.00           O  
ATOM   2010  HW1 SOL   555      33.540  -1.270 -33.220  1.00  0.00           H  
ATOM   2011  HW1 SOL   555       4.820   0.100 -11.910  1.00  0.00           H  
ATOM   2012  HW2 SOL   555      33.280  -2.160 -32.020  1.00  0.00           H  
ATOM   2013  HW2 SOL   555       5.110  -0.870 -13.050  1.00  0.00           H  
ATOM   2014  OW  SOL   556      55.920  10.330 -27.600  1.00  0.00           O  
ATOM   2015  OW  SOL   556       2.160 -28.920   5.320  1.00  0.00           O  
ATOM   2016  HW1 SOL   556      56.860  10.250 -27.780  1.00  0.00           H  
ATOM   2017  HW1 SOL   556       2.040 -28.100   4.840  1.00  0.00           H  
ATOM   2018  HW2 SOL   556      55.630   9.430 -27.430  1.00  0.00           H  
ATOM   2019  HW2 SOL   556       2.760 -28.700   6.030  1.00  0.00           H  
ATOM   2020  OW  SOL   557      50.600  20.260  18.700  1.00  0.00           O  
ATOM   2021  OW  SOL   557      56.280 -23.940  -2.260  1.00  0.00           O  
ATOM   2022  HW1 SOL   557      50.390  21.110  18.320  1.00  0.00           H  
ATOM   2023  HW1 SOL   557      56.950 -23.520  -2.800  1.00  0.00           H  
ATOM   2024  HW2 SOL   557      49.770  19.980  19.100  1.00  0.00           H  
ATOM   2025  HW2 SOL   557      55.800 -24.510  -2.860  1.00  0.00           H  
ATOM   2026  OW  SOL   558      34.310 -29.750 -17.510  1.00  0.00           O  
ATOM   2027  OW  SOL   558       3.670   2.940  38.080  1.00  0.00           O  
ATOM   2028  HW1 SOL   558      35.270 -29.750 -17.560  1.00  0.00           H  
ATOM   2029  HW1 SOL   558       4.560   3.290  38.090  1.00  0.00           H  
ATOM   2030  HW2 SOL   558      34.060 -30.660 -17.690  1.00  0.00           H  
ATOM   2031  HW2 SOL   558       3.110   3.710  37.940  1.00  0.00           H  
ATOM   2032  OW  SOL   559      55.610   2.200 -11.400  1.00  0.00           O  
ATOM   2033  OW  SOL   559      15.570  12.790  11.670  1.00  0.00           O  
ATOM   2034  HW1 SOL   559      55.240   3.020 -11.070  1.00  0.00           H  
ATOM   2035  HW1 SOL   559      14.930  12.870  10.970  1.00  0.00           H  
ATOM   2036  HW2 SOL   559      55.450   1.560 -10.700  1.00  0.00           H  
ATOM   2037  HW2 SOL   559      16.000  13.640  11.700  1.00  0.00           H  
ATOM   2038  OW  SOL   560      44.600  -2.800  37.940  1.00  0.00           O  
ATOM   2039  OW  SOL   560      58.140 -21.310 -18.370  1.00  0.00           O  
ATOM   2040  HW1 SOL   560      44.350  -3.070  38.830  1.00  0.00           H  
ATOM   2041  HW1 SOL   560      59.100 -21.350 -18.400  1.00  0.00           H  
ATOM   2042  HW2 SOL   560      45.170  -2.040  38.060  1.00  0.00           H  
ATOM   2043  HW2 SOL   560      57.900 -21.620 -17.510  1.00  0.00           H  
ATOM   2044  OW  SOL   561      16.450   3.900  50.160  1.00  0.00           O  
ATOM   2045  OW  SOL   561     -10.050  -3.640  20.960  1.00  0.00           O  
ATOM   2046  HW1 SOL   561      16.230   4.680  49.650  1.00  0.00           H  
ATOM   2047  HW1 SOL   561      -9.950  -3.780  20.020  1.00  0.00           H  
ATOM   2048  HW2 SOL   561      17.380   3.760  49.990  1.00  0.00           H  
ATOM   2049  HW2 SOL   561      -9.220  -3.940  21.340  1.00  0.00           H  
ATOM   2050  OW  SOL   562      -3.810 -28.170 -10.120  1.00  0.00           O  
ATOM   2051  OW  SOL   562      17.910 -12.140 -30.320  1.00  0.00           O  
ATOM   2052  HW1 SOL   562      -4.550 -27.870  -9.600  1.00  0.00           H  
ATOM   2053  HW1 SOL   562      17.270 -11.430 -30.390  1.00  0.00           H  
ATOM   2054  HW2 SOL   562      -3.780 -29.110  -9.970  1.00  0.00           H  
ATOM   2055  HW2 SOL   562      18.730 -11.690 -30.100  1.00  0.00           H  
ATOM   2056  OW  SOL   563      13.180 -27.060  -1.000  1.00  0.00           O  
ATOM   2057  OW  SOL   563     -18.960   9.160 -22.330  1.00  0.00           O  
ATOM   2058  HW1 SOL   563      12.970 -27.460  -1.840  1.00  0.00           H  
ATOM   2059  HW1 SOL   563     -18.400   8.460 -22.670  1.00  0.00           H  
ATOM   2060  HW2 SOL   563      13.880 -26.440  -1.200  1.00  0.00           H  
ATOM   2061  HW2 SOL   563     -19.840   8.930 -22.630  1.00  0.00           H  
ATOM   2062  OW  SOL   564       2.090  17.480  32.350  1.00  0.00           O  
ATOM   2063  OW  SOL   564      -8.650  11.130  -6.040  1.00  0.00           O  
ATOM   2064  HW1 SOL   564       2.110  16.760  31.720  1.00  0.00           H  
ATOM   2065  HW1 SOL   564      -8.200  11.180  -5.200  1.00  0.00           H  
ATOM   2066  HW2 SOL   564       3.000  17.780  32.400  1.00  0.00           H  
ATOM   2067  HW2 SOL   564      -8.080  11.590  -6.660  1.00  0.00           H  
ATOM   2068  OW  SOL   565      12.990  43.130  21.890  1.00  0.00           O  
ATOM   2069  OW  SOL   565      62.920  12.550   3.000  1.00  0.00           O  
ATOM   2070  HW1 SOL   565      12.300  43.670  21.510  1.00  0.00           H  
ATOM   2071  HW1 SOL   565      63.310  13.310   3.430  1.00  0.00           H  
ATOM   2072  HW2 SOL   565      13.310  42.600  21.160  1.00  0.00           H  
ATOM   2073  HW2 SOL   565      63.590  12.270   2.370  1.00  0.00           H  
ATOM   2074  OW  SOL   566      14.250  39.280 -14.040  1.00  0.00           O  
ATOM   2075  OW  SOL   566      22.090   4.590  40.310  1.00  0.00           O  
ATOM   2076  HW1 SOL   566      14.490  39.030 -14.930  1.00  0.00           H  
ATOM   2077  HW1 SOL   566      22.350   5.500  40.420  1.00  0.00           H  
ATOM   2078  HW2 SOL   566      14.960  39.860 -13.760  1.00  0.00           H  
ATOM   2079  HW2 SOL   566      22.340   4.360  39.420  1.00  0.00           H  
ATOM   2080  OW  SOL   567      -5.080  39.000  12.390  1.00  0.00           O  
ATOM   2081  OW  SOL   567      43.060 -14.150 -30.330  1.00  0.00           O  
ATOM   2082  HW1 SOL   567      -5.490  38.550  13.120  1.00  0.00           H  
ATOM   2083  HW1 SOL   567      42.950 -14.660 -31.130  1.00  0.00           H  
ATOM   2084  HW2 SOL   567      -5.230  39.930  12.550  1.00  0.00           H  
ATOM   2085  HW2 SOL   567      43.880 -13.670 -30.460  1.00  0.00           H  
ATOM   2086  OW  SOL   568      40.860  27.570  12.760  1.00  0.00           O  
ATOM   2087  OW  SOL   568      -5.180  -4.610  36.700  1.00  0.00           O  
ATOM   2088  HW1 SOL   568      40.450  28.430  12.660  1.00  0.00           H  
ATOM   2089  HW1 SOL   568      -5.410  -5.330  36.110  1.00  0.00           H  
ATOM   2090  HW2 SOL   568      40.170  26.940  12.530  1.00  0.00           H  
ATOM   2091  HW2 SOL   568      -4.370  -4.260  36.330  1.00  0.00           H  
ATOM   2092  OW  SOL   569      10.360 -20.100  31.290  1.00  0.00           O  
ATOM   2093  OW  SOL   569       6.460 -17.950  -4.050  1.00  0.00           O  
ATOM   2094  HW1 SOL   569      10.090 -19.180  31.220  1.00  0.00           H  
ATOM   2095  HW1 SOL   569       6.200 -18.850  -4.260  1.00  0.00           H  
ATOM   2096  HW2 SOL   569      11.320 -20.070  31.240  1.00  0.00           H  
ATOM   2097  HW2 SOL   569       7.380 -17.890  -4.310  1.00  0.00           H  
ATOM   2098  OW  SOL   570     -14.380  13.590  22.160  1.00  0.00           O  
ATOM   2099  OW  SOL   570      25.600 -12.870  27.220  1.00  0.00           O  
ATOM   2100  HW1 SOL   570     -13.950  13.960  21.390  1.00  0.00           H  
ATOM   2101  HW1 SOL   570      24.970 -13.500  26.850  1.00  0.00           H  
ATOM   2102  HW2 SOL   570     -13.910  13.960  22.910  1.00  0.00           H  
ATOM   2103  HW2 SOL   570      25.690 -12.190  26.550  1.00  0.00           H  
ATOM   2104  OW  SOL   571      34.500 -10.290 -19.190  1.00  0.00           O  
ATOM   2105  OW  SOL   571      -5.360 -14.280   0.590  1.00  0.00           O  
ATOM   2106  HW1 SOL   571      33.740 -10.570 -19.710  1.00  0.00           H  
ATOM   2107  HW1 SOL   571      -4.700 -14.620   1.190  1.00  0.00           H  
ATOM   2108  HW2 SOL   571      35.080  -9.860 -19.810  1.00  0.00           H  
ATOM   2109  HW2 SOL   571      -5.660 -15.040   0.100  1.00  0.00           H  
ATOM   2110  OW  SOL   572      32.760   0.200 -18.920  1.00  0.00           O  
ATOM   2111  OW  SOL   572      21.990   3.020  25.450  1.00  0.00           O  
ATOM   2112  HW1 SOL   572      33.580  -0.080 -19.330  1.00  0.00           H  
ATOM   2113  HW1 SOL   572      21.260   3.090  24.840  1.00  0.00           H  
ATOM   2114  HW2 SOL   572      32.340   0.760 -19.570  1.00  0.00           H  
ATOM   2115  HW2 SOL   572      22.640   3.640  25.110  1.00  0.00           H  
ATOM   2116  OW  SOL   573      43.580 -13.940  35.460  1.00  0.00           O  
ATOM   2117  OW  SOL   573      57.710   0.110 -24.940  1.00  0.00           O  
ATOM   2118  HW1 SOL   573      43.940 -14.190  34.600  1.00  0.00           H  
ATOM   2119  HW1 SOL   573      57.010   0.600 -25.360  1.00  0.00           H  
ATOM   2120  HW2 SOL   573      42.960 -13.240  35.280  1.00  0.00           H  
ATOM   2121  HW2 SOL   573      57.700  -0.750 -25.370  1.00  0.00           H  
ATOM   2122  OW  SOL   574      32.690 -22.680  32.500  1.00  0.00           O  
ATOM   2123  OW  SOL   574      14.730   5.970 -26.780  1.00  0.00           O  
ATOM   2124  HW1 SOL   574      32.220 -23.360  32.010  1.00  0.00           H  
ATOM   2125  HW1 SOL   574      15.210   6.220 -25.990  1.00  0.00           H  
ATOM   2126  HW2 SOL   574      33.010 -23.130  33.280  1.00  0.00           H  
ATOM   2127  HW2 SOL   574      13.960   5.500 -26.460  1.00  0.00           H  
ATOM   2128  OW  SOL   575      13.250 -17.700  10.950  1.00  0.00           O  
ATOM   2129  OW  SOL   575      23.600  -0.740  56.280  1.00  0.00           O  
ATOM   2130  HW1 SOL   575      12.850 -18.560  10.850  1.00  0.00           H  
ATOM   2131  HW1 SOL   575      24.040  -1.400  55.750  1.00  0.00           H  
ATOM   2132  HW2 SOL   575      14.130 -17.800  10.590  1.00  0.00           H  
ATOM   2133  HW2 SOL   575      23.480   0.020  55.700  1.00  0.00           H  
ATOM   2134  OW  SOL   576      54.560 -30.180  -6.970  1.00  0.00           O  
ATOM   2135  OW  SOL   576      28.260  -1.260  30.400  1.00  0.00           O  
ATOM   2136  HW1 SOL   576      55.450 -30.030  -7.320  1.00  0.00           H  
ATOM   2137  HW1 SOL   576      27.330  -1.450  30.280  1.00  0.00           H  
ATOM   2138  HW2 SOL   576      54.560 -29.740  -6.120  1.00  0.00           H  
ATOM   2139  HW2 SOL   576      28.440  -1.560  31.300  1.00  0.00           H  
ATOM   2140  OW  SOL   577      18.650  -7.250 -17.450  1.00  0.00           O  
ATOM   2141  OW  SOL   577       9.400 -12.320  10.210  1.00  0.00           O  
ATOM   2142  HW1 SOL   577      19.420  -7.440 -16.920  1.00  0.00           H  
ATOM   2143  HW1 SOL   577       9.970 -11.990   9.510  1.00  0.00           H  
ATOM   2144  HW2 SOL   577      18.380  -6.370 -17.170  1.00  0.00           H  
ATOM   2145  HW2 SOL   577       8.810 -12.930   9.760  1.00  0.00           H  
ATOM   2146  OW  SOL   578      34.780  43.430 -10.430  1.00  0.00           O  
ATOM   2147  OW  SOL   578      59.760  22.100   3.990  1.00  0.00           O  
ATOM   2148  HW1 SOL   578      35.090  43.010 -11.230  1.00  0.00           H  
ATOM   2149  HW1 SOL   578      60.260  21.930   3.190  1.00  0.00           H  
ATOM   2150  HW2 SOL   578      33.860  43.620 -10.580  1.00  0.00           H  
ATOM   2151  HW2 SOL   578      59.360  21.260   4.200  1.00  0.00           H  
ATOM   2152  OW  SOL   579      17.640 -15.860   2.390  1.00  0.00           O  
ATOM   2153  OW  SOL   579      -2.400  41.220   1.230  1.00  0.00           O  
ATOM   2154  HW1 SOL   579      17.970 -15.020   2.720  1.00  0.00           H  
ATOM   2155  HW1 SOL   579      -1.810  41.950   1.440  1.00  0.00           H  
ATOM   2156  HW2 SOL   579      18.430 -16.340   2.110  1.00  0.00           H  
ATOM   2157  HW2 SOL   579      -3.000  41.200   1.960  1.00  0.00           H  
ATOM   2158  OW  SOL   580      63.220 -22.120  -1.540  1.00  0.00           O  
ATOM   2159  OW  SOL   580      38.790   7.360  34.810  1.00  0.00           O  
ATOM   2160  HW1 SOL   580      63.160 -22.920  -1.020  1.00  0.00           H  
ATOM   2161  HW1 SOL   580      38.360   7.280  35.660  1.00  0.00           H  
ATOM   2162  HW2 SOL   580      64.160 -21.970  -1.650  1.00  0.00           H  
ATOM   2163  HW2 SOL   580      38.550   6.570  34.330  1.00  0.00           H  
ATOM   2164  OW  SOL   581      25.540  16.780  18.240  1.00  0.00           O  
ATOM   2165  OW  SOL   581       4.540 -31.770 -10.850  1.00  0.00           O  
ATOM   2166  HW1 SOL   581      25.020  17.370  17.700  1.00  0.00           H  
ATOM   2167  HW1 SOL   581       4.030 -30.970 -11.000  1.00  0.00           H  
ATOM   2168  HW2 SOL   581      25.960  16.180  17.620  1.00  0.00           H  
ATOM   2169  HW2 SOL   581       4.570 -32.200 -11.700  1.00  0.00           H  
ATOM   2170  OW  SOL   582      -4.120 -10.230  12.860  1.00  0.00           O  
ATOM   2171  OW  SOL   582      46.730 -25.220 -11.460  1.00  0.00           O  
ATOM   2172  HW1 SOL   582      -4.580 -10.430  12.050  1.00  0.00           H  
ATOM   2173  HW1 SOL   582      47.370 -25.860 -11.770  1.00  0.00           H  
ATOM   2174  HW2 SOL   582      -3.720  -9.370  12.710  1.00  0.00           H  
ATOM   2175  HW2 SOL   582      45.980 -25.750 -11.180  1.00  0.00           H  
ATOM   2176  OW  SOL   583     -14.960 -13.040   2.440  1.00  0.00           O  
ATOM   2177  OW  SOL   583      50.490  -4.960 -34.820  1.00  0.00           O  
ATOM   2178  HW1 SOL   583     -14.850 -12.230   2.940  1.00  0.00           H  
ATOM   2179  HW1 SOL   583      49.590  -5.060 -34.500  1.00  0.00           H  
ATOM   2180  HW2 SOL   583     -14.320 -13.640   2.810  1.00  0.00           H  
ATOM   2181  HW2 SOL   583      50.500  -5.440 -35.650  1.00  0.00           H  
ATOM   2182  OW  SOL   584      -9.680  38.370   2.090  1.00  0.00           O  
ATOM   2183  OW  SOL   584      23.310  14.180 -30.890  1.00  0.00           O  
ATOM   2184  HW1 SOL   584     -10.540  38.210   2.490  1.00  0.00           H  
ATOM   2185  HW1 SOL   584      24.120  14.690 -30.910  1.00  0.00           H  
ATOM   2186  HW2 SOL   584      -9.060  37.900   2.650  1.00  0.00           H  
ATOM   2187  HW2 SOL   584      23.200  13.870 -31.790  1.00  0.00           H  
ATOM   2188  OW  SOL   585      -8.160  14.740  10.080  1.00  0.00           O  
ATOM   2189  OW  SOL   585      23.310  25.050  23.560  1.00  0.00           O  
ATOM   2190  HW1 SOL   585      -7.510  15.450  10.120  1.00  0.00           H  
ATOM   2191  HW1 SOL   585      23.130  25.560  22.770  1.00  0.00           H  
ATOM   2192  HW2 SOL   585      -8.910  15.080  10.570  1.00  0.00           H  
ATOM   2193  HW2 SOL   585      23.050  24.160  23.330  1.00  0.00           H  
ATOM   2194  OW  SOL   586      54.540  -4.280  36.040  1.00  0.00           O  
ATOM   2195  OW  SOL   586      55.330  14.070  18.230  1.00  0.00           O  
ATOM   2196  HW1 SOL   586      54.450  -3.440  36.480  1.00  0.00           H  
ATOM   2197  HW1 SOL   586      55.490  13.680  19.090  1.00  0.00           H  
ATOM   2198  HW2 SOL   586      53.720  -4.380  35.540  1.00  0.00           H  
ATOM   2199  HW2 SOL   586      54.720  13.470  17.800  1.00  0.00           H  
ATOM   2200  OW  SOL   587      36.120  -8.340 -17.200  1.00  0.00           O  
ATOM   2201  OW  SOL   587      12.840 -11.010  14.880  1.00  0.00           O  
ATOM   2202  HW1 SOL   587      36.040  -7.820 -16.400  1.00  0.00           H  
ATOM   2203  HW1 SOL   587      12.410 -10.720  14.080  1.00  0.00           H  
ATOM   2204  HW2 SOL   587      36.900  -8.880 -17.050  1.00  0.00           H  
ATOM   2205  HW2 SOL   587      13.110 -11.910  14.690  1.00  0.00           H  
ATOM   2206  OW  SOL   588      42.780   7.520 -33.900  1.00  0.00           O  
ATOM   2207  OW  SOL   588      19.140  38.060 -19.840  1.00  0.00           O  
ATOM   2208  HW1 SOL   588      43.180   7.830 -34.710  1.00  0.00           H  
ATOM   2209  HW1 SOL   588      18.780  38.840 -20.270  1.00  0.00           H  
ATOM   2210  HW2 SOL   588      43.330   6.780 -33.630  1.00  0.00           H  
ATOM   2211  HW2 SOL   588      18.480  37.380 -19.990  1.00  0.00           H  
ATOM   2212  OW  SOL   589      43.870  37.150   5.260  1.00  0.00           O  
ATOM   2213  OW  SOL   589      12.770 -31.410  23.370  1.00  0.00           O  
ATOM   2214  HW1 SOL   589      43.510  36.670   4.520  1.00  0.00           H  
ATOM   2215  HW1 SOL   589      13.690 -31.570  23.560  1.00  0.00           H  
ATOM   2216  HW2 SOL   589      44.250  37.940   4.870  1.00  0.00           H  
ATOM   2217  HW2 SOL   589      12.290 -31.870  24.070  1.00  0.00           H  
ATOM   2218  OW  SOL   590      21.770  10.450  29.180  1.00  0.00           O  
ATOM   2219  OW  SOL   590      62.830 -12.060 -23.820  1.00  0.00           O  
ATOM   2220  HW1 SOL   590      21.430   9.650  29.580  1.00  0.00           H  
ATOM   2221  HW1 SOL   590      62.910 -11.880 -22.890  1.00  0.00           H  
ATOM   2222  HW2 SOL   590      22.720  10.350  29.220  1.00  0.00           H  
ATOM   2223  HW2 SOL   590      62.370 -12.900 -23.860  1.00  0.00           H  
ATOM   2224  OW  SOL   591      18.080  12.450  -8.410  1.00  0.00           O  
ATOM   2225  OW  SOL   591     -11.780 -36.290   0.900  1.00  0.00           O  
ATOM   2226  HW1 SOL   591      17.690  11.710  -7.940  1.00  0.00           H  
ATOM   2227  HW1 SOL   591     -11.000 -35.940   0.470  1.00  0.00           H  
ATOM   2228  HW2 SOL   591      18.670  12.860  -7.770  1.00  0.00           H  
ATOM   2229  HW2 SOL   591     -12.270 -36.690   0.200  1.00  0.00           H  
ATOM   2230  OW  SOL   592       9.910   1.840  25.140  1.00  0.00           O  
ATOM   2231  OW  SOL   592      56.350   6.980  26.200  1.00  0.00           O  
ATOM   2232  HW1 SOL   592      10.280   2.170  25.960  1.00  0.00           H  
ATOM   2233  HW1 SOL   592      57.300   6.980  26.230  1.00  0.00           H  
ATOM   2234  HW2 SOL   592       9.510   2.610  24.740  1.00  0.00           H  
ATOM   2235  HW2 SOL   592      56.140   6.620  25.330  1.00  0.00           H  
ATOM   2236  OW  SOL   593      -0.540 -26.090  -3.130  1.00  0.00           O  
ATOM   2237  OW  SOL   593      31.360  18.260  -8.970  1.00  0.00           O  
ATOM   2238  HW1 SOL   593      -1.250 -26.530  -3.590  1.00  0.00           H  
ATOM   2239  HW1 SOL   593      32.130  18.090  -8.430  1.00  0.00           H  
ATOM   2240  HW2 SOL   593       0.060 -25.810  -3.820  1.00  0.00           H  
ATOM   2241  HW2 SOL   593      30.710  17.630  -8.660  1.00  0.00           H  
ATOM   2242  OW  SOL   594      65.000  17.960  -0.540  1.00  0.00           O  
ATOM   2243  OW  SOL   594      42.850 -23.020  -3.530  1.00  0.00           O  
ATOM   2244  HW1 SOL   594      64.900  17.910   0.410  1.00  0.00           H  
ATOM   2245  HW1 SOL   594      43.030 -23.940  -3.710  1.00  0.00           H  
ATOM   2246  HW2 SOL   594      65.270  17.070  -0.790  1.00  0.00           H  
ATOM   2247  HW2 SOL   594      43.400 -22.820  -2.770  1.00  0.00           H  
ATOM   2248  OW  SOL   595      19.650 -30.510  27.070  1.00  0.00           O  
ATOM   2249  OW  SOL   595      57.210  10.190  -3.690  1.00  0.00           O  
ATOM   2250  HW1 SOL   595      19.920 -31.420  27.110  1.00  0.00           H  
ATOM   2251  HW1 SOL   595      57.170  10.300  -4.640  1.00  0.00           H  
ATOM   2252  HW2 SOL   595      19.540 -30.240  27.980  1.00  0.00           H  
ATOM   2253  HW2 SOL   595      56.610   9.470  -3.510  1.00  0.00           H  
ATOM   2254  OW  SOL   596     -18.590 -26.750   8.740  1.00  0.00           O  
ATOM   2255  OW  SOL   596      26.580  14.200 -48.640  1.00  0.00           O  
ATOM   2256  HW1 SOL   596     -18.690 -26.980   7.820  1.00  0.00           H  
ATOM   2257  HW1 SOL   596      26.440  15.140 -48.790  1.00  0.00           H  
ATOM   2258  HW2 SOL   596     -17.680 -26.970   8.940  1.00  0.00           H  
ATOM   2259  HW2 SOL   596      26.190  13.770 -49.400  1.00  0.00           H  
ATOM   2260  OW  SOL   597       3.780  -7.190 -13.280  1.00  0.00           O  
ATOM   2261  OW  SOL   597      38.100  15.690 -34.170  1.00  0.00           O  
ATOM   2262  HW1 SOL   597       4.690  -6.910 -13.230  1.00  0.00           H  
ATOM   2263  HW1 SOL   597      38.520  15.610 -33.320  1.00  0.00           H  
ATOM   2264  HW2 SOL   597       3.770  -7.840 -13.980  1.00  0.00           H  
ATOM   2265  HW2 SOL   597      37.970  16.630 -34.290  1.00  0.00           H  
ATOM   2266  OW  SOL   598      -5.130  -2.040 -28.080  1.00  0.00           O  
ATOM   2267  OW  SOL   598      50.800  23.040  -5.280  1.00  0.00           O  
ATOM   2268  HW1 SOL   598      -4.520  -1.580 -27.500  1.00  0.00           H  
ATOM   2269  HW1 SOL   598      50.910  23.160  -4.340  1.00  0.00           H  
ATOM   2270  HW2 SOL   598      -4.570  -2.530 -28.680  1.00  0.00           H  
ATOM   2271  HW2 SOL   598      51.560  22.520  -5.550  1.00  0.00           H  
ATOM   2272  OW  SOL   599      16.370  -0.560 -49.030  1.00  0.00           O  
ATOM   2273  OW  SOL   599      62.570  22.260  -6.140  1.00  0.00           O  
ATOM   2274  HW1 SOL   599      15.930  -0.140 -49.780  1.00  0.00           H  
ATOM   2275  HW1 SOL   599      62.180  23.010  -6.590  1.00  0.00           H  
ATOM   2276  HW2 SOL   599      17.250  -0.190 -49.030  1.00  0.00           H  
ATOM   2277  HW2 SOL   599      63.220  21.920  -6.760  1.00  0.00           H  
ATOM   2278  OW  SOL   600      -9.180  27.970  -9.140  1.00  0.00           O  
ATOM   2279  OW  SOL   600      -9.020 -17.940  11.120  1.00  0.00           O  
ATOM   2280  HW1 SOL   600      -8.310  28.250  -9.410  1.00  0.00           H  
ATOM   2281  HW1 SOL   600      -8.280 -17.340  11.010  1.00  0.00           H  
ATOM   2282  HW2 SOL   600      -9.680  28.780  -9.040  1.00  0.00           H  
ATOM   2283  HW2 SOL   600      -8.750 -18.740  10.660  1.00  0.00           H  
ATOM   2284  OW  SOL   601      41.800 -11.450 -22.580  1.00  0.00           O  
ATOM   2285  OW  SOL   601       4.310 -25.430  -7.700  1.00  0.00           O  
ATOM   2286  HW1 SOL   601      41.140 -10.760 -22.530  1.00  0.00           H  
ATOM   2287  HW1 SOL   601       4.680 -24.670  -8.150  1.00  0.00           H  
ATOM   2288  HW2 SOL   601      41.430 -12.090 -23.190  1.00  0.00           H  
ATOM   2289  HW2 SOL   601       5.030 -25.770  -7.170  1.00  0.00           H  
ATOM   2290  OW  SOL   602      22.790  23.360 -35.480  1.00  0.00           O  
ATOM   2291  OW  SOL   602      -1.520  31.110  14.010  1.00  0.00           O  
ATOM   2292  HW1 SOL   602      22.720  24.200 -35.030  1.00  0.00           H  
ATOM   2293  HW1 SOL   602      -1.650  30.170  13.940  1.00  0.00           H  
ATOM   2294  HW2 SOL   602      23.720  23.260 -35.670  1.00  0.00           H  
ATOM   2295  HW2 SOL   602      -0.720  31.280  13.510  1.00  0.00           H  
ATOM   2296  OW  SOL   603     -19.580 -24.540   7.610  1.00  0.00           O  
ATOM   2297  OW  SOL   603      57.840 -32.400   6.080  1.00  0.00           O  
ATOM   2298  HW1 SOL   603     -18.690 -24.250   7.420  1.00  0.00           H  
ATOM   2299  HW1 SOL   603      58.620 -32.200   6.580  1.00  0.00           H  
ATOM   2300  HW2 SOL   603     -19.470 -25.260   8.230  1.00  0.00           H  
ATOM   2301  HW2 SOL   603      57.460 -31.550   5.880  1.00  0.00           H  
ATOM   2302  OW  SOL   604      58.770  13.180  -7.980  1.00  0.00           O  
ATOM   2303  OW  SOL   604      51.560  29.450 -18.200  1.00  0.00           O  
ATOM   2304  HW1 SOL   604      58.880  14.040  -7.570  1.00  0.00           H  
ATOM   2305  HW1 SOL   604      51.810  28.890 -17.460  1.00  0.00           H  
ATOM   2306  HW2 SOL   604      59.670  12.850  -8.090  1.00  0.00           H  
ATOM   2307  HW2 SOL   604      51.650  28.890 -18.970  1.00  0.00           H  
ATOM   2308  OW  SOL   605      27.900 -41.250  20.380  1.00  0.00           O  
ATOM   2309  OW  SOL   605      11.210  34.110  -5.510  1.00  0.00           O  
ATOM   2310  HW1 SOL   605      27.880 -41.570  19.470  1.00  0.00           H  
ATOM   2311  HW1 SOL   605      11.390  33.160  -5.500  1.00  0.00           H  
ATOM   2312  HW2 SOL   605      28.820 -41.050  20.540  1.00  0.00           H  
ATOM   2313  HW2 SOL   605      11.720  34.440  -6.250  1.00  0.00           H  
ATOM   2314  OW  SOL   606      -5.710  25.780 -14.340  1.00  0.00           O  
ATOM   2315  OW  SOL   606      47.120  -6.280  29.770  1.00  0.00           O  
ATOM   2316  HW1 SOL   606      -6.670  25.750 -14.390  1.00  0.00           H  
ATOM   2317  HW1 SOL   606      47.790  -5.600  29.860  1.00  0.00           H  
ATOM   2318  HW2 SOL   606      -5.540  26.150 -13.480  1.00  0.00           H  
ATOM   2319  HW2 SOL   606      46.450  -6.030  30.400  1.00  0.00           H  
ATOM   2320  OW  SOL   607      60.780 -32.810 -11.410  1.00  0.00           O  
ATOM   2321  OW  SOL   607      22.820  29.130 -13.650  1.00  0.00           O  
ATOM   2322  HW1 SOL   607      60.740 -31.950 -10.990  1.00  0.00           H  
ATOM   2323  HW1 SOL   607      22.910  28.250 -14.040  1.00  0.00           H  
ATOM   2324  HW2 SOL   607      61.630 -32.820 -11.850  1.00  0.00           H  
ATOM   2325  HW2 SOL   607      23.070  29.010 -12.740  1.00  0.00           H  
ATOM   2326  OW  SOL   608       2.350 -11.420  33.160  1.00  0.00           O  
ATOM   2327  OW  SOL   608      38.240 -12.400  40.140  1.00  0.00           O  
ATOM   2328  HW1 SOL   608       1.890 -11.580  32.330  1.00  0.00           H  
ATOM   2329  HW1 SOL   608      38.580 -12.750  40.970  1.00  0.00           H  
ATOM   2330  HW2 SOL   608       2.120 -10.510  33.380  1.00  0.00           H  
ATOM   2331  HW2 SOL   608      38.930 -11.830  39.820  1.00  0.00           H  
ATOM   2332  OW  SOL   609      36.800 -34.770 -20.510  1.00  0.00           O  
ATOM   2333  OW  SOL   609      27.460  23.090  19.310  1.00  0.00           O  
ATOM   2334  HW1 SOL   609      36.140 -34.220 -20.950  1.00  0.00           H  
ATOM   2335  HW1 SOL   609      26.830  22.850  19.990  1.00  0.00           H  
ATOM   2336  HW2 SOL   609      36.650 -35.650 -20.850  1.00  0.00           H  
ATOM   2337  HW2 SOL   609      28.250  22.610  19.530  1.00  0.00           H  
ATOM   2338  OW  SOL   610      25.420   1.810 -51.210  1.00  0.00           O  
ATOM   2339  OW  SOL   610      48.960 -28.300  17.180  1.00  0.00           O  
ATOM   2340  HW1 SOL   610      24.860   2.050 -51.950  1.00  0.00           H  
ATOM   2341  HW1 SOL   610      49.170 -28.410  18.110  1.00  0.00           H  
ATOM   2342  HW2 SOL   610      25.080   2.330 -50.470  1.00  0.00           H  
ATOM   2343  HW2 SOL   610      49.720 -28.650  16.720  1.00  0.00           H  
ATOM   2344  OW  SOL   611      30.220 -12.110 -45.670  1.00  0.00           O  
ATOM   2345  OW  SOL   611      52.080  21.990 -25.220  1.00  0.00           O  
ATOM   2346  HW1 SOL   611      29.700 -12.060 -44.870  1.00  0.00           H  
ATOM   2347  HW1 SOL   611      52.170  21.070 -25.460  1.00  0.00           H  
ATOM   2348  HW2 SOL   611      30.280 -13.040 -45.860  1.00  0.00           H  
ATOM   2349  HW2 SOL   611      52.820  22.420 -25.660  1.00  0.00           H  
ATOM   2350  OW  SOL   612      44.040   3.560  16.990  1.00  0.00           O  
ATOM   2351  OW  SOL   612      42.070   5.800  37.730  1.00  0.00           O  
ATOM   2352  HW1 SOL   612      43.280   4.050  17.300  1.00  0.00           H  
ATOM   2353  HW1 SOL   612      42.930   5.420  37.910  1.00  0.00           H  
ATOM   2354  HW2 SOL   612      43.690   2.700  16.770  1.00  0.00           H  
ATOM   2355  HW2 SOL   612      42.160   6.200  36.870  1.00  0.00           H  
ATOM   2356  OW  SOL   613       7.400 -34.300  -4.200  1.00  0.00           O  
ATOM   2357  OW  SOL   613     -16.510 -14.810  16.070  1.00  0.00           O  
ATOM   2358  HW1 SOL   613       7.600 -34.340  -5.130  1.00  0.00           H  
ATOM   2359  HW1 SOL   613     -16.510 -13.860  16.180  1.00  0.00           H  
ATOM   2360  HW2 SOL   613       6.450 -34.360  -4.150  1.00  0.00           H  
ATOM   2361  HW2 SOL   613     -15.590 -15.040  15.930  1.00  0.00           H  
ATOM   2362  OW  SOL   614      62.370  21.650  18.100  1.00  0.00           O  
ATOM   2363  OW  SOL   614      54.780 -29.270   2.890  1.00  0.00           O  
ATOM   2364  HW1 SOL   614      62.000  21.940  18.930  1.00  0.00           H  
ATOM   2365  HW1 SOL   614      55.060 -30.160   2.660  1.00  0.00           H  
ATOM   2366  HW2 SOL   614      61.760  21.960  17.430  1.00  0.00           H  
ATOM   2367  HW2 SOL   614      55.200 -28.710   2.240  1.00  0.00           H  
ATOM   2368  OW  SOL   615      15.770  -5.690  28.770  1.00  0.00           O  
ATOM   2369  OW  SOL   615      28.580  -7.130  31.550  1.00  0.00           O  
ATOM   2370  HW1 SOL   615      15.770  -6.640  28.660  1.00  0.00           H  
ATOM   2371  HW1 SOL   615      27.830  -7.500  32.030  1.00  0.00           H  
ATOM   2372  HW2 SOL   615      16.180  -5.550  29.630  1.00  0.00           H  
ATOM   2373  HW2 SOL   615      28.510  -7.510  30.670  1.00  0.00           H  
ATOM   2374  OW  SOL   616      19.610 -32.550  19.190  1.00  0.00           O  
ATOM   2375  OW  SOL   616      -9.830 -20.590  14.520  1.00  0.00           O  
ATOM   2376  HW1 SOL   616      20.200 -33.290  19.040  1.00  0.00           H  
ATOM   2377  HW1 SOL   616      -9.370 -21.180  15.120  1.00  0.00           H  
ATOM   2378  HW2 SOL   616      19.030 -32.840  19.890  1.00  0.00           H  
ATOM   2379  HW2 SOL   616     -10.550 -21.120  14.170  1.00  0.00           H  
ATOM   2380  OW  SOL   617      22.460  29.240 -33.050  1.00  0.00           O  
ATOM   2381  OW  SOL   617      29.320 -16.180 -16.720  1.00  0.00           O  
ATOM   2382  HW1 SOL   617      22.900  28.450 -33.350  1.00  0.00           H  
ATOM   2383  HW1 SOL   617      28.500 -15.840 -16.350  1.00  0.00           H  
ATOM   2384  HW2 SOL   617      22.770  29.360 -32.160  1.00  0.00           H  
ATOM   2385  HW2 SOL   617      29.910 -15.430 -16.710  1.00  0.00           H  
ATOM   2386  OW  SOL   618       1.280  20.300  -0.560  1.00  0.00           O  
ATOM   2387  OW  SOL   618      31.070 -24.540   7.320  1.00  0.00           O  
ATOM   2388  HW1 SOL   618       1.620  21.200  -0.500  1.00  0.00           H  
ATOM   2389  HW1 SOL   618      31.210 -24.900   6.440  1.00  0.00           H  
ATOM   2390  HW2 SOL   618       0.620  20.340  -1.260  1.00  0.00           H  
ATOM   2391  HW2 SOL   618      31.880 -24.050   7.510  1.00  0.00           H  
ATOM   2392  OW  SOL   619      12.490  -9.990  34.020  1.00  0.00           O  
ATOM   2393  OW  SOL   619      56.360 -17.720  10.220  1.00  0.00           O  
ATOM   2394  HW1 SOL   619      11.570 -10.090  34.270  1.00  0.00           H  
ATOM   2395  HW1 SOL   619      55.600 -18.010  10.730  1.00  0.00           H  
ATOM   2396  HW2 SOL   619      12.520 -10.290  33.110  1.00  0.00           H  
ATOM   2397  HW2 SOL   619      56.730 -18.530   9.850  1.00  0.00           H  
ATOM   2398  OW  SOL   620      33.880  13.970  -6.030  1.00  0.00           O  
ATOM   2399  OW  SOL   620      50.210   7.180 -24.590  1.00  0.00           O  
ATOM   2400  HW1 SOL   620      34.140  13.060  -5.860  1.00  0.00           H  
ATOM   2401  HW1 SOL   620      50.420   6.450 -24.010  1.00  0.00           H  
ATOM   2402  HW2 SOL   620      34.680  14.400  -6.320  1.00  0.00           H  
ATOM   2403  HW2 SOL   620      50.650   7.930 -24.190  1.00  0.00           H  
ATOM   2404  OW  SOL   621       7.560   2.020 -38.410  1.00  0.00           O  
ATOM   2405  OW  SOL   621      10.190 -10.280  35.760  1.00  0.00           O  
ATOM   2406  HW1 SOL   621       7.370   1.240 -37.860  1.00  0.00           H  
ATOM   2407  HW1 SOL   621      10.490  -9.370  35.790  1.00  0.00           H  
ATOM   2408  HW2 SOL   621       7.440   2.750 -37.820  1.00  0.00           H  
ATOM   2409  HW2 SOL   621       9.550 -10.340  36.480  1.00  0.00           H  
ATOM   2410  OW  SOL   622      38.870  -2.650  37.760  1.00  0.00           O  
ATOM   2411  OW  SOL   622      53.820   9.700 -13.150  1.00  0.00           O  
ATOM   2412  HW1 SOL   622      39.790  -2.930  37.760  1.00  0.00           H  
ATOM   2413  HW1 SOL   622      54.360   9.260 -13.800  1.00  0.00           H  
ATOM   2414  HW2 SOL   622      38.860  -1.840  38.270  1.00  0.00           H  
ATOM   2415  HW2 SOL   622      53.290   9.000 -12.770  1.00  0.00           H  
ATOM   2416  OW  SOL   623      49.320  10.060  27.150  1.00  0.00           O  
ATOM   2417  OW  SOL   623      21.360  36.530 -11.250  1.00  0.00           O  
ATOM   2418  HW1 SOL   623      50.280  10.050  27.170  1.00  0.00           H  
ATOM   2419  HW1 SOL   623      21.150  37.370 -11.650  1.00  0.00           H  
ATOM   2420  HW2 SOL   623      49.080  10.960  27.380  1.00  0.00           H  
ATOM   2421  HW2 SOL   623      20.800  36.490 -10.460  1.00  0.00           H  
ATOM   2422  OW  SOL   624      30.070 -19.230 -14.600  1.00  0.00           O  
ATOM   2423  OW  SOL   624      25.300  -3.240  55.880  1.00  0.00           O  
ATOM   2424  HW1 SOL   624      30.710 -18.530 -14.440  1.00  0.00           H  
ATOM   2425  HW1 SOL   624      25.560  -2.710  55.130  1.00  0.00           H  
ATOM   2426  HW2 SOL   624      30.230 -19.500 -15.500  1.00  0.00           H  
ATOM   2427  HW2 SOL   624      25.740  -4.080  55.740  1.00  0.00           H  
ATOM   2428  OW  SOL   625      34.570  18.300  32.630  1.00  0.00           O  
ATOM   2429  OW  SOL   625      12.350 -26.690 -21.300  1.00  0.00           O  
ATOM   2430  HW1 SOL   625      34.500  19.140  33.070  1.00  0.00           H  
ATOM   2431  HW1 SOL   625      12.030 -26.310 -20.490  1.00  0.00           H  
ATOM   2432  HW2 SOL   625      35.070  18.480  31.830  1.00  0.00           H  
ATOM   2433  HW2 SOL   625      12.090 -26.060 -21.980  1.00  0.00           H  
ATOM   2434  OW  SOL   626      66.630  -2.670   0.760  1.00  0.00           O  
ATOM   2435  OW  SOL   626      -1.030  -3.020  12.340  1.00  0.00           O  
ATOM   2436  HW1 SOL   626      67.040  -3.520   0.640  1.00  0.00           H  
ATOM   2437  HW1 SOL   626      -1.190  -2.980  11.400  1.00  0.00           H  
ATOM   2438  HW2 SOL   626      66.250  -2.710   1.630  1.00  0.00           H  
ATOM   2439  HW2 SOL   626      -1.850  -2.720  12.740  1.00  0.00           H  
ATOM   2440  OW  SOL   627       8.060  -0.640   3.490  1.00  0.00           O  
ATOM   2441  OW  SOL   627       4.770 -16.260  -5.330  1.00  0.00           O  
ATOM   2442  HW1 SOL   627       7.870  -0.650   4.430  1.00  0.00           H  
ATOM   2443  HW1 SOL   627       5.270 -16.800  -4.710  1.00  0.00           H  
ATOM   2444  HW2 SOL   627       7.870  -1.530   3.200  1.00  0.00           H  
ATOM   2445  HW2 SOL   627       5.350 -16.170  -6.080  1.00  0.00           H  
ATOM   2446  OW  SOL   628      19.600  22.930  41.760  1.00  0.00           O  
ATOM   2447  OW  SOL   628      58.250 -33.060   2.480  1.00  0.00           O  
ATOM   2448  HW1 SOL   628      20.220  23.660  41.760  1.00  0.00           H  
ATOM   2449  HW1 SOL   628      58.350 -33.560   1.670  1.00  0.00           H  
ATOM   2450  HW2 SOL   628      19.550  22.650  40.850  1.00  0.00           H  
ATOM   2451  HW2 SOL   628      59.140 -32.900   2.780  1.00  0.00           H  
ATOM   2452  OW  SOL   629      46.000  37.490  12.680  1.00  0.00           O  
ATOM   2453  OW  SOL   629      38.000  16.410  15.850  1.00  0.00           O  
ATOM   2454  HW1 SOL   629      46.840  37.530  13.160  1.00  0.00           H  
ATOM   2455  HW1 SOL   629      37.520  17.110  15.420  1.00  0.00           H  
ATOM   2456  HW2 SOL   629      45.370  37.220  13.330  1.00  0.00           H  
ATOM   2457  HW2 SOL   629      38.900  16.730  15.900  1.00  0.00           H  
ATOM   2458  OW  SOL   630      -4.920  11.830  -1.010  1.00  0.00           O  
ATOM   2459  OW  SOL   630      53.110  22.380  -8.570  1.00  0.00           O  
ATOM   2460  HW1 SOL   630      -4.680  12.250  -1.840  1.00  0.00           H  
ATOM   2461  HW1 SOL   630      52.670  23.040  -9.100  1.00  0.00           H  
ATOM   2462  HW2 SOL   630      -4.530  10.950  -1.090  1.00  0.00           H  
ATOM   2463  HW2 SOL   630      54.030  22.420  -8.840  1.00  0.00           H  
ATOM   2464  OW  SOL   631       7.820   7.790  15.370  1.00  0.00           O  
ATOM   2465  OW  SOL   631      60.210  23.830   5.970  1.00  0.00           O  
ATOM   2466  HW1 SOL   631       7.110   7.370  15.860  1.00  0.00           H  
ATOM   2467  HW1 SOL   631      60.110  23.380   5.140  1.00  0.00           H  
ATOM   2468  HW2 SOL   631       8.500   7.130  15.290  1.00  0.00           H  
ATOM   2469  HW2 SOL   631      59.420  23.620   6.460  1.00  0.00           H  
ATOM   2470  OW  SOL   632      20.090  -5.820  51.740  1.00  0.00           O  
ATOM   2471  OW  SOL   632      29.410  38.310  26.240  1.00  0.00           O  
ATOM   2472  HW1 SOL   632      20.810  -5.240  51.950  1.00  0.00           H  
ATOM   2473  HW1 SOL   632      29.260  37.650  25.570  1.00  0.00           H  
ATOM   2474  HW2 SOL   632      19.350  -5.490  52.240  1.00  0.00           H  
ATOM   2475  HW2 SOL   632      29.990  37.880  26.870  1.00  0.00           H  
ATOM   2476  OW  SOL   633       6.000  -2.020  17.320  1.00  0.00           O  
ATOM   2477  OW  SOL   633     -13.660  35.000   2.340  1.00  0.00           O  
ATOM   2478  HW1 SOL   633       6.820  -2.530  17.320  1.00  0.00           H  
ATOM   2479  HW1 SOL   633     -14.280  35.510   1.830  1.00  0.00           H  
ATOM   2480  HW2 SOL   633       6.110  -1.380  16.610  1.00  0.00           H  
ATOM   2481  HW2 SOL   633     -13.780  34.100   2.040  1.00  0.00           H  
ATOM   2482  OW  SOL   634      24.260  -9.060 -25.910  1.00  0.00           O  
ATOM   2483  OW  SOL   634      41.270 -11.540 -29.580  1.00  0.00           O  
ATOM   2484  HW1 SOL   634      24.290  -8.730 -25.010  1.00  0.00           H  
ATOM   2485  HW1 SOL   634      40.450 -12.030 -29.470  1.00  0.00           H  
ATOM   2486  HW2 SOL   634      23.340  -9.010 -26.160  1.00  0.00           H  
ATOM   2487  HW2 SOL   634      41.370 -11.450 -30.520  1.00  0.00           H  
ATOM   2488  OW  SOL   635      37.260   5.030  18.610  1.00  0.00           O  
ATOM   2489  OW  SOL   635      16.130  21.590  18.070  1.00  0.00           O  
ATOM   2490  HW1 SOL   635      38.040   5.250  19.120  1.00  0.00           H  
ATOM   2491  HW1 SOL   635      15.390  21.830  18.630  1.00  0.00           H  
ATOM   2492  HW2 SOL   635      36.890   4.270  19.050  1.00  0.00           H  
ATOM   2493  HW2 SOL   635      16.530  22.430  17.820  1.00  0.00           H  
ATOM   2494  OW  SOL   636      54.600   0.460 -18.830  1.00  0.00           O  
ATOM   2495  OW  SOL   636      27.070   5.990 -16.490  1.00  0.00           O  
ATOM   2496  HW1 SOL   636      54.330  -0.420 -19.090  1.00  0.00           H  
ATOM   2497  HW1 SOL   636      27.160   6.510 -17.290  1.00  0.00           H  
ATOM   2498  HW2 SOL   636      54.160   1.040 -19.460  1.00  0.00           H  
ATOM   2499  HW2 SOL   636      27.640   5.240 -16.620  1.00  0.00           H  
ATOM   2500  OW  SOL   637      -8.620  33.420  -1.740  1.00  0.00           O  
ATOM   2501  OW  SOL   637      10.730 -27.110  23.380  1.00  0.00           O  
ATOM   2502  HW1 SOL   637      -9.170  34.100  -2.130  1.00  0.00           H  
ATOM   2503  HW1 SOL   637      10.050 -27.730  23.650  1.00  0.00           H  
ATOM   2504  HW2 SOL   637      -9.130  32.620  -1.830  1.00  0.00           H  
ATOM   2505  HW2 SOL   637      11.530 -27.630  23.350  1.00  0.00           H  
ATOM   2506  OW  SOL   638      48.250 -22.970 -16.310  1.00  0.00           O  
ATOM   2507  OW  SOL   638       0.000  12.220 -19.190  1.00  0.00           O  
ATOM   2508  HW1 SOL   638      49.040 -22.540 -16.000  1.00  0.00           H  
ATOM   2509  HW1 SOL   638       0.410  11.390 -19.410  1.00  0.00           H  
ATOM   2510  HW2 SOL   638      48.050 -22.530 -17.140  1.00  0.00           H  
ATOM   2511  HW2 SOL   638       0.730  12.770 -18.890  1.00  0.00           H  
ATOM   2512  OW  SOL   639      13.300 -14.980 -17.900  1.00  0.00           O  
ATOM   2513  OW  SOL   639      37.620 -20.660  29.130  1.00  0.00           O  
ATOM   2514  HW1 SOL   639      13.820 -15.120 -18.700  1.00  0.00           H  
ATOM   2515  HW1 SOL   639      38.500 -20.610  29.500  1.00  0.00           H  
ATOM   2516  HW2 SOL   639      13.190 -14.030 -17.840  1.00  0.00           H  
ATOM   2517  HW2 SOL   639      37.110 -21.140  29.780  1.00  0.00           H  
ATOM   2518  OW  SOL   640      28.640 -24.390  10.680  1.00  0.00           O  
ATOM   2519  OW  SOL   640      10.750 -42.870  -9.540  1.00  0.00           O  
ATOM   2520  HW1 SOL   640      28.270 -23.510  10.660  1.00  0.00           H  
ATOM   2521  HW1 SOL   640       9.830 -42.650  -9.390  1.00  0.00           H  
ATOM   2522  HW2 SOL   640      28.130 -24.850  11.350  1.00  0.00           H  
ATOM   2523  HW2 SOL   640      10.990 -42.330 -10.290  1.00  0.00           H  
ATOM   2524  OW  SOL   641      23.800 -18.890  32.480  1.00  0.00           O  
ATOM   2525  OW  SOL   641      32.310 -39.440   3.690  1.00  0.00           O  
ATOM   2526  HW1 SOL   641      23.790 -18.940  31.520  1.00  0.00           H  
ATOM   2527  HW1 SOL   641      32.400 -40.200   4.260  1.00  0.00           H  
ATOM   2528  HW2 SOL   641      23.700 -17.960  32.670  1.00  0.00           H  
ATOM   2529  HW2 SOL   641      32.020 -38.730   4.270  1.00  0.00           H  
ATOM   2530  OW  SOL   642      20.650  21.640   5.980  1.00  0.00           O  
ATOM   2531  OW  SOL   642      43.580  -2.160  -5.710  1.00  0.00           O  
ATOM   2532  HW1 SOL   642      21.140  22.050   6.700  1.00  0.00           H  
ATOM   2533  HW1 SOL   642      43.380  -2.830  -5.060  1.00  0.00           H  
ATOM   2534  HW2 SOL   642      20.740  20.700   6.140  1.00  0.00           H  
ATOM   2535  HW2 SOL   642      42.870  -2.230  -6.340  1.00  0.00           H  
ATOM   2536  OW  SOL   643      55.220 -15.200  26.840  1.00  0.00           O  
ATOM   2537  OW  SOL   643      35.720  30.830  20.270  1.00  0.00           O  
ATOM   2538  HW1 SOL   643      55.960 -14.830  27.320  1.00  0.00           H  
ATOM   2539  HW1 SOL   643      36.260  30.230  19.750  1.00  0.00           H  
ATOM   2540  HW2 SOL   643      54.770 -14.450  26.460  1.00  0.00           H  
ATOM   2541  HW2 SOL   643      35.900  30.570  21.180  1.00  0.00           H  
ATOM   2542  OW  SOL   644     -17.570  -3.900 -28.080  1.00  0.00           O  
ATOM   2543  OW  SOL   644      18.610 -36.580  16.130  1.00  0.00           O  
ATOM   2544  HW1 SOL   644     -17.240  -3.800 -27.190  1.00  0.00           H  
ATOM   2545  HW1 SOL   644      18.340 -37.370  15.670  1.00  0.00           H  
ATOM   2546  HW2 SOL   644     -18.440  -4.290 -27.970  1.00  0.00           H  
ATOM   2547  HW2 SOL   644      18.950 -36.000  15.450  1.00  0.00           H  
ATOM   2548  OW  SOL   645      38.040  37.640 -11.520  1.00  0.00           O  
ATOM   2549  OW  SOL   645      43.720  16.930   7.920  1.00  0.00           O  
ATOM   2550  HW1 SOL   645      37.160  38.020 -11.570  1.00  0.00           H  
ATOM   2551  HW1 SOL   645      43.260  17.610   7.420  1.00  0.00           H  
ATOM   2552  HW2 SOL   645      38.070  37.040 -12.270  1.00  0.00           H  
ATOM   2553  HW2 SOL   645      43.020  16.380   8.270  1.00  0.00           H  
ATOM   2554  OW  SOL   646       1.120  20.730 -22.030  1.00  0.00           O  
ATOM   2555  OW  SOL   646      33.750  -0.010 -35.490  1.00  0.00           O  
ATOM   2556  HW1 SOL   646       1.110  20.110 -21.290  1.00  0.00           H  
ATOM   2557  HW1 SOL   646      32.980   0.550 -35.400  1.00  0.00           H  
ATOM   2558  HW2 SOL   646       2.050  20.880 -22.190  1.00  0.00           H  
ATOM   2559  HW2 SOL   646      33.510  -0.650 -36.150  1.00  0.00           H  
ATOM   2560  OW  SOL   647      10.080  34.540  22.010  1.00  0.00           O  
ATOM   2561  OW  SOL   647       4.360  34.070 -22.460  1.00  0.00           O  
ATOM   2562  HW1 SOL   647      10.740  34.320  21.350  1.00  0.00           H  
ATOM   2563  HW1 SOL   647       5.150  33.950 -22.990  1.00  0.00           H  
ATOM   2564  HW2 SOL   647      10.550  34.520  22.840  1.00  0.00           H  
ATOM   2565  HW2 SOL   647       4.100  34.980 -22.610  1.00  0.00           H  
ATOM   2566  OW  SOL   648     -18.920 -16.830 -14.250  1.00  0.00           O  
ATOM   2567  OW  SOL   648      -8.990 -18.000  24.130  1.00  0.00           O  
ATOM   2568  HW1 SOL   648     -18.920 -15.880 -14.420  1.00  0.00           H  
ATOM   2569  HW1 SOL   648      -8.370 -18.660  24.470  1.00  0.00           H  
ATOM   2570  HW2 SOL   648     -19.590 -16.960 -13.580  1.00  0.00           H  
ATOM   2571  HW2 SOL   648      -9.610 -18.500  23.590  1.00  0.00           H  
ATOM   2572  OW  SOL   649      54.200  -4.620 -11.200  1.00  0.00           O  
ATOM   2573  OW  SOL   649      38.600 -26.100 -32.430  1.00  0.00           O  
ATOM   2574  HW1 SOL   649      55.080  -4.970 -11.340  1.00  0.00           H  
ATOM   2575  HW1 SOL   649      39.540 -26.010 -32.280  1.00  0.00           H  
ATOM   2576  HW2 SOL   649      53.730  -4.830 -12.010  1.00  0.00           H  
ATOM   2577  HW2 SOL   649      38.300 -25.220 -32.660  1.00  0.00           H  
ATOM   2578  OW  SOL   650      -9.750   5.740 -16.910  1.00  0.00           O  
ATOM   2579  OW  SOL   650       1.400  32.070 -15.750  1.00  0.00           O  
ATOM   2580  HW1 SOL   650      -9.840   5.260 -17.740  1.00  0.00           H  
ATOM   2581  HW1 SOL   650       1.660  32.550 -14.960  1.00  0.00           H  
ATOM   2582  HW2 SOL   650     -10.260   6.540 -17.040  1.00  0.00           H  
ATOM   2583  HW2 SOL   650       0.710  32.600 -16.150  1.00  0.00           H  
ATOM   2584  OW  SOL   651      23.240  15.770  20.010  1.00  0.00           O  
ATOM   2585  OW  SOL   651      66.840 -32.650  -6.340  1.00  0.00           O  
ATOM   2586  HW1 SOL   651      23.480  15.040  20.580  1.00  0.00           H  
ATOM   2587  HW1 SOL   651      66.500 -33.370  -5.810  1.00  0.00           H  
ATOM   2588  HW2 SOL   651      24.080  16.110  19.700  1.00  0.00           H  
ATOM   2589  HW2 SOL   651      66.650 -31.860  -5.830  1.00  0.00           H  
ATOM   2590  OW  SOL   652      25.700 -10.210 -41.000  1.00  0.00           O  
ATOM   2591  OW  SOL   652      10.320  -5.520 -27.720  1.00  0.00           O  
ATOM   2592  HW1 SOL   652      25.380  -9.730 -41.760  1.00  0.00           H  
ATOM   2593  HW1 SOL   652       9.600  -4.920 -27.910  1.00  0.00           H  
ATOM   2594  HW2 SOL   652      25.750  -9.550 -40.310  1.00  0.00           H  
ATOM   2595  HW2 SOL   652      10.300  -6.160 -28.430  1.00  0.00           H  
ATOM   2596  OW  SOL   653      58.610 -21.040  21.260  1.00  0.00           O  
ATOM   2597  OW  SOL   653      21.340   9.710 -37.080  1.00  0.00           O  
ATOM   2598  HW1 SOL   653      57.920 -20.470  21.630  1.00  0.00           H  
ATOM   2599  HW1 SOL   653      22.070   9.450 -36.530  1.00  0.00           H  
ATOM   2600  HW2 SOL   653      59.300 -21.020  21.930  1.00  0.00           H  
ATOM   2601  HW2 SOL   653      21.710  10.250 -37.760  1.00  0.00           H  
ATOM   2602  OW  SOL   654      37.130  28.600 -21.680  1.00  0.00           O  
ATOM   2603  OW  SOL   654      10.570 -29.570  12.520  1.00  0.00           O  
ATOM   2604  HW1 SOL   654      37.880  28.000 -21.650  1.00  0.00           H  
ATOM   2605  HW1 SOL   654      10.260 -30.090  13.270  1.00  0.00           H  
ATOM   2606  HW2 SOL   654      37.090  28.880 -22.600  1.00  0.00           H  
ATOM   2607  HW2 SOL   654       9.770 -29.270  12.100  1.00  0.00           H  
ATOM   2608  OW  SOL   655      24.750   0.110  15.930  1.00  0.00           O  
ATOM   2609  OW  SOL   655      21.170 -11.690 -36.400  1.00  0.00           O  
ATOM   2610  HW1 SOL   655      25.170   0.650  16.600  1.00  0.00           H  
ATOM   2611  HW1 SOL   655      20.500 -12.040 -36.980  1.00  0.00           H  
ATOM   2612  HW2 SOL   655      24.510   0.730  15.240  1.00  0.00           H  
ATOM   2613  HW2 SOL   655      20.950 -10.770 -36.290  1.00  0.00           H  
ATOM   2614  OW  SOL   656      20.210  19.320 -14.770  1.00  0.00           O  
ATOM   2615  OW  SOL   656      -9.410  15.830  19.360  1.00  0.00           O  
ATOM   2616  HW1 SOL   656      20.940  18.840 -14.410  1.00  0.00           H  
ATOM   2617  HW1 SOL   656      -9.740  15.170  18.760  1.00  0.00           H  
ATOM   2618  HW2 SOL   656      20.580  20.160 -15.040  1.00  0.00           H  
ATOM   2619  HW2 SOL   656      -8.630  15.430  19.750  1.00  0.00           H  
ATOM   2620  OW  SOL   657     -16.430 -30.520  -5.070  1.00  0.00           O  
ATOM   2621  OW  SOL   657      63.240  -3.180  11.200  1.00  0.00           O  
ATOM   2622  HW1 SOL   657     -15.990 -29.700  -4.850  1.00  0.00           H  
ATOM   2623  HW1 SOL   657      63.050  -2.260  11.060  1.00  0.00           H  
ATOM   2624  HW2 SOL   657     -17.290 -30.250  -5.400  1.00  0.00           H  
ATOM   2625  HW2 SOL   657      62.530  -3.640  10.760  1.00  0.00           H  
ATOM   2626  OW  SOL   658      -0.390   0.540  -6.050  1.00  0.00           O  
ATOM   2627  OW  SOL   658      31.100  22.640 -38.070  1.00  0.00           O  
ATOM   2628  HW1 SOL   658      -1.230   0.520  -5.590  1.00  0.00           H  
ATOM   2629  HW1 SOL   658      31.700  21.990 -38.420  1.00  0.00           H  
ATOM   2630  HW2 SOL   658       0.230   0.880  -5.400  1.00  0.00           H  
ATOM   2631  HW2 SOL   658      31.680  23.240 -37.580  1.00  0.00           H  
ATOM   2632  OW  SOL   659      47.120 -17.440  -6.750  1.00  0.00           O  
ATOM   2633  OW  SOL   659      24.650 -25.580  24.710  1.00  0.00           O  
ATOM   2634  HW1 SOL   659      46.270 -17.630  -6.350  1.00  0.00           H  
ATOM   2635  HW1 SOL   659      24.820 -26.520  24.680  1.00  0.00           H  
ATOM   2636  HW2 SOL   659      47.190 -18.070  -7.460  1.00  0.00           H  
ATOM   2637  HW2 SOL   659      25.020 -25.250  23.890  1.00  0.00           H  
ATOM   2638  OW  SOL   660      -4.430  -8.900 -34.780  1.00  0.00           O  
ATOM   2639  OW  SOL   660      23.160   2.200 -32.890  1.00  0.00           O  
ATOM   2640  HW1 SOL   660      -4.810  -8.850 -35.660  1.00  0.00           H  
ATOM   2641  HW1 SOL   660      22.870   2.040 -31.990  1.00  0.00           H  
ATOM   2642  HW2 SOL   660      -3.590  -8.440 -34.850  1.00  0.00           H  
ATOM   2643  HW2 SOL   660      22.710   1.530 -33.400  1.00  0.00           H  
ATOM   2644  OW  SOL   661      23.820  37.580  18.750  1.00  0.00           O  
ATOM   2645  OW  SOL   661      64.580   3.050  13.980  1.00  0.00           O  
ATOM   2646  HW1 SOL   661      23.270  37.320  18.000  1.00  0.00           H  
ATOM   2647  HW1 SOL   661      64.160   2.660  14.750  1.00  0.00           H  
ATOM   2648  HW2 SOL   661      24.400  36.830  18.890  1.00  0.00           H  
ATOM   2649  HW2 SOL   661      64.970   2.310  13.520  1.00  0.00           H  
ATOM   2650  OW  SOL   662      15.860 -39.280  19.050  1.00  0.00           O  
ATOM   2651  OW  SOL   662       0.290   2.240  12.690  1.00  0.00           O  
ATOM   2652  HW1 SOL   662      15.840 -40.110  18.570  1.00  0.00           H  
ATOM   2653  HW1 SOL   662      -0.070   3.070  12.990  1.00  0.00           H  
ATOM   2654  HW2 SOL   662      15.790 -38.610  18.370  1.00  0.00           H  
ATOM   2655  HW2 SOL   662       0.470   1.750  13.490  1.00  0.00           H  
ATOM   2656  OW  SOL   663      31.270  34.510 -12.910  1.00  0.00           O  
ATOM   2657  OW  SOL   663      -0.900  -4.320  21.390  1.00  0.00           O  
ATOM   2658  HW1 SOL   663      30.520  35.040 -12.630  1.00  0.00           H  
ATOM   2659  HW1 SOL   663      -1.310  -3.470  21.250  1.00  0.00           H  
ATOM   2660  HW2 SOL   663      31.800  34.420 -12.120  1.00  0.00           H  
ATOM   2661  HW2 SOL   663      -0.540  -4.560  20.540  1.00  0.00           H  
ATOM   2662  OW  SOL   664      -4.840   6.760 -12.140  1.00  0.00           O  
ATOM   2663  OW  SOL   664      -0.440  12.910 -11.240  1.00  0.00           O  
ATOM   2664  HW1 SOL   664      -5.530   7.000 -11.510  1.00  0.00           H  
ATOM   2665  HW1 SOL   664       0.070  12.460 -11.910  1.00  0.00           H  
ATOM   2666  HW2 SOL   664      -5.050   5.860 -12.400  1.00  0.00           H  
ATOM   2667  HW2 SOL   664      -1.030  12.240 -10.900  1.00  0.00           H  
ATOM   2668  OW  SOL   665      46.630  31.610   2.220  1.00  0.00           O  
ATOM   2669  OW  SOL   665      18.200 -28.700  25.350  1.00  0.00           O  
ATOM   2670  HW1 SOL   665      47.290  31.150   1.720  1.00  0.00           H  
ATOM   2671  HW1 SOL   665      18.700 -29.240  25.950  1.00  0.00           H  
ATOM   2672  HW2 SOL   665      46.390  31.000   2.920  1.00  0.00           H  
ATOM   2673  HW2 SOL   665      17.310 -28.690  25.710  1.00  0.00           H  
ATOM   2674  OW  SOL   666      35.330   2.730  42.320  1.00  0.00           O  
ATOM   2675  OW  SOL   666      -6.600   2.910  -3.600  1.00  0.00           O  
ATOM   2676  HW1 SOL   666      35.680   3.320  41.650  1.00  0.00           H  
ATOM   2677  HW1 SOL   666      -5.850   2.510  -3.170  1.00  0.00           H  
ATOM   2678  HW2 SOL   666      35.810   2.940  43.110  1.00  0.00           H  
ATOM   2679  HW2 SOL   666      -6.850   2.290  -4.290  1.00  0.00           H  
ATOM   2680  OW  SOL   667      -3.510  15.240  15.140  1.00  0.00           O  
ATOM   2681  OW  SOL   667      57.630  33.200   5.670  1.00  0.00           O  
ATOM   2682  HW1 SOL   667      -2.870  14.810  14.560  1.00  0.00           H  
ATOM   2683  HW1 SOL   667      57.250  34.050   5.440  1.00  0.00           H  
ATOM   2684  HW2 SOL   667      -3.320  14.880  16.000  1.00  0.00           H  
ATOM   2685  HW2 SOL   667      57.380  32.620   4.960  1.00  0.00           H  
ATOM   2686  OW  SOL   668      48.740 -17.140   5.340  1.00  0.00           O  
ATOM   2687  OW  SOL   668      10.590  28.510 -21.340  1.00  0.00           O  
ATOM   2688  HW1 SOL   668      49.420 -17.010   6.000  1.00  0.00           H  
ATOM   2689  HW1 SOL   668      10.750  27.560 -21.280  1.00  0.00           H  
ATOM   2690  HW2 SOL   668      48.860 -18.050   5.070  1.00  0.00           H  
ATOM   2691  HW2 SOL   668      11.450  28.910 -21.280  1.00  0.00           H  
ATOM   2692  OW  SOL   669       2.750   2.890 -30.390  1.00  0.00           O  
ATOM   2693  OW  SOL   669      10.500 -18.610  22.850  1.00  0.00           O  
ATOM   2694  HW1 SOL   669       3.120   2.010 -30.480  1.00  0.00           H  
ATOM   2695  HW1 SOL   669      11.070 -19.060  23.480  1.00  0.00           H  
ATOM   2696  HW2 SOL   669       2.020   2.900 -31.000  1.00  0.00           H  
ATOM   2697  HW2 SOL   669       9.760 -19.200  22.740  1.00  0.00           H  
ATOM   2698  OW  SOL   670      26.260 -37.290  -4.550  1.00  0.00           O  
ATOM   2699  OW  SOL   670      17.530 -13.420 -27.890  1.00  0.00           O  
ATOM   2700  HW1 SOL   670      25.870 -36.800  -5.270  1.00  0.00           H  
ATOM   2701  HW1 SOL   670      17.710 -12.730 -28.530  1.00  0.00           H  
ATOM   2702  HW2 SOL   670      26.900 -37.870  -4.960  1.00  0.00           H  
ATOM   2703  HW2 SOL   670      17.380 -14.200 -28.430  1.00  0.00           H  
ATOM   2704  OW  SOL   671      16.220  -0.540 -16.530  1.00  0.00           O  
ATOM   2705  OW  SOL   671      13.800  -5.900  11.730  1.00  0.00           O  
ATOM   2706  HW1 SOL   671      16.940   0.080 -16.650  1.00  0.00           H  
ATOM   2707  HW1 SOL   671      14.530  -5.310  11.930  1.00  0.00           H  
ATOM   2708  HW2 SOL   671      15.550  -0.060 -16.060  1.00  0.00           H  
ATOM   2709  HW2 SOL   671      13.080  -5.590  12.280  1.00  0.00           H  
ATOM   2710  OW  SOL   672      33.350   0.900  52.480  1.00  0.00           O  
ATOM   2711  OW  SOL   672      45.980  -4.290 -26.070  1.00  0.00           O  
ATOM   2712  HW1 SOL   672      34.080   1.340  52.060  1.00  0.00           H  
ATOM   2713  HW1 SOL   672      45.810  -4.670 -25.210  1.00  0.00           H  
ATOM   2714  HW2 SOL   672      33.550   0.920  53.420  1.00  0.00           H  
ATOM   2715  HW2 SOL   672      45.560  -4.890 -26.690  1.00  0.00           H  
ATOM   2716  OW  SOL   673      33.760  12.980  22.060  1.00  0.00           O  
ATOM   2717  OW  SOL   673       0.080   8.080 -37.890  1.00  0.00           O  
ATOM   2718  HW1 SOL   673      34.390  12.920  22.780  1.00  0.00           H  
ATOM   2719  HW1 SOL   673      -0.550   7.400 -38.130  1.00  0.00           H  
ATOM   2720  HW2 SOL   673      33.160  12.240  22.210  1.00  0.00           H  
ATOM   2721  HW2 SOL   673      -0.380   8.620 -37.250  1.00  0.00           H  
ATOM   2722  OW  SOL   674      54.720 -11.180 -12.420  1.00  0.00           O  
ATOM   2723  OW  SOL   674       8.390 -37.380   7.420  1.00  0.00           O  
ATOM   2724  HW1 SOL   674      53.970 -10.930 -11.880  1.00  0.00           H  
ATOM   2725  HW1 SOL   674       7.610 -36.820   7.430  1.00  0.00           H  
ATOM   2726  HW2 SOL   674      54.730 -10.540 -13.130  1.00  0.00           H  
ATOM   2727  HW2 SOL   674       8.060 -38.250   7.650  1.00  0.00           H  
ATOM   2728  OW  SOL   675      20.240   1.680  35.340  1.00  0.00           O  
ATOM   2729  OW  SOL   675      21.130 -22.500 -26.540  1.00  0.00           O  
ATOM   2730  HW1 SOL   675      20.040   2.480  35.830  1.00  0.00           H  
ATOM   2731  HW1 SOL   675      20.640 -23.290 -26.330  1.00  0.00           H  
ATOM   2732  HW2 SOL   675      19.510   1.580  34.730  1.00  0.00           H  
ATOM   2733  HW2 SOL   675      22.040 -22.790 -26.540  1.00  0.00           H  
ATOM   2734  OW  SOL   676      -5.750  27.620  -0.540  1.00  0.00           O  
ATOM   2735  OW  SOL   676      10.870  12.430   7.460  1.00  0.00           O  
ATOM   2736  HW1 SOL   676      -5.270  26.800  -0.470  1.00  0.00           H  
ATOM   2737  HW1 SOL   676      10.460  11.630   7.780  1.00  0.00           H  
ATOM   2738  HW2 SOL   676      -6.380  27.470  -1.240  1.00  0.00           H  
ATOM   2739  HW2 SOL   676      10.180  13.090   7.480  1.00  0.00           H  
ATOM   2740  OW  SOL   677      40.200 -13.190  19.740  1.00  0.00           O  
ATOM   2741  OW  SOL   677      54.690 -36.390  -5.010  1.00  0.00           O  
ATOM   2742  HW1 SOL   677      39.820 -12.330  19.910  1.00  0.00           H  
ATOM   2743  HW1 SOL   677      54.960 -36.260  -5.920  1.00  0.00           H  
ATOM   2744  HW2 SOL   677      40.570 -13.460  20.580  1.00  0.00           H  
ATOM   2745  HW2 SOL   677      55.480 -36.710  -4.570  1.00  0.00           H  
ATOM   2746  OW  SOL   678      41.050   4.820  34.670  1.00  0.00           O  
ATOM   2747  OW  SOL   678      48.850   1.800  37.800  1.00  0.00           O  
ATOM   2748  HW1 SOL   678      41.190   5.760  34.600  1.00  0.00           H  
ATOM   2749  HW1 SOL   678      48.070   2.190  38.210  1.00  0.00           H  
ATOM   2750  HW2 SOL   678      40.150   4.680  34.360  1.00  0.00           H  
ATOM   2751  HW2 SOL   678      49.080   1.080  38.390  1.00  0.00           H  
ATOM   2752  OW  SOL   679       5.990  32.600  -3.810  1.00  0.00           O  
ATOM   2753  OW  SOL   679      -0.900   9.480   5.940  1.00  0.00           O  
ATOM   2754  HW1 SOL   679       5.120  32.530  -3.430  1.00  0.00           H  
ATOM   2755  HW1 SOL   679      -1.840   9.440   5.760  1.00  0.00           H  
ATOM   2756  HW2 SOL   679       6.180  33.540  -3.820  1.00  0.00           H  
ATOM   2757  HW2 SOL   679      -0.540   8.680   5.570  1.00  0.00           H  
ATOM   2758  OW  SOL   680     -18.850  -5.600  24.380  1.00  0.00           O  
ATOM   2759  OW  SOL   680      21.440  10.270 -11.290  1.00  0.00           O  
ATOM   2760  HW1 SOL   680     -19.750  -5.410  24.640  1.00  0.00           H  
ATOM   2761  HW1 SOL   680      21.590   9.330 -11.330  1.00  0.00           H  
ATOM   2762  HW2 SOL   680     -18.860  -6.540  24.190  1.00  0.00           H  
ATOM   2763  HW2 SOL   680      22.310  10.650 -11.180  1.00  0.00           H  
ATOM   2764  OW  SOL   681      52.090 -22.540  12.240  1.00  0.00           O  
ATOM   2765  OW  SOL   681      -3.370  -2.290  -4.460  1.00  0.00           O  
ATOM   2766  HW1 SOL   681      51.300 -22.820  11.780  1.00  0.00           H  
ATOM   2767  HW1 SOL   681      -4.140  -2.270  -3.900  1.00  0.00           H  
ATOM   2768  HW2 SOL   681      51.810 -22.350  13.130  1.00  0.00           H  
ATOM   2769  HW2 SOL   681      -3.720  -2.360  -5.350  1.00  0.00           H  
ATOM   2770  OW  SOL   682      51.190 -17.860  15.700  1.00  0.00           O  
ATOM   2771  OW  SOL   682     -19.800 -28.150   2.430  1.00  0.00           O  
ATOM   2772  HW1 SOL   682      50.630 -17.100  15.570  1.00  0.00           H  
ATOM   2773  HW1 SOL   682     -20.200 -27.520   3.030  1.00  0.00           H  
ATOM   2774  HW2 SOL   682      51.470 -17.780  16.620  1.00  0.00           H  
ATOM   2775  HW2 SOL   682     -19.260 -27.620   1.850  1.00  0.00           H  
ATOM   2776  OW  SOL   683      26.640  19.400  44.060  1.00  0.00           O  
ATOM   2777  OW  SOL   683      23.570 -32.860  -9.620  1.00  0.00           O  
ATOM   2778  HW1 SOL   683      27.460  19.890  44.130  1.00  0.00           H  
ATOM   2779  HW1 SOL   683      22.730 -32.590  -9.990  1.00  0.00           H  
ATOM   2780  HW2 SOL   683      26.170  19.590  44.880  1.00  0.00           H  
ATOM   2781  HW2 SOL   683      23.790 -33.670 -10.100  1.00  0.00           H  
ATOM   2782  OW  SOL   684       4.210 -42.480 -14.370  1.00  0.00           O  
ATOM   2783  OW  SOL   684      12.220  14.820  37.780  1.00  0.00           O  
ATOM   2784  HW1 SOL   684       3.330 -42.700 -14.040  1.00  0.00           H  
ATOM   2785  HW1 SOL   684      11.450  14.300  37.550  1.00  0.00           H  
ATOM   2786  HW2 SOL   684       4.290 -41.540 -14.220  1.00  0.00           H  
ATOM   2787  HW2 SOL   684      12.220  15.530  37.130  1.00  0.00           H  
ATOM   2788  OW  SOL   685      43.900  17.390   3.030  1.00  0.00           O  
ATOM   2789  OW  SOL   685      65.240  27.100  -5.070  1.00  0.00           O  
ATOM   2790  HW1 SOL   685      43.680  18.320   3.050  1.00  0.00           H  
ATOM   2791  HW1 SOL   685      65.250  27.930  -4.580  1.00  0.00           H  
ATOM   2792  HW2 SOL   685      44.700  17.320   3.550  1.00  0.00           H  
ATOM   2793  HW2 SOL   685      65.740  26.500  -4.520  1.00  0.00           H  
ATOM   2794  OW  SOL   686      -6.020   3.940  14.590  1.00  0.00           O  
ATOM   2795  OW  SOL   686      -4.300  19.720 -10.650  1.00  0.00           O  
ATOM   2796  HW1 SOL   686      -6.150   4.680  14.000  1.00  0.00           H  
ATOM   2797  HW1 SOL   686      -4.990  20.300 -11.000  1.00  0.00           H  
ATOM   2798  HW2 SOL   686      -6.240   4.300  15.460  1.00  0.00           H  
ATOM   2799  HW2 SOL   686      -4.740  19.160 -10.020  1.00  0.00           H  
ATOM   2800  OW  SOL   687     -17.770   7.700  11.810  1.00  0.00           O  
ATOM   2801  OW  SOL   687      23.490   5.220  24.200  1.00  0.00           O  
ATOM   2802  HW1 SOL   687     -18.250   7.710  12.640  1.00  0.00           H  
ATOM   2803  HW1 SOL   687      23.950   5.110  23.370  1.00  0.00           H  
ATOM   2804  HW2 SOL   687     -18.420   7.980  11.160  1.00  0.00           H  
ATOM   2805  HW2 SOL   687      23.980   5.920  24.650  1.00  0.00           H  
ATOM   2806  OW  SOL   688      -4.100  34.920   9.630  1.00  0.00           O  
ATOM   2807  OW  SOL   688      10.460  -8.230 -21.650  1.00  0.00           O  
ATOM   2808  HW1 SOL   688      -3.240  34.520   9.480  1.00  0.00           H  
ATOM   2809  HW1 SOL   688      10.450  -9.160 -21.460  1.00  0.00           H  
ATOM   2810  HW2 SOL   688      -4.170  35.020  10.580  1.00  0.00           H  
ATOM   2811  HW2 SOL   688       9.560  -7.940 -21.490  1.00  0.00           H  
ATOM   2812  OW  SOL   689      28.840  38.240 -15.620  1.00  0.00           O  
ATOM   2813  OW  SOL   689     -16.550 -33.670   1.360  1.00  0.00           O  
ATOM   2814  HW1 SOL   689      28.620  37.530 -15.010  1.00  0.00           H  
ATOM   2815  HW1 SOL   689     -15.740 -33.860   0.880  1.00  0.00           H  
ATOM   2816  HW2 SOL   689      28.650  39.040 -15.120  1.00  0.00           H  
ATOM   2817  HW2 SOL   689     -16.640 -34.390   1.970  1.00  0.00           H  
ATOM   2818  OW  SOL   690      36.350  20.570 -11.700  1.00  0.00           O  
ATOM   2819  OW  SOL   690      44.940  39.930   0.670  1.00  0.00           O  
ATOM   2820  HW1 SOL   690      35.960  19.810 -11.270  1.00  0.00           H  
ATOM   2821  HW1 SOL   690      44.210  39.340   0.880  1.00  0.00           H  
ATOM   2822  HW2 SOL   690      37.190  20.260 -12.030  1.00  0.00           H  
ATOM   2823  HW2 SOL   690      44.580  40.810   0.790  1.00  0.00           H  
ATOM   2824  OW  SOL   691      63.270  27.870 -12.110  1.00  0.00           O  
ATOM   2825  OW  SOL   691      48.180 -11.840  35.580  1.00  0.00           O  
ATOM   2826  HW1 SOL   691      63.430  27.460 -11.270  1.00  0.00           H  
ATOM   2827  HW1 SOL   691      47.360 -11.930  35.080  1.00  0.00           H  
ATOM   2828  HW2 SOL   691      62.310  27.840 -12.200  1.00  0.00           H  
ATOM   2829  HW2 SOL   691      48.810 -12.350  35.100  1.00  0.00           H  
ATOM   2830  OW  SOL   692      38.330 -39.150   3.300  1.00  0.00           O  
ATOM   2831  OW  SOL   692      32.100  -4.970 -36.190  1.00  0.00           O  
ATOM   2832  HW1 SOL   692      37.490 -39.590   3.420  1.00  0.00           H  
ATOM   2833  HW1 SOL   692      32.690  -4.560 -36.820  1.00  0.00           H  
ATOM   2834  HW2 SOL   692      38.660 -39.010   4.190  1.00  0.00           H  
ATOM   2835  HW2 SOL   692      32.220  -4.460 -35.390  1.00  0.00           H  
ATOM   2836  OW  SOL   693      46.000  -3.760 -32.880  1.00  0.00           O  
ATOM   2837  OW  SOL   693      14.510  12.550   4.070  1.00  0.00           O  
ATOM   2838  HW1 SOL   693      46.390  -3.340 -32.130  1.00  0.00           H  
ATOM   2839  HW1 SOL   693      13.920  12.810   3.380  1.00  0.00           H  
ATOM   2840  HW2 SOL   693      45.840  -3.060 -33.510  1.00  0.00           H  
ATOM   2841  HW2 SOL   693      13.970  12.030   4.670  1.00  0.00           H  
ATOM   2842  OW  SOL   694      61.200 -15.800  19.920  1.00  0.00           O  
ATOM   2843  OW  SOL   694      14.460  -9.670  24.380  1.00  0.00           O  
ATOM   2844  HW1 SOL   694      62.080 -15.500  19.680  1.00  0.00           H  
ATOM   2845  HW1 SOL   694      14.240  -9.620  25.310  1.00  0.00           H  
ATOM   2846  HW2 SOL   694      60.730 -15.000  20.130  1.00  0.00           H  
ATOM   2847  HW2 SOL   694      15.390  -9.920  24.370  1.00  0.00           H  
ATOM   2848  OW  SOL   695      25.730 -43.230  -9.070  1.00  0.00           O  
ATOM   2849  OW  SOL   695      23.110   2.660 -37.520  1.00  0.00           O  
ATOM   2850  HW1 SOL   695      25.940 -42.460  -8.540  1.00  0.00           H  
ATOM   2851  HW1 SOL   695      22.570   1.880 -37.610  1.00  0.00           H  
ATOM   2852  HW2 SOL   695      25.030 -42.930  -9.660  1.00  0.00           H  
ATOM   2853  HW2 SOL   695      23.970   2.330 -37.260  1.00  0.00           H  
ATOM   2854  OW  SOL   696      -6.350  16.590   7.700  1.00  0.00           O  
ATOM   2855  OW  SOL   696      28.400  15.800  -0.270  1.00  0.00           O  
ATOM   2856  HW1 SOL   696      -6.230  16.610   8.650  1.00  0.00           H  
ATOM   2857  HW1 SOL   696      29.330  15.650  -0.110  1.00  0.00           H  
ATOM   2858  HW2 SOL   696      -6.410  15.660   7.490  1.00  0.00           H  
ATOM   2859  HW2 SOL   696      28.380  16.610  -0.770  1.00  0.00           H  
ATOM   2860  OW  SOL   697      33.540  -2.010  12.410  1.00  0.00           O  
ATOM   2861  OW  SOL   697      24.930  32.870 -17.950  1.00  0.00           O  
ATOM   2862  HW1 SOL   697      32.670  -2.250  12.730  1.00  0.00           H  
ATOM   2863  HW1 SOL   697      24.630  31.960 -17.910  1.00  0.00           H  
ATOM   2864  HW2 SOL   697      33.430  -1.950  11.460  1.00  0.00           H  
ATOM   2865  HW2 SOL   697      25.680  32.900 -17.360  1.00  0.00           H  
ATOM   2866  OW  SOL   698      28.320  -2.000  43.030  1.00  0.00           O  
ATOM   2867  OW  SOL   698      34.240 -11.730 -28.520  1.00  0.00           O  
ATOM   2868  HW1 SOL   698      28.790  -2.800  42.820  1.00  0.00           H  
ATOM   2869  HW1 SOL   698      35.060 -12.200 -28.650  1.00  0.00           H  
ATOM   2870  HW2 SOL   698      28.450  -1.880  43.970  1.00  0.00           H  
ATOM   2871  HW2 SOL   698      33.640 -12.390 -28.160  1.00  0.00           H  
ATOM   2872  OW  SOL   699      33.620  10.250  45.650  1.00  0.00           O  
ATOM   2873  OW  SOL   699      49.390  11.110  20.050  1.00  0.00           O  
ATOM   2874  HW1 SOL   699      32.690  10.320  45.890  1.00  0.00           H  
ATOM   2875  HW1 SOL   699      48.450  11.270  19.980  1.00  0.00           H  
ATOM   2876  HW2 SOL   699      34.050  10.950  46.140  1.00  0.00           H  
ATOM   2877  HW2 SOL   699      49.630  11.420  20.920  1.00  0.00           H  
ATOM   2878  OW  SOL   700      29.440 -21.750   1.910  1.00  0.00           O  
ATOM   2879  OW  SOL   700       7.630 -15.000 -28.980  1.00  0.00           O  
ATOM   2880  HW1 SOL   700      28.960 -21.880   1.090  1.00  0.00           H  
ATOM   2881  HW1 SOL   700       7.860 -15.550 -28.240  1.00  0.00           H  
ATOM   2882  HW2 SOL   700      29.250 -20.840   2.150  1.00  0.00           H  
ATOM   2883  HW2 SOL   700       7.390 -15.620 -29.670  1.00  0.00           H  
ATOM   2884  OW  SOL   701      50.300  27.340  22.870  1.00  0.00           O  
ATOM   2885  OW  SOL   701      27.630  13.010  29.900  1.00  0.00           O  
ATOM   2886  HW1 SOL   701      50.240  28.190  23.310  1.00  0.00           H  
ATOM   2887  HW1 SOL   701      27.960  13.570  29.200  1.00  0.00           H  
ATOM   2888  HW2 SOL   701      49.490  26.890  23.110  1.00  0.00           H  
ATOM   2889  HW2 SOL   701      26.750  12.770  29.620  1.00  0.00           H  
ATOM   2890  OW  SOL   702      29.210 -30.270  16.270  1.00  0.00           O  
ATOM   2891  OW  SOL   702       5.020   9.160  27.230  1.00  0.00           O  
ATOM   2892  HW1 SOL   702      29.230 -29.660  17.000  1.00  0.00           H  
ATOM   2893  HW1 SOL   702       4.720   9.490  28.090  1.00  0.00           H  
ATOM   2894  HW2 SOL   702      28.420 -30.800  16.410  1.00  0.00           H  
ATOM   2895  HW2 SOL   702       5.440   9.900  26.820  1.00  0.00           H  
ATOM   2896  OW  SOL   703      39.590  16.490  30.030  1.00  0.00           O  
ATOM   2897  OW  SOL   703      67.050  31.940   0.940  1.00  0.00           O  
ATOM   2898  HW1 SOL   703      40.290  17.080  30.310  1.00  0.00           H  
ATOM   2899  HW1 SOL   703      67.730  32.590   1.150  1.00  0.00           H  
ATOM   2900  HW2 SOL   703      39.020  16.410  30.800  1.00  0.00           H  
ATOM   2901  HW2 SOL   703      66.490  31.920   1.720  1.00  0.00           H  
ATOM   2902  OW  SOL   704      14.740  17.020  37.060  1.00  0.00           O  
ATOM   2903  OW  SOL   704      12.530 -19.570   5.350  1.00  0.00           O  
ATOM   2904  HW1 SOL   704      14.310  17.870  36.930  1.00  0.00           H  
ATOM   2905  HW1 SOL   704      12.710 -18.630   5.350  1.00  0.00           H  
ATOM   2906  HW2 SOL   704      15.500  17.210  37.610  1.00  0.00           H  
ATOM   2907  HW2 SOL   704      12.380 -19.790   6.270  1.00  0.00           H  
ATOM   2908  OW  SOL   705     -17.100  17.730  -6.320  1.00  0.00           O  
ATOM   2909  OW  SOL   705      40.190 -42.510  18.140  1.00  0.00           O  
ATOM   2910  HW1 SOL   705     -17.650  18.480  -6.560  1.00  0.00           H  
ATOM   2911  HW1 SOL   705      39.620 -41.960  18.670  1.00  0.00           H  
ATOM   2912  HW2 SOL   705     -17.600  16.970  -6.600  1.00  0.00           H  
ATOM   2913  HW2 SOL   705      41.050 -42.390  18.530  1.00  0.00           H  
ATOM   2914  OW  SOL   706     -11.370   4.350  -0.940  1.00  0.00           O  
ATOM   2915  OW  SOL   706     -12.380   9.870  12.740  1.00  0.00           O  
ATOM   2916  HW1 SOL   706     -11.300   4.840  -1.750  1.00  0.00           H  
ATOM   2917  HW1 SOL   706     -12.740  10.720  12.520  1.00  0.00           H  
ATOM   2918  HW2 SOL   706     -10.550   3.860  -0.880  1.00  0.00           H  
ATOM   2919  HW2 SOL   706     -11.760   9.670  12.040  1.00  0.00           H  
ATOM   2920  OW  SOL   707     -16.310  -5.760  21.550  1.00  0.00           O  
ATOM   2921  OW  SOL   707      25.220 -34.210  -7.130  1.00  0.00           O  
ATOM   2922  HW1 SOL   707     -15.620  -5.150  21.270  1.00  0.00           H  
ATOM   2923  HW1 SOL   707      24.570 -34.080  -7.820  1.00  0.00           H  
ATOM   2924  HW2 SOL   707     -16.970  -5.700  20.850  1.00  0.00           H  
ATOM   2925  HW2 SOL   707      25.680 -35.010  -7.380  1.00  0.00           H  
ATOM   2926  OW  SOL   708      49.310   5.000 -38.370  1.00  0.00           O  
ATOM   2927  OW  SOL   708      19.020 -42.540 -16.830  1.00  0.00           O  
ATOM   2928  HW1 SOL   708      49.430   4.080 -38.130  1.00  0.00           H  
ATOM   2929  HW1 SOL   708      19.310 -42.740 -17.720  1.00  0.00           H  
ATOM   2930  HW2 SOL   708      50.170   5.280 -38.710  1.00  0.00           H  
ATOM   2931  HW2 SOL   708      18.220 -42.020 -16.940  1.00  0.00           H  
ATOM   2932  OW  SOL   709      37.230   2.320 -37.630  1.00  0.00           O  
ATOM   2933  OW  SOL   709       5.080  19.450 -17.410  1.00  0.00           O  
ATOM   2934  HW1 SOL   709      36.510   2.790 -37.190  1.00  0.00           H  
ATOM   2935  HW1 SOL   709       4.380  19.500 -16.760  1.00  0.00           H  
ATOM   2936  HW2 SOL   709      37.650   1.820 -36.930  1.00  0.00           H  
ATOM   2937  HW2 SOL   709       5.770  20.010 -17.060  1.00  0.00           H  
ATOM   2938  OW  SOL   710      41.930  22.390 -19.050  1.00  0.00           O  
ATOM   2939  OW  SOL   710      43.520   4.280 -39.310  1.00  0.00           O  
ATOM   2940  HW1 SOL   710      41.430  21.640 -18.740  1.00  0.00           H  
ATOM   2941  HW1 SOL   710      44.410   4.430 -38.980  1.00  0.00           H  
ATOM   2942  HW2 SOL   710      42.840  22.170 -18.850  1.00  0.00           H  
ATOM   2943  HW2 SOL   710      43.400   4.950 -39.980  1.00  0.00           H  
ATOM   2944  OW  SOL   711      28.740  12.080 -12.300  1.00  0.00           O  
ATOM   2945  OW  SOL   711      39.380  34.730 -20.960  1.00  0.00           O  
ATOM   2946  HW1 SOL   711      28.840  12.840 -12.870  1.00  0.00           H  
ATOM   2947  HW1 SOL   711      39.410  35.230 -20.150  1.00  0.00           H  
ATOM   2948  HW2 SOL   711      27.800  11.880 -12.340  1.00  0.00           H  
ATOM   2949  HW2 SOL   711      38.560  34.990 -21.380  1.00  0.00           H  
ATOM   2950  OW  SOL   712      46.660 -34.300  12.900  1.00  0.00           O  
ATOM   2951  OW  SOL   712      34.700  -6.970 -15.020  1.00  0.00           O  
ATOM   2952  HW1 SOL   712      47.070 -34.450  12.040  1.00  0.00           H  
ATOM   2953  HW1 SOL   712      35.210  -6.520 -14.350  1.00  0.00           H  
ATOM   2954  HW2 SOL   712      45.720 -34.280  12.710  1.00  0.00           H  
ATOM   2955  HW2 SOL   712      33.800  -6.950 -14.690  1.00  0.00           H  
ATOM   2956  OW  SOL   713      45.180 -29.180 -17.600  1.00  0.00           O  
ATOM   2957  OW  SOL   713       4.440 -19.020  -7.180  1.00  0.00           O  
ATOM   2958  HW1 SOL   713      45.690 -29.720 -18.210  1.00  0.00           H  
ATOM   2959  HW1 SOL   713       5.110 -18.560  -7.690  1.00  0.00           H  
ATOM   2960  HW2 SOL   713      44.910 -28.420 -18.110  1.00  0.00           H  
ATOM   2961  HW2 SOL   713       3.830 -18.340  -6.900  1.00  0.00           H  
ATOM   2962  OW  SOL   714      18.760  -9.010 -11.970  1.00  0.00           O  
ATOM   2963  OW  SOL   714     -10.940   4.890  30.860  1.00  0.00           O  
ATOM   2964  HW1 SOL   714      17.900  -8.770 -11.620  1.00  0.00           H  
ATOM   2965  HW1 SOL   714     -10.130   4.500  30.530  1.00  0.00           H  
ATOM   2966  HW2 SOL   714      18.920  -9.890 -11.620  1.00  0.00           H  
ATOM   2967  HW2 SOL   714     -10.900   5.800  30.600  1.00  0.00           H  
ATOM   2968  OW  SOL   715     -16.630 -16.600 -17.160  1.00  0.00           O  
ATOM   2969  OW  SOL   715      21.770  20.990  42.880  1.00  0.00           O  
ATOM   2970  HW1 SOL   715     -15.830 -16.240 -16.790  1.00  0.00           H  
ATOM   2971  HW1 SOL   715      21.080  21.440  42.390  1.00  0.00           H  
ATOM   2972  HW2 SOL   715     -16.620 -17.530 -16.920  1.00  0.00           H  
ATOM   2973  HW2 SOL   715      21.440  20.100  42.990  1.00  0.00           H  
ATOM   2974  OW  SOL   716      40.320  20.270  27.150  1.00  0.00           O  
ATOM   2975  OW  SOL   716      -1.790  33.870 -12.580  1.00  0.00           O  
ATOM   2976  HW1 SOL   716      39.500  20.760  27.140  1.00  0.00           H  
ATOM   2977  HW1 SOL   716      -0.900  34.010 -12.900  1.00  0.00           H  
ATOM   2978  HW2 SOL   716      40.770  20.580  27.940  1.00  0.00           H  
ATOM   2979  HW2 SOL   716      -1.730  33.100 -12.020  1.00  0.00           H  
ATOM   2980  OW  SOL   717       2.960  14.840  21.920  1.00  0.00           O  
ATOM   2981  OW  SOL   717      19.220   6.940 -31.390  1.00  0.00           O  
ATOM   2982  HW1 SOL   717       3.260  15.070  21.040  1.00  0.00           H  
ATOM   2983  HW1 SOL   717      19.920   6.440 -31.830  1.00  0.00           H  
ATOM   2984  HW2 SOL   717       2.210  15.410  22.080  1.00  0.00           H  
ATOM   2985  HW2 SOL   717      19.580   7.820 -31.290  1.00  0.00           H  
ATOM   2986  OW  SOL   718      16.340 -35.530 -14.610  1.00  0.00           O  
ATOM   2987  OW  SOL   718      65.900  -9.250   8.930  1.00  0.00           O  
ATOM   2988  HW1 SOL   718      15.600 -34.950 -14.810  1.00  0.00           H  
ATOM   2989  HW1 SOL   718      65.950 -10.190   8.780  1.00  0.00           H  
ATOM   2990  HW2 SOL   718      17.100 -34.960 -14.630  1.00  0.00           H  
ATOM   2991  HW2 SOL   718      65.480  -9.160   9.780  1.00  0.00           H  
ATOM   2992  OW  SOL   719      43.670  11.130  19.630  1.00  0.00           O  
ATOM   2993  OW  SOL   719      10.620  -6.120  25.300  1.00  0.00           O  
ATOM   2994  HW1 SOL   719      43.480  12.040  19.860  1.00  0.00           H  
ATOM   2995  HW1 SOL   719      10.400  -6.810  24.670  1.00  0.00           H  
ATOM   2996  HW2 SOL   719      44.200  11.190  18.840  1.00  0.00           H  
ATOM   2997  HW2 SOL   719      11.550  -5.940  25.140  1.00  0.00           H  
ATOM   2998  OW  SOL   720      46.920 -40.440   2.220  1.00  0.00           O  
ATOM   2999  OW  SOL   720      42.860 -31.550   8.440  1.00  0.00           O  
ATOM   3000  HW1 SOL   720      46.800 -39.650   2.740  1.00  0.00           H  
ATOM   3001  HW1 SOL   720      43.560 -30.900   8.530  1.00  0.00           H  
ATOM   3002  HW2 SOL   720      47.860 -40.500   2.090  1.00  0.00           H  
ATOM   3003  HW2 SOL   720      42.140 -31.080   8.030  1.00  0.00           H  
ATOM   3004  OW  SOL   721     -14.970  -7.890  16.560  1.00  0.00           O  
ATOM   3005  OW  SOL   721       3.440  14.860 -19.730  1.00  0.00           O  
ATOM   3006  HW1 SOL   721     -14.860  -8.610  15.950  1.00  0.00           H  
ATOM   3007  HW1 SOL   721       3.870  15.200 -20.510  1.00  0.00           H  
ATOM   3008  HW2 SOL   721     -14.070  -7.580  16.720  1.00  0.00           H  
ATOM   3009  HW2 SOL   721       3.150  15.650 -19.260  1.00  0.00           H  
ATOM   3010  OW  SOL   722      31.930   7.980 -24.460  1.00  0.00           O  
ATOM   3011  OW  SOL   722      10.190  13.930  36.320  1.00  0.00           O  
ATOM   3012  HW1 SOL   722      31.420   7.170 -24.370  1.00  0.00           H  
ATOM   3013  HW1 SOL   722       9.910  13.060  36.030  1.00  0.00           H  
ATOM   3014  HW2 SOL   722      31.390   8.650 -24.020  1.00  0.00           H  
ATOM   3015  HW2 SOL   722       9.670  14.540  35.800  1.00  0.00           H  
ATOM   3016  OW  SOL   723     -16.960  24.750  -8.390  1.00  0.00           O  
ATOM   3017  OW  SOL   723      19.410 -43.130  27.380  1.00  0.00           O  
ATOM   3018  HW1 SOL   723     -16.280  24.970  -9.020  1.00  0.00           H  
ATOM   3019  HW1 SOL   723      18.580 -42.740  27.120  1.00  0.00           H  
ATOM   3020  HW2 SOL   723     -16.540  24.120  -7.800  1.00  0.00           H  
ATOM   3021  HW2 SOL   723      19.270 -44.070  27.310  1.00  0.00           H  
ATOM   3022  OW  SOL   724      48.630  42.760   1.980  1.00  0.00           O  
ATOM   3023  OW  SOL   724      17.580  -4.270 -35.000  1.00  0.00           O  
ATOM   3024  HW1 SOL   724      48.480  43.460   1.340  1.00  0.00           H  
ATOM   3025  HW1 SOL   724      17.270  -3.450 -35.390  1.00  0.00           H  
ATOM   3026  HW2 SOL   724      49.480  42.950   2.370  1.00  0.00           H  
ATOM   3027  HW2 SOL   724      16.810  -4.640 -34.580  1.00  0.00           H  
ATOM   3028  OW  SOL   725      41.940   6.080 -23.900  1.00  0.00           O  
ATOM   3029  OW  SOL   725      -0.540   1.090  17.600  1.00  0.00           O  
ATOM   3030  HW1 SOL   725      41.090   6.510 -23.950  1.00  0.00           H  
ATOM   3031  HW1 SOL   725       0.360   0.780  17.570  1.00  0.00           H  
ATOM   3032  HW2 SOL   725      42.580   6.800 -23.900  1.00  0.00           H  
ATOM   3033  HW2 SOL   725      -0.600   1.740  16.890  1.00  0.00           H  
ATOM   3034  OW  SOL   726      16.510  19.320 -24.000  1.00  0.00           O  
ATOM   3035  OW  SOL   726      16.070  29.930   0.060  1.00  0.00           O  
ATOM   3036  HW1 SOL   726      16.710  20.180 -24.380  1.00  0.00           H  
ATOM   3037  HW1 SOL   726      15.510  29.990  -0.720  1.00  0.00           H  
ATOM   3038  HW2 SOL   726      17.360  18.910 -23.860  1.00  0.00           H  
ATOM   3039  HW2 SOL   726      16.180  30.830   0.350  1.00  0.00           H  
ATOM   3040  OW  SOL   727      34.020 -19.440 -33.790  1.00  0.00           O  
ATOM   3041  OW  SOL   727      -1.550   4.460   2.350  1.00  0.00           O  
ATOM   3042  HW1 SOL   727      34.560 -20.030 -34.320  1.00  0.00           H  
ATOM   3043  HW1 SOL   727      -1.550   4.130   3.250  1.00  0.00           H  
ATOM   3044  HW2 SOL   727      33.120 -19.710 -33.980  1.00  0.00           H  
ATOM   3045  HW2 SOL   727      -1.010   3.840   1.870  1.00  0.00           H  
ATOM   3046  OW  SOL   728       9.920  24.680 -29.690  1.00  0.00           O  
ATOM   3047  OW  SOL   728      49.150   5.260  37.890  1.00  0.00           O  
ATOM   3048  HW1 SOL   728       9.770  23.750 -29.510  1.00  0.00           H  
ATOM   3049  HW1 SOL   728      49.970   5.050  38.340  1.00  0.00           H  
ATOM   3050  HW2 SOL   728       9.590  25.130 -28.910  1.00  0.00           H  
ATOM   3051  HW2 SOL   728      49.090   6.210  37.920  1.00  0.00           H  
ATOM   3052  OW  SOL   729       8.000 -17.050 -27.500  1.00  0.00           O  
ATOM   3053  OW  SOL   729     -18.360 -27.940 -12.310  1.00  0.00           O  
ATOM   3054  HW1 SOL   729       7.970 -17.950 -27.820  1.00  0.00           H  
ATOM   3055  HW1 SOL   729     -17.710 -28.610 -12.100  1.00  0.00           H  
ATOM   3056  HW2 SOL   729       8.930 -16.910 -27.310  1.00  0.00           H  
ATOM   3057  HW2 SOL   729     -18.550 -27.520 -11.470  1.00  0.00           H  
ATOM   3058  OW  SOL   730      36.600  19.990  35.190  1.00  0.00           O  
ATOM   3059  OW  SOL   730      -1.400 -13.530 -30.730  1.00  0.00           O  
ATOM   3060  HW1 SOL   730      37.030  20.670  34.670  1.00  0.00           H  
ATOM   3061  HW1 SOL   730      -1.570 -13.980 -31.560  1.00  0.00           H  
ATOM   3062  HW2 SOL   730      35.700  19.970  34.870  1.00  0.00           H  
ATOM   3063  HW2 SOL   730      -1.820 -12.680 -30.810  1.00  0.00           H  
ATOM   3064  OW  SOL   731      32.310  -5.190  14.320  1.00  0.00           O  
ATOM   3065  OW  SOL   731      20.050 -16.150 -29.190  1.00  0.00           O  
ATOM   3066  HW1 SOL   731      31.710  -5.730  14.830  1.00  0.00           H  
ATOM   3067  HW1 SOL   731      20.300 -16.540 -30.030  1.00  0.00           H  
ATOM   3068  HW2 SOL   731      32.190  -4.300  14.670  1.00  0.00           H  
ATOM   3069  HW2 SOL   731      19.230 -16.590 -28.960  1.00  0.00           H  
ATOM   3070  OW  SOL   732      56.980 -14.970   2.770  1.00  0.00           O  
ATOM   3071  OW  SOL   732      -2.360 -15.950 -24.940  1.00  0.00           O  
ATOM   3072  HW1 SOL   732      57.770 -14.970   3.310  1.00  0.00           H  
ATOM   3073  HW1 SOL   732      -1.690 -16.540 -24.600  1.00  0.00           H  
ATOM   3074  HW2 SOL   732      56.270 -15.140   3.380  1.00  0.00           H  
ATOM   3075  HW2 SOL   732      -3.090 -16.040 -24.320  1.00  0.00           H  
ATOM   3076  OW  SOL   733      38.090  18.860  32.140  1.00  0.00           O  
ATOM   3077  OW  SOL   733     -13.980   0.380  18.100  1.00  0.00           O  
ATOM   3078  HW1 SOL   733      37.500  19.080  31.420  1.00  0.00           H  
ATOM   3079  HW1 SOL   733     -14.300   1.010  17.440  1.00  0.00           H  
ATOM   3080  HW2 SOL   733      37.920  17.930  32.310  1.00  0.00           H  
ATOM   3081  HW2 SOL   733     -13.870   0.900  18.890  1.00  0.00           H  
ATOM   3082  OW  SOL   734       1.460 -22.570  23.630  1.00  0.00           O  
ATOM   3083  OW  SOL   734      37.190  41.770 -10.790  1.00  0.00           O  
ATOM   3084  HW1 SOL   734       1.790 -22.700  24.520  1.00  0.00           H  
ATOM   3085  HW1 SOL   734      37.580  41.690  -9.930  1.00  0.00           H  
ATOM   3086  HW2 SOL   734       0.520 -22.750  23.680  1.00  0.00           H  
ATOM   3087  HW2 SOL   734      36.640  40.990 -10.870  1.00  0.00           H  
ATOM   3088  OW  SOL   735      24.960  25.870   2.870  1.00  0.00           O  
ATOM   3089  OW  SOL   735      37.920 -13.070   3.780  1.00  0.00           O  
ATOM   3090  HW1 SOL   735      25.710  25.480   2.430  1.00  0.00           H  
ATOM   3091  HW1 SOL   735      38.220 -12.990   4.680  1.00  0.00           H  
ATOM   3092  HW2 SOL   735      24.660  26.560   2.280  1.00  0.00           H  
ATOM   3093  HW2 SOL   735      37.840 -12.160   3.480  1.00  0.00           H  
ATOM   3094  OW  SOL   736      26.940  36.060  17.850  1.00  0.00           O  
ATOM   3095  OW  SOL   736      43.330  26.330  11.610  1.00  0.00           O  
ATOM   3096  HW1 SOL   736      26.150  35.770  17.410  1.00  0.00           H  
ATOM   3097  HW1 SOL   736      42.700  26.940  12.000  1.00  0.00           H  
ATOM   3098  HW2 SOL   736      27.280  36.770  17.300  1.00  0.00           H  
ATOM   3099  HW2 SOL   736      43.340  26.580  10.680  1.00  0.00           H  
ATOM   3100  OW  SOL   737      26.550  30.570  30.630  1.00  0.00           O  
ATOM   3101  OW  SOL   737     -13.060  -6.170 -30.020  1.00  0.00           O  
ATOM   3102  HW1 SOL   737      26.600  30.970  29.750  1.00  0.00           H  
ATOM   3103  HW1 SOL   737     -13.950  -5.980 -30.320  1.00  0.00           H  
ATOM   3104  HW2 SOL   737      26.350  29.650  30.450  1.00  0.00           H  
ATOM   3105  HW2 SOL   737     -12.540  -5.440 -30.350  1.00  0.00           H  
ATOM   3106  OW  SOL   738      25.230 -40.350  20.490  1.00  0.00           O  
ATOM   3107  OW  SOL   738      -1.670  11.520  11.610  1.00  0.00           O  
ATOM   3108  HW1 SOL   738      26.120 -40.590  20.750  1.00  0.00           H  
ATOM   3109  HW1 SOL   738      -2.370  10.870  11.550  1.00  0.00           H  
ATOM   3110  HW2 SOL   738      25.020 -39.590  21.040  1.00  0.00           H  
ATOM   3111  HW2 SOL   738      -1.770  11.890  12.490  1.00  0.00           H  
ATOM   3112  OW  SOL   739       6.940  -5.260 -17.510  1.00  0.00           O  
ATOM   3113  OW  SOL   739      42.180   5.420 -18.100  1.00  0.00           O  
ATOM   3114  HW1 SOL   739       6.230  -4.630 -17.390  1.00  0.00           H  
ATOM   3115  HW1 SOL   739      41.340   5.810 -17.880  1.00  0.00           H  
ATOM   3116  HW2 SOL   739       7.630  -4.960 -16.920  1.00  0.00           H  
ATOM   3117  HW2 SOL   739      42.640   6.090 -18.600  1.00  0.00           H  
ATOM   3118  OW  SOL   740      40.090 -31.210 -22.630  1.00  0.00           O  
ATOM   3119  OW  SOL   740      -1.870 -31.010  -0.920  1.00  0.00           O  
ATOM   3120  HW1 SOL   740      40.310 -31.060 -23.550  1.00  0.00           H  
ATOM   3121  HW1 SOL   740      -0.930 -31.170  -1.000  1.00  0.00           H  
ATOM   3122  HW2 SOL   740      39.130 -31.220 -22.610  1.00  0.00           H  
ATOM   3123  HW2 SOL   740      -1.970 -30.080  -1.140  1.00  0.00           H  
ATOM   3124  OW  SOL   741       5.240  42.470 -12.500  1.00  0.00           O  
ATOM   3125  OW  SOL   741      -4.980  22.140  16.520  1.00  0.00           O  
ATOM   3126  HW1 SOL   741       5.180  43.100 -13.210  1.00  0.00           H  
ATOM   3127  HW1 SOL   741      -4.200  22.620  16.240  1.00  0.00           H  
ATOM   3128  HW2 SOL   741       4.340  42.190 -12.340  1.00  0.00           H  
ATOM   3129  HW2 SOL   741      -4.650  21.460  17.100  1.00  0.00           H  
ATOM   3130  OW  SOL   742       8.100  18.630 -13.310  1.00  0.00           O  
ATOM   3131  OW  SOL   742      -7.860   1.760  21.750  1.00  0.00           O  
ATOM   3132  HW1 SOL   742       7.920  18.450 -12.390  1.00  0.00           H  
ATOM   3133  HW1 SOL   742      -8.360   1.050  21.340  1.00  0.00           H  
ATOM   3134  HW2 SOL   742       7.530  19.370 -13.530  1.00  0.00           H  
ATOM   3135  HW2 SOL   742      -7.220   1.320  22.300  1.00  0.00           H  
ATOM   3136  OW  SOL   743      -7.610 -19.120   0.670  1.00  0.00           O  
ATOM   3137  OW  SOL   743      14.690   0.980  25.520  1.00  0.00           O  
ATOM   3138  HW1 SOL   743      -7.400 -18.970  -0.250  1.00  0.00           H  
ATOM   3139  HW1 SOL   743      15.520   0.670  25.160  1.00  0.00           H  
ATOM   3140  HW2 SOL   743      -6.770 -19.340   1.070  1.00  0.00           H  
ATOM   3141  HW2 SOL   743      14.030   0.490  25.040  1.00  0.00           H  
ATOM   3142  OW  SOL   744      13.840  12.400  41.320  1.00  0.00           O  
ATOM   3143  OW  SOL   744      -3.130  -9.100  17.220  1.00  0.00           O  
ATOM   3144  HW1 SOL   744      13.480  11.580  41.650  1.00  0.00           H  
ATOM   3145  HW1 SOL   744      -3.110  -9.600  18.040  1.00  0.00           H  
ATOM   3146  HW2 SOL   744      14.550  12.130  40.750  1.00  0.00           H  
ATOM   3147  HW2 SOL   744      -3.480  -8.240  17.470  1.00  0.00           H  
ATOM   3148  OW  SOL   745      26.360 -18.670  19.280  1.00  0.00           O  
ATOM   3149  OW  SOL   745      -9.600   2.500 -15.580  1.00  0.00           O  
ATOM   3150  HW1 SOL   745      27.210 -18.910  18.890  1.00  0.00           H  
ATOM   3151  HW1 SOL   745      -9.190   3.350 -15.400  1.00  0.00           H  
ATOM   3152  HW2 SOL   745      25.770 -19.370  18.980  1.00  0.00           H  
ATOM   3153  HW2 SOL   745      -9.160   1.890 -14.980  1.00  0.00           H  
ATOM   3154  OW  SOL   746      12.150 -30.410 -27.680  1.00  0.00           O  
ATOM   3155  OW  SOL   746       5.590   4.120 -42.550  1.00  0.00           O  
ATOM   3156  HW1 SOL   746      12.290 -30.570 -28.610  1.00  0.00           H  
ATOM   3157  HW1 SOL   746       4.650   3.960 -42.480  1.00  0.00           H  
ATOM   3158  HW2 SOL   746      12.920 -29.910 -27.400  1.00  0.00           H  
ATOM   3159  HW2 SOL   746       5.660   4.990 -42.940  1.00  0.00           H  
ATOM   3160  OW  SOL   747      38.230  18.450   9.720  1.00  0.00           O  
ATOM   3161  OW  SOL   747      54.380 -38.090   9.380  1.00  0.00           O  
ATOM   3162  HW1 SOL   747      39.170  18.590   9.870  1.00  0.00           H  
ATOM   3163  HW1 SOL   747      55.310 -38.180   9.590  1.00  0.00           H  
ATOM   3164  HW2 SOL   747      37.830  18.560  10.580  1.00  0.00           H  
ATOM   3165  HW2 SOL   747      53.930 -38.570  10.070  1.00  0.00           H  
ATOM   3166  OW  SOL   748      30.120 -17.200  28.430  1.00  0.00           O  
ATOM   3167  OW  SOL   748      29.730 -36.400 -13.870  1.00  0.00           O  
ATOM   3168  HW1 SOL   748      30.420 -18.100  28.440  1.00  0.00           H  
ATOM   3169  HW1 SOL   748      30.480 -35.810 -13.760  1.00  0.00           H  
ATOM   3170  HW2 SOL   748      29.380 -17.190  29.030  1.00  0.00           H  
ATOM   3171  HW2 SOL   748      29.310 -36.090 -14.670  1.00  0.00           H  
ATOM   3172  OW  SOL   749      24.010 -25.730  -0.810  1.00  0.00           O  
ATOM   3173  OW  SOL   749      14.030  31.570  29.480  1.00  0.00           O  
ATOM   3174  HW1 SOL   749      24.340 -24.850  -0.640  1.00  0.00           H  
ATOM   3175  HW1 SOL   749      14.210  30.970  28.750  1.00  0.00           H  
ATOM   3176  HW2 SOL   749      24.710 -26.310  -0.490  1.00  0.00           H  
ATOM   3177  HW2 SOL   749      14.790  32.160  29.500  1.00  0.00           H  
ATOM   3178  OW  SOL   750      64.410   2.170   9.350  1.00  0.00           O  
ATOM   3179  OW  SOL   750     -17.890 -28.960  -2.200  1.00  0.00           O  
ATOM   3180  HW1 SOL   750      64.710   1.460   9.920  1.00  0.00           H  
ATOM   3181  HW1 SOL   750     -18.560 -29.620  -2.040  1.00  0.00           H  
ATOM   3182  HW2 SOL   750      63.830   1.730   8.720  1.00  0.00           H  
ATOM   3183  HW2 SOL   750     -17.980 -28.750  -3.130  1.00  0.00           H  
ATOM   3184  OW  SOL   751      23.260 -11.180 -33.120  1.00  0.00           O  
ATOM   3185  OW  SOL   751      29.320 -35.510  28.340  1.00  0.00           O  
ATOM   3186  HW1 SOL   751      22.450 -11.680 -33.140  1.00  0.00           H  
ATOM   3187  HW1 SOL   751      29.050 -35.160  27.480  1.00  0.00           H  
ATOM   3188  HW2 SOL   751      23.780 -11.600 -32.430  1.00  0.00           H  
ATOM   3189  HW2 SOL   751      30.270 -35.620  28.260  1.00  0.00           H  
ATOM   3190  OW  SOL   752      27.600 -33.040  -3.180  1.00  0.00           O  
ATOM   3191  OW  SOL   752      35.750  -4.100  41.740  1.00  0.00           O  
ATOM   3192  HW1 SOL   752      28.360 -32.580  -3.540  1.00  0.00           H  
ATOM   3193  HW1 SOL   752      36.660  -4.300  41.970  1.00  0.00           H  
ATOM   3194  HW2 SOL   752      27.290 -32.470  -2.470  1.00  0.00           H  
ATOM   3195  HW2 SOL   752      35.360  -4.950  41.560  1.00  0.00           H  
ATOM   3196  OW  SOL   753      14.590  24.170  15.850  1.00  0.00           O  
ATOM   3197  OW  SOL   753      10.650  -4.580 -34.100  1.00  0.00           O  
ATOM   3198  HW1 SOL   753      15.280  23.510  15.840  1.00  0.00           H  
ATOM   3199  HW1 SOL   753      11.330  -4.590 -34.770  1.00  0.00           H  
ATOM   3200  HW2 SOL   753      13.900  23.780  16.410  1.00  0.00           H  
ATOM   3201  HW2 SOL   753      10.430  -3.660 -34.000  1.00  0.00           H  
ATOM   3202  OW  SOL   754      22.800 -34.990 -11.710  1.00  0.00           O  
ATOM   3203  OW  SOL   754      21.180  13.450  14.950  1.00  0.00           O  
ATOM   3204  HW1 SOL   754      23.010 -34.690 -12.600  1.00  0.00           H  
ATOM   3205  HW1 SOL   754      21.330  14.060  15.670  1.00  0.00           H  
ATOM   3206  HW2 SOL   754      22.080 -35.600 -11.830  1.00  0.00           H  
ATOM   3207  HW2 SOL   754      21.910  13.600  14.350  1.00  0.00           H  
ATOM   3208  OW  SOL   755      17.730  19.240 -41.430  1.00  0.00           O  
ATOM   3209  OW  SOL   755      48.740 -28.100   9.820  1.00  0.00           O  
ATOM   3210  HW1 SOL   755      17.340  19.610 -40.630  1.00  0.00           H  
ATOM   3211  HW1 SOL   755      48.620 -28.030   8.870  1.00  0.00           H  
ATOM   3212  HW2 SOL   755      16.970  19.030 -41.990  1.00  0.00           H  
ATOM   3213  HW2 SOL   755      48.120 -28.770  10.100  1.00  0.00           H  
ATOM   3214  OW  SOL   756      43.030   3.030  34.610  1.00  0.00           O  
ATOM   3215  OW  SOL   756      44.750   8.100 -20.170  1.00  0.00           O  
ATOM   3216  HW1 SOL   756      43.760   3.570  34.910  1.00  0.00           H  
ATOM   3217  HW1 SOL   756      44.120   8.360 -20.860  1.00  0.00           H  
ATOM   3218  HW2 SOL   756      42.280   3.620  34.630  1.00  0.00           H  
ATOM   3219  HW2 SOL   756      44.950   7.180 -20.360  1.00  0.00           H  
ATOM   3220  OW  SOL   757     -10.590  31.480  -0.970  1.00  0.00           O  
ATOM   3221  OW  SOL   757      38.480  15.090  39.100  1.00  0.00           O  
ATOM   3222  HW1 SOL   757     -10.590  31.490  -0.010  1.00  0.00           H  
ATOM   3223  HW1 SOL   757      38.830  14.960  39.980  1.00  0.00           H  
ATOM   3224  HW2 SOL   757     -10.350  30.590  -1.200  1.00  0.00           H  
ATOM   3225  HW2 SOL   757      37.530  15.080  39.220  1.00  0.00           H  
ATOM   3226  OW  SOL   758      35.810 -28.060   1.130  1.00  0.00           O  
ATOM   3227  OW  SOL   758      12.060  41.580 -21.170  1.00  0.00           O  
ATOM   3228  HW1 SOL   758      35.600 -27.420   1.810  1.00  0.00           H  
ATOM   3229  HW1 SOL   758      12.790  40.970 -21.120  1.00  0.00           H  
ATOM   3230  HW2 SOL   758      36.760 -28.030   1.070  1.00  0.00           H  
ATOM   3231  HW2 SOL   758      11.300  41.020 -21.350  1.00  0.00           H  
ATOM   3232  OW  SOL   759      56.650  25.050   8.500  1.00  0.00           O  
ATOM   3233  OW  SOL   759      26.300  19.710   9.540  1.00  0.00           O  
ATOM   3234  HW1 SOL   759      56.970  24.960   9.400  1.00  0.00           H  
ATOM   3235  HW1 SOL   759      25.830  19.180   8.910  1.00  0.00           H  
ATOM   3236  HW2 SOL   759      56.890  24.220   8.080  1.00  0.00           H  
ATOM   3237  HW2 SOL   759      27.220  19.480   9.400  1.00  0.00           H  
ATOM   3238  OW  SOL   760      53.160  -8.440 -34.860  1.00  0.00           O  
ATOM   3239  OW  SOL   760      30.880 -37.730 -17.980  1.00  0.00           O  
ATOM   3240  HW1 SOL   760      53.020  -8.040 -34.010  1.00  0.00           H  
ATOM   3241  HW1 SOL   760      30.370 -37.500 -18.750  1.00  0.00           H  
ATOM   3242  HW2 SOL   760      52.350  -8.900 -35.050  1.00  0.00           H  
ATOM   3243  HW2 SOL   760      30.500 -38.560 -17.690  1.00  0.00           H  
ATOM   3244  OW  SOL   761      20.130  15.240 -37.080  1.00  0.00           O  
ATOM   3245  OW  SOL   761      27.180 -40.740  17.350  1.00  0.00           O  
ATOM   3246  HW1 SOL   761      19.880  15.790 -36.340  1.00  0.00           H  
ATOM   3247  HW1 SOL   761      26.590 -40.000  17.490  1.00  0.00           H  
ATOM   3248  HW2 SOL   761      20.960  15.620 -37.380  1.00  0.00           H  
ATOM   3249  HW2 SOL   761      27.980 -40.350  16.990  1.00  0.00           H  
ATOM   3250  OW  SOL   762      56.680   1.470 -28.240  1.00  0.00           O  
ATOM   3251  OW  SOL   762      12.730  -9.970  45.560  1.00  0.00           O  
ATOM   3252  HW1 SOL   762      55.820   1.670 -28.610  1.00  0.00           H  
ATOM   3253  HW1 SOL   762      12.000 -10.110  44.970  1.00  0.00           H  
ATOM   3254  HW2 SOL   762      57.270   2.120 -28.630  1.00  0.00           H  
ATOM   3255  HW2 SOL   762      13.500 -10.240  45.050  1.00  0.00           H  
ATOM   3256  OW  SOL   763      40.220  16.400  25.370  1.00  0.00           O  
ATOM   3257  OW  SOL   763       5.940  39.870 -10.710  1.00  0.00           O  
ATOM   3258  HW1 SOL   763      40.330  16.560  26.310  1.00  0.00           H  
ATOM   3259  HW1 SOL   763       6.620  39.220 -10.510  1.00  0.00           H  
ATOM   3260  HW2 SOL   763      41.110  16.400  25.010  1.00  0.00           H  
ATOM   3261  HW2 SOL   763       6.010  40.000 -11.660  1.00  0.00           H  
ATOM   3262  OW  SOL   764      25.180 -43.340   6.140  1.00  0.00           O  
ATOM   3263  OW  SOL   764      18.650  12.490 -40.250  1.00  0.00           O  
ATOM   3264  HW1 SOL   764      25.840 -43.510   6.820  1.00  0.00           H  
ATOM   3265  HW1 SOL   764      18.320  12.690 -41.130  1.00  0.00           H  
ATOM   3266  HW2 SOL   764      24.410 -43.820   6.430  1.00  0.00           H  
ATOM   3267  HW2 SOL   764      18.100  11.760 -39.950  1.00  0.00           H  
ATOM   3268  OW  SOL   765      52.470   2.280 -35.900  1.00  0.00           O  
ATOM   3269  OW  SOL   765      32.480 -40.980  10.950  1.00  0.00           O  
ATOM   3270  HW1 SOL   765      52.610   2.720 -35.060  1.00  0.00           H  
ATOM   3271  HW1 SOL   765      32.610 -40.030  10.960  1.00  0.00           H  
ATOM   3272  HW2 SOL   765      51.530   2.320 -36.050  1.00  0.00           H  
ATOM   3273  HW2 SOL   765      31.930 -41.130  10.180  1.00  0.00           H  
ATOM   3274  OW  SOL   766      50.380 -29.530 -15.440  1.00  0.00           O  
ATOM   3275  OW  SOL   766      64.020  -9.330 -18.190  1.00  0.00           O  
ATOM   3276  HW1 SOL   766      49.610 -29.800 -15.950  1.00  0.00           H  
ATOM   3277  HW1 SOL   766      64.790  -9.790 -17.880  1.00  0.00           H  
ATOM   3278  HW2 SOL   766      50.430 -30.160 -14.720  1.00  0.00           H  
ATOM   3279  HW2 SOL   766      63.340 -10.000 -18.240  1.00  0.00           H  
ATOM   3280  OW  SOL   767      20.950  34.970   1.060  1.00  0.00           O  
ATOM   3281  OW  SOL   767       3.510  29.830 -10.860  1.00  0.00           O  
ATOM   3282  HW1 SOL   767      21.050  35.900   1.230  1.00  0.00           H  
ATOM   3283  HW1 SOL   767       4.270  29.260 -10.700  1.00  0.00           H  
ATOM   3284  HW2 SOL   767      21.070  34.890   0.110  1.00  0.00           H  
ATOM   3285  HW2 SOL   767       2.900  29.280 -11.350  1.00  0.00           H  
ATOM   3286  OW  SOL   768      18.360 -21.180  41.530  1.00  0.00           O  
ATOM   3287  OW  SOL   768      32.940   9.450 -10.010  1.00  0.00           O  
ATOM   3288  HW1 SOL   768      19.170 -21.650  41.730  1.00  0.00           H  
ATOM   3289  HW1 SOL   768      33.390  10.290 -10.070  1.00  0.00           H  
ATOM   3290  HW2 SOL   768      18.310 -20.490  42.190  1.00  0.00           H  
ATOM   3291  HW2 SOL   768      32.030   9.650 -10.230  1.00  0.00           H  
ATOM   3292  OW  SOL   769      63.460  13.640  -5.200  1.00  0.00           O  
ATOM   3293  OW  SOL   769      19.600  31.030 -11.830  1.00  0.00           O  
ATOM   3294  HW1 SOL   769      63.110  14.530  -5.250  1.00  0.00           H  
ATOM   3295  HW1 SOL   769      19.080  31.750 -12.200  1.00  0.00           H  
ATOM   3296  HW2 SOL   769      63.850  13.570  -4.330  1.00  0.00           H  
ATOM   3297  HW2 SOL   769      20.180  30.760 -12.540  1.00  0.00           H  
ATOM   3298  OW  SOL   770      16.890  28.500   3.700  1.00  0.00           O  
ATOM   3299  OW  SOL   770      39.140  33.970   4.780  1.00  0.00           O  
ATOM   3300  HW1 SOL   770      17.400  29.260   3.980  1.00  0.00           H  
ATOM   3301  HW1 SOL   770      39.680  33.250   4.440  1.00  0.00           H  
ATOM   3302  HW2 SOL   770      17.050  28.440   2.760  1.00  0.00           H  
ATOM   3303  HW2 SOL   770      39.490  34.750   4.350  1.00  0.00           H  
ATOM   3304  OW  SOL   771      41.730 -16.090  -7.260  1.00  0.00           O  
ATOM   3305  OW  SOL   771      -0.980 -28.950   4.410  1.00  0.00           O  
ATOM   3306  HW1 SOL   771      42.380 -15.800  -7.910  1.00  0.00           H  
ATOM   3307  HW1 SOL   771      -0.420 -28.490   3.790  1.00  0.00           H  
ATOM   3308  HW2 SOL   771      42.240 -16.580  -6.620  1.00  0.00           H  
ATOM   3309  HW2 SOL   771      -0.690 -28.630   5.270  1.00  0.00           H  
ATOM   3310  OW  SOL   772      66.490  -3.830 -28.470  1.00  0.00           O  
ATOM   3311  OW  SOL   772      28.960 -14.100  30.790  1.00  0.00           O  
ATOM   3312  HW1 SOL   772      65.670  -3.350 -28.550  1.00  0.00           H  
ATOM   3313  HW1 SOL   772      29.510 -14.140  30.000  1.00  0.00           H  
ATOM   3314  HW2 SOL   772      66.280  -4.570 -27.890  1.00  0.00           H  
ATOM   3315  HW2 SOL   772      28.070 -14.260  30.470  1.00  0.00           H  
ATOM   3316  OW  SOL   773       8.210 -12.150  15.350  1.00  0.00           O  
ATOM   3317  OW  SOL   773      59.500  20.620 -18.120  1.00  0.00           O  
ATOM   3318  HW1 SOL   773       7.830 -11.880  14.510  1.00  0.00           H  
ATOM   3319  HW1 SOL   773      58.870  19.900 -18.090  1.00  0.00           H  
ATOM   3320  HW2 SOL   773       8.620 -12.990  15.170  1.00  0.00           H  
ATOM   3321  HW2 SOL   773      60.020  20.450 -18.910  1.00  0.00           H  
ATOM   3322  OW  SOL   774      57.420   3.480 -24.340  1.00  0.00           O  
ATOM   3323  OW  SOL   774      33.570  19.840   2.840  1.00  0.00           O  
ATOM   3324  HW1 SOL   774      58.090   4.050 -23.970  1.00  0.00           H  
ATOM   3325  HW1 SOL   774      34.400  19.880   3.320  1.00  0.00           H  
ATOM   3326  HW2 SOL   774      57.790   2.600 -24.290  1.00  0.00           H  
ATOM   3327  HW2 SOL   774      33.020  19.250   3.350  1.00  0.00           H  
ATOM   3328  OW  SOL   775       2.810  -2.120  36.810  1.00  0.00           O  
ATOM   3329  OW  SOL   775      65.970 -11.240 -20.260  1.00  0.00           O  
ATOM   3330  HW1 SOL   775       2.420  -2.180  37.680  1.00  0.00           H  
ATOM   3331  HW1 SOL   775      66.230 -12.140 -20.080  1.00  0.00           H  
ATOM   3332  HW2 SOL   775       3.100  -1.210  36.750  1.00  0.00           H  
ATOM   3333  HW2 SOL   775      65.010 -11.250 -20.180  1.00  0.00           H  
ATOM   3334  OW  SOL   776      64.380  18.070   2.030  1.00  0.00           O  
ATOM   3335  OW  SOL   776      29.020   5.650  41.840  1.00  0.00           O  
ATOM   3336  HW1 SOL   776      64.270  17.730   2.910  1.00  0.00           H  
ATOM   3337  HW1 SOL   776      28.980   4.740  41.550  1.00  0.00           H  
ATOM   3338  HW2 SOL   776      63.650  18.670   1.910  1.00  0.00           H  
ATOM   3339  HW2 SOL   776      29.050   5.610  42.790  1.00  0.00           H  
ATOM   3340  OW  SOL   777      47.000   0.320  17.300  1.00  0.00           O  
ATOM   3341  OW  SOL   777      19.570  14.560  37.650  1.00  0.00           O  
ATOM   3342  HW1 SOL   777      46.890   0.960  18.010  1.00  0.00           H  
ATOM   3343  HW1 SOL   777      19.950  14.870  36.840  1.00  0.00           H  
ATOM   3344  HW2 SOL   777      46.540  -0.460  17.620  1.00  0.00           H  
ATOM   3345  HW2 SOL   777      19.180  15.340  38.050  1.00  0.00           H  
ATOM   3346  OW  SOL   778      19.460  16.370  33.240  1.00  0.00           O  
ATOM   3347  OW  SOL   778      -0.810 -34.730 -14.490  1.00  0.00           O  
ATOM   3348  HW1 SOL   778      19.790  15.560  32.850  1.00  0.00           H  
ATOM   3349  HW1 SOL   778      -1.120 -34.280 -13.700  1.00  0.00           H  
ATOM   3350  HW2 SOL   778      18.520  16.220  33.340  1.00  0.00           H  
ATOM   3351  HW2 SOL   778      -1.430 -34.480 -15.170  1.00  0.00           H  
ATOM   3352  OW  SOL   779      57.550  -5.870  31.140  1.00  0.00           O  
ATOM   3353  OW  SOL   779      -5.310  22.290  19.740  1.00  0.00           O  
ATOM   3354  HW1 SOL   779      57.420  -5.590  32.040  1.00  0.00           H  
ATOM   3355  HW1 SOL   779      -6.140  21.940  19.390  1.00  0.00           H  
ATOM   3356  HW2 SOL   779      57.120  -6.730  31.090  1.00  0.00           H  
ATOM   3357  HW2 SOL   779      -5.210  23.130  19.290  1.00  0.00           H  
ATOM   3358  OW  SOL   780      23.690 -28.790   2.250  1.00  0.00           O  
ATOM   3359  OW  SOL   780      -4.240  33.890   3.430  1.00  0.00           O  
ATOM   3360  HW1 SOL   780      23.800 -29.150   3.120  1.00  0.00           H  
ATOM   3361  HW1 SOL   780      -4.860  34.340   4.000  1.00  0.00           H  
ATOM   3362  HW2 SOL   780      23.470 -29.550   1.700  1.00  0.00           H  
ATOM   3363  HW2 SOL   780      -4.270  32.980   3.700  1.00  0.00           H  
ATOM   3364  OW  SOL   781      41.020  22.520   4.240  1.00  0.00           O  
ATOM   3365  OW  SOL   781      42.420   0.590  23.900  1.00  0.00           O  
ATOM   3366  HW1 SOL   781      40.080  22.700   4.340  1.00  0.00           H  
ATOM   3367  HW1 SOL   781      43.080   1.110  23.450  1.00  0.00           H  
ATOM   3368  HW2 SOL   781      41.310  22.350   5.140  1.00  0.00           H  
ATOM   3369  HW2 SOL   781      41.910   0.180  23.190  1.00  0.00           H  
ATOM   3370  OW  SOL   782      16.150 -16.610 -17.010  1.00  0.00           O  
ATOM   3371  OW  SOL   782      -4.020 -10.150  29.380  1.00  0.00           O  
ATOM   3372  HW1 SOL   782      15.650 -16.040 -17.590  1.00  0.00           H  
ATOM   3373  HW1 SOL   782      -4.850  -9.820  29.710  1.00  0.00           H  
ATOM   3374  HW2 SOL   782      15.530 -16.880 -16.340  1.00  0.00           H  
ATOM   3375  HW2 SOL   782      -3.380  -9.480  29.640  1.00  0.00           H  
ATOM   3376  OW  SOL   783      27.020  -1.560 -45.720  1.00  0.00           O  
ATOM   3377  OW  SOL   783      20.480   9.030   0.740  1.00  0.00           O  
ATOM   3378  HW1 SOL   783      27.680  -1.000 -46.140  1.00  0.00           H  
ATOM   3379  HW1 SOL   783      19.660   8.840   0.300  1.00  0.00           H  
ATOM   3380  HW2 SOL   783      27.220  -1.510 -44.790  1.00  0.00           H  
ATOM   3381  HW2 SOL   783      20.310   8.870   1.660  1.00  0.00           H  
ATOM   3382  OW  SOL   784      -3.410   8.130   3.120  1.00  0.00           O  
ATOM   3383  OW  SOL   784      35.950  26.280 -25.130  1.00  0.00           O  
ATOM   3384  HW1 SOL   784      -3.080   7.890   3.990  1.00  0.00           H  
ATOM   3385  HW1 SOL   784      36.740  26.570 -24.670  1.00  0.00           H  
ATOM   3386  HW2 SOL   784      -3.390   9.080   3.110  1.00  0.00           H  
ATOM   3387  HW2 SOL   784      36.210  26.280 -26.060  1.00  0.00           H  
ATOM   3388  OW  SOL   785       2.100 -18.680 -23.200  1.00  0.00           O  
ATOM   3389  OW  SOL   785      19.020  29.340  -0.570  1.00  0.00           O  
ATOM   3390  HW1 SOL   785       1.850 -19.500 -23.610  1.00  0.00           H  
ATOM   3391  HW1 SOL   785      19.160  30.280  -0.690  1.00  0.00           H  
ATOM   3392  HW2 SOL   785       2.730 -18.290 -23.800  1.00  0.00           H  
ATOM   3393  HW2 SOL   785      18.070  29.230  -0.660  1.00  0.00           H  
ATOM   3394  OW  SOL   786      64.960  32.000  -6.950  1.00  0.00           O  
ATOM   3395  OW  SOL   786      39.620 -16.220 -21.140  1.00  0.00           O  
ATOM   3396  HW1 SOL   786      64.570  31.170  -7.220  1.00  0.00           H  
ATOM   3397  HW1 SOL   786      38.800 -16.440 -20.720  1.00  0.00           H  
ATOM   3398  HW2 SOL   786      65.850  31.970  -7.290  1.00  0.00           H  
ATOM   3399  HW2 SOL   786      40.080 -17.060 -21.210  1.00  0.00           H  
ATOM   3400  OW  SOL   787      34.800  35.120  24.490  1.00  0.00           O  
ATOM   3401  OW  SOL   787      44.920  18.280  28.120  1.00  0.00           O  
ATOM   3402  HW1 SOL   787      35.250  34.610  23.830  1.00  0.00           H  
ATOM   3403  HW1 SOL   787      44.720  18.550  29.010  1.00  0.00           H  
ATOM   3404  HW2 SOL   787      34.720  36.000  24.120  1.00  0.00           H  
ATOM   3405  HW2 SOL   787      44.240  18.690  27.590  1.00  0.00           H  
ATOM   3406  OW  SOL   788      10.200 -19.530  35.150  1.00  0.00           O  
ATOM   3407  OW  SOL   788       1.610  26.210 -10.600  1.00  0.00           O  
ATOM   3408  HW1 SOL   788      10.970 -19.220  35.640  1.00  0.00           H  
ATOM   3409  HW1 SOL   788       2.100  25.770  -9.910  1.00  0.00           H  
ATOM   3410  HW2 SOL   788       9.570 -18.810  35.200  1.00  0.00           H  
ATOM   3411  HW2 SOL   788       0.760  26.410 -10.200  1.00  0.00           H  
ATOM   3412  OW  SOL   789      45.570 -21.580  17.010  1.00  0.00           O  
ATOM   3413  OW  SOL   789      10.850 -41.140   1.280  1.00  0.00           O  
ATOM   3414  HW1 SOL   789      45.620 -22.510  16.840  1.00  0.00           H  
ATOM   3415  HW1 SOL   789      10.270 -40.520   0.860  1.00  0.00           H  
ATOM   3416  HW2 SOL   789      46.470 -21.260  16.930  1.00  0.00           H  
ATOM   3417  HW2 SOL   789      10.400 -41.400   2.070  1.00  0.00           H  
ATOM   3418  OW  SOL   790      31.460 -12.170 -17.830  1.00  0.00           O  
ATOM   3419  OW  SOL   790      42.970  -4.450 -43.780  1.00  0.00           O  
ATOM   3420  HW1 SOL   790      31.680 -11.830 -18.700  1.00  0.00           H  
ATOM   3421  HW1 SOL   790      42.700  -4.480 -42.870  1.00  0.00           H  
ATOM   3422  HW2 SOL   790      31.790 -11.510 -17.220  1.00  0.00           H  
ATOM   3423  HW2 SOL   790      43.140  -3.510 -43.950  1.00  0.00           H  
ATOM   3424  OW  SOL   791     -17.350  -2.450  27.330  1.00  0.00           O  
ATOM   3425  OW  SOL   791      45.750   5.430  15.840  1.00  0.00           O  
ATOM   3426  HW1 SOL   791     -17.950  -1.760  27.620  1.00  0.00           H  
ATOM   3427  HW1 SOL   791      45.560   6.270  16.240  1.00  0.00           H  
ATOM   3428  HW2 SOL   791     -17.890  -3.240  27.300  1.00  0.00           H  
ATOM   3429  HW2 SOL   791      45.140   4.820  16.260  1.00  0.00           H  
ATOM   3430  OW  SOL   792      12.780 -31.620  13.250  1.00  0.00           O  
ATOM   3431  OW  SOL   792      28.420  37.890   6.200  1.00  0.00           O  
ATOM   3432  HW1 SOL   792      12.720 -30.820  13.760  1.00  0.00           H  
ATOM   3433  HW1 SOL   792      29.000  37.160   6.420  1.00  0.00           H  
ATOM   3434  HW2 SOL   792      13.510 -31.470  12.660  1.00  0.00           H  
ATOM   3435  HW2 SOL   792      28.970  38.660   6.240  1.00  0.00           H  
ATOM   3436  OW  SOL   793      23.500 -26.010  17.880  1.00  0.00           O  
ATOM   3437  OW  SOL   793      32.880  21.590  25.800  1.00  0.00           O  
ATOM   3438  HW1 SOL   793      22.640 -25.760  18.230  1.00  0.00           H  
ATOM   3439  HW1 SOL   793      33.040  21.020  25.050  1.00  0.00           H  
ATOM   3440  HW2 SOL   793      24.120 -25.790  18.580  1.00  0.00           H  
ATOM   3441  HW2 SOL   793      32.050  21.290  26.160  1.00  0.00           H  
ATOM   3442  OW  SOL   794      65.960 -31.360   5.330  1.00  0.00           O  
ATOM   3443  OW  SOL   794      66.400 -26.260   3.790  1.00  0.00           O  
ATOM   3444  HW1 SOL   794      65.730 -30.460   5.570  1.00  0.00           H  
ATOM   3445  HW1 SOL   794      65.630 -25.720   3.970  1.00  0.00           H  
ATOM   3446  HW2 SOL   794      65.210 -31.890   5.600  1.00  0.00           H  
ATOM   3447  HW2 SOL   794      67.110 -25.640   3.690  1.00  0.00           H  
ATOM   3448  OW  SOL   795      34.320   4.890 -16.030  1.00  0.00           O  
ATOM   3449  OW  SOL   795      57.120  31.400   3.670  1.00  0.00           O  
ATOM   3450  HW1 SOL   795      33.790   5.550 -15.580  1.00  0.00           H  
ATOM   3451  HW1 SOL   795      57.580  31.860   2.970  1.00  0.00           H  
ATOM   3452  HW2 SOL   795      34.060   4.950 -16.940  1.00  0.00           H  
ATOM   3453  HW2 SOL   795      57.260  30.470   3.470  1.00  0.00           H  
ATOM   3454  OW  SOL   796       7.290  34.640  21.770  1.00  0.00           O  
ATOM   3455  OW  SOL   796      17.610  12.480   4.380  1.00  0.00           O  
ATOM   3456  HW1 SOL   796       8.230  34.540  21.960  1.00  0.00           H  
ATOM   3457  HW1 SOL   796      16.730  12.640   4.060  1.00  0.00           H  
ATOM   3458  HW2 SOL   796       7.270  34.970  20.880  1.00  0.00           H  
ATOM   3459  HW2 SOL   796      18.170  13.040   3.840  1.00  0.00           H  
ATOM   3460  OW  SOL   797      23.970 -16.810  47.910  1.00  0.00           O  
ATOM   3461  OW  SOL   797      59.740 -10.680 -24.210  1.00  0.00           O  
ATOM   3462  HW1 SOL   797      24.730 -16.800  47.330  1.00  0.00           H  
ATOM   3463  HW1 SOL   797      59.420 -10.210 -24.980  1.00  0.00           H  
ATOM   3464  HW2 SOL   797      23.280 -16.380  47.430  1.00  0.00           H  
ATOM   3465  HW2 SOL   797      59.580 -11.600 -24.410  1.00  0.00           H  
ATOM   3466  OW  SOL   798      54.330  25.680   2.630  1.00  0.00           O  
ATOM   3467  OW  SOL   798     -12.460  26.980  -3.220  1.00  0.00           O  
ATOM   3468  HW1 SOL   798      54.130  24.830   2.240  1.00  0.00           H  
ATOM   3469  HW1 SOL   798     -13.370  27.070  -2.950  1.00  0.00           H  
ATOM   3470  HW2 SOL   798      54.330  25.520   3.570  1.00  0.00           H  
ATOM   3471  HW2 SOL   798     -12.510  26.550  -4.080  1.00  0.00           H  
ATOM   3472  OW  SOL   799      17.890 -38.860  -7.170  1.00  0.00           O  
ATOM   3473  OW  SOL   799      38.490  25.240 -19.560  1.00  0.00           O  
ATOM   3474  HW1 SOL   799      18.510 -39.590  -7.160  1.00  0.00           H  
ATOM   3475  HW1 SOL   799      39.060  26.000 -19.680  1.00  0.00           H  
ATOM   3476  HW2 SOL   799      17.050 -39.260  -7.360  1.00  0.00           H  
ATOM   3477  HW2 SOL   799      38.210  25.000 -20.440  1.00  0.00           H  
ATOM   3478  OW  SOL   800      25.290 -21.830  -8.240  1.00  0.00           O  
ATOM   3479  OW  SOL   800      35.940 -41.210 -14.360  1.00  0.00           O  
ATOM   3480  HW1 SOL   800      25.830 -22.610  -8.150  1.00  0.00           H  
ATOM   3481  HW1 SOL   800      36.010 -40.810 -13.490  1.00  0.00           H  
ATOM   3482  HW2 SOL   800      25.390 -21.570  -9.160  1.00  0.00           H  
ATOM   3483  HW2 SOL   800      35.750 -42.130 -14.190  1.00  0.00           H  
ATOM   3484  OW  SOL   801       7.270  14.350  -8.860  1.00  0.00           O  
ATOM   3485  OW  SOL   801      26.700 -41.160  -7.500  1.00  0.00           O  
ATOM   3486  HW1 SOL   801       7.980  14.770  -9.350  1.00  0.00           H  
ATOM   3487  HW1 SOL   801      26.920 -41.930  -6.990  1.00  0.00           H  
ATOM   3488  HW2 SOL   801       7.470  13.410  -8.900  1.00  0.00           H  
ATOM   3489  HW2 SOL   801      27.010 -40.420  -6.970  1.00  0.00           H  
ATOM   3490  OW  SOL   802      54.600  22.430 -11.860  1.00  0.00           O  
ATOM   3491  OW  SOL   802      10.510 -24.710  -4.840  1.00  0.00           O  
ATOM   3492  HW1 SOL   802      54.960  22.410 -10.970  1.00  0.00           H  
ATOM   3493  HW1 SOL   802      10.810 -25.500  -4.390  1.00  0.00           H  
ATOM   3494  HW2 SOL   802      53.870  23.060 -11.810  1.00  0.00           H  
ATOM   3495  HW2 SOL   802      11.240 -24.100  -4.760  1.00  0.00           H  
ATOM   3496  OW  SOL   803      42.440  24.640   7.960  1.00  0.00           O  
ATOM   3497  OW  SOL   803      22.710  28.520  27.090  1.00  0.00           O  
ATOM   3498  HW1 SOL   803      42.570  25.440   8.470  1.00  0.00           H  
ATOM   3499  HW1 SOL   803      22.020  28.540  27.750  1.00  0.00           H  
ATOM   3500  HW2 SOL   803      42.880  24.810   7.130  1.00  0.00           H  
ATOM   3501  HW2 SOL   803      22.550  29.300  26.550  1.00  0.00           H  
ATOM   3502  OW  SOL   804      33.180 -34.470   1.910  1.00  0.00           O  
ATOM   3503  OW  SOL   804      49.060 -27.290   6.810  1.00  0.00           O  
ATOM   3504  HW1 SOL   804      33.860 -35.150   1.960  1.00  0.00           H  
ATOM   3505  HW1 SOL   804      49.550 -28.110   6.790  1.00  0.00           H  
ATOM   3506  HW2 SOL   804      32.420 -34.860   2.340  1.00  0.00           H  
ATOM   3507  HW2 SOL   804      49.700 -26.630   7.080  1.00  0.00           H  
ATOM   3508  OW  SOL   805      18.660  14.730   2.480  1.00  0.00           O  
ATOM   3509  OW  SOL   805      53.670  23.260  13.980  1.00  0.00           O  
ATOM   3510  HW1 SOL   805      19.520  14.410   2.740  1.00  0.00           H  
ATOM   3511  HW1 SOL   805      53.330  22.500  14.440  1.00  0.00           H  
ATOM   3512  HW2 SOL   805      18.770  15.680   2.420  1.00  0.00           H  
ATOM   3513  HW2 SOL   805      53.690  22.990  13.060  1.00  0.00           H  
ATOM   3514  OW  SOL   806      34.200   9.160  14.340  1.00  0.00           O  
ATOM   3515  OW  SOL   806     -19.780 -18.960   6.690  1.00  0.00           O  
ATOM   3516  HW1 SOL   806      33.640   9.890  14.070  1.00  0.00           H  
ATOM   3517  HW1 SOL   806     -19.800 -18.030   6.460  1.00  0.00           H  
ATOM   3518  HW2 SOL   806      35.040   9.580  14.550  1.00  0.00           H  
ATOM   3519  HW2 SOL   806     -18.840 -19.170   6.750  1.00  0.00           H  
ATOM   3520  OW  SOL   807      30.090  21.750 -14.590  1.00  0.00           O  
ATOM   3521  OW  SOL   807      17.950 -12.550  29.650  1.00  0.00           O  
ATOM   3522  HW1 SOL   807      30.020  21.520 -13.670  1.00  0.00           H  
ATOM   3523  HW1 SOL   807      18.340 -11.940  29.020  1.00  0.00           H  
ATOM   3524  HW2 SOL   807      29.200  22.000 -14.850  1.00  0.00           H  
ATOM   3525  HW2 SOL   807      17.060 -12.210  29.790  1.00  0.00           H  
ATOM   3526  OW  SOL   808      21.170  22.230  25.660  1.00  0.00           O  
ATOM   3527  OW  SOL   808      41.890  31.360  17.380  1.00  0.00           O  
ATOM   3528  HW1 SOL   808      20.370  22.190  26.200  1.00  0.00           H  
ATOM   3529  HW1 SOL   808      42.510  31.560  16.670  1.00  0.00           H  
ATOM   3530  HW2 SOL   808      21.610  23.030  25.950  1.00  0.00           H  
ATOM   3531  HW2 SOL   808      41.860  32.170  17.890  1.00  0.00           H  
ATOM   3532  OW  SOL   809       2.650  41.480 -14.240  1.00  0.00           O  
ATOM   3533  OW  SOL   809     -12.760 -40.230  -0.880  1.00  0.00           O  
ATOM   3534  HW1 SOL   809       2.020  42.040 -14.700  1.00  0.00           H  
ATOM   3535  HW1 SOL   809     -13.140 -40.140  -0.010  1.00  0.00           H  
ATOM   3536  HW2 SOL   809       2.480  41.650 -13.310  1.00  0.00           H  
ATOM   3537  HW2 SOL   809     -12.920 -39.390  -1.300  1.00  0.00           H  
ATOM   3538  OW  SOL   810      19.170  33.680 -31.090  1.00  0.00           O  
ATOM   3539  OW  SOL   810     -18.050   1.680  25.690  1.00  0.00           O  
ATOM   3540  HW1 SOL   810      18.730  32.870 -31.340  1.00  0.00           H  
ATOM   3541  HW1 SOL   810     -18.440   2.200  24.990  1.00  0.00           H  
ATOM   3542  HW2 SOL   810      19.970  33.700 -31.620  1.00  0.00           H  
ATOM   3543  HW2 SOL   810     -17.710   0.900  25.250  1.00  0.00           H  
ATOM   3544  OW  SOL   811       5.260  -5.910 -30.600  1.00  0.00           O  
ATOM   3545  OW  SOL   811      43.690 -37.300   2.420  1.00  0.00           O  
ATOM   3546  HW1 SOL   811       4.560  -6.540 -30.410  1.00  0.00           H  
ATOM   3547  HW1 SOL   811      42.900 -37.840   2.460  1.00  0.00           H  
ATOM   3548  HW2 SOL   811       5.020  -5.130 -30.100  1.00  0.00           H  
ATOM   3549  HW2 SOL   811      44.170 -37.640   1.670  1.00  0.00           H  
ATOM   3550  OW  SOL   812      59.110 -18.860 -15.900  1.00  0.00           O  
ATOM   3551  OW  SOL   812      50.190 -10.050  29.560  1.00  0.00           O  
ATOM   3552  HW1 SOL   812      59.620 -18.050 -15.800  1.00  0.00           H  
ATOM   3553  HW1 SOL   812      49.680  -9.670  28.850  1.00  0.00           H  
ATOM   3554  HW2 SOL   812      59.760 -19.550 -16.000  1.00  0.00           H  
ATOM   3555  HW2 SOL   812      50.440 -10.920  29.240  1.00  0.00           H  
ATOM   3556  OW  SOL   813      33.200  15.540 -42.430  1.00  0.00           O  
ATOM   3557  OW  SOL   813      29.860  11.910 -18.310  1.00  0.00           O  
ATOM   3558  HW1 SOL   813      32.880  14.660 -42.240  1.00  0.00           H  
ATOM   3559  HW1 SOL   813      30.080  11.810 -17.390  1.00  0.00           H  
ATOM   3560  HW2 SOL   813      33.120  15.600 -43.390  1.00  0.00           H  
ATOM   3561  HW2 SOL   813      30.210  11.130 -18.740  1.00  0.00           H  
ATOM   3562  OW  SOL   814      46.180  -3.490 -42.480  1.00  0.00           O  
ATOM   3563  OW  SOL   814      13.500  34.450  -3.030  1.00  0.00           O  
ATOM   3564  HW1 SOL   814      46.740  -4.010 -43.050  1.00  0.00           H  
ATOM   3565  HW1 SOL   814      13.590  35.400  -3.130  1.00  0.00           H  
ATOM   3566  HW2 SOL   814      46.420  -2.580 -42.670  1.00  0.00           H  
ATOM   3567  HW2 SOL   814      12.660  34.240  -3.430  1.00  0.00           H  
ATOM   3568  OW  SOL   815      21.200  23.730 -39.550  1.00  0.00           O  
ATOM   3569  OW  SOL   815      33.630 -10.640  29.260  1.00  0.00           O  
ATOM   3570  HW1 SOL   815      20.740  24.180 -40.260  1.00  0.00           H  
ATOM   3571  HW1 SOL   815      34.070 -10.000  28.700  1.00  0.00           H  
ATOM   3572  HW2 SOL   815      22.130  23.800 -39.780  1.00  0.00           H  
ATOM   3573  HW2 SOL   815      34.270 -10.850  29.950  1.00  0.00           H  
ATOM   3574  OW  SOL   816       5.150  -4.030 -43.800  1.00  0.00           O  
ATOM   3575  OW  SOL   816      13.730  -1.780 -27.960  1.00  0.00           O  
ATOM   3576  HW1 SOL   816       5.180  -4.130 -42.850  1.00  0.00           H  
ATOM   3577  HW1 SOL   816      13.110  -1.790 -28.690  1.00  0.00           H  
ATOM   3578  HW2 SOL   816       4.240  -4.210 -44.040  1.00  0.00           H  
ATOM   3579  HW2 SOL   816      14.390  -1.140 -28.220  1.00  0.00           H  
ATOM   3580  OW  SOL   817      16.430  32.730  23.690  1.00  0.00           O  
ATOM   3581  OW  SOL   817      29.570  26.110  14.670  1.00  0.00           O  
ATOM   3582  HW1 SOL   817      16.870  32.760  22.840  1.00  0.00           H  
ATOM   3583  HW1 SOL   817      28.630  26.080  14.850  1.00  0.00           H  
ATOM   3584  HW2 SOL   817      16.370  31.790  23.890  1.00  0.00           H  
ATOM   3585  HW2 SOL   817      29.960  26.390  15.490  1.00  0.00           H  
ATOM   3586  OW  SOL   818      -8.980  -2.330   3.610  1.00  0.00           O  
ATOM   3587  OW  SOL   818      20.890 -30.630  31.880  1.00  0.00           O  
ATOM   3588  HW1 SOL   818      -8.080  -2.660   3.660  1.00  0.00           H  
ATOM   3589  HW1 SOL   818      20.770 -31.120  32.700  1.00  0.00           H  
ATOM   3590  HW2 SOL   818      -9.090  -1.840   4.430  1.00  0.00           H  
ATOM   3591  HW2 SOL   818      21.550 -29.960  32.100  1.00  0.00           H  
ATOM   3592  OW  SOL   819     -18.480  28.240  -2.040  1.00  0.00           O  
ATOM   3593  OW  SOL   819      25.850 -11.010  32.360  1.00  0.00           O  
ATOM   3594  HW1 SOL   819     -18.270  27.320  -1.910  1.00  0.00           H  
ATOM   3595  HW1 SOL   819      26.050 -10.100  32.570  1.00  0.00           H  
ATOM   3596  HW2 SOL   819     -18.230  28.410  -2.950  1.00  0.00           H  
ATOM   3597  HW2 SOL   819      26.640 -11.500  32.600  1.00  0.00           H  
ATOM   3598  OW  SOL   820      36.090 -17.480 -22.320  1.00  0.00           O  
ATOM   3599  OW  SOL   820      23.020  30.590 -18.320  1.00  0.00           O  
ATOM   3600  HW1 SOL   820      35.360 -17.830 -21.810  1.00  0.00           H  
ATOM   3601  HW1 SOL   820      22.070  30.620 -18.360  1.00  0.00           H  
ATOM   3602  HW2 SOL   820      36.090 -18.000 -23.120  1.00  0.00           H  
ATOM   3603  HW2 SOL   820      23.210  30.010 -17.580  1.00  0.00           H  
ATOM   3604  OW  SOL   821       8.550  16.210  28.860  1.00  0.00           O  
ATOM   3605  OW  SOL   821      34.580   0.180  13.680  1.00  0.00           O  
ATOM   3606  HW1 SOL   821       7.720  15.740  28.800  1.00  0.00           H  
ATOM   3607  HW1 SOL   821      34.360  -0.400  14.400  1.00  0.00           H  
ATOM   3608  HW2 SOL   821       8.790  16.150  29.790  1.00  0.00           H  
ATOM   3609  HW2 SOL   821      34.190  -0.240  12.910  1.00  0.00           H  
ATOM   3610  OW  SOL   822      39.510 -13.330  32.630  1.00  0.00           O  
ATOM   3611  OW  SOL   822      55.560  10.650  28.910  1.00  0.00           O  
ATOM   3612  HW1 SOL   822      39.940 -13.320  33.480  1.00  0.00           H  
ATOM   3613  HW1 SOL   822      55.520  10.690  29.860  1.00  0.00           H  
ATOM   3614  HW2 SOL   822      40.100 -12.840  32.060  1.00  0.00           H  
ATOM   3615  HW2 SOL   822      55.560   9.720  28.710  1.00  0.00           H  
ATOM   3616  OW  SOL   823       8.920 -18.570  -4.460  1.00  0.00           O  
ATOM   3617  OW  SOL   823      27.200 -14.970 -16.060  1.00  0.00           O  
ATOM   3618  HW1 SOL   823       9.660 -18.370  -5.040  1.00  0.00           H  
ATOM   3619  HW1 SOL   823      26.470 -14.370 -16.180  1.00  0.00           H  
ATOM   3620  HW2 SOL   823       9.000 -19.510  -4.290  1.00  0.00           H  
ATOM   3621  HW2 SOL   823      27.420 -14.920 -15.120  1.00  0.00           H  
ATOM   3622  OW  SOL   824      -1.020  33.720  -8.330  1.00  0.00           O  
ATOM   3623  OW  SOL   824      61.280  -1.220  15.090  1.00  0.00           O  
ATOM   3624  HW1 SOL   824      -1.160  33.360  -7.460  1.00  0.00           H  
ATOM   3625  HW1 SOL   824      62.110  -0.750  15.010  1.00  0.00           H  
ATOM   3626  HW2 SOL   824      -0.190  34.200  -8.270  1.00  0.00           H  
ATOM   3627  HW2 SOL   824      61.180  -1.370  16.030  1.00  0.00           H  
ATOM   3628  OW  SOL   825      46.250  18.680   0.940  1.00  0.00           O  
ATOM   3629  OW  SOL   825      38.550 -38.960  -8.560  1.00  0.00           O  
ATOM   3630  HW1 SOL   825      45.670  18.540   1.690  1.00  0.00           H  
ATOM   3631  HW1 SOL   825      37.790 -39.030  -9.140  1.00  0.00           H  
ATOM   3632  HW2 SOL   825      46.540  17.800   0.690  1.00  0.00           H  
ATOM   3633  HW2 SOL   825      38.320 -38.280  -7.930  1.00  0.00           H  
ATOM   3634  OW  SOL   826     -13.780 -36.810  -5.220  1.00  0.00           O  
ATOM   3635  OW  SOL   826      48.040 -15.590 -29.300  1.00  0.00           O  
ATOM   3636  HW1 SOL   826     -14.700 -36.660  -5.410  1.00  0.00           H  
ATOM   3637  HW1 SOL   826      47.990 -14.640 -29.160  1.00  0.00           H  
ATOM   3638  HW2 SOL   826     -13.520 -36.040  -4.710  1.00  0.00           H  
ATOM   3639  HW2 SOL   826      48.480 -15.910 -28.520  1.00  0.00           H  
ATOM   3640  OW  SOL   827      11.970  -2.670 -36.920  1.00  0.00           O  
ATOM   3641  OW  SOL   827      38.080 -33.190  -2.620  1.00  0.00           O  
ATOM   3642  HW1 SOL   827      12.450  -1.860 -36.730  1.00  0.00           H  
ATOM   3643  HW1 SOL   827      38.640 -33.270  -3.390  1.00  0.00           H  
ATOM   3644  HW2 SOL   827      12.530  -3.360 -36.580  1.00  0.00           H  
ATOM   3645  HW2 SOL   827      37.280 -33.660  -2.860  1.00  0.00           H  
ATOM   3646  OW  SOL   828     -18.790  -2.460 -18.640  1.00  0.00           O  
ATOM   3647  OW  SOL   828      39.490  32.370  20.620  1.00  0.00           O  
ATOM   3648  HW1 SOL   828     -17.920  -2.530 -19.050  1.00  0.00           H  
ATOM   3649  HW1 SOL   828      40.190  32.990  20.420  1.00  0.00           H  
ATOM   3650  HW2 SOL   828     -18.970  -1.520 -18.620  1.00  0.00           H  
ATOM   3651  HW2 SOL   828      38.710  32.770  20.240  1.00  0.00           H  
ATOM   3652  OW  SOL   829      26.180  12.360  21.180  1.00  0.00           O  
ATOM   3653  OW  SOL   829      44.720 -17.090 -24.540  1.00  0.00           O  
ATOM   3654  HW1 SOL   829      26.120  11.670  20.530  1.00  0.00           H  
ATOM   3655  HW1 SOL   829      44.060 -17.200 -23.860  1.00  0.00           H  
ATOM   3656  HW2 SOL   829      25.270  12.650  21.310  1.00  0.00           H  
ATOM   3657  HW2 SOL   829      45.130 -17.960 -24.620  1.00  0.00           H  
ATOM   3658  OW  SOL   830      40.780   5.670 -40.860  1.00  0.00           O  
ATOM   3659  OW  SOL   830      35.370 -40.330  12.080  1.00  0.00           O  
ATOM   3660  HW1 SOL   830      40.290   6.220 -40.230  1.00  0.00           H  
ATOM   3661  HW1 SOL   830      36.110 -39.990  11.580  1.00  0.00           H  
ATOM   3662  HW2 SOL   830      40.360   5.830 -41.690  1.00  0.00           H  
ATOM   3663  HW2 SOL   830      34.650 -39.740  11.860  1.00  0.00           H  
ATOM   3664  OW  SOL   831      62.150 -26.110  15.150  1.00  0.00           O  
ATOM   3665  OW  SOL   831      26.870  30.730  21.420  1.00  0.00           O  
ATOM   3666  HW1 SOL   831      63.020 -25.900  14.810  1.00  0.00           H  
ATOM   3667  HW1 SOL   831      27.330  30.280  20.710  1.00  0.00           H  
ATOM   3668  HW2 SOL   831      61.600 -25.390  14.860  1.00  0.00           H  
ATOM   3669  HW2 SOL   831      27.550  31.260  21.840  1.00  0.00           H  
ATOM   3670  OW  SOL   832      -4.570   5.230 -26.430  1.00  0.00           O  
ATOM   3671  OW  SOL   832      26.540   4.660 -44.520  1.00  0.00           O  
ATOM   3672  HW1 SOL   832      -4.660   5.560 -25.530  1.00  0.00           H  
ATOM   3673  HW1 SOL   832      26.690   3.710 -44.460  1.00  0.00           H  
ATOM   3674  HW2 SOL   832      -5.430   5.330 -26.810  1.00  0.00           H  
ATOM   3675  HW2 SOL   832      27.290   5.040 -44.060  1.00  0.00           H  
ATOM   3676  OW  SOL   833     -12.730  16.770 -18.190  1.00  0.00           O  
ATOM   3677  OW  SOL   833     -10.880  17.330 -23.540  1.00  0.00           O  
ATOM   3678  HW1 SOL   833     -13.110  16.880 -19.060  1.00  0.00           H  
ATOM   3679  HW1 SOL   833     -10.140  17.390 -24.140  1.00  0.00           H  
ATOM   3680  HW2 SOL   833     -13.410  17.060 -17.590  1.00  0.00           H  
ATOM   3681  HW2 SOL   833     -11.380  16.580 -23.850  1.00  0.00           H  
ATOM   3682  OW  SOL   834      24.020  -4.680 -43.900  1.00  0.00           O  
ATOM   3683  OW  SOL   834      27.120  -1.880 -22.820  1.00  0.00           O  
ATOM   3684  HW1 SOL   834      24.230  -3.900 -43.390  1.00  0.00           H  
ATOM   3685  HW1 SOL   834      27.340  -1.360 -23.590  1.00  0.00           H  
ATOM   3686  HW2 SOL   834      23.110  -4.880 -43.680  1.00  0.00           H  
ATOM   3687  HW2 SOL   834      26.640  -2.640 -23.180  1.00  0.00           H  
ATOM   3688  OW  SOL   835      14.100   1.590 -46.060  1.00  0.00           O  
ATOM   3689  OW  SOL   835      -1.890  32.090 -10.330  1.00  0.00           O  
ATOM   3690  HW1 SOL   835      14.400   1.490 -46.960  1.00  0.00           H  
ATOM   3691  HW1 SOL   835      -1.090  31.650 -10.630  1.00  0.00           H  
ATOM   3692  HW2 SOL   835      13.650   2.430 -46.040  1.00  0.00           H  
ATOM   3693  HW2 SOL   835      -1.580  32.730  -9.680  1.00  0.00           H  
ATOM   3694  OW  SOL   836      40.250  19.810 -22.240  1.00  0.00           O  
ATOM   3695  OW  SOL   836      -9.190  33.090  11.160  1.00  0.00           O  
ATOM   3696  HW1 SOL   836      41.170  20.020 -22.090  1.00  0.00           H  
ATOM   3697  HW1 SOL   836      -8.530  32.420  11.320  1.00  0.00           H  
ATOM   3698  HW2 SOL   836      39.770  20.550 -21.870  1.00  0.00           H  
ATOM   3699  HW2 SOL   836      -9.110  33.680  11.900  1.00  0.00           H  
ATOM   3700  OW  SOL   837      32.940 -42.630 -13.770  1.00  0.00           O  
ATOM   3701  OW  SOL   837       2.910 -10.930 -12.880  1.00  0.00           O  
ATOM   3702  HW1 SOL   837      33.830 -42.970 -13.720  1.00  0.00           H  
ATOM   3703  HW1 SOL   837       3.650 -11.290 -13.370  1.00  0.00           H  
ATOM   3704  HW2 SOL   837      33.050 -41.690 -13.950  1.00  0.00           H  
ATOM   3705  HW2 SOL   837       2.680 -10.130 -13.330  1.00  0.00           H  
ATOM   3706  OW  SOL   838     -12.210  10.380 -22.890  1.00  0.00           O  
ATOM   3707  OW  SOL   838      24.290 -21.760 -40.090  1.00  0.00           O  
ATOM   3708  HW1 SOL   838     -11.350  10.520 -22.480  1.00  0.00           H  
ATOM   3709  HW1 SOL   838      23.800 -22.060 -40.860  1.00  0.00           H  
ATOM   3710  HW2 SOL   838     -12.710  11.160 -22.680  1.00  0.00           H  
ATOM   3711  HW2 SOL   838      24.780 -22.540 -39.800  1.00  0.00           H  
ATOM   3712  OW  SOL   839       9.860  42.900   0.490  1.00  0.00           O  
ATOM   3713  OW  SOL   839       6.970 -40.140 -16.560  1.00  0.00           O  
ATOM   3714  HW1 SOL   839       9.370  43.640   0.120  1.00  0.00           H  
ATOM   3715  HW1 SOL   839       6.130 -40.180 -17.010  1.00  0.00           H  
ATOM   3716  HW2 SOL   839      10.640  43.300   0.870  1.00  0.00           H  
ATOM   3717  HW2 SOL   839       7.150 -39.200 -16.480  1.00  0.00           H  
ATOM   3718  OW  SOL   840      -8.360   1.070  28.380  1.00  0.00           O  
ATOM   3719  OW  SOL   840      47.910  25.130   3.440  1.00  0.00           O  
ATOM   3720  HW1 SOL   840      -7.850   0.760  27.640  1.00  0.00           H  
ATOM   3721  HW1 SOL   840      48.200  25.360   4.320  1.00  0.00           H  
ATOM   3722  HW2 SOL   840      -8.810   0.290  28.710  1.00  0.00           H  
ATOM   3723  HW2 SOL   840      48.090  24.190   3.370  1.00  0.00           H  
ATOM   3724  OW  SOL   841      34.050 -16.060  21.570  1.00  0.00           O  
ATOM   3725  OW  SOL   841       2.020  34.490   4.590  1.00  0.00           O  
ATOM   3726  HW1 SOL   841      33.900 -15.170  21.270  1.00  0.00           H  
ATOM   3727  HW1 SOL   841       1.580  34.280   5.410  1.00  0.00           H  
ATOM   3728  HW2 SOL   841      34.610 -16.450  20.890  1.00  0.00           H  
ATOM   3729  HW2 SOL   841       1.320  34.550   3.940  1.00  0.00           H  
ATOM   3730  OW  SOL   842       6.410   8.390 -16.770  1.00  0.00           O  
ATOM   3731  OW  SOL   842      28.940 -20.520 -17.020  1.00  0.00           O  
ATOM   3732  HW1 SOL   842       6.140   9.250 -17.100  1.00  0.00           H  
ATOM   3733  HW1 SOL   842      28.480 -19.740 -17.310  1.00  0.00           H  
ATOM   3734  HW2 SOL   842       5.720   8.130 -16.160  1.00  0.00           H  
ATOM   3735  HW2 SOL   842      28.980 -21.080 -17.790  1.00  0.00           H  
ATOM   3736  OW  SOL   843      21.070 -11.680 -27.860  1.00  0.00           O  
ATOM   3737  OW  SOL   843      19.680  40.110  24.880  1.00  0.00           O  
ATOM   3738  HW1 SOL   843      20.940 -11.190 -28.670  1.00  0.00           H  
ATOM   3739  HW1 SOL   843      19.820  39.420  25.520  1.00  0.00           H  
ATOM   3740  HW2 SOL   843      20.560 -11.220 -27.210  1.00  0.00           H  
ATOM   3741  HW2 SOL   843      20.550  40.480  24.720  1.00  0.00           H  
ATOM   3742  OW  SOL   844      33.370 -14.630 -30.100  1.00  0.00           O  
ATOM   3743  OW  SOL   844      49.030  37.260  -8.120  1.00  0.00           O  
ATOM   3744  HW1 SOL   844      33.990 -14.340 -30.760  1.00  0.00           H  
ATOM   3745  HW1 SOL   844      48.990  38.180  -7.840  1.00  0.00           H  
ATOM   3746  HW2 SOL   844      32.640 -15.000 -30.610  1.00  0.00           H  
ATOM   3747  HW2 SOL   844      49.120  36.770  -7.310  1.00  0.00           H  
ATOM   3748  OW  SOL   845       0.450  21.400   9.100  1.00  0.00           O  
ATOM   3749  OW  SOL   845      31.130 -26.800  27.280  1.00  0.00           O  
ATOM   3750  HW1 SOL   845       0.470  21.690   8.200  1.00  0.00           H  
ATOM   3751  HW1 SOL   845      31.270 -27.530  26.670  1.00  0.00           H  
ATOM   3752  HW2 SOL   845       1.020  22.020   9.560  1.00  0.00           H  
ATOM   3753  HW2 SOL   845      30.500 -26.230  26.840  1.00  0.00           H  
ATOM   3754  OW  SOL   846      34.320   3.070  35.240  1.00  0.00           O  
ATOM   3755  OW  SOL   846      23.360  13.120  21.960  1.00  0.00           O  
ATOM   3756  HW1 SOL   846      35.270   3.080  35.360  1.00  0.00           H  
ATOM   3757  HW1 SOL   846      23.700  13.380  22.820  1.00  0.00           H  
ATOM   3758  HW2 SOL   846      34.020   2.370  35.820  1.00  0.00           H  
ATOM   3759  HW2 SOL   846      23.110  12.210  22.080  1.00  0.00           H  
ATOM   3760  OW  SOL   847      33.990   8.480 -34.360  1.00  0.00           O  
ATOM   3761  OW  SOL   847      28.780 -10.180  19.520  1.00  0.00           O  
ATOM   3762  HW1 SOL   847      34.520   7.680 -34.260  1.00  0.00           H  
ATOM   3763  HW1 SOL   847      28.530  -9.270  19.380  1.00  0.00           H  
ATOM   3764  HW2 SOL   847      33.880   8.560 -35.310  1.00  0.00           H  
ATOM   3765  HW2 SOL   847      28.270 -10.450  20.280  1.00  0.00           H  
ATOM   3766  OW  SOL   848      56.130 -33.330 -12.140  1.00  0.00           O  
ATOM   3767  OW  SOL   848      34.480  -8.580 -23.120  1.00  0.00           O  
ATOM   3768  HW1 SOL   848      55.950 -32.700 -12.830  1.00  0.00           H  
ATOM   3769  HW1 SOL   848      33.540  -8.420 -23.220  1.00  0.00           H  
ATOM   3770  HW2 SOL   848      56.570 -34.050 -12.590  1.00  0.00           H  
ATOM   3771  HW2 SOL   848      34.890  -7.740 -23.360  1.00  0.00           H  
ATOM   3772  OW  SOL   849      46.780  41.130   7.920  1.00  0.00           O  
ATOM   3773  OW  SOL   849      23.090 -22.370 -37.520  1.00  0.00           O  
ATOM   3774  HW1 SOL   849      47.520  40.660   7.550  1.00  0.00           H  
ATOM   3775  HW1 SOL   849      23.360 -22.040 -38.380  1.00  0.00           H  
ATOM   3776  HW2 SOL   849      46.130  40.450   8.120  1.00  0.00           H  
ATOM   3777  HW2 SOL   849      23.750 -22.050 -36.920  1.00  0.00           H  
ATOM   3778  OW  SOL   850      -3.180 -13.980 -20.060  1.00  0.00           O  
ATOM   3779  OW  SOL   850       7.480 -10.680  17.870  1.00  0.00           O  
ATOM   3780  HW1 SOL   850      -3.120 -14.640 -19.360  1.00  0.00           H  
ATOM   3781  HW1 SOL   850       6.580 -10.440  18.090  1.00  0.00           H  
ATOM   3782  HW2 SOL   850      -2.380 -14.110 -20.580  1.00  0.00           H  
ATOM   3783  HW2 SOL   850       7.450 -11.620  17.720  1.00  0.00           H  
ATOM   3784  OW  SOL   851       0.310 -17.000  12.580  1.00  0.00           O  
ATOM   3785  OW  SOL   851      15.540 -12.240  43.430  1.00  0.00           O  
ATOM   3786  HW1 SOL   851       1.180 -16.710  12.840  1.00  0.00           H  
ATOM   3787  HW1 SOL   851      14.840 -12.860  43.620  1.00  0.00           H  
ATOM   3788  HW2 SOL   851      -0.020 -17.480  13.340  1.00  0.00           H  
ATOM   3789  HW2 SOL   851      16.100 -12.680  42.800  1.00  0.00           H  
ATOM   3790  OW  SOL   852      27.530 -42.140 -16.900  1.00  0.00           O  
ATOM   3791  OW  SOL   852       9.110  -8.670  19.440  1.00  0.00           O  
ATOM   3792  HW1 SOL   852      26.950 -42.680 -16.370  1.00  0.00           H  
ATOM   3793  HW1 SOL   852       9.710  -8.010  19.780  1.00  0.00           H  
ATOM   3794  HW2 SOL   852      26.950 -41.610 -17.440  1.00  0.00           H  
ATOM   3795  HW2 SOL   852       8.740  -8.280  18.650  1.00  0.00           H  
ATOM   3796  OW  SOL   853      39.990 -35.010  10.900  1.00  0.00           O  
ATOM   3797  OW  SOL   853      36.590  13.430  26.160  1.00  0.00           O  
ATOM   3798  HW1 SOL   853      39.720 -34.400  11.580  1.00  0.00           H  
ATOM   3799  HW1 SOL   853      37.420  13.390  25.680  1.00  0.00           H  
ATOM   3800  HW2 SOL   853      40.240 -35.800  11.370  1.00  0.00           H  
ATOM   3801  HW2 SOL   853      36.120  12.640  25.890  1.00  0.00           H  
ATOM   3802  OW  SOL   854      65.900 -11.030  16.620  1.00  0.00           O  
ATOM   3803  OW  SOL   854      -5.070  30.080  17.710  1.00  0.00           O  
ATOM   3804  HW1 SOL   854      65.390 -10.370  17.060  1.00  0.00           H  
ATOM   3805  HW1 SOL   854      -4.920  30.990  17.940  1.00  0.00           H  
ATOM   3806  HW2 SOL   854      66.040 -11.710  17.280  1.00  0.00           H  
ATOM   3807  HW2 SOL   854      -6.020  29.980  17.720  1.00  0.00           H  
ATOM   3808  OW  SOL   855      37.350  21.670 -29.430  1.00  0.00           O  
ATOM   3809  OW  SOL   855     -11.990  24.880  15.320  1.00  0.00           O  
ATOM   3810  HW1 SOL   855      36.910  22.370 -28.950  1.00  0.00           H  
ATOM   3811  HW1 SOL   855     -12.140  23.950  15.460  1.00  0.00           H  
ATOM   3812  HW2 SOL   855      37.940  21.270 -28.790  1.00  0.00           H  
ATOM   3813  HW2 SOL   855     -11.080  24.940  15.050  1.00  0.00           H  
ATOM   3814  OW  SOL   856      17.600  30.620   7.790  1.00  0.00           O  
ATOM   3815  OW  SOL   856      33.580  30.840  10.740  1.00  0.00           O  
ATOM   3816  HW1 SOL   856      17.520  29.790   7.330  1.00  0.00           H  
ATOM   3817  HW1 SOL   856      33.370  31.550  11.340  1.00  0.00           H  
ATOM   3818  HW2 SOL   856      17.110  30.490   8.600  1.00  0.00           H  
ATOM   3819  HW2 SOL   856      34.510  30.970  10.540  1.00  0.00           H  
ATOM   3820  OW  SOL   857      13.090  16.930   0.800  1.00  0.00           O  
ATOM   3821  OW  SOL   857      -8.310  -3.410  12.130  1.00  0.00           O  
ATOM   3822  HW1 SOL   857      13.960  17.140   0.460  1.00  0.00           H  
ATOM   3823  HW1 SOL   857      -8.840  -3.860  12.800  1.00  0.00           H  
ATOM   3824  HW2 SOL   857      12.580  16.700   0.020  1.00  0.00           H  
ATOM   3825  HW2 SOL   857      -7.920  -4.120  11.610  1.00  0.00           H  
ATOM   3826  OW  SOL   858      59.060   0.930 -19.680  1.00  0.00           O  
ATOM   3827  OW  SOL   858       9.750  40.280  -0.680  1.00  0.00           O  
ATOM   3828  HW1 SOL   858      59.050   0.000 -19.470  1.00  0.00           H  
ATOM   3829  HW1 SOL   858       9.960  39.480  -0.180  1.00  0.00           H  
ATOM   3830  HW2 SOL   858      58.240   1.270 -19.310  1.00  0.00           H  
ATOM   3831  HW2 SOL   858       9.890  40.990  -0.050  1.00  0.00           H  
ATOM   3832  OW  SOL   859      40.200 -35.660 -15.040  1.00  0.00           O  
ATOM   3833  OW  SOL   859      46.050   4.850  20.210  1.00  0.00           O  
ATOM   3834  HW1 SOL   859      41.130 -35.440 -15.040  1.00  0.00           H  
ATOM   3835  HW1 SOL   859      45.900   4.740  21.150  1.00  0.00           H  
ATOM   3836  HW2 SOL   859      40.070 -36.170 -14.240  1.00  0.00           H  
ATOM   3837  HW2 SOL   859      45.770   5.740  20.030  1.00  0.00           H  
ATOM   3838  OW  SOL   860      58.930  11.830 -25.940  1.00  0.00           O  
ATOM   3839  OW  SOL   860      25.610 -25.950   7.500  1.00  0.00           O  
ATOM   3840  HW1 SOL   860      59.480  12.600 -25.970  1.00  0.00           H  
ATOM   3841  HW1 SOL   860      26.250 -25.900   6.800  1.00  0.00           H  
ATOM   3842  HW2 SOL   860      59.030  11.420 -26.800  1.00  0.00           H  
ATOM   3843  HW2 SOL   860      26.020 -26.500   8.170  1.00  0.00           H  
ATOM   3844  OW  SOL   861      41.630  -5.820  38.950  1.00  0.00           O  
ATOM   3845  OW  SOL   861      34.760   5.290  32.230  1.00  0.00           O  
ATOM   3846  HW1 SOL   861      41.970  -5.030  39.340  1.00  0.00           H  
ATOM   3847  HW1 SOL   861      34.000   4.800  32.550  1.00  0.00           H  
ATOM   3848  HW2 SOL   861      40.680  -5.690  38.900  1.00  0.00           H  
ATOM   3849  HW2 SOL   861      34.490   5.650  31.400  1.00  0.00           H  
ATOM   3850  OW  SOL   862      37.750  36.790   1.580  1.00  0.00           O  
ATOM   3851  OW  SOL   862      47.820  19.130  30.380  1.00  0.00           O  
ATOM   3852  HW1 SOL   862      37.000  36.260   1.310  1.00  0.00           H  
ATOM   3853  HW1 SOL   862      48.530  19.550  30.860  1.00  0.00           H  
ATOM   3854  HW2 SOL   862      37.410  37.670   1.670  1.00  0.00           H  
ATOM   3855  HW2 SOL   862      47.140  18.980  31.040  1.00  0.00           H  
ATOM   3856  OW  SOL   863      32.360   6.790 -11.880  1.00  0.00           O  
ATOM   3857  OW  SOL   863       2.420 -17.640  -9.350  1.00  0.00           O  
ATOM   3858  HW1 SOL   863      33.170   6.740 -12.380  1.00  0.00           H  
ATOM   3859  HW1 SOL   863       2.500 -16.680  -9.340  1.00  0.00           H  
ATOM   3860  HW2 SOL   863      32.540   7.440 -11.200  1.00  0.00           H  
ATOM   3861  HW2 SOL   863       2.020 -17.850  -8.500  1.00  0.00           H  
ATOM   3862  OW  SOL   864      45.920  -7.950 -16.520  1.00  0.00           O  
ATOM   3863  OW  SOL   864      62.430 -18.200 -14.410  1.00  0.00           O  
ATOM   3864  HW1 SOL   864      45.200  -7.640 -15.970  1.00  0.00           H  
ATOM   3865  HW1 SOL   864      62.170 -18.380 -13.510  1.00  0.00           H  
ATOM   3866  HW2 SOL   864      45.720  -7.620 -17.390  1.00  0.00           H  
ATOM   3867  HW2 SOL   864      61.770 -17.590 -14.730  1.00  0.00           H  
ATOM   3868  OW  SOL   865      23.810  34.640 -28.560  1.00  0.00           O  
ATOM   3869  OW  SOL   865      -6.940   7.300 -10.230  1.00  0.00           O  
ATOM   3870  HW1 SOL   865      23.950  35.300 -29.240  1.00  0.00           H  
ATOM   3871  HW1 SOL   865      -7.650   7.650 -10.770  1.00  0.00           H  
ATOM   3872  HW2 SOL   865      24.130  35.040 -27.760  1.00  0.00           H  
ATOM   3873  HW2 SOL   865      -7.360   6.920  -9.470  1.00  0.00           H  
ATOM   3874  OW  SOL   866     -10.720  25.990   7.950  1.00  0.00           O  
ATOM   3875  OW  SOL   866      26.990  21.930  10.940  1.00  0.00           O  
ATOM   3876  HW1 SOL   866     -10.580  25.120   8.300  1.00  0.00           H  
ATOM   3877  HW1 SOL   866      26.460  21.210  10.590  1.00  0.00           H  
ATOM   3878  HW2 SOL   866     -10.780  25.860   7.000  1.00  0.00           H  
ATOM   3879  HW2 SOL   866      27.790  21.500  11.250  1.00  0.00           H  
ATOM   3880  OW  SOL   867     -10.170 -30.040   2.590  1.00  0.00           O  
ATOM   3881  OW  SOL   867     -12.190 -20.470  -4.000  1.00  0.00           O  
ATOM   3882  HW1 SOL   867      -9.750 -29.280   2.980  1.00  0.00           H  
ATOM   3883  HW1 SOL   867     -11.330 -20.090  -3.770  1.00  0.00           H  
ATOM   3884  HW2 SOL   867     -10.760 -29.670   1.930  1.00  0.00           H  
ATOM   3885  HW2 SOL   867     -12.220 -20.430  -4.960  1.00  0.00           H  
ATOM   3886  OW  SOL   868      46.010 -23.980   2.150  1.00  0.00           O  
ATOM   3887  OW  SOL   868       4.020   9.010 -35.480  1.00  0.00           O  
ATOM   3888  HW1 SOL   868      46.900 -24.270   2.360  1.00  0.00           H  
ATOM   3889  HW1 SOL   868       4.940   8.890 -35.730  1.00  0.00           H  
ATOM   3890  HW2 SOL   868      45.960 -24.040   1.190  1.00  0.00           H  
ATOM   3891  HW2 SOL   868       3.540   8.410 -36.050  1.00  0.00           H  
ATOM   3892  OW  SOL   869      38.490 -41.540 -10.350  1.00  0.00           O  
ATOM   3893  OW  SOL   869     -14.080  20.100   2.720  1.00  0.00           O  
ATOM   3894  HW1 SOL   869      38.660 -42.110 -11.090  1.00  0.00           H  
ATOM   3895  HW1 SOL   869     -13.410  20.770   2.800  1.00  0.00           H  
ATOM   3896  HW2 SOL   869      39.220 -41.690  -9.750  1.00  0.00           H  
ATOM   3897  HW2 SOL   869     -14.870  20.580   2.460  1.00  0.00           H  
ATOM   3898  OW  SOL   870     -16.130  27.880   5.620  1.00  0.00           O  
ATOM   3899  OW  SOL   870      18.170  -5.480  23.850  1.00  0.00           O  
ATOM   3900  HW1 SOL   870     -15.490  28.030   6.310  1.00  0.00           H  
ATOM   3901  HW1 SOL   870      18.360  -4.920  24.610  1.00  0.00           H  
ATOM   3902  HW2 SOL   870     -16.320  28.740   5.270  1.00  0.00           H  
ATOM   3903  HW2 SOL   870      17.680  -6.220  24.210  1.00  0.00           H  
ATOM   3904  OW  SOL   871       6.850  -6.010  25.950  1.00  0.00           O  
ATOM   3905  OW  SOL   871      26.240  40.610  28.070  1.00  0.00           O  
ATOM   3906  HW1 SOL   871       6.120  -6.340  26.480  1.00  0.00           H  
ATOM   3907  HW1 SOL   871      25.750  40.940  27.330  1.00  0.00           H  
ATOM   3908  HW2 SOL   871       6.720  -5.060  25.930  1.00  0.00           H  
ATOM   3909  HW2 SOL   871      26.410  41.400  28.590  1.00  0.00           H  
ATOM   3910  OW  SOL   872      15.280  26.720  27.130  1.00  0.00           O  
ATOM   3911  OW  SOL   872       8.900  -1.880  29.770  1.00  0.00           O  
ATOM   3912  HW1 SOL   872      16.200  26.630  26.880  1.00  0.00           H  
ATOM   3913  HW1 SOL   872       9.370  -1.900  28.930  1.00  0.00           H  
ATOM   3914  HW2 SOL   872      14.830  26.950  26.310  1.00  0.00           H  
ATOM   3915  HW2 SOL   872       9.160  -1.040  30.160  1.00  0.00           H  
ATOM   3916  OW  SOL   873      46.350 -27.600   6.920  1.00  0.00           O  
ATOM   3917  OW  SOL   873       9.790 -38.610 -10.620  1.00  0.00           O  
ATOM   3918  HW1 SOL   873      46.490 -26.690   7.170  1.00  0.00           H  
ATOM   3919  HW1 SOL   873       9.600 -39.460 -10.240  1.00  0.00           H  
ATOM   3920  HW2 SOL   873      47.190 -27.890   6.570  1.00  0.00           H  
ATOM   3921  HW2 SOL   873      10.730 -38.610 -10.800  1.00  0.00           H  
ATOM   3922  OW  SOL   874      60.170  18.980 -20.420  1.00  0.00           O  
ATOM   3923  OW  SOL   874      29.080  12.750  32.590  1.00  0.00           O  
ATOM   3924  HW1 SOL   874      60.240  18.660 -21.320  1.00  0.00           H  
ATOM   3925  HW1 SOL   874      28.790  12.790  31.670  1.00  0.00           H  
ATOM   3926  HW2 SOL   874      59.230  18.950 -20.230  1.00  0.00           H  
ATOM   3927  HW2 SOL   874      30.030  12.670  32.540  1.00  0.00           H  
ATOM   3928  OW  SOL   875       1.380 -42.700   3.860  1.00  0.00           O  
ATOM   3929  OW  SOL   875      14.350   8.120  42.280  1.00  0.00           O  
ATOM   3930  HW1 SOL   875       0.730 -42.490   3.190  1.00  0.00           H  
ATOM   3931  HW1 SOL   875      14.720   7.440  42.840  1.00  0.00           H  
ATOM   3932  HW2 SOL   875       0.950 -43.350   4.420  1.00  0.00           H  
ATOM   3933  HW2 SOL   875      15.080   8.720  42.110  1.00  0.00           H  
ATOM   3934  OW  SOL   876     -18.480  11.310 -13.560  1.00  0.00           O  
ATOM   3935  OW  SOL   876      59.070 -26.950  -0.180  1.00  0.00           O  
ATOM   3936  HW1 SOL   876     -18.440  10.670 -12.850  1.00  0.00           H  
ATOM   3937  HW1 SOL   876      59.320 -27.500   0.570  1.00  0.00           H  
ATOM   3938  HW2 SOL   876     -18.340  10.790 -14.350  1.00  0.00           H  
ATOM   3939  HW2 SOL   876      59.200 -27.520  -0.940  1.00  0.00           H  
ATOM   3940  OW  SOL   877      25.960 -14.960 -30.840  1.00  0.00           O  
ATOM   3941  OW  SOL   877      -7.540  -6.380 -28.420  1.00  0.00           O  
ATOM   3942  HW1 SOL   877      25.850 -15.850 -31.170  1.00  0.00           H  
ATOM   3943  HW1 SOL   877      -8.210  -6.750 -28.980  1.00  0.00           H  
ATOM   3944  HW2 SOL   877      26.720 -15.020 -30.260  1.00  0.00           H  
ATOM   3945  HW2 SOL   877      -6.740  -6.420 -28.950  1.00  0.00           H  
ATOM   3946  OW  SOL   878      40.110  26.980  16.010  1.00  0.00           O  
ATOM   3947  OW  SOL   878      41.130  32.550 -19.820  1.00  0.00           O  
ATOM   3948  HW1 SOL   878      39.270  27.060  15.560  1.00  0.00           H  
ATOM   3949  HW1 SOL   878      41.740  32.330 -20.530  1.00  0.00           H  
ATOM   3950  HW2 SOL   878      40.170  27.770  16.550  1.00  0.00           H  
ATOM   3951  HW2 SOL   878      40.460  33.080 -20.250  1.00  0.00           H  
ATOM   3952  OW  SOL   879      58.090 -17.060 -12.260  1.00  0.00           O  
ATOM   3953  OW  SOL   879      17.490 -26.960  15.250  1.00  0.00           O  
ATOM   3954  HW1 SOL   879      58.170 -17.970 -12.550  1.00  0.00           H  
ATOM   3955  HW1 SOL   879      16.930 -26.720  14.510  1.00  0.00           H  
ATOM   3956  HW2 SOL   879      57.150 -16.920 -12.160  1.00  0.00           H  
ATOM   3957  HW2 SOL   879      18.330 -27.190  14.860  1.00  0.00           H  
ATOM   3958  OW  SOL   880      10.210 -25.800  33.360  1.00  0.00           O  
ATOM   3959  OW  SOL   880      -0.960  17.350  15.200  1.00  0.00           O  
ATOM   3960  HW1 SOL   880      10.500 -26.250  34.150  1.00  0.00           H  
ATOM   3961  HW1 SOL   880      -1.250  18.190  14.860  1.00  0.00           H  
ATOM   3962  HW2 SOL   880      11.020 -25.540  32.920  1.00  0.00           H  
ATOM   3963  HW2 SOL   880      -1.180  16.720  14.510  1.00  0.00           H  
ATOM   3964  OW  SOL   881     -13.080  -2.910 -24.280  1.00  0.00           O  
ATOM   3965  OW  SOL   881      37.550 -11.230 -19.460  1.00  0.00           O  
ATOM   3966  HW1 SOL   881     -12.940  -3.630 -23.670  1.00  0.00           H  
ATOM   3967  HW1 SOL   881      37.160 -10.730 -20.180  1.00  0.00           H  
ATOM   3968  HW2 SOL   881     -12.630  -3.170 -25.080  1.00  0.00           H  
ATOM   3969  HW2 SOL   881      38.120 -11.870 -19.900  1.00  0.00           H  
ATOM   3970  OW  SOL   882      29.890 -26.140   9.020  1.00  0.00           O  
ATOM   3971  OW  SOL   882      23.730  39.860 -25.000  1.00  0.00           O  
ATOM   3972  HW1 SOL   882      29.390 -25.500   9.510  1.00  0.00           H  
ATOM   3973  HW1 SOL   882      23.360  39.590 -24.160  1.00  0.00           H  
ATOM   3974  HW2 SOL   882      30.360 -25.630   8.360  1.00  0.00           H  
ATOM   3975  HW2 SOL   882      23.270  40.680 -25.200  1.00  0.00           H  
ATOM   3976  OW  SOL   883       5.810   6.060  39.750  1.00  0.00           O  
ATOM   3977  OW  SOL   883      17.490  26.570  35.710  1.00  0.00           O  
ATOM   3978  HW1 SOL   883       5.940   5.320  40.340  1.00  0.00           H  
ATOM   3979  HW1 SOL   883      16.930  27.230  35.310  1.00  0.00           H  
ATOM   3980  HW2 SOL   883       5.990   6.830  40.290  1.00  0.00           H  
ATOM   3981  HW2 SOL   883      16.900  25.860  35.940  1.00  0.00           H  
ATOM   3982  OW  SOL   884       9.700 -12.930  24.900  1.00  0.00           O  
ATOM   3983  OW  SOL   884      39.490 -11.870  16.100  1.00  0.00           O  
ATOM   3984  HW1 SOL   884       9.260 -13.780  24.940  1.00  0.00           H  
ATOM   3985  HW1 SOL   884      39.030 -12.510  16.620  1.00  0.00           H  
ATOM   3986  HW2 SOL   884      10.550 -13.080  25.300  1.00  0.00           H  
ATOM   3987  HW2 SOL   884      39.370 -11.040  16.570  1.00  0.00           H  
ATOM   3988  OW  SOL   885      47.270 -11.560  -6.510  1.00  0.00           O  
ATOM   3989  OW  SOL   885      10.520 -24.800  25.220  1.00  0.00           O  
ATOM   3990  HW1 SOL   885      46.420 -11.270  -6.190  1.00  0.00           H  
ATOM   3991  HW1 SOL   885      10.350 -23.870  25.070  1.00  0.00           H  
ATOM   3992  HW2 SOL   885      47.840 -10.790  -6.430  1.00  0.00           H  
ATOM   3993  HW2 SOL   885      10.570 -25.190  24.350  1.00  0.00           H  
ATOM   3994  OW  SOL   886      42.140  -4.050 -41.120  1.00  0.00           O  
ATOM   3995  OW  SOL   886     -12.020  12.470  16.140  1.00  0.00           O  
ATOM   3996  HW1 SOL   886      41.730  -3.400 -40.530  1.00  0.00           H  
ATOM   3997  HW1 SOL   886     -12.720  12.630  16.780  1.00  0.00           H  
ATOM   3998  HW2 SOL   886      42.750  -4.530 -40.550  1.00  0.00           H  
ATOM   3999  HW2 SOL   886     -11.880  11.520  16.170  1.00  0.00           H  
ATOM   4000  OW  SOL   887      12.220  37.160  13.570  1.00  0.00           O  
ATOM   4001  OW  SOL   887      53.620  34.810  -6.530  1.00  0.00           O  
ATOM   4002  HW1 SOL   887      12.370  37.460  14.460  1.00  0.00           H  
ATOM   4003  HW1 SOL   887      53.180  35.230  -5.780  1.00  0.00           H  
ATOM   4004  HW2 SOL   887      12.960  37.490  13.080  1.00  0.00           H  
ATOM   4005  HW2 SOL   887      54.230  34.190  -6.130  1.00  0.00           H  
ATOM   4006  OW  SOL   888      42.320  -2.940  44.400  1.00  0.00           O  
ATOM   4007  OW  SOL   888      50.220 -31.180 -13.050  1.00  0.00           O  
ATOM   4008  HW1 SOL   888      42.520  -3.280  45.280  1.00  0.00           H  
ATOM   4009  HW1 SOL   888      50.450 -31.240 -12.120  1.00  0.00           H  
ATOM   4010  HW2 SOL   888      43.050  -3.250  43.840  1.00  0.00           H  
ATOM   4011  HW2 SOL   888      49.260 -31.110 -13.050  1.00  0.00           H  
ATOM   4012  OW  SOL   889      -7.390   8.430  -5.130  1.00  0.00           O  
ATOM   4013  OW  SOL   889     -10.470   5.620 -12.650  1.00  0.00           O  
ATOM   4014  HW1 SOL   889      -8.240   8.090  -4.860  1.00  0.00           H  
ATOM   4015  HW1 SOL   889     -10.340   4.720 -12.350  1.00  0.00           H  
ATOM   4016  HW2 SOL   889      -7.220   9.160  -4.520  1.00  0.00           H  
ATOM   4017  HW2 SOL   889     -10.000   5.660 -13.490  1.00  0.00           H  
ATOM   4018  OW  SOL   890      30.080  31.330 -20.660  1.00  0.00           O  
ATOM   4019  OW  SOL   890      -3.260   3.640   4.900  1.00  0.00           O  
ATOM   4020  HW1 SOL   890      30.880  31.070 -21.090  1.00  0.00           H  
ATOM   4021  HW1 SOL   890      -3.360   4.100   5.730  1.00  0.00           H  
ATOM   4022  HW2 SOL   890      29.700  30.510 -20.360  1.00  0.00           H  
ATOM   4023  HW2 SOL   890      -3.780   4.140   4.270  1.00  0.00           H  
ATOM   4024  OW  SOL   891      27.470  11.430  47.650  1.00  0.00           O  
ATOM   4025  OW  SOL   891      36.380  14.180 -29.390  1.00  0.00           O  
ATOM   4026  HW1 SOL   891      27.640  11.000  48.490  1.00  0.00           H  
ATOM   4027  HW1 SOL   891      36.490  15.060 -29.750  1.00  0.00           H  
ATOM   4028  HW2 SOL   891      26.530  11.360  47.520  1.00  0.00           H  
ATOM   4029  HW2 SOL   891      35.620  14.240 -28.810  1.00  0.00           H  
ATOM   4030  OW  SOL   892      45.840   1.950 -36.470  1.00  0.00           O  
ATOM   4031  OW  SOL   892      37.210   5.300 -17.930  1.00  0.00           O  
ATOM   4032  HW1 SOL   892      46.070   1.060 -36.730  1.00  0.00           H  
ATOM   4033  HW1 SOL   892      36.970   5.250 -17.000  1.00  0.00           H  
ATOM   4034  HW2 SOL   892      44.940   2.070 -36.780  1.00  0.00           H  
ATOM   4035  HW2 SOL   892      37.390   4.390 -18.180  1.00  0.00           H  
ATOM   4036  OW  SOL   893      25.130 -21.140  -5.530  1.00  0.00           O  
ATOM   4037  OW  SOL   893      41.360 -17.280 -12.320  1.00  0.00           O  
ATOM   4038  HW1 SOL   893      25.030 -21.860  -6.150  1.00  0.00           H  
ATOM   4039  HW1 SOL   893      40.790 -17.940 -11.940  1.00  0.00           H  
ATOM   4040  HW2 SOL   893      24.840 -21.510  -4.690  1.00  0.00           H  
ATOM   4041  HW2 SOL   893      41.880 -16.950 -11.580  1.00  0.00           H  
ATOM   4042  OW  SOL   894      38.730   0.040 -16.390  1.00  0.00           O  
ATOM   4043  OW  SOL   894      38.490 -18.060 -36.480  1.00  0.00           O  
ATOM   4044  HW1 SOL   894      38.330   0.360 -17.200  1.00  0.00           H  
ATOM   4045  HW1 SOL   894      38.720 -17.490 -37.220  1.00  0.00           H  
ATOM   4046  HW2 SOL   894      39.350  -0.640 -16.680  1.00  0.00           H  
ATOM   4047  HW2 SOL   894      37.710 -17.650 -36.100  1.00  0.00           H  
ATOM   4048  OW  SOL   895       2.180  -7.270  26.110  1.00  0.00           O  
ATOM   4049  OW  SOL   895      50.360  22.530  17.350  1.00  0.00           O  
ATOM   4050  HW1 SOL   895       2.470  -6.800  25.330  1.00  0.00           H  
ATOM   4051  HW1 SOL   895      50.770  23.200  17.900  1.00  0.00           H  
ATOM   4052  HW2 SOL   895       1.290  -6.960  26.260  1.00  0.00           H  
ATOM   4053  HW2 SOL   895      49.850  23.040  16.700  1.00  0.00           H  
ATOM   4054  OW  SOL   896      16.710 -19.200  37.980  1.00  0.00           O  
ATOM   4055  OW  SOL   896      35.860  39.650   6.680  1.00  0.00           O  
ATOM   4056  HW1 SOL   896      17.180 -18.670  38.620  1.00  0.00           H  
ATOM   4057  HW1 SOL   896      36.080  39.330   7.560  1.00  0.00           H  
ATOM   4058  HW2 SOL   896      16.010 -19.620  38.500  1.00  0.00           H  
ATOM   4059  HW2 SOL   896      36.310  39.050   6.090  1.00  0.00           H  
ATOM   4060  OW  SOL   897      41.910 -12.920  15.140  1.00  0.00           O  
ATOM   4061  OW  SOL   897      20.940 -35.880  20.940  1.00  0.00           O  
ATOM   4062  HW1 SOL   897      41.210 -12.350  15.440  1.00  0.00           H  
ATOM   4063  HW1 SOL   897      20.100 -35.850  20.490  1.00  0.00           H  
ATOM   4064  HW2 SOL   897      42.510 -12.340  14.660  1.00  0.00           H  
ATOM   4065  HW2 SOL   897      20.700 -35.820  21.880  1.00  0.00           H  
ATOM   4066  OW  SOL   898      40.370  43.060 -14.510  1.00  0.00           O  
ATOM   4067  OW  SOL   898      42.870  -8.240 -31.550  1.00  0.00           O  
ATOM   4068  HW1 SOL   898      39.530  42.630 -14.680  1.00  0.00           H  
ATOM   4069  HW1 SOL   898      43.030  -8.860 -30.850  1.00  0.00           H  
ATOM   4070  HW2 SOL   898      41.020  42.370 -14.650  1.00  0.00           H  
ATOM   4071  HW2 SOL   898      43.710  -7.780 -31.660  1.00  0.00           H  
ATOM   4072  OW  SOL   899      21.160  27.170  11.060  1.00  0.00           O  
ATOM   4073  OW  SOL   899       5.130 -19.620   1.860  1.00  0.00           O  
ATOM   4074  HW1 SOL   899      21.990  26.750  10.840  1.00  0.00           H  
ATOM   4075  HW1 SOL   899       5.560 -20.400   1.520  1.00  0.00           H  
ATOM   4076  HW2 SOL   899      20.510  26.760  10.490  1.00  0.00           H  
ATOM   4077  HW2 SOL   899       4.860 -19.130   1.080  1.00  0.00           H  
ATOM   4078  OW  SOL   900      -0.400  39.170  -1.930  1.00  0.00           O  
ATOM   4079  OW  SOL   900      42.390  -5.610  36.300  1.00  0.00           O  
ATOM   4080  HW1 SOL   900      -0.890  39.140  -1.110  1.00  0.00           H  
ATOM   4081  HW1 SOL   900      42.100  -5.410  37.190  1.00  0.00           H  
ATOM   4082  HW2 SOL   900      -0.960  38.700  -2.560  1.00  0.00           H  
ATOM   4083  HW2 SOL   900      43.350  -5.550  36.330  1.00  0.00           H  
ATOM   4084  OW  SOL   901     -14.700  21.280  -3.340  1.00  0.00           O  
ATOM   4085  OW  SOL   901      45.780 -12.950  21.700  1.00  0.00           O  
ATOM   4086  HW1 SOL   901     -15.280  21.970  -3.010  1.00  0.00           H  
ATOM   4087  HW1 SOL   901      45.920 -13.890  21.580  1.00  0.00           H  
ATOM   4088  HW2 SOL   901     -15.290  20.560  -3.550  1.00  0.00           H  
ATOM   4089  HW2 SOL   901      44.860 -12.810  21.470  1.00  0.00           H  
ATOM   4090  OW  SOL   902      39.090   9.280 -42.720  1.00  0.00           O  
ATOM   4091  OW  SOL   902       7.480   8.570  21.000  1.00  0.00           O  
ATOM   4092  HW1 SOL   902      39.420   9.940 -42.110  1.00  0.00           H  
ATOM   4093  HW1 SOL   902       8.290   8.910  21.380  1.00  0.00           H  
ATOM   4094  HW2 SOL   902      38.510   8.730 -42.180  1.00  0.00           H  
ATOM   4095  HW2 SOL   902       6.810   8.760  21.650  1.00  0.00           H  
ATOM   4096  OW  SOL   903      14.470   8.660  47.800  1.00  0.00           O  
ATOM   4097  OW  SOL   903      -5.950  30.770   6.500  1.00  0.00           O  
ATOM   4098  HW1 SOL   903      15.180   8.510  48.420  1.00  0.00           H  
ATOM   4099  HW1 SOL   903      -5.870  31.570   7.020  1.00  0.00           H  
ATOM   4100  HW2 SOL   903      14.880   9.080  47.050  1.00  0.00           H  
ATOM   4101  HW2 SOL   903      -6.310  30.130   7.100  1.00  0.00           H  
ATOM   4102  OW  SOL   904     -12.960  -1.900  28.080  1.00  0.00           O  
ATOM   4103  OW  SOL   904      62.610  19.840 -11.800  1.00  0.00           O  
ATOM   4104  HW1 SOL   904     -13.860  -2.000  28.390  1.00  0.00           H  
ATOM   4105  HW1 SOL   904      62.290  20.180 -10.960  1.00  0.00           H  
ATOM   4106  HW2 SOL   904     -12.640  -1.090  28.490  1.00  0.00           H  
ATOM   4107  HW2 SOL   904      63.440  20.290 -11.940  1.00  0.00           H  
ATOM   4108  OW  SOL   905      48.430  19.610   6.430  1.00  0.00           O  
ATOM   4109  OW  SOL   905      25.890  26.940  -0.370  1.00  0.00           O  
ATOM   4110  HW1 SOL   905      48.730  19.830   7.320  1.00  0.00           H  
ATOM   4111  HW1 SOL   905      25.720  27.860  -0.220  1.00  0.00           H  
ATOM   4112  HW2 SOL   905      49.240  19.490   5.920  1.00  0.00           H  
ATOM   4113  HW2 SOL   905      26.540  26.700   0.290  1.00  0.00           H  
ATOM   4114  OW  SOL   906      13.550  -6.280  37.340  1.00  0.00           O  
ATOM   4115  OW  SOL   906       0.220   4.020  37.770  1.00  0.00           O  
ATOM   4116  HW1 SOL   906      13.240  -5.420  37.040  1.00  0.00           H  
ATOM   4117  HW1 SOL   906       0.120   4.960  37.660  1.00  0.00           H  
ATOM   4118  HW2 SOL   906      13.550  -6.820  36.550  1.00  0.00           H  
ATOM   4119  HW2 SOL   906      -0.160   3.850  38.630  1.00  0.00           H  
ATOM   4120  OW  SOL   907      15.170 -32.200 -17.070  1.00  0.00           O  
ATOM   4121  OW  SOL   907      49.550  34.640  -6.400  1.00  0.00           O  
ATOM   4122  HW1 SOL   907      14.720 -31.390 -16.820  1.00  0.00           H  
ATOM   4123  HW1 SOL   907      50.310  34.200  -6.030  1.00  0.00           H  
ATOM   4124  HW2 SOL   907      14.740 -32.450 -17.890  1.00  0.00           H  
ATOM   4125  HW2 SOL   907      49.490  34.300  -7.290  1.00  0.00           H  
ATOM   4126  OW  SOL   908      51.240  41.010  -0.120  1.00  0.00           O  
ATOM   4127  OW  SOL   908      21.590 -42.040   5.700  1.00  0.00           O  
ATOM   4128  HW1 SOL   908      51.290  40.440  -0.890  1.00  0.00           H  
ATOM   4129  HW1 SOL   908      21.910 -42.130   4.800  1.00  0.00           H  
ATOM   4130  HW2 SOL   908      50.440  40.740   0.330  1.00  0.00           H  
ATOM   4131  HW2 SOL   908      21.610 -42.940   6.050  1.00  0.00           H  
ATOM   4132  OW  SOL   909      21.080  -1.080  58.750  1.00  0.00           O  
ATOM   4133  OW  SOL   909      12.860  39.830   1.280  1.00  0.00           O  
ATOM   4134  HW1 SOL   909      20.700  -0.930  57.880  1.00  0.00           H  
ATOM   4135  HW1 SOL   909      13.170  39.620   2.170  1.00  0.00           H  
ATOM   4136  HW2 SOL   909      21.810  -1.680  58.590  1.00  0.00           H  
ATOM   4137  HW2 SOL   909      11.950  39.550   1.270  1.00  0.00           H  
ATOM   4138  OW  SOL   910      -0.650  30.490   1.960  1.00  0.00           O  
ATOM   4139  OW  SOL   910       9.750  -9.490 -38.150  1.00  0.00           O  
ATOM   4140  HW1 SOL   910      -0.480  30.670   1.040  1.00  0.00           H  
ATOM   4141  HW1 SOL   910       9.990  -9.780 -37.270  1.00  0.00           H  
ATOM   4142  HW2 SOL   910      -1.170  29.680   1.950  1.00  0.00           H  
ATOM   4143  HW2 SOL   910       9.250 -10.210 -38.520  1.00  0.00           H  
ATOM   4144  OW  SOL   911      18.350  11.800 -34.610  1.00  0.00           O  
ATOM   4145  OW  SOL   911      -6.990 -26.880  -1.560  1.00  0.00           O  
ATOM   4146  HW1 SOL   911      18.330  12.280 -35.430  1.00  0.00           H  
ATOM   4147  HW1 SOL   911      -6.600 -27.670  -1.940  1.00  0.00           H  
ATOM   4148  HW2 SOL   911      17.460  11.440 -34.510  1.00  0.00           H  
ATOM   4149  HW2 SOL   911      -6.290 -26.220  -1.620  1.00  0.00           H  
ATOM   4150  OW  SOL   912      31.900 -18.880  24.220  1.00  0.00           O  
ATOM   4151  OW  SOL   912      48.780 -25.010   4.110  1.00  0.00           O  
ATOM   4152  HW1 SOL   912      32.620 -19.470  24.440  1.00  0.00           H  
ATOM   4153  HW1 SOL   912      49.470 -24.410   4.370  1.00  0.00           H  
ATOM   4154  HW2 SOL   912      31.920 -18.210  24.910  1.00  0.00           H  
ATOM   4155  HW2 SOL   912      48.090 -24.890   4.760  1.00  0.00           H  
ATOM   4156  OW  SOL   913      -5.670 -11.460  15.420  1.00  0.00           O  
ATOM   4157  OW  SOL   913       8.890   6.540 -37.590  1.00  0.00           O  
ATOM   4158  HW1 SOL   913      -5.050 -11.330  14.700  1.00  0.00           H  
ATOM   4159  HW1 SOL   913       8.700   6.930 -36.740  1.00  0.00           H  
ATOM   4160  HW2 SOL   913      -5.140 -11.380  16.210  1.00  0.00           H  
ATOM   4161  HW2 SOL   913       9.770   6.170 -37.500  1.00  0.00           H  
ATOM   4162  OW  SOL   914      36.160   3.840  44.770  1.00  0.00           O  
ATOM   4163  OW  SOL   914       8.070  -6.640  45.030  1.00  0.00           O  
ATOM   4164  HW1 SOL   914      36.730   3.920  45.540  1.00  0.00           H  
ATOM   4165  HW1 SOL   914       7.560  -7.190  44.450  1.00  0.00           H  
ATOM   4166  HW2 SOL   914      35.280   3.760  45.130  1.00  0.00           H  
ATOM   4167  HW2 SOL   914       7.540  -5.850  45.140  1.00  0.00           H  
ATOM   4168  OW  SOL   915      19.890  21.320 -12.140  1.00  0.00           O  
ATOM   4169  OW  SOL   915      29.310  13.680  20.870  1.00  0.00           O  
ATOM   4170  HW1 SOL   915      20.700  21.230 -11.650  1.00  0.00           H  
ATOM   4171  HW1 SOL   915      28.780  14.430  21.140  1.00  0.00           H  
ATOM   4172  HW2 SOL   915      20.170  21.600 -13.010  1.00  0.00           H  
ATOM   4173  HW2 SOL   915      29.240  13.060  21.600  1.00  0.00           H  
ATOM   4174  OW  SOL   916      48.920  30.330  12.730  1.00  0.00           O  
ATOM   4175  OW  SOL   916       7.330   7.370  35.470  1.00  0.00           O  
ATOM   4176  HW1 SOL   916      49.660  30.810  12.360  1.00  0.00           H  
ATOM   4177  HW1 SOL   916       8.060   6.840  35.160  1.00  0.00           H  
ATOM   4178  HW2 SOL   916      49.330  29.580  13.180  1.00  0.00           H  
ATOM   4179  HW2 SOL   916       7.730   8.210  35.710  1.00  0.00           H  
ATOM   4180  OW  SOL   917      60.830 -12.220 -12.690  1.00  0.00           O  
ATOM   4181  OW  SOL   917       9.960 -29.830 -17.570  1.00  0.00           O  
ATOM   4182  HW1 SOL   917      60.510 -12.520 -13.530  1.00  0.00           H  
ATOM   4183  HW1 SOL   917       9.830 -30.350 -16.790  1.00  0.00           H  
ATOM   4184  HW2 SOL   917      60.060 -11.840 -12.260  1.00  0.00           H  
ATOM   4185  HW2 SOL   917      10.610 -30.310 -18.080  1.00  0.00           H  
ATOM   4186  OW  SOL   918      35.520  -1.420  -0.630  1.00  0.00           O  
ATOM   4187  OW  SOL   918      31.640  17.460 -33.560  1.00  0.00           O  
ATOM   4188  HW1 SOL   918      36.250  -0.950  -0.240  1.00  0.00           H  
ATOM   4189  HW1 SOL   918      31.950  16.850 -32.890  1.00  0.00           H  
ATOM   4190  HW2 SOL   918      35.060  -0.760  -1.150  1.00  0.00           H  
ATOM   4191  HW2 SOL   918      30.790  17.100 -33.840  1.00  0.00           H  
ATOM   4192  OW  SOL   919      41.210  -3.520 -15.870  1.00  0.00           O  
ATOM   4193  OW  SOL   919      67.120  19.310  -3.340  1.00  0.00           O  
ATOM   4194  HW1 SOL   919      40.950  -3.060 -15.080  1.00  0.00           H  
ATOM   4195  HW1 SOL   919      66.890  18.500  -2.890  1.00  0.00           H  
ATOM   4196  HW2 SOL   919      41.520  -4.370 -15.570  1.00  0.00           H  
ATOM   4197  HW2 SOL   919      67.420  19.900  -2.640  1.00  0.00           H  
ATOM   4198  OW  SOL   920      34.640  13.730 -26.880  1.00  0.00           O  
ATOM   4199  OW  SOL   920       9.710 -41.780 -13.000  1.00  0.00           O  
ATOM   4200  HW1 SOL   920      33.740  13.480 -26.700  1.00  0.00           H  
ATOM   4201  HW1 SOL   920       9.980 -41.180 -12.300  1.00  0.00           H  
ATOM   4202  HW2 SOL   920      35.150  13.410 -26.130  1.00  0.00           H  
ATOM   4203  HW2 SOL   920       8.800 -41.550 -13.160  1.00  0.00           H  
ATOM   4204  OW  SOL   921     -12.040  -2.890 -26.970  1.00  0.00           O  
ATOM   4205  OW  SOL   921      -5.260   0.480  20.430  1.00  0.00           O  
ATOM   4206  HW1 SOL   921     -12.380  -3.400 -27.690  1.00  0.00           H  
ATOM   4207  HW1 SOL   921      -4.700   1.230  20.620  1.00  0.00           H  
ATOM   4208  HW2 SOL   921     -11.350  -3.430 -26.580  1.00  0.00           H  
ATOM   4209  HW2 SOL   921      -6.010   0.850  19.960  1.00  0.00           H  
ATOM   4210  OW  SOL   922      47.210  34.870 -17.450  1.00  0.00           O  
ATOM   4211  OW  SOL   922      34.830 -26.940 -20.300  1.00  0.00           O  
ATOM   4212  HW1 SOL   922      47.030  35.360 -18.250  1.00  0.00           H  
ATOM   4213  HW1 SOL   922      34.770 -27.070 -21.250  1.00  0.00           H  
ATOM   4214  HW2 SOL   922      47.130  33.950 -17.720  1.00  0.00           H  
ATOM   4215  HW2 SOL   922      34.150 -27.500 -19.940  1.00  0.00           H  
ATOM   4216  OW  SOL   923      20.810   8.910  23.700  1.00  0.00           O  
ATOM   4217  OW  SOL   923     -17.240 -13.130  12.230  1.00  0.00           O  
ATOM   4218  HW1 SOL   923      20.630   8.070  24.100  1.00  0.00           H  
ATOM   4219  HW1 SOL   923     -17.600 -12.840  11.400  1.00  0.00           H  
ATOM   4220  HW2 SOL   923      19.970   9.200  23.350  1.00  0.00           H  
ATOM   4221  HW2 SOL   923     -16.970 -14.040  12.080  1.00  0.00           H  
ATOM   4222  OW  SOL   924      15.750  33.000 -19.410  1.00  0.00           O  
ATOM   4223  OW  SOL   924      13.010  14.680  29.100  1.00  0.00           O  
ATOM   4224  HW1 SOL   924      15.810  32.670 -18.510  1.00  0.00           H  
ATOM   4225  HW1 SOL   924      13.000  15.320  29.820  1.00  0.00           H  
ATOM   4226  HW2 SOL   924      14.950  32.590 -19.760  1.00  0.00           H  
ATOM   4227  HW2 SOL   924      13.900  14.720  28.750  1.00  0.00           H  
ATOM   4228  OW  SOL   925      30.120  -4.520 -17.400  1.00  0.00           O  
ATOM   4229  OW  SOL   925      11.550   0.800 -44.780  1.00  0.00           O  
ATOM   4230  HW1 SOL   925      31.060  -4.680 -17.440  1.00  0.00           H  
ATOM   4231  HW1 SOL   925      12.380   0.800 -45.270  1.00  0.00           H  
ATOM   4232  HW2 SOL   925      29.940  -4.320 -16.490  1.00  0.00           H  
ATOM   4233  HW2 SOL   925      11.820   0.690 -43.860  1.00  0.00           H  
ATOM   4234  OW  SOL   926      26.870  17.900  27.650  1.00  0.00           O  
ATOM   4235  OW  SOL   926     -17.020 -22.460   8.990  1.00  0.00           O  
ATOM   4236  HW1 SOL   926      26.320  18.660  27.440  1.00  0.00           H  
ATOM   4237  HW1 SOL   926     -16.390 -22.880   9.580  1.00  0.00           H  
ATOM   4238  HW2 SOL   926      26.590  17.620  28.530  1.00  0.00           H  
ATOM   4239  HW2 SOL   926     -16.830 -22.850   8.140  1.00  0.00           H  
ATOM   4240  OW  SOL   927       5.930 -13.360 -11.620  1.00  0.00           O  
ATOM   4241  OW  SOL   927      51.050 -18.900  -6.430  1.00  0.00           O  
ATOM   4242  HW1 SOL   927       6.630 -13.120 -12.230  1.00  0.00           H  
ATOM   4243  HW1 SOL   927      50.480 -19.260  -7.110  1.00  0.00           H  
ATOM   4244  HW2 SOL   927       6.250 -13.090 -10.760  1.00  0.00           H  
ATOM   4245  HW2 SOL   927      50.540 -18.190  -6.040  1.00  0.00           H  
ATOM   4246  OW  SOL   928      44.490  -3.910  42.620  1.00  0.00           O  
ATOM   4247  OW  SOL   928      32.460 -16.510 -37.860  1.00  0.00           O  
ATOM   4248  HW1 SOL   928      44.930  -4.690  42.290  1.00  0.00           H  
ATOM   4249  HW1 SOL   928      33.230 -17.040 -38.060  1.00  0.00           H  
ATOM   4250  HW2 SOL   928      45.060  -3.600  43.320  1.00  0.00           H  
ATOM   4251  HW2 SOL   928      31.720 -17.040 -38.130  1.00  0.00           H  
ATOM   4252  OW  SOL   929      44.820  -8.530 -34.340  1.00  0.00           O  
ATOM   4253  OW  SOL   929     -11.840 -15.970  14.450  1.00  0.00           O  
ATOM   4254  HW1 SOL   929      45.710  -8.500 -34.000  1.00  0.00           H  
ATOM   4255  HW1 SOL   929     -12.100 -16.520  13.720  1.00  0.00           H  
ATOM   4256  HW2 SOL   929      44.320  -8.990 -33.670  1.00  0.00           H  
ATOM   4257  HW2 SOL   929     -10.960 -15.670  14.220  1.00  0.00           H  
ATOM   4258  OW  SOL   930      36.070   6.330 -34.080  1.00  0.00           O  
ATOM   4259  OW  SOL   930      -8.910 -15.390  24.910  1.00  0.00           O  
ATOM   4260  HW1 SOL   930      36.620   5.660 -34.470  1.00  0.00           H  
ATOM   4261  HW1 SOL   930      -8.950 -16.340  24.800  1.00  0.00           H  
ATOM   4262  HW2 SOL   930      36.670   6.890 -33.580  1.00  0.00           H  
ATOM   4263  HW2 SOL   930      -9.380 -15.220  25.740  1.00  0.00           H  
ATOM   4264  OW  SOL   931      52.030  14.880 -16.430  1.00  0.00           O  
ATOM   4265  OW  SOL   931      21.560  26.030   2.750  1.00  0.00           O  
ATOM   4266  HW1 SOL   931      52.360  14.060 -16.050  1.00  0.00           H  
ATOM   4267  HW1 SOL   931      22.130  25.670   3.420  1.00  0.00           H  
ATOM   4268  HW2 SOL   931      52.310  15.550 -15.830  1.00  0.00           H  
ATOM   4269  HW2 SOL   931      22.130  26.570   2.210  1.00  0.00           H  
ATOM   4270  OW  SOL   932      31.560  19.270  35.520  1.00  0.00           O  
ATOM   4271  OW  SOL   932      -4.810  -7.920  -4.560  1.00  0.00           O  
ATOM   4272  HW1 SOL   932      30.770  19.810  35.540  1.00  0.00           H  
ATOM   4273  HW1 SOL   932      -4.830  -8.780  -4.970  1.00  0.00           H  
ATOM   4274  HW2 SOL   932      31.420  18.680  34.770  1.00  0.00           H  
ATOM   4275  HW2 SOL   932      -5.720  -7.620  -4.580  1.00  0.00           H  
ATOM   4276  OW  SOL   933       9.330  32.170   3.330  1.00  0.00           O  
ATOM   4277  OW  SOL   933      31.240 -28.810  -2.930  1.00  0.00           O  
ATOM   4278  HW1 SOL   933       9.730  31.740   4.080  1.00  0.00           H  
ATOM   4279  HW1 SOL   933      31.470 -28.630  -3.840  1.00  0.00           H  
ATOM   4280  HW2 SOL   933       8.400  32.220   3.540  1.00  0.00           H  
ATOM   4281  HW2 SOL   933      31.500 -28.030  -2.450  1.00  0.00           H  
ATOM   4282  OW  SOL   934      27.340  15.290 -25.990  1.00  0.00           O  
ATOM   4283  OW  SOL   934     -18.000  17.830  14.290  1.00  0.00           O  
ATOM   4284  HW1 SOL   934      26.800  16.080 -25.960  1.00  0.00           H  
ATOM   4285  HW1 SOL   934     -18.090  17.450  13.410  1.00  0.00           H  
ATOM   4286  HW2 SOL   934      27.910  15.420 -26.730  1.00  0.00           H  
ATOM   4287  HW2 SOL   934     -18.120  18.770  14.160  1.00  0.00           H  
ATOM   4288  OW  SOL   935     -15.170  21.490   5.570  1.00  0.00           O  
ATOM   4289  OW  SOL   935      45.540  29.230  13.740  1.00  0.00           O  
ATOM   4290  HW1 SOL   935     -14.350  21.080   5.850  1.00  0.00           H  
ATOM   4291  HW1 SOL   935      45.810  30.100  13.440  1.00  0.00           H  
ATOM   4292  HW2 SOL   935     -14.930  21.970   4.780  1.00  0.00           H  
ATOM   4293  HW2 SOL   935      44.580  29.290  13.800  1.00  0.00           H  
ATOM   4294  OW  SOL   936      -9.360 -20.370 -19.150  1.00  0.00           O  
ATOM   4295  OW  SOL   936       9.030  -6.050 -30.610  1.00  0.00           O  
ATOM   4296  HW1 SOL   936      -9.400 -20.180 -20.090  1.00  0.00           H  
ATOM   4297  HW1 SOL   936       9.420  -6.260 -31.460  1.00  0.00           H  
ATOM   4298  HW2 SOL   936     -10.230 -20.120 -18.820  1.00  0.00           H  
ATOM   4299  HW2 SOL   936       8.860  -5.100 -30.660  1.00  0.00           H  
ATOM   4300  OW  SOL   937      20.850   6.430  -7.900  1.00  0.00           O  
ATOM   4301  OW  SOL   937      -5.490  -0.870 -33.070  1.00  0.00           O  
ATOM   4302  HW1 SOL   937      19.920   6.400  -8.120  1.00  0.00           H  
ATOM   4303  HW1 SOL   937      -6.050  -0.180 -32.710  1.00  0.00           H  
ATOM   4304  HW2 SOL   937      20.870   6.750  -7.000  1.00  0.00           H  
ATOM   4305  HW2 SOL   937      -6.090  -1.440 -33.550  1.00  0.00           H  
ATOM   4306  OW  SOL   938       2.820   5.010 -28.560  1.00  0.00           O  
ATOM   4307  OW  SOL   938      12.520  20.310 -32.710  1.00  0.00           O  
ATOM   4308  HW1 SOL   938       2.700   4.170 -29.000  1.00  0.00           H  
ATOM   4309  HW1 SOL   938      12.850  21.000 -32.140  1.00  0.00           H  
ATOM   4310  HW2 SOL   938       3.340   4.810 -27.790  1.00  0.00           H  
ATOM   4311  HW2 SOL   938      11.600  20.200 -32.460  1.00  0.00           H  
ATOM   4312  OW  SOL   939      -9.350  26.920  -6.460  1.00  0.00           O  
ATOM   4313  OW  SOL   939      40.660  -1.620 -17.560  1.00  0.00           O  
ATOM   4314  HW1 SOL   939      -9.300  27.170  -7.390  1.00  0.00           H  
ATOM   4315  HW1 SOL   939      40.800  -2.160 -18.330  1.00  0.00           H  
ATOM   4316  HW2 SOL   939      -9.840  27.630  -6.050  1.00  0.00           H  
ATOM   4317  HW2 SOL   939      41.030  -2.120 -16.830  1.00  0.00           H  
ATOM   4318  OW  SOL   940     -17.480  35.970  -5.970  1.00  0.00           O  
ATOM   4319  OW  SOL   940      17.830  35.040 -18.900  1.00  0.00           O  
ATOM   4320  HW1 SOL   940     -17.730  36.470  -6.740  1.00  0.00           H  
ATOM   4321  HW1 SOL   940      17.970  34.950 -17.960  1.00  0.00           H  
ATOM   4322  HW2 SOL   940     -16.650  36.360  -5.690  1.00  0.00           H  
ATOM   4323  HW2 SOL   940      17.020  34.550 -19.070  1.00  0.00           H  
ATOM   4324  OW  SOL   941      49.600  25.300 -12.000  1.00  0.00           O  
ATOM   4325  OW  SOL   941      10.430  26.760  28.410  1.00  0.00           O  
ATOM   4326  HW1 SOL   941      49.210  24.590 -11.490  1.00  0.00           H  
ATOM   4327  HW1 SOL   941      10.810  26.810  29.290  1.00  0.00           H  
ATOM   4328  HW2 SOL   941      49.390  26.090 -11.500  1.00  0.00           H  
ATOM   4329  HW2 SOL   941      10.280  25.830  28.260  1.00  0.00           H  
ATOM   4330  OW  SOL   942       0.480  29.880  20.120  1.00  0.00           O  
ATOM   4331  OW  SOL   942      45.700  17.170  25.930  1.00  0.00           O  
ATOM   4332  HW1 SOL   942       0.150  29.170  19.580  1.00  0.00           H  
ATOM   4333  HW1 SOL   942      45.080  16.510  25.640  1.00  0.00           H  
ATOM   4334  HW2 SOL   942      -0.160  29.970  20.830  1.00  0.00           H  
ATOM   4335  HW2 SOL   942      45.290  17.570  26.700  1.00  0.00           H  
ATOM   4336  OW  SOL   943      53.890  19.390   6.720  1.00  0.00           O  
ATOM   4337  OW  SOL   943      45.570   4.260  35.700  1.00  0.00           O  
ATOM   4338  HW1 SOL   943      53.580  18.520   6.990  1.00  0.00           H  
ATOM   4339  HW1 SOL   943      46.060   3.530  35.330  1.00  0.00           H  
ATOM   4340  HW2 SOL   943      53.590  19.490   5.820  1.00  0.00           H  
ATOM   4341  HW2 SOL   943      46.070   5.040  35.490  1.00  0.00           H  
ATOM   4342  OW  SOL   944      -5.450 -17.610 -15.230  1.00  0.00           O  
ATOM   4343  OW  SOL   944      -8.550 -26.350 -13.990  1.00  0.00           O  
ATOM   4344  HW1 SOL   944      -6.110 -17.490 -14.550  1.00  0.00           H  
ATOM   4345  HW1 SOL   944      -7.990 -26.450 -14.760  1.00  0.00           H  
ATOM   4346  HW2 SOL   944      -4.980 -16.770 -15.240  1.00  0.00           H  
ATOM   4347  HW2 SOL   944      -8.180 -25.590 -13.530  1.00  0.00           H  
ATOM   4348  OW  SOL   945      40.300  10.260 -40.230  1.00  0.00           O  
ATOM   4349  OW  SOL   945       3.910   7.210 -19.910  1.00  0.00           O  
ATOM   4350  HW1 SOL   945      39.970  10.260 -39.330  1.00  0.00           H  
ATOM   4351  HW1 SOL   945       3.910   7.140 -18.960  1.00  0.00           H  
ATOM   4352  HW2 SOL   945      40.740   9.420 -40.330  1.00  0.00           H  
ATOM   4353  HW2 SOL   945       3.140   7.740 -20.110  1.00  0.00           H  
ATOM   4354  OW  SOL   946      16.780 -42.310  -1.430  1.00  0.00           O  
ATOM   4355  OW  SOL   946      11.540  26.930  -6.100  1.00  0.00           O  
ATOM   4356  HW1 SOL   946      16.040 -42.220  -2.030  1.00  0.00           H  
ATOM   4357  HW1 SOL   946      10.880  26.370  -6.490  1.00  0.00           H  
ATOM   4358  HW2 SOL   946      17.260 -43.080  -1.740  1.00  0.00           H  
ATOM   4359  HW2 SOL   946      12.380  26.570  -6.390  1.00  0.00           H  
ATOM   4360  OW  SOL   947      39.110 -25.880 -27.490  1.00  0.00           O  
ATOM   4361  OW  SOL   947       2.240  17.590  13.810  1.00  0.00           O  
ATOM   4362  HW1 SOL   947      39.170 -25.720 -26.550  1.00  0.00           H  
ATOM   4363  HW1 SOL   947       2.290  16.930  14.500  1.00  0.00           H  
ATOM   4364  HW2 SOL   947      39.000 -26.830 -27.550  1.00  0.00           H  
ATOM   4365  HW2 SOL   947       2.130  17.080  13.000  1.00  0.00           H  
ATOM   4366  OW  SOL   948      20.140  32.610 -24.470  1.00  0.00           O  
ATOM   4367  OW  SOL   948      22.000  19.990   1.990  1.00  0.00           O  
ATOM   4368  HW1 SOL   948      20.970  32.160 -24.310  1.00  0.00           H  
ATOM   4369  HW1 SOL   948      21.580  19.970   1.130  1.00  0.00           H  
ATOM   4370  HW2 SOL   948      19.960  32.460 -25.400  1.00  0.00           H  
ATOM   4371  HW2 SOL   948      22.480  20.820   2.020  1.00  0.00           H  
ATOM   4372  OW  SOL   949      49.710 -14.830  27.460  1.00  0.00           O  
ATOM   4373  OW  SOL   949       5.090  35.420  -4.180  1.00  0.00           O  
ATOM   4374  HW1 SOL   949      49.900 -15.550  28.070  1.00  0.00           H  
ATOM   4375  HW1 SOL   949       4.770  35.380  -3.290  1.00  0.00           H  
ATOM   4376  HW2 SOL   949      50.440 -14.830  26.850  1.00  0.00           H  
ATOM   4377  HW2 SOL   949       5.640  36.190  -4.210  1.00  0.00           H  
ATOM   4378  OW  SOL   950      -3.140 -11.460 -34.130  1.00  0.00           O  
ATOM   4379  OW  SOL   950      19.810  37.730  13.630  1.00  0.00           O  
ATOM   4380  HW1 SOL   950      -3.560 -10.700 -33.740  1.00  0.00           H  
ATOM   4381  HW1 SOL   950      19.080  37.520  14.210  1.00  0.00           H  
ATOM   4382  HW2 SOL   950      -3.310 -11.380 -35.070  1.00  0.00           H  
ATOM   4383  HW2 SOL   950      20.360  36.940  13.640  1.00  0.00           H  
ATOM   4384  OW  SOL   951      21.280  38.030  26.730  1.00  0.00           O  
ATOM   4385  OW  SOL   951       8.160  16.950  -0.730  1.00  0.00           O  
ATOM   4386  HW1 SOL   951      21.070  37.450  26.000  1.00  0.00           H  
ATOM   4387  HW1 SOL   951       7.350  16.570  -1.060  1.00  0.00           H  
ATOM   4388  HW2 SOL   951      21.400  37.450  27.480  1.00  0.00           H  
ATOM   4389  HW2 SOL   951       8.860  16.410  -1.110  1.00  0.00           H  
ATOM   4390  OW  SOL   952      44.320 -13.770 -16.210  1.00  0.00           O  
ATOM   4391  OW  SOL   952       8.600  20.230   7.120  1.00  0.00           O  
ATOM   4392  HW1 SOL   952      44.280 -13.280 -15.390  1.00  0.00           H  
ATOM   4393  HW1 SOL   952       8.480  19.320   6.870  1.00  0.00           H  
ATOM   4394  HW2 SOL   952      45.180 -14.200 -16.190  1.00  0.00           H  
ATOM   4395  HW2 SOL   952       9.260  20.200   7.830  1.00  0.00           H  
ATOM   4396  OW  SOL   953      23.810  42.450  -2.030  1.00  0.00           O  
ATOM   4397  OW  SOL   953       9.610 -21.500   8.160  1.00  0.00           O  
ATOM   4398  HW1 SOL   953      24.150  41.560  -1.890  1.00  0.00           H  
ATOM   4399  HW1 SOL   953       9.390 -21.570   9.090  1.00  0.00           H  
ATOM   4400  HW2 SOL   953      24.170  42.960  -1.300  1.00  0.00           H  
ATOM   4401  HW2 SOL   953       9.030 -20.810   7.830  1.00  0.00           H  
ATOM   4402  OW  SOL   954      43.270  12.960  17.080  1.00  0.00           O  
ATOM   4403  OW  SOL   954      31.120 -11.240  47.490  1.00  0.00           O  
ATOM   4404  HW1 SOL   954      42.360  12.760  16.880  1.00  0.00           H  
ATOM   4405  HW1 SOL   954      30.700 -10.620  46.890  1.00  0.00           H  
ATOM   4406  HW2 SOL   954      43.270  13.200  18.000  1.00  0.00           H  
ATOM   4407  HW2 SOL   954      31.580 -10.680  48.110  1.00  0.00           H  
ATOM   4408  OW  SOL   955      26.900 -13.990   3.730  1.00  0.00           O  
ATOM   4409  OW  SOL   955      28.660 -15.580 -29.480  1.00  0.00           O  
ATOM   4410  HW1 SOL   955      26.100 -13.460   3.700  1.00  0.00           H  
ATOM   4411  HW1 SOL   955      29.100 -15.680 -28.640  1.00  0.00           H  
ATOM   4412  HW2 SOL   955      26.750 -14.580   4.470  1.00  0.00           H  
ATOM   4413  HW2 SOL   955      28.760 -16.430 -29.910  1.00  0.00           H  
ATOM   4414  OW  SOL   956      38.240  -5.130  39.000  1.00  0.00           O  
ATOM   4415  OW  SOL   956      40.880  -3.850  23.530  1.00  0.00           O  
ATOM   4416  HW1 SOL   956      38.530  -4.420  38.420  1.00  0.00           H  
ATOM   4417  HW1 SOL   956      41.820  -3.830  23.720  1.00  0.00           H  
ATOM   4418  HW2 SOL   956      38.080  -4.700  39.840  1.00  0.00           H  
ATOM   4419  HW2 SOL   956      40.820  -4.270  22.670  1.00  0.00           H  
ATOM   4420  OW  SOL   957      26.410  22.630  -4.940  1.00  0.00           O  
ATOM   4421  OW  SOL   957       7.180  40.640  -4.680  1.00  0.00           O  
ATOM   4422  HW1 SOL   957      27.240  23.090  -4.910  1.00  0.00           H  
ATOM   4423  HW1 SOL   957       8.080  40.920  -4.830  1.00  0.00           H  
ATOM   4424  HW2 SOL   957      25.770  23.260  -4.610  1.00  0.00           H  
ATOM   4425  HW2 SOL   957       6.640  41.330  -5.070  1.00  0.00           H  
ATOM   4426  OW  SOL   958      50.570 -33.360  -8.430  1.00  0.00           O  
ATOM   4427  OW  SOL   958      13.980   7.560  15.180  1.00  0.00           O  
ATOM   4428  HW1 SOL   958      51.500 -33.590  -8.510  1.00  0.00           H  
ATOM   4429  HW1 SOL   958      13.410   6.960  14.710  1.00  0.00           H  
ATOM   4430  HW2 SOL   958      50.110 -34.190  -8.450  1.00  0.00           H  
ATOM   4431  HW2 SOL   958      14.840   7.430  14.780  1.00  0.00           H  
ATOM   4432  OW  SOL   959      60.950  -6.750 -15.090  1.00  0.00           O  
ATOM   4433  OW  SOL   959      37.220  12.020 -36.230  1.00  0.00           O  
ATOM   4434  HW1 SOL   959      60.850  -7.550 -14.580  1.00  0.00           H  
ATOM   4435  HW1 SOL   959      36.770  12.510 -35.540  1.00  0.00           H  
ATOM   4436  HW2 SOL   959      61.900  -6.650 -15.210  1.00  0.00           H  
ATOM   4437  HW2 SOL   959      37.240  12.630 -36.970  1.00  0.00           H  
ATOM   4438  OW  SOL   960       6.990 -34.330  23.650  1.00  0.00           O  
ATOM   4439  OW  SOL   960      50.840  -8.040  13.140  1.00  0.00           O  
ATOM   4440  HW1 SOL   960       7.500 -34.600  22.890  1.00  0.00           H  
ATOM   4441  HW1 SOL   960      51.490  -8.730  13.300  1.00  0.00           H  
ATOM   4442  HW2 SOL   960       6.610 -35.140  23.980  1.00  0.00           H  
ATOM   4443  HW2 SOL   960      51.350  -7.270  12.900  1.00  0.00           H  
ATOM   4444  OW  SOL   961      21.670  14.780  17.470  1.00  0.00           O  
ATOM   4445  OW  SOL   961      47.640 -19.440 -29.310  1.00  0.00           O  
ATOM   4446  HW1 SOL   961      21.580  14.080  18.110  1.00  0.00           H  
ATOM   4447  HW1 SOL   961      47.990 -18.670 -29.750  1.00  0.00           H  
ATOM   4448  HW2 SOL   961      22.120  15.480  17.940  1.00  0.00           H  
ATOM   4449  HW2 SOL   961      47.570 -20.100 -29.990  1.00  0.00           H  
ATOM   4450  OW  SOL   962      18.470 -16.490  37.370  1.00  0.00           O  
ATOM   4451  OW  SOL   962      15.930   1.810 -14.780  1.00  0.00           O  
ATOM   4452  HW1 SOL   962      18.130 -16.560  38.260  1.00  0.00           H  
ATOM   4453  HW1 SOL   962      16.240   2.610 -15.210  1.00  0.00           H  
ATOM   4454  HW2 SOL   962      18.710 -15.570  37.290  1.00  0.00           H  
ATOM   4455  HW2 SOL   962      15.050   2.040 -14.480  1.00  0.00           H  
ATOM   4456  OW  SOL   963      13.180   1.210 -40.210  1.00  0.00           O  
ATOM   4457  OW  SOL   963      57.250 -18.170  -8.260  1.00  0.00           O  
ATOM   4458  HW1 SOL   963      13.990   1.540 -39.820  1.00  0.00           H  
ATOM   4459  HW1 SOL   963      57.610 -18.990  -7.920  1.00  0.00           H  
ATOM   4460  HW2 SOL   963      12.500   1.430 -39.570  1.00  0.00           H  
ATOM   4461  HW2 SOL   963      56.300 -18.280  -8.180  1.00  0.00           H  
ATOM   4462  OW  SOL   964      61.370   5.260  18.550  1.00  0.00           O  
ATOM   4463  OW  SOL   964      15.120   1.240  28.290  1.00  0.00           O  
ATOM   4464  HW1 SOL   964      61.890   5.380  17.750  1.00  0.00           H  
ATOM   4465  HW1 SOL   964      14.280   0.990  28.670  1.00  0.00           H  
ATOM   4466  HW2 SOL   964      60.760   5.990  18.540  1.00  0.00           H  
ATOM   4467  HW2 SOL   964      15.050   1.000  27.360  1.00  0.00           H  
ATOM   4468  OW  SOL   965      39.580 -31.590  19.470  1.00  0.00           O  
ATOM   4469  OW  SOL   965      32.300  42.400 -10.590  1.00  0.00           O  
ATOM   4470  HW1 SOL   965      39.920 -30.860  19.980  1.00  0.00           H  
ATOM   4471  HW1 SOL   965      31.940  41.700 -10.040  1.00  0.00           H  
ATOM   4472  HW2 SOL   965      39.590 -31.280  18.560  1.00  0.00           H  
ATOM   4473  HW2 SOL   965      31.780  42.370 -11.400  1.00  0.00           H  
ATOM   4474  OW  SOL   966       0.010  38.290   2.720  1.00  0.00           O  
ATOM   4475  OW  SOL   966      -3.020  20.140  26.530  1.00  0.00           O  
ATOM   4476  HW1 SOL   966       0.760  37.690   2.680  1.00  0.00           H  
ATOM   4477  HW1 SOL   966      -2.410  20.350  27.240  1.00  0.00           H  
ATOM   4478  HW2 SOL   966      -0.420  38.090   3.550  1.00  0.00           H  
ATOM   4479  HW2 SOL   966      -2.470  19.760  25.840  1.00  0.00           H  
ATOM   4480  OW  SOL   967       3.950 -19.240  -2.310  1.00  0.00           O  
ATOM   4481  OW  SOL   967      17.320   9.810 -27.090  1.00  0.00           O  
ATOM   4482  HW1 SOL   967       3.500 -18.610  -1.740  1.00  0.00           H  
ATOM   4483  HW1 SOL   967      16.590  10.000 -26.490  1.00  0.00           H  
ATOM   4484  HW2 SOL   967       3.530 -20.080  -2.120  1.00  0.00           H  
ATOM   4485  HW2 SOL   967      18.040   9.580 -26.510  1.00  0.00           H  
ATOM   4486  OW  SOL   968      62.960   9.980   8.350  1.00  0.00           O  
ATOM   4487  OW  SOL   968       5.440 -27.010  13.380  1.00  0.00           O  
ATOM   4488  HW1 SOL   968      63.660   9.350   8.220  1.00  0.00           H  
ATOM   4489  HW1 SOL   968       6.050 -27.730  13.200  1.00  0.00           H  
ATOM   4490  HW2 SOL   968      62.380   9.860   7.590  1.00  0.00           H  
ATOM   4491  HW2 SOL   968       5.280 -26.600  12.530  1.00  0.00           H  
ATOM   4492  OW  SOL   969      26.120  14.170   6.440  1.00  0.00           O  
ATOM   4493  OW  SOL   969      -0.440 -23.800   4.570  1.00  0.00           O  
ATOM   4494  HW1 SOL   969      25.670  14.870   5.960  1.00  0.00           H  
ATOM   4495  HW1 SOL   969      -0.720 -24.600   4.120  1.00  0.00           H  
ATOM   4496  HW2 SOL   969      26.950  14.060   5.970  1.00  0.00           H  
ATOM   4497  HW2 SOL   969      -1.210 -23.240   4.580  1.00  0.00           H  
ATOM   4498  OW  SOL   970       6.890  34.400 -23.510  1.00  0.00           O  
ATOM   4499  OW  SOL   970      61.760   9.080  22.060  1.00  0.00           O  
ATOM   4500  HW1 SOL   970       7.670  34.330 -22.970  1.00  0.00           H  
ATOM   4501  HW1 SOL   970      61.470   8.190  22.260  1.00  0.00           H  
ATOM   4502  HW2 SOL   970       7.210  34.330 -24.410  1.00  0.00           H  
ATOM   4503  HW2 SOL   970      62.140   9.020  21.190  1.00  0.00           H  
ATOM   4504  OW  SOL   971      10.610   3.390 -43.710  1.00  0.00           O  
ATOM   4505  OW  SOL   971      37.980   6.590  37.510  1.00  0.00           O  
ATOM   4506  HW1 SOL   971      10.560   2.490 -43.990  1.00  0.00           H  
ATOM   4507  HW1 SOL   971      38.140   7.030  38.340  1.00  0.00           H  
ATOM   4508  HW2 SOL   971       9.800   3.550 -43.250  1.00  0.00           H  
ATOM   4509  HW2 SOL   971      38.560   5.820  37.540  1.00  0.00           H  
ATOM   4510  OW  SOL   972      59.980 -31.940   7.960  1.00  0.00           O  
ATOM   4511  OW  SOL   972      52.600 -41.980  -9.050  1.00  0.00           O  
ATOM   4512  HW1 SOL   972      60.620 -31.650   8.610  1.00  0.00           H  
ATOM   4513  HW1 SOL   972      53.180 -41.400  -9.540  1.00  0.00           H  
ATOM   4514  HW2 SOL   972      60.490 -32.170   7.190  1.00  0.00           H  
ATOM   4515  HW2 SOL   972      52.930 -42.870  -9.240  1.00  0.00           H  
ATOM   4516  OW  SOL   973      66.720  18.990   7.720  1.00  0.00           O  
ATOM   4517  OW  SOL   973      30.550   4.650  29.650  1.00  0.00           O  
ATOM   4518  HW1 SOL   973      65.840  19.370   7.710  1.00  0.00           H  
ATOM   4519  HW1 SOL   973      29.980   5.370  29.910  1.00  0.00           H  
ATOM   4520  HW2 SOL   973      67.010  19.110   8.620  1.00  0.00           H  
ATOM   4521  HW2 SOL   973      30.590   4.700  28.700  1.00  0.00           H  
ATOM   4522  OW  SOL   974      22.030   9.610  50.440  1.00  0.00           O  
ATOM   4523  OW  SOL   974      50.620  27.500  -6.270  1.00  0.00           O  
ATOM   4524  HW1 SOL   974      22.440   8.740  50.470  1.00  0.00           H  
ATOM   4525  HW1 SOL   974      51.450  27.330  -6.730  1.00  0.00           H  
ATOM   4526  HW2 SOL   974      22.230  10.000  51.290  1.00  0.00           H  
ATOM   4527  HW2 SOL   974      50.860  28.040  -5.520  1.00  0.00           H  
ATOM   4528  OW  SOL   975      43.010  25.610 -27.250  1.00  0.00           O  
ATOM   4529  OW  SOL   975      18.790  39.510  11.730  1.00  0.00           O  
ATOM   4530  HW1 SOL   975      42.470  25.910 -26.520  1.00  0.00           H  
ATOM   4531  HW1 SOL   975      18.310  39.120  11.010  1.00  0.00           H  
ATOM   4532  HW2 SOL   975      43.380  26.420 -27.620  1.00  0.00           H  
ATOM   4533  HW2 SOL   975      19.100  38.760  12.250  1.00  0.00           H  
ATOM   4534  OW  SOL   976     -12.080 -25.150  -5.990  1.00  0.00           O  
ATOM   4535  OW  SOL   976      27.080  17.570  20.590  1.00  0.00           O  
ATOM   4536  HW1 SOL   976     -11.710 -25.770  -5.350  1.00  0.00           H  
ATOM   4537  HW1 SOL   976      26.430  18.210  20.880  1.00  0.00           H  
ATOM   4538  HW2 SOL   976     -11.570 -24.350  -5.870  1.00  0.00           H  
ATOM   4539  HW2 SOL   976      26.760  17.260  19.740  1.00  0.00           H  
ATOM   4540  OW  SOL   977      43.720  31.130  -6.740  1.00  0.00           O  
ATOM   4541  OW  SOL   977      59.480 -22.080  -5.670  1.00  0.00           O  
ATOM   4542  HW1 SOL   977      42.800  30.900  -6.890  1.00  0.00           H  
ATOM   4543  HW1 SOL   977      60.410 -21.880  -5.640  1.00  0.00           H  
ATOM   4544  HW2 SOL   977      44.060  30.410  -6.220  1.00  0.00           H  
ATOM   4545  HW2 SOL   977      59.070 -21.310  -6.050  1.00  0.00           H  
ATOM   4546  OW  SOL   978       6.200   8.970 -41.740  1.00  0.00           O  
ATOM   4547  OW  SOL   978      23.500 -30.800 -20.660  1.00  0.00           O  
ATOM   4548  HW1 SOL   978       5.740   9.480 -42.410  1.00  0.00           H  
ATOM   4549  HW1 SOL   978      22.770 -30.590 -21.260  1.00  0.00           H  
ATOM   4550  HW2 SOL   978       7.120   9.020 -41.990  1.00  0.00           H  
ATOM   4551  HW2 SOL   978      23.070 -31.200 -19.900  1.00  0.00           H  
ATOM   4552  OW  SOL   979       8.270 -42.760   9.940  1.00  0.00           O  
ATOM   4553  OW  SOL   979      55.330   8.040 -22.730  1.00  0.00           O  
ATOM   4554  HW1 SOL   979       8.790 -42.040  10.310  1.00  0.00           H  
ATOM   4555  HW1 SOL   979      54.670   8.610 -23.130  1.00  0.00           H  
ATOM   4556  HW2 SOL   979       8.820 -43.150   9.260  1.00  0.00           H  
ATOM   4557  HW2 SOL   979      55.550   8.490 -21.910  1.00  0.00           H  
ATOM   4558  OW  SOL   980      37.460  25.990  25.030  1.00  0.00           O  
ATOM   4559  OW  SOL   980      -0.980   1.710  -8.360  1.00  0.00           O  
ATOM   4560  HW1 SOL   980      36.570  26.140  25.340  1.00  0.00           H  
ATOM   4561  HW1 SOL   980      -1.830   1.320  -8.540  1.00  0.00           H  
ATOM   4562  HW2 SOL   980      37.360  25.430  24.270  1.00  0.00           H  
ATOM   4563  HW2 SOL   980      -0.630   1.190  -7.630  1.00  0.00           H  
ATOM   4564  OW  SOL   981       4.300 -22.280  -3.400  1.00  0.00           O  
ATOM   4565  OW  SOL   981      -6.540  -0.400  23.520  1.00  0.00           O  
ATOM   4566  HW1 SOL   981       4.220 -22.340  -2.450  1.00  0.00           H  
ATOM   4567  HW1 SOL   981      -5.640  -0.300  23.850  1.00  0.00           H  
ATOM   4568  HW2 SOL   981       3.400 -22.200  -3.710  1.00  0.00           H  
ATOM   4569  HW2 SOL   981      -6.760  -1.310  23.680  1.00  0.00           H  
ATOM   4570  OW  SOL   982       8.990  16.030 -10.860  1.00  0.00           O  
ATOM   4571  OW  SOL   982      17.340 -28.650 -30.430  1.00  0.00           O  
ATOM   4572  HW1 SOL   982       8.410  16.780 -10.740  1.00  0.00           H  
ATOM   4573  HW1 SOL   982      16.970 -29.240 -31.090  1.00  0.00           H  
ATOM   4574  HW2 SOL   982       9.750  16.390 -11.320  1.00  0.00           H  
ATOM   4575  HW2 SOL   982      18.170 -28.360 -30.800  1.00  0.00           H  
ATOM   4576  OW  SOL   983      41.670 -25.820  -9.890  1.00  0.00           O  
ATOM   4577  OW  SOL   983      22.850 -14.760  28.860  1.00  0.00           O  
ATOM   4578  HW1 SOL   983      40.900 -26.030  -9.380  1.00  0.00           H  
ATOM   4579  HW1 SOL   983      22.600 -14.190  28.130  1.00  0.00           H  
ATOM   4580  HW2 SOL   983      42.390 -25.860  -9.260  1.00  0.00           H  
ATOM   4581  HW2 SOL   983      22.840 -14.200  29.630  1.00  0.00           H  
ATOM   4582  OW  SOL   984       8.670  34.100   1.440  1.00  0.00           O  
ATOM   4583  OW  SOL   984      43.830 -15.990 -20.970  1.00  0.00           O  
ATOM   4584  HW1 SOL   984       8.160  33.740   0.710  1.00  0.00           H  
ATOM   4585  HW1 SOL   984      44.160 -15.520 -21.740  1.00  0.00           H  
ATOM   4586  HW2 SOL   984       9.080  33.320   1.840  1.00  0.00           H  
ATOM   4587  HW2 SOL   984      43.420 -15.310 -20.440  1.00  0.00           H  
ATOM   4588  OW  SOL   985       4.850 -28.400  25.340  1.00  0.00           O  
ATOM   4589  OW  SOL   985      18.280 -15.940  40.100  1.00  0.00           O  
ATOM   4590  HW1 SOL   985       5.530 -27.930  24.860  1.00  0.00           H  
ATOM   4591  HW1 SOL   985      18.980 -15.300  40.010  1.00  0.00           H  
ATOM   4592  HW2 SOL   985       4.610 -27.820  26.060  1.00  0.00           H  
ATOM   4593  HW2 SOL   985      18.670 -16.640  40.620  1.00  0.00           H  
ATOM   4594  OW  SOL   986      40.740  14.200 -28.060  1.00  0.00           O  
ATOM   4595  OW  SOL   986      17.210  22.080 -18.080  1.00  0.00           O  
ATOM   4596  HW1 SOL   986      40.120  14.510 -27.400  1.00  0.00           H  
ATOM   4597  HW1 SOL   986      17.960  21.900 -18.660  1.00  0.00           H  
ATOM   4598  HW2 SOL   986      40.870  14.950 -28.630  1.00  0.00           H  
ATOM   4599  HW2 SOL   986      17.570  22.600 -17.370  1.00  0.00           H  
ATOM   4600  OW  SOL   987      43.950  20.310 -25.860  1.00  0.00           O  
ATOM   4601  OW  SOL   987      15.470  31.540 -27.440  1.00  0.00           O  
ATOM   4602  HW1 SOL   987      44.490  19.640 -25.470  1.00  0.00           H  
ATOM   4603  HW1 SOL   987      16.420  31.500 -27.570  1.00  0.00           H  
ATOM   4604  HW2 SOL   987      44.510  21.080 -25.910  1.00  0.00           H  
ATOM   4605  HW2 SOL   987      15.160  30.680 -27.710  1.00  0.00           H  
ATOM   4606  OW  SOL   988       1.660  10.060 -29.810  1.00  0.00           O  
ATOM   4607  OW  SOL   988      13.860  12.620  26.600  1.00  0.00           O  
ATOM   4608  HW1 SOL   988       0.720   9.990 -29.680  1.00  0.00           H  
ATOM   4609  HW1 SOL   988      14.140  13.270  27.250  1.00  0.00           H  
ATOM   4610  HW2 SOL   988       1.800   9.720 -30.690  1.00  0.00           H  
ATOM   4611  HW2 SOL   988      14.670  12.350  26.160  1.00  0.00           H  
ATOM   4612  OW  SOL   989      -5.140   4.580  21.410  1.00  0.00           O  
ATOM   4613  OW  SOL   989      33.490 -12.630  40.820  1.00  0.00           O  
ATOM   4614  HW1 SOL   989      -5.270   5.380  21.920  1.00  0.00           H  
ATOM   4615  HW1 SOL   989      33.920 -11.830  40.540  1.00  0.00           H  
ATOM   4616  HW2 SOL   989      -5.610   3.910  21.900  1.00  0.00           H  
ATOM   4617  HW2 SOL   989      32.580 -12.530  40.530  1.00  0.00           H  
ATOM   4618  OW  SOL   990      31.730  16.280  40.150  1.00  0.00           O  
ATOM   4619  OW  SOL   990      65.970  26.380 -11.080  1.00  0.00           O  
ATOM   4620  HW1 SOL   990      30.990  15.880  39.690  1.00  0.00           H  
ATOM   4621  HW1 SOL   990      66.670  26.700 -10.530  1.00  0.00           H  
ATOM   4622  HW2 SOL   990      31.560  16.120  41.080  1.00  0.00           H  
ATOM   4623  HW2 SOL   990      66.170  26.720 -11.950  1.00  0.00           H  
ATOM   4624  OW  SOL   991      25.290 -11.730 -35.070  1.00  0.00           O  
ATOM   4625  OW  SOL   991      -1.330   9.750  23.040  1.00  0.00           O  
ATOM   4626  HW1 SOL   991      24.480 -11.580 -34.580  1.00  0.00           H  
ATOM   4627  HW1 SOL   991      -1.050  10.440  22.430  1.00  0.00           H  
ATOM   4628  HW2 SOL   991      25.920 -12.020 -34.410  1.00  0.00           H  
ATOM   4629  HW2 SOL   991      -0.840   9.940  23.840  1.00  0.00           H  
ATOM   4630  OW  SOL   992      37.290 -25.830 -29.630  1.00  0.00           O  
ATOM   4631  OW  SOL   992      42.530 -15.480  -1.370  1.00  0.00           O  
ATOM   4632  HW1 SOL   992      37.990 -26.080 -30.230  1.00  0.00           H  
ATOM   4633  HW1 SOL   992      42.460 -14.600  -1.720  1.00  0.00           H  
ATOM   4634  HW2 SOL   992      37.740 -25.370 -28.920  1.00  0.00           H  
ATOM   4635  HW2 SOL   992      42.590 -15.360  -0.430  1.00  0.00           H  
ATOM   4636  OW  SOL   993      32.320  39.230   1.070  1.00  0.00           O  
ATOM   4637  OW  SOL   993       1.790   2.880 -24.910  1.00  0.00           O  
ATOM   4638  HW1 SOL   993      32.030  38.420   0.650  1.00  0.00           H  
ATOM   4639  HW1 SOL   993       1.180   2.960 -25.640  1.00  0.00           H  
ATOM   4640  HW2 SOL   993      32.480  38.970   1.990  1.00  0.00           H  
ATOM   4641  HW2 SOL   993       1.820   3.750 -24.520  1.00  0.00           H  
ATOM   4642  OW  SOL   994      51.680   3.740  20.370  1.00  0.00           O  
ATOM   4643  OW  SOL   994      15.110  10.930  46.460  1.00  0.00           O  
ATOM   4644  HW1 SOL   994      51.300   4.310  19.700  1.00  0.00           H  
ATOM   4645  HW1 SOL   994      15.750  10.260  46.230  1.00  0.00           H  
ATOM   4646  HW2 SOL   994      51.860   2.920  19.910  1.00  0.00           H  
ATOM   4647  HW2 SOL   994      14.900  11.370  45.630  1.00  0.00           H  
ATOM   4648  OW  SOL   995      39.360 -35.500  22.160  1.00  0.00           O  
ATOM   4649  OW  SOL   995      23.500 -34.940  13.500  1.00  0.00           O  
ATOM   4650  HW1 SOL   995      40.040 -35.650  21.490  1.00  0.00           H  
ATOM   4651  HW1 SOL   995      23.920 -35.390  14.230  1.00  0.00           H  
ATOM   4652  HW2 SOL   995      39.610 -36.080  22.880  1.00  0.00           H  
ATOM   4653  HW2 SOL   995      23.140 -35.630  12.960  1.00  0.00           H  
ATOM   4654  OW  SOL   996      14.370  18.670 -15.920  1.00  0.00           O  
ATOM   4655  OW  SOL   996      12.440 -34.850 -14.540  1.00  0.00           O  
ATOM   4656  HW1 SOL   996      14.490  18.400 -15.010  1.00  0.00           H  
ATOM   4657  HW1 SOL   996      12.710 -35.240 -15.370  1.00  0.00           H  
ATOM   4658  HW2 SOL   996      14.100  17.880 -16.370  1.00  0.00           H  
ATOM   4659  HW2 SOL   996      13.240 -34.470 -14.170  1.00  0.00           H  
ATOM   4660  OW  SOL   997      40.530  43.450 -17.830  1.00  0.00           O  
ATOM   4661  OW  SOL   997      24.680 -25.850  20.300  1.00  0.00           O  
ATOM   4662  HW1 SOL   997      39.590  43.370 -17.680  1.00  0.00           H  
ATOM   4663  HW1 SOL   997      25.400 -26.190  19.760  1.00  0.00           H  
ATOM   4664  HW2 SOL   997      40.750  42.710 -18.400  1.00  0.00           H  
ATOM   4665  HW2 SOL   997      25.100 -25.390  21.020  1.00  0.00           H  
ATOM   4666  OW  SOL   998      50.310 -19.160 -18.910  1.00  0.00           O  
ATOM   4667  OW  SOL   998      30.120  -9.430 -46.780  1.00  0.00           O  
ATOM   4668  HW1 SOL   998      49.880 -18.360 -19.190  1.00  0.00           H  
ATOM   4669  HW1 SOL   998      29.970 -10.340 -46.530  1.00  0.00           H  
ATOM   4670  HW2 SOL   998      49.930 -19.340 -18.050  1.00  0.00           H  
ATOM   4671  HW2 SOL   998      29.400  -8.950 -46.380  1.00  0.00           H  
ATOM   4672  OW  SOL   999      24.110  17.050  41.960  1.00  0.00           O  
ATOM   4673  OW  SOL   999      42.650  22.060  17.190  1.00  0.00           O  
ATOM   4674  HW1 SOL   999      24.030  16.890  42.900  1.00  0.00           H  
ATOM   4675  HW1 SOL   999      43.010  22.580  17.910  1.00  0.00           H  
ATOM   4676  HW2 SOL   999      24.160  18.000  41.890  1.00  0.00           H  
ATOM   4677  HW2 SOL   999      42.060  22.660  16.730  1.00  0.00           H  
ATOM   4678  OW  SOL  1000       6.060   2.550 -45.120  1.00  0.00           O  
ATOM   4679  OW  SOL  1000      56.120  19.350  19.010  1.00  0.00           O  
ATOM   4680  HW1 SOL  1000       5.530   3.070 -44.520  1.00  0.00           H  
ATOM   4681  HW1 SOL  1000      55.710  18.500  19.110  1.00  0.00           H  
ATOM   4682  HW2 SOL  1000       5.980   3.000 -45.960  1.00  0.00           H  
ATOM   4683  HW2 SOL  1000      55.400  19.940  18.800  1.00  0.00           H  
ATOM   4684  OW  SOL  1001      20.530  16.060  -1.770  1.00  0.00           O  
ATOM   4685  OW  SOL  1001      33.360  21.920 -14.370  1.00  0.00           O  
ATOM   4686  HW1 SOL  1001      21.420  15.780  -1.950  1.00  0.00           H  
ATOM   4687  HW1 SOL  1001      33.650  22.750 -14.730  1.00  0.00           H  
ATOM   4688  HW2 SOL  1001      20.560  16.420  -0.880  1.00  0.00           H  
ATOM   4689  HW2 SOL  1001      32.400  22.010 -14.320  1.00  0.00           H  
ATOM   4690  OW  SOL  1002      60.480 -11.740  13.930  1.00  0.00           O  
ATOM   4691  OW  SOL  1002     -17.790  16.600 -10.110  1.00  0.00           O  
ATOM   4692  HW1 SOL  1002      59.620 -11.520  14.290  1.00  0.00           H  
ATOM   4693  HW1 SOL  1002     -17.340  16.210 -10.850  1.00  0.00           H  
ATOM   4694  HW2 SOL  1002      60.820 -10.920  13.590  1.00  0.00           H  
ATOM   4695  HW2 SOL  1002     -17.330  16.240  -9.340  1.00  0.00           H  
ATOM   4696  OW  SOL  1003      66.720  14.130  12.470  1.00  0.00           O  
ATOM   4697  OW  SOL  1003      29.400   2.070  34.800  1.00  0.00           O  
ATOM   4698  HW1 SOL  1003      65.980  14.720  12.340  1.00  0.00           H  
ATOM   4699  HW1 SOL  1003      29.990   1.450  34.360  1.00  0.00           H  
ATOM   4700  HW2 SOL  1003      66.330  13.340  12.850  1.00  0.00           H  
ATOM   4701  HW2 SOL  1003      29.440   1.810  35.720  1.00  0.00           H  
ATOM   4702  OW  SOL  1004      60.620 -24.610   0.500  1.00  0.00           O  
ATOM   4703  OW  SOL  1004      42.510  -0.320 -36.280  1.00  0.00           O  
ATOM   4704  HW1 SOL  1004      60.160 -25.340   0.120  1.00  0.00           H  
ATOM   4705  HW1 SOL  1004      42.070  -0.250 -37.130  1.00  0.00           H  
ATOM   4706  HW2 SOL  1004      60.160 -24.430   1.330  1.00  0.00           H  
ATOM   4707  HW2 SOL  1004      42.990   0.500 -36.190  1.00  0.00           H  
ATOM   4708  OW  SOL  1005      26.510   4.440 -13.050  1.00  0.00           O  
ATOM   4709  OW  SOL  1005      36.270  -5.250  29.250  1.00  0.00           O  
ATOM   4710  HW1 SOL  1005      26.000   4.480 -12.240  1.00  0.00           H  
ATOM   4711  HW1 SOL  1005      36.170  -5.800  30.030  1.00  0.00           H  
ATOM   4712  HW2 SOL  1005      27.180   5.110 -12.940  1.00  0.00           H  
ATOM   4713  HW2 SOL  1005      35.520  -5.470  28.700  1.00  0.00           H  
ATOM   4714  OW  SOL  1006      42.270 -41.960  13.000  1.00  0.00           O  
ATOM   4715  OW  SOL  1006      20.690 -35.150   4.050  1.00  0.00           O  
ATOM   4716  HW1 SOL  1006      41.740 -41.170  12.960  1.00  0.00           H  
ATOM   4717  HW1 SOL  1006      20.910 -35.060   3.120  1.00  0.00           H  
ATOM   4718  HW2 SOL  1006      42.540 -42.120  12.100  1.00  0.00           H  
ATOM   4719  HW2 SOL  1006      20.300 -36.020   4.110  1.00  0.00           H  
ATOM   4720  OW  SOL  1007      -4.210 -18.120  -3.220  1.00  0.00           O  
ATOM   4721  OW  SOL  1007      30.400 -18.200  15.630  1.00  0.00           O  
ATOM   4722  HW1 SOL  1007      -3.340 -17.850  -3.510  1.00  0.00           H  
ATOM   4723  HW1 SOL  1007      30.470 -17.270  15.850  1.00  0.00           H  
ATOM   4724  HW2 SOL  1007      -4.170 -18.080  -2.260  1.00  0.00           H  
ATOM   4725  HW2 SOL  1007      29.800 -18.220  14.880  1.00  0.00           H  
ATOM   4726  OW  SOL  1008      39.720   6.440 -18.360  1.00  0.00           O  
ATOM   4727  OW  SOL  1008      13.900  -6.840  41.760  1.00  0.00           O  
ATOM   4728  HW1 SOL  1008      38.870   6.310 -17.940  1.00  0.00           H  
ATOM   4729  HW1 SOL  1008      14.340  -7.490  41.210  1.00  0.00           H  
ATOM   4730  HW2 SOL  1008      39.580   6.140 -19.260  1.00  0.00           H  
ATOM   4731  HW2 SOL  1008      13.120  -7.290  42.080  1.00  0.00           H  
ATOM   4732  OW  SOL  1009      62.790  -2.880  17.390  1.00  0.00           O  
ATOM   4733  OW  SOL  1009      11.180  13.870 -39.220  1.00  0.00           O  
ATOM   4734  HW1 SOL  1009      63.320  -2.130  17.120  1.00  0.00           H  
ATOM   4735  HW1 SOL  1009      10.660  13.180 -38.800  1.00  0.00           H  
ATOM   4736  HW2 SOL  1009      61.950  -2.500  17.640  1.00  0.00           H  
ATOM   4737  HW2 SOL  1009      10.620  14.210 -39.910  1.00  0.00           H  
ATOM   4738  OW  SOL  1010      28.590  -2.980  27.250  1.00  0.00           O  
ATOM   4739  OW  SOL  1010      14.420   5.160 -48.120  1.00  0.00           O  
ATOM   4740  HW1 SOL  1010      28.340  -2.310  26.610  1.00  0.00           H  
ATOM   4741  HW1 SOL  1010      13.700   5.140 -47.490  1.00  0.00           H  
ATOM   4742  HW2 SOL  1010      28.570  -2.540  28.090  1.00  0.00           H  
ATOM   4743  HW2 SOL  1010      15.040   5.790 -47.740  1.00  0.00           H  
ATOM   4744  OW  SOL  1011      -1.210  -2.000 -22.330  1.00  0.00           O  
ATOM   4745  OW  SOL  1011      -8.560 -35.450  -8.350  1.00  0.00           O  
ATOM   4746  HW1 SOL  1011      -1.520  -1.090 -22.360  1.00  0.00           H  
ATOM   4747  HW1 SOL  1011      -9.180 -35.110  -7.700  1.00  0.00           H  
ATOM   4748  HW2 SOL  1011      -0.980  -2.200 -23.250  1.00  0.00           H  
ATOM   4749  HW2 SOL  1011      -7.820 -35.770  -7.830  1.00  0.00           H  
ATOM   4750  OW  SOL  1012       2.070  -8.130  39.500  1.00  0.00           O  
ATOM   4751  OW  SOL  1012      38.110  30.090 -27.250  1.00  0.00           O  
ATOM   4752  HW1 SOL  1012       2.290  -7.910  38.580  1.00  0.00           H  
ATOM   4753  HW1 SOL  1012      37.850  30.870 -27.750  1.00  0.00           H  
ATOM   4754  HW2 SOL  1012       1.420  -7.480  39.740  1.00  0.00           H  
ATOM   4755  HW2 SOL  1012      37.560  30.130 -26.460  1.00  0.00           H  
ATOM   4756  OW  SOL  1013       1.950  -2.460 -17.560  1.00  0.00           O  
ATOM   4757  OW  SOL  1013       6.650 -37.970  19.120  1.00  0.00           O  
ATOM   4758  HW1 SOL  1013       1.300  -1.760 -17.550  1.00  0.00           H  
ATOM   4759  HW1 SOL  1013       6.960 -38.870  19.110  1.00  0.00           H  
ATOM   4760  HW2 SOL  1013       1.450  -3.260 -17.720  1.00  0.00           H  
ATOM   4761  HW2 SOL  1013       5.840 -37.990  19.630  1.00  0.00           H  
ATOM   4762  OW  SOL  1014      42.300  35.170  -1.910  1.00  0.00           O  
ATOM   4763  OW  SOL  1014       2.620   7.130  31.610  1.00  0.00           O  
ATOM   4764  HW1 SOL  1014      42.330  34.350  -2.420  1.00  0.00           H  
ATOM   4765  HW1 SOL  1014       3.010   6.300  31.340  1.00  0.00           H  
ATOM   4766  HW2 SOL  1014      43.210  35.460  -1.900  1.00  0.00           H  
ATOM   4767  HW2 SOL  1014       1.830   6.880  32.100  1.00  0.00           H  
ATOM   4768  OW  SOL  1015      23.720   2.750  51.840  1.00  0.00           O  
ATOM   4769  OW  SOL  1015      27.770  21.670  -2.290  1.00  0.00           O  
ATOM   4770  HW1 SOL  1015      24.660   2.760  52.040  1.00  0.00           H  
ATOM   4771  HW1 SOL  1015      27.100  21.810  -2.960  1.00  0.00           H  
ATOM   4772  HW2 SOL  1015      23.650   2.310  50.990  1.00  0.00           H  
ATOM   4773  HW2 SOL  1015      28.480  22.260  -2.520  1.00  0.00           H  
ATOM   4774  OW  SOL  1016      22.040 -10.860 -12.040  1.00  0.00           O  
ATOM   4775  OW  SOL  1016      25.470 -16.430   8.710  1.00  0.00           O  
ATOM   4776  HW1 SOL  1016      21.090 -10.940 -11.930  1.00  0.00           H  
ATOM   4777  HW1 SOL  1016      25.990 -15.790   9.190  1.00  0.00           H  
ATOM   4778  HW2 SOL  1016      22.380 -10.730 -11.160  1.00  0.00           H  
ATOM   4779  HW2 SOL  1016      25.980 -17.230   8.750  1.00  0.00           H  
ATOM   4780  OW  SOL  1017      41.910 -14.240   6.830  1.00  0.00           O  
ATOM   4781  OW  SOL  1017      -6.890 -14.930  -6.720  1.00  0.00           O  
ATOM   4782  HW1 SOL  1017      42.380 -15.070   6.870  1.00  0.00           H  
ATOM   4783  HW1 SOL  1017      -6.230 -14.620  -7.330  1.00  0.00           H  
ATOM   4784  HW2 SOL  1017      41.610 -14.090   7.720  1.00  0.00           H  
ATOM   4785  HW2 SOL  1017      -6.480 -15.670  -6.270  1.00  0.00           H  
ATOM   4786  OW  SOL  1018      46.930  19.370  16.310  1.00  0.00           O  
ATOM   4787  OW  SOL  1018      60.090 -11.390   9.890  1.00  0.00           O  
ATOM   4788  HW1 SOL  1018      47.090  20.320  16.260  1.00  0.00           H  
ATOM   4789  HW1 SOL  1018      60.020 -11.150   8.970  1.00  0.00           H  
ATOM   4790  HW2 SOL  1018      46.860  19.180  17.250  1.00  0.00           H  
ATOM   4791  HW2 SOL  1018      59.340 -11.960  10.050  1.00  0.00           H  
ATOM   4792  OW  SOL  1019      -1.990 -16.290  27.810  1.00  0.00           O  
ATOM   4793  OW  SOL  1019      -1.310  36.490 -15.010  1.00  0.00           O  
ATOM   4794  HW1 SOL  1019      -2.140 -16.320  26.860  1.00  0.00           H  
ATOM   4795  HW1 SOL  1019      -0.800  36.660 -14.220  1.00  0.00           H  
ATOM   4796  HW2 SOL  1019      -1.750 -17.200  28.030  1.00  0.00           H  
ATOM   4797  HW2 SOL  1019      -1.780  35.670 -14.840  1.00  0.00           H  
ATOM   4798  OW  SOL  1020      51.740  24.130  19.240  1.00  0.00           O  
ATOM   4799  OW  SOL  1020      65.410  -9.960  23.950  1.00  0.00           O  
ATOM   4800  HW1 SOL  1020      51.930  25.010  18.900  1.00  0.00           H  
ATOM   4801  HW1 SOL  1020      64.660  -9.380  24.020  1.00  0.00           H  
ATOM   4802  HW2 SOL  1020      51.120  24.290  19.960  1.00  0.00           H  
ATOM   4803  HW2 SOL  1020      65.310 -10.570  24.690  1.00  0.00           H  
ATOM   4804  OW  SOL  1021     -18.650  36.450   0.940  1.00  0.00           O  
ATOM   4805  OW  SOL  1021      41.050  16.770  21.140  1.00  0.00           O  
ATOM   4806  HW1 SOL  1021     -19.370  36.570   0.320  1.00  0.00           H  
ATOM   4807  HW1 SOL  1021      40.620  17.290  21.830  1.00  0.00           H  
ATOM   4808  HW2 SOL  1021     -17.870  36.380   0.370  1.00  0.00           H  
ATOM   4809  HW2 SOL  1021      41.600  16.150  21.620  1.00  0.00           H  
ATOM   4810  OW  SOL  1022      66.830 -22.060 -12.190  1.00  0.00           O  
ATOM   4811  OW  SOL  1022       8.060 -36.510 -19.690  1.00  0.00           O  
ATOM   4812  HW1 SOL  1022      66.160 -21.450 -11.870  1.00  0.00           H  
ATOM   4813  HW1 SOL  1022       7.950 -37.040 -20.470  1.00  0.00           H  
ATOM   4814  HW2 SOL  1022      66.340 -22.690 -12.720  1.00  0.00           H  
ATOM   4815  HW2 SOL  1022       7.530 -35.730 -19.860  1.00  0.00           H  
ATOM   4816  OW  SOL  1023      49.610 -25.320 -17.680  1.00  0.00           O  
ATOM   4817  OW  SOL  1023      -2.320  22.380  -2.020  1.00  0.00           O  
ATOM   4818  HW1 SOL  1023      49.500 -25.080 -16.760  1.00  0.00           H  
ATOM   4819  HW1 SOL  1023      -2.750  21.530  -2.160  1.00  0.00           H  
ATOM   4820  HW2 SOL  1023      49.760 -24.500 -18.130  1.00  0.00           H  
ATOM   4821  HW2 SOL  1023      -1.780  22.510  -2.790  1.00  0.00           H  
ATOM   4822  OW  SOL  1024       0.990  42.970   0.610  1.00  0.00           O  
ATOM   4823  OW  SOL  1024      26.190 -35.820  20.730  1.00  0.00           O  
ATOM   4824  HW1 SOL  1024       1.120  42.150   1.090  1.00  0.00           H  
ATOM   4825  HW1 SOL  1024      26.550 -35.390  19.960  1.00  0.00           H  
ATOM   4826  HW2 SOL  1024       0.740  42.710  -0.270  1.00  0.00           H  
ATOM   4827  HW2 SOL  1024      25.390 -35.330  20.930  1.00  0.00           H  
ATOM   4828  OW  SOL  1025      42.980 -16.100  12.330  1.00  0.00           O  
ATOM   4829  OW  SOL  1025       5.790  33.180 -20.070  1.00  0.00           O  
ATOM   4830  HW1 SOL  1025      42.470 -15.600  12.960  1.00  0.00           H  
ATOM   4831  HW1 SOL  1025       5.270  33.830 -20.560  1.00  0.00           H  
ATOM   4832  HW2 SOL  1025      43.470 -16.730  12.860  1.00  0.00           H  
ATOM   4833  HW2 SOL  1025       5.660  32.360 -20.560  1.00  0.00           H  
ATOM   4834  OW  SOL  1026      16.780 -19.240  -4.180  1.00  0.00           O  
ATOM   4835  OW  SOL  1026      40.890 -18.640  33.730  1.00  0.00           O  
ATOM   4836  HW1 SOL  1026      16.310 -18.420  -4.030  1.00  0.00           H  
ATOM   4837  HW1 SOL  1026      39.980 -18.630  33.440  1.00  0.00           H  
ATOM   4838  HW2 SOL  1026      16.450 -19.550  -5.030  1.00  0.00           H  
ATOM   4839  HW2 SOL  1026      41.140 -19.570  33.760  1.00  0.00           H  
ATOM   4840  OW  SOL  1027      17.120 -17.000 -33.210  1.00  0.00           O  
ATOM   4841  OW  SOL  1027      34.800  -2.610 -47.200  1.00  0.00           O  
ATOM   4842  HW1 SOL  1027      17.770 -16.390 -32.870  1.00  0.00           H  
ATOM   4843  HW1 SOL  1027      34.150  -2.050 -46.770  1.00  0.00           H  
ATOM   4844  HW2 SOL  1027      17.070 -17.700 -32.560  1.00  0.00           H  
ATOM   4845  HW2 SOL  1027      34.850  -2.280 -48.100  1.00  0.00           H  
ATOM   4846  OW  SOL  1028      16.690 -34.350  11.480  1.00  0.00           O  
ATOM   4847  OW  SOL  1028      16.650 -20.710 -38.130  1.00  0.00           O  
ATOM   4848  HW1 SOL  1028      17.600 -34.060  11.340  1.00  0.00           H  
ATOM   4849  HW1 SOL  1028      16.520 -20.530 -37.200  1.00  0.00           H  
ATOM   4850  HW2 SOL  1028      16.200 -33.900  10.790  1.00  0.00           H  
ATOM   4851  HW2 SOL  1028      17.190 -19.960 -38.430  1.00  0.00           H  
ATOM   4852  OW  SOL  1029      -7.170  27.400  -2.750  1.00  0.00           O  
ATOM   4853  OW  SOL  1029      13.640  -8.640  11.590  1.00  0.00           O  
ATOM   4854  HW1 SOL  1029      -7.510  26.700  -3.300  1.00  0.00           H  
ATOM   4855  HW1 SOL  1029      13.820  -8.850  12.500  1.00  0.00           H  
ATOM   4856  HW2 SOL  1029      -6.800  28.030  -3.370  1.00  0.00           H  
ATOM   4857  HW2 SOL  1029      13.960  -7.750  11.470  1.00  0.00           H  
ATOM   4858  OW  SOL  1030       5.080 -24.670  29.270  1.00  0.00           O  
ATOM   4859  OW  SOL  1030      66.120 -34.030  -2.090  1.00  0.00           O  
ATOM   4860  HW1 SOL  1030       4.590 -25.040  28.530  1.00  0.00           H  
ATOM   4861  HW1 SOL  1030      67.010 -33.870  -2.410  1.00  0.00           H  
ATOM   4862  HW2 SOL  1030       5.380 -25.440  29.760  1.00  0.00           H  
ATOM   4863  HW2 SOL  1030      65.760 -34.670  -2.710  1.00  0.00           H  
ATOM   4864  OW  SOL  1031      61.910 -14.720 -23.680  1.00  0.00           O  
ATOM   4865  OW  SOL  1031      -7.970 -15.460   2.440  1.00  0.00           O  
ATOM   4866  HW1 SOL  1031      61.420 -14.980 -24.460  1.00  0.00           H  
ATOM   4867  HW1 SOL  1031      -8.730 -15.940   2.130  1.00  0.00           H  
ATOM   4868  HW2 SOL  1031      61.250 -14.320 -23.110  1.00  0.00           H  
ATOM   4869  HW2 SOL  1031      -7.800 -15.820   3.310  1.00  0.00           H  
ATOM   4870  OW  SOL  1032      25.940 -18.010  21.920  1.00  0.00           O  
ATOM   4871  OW  SOL  1032      52.060  -4.910 -26.900  1.00  0.00           O  
ATOM   4872  HW1 SOL  1032      26.850 -17.750  22.100  1.00  0.00           H  
ATOM   4873  HW1 SOL  1032      52.880  -4.490 -27.150  1.00  0.00           H  
ATOM   4874  HW2 SOL  1032      25.980 -18.370  21.030  1.00  0.00           H  
ATOM   4875  HW2 SOL  1032      52.250  -5.850 -26.950  1.00  0.00           H  
ATOM   4876  OW  SOL  1033      40.880 -21.630  -6.700  1.00  0.00           O  
ATOM   4877  OW  SOL  1033      24.440  21.740 -21.330  1.00  0.00           O  
ATOM   4878  HW1 SOL  1033      41.430 -22.120  -7.310  1.00  0.00           H  
ATOM   4879  HW1 SOL  1033      23.740  21.310 -21.820  1.00  0.00           H  
ATOM   4880  HW2 SOL  1033      41.320 -20.790  -6.590  1.00  0.00           H  
ATOM   4881  HW2 SOL  1033      24.040  22.020 -20.510  1.00  0.00           H  
ATOM   4882  OW  SOL  1034       4.090 -34.480  -0.490  1.00  0.00           O  
ATOM   4883  OW  SOL  1034      14.990  30.740  19.910  1.00  0.00           O  
ATOM   4884  HW1 SOL  1034       4.850 -34.730   0.030  1.00  0.00           H  
ATOM   4885  HW1 SOL  1034      15.330  31.580  20.210  1.00  0.00           H  
ATOM   4886  HW2 SOL  1034       3.350 -34.550   0.120  1.00  0.00           H  
ATOM   4887  HW2 SOL  1034      15.680  30.400  19.340  1.00  0.00           H  
ATOM   4888  OW  SOL  1035      55.390  -4.470  20.030  1.00  0.00           O  
ATOM   4889  OW  SOL  1035       0.310 -16.800  24.360  1.00  0.00           O  
ATOM   4890  HW1 SOL  1035      55.050  -3.810  19.420  1.00  0.00           H  
ATOM   4891  HW1 SOL  1035      -0.610 -16.990  24.560  1.00  0.00           H  
ATOM   4892  HW2 SOL  1035      55.930  -5.040  19.480  1.00  0.00           H  
ATOM   4893  HW2 SOL  1035       0.790 -17.100  25.120  1.00  0.00           H  
ATOM   4894  OW  SOL  1036      26.950  34.940  20.350  1.00  0.00           O  
ATOM   4895  OW  SOL  1036      51.720 -16.110 -28.050  1.00  0.00           O  
ATOM   4896  HW1 SOL  1036      27.080  35.200  19.440  1.00  0.00           H  
ATOM   4897  HW1 SOL  1036      51.390 -15.920 -28.940  1.00  0.00           H  
ATOM   4898  HW2 SOL  1036      27.800  35.080  20.770  1.00  0.00           H  
ATOM   4899  HW2 SOL  1036      50.960 -15.970 -27.490  1.00  0.00           H  
ATOM   4900  OW  SOL  1037      60.320  -2.910 -20.390  1.00  0.00           O  
ATOM   4901  OW  SOL  1037      12.810   1.700 -49.170  1.00  0.00           O  
ATOM   4902  HW1 SOL  1037      61.050  -3.510 -20.270  1.00  0.00           H  
ATOM   4903  HW1 SOL  1037      13.690   2.030 -48.990  1.00  0.00           H  
ATOM   4904  HW2 SOL  1037      60.720  -2.100 -20.710  1.00  0.00           H  
ATOM   4905  HW2 SOL  1037      12.240   2.380 -48.830  1.00  0.00           H  
ATOM   4906  OW  SOL  1038      52.770 -39.480  11.400  1.00  0.00           O  
ATOM   4907  OW  SOL  1038      31.640 -43.290  -7.000  1.00  0.00           O  
ATOM   4908  HW1 SOL  1038      52.000 -39.450  10.840  1.00  0.00           H  
ATOM   4909  HW1 SOL  1038      31.670 -44.240  -6.960  1.00  0.00           H  
ATOM   4910  HW2 SOL  1038      52.880 -40.410  11.630  1.00  0.00           H  
ATOM   4911  HW2 SOL  1038      32.350 -43.000  -6.420  1.00  0.00           H  
ATOM   4912  OW  SOL  1039      35.470  25.060  19.860  1.00  0.00           O  
ATOM   4913  OW  SOL  1039      64.050   9.560 -15.410  1.00  0.00           O  
ATOM   4914  HW1 SOL  1039      35.610  24.120  19.990  1.00  0.00           H  
ATOM   4915  HW1 SOL  1039      63.730   8.980 -14.740  1.00  0.00           H  
ATOM   4916  HW2 SOL  1039      36.320  25.380  19.540  1.00  0.00           H  
ATOM   4917  HW2 SOL  1039      63.400   9.520 -16.110  1.00  0.00           H  
ATOM   4918  OW  SOL  1040      35.870  33.680  22.270  1.00  0.00           O  
ATOM   4919  OW  SOL  1040      27.380  -7.710  19.310  1.00  0.00           O  
ATOM   4920  HW1 SOL  1040      36.490  33.020  21.960  1.00  0.00           H  
ATOM   4921  HW1 SOL  1040      26.710  -7.410  19.930  1.00  0.00           H  
ATOM   4922  HW2 SOL  1040      35.020  33.360  21.990  1.00  0.00           H  
ATOM   4923  HW2 SOL  1040      27.310  -7.110  18.580  1.00  0.00           H  
ATOM   4924  OW  SOL  1041       3.860 -16.930  30.810  1.00  0.00           O  
ATOM   4925  OW  SOL  1041      16.290  27.000 -22.890  1.00  0.00           O  
ATOM   4926  HW1 SOL  1041       3.210 -16.650  30.170  1.00  0.00           H  
ATOM   4927  HW1 SOL  1041      15.400  27.330 -22.790  1.00  0.00           H  
ATOM   4928  HW2 SOL  1041       4.300 -17.670  30.410  1.00  0.00           H  
ATOM   4929  HW2 SOL  1041      16.210  26.050 -22.900  1.00  0.00           H  
ATOM   4930  OW  SOL  1042      52.080   0.310   1.610  1.00  0.00           O  
ATOM   4931  OW  SOL  1042      33.890   4.170 -18.680  1.00  0.00           O  
ATOM   4932  HW1 SOL  1042      52.610   0.970   2.080  1.00  0.00           H  
ATOM   4933  HW1 SOL  1042      33.380   4.050 -19.480  1.00  0.00           H  
ATOM   4934  HW2 SOL  1042      51.550  -0.100   2.290  1.00  0.00           H  
ATOM   4935  HW2 SOL  1042      34.780   4.340 -18.980  1.00  0.00           H  
ATOM   4936  OW  SOL  1043      49.310 -21.580 -12.250  1.00  0.00           O  
ATOM   4937  OW  SOL  1043      28.780 -41.620   3.590  1.00  0.00           O  
ATOM   4938  HW1 SOL  1043      49.850 -22.090 -12.860  1.00  0.00           H
[truncated: 3,085,862 more chars]
