# Supplementary material for: Determination of Ligand Binding Modes in Hydrated Viral Ion Channels to Foster Drug Design and Repositioning
Source: J Chem Inf Model. 2021 Jul 27;61(8):4011–22. doi: 10.1021/acs.jcim.1c00488 (PMC8389532; doi:10.1021/acs.jcim.1c00488)
Supplement: Supplementary file 2 — ci1c00488_si_002.zip [file ci1c00488_si_002.zip › supporting_data_05_05/supporting_data/minimization_examples_3_ligands/AA_M2A_dry_holo/minim/after_cg1.gro]

6bkk_maestro in water
27106
   21ACE    CH3    1   6.055   0.258   2.033
   21ACE   HH31    2   6.000   0.170   1.999
   21ACE   HH32    3   5.987   0.339   2.059
   21ACE   HH33    4   6.122   0.291   1.954
   21ACE      C    5   6.136   0.218   2.154
   21ACE      O    6   6.258   0.212   2.143
   22SER      N    7   6.067   0.193   2.265
   22SER      H    8   5.967   0.207   2.262
   22SER     CA    9   6.123   0.142   2.391
   22SER     HA   10   6.202   0.071   2.368
   22SER     CB   11   6.182   0.256   2.475
   22SER    HB1   12   6.214   0.215   2.572
   22SER    HB2   13   6.106   0.331   2.494
   22SER     OG   14   6.295   0.317   2.414
   22SER     HG   15   6.274   0.410   2.409
   22SER      C   16   6.017   0.070   2.475
   22SER      O   17   5.915   0.129   2.510
   23SER      N   18   6.043   7.221   2.509
   23SER      H   19   6.128   7.180   2.474
   23SER     CA   20   5.950   7.132   2.581
   23SER     HA   21   5.855   7.182   2.594
   23SER     CB   22   5.926   7.007   2.495
   23SER    HB1   23   5.864   6.937   2.550
   23SER    HB2   24   6.022   6.960   2.473
   23SER     OG   25   5.861   7.040   2.374
   23SER     HG   26   5.783   7.089   2.398
   23SER      C   27   5.999   7.097   2.723
   23SER      O   28   6.116   7.117   2.756
   24ASP      N   29   5.912   7.047   2.811
   24ASP      H   30   5.818   7.028   2.780
   24ASP     CA   31   5.942   7.031   2.955
   24ASP     HA   32   5.975   7.128   2.990
   24ASP     CB   33   5.813   6.995   3.031
   24ASP    HB1   34   5.811   6.888   3.052
   24ASP    HB2   35   5.726   7.017   2.968
   24ASP     CG   36   5.799   7.073   3.161
   24ASP    OD1   37   5.794   7.013   3.271
   24ASP    OD2   38   5.791   7.198   3.157
   24ASP      C   39   6.052   6.926   2.984
   24ASP      O   40   6.057   6.823   2.916
   25PRO      N   41   6.137   6.942   3.088
   25PRO     CD   42   6.155   7.063   3.166
   25PRO    HD1   43   6.080   7.069   3.245
   25PRO    HD2   44   6.150   7.152   3.104
   25PRO     CG   45   6.294   7.053   3.228
   25PRO    HG1   46   6.299   7.104   3.324
   25PRO    HG2   47   6.368   7.093   3.159
   25PRO     CB   48   6.315   6.903   3.244
   25PRO    HB1   49   6.266   6.869   3.335
   25PRO    HB2   50   6.420   6.876   3.245
   25PRO     CA   51   6.243   6.846   3.121
   25PRO     HA   52   6.314   6.844   3.038
   25PRO      C   53   6.194   6.702   3.144
   25PRO      O   54   6.242   6.609   3.080
   26LEU      N   55   6.089   6.682   3.225
   26LEU      H   56   6.056   6.760   3.281
   26LEU     CA   57   6.028   6.550   3.247
   26LEU     HA   58   6.107   6.482   3.280
   26LEU     CB   59   5.924   6.563   3.361
   26LEU    HB1   60   5.843   6.627   3.325
   26LEU    HB2   61   5.972   6.613   3.445
   26LEU     CG   62   5.864   6.431   3.412
   26LEU     HG   63   5.815   6.379   3.330
   26LEU    CD1   64   5.968   6.339   3.474
   26LEU   HD11   65   5.919   6.251   3.516
   26LEU   HD12   66   6.040   6.306   3.399
   26LEU   HD13   67   6.020   6.391   3.555
   26LEU    CD2   68   5.758   6.461   3.518
   26LEU   HD21   69   5.715   6.368   3.554
   26LEU   HD22   70   5.804   6.514   3.602
   26LEU   HD23   71   5.679   6.523   3.475
   26LEU      C   72   5.966   6.491   3.119
   26LEU      O   73   5.952   6.369   3.106
   27VAL      N   74   5.932   6.575   3.021
   27VAL      H   75   5.953   6.673   3.034
   27VAL     CA   76   5.886   6.532   2.887
   27VAL     HA   77   5.826   6.442   2.899
   27VAL     CB   78   5.796   6.641   2.823
   27VAL     HB   79   5.853   6.733   2.812
   27VAL    CG1   80   5.747   6.599   2.684
   27VAL   HG11   81   5.679   6.676   2.645
   27VAL   HG12   82   5.831   6.592   2.615
   27VAL   HG13   83   5.695   6.503   2.689
   27VAL    CG2   84   5.672   6.673   2.907
   27VAL   HG21   85   5.630   6.768   2.872
   27VAL   HG22   86   5.595   6.597   2.896
   27VAL   HG23   87   5.697   6.686   3.012
   27VAL      C   88   6.004   6.489   2.799
   27VAL      O   89   5.988   6.394   2.722
   28VAL      N   90   6.125   6.546   2.816
   28VAL      H   91   6.134   6.620   2.884
   28VAL     CA   92   6.248   6.493   2.754
   28VAL     HA   93   6.230   6.477   2.647
   28VAL     CB   94   6.370   6.588   2.768
   28VAL     HB   95   6.398   6.597   2.873
   28VAL    CG1   96   6.491   6.534   2.691
   28VAL   HG11   97   6.576   6.602   2.703
   28VAL   HG12   98   6.520   6.436   2.729
   28VAL   HG13   99   6.467   6.526   2.585
   28VAL    CG2  100   6.342   6.728   2.712
   28VAL   HG21  101   6.434   6.787   2.714
   28VAL   HG22  102   6.308   6.722   2.609
   28VAL   HG23  103   6.270   6.779   2.776
   28VAL      C  104   6.282   6.358   2.815
   28VAL      O  105   6.302   6.261   2.742
   29ALA      N  106   6.279   6.348   2.949
   29ALA      H  107   6.266   6.433   3.003
   29ALA     CA  108   6.305   6.224   3.021
   29ALA     HA  109   6.407   6.193   2.998
   29ALA     CB  110   6.295   6.251   3.171
   29ALA    HB1  111   6.317   6.159   3.226
   29ALA    HB2  112   6.367   6.327   3.201
   29ALA    HB3  113   6.195   6.284   3.197
   29ALA      C  114   6.211   6.112   2.975
   29ALA      O  115   6.257   6.007   2.933
   30ALA      N  116   6.079   6.137   2.974
   30ALA      H  117   6.046   6.225   3.013
   30ALA     CA  118   5.979   6.042   2.925
   30ALA     HA  119   5.984   5.952   2.986
   30ALA     CB  120   5.841   6.104   2.941
   30ALA    HB1  121   5.765   6.034   2.906
   30ALA    HB2  122   5.823   6.126   3.046
   30ALA    HB3  123   5.834   6.196   2.883
   30ALA      C  124   6.003   6.000   2.779
   30ALA      O  125   5.987   5.882   2.747
   31SER      N  126   6.044   6.093   2.693
   31SER      H  127   6.056   6.188   2.727
   31SER     CA  128   6.074   6.066   2.551
   31SER     HA  129   5.987   6.018   2.506
   31SER     CB  130   6.101   6.197   2.476
   31SER    HB1  131   6.125   6.176   2.372
   31SER    HB2  132   6.186   6.249   2.521
   31SER     OG  133   5.987   6.281   2.481
   31SER     HG  134   5.984   6.323   2.567
   31SER      C  135   6.192   5.970   2.535
   31SER      O  136   6.182   5.872   2.462
   32ILE      N  137   6.301   5.992   2.609
   32ILE      H  138   6.303   6.074   2.669
   32ILE     CA  139   6.419   5.903   2.612
   32ILE     HA  140   6.456   5.890   2.511
   32ILE     CB  141   6.531   5.967   2.698
   32ILE     HB  142   6.488   5.997   2.793
   32ILE    CG2  143   6.647   5.871   2.726
   32ILE   HG21  144   6.719   5.917   2.793
   32ILE   HG22  145   6.612   5.780   2.775
   32ILE   HG23  146   6.698   5.845   2.633
   32ILE    CG1  147   6.584   6.094   2.627
   32ILE   HG11  148   6.501   6.158   2.598
   32ILE   HG12  149   6.637   6.065   2.536
   32ILE     CD  150   6.677   6.180   2.713
   32ILE    HD1  151   6.702   6.272   2.659
   32ILE    HD2  152   6.627   6.206   2.806
   32ILE    HD3  153   6.770   6.127   2.735
   32ILE      C  154   6.379   5.763   2.664
   32ILE      O  155   6.410   5.662   2.601
   33ILE      N  156   6.307   5.758   2.776
   33ILE      H  157   6.284   5.845   2.822
   33ILE     CA  158   6.267   5.633   2.843
   33ILE     HA  159   6.356   5.571   2.857
   33ILE     CB  160   6.209   5.665   2.983
   33ILE     HB  161   6.121   5.728   2.969
   33ILE    CG2  162   6.167   5.536   3.056
   33ILE   HG21  163   6.111   5.560   3.146
   33ILE   HG22  164   6.105   5.473   2.993
   33ILE   HG23  165   6.256   5.480   3.083
   33ILE    CG1  166   6.311   5.736   3.075
   33ILE   HG11  167   6.371   5.807   3.018
   33ILE   HG12  168   6.382   5.664   3.116
   33ILE     CD  169   6.247   5.811   3.192
   33ILE    HD1  170   6.324   5.857   3.252
   33ILE    HD2  171   6.181   5.889   3.154
   33ILE    HD3  172   6.189   5.743   3.254
   33ILE      C  173   6.170   5.552   2.754
   33ILE      O  174   6.183   5.430   2.745
   34GLY      N  175   6.079   5.617   2.683
   34GLY      H  176   6.072   5.718   2.694
   34GLY     CA  177   5.984   5.551   2.593
   34GLY    HA1  178   5.911   5.625   2.561
   34GLY    HA2  179   5.933   5.471   2.646
   34GLY      C  180   6.047   5.493   2.466
   34GLY      O  181   6.005   5.388   2.419
   35ILE      N  182   6.152   5.557   2.414
   35ILE      H  183   6.180   5.645   2.454
   35ILE     CA  184   6.233   5.502   2.304
   35ILE     HA  185   6.166   5.470   2.224
   35ILE     CB  186   6.326   5.611   2.246
   35ILE     HB  187   6.381   5.658   2.328
   35ILE    CG2  188   6.429   5.552   2.148
   35ILE   HG21  189   6.496   5.630   2.111
   35ILE   HG22  190   6.491   5.477   2.198
   35ILE   HG23  191   6.377   5.506   2.064
   35ILE    CG1  192   6.240   5.718   2.175
   35ILE   HG11  193   6.163   5.754   2.243
   35ILE   HG12  194   6.188   5.672   2.091
   35ILE     CD  195   6.317   5.840   2.124
   35ILE    HD1  196   6.246   5.916   2.090
   35ILE    HD2  197   6.377   5.883   2.205
   35ILE    HD3  198   6.381   5.813   2.040
   35ILE      C  199   6.306   5.374   2.351
   35ILE      O  200   6.300   5.272   2.283
   36LEU      N  201   6.363   5.375   2.472
   36LEU      H  202   6.361   5.460   2.527
   36LEU     CA  203   6.419   5.253   2.532
   36LEU     HA  204   6.494   5.213   2.464
   36LEU     CB  205   6.489   5.289   2.665
   36LEU    HB1  206   6.418   5.338   2.731
   36LEU    HB2  207   6.570   5.359   2.645
   36LEU     CG  208   6.547   5.167   2.740
   36LEU     HG  209   6.468   5.093   2.756
   36LEU    CD1  210   6.663   5.101   2.666
   36LEU   HD11  211   6.700   5.017   2.723
   36LEU   HD12  212   6.628   5.064   2.569
   36LEU   HD13  213   6.743   5.173   2.650
   36LEU    CD2  214   6.597   5.209   2.878
   36LEU   HD21  215   6.642   5.124   2.929
   36LEU   HD22  216   6.671   5.289   2.869
   36LEU   HD23  217   6.511   5.243   2.937
   36LEU      C  218   6.312   5.145   2.551
   36LEU      O  219   6.338   5.027   2.526
   37HIS      N  220   6.189   5.181   2.591
   37HIS      H  221   6.174   5.278   2.616
   37HIS     CA  222   6.081   5.085   2.616
   37HIS     HA  223   6.120   5.010   2.685
   37HIS     CB  224   5.964   5.156   2.683
   37HIS    HB1  225   5.916   5.222   2.610
   37HIS    HB2  226   6.002   5.219   2.763
   37HIS     CG  227   5.857   5.067   2.743
   37HIS    ND1  228   5.723   5.101   2.752
   37HIS    CE1  229   5.664   5.007   2.828
   37HIS    HE1  230   5.559   5.005   2.853
   37HIS    NE2  231   5.754   4.916   2.865
   37HIS    HE2  232   5.733   4.835   2.921
   37HIS    CD2  233   5.876   4.949   2.809
   37HIS    HD2  234   5.969   4.895   2.822
   37HIS      C  235   6.037   5.009   2.490
   37HIS      O  236   6.011   4.890   2.501
   38LEU      N  237   6.034   5.073   2.372
   38LEU      H  238   6.052   5.173   2.370
   38LEU     CA  239   6.009   5.001   2.246
   38LEU     HA  240   5.927   4.931   2.265
   38LEU     CB  241   5.961   5.097   2.135
   38LEU    HB1  242   6.038   5.172   2.117
   38LEU    HB2  243   5.871   5.148   2.168
   38LEU     CG  244   5.931   5.024   2.001
   38LEU     HG  245   6.023   4.977   1.965
   38LEU    CD1  246   5.822   4.917   2.012
   38LEU   HD11  247   5.810   4.868   1.915
   38LEU   HD12  248   5.850   4.841   2.084
   38LEU   HD13  249   5.728   4.963   2.041
   38LEU    CD2  250   5.885   5.122   1.894
   38LEU   HD21  251   5.856   5.068   1.804
   38LEU   HD22  252   5.800   5.181   1.930
   38LEU   HD23  253   5.968   5.188   1.867
   38LEU      C  254   6.130   4.917   2.204
   38LEU      O  255   6.112   4.804   2.160
   39ILE      N  256   6.253   4.966   2.221
   39ILE      H  257   6.263   5.060   2.257
   39ILE     CA  258   6.375   4.888   2.193
   39ILE     HA  259   6.373   4.859   2.088
   39ILE     CB  260   6.501   4.974   2.217
   39ILE     HB  261   6.494   5.019   2.315
   39ILE    CG2  262   6.630   4.888   2.213
   39ILE   HG21  263   6.718   4.951   2.226
   39ILE   HG22  264   6.631   4.816   2.294
   39ILE   HG23  265   6.638   4.836   2.118
   39ILE    CG1  266   6.509   5.085   2.110
   39ILE   HG11  267   6.412   5.134   2.101
   39ILE   HG12  268   6.534   5.043   2.013
   39ILE     CD  269   6.612   5.194   2.144
   39ILE    HD1  270   6.601   5.276   2.074
   39ILE    HD2  271   6.593   5.232   2.245
   39ILE    HD3  272   6.713   5.155   2.138
   39ILE      C  273   6.376   4.758   2.275
   39ILE      O  274   6.398   4.651   2.218
   40LEU      N  275   6.346   4.767   2.404
   40LEU      H  276   6.332   4.859   2.443
   40LEU     CA  277   6.335   4.652   2.495
   40LEU     HA  278   6.426   4.592   2.485
   40LEU     CB  279   6.323   4.701   2.640
   40LEU    HB1  280   6.298   4.616   2.703
   40LEU    HB2  281   6.240   4.772   2.645
   40LEU     CG  282   6.449   4.766   2.700
   40LEU     HG  283   6.485   4.846   2.635
   40LEU    CD1  284   6.415   4.825   2.837
   40LEU   HD11  285   6.503   4.874   2.879
   40LEU   HD12  286   6.336   4.900   2.826
   40LEU   HD13  287   6.382   4.747   2.905
   40LEU    CD2  288   6.562   4.665   2.720
   40LEU   HD21  289   6.647   4.714   2.767
   40LEU   HD22  290   6.528   4.582   2.782
   40LEU   HD23  291   6.596   4.627   2.623
   40LEU      C  292   6.218   4.559   2.459
   40LEU      O  293   6.233   4.438   2.468
   41TRP      N  294   6.103   4.613   2.414
   41TRP      H  295   6.096   4.714   2.413
   41TRP     CA  296   5.988   4.535   2.367
   41TRP     HA  297   5.960   4.463   2.444
   41TRP     CB  298   5.869   4.629   2.344
   41TRP    HB1  299   5.892   4.695   2.260
   41TRP    HB2  300   5.859   4.693   2.432
   41TRP     CG  301   5.736   4.565   2.318
   41TRP    CD1  302   5.644   4.531   2.411
   41TRP    HD1  303   5.655   4.543   2.517
   41TRP    NE1  304   5.535   4.472   2.349
   41TRP    HE1  305   5.459   4.428   2.400
   41TRP    CE2  306   5.552   4.463   2.213
   41TRP    CZ2  307   5.475   4.405   2.111
   41TRP    HZ2  308   5.381   4.358   2.134
   41TRP    CH2  309   5.525   4.406   1.980
   41TRP    HH2  310   5.469   4.360   1.901
   41TRP    CZ3  311   5.649   4.467   1.952
   41TRP    HZ3  312   5.687   4.467   1.851
   41TRP    CE3  313   5.725   4.525   2.056
   41TRP    HE3  314   5.821   4.569   2.034
   41TRP    CD2  315   5.680   4.523   2.189
   41TRP      C  316   6.019   4.457   2.239
   41TRP      O  317   5.975   4.342   2.224
   42ILE      N  318   6.097   4.515   2.147
   42ILE      H  319   6.124   4.611   2.163
   42ILE     CA  320   6.142   4.450   2.024
   42ILE     HA  321   6.057   4.397   1.980
   42ILE     CB  322   6.188   4.557   1.921
   42ILE     HB  323   6.255   4.627   1.971
   42ILE    CG2  324   6.264   4.494   1.803
   42ILE   HG21  325   6.298   4.572   1.734
   42ILE   HG22  326   6.353   4.442   1.837
   42ILE   HG23  327   6.200   4.425   1.748
   42ILE    CG1  328   6.064   4.633   1.870
   42ILE   HG11  329   6.009   4.673   1.955
   42ILE   HG12  330   5.998   4.565   1.817
   42ILE     CD  331   6.095   4.752   1.778
   42ILE    HD1  332   6.002   4.806   1.757
   42ILE    HD2  333   6.165   4.819   1.827
   42ILE    HD3  334   6.136   4.718   1.683
   42ILE      C  335   6.248   4.342   2.054
   42ILE      O  336   6.236   4.231   2.002
   43LEU      N  337   6.344   4.368   2.143
   43LEU      H  338   6.351   4.461   2.182
   43LEU     CA  339   6.438   4.265   2.193
   43LEU     HA  340   6.491   4.221   2.108
   43LEU     CB  341   6.539   4.330   2.290
   43LEU    HB1  342   6.591   4.251   2.344
   43LEU    HB2  343   6.483   4.389   2.363
   43LEU     CG  344   6.645   4.419   2.223
   43LEU     HG  345   6.595   4.490   2.157
   43LEU    CD1  346   6.721   4.499   2.329
   43LEU   HD11  347   6.794   4.564   2.280
   43LEU   HD12  348   6.652   4.561   2.386
   43LEU   HD13  349   6.774   4.431   2.396
   43LEU    CD2  350   6.745   4.339   2.142
   43LEU   HD21  351   6.821   4.406   2.100
   43LEU   HD22  352   6.794   4.265   2.205
   43LEU   HD23  353   6.695   4.288   2.059
   43LEU      C  354   6.364   4.149   2.262
   43LEU      O  355   6.400   4.033   2.246
   44ASP      N  356   6.255   4.180   2.333
   44ASP      H  357   6.234   4.278   2.347
   44ASP     CA  358   6.167   4.082   2.397
   44ASP     HA  359   6.229   4.011   2.451
   44ASP     CB  360   6.078   4.156   2.498
   44ASP    HB1  361   6.013   4.226   2.446
   44ASP    HB2  362   6.142   4.214   2.566
   44ASP     CG  363   5.994   4.062   2.583
   44ASP    OD1  364   5.872   4.089   2.599
   44ASP    OD2  365   6.049   3.965   2.638
   44ASP      C  366   6.082   4.003   2.296
   44ASP      O  367   6.028   3.898   2.332
   45ARG      N  368   6.070   4.048   2.170
   45ARG      H  369   6.117   4.135   2.149
   45ARG     CA  370   5.983   3.990   2.066
   45ARG     HA  371   5.926   3.911   2.114
   45ARG     CB  372   5.886   4.100   2.019
   45ARG    HB1  373   5.942   4.175   1.962
   45ARG    HB2  374   5.845   4.150   2.107
   45ARG     CG  375   5.767   4.053   1.935
   45ARG    HG1  376   5.802   4.022   1.836
   45ARG    HG2  377   5.699   4.137   1.920
   45ARG     CD  378   5.690   3.938   2.002
   45ARG    HD1  379   5.653   3.972   2.098
   45ARG    HD2  380   5.755   3.853   2.019
   45ARG     NE  381   5.577   3.894   1.919
   45ARG     HE  382   5.485   3.924   1.948
   45ARG     CZ  383   5.581   3.819   1.811
   45ARG    NH1  384   5.692   3.771   1.764
   45ARG   HH11  385   5.779   3.791   1.811
   45ARG   HH12  386   5.694   3.729   1.672
   45ARG    NH2  387   5.470   3.794   1.749
   45ARG   HH21  388   5.387   3.835   1.789
   45ARG   HH22  389   5.466   3.734   1.669
   45ARG      C  390   6.056   3.924   1.949
   45ARG      O  391   5.993   3.852   1.871
   46LEU      N  392   6.187   3.947   1.936
   46LEU      H  393   6.229   4.011   2.001
   46LEU     CA  394   6.272   3.889   1.832
   46LEU     HA  395   6.210   3.858   1.748
   46LEU     CB  396   6.369   3.996   1.779
   46LEU    HB1  397   6.446   3.946   1.720
   46LEU    HB2  398   6.419   4.043   1.864
   46LEU     CG  399   6.306   4.105   1.691
   46LEU     HG  400   6.227   4.157   1.747
   46LEU    CD1  401   6.414   4.207   1.654
   46LEU   HD11  402   6.371   4.288   1.596
   46LEU   HD12  403   6.459   4.248   1.745
   46LEU   HD13  404   6.492   4.158   1.596
   46LEU    CD2  405   6.248   4.050   1.561
   46LEU   HD21  406   6.215   4.132   1.497
   46LEU   HD22  407   6.323   3.991   1.508
   46LEU   HD23  408   6.161   3.987   1.582
   46LEU      C  409   6.350   3.766   1.883
   46LEU      O  410   6.443   3.780   1.963
   46NME      N  411   6.321   3.645   1.836
   46NME      H  412   6.384   3.570   1.861
   46NME    CH3  413   6.206   3.609   1.755
   46NME   HH31  414   6.200   3.500   1.745
   46NME   HH32  415   6.115   3.643   1.804
   46NME   HH33  416   6.213   3.653   1.655
  121ACE    CH3  417   6.040   0.275   2.801
  121ACE   HH31  418   6.005   0.343   2.723
  121ACE   HH32  419   6.107   0.329   2.868
  121ACE   HH33  420   6.092   0.191   2.757
  121ACE      C  421   5.922   0.223   2.879
  121ACE      O  422   5.933   0.205   3.000
  122SER      N  423   5.812   0.197   2.808
  122SER      H  424   5.815   0.213   2.709
  122SER     CA  425   5.687   0.141   2.863
  122SER     HA  426   5.711   0.079   2.950
  122SER     CB  427   5.591   0.252   2.906
  122SER    HB1  428   5.493   0.208   2.926
  122SER    HB2  429   5.580   0.324   2.826
  122SER     OG  430   5.633   0.316   3.024
  122SER     HG  431   5.570   0.386   3.040
  122SER      C  432   5.615   0.053   2.761
  122SER      O  433   5.623   0.075   2.640
  123SER      N  434   5.540   7.233   2.810
  123SER      H  435   5.537   7.221   2.910
  123SER     CA  436   5.455   7.142   2.733
  123SER     HA  437   5.455   7.171   2.628
  123SER     CB  438   5.511   7.000   2.741
  123SER    HB1  439   5.444   6.932   2.689
  123SER    HB2  440   5.519   6.969   2.846
  123SER     OG  441   5.639   6.995   2.680
  123SER     HG  442   5.630   7.036   2.593
  123SER      C  443   5.309   7.148   2.781
  123SER      O  444   5.277   7.215   2.879
  124ASP      N  445   5.218   7.082   2.710
  124ASP      H  446   5.248   7.028   2.630
  124ASP     CA  447   5.076   7.078   2.747
  124ASP     HA  448   5.041   7.181   2.759
  124ASP     CB  449   4.998   7.016   2.630
  124ASP    HB1  450   5.024   6.910   2.622
  124ASP    HB2  451   5.028   7.064   2.537
  124ASP     CG  452   4.847   7.029   2.646
  124ASP    OD1  453   4.790   7.122   2.586
  124ASP    OD2  454   4.785   6.944   2.715
  124ASP      C  455   5.053   7.000   2.878
  124ASP      O  456   5.119   6.898   2.899
  125PRO      N  457   4.958   7.037   2.966
  125PRO     CD  458   4.886   7.164   2.969
  125PRO    HD1  459   4.802   7.160   2.900
  125PRO    HD2  460   4.952   7.248   2.944
  125PRO     CG  461   4.836   7.177   3.112
  125PRO    HG1  462   4.745   7.237   3.118
  125PRO    HG2  463   4.914   7.220   3.175
  125PRO     CB  464   4.812   7.033   3.154
  125PRO    HB1  465   4.717   6.998   3.113
  125PRO    HB2  466   4.813   7.021   3.262
  125PRO     CA  467   4.929   6.961   3.088
  125PRO     HA  468   5.016   6.968   3.153
  125PRO      C  469   4.898   6.812   3.065
  125PRO      O  470   4.941   6.728   3.144
  126LEU      N  471   4.831   6.776   2.955
  126LEU      H  472   4.802   6.847   2.889
  126LEU     CA  473   4.806   6.635   2.921
  126LEU     HA  474   4.776   6.584   3.013
  126LEU     CB  475   4.688   6.629   2.823
  126LEU    HB1  476   4.717   6.683   2.733
  126LEU    HB2  477   4.603   6.682   2.867
  126LEU     CG  478   4.642   6.487   2.783
  126LEU     HG  479   4.724   6.433   2.736
  126LEU    CD1  480   4.593   6.409   2.904
  126LEU   HD11  481   4.549   6.315   2.872
  126LEU   HD12  482   4.678   6.387   2.969
  126LEU   HD13  483   4.517   6.468   2.956
  126LEU    CD2  484   4.526   6.494   2.685
  126LEU   HD21  485   4.492   6.394   2.662
  126LEU   HD22  486   4.444   6.551   2.729
  126LEU   HD23  487   4.558   6.543   2.593
  126LEU      C  488   4.932   6.565   2.869
  126LEU      O  489   4.951   6.446   2.894
  127VAL      N  490   5.024   6.638   2.805
  127VAL      H  491   5.004   6.737   2.793
  127VAL     CA  492   5.158   6.590   2.767
  127VAL     HA  493   5.146   6.495   2.715
  127VAL     CB  494   5.226   6.689   2.671
  127VAL     HB  495   5.216   6.791   2.708
  127VAL    CG1  496   5.376   6.665   2.653
  127VAL   HG11  497   5.415   6.725   2.571
  127VAL   HG12  498   5.429   6.694   2.744
  127VAL   HG13  499   5.395   6.560   2.633
  127VAL    CG2  500   5.160   6.684   2.533
  127VAL   HG21  501   5.194   6.769   2.474
  127VAL   HG22  502   5.186   6.592   2.482
  127VAL   HG23  503   5.052   6.690   2.543
  127VAL      C  504   5.243   6.563   2.891
  127VAL      O  505   5.311   6.460   2.895
  128VAL      N  506   5.236   6.648   2.994
  128VAL      H  507   5.182   6.732   2.982
  128VAL     CA  508   5.302   6.624   3.124
  128VAL     HA  509   5.407   6.602   3.107
  128VAL     CB  510   5.296   6.750   3.214
  128VAL     HB  511   5.192   6.780   3.227
  128VAL    CG1  512   5.357   6.726   3.352
  128VAL   HG11  513   5.357   6.819   3.409
  128VAL   HG12  514   5.299   6.653   3.408
  128VAL   HG13  515   5.460   6.691   3.343
  128VAL    CG2  516   5.372   6.867   3.150
  128VAL   HG21  517   5.365   6.955   3.214
  128VAL   HG22  518   5.477   6.841   3.137
  128VAL   HG23  519   5.329   6.893   3.053
  128VAL      C  520   5.241   6.503   3.195
  128VAL      O  521   5.315   6.413   3.237
  129ALA      N  522   5.108   6.492   3.199
  129ALA      H  523   5.052   6.569   3.165
  129ALA     CA  524   5.040   6.377   3.258
  129ALA     HA  525   5.070   6.370   3.363
  129ALA     CB  526   4.888   6.401   3.253
  129ALA    HB1  527   4.837   6.318   3.301
  129ALA    HB2  528   4.863   6.493   3.306
  129ALA    HB3  529   4.855   6.409   3.150
  129ALA      C  530   5.078   6.245   3.188
  129ALA      O  531   5.109   6.146   3.255
  130ALA      N  532   5.085   6.247   3.055
  130ALA      H  533   5.053   6.329   3.006
  130ALA     CA  534   5.130   6.134   2.974
  130ALA     HA  535   5.072   6.046   3.001
  130ALA     CB  536   5.102   6.165   2.827
  130ALA    HB1  537   5.133   6.080   2.765
  130ALA    HB2  538   4.995   6.180   2.813
  130ALA    HB3  539   5.156   6.254   2.795
  130ALA      C  540   5.279   6.099   2.995
  130ALA      O  541   5.314   5.982   2.986
  131SER      N  542   5.366   6.195   3.028
  131SER      H  543   5.333   6.291   3.035
  131SER     CA  544   5.504   6.165   3.070
  131SER     HA  545   5.553   6.106   2.993
  131SER     CB  546   5.586   6.293   3.092
  131SER    HB1  547   5.683   6.266   3.136
  131SER    HB2  548   5.536   6.359   3.162
  131SER     OG  549   5.609   6.360   2.970
  131SER     HG  550   5.657   6.439   2.993
  131SER      C  551   5.508   6.084   3.199
  131SER      O  552   5.572   5.980   3.203
  132ILE      N  553   5.435   6.128   3.302
  132ILE      H  554   5.384   6.215   3.292
  132ILE     CA  555   5.430   6.060   3.433
  132ILE     HA  556   5.532   6.049   3.471
  132ILE     CB  557   5.349   6.146   3.533
  132ILE     HB  558   5.249   6.159   3.492
  132ILE    CG2  559   5.337   6.075   3.669
  132ILE   HG21  560   5.278   6.136   3.738
  132ILE   HG22  561   5.286   5.979   3.659
  132ILE   HG23  562   5.436   6.059   3.712
  132ILE    CG1  563   5.413   6.286   3.553
  132ILE   HG11  564   5.442   6.328   3.457
  132ILE   HG12  565   5.504   6.276   3.612
  132ILE     CD  566   5.319   6.387   3.620
  132ILE    HD1  567   5.366   6.485   3.619
  132ILE    HD2  568   5.225   6.393   3.565
  132ILE    HD3  569   5.300   6.359   3.723
  132ILE      C  570   5.371   5.919   3.417
  132ILE      O  571   5.420   5.822   3.476
  133ILE      N  572   5.269   5.904   3.333
  133ILE      H  573   5.232   5.988   3.289
  133ILE     CA  574   5.205   5.776   3.299
  133ILE     HA  575   5.183   5.722   3.392
  133ILE     CB  576   5.070   5.807   3.229
  133ILE     HB  577   5.087   5.886   3.156
  133ILE    CG2  578   5.013   5.686   3.155
  133ILE   HG21  579   4.916   5.713   3.112
  133ILE   HG22  580   5.078   5.656   3.073
  133ILE   HG23  581   5.002   5.602   3.224
  133ILE    CG1  582   4.970   5.857   3.336
  133ILE   HG11  583   5.020   5.928   3.402
  133ILE   HG12  584   4.938   5.773   3.398
  133ILE     CD  585   4.846   5.927   3.281
  133ILE    HD1  586   4.787   5.966   3.365
  133ILE    HD2  587   4.875   6.011   3.217
  133ILE    HD3  588   4.784   5.857   3.225
  133ILE      C  589   5.298   5.685   3.218
  133ILE      O  590   5.308   5.566   3.247
  134GLY      N  591   5.370   5.739   3.120
  134GLY      H  592   5.358   5.837   3.098
  134GLY     CA  593   5.465   5.663   3.039
  134GLY    HA1  594   5.501   5.726   2.958
  134GLY    HA2  595   5.415   5.576   2.997
  134GLY      C  596   5.585   5.615   3.120
  134GLY      O  597   5.622   5.498   3.113
  135ILE      N  598   5.644   5.701   3.203
  135ILE      H  599   5.611   5.797   3.204
  135ILE     CA  600   5.758   5.667   3.291
  135ILE     HA  601   5.840   5.631   3.230
  135ILE     CB  602   5.808   5.795   3.363
  135ILE     HB  603   5.722   5.847   3.407
  135ILE    CG2  604   5.906   5.760   3.476
  135ILE   HG21  605   5.943   5.851   3.524
  135ILE   HG22  606   5.857   5.701   3.553
  135ILE   HG23  607   5.991   5.705   3.436
  135ILE    CG1  608   5.876   5.888   3.260
  135ILE   HG11  609   5.811   5.902   3.174
  135ILE   HG12  610   5.967   5.839   3.224
  135ILE     CD  611   5.913   6.027   3.314
  135ILE    HD1  612   5.954   6.087   3.233
  135ILE    HD2  613   5.823   6.076   3.352
  135ILE    HD3  614   5.988   6.020   3.393
  135ILE      C  615   5.723   5.552   3.387
  135ILE      O  616   5.807   5.465   3.412
  136LEU      N  617   5.597   5.546   3.434
  136LEU      H  618   5.535   5.622   3.410
  136LEU     CA  619   5.543   5.435   3.512
  136LEU     HA  620   5.612   5.413   3.594
  136LEU     CB  621   5.409   5.482   3.572
  136LEU    HB1  622   5.346   5.519   3.492
  136LEU    HB2  623   5.429   5.566   3.639
  136LEU     CG  624   5.328   5.376   3.649
  136LEU     HG  625   5.307   5.292   3.582
  136LEU    CD1  626   5.403   5.324   3.772
  136LEU   HD11  627   5.340   5.252   3.825
  136LEU   HD12  628   5.495   5.274   3.743
  136LEU   HD13  629   5.427   5.407   3.839
  136LEU    CD2  630   5.195   5.435   3.695
  136LEU   HD21  631   5.136   5.358   3.743
  136LEU   HD22  632   5.212   5.517   3.765
  136LEU   HD23  633   5.140   5.473   3.609
  136LEU      C  634   5.528   5.305   3.430
  136LEU      O  635   5.550   5.197   3.483
  137HIS      N  636   5.496   5.313   3.300
  137HIS      H  637   5.480   5.404   3.260
  137HIS     CA  638   5.475   5.195   3.216
  137HIS     HA  639   5.406   5.129   3.269
  137HIS     CB  640   5.409   5.234   3.083
  137HIS    HB1  641   5.481   5.289   3.022
  137HIS    HB2  642   5.326   5.301   3.103
  137HIS     CG  643   5.356   5.119   3.000
  137HIS    ND1  644   5.321   5.128   2.865
  137HIS    CE1  645   5.276   5.008   2.829
  137HIS    HE1  646   5.243   4.981   2.730
  137HIS    NE2  647   5.282   4.923   2.933
  137HIS    HE2  648   5.259   4.825   2.930
  137HIS    CD2  649   5.332   4.991   3.042
  137HIS    HD2  650   5.349   4.950   3.140
  137HIS      C  651   5.603   5.113   3.193
  137HIS      O  652   5.597   4.990   3.197
  138LEU      N  653   5.721   5.176   3.179
  138LEU      H  654   5.722   5.277   3.177
  138LEU     CA  655   5.847   5.101   3.175
  138LEU     HA  656   5.836   5.022   3.100
  138LEU     CB  657   5.966   5.189   3.131
  138LEU    HB1  658   5.973   5.274   3.200
  138LEU    HB2  659   5.947   5.228   3.031
  138LEU     CG  660   6.101   5.114   3.132
  138LEU     HG  661   6.119   5.071   3.231
  138LEU    CD1  662   6.108   5.002   3.028
  138LEU   HD11  663   6.205   4.952   3.033
  138LEU   HD12  664   6.031   4.928   3.048
  138LEU   HD13  665   6.097   5.046   2.929
  138LEU    CD2  666   6.218   5.206   3.102
  138LEU   HD21  667   6.312   5.151   3.105
  138LEU   HD22  668   6.206   5.252   3.003
  138LEU   HD23  669   6.222   5.283   3.179
  138LEU      C  670   5.874   5.029   3.308
  138LEU      O  671   5.907   4.911   3.306
  139ILE      N  672   5.854   5.096   3.423
  139ILE      H  673   5.824   5.192   3.418
  139ILE     CA  674   5.867   5.033   3.556
  139ILE     HA  675   5.968   4.995   3.566
  139ILE     CB  676   5.843   5.136   3.669
  139ILE     HB  677   5.756   5.197   3.644
  139ILE    CG2  678   5.816   5.068   3.805
  139ILE   HG21  679   5.802   5.143   3.883
  139ILE   HG22  680   5.723   5.011   3.801
  139ILE   HG23  681   5.898   5.002   3.830
  139ILE    CG1  682   5.966   5.228   3.681
  139ILE   HG11  683   5.991   5.266   3.582
  139ILE   HG12  684   6.051   5.170   3.717
  139ILE     CD  685   5.946   5.349   3.773
  139ILE    HD1  686   6.039   5.407   3.775
  139ILE    HD2  687   5.865   5.412   3.736
  139ILE    HD3  688   5.925   5.319   3.875
  139ILE      C  689   5.774   4.912   3.567
  139ILE      O  690   5.820   4.803   3.600
  140LEU      N  691   5.645   4.928   3.536
  140LEU      H  692   5.613   5.019   3.510
  140LEU     CA  693   5.548   4.818   3.547
  140LEU     HA  694   5.554   4.776   3.647
  140LEU     CB  695   5.406   4.873   3.525
  140LEU    HB1  696   5.338   4.788   3.513
  140LEU    HB2  697   5.404   4.930   3.432
  140LEU     CG  698   5.353   4.960   3.641
  140LEU     HG  699   5.421   5.042   3.659
  140LEU    CD1  700   5.217   5.017   3.602
  140LEU   HD11  701   5.178   5.079   3.683
  140LEU   HD12  702   5.228   5.079   3.513
  140LEU   HD13  703   5.146   4.936   3.582
  140LEU    CD2  704   5.335   4.881   3.771
  140LEU   HD21  705   5.286   4.943   3.845
  140LEU   HD22  706   5.274   4.792   3.753
  140LEU   HD23  707   5.432   4.851   3.811
  140LEU      C  708   5.579   4.702   3.451
  140LEU      O  709   5.555   4.587   3.488
  141TRP      N  710   5.636   4.728   3.333
  141TRP      H  711   5.649   4.825   3.306
  141TRP     CA  712   5.677   4.624   3.239
  141TRP     HA  713   5.601   4.546   3.237
  141TRP     CB  714   5.684   4.684   3.098
  141TRP    HB1  715   5.758   4.764   3.100
  141TRP    HB2  716   5.588   4.729   3.075
  141TRP     CG  717   5.720   4.589   2.988
  141TRP    CD1  718   5.635   4.506   2.923
  141TRP    HD1  719   5.530   4.495   2.944
  141TRP    NE1  720   5.702   4.441   2.821
  141TRP    HE1  721   5.658   4.378   2.755
  141TRP    CE2  722   5.836   4.470   2.823
  141TRP    CZ2  723   5.945   4.424   2.747
  141TRP    HZ2  724   5.929   4.353   2.667
  141TRP    CH2  725   6.074   4.467   2.780
  141TRP    HH2  726   6.159   4.428   2.727
  141TRP    CZ3  727   6.093   4.558   2.887
  141TRP    HZ3  728   6.193   4.588   2.915
  141TRP    CE3  729   5.983   4.607   2.959
  141TRP    HE3  730   5.999   4.674   3.042
  141TRP    CD2  731   5.852   4.563   2.930
  141TRP      C  732   5.809   4.554   3.278
  141TRP      O  733   5.819   4.433   3.265
  142ILE      N  734   5.906   4.626   3.336
  142ILE      H  735   5.894   4.726   3.344
  142ILE     CA  736   6.025   4.564   3.397
  142ILE     HA  737   6.070   4.496   3.326
  142ILE     CB  738   6.130   4.675   3.428
  142ILE     HB  739   6.081   4.756   3.482
  142ILE    CG2  740   6.245   4.622   3.517
  142ILE   HG21  741   6.314   4.702   3.541
  142ILE   HG22  742   6.206   4.585   3.612
  142ILE   HG23  743   6.298   4.542   3.465
  142ILE    CG1  744   6.188   4.729   3.296
  142ILE   HG11  745   6.107   4.766   3.233
  142ILE   HG12  746   6.238   4.649   3.242
  142ILE     CD  747   6.288   4.845   3.313
  142ILE    HD1  748   6.316   4.884   3.215
  142ILE    HD2  749   6.243   4.924   3.373
  142ILE    HD3  750   6.380   4.809   3.361
  142ILE      C  751   5.986   4.480   3.520
  142ILE      O  752   6.040   4.371   3.542
  143LEU      N  753   5.886   4.524   3.597
  143LEU      H  754   5.851   4.617   3.579
  143LEU     CA  755   5.822   4.446   3.703
  143LEU     HA  756   5.900   4.400   3.764
  143LEU     CB  757   5.738   4.539   3.792
  143LEU    HB1  758   5.675   4.479   3.857
  143LEU    HB2  759   5.673   4.598   3.729
  143LEU     CG  760   5.820   4.634   3.882
  143LEU     HG  761   5.892   4.690   3.823
  143LEU    CD1  762   5.724   4.732   3.950
  143LEU   HD11  763   5.781   4.800   4.014
  143LEU   HD12  764   5.671   4.790   3.875
  143LEU   HD13  765   5.652   4.678   4.011
  143LEU    CD2  766   5.894   4.558   3.992
  143LEU   HD21  767   5.945   4.629   4.057
  143LEU   HD22  768   5.823   4.498   4.050
  143LEU   HD23  769   5.969   4.492   3.949
  143LEU      C  770   5.735   4.330   3.651
  143LEU      O  771   5.705   4.240   3.729
  144ASP      N  772   5.698   4.328   3.523
  144ASP      H  773   5.720   4.408   3.466
  144ASP     CA  774   5.626   4.216   3.461
  144ASP     HA  775   5.565   4.166   3.536
  144ASP     CB  776   5.532   4.271   3.352
  144ASP    HB1  777   5.591   4.310   3.269
  144ASP    HB2  778   5.474   4.354   3.394
  144ASP     CG  779   5.432   4.168   3.299
  144ASP    OD1  780   5.396   4.176   3.179
  144ASP    OD2  781   5.386   4.082   3.377
  144ASP      C  782   5.723   4.112   3.402
  144ASP      O  783   5.703   3.992   3.421
  145ARG      N  784   5.830   4.157   3.336
  145ARG      H  785   5.838   4.257   3.324
  145ARG     CA  786   5.925   4.072   3.262
  145ARG     HA  787   5.869   3.989   3.217
  145ARG     CB  788   5.991   4.154   3.150
  145ARG    HB1  789   6.076   4.099   3.110
  145ARG    HB2  790   6.030   4.247   3.192
  145ARG     CG  791   5.897   4.187   3.033
  145ARG    HG1  792   5.945   4.262   2.971
  145ARG    HG2  793   5.805   4.230   3.072
  145ARG     CD  794   5.867   4.064   2.947
  145ARG    HD1  795   5.843   3.978   3.010
  145ARG    HD2  796   5.956   4.038   2.890
  145ARG     NE  797   5.755   4.088   2.854
  145ARG     HE  798   5.780   4.097   2.756
  145ARG     CZ  799   5.627   4.095   2.884
  145ARG    NH1  800   5.583   4.067   3.003
  145ARG   HH11  801   5.642   4.013   3.065
  145ARG   HH12  802   5.489   4.089   3.033
  145ARG    NH2  803   5.540   4.132   2.795
  145ARG   HH21  804   5.572   4.156   2.703
  145ARG   HH22  805   5.443   4.108   2.811
  145ARG      C  806   6.033   4.005   3.347
  145ARG      O  807   6.085   3.901   3.305
  146LEU      N  808   6.068   4.061   3.462
  146LEU      H  809   6.023   4.148   3.489
  146LEU     CA  810   6.174   4.008   3.549
  146LEU     HA  811   6.235   3.936   3.493
  146LEU     CB  812   6.269   4.121   3.591
  146LEU    HB1  813   6.348   4.078   3.652
  146LEU    HB2  814   6.213   4.191   3.655
  146LEU     CG  815   6.332   4.201   3.476
  146LEU     HG  816   6.255   4.257   3.423
  146LEU    CD1  817   6.432   4.300   3.535
  146LEU   HD11  818   6.474   4.361   3.455
  146LEU   HD12  819   6.382   4.365   3.606
  146LEU   HD13  820   6.511   4.246   3.586
  146LEU    CD2  821   6.406   4.113   3.375
  146LEU   HD21  822   6.452   4.176   3.300
  146LEU   HD22  823   6.483   4.055   3.426
  146LEU   HD23  824   6.336   4.046   3.325
  146LEU      C  825   6.114   3.933   3.669
  146LEU      O  826   6.078   3.996   3.769
  146NME      N  827   6.099   3.800   3.666
  146NME      H  828   6.058   3.760   3.749
  146NME    CH3  829   6.126   3.708   3.555
  146NME   HH31  830   6.119   3.606   3.591
  146NME   HH32  831   6.051   3.721   3.477
  146NME   HH33  832   6.226   3.724   3.515
  221ACE    CH3  833   5.209   0.267   2.845
  221ACE   HH31  834   5.282   0.331   2.795
  221ACE   HH32  835   5.147   0.327   2.911
  221ACE   HH33  836   5.260   0.190   2.903
  221ACE      C  837   5.120   0.200   2.742
  221ACE      O  838   4.999   0.191   2.762
  222SER      N  839   5.180   0.156   2.632
  222SER      H  840   5.279   0.170   2.624
  222SER     CA  841   5.112   0.096   2.515
  222SER     HA  842   5.028   0.035   2.549
  222SER     CB  843   5.057   0.208   2.425
  222SER    HB1  844   4.978   0.260   2.479
  222SER    HB2  845   5.015   0.165   2.334
  222SER     OG  846   5.158   0.301   2.393
  222SER     HG  847   5.227   0.257   2.342
  222SER      C  848   5.207   0.006   2.435
  222SER      O  849   5.327   7.277   2.464
  223SER      N  850   5.158   7.211   2.334
  223SER      H  851   5.059   7.215   2.315
  223SER     CA  852   5.240   7.123   2.249
  223SER     HA  853   5.338   7.168   2.235
  223SER     CB  854   5.259   6.988   2.318
  223SER    HB1  855   5.309   6.918   2.250
  223SER    HB2  856   5.162   6.947   2.345
  223SER     OG  857   5.340   7.005   2.433
  223SER     HG  858   5.352   7.099   2.444
  223SER      C  859   5.183   7.103   2.108
  223SER      O  860   5.068   7.136   2.080
  224ASP      N  861   5.265   7.048   2.017
  224ASP      H  862   5.359   7.024   2.044
  224ASP     CA  863   5.221   7.012   1.881
  224ASP     HA  864   5.184   7.103   1.835
  224ASP     CB  865   5.341   6.963   1.797
  224ASP    HB1  866   5.304   6.928   1.701
  224ASP    HB2  867   5.387   6.879   1.848
  224ASP     CG  868   5.446   7.071   1.771
  224ASP    OD1  869   5.407   7.189   1.759
  224ASP    OD2  870   5.565   7.037   1.753
  224ASP      C  871   5.108   6.907   1.880
  224ASP      O  872   5.110   6.815   1.963
  225PRO      N  873   5.012   6.912   1.786
  225PRO     CD  874   4.989   7.021   1.692
  225PRO    HD1  875   5.057   7.013   1.607
  225PRO    HD2  876   4.999   7.119   1.739
  225PRO     CG  877   4.845   7.005   1.643
  225PRO    HG1  878   4.832   7.039   1.541
  225PRO    HG2  879   4.777   7.058   1.710
  225PRO     CB  880   4.820   6.855   1.655
  225PRO    HB1  881   4.860   6.805   1.567
  225PRO    HB2  882   4.714   6.832   1.667
  225PRO     CA  883   4.901   6.817   1.779
  225PRO     HA  884   4.838   6.832   1.867
  225PRO      C  885   4.944   6.670   1.776
  225PRO      O  886   4.886   6.588   1.847
  226LEU      N  887   5.049   6.634   1.701
  226LEU      H  888   5.094   6.705   1.645
  226LEU     CA  889   5.101   6.496   1.697
  226LEU     HA  890   5.018   6.431   1.670
  226LEU     CB  891   5.209   6.487   1.588
  226LEU    HB1  892   5.288   6.559   1.612
  226LEU    HB2  893   5.163   6.517   1.493
  226LEU     CG  894   5.273   6.349   1.570
  226LEU     HG  895   5.325   6.320   1.661
  226LEU    CD1  896   5.172   6.240   1.534
  226LEU   HD11  897   5.224   6.146   1.515
  226LEU   HD12  898   5.103   6.224   1.617
  226LEU   HD13  899   5.116   6.268   1.445
  226LEU    CD2  900   5.376   6.355   1.457
  226LEU   HD21  901   5.426   6.259   1.447
  226LEU   HD22  902   5.327   6.379   1.362
  226LEU   HD23  903   5.451   6.432   1.479
  226LEU      C  904   5.152   6.449   1.835
  226LEU      O  905   5.132   6.334   1.873
  227VAL      N  906   5.213   6.540   1.912
  227VAL      H  907   5.216   6.635   1.879
  227VAL     CA  908   5.257   6.516   2.051
  227VAL     HA  909   5.311   6.421   2.056
  227VAL     CB  910   5.354   6.629   2.092
  227VAL     HB  911   5.313   6.725   2.061
  227VAL    CG1  912   5.378   6.640   2.243
  227VAL   HG11  913   5.459   6.710   2.264
  227VAL   HG12  914   5.287   6.678   2.290
  227VAL   HG13  915   5.402   6.542   2.285
  227VAL    CG2  916   5.490   6.614   2.023
  227VAL   HG21  917   5.551   6.702   2.042
  227VAL   HG22  918   5.542   6.526   2.060
  227VAL   HG23  919   5.476   6.605   1.915
  227VAL      C  920   5.136   6.503   2.146
  227VAL      O  921   5.137   6.420   2.237
  228VAL      N  922   5.029   6.579   2.121
  228VAL      H  923   5.034   6.645   2.045
  228VAL     CA  924   4.903   6.572   2.198
  228VAL     HA  925   4.930   6.572   2.304
  228VAL     CB  926   4.819   6.699   2.171
  228VAL     HB  927   4.818   6.719   2.064
  228VAL    CG1  928   4.672   6.688   2.215
  228VAL   HG11  929   4.622   6.783   2.201
  228VAL   HG12  930   4.620   6.614   2.154
  228VAL   HG13  931   4.664   6.659   2.320
  228VAL    CG2  932   4.883   6.819   2.242
  228VAL   HG21  933   4.827   6.909   2.218
  228VAL   HG22  934   4.882   6.804   2.350
  228VAL   HG23  935   4.985   6.832   2.208
  228VAL      C  936   4.826   6.443   2.172
  228VAL      O  937   4.786   6.375   2.267
  229ALA      N  938   4.810   6.402   2.046
  229ALA      H  939   4.841   6.463   1.972
  229ALA     CA  940   4.743   6.278   2.008
  229ALA     HA  941   4.646   6.274   2.057
  229ALA     CB  942   4.722   6.278   1.857
  229ALA    HB1  943   4.677   6.183   1.826
  229ALA    HB2  944   4.653   6.358   1.831
  229ALA    HB3  945   4.816   6.292   1.805
  229ALA      C  946   4.822   6.154   2.054
  229ALA      O  947   4.762   6.059   2.106
  230ALA      N  948   4.955   6.157   2.043
  230ALA      H  949   4.999   6.234   1.995
  230ALA     CA  950   5.044   6.052   2.095
  230ALA     HA  951   5.015   5.957   2.051
  230ALA     CB  952   5.186   6.084   2.050
  230ALA    HB1  953   5.254   6.007   2.085
  230ALA    HB2  954   5.190   6.088   1.941
  230ALA    HB3  955   5.217   6.181   2.090
  230ALA      C  956   5.035   6.038   2.248
  230ALA      O  957   5.038   5.926   2.300
  231SER      N  958   5.016   6.149   2.321
  231SER      H  959   5.017   6.238   2.273
  231SER     CA  960   4.992   6.148   2.466
  231SER     HA  961   5.073   6.094   2.515
  231SER     CB  962   4.991   6.291   2.521
  231SER    HB1  963   4.968   6.290   2.627
  231SER    HB2  964   4.913   6.349   2.471
  231SER     OG  965   5.117   6.351   2.500
  231SER     HG  966   5.122   6.377   2.408
  231SER      C  967   4.862   6.076   2.502
  231SER      O  968   4.861   5.989   2.589
  232ILE      N  969   4.752   6.104   2.431
  232ILE      H  970   4.759   6.176   2.361
  232ILE     CA  971   4.622   6.037   2.450
  232ILE     HA  972   4.591   6.049   2.554
  232ILE     CB  973   4.516   6.104   2.360
  232ILE     HB  974   4.554   6.106   2.258
  232ILE    CG2  975   4.382   6.028   2.359
  232ILE   HG21  976   4.312   6.076   2.290
  232ILE   HG22  977   4.396   5.925   2.325
  232ILE   HG23  978   4.338   6.028   2.459
  232ILE    CG1  979   4.491   6.250   2.406
  232ILE   HG11  980   4.586   6.299   2.427
  232ILE   HG12  981   4.433   6.248   2.499
  232ILE     CD  982   4.417   6.336   2.303
  232ILE    HD1  983   4.415   6.439   2.338
  232ILE    HD2  984   4.469   6.332   2.207
  232ILE    HD3  985   4.315   6.301   2.291
  232ILE      C  986   4.634   5.886   2.423
  232ILE      O  987   4.582   5.804   2.500
  233ILE      N  988   4.707   5.849   2.317
  233ILE      H  989   4.743   5.923   2.258
  233ILE     CA  990   4.737   5.710   2.278
  233ILE     HA  991   4.644   5.654   2.272
  233ILE     CB  992   4.801   5.712   2.137
  233ILE     HB  993   4.877   5.790   2.134
  233ILE    CG2  994   4.868   5.580   2.096
  233ILE   HG21  995   4.922   5.593   2.002
  233ILE   HG22  996   4.939   5.546   2.171
  233ILE   HG23  997   4.791   5.504   2.082
  233ILE    CG1  998   4.691   5.746   2.033
  233ILE   HG11  999   4.633   5.832   2.068
  233ILE   HG12 1000   4.622   5.662   2.024
  233ILE     CD 1001   4.742   5.781   1.893
  233ILE    HD1 1002   4.658   5.812   1.830
  233ILE    HD2 1003   4.813   5.864   1.899
  233ILE    HD3 1004   4.790   5.695   1.846
  233ILE      C 1005   4.824   5.640   2.384
  233ILE      O 1006   4.796   5.526   2.419
  234GLY      N 1007   4.924   5.708   2.440
  234GLY      H 1008   4.941   5.803   2.409
  234GLY     CA 1009   5.010   5.654   2.546
  234GLY    HA1 1010   5.091   5.726   2.564
  234GLY    HA2 1011   5.054   5.560   2.514
  234GLY      C 1012   4.937   5.632   2.679
  234GLY      O 1013   4.955   5.529   2.744
  235ILE      N 1014   4.846   5.723   2.715
  235ILE      H 1015   4.840   5.808   2.662
  235ILE     CA 1016   4.760   5.707   2.834
  235ILE     HA 1017   4.825   5.687   2.919
  235ILE     CB 1018   4.684   5.839   2.861
  235ILE     HB 1019   4.638   5.873   2.769
  235ILE    CG2 1020   4.573   5.818   2.966
  235ILE   HG21 1021   4.521   5.912   2.985
  235ILE   HG22 1022   4.498   5.748   2.930
  235ILE   HG23 1023   4.615   5.781   3.060
  235ILE    CG1 1024   4.785   5.946   2.909
  235ILE   HG11 1025   4.869   5.952   2.839
  235ILE   HG12 1026   4.827   5.916   3.005
  235ILE     CD 1027   4.727   6.087   2.921
  235ILE    HD1 1028   4.806   6.157   2.947
  235ILE    HD2 1029   4.682   6.117   2.826
  235ILE    HD3 1030   4.652   6.091   3.000
  235ILE      C 1031   4.668   5.586   2.819
  235ILE      O 1032   4.655   5.507   2.914
  236LEU      N 1033   4.610   5.567   2.700
  236LEU      H 1034   4.627   5.635   2.627
  236LEU     CA 1035   4.528   5.450   2.666
  236LEU     HA 1036   4.452   5.440   2.743
  236LEU     CB 1037   4.460   5.477   2.531
  236LEU    HB1 1038   4.537   5.489   2.455
  236LEU    HB2 1039   4.404   5.570   2.537
  236LEU     CG 1040   4.363   5.366   2.485
  236LEU     HG 1041   4.417   5.271   2.478
  236LEU    CD1 1042   4.245   5.349   2.581
  236LEU   HD11 1043   4.174   5.277   2.540
  236LEU   HD12 1044   4.280   5.311   2.677
  236LEU   HD13 1045   4.194   5.444   2.596
  236LEU    CD2 1046   4.308   5.400   2.347
  236LEU   HD21 1047   4.242   5.320   2.314
  236LEU   HD22 1048   4.253   5.494   2.350
  236LEU   HD23 1049   4.391   5.409   2.276
  236LEU      C 1050   4.611   5.320   2.664
  236LEU      O 1051   4.561   5.217   2.709
  237HIS      N 1052   4.737   5.327   2.620
  237HIS      H 1053   4.768   5.414   2.579
  237HIS     CA 1054   4.827   5.211   2.614
  237HIS     HA 1055   4.780   5.138   2.549
  237HIS     CB 1056   4.962   5.250   2.550
  237HIS    HB1 1057   5.019   5.310   2.621
  237HIS    HB2 1058   4.942   5.313   2.463
  237HIS     CG 1059   5.050   5.136   2.502
  237HIS    ND1 1060   5.151   5.152   2.407
  237HIS    CE1 1061   5.203   5.030   2.389
  237HIS    HE1 1062   5.286   5.007   2.323
  237HIS    NE2 1063   5.143   4.940   2.467
  237HIS    HE2 1064   5.169   4.842   2.475
  237HIS    CD2 1065   5.046   5.005   2.540
  237HIS    HD2 1066   4.979   4.959   2.612
  237HIS      C 1067   4.843   5.148   2.752
  237HIS      O 1068   4.811   5.030   2.767
  238LEU      N 1069   4.883   5.225   2.854
  238LEU      H 1070   4.910   5.320   2.836
  238LEU     CA 1071   4.896   5.171   2.991
  238LEU     HA 1072   4.962   5.085   2.984
  238LEU     CB 1073   4.963   5.274   3.085
  238LEU    HB1 1074   4.902   5.365   3.086
  238LEU    HB2 1075   5.061   5.300   3.045
  238LEU     CG 1076   4.979   5.223   3.230
  238LEU     HG 1077   4.881   5.193   3.269
  238LEU    CD1 1078   5.073   5.103   3.240
  238LEU   HD11 1079   5.075   5.066   3.343
  238LEU   HD12 1080   5.039   5.021   3.176
  238LEU   HD13 1081   5.173   5.133   3.211
  238LEU    CD2 1082   5.033   5.332   3.322
  238LEU   HD21 1083   5.052   5.291   3.421
  238LEU   HD22 1084   5.127   5.372   3.282
  238LEU   HD23 1085   4.960   5.411   3.331
  238LEU      C 1086   4.761   5.122   3.047
  238LEU      O 1087   4.757   5.016   3.108
  239ILE      N 1088   4.651   5.194   3.023
  239ILE      H 1089   4.660   5.279   2.967
  239ILE     CA 1090   4.517   5.153   3.068
  239ILE     HA 1091   4.518   5.147   3.177
  239ILE     CB 1092   4.409   5.256   3.027
  239ILE     HB 1093   4.427   5.286   2.924
  239ILE    CG2 1094   4.266   5.200   3.035
  239ILE   HG21 1095   4.193   5.278   3.011
  239ILE   HG22 1096   4.252   5.120   2.963
  239ILE   HG23 1097   4.245   5.163   3.136
  239ILE    CG1 1098   4.421   5.381   3.118
  239ILE   HG11 1099   4.526   5.408   3.125
  239ILE   HG12 1100   4.386   5.356   3.218
  239ILE     CD 1101   4.345   5.504   3.067
  239ILE    HD1 1102   4.371   5.590   3.129
  239ILE    HD2 1103   4.373   5.525   2.964
  239ILE    HD3 1104   4.237   5.488   3.073
  239ILE      C 1105   4.484   5.012   3.017
  239ILE      O 1106   4.451   4.925   3.097
  240LEU      N 1107   4.496   4.988   2.887
  240LEU      H 1108   4.526   5.063   2.826
  240LEU     CA 1109   4.463   4.859   2.826
  240LEU     HA 1110   4.372   4.822   2.874
  240LEU     CB 1111   4.431   4.881   2.678
  240LEU    HB1 1112   4.427   4.785   2.627
  240LEU    HB2 1113   4.512   4.940   2.634
  240LEU     CG 1114   4.300   4.957   2.652
  240LEU     HG 1115   4.300   5.052   2.705
  240LEU    CD1 1116   4.285   4.985   2.503
  240LEU   HD11 1117   4.195   5.042   2.483
  240LEU   HD12 1118   4.371   5.041   2.467
  240LEU   HD13 1119   4.280   4.890   2.449
  240LEU    CD2 1120   4.177   4.877   2.694
  240LEU   HD21 1121   4.086   4.927   2.661
  240LEU   HD22 1122   4.181   4.778   2.649
  240LEU   HD23 1123   4.173   4.867   2.803
  240LEU      C 1124   4.569   4.751   2.852
  240LEU      O 1125   4.535   4.633   2.855
  241TRP      N 1126   4.695   4.790   2.878
  241TRP      H 1127   4.716   4.888   2.871
  241TRP     CA 1128   4.803   4.700   2.919
  241TRP     HA 1129   4.807   4.615   2.851
  241TRP     CB 1130   4.936   4.777   2.910
  241TRP    HB1 1131   4.932   4.862   2.978
  241TRP    HB2 1132   4.945   4.815   2.808
  241TRP     CG 1133   5.060   4.699   2.940
  241TRP    CD1 1134   5.142   4.646   2.847
  241TRP    HD1 1135   5.127   4.652   2.740
  241TRP    NE1 1136   5.248   4.582   2.909
  241TRP    HE1 1137   5.317   4.531   2.856
  241TRP    CE2 1138   5.241   4.594   3.046
  241TRP    CZ2 1139   5.320   4.545   3.151
  241TRP    HZ2 1140   5.405   4.482   3.132
  241TRP    CH2 1141   5.282   4.574   3.284
  241TRP    HH2 1142   5.340   4.535   3.366
  241TRP    CZ3 1143   5.169   4.652   3.309
  241TRP    HZ3 1144   5.141   4.674   3.411
  241TRP    CE3 1145   5.090   4.700   3.203
  241TRP    HE3 1146   5.002   4.760   3.224
  241TRP    CD2 1147   5.122   4.670   3.069
  241TRP      C 1148   4.781   4.643   3.060
  241TRP      O 1149   4.799   4.522   3.081
  242ILE      N 1150   4.734   4.726   3.155
  242ILE      H 1151   4.726   4.824   3.131
  242ILE     CA 1152   4.690   4.684   3.289
  242ILE     HA 1153   4.766   4.620   3.333
  242ILE     CB 1154   4.671   4.807   3.381
  242ILE     HB 1155   4.608   4.880   3.329
  242ILE    CG2 1156   4.599   4.770   3.512
  242ILE   HG21 1157   4.584   4.858   3.574
  242ILE   HG22 1158   4.501   4.728   3.492
  242ILE   HG23 1159   4.659   4.697   3.567
  242ILE    CG1 1160   4.807   4.873   3.411
  242ILE   HG11 1161   4.855   4.901   3.317
  242ILE   HG12 1162   4.872   4.801   3.462
  242ILE     CD 1163   4.800   5.000   3.497
  242ILE    HD1 1164   4.898   5.048   3.500
  242ILE    HD2 1165   4.728   5.070   3.454
  242ILE    HD3 1166   4.772   4.976   3.599
  242ILE      C 1167   4.562   4.599   3.278
  242ILE      O 1168   4.552   4.493   3.340
  243LEU      N 1169   4.466   4.642   3.195
  243LEU      H 1170   4.477   4.731   3.149
  243LEU     CA 1171   4.339   4.569   3.177
  243LEU     HA 1172   4.303   4.539   3.275
  243LEU     CB 1173   4.233   4.662   3.113
  243LEU    HB1 1174   4.145   4.603   3.088
  243LEU    HB2 1175   4.274   4.700   3.020
  243LEU     CG 1176   4.188   4.779   3.201
  243LEU     HG 1177   4.274   4.834   3.238
  243LEU    CD1 1178   4.101   4.873   3.118
  243LEU   HD11 1179   4.069   4.958   3.179
  243LEU   HD12 1180   4.159   4.911   3.034
  243LEU   HD13 1181   4.013   4.820   3.081
  243LEU    CD2 1182   4.108   4.733   3.323
  243LEU   HD21 1183   4.081   4.819   3.384
  243LEU   HD22 1184   4.018   4.680   3.292
  243LEU   HD23 1185   4.169   4.666   3.384
  243LEU      C 1186   4.353   4.438   3.099
  243LEU      O 1187   4.255   4.363   3.093
  244ASP      N 1188   4.468   4.404   3.041
  244ASP      H 1189   4.543   4.472   3.038
  244ASP     CA 1190   4.495   4.268   2.991
  244ASP     HA 1191   4.400   4.225   2.959
  244ASP     CB 1192   4.587   4.272   2.868
  244ASP    HB1 1193   4.690   4.292   2.901
  244ASP    HB2 1194   4.556   4.353   2.803
  244ASP     CG 1195   4.582   4.142   2.788
  244ASP    OD1 1196   4.687   4.094   2.739
  244ASP    OD2 1197   4.471   4.088   2.766
  244ASP      C 1198   4.551   4.174   3.099
  244ASP      O 1199   4.561   4.053   3.079
  245ARG      N 1200   4.589   4.228   3.216
  245ARG      H 1201   4.577   4.327   3.227
  245ARG     CA 1202   4.655   4.155   3.327
  245ARG     HA 1203   4.682   4.054   3.295
  245ARG     CB 1204   4.783   4.230   3.366
  245ARG    HB1 1205   4.822   4.187   3.458
  245ARG    HB2 1206   4.760   4.335   3.384
  245ARG     CG 1207   4.889   4.218   3.257
  245ARG    HG1 1208   4.845   4.242   3.160
  245ARG    HG2 1209   4.924   4.114   3.253
  245ARG     CD 1210   5.007   4.311   3.282
  245ARG    HD1 1211   5.044   4.296   3.384
  245ARG    HD2 1212   4.975   4.415   3.272
  245ARG     NE 1213   5.117   4.284   3.188
  245ARG     HE 1214   5.201   4.241   3.225
  245ARG     CZ 1215   5.117   4.300   3.057
  245ARG    NH1 1216   5.019   4.351   2.989
  245ARG   HH11 1217   4.941   4.394   3.037
  245ARG   HH12 1218   5.031   4.358   2.889
  245ARG    NH2 1219   5.221   4.263   2.991
  245ARG   HH21 1220   5.295   4.220   3.044
  245ARG   HH22 1221   5.215   4.254   2.890
  245ARG      C 1222   4.563   4.138   3.447
  245ARG      O 1223   4.554   4.029   3.502
  246LEU      N 1224   4.491   4.244   3.483
  246LEU      H 1225   4.506   4.329   3.431
  246LEU     CA 1226   4.383   4.243   3.582
  246LEU     HA 1227   4.408   4.173   3.661
  246LEU     CB 1228   4.373   4.385   3.643
  246LEU    HB1 1229   4.299   4.384   3.723
  246LEU    HB2 1230   4.338   4.454   3.566
  246LEU     CG 1231   4.505   4.440   3.701
  246LEU     HG 1232   4.574   4.462   3.619
  246LEU    CD1 1233   4.476   4.569   3.777
  246LEU   HD11 1234   4.570   4.612   3.812
  246LEU   HD12 1235   4.427   4.640   3.710
  246LEU   HD13 1236   4.412   4.548   3.862
  246LEU    CD2 1237   4.573   4.344   3.798
  246LEU   HD21 1238   4.661   4.392   3.843
  246LEU   HD22 1239   4.503   4.317   3.877
  246LEU   HD23 1240   4.607   4.254   3.746
  246LEU      C 1241   4.251   4.195   3.517
  246LEU      O 1242   4.244   4.183   3.395
  246NME      N 1243   4.143   4.166   3.590
  246NME      H 1244   4.065   4.129   3.538
  246NME    CH3 1245   4.126   4.178   3.734
  246NME   HH31 1246   4.045   4.113   3.767
  246NME   HH32 1247   4.217   4.150   3.787
  246NME   HH33 1248   4.100   4.281   3.760
  321ACE    CH3 1249   5.314   0.173   1.933
  321ACE   HH31 1250   5.281   0.201   1.833
  321ACE   HH32 1251   5.292   0.068   1.951
  321ACE   HH33 1252   5.264   0.235   2.007
  321ACE      C 1253   5.463   0.194   1.942
  321ACE      O 1254   5.510   0.258   2.036
  322SER      N 1255   5.536   0.141   1.845
  322SER      H 1256   5.486   0.084   1.779
  322SER     CA 1257   5.682   0.126   1.847
  322SER     HA 1258   5.710   0.072   1.756
  322SER     CB 1259   5.755   0.261   1.840
  322SER    HB1 1260   5.862   0.243   1.843
  322SER    HB2 1261   5.728   0.322   1.926
  322SER     OG 1262   5.726   0.332   1.722
  322SER     HG 1263   5.774   0.414   1.732
  322SER      C 1264   5.729   0.042   1.966
  322SER      O 1265   5.769   0.095   2.069
  323SER      N 1266   5.718   7.187   1.958
  323SER      H 1267   5.675   7.147   1.875
  323SER     CA 1268   5.779   7.094   2.054
  323SER     HA 1269   5.784   7.142   2.152
  323SER     CB 1270   5.692   6.968   2.070
  323SER    HB1 1271   5.745   6.894   2.129
  323SER    HB2 1272   5.672   6.926   1.971
  323SER     OG 1273   5.569   7.001   2.134
  323SER     HG 1274   5.578   6.975   2.226
  323SER      C 1275   5.923   7.059   2.015
  323SER      O 1276   5.965   7.079   1.901
  324ASP      N 1277   6.004   7.008   2.108
  324ASP      H 1278   5.970   6.997   2.203
  324ASP     CA 1279   6.141   6.961   2.077
  324ASP     HA 1280   6.189   7.041   2.021
  324ASP     CB 1281   6.224   6.942   2.204
  324ASP    HB1 1282   6.319   6.895   2.177
  324ASP    HB2 1283   6.171   6.877   2.273
  324ASP     CG 1284   6.256   7.074   2.273
  324ASP    OD1 1285   6.275   7.177   2.204
  324ASP    OD2 1286   6.274   7.075   2.397
  324ASP      C 1287   6.143   6.836   1.987
  324ASP      O 1288   6.062   6.745   2.007
  325PRO      N 1289   6.236   6.826   1.889
  325PRO     CD 1290   6.332   6.928   1.848
  325PRO    HD1 1291   6.416   6.930   1.918
  325PRO    HD2 1292   6.286   7.027   1.841
  325PRO     CG 1293   6.381   6.888   1.709
  325PRO    HG1 1294   6.484   6.918   1.692
  325PRO    HG2 1295   6.315   6.931   1.633
  325PRO     CB 1296   6.365   6.737   1.709
  325PRO    HB1 1297   6.451   6.692   1.757
  325PRO    HB2 1298   6.354   6.698   1.608
  325PRO     CA 1299   6.239   6.715   1.793
  325PRO     HA 1300   6.152   6.724   1.728
  325PRO      C 1301   6.237   6.575   1.857
  325PRO      O 1302   6.161   6.489   1.812
  326LEU      N 1303   6.313   6.552   1.965
  326LEU      H 1304   6.374   6.626   1.997
  326LEU     CA 1305   6.316   6.424   2.036
  326LEU     HA 1306   6.347   6.346   1.966
  326LEU     CB 1307   6.425   6.435   2.146
  326LEU    HB1 1308   6.396   6.515   2.214
  326LEU    HB2 1309   6.518   6.463   2.098
  326LEU     CG 1310   6.450   6.308   2.230
  326LEU     HG 1311   6.361   6.284   2.288
  326LEU    CD1 1312   6.490   6.186   2.147
  326LEU   HD11 1313   6.511   6.102   2.213
  326LEU   HD12 1314   6.409   6.158   2.080
  326LEU   HD13 1315   6.580   6.208   2.088
  326LEU    CD2 1316   6.565   6.337   2.327
  326LEU   HD21 1317   6.584   6.250   2.389
  326LEU   HD22 1318   6.656   6.362   2.272
  326LEU   HD23 1319   6.538   6.421   2.391
  326LEU      C 1320   6.179   6.382   2.094
  326LEU      O 1321   6.148   6.264   2.100
  327VAL      N 1322   6.094   6.480   2.129
  327VAL      H 1323   6.124   6.575   2.113
  327VAL     CA 1324   5.956   6.459   2.176
  327VAL     HA 1325   5.956   6.377   2.249
  327VAL     CB 1326   5.903   6.586   2.245
  327VAL     HB 1327   5.891   6.665   2.170
  327VAL    CG1 1328   5.768   6.567   2.313
  327VAL   HG11 1329   5.733   6.662   2.353
  327VAL   HG12 1330   5.694   6.530   2.242
  327VAL   HG13 1331   5.778   6.497   2.396
  327VAL    CG2 1332   6.000   6.637   2.353
  327VAL   HG21 1333   5.959   6.727   2.400
  327VAL   HG22 1334   6.015   6.561   2.429
  327VAL   HG23 1335   6.096   6.663   2.310
  327VAL      C 1336   5.865   6.417   2.060
  327VAL      O 1337   5.780   6.329   2.075
  328VAL      N 1338   5.886   6.474   1.941
  328VAL      H 1339   5.958   6.545   1.934
  328VAL     CA 1340   5.813   6.435   1.819
  328VAL     HA 1341   5.707   6.429   1.843
  328VAL     CB 1342   5.829   6.542   1.709
  328VAL     HB 1343   5.933   6.548   1.678
  328VAL    CG1 1344   5.743   6.509   1.586
  328VAL   HG11 1345   5.752   6.589   1.513
  328VAL   HG12 1346   5.777   6.416   1.540
  328VAL   HG13 1347   5.638   6.499   1.616
  328VAL    CG2 1348   5.785   6.680   1.760
  328VAL   HG21 1349   5.790   6.753   1.679
  328VAL   HG22 1350   5.683   6.676   1.797
  328VAL   HG23 1351   5.852   6.715   1.839
  328VAL      C 1352   5.857   6.296   1.771
  328VAL      O 1353   5.772   6.213   1.739
  329ALA      N 1354   5.986   6.264   1.777
  329ALA      H 1355   6.052   6.336   1.806
  329ALA     CA 1356   6.039   6.130   1.749
  329ALA     HA 1357   6.011   6.101   1.648
  329ALA     CB 1358   6.192   6.136   1.757
  329ALA    HB1 1359   6.234   6.037   1.739
  329ALA    HB2 1360   6.230   6.205   1.682
  329ALA    HB3 1361   6.224   6.170   1.856
  329ALA      C 1362   5.981   6.025   1.845
  329ALA      O 1363   5.927   5.923   1.803
  330ALA      N 1364   5.981   6.054   1.976
  330ALA      H 1365   6.029   6.137   2.008
  330ALA     CA 1366   5.919   5.968   2.076
  330ALA     HA 1367   5.964   5.869   2.068
  330ALA     CB 1368   5.952   6.023   2.215
  330ALA    HB1 1369   5.905   5.961   2.291
  330ALA    HB2 1370   6.060   6.021   2.229
  330ALA    HB3 1371   5.916   6.125   2.225
  330ALA      C 1372   5.767   5.951   2.057
  330ALA      O 1373   5.715   5.845   2.091
  331SER      N 1374   5.698   6.049   1.997
  331SER      H 1375   5.749   6.133   1.972
  331SER     CA 1376   5.555   6.041   1.961
  331SER     HA 1377   5.499   6.005   2.048
  331SER     CB 1378   5.501   6.179   1.922
  331SER    HB1 1379   5.394   6.171   1.901
  331SER    HB2 1380   5.549   6.214   1.830
  331SER     OG 1381   5.521   6.275   2.023
  331SER     HG 1382   5.615   6.288   2.037
  331SER      C 1383   5.532   5.943   1.846
  331SER      O 1384   5.448   5.853   1.855
  332ILE      N 1385   5.612   5.953   1.739
  332ILE      H 1386   5.680   6.028   1.738
  332ILE     CA 1387   5.608   5.862   1.623
  332ILE     HA 1388   5.506   5.860   1.584
  332ILE     CB 1389   5.701   5.918   1.513
  332ILE     HB 1390   5.801   5.929   1.555
  332ILE    CG2 1391   5.711   5.822   1.393
  332ILE   HG21 1392   5.776   5.864   1.316
  332ILE   HG22 1393   5.755   5.727   1.423
  332ILE   HG23 1394   5.613   5.805   1.350
  332ILE    CG1 1395   5.652   6.056   1.462
  332ILE   HG11 1396   5.622   6.118   1.546
  332ILE   HG12 1397   5.564   6.042   1.399
  332ILE     CD 1398   5.758   6.134   1.384
  332ILE    HD1 1399   5.719   6.234   1.361
  332ILE    HD2 1400   5.848   6.145   1.444
  332ILE    HD3 1401   5.782   6.084   1.290
  332ILE      C 1402   5.643   5.718   1.666
  332ILE      O 1403   5.586   5.622   1.614
  333ILE      N 1404   5.731   5.703   1.765
  333ILE      H 1405   5.780   5.786   1.796
  333ILE     CA 1406   5.769   5.574   1.826
  333ILE     HA 1407   5.779   5.500   1.747
  333ILE     CB 1408   5.909   5.590   1.891
  333ILE     HB 1409   5.914   5.688   1.939
  333ILE    CG2 1410   5.938   5.484   1.998
  333ILE   HG21 1411   6.040   5.496   2.037
  333ILE   HG22 1412   5.869   5.493   2.082
  333ILE   HG23 1413   5.929   5.385   1.955
  333ILE    CG1 1414   6.013   5.585   1.777
  333ILE   HG11 1415   5.981   5.650   1.695
  333ILE   HG12 1416   6.017   5.483   1.738
  333ILE     CD 1417   6.155   5.628   1.815
  333ILE    HD1 1418   6.218   5.622   1.726
  333ILE    HD2 1419   6.154   5.731   1.851
  333ILE    HD3 1420   6.197   5.562   1.891
  333ILE      C 1421   5.661   5.518   1.919
  333ILE      O 1422   5.631   5.399   1.911
  334GLY      N 1423   5.597   5.599   2.004
  334GLY      H 1424   5.621   5.697   2.008
  334GLY     CA 1425   5.496   5.548   2.097
  334GLY    HA1 1426   5.482   5.620   2.178
  334GLY    HA2 1427   5.533   5.456   2.142
  334GLY      C 1428   5.360   5.517   2.033
  334GLY      O 1429   5.296   5.420   2.073
  335ILE      N 1430   5.322   5.590   1.928
  335ILE      H 1431   5.375   5.673   1.905
  335ILE     CA 1432   5.208   5.553   1.842
  335ILE     HA 1433   5.119   5.543   1.906
  335ILE     CB 1434   5.180   5.665   1.739
  335ILE     HB 1435   5.274   5.692   1.691
  335ILE    CG2 1436   5.083   5.619   1.628
  335ILE   HG21 1437   5.074   5.696   1.551
  335ILE   HG22 1438   5.120   5.530   1.577
  335ILE   HG23 1439   4.984   5.599   1.670
  335ILE    CG1 1440   5.122   5.789   1.811
  335ILE   HG11 1441   5.192   5.821   1.889
  335ILE   HG12 1442   5.029   5.761   1.861
  335ILE     CD 1443   5.094   5.910   1.721
  335ILE    HD1 1444   5.061   5.994   1.782
  335ILE    HD2 1445   5.185   5.938   1.667
  335ILE    HD3 1446   5.014   5.887   1.650
  335ILE      C 1447   5.231   5.416   1.777
  335ILE      O 1448   5.142   5.331   1.778
  336LEU      N 1449   5.354   5.391   1.728
  336LEU      H 1450   5.423   5.464   1.732
  336LEU     CA 1451   5.394   5.260   1.677
  336LEU     HA 1452   5.321   5.229   1.602
  336LEU     CB 1453   5.531   5.271   1.607
  336LEU    HB1 1454   5.604   5.311   1.679
  336LEU    HB2 1455   5.524   5.342   1.525
  336LEU     CG 1456   5.586   5.138   1.554
  336LEU     HG 1457   5.591   5.065   1.635
  336LEU    CD1 1458   5.500   5.081   1.440
  336LEU   HD11 1459   5.546   4.989   1.403
  336LEU   HD12 1460   5.401   5.056   1.477
  336LEU   HD13 1461   5.493   5.153   1.359
  336LEU    CD2 1462   5.729   5.155   1.501
  336LEU   HD21 1463   5.769   5.059   1.471
  336LEU   HD22 1464   5.729   5.223   1.416
  336LEU   HD23 1465   5.791   5.196   1.581
  336LEU      C 1466   5.393   5.153   1.788
  336LEU      O 1467   5.351   5.041   1.762
  337HIS      N 1468   5.434   5.186   1.911
  337HIS      H 1469   5.475   5.277   1.925
  337HIS     CA 1470   5.434   5.090   2.022
  337HIS     HA 1471   5.491   5.003   1.989
  337HIS     CB 1472   5.505   5.150   2.145
  337HIS    HB1 1473   5.436   5.216   2.198
  337HIS    HB2 1474   5.589   5.210   2.111
  337HIS     CG 1475   5.561   5.049   2.244
  337HIS    ND1 1476   5.646   5.083   2.350
  337HIS    CE1 1477   5.687   4.967   2.404
  337HIS    HE1 1478   5.755   4.958   2.487
  337HIS    NE2 1479   5.627   4.864   2.342
  337HIS    HE2 1480   5.641   4.766   2.365
  337HIS    CD2 1481   5.548   4.913   2.241
  337HIS    HD2 1482   5.493   4.854   2.169
  337HIS      C 1483   5.292   5.041   2.055
  337HIS      O 1484   5.276   4.921   2.077
  338LEU      N 1485   5.189   5.126   2.052
  338LEU      H 1486   5.206   5.224   2.034
  338LEU     CA 1487   5.051   5.079   2.071
  338LEU     HA 1488   5.051   5.015   2.160
  338LEU     CB 1489   4.952   5.195   2.095
  338LEU    HB1 1490   4.950   5.259   2.007
  338LEU    HB2 1491   4.987   5.254   2.180
  338LEU     CG 1492   4.809   5.144   2.124
  338LEU     HG 1493   4.773   5.084   2.041
  338LEU    CD1 1494   4.802   5.059   2.251
  338LEU   HD11 1495   4.699   5.042   2.279
  338LEU   HD12 1496   4.851   4.963   2.235
  338LEU   HD13 1497   4.852   5.112   2.332
  338LEU    CD2 1498   4.709   5.258   2.143
  338LEU   HD21 1499   4.610   5.218   2.166
  338LEU   HD22 1500   4.741   5.324   2.223
  338LEU   HD23 1501   4.701   5.314   2.049
  338LEU      C 1502   5.005   4.991   1.954
  338LEU      O 1503   4.946   4.885   1.976
  339ILE      N 1504   5.036   5.031   1.830
  339ILE      H 1505   5.085   5.118   1.819
  339ILE     CA 1506   5.002   4.954   1.709
  339ILE     HA 1507   4.894   4.939   1.706
  339ILE     CB 1508   5.044   5.034   1.583
  339ILE     HB 1509   5.144   5.075   1.600
  339ILE    CG2 1510   5.050   4.946   1.457
  339ILE   HG21 1511   5.068   5.007   1.368
  339ILE   HG22 1512   5.131   4.874   1.465
  339ILE   HG23 1513   4.956   4.893   1.445
  339ILE    CG1 1514   4.945   5.152   1.565
  339ILE   HG11 1515   4.934   5.202   1.661
  339ILE   HG12 1516   4.848   5.113   1.536
  339ILE     CD 1517   4.990   5.257   1.463
  339ILE    HD1 1518   4.922   5.343   1.469
  339ILE    HD2 1519   5.091   5.291   1.486
  339ILE    HD3 1520   4.986   5.217   1.362
  339ILE      C 1521   5.064   4.813   1.716
  339ILE      O 1522   4.993   4.714   1.700
  340LEU      N 1523   5.193   4.803   1.748
  340LEU      H 1524   5.246   4.888   1.761
  340LEU     CA 1525   5.262   4.675   1.763
  340LEU     HA 1526   5.245   4.615   1.674
  340LEU     CB 1527   5.413   4.699   1.779
  340LEU    HB1 1528   5.460   4.604   1.805
  340LEU    HB2 1529   5.429   4.768   1.861
  340LEU     CG 1530   5.484   4.753   1.653
  340LEU     HG 1531   5.435   4.844   1.618
  340LEU    CD1 1532   5.629   4.787   1.688
  340LEU   HD11 1533   5.681   4.826   1.600
  340LEU   HD12 1534   5.630   4.864   1.765
  340LEU   HD13 1535   5.681   4.698   1.724
  340LEU    CD2 1536   5.486   4.652   1.538
  340LEU   HD21 1537   5.542   4.694   1.454
  340LEU   HD22 1538   5.533   4.560   1.570
  340LEU   HD23 1539   5.384   4.632   1.504
  340LEU      C 1540   5.206   4.593   1.881
  340LEU      O 1541   5.192   4.471   1.867
  341TRP      N 1542   5.168   4.657   1.992
  341TRP      H 1543   5.185   4.756   1.998
  341TRP     CA 1544   5.107   4.590   2.108
  341TRP     HA 1545   5.171   4.507   2.137
  341TRP     CB 1546   5.100   4.688   2.227
  341TRP    HB1 1547   5.029   4.768   2.204
  341TRP    HB2 1548   5.199   4.734   2.239
  341TRP     CG 1549   5.063   4.625   2.357
  341TRP    CD1 1550   5.150   4.558   2.436
  341TRP    HD1 1551   5.255   4.547   2.414
  341TRP    NE1 1552   5.083   4.499   2.540
  341TRP    HE1 1553   5.125   4.433   2.604
  341TRP    CE2 1554   4.948   4.527   2.536
  341TRP    CZ2 1555   4.841   4.487   2.617
  341TRP    HZ2 1556   4.856   4.419   2.699
  341TRP    CH2 1557   4.712   4.534   2.587
  341TRP    HH2 1558   4.627   4.504   2.646
  341TRP    CZ3 1559   4.694   4.621   2.478
  341TRP    HZ3 1560   4.594   4.655   2.454
  341TRP    CE3 1561   4.803   4.658   2.396
  341TRP    HE3 1562   4.787   4.721   2.310
  341TRP    CD2 1563   4.933   4.611   2.422
  341TRP      C 1564   4.968   4.532   2.079
  341TRP      O 1565   4.931   4.429   2.137
  342ILE      N 1566   4.891   4.595   1.989
  342ILE      H 1567   4.926   4.681   1.951
  342ILE     CA 1568   4.761   4.546   1.940
  342ILE     HA 1569   4.705   4.502   2.022
  342ILE     CB 1570   4.677   4.665   1.886
  342ILE     HB 1571   4.738   4.722   1.817
  342ILE    CG2 1572   4.552   4.616   1.812
  342ILE   HG21 1573   4.496   4.701   1.772
  342ILE   HG22 1574   4.579   4.553   1.727
  342ILE   HG23 1575   4.487   4.560   1.880
  342ILE    CG1 1576   4.636   4.756   2.005
  342ILE   HG11 1577   4.724   4.783   2.062
  342ILE   HG12 1578   4.569   4.701   2.071
  342ILE     CD 1579   4.567   4.886   1.962
  342ILE    HD1 1580   4.556   4.952   2.048
  342ILE    HD2 1581   4.627   4.936   1.885
  342ILE    HD3 1582   4.467   4.865   1.922
  342ILE      C 1583   4.781   4.433   1.838
  342ILE      O 1584   4.725   4.324   1.855
  343LEU      N 1585   4.865   4.453   1.736
  343LEU      H 1586   4.910   4.543   1.728
  343LEU     CA 1587   4.893   4.352   1.633
  343LEU     HA 1588   4.799   4.324   1.585
  343LEU     CB 1589   4.987   4.413   1.528
  343LEU    HB1 1590   5.023   4.333   1.462
  343LEU    HB2 1591   5.074   4.454   1.581
  343LEU     CG 1592   4.926   4.525   1.442
  343LEU     HG 1593   4.879   4.599   1.506
  343LEU    CD1 1594   5.035   4.592   1.359
  343LEU   HD11 1595   4.992   4.674   1.301
  343LEU   HD12 1596   5.111   4.633   1.425
  343LEU   HD13 1597   5.081   4.520   1.291
  343LEU    CD2 1598   4.820   4.472   1.345
  343LEU   HD21 1599   4.778   4.555   1.289
  343LEU   HD22 1600   4.865   4.402   1.275
  343LEU   HD23 1601   4.741   4.422   1.401
  343LEU      C 1602   4.951   4.222   1.693
  343LEU      O 1603   4.915   4.112   1.648
  344ASP      N 1604   5.031   4.231   1.799
  344ASP      H 1605   5.060   4.323   1.830
  344ASP     CA 1606   5.087   4.114   1.869
  344ASP     HA 1607   5.116   4.042   1.792
  344ASP     CB 1608   5.214   4.154   1.946
  344ASP    HB1 1609   5.187   4.211   2.035
  344ASP    HB2 1610   5.276   4.217   1.882
  344ASP     CG 1611   5.299   4.032   1.985
  344ASP    OD1 1612   5.374   4.037   2.085
  344ASP    OD2 1613   5.297   3.931   1.912
  344ASP      C 1614   4.987   4.042   1.961
  344ASP      O 1615   5.020   3.939   2.019
  345ARG      N 1616   4.864   4.093   1.977
  345ARG      H 1617   4.842   4.178   1.927
  345ARG     CA 1618   4.769   4.047   2.080
  345ARG     HA 1619   4.804   3.953   2.121
  345ARG     CB 1620   4.771   4.154   2.190
  345ARG    HB1 1621   4.741   4.247   2.142
  345ARG    HB2 1622   4.873   4.166   2.225
  345ARG     CG 1623   4.680   4.130   2.311
  345ARG    HG1 1624   4.577   4.123   2.277
  345ARG    HG2 1625   4.688   4.216   2.378
  345ARG     CD 1626   4.717   4.005   2.390
  345ARG    HD1 1627   4.814   4.020   2.437
  345ARG    HD2 1628   4.726   3.920   2.322
  345ARG     NE 1629   4.616   3.977   2.493
  345ARG     HE 1630   4.625   4.026   2.580
  345ARG     CZ 1631   4.511   3.899   2.480
  345ARG    NH1 1632   4.488   3.828   2.373
  345ARG   HH11 1633   4.551   3.833   2.295
  345ARG   HH12 1634   4.403   3.774   2.368
  345ARG    NH2 1635   4.424   3.891   2.575
  345ARG   HH21 1636   4.434   3.952   2.655
  345ARG   HH22 1637   4.342   3.834   2.561
  345ARG      C 1638   4.627   4.018   2.029
  345ARG      O 1639   4.556   3.941   2.094
  346LEU      N 1640   4.585   4.074   1.915
  346LEU      H 1641   4.642   4.147   1.874
  346LEU     CA 1642   4.460   4.036   1.847
  346LEU     HA 1643   4.382   4.029   1.922
  346LEU     CB 1644   4.420   4.142   1.743
  346LEU    HB1 1645   4.340   4.100   1.681
  346LEU    HB2 1646   4.505   4.161   1.678
  346LEU     CG 1647   4.370   4.276   1.800
  346LEU     HG 1648   4.450   4.322   1.859
  346LEU    CD1 1649   4.336   4.369   1.684
  346LEU   HD11 1650   4.304   4.466   1.722
  346LEU   HD12 1651   4.424   4.384   1.621
  346LEU   HD13 1652   4.255   4.326   1.624
  346LEU    CD2 1653   4.245   4.261   1.886
  346LEU   HD21 1654   4.208   4.359   1.915
  346LEU   HD22 1655   4.167   4.208   1.831
  346LEU   HD23 1656   4.268   4.206   1.978
  346LEU      C 1657   4.473   3.896   1.781
  346LEU      O 1658   4.578   3.863   1.726
  346NME      N 1659   4.368   3.814   1.777
  346NME      H 1660   4.386   3.721   1.742
  346NME    CH3 1661   4.229   3.845   1.811
  346NME   HH31 1662   4.171   3.753   1.812
  346NME   HH32 1663   4.221   3.891   1.910
  346NME   HH33 1664   4.186   3.913   1.738
  455AMA     N1 1665   5.471   6.299   2.733
  455AMA    H11 1666   5.462   6.224   2.800
  455AMA    H12 1667   5.547   6.356   2.766
  455AMA    H13 1668   5.386   6.353   2.738
  455AMA    C10 1669   5.496   6.244   2.599
  455AMA     C7 1670   5.494   6.352   2.489
  455AMA    H71 1671   5.570   6.428   2.509
  455AMA    H72 1672   5.396   6.399   2.486
  455AMA     C1 1673   5.522   6.288   2.351
  455AMA     H1 1674   5.524   6.365   2.274
  455AMA     C8 1675   5.633   6.174   2.597
  455AMA    H81 1676   5.712   6.248   2.615
  455AMA    H82 1677   5.639   6.100   2.677
  455AMA     C5 1678   5.656   6.107   2.461
  455AMA     H5 1679   5.752   6.055   2.461
  455AMA     C6 1680   5.656   6.214   2.351
  455AMA    H61 1681   5.739   6.283   2.368
  455AMA    H62 1682   5.671   6.166   2.254
  455AMA     C4 1683   5.543   6.008   2.427
  455AMA    H41 1684   5.539   5.927   2.500
  455AMA    H42 1685   5.562   5.965   2.329
  455AMA     C9 1686   5.386   6.140   2.569
  455AMA    H91 1687   5.389   6.062   2.644
  455AMA    H92 1688   5.288   6.187   2.574
  455AMA     C3 1689   5.407   6.079   2.429
  455AMA     H3 1690   5.326   6.009   2.408
  455AMA     C2 1691   5.407   6.189   2.322
  455AMA    H21 1692   5.422   6.143   2.224
  455AMA    H22 1693   5.312   6.241   2.321
  456SOL     OW 1694   6.042   6.782   2.649
  456SOL    HW1 1695   6.134   6.764   2.629
  456SOL    HW2 1696   6.042   6.801   2.743
  457SOL     OW 1697   5.636   7.165   2.449
  457SOL    HW1 1698   5.640   7.235   2.515
  457SOL    HW2 1699   5.596   7.206   2.372
  458SOL     OW 1700   5.677   4.261   2.581
  458SOL    HW1 1701   5.752   4.202   2.588
  458SOL    HW2 1702   5.666   4.276   2.487
  459SOL     OW 1703   5.327   0.024   3.174
  459SOL    HW1 1704   5.246   0.045   3.128
  459SOL    HW2 1705   5.355   0.105   3.215
  460SOL     OW 1706   5.326   4.302   2.478
  460SOL    HW1 1707   5.247   4.304   2.424
  460SOL    HW2 1708   5.381   4.235   2.438
  461SOL     OW 1709   5.117   4.274   2.306
  461SOL    HW1 1710   5.048   4.309   2.250
  461SOL    HW2 1711   5.089   4.184   2.325
  462SOL     OW 1712   5.447   5.012   2.565
  462SOL    HW1 1713   5.508   5.038   2.496
  462SOL    HW2 1714   5.411   5.095   2.597
  463SOL     OW 1715   5.628   5.493   2.377
  463SOL    HW1 1716   5.662   5.407   2.402
  463SOL    HW2 1717   5.704   5.541   2.346
  464SOL     OW 1718   5.992   6.893   3.407
  464SOL    HW1 1719   6.033   6.954   3.469
  464SOL    HW2 1720   5.926   6.945   3.362
  465SOL     OW 1721   5.352   4.755   2.583
  465SOL    HW1 1722   5.393   4.745   2.669
  465SOL    HW2 1723   5.380   4.842   2.554
  466SOL     OW 1724   5.608   5.816   3.666
  466SOL    HW1 1725   5.555   5.796   3.743
  466SOL    HW2 1726   5.546   5.811   3.593
  467SOL     OW 1727   5.725   4.219   2.314
  467SOL    HW1 1728   5.804   4.252   2.272
  467SOL    HW2 1729   5.743   4.127   2.331
  468SOL     OW 1730   4.810   6.584   2.518
  468SOL    HW1 1731   4.749   6.658   2.520
  468SOL    HW2 1732   4.770   6.523   2.455
  469SOL     OW 1733   4.339   4.498   2.704
  469SOL    HW1 1734   4.404   4.540   2.761
  469SOL    HW2 1735   4.263   4.484   2.760
  470SOL     OW 1736   5.425   5.598   1.392
  470SOL    HW1 1737   5.466   5.606   1.479
  470SOL    HW2 1738   5.491   5.553   1.339
  471SOL     OW 1739   5.392   4.476   2.681
  471SOL    HW1 1740   5.377   4.406   2.618
  471SOL    HW2 1741   5.381   4.556   2.630
  472SOL     OW 1742   5.303   4.344   1.642
  472SOL    HW1 1743   5.268   4.380   1.724
  472SOL    HW2 1744   5.397   4.338   1.657
  473SOL     OW 1745   6.407   4.278   2.626
  473SOL    HW1 1746   6.345   4.330   2.573
  473SOL    HW2 1747   6.351   4.217   2.675
  474SOL     OW 1748   5.203   5.434   2.328
  474SOL    HW1 1749   5.178   5.347   2.357
  474SOL    HW2 1750   5.231   5.423   2.237
  475SOL     OW 1751   5.757   5.367   2.825
  475SOL    HW1 1752   5.776   5.276   2.849
  475SOL    HW2 1753   5.689   5.360   2.758
  476SOL     OW 1754   4.580   6.983   2.877
  476SOL    HW1 1755   4.657   6.972   2.822
  476SOL    HW2 1756   4.511   7.010   2.816
  477SOL     OW 1757   5.192   5.407   2.792
  477SOL    HW1 1758   5.115   5.463   2.788
  477SOL    HW2 1759   5.266   5.467   2.792
  478SOL     OW 1760   5.185   6.815   1.491
  478SOL    HW1 1761   5.108   6.795   1.438
  478SOL    HW2 1762   5.254   6.760   1.455
  479SOL     OW 1763   5.555   7.276   2.217
  479SOL    HW1 1764   5.623   0.055   2.183
  479SOL    HW2 1765   5.556   7.200   2.159
  480SOL     OW 1766   5.156   5.807   2.841
  480SOL    HW1 1767   5.204   5.802   2.758
  480SOL    HW2 1768   5.215   5.855   2.899
  481SOL     OW 1769   5.786   5.758   2.890
  481SOL    HW1 1770   5.823   5.683   2.936
  481SOL    HW2 1771   5.857   5.789   2.833
  482SOL     OW 1772   4.729   4.904   2.530
  482SOL    HW1 1773   4.750   4.935   2.618
  482SOL    HW2 1774   4.757   4.812   2.529
  483SOL     OW 1775   5.348   4.507   3.651
  483SOL    HW1 1776   5.324   4.420   3.619
  483SOL    HW2 1777   5.424   4.532   3.598
  484SOL     OW 1778   5.158   5.693   2.215
  484SOL    HW1 1779   5.106   5.760   2.258
  484SOL    HW2 1780   5.146   5.614   2.268
  485SOL     OW 1781   4.344   5.828   2.643
  485SOL    HW1 1782   4.356   5.911   2.689
  485SOL    HW2 1783   4.428   5.813   2.599
  486SOL     OW 1784   6.649   5.625   2.484
  486SOL    HW1 1785   6.652   5.552   2.422
  486SOL    HW2 1786   6.561   5.623   2.519
  487SOL     OW 1787   5.130   4.272   2.716
  487SOL    HW1 1788   5.202   4.243   2.661
  487SOL    HW2 1789   5.066   4.201   2.711
  488SOL     OW 1790   4.865   7.200   2.330
  488SOL    HW1 1791   4.836   7.191   2.421
  488SOL    HW2 1792   4.803   7.148   2.279
  489SOL     OW 1793   5.459   4.132   2.314
  489SOL    HW1 1794   5.428   4.101   2.229
  489SOL    HW2 1795   5.548   4.164   2.297
  490SOL     OW 1796   5.387   5.603   2.454
  490SOL    HW1 1797   5.323   5.544   2.416
  490SOL    HW2 1798   5.472   5.567   2.429
  491SOL     OW 1799   6.662   3.928   2.089
  491SOL    HW1 1800   6.676   3.987   2.015
  491SOL    HW2 1801   6.572   3.896   2.078
  492SOL     OW 1802   6.307   3.771   2.286
  492SOL    HW1 1803   6.344   3.857   2.267
  492SOL    HW2 1804   6.278   3.777   2.377
  493SOL     OW 1805   4.623   6.816   2.535
  493SOL    HW1 1806   4.674   6.850   2.608
  493SOL    HW2 1807   4.606   6.891   2.479
  494SOL     OW 1808   5.815   5.680   2.284
  494SOL    HW1 1809   5.900   5.663   2.243
  494SOL    HW2 1810   5.767   5.733   2.221
  495SOL     OW 1811   6.352   7.093   2.640
  495SOL    HW1 1812   6.270   7.088   2.689
  495SOL    HW2 1813   6.326   7.084   2.548
  496SOL     OW 1814   5.772   3.887   3.671
  496SOL    HW1 1815   5.740   3.923   3.588
  496SOL    HW2 1816   5.805   3.800   3.648
  497SOL     OW 1817   5.276   4.033   2.822
  497SOL    HW1 1818   5.253   3.969   2.754
  497SOL    HW2 1819   5.215   4.014   2.893
  498SOL     OW 1820   5.733   3.968   2.408
  498SOL    HW1 1821   5.788   4.001   2.480
  498SOL    HW2 1822   5.667   3.914   2.451
  499SOL     OW 1823   5.323   5.818   2.623
  499SOL    HW1 1824   5.405   5.830   2.672
  499SOL    HW2 1825   5.343   5.749   2.560
  500SOL     OW 1826   6.276   4.049   2.746
  500SOL    HW1 1827   6.326   3.969   2.758
  500SOL    HW2 1828   6.191   4.020   2.713
  501SOL     OW 1829   4.874   3.837   1.733
  501SOL    HW1 1830   4.827   3.804   1.810
  501SOL    HW2 1831   4.854   3.930   1.730
  502SOL     OW 1832   4.211   4.038   2.817
  502SOL    HW1 1833   4.200   3.984   2.894
  502SOL    HW2 1834   4.306   4.053   2.812
  503SOL     OW 1835   5.757   0.330   2.207
  503SOL    HW1 1836   5.677   0.381   2.197
  503SOL    HW2 1837   5.745   0.254   2.149
  504SOL     OW 1838   5.261   4.266   3.555
  504SOL    HW1 1839   5.296   4.190   3.509
  504SOL    HW2 1840   5.176   4.237   3.587
  505SOL     OW 1841   5.935   0.459   2.354
  505SOL    HW1 1842   5.991   0.502   2.289
  505SOL    HW2 1843   5.870   0.413   2.301
  506SOL     OW 1844   6.217   3.764   2.551
  506SOL    HW1 1845   6.267   3.766   2.633
  506SOL    HW2 1846   6.144   3.824   2.566
  507SOL     OW 1847   5.567   6.887   1.532
  507SOL    HW1 1848   5.569   6.933   1.616
  507SOL    HW2 1849   5.657   6.889   1.501
  508SOL     OW 1850   6.172   7.258   1.893
  508SOL    HW1 1851   6.221   7.271   1.974
  508SOL    HW2 1852   6.105   7.193   1.915
  509SOL     OW 1853   6.083   5.411   3.399
  509SOL    HW1 1854   6.134   5.491   3.394
  509SOL    HW2 1855   5.992   5.440   3.397
  510SOL     OW 1856   6.098   3.585   2.258
  510SOL    HW1 1857   6.156   3.661   2.259
  510SOL    HW2 1858   6.015   3.618   2.293
  511SOL     OW 1859   6.515   6.749   2.074
  511SOL    HW1 1860   6.503   6.725   2.167
  511SOL    HW2 1861   6.553   6.837   2.077
  512SOL     OW 1862   4.718   3.837   2.810
  512SOL    HW1 1863   4.705   3.925   2.775
  512SOL    HW2 1864   4.724   3.781   2.733
  513SOL     OW 1865   6.551   6.633   3.127
  513SOL    HW1 1866   6.550   6.549   3.082
  513SOL    HW2 1867   6.551   6.698   3.056
  514SOL     OW 1868   5.335   5.266   2.595
  514SOL    HW1 1869   5.293   5.291   2.677
  514SOL    HW2 1870   5.263   5.236   2.539
  515SOL     OW 1871   5.654   0.130   3.233
  515SOL    HW1 1872   5.659   0.197   3.165
  515SOL    HW2 1873   5.713   0.061   3.203
  516SOL     OW 1874   4.041   4.427   3.430
  516SOL    HW1 1875   4.076   4.339   3.418
  516SOL    HW2 1876   3.948   4.413   3.448
  517SOL     OW 1877   5.968   0.072   3.287
  517SOL    HW1 1878   6.049   0.086   3.237
  517SOL    HW2 1879   5.910   0.027   3.226
  518SOL     OW 1880   4.579   6.651   1.842
  518SOL    HW1 1881   4.592   6.735   1.886
  518SOL    HW2 1882   4.530   6.598   1.906
  519SOL     OW 1883   5.745   5.794   2.528
  519SOL    HW1 1884   5.720   5.715   2.575
  519SOL    HW2 1885   5.772   5.764   2.441
  520SOL     OW 1886   4.948   4.072   2.680
  520SOL    HW1 1887   4.855   4.083   2.699
  520SOL    HW2 1888   4.953   4.064   2.585
  521SOL     OW 1889   6.137   5.887   1.527
  521SOL    HW1 1890   6.213   5.859   1.578
  521SOL    HW2 1891   6.094   5.806   1.502
  522SOL     OW 1892   6.204   6.471   1.549
  522SOL    HW1 1893   6.296   6.449   1.566
  522SOL    HW2 1894   6.164   6.474   1.636
  523SOL     OW 1895   4.680   4.019   1.521
  523SOL    HW1 1896   4.664   3.969   1.600
  523SOL    HW2 1897   4.767   4.058   1.535
  524SOL     OW 1898   4.484   6.034   1.984
  524SOL    HW1 1899   4.572   6.030   2.022
  524SOL    HW2 1900   4.442   5.953   2.014
  525SOL     OW 1901   3.962   4.615   2.724
  525SOL    HW1 1902   4.021   4.573   2.787
  525SOL    HW2 1903   3.940   4.699   2.764
  526SOL     OW 1904   5.856   3.784   2.682
  526SOL    HW1 1905   5.885   3.746   2.765
  526SOL    HW2 1906   5.917   3.856   2.665
  527SOL     OW 1907   4.602   7.260   2.715
  527SOL    HW1 1908   4.577   0.056   2.659
  527SOL    HW2 1909   4.673   7.218   2.668
  528SOL     OW 1910   6.404   0.088   2.671
  528SOL    HW1 1911   6.368   0.078   2.760
  528SOL    HW2 1912   6.395   0.001   2.633
  529SOL     OW 1913   5.966   6.957   1.660
  529SOL    HW1 1914   5.978   6.990   1.749
  529SOL    HW2 1915   6.037   6.997   1.609
  530SOL     OW 1916   5.851   4.083   3.882
  530SOL    HW1 1917   5.918   4.043   3.826
  530SOL    HW2 1918   5.798   4.136   3.823
  531SOL     OW 1919   4.601   7.060   2.418
  531SOL    HW1 1920   4.541   7.135   2.419
  531SOL    HW2 1921   4.667   7.082   2.483
  532SOL     OW 1922   5.306   5.851   1.320
  532SOL    HW1 1923   5.213   5.861   1.343
  532SOL    HW2 1924   5.333   5.771   1.364
  533SOL     OW 1925   6.148   4.185   3.951
  533SOL    HW1 1926   6.081   4.198   4.019
  533SOL    HW2 1927   6.111   4.118   3.893
  534SOL     OW 1928   5.396   3.779   2.166
  534SOL    HW1 1929   5.484   3.767   2.202
  534SOL    HW2 1930   5.393   3.871   2.141
  535SOL     OW 1931   4.353   4.250   2.583
  535SOL    HW1 1932   4.391   4.193   2.650
  535SOL    HW2 1933   4.349   4.336   2.624
  536SOL     OW 1934   4.088   4.152   3.181
  536SOL    HW1 1935   4.165   4.169   3.234
  536SOL    HW2 1936   4.112   4.076   3.127
  537SOL     OW 1937   5.525   0.281   2.484
  537SOL    HW1 1938   5.544   0.197   2.527
  537SOL    HW2 1939   5.462   0.259   2.415
  538SOL     OW 1940   4.303   4.550   2.424
  538SOL    HW1 1941   4.210   4.572   2.433
  538SOL    HW2 1942   4.331   4.530   2.514
  539SOL     OW 1943   4.976   6.726   3.407
  539SOL    HW1 1944   4.994   6.818   3.425
  539SOL    HW2 1945   4.962   6.722   3.313
  540SOL     OW 1946   6.535   4.636   1.960
  540SOL    HW1 1947   6.494   4.637   2.047
  540SOL    HW2 1948   6.491   4.707   1.912
  541SOL     OW 1949   6.162   4.890   3.817
  541SOL    HW1 1950   6.199   4.802   3.824
  541SOL    HW2 1951   6.210   4.931   3.744
  542SOL     OW 1952   5.373   0.203   2.262
  542SOL    HW1 1953   5.419   0.119   2.264
  542SOL    HW2 1954   5.410   0.249   2.187
  543SOL     OW 1955   5.388   4.531   3.927
  543SOL    HW1 1956   5.424   4.444   3.939
  543SOL    HW2 1957   5.376   4.539   3.833
  544SOL     OW 1958   5.433   5.745   3.876
  544SOL    HW1 1959   5.454   5.808   3.945
  544SOL    HW2 1960   5.338   5.743   3.873
  545SOL     OW 1961   6.170   0.130   3.103
  545SOL    HW1 1962   6.092   0.166   3.062
  545SOL    HW2 1963   6.217   0.087   3.031
  546SOL     OW 1964   5.573   7.149   3.384
  546SOL    HW1 1965   5.637   7.096   3.336
  546SOL    HW2 1966   5.596   7.240   3.363
  547SOL     OW 1967   5.834   3.627   3.624
  547SOL    HW1 1968   5.891   3.551   3.612
  547SOL    HW2 1969   5.800   3.645   3.536
  548SOL     OW 1970   6.282   7.276   2.904
  548SOL    HW1 1971   6.369   7.237   2.916
  548SOL    HW2 1972   6.232   7.208   2.858
  549SOL     OW 1973   6.821   5.538   2.685
  549SOL    HW1 1974   6.778   5.554   2.769
  549SOL    HW2 1975   6.766   5.582   2.620
  550SOL     OW 1976   5.771   7.149   1.626
  550SOL    HW1 1977   5.691   7.116   1.668
  550SOL    HW2 1978   5.831   7.074   1.629
  551SOL     OW 1979   5.715   6.823   3.462
  551SOL    HW1 1980   5.718   6.885   3.390
  551SOL    HW2 1981   5.807   6.807   3.484
  552SOL     OW 1982   5.399   3.853   3.213
  552SOL    HW1 1983   5.493   3.857   3.200
  552SOL    HW2 1984   5.377   3.933   3.261
  553SOL     OW 1985   5.344   3.982   2.509
  553SOL    HW1 1986   5.414   3.928   2.547
  553SOL    HW2 1987   5.386   4.026   2.435
  554SOL     OW 1988   5.746   6.053   3.643
  554SOL    HW1 1989   5.840   6.036   3.654
  554SOL    HW2 1990   5.705   5.967   3.651
  555SOL     OW 1991   5.295   4.311   1.370
  555SOL    HW1 1992   5.291   4.334   1.463
  555SOL    HW2 1993   5.327   4.390   1.327
  556SOL     OW 1994   6.558   5.987   3.070
  556SOL    HW1 1995   6.548   5.988   3.165
  556SOL    HW2 1996   6.470   5.966   3.037
  557SOL     OW 1997   5.342   4.064   1.603
  557SOL    HW1 1998   5.308   4.153   1.615
  557SOL    HW2 1999   5.264   4.009   1.596
  558SOL     OW 2000   5.079   4.019   2.426
  558SOL    HW1 2001   5.169   4.016   2.460
  558SOL    HW2 2002   5.064   3.933   2.389
  559SOL     OW 2003   5.298   7.189   3.419
  559SOL    HW1 2004   5.390   7.164   3.428
  559SOL    HW2 2005   5.289   7.216   3.327
  560SOL     OW 2006   4.817   7.166   1.959
  560SOL    HW1 2007   4.902   7.141   1.995
  560SOL    HW2 2008   4.753   7.137   2.025
  561SOL     OW 2009   4.360   6.072   2.765
  561SOL    HW1 2010   4.371   6.082   2.860
  561SOL    HW2 2011   4.320   6.154   2.737
  562SOL     OW 2012   6.674   5.794   2.267
  562SOL    HW1 2013   6.661   5.753   2.352
  562SOL    HW2 2014   6.719   5.727   2.215
  563SOL     OW 2015   5.577   5.860   2.744
  563SOL    HW1 2016   5.629   5.854   2.663
  563SOL    HW2 2017   5.634   5.825   2.812
  564SOL     OW 2018   5.978   4.259   1.664
  564SOL    HW1 2019   6.032   4.301   1.597
  564SOL    HW2 2020   6.035   4.254   1.741
  565SOL     OW 2021   6.336   0.459   2.039
  565SOL    HW1 2022   6.303   0.376   2.075
  565SOL    HW2 2023   6.263   0.493   1.988
  566SOL     OW 2024   5.987   3.466   1.953
  566SOL    HW1 2025   6.074   3.449   1.990
  566SOL    HW2 2026   5.995   3.439   1.861
  567SOL     OW 2027   4.022   3.895   1.517
  567SOL    HW1 2028   3.970   3.843   1.578
  567SOL    HW2 2029   4.017   3.985   1.551
  568SOL     OW 2030   5.000   0.116   2.022
  568SOL    HW1 2031   4.915   0.130   2.063
  568SOL    HW2 2032   5.025   0.027   2.047
  569SOL     OW 2033   6.435   0.015   2.034
  569SOL    HW1 2034   6.411   0.105   2.056
  569SOL    HW2 2035   6.386   7.239   2.096
  570SOL     OW 2036   5.743   0.420   2.553
  570SOL    HW1 2037   5.813   0.388   2.497
  570SOL    HW2 2038   5.667   0.369   2.529
  571SOL     OW 2039   6.605   6.829   2.944
  571SOL    HW1 2040   6.636   6.885   3.016
  571SOL    HW2 2041   6.588   6.890   2.873
  572SOL     OW 2042   4.771   0.310   2.664
  572SOL    HW1 2043   4.853   0.277   2.700
  572SOL    HW2 2044   4.748   0.248   2.595
  573SOL     OW 2045   5.874   3.694   2.411
  573SOL    HW1 2046   5.860   3.705   2.505
  573SOL    HW2 2047   5.915   3.776   2.383
  574SOL     OW 2048   6.219   6.007   1.301
  574SOL    HW1 2049   6.189   5.984   1.389
  574SOL    HW2 2050   6.158   5.961   1.243
  575SOL     OW 2051   4.935   6.388   3.685
  575SOL    HW1 2052   4.899   6.464   3.640
  575SOL    HW2 2053   4.951   6.324   3.616
  576SOL     OW 2054   6.164   3.489   2.517
  576SOL    HW1 2055   6.190   3.581   2.530
  576SOL    HW2 2056   6.130   3.487   2.427
  577SOL     OW 2057   5.095   3.973   3.023
  577SOL    HW1 2058   5.114   3.967   3.116
  577SOL    HW2 2059   4.999   3.974   3.018
  578SOL     OW 2060   5.566   4.299   1.657
  578SOL    HW1 2061   5.634   4.339   1.602
  578SOL    HW2 2062   5.577   4.205   1.643
  579SOL     OW 2063   5.350   0.401   1.661
  579SOL    HW1 2064   5.376   0.437   1.746
  579SOL    HW2 2065   5.432   0.392   1.612
  580SOL     OW 2066   6.010   5.994   3.736
  580SOL    HW1 2067   6.007   6.059   3.806
  580SOL    HW2 2068   5.979   5.913   3.778
  581SOL     OW 2069   4.975   6.183   3.515
  581SOL    HW1 2070   5.014   6.142   3.438
  581SOL    HW2 2071   4.975   6.114   3.581
  582SOL     OW 2072   5.944   3.718   1.625
  582SOL    HW1 2073   5.972   3.773   1.698
  582SOL    HW2 2074   5.958   3.628   1.655
  583SOL     OW 2075   5.319   0.520   2.608
  583SOL    HW1 2076   5.407   0.522   2.644
  583SOL    HW2 2077   5.331   0.515   2.513
  584SOL     OW 2078   3.993   4.490   3.867
  584SOL    HW1 2079   3.989   4.417   3.928
  584SOL    HW2 2080   3.908   4.490   3.824
  585SOL     OW 2081   4.813   3.950   3.040
  585SOL    HW1 2082   4.729   3.992   3.061
  585SOL    HW2 2083   4.797   3.906   2.956
  586SOL     OW 2084   5.131   3.750   1.827
  586SOL    HW1 2085   5.194   3.810   1.868
  586SOL    HW2 2086   5.045   3.781   1.856
  587SOL     OW 2087   5.674   3.837   3.136
  587SOL    HW1 2088   5.635   3.795   3.059
  587SOL    HW2 2089   5.750   3.783   3.157
  588SOL     OW 2090   6.500   6.727   2.346
  588SOL    HW1 2091   6.572   6.686   2.395
  588SOL    HW2 2092   6.502   6.819   2.372
  589SOL     OW 2093   4.590   6.903   1.935
  589SOL    HW1 2094   4.611   6.952   2.014
  589SOL    HW2 2095   4.560   6.970   1.873
  590SOL     OW 2096   5.826   6.889   1.437
  590SOL    HW1 2097   5.870   6.892   1.521
  590SOL    HW2 2098   5.892   6.915   1.373
  591SOL     OW 2099   5.647   3.770   1.478
  591SOL    HW1 2100   5.656   3.860   1.510
  591SOL    HW2 2101   5.623   3.780   1.386
  592SOL     OW 2102   6.691   4.341   2.670
  592SOL    HW1 2103   6.597   4.329   2.655
  592SOL    HW2 2104   6.733   4.285   2.605
  593SOL     OW 2105   6.254   5.308   1.942
  593SOL    HW1 2106   6.234   5.319   1.850
  593SOL    HW2 2107   6.247   5.214   1.958
  594SOL     OW 2108   4.303   4.561   2.148
  594SOL    HW1 2109   4.356   4.488   2.117
  594SOL    HW2 2110   4.308   4.555   2.243
  595SOL     OW 2111   6.231   3.831   3.017
  595SOL    HW1 2112   6.258   3.787   3.097
  595SOL    HW2 2113   6.232   3.924   3.039
  596SOL     OW 2114   6.040   5.659   1.401
  596SOL    HW1 2115   5.973   5.595   1.426
  596SOL    HW2 2116   6.121   5.609   1.397
  597SOL     OW 2117   4.357   5.061   3.368
  597SOL    HW1 2118   4.262   5.071   3.375
  597SOL    HW2 2119   4.369   5.003   3.293
  598SOL     OW 2120   4.408   6.493   1.981
  598SOL    HW1 2121   4.346   6.478   2.052
  598SOL    HW2 2122   4.362   6.462   1.902
  599SOL     OW 2123   4.343   3.865   3.539
  599SOL    HW1 2124   4.409   3.934   3.536
  599SOL    HW2 2125   4.391   3.785   3.521
  600SOL     OW 2126   6.499   3.534   2.083
  600SOL    HW1 2127   6.575   3.554   2.137
  600SOL    HW2 2128   6.461   3.619   2.061
  601SOL     OW 2129   6.006   3.747   3.947
  601SOL    HW1 2130   5.950   3.821   3.924
  601SOL    HW2 2131   5.948   3.671   3.945
  602SOL     OW 2132   5.673   5.575   2.661
  602SOL    HW1 2133   5.720   5.542   2.738
  602SOL    HW2 2134   5.645   5.497   2.615
  603SOL     OW 2135   5.859   7.177   3.469
  603SOL    HW1 2136   5.829   7.121   3.397
  603SOL    HW2 2137   5.915   7.243   3.426
  604SOL     OW 2138   5.103   3.920   3.292
  604SOL    HW1 2139   5.092   3.958   3.379
  604SOL    HW2 2140   5.029   3.859   3.283
  605SOL     OW 2141   4.218   3.716   2.461
  605SOL    HW1 2142   4.130   3.751   2.475
  605SOL    HW2 2143   4.211   3.664   2.381
  606SOL     OW 2144   5.084   0.140   3.135
  606SOL    HW1 2145   5.126   0.220   3.167
  606SOL    HW2 2146   5.006   0.131   3.190
  607SOL     OW 2147   5.643   3.687   2.250
  607SOL    HW1 2148   5.714   3.693   2.314
  607SOL    HW2 2149   5.683   3.646   2.173
  608SOL     OW 2150   6.290   4.204   2.977
  608SOL    HW1 2151   6.374   4.162   2.995
  608SOL    HW2 2152   6.262   4.167   2.893
  609SOL     OW 2153   5.602   4.043   1.539
  609SOL    HW1 2154   5.512   4.032   1.570
  609SOL    HW2 2155   5.593   4.088   1.455
  610SOL     OW 2156   5.639   5.437   1.271
  610SOL    HW1 2157   5.571   5.393   1.220
  610SOL    HW2 2158   5.717   5.430   1.216
  611SOL     OW 2159   4.173   5.669   2.804
  611SOL    HW1 2160   4.143   5.737   2.865
  611SOL    HW2 2161   4.247   5.710   2.759
  612SOL     OW 2162   5.232   0.031   1.606
  612SOL    HW1 2163   5.294   7.266   1.665
  612SOL    HW2 2164   5.161   0.060   1.664
  613SOL     OW 2165   6.447   4.850   1.816
  613SOL    HW1 2166   6.536   4.883   1.833
  613SOL    HW2 2167   6.391   4.928   1.821
  614SOL     OW 2168   5.590   3.850   2.616
  614SOL    HW1 2169   5.677   3.823   2.646
  614SOL    HW2 2170   5.529   3.804   2.675
  615SOL     OW 2171   6.201   6.666   3.662
  615SOL    HW1 2172   6.110   6.691   3.679
  615SOL    HW2 2173   6.248   6.750   3.657
  616SOL     OW 2174   5.709   5.672   3.933
  616SOL    HW1 2175   5.706   5.766   3.951
  616SOL    HW2 2176   5.626   5.654   3.888
  617SOL     OW 2177   6.710   4.078   1.868
  617SOL    HW1 2178   6.743   4.164   1.840
  617SOL    HW2 2179   6.702   4.028   1.787
  618SOL     OW 2180   4.991   6.988   3.470
  618SOL    HW1 2181   5.066   7.015   3.523
  618SOL    HW2 2182   4.919   6.983   3.532
  619SOL     OW 2183   4.140   3.957   3.987
  619SOL    HW1 2184   4.207   3.927   3.925
  619SOL    HW2 2185   4.163   4.048   4.004
  620SOL     OW 2186   6.760   5.473   2.272
  620SOL    HW1 2187   6.839   5.523   2.292
  620SOL    HW2 2188   6.777   5.386   2.306
  621SOL     OW 2189   6.537   4.578   3.297
  621SOL    HW1 2190   6.468   4.539   3.243
  621SOL    HW2 2191   6.602   4.610   3.234
  622SOL     OW 2192   4.853   0.279   2.987
  622SOL    HW1 2193   4.892   0.299   3.071
  622SOL    HW2 2194   4.924   0.242   2.935
  623SOL     OW 2195   6.378   4.434   3.120
  623SOL    HW1 2196   6.463   4.392   3.110
  623SOL    HW2 2197   6.317   4.376   3.075
  624SOL     OW 2198   4.760   3.731   1.956
  624SOL    HW1 2199   4.753   3.722   2.051
  624SOL    HW2 2200   4.695   3.671   1.921
  625SOL     OW 2201   4.723   5.548   3.186
  625SOL    HW1 2202   4.815   5.563   3.168
  625SOL    HW2 2203   4.683   5.536   3.100
  626SOL     OW 2204   6.003   6.098   1.072
  626SOL    HW1 2205   6.096   6.121   1.064
  626SOL    HW2 2206   6.004   6.010   1.110
  627SOL     OW 2207   6.120   7.072   3.593
  627SOL    HW1 2208   6.089   7.052   3.681
  627SOL    HW2 2209   6.117   7.168   3.588
  628SOL     OW 2210   5.124   7.104   1.262
  628SOL    HW1 2211   5.194   7.080   1.322
  628SOL    HW2 2212   5.071   7.025   1.253
  629SOL     OW 2213   5.539   6.720   3.650
  629SOL    HW1 2214   5.594   6.754   3.580
  629SOL    HW2 2215   5.452   6.756   3.633
  630SOL     OW 2216   4.257   6.191   2.000
  630SOL    HW1 2217   4.339   6.142   1.996
  630SOL    HW2 2218   4.200   6.137   2.054
  631SOL     OW 2219   6.275   5.213   3.455
  631SOL    HW1 2220   6.336   5.279   3.421
  631SOL    HW2 2221   6.189   5.251   3.442
  632SOL     OW 2222   6.374   5.820   1.649
  632SOL    HW1 2223   6.412   5.757   1.710
  632SOL    HW2 2224   6.447   5.878   1.626
  633SOL     OW 2225   4.990   4.246   3.652
  633SOL    HW1 2226   4.976   4.245   3.747
  633SOL    HW2 2227   4.939   4.321   3.621
  634SOL     OW 2228   6.823   6.015   2.325
  634SOL    HW1 2229   6.881   5.970   2.386
  634SOL    HW2 2230   6.757   5.951   2.302
  635SOL     OW 2231   5.416   6.700   1.386
  635SOL    HW1 2232   5.467   6.746   1.453
  635SOL    HW2 2233   5.466   6.713   1.306
  636SOL     OW 2234   4.178   5.747   2.420
  636SOL    HW1 2235   4.250   5.769   2.480
  636SOL    HW2 2236   4.108   5.716   2.478
  637SOL     OW 2237   6.270   4.649   3.876
  637SOL    HW1 2238   6.282   4.645   3.971
  637SOL    HW2 2239   6.231   4.565   3.853
  638SOL     OW 2240   4.399   6.817   3.013
  638SOL    HW1 2241   4.475   6.872   2.996
  638SOL    HW2 2242   4.361   6.802   2.926
  639SOL     OW 2243   3.935   4.078   3.392
  639SOL    HW1 2244   3.933   3.983   3.387
  639SOL    HW2 2245   3.980   4.106   3.313
  640SOL     OW 2246   4.685   6.516   1.626
  640SOL    HW1 2247   4.672   6.565   1.708
  640SOL    HW2 2248   4.616   6.449   1.628
  641SOL     OW 2249   6.318   5.017   3.640
  641SOL    HW1 2250   6.299   5.084   3.574
  641SOL    HW2 2251   6.400   4.977   3.610
  642SOL     OW 2252   6.939   4.482   2.666
  642SOL    HW1 2253   7.001   4.410   2.673
  642SOL    HW2 2254   6.853   4.440   2.667
  643SOL     OW 2255   6.650   6.355   1.871
  643SOL    HW1 2256   6.735   6.335   1.909
  643SOL    HW2 2257   6.648   6.450   1.866
  644SOL     OW 2258   5.087   4.543   3.747
  644SOL    HW1 2259   5.175   4.552   3.710
  644SOL    HW2 2260   5.089   4.459   3.792
  645SOL     OW 2261   4.894   4.134   1.304
  645SOL    HW1 2262   4.799   4.121   1.295
  645SOL    HW2 2263   4.918   4.189   1.230
  646SOL     OW 2264   5.416   3.896   3.562
  646SOL    HW1 2265   5.420   3.953   3.638
  646SOL    HW2 2266   5.411   3.956   3.487
  647SOL     OW 2267   4.954   6.012   3.734
  647SOL    HW1 2268   4.968   6.044   3.823
  647SOL    HW2 2269   4.858   6.008   3.725
  648SOL     OW 2270   4.444   5.729   1.436
  648SOL    HW1 2271   4.539   5.734   1.445
  648SOL    HW2 2272   4.410   5.755   1.522
  649SOL     OW 2273   5.869   0.618   2.824
  649SOL    HW1 2274   5.955   0.609   2.865
  649SOL    HW2 2275   5.811   0.643   2.896
  650SOL     OW 2276   6.399   3.572   1.474
  650SOL    HW1 2277   6.365   3.507   1.536
  650SOL    HW2 2278   6.322   3.599   1.424
  651SOL     OW 2279   4.447   3.850   3.216
  651SOL    HW1 2280   4.386   3.883   3.282
  651SOL    HW2 2281   4.486   3.928   3.177
  652SOL     OW 2282   5.888   6.601   1.268
  652SOL    HW1 2283   5.803   6.643   1.252
  652SOL    HW2 2284   5.880   6.515   1.227
  653SOL     OW 2285   4.250   4.844   3.669
  653SOL    HW1 2286   4.179   4.907   3.680
  653SOL    HW2 2287   4.206   4.764   3.639
  654SOL     OW 2288   5.427   0.493   3.061
  654SOL    HW1 2289   5.426   0.506   3.155
  654SOL    HW2 2290   5.336   0.507   3.034
  655SOL     OW 2291   6.998   4.778   2.310
  655SOL    HW1 2292   7.072   4.718   2.303
  655SOL    HW2 2293   7.011   4.841   2.239
  656SOL     OW 2294   6.759   6.174   3.064
  656SOL    HW1 2295   6.785   6.168   3.156
  656SOL    HW2 2296   6.700   6.100   3.050
  657SOL     OW 2297   4.544   3.705   1.498
  657SOL    HW1 2298   4.564   3.744   1.583
  657SOL    HW2 2299   4.630   3.689   1.458
  658SOL     OW 2300   4.726   3.674   2.228
  658SOL    HW1 2301   4.758   3.689   2.317
  658SOL    HW2 2302   4.675   3.593   2.234
  659SOL     OW 2303   5.198   5.262   4.188
  659SOL    HW1 2304   5.148   5.307   4.121
  659SOL    HW2 2305   5.235   5.185   4.143
  660SOL     OW 2306   6.122   6.676   1.374
  660SOL    HW1 2307   6.146   6.613   1.442
  660SOL    HW2 2308   6.036   6.647   1.344
  661SOL     OW 2309   4.335   4.206   2.317
  661SOL    HW1 2310   4.344   4.230   2.409
  661SOL    HW2 2311   4.254   4.249   2.289
  662SOL     OW 2312   4.121   4.431   2.864
  662SOL    HW1 2313   4.156   4.406   2.950
  662SOL    HW2 2314   4.069   4.356   2.837
  663SOL     OW 2315   6.330   4.027   4.091
  663SOL    HW1 2316   6.284   4.027   4.175
  663SOL    HW2 2317   6.269   4.067   4.030
  664SOL     OW 2318   6.590   7.000   2.733
  664SOL    HW1 2319   6.509   7.024   2.688
  664SOL    HW2 2320   6.660   7.029   2.675
  665SOL     OW 2321   6.043   4.891   4.060
  665SOL    HW1 2322   6.073   4.883   3.970
  665SOL    HW2 2323   6.091   4.823   4.108
  666SOL     OW 2324   6.419   3.704   3.684
  666SOL    HW1 2325   6.457   3.747   3.760
  666SOL    HW2 2326   6.340   3.661   3.717
  667SOL     OW 2327   5.503   4.277   3.907
  667SOL    HW1 2328   5.531   4.235   3.988
  667SOL    HW2 2329   5.577   4.266   3.847
  668SOL     OW 2330   5.982   0.062   1.697
  668SOL    HW1 2331   6.049   0.022   1.753
  668SOL    HW2 2332   5.921   7.269   1.678
  669SOL     OW 2333   4.834   5.413   1.774
  669SOL    HW1 2334   4.784   5.333   1.791
  669SOL    HW2 2335   4.925   5.386   1.778
  670SOL     OW 2336   4.434   3.606   2.070
  670SOL    HW1 2337   4.394   3.693   2.077
  670SOL    HW2 2338   4.475   3.605   1.983
  671SOL     OW 2339   6.723   5.580   2.946
  671SOL    HW1 2340   6.741   5.672   2.969
  671SOL    HW2 2341   6.793   5.531   2.989
  672SOL     OW 2342   4.372   6.704   2.490
  672SOL    HW1 2343   4.461   6.737   2.499
  672SOL    HW2 2344   4.350   6.719   2.398
  673SOL     OW 2345   6.557   4.065   2.550
  673SOL    HW1 2346   6.576   4.029   2.637
  673SOL    HW2 2347   6.500   4.140   2.567
  674SOL     OW 2348   4.353   5.812   2.073
  674SOL    HW1 2349   4.264   5.814   2.109
  674SOL    HW2 2350   4.366   5.721   2.047
  675SOL     OW 2351   6.450   0.591   2.575
  675SOL    HW1 2352   6.432   0.513   2.627
  675SOL    HW2 2353   6.374   0.600   2.518
  676SOL     OW 2354   4.369   6.126   3.037
  676SOL    HW1 2355   4.325   6.059   3.090
  676SOL    HW2 2356   4.427   6.170   3.099
  677SOL     OW 2357   5.125   3.751   2.174
  677SOL    HW1 2358   5.089   3.818   2.115
  677SOL    HW2 2359   5.220   3.758   2.164
  678SOL     OW 2360   6.583   6.249   1.509
  678SOL    HW1 2361   6.660   6.305   1.498
  678SOL    HW2 2362   6.525   6.300   1.566
  679SOL     OW 2363   6.447   0.058   2.342
  679SOL    HW1 2364   6.401   0.141   2.353
  679SOL    HW2 2365   6.383   0.001   2.300
  680SOL     OW 2366   5.949   0.460   1.487
  680SOL    HW1 2367   5.999   0.459   1.569
  680SOL    HW2 2368   5.943   0.368   1.462
  681SOL     OW 2369   6.612   6.077   1.835
  681SOL    HW1 2370   6.583   6.059   1.745
  681SOL    HW2 2371   6.610   6.172   1.842
  682SOL     OW 2372   4.316   6.799   2.748
  682SOL    HW1 2373   4.330   6.893   2.739
  682SOL    HW2 2374   4.339   6.763   2.662
  683SOL     OW 2375   6.683   3.726   1.837
  683SOL    HW1 2376   6.678   3.789   1.765
  683SOL    HW2 2377   6.606   3.745   1.890
  684SOL     OW 2378   5.227   5.271   1.228
  684SOL    HW1 2379   5.207   5.202   1.291
  684SOL    HW2 2380   5.192   5.351   1.267
  685SOL     OW 2381   6.263   5.038   1.438
  685SOL    HW1 2382   6.196   5.044   1.506
  685SOL    HW2 2383   6.262   5.123   1.395
  686SOL     OW 2384   6.176   0.252   3.419
  686SOL    HW1 2385   6.221   0.297   3.491
  686SOL    HW2 2386   6.245   0.203   3.374
  687SOL     OW 2387   4.868   4.487   3.591
  687SOL    HW1 2388   4.799   4.543   3.629
  687SOL    HW2 2389   4.949   4.520   3.629
  688SOL     OW 2390   6.652   6.982   2.130
  688SOL    HW1 2391   6.646   7.061   2.183
  688SOL    HW2 2392   6.712   6.925   2.178
  689SOL     OW 2393   4.559   6.635   3.303
  689SOL    HW1 2394   4.594   6.718   3.334
  689SOL    HW2 2395   4.469   6.654   3.278
  690SOL     OW 2396   6.468   6.880   1.303
  690SOL    HW1 2397   6.523   6.819   1.352
  690SOL    HW2 2398   6.442   6.947   1.366
  691SOL     OW 2399   4.495   7.192   3.041
  691SOL    HW1 2400   4.523   7.116   2.989
  691SOL    HW2 2401   4.539   7.266   3.000
  692SOL     OW 2402   4.070   3.857   3.611
  692SOL    HW1 2403   4.096   3.829   3.699
  692SOL    HW2 2404   4.152   3.874   3.566
  693SOL     OW 2405   4.678   5.347   3.377
  693SOL    HW1 2406   4.608   5.292   3.342
  693SOL    HW2 2407   4.691   5.415   3.311
  694SOL     OW 2408   5.426   0.002   1.417
  694SOL    HW1 2409   5.367   0.028   1.489
  694SOL    HW2 2410   5.405   7.188   1.401
  695SOL     OW 2411   6.369   0.108   3.291
  695SOL    HW1 2412   6.312   0.114   3.214
  695SOL    HW2 2413   6.456   0.088   3.254
  696SOL     OW 2414   5.057   6.362   1.168
  696SOL    HW1 2415   5.123   6.343   1.102
  696SOL    HW2 2416   5.082   6.447   1.204
  697SOL     OW 2417   6.527   6.018   3.341
  697SOL    HW1 2418   6.608   6.004   3.390
  697SOL    HW2 2419   6.487   6.094   3.382
  698SOL     OW 2420   6.138   7.074   1.492
  698SOL    HW1 2421   6.229   7.097   1.477
  698SOL    HW2 2422   6.107   7.041   1.407
  699SOL     OW 2423   6.731   4.009   2.347
  699SOL    HW1 2424   6.655   4.019   2.406
  699SOL    HW2 2425   6.692   3.988   2.262
  700SOL     OW 2426   5.062   0.366   2.117
  700SOL    HW1 2427   5.098   0.421   2.048
  700SOL    HW2 2428   5.045   0.282   2.075
  701SOL     OW 2429   4.978   6.747   1.329
  701SOL    HW1 2430   4.904   6.689   1.348
  701SOL    HW2 2431   5.037   6.694   1.275
  702SOL     OW 2432   5.958   5.754   3.856
  702SOL    HW1 2433   5.987   5.754   3.947
  702SOL    HW2 2434   5.867   5.726   3.860
  703SOL     OW 2435   6.286   5.065   1.783
  703SOL    HW1 2436   6.295   5.152   1.745
  703SOL    HW2 2437   6.203   5.033   1.749
  704SOL     OW 2438   5.924   3.988   1.264
  704SOL    HW1 2439   5.909   3.988   1.358
  704SOL    HW2 2440   5.990   3.921   1.250
  705SOL     OW 2441   6.693   3.921   1.639
  705SOL    HW1 2442   6.668   3.861   1.569
  705SOL    HW2 2443   6.731   3.996   1.593
  706SOL     OW 2444   5.643   6.201   3.846
  706SOL    HW1 2445   5.654   6.294   3.830
  706SOL    HW2 2446   5.678   6.159   3.768
  707SOL     OW 2447   5.323   6.105   1.170
  707SOL    HW1 2448   5.417   6.114   1.155
  707SOL    HW2 2449   5.314   6.026   1.223
  708SOL     OW 2450   4.931   5.153   3.869
  708SOL    HW1 2451   4.955   5.065   3.895
  708SOL    HW2 2452   4.840   5.146   3.839
  709SOL     OW 2453   5.855   5.415   1.099
  709SOL    HW1 2454   5.934   5.379   1.057
  709SOL    HW2 2455   5.861   5.509   1.083
  710SOL     OW 2456   5.922   6.352   1.149
  710SOL    HW1 2457   5.992   6.359   1.213
  710SOL    HW2 2458   5.924   6.260   1.121
  711SOL     OW 2459   6.673   6.627   1.888
  711SOL    HW1 2460   6.620   6.667   1.956
  711SOL    HW2 2461   6.714   6.700   1.842
  712SOL     OW 2462   4.832   3.718   2.477
  712SOL    HW1 2463   4.804   3.662   2.550
  712SOL    HW2 2464   4.927   3.706   2.473
  713SOL     OW 2465   4.310   3.513   1.705
  713SOL    HW1 2466   4.261   3.561   1.638
  713SOL    HW2 2467   4.376   3.464   1.655
  714SOL     OW 2468   4.313   3.837   2.133
  714SOL    HW1 2469   4.391   3.891   2.123
  714SOL    HW2 2470   4.256   3.887   2.192
  715SOL     OW 2471   6.299   3.732   3.265
  715SOL    HW1 2472   6.371   3.748   3.326
  715SOL    HW2 2473   6.229   3.790   3.296
  716SOL     OW 2474   5.360   4.735   4.118
  716SOL    HW1 2475   5.409   4.715   4.198
  716SOL    HW2 2476   5.389   4.669   4.055
  717SOL     OW 2477   4.518   6.716   1.425
  717SOL    HW1 2478   4.477   6.720   1.511
  717SOL    HW2 2479   4.549   6.805   1.408
  718SOL     OW 2480   4.513   4.363   1.279
  718SOL    HW1 2481   4.426   4.329   1.299
  718SOL    HW2 2482   4.568   4.285   1.268
  719SOL     OW 2483   3.737   4.783   3.166
  719SOL    HW1 2484   3.684   4.833   3.104
  719SOL    HW2 2485   3.769   4.709   3.116
  720SOL     OW 2486   4.546   3.920   3.818
  720SOL    HW1 2487   4.624   3.974   3.834
  720SOL    HW2 2488   4.477   3.962   3.868
  721SOL     OW 2489   6.032   3.464   2.774
  721SOL    HW1 2490   6.067   3.479   2.686
  721SOL    HW2 2491   6.018   3.551   2.810
  722SOL     OW 2492   5.158   5.774   3.913
  722SOL    HW1 2493   5.120   5.722   3.984
  722SOL    HW2 2494   5.105   5.752   3.836
  723SOL     OW 2495   6.206   5.247   4.232
  723SOL    HW1 2496   6.113   5.266   4.235
  723SOL    HW2 2497   6.221   5.214   4.143
  724SOL     OW 2498   4.239   5.958   3.216
  724SOL    HW1 2499   4.185   5.889   3.256
  724SOL    HW2 2500   4.327   5.941   3.250
  725SOL     OW 2501   4.422   5.079   3.631
  725SOL    HW1 2502   4.418   5.071   3.536
  725SOL    HW2 2503   4.376   5.003   3.665
  726SOL     OW 2504   7.071   4.311   2.354
  726SOL    HW1 2505   7.081   4.244   2.287
  726SOL    HW2 2506   6.995   4.283   2.406
  727SOL     OW 2507   4.841   6.971   1.224
  727SOL    HW1 2508   4.877   6.895   1.271
  727SOL    HW2 2509   4.839   7.041   1.289
  728SOL     OW 2510   5.573   0.414   1.513
  728SOL    HW1 2511   5.636   0.374   1.574
  728SOL    HW2 2512   5.601   0.384   1.427
  729SOL     OW 2513   4.711   0.148   2.456
  729SOL    HW1 2514   4.633   0.100   2.430
  729SOL    HW2 2515   4.707   0.230   2.406
  730SOL     OW 2516   5.220   6.034   3.996
  730SOL    HW1 2517   5.135   6.076   4.007
  730SOL    HW2 2518   5.200   5.947   3.961
  731SOL     OW 2519   5.912   4.598   1.428
  731SOL    HW1 2520   5.846   4.538   1.463
  731SOL    HW2 2521   5.994   4.549   1.434
  732SOL     OW 2522   4.481   3.549   2.839
  732SOL    HW1 2523   4.516   3.499   2.913
  732SOL    HW2 2524   4.448   3.629   2.878
  733SOL     OW 2525   4.187   6.574   2.853
  733SOL    HW1 2526   4.239   6.650   2.826
  733SOL    HW2 2527   4.096   6.599   2.835
  734SOL     OW 2528   5.356   7.013   1.401
  734SOL    HW1 2529   5.441   6.982   1.434
  734SOL    HW2 2530   5.291   6.958   1.445
  735SOL     OW 2531   4.465   4.454   4.144
  735SOL    HW1 2532   4.434   4.448   4.234
  735SOL    HW2 2533   4.496   4.544   4.135
  736SOL     OW 2534   5.702   3.724   3.413
  736SOL    HW1 2535   5.686   3.816   3.395
  736SOL    HW2 2536   5.629   3.678   3.371
  737SOL     OW 2537   5.702   5.195   1.009
  737SOL    HW1 2538   5.753   5.269   1.042
  737SOL    HW2 2539   5.750   5.117   1.040
  738SOL     OW 2540   6.787   6.860   1.774
  738SOL    HW1 2541   6.774   6.941   1.823
  738SOL    HW2 2542   6.785   6.887   1.682
  739SOL     OW 2543   6.647   4.937   3.146
  739SOL    HW1 2544   6.728   4.961   3.190
  739SOL    HW2 2545   6.578   4.983   3.195
  740SOL     OW 2546   4.637   5.703   3.407
  740SOL    HW1 2547   4.590   5.639   3.461
  740SOL    HW2 2548   4.664   5.655   3.329
  741SOL     OW 2549   4.604   6.177   3.373
  741SOL    HW1 2550   4.639   6.222   3.450
  741SOL    HW2 2551   4.583   6.247   3.311
  742SOL     OW 2552   3.854   4.852   2.797
  742SOL    HW1 2553   3.773   4.856   2.848
  742SOL    HW2 2554   3.838   4.910   2.722
  743SOL     OW 2555   4.786   0.150   1.587
  743SOL    HW1 2556   4.785   0.245   1.596
  743SOL    HW2 2557   4.857   0.133   1.526
  744SOL     OW 2558   6.355   0.054   1.698
  744SOL    HW1 2559   6.435   0.001   1.691
  744SOL    HW2 2560   6.307   0.014   1.770
  745SOL     OW 2561   4.407   7.115   3.288
  745SOL    HW1 2562   4.451   7.180   3.343
  745SOL    HW2 2563   4.439   7.133   3.200
  746SOL     OW 2564   5.260   6.804   3.681
  746SOL    HW1 2565   5.303   6.796   3.766
  746SOL    HW2 2566   5.185   6.745   3.687
  747SOL     OW 2567   5.850   0.564   1.792
  747SOL    HW1 2568   5.797   0.589   1.868
  747SOL    HW2 2569   5.827   0.628   1.725
  748SOL     OW 2570   6.720   5.250   3.261
  748SOL    HW1 2571   6.637   5.210   3.287
  748SOL    HW2 2572   6.784   5.180   3.268
  749SOL     OW 2573   5.695   5.906   0.967
  749SOL    HW1 2574   5.710   6.000   0.963
  749SOL    HW2 2575   5.609   5.897   1.008
  750SOL     OW 2576   4.108   4.623   1.964
  750SOL    HW1 2577   4.151   4.674   1.896
  750SOL    HW2 2578   4.177   4.599   2.025
  751SOL     OW 2579   6.091   4.375   1.445
  751SOL    HW1 2580   6.178   4.368   1.404
  751SOL    HW2 2581   6.032   4.335   1.381
  752SOL     OW 2582   6.848   6.520   2.891
  752SOL    HW1 2583   6.904   6.453   2.928
  752SOL    HW2 2584   6.900   6.559   2.821
  753SOL     OW 2585   5.915   3.706   3.185
  753SOL    HW1 2586   5.894   3.635   3.246
  753SOL    HW2 2587   5.977   3.761   3.233
  754SOL     OW 2588   6.331   4.611   1.405
  754SOL    HW1 2589   6.418   4.620   1.443
  754SOL    HW2 2590   6.327   4.519   1.377
  755SOL     OW 2591   5.027   5.874   1.351
  755SOL    HW1 2592   5.014   5.946   1.289
  755SOL    HW2 2593   4.981   5.800   1.312
  756SOL     OW 2594   7.014   6.453   2.329
  756SOL    HW1 2595   7.086   6.501   2.370
  756SOL    HW2 2596   6.938   6.473   2.383
  757SOL     OW 2597   4.698   4.811   1.432
  757SOL    HW1 2598   4.645   4.854   1.498
  757SOL    HW2 2599   4.738   4.882   1.382
  758SOL     OW 2600   4.225   6.318   2.735
  758SOL    HW1 2601   4.235   6.398   2.786
  758SOL    HW2 2602   4.133   6.294   2.746
  759SOL     OW 2603   5.266   3.853   1.360
  759SOL    HW1 2604   5.213   3.849   1.440
  759SOL    HW2 2605   5.248   3.939   1.323
  760SOL     OW 2606   6.030   5.309   1.504
  760SOL    HW1 2607   5.953   5.364   1.495
  760SOL    HW2 2608   6.067   5.303   1.416
  761SOL     OW 2609   4.082   5.094   3.408
  761SOL    HW1 2610   4.045   5.174   3.446
  761SOL    HW2 2611   4.007   5.047   3.372
  762SOL     OW 2612   6.590   3.750   2.572
  762SOL    HW1 2613   6.553   3.676   2.621
  762SOL    HW2 2614   6.524   3.772   2.507
  763SOL     OW 2615   3.977   5.173   2.795
  763SOL    HW1 2616   4.055   5.119   2.812
  763SOL    HW2 2617   4.006   5.263   2.810
  764SOL     OW 2618   4.342   6.902   2.248
  764SOL    HW1 2619   4.316   6.954   2.171
  764SOL    HW2 2620   4.309   6.814   2.230
  765SOL     OW 2621   6.868   4.187   2.501
  765SOL    HW1 2622   6.891   4.136   2.578
  765SOL    HW2 2623   6.829   4.123   2.441
  766SOL     OW 2624   4.222   6.663   2.229
  766SOL    HW1 2625   4.131   6.679   2.254
  766SOL    HW2 2626   4.218   6.583   2.175
  767SOL     OW 2627   6.504   6.591   3.389
  767SOL    HW1 2628   6.510   6.617   3.297
  767SOL    HW2 2629   6.558   6.512   3.395
  768SOL     OW 2630   6.711   6.963   3.159
  768SOL    HW1 2631   6.778   6.920   3.211
  768SOL    HW2 2632   6.653   7.005   3.223
  769SOL     OW 2633   4.809   5.717   3.645
  769SOL    HW1 2634   4.902   5.734   3.632
  769SOL    HW2 2635   4.772   5.720   3.557
  770SOL     OW 2636   6.626   4.495   1.750
  770SOL    HW1 2637   6.588   4.537   1.827
  770SOL    HW2 2638   6.688   4.432   1.785
  771SOL     OW 2639   4.358   7.003   1.556
  771SOL    HW1 2640   4.376   6.920   1.598
  771SOL    HW2 2641   4.265   6.998   1.532
  772SOL     OW 2642   5.489   3.571   3.321
  772SOL    HW1 2643   5.400   3.605   3.321
  772SOL    HW2 2644   5.510   3.555   3.229
  773SOL     OW 2645   6.643   6.693   1.392
  773SOL    HW1 2646   6.733   6.726   1.393
  773SOL    HW2 2647   6.644   6.623   1.327
  774SOL     OW 2648   3.779   4.402   3.489
  774SOL    HW1 2649   3.765   4.425   3.580
  774SOL    HW2 2650   3.732   4.319   3.478
  775SOL     OW 2651   5.978   4.864   1.442
  775SOL    HW1 2652   5.943   4.775   1.453
  775SOL    HW2 2653   6.044   4.856   1.374
  776SOL     OW 2654   6.282   5.613   3.464
  776SOL    HW1 2655   6.340   5.689   3.473
  776SOL    HW2 2656   6.225   5.617   3.541
  777SOL     OW 2657   7.109   6.327   2.751
  777SOL    HW1 2658   7.069   6.267   2.688
  777SOL    HW2 2659   7.075   6.413   2.726
  778SOL     OW 2660   4.225   4.763   1.774
  778SOL    HW1 2661   4.238   4.854   1.803
  778SOL    HW2 2662   4.227   4.768   1.678
  779SOL     OW 2663   6.560   4.903   3.553
  779SOL    HW1 2664   6.564   4.809   3.536
  779SOL    HW2 2665   6.642   4.923   3.598
  780SOL     OW 2666   6.236   3.431   2.079
  780SOL    HW1 2667   6.323   3.468   2.093
  780SOL    HW2 2668   6.181   3.472   2.146
  781SOL     OW 2669   5.823   5.036   4.139
  781SOL    HW1 2670   5.890   4.992   4.087
  781SOL    HW2 2671   5.746   5.040   4.082
  782SOL     OW 2672   3.792   4.564   3.014
  782SOL    HW1 2673   3.856   4.504   3.053
  782SOL    HW2 2674   3.780   4.531   2.925
  783SOL     OW 2675   4.034   5.431   2.857
  783SOL    HW1 2676   4.020   5.425   2.951
  783SOL    HW2 2677   4.091   5.507   2.845
  784SOL     OW 2678   6.878   4.689   1.887
  784SOL    HW1 2679   6.807   4.637   1.925
  784SOL    HW2 2680   6.913   4.633   1.817
  785SOL     OW 2681   6.850   6.825   2.788
  785SOL    HW1 2682   6.774   6.807   2.844
  785SOL    HW2 2683   6.818   6.808   2.700
  786SOL     OW 2684   6.549   4.089   3.945
  786SOL    HW1 2685   6.562   4.184   3.947
  786SOL    HW2 2686   6.470   4.075   3.996
  787SOL     OW 2687   4.085   4.054   2.567
  787SOL    HW1 2688   4.140   4.051   2.646
  787SOL    HW2 2689   4.081   4.147   2.546
  788SOL     OW 2690   6.536   7.195   2.914
  788SOL    HW1 2691   6.616   7.246   2.926
  788SOL    HW2 2692   6.561   7.125   2.854
  789SOL     OW 2693   5.533   6.475   1.150
  789SOL    HW1 2694   5.536   6.476   1.246
  789SOL    HW2 2695   5.495   6.559   1.126
  790SOL     OW 2696   5.078   6.321   3.908
  790SOL    HW1 2697   5.030   6.250   3.950
  790SOL    HW2 2698   5.027   6.340   3.829
  791SOL     OW 2699   5.552   3.722   2.929
  791SOL    HW1 2700   5.478   3.722   2.867
  791SOL    HW2 2701   5.551   3.634   2.967
  792SOL     OW 2702   4.040   4.603   2.464
  792SOL    HW1 2703   4.006   4.620   2.551
  792SOL    HW2 2704   4.017   4.682   2.414
  793SOL     OW 2705   6.515   3.419   1.827
  793SOL    HW1 2706   6.516   3.443   1.919
  793SOL    HW2 2707   6.606   3.425   1.799
  794SOL     OW 2708   6.111   0.566   1.898
  794SOL    HW1 2709   6.168   0.576   1.822
  794SOL    HW2 2710   6.024   0.552   1.862
  795SOL     OW 2711   6.587   3.861   3.167
  795SOL    HW1 2712   6.563   3.813   3.247
  795SOL    HW2 2713   6.609   3.792   3.104
  796SOL     OW 2714   5.556   0.635   1.702
  796SOL    HW1 2715   5.483   0.697   1.693
  796SOL    HW2 2716   5.559   0.589   1.617
  797SOL     OW 2717   4.892   3.762   3.227
  797SOL    HW1 2718   4.852   3.824   3.167
  797SOL    HW2 2719   4.925   3.692   3.171
  798SOL     OW 2720   6.649   5.850   1.985
  798SOL    HW1 2721   6.629   5.932   1.940
  798SOL    HW2 2722   6.625   5.866   2.076
  799SOL     OW 2723   5.569   0.570   2.703
  799SOL    HW1 2724   5.642   0.515   2.676
  799SOL    HW2 2725   5.605   0.658   2.706
  800SOL     OW 2726   4.866   7.234   3.496
  800SOL    HW1 2727   4.837   7.190   3.576
  800SOL    HW2 2728   4.909   7.165   3.445
  801SOL     OW 2729   6.810   6.528   2.495
  801SOL    HW1 2730   6.764   6.479   2.563
  801SOL    HW2 2731   6.788   6.620   2.513
  802SOL     OW 2732   5.267   0.719   2.149
  802SOL    HW1 2733   5.203   0.791   2.148
  802SOL    HW2 2734   5.247   0.668   2.070
  803SOL     OW 2735   5.511   4.744   1.148
  803SOL    HW1 2736   5.603   4.745   1.173
  803SOL    HW2 2737   5.512   4.732   1.053
  804SOL     OW 2738   4.005   6.373   2.352
  804SOL    HW1 2739   4.069   6.408   2.414
  804SOL    HW2 2740   3.976   6.291   2.391
  805SOL     OW 2741   4.658   5.485   1.573
  805SOL    HW1 2742   4.722   5.466   1.642
  805SOL    HW2 2743   4.686   5.569   1.537
  806SOL     OW 2744   4.867   4.713   3.813
  806SOL    HW1 2745   4.905   4.787   3.861
  806SOL    HW2 2746   4.943   4.659   3.790
  807SOL     OW 2747   6.254   0.478   3.091
  807SOL    HW1 2748   6.178   0.432   3.126
  807SOL    HW2 2749   6.221   0.522   3.013
  808SOL     OW 2750   4.133   5.415   3.376
  808SOL    HW1 2751   4.054   5.458   3.407
  808SOL    HW2 2752   4.111   5.385   3.288
  809SOL     OW 2753   4.639   4.877   3.867
  809SOL    HW1 2754   4.659   4.961   3.826
  809SOL    HW2 2755   4.706   4.818   3.835
  810SOL     OW 2756   3.833   4.807   3.599
  810SOL    HW1 2757   3.899   4.738   3.611
  810SOL    HW2 2758   3.756   4.774   3.646
  811SOL     OW 2759   4.075   5.809   2.180
  811SOL    HW1 2760   4.111   5.789   2.266
  811SOL    HW2 2761   4.072   5.905   2.177
  812SOL     OW 2762   4.909   5.621   1.284
  812SOL    HW1 2763   4.997   5.586   1.294
  812SOL    HW2 2764   4.861   5.552   1.237
  813SOL     OW 2765   6.836   4.329   1.811
  813SOL    HW1 2766   6.904   4.296   1.871
  813SOL    HW2 2767   6.883   4.389   1.753
  814SOL     OW 2768   6.018   0.589   2.586
  814SOL    HW1 2769   5.953   0.598   2.656
  814SOL    HW2 2770   5.971   0.542   2.517
  815SOL     OW 2771   6.417   5.408   3.342
  815SOL    HW1 2772   6.376   5.486   3.379
  815SOL    HW2 2773   6.440   5.432   3.252
  816SOL     OW 2774   6.897   5.119   1.897
  816SOL    HW1 2775   6.962   5.189   1.891
  816SOL    HW2 2776   6.821   5.152   1.849
  817SOL     OW 2777   4.987   4.264   1.084
  817SOL    HW1 2778   5.077   4.295   1.076
  817SOL    HW2 2779   4.975   4.204   1.010
  818SOL     OW 2780   5.173   5.534   1.287
  818SOL    HW1 2781   5.254   5.559   1.329
  818SOL    HW2 2782   5.188   5.552   1.194
  819SOL     OW 2783   4.457   3.946   1.386
  819SOL    HW1 2784   4.463   3.856   1.417
  819SOL    HW2 2785   4.533   3.990   1.425
  820SOL     OW 2786   6.021   0.377   3.208
  820SOL    HW1 2787   6.057   0.326   3.280
  820SOL    HW2 2788   5.972   0.313   3.156
  821SOL     OW 2789   4.467   6.338   1.601
  821SOL    HW1 2790   4.442   6.385   1.522
  821SOL    HW2 2791   4.496   6.253   1.570
  822SOL     OW 2792   6.745   4.454   2.927
  822SOL    HW1 2793   6.722   4.417   2.842
  822SOL    HW2 2794   6.700   4.398   2.991
  823SOL     OW 2795   7.030   5.178   2.799
  823SOL    HW1 2796   7.075   5.254   2.837
  823SOL    HW2 2797   6.996   5.210   2.715
  824SOL     OW 2798   6.511   5.387   1.858
  824SOL    HW1 2799   6.428   5.361   1.899
  824SOL    HW2 2800   6.502   5.481   1.843
  825SOL     OW 2801   4.068   6.080   2.186
  825SOL    HW1 2802   4.034   6.094   2.274
  825SOL    HW2 2803   4.010   6.132   2.130
  826SOL     OW 2804   5.821   4.967   1.105
  826SOL    HW1 2805   5.895   5.014   1.145
  826SOL    HW2 2806   5.810   4.890   1.160
  827SOL     OW 2807   4.943   3.621   1.573
  827SOL    HW1 2808   4.925   3.696   1.629
  827SOL    HW2 2809   4.896   3.639   1.492
  828SOL     OW 2810   5.463   5.826   1.093
  828SOL    HW1 2811   5.488   5.734   1.083
  828SOL    HW2 2812   5.417   5.829   1.177
  829SOL     OW 2813   6.143   0.629   2.882
  829SOL    HW1 2814   6.158   0.619   2.788
  829SOL    HW2 2815   6.150   0.723   2.898
  830SOL     OW 2816   6.219   4.455   4.244
  830SOL    HW1 2817   6.269   4.533   4.219
  830SOL    HW2 2818   6.254   4.385   4.189
  831SOL     OW 2819   5.387   4.063   3.771
  831SOL    HW1 2820   5.300   4.060   3.811
  831SOL    HW2 2821   5.427   4.143   3.807
  832SOL     OW 2822   5.454   3.552   2.012
  832SOL    HW1 2823   5.415   3.626   2.058
  832SOL    HW2 2824   5.545   3.552   2.041
  833SOL     OW 2825   5.570   6.198   1.100
  833SOL    HW1 2826   5.643   6.186   1.040
  833SOL    HW2 2827   5.570   6.291   1.120
  834SOL     OW 2828   4.301   5.631   3.422
  834SOL    HW1 2829   4.374   5.609   3.480
  834SOL    HW2 2830   4.258   5.547   3.405
  835SOL     OW 2831   6.568   0.310   2.040
  835SOL    HW1 2832   6.577   0.313   2.135
  835SOL    HW2 2833   6.498   0.372   2.021
  836SOL     OW 2834   4.060   5.945   2.646
  836SOL    HW1 2835   4.153   5.926   2.633
  836SOL    HW2 2836   4.015   5.865   2.618
  837SOL     OW 2837   7.063   4.265   1.957
  837SOL    HW1 2838   7.081   4.209   2.032
  837SOL    HW2 2839   7.066   4.354   1.992
  838SOL     OW 2840   4.779   3.870   3.576
  838SOL    HW1 2841   4.692   3.902   3.554
  838SOL    HW2 2842   4.784   3.783   3.537
  839SOL     OW 2843   4.151   6.426   2.103
  839SOL    HW1 2844   4.088   6.400   2.170
  839SOL    HW2 2845   4.178   6.343   2.062
  840SOL     OW 2846   6.760   5.476   1.990
  840SOL    HW1 2847   6.747   5.456   2.083
  840SOL    HW2 2848   6.685   5.436   1.946
  841SOL     OW 2849   4.803   6.043   1.452
  841SOL    HW1 2850   4.889   6.003   1.439
  841SOL    HW2 2851   4.814   6.133   1.421
  842SOL     OW 2852   4.633   6.460   3.509
  842SOL    HW1 2853   4.699   6.519   3.545
  842SOL    HW2 2854   4.587   6.512   3.443
  843SOL     OW 2855   5.591   6.492   3.807
  843SOL    HW1 2856   5.506   6.477   3.848
  843SOL    HW2 2857   5.575   6.562   3.744
  844SOL     OW 2858   4.063   4.627   3.633
  844SOL    HW1 2859   4.052   4.574   3.712
  844SOL    HW2 2860   4.062   4.563   3.561
  845SOL     OW 2861   6.617   6.405   2.994
  845SOL    HW1 2862   6.687   6.446   2.944
  845SOL    HW2 2863   6.653   6.321   3.021
  846SOL     OW 2864   5.593   4.418   4.206
  846SOL    HW1 2865   5.683   4.431   4.234
  846SOL    HW2 2866   5.591   4.328   4.172
  847SOL     OW 2867   3.961   4.029   2.144
  847SOL    HW1 2868   4.042   4.021   2.195
  847SOL    HW2 2869   3.957   4.121   2.119
  848SOL     OW 2870   3.963   5.155   2.373
  848SOL    HW1 2871   3.941   5.248   2.363
  848SOL    HW2 2872   4.030   5.139   2.306
  849SOL     OW 2873   6.981   5.345   2.584
  849SOL    HW1 2874   6.936   5.419   2.625
  849SOL    HW2 2875   7.065   5.380   2.555
  850SOL     OW 2876   4.001   4.564   1.510
  850SOL    HW1 2877   3.965   4.563   1.598
  850SOL    HW2 2878   4.030   4.474   1.495
  851SOL     OW 2879   5.593   3.740   3.819
  851SOL    HW1 2880   5.653   3.790   3.763
  851SOL    HW2 2881   5.537   3.693   3.757
  852SOL     OW 2882   3.765   5.162   3.212
  852SOL    HW1 2883   3.805   5.088   3.256
  852SOL    HW2 2884   3.673   5.136   3.200
  853SOL     OW 2885   6.521   4.060   2.997
  853SOL    HW1 2886   6.538   3.991   3.061
  853SOL    HW2 2887   6.559   4.026   2.916
  854SOL     OW 2888   4.272   4.831   2.199
  854SOL    HW1 2889   4.353   4.846   2.247
  854SOL    HW2 2890   4.281   4.744   2.162
  855SOL     OW 2891   6.217   3.568   3.851
  855SOL    HW1 2892   6.169   3.486   3.863
  855SOL    HW2 2893   6.161   3.634   3.890
  856SOL     OW 2894   4.302   4.184   1.327
  856SOL    HW1 2895   4.351   4.118   1.376
  856SOL    HW2 2896   4.283   4.144   1.243
  857SOL     OW 2897   4.777   5.010   1.264
  857SOL    HW1 2898   4.744   5.093   1.228
  857SOL    HW2 2899   4.805   4.961   1.188
  858SOL     OW 2900   6.972   5.847   2.492
  858SOL    HW1 2901   6.978   5.808   2.579
  858SOL    HW2 2902   6.966   5.773   2.432
  859SOL     OW 2903   7.134   6.199   2.368
  859SOL    HW1 2904   7.088   6.172   2.448
  859SOL    HW2 2905   7.086   6.276   2.339
  860SOL     OW 2906   4.778   0.582   2.540
  860SOL    HW1 2907   4.873   0.579   2.551
  860SOL    HW2 2908   4.748   0.495   2.567
  861SOL     OW 2909   6.292   6.457   3.495
  861SOL    HW1 2910   6.245   6.518   3.552
  861SOL    HW2 2911   6.358   6.511   3.451
  862SOL     OW 2912   5.417   0.235   3.325
  862SOL    HW1 2913   5.412   0.254   3.419
  862SOL    HW2 2914   5.508   0.207   3.311
  863SOL     OW 2915   6.602   7.073   3.392
  863SOL    HW1 2916   6.661   7.148   3.392
  863SOL    HW2 2917   6.649   7.004   3.440
  864SOL     OW 2918   4.231   5.023   1.842
  864SOL    HW1 2919   4.276   5.102   1.815
  864SOL    HW2 2920   4.138   5.049   1.847
  865SOL     OW 2921   4.657   0.061   1.807
  865SOL    HW1 2922   4.715   0.008   1.862
  865SOL    HW2 2923   4.711   0.084   1.731
  866SOL     OW 2924   3.971   5.403   3.128
  866SOL    HW1 2925   3.966   5.498   3.123
  866SOL    HW2 2926   3.882   5.375   3.148
  867SOL     OW 2927   6.554   0.361   2.311
  867SOL    HW1 2928   6.471   0.336   2.352
  867SOL    HW2 2929   6.544   0.454   2.292
  868SOL     OW 2930   6.789   4.141   1.517
  868SOL    HW1 2931   6.753   4.229   1.528
  868SOL    HW2 2932   6.818   4.138   1.426
  869SOL     OW 2933   5.173   0.576   3.023
  869SOL    HW1 2934   5.106   0.593   2.957
  869SOL    HW2 2935   5.130   0.595   3.106
  870SOL     OW 2936   6.385   6.242   1.310
  870SOL    HW1 2937   6.454   6.221   1.373
  870SOL    HW2 2938   6.340   6.159   1.295
  871SOL     OW 2939   6.647   4.383   1.500
  871SOL    HW1 2940   6.627   4.400   1.592
  871SOL    HW2 2941   6.648   4.469   1.458
  872SOL     OW 2942   6.404   0.364   2.719
  872SOL    HW1 2943   6.467   0.346   2.788
  872SOL    HW2 2944   6.391   0.279   2.676
  873SOL     OW 2945   6.722   4.224   3.356
  873SOL    HW1 2946   6.696   4.274   3.433
  873SOL    HW2 2947   6.807   4.262   3.331
  874SOL     OW 2948   4.734   5.367   3.645
  874SOL    HW1 2949   4.724   5.278   3.680
  874SOL    HW2 2950   4.731   5.355   3.550
  875SOL     OW 2951   6.468   5.415   1.540
  875SOL    HW1 2952   6.519   5.476   1.593
  875SOL    HW2 2953   6.534   5.362   1.494
  876SOL     OW 2954   6.720   4.674   3.116
  876SOL    HW1 2955   6.713   4.636   3.028
  876SOL    HW2 2956   6.689   4.764   3.106
  877SOL     OW 2957   6.566   4.205   1.312
  877SOL    HW1 2958   6.652   4.189   1.272
  877SOL    HW2 2959   6.584   4.261   1.387
  878SOL     OW 2960   4.668   0.196   3.222
  878SOL    HW1 2961   4.745   0.251   3.238
  878SOL    HW2 2962   4.665   0.185   3.127
  879SOL     OW 2963   6.525   3.777   3.435
  879SOL    HW1 2964   6.491   3.753   3.522
  879SOL    HW2 2965   6.591   3.844   3.452
  880SOL     OW 2966   3.996   4.140   1.632
  880SOL    HW1 2967   3.938   4.214   1.647
  880SOL    HW2 2968   3.984   4.084   1.709
  881SOL     OW 2969   6.763   3.966   3.452
  881SOL    HW1 2970   6.731   4.051   3.421
  881SOL    HW2 2971   6.856   3.979   3.468
  882SOL     OW 2972   4.611   4.734   1.171
  882SOL    HW1 2973   4.612   4.757   1.264
  882SOL    HW2 2974   4.536   4.781   1.135
  883SOL     OW 2975   5.743   3.574   2.017
  883SOL    HW1 2976   5.834   3.544   2.026
  883SOL    HW2 2977   5.717   3.545   1.929
  884SOL     OW 2978   6.406   7.115   1.440
  884SOL    HW1 2979   6.467   7.154   1.504
  884SOL    HW2 2980   6.418   7.168   1.361
  885SOL     OW 2981   4.382   6.026   1.721
  885SOL    HW1 2982   4.427   6.042   1.804
  885SOL    HW2 2983   4.444   6.055   1.654
  886SOL     OW 2984   6.751   4.344   3.642
  886SOL    HW1 2985   6.834   4.365   3.685
  886SOL    HW2 2986   6.737   4.251   3.661
  887SOL     OW 2987   4.319   5.766   1.683
  887SOL    HW1 2988   4.349   5.854   1.705
  887SOL    HW2 2989   4.226   5.765   1.709
  888SOL     OW 2990   4.601   4.442   1.020
  888SOL    HW1 2991   4.604   4.353   0.985
  888SOL    HW2 2992   4.588   4.430   1.114
  889SOL     OW 2993   5.430   4.489   1.215
  889SOL    HW1 2994   5.518   4.454   1.230
  889SOL    HW2 2995   5.444   4.582   1.197
  890SOL     OW 2996   6.531   5.661   1.815
  890SOL    HW1 2997   6.573   5.719   1.878
  890SOL    HW2 2998   6.601   5.634   1.756
  891SOL     OW 2999   7.078   5.240   2.261
  891SOL    HW1 3000   6.991   5.246   2.301
  891SOL    HW2 3001   7.137   5.281   2.323
  892SOL     OW 3002   5.974   4.217   4.159
  892SOL    HW1 3003   5.910   4.279   4.195
  892SOL    HW2 3004   5.928   4.134   4.156
  893SOL     OW 3005   4.009   4.835   2.305
  893SOL    HW1 3006   4.003   4.929   2.326
  893SOL    HW2 3007   4.094   4.826   2.262
  894SOL     OW 3008   5.613   5.332   4.035
  894SOL    HW1 3009   5.692   5.385   4.047
  894SOL    HW2 3010   5.567   5.340   4.118
  895SOL     OW 3011   5.194   6.605   1.229
  895SOL    HW1 3012   5.264   6.614   1.294
  895SOL    HW2 3013   5.232   6.636   1.148
  896SOL     OW 3014   4.466   0.016   2.426
  896SOL    HW1 3015   4.453   0.086   2.491
  896SOL    HW2 3016   4.385   0.014   2.376
  897SOL     OW 3017   6.267   5.787   3.839
  897SOL    HW1 3018   6.199   5.853   3.853
  897SOL    HW2 3019   6.233   5.733   3.768
  898SOL     OW 3020   4.743   4.608   4.049
  898SOL    HW1 3021   4.671   4.666   4.072
  898SOL    HW2 3022   4.780   4.646   3.970
  899SOL     OW 3023   4.501   5.895   3.581
  899SOL    HW1 3024   4.558   5.824   3.552
  899SOL    HW2 3025   4.458   5.925   3.501
  900SOL     OW 3026   4.909   0.339   3.256
  900SOL    HW1 3027   5.003   0.356   3.258
  900SOL    HW2 3028   4.876   0.374   3.339
  901SOL     OW 3029   4.302   6.690   3.233
  901SOL    HW1 3030   4.247   6.751   3.282
  901SOL    HW2 3031   4.329   6.741   3.156
  902SOL     OW 3032   5.226   3.645   3.352
  902SOL    HW1 3033   5.195   3.668   3.439
  902SOL    HW2 3034   5.228   3.728   3.304
  903SOL     OW 3035   4.287   4.623   1.293
  903SOL    HW1 3036   4.238   4.687   1.343
  903SOL    HW2 3037   4.365   4.606   1.346
  904SOL     OW 3038   4.068   3.515   2.017
  904SOL    HW1 3039   3.988   3.462   2.012
  904SOL    HW2 3040   4.136   3.458   1.980
  905SOL     OW 3041   6.451   3.975   1.212
  905SOL    HW1 3042   6.491   4.050   1.255
  905SOL    HW2 3043   6.515   3.905   1.222
  906SOL     OW 3044   5.996   3.708   2.916
  906SOL    HW1 3045   6.078   3.752   2.938
  906SOL    HW2 3046   5.954   3.693   3.001
  907SOL     OW 3047   5.554   4.926   4.278
  907SOL    HW1 3048   5.640   4.893   4.302
  907SOL    HW2 3049   5.567   4.971   4.194
  908SOL     OW 3050   5.980   0.187   1.451
  908SOL    HW1 3051   6.075   0.176   1.449
  908SOL    HW2 3052   5.952   0.148   1.533
  909SOL     OW 3053   6.697   3.659   2.217
  909SOL    HW1 3054   6.745   3.649   2.299
  909SOL    HW2 3055   6.710   3.750   2.192
  910SOL     OW 3056   6.600   7.212   1.614
  910SOL    HW1 3057   6.650   0.011   1.588
  910SOL    HW2 3058   6.662   7.139   1.604
  911SOL     OW 3059   6.476   4.905   1.543
  911SOL    HW1 3060   6.399   4.950   1.509
  911SOL    HW2 3061   6.452   4.881   1.633
  912SOL     OW 3062   5.568   0.532   2.228
  912SOL    HW1 3063   5.613   0.569   2.304
  912SOL    HW2 3064   5.478   0.517   2.259
  913SOL     OW 3065   5.801   5.690   1.083
  913SOL    HW1 3066   5.720   5.639   1.084
  913SOL    HW2 3067   5.779   5.770   1.036
  914SOL     OW 3068   4.042   5.375   2.110
  914SOL    HW1 3069   4.121   5.325   2.090
  914SOL    HW2 3070   3.971   5.329   2.066
  915SOL     OW 3071   5.952   6.772   3.735
  915SOL    HW1 3072   5.900   6.720   3.797
  915SOL    HW2 3073   5.898   6.848   3.716
  916SOL     OW 3074   6.531   6.463   1.221
  916SOL    HW1 3075   6.465   6.532   1.214
  916SOL    HW2 3076   6.484   6.387   1.254
  917SOL     OW 3077   5.187   7.066   3.644
  917SOL    HW1 3078   5.248   7.101   3.579
  917SOL    HW2 3079   5.217   6.976   3.659
  918SOL     OW 3080   6.901   5.416   3.106
  918SOL    HW1 3081   6.975   5.363   3.133
  918SOL    HW2 3082   6.825   5.376   3.149
  919SOL     OW 3083   5.394   3.651   1.503
  919SOL    HW1 3084   5.487   3.660   1.480
  919SOL    HW2 3085   5.349   3.713   1.445
  920SOL     OW 3086   4.095   3.641   2.858
  920SOL    HW1 3087   4.165   3.700   2.886
  920SOL    HW2 3088   4.140   3.564   2.824
  921SOL     OW 3089   5.818   5.495   4.112
  921SOL    HW1 3090   5.838   5.546   4.190
  921SOL    HW2 3091   5.790   5.559   4.048
  922SOL     OW 3092   4.037   4.708   4.027
  922SOL    HW1 3093   4.021   4.639   3.963
  922SOL    HW2 3094   4.118   4.750   3.997
  923SOL     OW 3095   3.929   5.443   2.346
  923SOL    HW1 3096   3.979   5.506   2.397
  923SOL    HW2 3097   3.981   5.429   2.267
  924SOL     OW 3098   5.703   3.419   1.782
  924SOL    HW1 3099   5.726   3.337   1.825
  924SOL    HW2 3100   5.607   3.416   1.776
  925SOL     OW 3101   3.840   3.814   2.245
  925SOL    HW1 3102   3.885   3.806   2.329
  925SOL    HW2 3103   3.874   3.895   2.208
  926SOL     OW 3104   5.231   6.534   3.990
  926SOL    HW1 3105   5.262   6.519   4.079
  926SOL    HW2 3106   5.191   6.451   3.965
  927SOL     OW 3107   4.584   5.253   1.425
  927SOL    HW1 3108   4.612   5.334   1.467
  927SOL    HW2 3109   4.631   5.251   1.342
  928SOL     OW 3110   6.947   3.903   2.094
  928SOL    HW1 3111   6.853   3.917   2.099
  928SOL    HW2 3112   6.961   3.858   2.011
  929SOL     OW 3113   5.072   3.488   1.888
  929SOL    HW1 3114   5.096   3.580   1.882
  929SOL    HW2 3115   5.114   3.448   1.811
  930SOL     OW 3116   6.130   6.353   1.316
  930SOL    HW1 3117   6.213   6.310   1.298
  930SOL    HW2 3118   6.142   6.394   1.402
  931SOL     OW 3119   4.190   6.494   2.522
  931SOL    HW1 3120   4.218   6.428   2.586
  931SOL    HW2 3121   4.268   6.546   2.505
  932SOL     OW 3122   4.976   0.516   2.321
  932SOL    HW1 3123   5.011   0.483   2.404
  932SOL    HW2 3124   5.008   0.455   2.255
  933SOL     OW 3125   6.088   0.599   2.172
  933SOL    HW1 3126   6.016   0.661   2.183
  933SOL    HW2 3127   6.100   0.592   2.077
  934SOL     OW 3128   6.711   4.091   3.727
  934SOL    HW1 3129   6.656   4.089   3.806
  934SOL    HW2 3130   6.751   4.004   3.724
  935SOL     OW 3131   6.441   7.258   3.523
  935SOL    HW1 3132   6.405   0.024   3.446
  935SOL    HW2 3133   6.482   7.179   3.488
  936SOL     OW 3134   6.697   5.524   3.304
  936SOL    HW1 3135   6.705   5.429   3.314
  936SOL    HW2 3136   6.625   5.536   3.241
  937SOL     OW 3137   5.120   3.899   1.583
  937SOL    HW1 3138   5.113   3.838   1.656
  937SOL    HW2 3139   5.037   3.948   1.585
  938SOL     OW 3140   6.512   5.085   3.345
  938SOL    HW1 3141   6.528   5.019   3.412
  938SOL    HW2 3142   6.425   5.119   3.367
  939SOL     OW 3143   5.686   5.940   3.963
  939SOL    HW1 3144   5.609   5.944   4.019
  939SOL    HW2 3145   5.697   6.029   3.931
  940SOL     OW 3146   5.783   4.707   1.204
  940SOL    HW1 3147   5.825   4.673   1.283
  940SOL    HW2 3148   5.815   4.650   1.133
  941SOL     OW 3149   5.825   4.831   4.319
  941SOL    HW1 3150   5.831   4.903   4.256
  941SOL    HW2 3151   5.888   4.766   4.288
  942SOL     OW 3152   5.844   4.446   4.318
  942SOL    HW1 3153   5.907   4.514   4.293
  942SOL    HW2 3154   5.794   4.486   4.389
  943SOL     OW 3155   4.611   4.231   4.112
  943SOL    HW1 3156   4.699   4.267   4.127
  943SOL    HW2 3157   4.554   4.308   4.112
  944SOL     OW 3158   5.779   4.368   1.502
  944SOL    HW1 3159   5.841   4.330   1.565
  944SOL    HW2 3160   5.801   4.325   1.419
  945SOL     OW 3161   6.303   5.350   3.880
  945SOL    HW1 3162   6.258   5.273   3.915
  945SOL    HW2 3163   6.322   5.328   3.789
  946SOL     OW 3164   6.537   6.987   2.424
  946SOL    HW1 3165   6.448   7.022   2.420
  946SOL    HW2 3166   6.592   7.059   2.393
  947SOL     OW 3167   6.163   3.635   1.342
  947SOL    HW1 3168   6.152   3.679   1.258
  947SOL    HW2 3169   6.077   3.597   1.361
  948SOL     OW 3170   4.638   7.082   2.150
  948SOL    HW1 3171   4.615   7.055   2.239
  948SOL    HW2 3172   4.560   7.126   2.117
  949SOL     OW 3173   6.613   4.623   3.549
  949SOL    HW1 3174   6.670   4.549   3.567
  949SOL    HW2 3175   6.580   4.608   3.461
  950SOL     OW 3176   5.070   4.968   1.042
  950SOL    HW1 3177   5.130   4.945   1.113
  950SOL    HW2 3178   4.991   4.918   1.060
  951SOL     OW 3179   3.826   4.340   1.700
  951SOL    HW1 3180   3.813   4.296   1.785
  951SOL    HW2 3181   3.844   4.431   1.723
  952SOL     OW 3182   4.172   3.696   3.214
  952SOL    HW1 3183   4.141   3.672   3.302
  952SOL    HW2 3184   4.230   3.625   3.189
  953SOL     OW 3185   6.948   3.784   1.817
  953SOL    HW1 3186   6.947   3.756   1.726
  953SOL    HW2 3187   6.858   3.769   1.847
  954SOL     OW 3188   4.498   4.734   4.138
  954SOL    HW1 3189   4.471   4.726   4.230
  954SOL    HW2 3190   4.504   4.829   4.124
  955SOL     OW 3191   4.957   4.253   3.921
  955SOL    HW1 3192   5.030   4.193   3.939
  955SOL    HW2 3193   4.935   4.289   4.007
  956SOL     OW 3194   5.661   3.936   3.999
  956SOL    HW1 3195   5.723   3.985   3.945
  956SOL    HW2 3196   5.619   3.875   3.938
  957SOL     OW 3197   4.529   5.076   1.621
  957SOL    HW1 3198   4.488   4.996   1.590
  957SOL    HW2 3199   4.548   5.126   1.541
  958SOL     OW 3200   4.972   4.898   3.980
  958SOL    HW1 3201   4.963   4.957   4.055
  958SOL    HW2 3202   5.019   4.822   4.014
  959SOL     OW 3203   6.622   3.404   1.454
  959SOL    HW1 3204   6.545   3.461   1.450
  959SOL    HW2 3205   6.593   3.321   1.417
  960SOL     OW 3206   4.779   0.156   2.167
  960SOL    HW1 3207   4.790   0.091   2.236
  960SOL    HW2 3208   4.762   0.237   2.213
  961SOL     OW 3209   6.337   6.911   3.657
  961SOL    HW1 3210   6.367   6.963   3.732
  961SOL    HW2 3211   6.275   6.968   3.612
  962SOL     OW 3212   5.097   5.610   4.140
  962SOL    HW1 3213   5.192   5.597   4.143
  962SOL    HW2 3214   5.064   5.531   4.098
  963SOL     OW 3215   4.184   4.232   4.054
  963SOL    HW1 3216   4.089   4.236   4.042
  963SOL    HW2 3217   4.205   4.309   4.107
  964SOL     OW 3218   6.094   0.331   1.693
  964SOL    HW1 3219   6.061   0.242   1.700
  964SOL    HW2 3220   6.188   0.323   1.711
  965SOL     OW 3221   4.995   6.082   1.185
  965SOL    HW1 3222   5.026   6.172   1.185
  965SOL    HW2 3223   5.002   6.054   1.094
  966SOL     OW 3224   5.951   3.378   3.600
  966SOL    HW1 3225   6.017   3.309   3.608
  966SOL    HW2 3226   5.869   3.335   3.625
  967SOL     OW 3227   6.011   6.427   3.855
  967SOL    HW1 3228   6.105   6.442   3.846
  967SOL    HW2 3229   6.003   6.334   3.877
  968SOL     OW 3230   7.189   4.559   2.302
  968SOL    HW1 3231   7.271   4.538   2.346
  968SOL    HW2 3232   7.131   4.485   2.323
  969SOL     OW 3233   6.489   0.608   2.212
  969SOL    HW1 3234   6.428   0.656   2.267
  969SOL    HW2 3235   6.433   0.569   2.144
  970SOL     OW 3236   5.844   0.258   3.458
  970SOL    HW1 3237   5.786   0.198   3.504
  970SOL    HW2 3238   5.895   0.202   3.399
  971SOL     OW 3239   4.844   5.526   3.842
  971SOL    HW1 3240   4.829   5.610   3.797
  971SOL    HW2 3241   4.817   5.460   3.778
  972SOL     OW 3242   5.429   3.440   1.764
  972SOL    HW1 3243   5.428   3.477   1.853
  972SOL    HW2 3244   5.341   3.455   1.731
  973SOL     OW 3245   6.423   3.354   3.605
  973SOL    HW1 3246   6.441   3.347   3.699
  973SOL    HW2 3247   6.419   3.449   3.589
  974SOL     OW 3248   4.772   3.643   1.351
  974SOL    HW1 3249   4.785   3.703   1.277
  974SOL    HW2 3250   4.756   3.558   1.310
  975SOL     OW 3251   6.921   6.609   2.108
  975SOL    HW1 3252   6.961   6.554   2.176
  975SOL    HW2 3253   6.875   6.547   2.051
  976SOL     OW 3254   4.657   3.419   2.477
  976SOL    HW1 3255   4.569   3.453   2.497
  976SOL    HW2 3256   4.658   3.410   2.382
  977SOL     OW 3257   6.987   4.887   2.789
  977SOL    HW1 3258   6.985   4.979   2.764
  977SOL    HW2 3259   6.944   4.842   2.716
  978SOL     OW 3260   4.683   6.043   3.730
  978SOL    HW1 3261   4.664   6.137   3.733
  978SOL    HW2 3262   4.616   6.008   3.671
  979SOL     OW 3263   3.995   5.671   3.090
  979SOL    HW1 3264   4.026   5.710   3.172
  979SOL    HW2 3265   3.995   5.743   3.027
  980SOL     OW 3266   3.756   4.096   3.864
  980SOL    HW1 3267   3.773   4.048   3.783
  980SOL    HW2 3268   3.683   4.154   3.842
  981SOL     OW 3269   7.073   4.519   2.048
  981SOL    HW1 3270   7.114   4.539   2.132
  981SOL    HW2 3271   7.029   4.600   2.022
  982SOL     OW 3272   3.943   4.460   2.097
  982SOL    HW1 3273   3.874   4.511   2.139
  982SOL    HW2 3274   3.996   4.525   2.051
  983SOL     OW 3275   3.924   3.675   1.697
  983SOL    HW1 3276   3.917   3.712   1.785
  983SOL    HW2 3277   3.895   3.584   1.707
  984SOL     OW 3278   5.738   0.720   3.065
  984SOL    HW1 3279   5.803   0.671   3.116
  984SOL    HW2 3280   5.666   0.735   3.126
  985SOL     OW 3281   6.328   4.350   1.308
  985SOL    HW1 3282   6.400   4.289   1.320
  985SOL    HW2 3283   6.323   4.364   1.214
  986SOL     OW 3284   7.016   5.786   2.752
  986SOL    HW1 3285   7.028   5.867   2.801
  986SOL    HW2 3286   7.008   5.718   2.819
  987SOL     OW 3287   4.860   4.553   0.963
  987SOL    HW1 3288   4.785   4.498   0.990
  987SOL    HW2 3289   4.857   4.628   1.022
  988SOL     OW 3290   6.635   6.356   3.402
  988SOL    HW1 3291   6.566   6.299   3.437
  988SOL    HW2 3292   6.703   6.295   3.373
  989SOL     OW 3293   4.377   5.245   1.779
  989SOL    HW1 3294   4.391   5.335   1.749
  989SOL    HW2 3295   4.431   5.191   1.721
  990SOL     OW 3296   4.820   7.216   1.349
  990SOL    HW1 3297   4.898   7.262   1.379
  990SOL    HW2 3298   4.778   7.276   1.287
  991SOL     OW 3299   6.506   3.803   3.925
  991SOL    HW1 3300   6.584   3.749   3.937
  991SOL    HW2 3301   6.538   3.893   3.931
  992SOL     OW 3302   5.135   5.222   0.971
  992SOL    HW1 3303   5.168   5.251   1.056
  992SOL    HW2 3304   5.105   5.132   0.987
  993SOL     OW 3305   6.627   3.736   1.447
  993SOL    HW1 3306   6.550   3.682   1.465
  993SOL    HW2 3307   6.634   3.737   1.352
  994SOL     OW 3308   5.118   0.093   3.530
  994SOL    HW1 3309   5.029   0.062   3.513
  994SOL    HW2 3310   5.174   0.026   3.492
  995SOL     OW 3311   5.683   0.452   3.350
  995SOL    HW1 3312   5.744   0.510   3.304
  995SOL    HW2 3313   5.734   0.374   3.370
  996SOL     OW 3314   5.735   4.738   2.642
  996SOL    HW1 3315   5.809   4.678   2.641
  996SOL    HW2 3316   5.773   4.822   2.667
  997SOL     OW 3317   5.248   4.352   1.027
  997SOL    HW1 3318   5.311   4.381   1.093
  997SOL    HW2 3319   5.210   4.433   0.993
  998SOL     OW 3320   5.869   3.969   4.172
  998SOL    HW1 3321   5.857   3.909   4.246
  998SOL    HW2 3322   5.794   3.951   4.115
  999SOL     OW 3323   6.356   3.773   2.784
  999SOL    HW1 3324   6.312   3.784   2.868
  999SOL    HW2 3325   6.412   3.696   2.795
 1000SOL     OW 3326   6.772   5.791   3.288
 1000SOL    HW1 3327   6.759   5.832   3.373
 1000SOL    HW2 3328   6.751   5.699   3.302
 1001SOL     OW 3329   5.283   0.763   2.741
 1001SOL    HW1 3330   5.350   0.760   2.809
 1001SOL    HW2 3331   5.284   0.674   2.704
 1002SOL     OW 3332   6.265   6.039   3.636
 1002SOL    HW1 3333   6.301   5.954   3.608
 1002SOL    HW2 3334   6.172   6.021   3.651
 1003SOL     OW 3335   4.157   5.085   2.189
 1003SOL    HW1 3336   4.197   4.998   2.181
 1003SOL    HW2 3337   4.211   5.142   2.134
 1004SOL     OW 3338   6.612   4.293   3.105
 1004SOL    HW1 3339   6.646   4.271   3.192
 1004SOL    HW2 3340   6.588   4.209   3.067
 1005SOL     OW 3341   4.219   3.561   2.238
 1005SOL    HW1 3342   4.149   3.554   2.172
 1005SOL    HW2 3343   4.298   3.577   2.187
 1006SOL     OW 3344   6.535   4.648   3.809
 1006SOL    HW1 3345   6.441   4.664   3.812
 1006SOL    HW2 3346   6.557   4.652   3.716
 1007SOL     OW 3347   4.399   0.139   3.174
 1007SOL    HW1 3348   4.481   0.174   3.209
 1007SOL    HW2 3349   4.424   0.055   3.136
 1008SOL     OW 3350   5.163   4.090   1.288
 1008SOL    HW1 3351   5.206   4.171   1.314
 1008SOL    HW2 3352   5.070   4.104   1.309
 1009SOL     OW 3353   5.370   5.568   4.125
 1009SOL    HW1 3354   5.410   5.491   4.165
 1009SOL    HW2 3355   5.416   5.578   4.041
 1010SOL     OW 3356   4.627   0.134   2.942
 1010SOL    HW1 3357   4.706   0.188   2.935
 1010SOL    HW2 3358   4.620   0.091   2.857
 1011SOL     OW 3359   7.000   5.041   3.039
 1011SOL    HW1 3360   6.994   4.953   3.001
 1011SOL    HW2 3361   7.003   5.100   2.964
 1012SOL     OW 3362   6.188   5.123   3.977
 1012SOL    HW1 3363   6.123   5.078   4.031
 1012SOL    HW2 3364   6.208   5.061   3.907
 1013SOL     OW 3365   4.244   3.424   2.767
 1013SOL    HW1 3366   4.327   3.469   2.785
 1013SOL    HW2 3367   4.268   3.353   2.707
 1014SOL     OW 3368   5.723   0.622   2.023
 1014SOL    HW1 3369   5.785   0.666   2.082
 1014SOL    HW2 3370   5.654   0.590   2.081
 1015SOL     OW 3371   4.970   0.629   2.848
 1015SOL    HW1 3372   4.883   0.590   2.854
 1015SOL    HW2 3373   4.953   0.723   2.842
 1016SOL     OW 3374   4.498   7.112   1.774
 1016SOL    HW1 3375   4.543   7.195   1.759
 1016SOL    HW2 3376   4.450   7.096   1.692
 1017SOL     OW 3377   3.855   3.989   3.092
 1017SOL    HW1 3378   3.771   3.948   3.076
 1017SOL    HW2 3379   3.844   4.080   3.063
 1018SOL     OW 3380   4.072   4.303   1.430
 1018SOL    HW1 3381   4.065   4.239   1.500
 1018SOL    HW2 3382   4.153   4.281   1.385
 1019SOL     OW 3383   5.364   3.727   2.728
 1019SOL    HW1 3384   5.273   3.753   2.745
 1019SOL    HW2 3385   5.363   3.691   2.640
 1020SOL     OW 3386   6.229   3.468   3.203
 1020SOL    HW1 3387   6.304   3.436   3.152
 1020SOL    HW2 3388   6.251   3.559   3.224
 1021SOL     OW 3389   5.011   0.110   1.435
 1021SOL    HW1 3390   5.097   0.090   1.471
 1021SOL    HW2 3391   5.022   0.194   1.392
 1022SOL     OW 3392   6.341   3.326   1.635
 1022SOL    HW1 3393   6.410   3.354   1.694
 1022SOL    HW2 3394   6.282   3.274   1.690
 1023SOL     OW 3395   5.700   7.255   1.372
 1023SOL    HW1 3396   5.732   7.221   1.456
 1023SOL    HW2 3397   5.607   7.272   1.388
 1024SOL     OW 3398   5.899   0.611   3.255
 1024SOL    HW1 3399   5.946   0.649   3.329
 1024SOL    HW2 3400   5.947   0.531   3.234
 1025SOL     OW 3401   5.460   5.059   1.014
 1025SOL    HW1 3402   5.454   4.992   0.946
 1025SOL    HW2 3403   5.553   5.083   1.016
 1026SOL     OW 3404   4.138   3.642   1.534
 1026SOL    HW1 3405   4.139   3.731   1.499
 1026SOL    HW2 3406   4.063   3.640   1.594
 1027SOL     OW 3407   4.597   3.656   3.772
 1027SOL    HW1 3408   4.683   3.636   3.811
 1027SOL    HW2 3409   4.583   3.749   3.791
 1028SOL     OW 3410   5.596   4.158   4.137
 1028SOL    HW1 3411   5.588   4.131   4.229
 1028SOL    HW2 3412   5.616   4.077   4.090
 1029SOL     OW 3413   5.016   3.999   3.542
 1029SOL    HW1 3414   4.931   3.958   3.555
 1029SOL    HW2 3415   5.008   4.085   3.583
 1030SOL     OW 3416   5.134   4.575   0.928
 1030SOL    HW1 3417   5.039   4.570   0.939
 1030SOL    HW2 3418   5.152   4.668   0.915
 1031SOL     OW 3419   4.628   4.127   1.202
 1031SOL    HW1 3420   4.621   4.139   1.107
 1031SOL    HW2 3421   4.586   4.043   1.218
 1032SOL     OW 3422   4.121   6.399   3.056
 1032SOL    HW1 3423   4.157   6.465   2.997
 1032SOL    HW2 3424   4.178   6.401   3.133
 1033SOL     OW 3425   4.796   7.011   3.658
 1033SOL    HW1 3426   4.834   6.981   3.741
 1033SOL    HW2 3427   4.703   6.992   3.666
 1034SOL     OW 3428   7.042   6.026   2.887
 1034SOL    HW1 3429   7.123   6.036   2.937
 1034SOL    HW2 3430   6.979   5.992   2.951
 1035SOL     OW 3431   6.903   6.346   1.974
 1035SOL    HW1 3432   6.921   6.267   2.026
 1035SOL    HW2 3433   6.981   6.357   1.919
 1036SOL     OW 3434   6.872   4.983   2.452
 1036SOL    HW1 3435   6.846   4.917   2.517
 1036SOL    HW2 3436   6.920   4.934   2.386
 1037SOL     OW 3437   4.335   5.550   1.977
 1037SOL    HW1 3438   4.243   5.568   1.957
 1037SOL    HW2 3439   4.376   5.534   1.892
 1038SOL     OW 3440   5.877   4.039   1.528
 1038SOL    HW1 3441   5.912   4.107   1.586
 1038SOL    HW2 3442   5.783   4.039   1.545
 1039SOL     OW 3443   4.725   5.733   1.461
 1039SOL    HW1 3444   4.752   5.824   1.474
 1039SOL    HW2 3445   4.790   5.697   1.399
 1040SOL     OW 3446   5.691   0.079   3.589
 1040SOL    HW1 3447   5.646   0.044   3.666
 1040SOL    HW2 3448   5.739   0.005   3.553
 1041SOL     OW 3449   4.581   6.982   1.407
 1041SOL    HW1 3450   4.499   7.004   1.452
 1041SOL    HW2 3451   4.569   7.016   1.318
 1042SOL     OW 3452   6.577   5.988   1.558
 1042SOL    HW1 3453   6.595   6.082   1.547
 1042SOL    HW2 3454   6.539   5.961   1.474
 1043SOL     OW 3455   5.639   0.332   1.260
 1043SOL    HW1 3456   5.712   0.275   1.234
 1043SOL    HW2 3457   5.644   0.407   1.201
 1044SOL     OW 3458   3.993   5.670   2.599
 1044SOL    HW1 3459   4.048   5.657   2.676
 1044SOL    HW2 3460   3.914   5.619   2.617
 1045SOL     OW 3461   4.408   4.088   3.988
 1045SOL    HW1 3462   4.481   4.127   4.037
 1045SOL    HW2 3463   4.332   4.142   4.011
 1046SOL     OW 3464   4.384   7.068   2.707
 1046SOL    HW1 3465   4.437   7.147   2.697
 1046SOL    HW2 3466   4.339   7.059   2.623
 1047SOL     OW 3467   6.750   7.092   1.902
 1047SOL    HW1 3468   6.710   7.055   1.981
 1047SOL    HW2 3469   6.730   7.185   1.906
 1048SOL     OW 3470   6.171   4.035   4.311
 1048SOL    HW1 3471   6.095   4.094   4.305
 1048SOL    HW2 3472   6.137   3.950   4.283
 1049SOL     OW 3473   4.424   5.512   1.720
 1049SOL    HW1 3474   4.390   5.598   1.697
 1049SOL    HW2 3475   4.503   5.503   1.667
 1050SOL     OW 3476   6.676   5.193   1.753
 1050SOL    HW1 3477   6.622   5.114   1.749
 1050SOL    HW2 3478   6.616   5.261   1.787
 1051SOL     OW 3479   4.721   3.636   3.003
 1051SOL    HW1 3480   4.814   3.611   3.005
 1051SOL    HW2 3481   4.715   3.700   2.933
 1052SOL     OW 3482   3.950   6.104   2.437
 1052SOL    HW1 3483   3.991   6.065   2.514
 1052SOL    HW2 3484   3.858   6.078   2.443
 1053SOL     OW 3485   3.836   5.053   2.594
 1053SOL    HW1 3486   3.884   5.101   2.661
 1053SOL    HW2 3487   3.878   5.079   2.512
 1054SOL     OW 3488   5.535   4.179   1.312
 1054SOL    HW1 3489   5.448   4.215   1.329
 1054SOL    HW2 3490   5.524   4.126   1.233
 1055SOL     OW 3491   5.412   6.250   3.989
 1055SOL    HW1 3492   5.344   6.184   3.980
 1055SOL    HW2 3493   5.484   6.217   3.935
 1056SOL     OW 3494   4.121   3.912   3.050
 1056SOL    HW1 3495   4.141   3.837   3.106
 1056SOL    HW2 3496   4.026   3.920   3.053
 1057SOL     OW 3497   6.249   5.312   1.671
 1057SOL    HW1 3498   6.322   5.351   1.622
 1057SOL    HW2 3499   6.174   5.319   1.612
 1058SOL     OW 3500   3.960   4.391   3.152
 1058SOL    HW1 3501   3.986   4.436   3.233
 1058SOL    HW2 3502   4.016   4.314   3.147
 1059SOL     OW 3503   6.532   3.255   2.119
 1059SOL    HW1 3504   6.459   3.218   2.068
 1059SOL    HW2 3505   6.522   3.349   2.110
 1060SOL     OW 3506   7.036   6.092   2.616
 1060SOL    HW1 3507   7.034   6.073   2.710
 1060SOL    HW2 3508   6.995   6.016   2.575
 1061SOL     OW 3509   6.548   4.377   3.845
 1061SOL    HW1 3510   6.542   4.472   3.835
 1061SOL    HW2 3511   6.611   4.350   3.777
 1062SOL     OW 3512   5.944   3.439   1.663
 1062SOL    HW1 3513   5.961   3.353   1.626
 1062SOL    HW2 3514   5.856   3.432   1.700
 1063SOL     OW 3515   3.751   4.480   3.755
 1063SOL    HW1 3516   3.700   4.425   3.814
 1063SOL    HW2 3517   3.702   4.562   3.750
 1064SOL     OW 3518   5.090   0.384   1.732
 1064SOL    HW1 3519   5.073   0.290   1.739
 1064SOL    HW2 3520   5.177   0.390   1.694
 1065SOL     OW 3521   5.668   3.409   3.654
 1065SOL    HW1 3522   5.638   3.402   3.745
 1065SOL    HW2 3523   5.706   3.496   3.648
 1066SOL     OW 3524   4.273   3.795   3.807
 1066SOL    HW1 3525   4.311   3.711   3.834
 1066SOL    HW2 3526   4.323   3.819   3.729
 1067SOL     OW 3527   6.672   7.198   2.296
 1067SOL    HW1 3528   6.597   7.256   2.312
 1067SOL    HW2 3529   6.748   7.256   2.294
 1068SOL     OW 3530   6.347   3.666   4.127
 1068SOL    HW1 3531   6.393   3.716   4.060
 1068SOL    HW2 3532   6.278   3.723   4.158
 1069SOL     OW 3533   3.983   4.193   2.818
 1069SOL    HW1 3534   4.060   4.137   2.830
 1069SOL    HW2 3535   3.945   4.165   2.735
 1070SOL     OW 3536   4.844   6.307   1.358
 1070SOL    HW1 3537   4.813   6.396   1.371
 1070SOL    HW2 3538   4.914   6.315   1.293
 1071SOL     OW 3539   6.305   3.200   1.942
 1071SOL    HW1 3540   6.228   3.175   1.890
 1071SOL    HW2 3541   6.276   3.276   1.992
 1072SOL     OW 3542   4.767   6.582   1.384
 1072SOL    HW1 3543   4.688   6.632   1.360
 1072SOL    HW2 3544   4.753   6.557   1.475
 1073SOL     OW 3545   4.600   0.018   3.415
 1073SOL    HW1 3546   4.621   0.081   3.346
 1073SOL    HW2 3547   4.684   7.269   3.450
 1074SOL     OW 3548   6.897   5.871   3.058
 1074SOL    HW1 3549   6.940   5.786   3.045
 1074SOL    HW2 3550   6.847   5.860   3.139
 1075SOL     OW 3551   5.022   0.118   1.754
 1075SOL    HW1 3552   5.010   0.115   1.849
 1075SOL    HW2 3553   4.934   0.112   1.719
 1076SOL     OW 3554   5.876   3.514   3.961
 1076SOL    HW1 3555   5.935   3.441   3.942
 1076SOL    HW2 3556   5.788   3.480   3.940
 1077SOL     OW 3557   4.051   5.893   2.924
 1077SOL    HW1 3558   4.042   5.969   2.981
 1077SOL    HW2 3559   4.039   5.928   2.836
 1078SOL     OW 3560   4.586   3.548   1.844
 1078SOL    HW1 3561   4.564   3.460   1.875
 1078SOL    HW2 3562   4.645   3.534   1.770
 1079SOL     OW 3563   6.023   5.141   1.171
 1079SOL    HW1 3564   6.091   5.177   1.227
 1079SOL    HW2 3565   6.034   5.187   1.088
 1080SOL     OW 3566   3.799   3.938   3.643
 1080SOL    HW1 3567   3.891   3.931   3.618
 1080SOL    HW2 3568   3.773   3.848   3.663
 1081SOL     OW 3569   5.666   6.767   1.248
 1081SOL    HW1 3570   5.718   6.811   1.316
 1081SOL    HW2 3571   5.642   6.837   1.187
 1082SOL     OW 3572   5.294   6.328   1.018
 1082SOL    HW1 3573   5.370   6.378   1.049
 1082SOL    HW2 3574   5.298   6.245   1.066
 1083SOL     OW 3575   4.553   6.898   3.395
 1083SOL    HW1 3576   4.549   6.917   3.489
 1083SOL    HW2 3577   4.497   6.965   3.354
 1084SOL     OW 3578   5.294   0.460   1.386
 1084SOL    HW1 3579   5.315   0.451   1.479
 1084SOL    HW2 3580   5.321   0.376   1.347
 1085SOL     OW 3581   6.299   6.194   3.865
 1085SOL    HW1 3582   6.295   6.287   3.843
 1085SOL    HW2 3583   6.292   6.149   3.782
 1086SOL     OW 3584   4.468   3.490   1.336
 1086SOL    HW1 3585   4.473   3.575   1.379
 1086SOL    HW2 3586   4.376   3.464   1.345
 1087SOL     OW 3587   4.840   4.372   4.144
 1087SOL    HW1 3588   4.858   4.386   4.237
 1087SOL    HW2 3589   4.810   4.458   4.113
 1088SOL     OW 3590   5.511   4.736   2.795
 1088SOL    HW1 3591   5.539   4.657   2.841
 1088SOL    HW2 3592   5.580   4.752   2.731
 1089SOL     OW 3593   5.482   3.318   1.519
 1089SOL    HW1 3594   5.474   3.366   1.601
 1089SOL    HW2 3595   5.544   3.370   1.467
 1090SOL     OW 3596   5.476   4.608   4.356
 1090SOL    HW1 3597   5.546   4.633   4.417
 1090SOL    HW2 3598   5.516   4.542   4.299
 1091SOL     OW 3599   4.413   3.524   2.509
 1091SOL    HW1 3600   4.345   3.590   2.521
 1091SOL    HW2 3601   4.369   3.452   2.463
 1092SOL     OW 3602   5.027   0.782   2.365
 1092SOL    HW1 3603   5.117   0.782   2.397
 1092SOL    HW2 3604   5.004   0.690   2.357
 1093SOL     OW 3605   5.294   4.928   1.196
 1093SOL    HW1 3606   5.351   4.851   1.209
 1093SOL    HW2 3607   5.347   4.989   1.145
 1094SOL     OW 3608   6.786   7.017   1.526
 1094SOL    HW1 3609   6.853   7.079   1.496
 1094SOL    HW2 3610   6.809   6.934   1.484
 1095SOL     OW 3611   4.832   4.832   1.055
 1095SOL    HW1 3612   4.752   4.794   1.092
 1095SOL    HW2 3613   4.819   4.828   0.961
 1096SOL     OW 3614   3.959   6.649   2.314
 1096SOL    HW1 3615   3.980   6.688   2.398
 1096SOL    HW2 3616   3.961   6.554   2.330
 1097SOL     OW 3617   6.623   0.055   3.208
 1097SOL    HW1 3618   6.684   0.108   3.260
 1097SOL    HW2 3619   6.665   0.049   3.122
 1098SOL     OW 3620   4.313   5.339   3.605
 1098SOL    HW1 3621   4.340   5.247   3.603
 1098SOL    HW2 3622   4.246   5.345   3.537
 1099SOL     OW 3623   6.433   5.832   3.523
 1099SOL    HW1 3624   6.517   5.819   3.566
 1099SOL    HW2 3625   6.453   5.888   3.448
 1100SOL     OW 3626   5.168   0.551   1.942
 1100SOL    HW1 3627   5.261   0.540   1.927
 1100SOL    HW2 3628   5.126   0.519   1.862
 1101SOL     OW 3629   4.828   6.622   3.602
 1101SOL    HW1 3630   4.848   6.679   3.677
 1101SOL    HW2 3631   4.879   6.659   3.530
 1102SOL     OW 3632   5.777   6.162   0.928
 1102SOL    HW1 3633   5.867   6.143   0.956
 1102SOL    HW2 3634   5.787   6.220   0.853
 1103SOL     OW 3635   7.001   5.003   2.142
 1103SOL    HW1 3636   7.042   5.078   2.185
 1103SOL    HW2 3637   6.951   5.041   2.070
 1104SOL     OW 3638   5.272   5.005   4.106
 1104SOL    HW1 3639   5.315   4.919   4.113
 1104SOL    HW2 3640   5.182   4.990   4.134
 1105SOL     OW 3641   4.515   3.660   3.511
 1105SOL    HW1 3642   4.564   3.645   3.592
 1105SOL    HW2 3643   4.576   3.635   3.441
 1106SOL     OW 3644   7.112   4.108   2.175
 1106SOL    HW1 3645   7.197   4.064   2.171
 1106SOL    HW2 3646   7.048   4.038   2.158
 1107SOL     OW 3647   4.724   0.380   2.318
 1107SOL    HW1 3648   4.650   0.432   2.288
 1107SOL    HW2 3649   4.796   0.443   2.326
 1108SOL     OW 3650   3.918   4.271   4.024
 1108SOL    HW1 3651   3.877   4.290   4.108
 1108SOL    HW2 3652   3.858   4.208   3.982
 1109SOL     OW 3653   4.079   3.606   3.470
 1109SOL    HW1 3654   4.052   3.686   3.514
 1109SOL    HW2 3655   4.025   3.537   3.509
 1110SOL     OW 3656   5.855   0.734   1.570
 1110SOL    HW1 3657   5.885   0.655   1.525
 1110SOL    HW2 3658   5.813   0.785   1.501
 1111SOL     OW 3659   5.833   7.033   3.697
 1111SOL    HW1 3660   5.855   7.098   3.763
 1111SOL    HW2 3661   5.844   7.078   3.614
 1112SOL     OW 3662   3.738   5.148   2.935
 1112SOL    HW1 3663   3.764   5.160   3.026
 1112SOL    HW2 3664   3.821   5.149   2.886
 1113SOL     OW 3665   6.733   6.793   2.520
 1113SOL    HW1 3666   6.668   6.863   2.526
 1113SOL    HW2 3667   6.776   6.808   2.435
 1114SOL     OW 3668   6.230   0.584   2.407
 1114SOL    HW1 3669   6.161   0.600   2.471
 1114SOL    HW2 3670   6.187   0.597   2.322
 1115SOL     OW 3671   6.258   5.581   4.024
 1115SOL    HW1 3672   6.272   5.651   3.960
 1115SOL    HW2 3673   6.262   5.501   3.972
 1116SOL     OW 3674   6.674   0.058   2.630
 1116SOL    HW1 3675   6.700   0.119   2.562
 1116SOL    HW2 3676   6.581   0.077   2.646
 1117SOL     OW 3677   6.992   6.318   3.005
 1117SOL    HW1 3678   6.924   6.251   3.010
 1117SOL    HW2 3679   7.044   6.294   2.929
 1118SOL     OW 3680   5.552   5.576   1.013
 1118SOL    HW1 3681   5.566   5.564   0.919
 1118SOL    HW2 3682   5.510   5.495   1.041
 1119SOL     OW 3683   4.166   4.779   1.497
 1119SOL    HW1 3684   4.108   4.703   1.504
 1119SOL    HW2 3685   4.108   4.855   1.512
 1120SOL     OW 3686   3.934   3.748   1.969
 1120SOL    HW1 3687   3.904   3.775   2.056
 1120SOL    HW2 3688   3.991   3.673   1.985
 1121SOL     OW 3689   5.107   3.836   2.700
 1121SOL    HW1 3690   5.045   3.908   2.708
 1121SOL    HW2 3691   5.098   3.806   2.610
 1122SOL     OW 3692   6.466   3.446   3.890
 1122SOL    HW1 3693   6.533   3.513   3.905
 1122SOL    HW2 3694   6.384   3.495   3.885
 1123SOL     OW 3695   4.177   3.988   2.311
 1123SOL    HW1 3696   4.140   3.995   2.399
 1123SOL    HW2 3697   4.240   4.060   2.307
 1124SOL     OW 3698   6.171   3.439   4.188
 1124SOL    HW1 3699   6.213   3.521   4.160
 1124SOL    HW2 3700   6.135   3.402   4.107
 1125SOL     OW 3701   4.668   5.237   1.153
 1125SOL    HW1 3702   4.625   5.198   1.077
 1125SOL    HW2 3703   4.632   5.325   1.159
 1126SOL     OW 3704   6.821   4.010   3.140
 1126SOL    HW1 3705   6.825   4.087   3.197
 1126SOL    HW2 3706   6.741   3.965   3.167
 1127SOL     OW 3707   4.765   3.429   1.662
 1127SOL    HW1 3708   4.834   3.487   1.630
 1127SOL    HW2 3709   4.803   3.341   1.656
 1128SOL     OW 3710   4.692   5.186   1.807
 1128SOL    HW1 3711   4.647   5.143   1.735
 1128SOL    HW2 3712   4.645   5.158   1.885
 1129SOL     OW 3713   5.107   3.727   2.443
 1129SOL    HW1 3714   5.195   3.696   2.462
 1129SOL    HW2 3715   5.102   3.727   2.347
 1130SOL     OW 3716   6.027   5.827   1.176
 1130SOL    HW1 3717   6.043   5.781   1.258
 1130SOL    HW2 3718   5.949   5.784   1.140
 1131SOL     OW 3719   4.382   3.774   2.953
 1131SOL    HW1 3720   4.381   3.781   3.048
 1131SOL    HW2 3721   4.444   3.842   2.925
 1132SOL     OW 3722   5.891   3.556   1.405
 1132SOL    HW1 3723   5.882   3.641   1.448
 1132SOL    HW2 3724   5.918   3.497   1.476
 1133SOL     OW 3725   4.282   6.424   3.271
 1133SOL    HW1 3726   4.285   6.519   3.267
 1133SOL    HW2 3727   4.373   6.396   3.260
 1134SOL     OW 3728   5.478   0.736   2.940
 1134SOL    HW1 3729   5.573   0.741   2.937
 1134SOL    HW2 3730   5.458   0.647   2.967
 1135SOL     OW 3731   6.784   3.808   3.673
 1135SOL    HW1 3732   6.771   3.721   3.635
 1135SOL    HW2 3733   6.780   3.868   3.599
 1136SOL     OW 3734   3.681   4.130   3.468
 1136SOL    HW1 3735   3.768   4.125   3.430
 1136SOL    HW2 3736   3.678   4.058   3.531
 1137SOL     OW 3737   6.584   4.653   1.513
 1137SOL    HW1 3738   6.600   4.623   1.602
 1137SOL    HW2 3739   6.563   4.746   1.523
 1138SOL     OW 3740   4.511   5.527   3.574
 1138SOL    HW1 3741   4.443   5.463   3.594
 1138SOL    HW2 3742   4.590   5.491   3.612
 1139SOL     OW 3743   5.479   5.358   4.267
 1139SOL    HW1 3744   5.396   5.311   4.282
 1139SOL    HW2 3745   5.528   5.345   4.348
 1140SOL     OW 3746   4.730   0.494   2.860
 1140SOL    HW1 3747   4.730   0.440   2.781
 1140SOL    HW2 3748   4.754   0.433   2.930
 1141SOL     OW 3749   4.089   4.282   2.238
 1141SOL    HW1 3750   4.058   4.297   2.327
 1141SOL    HW2 3751   4.045   4.350   2.186
 1142SOL     OW 3752   4.565   0.000   1.479
 1142SOL    HW1 3753   4.632   0.061   1.511
 1142SOL    HW2 3754   4.614   7.199   1.457
 1143SOL     OW 3755   4.747   4.071   3.930
 1143SOL    HW1 3756   4.694   4.125   3.988
 1143SOL    HW2 3757   4.825   4.124   3.913
 1144SOL     OW 3758   4.846   3.825   3.839
 1144SOL    HW1 3759   4.815   3.905   3.882
 1144SOL    HW2 3760   4.826   3.837   3.746
 1145SOL     OW 3761   4.286   3.364   1.927
 1145SOL    HW1 3762   4.283   3.417   1.847
 1145SOL    HW2 3763   4.379   3.340   1.936
 1146SOL     OW 3764   6.037   4.648   4.300
 1146SOL    HW1 3765   6.090   4.573   4.272
 1146SOL    HW2 3766   6.097   4.701   4.353
 1147SOL     OW 3767   5.172   3.785   3.613
 1147SOL    HW1 3768   5.260   3.820   3.598
 1147SOL    HW2 3769   5.113   3.858   3.590
 1148SOL     OW 3770   5.102   4.677   4.071
 1148SOL    HW1 3771   5.192   4.702   4.090
 1148SOL    HW2 3772   5.110   4.596   4.020
 1149SOL     OW 3773   4.908   0.630   2.050
 1149SOL    HW1 3774   4.902   0.625   2.145
 1149SOL    HW2 3775   5.001   0.621   2.031
 1150SOL     OW 3776   3.621   4.897   2.939
 1150SOL    HW1 3777   3.641   4.990   2.940
 1150SOL    HW2 3778   3.525   4.894   2.934
 1151SOL     OW 3779   6.112   3.786   4.200
 1151SOL    HW1 3780   6.074   3.784   4.113
 1151SOL    HW2 3781   6.038   3.768   4.259
 1152SOL     OW 3782   4.428   4.844   1.522
 1152SOL    HW1 3783   4.460   4.755   1.507
 1152SOL    HW2 3784   4.334   4.838   1.507
 1153SOL     OW 3785   6.786   3.464   1.826
 1153SOL    HW1 3786   6.881   3.469   1.840
 1153SOL    HW2 3787   6.756   3.555   1.827
 1154SOL     OW 3788   5.818   6.600   3.922
 1154SOL    HW1 3789   5.890   6.540   3.905
 1154SOL    HW2 3790   5.742   6.558   3.880
 1155SOL     OW 3791   5.192   3.499   1.620
 1155SOL    HW1 3792   5.109   3.546   1.609
 1155SOL    HW2 3793   5.257   3.556   1.579
 1156SOL     OW 3794   6.697   0.074   1.987
 1156SOL    HW1 3795   6.681   0.168   1.991
 1156SOL    HW2 3796   6.612   0.034   2.004
 1157SOL     OW 3797   3.899   3.815   3.291
 1157SOL    HW1 3798   3.878   3.882   3.226
 1157SOL    HW2 3799   3.931   3.741   3.239
 1158SOL     OW 3800   4.179   4.501   4.160
 1158SOL    HW1 3801   4.257   4.523   4.109
 1158SOL    HW2 3802   4.116   4.569   4.137
 1159SOL     OW 3803   4.215   3.414   1.414
 1159SOL    HW1 3804   4.181   3.337   1.458
 1159SOL    HW2 3805   4.183   3.488   1.466
 1160SOL     OW 3806   6.223   3.288   1.388
 1160SOL    HW1 3807   6.266   3.303   1.472
 1160SOL    HW2 3808   6.285   3.322   1.323
 1161SOL     OW 3809   6.718   0.634   2.547
 1161SOL    HW1 3810   6.622   0.631   2.548
 1161SOL    HW2 3811   6.738   0.725   2.525
 1162SOL     OW 3812   3.961   3.817   2.494
 1162SOL    HW1 3813   3.987   3.903   2.528
 1162SOL    HW2 3814   3.919   3.774   2.568
 1163SOL     OW 3815   5.018   5.381   4.000
 1163SOL    HW1 3816   4.961   5.441   3.952
 1163SOL    HW2 3817   4.998   5.295   3.963
 1164SOL     OW 3818   5.151   4.058   3.916
 1164SOL    HW1 3819   5.196   4.062   4.000
 1164SOL    HW2 3820   5.132   3.965   3.904
 1165SOL     OW 3821   5.431   0.505   1.907
 1165SOL    HW1 3822   5.486   0.455   1.967
 1165SOL    HW2 3823   5.493   0.561   1.859
 1166SOL     OW 3824   4.827   3.371   1.936
 1166SOL    HW1 3825   4.908   3.417   1.955
 1166SOL    HW2 3826   4.813   3.383   1.842
 1167SOL     OW 3827   4.028   4.321   2.503
 1167SOL    HW1 3828   4.057   4.412   2.504
 1167SOL    HW2 3829   3.933   4.326   2.492
 1168SOL     OW 3830   5.044   0.525   2.603
 1168SOL    HW1 3831   5.026   0.556   2.692
 1168SOL    HW2 3832   5.138   0.511   2.600
 1169SOL     OW 3833   4.028   4.995   3.665
 1169SOL    HW1 3834   4.044   5.025   3.576
 1169SOL    HW2 3835   3.949   4.941   3.658
 1170SOL     OW 3836   5.371   6.765   3.924
 1170SOL    HW1 3837   5.456   6.744   3.963
 1170SOL    HW2 3838   5.313   6.693   3.951
 1171SOL     OW 3839   6.739   0.384   2.655
 1171SOL    HW1 3840   6.722   0.471   2.620
 1171SOL    HW2 3841   6.737   0.327   2.578
 1172SOL     OW 3842   4.534   6.093   1.503
 1172SOL    HW1 3843   4.625   6.071   1.482
 1172SOL    HW2 3844   4.486   6.077   1.422
 1173SOL     OW 3845   4.525   4.863   2.317
 1173SOL    HW1 3846   4.579   4.889   2.391
 1173SOL    HW2 3847   4.585   4.862   2.242
 1174SOL     OW 3848   4.324   4.525   1.043
 1174SOL    HW1 3849   4.308   4.559   1.131
 1174SOL    HW2 3850   4.419   4.516   1.038
 1175SOL     OW 3851   5.563   5.064   4.033
 1175SOL    HW1 3852   5.577   5.158   4.018
 1175SOL    HW2 3853   5.469   5.052   4.025
 1176SOL     OW 3854   6.884   6.037   1.837
 1176SOL    HW1 3855   6.907   6.053   1.928
 1176SOL    HW2 3856   6.789   6.046   1.834
 1177SOL     OW 3857   6.684   6.508   1.588
 1177SOL    HW1 3858   6.775   6.516   1.615
 1177SOL    HW2 3859   6.670   6.584   1.531
 1178SOL     OW 3860   6.040   6.934   1.272
 1178SOL    HW1 3861   6.079   6.847   1.284
 1178SOL    HW2 3862   6.017   6.937   1.179
 1179SOL     OW 3863   6.288   5.541   1.379
 1179SOL    HW1 3864   6.341   5.497   1.445
 1179SOL    HW2 3865   6.350   5.598   1.333
 1180SOL     OW 3866   6.826   6.635   3.143
 1180SOL    HW1 3867   6.731   6.639   3.158
 1180SOL    HW2 3868   6.835   6.610   3.051
 1181SOL     OW 3869   5.485   7.047   3.624
 1181SOL    HW1 3870   5.537   7.105   3.681
 1181SOL    HW2 3871   5.521   7.062   3.537
 1182SOL     OW 3872   5.076   6.621   3.775
 1182SOL    HW1 3873   5.122   6.604   3.857
 1182SOL    HW2 3874   5.036   6.538   3.751
 1183SOL     OW 3875   3.843   4.243   1.968
 1183SOL    HW1 3876   3.895   4.316   2.001
 1183SOL    HW2 3877   3.759   4.251   2.013
 1184SOL     OW 3878   3.930   3.994   1.843
 1184SOL    HW1 3879   3.901   4.061   1.905
 1184SOL    HW2 3880   3.934   3.913   1.894
 1185SOL     OW 3881   4.650   5.142   3.789
 1185SOL    HW1 3882   4.627   5.200   3.861
 1185SOL    HW2 3883   4.569   5.130   3.740
 1186SOL     OW 3884   4.537   5.472   1.197
 1186SOL    HW1 3885   4.469   5.485   1.264
 1186SOL    HW2 3886   4.490   5.481   1.114
 1187SOL     OW 3887   5.411   6.713   1.085
 1187SOL    HW1 3888   5.405   6.808   1.093
 1187SOL    HW2 3889   5.429   6.698   0.992
 1188SOL     OW 3890   3.642   4.642   3.394
 1188SOL    HW1 3891   3.704   4.569   3.396
 1188SOL    HW2 3892   3.660   4.686   3.311
 1189SOL     OW 3893   5.887   3.487   3.355
 1189SOL    HW1 3894   5.909   3.445   3.438
 1189SOL    HW2 3895   5.917   3.426   3.288
 1190SOL     OW 3896   6.214   4.817   1.281
 1190SOL    HW1 3897   6.239   4.895   1.331
 1190SOL    HW2 3898   6.252   4.744   1.329
 1191SOL     OW 3899   6.333   6.655   1.208
 1191SOL    HW1 3900   6.257   6.659   1.266
 1191SOL    HW2 3901   6.378   6.738   1.220
 1192SOL     OW 3902   6.549   6.735   3.613
 1192SOL    HW1 3903   6.475   6.794   3.626
 1192SOL    HW2 3904   6.527   6.686   3.534
 1193SOL     OW 3905   4.589   3.617   3.242
 1193SOL    HW1 3906   4.536   3.697   3.234
 1193SOL    HW2 3907   4.640   3.614   3.161
 1194SOL     OW 3908   5.450   5.336   1.095
 1194SOL    HW1 3909   5.472   5.251   1.056
 1194SOL    HW2 3910   5.368   5.320   1.141
 1195SOL     OW 3911   5.431   0.552   3.327
 1195SOL    HW1 3912   5.506   0.495   3.343
 1195SOL    HW2 3913   5.468   0.640   3.324
 1196SOL     OW 3914   6.366   4.332   4.043
 1196SOL    HW1 3915   6.423   4.353   3.969
 1196SOL    HW2 3916   6.293   4.283   4.004
 1197SOL     OW 3917   4.973   3.530   2.213
 1197SOL    HW1 3918   4.883   3.557   2.198
 1197SOL    HW2 3919   5.026   3.603   2.182
 1198SOL     OW 3920   5.514   3.809   1.247
 1198SOL    HW1 3921   5.425   3.829   1.274
 1198SOL    HW2 3922   5.506   3.732   1.192
 1199SOL     OW 3923   4.510   3.365   1.575
 1199SOL    HW1 3924   4.598   3.381   1.611
 1199SOL    HW2 3925   4.511   3.407   1.489
 1200SOL     OW 3926   6.203   4.011   1.113
 1200SOL    HW1 3927   6.291   3.998   1.147
 1200SOL    HW2 3928   6.183   4.103   1.131
 1201SOL     OW 3929   5.225   3.729   3.037
 1201SOL    HW1 3930   5.297   3.758   3.093
 1201SOL    HW2 3931   5.183   3.810   3.007
 1202SOL     OW 3932   5.570   3.483   3.069
 1202SOL    HW1 3933   5.650   3.435   3.092
 1202SOL    HW2 3934   5.520   3.422   3.015
 1203SOL     OW 3935   5.277   0.817   2.464
 1203SOL    HW1 3936   5.292   0.813   2.558
 1203SOL    HW2 3937   5.358   0.854   2.428
 1204SOL     OW 3938   6.881   5.712   2.038
 1204SOL    HW1 3939   6.811   5.771   2.011
 1204SOL    HW2 3940   6.851   5.625   2.011
 1205SOL     OW 3941   4.396   6.758   1.670
 1205SOL    HW1 3942   4.462   6.718   1.727
 1205SOL    HW2 3943   4.320   6.770   1.727
 1206SOL     OW 3944   6.708   4.911   1.856
 1206SOL    HW1 3945   6.759   4.831   1.860
 1206SOL    HW2 3946   6.769   4.980   1.885
 1207SOL     OW 3947   3.894   4.592   1.778
 1207SOL    HW1 3948   3.967   4.608   1.838
 1207SOL    HW2 3949   3.818   4.626   1.823
 1208SOL     OW 3950   4.072   6.756   2.540
 1208SOL    HW1 3951   4.144   6.818   2.534
 1208SOL    HW2 3952   4.114   6.671   2.553
 1209SOL     OW 3953   6.416   6.215   3.495
 1209SOL    HW1 3954   6.361   6.157   3.546
 1209SOL    HW2 3955   6.368   6.298   3.493
 1210SOL     OW 3956   6.833   5.241   2.390
 1210SOL    HW1 3957   6.877   5.276   2.468
 1210SOL    HW2 3958   6.830   5.146   2.404
 1211SOL     OW 3959   4.255   5.061   3.929
 1211SOL    HW1 3960   4.163   5.086   3.944
 1211SOL    HW2 3961   4.253   4.966   3.925
 1212SOL     OW 3962   4.323   3.487   3.440
 1212SOL    HW1 3963   4.387   3.552   3.468
 1212SOL    HW2 3964   4.238   3.527   3.460
 1213SOL     OW 3965   3.813   5.488   2.696
 1213SOL    HW1 3966   3.881   5.451   2.752
 1213SOL    HW2 3967   3.770   5.411   2.657
 1214SOL     OW 3968   6.535   3.070   1.827
 1214SOL    HW1 3969   6.465   3.119   1.869
 1214SOL    HW2 3970   6.491   3.022   1.756
 1215SOL     OW 3971   6.754   6.886   3.512
 1215SOL    HW1 3972   6.690   6.829   3.555
 1215SOL    HW2 3973   6.839   6.849   3.537
 1216SOL     OW 3974   4.719   3.571   2.686
 1216SOL    HW1 3975   4.641   3.566   2.742
 1216SOL    HW2 3976   4.701   3.510   2.614
 1217SOL     OW 3977   6.991   4.529   1.693
 1217SOL    HW1 3978   6.994   4.555   1.601
 1217SOL    HW2 3979   7.075   4.486   1.708
 1218SOL     OW 3980   6.891   4.735   2.574
 1218SOL    HW1 3981   6.903   4.647   2.608
 1218SOL    HW2 3982   6.923   4.731   2.484
 1219SOL     OW 3983   4.288   5.278   2.036
 1219SOL    HW1 3984   4.319   5.249   1.950
 1219SOL    HW2 3985   4.322   5.367   2.045
 1220SOL     OW 3986   6.754   0.228   2.434
 1220SOL    HW1 3987   6.813   0.183   2.374
 1220SOL    HW2 3988   6.689   0.270   2.377
 1221SOL     OW 3989   5.076   5.788   3.643
 1221SOL    HW1 3990   5.043   5.873   3.671
 1221SOL    HW2 3991   5.166   5.805   3.615
 1222SOL     OW 3992   5.387   0.228   1.269
 1222SOL    HW1 3993   5.399   0.145   1.315
 1222SOL    HW2 3994   5.475   0.261   1.256
 1223SOL     OW 3995   5.407   5.561   2.733
 1223SOL    HW1 3996   5.383   5.563   2.640
 1223SOL    HW2 3997   5.499   5.584   2.735
 1224SOL     OW 3998   4.465   0.206   2.618
 1224SOL    HW1 3999   4.507   0.292   2.630
 1224SOL    HW2 4000   4.379   0.215   2.658
 1225SOL     OW 4001   6.337   4.687   4.149
 1225SOL    HW1 4002   6.431   4.689   4.134
 1225SOL    HW2 4003   6.324   4.729   4.233
 1226SOL     OW 4004   6.836   6.829   2.266
 1226SOL    HW1 4005   6.910   6.889   2.279
 1226SOL    HW2 4006   6.871   6.759   2.211
 1227SOL     OW 4007   6.999   4.560   2.936
 1227SOL    HW1 4008   6.913   4.523   2.955
 1227SOL    HW2 4009   7.009   4.553   2.841
 1228SOL     OW 4010   5.817   5.483   1.477
 1228SOL    HW1 4011   5.759   5.520   1.544
 1228SOL    HW2 4012   5.759   5.462   1.404
 1229SOL     OW 4013   6.478   5.933   1.317
 1229SOL    HW1 4014   6.386   5.953   1.300
 1229SOL    HW2 4015   6.485   5.839   1.300
 1230SOL     OW 4016   6.097   3.323   3.944
 1230SOL    HW1 4017   6.173   3.266   3.946
 1230SOL    HW2 4018   6.022   3.265   3.959
 1231SOL     OW 4019   4.546   6.381   3.204
 1231SOL    HW1 4020   4.568   6.467   3.239
 1231SOL    HW2 4021   4.570   6.387   3.111
 1232SOL     OW 4022   6.167   4.411   3.796
 1232SOL    HW1 4023   6.157   4.330   3.846
 1232SOL    HW2 4024   6.131   4.390   3.710
 1233SOL     OW 4025   6.526   5.452   3.090
 1233SOL    HW1 4026   6.548   5.361   3.073
 1233SOL    HW2 4027   6.577   5.502   3.026
 1234SOL     OW 4028   6.042   5.725   4.114
 1234SOL    HW1 4029   5.996   5.686   4.189
 1234SOL    HW2 4030   6.116   5.667   4.099
 1235SOL     OW 4031   6.115   3.757   1.093
 1235SOL    HW1 4032   6.144   3.848   1.092
 1235SOL    HW2 4033   6.182   3.710   1.043
 1236SOL     OW 4034   4.241   6.996   2.485
 1236SOL    HW1 4035   4.287   6.972   2.404
 1236SOL    HW2 4036   4.160   7.038   2.455
 1237SOL     OW 4037   4.668   6.318   3.741
 1237SOL    HW1 4038   4.762   6.339   3.740
 1237SOL    HW2 4039   4.632   6.367   3.667
 1238SOL     OW 4040   4.079   5.759   3.342
 1238SOL    HW1 4041   4.163   5.725   3.373
 1238SOL    HW2 4042   4.014   5.697   3.375
 1239SOL     OW 4043   6.245   0.133   1.452
 1239SOL    HW1 4044   6.257   0.096   1.539
 1239SOL    HW2 4045   6.333   0.144   1.417
 1240SOL     OW 4046   6.944   6.103   2.097
 1240SOL    HW1 4047   6.889   6.088   2.174
 1240SOL    HW2 4048   7.029   6.067   2.121
 1241SOL     OW 4049   5.661   6.882   3.845
 1241SOL    HW1 4050   5.706   6.938   3.781
 1241SOL    HW2 4051   5.607   6.824   3.792
 1242SOL     OW 4052   5.759   6.499   0.983
 1242SOL    HW1 4053   5.821   6.446   1.033
 1242SOL    HW2 4054   5.679   6.498   1.036
 1243SOL     OW 4055   5.603   0.771   3.304
 1243SOL    HW1 4056   5.680   0.782   3.360
 1243SOL    HW2 4057   5.548   0.847   3.324
 1244SOL     OW 4058   4.521   4.593   1.438
 1244SOL    HW1 4059   4.607   4.634   1.439
 1244SOL    HW2 4060   4.534   4.511   1.390
 1245SOL     OW 4061   6.286   6.462   3.828
 1245SOL    HW1 4062   6.358   6.489   3.885
 1245SOL    HW2 4063   6.269   6.538   3.772
 1246SOL     OW 4064   6.057   4.317   4.453
 1246SOL    HW1 4065   5.982   4.345   4.400
 1246SOL    HW2 4066   6.133   4.347   4.404
 1247SOL     OW 4067   5.939   5.271   4.225
 1247SOL    HW1 4068   5.892   5.344   4.184
 1247SOL    HW2 4069   5.886   5.194   4.205
 1248SOL     OW 4070   7.028   5.635   2.995
 1248SOL    HW1 4071   7.108   5.665   3.038
 1248SOL    HW2 4072   6.997   5.562   3.049
 1249SOL     OW 4073   7.046   6.589   2.705
 1249SOL    HW1 4074   7.085   6.649   2.769
 1249SOL    HW2 4075   7.079   6.619   2.621
 1250SOL     OW 4076   4.496   5.938   3.300
 1250SOL    HW1 4077   4.544   6.018   3.322
 1250SOL    HW2 4078   4.558   5.867   3.317
 1251SOL     OW 4079   5.186   0.360   3.254
 1251SOL    HW1 4080   5.271   0.325   3.281
 1251SOL    HW2 4081   5.195   0.455   3.260
 1252SOL     OW 4082   4.260   6.366   1.777
 1252SOL    HW1 4083   4.258   6.292   1.838
 1252SOL    HW2 4084   4.337   6.351   1.723
 1253SOL     OW 4085   5.444   3.631   3.612
 1253SOL    HW1 4086   5.436   3.724   3.588
 1253SOL    HW2 4087   5.468   3.588   3.530
 1254SOL     OW 4088   0.263   0.694   0.125
 1254SOL    HW1 4089   0.181   0.649   0.145
 1254SOL    HW2 4090   0.276   0.680   0.031
 1255SOL     OW 4091   0.214   0.289   0.997
 1255SOL    HW1 4092   0.242   0.237   1.072
 1255SOL    HW2 4093   0.122   0.266   0.984
 1256SOL     OW 4094   7.243   0.321   0.693
 1256SOL    HW1 4095   7.182   0.382   0.652
 1256SOL    HW2 4096   7.234   0.240   0.642
 1257SOL     OW 4097   0.574   1.315   1.221
 1257SOL    HW1 4098   0.493   1.317   1.171
 1257SOL    HW2 4099   0.589   1.406   1.247
 1258SOL     OW 4100   1.608   1.518   0.716
 1258SOL    HW1 4101   1.561   1.480   0.790
 1258SOL    HW2 4102   1.540   1.534   0.650
 1259SOL     OW 4103   1.142   0.704   0.701
 1259SOL    HW1 4104   1.186   0.787   0.683
 1259SOL    HW2 4105   1.090   0.721   0.780
 1260SOL     OW 4106   1.851   0.620   0.191
 1260SOL    HW1 4107   1.757   0.630   0.174
 1260SOL    HW2 4108   1.863   0.526   0.203
 1261SOL     OW 4109   0.723   1.135   1.067
 1261SOL    HW1 4110   0.666   1.173   1.133
 1261SOL    HW2 4111   0.764   1.210   1.023
 1262SOL     OW 4112   0.905   0.734   1.816
 1262SOL    HW1 4113   0.929   0.798   1.883
 1262SOL    HW2 4114   0.916   0.781   1.733
 1263SOL     OW 4115   0.671   0.965   0.667
 1263SOL    HW1 4116   0.741   0.976   0.732
 1263SOL    HW2 4117   0.604   1.027   0.694
 1264SOL     OW 4118   0.681   1.144   1.835
 1264SOL    HW1 4119   0.729   1.218   1.871
 1264SOL    HW2 4120   0.607   1.182   1.788
 1265SOL     OW 4121   0.354   1.400   1.073
 1265SOL    HW1 4122   0.274   1.370   1.030
 1265SOL    HW2 4123   0.393   1.462   1.011
 1266SOL     OW 4124   1.442   1.507   1.375
 1266SOL    HW1 4125   1.501   1.581   1.388
 1266SOL    HW2 4126   1.367   1.526   1.430
 1267SOL     OW 4127   0.455   0.355   1.378
 1267SOL    HW1 4128   0.530   0.324   1.429
 1267SOL    HW2 4129   0.379   0.331   1.430
 1268SOL     OW 4130   1.578   0.451   0.755
 1268SOL    HW1 4131   1.497   0.447   0.703
 1268SOL    HW2 4132   1.566   0.526   0.813
 1269SOL     OW 4133   0.212   1.716   0.478
 1269SOL    HW1 4134   0.238   1.791   0.532
 1269SOL    HW2 4135   0.278   1.711   0.410
 1270SOL     OW 4136   1.102   1.336   1.645
 1270SOL    HW1 4137   1.158   1.288   1.584
 1270SOL    HW2 4138   1.050   1.268   1.689
 1271SOL     OW 4139   0.288   1.450   0.509
 1271SOL    HW1 4140   0.256   1.539   0.519
 1271SOL    HW2 4141   0.242   1.400   0.576
 1272SOL     OW 4142   0.244   1.095   0.872
 1272SOL    HW1 4143   0.262   1.010   0.911
 1272SOL    HW2 4144   0.202   1.145   0.942
 1273SOL     OW 4145   0.573   1.819   1.413
 1273SOL    HW1 4146   0.505   1.796   1.476
 1273SOL    HW2 4147   0.609   1.901   1.445
 1274SOL     OW 4148   0.564   0.993   0.170
 1274SOL    HW1 4149   0.575   1.074   0.121
 1274SOL    HW2 4150   0.608   1.009   0.253
 1275SOL     OW 4151   1.560   0.079   1.411
 1275SOL    HW1 4152   1.641   0.108   1.370
 1275SOL    HW2 4153   1.557   0.126   1.494
 1276SOL     OW 4154   0.126   0.731   0.531
 1276SOL    HW1 4155   0.052   0.683   0.494
 1276SOL    HW2 4156   0.111   0.728   0.625
 1277SOL     OW 4157   1.866   1.732   0.350
 1277SOL    HW1 4158   1.940   1.714   0.408
 1277SOL    HW2 4159   1.871   1.826   0.334
 1278SOL     OW 4160   0.082   1.530   0.181
 1278SOL    HW1 4161   0.020   1.457   0.187
 1278SOL    HW2 4162   0.053   1.591   0.249
 1279SOL     OW 4163   1.703   0.927   0.673
 1279SOL    HW1 4164   1.790   0.889   0.660
 1279SOL    HW2 4165   1.686   0.978   0.594
 1280SOL     OW 4166   1.659   1.091   0.450
 1280SOL    HW1 4167   1.728   1.083   0.384
 1280SOL    HW2 4168   1.687   1.164   0.506
 1281SOL     OW 4169   0.215   0.706   1.570
 1281SOL    HW1 4170   0.310   0.713   1.582
 1281SOL    HW2 4171   0.183   0.796   1.580
 1282SOL     OW 4172   0.618   1.374   0.761
 1282SOL    HW1 4173   0.568   1.293   0.751
 1282SOL    HW2 4174   0.628   1.406   0.671
 1283SOL     OW 4175   1.248   1.210   1.445
 1283SOL    HW1 4176   1.264   1.148   1.374
 1283SOL    HW2 4177   1.328   1.207   1.497
 1284SOL     OW 4178   0.810   0.085   0.559
 1284SOL    HW1 4179   0.837   0.173   0.532
 1284SOL    HW2 4180   0.716   0.084   0.543
 1285SOL     OW 4181   0.182   0.958   1.259
 1285SOL    HW1 4182   0.271   0.924   1.263
 1285SOL    HW2 4183   0.146   0.922   1.177
 1286SOL     OW 4184   1.445   1.049   0.272
 1286SOL    HW1 4185   1.392   0.974   0.298
 1286SOL    HW2 4186   1.519   1.048   0.333
 1287SOL     OW 4187   1.201   1.832   1.644
 1287SOL    HW1 4188   1.193   1.892   1.570
 1287SOL    HW2 4189   1.221   1.747   1.604
 1288SOL     OW 4190   0.377   0.291   1.847
 1288SOL    HW1 4191   0.403   0.356   1.912
 1288SOL    HW2 4192   0.289   0.265   1.874
 1289SOL     OW 4193   1.484   1.402   0.930
 1289SOL    HW1 4194   1.416   1.434   0.991
 1289SOL    HW2 4195   1.457   1.313   0.908
 1290SOL     OW 4196   1.668   1.795   0.610
 1290SOL    HW1 4197   1.637   1.767   0.523
 1290SOL    HW2 4198   1.662   1.716   0.664
 1291SOL     OW 4199   0.592   0.716   0.283
 1291SOL    HW1 4200   0.587   0.803   0.244
 1291SOL    HW2 4201   0.525   0.717   0.352
 1292SOL     OW 4202   1.288   0.393   0.959
 1292SOL    HW1 4203   1.197   0.363   0.959
 1292SOL    HW2 4204   1.333   0.334   1.019
 1293SOL     OW 4205   1.598   1.687   0.362
 1293SOL    HW1 4206   1.693   1.693   0.354
 1293SOL    HW2 4207   1.567   1.674   0.272
 1294SOL     OW 4208   0.791   0.603   1.427
 1294SOL    HW1 4209   0.761   0.576   1.513
 1294SOL    HW2 4210   0.766   0.532   1.368
 1295SOL     OW 4211   1.406   0.455   1.682
 1295SOL    HW1 4212   1.408   0.505   1.764
 1295SOL    HW2 4213   1.466   0.383   1.696
 1296SOL     OW 4214   0.951   0.885   1.589
 1296SOL    HW1 4215   1.005   0.821   1.544
 1296SOL    HW2 4216   0.904   0.930   1.519
 1297SOL     OW 4217   1.011   0.423   1.212
 1297SOL    HW1 4218   0.917   0.427   1.230
 1297SOL    HW2 4219   1.016   0.391   1.122
 1298SOL     OW 4220   1.056   0.695   0.436
 1298SOL    HW1 4221   1.071   0.685   0.530
 1298SOL    HW2 4222   0.972   0.651   0.421
 1299SOL     OW 4223   0.074   0.819   0.791
 1299SOL    HW1 4224   0.151   0.815   0.848
 1299SOL    HW2 4225   0.065   0.912   0.770
 1300SOL     OW 4226   0.167   1.905   1.655
 1300SOL    HW1 4227   0.143   1.864   1.738
 1300SOL    HW2 4228   0.084   1.936   1.619
 1301SOL     OW 4229   0.894   0.347   0.202
 1301SOL    HW1 4230   0.935   0.399   0.132
 1301SOL    HW2 4231   0.914   0.257   0.179
 1302SOL     OW 4232   1.690   0.567   1.832
 1302SOL    HW1 4233   1.663   0.645   1.784
 1302SOL    HW2 4234   1.714   0.504   1.764
 1303SOL     OW 4235   1.402   1.164   0.583
 1303SOL    HW1 4236   1.483   1.153   0.532
 1303SOL    HW2 4237   1.353   1.232   0.537
 1304SOL     OW 4238   0.574   0.180   0.894
 1304SOL    HW1 4239   0.573   0.193   0.989
 1304SOL    HW2 4240   0.564   0.268   0.857
 1305SOL     OW 4241   1.023   1.486   0.486
 1305SOL    HW1 4242   0.987   1.538   0.415
 1305SOL    HW2 4243   0.969   1.509   0.562
 1306SOL     OW 4244   0.367   1.826   0.878
 1306SOL    HW1 4245   0.409   1.741   0.889
 1306SOL    HW2 4246   0.436   1.890   0.897
 1307SOL     OW 4247   1.801   1.040   0.913
 1307SOL    HW1 4248   1.756   1.026   0.830
 1307SOL    HW2 4249   1.730   1.055   0.976
 1308SOL     OW 4250   1.212   1.570   1.513
 1308SOL    HW1 4251   1.186   1.495   1.566
 1308SOL    HW2 4252   1.130   1.600   1.473
 1309SOL     OW 4253   0.299   0.943   0.242
 1309SOL    HW1 4254   0.389   0.959   0.213
 1309SOL    HW2 4255   0.280   0.854   0.212
 1310SOL     OW 4256   1.488   0.763   0.707
 1310SOL    HW1 4257   1.482   0.728   0.796
 1310SOL    HW2 4258   1.565   0.820   0.709
 1311SOL     OW 4259   0.456   1.286   1.740
 1311SOL    HW1 4260   0.425   1.292   1.650
 1311SOL    HW2 4261   0.378   1.298   1.794
 1312SOL     OW 4262   1.089   1.785   0.165
 1312SOL    HW1 4263   1.032   1.733   0.221
 1312SOL    HW2 4264   1.142   1.720   0.117
 1313SOL     OW 4265   0.201   0.302   1.473
 1313SOL    HW1 4266   0.158   0.379   1.435
 1313SOL    HW2 4267   0.164   0.296   1.562
 1314SOL     OW 4268   1.648   1.393   0.102
 1314SOL    HW1 4269   1.612   1.481   0.111
 1314SOL    HW2 4270   1.571   1.336   0.100
 1315SOL     OW 4271   0.446   1.729   0.317
 1315SOL    HW1 4272   0.493   1.787   0.377
 1315SOL    HW2 4273   0.515   1.691   0.262
 1316SOL     OW 4274   1.370   0.127   0.430
 1316SOL    HW1 4275   1.358   0.097   0.340
 1316SOL    HW2 4276   1.443   0.189   0.425
 1317SOL     OW 4277   0.186   1.783   1.244
 1317SOL    HW1 4278   0.244   1.710   1.269
 1317SOL    HW2 4279   0.166   1.766   1.152
 1318SOL     OW 4280   0.935   1.716   0.862
 1318SOL    HW1 4281   1.019   1.670   0.866
 1318SOL    HW2 4282   0.886   1.672   0.793
 1319SOL     OW 4283   0.398   0.689   0.477
 1319SOL    HW1 4284   0.396   0.594   0.489
 1319SOL    HW2 4285   0.307   0.717   0.486
 1320SOL     OW 4286   1.585   0.172   1.701
 1320SOL    HW1 4287   1.563   0.202   1.789
 1320SOL    HW2 4288   1.596   0.077   1.710
 1321SOL     OW 4289   0.692   0.154   0.049
 1321SOL    HW1 4290   0.788   0.154   0.057
 1321SOL    HW2 4291   0.665   0.069   0.085
 1322SOL     OW 4292   0.752   0.314   1.760
 1322SOL    HW1 4293   0.833   0.263   1.763
 1322SOL    HW2 4294   0.698   0.276   1.829
 1323SOL     OW 4295   0.867   1.526   1.201
 1323SOL    HW1 4296   0.842   1.491   1.116
 1323SOL    HW2 4297   0.925   1.459   1.238
 1324SOL     OW 4298   1.323   0.580   1.448
 1324SOL    HW1 4299   1.362   0.547   1.529
 1324SOL    HW2 4300   1.362   0.667   1.435
 1325SOL     OW 4301   0.814   1.376   0.962
 1325SOL    HW1 4302   0.900   1.373   0.919
 1325SOL    HW2 4303   0.751   1.384   0.891
 1326SOL     OW 4304   0.929   0.539   0.901
 1326SOL    HW1 4305   0.901   0.533   0.810
 1326SOL    HW2 4306   0.957   0.450   0.923
 1327SOL     OW 4307   0.551   0.052   0.472
 1327SOL    HW1 4308   0.472   0.051   0.527
 1327SOL    HW2 4309   0.532   0.114   0.403
 1328SOL     OW 4310   1.423   1.249   0.091
 1328SOL    HW1 4311   1.436   1.170   0.143
 1328SOL    HW2 4312   1.334   1.278   0.112
 1329SOL     OW 4313   0.322   0.043   0.226
 1329SOL    HW1 4314   0.388   0.112   0.232
 1329SOL    HW2 4315   0.372   7.241   0.207
 1330SOL     OW 4316   0.924   0.315   0.471
 1330SOL    HW1 4317   0.908   0.331   0.378
 1330SOL    HW2 4318   1.019   0.320   0.480
 1331SOL     OW 4319   1.071   0.691   1.442
 1331SOL    HW1 4320   1.005   0.621   1.440
 1331SOL    HW2 4321   1.155   0.645   1.442
 1332SOL     OW 4322   1.186   1.608   0.820
 1332SOL    HW1 4323   1.221   1.660   0.748
 1332SOL    HW2 4324   1.224   1.647   0.898
 1333SOL     OW 4325   0.464   1.147   0.706
 1333SOL    HW1 4326   0.393   1.132   0.769
 1333SOL    HW2 4327   0.422   1.143   0.620
 1334SOL     OW 4328   1.262   1.808   0.637
 1334SOL    HW1 4329   1.314   1.869   0.583
 1334SOL    HW2 4330   1.191   1.862   0.672
 1335SOL     OW 4331   1.051   0.487   0.030
 1335SOL    HW1 4332   4.669   4.208   5.132
 1335SOL    HW2 4333   1.098   0.515   0.109
 1336SOL     OW 4334   0.121   0.547   1.365
 1336SOL    HW1 4335   0.202   0.560   1.316
 1336SOL    HW2 4336   0.128   0.608   1.439
 1337SOL     OW 4337   0.576   0.212   1.170
 1337SOL    HW1 4338   0.596   0.126   1.207
 1337SOL    HW2 4339   0.517   0.252   1.234
 1338SOL     OW 4340   0.844   0.517   0.651
 1338SOL    HW1 4341   0.769   0.569   0.624
 1338SOL    HW2 4342   0.857   0.454   0.579
 1339SOL     OW 4343   0.935   0.075   0.798
 1339SOL    HW1 4344   0.900   0.075   0.709
 1339SOL    HW2 4345   0.859   0.063   0.854
 1340SOL     OW 4346   1.418   1.139   0.870
 1340SOL    HW1 4347   1.360   1.065   0.887
 1340SOL    HW2 4348   1.416   1.149   0.775
 1341SOL     OW 4349   1.456   0.631   0.955
 1341SOL    HW1 4350   1.395   0.557   0.966
 1341SOL    HW2 4351   1.517   0.623   1.028
 1342SOL     OW 4352   1.836   0.784   0.409
 1342SOL    HW1 4353   1.895   0.743   0.472
 1342SOL    HW2 4354   1.844   0.731   0.330
 1343SOL     OW 4355   0.521   1.400   0.112
 1343SOL    HW1 4356   0.447   1.375   0.167
 1343SOL    HW2 4357   0.483   1.449   0.040
 1344SOL     OW 4358   1.740   1.278   0.620
 1344SOL    HW1 4359   1.832   1.270   0.646
 1344SOL    HW2 4360   1.713   1.364   0.653
 1345SOL     OW 4361   1.345   0.607   0.066
 1345SOL    HW1 4362   1.295   0.572   0.139
 1345SOL    HW2 4363   1.434   0.618   0.100
 1346SOL     OW 4364   0.515   0.236   0.259
 1346SOL    HW1 4365   0.584   0.221   0.194
 1346SOL    HW2 4366   0.486   0.326   0.242
 1347SOL     OW 4367   1.728   1.243   1.531
 1347SOL    HW1 4368   1.816   1.207   1.521
 1347SOL    HW2 4369   1.743   1.330   1.568
 1348SOL     OW 4370   1.018   1.329   1.321
 1348SOL    HW1 4371   0.938   1.308   1.369
 1348SOL    HW2 4372   1.088   1.296   1.377
 1349SOL     OW 4373   1.605   1.631   1.677
 1349SOL    HW1 4374   1.591   1.669   1.590
 1349SOL    HW2 4375   1.683   1.577   1.668
 1350SOL     OW 4376   1.156   1.251   1.101
 1350SOL    HW1 4377   1.091   1.278   1.165
 1350SOL    HW2 4378   1.120   1.280   1.017
 1351SOL     OW 4379   1.595   1.092   1.085
 1351SOL    HW1 4380   1.587   1.160   1.152
 1351SOL    HW2 4381   1.528   1.113   1.021
 1352SOL     OW 4382   0.878   0.121   1.385
 1352SOL    HW1 4383   0.908   0.116   1.294
 1352SOL    HW2 4384   0.958   0.133   1.436
 1353SOL     OW 4385   0.958   1.116   1.737
 1353SOL    HW1 4386   0.866   1.129   1.761
 1353SOL    HW2 4387   0.957   1.039   1.681
 1354SOL     OW 4388   0.696   1.040   0.401
 1354SOL    HW1 4389   0.679   1.015   0.492
 1354SOL    HW2 4390   0.776   0.994   0.378
 1355SOL     OW 4391   0.429   0.840   1.261
 1355SOL    HW1 4392   0.497   0.844   1.328
 1355SOL    HW2 4393   0.404   0.747   1.259
 1356SOL     OW 4394   1.254   0.356   1.307
 1356SOL    HW1 4395   1.286   0.433   1.354
 1356SOL    HW2 4396   1.167   0.382   1.276
 1357SOL     OW 4397   0.005   1.614   1.394
 1357SOL    HW1 4398   0.057   1.687   1.360
 1357SOL    HW2 4399   0.047   1.536   1.358
 1358SOL     OW 4400   0.319   1.127   0.465
 1358SOL    HW1 4401   0.316   1.196   0.399
 1358SOL    HW2 4402   0.313   1.046   0.415
 1359SOL     OW 4403   0.554   0.477   0.841
 1359SOL    HW1 4404   0.570   0.526   0.760
 1359SOL    HW2 4405   0.609   0.520   0.906
 1360SOL     OW 4406   1.270   1.376   0.453
 1360SOL    HW1 4407   1.325   1.448   0.484
 1360SOL    HW2 4408   1.180   1.405   0.471
 1361SOL     OW 4409   1.316   1.475   1.134
 1361SOL    HW1 4410   1.357   1.479   1.220
 1361SOL    HW2 4411   1.263   1.396   1.136
 1362SOL     OW 4412   1.593   0.623   0.475
 1362SOL    HW1 4413   1.539   0.661   0.544
 1362SOL    HW2 4414   1.667   0.683   0.467
 1363SOL     OW 4415   0.332   1.550   1.300
 1363SOL    HW1 4416   0.327   1.493   1.224
 1363SOL    HW2 4417   0.425   1.567   1.311
 1364SOL     OW 4418   0.482   0.729   1.635
 1364SOL    HW1 4419   0.527   0.778   1.565
 1364SOL    HW2 4420   0.548   0.666   1.665
 1365SOL     OW 4421   1.617   0.792   1.703
 1365SOL    HW1 4422   1.528   0.826   1.698
 1365SOL    HW2 4423   1.663   0.833   1.629
 1366SOL     OW 4424   0.964   0.150   1.784
 1366SOL    HW1 4425   1.043   0.192   1.751
 1366SOL    HW2 4426   0.971   0.059   1.754
 1367SOL     OW 4427   0.509   0.049   1.801
 1367SOL    HW1 4428   0.443   7.259   1.786
 1367SOL    HW2 4429   0.461   0.131   1.795
 1368SOL     OW 4430   0.577   0.886   1.034
 1368SOL    HW1 4431   0.623   0.970   1.038
 1368SOL    HW2 4432   0.528   0.880   1.116
 1369SOL     OW 4433   1.301   0.871   0.998
 1369SOL    HW1 4434   1.212   0.843   0.978
 1369SOL    HW2 4435   1.355   0.792   0.983
 1370SOL     OW 4436   1.183   0.522   0.268
 1370SOL    HW1 4437   1.197   0.447   0.325
 1370SOL    HW2 4438   1.142   0.588   0.323
 1371SOL     OW 4439   0.242   0.155   1.242
 1371SOL    HW1 4440   0.244   0.199   1.327
 1371SOL    HW2 4441   0.292   0.074   1.255
 1372SOL     OW 4442   0.027   1.344   1.297
 1372SOL    HW1 4443   0.060   1.276   1.356
 1372SOL    HW2 4444   7.213   1.355   1.322
 1373SOL     OW 4445   0.692   0.626   1.027
 1373SOL    HW1 4446   0.777   0.624   0.982
 1373SOL    HW2 4447   0.663   0.717   1.019
 1374SOL     OW 4448   1.754   0.964   1.875
 1374SOL    HW1 4449   1.708   0.895   1.826
 1374SOL    HW2 4450   1.694   0.989   1.944
 1375SOL     OW 4451   0.323   0.042   0.627
 1375SOL    HW1 4452   0.299   0.130   0.656
 1375SOL    HW2 4453   0.285   7.262   0.692
 1376SOL     OW 4454   1.566   0.328   0.429
 1376SOL    HW1 4455   1.639   0.282   0.469
 1376SOL    HW2 4456   1.575   0.418   0.460
 1377SOL     OW 4457   1.034   0.778   0.965
 1377SOL    HW1 4458   1.010   0.792   1.057
 1377SOL    HW2 4459   1.002   0.689   0.945
 1378SOL     OW 4460   0.972   1.573   1.705
 1378SOL    HW1 4461   0.967   1.612   1.618
 1378SOL    HW2 4462   0.999   1.482   1.689
 1379SOL     OW 4463   1.835   1.492   1.603
 1379SOL    HW1 4464   1.862   1.522   1.516
 1379SOL    HW2 4465   1.911   1.507   1.659
 1380SOL     OW 4466   0.355   0.871   1.833
 1380SOL    HW1 4467   0.423   0.919   1.880
 1380SOL    HW2 4468   0.402   0.825   1.764
 1381SOL     OW 4469   1.556   0.320   0.158
 1381SOL    HW1 4470   1.470   0.294   0.126
 1381SOL    HW2 4471   1.552   0.305   0.252
 1382SOL     OW 4472   1.263   0.856   0.003
 1382SOL    HW1 4473   1.290   0.765   0.017
 1382SOL    HW2 4474   4.983   4.541   5.129
 1383SOL     OW 4475   1.066   1.355   0.860
 1383SOL    HW1 4476   1.077   1.288   0.793
 1383SOL    HW2 4477   1.116   1.430   0.828
 1384SOL     OW 4478   0.308   0.819   0.947
 1384SOL    HW1 4479   0.400   0.842   0.958
 1384SOL    HW2 4480   0.305   0.724   0.961
 1385SOL     OW 4481   0.328   0.535   0.980
 1385SOL    HW1 4482   0.282   0.452   0.984
 1385SOL    HW2 4483   0.404   0.519   0.923
 1386SOL     OW 4484   1.154   0.339   1.703
 1386SOL    HW1 4485   1.108   0.396   1.765
 1386SOL    HW2 4486   1.240   0.381   1.692
 1387SOL     OW 4487   1.126   0.178   1.486
 1387SOL    HW1 4488   1.136   0.233   1.564
 1387SOL    HW2 4489   1.179   0.221   1.419
 1388SOL     OW 4490   7.212   1.301   0.211
 1388SOL    HW1 4491   7.199   1.251   0.130
 1388SOL    HW2 4492   7.257   1.241   0.270
 1389SOL     OW 4493   0.120   1.759   0.981
 1389SOL    HW1 4494   0.117   1.669   0.951
 1389SOL    HW2 4495   0.198   1.796   0.939
 1390SOL     OW 4496   0.494   1.574   0.909
 1390SOL    HW1 4497   0.564   1.636   0.928
 1390SOL    HW2 4498   0.535   1.506   0.855
 1391SOL     OW 4499   0.939   0.785   1.218
 1391SOL    HW1 4500   1.002   0.771   1.289
 1391SOL    HW2 4501   0.863   0.733   1.243
 1392SOL     OW 4502   7.241   0.546   1.127
 1392SOL    HW1 4503   0.036   0.517   1.073
 1392SOL    HW2 4504   7.275   0.544   1.216
 1393SOL     OW 4505   0.180   0.483   1.726
 1393SOL    HW1 4506   0.270   0.453   1.737
 1393SOL    HW2 4507   0.187   0.559   1.668
 1394SOL     OW 4508   1.382   0.921   1.650
 1394SOL    HW1 4509   1.403   1.014   1.643
 1394SOL    HW2 4510   1.373   0.891   1.560
 1395SOL     OW 4511   0.826   0.584   0.347
 1395SOL    HW1 4512   0.823   0.505   0.293
 1395SOL    HW2 4513   0.746   0.631   0.325
 1396SOL     OW 4514   1.642   0.604   1.158
 1396SOL    HW1 4515   1.636   0.542   1.231
 1396SOL    HW2 4516   1.734   0.601   1.131
 1397SOL     OW 4517   0.214   1.566   1.726
 1397SOL    HW1 4518   0.198   1.636   1.790
 1397SOL    HW2 4519   0.228   1.488   1.778
 1398SOL     OW 4520   0.737   0.435   1.218
 1398SOL    HW1 4521   0.686   0.356   1.200
 1398SOL    HW2 4522   0.709   0.497   1.151
 1399SOL     OW 4523   0.958   1.665   1.439
 1399SOL    HW1 4524   0.921   1.621   1.363
 1399SOL    HW2 4525   0.940   1.758   1.425
 1400SOL     OW 4526   0.449   0.493   0.201
 1400SOL    HW1 4527   0.517   0.556   0.222
 1400SOL    HW2 4528   0.371   0.545   0.184
 1401SOL     OW 4529   0.135   1.143   1.453
 1401SOL    HW1 4530   0.133   1.090   1.532
 1401SOL    HW2 4531   0.150   1.080   1.382
 1402SOL     OW 4532   1.283   1.039   1.215
 1402SOL    HW1 4533   1.297   0.977   1.143
 1402SOL    HW2 4534   1.241   1.115   1.174
 1403SOL     OW 4535   1.276   0.840   0.324
 1403SOL    HW1 4536   1.207   0.796   0.373
 1403SOL    HW2 4537   1.250   0.830   0.232
 1404SOL     OW 4538   1.761   1.729   1.158
 1404SOL    HW1 4539   1.833   1.749   1.097
 1404SOL    HW2 4540   1.739   1.638   1.139
 1405SOL     OW 4541   1.259   1.733   1.062
 1405SOL    HW1 4542   1.347   1.770   1.054
 1405SOL    HW2 4543   1.273   1.645   1.097
 1406SOL     OW 4544   0.092   1.269   1.038
 1406SOL    HW1 4545   0.084   1.301   1.127
 1406SOL    HW2 4546   0.016   1.213   1.025
 1407SOL     OW 4547   0.723   1.659   1.780
 1407SOL    HW1 4548   0.697   1.733   1.725
 1407SOL    HW2 4549   0.814   1.643   1.756
 1408SOL     OW 4550   0.959   0.093   0.125
 1408SOL    HW1 4551   1.021   0.040   0.074
 1408SOL    HW2 4552   0.941   0.041   0.203
 1409SOL     OW 4553   1.775   0.179   0.531
 1409SOL    HW1 4554   1.827   0.152   0.456
 1409SOL    HW2 4555   1.766   0.100   0.585
 1410SOL     OW 4556   1.412   1.593   0.537
 1410SOL    HW1 4557   1.469   1.629   0.469
 1410SOL    HW2 4558   1.359   1.668   0.565
 1411SOL     OW 4559   0.137   1.768   1.894
 1411SOL    HW1 4560   0.083   1.705   1.940
 1411SOL    HW2 4561   0.174   1.823   1.963
 1412SOL     OW 4562   1.278   0.936   0.664
 1412SOL    HW1 4563   1.352   0.875   0.670
 1412SOL    HW2 4564   1.315   1.014   0.622
 1413SOL     OW 4565   0.768   1.277   1.420
 1413SOL    HW1 4566   0.742   1.326   1.498
 1413SOL    HW2 4567   0.695   1.288   1.359
 1414SOL     OW 4568   0.663   1.632   0.162
 1414SOL    HW1 4569   0.676   1.662   0.072
 1414SOL    HW2 4570   0.629   1.543   0.153
 1415SOL     OW 4571   1.611   1.725   1.405
 1415SOL    HW1 4572   1.661   1.726   1.323
 1415SOL    HW2 4573   1.603   1.818   1.429
 1416SOL     OW 4574   1.844   0.129   0.998
 1416SOL    HW1 4575   1.851   0.048   0.947
 1416SOL    HW2 4576   1.763   0.170   0.968
 1417SOL     OW 4577   0.244   0.290   0.716
 1417SOL    HW1 4578   0.151   0.310   0.703
 1417SOL    HW2 4579   0.255   0.289   0.811
 1418SOL     OW 4580   1.253   1.606   0.038
 1418SOL    HW1 4581   1.239   1.523   0.084
 1418SOL    HW2 4582   4.919   5.220   5.096
 1419SOL     OW 4583   0.827   1.016   1.386
 1419SOL    HW1 4584   0.860   1.011   1.296
 1419SOL    HW2 4585   0.807   1.109   1.399
 1420SOL     OW 4586   0.917   0.910   0.330
 1420SOL    HW1 4587   0.965   0.929   0.250
 1420SOL    HW2 4588   0.963   0.836   0.369
 1421SOL     OW 4589   1.530   1.642   0.099
 1421SOL    HW1 4590   1.437   1.661   0.082
 1421SOL    HW2 4591   1.578   1.704   0.044
 1422SOL     OW 4592   0.344   1.324   1.497
 1422SOL    HW1 4593   0.329   1.401   1.442
 1422SOL    HW2 4594   0.272   1.265   1.476
 1423SOL     OW 4595   1.589   1.290   1.284
 1423SOL    HW1 4596   1.643   1.267   1.360
 1423SOL    HW2 4597   1.531   1.359   1.315
 1424SOL     OW 4598   1.068   1.122   0.712
 1424SOL    HW1 4599   0.994   1.077   0.753
 1424SOL    HW2 4600   1.132   1.053   0.694
 1425SOL     OW 4601   1.026   0.281   0.966
 1425SOL    HW1 4602   1.009   0.235   0.884
 1425SOL    HW2 4603   1.009   0.216   1.034
 1426SOL     OW 4604   0.630   1.467   0.500
 1426SOL    HW1 4605   0.673   1.416   0.431
 1426SOL    HW2 4606   0.539   1.473   0.472
 1427SOL     OW 4607   1.742   0.401   1.367
 1427SOL    HW1 4608   1.826   0.446   1.366
 1427SOL    HW2 4609   1.760   0.315   1.327
 1428SOL     OW 4610   0.292   1.348   0.260
 1428SOL    HW1 4611   0.223   1.398   0.217
 1428SOL    HW2 4612   0.298   1.386   0.348
 1429SOL     OW 4613   0.140   0.960   1.666
 1429SOL    HW1 4614   0.062   0.913   1.696
 1429SOL    HW2 4615   0.204   0.949   1.736
 1430SOL     OW 4616   0.669   0.255   1.504
 1430SOL    HW1 4617   0.745   0.213   1.464
 1430SOL    HW2 4618   0.696   0.273   1.594
 1431SOL     OW 4619   0.005   0.291   0.101
 1431SOL    HW1 4620   7.192   0.266   0.088
 1431SOL    HW2 4621   0.048   0.271   0.017
 1432SOL     OW 4622   1.396   0.848   1.389
 1432SOL    HW1 4623   1.341   0.907   1.336
 1432SOL    HW2 4624   1.482   0.852   1.347
 1433SOL     OW 4625   0.076   0.128   0.318
 1433SOL    HW1 4626   0.052   0.191   0.250
 1433SOL    HW2 4627   0.167   0.105   0.298
 1434SOL     OW 4628   1.191   1.375   0.180
 1434SOL    HW1 4629   1.119   1.320   0.210
 1434SOL    HW2 4630   1.243   1.392   0.258
 1435SOL     OW 4631   0.637   0.829   1.434
 1435SOL    HW1 4632   0.696   0.903   1.424
 1435SOL    HW2 4633   0.694   0.752   1.430
 1436SOL     OW 4634   1.513   1.829   1.037
 1436SOL    HW1 4635   1.542   1.886   0.966
 1436SOL    HW2 4636   1.594   1.796   1.076
 1437SOL     OW 4637   0.707   0.575   1.693
 1437SOL    HW1 4638   0.769   0.625   1.746
 1437SOL    HW2 4639   0.720   0.484   1.720
 1438SOL     OW 4640   1.466   1.183   1.616
 1438SOL    HW1 4641   1.461   1.205   1.709
 1438SOL    HW2 4642   1.555   1.207   1.590
 1439SOL     OW 4643   0.383   1.756   1.600
 1439SOL    HW1 4644   0.305   1.811   1.606
 1439SOL    HW2 4645   0.352   1.668   1.621
 1440SOL     OW 4646   1.634   0.873   1.253
 1440SOL    HW1 4647   1.641   0.791   1.205
 1440SOL    HW2 4648   1.624   0.940   1.185
 1441SOL     OW 4649   1.199   0.338   0.473
 1441SOL    HW1 4650   1.248   0.256   0.467
 1441SOL    HW2 4651   1.237   0.383   0.549
 1442SOL     OW 4652   0.614   0.688   0.652
 1442SOL    HW1 4653   0.639   0.780   0.660
 1442SOL    HW2 4654   0.539   0.689   0.592
 1443SOL     OW 4655   1.761   0.372   1.645
 1443SOL    HW1 4656   1.746   0.390   1.553
 1443SOL    HW2 4657   1.704   0.297   1.664
 1444SOL     OW 4658   1.731   0.932   1.501
 1444SOL    HW1 4659   1.718   1.026   1.510
 1444SOL    HW2 4660   1.702   0.912   1.412
 1445SOL     OW 4661   0.799   1.293   0.037
 1445SOL    HW1 4662   0.777   1.304   0.129
 1445SOL    HW2 4663   4.359   4.957   5.136
 1446SOL     OW 4664   0.671   1.776   0.933
 1446SOL    HW1 4665   0.653   1.869   0.918
 1446SOL    HW2 4666   0.765   1.767   0.918
 1447SOL     OW 4667   0.871   0.988   0.863
 1447SOL    HW1 4668   0.924   0.918   0.900
 1447SOL    HW2 4669   0.828   1.028   0.939
 1448SOL     OW 4670   1.059   0.995   0.116
 1448SOL    HW1 4671   1.010   1.025   0.039
 1448SOL    HW2 4672   1.138   0.954   0.080
 1449SOL     OW 4673   1.839   1.552   0.861
 1449SOL    HW1 4674   1.768   1.544   0.798
 1449SOL    HW2 4675   1.807   1.506   0.939
 1450SOL     OW 4676   0.229   1.341   1.889
 1450SOL    HW1 4677   0.137   1.315   1.883
 1450SOL    HW2 4678   0.244   1.353   1.983
 1451SOL     OW 4679   0.146   1.256   0.657
 1451SOL    HW1 4680   0.166   1.208   0.737
 1451SOL    HW2 4681   0.179   1.201   0.587
 1452SOL     OW 4682   0.679   1.415   1.636
 1452SOL    HW1 4683   0.600   1.376   1.671
 1452SOL    HW2 4684   0.690   1.496   1.686
 1453SOL     OW 4685   1.791   0.144   1.270
 1453SOL    HW1 4686   1.839   0.066   1.296
 1453SOL    HW2 4687   1.806   0.150   1.175
 1454SOL     OW 4688   0.397   0.424   0.527
 1454SOL    HW1 4689   0.420   0.356   0.464
 1454SOL    HW2 4690   0.350   0.378   0.596
 1455SOL     OW 4691   1.698   1.471   1.088
 1455SOL    HW1 4692   1.623   1.449   1.033
 1455SOL    HW2 4693   1.699   1.404   1.156
 1456SOL     OW 4694   0.364   0.577   1.248
 1456SOL    HW1 4695   0.409   0.501   1.287
 1456SOL    HW2 4696   0.363   0.558   1.154
 1457SOL     OW 4697   0.819   1.617   0.638
 1457SOL    HW1 4698   0.815   1.702   0.594
 1457SOL    HW2 4699   0.750   1.565   0.597
 1458SOL     OW 4700   1.414   0.214   1.143
 1458SOL    HW1 4701   1.480   0.171   1.197
 1458SOL    HW2 4702   1.359   0.262   1.205
 1459SOL     OW 4703   0.987   0.067   1.133
 1459SOL    HW1 4704   0.940   7.262   1.144
 1459SOL    HW2 4705   1.076   0.042   1.111
 1460SOL     OW 4706   0.762   1.296   0.320
 1460SOL    HW1 4707   0.728   1.213   0.352
 1460SOL    HW2 4708   0.857   1.285   0.321
 1461SOL     OW 4709   0.610   1.579   1.290
 1461SOL    HW1 4710   0.603   1.666   1.330
 1461SOL    HW2 4711   0.700   1.574   1.258
 1462SOL     OW 4712   1.320   0.036   0.168
 1462SOL    HW1 4713   1.309   0.121   0.125
 1462SOL    HW2 4714   1.254   7.258   0.128
 1463SOL     OW 4715   1.300   0.473   0.692
 1463SOL    HW1 4716   1.250   0.554   0.689
 1463SOL    HW2 4717   1.292   0.443   0.782
 1464SOL     OW 4718   1.610   0.234   0.926
 1464SOL    HW1 4719   1.530   0.233   0.979
 1464SOL    HW2 4720   1.595   0.304   0.861
 1465SOL     OW 4721   0.057   1.064   0.298
 1465SOL    HW1 4722   0.139   1.025   0.269
 1465SOL    HW2 4723   7.267   1.007   0.263
 1466SOL     OW 4724   0.892   1.666   0.318
 1466SOL    HW1 4725   0.813   1.649   0.268
 1466SOL    HW2 4726   0.867   1.735   0.380
 1467SOL     OW 4727   0.252   0.693   2.019
 1467SOL    HW1 4728   0.162   0.670   1.998
 1467SOL    HW2 4729   0.279   0.752   1.948
 1468SOL     OW 4730   0.206   0.266   2.847
 1468SOL    HW1 4731   0.233   0.214   2.922
 1468SOL    HW2 4732   0.112   0.252   2.840
 1469SOL     OW 4733   7.230   0.307   2.544
 1469SOL    HW1 4734   7.150   0.358   2.556
 1469SOL    HW2 4735   7.202   0.228   2.498
 1470SOL     OW 4736   0.566   1.316   3.081
 1470SOL    HW1 4737   0.485   1.317   3.031
 1470SOL    HW2 4738   0.580   1.407   3.107
 1471SOL     OW 4739   1.594   1.531   2.563
 1471SOL    HW1 4740   1.549   1.493   2.638
 1471SOL    HW2 4741   1.528   1.536   2.494
 1472SOL     OW 4742   1.131   0.717   2.549
 1472SOL    HW1 4743   1.178   0.799   2.534
 1472SOL    HW2 4744   1.084   0.731   2.631
 1473SOL     OW 4745   1.811   0.581   2.071
 1473SOL    HW1 4746   1.773   0.583   1.983
 1473SOL    HW2 4747   1.768   0.507   2.114
 1474SOL     OW 4748   0.718   1.135   2.926
 1474SOL    HW1 4749   0.660   1.173   2.991
 1474SOL    HW2 4750   0.759   1.210   2.883
 1475SOL     OW 4751   0.907   0.735   3.677
 1475SOL    HW1 4752   0.932   0.799   3.743
 1475SOL    HW2 4753   0.918   0.781   3.594
 1476SOL     OW 4754   0.686   0.980   2.516
 1476SOL    HW1 4755   0.755   0.981   2.581
 1476SOL    HW2 4756   0.621   1.043   2.548
 1477SOL     OW 4757   0.681   1.142   3.701
 1477SOL    HW1 4758   0.729   1.217   3.736
 1477SOL    HW2 4759   0.608   1.180   3.652
 1478SOL     OW 4760   0.340   1.403   2.938
 1478SOL    HW1 4761   0.263   1.371   2.891
 1478SOL    HW2 4762   0.382   1.463   2.876
 1479SOL     OW 4763   1.441   1.505   3.234
 1479SOL    HW1 4764   1.500   1.579   3.249
 1479SOL    HW2 4765   1.366   1.523   3.290
 1480SOL     OW 4766   0.457   0.343   3.232
 1480SOL    HW1 4767   0.531   0.315   3.285
 1480SOL    HW2 4768   0.380   0.321   3.284
 1481SOL     OW 4769   1.615   0.477   2.600
 1481SOL    HW1 4770   1.597   0.512   2.512
 1481SOL    HW2 4771   1.564   0.532   2.659
 1482SOL     OW 4772   0.214   1.736   2.341
 1482SOL    HW1 4773   0.251   1.806   2.396
 1482SOL    HW2 4774   0.270   1.736   2.263
 1483SOL     OW 4775   1.103   1.331   3.507
 1483SOL    HW1 4776   1.159   1.283   3.446
 1483SOL    HW2 4777   1.051   1.263   3.550
 1484SOL     OW 4778   0.224   1.469   2.401
 1484SOL    HW1 4779   0.217   1.562   2.382
 1484SOL    HW2 4780   0.199   1.460   2.493
 1485SOL     OW 4781   0.281   1.091   2.752
 1485SOL    HW1 4782   0.282   1.003   2.789
 1485SOL    HW2 4783   0.235   1.144   2.818
 1486SOL     OW 4784   0.562   1.826   3.268
 1486SOL    HW1 4785   0.492   1.807   3.332
 1486SOL    HW2 4786   0.605   1.904   3.303
 1487SOL     OW 4787   0.563   0.977   2.027
 1487SOL    HW1 4788   0.607   1.022   1.956
 1487SOL    HW2 4789   0.608   1.006   2.106
 1488SOL     OW 4790   1.574   0.054   3.305
 1488SOL    HW1 4791   1.639   0.094   3.247
 1488SOL    HW2 4792   1.565   0.117   3.377
 1489SOL     OW 4793   0.110   0.757   2.401
 1489SOL    HW1 4794   0.037   0.701   2.375
 1489SOL    HW2 4795   0.096   0.772   2.495
 1490SOL     OW 4796   1.853   1.731   2.182
 1490SOL    HW1 4797   1.928   1.721   2.241
 1490SOL    HW2 4798   1.853   1.824   2.160
 1491SOL     OW 4799   7.268   1.563   1.995
 1491SOL    HW1 4800   7.258   1.468   1.993
 1491SOL    HW2 4801   7.184   1.597   1.962
 1492SOL     OW 4802   1.702   0.936   2.527
 1492SOL    HW1 4803   1.785   0.893   2.510
 1492SOL    HW2 4804   1.685   0.988   2.449
 1493SOL     OW 4805   1.665   1.113   2.305
 1493SOL    HW1 4806   1.746   1.095   2.257
 1493SOL    HW2 4807   1.689   1.182   2.366
 1494SOL     OW 4808   0.217   0.694   3.444
 1494SOL    HW1 4809   0.312   0.703   3.456
 1494SOL    HW2 4810   0.184   0.784   3.452
 1495SOL     OW 4811   0.621   1.393   2.620
 1495SOL    HW1 4812   0.578   1.308   2.613
 1495SOL    HW2 4813   0.624   1.427   2.531
 1496SOL     OW 4814   1.247   1.208   3.305
 1496SOL    HW1 4815   1.261   1.145   3.234
 1496SOL    HW2 4816   1.328   1.204   3.356
 1497SOL     OW 4817   0.849   0.021   2.391
 1497SOL    HW1 4818   0.886   0.102   2.355
 1497SOL    HW2 4819   0.755   0.029   2.374
 1498SOL     OW 4820   0.183   0.944   3.111
 1498SOL    HW1 4821   0.274   0.917   3.122
 1498SOL    HW2 4822   0.154   0.898   3.032
 1499SOL     OW 4823   1.542   1.029   2.067
 1499SOL    HW1 4824   1.472   0.970   2.093
 1499SOL    HW2 4825   1.581   1.059   2.149
 1500SOL     OW 4826   1.193   1.826   3.503
 1500SOL    HW1 4827   1.189   1.888   3.430
 1500SOL    HW2 4828   1.216   1.742   3.464
 1501SOL     OW 4829   0.374   0.285   3.719
 1501SOL    HW1 4830   0.404   0.356   3.777
 1501SOL    HW2 4831   0.291   0.256   3.757
 1502SOL     OW 4832   1.481   1.413   2.783
 1502SOL    HW1 4833   1.415   1.441   2.847
 1502SOL    HW2 4834   1.456   1.324   2.759
 1503SOL     OW 4835   1.625   1.824   2.410
 1503SOL    HW1 4836   1.618   1.768   2.333
 1503SOL    HW2 4837   1.633   1.763   2.483
 1504SOL     OW 4838   0.588   0.697   2.143
 1504SOL    HW1 4839   0.589   0.783   2.102
 1504SOL    HW2 4840   0.520   0.703   2.210
 1505SOL     OW 4841   1.279   0.394   2.801
 1505SOL    HW1 4842   1.188   0.366   2.802
 1505SOL    HW2 4843   1.325   0.331   2.856
 1506SOL     OW 4844   1.585   1.667   2.186
 1506SOL    HW1 4845   1.680   1.673   2.176
 1506SOL    HW2 4846   1.551   1.654   2.098
 1507SOL     OW 4847   0.795   0.597   3.293
 1507SOL    HW1 4848   0.762   0.570   3.379
 1507SOL    HW2 4849   0.771   0.526   3.234
 1508SOL     OW 4850   1.405   0.456   3.544
 1508SOL    HW1 4851   1.407   0.505   3.626
 1508SOL    HW2 4852   1.466   0.383   3.557
 1509SOL     OW 4853   0.951   0.886   3.448
 1509SOL    HW1 4854   1.006   0.822   3.403
 1509SOL    HW2 4855   0.904   0.931   3.378
 1510SOL     OW 4856   1.017   0.419   3.066
 1510SOL    HW1 4857   0.923   0.423   3.088
 1510SOL    HW2 4858   1.019   0.383   2.977
 1511SOL     OW 4859   1.065   0.698   2.280
 1511SOL    HW1 4860   1.084   0.697   2.374
 1511SOL    HW2 4861   0.980   0.656   2.271
 1512SOL     OW 4862   0.051   0.856   2.663
 1512SOL    HW1 4863   0.134   0.840   2.708
 1512SOL    HW2 4864   0.016   0.935   2.705
 1513SOL     OW 4865   0.134   1.908   3.491
 1513SOL    HW1 4866   0.123   1.872   3.579
 1513SOL    HW2 4867   0.046   1.915   3.456
 1514SOL     OW 4868   0.865   0.359   2.066
 1514SOL    HW1 4869   0.918   0.393   1.994
 1514SOL    HW2 4870   0.810   0.292   2.026
 1515SOL     OW 4871   1.689   0.568   3.694
 1515SOL    HW1 4872   1.663   0.647   3.646
 1515SOL    HW2 4873   1.714   0.506   3.626
 1516SOL     OW 4874   1.405   1.163   2.425
 1516SOL    HW1 4875   1.486   1.153   2.376
 1516SOL    HW2 4876   1.353   1.226   2.374
 1517SOL     OW 4877   0.629   0.145   2.756
 1517SOL    HW1 4878   0.616   0.167   2.848
 1517SOL    HW2 4879   0.588   0.217   2.708
 1518SOL     OW 4880   1.003   1.465   2.332
 1518SOL    HW1 4881   0.983   1.534   2.269
 1518SOL    HW2 4882   0.968   1.497   2.415
 1519SOL     OW 4883   0.364   1.828   2.743
 1519SOL    HW1 4884   0.408   1.744   2.755
 1519SOL    HW2 4885   0.432   1.893   2.763
 1520SOL     OW 4886   1.801   1.043   2.768
 1520SOL    HW1 4887   1.757   1.028   2.684
 1520SOL    HW2 4888   1.729   1.056   2.830
 1521SOL     OW 4889   1.210   1.566   3.373
 1521SOL    HW1 4890   1.186   1.490   3.426
 1521SOL    HW2 4891   1.127   1.594   3.334
 1522SOL     OW 4892   0.309   0.948   2.146
 1522SOL    HW1 4893   0.392   0.959   2.100
 1522SOL    HW2 4894   0.288   0.855   2.136
 1523SOL     OW 4895   1.481   0.779   2.572
 1523SOL    HW1 4896   1.480   0.736   2.657
 1523SOL    HW2 4897   1.561   0.832   2.573
 1524SOL     OW 4898   0.462   1.278   3.593
 1524SOL    HW1 4899   0.423   1.281   3.506
 1524SOL    HW2 4900   0.391   1.303   3.652
 1525SOL     OW 4901   1.160   1.758   2.085
 1525SOL    HW1 4902   1.074   1.736   2.120
 1525SOL    HW2 4903   1.176   1.692   2.018
 1526SOL     OW 4904   0.202   0.293   3.322
 1526SOL    HW1 4905   0.166   0.377   3.293
 1526SOL    HW2 4906   0.127   0.246   3.358
 1527SOL     OW 4907   1.651   1.394   1.960
 1527SOL    HW1 4908   1.609   1.479   1.949
 1527SOL    HW2 4909   1.586   1.331   1.929
 1528SOL     OW 4910   0.461   1.757   2.183
 1528SOL    HW1 4911   0.508   1.808   2.249
 1528SOL    HW2 4912   0.530   1.716   2.131
 1529SOL     OW 4913   1.415   0.120   2.254
 1529SOL    HW1 4914   1.365   0.124   2.173
 1529SOL    HW2 4915   1.501   0.085   2.228
 1530SOL     OW 4916   0.184   1.776   3.081
 1530SOL    HW1 4917   0.239   1.704   3.112
 1530SOL    HW2 4918   0.163   1.752   2.991
 1531SOL     OW 4919   0.932   1.708   2.735
 1531SOL    HW1 4920   1.016   1.660   2.739
 1531SOL    HW2 4921   0.886   1.668   2.661
 1532SOL     OW 4922   0.384   0.687   2.333
 1532SOL    HW1 4923   0.380   0.593   2.347
 1532SOL    HW2 4924   0.295   0.718   2.348
 1533SOL     OW 4925   1.588   0.177   3.573
 1533SOL    HW1 4926   1.563   0.209   3.660
 1533SOL    HW2 4927   1.605   0.084   3.586
 1534SOL     OW 4928   0.683   0.153   1.983
 1534SOL    HW1 4929   0.742   0.080   2.001
 1534SOL    HW2 4930   0.618   0.117   1.923
 1535SOL     OW 4931   0.755   0.313   3.621
 1535SOL    HW1 4932   0.836   0.264   3.623
 1535SOL    HW2 4933   0.701   0.276   3.691
 1536SOL     OW 4934   0.856   1.526   3.071
 1536SOL    HW1 4935   0.832   1.492   2.984
 1536SOL    HW2 4936   0.918   1.462   3.105
 1537SOL     OW 4937   1.319   0.579   3.309
 1537SOL    HW1 4938   1.359   0.547   3.390
 1537SOL    HW2 4939   1.358   0.666   3.296
 1538SOL     OW 4940   0.809   1.381   2.828
 1538SOL    HW1 4941   0.895   1.380   2.788
 1538SOL    HW2 4942   0.748   1.394   2.755
 1539SOL     OW 4943   0.915   0.531   2.741
 1539SOL    HW1 4944   0.895   0.516   2.649
 1539SOL    HW2 4945   0.944   0.446   2.774
 1540SOL     OW 4946   0.573   0.047   2.349
 1540SOL    HW1 4947   0.498   0.034   2.407
 1540SOL    HW2 4948   0.549   0.121   2.294
 1541SOL     OW 4949   1.449   1.219   1.888
 1541SOL    HW1 4950   1.478   1.148   1.946
 1541SOL    HW2 4951   1.366   1.249   1.926
 1542SOL     OW 4952   0.315   0.046   2.119
 1542SOL    HW1 4953   0.380   0.114   2.137
 1542SOL    HW2 4954   0.366   7.248   2.093
 1543SOL     OW 4955   0.960   0.259   2.305
 1543SOL    HW1 4956   0.930   0.294   2.221
 1543SOL    HW2 4957   1.054   0.276   2.306
 1544SOL     OW 4958   1.068   0.693   3.298
 1544SOL    HW1 4959   1.000   0.625   3.300
 1544SOL    HW2 4960   1.150   0.644   3.299
 1545SOL     OW 4961   1.188   1.608   2.679
 1545SOL    HW1 4962   1.219   1.659   2.604
 1545SOL    HW2 4963   1.227   1.651   2.755
 1546SOL     OW 4964   0.487   1.157   2.582
 1546SOL    HW1 4965   0.421   1.135   2.648
 1546SOL    HW2 4966   0.441   1.150   2.499
 1547SOL     OW 4967   1.248   1.799   2.483
 1547SOL    HW1 4968   1.296   1.862   2.429
 1547SOL    HW2 4969   1.176   1.850   2.520
 1548SOL     OW 4970   1.035   0.498   1.893
 1548SOL    HW1 4971   0.996   0.582   1.868
 1548SOL    HW2 4972   1.096   0.521   1.963
 1549SOL     OW 4973   0.132   0.548   3.229
 1549SOL    HW1 4974   0.215   0.560   3.184
 1549SOL    HW2 4975   0.139   0.602   3.308
 1550SOL     OW 4976   0.584   0.205   3.025
 1550SOL    HW1 4977   0.604   0.120   3.065
 1550SOL    HW2 4978   0.524   0.247   3.086
 1551SOL     OW 4979   0.873   0.458   2.484
 1551SOL    HW1 4980   0.839   0.513   2.413
 1551SOL    HW2 4981   0.902   0.378   2.440
 1552SOL     OW 4982   0.897   0.081   2.654
 1552SOL    HW1 4983   0.879   0.060   2.562
 1552SOL    HW2 4984   0.811   0.093   2.693
 1553SOL     OW 4985   1.416   1.154   2.716
 1553SOL    HW1 4986   1.344   1.093   2.730
 1553SOL    HW2 4987   1.424   1.160   2.621
 1554SOL     OW 4988   1.457   0.622   2.804
 1554SOL    HW1 4989   1.396   0.548   2.813
 1554SOL    HW2 4990   1.516   0.613   2.879
 1555SOL     OW 4991   1.812   0.781   2.257
 1555SOL    HW1 4992   1.878   0.745   2.315
 1555SOL    HW2 4993   1.810   0.721   2.182
 1556SOL     OW 4994   0.502   1.422   2.059
 1556SOL    HW1 4995   0.419   1.396   2.099
 1556SOL    HW2 4996   0.511   1.365   1.983
 1557SOL     OW 4997   1.745   1.290   2.486
 1557SOL    HW1 4998   1.838   1.285   2.509
 1557SOL    HW2 4999   1.718   1.377   2.516
 1558SOL     OW 5000   1.399   0.580   1.925
 1558SOL    HW1 5001   1.344   0.553   1.999
 1558SOL    HW2 5002   1.489   0.560   1.954
 1559SOL     OW 5003   0.502   0.249   2.168
 1559SOL    HW1 5004   0.574   0.223   2.111
 1559SOL    HW2 5005   0.473   0.333   2.133
 1560SOL     OW 5006   1.728   1.242   3.389
 1560SOL    HW1 5007   1.816   1.205   3.378
 1560SOL    HW2 5008   1.742   1.329   3.426
 1561SOL     OW 5009   1.019   1.334   3.186
 1561SOL    HW1 5010   0.938   1.308   3.230
 1561SOL    HW2 5011   1.089   1.299   3.241
 1562SOL     OW 5012   1.603   1.628   3.539
 1562SOL    HW1 5013   1.590   1.665   3.452
 1562SOL    HW2 5014   1.682   1.574   3.531
 1563SOL     OW 5015   1.155   1.252   2.966
 1563SOL    HW1 5016   1.093   1.279   3.033
 1563SOL    HW2 5017   1.117   1.283   2.883
 1564SOL     OW 5018   1.591   1.092   2.936
 1564SOL    HW1 5019   1.583   1.160   3.004
 1564SOL    HW2 5020   1.524   1.115   2.872
 1565SOL     OW 5021   0.878   0.118   3.245
 1565SOL    HW1 5022   0.908   0.112   3.154
 1565SOL    HW2 5023   0.957   0.132   3.296
 1566SOL     OW 5024   0.957   1.114   3.600
 1566SOL    HW1 5025   0.865   1.126   3.624
 1566SOL    HW2 5026   0.957   1.038   3.542
 1567SOL     OW 5027   0.711   1.052   2.250
 1567SOL    HW1 5028   0.695   1.026   2.340
 1567SOL    HW2 5029   0.792   1.006   2.225
 1568SOL     OW 5030   0.434   0.835   3.123
 1568SOL    HW1 5031   0.502   0.841   3.190
 1568SOL    HW2 5032   0.412   0.742   3.120
 1569SOL     OW 5033   1.257   0.352   3.169
 1569SOL    HW1 5034   1.288   0.430   3.217
 1569SOL    HW2 5035   1.172   0.378   3.134
 1570SOL     OW 5036   0.027   1.613   3.267
 1570SOL    HW1 5037   0.047   1.690   3.214
 1570SOL    HW2 5038   0.109   1.564   3.271
 1571SOL     OW 5039   0.346   1.135   2.349
 1571SOL    HW1 5040   0.345   1.210   2.289
 1571SOL    HW2 5041   0.339   1.058   2.293
 1572SOL     OW 5042   0.509   0.532   2.723
 1572SOL    HW1 5043   0.527   0.589   2.648
 1572SOL    HW2 5044   0.580   0.550   2.785
 1573SOL     OW 5045   1.255   1.358   2.283
 1573SOL    HW1 5046   1.309   1.431   2.312
 1573SOL    HW2 5047   1.165   1.383   2.307
 1574SOL     OW 5048   1.316   1.475   2.993
 1574SOL    HW1 5049   1.358   1.480   3.079
 1574SOL    HW2 5050   1.264   1.395   2.996
 1575SOL     OW 5051   1.587   0.623   2.359
 1575SOL    HW1 5052   1.526   0.678   2.408
 1575SOL    HW2 5053   1.651   0.685   2.323
 1576SOL     OW 5054   0.316   1.540   3.173
 1576SOL    HW1 5055   0.313   1.486   3.093
 1576SOL    HW2 5056   0.409   1.560   3.184
 1577SOL     OW 5057   0.484   0.730   3.500
 1577SOL    HW1 5058   0.528   0.777   3.430
 1577SOL    HW2 5059   0.548   0.667   3.532
 1578SOL     OW 5060   1.618   0.794   3.562
 1578SOL    HW1 5061   1.529   0.827   3.557
 1578SOL    HW2 5062   1.663   0.833   3.487
 1579SOL     OW 5063   0.965   0.149   3.648
 1579SOL    HW1 5064   1.044   0.192   3.614
 1579SOL    HW2 5065   0.973   0.058   3.618
 1580SOL     OW 5066   0.511   0.049   3.665
 1580SOL    HW1 5067   0.445   7.259   3.652
 1580SOL    HW2 5068   0.463   0.131   3.660
 1581SOL     OW 5069   0.579   0.881   2.893
 1581SOL    HW1 5070   0.620   0.968   2.896
 1581SOL    HW2 5071   0.529   0.876   2.975
 1582SOL     OW 5072   1.293   0.854   2.868
 1582SOL    HW1 5073   1.205   0.826   2.843
 1582SOL    HW2 5074   1.349   0.780   2.847
 1583SOL     OW 5075   1.204   0.526   2.116
 1583SOL    HW1 5076   1.218   0.452   2.175
 1583SOL    HW2 5077   1.163   0.593   2.170
 1584SOL     OW 5078   0.241   0.138   3.093
 1584SOL    HW1 5079   0.247   0.189   3.174
 1584SOL    HW2 5080   0.290   0.058   3.112
 1585SOL     OW 5081   0.009   1.306   3.123
 1585SOL    HW1 5082   0.045   1.249   3.192
 1585SOL    HW2 5083   7.214   1.350   3.165
 1586SOL     OW 5084   0.701   0.627   2.895
 1586SOL    HW1 5085   0.775   0.616   2.835
 1586SOL    HW2 5086   0.672   0.717   2.883
 1587SOL     OW 5087   1.755   0.964   3.735
 1587SOL    HW1 5088   1.709   0.896   3.685
 1587SOL    HW2 5089   1.694   0.989   3.804
 1588SOL     OW 5090   0.337   0.028   2.495
 1588SOL    HW1 5091   0.300   0.114   2.516
 1588SOL    HW2 5092   0.292   7.246   2.554
 1589SOL     OW 5093   1.612   0.406   2.182
 1589SOL    HW1 5094   1.657   0.342   2.237
 1589SOL    HW2 5095   1.587   0.476   2.242
 1590SOL     OW 5096   1.026   0.766   2.814
 1590SOL    HW1 5097   1.004   0.778   2.907
 1590SOL    HW2 5098   0.992   0.680   2.791
 1591SOL     OW 5099   0.976   1.566   3.573
 1591SOL    HW1 5100   0.971   1.608   3.487
 1591SOL    HW2 5101   1.004   1.477   3.555
 1592SOL     OW 5102   1.833   1.490   3.465
 1592SOL    HW1 5103   1.861   1.520   3.378
 1592SOL    HW2 5104   1.909   1.505   3.521
 1593SOL     OW 5105   0.349   0.874   3.693
 1593SOL    HW1 5106   0.414   0.925   3.741
 1593SOL    HW2 5107   0.399   0.827   3.627
 1594SOL     OW 5108   1.521   0.275   1.945
 1594SOL    HW1 5109   1.442   0.231   1.976
 1594SOL    HW2 5110   1.556   0.319   2.023
 1595SOL     OW 5111   1.277   0.821   1.879
 1595SOL    HW1 5112   1.319   0.735   1.886
 1595SOL    HW2 5113   1.311   0.858   1.798
 1596SOL     OW 5114   1.062   1.366   2.732
 1596SOL    HW1 5115   1.077   1.293   2.671
 1596SOL    HW2 5116   1.115   1.437   2.698
 1597SOL     OW 5117   0.293   0.815   2.812
 1597SOL    HW1 5118   0.388   0.825   2.808
 1597SOL    HW2 5119   0.280   0.721   2.827
 1598SOL     OW 5120   0.277   0.528   2.853
 1598SOL    HW1 5121   0.247   0.437   2.849
 1598SOL    HW2 5122   0.356   0.529   2.799
 1599SOL     OW 5123   1.154   0.340   3.567
 1599SOL    HW1 5124   1.108   0.397   3.629
 1599SOL    HW2 5125   1.239   0.381   3.555
 1600SOL     OW 5126   1.122   0.180   3.348
 1600SOL    HW1 5127   1.134   0.235   3.426
 1600SOL    HW2 5128   1.177   0.220   3.282
 1601SOL     OW 5129   7.240   1.287   1.972
 1601SOL    HW1 5130   7.154   1.254   1.947
 1601SOL    HW2 5131   7.274   1.220   2.032
 1602SOL     OW 5132   0.119   1.727   2.818
 1602SOL    HW1 5133   0.118   1.645   2.769
 1602SOL    HW2 5134   0.195   1.774   2.785
 1603SOL     OW 5135   0.488   1.575   2.779
 1603SOL    HW1 5136   0.558   1.637   2.801
 1603SOL    HW2 5137   0.530   1.512   2.721
 1604SOL     OW 5138   0.938   0.781   3.069
 1604SOL    HW1 5139   0.998   0.767   3.142
 1604SOL    HW2 5140   0.862   0.726   3.089
 1605SOL     OW 5141   0.017   0.588   2.971
 1605SOL    HW1 5142   0.099   0.570   2.926
 1605SOL    HW2 5143   0.036   0.568   3.063
 1606SOL     OW 5144   0.175   0.471   3.603
 1606SOL    HW1 5145   0.257   0.422   3.596
 1606SOL    HW2 5146   0.186   0.544   3.542
 1607SOL     OW 5147   1.381   0.921   3.511
 1607SOL    HW1 5148   1.403   1.014   3.503
 1607SOL    HW2 5149   1.373   0.890   3.421
 1608SOL     OW 5150   0.823   0.577   2.234
 1608SOL    HW1 5151   0.830   0.502   2.174
 1608SOL    HW2 5152   0.744   0.623   2.206
 1609SOL     OW 5153   1.638   0.604   3.016
 1609SOL    HW1 5154   1.631   0.544   3.090
 1609SOL    HW2 5155   1.730   0.600   2.989
 1610SOL     OW 5156   0.207   1.572   3.576
 1610SOL    HW1 5157   0.195   1.642   3.641
 1610SOL    HW2 5158   0.230   1.496   3.629
 1611SOL     OW 5159   0.743   0.431   3.082
 1611SOL    HW1 5160   0.693   0.352   3.060
 1611SOL    HW2 5161   0.716   0.495   3.016
 1612SOL     OW 5162   0.952   1.664   3.310
 1612SOL    HW1 5163   0.911   1.620   3.236
 1612SOL    HW2 5164   0.938   1.757   3.293
 1613SOL     OW 5165   0.436   0.485   2.038
 1613SOL    HW1 5166   0.510   0.542   2.063
 1613SOL    HW2 5167   0.360   0.543   2.040
 1614SOL     OW 5168   0.125   1.128   3.305
 1614SOL    HW1 5169   0.125   1.076   3.385
 1614SOL    HW2 5170   0.145   1.066   3.236
 1615SOL     OW 5171   1.279   1.034   3.077
 1615SOL    HW1 5172   1.290   0.970   3.006
 1615SOL    HW2 5173   1.239   1.110   3.034
 1616SOL     OW 5174   1.329   0.875   2.146
 1616SOL    HW1 5175   1.261   0.837   2.201
 1616SOL    HW2 5176   1.302   0.854   2.056
 1617SOL     OW 5177   1.758   1.729   3.019
 1617SOL    HW1 5178   1.832   1.750   2.961
 1617SOL    HW2 5179   1.737   1.638   3.000
 1618SOL     OW 5180   1.259   1.733   2.921
 1618SOL    HW1 5181   1.347   1.770   2.915
 1618SOL    HW2 5182   1.273   1.645   2.956
 1619SOL     OW 5183   0.092   1.273   2.865
 1619SOL    HW1 5184   0.068   1.294   2.956
 1619SOL    HW2 5185   0.030   1.205   2.839
 1620SOL     OW 5186   0.724   1.656   3.633
 1620SOL    HW1 5187   0.703   1.731   3.578
 1620SOL    HW2 5188   0.816   1.637   3.615
 1621SOL     OW 5189   1.779   0.233   2.321
 1621SOL    HW1 5190   1.835   0.238   2.244
 1621SOL    HW2 5191   1.779   0.140   2.345
 1622SOL     OW 5192   1.397   1.578   2.371
 1622SOL    HW1 5193   1.452   1.611   2.300
 1622SOL    HW2 5194   1.342   1.653   2.396
 1623SOL     OW 5195   0.135   1.783   3.740
 1623SOL    HW1 5196   0.082   1.717   3.784
 1623SOL    HW2 5197   0.176   1.832   3.811
 1624SOL     OW 5198   1.274   0.945   2.518
 1624SOL    HW1 5199   1.347   0.885   2.534
 1624SOL    HW2 5200   1.313   1.019   2.472
 1625SOL     OW 5201   0.767   1.274   3.274
 1625SOL    HW1 5202   0.742   1.322   3.353
 1625SOL    HW2 5203   0.693   1.286   3.214
 1626SOL     OW 5204   0.669   1.635   2.045
 1626SOL    HW1 5205   0.682   1.647   1.951
 1626SOL    HW2 5206   0.616   1.556   2.053
 1627SOL     OW 5207   1.611   1.722   3.267
 1627SOL    HW1 5208   1.661   1.722   3.185
 1627SOL    HW2 5209   1.612   1.813   3.296
 1628SOL     OW 5210   1.829   0.143   2.862
 1628SOL    HW1 5211   1.838   0.061   2.814
 1628SOL    HW2 5212   1.753   0.186   2.823
 1629SOL     OW 5213   0.229   0.274   2.567
 1629SOL    HW1 5214   0.136   0.292   2.553
 1629SOL    HW2 5215   0.239   0.274   2.662
 1630SOL     OW 5216   1.214   1.565   1.896
 1630SOL    HW1 5217   1.211   1.473   1.922
 1630SOL    HW2 5218   1.148   1.573   1.827
 1631SOL     OW 5219   0.828   1.012   3.242
 1631SOL    HW1 5220   0.860   1.006   3.153
 1631SOL    HW2 5221   0.807   1.105   3.254
 1632SOL     OW 5222   0.935   0.925   2.183
 1632SOL    HW1 5223   0.975   0.939   2.097
 1632SOL    HW2 5224   0.984   0.852   2.220
 1633SOL     OW 5225   1.486   1.641   1.926
 1633SOL    HW1 5226   1.395   1.616   1.910
 1633SOL    HW2 5227   1.525   1.647   1.839
 1634SOL     OW 5228   0.333   1.309   3.358
 1634SOL    HW1 5229   0.322   1.386   3.301
 1634SOL    HW2 5230   0.261   1.251   3.334
 1635SOL     OW 5231   1.589   1.290   3.138
 1635SOL    HW1 5232   1.643   1.266   3.213
 1635SOL    HW2 5233   1.531   1.358   3.172
 1636SOL     OW 5234   1.079   1.129   2.599
 1636SOL    HW1 5235   1.003   1.081   2.632
 1636SOL    HW2 5236   1.137   1.062   2.563
 1637SOL     OW 5237   1.013   0.278   2.821
 1637SOL    HW1 5238   0.987   0.233   2.741
 1637SOL    HW2 5239   1.002   0.212   2.890
 1638SOL     OW 5240   0.629   1.490   2.359
 1638SOL    HW1 5241   0.676   1.433   2.298
 1638SOL    HW2 5242   0.549   1.514   2.313
 1639SOL     OW 5243   1.738   0.401   3.231
 1639SOL    HW1 5244   1.823   0.444   3.227
 1639SOL    HW2 5245   1.754   0.314   3.192
 1640SOL     OW 5246   0.259   1.335   2.167
 1640SOL    HW1 5247   0.186   1.272   2.164
 1640SOL    HW2 5248   0.241   1.389   2.244
 1641SOL     OW 5249   0.131   0.950   3.524
 1641SOL    HW1 5250   0.056   0.901   3.558
 1641SOL    HW2 5251   0.196   0.944   3.594
 1642SOL     OW 5252   0.670   0.251   3.365
 1642SOL    HW1 5253   0.746   0.210   3.325
 1642SOL    HW2 5254   0.697   0.271   3.455
 1643SOL     OW 5255   0.098   0.261   1.869
 1643SOL    HW1 5256   0.012   0.272   1.910
 1643SOL    HW2 5257   0.110   0.342   1.818
 1644SOL     OW 5258   1.396   0.847   3.250
 1644SOL    HW1 5259   1.340   0.903   3.197
 1644SOL    HW2 5260   1.482   0.851   3.206
 1645SOL     OW 5261   0.054   0.074   2.183
 1645SOL    HW1 5262   0.037   0.153   2.132
 1645SOL    HW2 5263   0.147   0.056   2.169
 1646SOL     OW 5264   1.215   1.308   2.011
 1646SOL    HW1 5265   1.139   1.250   2.012
 1646SOL    HW2 5266   1.234   1.323   2.104
 1647SOL     OW 5267   0.641   0.824   3.297
 1647SOL    HW1 5268   0.700   0.898   3.285
 1647SOL    HW2 5269   0.698   0.747   3.295
 1648SOL     OW 5270   1.514   1.829   2.900
 1648SOL    HW1 5271   1.544   1.888   2.831
 1648SOL    HW2 5272   1.594   1.796   2.941
 1649SOL     OW 5273   0.706   0.575   3.559
 1649SOL    HW1 5274   0.770   0.625   3.610
 1649SOL    HW2 5275   0.721   0.484   3.585
 1650SOL     OW 5276   1.466   1.182   3.475
 1650SOL    HW1 5277   1.461   1.205   3.567
 1650SOL    HW2 5278   1.555   1.206   3.448
 1651SOL     OW 5279   0.367   1.772   3.454
 1651SOL    HW1 5280   0.287   1.825   3.454
 1651SOL    HW2 5281   0.337   1.684   3.478
 1652SOL     OW 5282   1.631   0.874   3.108
 1652SOL    HW1 5283   1.637   0.791   3.061
 1652SOL    HW2 5284   1.620   0.940   3.040
 1653SOL     OW 5285   1.230   0.327   2.307
 1653SOL    HW1 5286   1.298   0.260   2.304
 1653SOL    HW2 5287   1.248   0.377   2.387
 1654SOL     OW 5288   0.564   0.727   2.541
 1654SOL    HW1 5289   0.611   0.810   2.528
 1654SOL    HW2 5290   0.506   0.720   2.465
 1655SOL     OW 5291   1.763   0.374   3.509
 1655SOL    HW1 5292   1.746   0.392   3.416
 1655SOL    HW2 5293   1.706   0.300   3.530
 1656SOL     OW 5294   1.730   0.930   3.356
 1656SOL    HW1 5295   1.717   1.025   3.366
 1656SOL    HW2 5296   1.701   0.911   3.267
 1657SOL     OW 5297   0.812   1.354   1.941
 1657SOL    HW1 5298   0.801   1.351   2.036
 1657SOL    HW2 5299   0.843   1.443   1.924
 1658SOL     OW 5300   0.668   1.777   2.802
 1658SOL    HW1 5301   0.653   1.869   2.783
 1658SOL    HW2 5302   0.762   1.764   2.788
 1659SOL     OW 5303   0.872   0.988   2.723
 1659SOL    HW1 5304   0.921   0.913   2.758
 1659SOL    HW2 5305   0.827   1.024   2.799
 1660SOL     OW 5306   1.046   0.950   1.940
 1660SOL    HW1 5307   1.030   1.017   1.873
 1660SOL    HW2 5308   1.129   0.910   1.914
 1661SOL     OW 5309   1.822   1.569   2.711
 1661SOL    HW1 5310   1.749   1.562   2.650
 1661SOL    HW2 5311   1.794   1.519   2.788
 1662SOL     OW 5312   0.244   1.355   3.749
 1662SOL    HW1 5313   0.152   1.330   3.753
 1662SOL    HW2 5314   0.270   1.367   3.840
 1663SOL     OW 5315   0.136   1.155   2.527
 1663SOL    HW1 5316   0.179   1.137   2.610
 1663SOL    HW2 5317   0.207   1.164   2.463
 1664SOL     OW 5318   0.682   1.411   3.492
 1664SOL    HW1 5319   0.604   1.369   3.528
 1664SOL    HW2 5320   0.690   1.493   3.542
 1665SOL     OW 5321   1.781   0.144   3.133
 1665SOL    HW1 5322   1.830   0.065   3.158
 1665SOL    HW2 5323   1.794   0.152   3.039
 1666SOL     OW 5324   0.376   0.418   2.377
 1666SOL    HW1 5325   0.421   0.349   2.329
 1666SOL    HW2 5326   0.330   0.372   2.447
 1667SOL     OW 5327   1.697   1.473   2.942
 1667SOL    HW1 5328   1.620   1.453   2.888
 1667SOL    HW2 5329   1.697   1.405   3.009
 1668SOL     OW 5330   0.373   0.571   3.109
 1668SOL    HW1 5331   0.417   0.494   3.146
 1668SOL    HW2 5332   0.355   0.547   3.018
 1669SOL     OW 5333   0.828   1.627   2.497
 1669SOL    HW1 5334   0.829   1.713   2.454
 1669SOL    HW2 5335   0.754   1.582   2.458
 1670SOL     OW 5336   1.388   0.210   2.977
 1670SOL    HW1 5337   1.481   0.208   2.996
 1670SOL    HW2 5338   1.348   0.252   3.053
 1671SOL     OW 5339   0.987   0.065   2.993
 1671SOL    HW1 5340   0.938   7.261   3.002
 1671SOL    HW2 5341   1.073   0.038   2.963
 1672SOL     OW 5342   0.788   1.319   2.212
 1672SOL    HW1 5343   0.763   1.227   2.227
 1672SOL    HW2 5344   0.869   1.330   2.261
 1673SOL     OW 5345   0.596   1.581   3.154
 1673SOL    HW1 5346   0.589   1.669   3.190
 1673SOL    HW2 5347   0.687   1.574   3.125
 1674SOL     OW 5348   1.288   0.140   2.015
 1674SOL    HW1 5349   1.262   0.056   1.977
 1674SOL    HW2 5350   1.211   0.197   2.003
 1675SOL     OW 5351   1.270   0.474   2.532
 1675SOL    HW1 5352   1.223   0.558   2.536
 1675SOL    HW2 5353   1.279   0.448   2.624
 1676SOL     OW 5354   1.607   0.248   2.750
 1676SOL    HW1 5355   1.525   0.207   2.722
 1676SOL    HW2 5356   1.616   0.326   2.695
 1677SOL     OW 5357   0.084   1.113   2.146
 1677SOL    HW1 5358   0.157   1.052   2.134
 1677SOL    HW2 5359   0.035   1.078   2.220
 1678SOL     OW 5360   0.907   1.682   2.183
 1678SOL    HW1 5361   0.825   1.664   2.137
 1678SOL    HW2 5362   0.884   1.752   2.244
 1679SOL     OW 5363   0.250   0.694   3.881
 1679SOL    HW1 5364   0.160   0.670   3.862
 1679SOL    HW2 5365   0.275   0.752   3.810
 1680SOL     OW 5366   0.221   0.276   4.705
 1680SOL    HW1 5367   0.256   0.228   4.781
 1680SOL    HW2 5368   0.127   0.260   4.708
 1681SOL     OW 5369   7.214   0.318   4.429
 1681SOL    HW1 5370   7.141   0.375   4.406
 1681SOL    HW2 5371   7.209   0.245   4.367
 1682SOL     OW 5372   0.565   1.314   4.936
 1682SOL    HW1 5373   0.487   1.317   4.880
 1682SOL    HW2 5374   0.577   1.404   4.965
 1683SOL     OW 5375   1.593   1.525   4.427
 1683SOL    HW1 5376   1.549   1.483   4.502
 1683SOL    HW2 5377   1.524   1.531   4.360
 1684SOL     OW 5378   1.126   0.713   4.414
 1684SOL    HW1 5379   1.170   0.797   4.400
 1684SOL    HW2 5380   1.075   0.725   4.493
 1685SOL     OW 5381   1.810   0.582   3.933
 1685SOL    HW1 5382   1.772   0.585   3.845
 1685SOL    HW2 5383   1.768   0.508   3.975
 1686SOL     OW 5384   0.716   1.137   4.773
 1686SOL    HW1 5385   0.662   1.171   4.844
 1686SOL    HW2 5386   0.760   1.214   4.737
 1687SOL     OW 5387   0.685   0.967   4.383
 1687SOL    HW1 5388   0.756   0.968   4.447
 1687SOL    HW2 5389   0.624   1.034   4.413
 1688SOL     OW 5390   0.352   1.405   4.785
 1688SOL    HW1 5391   0.274   1.377   4.737
 1688SOL    HW2 5392   0.394   1.469   4.728
 1689SOL     OW 5393   1.456   1.478   5.097
 1689SOL    HW1 5394   1.508   1.557   5.115
 1689SOL    HW2 5395   5.024   5.121   0.014
 1690SOL     OW 5396   4.085   4.024   0.026
 1690SOL    HW1 5397   4.158   3.967   0.050
 1690SOL    HW2 5398   4.009   3.966   0.022
 1691SOL     OW 5399   1.614   0.482   4.456
 1691SOL    HW1 5400   1.598   0.520   4.369
 1691SOL    HW2 5401   1.562   0.535   4.515
 1692SOL     OW 5402   0.185   1.763   4.183
 1692SOL    HW1 5403   0.235   1.820   4.242
 1692SOL    HW2 5404   0.209   1.793   4.095
 1693SOL     OW 5405   4.689   5.016   0.278
 1693SOL    HW1 5406   4.700   5.058   0.364
 1693SOL    HW2 5407   4.649   4.931   0.299
 1694SOL     OW 5408   0.228   1.497   4.244
 1694SOL    HW1 5409   0.215   1.588   4.217
 1694SOL    HW2 5410   0.206   1.496   4.337
 1695SOL     OW 5411   0.306   1.059   4.624
 1695SOL    HW1 5412   0.310   0.964   4.636
 1695SOL    HW2 5413   0.299   1.093   4.713
 1696SOL     OW 5414   4.308   5.445   0.025
 1696SOL    HW1 5415   4.214   5.436   0.038
 1696SOL    HW2 5416   4.322   5.540   0.020
 1697SOL     OW 5417   0.563   0.977   3.896
 1697SOL    HW1 5418   0.608   1.020   3.823
 1697SOL    HW2 5419   0.610   1.004   3.974
 1698SOL     OW 5420   5.207   3.733   0.055
 1698SOL    HW1 5421   5.140   3.787   0.013
 1698SOL    HW2 5422   5.270   3.796   0.090
 1699SOL     OW 5423   0.108   0.760   4.278
 1699SOL    HW1 5424   0.031   0.711   4.249
 1699SOL    HW2 5425   0.095   0.770   4.372
 1700SOL     OW 5426   1.853   1.731   4.043
 1700SOL    HW1 5427   1.927   1.721   4.101
 1700SOL    HW2 5428   1.852   1.824   4.020
 1701SOL     OW 5429   7.276   1.576   3.844
 1701SOL    HW1 5430   7.271   1.481   3.852
 1701SOL    HW2 5431   7.185   1.603   3.828
 1702SOL     OW 5432   1.702   0.936   4.377
 1702SOL    HW1 5433   1.780   0.888   4.350
 1702SOL    HW2 5434   1.681   0.993   4.303
 1703SOL     OW 5435   1.663   1.117   4.162
 1703SOL    HW1 5436   1.744   1.098   4.115
 1703SOL    HW2 5437   1.687   1.185   4.224
 1704SOL     OW 5438   3.781   4.375   0.101
 1704SOL    HW1 5439   3.868   4.399   0.133
 1704SOL    HW2 5440   3.768   4.431   0.024
 1705SOL     OW 5441   0.626   1.395   4.491
 1705SOL    HW1 5442   0.584   1.309   4.484
 1705SOL    HW2 5443   0.631   1.427   4.401
 1706SOL     OW 5444   1.278   1.204   5.133
 1706SOL    HW1 5445   1.318   1.161   5.059
 1706SOL    HW2 5446   4.987   4.850   0.052
 1707SOL     OW 5447   0.856   0.017   4.252
 1707SOL    HW1 5448   0.893   0.098   4.217
 1707SOL    HW2 5449   0.762   0.026   4.239
 1708SOL     OW 5450   0.129   0.894   5.007
 1708SOL    HW1 5451   0.221   0.877   4.988
 1708SOL    HW2 5452   0.087   0.896   4.921
 1709SOL     OW 5453   1.542   1.029   3.925
 1709SOL    HW1 5454   1.472   0.970   3.953
 1709SOL    HW2 5455   1.580   1.061   4.007
 1710SOL     OW 5456   4.760   5.399   0.049
 1710SOL    HW1 5457   4.810   5.478   0.071
 1710SOL    HW2 5458   4.817   5.327   0.075
 1711SOL     OW 5459   1.484   1.395   4.646
 1711SOL    HW1 5460   1.421   1.423   4.712
 1711SOL    HW2 5461   1.456   1.307   4.623
 1712SOL     OW 5462   1.626   1.823   4.273
 1712SOL    HW1 5463   1.619   1.766   4.196
 1712SOL    HW2 5464   1.634   1.763   4.347
 1713SOL     OW 5465   0.586   0.697   4.012
 1713SOL    HW1 5466   0.587   0.783   3.970
 1713SOL    HW2 5467   0.519   0.703   4.079
 1714SOL     OW 5468   1.289   0.391   4.665
 1714SOL    HW1 5469   1.199   0.358   4.670
 1714SOL    HW2 5470   1.339   0.331   4.720
 1715SOL     OW 5471   1.585   1.665   4.050
 1715SOL    HW1 5472   1.680   1.672   4.038
 1715SOL    HW2 5473   1.551   1.652   3.961
 1716SOL     OW 5474   0.776   0.610   5.126
 1716SOL    HW1 5475   4.473   4.205   0.041
 1716SOL    HW2 5476   0.750   0.541   5.064
 1717SOL     OW 5477   5.051   4.196   0.264
 1717SOL    HW1 5478   5.003   4.245   0.330
 1717SOL    HW2 5479   5.128   4.163   0.310
 1718SOL     OW 5480   4.616   4.537   0.225
 1718SOL    HW1 5481   4.665   4.471   0.176
 1718SOL    HW2 5482   4.538   4.491   0.256
 1719SOL     OW 5483   1.010   0.404   4.944
 1719SOL    HW1 5484   0.915   0.412   4.952
 1719SOL    HW2 5485   1.023   0.374   4.854
 1720SOL     OW 5486   1.065   0.697   4.143
 1720SOL    HW1 5487   1.084   0.695   4.237
 1720SOL    HW2 5488   0.980   0.654   4.135
 1721SOL     OW 5489   0.065   0.836   4.554
 1721SOL    HW1 5490   0.151   0.811   4.586
 1721SOL    HW2 5491   0.037   0.906   4.614
 1722SOL     OW 5492   3.789   5.484   0.142
 1722SOL    HW1 5493   3.776   5.414   0.206
 1722SOL    HW2 5494   3.706   5.531   0.139
 1723SOL     OW 5495   0.868   0.360   3.931
 1723SOL    HW1 5496   0.921   0.395   3.860
 1723SOL    HW2 5497   0.813   0.293   3.889
 1724SOL     OW 5498   1.401   1.161   4.284
 1724SOL    HW1 5499   1.483   1.152   4.235
 1724SOL    HW2 5500   1.350   1.225   4.234
 1725SOL     OW 5501   0.635   0.175   4.600
 1725SOL    HW1 5502   0.619   0.184   4.694
 1725SOL    HW2 5503   0.610   0.259   4.563
 1726SOL     OW 5504   1.002   1.465   4.198
 1726SOL    HW1 5505   0.983   1.536   4.135
 1726SOL    HW2 5506   0.970   1.498   4.281
 1727SOL     OW 5507   0.369   1.840   4.601
 1727SOL    HW1 5508   0.411   1.754   4.613
 1727SOL    HW2 5509   0.437   1.903   4.624
 1728SOL     OW 5510   1.809   1.042   4.613
 1728SOL    HW1 5511   1.767   1.026   4.529
 1728SOL    HW2 5512   1.737   1.050   4.675
 1729SOL     OW 5513   4.854   5.138   0.089
 1729SOL    HW1 5514   4.823   5.096   0.169
 1729SOL    HW2 5515   4.805   5.095   0.018
 1730SOL     OW 5516   0.309   0.949   4.014
 1730SOL    HW1 5517   0.393   0.959   3.969
 1730SOL    HW2 5518   0.288   0.856   4.005
 1731SOL     OW 5519   1.478   0.784   4.423
 1731SOL    HW1 5520   1.476   0.740   4.508
 1731SOL    HW2 5521   1.558   0.837   4.426
 1732SOL     OW 5522   4.082   4.941   0.331
 1732SOL    HW1 5523   4.046   4.958   0.244
 1732SOL    HW2 5524   4.042   5.008   0.387
 1733SOL     OW 5525   1.163   1.758   3.948
 1733SOL    HW1 5526   1.077   1.735   3.984
 1733SOL    HW2 5527   1.179   1.691   3.881
 1734SOL     OW 5528   3.833   3.907   0.015
 1734SOL    HW1 5529   0.148   0.346   5.130
 1734SOL    HW2 5530   3.799   3.893   0.103
 1735SOL     OW 5531   1.651   1.393   3.822
 1735SOL    HW1 5532   1.609   1.478   3.812
 1735SOL    HW2 5533   1.586   1.330   3.790
 1736SOL     OW 5534   0.477   1.769   4.028
 1736SOL    HW1 5535   0.519   1.813   4.102
 1736SOL    HW2 5536   0.549   1.723   3.984
 1737SOL     OW 5537   1.416   0.114   4.114
 1737SOL    HW1 5538   1.364   0.121   4.034
 1737SOL    HW2 5539   1.497   0.072   4.085
 1738SOL     OW 5540   0.194   1.794   4.941
 1738SOL    HW1 5541   0.235   1.716   4.978
 1738SOL    HW2 5542   0.166   1.767   4.853
 1739SOL     OW 5543   0.940   1.716   4.593
 1739SOL    HW1 5544   1.022   1.667   4.593
 1739SOL    HW2 5545   0.889   1.677   4.522
 1740SOL     OW 5546   0.381   0.689   4.203
 1740SOL    HW1 5547   0.375   0.594   4.212
 1740SOL    HW2 5548   0.292   0.721   4.221
 1741SOL     OW 5549   0.688   0.155   3.845
 1741SOL    HW1 5550   0.748   0.082   3.859
 1741SOL    HW2 5551   0.620   0.119   3.787
 1742SOL     OW 5552   0.877   1.547   4.946
 1742SOL    HW1 5553   0.858   1.515   4.858
 1742SOL    HW2 5554   0.931   1.479   4.986
 1743SOL     OW 5555   4.979   4.250   0.006
 1743SOL    HW1 5556   5.018   4.236   0.092
 1743SOL    HW2 5557   1.375   0.694   5.123
 1744SOL     OW 5558   0.814   1.400   4.702
 1744SOL    HW1 5559   0.898   1.391   4.658
 1744SOL    HW2 5560   0.750   1.408   4.631
 1745SOL     OW 5561   0.927   0.533   4.608
 1745SOL    HW1 5562   0.906   0.517   4.516
 1745SOL    HW2 5563   0.958   0.448   4.641
 1746SOL     OW 5564   0.580   0.049   4.215
 1746SOL    HW1 5565   0.504   0.040   4.272
 1746SOL    HW2 5566   0.561   0.128   4.163
 1747SOL     OW 5567   1.449   1.219   3.747
 1747SOL    HW1 5568   1.478   1.148   3.804
 1747SOL    HW2 5569   1.367   1.248   3.786
 1748SOL     OW 5570   0.344   0.041   3.980
 1748SOL    HW1 5571   0.408   0.108   4.002
 1748SOL    HW2 5572   0.396   7.242   3.958
 1749SOL     OW 5573   0.962   0.258   4.170
 1749SOL    HW1 5574   0.932   0.294   4.086
 1749SOL    HW2 5575   1.056   0.275   4.170
 1750SOL     OW 5576   4.725   4.346   0.059
 1750SOL    HW1 5577   4.684   4.261   0.074
 1750SOL    HW2 5578   4.817   4.325   0.041
 1751SOL     OW 5579   1.189   1.608   4.540
 1751SOL    HW1 5580   1.223   1.659   4.467
 1751SOL    HW2 5581   1.232   1.645   4.617
 1752SOL     OW 5582   0.495   1.156   4.447
 1752SOL    HW1 5583   0.434   1.125   4.515
 1752SOL    HW2 5584   0.445   1.151   4.366
 1753SOL     OW 5585   1.252   1.801   4.346
 1753SOL    HW1 5586   1.301   1.862   4.291
 1753SOL    HW2 5587   1.181   1.853   4.383
 1754SOL     OW 5588   1.036   0.499   3.757
 1754SOL    HW1 5589   0.997   0.583   3.731
 1754SOL    HW2 5590   1.097   0.522   3.826
 1755SOL     OW 5591   0.103   0.515   5.070
 1755SOL    HW1 5592   0.188   0.538   5.034
 1755SOL    HW2 5593   0.086   0.580   5.137
 1756SOL     OW 5594   0.577   0.198   4.874
 1756SOL    HW1 5595   0.608   0.117   4.916
 1756SOL    HW2 5596   0.482   0.197   4.888
 1757SOL     OW 5597   0.879   0.459   4.351
 1757SOL    HW1 5598   0.843   0.513   4.281
 1757SOL    HW2 5599   0.906   0.379   4.308
 1758SOL     OW 5600   0.906   0.088   4.514
 1758SOL    HW1 5601   0.891   0.061   4.423
 1758SOL    HW2 5602   0.818   0.108   4.547
 1759SOL     OW 5603   1.413   1.135   4.574
 1759SOL    HW1 5604   1.354   1.061   4.590
 1759SOL    HW2 5605   1.414   1.146   4.479
 1760SOL     OW 5606   1.453   0.629   4.655
 1760SOL    HW1 5607   1.397   0.553   4.670
 1760SOL    HW2 5608   1.515   0.627   4.727
 1761SOL     OW 5609   1.813   0.782   4.118
 1761SOL    HW1 5610   1.880   0.744   4.175
 1761SOL    HW2 5611   1.810   0.723   4.043
 1762SOL     OW 5612   0.521   1.422   3.946
 1762SOL    HW1 5613   0.434   1.395   3.975
 1762SOL    HW2 5614   0.561   1.342   3.911
 1763SOL     OW 5615   1.744   1.288   4.346
 1763SOL    HW1 5616   1.836   1.282   4.372
 1763SOL    HW2 5617   1.715   1.373   4.380
 1764SOL     OW 5618   1.400   0.581   3.787
 1764SOL    HW1 5619   1.346   0.553   3.861
 1764SOL    HW2 5620   1.489   0.560   3.813
 1765SOL     OW 5621   0.515   0.255   4.036
 1765SOL    HW1 5622   0.586   0.230   3.977
 1765SOL    HW2 5623   0.482   0.337   4.000
 1766SOL     OW 5624   5.396   4.854   0.148
 1766SOL    HW1 5625   5.469   4.813   0.194
 1766SOL    HW2 5626   5.413   4.948   0.152
 1767SOL     OW 5627   1.026   1.345   5.069
 1767SOL    HW1 5628   0.943   1.314   5.103
 1767SOL    HW2 5629   1.090   1.281   5.100
 1768SOL     OW 5630   5.259   5.273   0.262
 1768SOL    HW1 5631   5.240   5.305   0.174
 1768SOL    HW2 5632   5.332   5.213   0.251
 1769SOL     OW 5633   1.147   1.255   4.828
 1769SOL    HW1 5634   1.081   1.276   4.894
 1769SOL    HW2 5635   1.110   1.285   4.746
 1770SOL     OW 5636   1.599   1.080   4.779
 1770SOL    HW1 5637   1.583   1.142   4.850
 1770SOL    HW2 5638   1.529   1.097   4.716
 1771SOL     OW 5639   0.869   0.136   5.111
 1771SOL    HW1 5640   0.898   0.127   5.020
 1771SOL    HW2 5641   4.588   3.788   0.014
 1772SOL     OW 5642   4.557   4.775   0.361
 1772SOL    HW1 5643   4.529   4.748   0.448
 1772SOL    HW2 5644   4.595   4.696   0.322
 1773SOL     OW 5645   0.713   1.049   4.118
 1773SOL    HW1 5646   0.696   1.019   4.208
 1773SOL    HW2 5647   0.793   1.004   4.092
 1774SOL     OW 5648   0.397   0.838   4.979
 1774SOL    HW1 5649   0.465   0.846   5.047
 1774SOL    HW2 5650   0.381   0.744   4.974
 1775SOL     OW 5651   1.271   0.373   5.029
 1775SOL    HW1 5652   1.302   0.454   5.069
 1775SOL    HW2 5653   1.182   0.394   4.999
 1776SOL     OW 5654   0.049   1.493   5.031
 1776SOL    HW1 5655   0.000   1.499   5.113
 1776SOL    HW2 5656   0.137   1.521   5.054
 1777SOL     OW 5657   0.339   1.136   4.222
 1777SOL    HW1 5658   0.339   1.210   4.161
 1777SOL    HW2 5659   0.333   1.059   4.166
 1778SOL     OW 5660   0.566   0.467   4.557
 1778SOL    HW1 5661   0.568   0.528   4.484
 1778SOL    HW2 5662   0.619   0.509   4.625
 1779SOL     OW 5663   1.254   1.359   4.144
 1779SOL    HW1 5664   1.308   1.432   4.174
 1779SOL    HW2 5665   1.165   1.384   4.170
 1780SOL     OW 5666   1.323   1.466   4.858
 1780SOL    HW1 5667   1.370   1.463   4.941
 1780SOL    HW2 5668   1.266   1.389   4.860
 1781SOL     OW 5669   1.586   0.627   4.216
 1781SOL    HW1 5670   1.525   0.683   4.264
 1781SOL    HW2 5671   1.651   0.688   4.181
 1782SOL     OW 5672   0.327   1.545   5.018
 1782SOL    HW1 5673   0.324   1.493   4.938
 1782SOL    HW2 5674   0.419   1.571   5.027
 1783SOL     OW 5675   4.035   4.427   0.189
 1783SOL    HW1 5676   4.112   4.430   0.132
 1783SOL    HW2 5677   4.069   4.401   0.274
 1784SOL     OW 5678   5.291   4.471   0.277
 1784SOL    HW1 5679   5.200   4.496   0.262
 1784SOL    HW2 5680   5.336   4.500   0.197
 1785SOL     OW 5681   4.128   3.655   0.245
 1785SOL    HW1 5682   4.119   3.582   0.183
 1785SOL    HW2 5683   4.173   3.723   0.196
 1786SOL     OW 5684   0.579   0.874   4.762
 1786SOL    HW1 5685   0.626   0.958   4.763
 1786SOL    HW2 5686   0.525   0.875   4.840
 1787SOL     OW 5687   1.292   0.869   4.694
 1787SOL    HW1 5688   1.201   0.838   4.692
 1787SOL    HW2 5689   1.345   0.790   4.682
 1788SOL     OW 5690   1.206   0.526   3.979
 1788SOL    HW1 5691   1.220   0.451   4.037
 1788SOL    HW2 5692   1.164   0.592   4.034
 1789SOL     OW 5693   0.306   0.159   4.938
 1789SOL    HW1 5694   0.262   0.192   5.015
 1789SOL    HW2 5695   0.327   0.068   4.958
 1790SOL     OW 5696   0.040   1.241   4.931
 1790SOL    HW1 5697   0.089   1.204   5.005
 1790SOL    HW2 5698   0.026   1.333   4.954
 1791SOL     OW 5699   0.696   0.615   4.748
 1791SOL    HW1 5700   0.779   0.615   4.699
 1791SOL    HW2 5701   0.666   0.706   4.746
 1792SOL     OW 5702   0.338   0.039   4.353
 1792SOL    HW1 5703   0.302   0.125   4.375
 1792SOL    HW2 5704   0.294   7.256   4.412
 1793SOL     OW 5705   1.611   0.408   4.045
 1793SOL    HW1 5706   1.656   0.344   4.100
 1793SOL    HW2 5707   1.587   0.479   4.105
 1794SOL     OW 5708   1.026   0.770   4.697
 1794SOL    HW1 5709   1.007   0.776   4.790
 1794SOL    HW2 5710   0.996   0.683   4.672
 1795SOL     OW 5711   4.526   5.198   0.144
 1795SOL    HW1 5712   4.598   5.149   0.185
 1795SOL    HW2 5713   4.448   5.148   0.166
 1796SOL     OW 5714   5.479   5.119   0.181
 1796SOL    HW1 5715   5.500   5.149   0.092
 1796SOL    HW2 5716   5.558   5.140   0.232
 1797SOL     OW 5717   1.516   0.279   3.813
 1797SOL    HW1 5718   1.438   0.234   3.844
 1797SOL    HW2 5719   1.552   0.321   3.891
 1798SOL     OW 5720   1.277   0.821   3.741
 1798SOL    HW1 5721   1.319   0.735   3.748
 1798SOL    HW2 5722   1.311   0.858   3.659
 1799SOL     OW 5723   1.058   1.365   4.591
 1799SOL    HW1 5724   1.071   1.292   4.531
 1799SOL    HW2 5725   1.114   1.434   4.557
 1800SOL     OW 5726   0.325   0.787   4.659
 1800SOL    HW1 5727   0.418   0.805   4.667
 1800SOL    HW2 5728   0.316   0.693   4.677
 1801SOL     OW 5729   0.348   0.515   4.714
 1801SOL    HW1 5730   0.294   0.436   4.709
 1801SOL    HW2 5731   0.421   0.498   4.655
 1802SOL     OW 5732   4.836   4.027   0.254
 1802SOL    HW1 5733   4.847   4.003   0.346
 1802SOL    HW2 5734   4.907   4.088   0.235
 1803SOL     OW 5735   4.754   3.853   0.058
 1803SOL    HW1 5736   4.788   3.893   0.138
 1803SOL    HW2 5737   1.173   0.243   5.135
 1804SOL     OW 5738   7.264   1.297   3.839
 1804SOL    HW1 5739   7.182   1.261   3.806
 1804SOL    HW2 5740   0.017   1.232   3.903
 1805SOL     OW 5741   0.123   1.740   4.679
 1805SOL    HW1 5742   0.122   1.663   4.622
 1805SOL    HW2 5743   0.199   1.790   4.650
 1806SOL     OW 5744   0.495   1.589   4.639
 1806SOL    HW1 5745   0.565   1.649   4.664
 1806SOL    HW2 5746   0.539   1.524   4.583
 1807SOL     OW 5747   0.954   0.765   4.959
 1807SOL    HW1 5748   1.016   0.777   5.031
 1807SOL    HW2 5749   0.878   0.723   4.999
 1808SOL     OW 5750   7.225   0.511   4.834
 1808SOL    HW1 5751   7.246   0.426   4.797
 1808SOL    HW2 5752   7.271   0.513   4.918
 1809SOL     OW 5753   3.886   4.123   0.229
 1809SOL    HW1 5754   3.965   4.120   0.175
 1809SOL    HW2 5755   3.846   4.208   0.209
 1810SOL     OW 5756   5.049   4.565   0.197
 1810SOL    HW1 5757   5.058   4.660   0.193
 1810SOL    HW2 5758   5.038   4.539   0.105
 1811SOL     OW 5759   0.823   0.575   4.101
 1811SOL    HW1 5760   0.830   0.502   4.040
 1811SOL    HW2 5761   0.743   0.621   4.074
 1812SOL     OW 5762   1.644   0.624   4.854
 1812SOL    HW1 5763   1.640   0.566   4.930
 1812SOL    HW2 5764   1.735   0.618   4.824
 1813SOL     OW 5765   0.732   0.420   4.936
 1813SOL    HW1 5766   0.679   0.343   4.916
 1813SOL    HW2 5767   0.710   0.483   4.867
 1814SOL     OW 5768   0.437   0.487   3.902
 1814SOL    HW1 5769   0.509   0.544   3.929
 1814SOL    HW2 5770   0.360   0.543   3.901
 1815SOL     OW 5771   0.189   1.129   5.139
 1815SOL    HW1 5772   3.872   4.744   0.074
 1815SOL    HW2 5773   0.167   1.045   5.099
 1816SOL     OW 5774   1.309   1.047   4.900
 1816SOL    HW1 5775   1.308   0.985   4.827
 1816SOL    HW2 5776   1.251   1.117   4.873
 1817SOL     OW 5777   1.330   0.876   4.007
 1817SOL    HW1 5778   1.263   0.837   4.064
 1817SOL    HW2 5779   1.302   0.854   3.919
 1818SOL     OW 5780   1.757   1.716   4.877
 1818SOL    HW1 5781   1.829   1.744   4.821
 1818SOL    HW2 5782   1.738   1.627   4.850
 1819SOL     OW 5783   1.268   1.724   4.784
 1819SOL    HW1 5784   1.355   1.764   4.782
 1819SOL    HW2 5785   1.283   1.636   4.820
 1820SOL     OW 5786   0.120   1.311   4.674
 1820SOL    HW1 5787   0.082   1.285   4.758
 1820SOL    HW2 5788   0.093   1.242   4.613
 1821SOL     OW 5789   4.265   5.327   0.291
 1821SOL    HW1 5790   4.198   5.390   0.316
 1821SOL    HW2 5791   4.311   5.368   0.218
 1822SOL     OW 5792   1.778   0.235   4.183
 1822SOL    HW1 5793   1.834   0.240   4.106
 1822SOL    HW2 5794   1.774   0.141   4.204
 1823SOL     OW 5795   1.397   1.577   4.234
 1823SOL    HW1 5796   1.453   1.610   4.164
 1823SOL    HW2 5797   1.343   1.653   4.259
 1824SOL     OW 5798   1.265   0.943   4.370
 1824SOL    HW1 5799   1.338   0.884   4.386
 1824SOL    HW2 5800   1.304   1.018   4.325
 1825SOL     OW 5801   0.758   1.289   5.133
 1825SOL    HW1 5802   4.362   4.970   0.066
 1825SOL    HW2 5803   0.686   1.294   5.070
 1826SOL     OW 5804   0.681   1.637   3.901
 1826SOL    HW1 5805   0.689   1.644   3.806
 1826SOL    HW2 5806   0.627   1.559   3.915
 1827SOL     OW 5807   1.608   1.706   5.128
 1827SOL    HW1 5808   1.660   1.702   5.047
 1827SOL    HW2 5809   1.590   1.799   5.141
 1828SOL     OW 5810   1.831   0.137   4.697
 1828SOL    HW1 5811   1.841   0.051   4.657
 1828SOL    HW2 5812   1.757   0.177   4.650
 1829SOL     OW 5813   0.223   0.281   4.429
 1829SOL    HW1 5814   0.130   0.303   4.422
 1829SOL    HW2 5815   0.241   0.281   4.523
 1830SOL     OW 5816   1.215   1.564   3.760
 1830SOL    HW1 5817   1.212   1.471   3.785
 1830SOL    HW2 5818   1.147   1.572   3.692
 1831SOL     OW 5819   0.779   1.019   5.120
 1831SOL    HW1 5820   0.873   1.005   5.113
 1831SOL    HW2 5821   0.769   1.114   5.112
 1832SOL     OW 5822   0.936   0.924   4.046
 1832SOL    HW1 5823   0.976   0.938   3.960
 1832SOL    HW2 5824   0.985   0.851   4.084
 1833SOL     OW 5825   1.486   1.640   3.789
 1833SOL    HW1 5826   1.395   1.615   3.773
 1833SOL    HW2 5827   1.525   1.644   3.701
 1834SOL     OW 5828   4.009   4.973   0.066
 1834SOL    HW1 5829   3.993   5.054   0.017
 1834SOL    HW2 5830   3.947   4.910   0.030
 1835SOL     OW 5831   1.584   1.263   4.981
 1835SOL    HW1 5832   1.674   1.269   5.012
 1835SOL    HW2 5833   1.537   1.331   5.030
 1836SOL     OW 5834   1.070   1.128   4.456
 1836SOL    HW1 5835   0.998   1.078   4.493
 1836SOL    HW2 5836   1.130   1.062   4.421
 1837SOL     OW 5837   1.023   0.277   4.688
 1837SOL    HW1 5838   0.997   0.235   4.606
 1837SOL    HW2 5839   1.007   0.211   4.756
 1838SOL     OW 5840   0.635   1.488   4.227
 1838SOL    HW1 5841   0.682   1.430   4.167
 1838SOL    HW2 5842   0.554   1.511   4.181
 1839SOL     OW 5843   1.714   0.437   5.053
 1839SOL    HW1 5844   1.807   0.460   5.057
 1839SOL    HW2 5845   1.711   0.354   5.005
 1840SOL     OW 5846   0.272   1.336   4.031
 1840SOL    HW1 5847   0.197   1.278   4.027
 1840SOL    HW2 5848   0.252   1.397   4.102
 1841SOL     OW 5849   4.287   3.846   0.117
 1841SOL    HW1 5850   4.358   3.824   0.058
 1841SOL    HW2 5851   4.330   3.884   0.194
 1842SOL     OW 5852   0.090   0.255   3.760
 1842SOL    HW1 5853   7.277   0.269   3.786
 1842SOL    HW2 5854   0.110   0.327   3.701
 1843SOL     OW 5855   1.415   0.865   5.077
 1843SOL    HW1 5856   1.367   0.925   5.020
 1843SOL    HW2 5857   1.506   0.870   5.046
 1844SOL     OW 5858   0.088   0.098   4.026
 1844SOL    HW1 5859   0.079   0.162   3.954
 1844SOL    HW2 5860   0.180   0.072   4.022
 1845SOL     OW 5861   1.215   1.306   3.874
 1845SOL    HW1 5862   1.144   1.242   3.876
 1845SOL    HW2 5863   1.235   1.323   3.966
 1846SOL     OW 5864   4.242   4.456   0.010
 1846SOL    HW1 5865   0.662   0.891   5.143
 1846SOL    HW2 5866   4.298   4.378   0.004
 1847SOL     OW 5867   1.518   1.830   4.773
 1847SOL    HW1 5868   1.548   1.891   4.706
 1847SOL    HW2 5869   1.598   1.795   4.811
 1848SOL     OW 5870   5.117   4.832   0.177
 1848SOL    HW1 5871   5.106   4.847   0.271
 1848SOL    HW2 5872   5.211   4.841   0.162
 1849SOL     OW 5873   4.044   5.408   0.070
 1849SOL    HW1 5874   3.959   5.448   0.052
 1849SOL    HW2 5875   4.025   5.330   0.121
 1850SOL     OW 5876   1.664   0.881   4.961
 1850SOL    HW1 5877   1.661   0.797   4.916
 1850SOL    HW2 5878   1.648   0.946   4.892
 1851SOL     OW 5879   1.232   0.326   4.169
 1851SOL    HW1 5880   1.301   0.259   4.167
 1851SOL    HW2 5881   1.249   0.375   4.250
 1852SOL     OW 5882   0.576   0.703   4.402
 1852SOL    HW1 5883   0.620   0.788   4.394
 1852SOL    HW2 5884   0.510   0.704   4.333
 1853SOL     OW 5885   5.361   3.940   0.150
 1853SOL    HW1 5886   5.351   4.004   0.080
 1853SOL    HW2 5887   5.338   3.988   0.230
 1854SOL     OW 5888   5.420   4.573   0.058
 1854SOL    HW1 5889   5.406   4.667   0.068
 1854SOL    HW2 5890   1.747   0.914   5.117
 1855SOL     OW 5891   0.812   1.352   3.807
 1855SOL    HW1 5892   0.810   1.349   3.903
 1855SOL    HW2 5893   0.852   1.437   3.786
 1856SOL     OW 5894   0.678   1.783   4.679
 1856SOL    HW1 5895   0.658   1.876   4.663
 1856SOL    HW2 5896   0.771   1.774   4.657
 1857SOL     OW 5897   0.873   0.982   4.589
 1857SOL    HW1 5898   0.923   0.913   4.632
 1857SOL    HW2 5899   0.826   1.025   4.661
 1858SOL     OW 5900   1.047   0.950   3.802
 1858SOL    HW1 5901   1.030   1.016   3.735
 1858SOL    HW2 5902   1.130   0.910   3.776
 1859SOL     OW 5903   1.825   1.579   4.562
 1859SOL    HW1 5904   1.752   1.570   4.501
 1859SOL    HW2 5905   1.800   1.527   4.638
 1860SOL     OW 5906   0.145   1.146   4.423
 1860SOL    HW1 5907   0.198   1.110   4.494
 1860SOL    HW2 5908   0.208   1.160   4.351
 1861SOL     OW 5909   4.302   5.060   0.214
 1861SOL    HW1 5910   4.240   4.997   0.252
 1861SOL    HW2 5911   4.265   5.146   0.235
 1862SOL     OW 5912   1.694   0.193   4.930
 1862SOL    HW1 5913   1.701   0.112   4.981
 1862SOL    HW2 5914   1.744   0.176   4.850
 1863SOL     OW 5915   0.372   0.420   4.239
 1863SOL    HW1 5916   0.425   0.352   4.197
 1863SOL    HW2 5917   0.325   0.374   4.308
 1864SOL     OW 5918   1.713   1.465   4.785
 1864SOL    HW1 5919   1.632   1.434   4.744
 1864SOL    HW2 5920   1.737   1.395   4.846
 1865SOL     OW 5921   0.355   0.571   4.984
 1865SOL    HW1 5922   0.407   0.509   5.036
 1865SOL    HW2 5923   0.367   0.542   4.893
 1866SOL     OW 5924   0.827   1.634   4.362
 1866SOL    HW1 5925   0.828   1.717   4.315
 1866SOL    HW2 5926   0.755   1.585   4.322
 1867SOL     OW 5927   1.412   0.221   4.849
 1867SOL    HW1 5928   1.506   0.222   4.869
 1867SOL    HW2 5929   1.373   0.272   4.920
 1868SOL     OW 5930   0.985   0.069   4.863
 1868SOL    HW1 5931   0.937   7.265   4.866
 1868SOL    HW2 5932   1.075   0.044   4.841
 1869SOL     OW 5933   0.793   1.315   4.078
 1869SOL    HW1 5934   0.771   1.223   4.097
 1869SOL    HW2 5935   0.873   1.331   4.128
 1870SOL     OW 5936   0.608   1.574   5.016
 1870SOL    HW1 5937   0.614   1.655   5.067
 1870SOL    HW2 5938   0.695   1.563   4.978
 1871SOL     OW 5939   1.283   0.141   3.879
 1871SOL    HW1 5940   1.259   0.057   3.840
 1871SOL    HW2 5941   1.207   0.196   3.866
 1872SOL     OW 5942   1.268   0.471   4.396
 1872SOL    HW1 5943   1.221   0.554   4.401
 1872SOL    HW2 5944   1.281   0.445   4.488
 1873SOL     OW 5945   1.612   0.238   4.577
 1873SOL    HW1 5946   1.526   0.202   4.554
 1873SOL    HW2 5947   1.616   0.322   4.532
 1874SOL     OW 5948   0.089   1.119   4.017
 1874SOL    HW1 5949   0.160   1.055   4.005
 1874SOL    HW2 5950   0.040   1.087   4.093
 1875SOL     OW 5951   0.912   1.681   4.047
 1875SOL    HW1 5952   0.832   1.664   3.996
 1875SOL    HW2 5953   0.887   1.752   4.106
 1876SOL     OW 5954   0.217   2.533   0.151
 1876SOL    HW1 5955   0.131   2.502   0.181
 1876SOL    HW2 5956   0.211   2.532   0.056
 1877SOL     OW 5957   0.207   2.161   0.992
 1877SOL    HW1 5958   0.247   2.115   1.066
 1877SOL    HW2 5959   0.115   2.138   0.996
 1878SOL     OW 5960   0.012   2.234   0.584
 1878SOL    HW1 5961   7.245   2.317   0.563
 1878SOL    HW2 5962   0.022   2.191   0.499
 1879SOL     OW 5963   0.573   3.179   1.221
 1879SOL    HW1 5964   0.492   3.180   1.170
 1879SOL    HW2 5965   0.586   3.270   1.246
 1880SOL     OW 5966   1.607   3.379   0.711
 1880SOL    HW1 5967   1.559   3.342   0.785
 1880SOL    HW2 5968   1.540   3.394   0.644
 1881SOL     OW 5969   1.137   2.572   0.688
 1881SOL    HW1 5970   1.183   2.655   0.673
 1881SOL    HW2 5971   1.090   2.585   0.770
 1882SOL     OW 5972   1.857   2.494   0.175
 1882SOL    HW1 5973   1.763   2.502   0.162
 1882SOL    HW2 5974   1.871   2.401   0.191
 1883SOL     OW 5975   0.723   2.996   1.066
 1883SOL    HW1 5976   0.665   3.033   1.132
 1883SOL    HW2 5977   0.763   3.072   1.023
 1884SOL     OW 5978   0.886   2.589   1.836
 1884SOL    HW1 5979   0.871   2.648   1.909
 1884SOL    HW2 5980   0.905   2.647   1.762
 1885SOL     OW 5981   0.686   2.829   0.668
 1885SOL    HW1 5982   0.755   2.839   0.734
 1885SOL    HW2 5983   0.619   2.892   0.694
 1886SOL     OW 5984   0.681   3.003   1.832
 1886SOL    HW1 5985   0.722   3.081   1.870
 1886SOL    HW2 5986   0.606   3.038   1.783
 1887SOL     OW 5987   0.350   3.261   1.073
 1887SOL    HW1 5988   0.272   3.225   1.031
 1887SOL    HW2 5989   0.386   3.322   1.008
 1888SOL     OW 5990   1.440   3.371   1.375
 1888SOL    HW1 5991   1.500   3.445   1.388
 1888SOL    HW2 5992   1.365   3.390   1.431
 1889SOL     OW 5993   0.475   2.239   1.420
 1889SOL    HW1 5994   0.547   2.180   1.440
 1889SOL    HW2 5995   0.398   2.198   1.461
 1890SOL     OW 5996   1.570   2.306   0.754
 1890SOL    HW1 5997   1.493   2.306   0.697
 1890SOL    HW2 5998   1.553   2.377   0.816
 1891SOL     OW 5999   0.235   3.575   0.464
 1891SOL    HW1 6000   0.256   3.651   0.519
 1891SOL    HW2 6001   0.299   3.579   0.393
 1892SOL     OW 6002   1.100   3.202   1.647
 1892SOL    HW1 6003   1.155   3.153   1.585
 1892SOL    HW2 6004   1.050   3.134   1.692
 1893SOL     OW 6005   0.315   3.310   0.493
 1893SOL    HW1 6006   0.282   3.400   0.498
 1893SOL    HW2 6007   0.269   3.264   0.563
 1894SOL     OW 6008   0.273   2.961   0.872
 1894SOL    HW1 6009   0.280   2.870   0.903
 1894SOL    HW2 6010   0.225   3.007   0.941
 1895SOL     OW 6011   0.561   3.697   1.393
 1895SOL    HW1 6012   0.498   3.668   1.459
 1895SOL    HW2 6013   0.605   3.772   1.434
 1896SOL     OW 6014   0.560   2.834   0.183
 1896SOL    HW1 6015   0.564   2.912   0.128
 1896SOL    HW2 6016   0.606   2.859   0.263
 1897SOL     OW 6017   1.611   1.987   1.477
 1897SOL    HW1 6018   1.652   2.064   1.436
 1897SOL    HW2 6019   1.568   2.021   1.555
 1898SOL     OW 6020   0.155   2.605   0.576
 1898SOL    HW1 6021   0.079   2.555   0.547
 1898SOL    HW2 6022   0.130   2.638   0.663
 1899SOL     OW 6023   1.871   3.595   0.320
 1899SOL    HW1 6024   1.945   3.577   0.379
 1899SOL    HW2 6025   1.878   3.688   0.301
 1900SOL     OW 6026   0.039   3.416   0.174
 1900SOL    HW1 6027   0.014   3.324   0.182
 1900SOL    HW2 6028   0.013   3.456   0.257
 1901SOL     OW 6029   1.705   2.792   0.672
 1901SOL    HW1 6030   1.792   2.755   0.660
 1901SOL    HW2 6031   1.689   2.842   0.591
 1902SOL     OW 6032   1.660   2.953   0.446
 1902SOL    HW1 6033   1.728   2.946   0.379
 1902SOL    HW2 6034   1.688   3.026   0.501
 1903SOL     OW 6035   0.224   2.601   1.551
 1903SOL    HW1 6036   0.317   2.596   1.571
 1903SOL    HW2 6037   0.198   2.688   1.580
 1904SOL     OW 6038   0.619   3.242   0.762
 1904SOL    HW1 6039   0.574   3.158   0.753
 1904SOL    HW2 6040   0.627   3.274   0.672
 1905SOL     OW 6041   1.246   3.074   1.446
 1905SOL    HW1 6042   1.261   3.013   1.373
 1905SOL    HW2 6043   1.326   3.070   1.498
 1906SOL     OW 6044   0.815   1.860   0.503
 1906SOL    HW1 6045   0.862   1.942   0.486
 1906SOL    HW2 6046   0.722   1.884   0.499
 1907SOL     OW 6047   0.179   2.791   1.277
 1907SOL    HW1 6048   0.273   2.778   1.265
 1907SOL    HW2 6049   0.141   2.704   1.269
 1908SOL     OW 6050   1.440   2.918   0.275
 1908SOL    HW1 6051   1.389   2.839   0.295
 1908SOL    HW2 6052   1.516   2.912   0.332
 1909SOL     OW 6053   1.215   3.701   1.645
 1909SOL    HW1 6054   1.199   3.758   1.570
 1909SOL    HW2 6055   1.228   3.614   1.607
 1910SOL     OW 6056   0.346   2.120   1.897
 1910SOL    HW1 6057   0.387   2.201   1.927
 1910SOL    HW2 6058   0.252   2.140   1.894
 1911SOL     OW 6059   1.484   3.267   0.929
 1911SOL    HW1 6060   1.417   3.298   0.990
 1911SOL    HW2 6061   1.456   3.178   0.907
 1912SOL     OW 6062   1.643   3.683   0.573
 1912SOL    HW1 6063   1.635   3.629   0.494
 1912SOL    HW2 6064   1.646   3.620   0.645
 1913SOL     OW 6065   0.599   2.568   0.293
 1913SOL    HW1 6066   0.597   2.656   0.255
 1913SOL    HW2 6067   0.537   2.573   0.366
 1914SOL     OW 6068   1.279   2.271   0.943
 1914SOL    HW1 6069   1.190   2.234   0.949
 1914SOL    HW2 6070   1.333   2.212   0.996
 1915SOL     OW 6071   1.605   3.543   0.342
 1915SOL    HW1 6072   1.700   3.549   0.334
 1915SOL    HW2 6073   1.573   3.534   0.253
 1916SOL     OW 6074   0.804   2.453   1.431
 1916SOL    HW1 6075   0.768   2.426   1.516
 1916SOL    HW2 6076   0.775   2.386   1.370
 1917SOL     OW 6077   1.383   2.342   1.667
 1917SOL    HW1 6078   1.388   2.386   1.751
 1917SOL    HW2 6079   1.434   2.262   1.679
 1918SOL     OW 6080   0.945   2.747   1.609
 1918SOL    HW1 6081   1.000   2.684   1.564
 1918SOL    HW2 6082   0.898   2.793   1.539
 1919SOL     OW 6083   1.011   2.256   1.200
 1919SOL    HW1 6084   0.918   2.269   1.220
 1919SOL    HW2 6085   1.011   2.214   1.114
 1920SOL     OW 6086   1.058   2.550   0.424
 1920SOL    HW1 6087   1.077   2.550   0.518
 1920SOL    HW2 6088   0.975   2.504   0.416
 1921SOL     OW 6089   0.056   2.731   0.816
 1921SOL    HW1 6090   0.138   2.711   0.862
 1921SOL    HW2 6091   0.015   2.799   0.870
 1922SOL     OW 6092   0.160   3.761   1.646
 1922SOL    HW1 6093   0.139   3.719   1.730
 1922SOL    HW2 6094   0.075   3.786   1.610
 1923SOL     OW 6095   0.880   2.190   0.218
 1923SOL    HW1 6096   0.935   2.240   0.157
 1923SOL    HW2 6097   0.868   2.106   0.174
 1924SOL     OW 6098   1.671   2.435   1.849
 1924SOL    HW1 6099   1.653   2.512   1.795
 1924SOL    HW2 6100   1.695   2.367   1.786
 1925SOL     OW 6101   1.402   3.030   0.580
 1925SOL    HW1 6102   1.481   3.019   0.528
 1925SOL    HW2 6103   1.351   3.096   0.532
 1926SOL     OW 6104   0.568   2.035   0.908
 1926SOL    HW1 6105   0.572   2.054   1.001
 1926SOL    HW2 6106   0.563   2.121   0.866
 1927SOL     OW 6107   1.022   3.354   0.478
 1927SOL    HW1 6108   0.987   3.407   0.406
 1927SOL    HW2 6109   0.966   3.374   0.552
 1928SOL     OW 6110   0.363   3.692   0.866
 1928SOL    HW1 6111   0.402   3.605   0.879
 1928SOL    HW2 6112   0.432   3.753   0.890
 1929SOL     OW 6113   1.802   2.908   0.911
 1929SOL    HW1 6114   1.756   2.892   0.828
 1929SOL    HW2 6115   1.732   2.922   0.974
 1930SOL     OW 6116   1.211   3.437   1.515
 1930SOL    HW1 6117   1.185   3.362   1.568
 1930SOL    HW2 6118   1.131   3.467   1.474
 1931SOL     OW 6119   0.295   2.782   0.259
 1931SOL    HW1 6120   0.385   2.792   0.227
 1931SOL    HW2 6121   0.271   2.692   0.233
 1932SOL     OW 6122   1.488   2.629   0.696
 1932SOL    HW1 6123   1.481   2.589   0.783
 1932SOL    HW2 6124   1.565   2.685   0.702
 1933SOL     OW 6125   0.459   3.139   1.731
 1933SOL    HW1 6126   0.423   3.145   1.642
 1933SOL    HW2 6127   0.384   3.155   1.788
 1934SOL     OW 6128   1.099   3.667   0.181
 1934SOL    HW1 6129   1.036   3.614   0.230
 1934SOL    HW2 6130   1.150   3.603   0.132
 1935SOL     OW 6131   0.228   2.125   1.498
 1935SOL    HW1 6132   0.134   2.127   1.480
 1935SOL    HW2 6133   0.239   2.053   1.561
 1936SOL     OW 6134   1.652   3.265   0.094
 1936SOL    HW1 6135   1.620   3.355   0.097
 1936SOL    HW2 6136   1.573   3.211   0.101
 1937SOL     OW 6137   0.453   3.605   0.290
 1937SOL    HW1 6138   0.498   3.664   0.351
 1937SOL    HW2 6139   0.523   3.558   0.245
 1938SOL     OW 6140   1.390   1.980   0.466
 1938SOL    HW1 6141   1.376   1.950   0.376
 1938SOL    HW2 6142   1.464   2.040   0.461
 1939SOL     OW 6143   0.195   3.652   1.230
 1939SOL    HW1 6144   0.250   3.578   1.257
 1939SOL    HW2 6145   0.173   3.633   1.139
 1940SOL     OW 6146   0.928   3.584   0.849
 1940SOL    HW1 6147   1.012   3.538   0.855
 1940SOL    HW2 6148   0.880   3.538   0.780
 1941SOL     OW 6149   0.411   2.554   0.491
 1941SOL    HW1 6150   0.408   2.459   0.498
 1941SOL    HW2 6151   0.323   2.583   0.515
 1942SOL     OW 6152   1.496   2.086   1.716
 1942SOL    HW1 6153   1.511   2.101   1.809
 1942SOL    HW2 6154   1.425   2.022   1.713
 1943SOL     OW 6155   0.645   1.988   0.052
 1943SOL    HW1 6156   0.740   1.977   0.057
 1943SOL    HW2 6157   0.612   1.902   0.024
 1944SOL     OW 6158   0.766   2.139   1.736
 1944SOL    HW1 6159   0.849   2.091   1.742
 1944SOL    HW2 6160   0.711   2.101   1.804
 1945SOL     OW 6161   0.861   3.387   1.204
 1945SOL    HW1 6162   0.836   3.352   1.118
 1945SOL    HW2 6163   0.919   3.320   1.241
 1946SOL     OW 6164   1.313   2.454   1.427
 1946SOL    HW1 6165   1.347   2.425   1.512
 1946SOL    HW2 6166   1.348   2.543   1.417
 1947SOL     OW 6167   0.811   3.241   0.965
 1947SOL    HW1 6168   0.897   3.238   0.921
 1947SOL    HW2 6169   0.748   3.250   0.893
 1948SOL     OW 6170   0.926   2.384   0.886
 1948SOL    HW1 6171   0.904   2.371   0.794
 1948SOL    HW2 6172   0.952   2.297   0.917
 1949SOL     OW 6173   0.555   1.930   0.471
 1949SOL    HW1 6174   0.480   1.933   0.531
 1949SOL    HW2 6175   0.540   2.003   0.410
 1950SOL     OW 6176   1.425   3.125   0.101
 1950SOL    HW1 6177   1.434   3.046   0.154
 1950SOL    HW2 6178   1.332   3.148   0.106
 1951SOL     OW 6179   0.279   1.952   0.265
 1951SOL    HW1 6180   0.352   2.014   0.257
 1951SOL    HW2 6181   0.321   1.866   0.266
 1952SOL     OW 6182   0.951   2.097   0.467
 1952SOL    HW1 6183   0.920   2.130   0.383
 1952SOL    HW2 6184   1.043   2.122   0.470
 1953SOL     OW 6185   1.059   2.565   1.441
 1953SOL    HW1 6186   0.989   2.500   1.443
 1953SOL    HW2 6187   1.139   2.512   1.434
 1954SOL     OW 6188   1.180   3.472   0.819
 1954SOL    HW1 6189   1.217   3.523   0.747
 1954SOL    HW2 6190   1.217   3.511   0.898
 1955SOL     OW 6191   0.482   3.010   0.704
 1955SOL    HW1 6192   0.414   2.993   0.769
 1955SOL    HW2 6193   0.438   3.000   0.620
 1956SOL     OW 6194   1.259   3.667   0.636
 1956SOL    HW1 6195   1.312   3.729   0.585
 1956SOL    HW2 6196   1.188   3.721   0.673
 1957SOL     OW 6197   1.055   2.309   0.043
 1957SOL    HW1 6198   4.682   6.022   5.131
 1957SOL    HW2 6199   1.105   2.344   0.117
 1958SOL     OW 6200   0.115   2.507   1.319
 1958SOL    HW1 6201   0.199   2.473   1.287
 1958SOL    HW2 6202   0.135   2.538   1.408
 1959SOL     OW 6203   0.572   2.067   1.179
 1959SOL    HW1 6204   0.607   1.997   1.235
 1959SOL    HW2 6205   0.478   2.068   1.197
 1960SOL     OW 6206   0.877   2.316   0.629
 1960SOL    HW1 6207   0.836   2.369   0.560
 1960SOL    HW2 6208   0.896   2.232   0.587
 1961SOL     OW 6209   1.031   1.946   0.735
 1961SOL    HW1 6210   0.978   1.964   0.658
 1961SOL    HW2 6211   0.990   1.870   0.776
 1962SOL     OW 6212   1.416   3.005   0.867
 1962SOL    HW1 6213   1.356   2.932   0.884
 1962SOL    HW2 6214   1.415   3.015   0.772
 1963SOL     OW 6215   1.451   2.497   0.941
 1963SOL    HW1 6216   1.387   2.427   0.954
 1963SOL    HW2 6217   1.511   2.490   1.015
 1964SOL     OW 6218   1.836   2.648   0.401
 1964SOL    HW1 6219   1.892   2.606   0.466
 1964SOL    HW2 6220   1.850   2.598   0.321
 1965SOL     OW 6221   0.500   3.271   0.104
 1965SOL    HW1 6222   0.431   3.235   0.159
 1965SOL    HW2 6223   0.454   3.318   0.035
 1966SOL     OW 6224   1.742   3.142   0.614
 1966SOL    HW1 6225   1.833   3.135   0.642
 1966SOL    HW2 6226   1.713   3.226   0.649
 1967SOL     OW 6227   1.351   2.463   0.057
 1967SOL    HW1 6228   1.301   2.427   0.130
 1967SOL    HW2 6229   1.439   2.476   0.092
 1968SOL     OW 6230   0.504   2.110   0.265
 1968SOL    HW1 6231   0.557   2.077   0.193
 1968SOL    HW2 6232   0.482   2.200   0.240
 1969SOL     OW 6233   1.729   3.107   1.529
 1969SOL    HW1 6234   1.816   3.071   1.515
 1969SOL    HW2 6235   1.744   3.193   1.567
 1970SOL     OW 6236   1.014   3.190   1.322
 1970SOL    HW1 6237   0.934   3.167   1.368
 1970SOL    HW2 6238   1.084   3.158   1.378
 1971SOL     OW 6239   1.604   3.492   1.677
 1971SOL    HW1 6240   1.591   3.530   1.591
 1971SOL    HW2 6241   1.683   3.438   1.668
 1972SOL     OW 6242   1.155   3.118   1.101
 1972SOL    HW1 6243   1.089   3.143   1.166
 1972SOL    HW2 6244   1.118   3.146   1.017
 1973SOL     OW 6245   1.595   2.958   1.082
 1973SOL    HW1 6246   1.586   3.026   1.149
 1973SOL    HW2 6247   1.527   2.979   1.018
 1974SOL     OW 6248   0.927   1.937   1.366
 1974SOL    HW1 6249   0.950   1.925   1.273
 1974SOL    HW2 6250   1.005   1.977   1.404
 1975SOL     OW 6251   0.958   2.982   1.746
 1975SOL    HW1 6252   0.866   2.995   1.769
 1975SOL    HW2 6253   0.959   2.901   1.696
 1976SOL     OW 6254   0.703   2.903   0.402
 1976SOL    HW1 6255   0.689   2.879   0.494
 1976SOL    HW2 6256   0.782   2.857   0.377
 1977SOL     OW 6257   0.440   2.698   1.260
 1977SOL    HW1 6258   0.507   2.702   1.327
 1977SOL    HW2 6259   0.412   2.606   1.259
 1978SOL     OW 6260   1.263   2.224   1.291
 1978SOL    HW1 6261   1.288   2.306   1.335
 1978SOL    HW2 6262   1.174   2.241   1.258
 1979SOL     OW 6263   0.037   3.475   1.386
 1979SOL    HW1 6264   0.068   3.557   1.347
 1979SOL    HW2 6265   0.108   3.413   1.372
 1980SOL     OW 6266   0.332   2.977   0.470
 1980SOL    HW1 6267   0.329   3.036   0.395
 1980SOL    HW2 6268   0.319   2.890   0.432
 1981SOL     OW 6269   0.564   2.325   0.850
 1981SOL    HW1 6270   0.574   2.380   0.772
 1981SOL    HW2 6271   0.616   2.370   0.917
 1982SOL     OW 6272   1.266   3.238   0.446
 1982SOL    HW1 6273   1.323   3.308   0.477
 1982SOL    HW2 6274   1.177   3.269   0.462
 1983SOL     OW 6275   1.316   3.341   1.133
 1983SOL    HW1 6276   1.356   3.344   1.219
 1983SOL    HW2 6277   1.262   3.262   1.134
 1984SOL     OW 6278   1.596   2.489   0.469
 1984SOL    HW1 6279   1.541   2.529   0.537
 1984SOL    HW2 6280   1.669   2.550   0.459
 1985SOL     OW 6281   0.322   3.408   1.300
 1985SOL    HW1 6282   0.320   3.351   1.223
 1985SOL    HW2 6283   0.415   3.426   1.314
 1986SOL     OW 6284   0.488   2.588   1.634
 1986SOL    HW1 6285   0.539   2.630   1.565
 1986SOL    HW2 6286   0.542   2.514   1.662
 1987SOL     OW 6287   1.619   2.657   1.703
 1987SOL    HW1 6288   1.530   2.691   1.697
 1987SOL    HW2 6289   1.663   2.693   1.626
 1988SOL     OW 6290   0.996   1.993   1.757
 1988SOL    HW1 6291   1.052   2.069   1.740
 1988SOL    HW2 6292   1.052   1.918   1.741
 1989SOL     OW 6293   0.508   1.921   1.791
 1989SOL    HW1 6294   0.465   1.861   1.729
 1989SOL    HW2 6295   0.441   1.986   1.812
 1990SOL     OW 6296   0.581   2.744   1.029
 1990SOL    HW1 6297   0.624   2.829   1.035
 1990SOL    HW2 6298   0.531   2.736   1.110
 1991SOL     OW 6299   1.295   2.734   0.994
 1991SOL    HW1 6300   1.207   2.703   0.974
 1991SOL    HW2 6301   1.352   2.659   0.974
 1992SOL     OW 6302   1.195   2.375   0.265
 1992SOL    HW1 6303   1.210   2.301   0.323
 1992SOL    HW2 6304   1.153   2.441   0.320
 1993SOL     OW 6305   0.302   2.039   1.230
 1993SOL    HW1 6306   0.276   2.079   1.313
 1993SOL    HW2 6307   0.272   1.948   1.237
 1994SOL     OW 6308   0.026   3.176   1.268
 1994SOL    HW1 6309   0.054   3.118   1.339
 1994SOL    HW2 6310   7.223   3.215   1.300
 1995SOL     OW 6311   0.701   2.485   1.031
 1995SOL    HW1 6312   0.777   2.481   0.972
 1995SOL    HW2 6313   0.665   2.573   1.016
 1996SOL     OW 6314   1.765   2.826   1.869
 1996SOL    HW1 6315   1.716   2.760   1.821
 1996SOL    HW2 6316   1.707   2.852   1.941
 1997SOL     OW 6317   0.326   1.921   0.625
 1997SOL    HW1 6318   0.293   2.008   0.645
 1997SOL    HW2 6319   0.339   1.880   0.711
 1998SOL     OW 6320   1.568   2.202   0.433
 1998SOL    HW1 6321   1.640   2.158   0.478
 1998SOL    HW2 6322   1.577   2.294   0.457
 1999SOL     OW 6323   1.033   2.625   0.954
 1999SOL    HW1 6324   1.009   2.639   1.045
 1999SOL    HW2 6325   1.001   2.537   0.934
 2000SOL     OW 6326   0.963   3.438   1.698
 2000SOL    HW1 6327   0.960   3.476   1.610
 2000SOL    HW2 6328   0.993   3.348   1.684
 2001SOL     OW 6329   1.836   3.355   1.604
 2001SOL    HW1 6330   1.864   3.386   1.518
 2001SOL    HW2 6331   1.912   3.369   1.660
 2002SOL     OW 6332   0.365   2.741   1.826
 2002SOL    HW1 6333   0.434   2.783   1.877
 2002SOL    HW2 6334   0.412   2.690   1.760
 2003SOL     OW 6335   1.560   2.178   0.159
 2003SOL    HW1 6336   1.477   2.148   0.123
 2003SOL    HW2 6337   1.552   2.165   0.254
 2004SOL     OW 6338   1.260   2.714   0.006
 2004SOL    HW1 6339   1.291   2.624   0.013
 2004SOL    HW2 6340   4.978   6.403   5.132
 2005SOL     OW 6341   1.062   3.220   0.862
 2005SOL    HW1 6342   1.075   3.152   0.796
 2005SOL    HW2 6343   1.111   3.296   0.829
 2006SOL     OW 6344   0.309   2.682   0.935
 2006SOL    HW1 6345   0.403   2.702   0.944
 2006SOL    HW2 6346   0.303   2.588   0.953
 2007SOL     OW 6347   0.337   2.401   0.985
 2007SOL    HW1 6348   0.280   2.325   0.983
 2007SOL    HW2 6349   0.411   2.377   0.928
 2008SOL     OW 6350   1.136   2.221   1.684
 2008SOL    HW1 6351   1.090   2.268   1.753
 2008SOL    HW2 6352   1.218   2.269   1.672
 2009SOL     OW 6353   1.157   2.046   1.471
 2009SOL    HW1 6354   1.142   2.107   1.543
 2009SOL    HW2 6355   1.203   2.097   1.405
 2010SOL     OW 6356   7.257   3.148   0.216
 2010SOL    HW1 6357   7.244   3.100   0.134
 2010SOL    HW2 6358   7.276   3.080   0.281
 2011SOL     OW 6359   0.113   3.630   0.971
 2011SOL    HW1 6360   0.109   3.539   0.942
 2011SOL    HW2 6361   0.190   3.666   0.927
 2012SOL     OW 6362   0.487   3.439   0.906
 2012SOL    HW1 6363   0.557   3.501   0.928
 2012SOL    HW2 6364   0.530   3.372   0.854
 2013SOL     OW 6365   0.939   2.649   1.206
 2013SOL    HW1 6366   0.993   2.637   1.284
 2013SOL    HW2 6367   0.861   2.595   1.221
 2014SOL     OW 6368   7.223   2.405   1.124
 2014SOL    HW1 6369   7.254   2.315   1.114
 2014SOL    HW2 6370   7.277   2.442   1.194
 2015SOL     OW 6371   0.174   2.358   1.668
 2015SOL    HW1 6372   0.205   2.285   1.615
 2015SOL    HW2 6373   0.199   2.436   1.618
 2016SOL     OW 6374   1.382   2.784   1.648
 2016SOL    HW1 6375   1.404   2.877   1.641
 2016SOL    HW2 6376   1.372   2.755   1.558
 2017SOL     OW 6377   0.822   2.422   0.373
 2017SOL    HW1 6378   0.820   2.345   0.317
 2017SOL    HW2 6379   0.745   2.473   0.346
 2018SOL     OW 6380   1.634   2.474   1.143
 2018SOL    HW1 6381   1.620   2.410   1.213
 2018SOL    HW2 6382   1.727   2.468   1.123
 2019SOL     OW 6383   0.233   3.428   1.725
 2019SOL    HW1 6384   0.212   3.495   1.791
 2019SOL    HW2 6385   0.241   3.347   1.775
 2020SOL     OW 6386   0.738   2.290   1.221
 2020SOL    HW1 6387   0.676   2.218   1.211
 2020SOL    HW2 6388   0.712   2.354   1.155
 2021SOL     OW 6389   0.960   3.530   1.434
 2021SOL    HW1 6390   0.921   3.485   1.359
 2021SOL    HW2 6391   0.941   3.622   1.420
 2022SOL     OW 6392   0.441   2.363   0.195
 2022SOL    HW1 6393   0.506   2.428   0.221
 2022SOL    HW2 6394   0.360   2.414   0.184
 2023SOL     OW 6395   0.135   2.999   1.450
 2023SOL    HW1 6396   0.133   2.953   1.534
 2023SOL    HW2 6397   0.148   2.929   1.385
 2024SOL     OW 6398   1.281   2.904   1.212
 2024SOL    HW1 6399   1.292   2.842   1.139
 2024SOL    HW2 6400   1.240   2.980   1.172
 2025SOL     OW 6401   1.277   2.700   0.311
 2025SOL    HW1 6402   1.207   2.653   0.356
 2025SOL    HW2 6403   1.256   2.693   0.218
 2026SOL     OW 6404   1.758   3.597   1.156
 2026SOL    HW1 6405   1.833   3.615   1.099
 2026SOL    HW2 6406   1.737   3.505   1.139
 2027SOL     OW 6407   1.257   3.597   1.058
 2027SOL    HW1 6408   1.345   3.635   1.050
 2027SOL    HW2 6409   1.272   3.509   1.094
 2028SOL     OW 6410   0.098   3.130   1.013
 2028SOL    HW1 6411   0.080   3.151   1.105
 2028SOL    HW2 6412   0.032   3.064   0.990
 2029SOL     OW 6413   0.717   3.519   1.784
 2029SOL    HW1 6414   0.689   3.600   1.740
 2029SOL    HW2 6415   0.807   3.507   1.754
 2030SOL     OW 6416   0.916   1.965   0.055
 2030SOL    HW1 6417   4.599   5.626   5.120
 2030SOL    HW2 6418   0.974   1.902   0.098
 2031SOL     OW 6419   1.762   2.047   0.549
 2031SOL    HW1 6420   1.820   2.023   0.477
 2031SOL    HW2 6421   1.730   1.963   0.583
 2032SOL     OW 6422   1.415   3.453   0.527
 2032SOL    HW1 6423   1.469   3.488   0.457
 2032SOL    HW2 6424   1.360   3.527   0.554
 2033SOL     OW 6425   0.139   3.626   1.889
 2033SOL    HW1 6426   0.084   3.561   1.934
 2033SOL    HW2 6427   0.173   3.681   1.960
 2034SOL     OW 6428   1.278   2.802   0.659
 2034SOL    HW1 6429   1.352   2.741   0.664
 2034SOL    HW2 6430   1.315   2.881   0.619
 2035SOL     OW 6431   0.765   3.134   1.419
 2035SOL    HW1 6432   0.739   3.184   1.497
 2035SOL    HW2 6433   0.692   3.146   1.358
 2036SOL     OW 6434   0.666   3.483   0.156
 2036SOL    HW1 6435   0.678   3.513   0.066
 2036SOL    HW2 6436   0.622   3.399   0.147
 2037SOL     OW 6437   1.611   3.588   1.405
 2037SOL    HW1 6438   1.660   3.589   1.323
 2037SOL    HW2 6439   1.603   3.680   1.430
 2038SOL     OW 6440   1.849   2.017   0.965
 2038SOL    HW1 6441   1.876   1.929   0.938
 2038SOL    HW2 6442   1.763   2.029   0.925
 2039SOL     OW 6443   0.243   2.165   0.709
 2039SOL    HW1 6444   0.158   2.194   0.676
 2039SOL    HW2 6445   0.234   2.169   0.804
 2040SOL     OW 6446   1.266   3.509   0.029
 2040SOL    HW1 6447   1.237   3.418   0.028
 2040SOL    HW2 6448   4.904   7.174   5.083
 2041SOL     OW 6449   0.833   2.873   1.394
 2041SOL    HW1 6450   0.867   2.868   1.305
 2041SOL    HW2 6451   0.808   2.965   1.405
 2042SOL     OW 6452   0.919   2.770   0.324
 2042SOL    HW1 6453   0.968   2.794   0.245
 2042SOL    HW2 6454   0.968   2.696   0.361
 2043SOL     OW 6455   1.538   3.527   0.079
 2043SOL    HW1 6456   1.447   3.518   0.049
 2043SOL    HW2 6457   1.574   3.595   0.023
 2044SOL     OW 6458   0.342   3.178   1.491
 2044SOL    HW1 6459   0.326   3.255   1.436
 2044SOL    HW2 6460   0.270   3.119   1.471
 2045SOL     OW 6461   1.587   3.154   1.283
 2045SOL    HW1 6462   1.641   3.131   1.358
 2045SOL    HW2 6463   1.529   3.223   1.314
 2046SOL     OW 6464   1.072   2.987   0.717
 2046SOL    HW1 6465   0.999   2.941   0.760
 2046SOL    HW2 6466   1.134   2.918   0.694
 2047SOL     OW 6467   1.037   2.118   0.958
 2047SOL    HW1 6468   1.039   2.079   0.870
 2047SOL    HW2 6469   1.033   2.043   1.017
 2048SOL     OW 6470   0.618   3.325   0.497
 2048SOL    HW1 6471   0.659   3.276   0.426
 2048SOL    HW2 6472   0.525   3.321   0.479
 2049SOL     OW 6473   1.769   2.227   1.406
 2049SOL    HW1 6474   1.835   2.295   1.397
 2049SOL    HW2 6475   1.793   2.161   1.341
 2050SOL     OW 6476   0.286   3.174   0.259
 2050SOL    HW1 6477   0.192   3.179   0.241
 2050SOL    HW2 6478   0.298   3.229   0.337
 2051SOL     OW 6479   0.145   2.835   1.676
 2051SOL    HW1 6480   0.070   2.791   1.714
 2051SOL    HW2 6481   0.215   2.826   1.742
 2052SOL     OW 6482   0.692   2.056   1.480
 2052SOL    HW1 6483   0.774   2.027   1.441
 2052SOL    HW2 6484   0.717   2.090   1.566
 2053SOL     OW 6485   0.013   2.183   0.060
 2053SOL    HW1 6486   7.201   2.151   0.056
 2053SOL    HW2 6487   3.690   5.795   5.123
 2054SOL     OW 6488   1.395   2.718   1.384
 2054SOL    HW1 6489   1.341   2.777   1.332
 2054SOL    HW2 6490   1.481   2.721   1.342
 2055SOL     OW 6491   0.073   2.127   0.327
 2055SOL    HW1 6492   0.053   2.139   0.234
 2055SOL    HW2 6493   0.140   2.058   0.328
 2056SOL     OW 6494   1.179   3.251   0.159
 2056SOL    HW1 6495   1.114   3.193   0.198
 2056SOL    HW2 6496   1.235   3.277   0.233
 2057SOL     OW 6497   0.648   2.679   1.434
 2057SOL    HW1 6498   0.706   2.754   1.425
 2057SOL    HW2 6499   0.705   2.603   1.431
 2058SOL     OW 6500   1.512   3.695   1.034
 2058SOL    HW1 6501   1.543   3.753   0.964
 2058SOL    HW2 6502   1.592   3.661   1.074
 2059SOL     OW 6503   0.713   2.411   1.688
 2059SOL    HW1 6504   0.768   2.461   1.748
 2059SOL    HW2 6505   0.729   2.320   1.711
 2060SOL     OW 6506   1.467   3.045   1.614
 2060SOL    HW1 6507   1.463   3.066   1.707
 2060SOL    HW2 6508   1.555   3.070   1.587
 2061SOL     OW 6509   0.384   3.622   1.589
 2061SOL    HW1 6510   0.304   3.674   1.597
 2061SOL    HW2 6511   0.358   3.534   1.617
 2062SOL     OW 6512   1.631   2.738   1.246
 2062SOL    HW1 6513   1.637   2.657   1.195
 2062SOL    HW2 6514   1.622   2.807   1.180
 2063SOL     OW 6515   1.210   2.187   0.468
 2063SOL    HW1 6516   1.269   2.112   0.467
 2063SOL    HW2 6517   1.240   2.241   0.541
 2064SOL     OW 6518   0.601   2.560   0.692
 2064SOL    HW1 6519   0.638   2.649   0.687
 2064SOL    HW2 6520   0.535   2.558   0.623
 2065SOL     OW 6521   1.736   2.229   1.678
 2065SOL    HW1 6522   1.746   2.233   1.582
 2065SOL    HW2 6523   1.662   2.170   1.692
 2066SOL     OW 6524   1.733   2.788   1.492
 2066SOL    HW1 6525   1.721   2.883   1.503
 2066SOL    HW2 6526   1.703   2.770   1.403
 2067SOL     OW 6527   0.794   3.169   0.027
 2067SOL    HW1 6528   0.773   3.175   0.120
 2067SOL    HW2 6529   4.351   6.833   5.129
 2068SOL     OW 6530   0.667   3.641   0.932
 2068SOL    HW1 6531   0.650   3.734   0.917
 2068SOL    HW2 6532   0.760   3.630   0.911
 2069SOL     OW 6533   0.878   2.850   0.868
 2069SOL    HW1 6534   0.927   2.775   0.902
 2069SOL    HW2 6535   0.834   2.887   0.944
 2070SOL     OW 6536   1.058   2.863   0.111
 2070SOL    HW1 6537   1.012   2.895   0.033
 2070SOL    HW2 6538   1.135   2.818   0.076
 2071SOL     OW 6539   1.833   3.427   0.859
 2071SOL    HW1 6540   1.763   3.415   0.795
 2071SOL    HW2 6541   1.803   3.380   0.936
 2072SOL     OW 6542   0.237   3.201   1.886
 2072SOL    HW1 6543   0.145   3.175   1.881
 2072SOL    HW2 6544   0.254   3.212   1.980
 2073SOL     OW 6545   0.174   3.121   0.654
 2073SOL    HW1 6546   0.194   3.076   0.736
 2073SOL    HW2 6547   0.210   3.064   0.586
 2074SOL     OW 6548   0.678   3.277   1.634
 2074SOL    HW1 6549   0.600   3.234   1.668
 2074SOL    HW2 6550   0.687   3.356   1.687
 2075SOL     OW 6551   1.815   2.023   1.236
 2075SOL    HW1 6552   1.805   1.928   1.245
 2075SOL    HW2 6553   1.830   2.037   1.142
 2076SOL     OW 6554   0.406   2.287   0.521
 2076SOL    HW1 6555   0.413   2.222   0.452
 2076SOL    HW2 6556   0.356   2.244   0.590
 2077SOL     OW 6557   1.699   3.338   1.086
 2077SOL    HW1 6558   1.623   3.314   1.033
 2077SOL    HW2 6559   1.704   3.270   1.153
 2078SOL     OW 6560   0.370   2.435   1.258
 2078SOL    HW1 6561   0.414   2.366   1.307
 2078SOL    HW2 6562   0.375   2.408   1.167
 2079SOL     OW 6563   0.812   3.478   0.627
 2079SOL    HW1 6564   0.807   3.562   0.582
 2079SOL    HW2 6565   0.742   3.426   0.588
 2080SOL     OW 6566   1.418   2.100   1.104
 2080SOL    HW1 6567   1.429   2.008   1.125
 2080SOL    HW2 6568   1.373   2.137   1.180
 2081SOL     OW 6569   1.023   1.877   1.101
 2081SOL    HW1 6570   0.968   1.819   1.049
 2081SOL    HW2 6571   1.109   1.835   1.099
 2082SOL     OW 6572   0.758   3.158   0.311
 2082SOL    HW1 6573   0.727   3.075   0.347
 2082SOL    HW2 6574   0.854   3.151   0.313
 2083SOL     OW 6575   0.602   3.447   1.287
 2083SOL    HW1 6576   0.595   3.536   1.320
 2083SOL    HW2 6577   0.693   3.439   1.259
 2084SOL     OW 6578   1.322   1.927   0.211
 2084SOL    HW1 6579   1.315   1.995   0.143
 2084SOL    HW2 6580   1.243   1.875   0.200
 2085SOL     OW 6581   1.295   2.341   0.678
 2085SOL    HW1 6582   1.246   2.423   0.673
 2085SOL    HW2 6583   1.285   2.313   0.769
 2086SOL     OW 6584   1.591   2.061   0.893
 2086SOL    HW1 6585   1.533   2.089   0.963
 2086SOL    HW2 6586   1.588   2.132   0.829
 2087SOL     OW 6587   0.059   2.905   0.329
 2087SOL    HW1 6588   0.140   2.862   0.300
 2087SOL    HW2 6589   7.267   2.849   0.297
 2088SOL     OW 6590   0.894   3.533   0.308
 2088SOL    HW1 6591   0.817   3.509   0.256
 2088SOL    HW2 6592   0.862   3.598   0.370
 2089SOL     OW 6593   0.258   2.548   1.998
 2089SOL    HW1 6594   0.172   2.516   1.970
 2089SOL    HW2 6595   0.283   2.611   1.930
 2090SOL     OW 6596   0.215   2.156   2.854
 2090SOL    HW1 6597   0.252   2.110   2.930
 2090SOL    HW2 6598   0.121   2.135   2.857
 2091SOL     OW 6599   7.208   2.177   2.566
 2091SOL    HW1 6600   7.148   2.249   2.548
 2091SOL    HW2 6601   7.194   2.116   2.493
 2092SOL     OW 6602   0.569   3.174   3.082
 2092SOL    HW1 6603   0.490   3.180   3.029
 2092SOL    HW2 6604   0.581   3.263   3.116
 2093SOL     OW 6605   1.593   3.393   2.565
 2093SOL    HW1 6606   1.548   3.354   2.641
 2093SOL    HW2 6607   1.527   3.397   2.497
 2094SOL     OW 6608   1.137   2.572   2.538
 2094SOL    HW1 6609   1.183   2.655   2.526
 2094SOL    HW2 6610   1.089   2.583   2.621
 2095SOL     OW 6611   1.812   2.439   2.077
 2095SOL    HW1 6612   1.766   2.444   1.993
 2095SOL    HW2 6613   1.767   2.369   2.124
 2096SOL     OW 6614   0.723   2.993   2.928
 2096SOL    HW1 6615   0.663   3.031   2.992
 2096SOL    HW2 6616   0.763   3.068   2.884
 2097SOL     OW 6617   0.902   2.590   3.674
 2097SOL    HW1 6618   0.927   2.654   3.741
 2097SOL    HW2 6619   0.909   2.638   3.591
 2098SOL     OW 6620   0.697   2.826   2.510
 2098SOL    HW1 6621   0.764   2.831   2.578
 2098SOL    HW2 6622   0.630   2.889   2.537
 2099SOL     OW 6623   0.685   3.008   3.702
 2099SOL    HW1 6624   0.732   3.084   3.735
 2099SOL    HW2 6625   0.610   3.045   3.655
 2100SOL     OW 6626   0.348   3.267   2.937
 2100SOL    HW1 6627   0.271   3.230   2.893
 2100SOL    HW2 6628   0.387   3.325   2.872
 2101SOL     OW 6629   1.441   3.368   3.235
 2101SOL    HW1 6630   1.501   3.441   3.249
 2101SOL    HW2 6631   1.366   3.386   3.291
 2102SOL     OW 6632   0.483   2.235   3.289
 2102SOL    HW1 6633   0.556   2.175   3.304
 2102SOL    HW2 6634   0.405   2.186   3.316
 2103SOL     OW 6635   1.577   2.301   2.613
 2103SOL    HW1 6636   1.508   2.306   2.546
 2103SOL    HW2 6637   1.558   2.373   2.673
 2104SOL     OW 6638   0.235   3.591   2.346
 2104SOL    HW1 6639   0.259   3.667   2.399
 2104SOL    HW2 6640   0.298   3.590   2.274
 2105SOL     OW 6641   1.103   3.195   3.507
 2105SOL    HW1 6642   1.158   3.147   3.445
 2105SOL    HW2 6643   1.052   3.127   3.551
 2106SOL     OW 6644   0.237   3.322   2.402
 2106SOL    HW1 6645   0.232   3.416   2.387
 2106SOL    HW2 6646   0.210   3.312   2.494
 2107SOL     OW 6647   0.296   2.951   2.754
 2107SOL    HW1 6648   0.295   2.862   2.790
 2107SOL    HW2 6649   0.247   3.003   2.818
 2108SOL     OW 6650   0.617   3.634   3.365
 2108SOL    HW1 6651   0.527   3.638   3.397
 2108SOL    HW2 6652   0.639   3.724   3.341
 2109SOL     OW 6653   0.569   2.835   2.024
 2109SOL    HW1 6654   0.611   2.884   1.953
 2109SOL    HW2 6655   0.615   2.863   2.103
 2110SOL     OW 6656   1.633   1.978   3.350
 2110SOL    HW1 6657   1.668   2.055   3.305
 2110SOL    HW2 6658   1.586   2.014   3.425
 2111SOL     OW 6659   0.117   2.617   2.410
 2111SOL    HW1 6660   0.042   2.564   2.381
 2111SOL    HW2 6661   0.101   2.631   2.503
 2112SOL     OW 6662   1.854   3.588   2.183
 2112SOL    HW1 6663   1.928   3.579   2.242
 2112SOL    HW2 6664   1.851   3.681   2.162
 2113SOL     OW 6665   7.270   3.418   1.987
 2113SOL    HW1 6666   7.265   3.323   1.990
 2113SOL    HW2 6667   7.185   3.446   1.953
 2114SOL     OW 6668   1.704   2.798   2.526
 2114SOL    HW1 6669   1.789   2.757   2.509
 2114SOL    HW2 6670   1.687   2.851   2.448
 2115SOL     OW 6671   1.667   2.976   2.304
 2115SOL    HW1 6672   1.749   2.958   2.257
 2115SOL    HW2 6673   1.689   3.045   2.367
 2116SOL     OW 6674   0.222   2.604   3.410
 2116SOL    HW1 6675   0.316   2.601   3.424
 2116SOL    HW2 6676   0.196   2.693   3.433
 2117SOL     OW 6677   0.623   3.249   2.617
 2117SOL    HW1 6678   0.583   3.163   2.610
 2117SOL    HW2 6679   0.626   3.283   2.527
 2118SOL     OW 6680   1.247   3.071   3.304
 2118SOL    HW1 6681   1.262   3.009   3.232
 2118SOL    HW2 6682   1.328   3.067   3.356
 2119SOL     OW 6683   0.835   1.877   2.374
 2119SOL    HW1 6684   0.878   1.957   2.344
 2119SOL    HW2 6685   0.742   1.899   2.376
 2120SOL     OW 6686   0.193   2.814   3.125
 2120SOL    HW1 6687   0.284   2.785   3.130
 2120SOL    HW2 6688   0.154   2.759   3.057
 2121SOL     OW 6689   1.552   2.889   2.064
 2121SOL    HW1 6690   1.483   2.828   2.090
 2121SOL    HW2 6691   1.588   2.920   2.147
 2122SOL     OW 6692   1.188   3.693   3.507
 2122SOL    HW1 6693   1.185   3.753   3.432
 2122SOL    HW2 6694   1.214   3.609   3.468
 2123SOL     OW 6695   0.339   2.119   3.765
 2123SOL    HW1 6696   0.381   2.198   3.799
 2123SOL    HW2 6697   0.246   2.140   3.764
 2124SOL     OW 6698   1.483   3.272   2.786
 2124SOL    HW1 6699   1.417   3.300   2.849
 2124SOL    HW2 6700   1.457   3.182   2.762
 2125SOL     OW 6701   1.624   3.685   2.411
 2125SOL    HW1 6702   1.617   3.628   2.334
 2125SOL    HW2 6703   1.630   3.624   2.485
 2126SOL     OW 6704   0.591   2.561   2.147
 2126SOL    HW1 6705   0.589   2.646   2.104
 2126SOL    HW2 6706   0.524   2.566   2.215
 2127SOL     OW 6707   1.280   2.270   2.799
 2127SOL    HW1 6708   1.191   2.233   2.804
 2127SOL    HW2 6709   1.333   2.210   2.852
 2128SOL     OW 6710   1.585   3.527   2.188
 2128SOL    HW1 6711   1.680   3.531   2.178
 2128SOL    HW2 6712   1.551   3.514   2.099
 2129SOL     OW 6713   0.802   2.449   3.295
 2129SOL    HW1 6714   0.765   2.421   3.379
 2129SOL    HW2 6715   0.774   2.382   3.233
 2130SOL     OW 6716   1.385   2.339   3.527
 2130SOL    HW1 6717   1.390   2.382   3.612
 2130SOL    HW2 6718   1.437   2.259   3.538
 2131SOL     OW 6719   0.947   2.750   3.449
 2131SOL    HW1 6720   1.003   2.687   3.404
 2131SOL    HW2 6721   0.901   2.796   3.378
 2132SOL     OW 6722   1.011   2.253   3.059
 2132SOL    HW1 6723   0.919   2.266   3.079
 2132SOL    HW2 6724   1.012   2.213   2.972
 2133SOL     OW 6725   1.063   2.558   2.271
 2133SOL    HW1 6726   1.083   2.558   2.364
 2133SOL    HW2 6727   0.977   2.515   2.265
 2134SOL     OW 6728   0.063   2.709   2.677
 2134SOL    HW1 6729   0.147   2.695   2.721
 2134SOL    HW2 6730   0.028   2.789   2.716
 2135SOL     OW 6731   0.133   3.787   3.496
 2135SOL    HW1 6732   0.128   3.748   3.584
 2135SOL    HW2 6733   0.043   3.790   3.465
 2136SOL     OW 6734   0.859   2.209   2.068
 2136SOL    HW1 6735   0.912   2.245   1.997
 2136SOL    HW2 6736   0.803   2.145   2.026
 2137SOL     OW 6737   1.673   2.436   3.711
 2137SOL    HW1 6738   1.656   2.513   3.657
 2137SOL    HW2 6739   1.699   2.368   3.649
 2138SOL     OW 6740   1.406   3.024   2.428
 2138SOL    HW1 6741   1.487   3.014   2.377
 2138SOL    HW2 6742   1.354   3.086   2.378
 2139SOL     OW 6743   0.564   2.036   2.769
 2139SOL    HW1 6744   0.570   2.056   2.863
 2139SOL    HW2 6745   0.560   2.122   2.727
 2140SOL     OW 6746   1.004   3.326   2.334
 2140SOL    HW1 6747   0.985   3.395   2.271
 2140SOL    HW2 6748   0.968   3.357   2.416
 2141SOL     OW 6749   0.373   3.695   2.738
 2141SOL    HW1 6750   0.416   3.610   2.747
 2141SOL    HW2 6751   0.441   3.759   2.760
 2142SOL     OW 6752   1.803   2.906   2.768
 2142SOL    HW1 6753   1.759   2.892   2.684
 2142SOL    HW2 6754   1.732   2.920   2.830
 2143SOL     OW 6755   1.213   3.430   3.376
 2143SOL    HW1 6756   1.188   3.354   3.430
 2143SOL    HW2 6757   1.131   3.458   3.336
 2144SOL     OW 6758   0.314   2.801   2.142
 2144SOL    HW1 6759   0.397   2.812   2.095
 2144SOL    HW2 6760   0.292   2.708   2.129
 2145SOL     OW 6761   1.487   2.636   2.563
 2145SOL    HW1 6762   1.484   2.593   2.648
 2145SOL    HW2 6763   1.565   2.691   2.566
 2146SOL     OW 6764   0.464   3.139   3.594
 2146SOL    HW1 6765   0.425   3.144   3.506
 2146SOL    HW2 6766   0.393   3.164   3.653
 2147SOL     OW 6767   1.160   3.615   2.081
 2147SOL    HW1 6768   1.075   3.595   2.118
 2147SOL    HW2 6769   1.178   3.545   2.019
 2148SOL     OW 6770   0.238   2.120   3.349
 2148SOL    HW1 6771   0.187   2.195   3.381
 2148SOL    HW2 6772   0.206   2.046   3.400
 2149SOL     OW 6773   1.653   3.258   1.957
 2149SOL    HW1 6774   1.609   3.342   1.949
 2149SOL    HW2 6775   1.589   3.194   1.926
 2150SOL     OW 6776   0.461   3.625   2.184
 2150SOL    HW1 6777   0.509   3.675   2.249
 2150SOL    HW2 6778   0.529   3.581   2.132
 2151SOL     OW 6779   1.399   1.967   2.325
 2151SOL    HW1 6780   1.402   1.943   2.232
 2151SOL    HW2 6781   1.483   1.938   2.360
 2152SOL     OW 6782   0.193   3.638   3.078
 2152SOL    HW1 6783   0.247   3.566   3.110
 2152SOL    HW2 6784   0.172   3.614   2.988
 2153SOL     OW 6785   0.937   3.567   2.736
 2153SOL    HW1 6786   1.019   3.519   2.738
 2153SOL    HW2 6787   0.888   3.527   2.663
 2154SOL     OW 6788   0.390   2.555   2.341
 2154SOL    HW1 6789   0.385   2.460   2.351
 2154SOL    HW2 6790   0.301   2.585   2.357
 2155SOL     OW 6791   1.502   2.085   3.577
 2155SOL    HW1 6792   1.516   2.100   3.670
 2155SOL    HW2 6793   1.430   2.023   3.573
 2156SOL     OW 6794   0.687   1.997   1.976
 2156SOL    HW1 6795   0.745   1.922   1.991
 2156SOL    HW2 6796   0.620   1.964   1.916
 2157SOL     OW 6797   0.766   2.140   3.600
 2157SOL    HW1 6798   0.849   2.091   3.605
 2157SOL    HW2 6799   0.712   2.100   3.668
 2158SOL     OW 6800   0.857   3.383   3.069
 2158SOL    HW1 6801   0.832   3.350   2.982
 2158SOL    HW2 6802   0.918   3.318   3.103
 2159SOL     OW 6803   1.314   2.452   3.288
 2159SOL    HW1 6804   1.348   2.423   3.373
 2159SOL    HW2 6805   1.349   2.540   3.277
 2160SOL     OW 6806   0.810   3.239   2.826
 2160SOL    HW1 6807   0.896   3.238   2.784
 2160SOL    HW2 6808   0.748   3.251   2.753
 2161SOL     OW 6809   0.925   2.378   2.741
 2161SOL    HW1 6810   0.904   2.365   2.648
 2161SOL    HW2 6811   0.952   2.292   2.771
 2162SOL     OW 6812   0.571   1.936   2.360
 2162SOL    HW1 6813   0.495   1.935   2.417
 2162SOL    HW2 6814   0.557   2.011   2.302
 2163SOL     OW 6815   1.456   3.078   1.887
 2163SOL    HW1 6816   1.487   3.007   1.943
 2163SOL    HW2 6817   1.374   3.106   1.926
 2164SOL     OW 6818   0.269   1.920   2.079
 2164SOL    HW1 6819   0.309   1.988   2.025
 2164SOL    HW2 6820   0.343   1.867   2.109
 2165SOL     OW 6821   0.960   2.109   2.305
 2165SOL    HW1 6822   0.928   2.144   2.222
 2165SOL    HW2 6823   1.054   2.130   2.305
 2166SOL     OW 6824   1.060   2.561   3.291
 2166SOL    HW1 6825   0.991   2.495   3.298
 2166SOL    HW2 6826   1.141   2.510   3.288
 2167SOL     OW 6827   1.191   3.467   2.677
 2167SOL    HW1 6828   1.221   3.519   2.602
 2167SOL    HW2 6829   1.231   3.510   2.753
 2168SOL     OW 6830   0.500   3.007   2.577
 2168SOL    HW1 6831   0.434   2.987   2.644
 2168SOL    HW2 6832   0.452   3.001   2.494
 2169SOL     OW 6833   1.249   3.659   2.481
 2169SOL    HW1 6834   1.296   3.722   2.427
 2169SOL    HW2 6835   1.176   3.710   2.519
 2170SOL     OW 6836   1.024   2.355   1.895
 2170SOL    HW1 6837   0.984   2.440   1.878
 2170SOL    HW2 6838   1.088   2.372   1.964
 2171SOL     OW 6839   0.113   2.464   3.196
 2171SOL    HW1 6840   0.200   2.443   3.162
 2171SOL    HW2 6841   0.129   2.519   3.273
 2172SOL     OW 6842   0.571   2.064   3.041
 2172SOL    HW1 6843   0.605   1.992   3.094
 2172SOL    HW2 6844   0.477   2.064   3.059
 2173SOL     OW 6845   0.880   2.313   2.482
 2173SOL    HW1 6846   0.842   2.369   2.415
 2173SOL    HW2 6847   0.905   2.233   2.436
 2174SOL     OW 6848   1.022   1.930   2.598
 2174SOL    HW1 6849   0.963   1.933   2.523
 2174SOL    HW2 6850   0.990   1.857   2.651
 2175SOL     OW 6851   1.417   3.012   2.719
 2175SOL    HW1 6852   1.350   2.945   2.735
 2175SOL    HW2 6853   1.422   3.018   2.623
 2176SOL     OW 6854   1.454   2.494   2.800
 2176SOL    HW1 6855   1.391   2.423   2.811
 2176SOL    HW2 6856   1.513   2.486   2.874
 2177SOL     OW 6857   1.817   2.648   2.252
 2177SOL    HW1 6858   1.878   2.609   2.316
 2177SOL    HW2 6859   1.813   2.584   2.181
 2178SOL     OW 6860   0.510   3.287   2.081
 2178SOL    HW1 6861   0.424   3.258   2.110
 2178SOL    HW2 6862   0.538   3.221   2.017
 2179SOL     OW 6863   1.742   3.151   2.488
 2179SOL    HW1 6864   1.834   3.143   2.513
 2179SOL    HW2 6865   1.716   3.238   2.519
 2180SOL     OW 6866   1.386   2.449   1.917
 2180SOL    HW1 6867   1.336   2.415   1.991
 2180SOL    HW2 6868   1.477   2.435   1.940
 2181SOL     OW 6869   0.525   2.125   2.171
 2181SOL    HW1 6870   0.582   2.085   2.105
 2181SOL    HW2 6871   0.491   2.204   2.129
 2182SOL     OW 6872   1.729   3.106   3.388
 2182SOL    HW1 6873   1.817   3.070   3.375
 2182SOL    HW2 6874   1.743   3.192   3.426
 2183SOL     OW 6875   1.017   3.191   3.183
 2183SOL    HW1 6876   0.937   3.165   3.229
 2183SOL    HW2 6877   1.088   3.158   3.239
 2184SOL     OW 6878   1.604   3.490   3.541
 2184SOL    HW1 6879   1.590   3.528   3.454
 2184SOL    HW2 6880   1.683   3.437   3.532
 2185SOL     OW 6881   1.156   3.116   2.963
 2185SOL    HW1 6882   1.092   3.141   3.029
 2185SOL    HW2 6883   1.118   3.146   2.880
 2186SOL     OW 6884   1.594   2.957   2.936
 2186SOL    HW1 6885   1.585   3.024   3.004
 2186SOL    HW2 6886   1.527   2.979   2.872
 2187SOL     OW 6887   0.930   1.934   3.229
 2187SOL    HW1 6888   0.951   1.923   3.137
 2187SOL    HW2 6889   1.008   1.975   3.267
 2188SOL     OW 6890   0.958   2.978   3.601
 2188SOL    HW1 6891   0.866   2.991   3.626
 2188SOL    HW2 6892   0.956   2.901   3.544
 2189SOL     OW 6893   0.728   2.902   2.242
 2189SOL    HW1 6894   0.716   2.871   2.331
 2189SOL    HW2 6895   0.800   2.849   2.207
 2190SOL     OW 6896   0.440   2.696   3.128
 2190SOL    HW1 6897   0.510   2.699   3.193
 2190SOL    HW2 6898   0.411   2.604   3.128
 2191SOL     OW 6899   1.263   2.222   3.152
 2191SOL    HW1 6900   1.288   2.304   3.195
 2191SOL    HW2 6901   1.175   2.239   3.118
 2192SOL     OW 6902   0.035   3.477   3.261
 2192SOL    HW1 6903   0.054   3.551   3.204
 2192SOL    HW2 6904   0.115   3.425   3.263
 2193SOL     OW 6905   0.354   2.989   2.346
 2193SOL    HW1 6906   0.348   3.063   2.286
 2193SOL    HW2 6907   0.344   2.912   2.291
 2194SOL     OW 6908   0.559   2.329   2.708
 2194SOL    HW1 6909   0.564   2.385   2.630
 2194SOL    HW2 6910   0.616   2.372   2.772
 2195SOL     OW 6911   1.255   3.216   2.287
 2195SOL    HW1 6912   1.309   3.290   2.315
 2195SOL    HW2 6913   1.165   3.241   2.309
 2196SOL     OW 6914   1.318   3.337   2.993
 2196SOL    HW1 6915   1.358   3.341   3.080
 2196SOL    HW2 6916   1.264   3.258   2.996
 2197SOL     OW 6917   1.585   2.490   2.341
 2197SOL    HW1 6918   1.534   2.534   2.409
 2197SOL    HW2 6919   1.646   2.557   2.311
 2198SOL     OW 6920   0.324   3.405   3.169
 2198SOL    HW1 6921   0.321   3.352   3.090
 2198SOL    HW2 6922   0.417   3.423   3.183
 2199SOL     OW 6923   0.488   2.585   3.494
 2199SOL    HW1 6924   0.538   2.629   3.426
 2199SOL    HW2 6925   0.546   2.514   3.525
 2200SOL     OW 6926   1.623   2.657   3.563
 2200SOL    HW1 6927   1.533   2.691   3.556
 2200SOL    HW2 6928   1.668   2.693   3.486
 2201SOL     OW 6929   0.995   1.992   3.617
 2201SOL    HW1 6930   1.052   2.067   3.601
 2201SOL    HW2 6931   1.050   1.916   3.600
 2202SOL     OW 6932   0.501   1.925   3.649
 2202SOL    HW1 6933   0.458   1.869   3.585
 2202SOL    HW2 6934   0.435   1.989   3.674
 2203SOL     OW 6935   0.586   2.738   2.898
 2203SOL    HW1 6936   0.626   2.825   2.900
 2203SOL    HW2 6937   0.535   2.733   2.979
 2204SOL     OW 6938   1.293   2.726   2.857
 2204SOL    HW1 6939   1.206   2.695   2.833
 2204SOL    HW2 6940   1.351   2.654   2.836
 2205SOL     OW 6941   1.200   2.379   2.112
 2205SOL    HW1 6942   1.215   2.305   2.171
 2205SOL    HW2 6943   1.159   2.446   2.167
 2206SOL     OW 6944   0.301   2.033   3.090
 2206SOL    HW1 6945   0.273   2.068   3.174
 2206SOL    HW2 6946   0.273   1.941   3.092
 2207SOL     OW 6947   0.018   3.172   3.122
 2207SOL    HW1 6948   0.053   3.116   3.191
 2207SOL    HW2 6949   7.219   3.213   3.161
 2208SOL     OW 6950   0.704   2.481   2.891
 2208SOL    HW1 6951   0.780   2.477   2.832
 2208SOL    HW2 6952   0.669   2.569   2.879
 2209SOL     OW 6953   1.765   2.827   3.731
 2209SOL    HW1 6954   1.716   2.760   3.682
 2209SOL    HW2 6955   1.705   2.854   3.800
 2210SOL     OW 6956   0.331   1.931   2.494
 2210SOL    HW1 6957   0.288   2.015   2.510
 2210SOL    HW2 6958   0.339   1.891   2.580
 2211SOL     OW 6959   1.632   2.260   2.201
 2211SOL    HW1 6960   1.666   2.198   2.266
 2211SOL    HW2 6961   1.603   2.335   2.252
 2212SOL     OW 6962   1.033   2.619   2.806
 2212SOL    HW1 6963   1.008   2.633   2.897
 2212SOL    HW2 6964   1.001   2.531   2.785
 2213SOL     OW 6965   0.972   3.430   3.569
 2213SOL    HW1 6966   0.970   3.471   3.483
 2213SOL    HW2 6967   1.000   3.340   3.553
 2214SOL     OW 6968   1.835   3.353   3.465
 2214SOL    HW1 6969   1.863   3.384   3.379
 2214SOL    HW2 6970   1.910   3.368   3.522
 2215SOL     OW 6971   0.363   2.741   3.685
 2215SOL    HW1 6972   0.431   2.786   3.735
 2215SOL    HW2 6973   0.411   2.690   3.620
 2216SOL     OW 6974   1.524   2.126   1.980
 2216SOL    HW1 6975   1.478   2.053   2.020
 2216SOL    HW2 6976   1.560   2.176   2.053
 2217SOL     OW 6977   1.268   2.695   1.879
 2217SOL    HW1 6978   1.303   2.606   1.885
 2217SOL    HW2 6979   1.302   2.729   1.797
 2218SOL     OW 6980   1.063   3.225   2.727
 2218SOL    HW1 6981   1.078   3.152   2.666
 2218SOL    HW2 6982   1.117   3.296   2.693
 2219SOL     OW 6983   0.311   2.675   2.816
 2219SOL    HW1 6984   0.405   2.692   2.816
 2219SOL    HW2 6985   0.304   2.581   2.832
 2220SOL     OW 6986   0.340   2.397   2.856
 2220SOL    HW1 6987   0.284   2.320   2.853
 2220SOL    HW2 6988   0.412   2.377   2.797
 2221SOL     OW 6989   1.138   2.218   3.547
 2221SOL    HW1 6990   1.092   2.265   3.616
 2221SOL    HW2 6991   1.220   2.266   3.535
 2222SOL     OW 6992   1.159   2.044   3.333
 2222SOL    HW1 6993   1.145   2.105   3.406
 2222SOL    HW2 6994   1.205   2.096   3.267
 2223SOL     OW 6995   7.253   3.141   1.974
 2223SOL    HW1 6996   7.166   3.107   1.953
 2223SOL    HW2 6997   0.012   3.078   2.035
 2224SOL     OW 6998   0.136   3.582   2.817
 2224SOL    HW1 6999   0.136   3.499   2.769
 2224SOL    HW2 7000   0.210   3.630   2.782
 2225SOL     OW 7001   0.492   3.438   2.772
 2225SOL    HW1 7002   0.562   3.499   2.793
 2225SOL    HW2 7003   0.533   3.372   2.715
 2226SOL     OW 7004   0.937   2.641   3.057
 2226SOL    HW1 7005   0.991   2.630   3.135
 2226SOL    HW2 7006   0.859   2.589   3.074
 2227SOL     OW 7007   7.222   2.393   2.989
 2227SOL    HW1 7008   7.249   2.303   2.969
 2227SOL    HW2 7009   7.275   2.418   3.064
 2228SOL     OW 7010   0.205   2.360   3.531
 2228SOL    HW1 7011   0.295   2.331   3.538
 2228SOL    HW2 7012   0.209   2.441   3.480
 2229SOL     OW 7013   1.386   2.782   3.508
 2229SOL    HW1 7014   1.406   2.876   3.501
 2229SOL    HW2 7015   1.376   2.754   3.417
 2230SOL     OW 7016   0.822   2.432   2.234
 2230SOL    HW1 7017   0.825   2.356   2.176
 2230SOL    HW2 7018   0.743   2.480   2.208
 2231SOL     OW 7019   1.634   2.472   3.005
 2231SOL    HW1 7020   1.620   2.410   3.077
 2231SOL    HW2 7021   1.727   2.465   2.985
 2232SOL     OW 7022   0.215   3.441   3.581
 2232SOL    HW1 7023   0.200   3.509   3.647
 2232SOL    HW2 7024   0.236   3.362   3.632
 2233SOL     OW 7025   0.739   2.287   3.083
 2233SOL    HW1 7026   0.677   2.214   3.073
 2233SOL    HW2 7027   0.713   2.350   3.016
 2234SOL     OW 7028   0.960   3.522   3.302
 2234SOL    HW1 7029   0.919   3.477   3.228
 2234SOL    HW2 7030   0.943   3.615   3.286
 2235SOL     OW 7031   0.448   2.350   2.030
 2235SOL    HW1 7032   0.517   2.408   2.061
 2235SOL    HW2 7033   0.370   2.405   2.022
 2236SOL     OW 7034   0.128   3.003   3.311
 2236SOL    HW1 7035   0.131   2.954   3.393
 2236SOL    HW2 7036   0.150   2.938   3.244
 2237SOL     OW 7037   1.280   2.899   3.072
 2237SOL    HW1 7038   1.290   2.837   3.000
 2237SOL    HW2 7039   1.240   2.976   3.031
 2238SOL     OW 7040   1.341   2.734   2.144
 2238SOL    HW1 7041   1.279   2.689   2.202
 2238SOL    HW2 7042   1.306   2.719   2.056
 2239SOL     OW 7043   1.758   3.594   3.018
 2239SOL    HW1 7044   1.833   3.612   2.962
 2239SOL    HW2 7045   1.736   3.502   3.001
 2240SOL     OW 7046   1.262   3.594   2.918
 2240SOL    HW1 7047   1.350   3.631   2.912
 2240SOL    HW2 7048   1.276   3.506   2.954
 2241SOL     OW 7049   0.106   3.130   2.867
 2241SOL    HW1 7050   0.079   3.153   2.956
 2241SOL    HW2 7051   0.044   3.063   2.840
 2242SOL     OW 7052   0.715   3.522   3.613
 2242SOL    HW1 7053   0.689   3.567   3.533
 2242SOL    HW2 7054   0.809   3.505   3.602
 2243SOL     OW 7055   1.755   2.066   2.358
 2243SOL    HW1 7056   1.808   2.040   2.282
 2243SOL    HW2 7057   1.715   1.984   2.387
 2244SOL     OW 7058   1.397   3.438   2.372
 2244SOL    HW1 7059   1.452   3.471   2.301
 2244SOL    HW2 7060   1.341   3.512   2.396
 2245SOL     OW 7061   0.137   3.652   3.741
 2245SOL    HW1 7062   0.087   3.585   3.787
 2245SOL    HW2 7063   0.179   3.703   3.810
 2246SOL     OW 7064   1.278   2.802   2.514
 2246SOL    HW1 7065   1.351   2.743   2.528
 2246SOL    HW2 7066   1.316   2.879   2.471
 2247SOL     OW 7067   0.767   3.131   3.275
 2247SOL    HW1 7068   0.743   3.179   3.354
 2247SOL    HW2 7069   0.693   3.142   3.215
 2248SOL     OW 7070   0.671   3.503   2.050
 2248SOL    HW1 7071   0.681   3.509   1.955
 2248SOL    HW2 7072   0.619   3.423   2.063
 2249SOL     OW 7073   1.611   3.584   3.268
 2249SOL    HW1 7074   1.661   3.586   3.187
 2249SOL    HW2 7075   1.608   3.675   3.297
 2250SOL     OW 7076   1.850   2.020   2.830
 2250SOL    HW1 7077   1.877   1.931   2.806
 2250SOL    HW2 7078   1.764   2.031   2.789
 2251SOL     OW 7079   0.217   2.165   2.573
 2251SOL    HW1 7080   0.123   2.181   2.562
 2251SOL    HW2 7081   0.230   2.168   2.668
 2252SOL     OW 7082   1.219   3.411   1.904
 2252SOL    HW1 7083   1.217   3.320   1.934
 2252SOL    HW2 7084   1.156   3.414   1.832
 2253SOL     OW 7085   0.829   2.871   3.236
 2253SOL    HW1 7086   0.858   2.868   3.145
 2253SOL    HW2 7087   0.807   2.963   3.251
 2254SOL     OW 7088   0.931   2.762   2.128
 2254SOL    HW1 7089   0.994   2.815   2.080
 2254SOL    HW2 7090   0.985   2.698   2.174
 2255SOL     OW 7091   1.487   3.500   1.927
 2255SOL    HW1 7092   1.397   3.471   1.914
 2255SOL    HW2 7093   1.524   3.506   1.839
 2256SOL     OW 7094   0.339   3.179   3.357
 2256SOL    HW1 7095   0.329   3.255   3.300
 2256SOL    HW2 7096   0.266   3.122   3.335
 2257SOL     OW 7097   1.587   3.151   3.140
 2257SOL    HW1 7098   1.642   3.129   3.215
 2257SOL    HW2 7099   1.530   3.221   3.172
 2258SOL     OW 7100   1.081   2.987   2.595
 2258SOL    HW1 7101   1.006   2.939   2.630
 2258SOL    HW2 7102   1.139   2.919   2.561
 2259SOL     OW 7103   1.037   2.116   2.814
 2259SOL    HW1 7104   1.036   2.076   2.727
 2259SOL    HW2 7105   1.033   2.041   2.874
 2260SOL     OW 7106   0.635   3.343   2.356
 2260SOL    HW1 7107   0.685   3.285   2.299
 2260SOL    HW2 7108   0.554   3.361   2.308
 2261SOL     OW 7109   1.771   2.230   3.270
 2261SOL    HW1 7110   1.837   2.299   3.261
 2261SOL    HW2 7111   1.794   2.166   3.204
 2262SOL     OW 7112   0.266   3.191   2.166
 2262SOL    HW1 7113   0.194   3.128   2.162
 2262SOL    HW2 7114   0.247   3.243   2.244
 2263SOL     OW 7115   0.143   2.839   3.536
 2263SOL    HW1 7116   0.070   2.789   3.573
 2263SOL    HW2 7117   0.214   2.828   3.599
 2264SOL     OW 7118   0.696   2.052   3.344
 2264SOL    HW1 7119   0.779   2.022   3.306
 2264SOL    HW2 7120   0.720   2.086   3.430
 2265SOL     OW 7121   0.080   2.186   1.940
 2265SOL    HW1 7122   7.273   2.143   1.932
 2265SOL    HW2 7123   0.062   2.279   1.925
 2266SOL     OW 7124   1.396   2.715   3.244
 2266SOL    HW1 7125   1.341   2.774   3.192
 2266SOL    HW2 7126   1.482   2.719   3.202
 2267SOL     OW 7127   0.090   2.106   2.203
 2267SOL    HW1 7128   0.097   2.142   2.115
 2267SOL    HW2 7129   0.141   2.026   2.201
 2268SOL     OW 7130   1.223   3.153   2.016
 2268SOL    HW1 7131   1.174   3.071   2.011
 2268SOL    HW2 7132   1.234   3.169   2.109
 2269SOL     OW 7133   0.650   2.678   3.297
 2269SOL    HW1 7134   0.708   2.752   3.282
 2269SOL    HW2 7135   0.708   2.601   3.295
 2270SOL     OW 7136   1.515   3.691   2.898
 2270SOL    HW1 7137   1.546   3.751   2.830
 2270SOL    HW2 7138   1.595   3.658   2.938
 2271SOL     OW 7139   0.709   2.412   3.555
 2271SOL    HW1 7140   0.770   2.463   3.609
 2271SOL    HW2 7141   0.727   2.321   3.577
 2272SOL     OW 7142   1.466   3.044   3.474
 2272SOL    HW1 7143   1.461   3.068   3.566
 2272SOL    HW2 7144   1.555   3.069   3.448
 2273SOL     OW 7145   0.368   3.647   3.469
 2273SOL    HW1 7146   0.291   3.703   3.464
 2273SOL    HW2 7147   0.333   3.561   3.494
 2274SOL     OW 7148   1.630   2.738   3.103
 2274SOL    HW1 7149   1.637   2.657   3.053
 2274SOL    HW2 7150   1.622   2.807   3.037
 2275SOL     OW 7151   1.227   2.186   2.313
 2275SOL    HW1 7152   1.287   2.112   2.315
 2275SOL    HW2 7153   1.252   2.239   2.389
 2276SOL     OW 7154   0.584   2.563   2.544
 2276SOL    HW1 7155   0.628   2.647   2.532
 2276SOL    HW2 7156   0.517   2.562   2.475
 2277SOL     OW 7157   1.739   2.231   3.541
 2277SOL    HW1 7158   1.748   2.236   3.446
 2277SOL    HW2 7159   1.665   2.172   3.555
 2278SOL     OW 7160   1.733   2.788   3.350
 2278SOL    HW1 7161   1.721   2.883   3.360
 2278SOL    HW2 7162   1.704   2.770   3.261
 2279SOL     OW 7163   0.794   3.219   1.943
 2279SOL    HW1 7164   0.798   3.211   2.038
 2279SOL    HW2 7165   0.838   3.303   1.924
 2280SOL     OW 7166   0.671   3.638   2.797
 2280SOL    HW1 7167   0.657   3.732   2.784
 2280SOL    HW2 7168   0.766   3.626   2.787
 2281SOL     OW 7169   0.877   2.844   2.722
 2281SOL    HW1 7170   0.925   2.768   2.756
 2281SOL    HW2 7171   0.831   2.879   2.798
 2282SOL     OW 7172   1.103   2.900   1.964
 2282SOL    HW1 7173   1.056   2.933   1.888
 2282SOL    HW2 7174   1.160   2.832   1.929
 2283SOL     OW 7175   1.823   3.432   2.711
 2283SOL    HW1 7176   1.749   3.425   2.650
 2283SOL    HW2 7177   1.794   3.383   2.788
 2284SOL     OW 7178   0.248   3.219   3.748
 2284SOL    HW1 7179   0.156   3.192   3.751
 2284SOL    HW2 7180   0.273   3.231   3.840
 2285SOL     OW 7181   0.149   3.016   2.531
 2285SOL    HW1 7182   0.194   2.997   2.613
 2285SOL    HW2 7183   0.218   3.022   2.465
 2286SOL     OW 7184   0.683   3.269   3.491
 2286SOL    HW1 7185   0.605   3.227   3.527
 2286SOL    HW2 7186   0.690   3.351   3.539
 2287SOL     OW 7187   1.813   2.026   3.100
 2287SOL    HW1 7188   1.807   1.931   3.110
 2287SOL    HW2 7189   1.829   2.039   3.006
 2288SOL     OW 7190   0.385   2.288   2.382
 2288SOL    HW1 7191   0.417   2.217   2.327
 2288SOL    HW2 7192   0.327   2.245   2.445
 2289SOL     OW 7193   1.699   3.337   2.943
 2289SOL    HW1 7194   1.622   3.313   2.891
 2289SOL    HW2 7195   1.706   3.268   3.009
 2290SOL     OW 7196   0.375   2.432   3.129
 2290SOL    HW1 7197   0.422   2.363   3.176
 2290SOL    HW2 7198   0.379   2.405   3.037
 2291SOL     OW 7199   0.829   3.486   2.499
 2291SOL    HW1 7200   0.828   3.572   2.457
 2291SOL    HW2 7201   0.755   3.439   2.459
 2292SOL     OW 7202   1.417   2.100   2.963
 2292SOL    HW1 7203   1.427   2.007   2.985
 2292SOL    HW2 7204   1.372   2.137   3.039
 2293SOL     OW 7205   1.024   1.876   2.962
 2293SOL    HW1 7206   0.968   1.816   2.913
 2293SOL    HW2 7207   1.110   1.835   2.960
 2294SOL     OW 7208   0.796   3.172   2.212
 2294SOL    HW1 7209   0.776   3.080   2.226
 2294SOL    HW2 7210   0.878   3.186   2.260
 2295SOL     OW 7211   0.604   3.432   3.176
 2295SOL    HW1 7212   0.614   3.497   3.246
 2295SOL    HW2 7213   0.690   3.429   3.134
 2296SOL     OW 7214   1.395   1.892   2.060
 2296SOL    HW1 7215   1.440   1.823   2.012
 2296SOL    HW2 7216   1.305   1.861   2.069
 2297SOL     OW 7217   1.295   2.339   2.531
 2297SOL    HW1 7218   1.245   2.420   2.526
 2297SOL    HW2 7219   1.288   2.312   2.623
 2298SOL     OW 7220   1.592   2.058   2.752
 2298SOL    HW1 7221   1.533   2.087   2.822
 2298SOL    HW2 7222   1.591   2.131   2.689
 2299SOL     OW 7223   0.096   2.971   2.147
 2299SOL    HW1 7224   0.165   2.906   2.135
 2299SOL    HW2 7225   0.044   2.937   2.220
 2300SOL     OW 7226   0.909   3.544   2.186
 2300SOL    HW1 7227   0.827   3.527   2.140
 2300SOL    HW2 7228   0.887   3.613   2.249
 2301SOL     OW 7229   0.255   2.546   3.855
 2301SOL    HW1 7230   0.170   2.515   3.826
 2301SOL    HW2 7231   0.280   2.613   3.791
 2302SOL     OW 7232   0.171   2.173   4.714
 2302SOL    HW1 7233   0.216   2.124   4.783
 2302SOL    HW2 7234   0.090   2.124   4.699
 2303SOL     OW 7235   7.185   2.191   4.394
 2303SOL    HW1 7236   7.113   2.253   4.387
 2303SOL    HW2 7237   7.176   2.136   4.316
 2304SOL     OW 7238   0.581   3.183   4.942
 2304SOL    HW1 7239   0.498   3.185   4.896
 2304SOL    HW2 7240   0.594   3.273   4.972
 2305SOL     OW 7241   1.581   3.378   4.436
 2305SOL    HW1 7242   1.530   3.345   4.510
 2305SOL    HW2 7243   1.516   3.388   4.366
 2306SOL     OW 7244   1.139   2.565   4.407
 2306SOL    HW1 7245   1.182   2.649   4.391
 2306SOL    HW2 7246   1.093   2.576   4.490
 2307SOL     OW 7247   1.812   2.441   3.940
 2307SOL    HW1 7248   1.767   2.446   3.856
 2307SOL    HW2 7249   1.767   2.370   3.986
 2308SOL     OW 7250   0.723   2.993   4.800
 2308SOL    HW1 7251   0.663   3.041   4.857
 2308SOL    HW2 7252   0.766   3.061   4.748
 2309SOL     OW 7253   0.691   2.823   4.384
 2309SOL    HW1 7254   0.762   2.827   4.448
 2309SOL    HW2 7255   0.628   2.889   4.414
 2310SOL     OW 7256   0.353   3.264   4.796
 2310SOL    HW1 7257   0.277   3.230   4.749
 2310SOL    HW2 7258   0.395   3.323   4.734
 2311SOL     OW 7259   1.449   3.345   5.108
 2311SOL    HW1 7260   1.498   3.427   5.106
 2311SOL    HW2 7261   5.007   7.007   0.008
 2312SOL     OW 7262   4.092   5.884   0.011
 2312SOL    HW1 7263   4.151   5.838   0.070
 2312SOL    HW2 7264   4.006   5.847   0.029
 2313SOL     OW 7265   1.580   2.299   4.478
 2313SOL    HW1 7266   1.510   2.305   4.412
 2313SOL    HW2 7267   1.562   2.372   4.538
 2314SOL     OW 7268   0.194   3.604   4.189
 2314SOL    HW1 7269   0.238   3.667   4.246
 2314SOL    HW2 7270   0.243   3.609   4.106
 2315SOL     OW 7271   4.709   6.898   0.263
 2315SOL    HW1 7272   4.706   6.932   0.352
 2315SOL    HW2 7273   4.660   6.816   0.266
 2316SOL     OW 7274   0.226   3.338   4.257
 2316SOL    HW1 7275   0.212   3.430   4.236
 2316SOL    HW2 7276   0.202   3.330   4.349
 2317SOL     OW 7277   0.294   2.947   4.610
 2317SOL    HW1 7278   0.292   2.859   4.648
 2317SOL    HW2 7279   0.247   3.002   4.673
 2318SOL     OW 7280   0.558   3.710   5.096
 2318SOL    HW1 7281   4.127   0.051   0.012
 2318SOL    HW2 7282   0.611   3.775   5.141
 2319SOL     OW 7283   0.570   2.837   3.892
 2319SOL    HW1 7284   0.614   2.884   3.822
 2319SOL    HW2 7285   0.615   2.864   3.972
 2320SOL     OW 7286   1.595   1.974   5.146
 2320SOL    HW1 7287   1.654   2.001   5.075
 2320SOL    HW2 7288   5.254   5.673   0.071
 2321SOL     OW 7289   0.114   2.619   4.270
 2321SOL    HW1 7290   0.040   2.564   4.246
 2321SOL    HW2 7291   0.101   2.637   4.363
 2322SOL     OW 7292   1.852   3.587   4.047
 2322SOL    HW1 7293   1.927   3.578   4.105
 2322SOL    HW2 7294   1.849   3.681   4.025
 2323SOL     OW 7295   0.011   3.436   3.846
 2323SOL    HW1 7296   0.004   3.341   3.853
 2323SOL    HW2 7297   7.199   3.465   3.827
 2324SOL     OW 7298   1.702   2.798   4.373
 2324SOL    HW1 7299   1.780   2.753   4.341
 2324SOL    HW2 7300   1.678   2.858   4.301
 2325SOL     OW 7301   1.664   2.981   4.159
 2325SOL    HW1 7302   1.746   2.963   4.114
 2325SOL    HW2 7303   1.686   3.049   4.223
 2326SOL     OW 7304   3.757   6.258   0.107
 2326SOL    HW1 7305   3.846   6.264   0.143
 2326SOL    HW2 7306   3.758   6.316   0.031
 2327SOL     OW 7307   0.622   3.252   4.475
 2327SOL    HW1 7308   0.581   3.166   4.467
 2327SOL    HW2 7309   0.623   3.287   4.386
 2328SOL     OW 7310   1.283   3.081   5.109
 2328SOL    HW1 7311   1.319   3.038   5.031
 2328SOL    HW2 7312   4.997   6.730   0.021
 2329SOL     OW 7313   0.832   1.878   4.231
 2329SOL    HW1 7314   0.875   1.959   4.203
 2329SOL    HW2 7315   0.739   1.901   4.236
 2330SOL     OW 7316   0.163   2.760   5.009
 2330SOL    HW1 7317   0.257   2.751   4.994
 2330SOL    HW2 7318   0.122   2.722   4.931
 2331SOL     OW 7319   1.549   2.893   3.920
 2331SOL    HW1 7320   1.478   2.834   3.947
 2331SOL    HW2 7321   1.585   2.926   4.003
 2332SOL     OW 7322   4.917   0.029   0.144
 2332SOL    HW1 7323   4.865   0.090   0.092
 2332SOL    HW2 7324   4.883   7.221   0.121
 2333SOL     OW 7325   1.450   3.262   4.655
 2333SOL    HW1 7326   1.384   3.283   4.722
 2333SOL    HW2 7327   1.431   3.171   4.630
 2334SOL     OW 7328   1.621   3.691   4.274
 2334SOL    HW1 7329   1.615   3.630   4.201
 2334SOL    HW2 7330   1.623   3.636   4.352
 2335SOL     OW 7331   0.591   2.558   4.006
 2335SOL    HW1 7332   0.594   2.645   3.965
 2335SOL    HW2 7333   0.523   2.566   4.074
 2336SOL     OW 7334   1.288   2.270   4.667
 2336SOL    HW1 7335   1.199   2.236   4.669
 2336SOL    HW2 7336   1.337   2.213   4.726
 2337SOL     OW 7337   1.583   3.526   4.053
 2337SOL    HW1 7338   1.678   3.531   4.043
 2337SOL    HW2 7339   1.550   3.514   3.964
 2338SOL     OW 7340   4.369   6.142   0.009
 2338SOL    HW1 7341   4.417   6.087   0.071
 2338SOL    HW2 7342   0.729   2.452   5.074
 2339SOL     OW 7343   5.056   6.022   0.267
 2339SOL    HW1 7344   5.011   6.075   0.332
 2339SOL    HW2 7345   5.141   6.001   0.307
 2340SOL     OW 7346   4.586   6.411   0.131
 2340SOL    HW1 7347   4.607   6.318   0.125
 2340SOL    HW2 7348   4.531   6.428   0.054
 2341SOL     OW 7349   1.011   2.259   4.924
 2341SOL    HW1 7350   0.922   2.290   4.940
 2341SOL    HW2 7351   1.008   2.223   4.835
 2342SOL     OW 7352   1.063   2.549   4.140
 2342SOL    HW1 7353   1.083   2.547   4.234
 2342SOL    HW2 7354   0.977   2.507   4.134
 2343SOL     OW 7355   0.063   2.710   4.535
 2343SOL    HW1 7356   0.146   2.694   4.579
 2343SOL    HW2 7357   0.029   2.789   4.576
 2344SOL     OW 7358   3.738   0.113   0.170
 2344SOL    HW1 7359   3.723   0.044   0.235
 2344SOL    HW2 7360   3.652   0.148   0.152
 2345SOL     OW 7361   0.860   2.207   3.931
 2345SOL    HW1 7362   0.914   2.243   3.861
 2345SOL    HW2 7363   0.804   2.143   3.887
 2346SOL     OW 7364   1.401   3.020   4.283
 2346SOL    HW1 7365   1.482   3.015   4.233
 2346SOL    HW2 7366   1.348   3.083   4.236
 2347SOL     OW 7367   0.569   2.041   4.644
 2347SOL    HW1 7368   0.572   2.067   4.736
 2347SOL    HW2 7369   0.565   2.124   4.595
 2348SOL     OW 7370   0.998   3.326   4.190
 2348SOL    HW1 7371   0.979   3.396   4.127
 2348SOL    HW2 7372   0.966   3.359   4.273
 2349SOL     OW 7373   0.368   3.687   4.600
 2349SOL    HW1 7374   0.413   3.603   4.613
 2349SOL    HW2 7375   0.434   3.753   4.622
 2350SOL     OW 7376   1.810   2.903   4.610
 2350SOL    HW1 7377   1.766   2.889   4.527
 2350SOL    HW2 7378   1.739   2.915   4.673
 2351SOL     OW 7379   4.841   7.047   0.070
 2351SOL    HW1 7380   4.805   6.989   0.137
 2351SOL    HW2 7381   4.764   7.078   0.022
 2352SOL     OW 7382   0.313   2.805   4.003
 2352SOL    HW1 7383   0.397   2.815   3.958
 2352SOL    HW2 7384   0.293   2.712   3.997
 2353SOL     OW 7385   1.489   2.633   4.423
 2353SOL    HW1 7386   1.491   2.592   4.510
 2353SOL    HW2 7387   1.566   2.690   4.423
 2354SOL     OW 7388   4.106   6.783   0.278
 2354SOL    HW1 7389   4.067   6.801   0.192
 2354SOL    HW2 7390   4.074   6.853   0.334
 2355SOL     OW 7391   1.159   3.622   3.944
 2355SOL    HW1 7392   1.073   3.600   3.979
 2355SOL    HW2 7393   1.176   3.555   3.877
 2356SOL     OW 7394   3.837   5.786   0.027
 2356SOL    HW1 7395   3.787   5.866   0.009
 2356SOL    HW2 7396   3.788   5.741   0.095
 2357SOL     OW 7397   1.650   3.256   3.820
 2357SOL    HW1 7398   1.608   3.342   3.812
 2357SOL    HW2 7399   1.584   3.194   3.788
 2358SOL     OW 7400   0.466   3.619   4.034
 2358SOL    HW1 7401   0.512   3.666   4.104
 2358SOL    HW2 7402   0.536   3.582   3.980
 2359SOL     OW 7403   1.402   1.967   4.186
 2359SOL    HW1 7404   1.405   1.943   4.093
 2359SOL    HW2 7405   1.486   1.938   4.221
 2360SOL     OW 7406   0.197   3.659   4.937
 2360SOL    HW1 7407   0.256   3.593   4.971
 2360SOL    HW2 7408   0.175   3.629   4.848
 2361SOL     OW 7409   0.937   3.571   4.593
 2361SOL    HW1 7410   1.020   3.522   4.596
 2361SOL    HW2 7411   0.889   3.531   4.521
 2362SOL     OW 7412   0.386   2.556   4.196
 2362SOL    HW1 7413   0.381   2.461   4.209
 2362SOL    HW2 7414   0.298   2.587   4.216
 2363SOL     OW 7415   0.682   1.996   3.836
 2363SOL    HW1 7416   0.735   1.918   3.854
 2363SOL    HW2 7417   0.614   1.965   3.776
 2364SOL     OW 7418   0.864   3.380   4.908
 2364SOL    HW1 7419   0.835   3.342   4.825
 2364SOL    HW2 7420   0.929   3.317   4.941
 2365SOL     OW 7421   4.966   6.100   0.019
 2365SOL    HW1 7422   5.005   6.074   0.102
 2365SOL    HW2 7423   1.367   2.545   5.145
 2366SOL     OW 7424   0.811   3.227   4.677
 2366SOL    HW1 7425   0.897   3.229   4.634
 2366SOL    HW2 7426   0.749   3.243   4.606
 2367SOL     OW 7427   0.939   2.387   4.603
 2367SOL    HW1 7428   0.915   2.374   4.511
 2367SOL    HW2 7429   0.966   2.300   4.633
 2368SOL     OW 7430   0.568   1.938   4.225
 2368SOL    HW1 7431   0.489   1.935   4.279
 2368SOL    HW2 7432   0.554   2.013   4.167
 2369SOL     OW 7433   1.448   3.082   3.746
 2369SOL    HW1 7434   1.478   3.011   3.802
 2369SOL    HW2 7435   1.366   3.111   3.785
 2370SOL     OW 7436   0.267   1.912   3.945
 2370SOL    HW1 7437   0.301   1.984   3.893
 2370SOL    HW2 7438   0.345   1.861   3.969
 2371SOL     OW 7439   0.961   2.110   4.170
 2371SOL    HW1 7440   0.930   2.145   4.086
 2371SOL    HW2 7441   1.055   2.131   4.170
 2372SOL     OW 7442   4.696   6.164   0.022
 2372SOL    HW1 7443   1.044   2.565   5.082
 2372SOL    HW2 7444   4.789   6.145   0.026
 2373SOL     OW 7445   1.190   3.466   4.534
 2373SOL    HW1 7446   1.223   3.520   4.462
 2373SOL    HW2 7447   1.230   3.504   4.613
 2374SOL     OW 7448   0.498   3.011   4.439
 2374SOL    HW1 7449   0.432   2.989   4.505
 2374SOL    HW2 7450   0.451   3.004   4.356
 2375SOL     OW 7451   1.250   3.661   4.341
 2375SOL    HW1 7452   1.297   3.724   4.287
 2375SOL    HW2 7453   1.179   3.711   4.381
 2376SOL     OW 7454   1.024   2.353   3.757
 2376SOL    HW1 7455   0.988   2.438   3.734
 2376SOL    HW2 7456   1.088   2.371   3.826
 2377SOL     OW 7457   0.105   2.396   5.086
 2377SOL    HW1 7458   0.192   2.418   5.053
 2377SOL    HW2 7459   3.725   6.102   0.005
 2378SOL     OW 7460   0.564   2.112   4.908
 2378SOL    HW1 7461   0.599   2.098   4.996
 2378SOL    HW2 7462   0.469   2.098   4.917
 2379SOL     OW 7463   0.881   2.315   4.348
 2379SOL    HW1 7464   0.841   2.369   4.281
 2379SOL    HW2 7465   0.908   2.235   4.302
 2380SOL     OW 7466   1.028   1.939   4.454
 2380SOL    HW1 7467   0.971   1.947   4.378
 2380SOL    HW2 7468   0.992   1.865   4.503
 2381SOL     OW 7469   1.417   2.997   4.575
 2381SOL    HW1 7470   1.364   2.920   4.593
 2381SOL    HW2 7471   1.415   3.007   4.480
 2382SOL     OW 7472   1.466   2.491   4.665
 2382SOL    HW1 7473   1.402   2.421   4.679
 2382SOL    HW2 7474   1.524   2.486   4.741
 2383SOL     OW 7475   1.818   2.648   4.117
 2383SOL    HW1 7476   1.880   2.608   4.177
 2383SOL    HW2 7477   1.813   2.587   4.043
 2384SOL     OW 7478   0.522   3.287   3.941
 2384SOL    HW1 7479   0.435   3.260   3.971
 2384SOL    HW2 7480   0.568   3.205   3.922
 2385SOL     OW 7481   1.738   3.150   4.348
 2385SOL    HW1 7482   1.830   3.147   4.375
 2385SOL    HW2 7483   1.704   3.231   4.387
 2386SOL     OW 7484   1.390   2.441   3.778
 2386SOL    HW1 7485   1.340   2.410   3.854
 2386SOL    HW2 7486   1.481   2.427   3.802
 2387SOL     OW 7487   0.523   2.126   4.034
 2387SOL    HW1 7488   0.578   2.085   3.968
 2387SOL    HW2 7489   0.491   2.206   3.992
 2388SOL     OW 7490   5.427   6.721   0.130
 2388SOL    HW1 7491   5.511   6.690   0.098
 2388SOL    HW2 7492   5.444   6.811   0.158
 2389SOL     OW 7493   1.047   3.199   5.019
 2389SOL    HW1 7494   0.970   3.173   5.069
 2389SOL    HW2 7495   1.121   3.167   5.070
 2390SOL     OW 7496   5.277   7.129   0.212
 2390SOL    HW1 7497   5.268   7.147   0.119
 2390SOL    HW2 7498   5.357   7.076   0.218
 2391SOL     OW 7499   1.104   3.053   4.792
 2391SOL    HW1 7500   1.069   3.103   4.865
 2391SOL    HW2 7501   1.090   3.109   4.715
 2392SOL     OW 7502   1.607   2.950   4.782
 2392SOL    HW1 7503   1.592   3.013   4.853
 2392SOL    HW2 7504   1.536   2.966   4.720
 2393SOL     OW 7505   0.940   1.952   5.054
 2393SOL    HW1 7506   0.974   1.944   4.964
 2393SOL    HW2 7507   1.013   1.987   5.104
 2394SOL     OW 7508   4.578   6.633   0.294
 2394SOL    HW1 7509   4.589   6.604   0.384
 2394SOL    HW2 7510   4.591   6.554   0.241
 2395SOL     OW 7511   0.715   2.909   4.118
 2395SOL    HW1 7512   0.699   2.879   4.208
 2395SOL    HW2 7513   0.795   2.862   4.092
 2396SOL     OW 7514   0.430   2.707   4.982
 2396SOL    HW1 7515   0.483   2.724   5.059
 2396SOL    HW2 7516   0.410   2.613   4.987
 2397SOL     OW 7517   1.262   2.232   5.027
 2397SOL    HW1 7518   1.289   2.313   5.069
 2397SOL    HW2 7519   1.175   2.251   4.992
 2398SOL     OW 7520   0.056   3.425   5.066
 2398SOL    HW1 7521   0.036   3.509   5.025
 2398SOL    HW2 7522   0.152   3.423   5.071
 2399SOL     OW 7523   0.354   2.992   4.208
 2399SOL    HW1 7524   0.350   3.067   4.148
 2399SOL    HW2 7525   0.344   2.915   4.151
 2400SOL     OW 7526   0.551   2.330   4.569
 2400SOL    HW1 7527   0.552   2.381   4.488
 2400SOL    HW2 7528   0.609   2.378   4.629
 2401SOL     OW 7529   1.252   3.219   4.145
 2401SOL    HW1 7530   1.305   3.292   4.176
 2401SOL    HW2 7531   1.162   3.244   4.168
 2402SOL     OW 7532   1.288   3.327   4.879
 2402SOL    HW1 7533   1.348   3.322   4.953
 2402SOL    HW2 7534   1.207   3.287   4.911
 2403SOL     OW 7535   1.586   2.488   4.202
 2403SOL    HW1 7536   1.535   2.531   4.271
 2403SOL    HW2 7537   1.648   2.556   4.173
 2404SOL     OW 7538   0.333   3.420   5.018
 2404SOL    HW1 7539   0.333   3.364   4.940
 2404SOL    HW2 7540   0.425   3.441   5.032
 2405SOL     OW 7541   4.011   6.268   0.208
 2405SOL    HW1 7542   4.087   6.286   0.153
 2405SOL    HW2 7543   4.046   6.259   0.297
 2406SOL     OW 7544   5.299   6.344   0.292
 2406SOL    HW1 7545   5.213   6.384   0.282
 2406SOL    HW2 7546   5.340   6.353   0.206
 2407SOL     OW 7547   4.077   5.550   0.303
 2407SOL    HW1 7548   4.055   5.512   0.217
 2407SOL    HW2 7549   4.011   5.617   0.317
 2408SOL     OW 7550   0.574   2.749   4.752
 2408SOL    HW1 7551   0.618   2.834   4.756
 2408SOL    HW2 7552   0.527   2.742   4.835
 2409SOL     OW 7553   1.317   2.731   4.693
 2409SOL    HW1 7554   1.227   2.702   4.681
 2409SOL    HW2 7555   1.369   2.651   4.683
 2410SOL     OW 7556   1.201   2.378   3.975
 2410SOL    HW1 7557   1.216   2.304   4.034
 2410SOL    HW2 7558   1.161   2.445   4.030
 2411SOL     OW 7559   0.292   2.050   4.934
 2411SOL    HW1 7560   0.259   2.084   5.017
 2411SOL    HW2 7561   0.267   1.958   4.935
 2412SOL     OW 7562   0.035   3.168   4.966
 2412SOL    HW1 7563   0.067   3.112   5.037
 2412SOL    HW2 7564   0.029   3.255   5.004
 2413SOL     OW 7565   0.699   2.498   4.728
 2413SOL    HW1 7566   0.776   2.501   4.670
 2413SOL    HW2 7567   0.662   2.586   4.723
 2414SOL     OW 7568   0.321   1.935   4.350
 2414SOL    HW1 7569   0.276   2.017   4.368
 2414SOL    HW2 7570   0.333   1.895   4.436
 2415SOL     OW 7571   1.633   2.259   4.061
 2415SOL    HW1 7572   1.667   2.197   4.126
 2415SOL    HW2 7573   1.604   2.334   4.113
 2416SOL     OW 7574   1.049   2.626   4.681
 2416SOL    HW1 7575   1.042   2.642   4.775
 2416SOL    HW2 7576   1.013   2.538   4.669
 2417SOL     OW 7577   4.574   7.176   0.237
 2417SOL    HW1 7578   4.593   7.164   0.144
 2417SOL    HW2 7579   4.625   7.107   0.281
 2418SOL     OW 7580   5.510   6.980   0.182
 2418SOL    HW1 7581   5.532   7.010   0.094
 2418SOL    HW2 7582   5.585   7.008   0.235
 2419SOL     OW 7583   1.526   2.125   3.841
 2419SOL    HW1 7584   1.480   2.052   3.881
 2419SOL    HW2 7585   1.562   2.175   3.914
 2420SOL     OW 7586   1.275   2.685   3.736
 2420SOL    HW1 7587   1.314   2.598   3.743
 2420SOL    HW2 7588   1.311   2.722   3.656
 2421SOL     OW 7589   1.062   3.222   4.576
 2421SOL    HW1 7590   1.080   3.153   4.512
 2421SOL    HW2 7591   1.118   3.295   4.548
 2422SOL     OW 7592   0.306   2.671   4.674
 2422SOL    HW1 7593   0.400   2.692   4.677
 2422SOL    HW2 7594   0.302   2.577   4.692
 2423SOL     OW 7595   0.333   2.394   4.722
 2423SOL    HW1 7596   0.273   2.320   4.713
 2423SOL    HW2 7597   0.407   2.372   4.665
 2424SOL     OW 7598   4.800   5.909   0.256
 2424SOL    HW1 7599   4.789   5.987   0.309
 2424SOL    HW2 7600   4.893   5.907   0.235
 2425SOL     OW 7601   4.790   5.693   0.059
 2425SOL    HW1 7602   4.785   5.750   0.136
 2425SOL    HW2 7603   1.201   2.105   5.142
 2426SOL     OW 7604   7.268   3.157   3.836
 2426SOL    HW1 7605   7.188   3.119   3.801
 2426SOL    HW2 7606   0.023   3.093   3.899
 2427SOL     OW 7607   0.127   3.582   4.682
 2427SOL    HW1 7608   0.124   3.502   4.630
 2427SOL    HW2 7609   0.200   3.632   4.645
 2428SOL     OW 7610   0.496   3.436   4.636
 2428SOL    HW1 7611   0.565   3.499   4.656
 2428SOL    HW2 7612   0.537   3.373   4.578
 2429SOL     OW 7613   1.025   2.694   4.945
 2429SOL    HW1 7614   1.095   2.742   4.989
 2429SOL    HW2 7615   0.945   2.743   4.967
 2430SOL     OW 7616   7.262   2.380   4.830
 2430SOL    HW1 7617   0.050   2.324   4.790
 2430SOL    HW2 7618   0.010   2.385   4.922
 2431SOL     OW 7619   3.881   6.007   0.294
 2431SOL    HW1 7620   3.940   6.063   0.242
 2431SOL    HW2 7621   3.820   6.069   0.334
 2432SOL     OW 7622   5.070   6.467   0.220
 2432SOL    HW1 7623   5.079   6.560   0.198
 2432SOL    HW2 7624   5.052   6.424   0.137
 2433SOL     OW 7625   0.820   2.428   4.099
 2433SOL    HW1 7626   0.823   2.353   4.039
 2433SOL    HW2 7627   0.742   2.477   4.071
 2434SOL     OW 7628   1.647   2.476   4.872
 2434SOL    HW1 7629   1.645   2.415   4.946
 2434SOL    HW2 7630   1.738   2.474   4.842
 2435SOL     OW 7631   0.741   2.330   4.935
 2435SOL    HW1 7632   0.677   2.261   4.920
 2435SOL    HW2 7633   0.726   2.392   4.864
 2436SOL     OW 7634   0.977   3.533   5.111
 2436SOL    HW1 7635   0.934   3.486   5.040
 2436SOL    HW2 7636   0.954   3.625   5.097
 2437SOL     OW 7637   0.444   2.349   3.891
 2437SOL    HW1 7638   0.515   2.406   3.920
 2437SOL    HW2 7639   0.368   2.406   3.884
 2438SOL     OW 7640   0.156   2.998   5.145
 2438SOL    HW1 7641   3.839   6.608   0.079
 2438SOL    HW2 7642   0.147   2.919   5.092
 2439SOL     OW 7643   1.324   2.926   4.885
 2439SOL    HW1 7644   1.338   2.853   4.824
 2439SOL    HW2 7645   1.247   2.971   4.851
 2440SOL     OW 7646   1.335   2.742   4.001
 2440SOL    HW1 7647   1.272   2.701   4.059
 2440SOL    HW2 7648   1.304   2.720   3.913
 2441SOL     OW 7649   1.751   3.564   4.858
 2441SOL    HW1 7650   1.826   3.590   4.804
 2441SOL    HW2 7651   1.731   3.475   4.829
 2442SOL     OW 7652   1.257   3.584   4.779
 2442SOL    HW1 7653   1.346   3.617   4.767
 2442SOL    HW2 7654   1.269   3.499   4.822
 2443SOL     OW 7655   0.109   3.137   4.710
 2443SOL    HW1 7656   0.083   3.156   4.800
 2443SOL    HW2 7657   0.047   3.069   4.681
 2444SOL     OW 7658   4.306   7.177   0.227
 2444SOL    HW1 7659   4.267   7.262   0.249
 2444SOL    HW2 7660   4.400   7.191   0.235
 2445SOL     OW 7661   1.756   2.064   4.218
 2445SOL    HW1 7662   1.808   2.039   4.142
 2445SOL    HW2 7663   1.716   1.983   4.248
 2446SOL     OW 7664   1.394   3.437   4.236
 2446SOL    HW1 7665   1.452   3.470   4.167
 2446SOL    HW2 7666   1.341   3.513   4.260
 2447SOL     OW 7667   1.276   2.795   4.369
 2447SOL    HW1 7668   1.351   2.737   4.385
 2447SOL    HW2 7669   1.314   2.872   4.326
 2448SOL     OW 7670   0.798   3.133   5.122
 2448SOL    HW1 7671   4.416   6.817   0.057
 2448SOL    HW2 7672   0.722   3.147   5.066
 2449SOL     OW 7673   0.674   3.507   3.885
 2449SOL    HW1 7674   0.680   3.515   3.790
 2449SOL    HW2 7675   0.623   3.427   3.899
 2450SOL     OW 7676   1.607   3.569   5.093
 2450SOL    HW1 7677   1.659   3.565   5.013
 2450SOL    HW2 7678   1.576   3.660   5.097
 2451SOL     OW 7679   1.846   2.019   4.704
 2451SOL    HW1 7680   1.875   1.933   4.675
 2451SOL    HW2 7681   1.761   2.032   4.661
 2452SOL     OW 7682   0.197   2.168   4.426
 2452SOL    HW1 7683   0.105   2.186   4.404
 2452SOL    HW2 7684   0.202   2.178   4.521
 2453SOL     OW 7685   1.215   3.427   3.757
 2453SOL    HW1 7686   1.212   3.335   3.784
 2453SOL    HW2 7687   1.147   3.435   3.690
 2454SOL     OW 7688   0.831   2.873   5.035
 2454SOL    HW1 7689   0.793   2.894   4.949
 2454SOL    HW2 7690   0.828   2.956   5.083
 2455SOL     OW 7691   0.934   2.777   4.044
 2455SOL    HW1 7692   0.973   2.791   3.958
 2455SOL    HW2 7693   0.983   2.703   4.081
 2456SOL     OW 7694   1.486   3.503   3.790
 2456SOL    HW1 7695   1.395   3.478   3.774
 2456SOL    HW2 7696   1.525   3.507   3.703
 2457SOL     OW 7697   3.996   6.827   0.041
 2457SOL    HW1 7698   0.343   3.274   5.146
 2457SOL    HW2 7699   3.921   6.775   0.011
 2458SOL     OW 7700   1.598   3.144   4.979
 2458SOL    HW1 7701   1.686   3.145   5.017
 2458SOL    HW2 7702   1.548   3.205   5.032
 2459SOL     OW 7703   1.076   2.985   4.440
 2459SOL    HW1 7704   1.005   2.936   4.481
 2459SOL    HW2 7705   1.138   2.917   4.410
 2460SOL     OW 7706   1.043   2.125   4.671
 2460SOL    HW1 7707   1.040   2.088   4.583
 2460SOL    HW2 7708   1.046   2.049   4.729
 2461SOL     OW 7709   0.631   3.354   4.218
 2461SOL    HW1 7710   0.677   3.296   4.158
 2461SOL    HW2 7711   0.553   3.382   4.169
 2462SOL     OW 7712   1.739   2.279   5.071
 2462SOL    HW1 7713   1.823   2.324   5.078
 2462SOL    HW2 7714   1.759   2.196   5.029
 2463SOL     OW 7715   0.275   3.197   4.031
 2463SOL    HW1 7716   0.202   3.136   4.024
 2463SOL    HW2 7717   0.254   3.252   4.106
 2464SOL     OW 7718   4.359   5.719   0.004
 2464SOL    HW1 7719   0.798   2.046   5.108
 2464SOL    HW2 7720   4.386   5.803   0.043
 2465SOL     OW 7721   0.077   2.184   3.805
 2465SOL    HW1 7722   7.270   2.140   3.803
 2465SOL    HW2 7723   0.057   2.275   3.785
 2466SOL     OW 7724   1.422   2.711   5.114
 2466SOL    HW1 7725   1.350   2.764   5.080
 2466SOL    HW2 7726   1.497   2.735   5.058
 2467SOL     OW 7727   0.086   2.110   4.070
 2467SOL    HW1 7728   0.094   2.142   3.980
 2467SOL    HW2 7729   0.139   2.031   4.072
 2468SOL     OW 7730   1.215   3.170   3.873
 2468SOL    HW1 7731   1.140   3.110   3.874
 2468SOL    HW2 7732   1.235   3.185   3.965
 2469SOL     OW 7733   4.218   6.363   0.059
 2469SOL    HW1 7734   4.267   6.432   0.104
 2469SOL    HW2 7735   4.282   6.293   0.046
 2470SOL     OW 7736   1.513   3.660   4.732
 2470SOL    HW1 7737   1.537   3.744   4.691
 2470SOL    HW2 7738   1.593   3.634   4.779
 2471SOL     OW 7739   5.143   6.728   0.141
 2471SOL    HW1 7740   5.134   6.823   0.153
 2471SOL    HW2 7741   5.238   6.714   0.140
 2472SOL     OW 7742   4.003   0.029   0.140
 2472SOL    HW1 7743   3.912   0.059   0.138
 2472SOL    HW2 7744   3.999   7.220   0.178
 2473SOL     OW 7745   1.655   2.745   4.966
 2473SOL    HW1 7746   1.653   2.660   4.922
 2473SOL    HW2 7747   1.644   2.809   4.895
 2474SOL     OW 7748   1.228   2.185   4.178
 2474SOL    HW1 7749   1.289   2.111   4.178
 2474SOL    HW2 7750   1.254   2.238   4.253
 2475SOL     OW 7751   0.578   2.562   4.402
 2475SOL    HW1 7752   0.622   2.647   4.395
 2475SOL    HW2 7753   0.513   2.564   4.332
 2476SOL     OW 7754   5.345   5.795   0.173
 2476SOL    HW1 7755   5.352   5.851   0.096
 2476SOL    HW2 7756   5.329   5.855   0.245
 2477SOL     OW 7757   5.427   6.416   0.062
 2477SOL    HW1 7758   5.420   6.511   0.074
 2477SOL    HW2 7759   1.749   2.760   5.123
 2478SOL     OW 7760   0.819   3.219   3.804
 2478SOL    HW1 7761   0.814   3.215   3.899
 2478SOL    HW2 7762   0.855   3.306   3.785
 2479SOL     OW 7763   0.671   3.640   4.658
 2479SOL    HW1 7764   0.655   3.734   4.645
 2479SOL    HW2 7765   0.766   3.631   4.648
 2480SOL     OW 7766   0.886   2.837   4.586
 2480SOL    HW1 7767   0.944   2.768   4.619
 2480SOL    HW2 7768   0.852   2.880   4.665
 2481SOL     OW 7769   1.041   2.805   3.799
 2481SOL    HW1 7770   1.025   2.874   3.736
 2481SOL    HW2 7771   1.125   2.768   3.774
 2482SOL     OW 7772   1.823   3.428   4.559
 2482SOL    HW1 7773   1.747   3.425   4.500
 2482SOL    HW2 7774   1.798   3.373   4.632
 2483SOL     OW 7775   0.144   3.009   4.387
 2483SOL    HW1 7776   0.189   2.991   4.470
 2483SOL    HW2 7777   0.215   3.017   4.323
 2484SOL     OW 7778   4.337   6.910   0.189
 2484SOL    HW1 7779   4.255   6.872   0.221
 2484SOL    HW2 7780   4.322   7.004   0.188
 2485SOL     OW 7781   1.804   2.031   4.972
 2485SOL    HW1 7782   1.863   1.960   4.996
 2485SOL    HW2 7783   1.814   2.038   4.877
 2486SOL     OW 7784   0.379   2.290   4.242
 2486SOL    HW1 7785   0.417   2.218   4.191
 2486SOL    HW2 7786   0.318   2.246   4.302
 2487SOL     OW 7787   1.690   3.314   4.772
 2487SOL    HW1 7788   1.607   3.302   4.726
 2487SOL    HW2 7789   1.690   3.247   4.841
 2488SOL     OW 7790   0.359   2.445   4.993
 2488SOL    HW1 7791   0.407   2.378   5.041
 2488SOL    HW2 7792   0.363   2.417   4.902
 2489SOL     OW 7793   0.830   3.488   4.358
 2489SOL    HW1 7794   0.832   3.574   4.315
 2489SOL    HW2 7795   0.754   3.444   4.320
 2490SOL     OW 7796   1.416   2.102   4.840
 2490SOL    HW1 7797   1.431   2.012   4.867
 2490SOL    HW2 7798   1.375   2.144   4.915
 2491SOL     OW 7799   1.040   1.878   4.805
 2491SOL    HW1 7800   0.989   1.824   4.745
 2491SOL    HW2 7801   1.125   1.834   4.810
 2492SOL     OW 7802   0.787   3.175   4.073
 2492SOL    HW1 7803   0.768   3.084   4.094
 2492SOL    HW2 7804   0.867   3.195   4.122
 2493SOL     OW 7805   0.611   3.451   5.009
 2493SOL    HW1 7806   0.604   3.541   5.039
 2493SOL    HW2 7807   0.700   3.443   4.975
 2494SOL     OW 7808   1.398   1.892   3.921
 2494SOL    HW1 7809   1.443   1.822   3.874
 2494SOL    HW2 7810   1.308   1.860   3.931
 2495SOL     OW 7811   1.299   2.335   4.397
 2495SOL    HW1 7812   1.248   2.416   4.392
 2495SOL    HW2 7813   1.295   2.310   4.490
 2496SOL     OW 7814   1.589   2.061   4.625
 2496SOL    HW1 7815   1.530   2.090   4.694
 2496SOL    HW2 7816   1.588   2.132   4.561
 2497SOL     OW 7817   0.096   2.979   4.010
 2497SOL    HW1 7818   0.165   2.913   3.998
 2497SOL    HW2 7819   0.043   2.945   4.082
 2498SOL     OW 7820   0.905   3.543   4.038
 2498SOL    HW1 7821   0.826   3.530   3.987
 2498SOL    HW2 7822   0.883   3.611   4.101
 2499SOL     OW 7823   0.170   4.311   0.139
 2499SOL    HW1 7824   0.121   4.393   0.132
 2499SOL    HW2 7825   0.122   4.250   0.083
 2500SOL     OW 7826   0.227   4.019   0.990
 2500SOL    HW1 7827   0.251   3.974   1.071
 2500SOL    HW2 7828   0.132   4.006   0.982
 2501SOL     OW 7829   7.236   4.082   0.665
 2501SOL    HW1 7830   7.220   4.172   0.637
 2501SOL    HW2 7831   7.197   4.029   0.595
 2502SOL     OW 7832   0.573   5.041   1.223
 2502SOL    HW1 7833   0.492   5.043   1.172
 2502SOL    HW2 7834   0.589   5.132   1.246
 2503SOL     OW 7835   1.598   5.227   0.703
 2503SOL    HW1 7836   1.553   5.196   0.781
 2503SOL    HW2 7837   1.528   5.244   0.640
 2504SOL     OW 7838   1.120   4.445   0.682
 2504SOL    HW1 7839   1.169   4.526   0.669
 2504SOL    HW2 7840   1.074   4.458   0.765
 2505SOL     OW 7841   1.681   4.366   0.262
 2505SOL    HW1 7842   1.651   4.395   0.176
 2505SOL    HW2 7843   1.686   4.270   0.256
 2506SOL     OW 7844   0.727   4.853   1.078
 2506SOL    HW1 7845   0.665   4.891   1.139
 2506SOL    HW2 7846   0.770   4.928   1.036
 2507SOL     OW 7847   0.903   4.455   1.815
 2507SOL    HW1 7848   0.928   4.519   1.881
 2507SOL    HW2 7849   0.909   4.502   1.732
 2508SOL     OW 7850   0.686   4.683   0.661
 2508SOL    HW1 7851   0.755   4.689   0.727
 2508SOL    HW2 7852   0.619   4.744   0.690
 2509SOL     OW 7853   0.696   4.864   1.841
 2509SOL    HW1 7854   0.742   4.939   1.881
 2509SOL    HW2 7855   0.623   4.904   1.794
 2510SOL     OW 7856   0.350   5.129   1.079
 2510SOL    HW1 7857   0.272   5.093   1.036
 2510SOL    HW2 7858   0.387   5.189   1.015
 2511SOL     OW 7859   1.445   5.227   1.371
 2511SOL    HW1 7860   1.505   5.301   1.385
 2511SOL    HW2 7861   1.370   5.246   1.428
 2512SOL     OW 7862   0.473   4.100   1.426
 2512SOL    HW1 7863   0.547   4.042   1.445
 2512SOL    HW2 7864   0.399   4.059   1.471
 2513SOL     OW 7865   1.595   4.173   0.751
 2513SOL    HW1 7866   1.571   4.203   0.664
 2513SOL    HW2 7867   1.554   4.235   0.811
 2514SOL     OW 7868   0.254   5.443   0.472
 2514SOL    HW1 7869   0.264   5.521   0.526
 2514SOL    HW2 7870   0.344   5.415   0.454
 2515SOL     OW 7871   1.105   5.062   1.645
 2515SOL    HW1 7872   1.160   5.014   1.584
 2515SOL    HW2 7873   1.054   4.994   1.690
 2516SOL     OW 7874   0.213   5.179   0.545
 2516SOL    HW1 7875   0.213   5.273   0.527
 2516SOL    HW2 7876   0.189   5.172   0.638
 2517SOL     OW 7877   0.281   4.807   0.901
 2517SOL    HW1 7878   0.283   4.719   0.938
 2517SOL    HW2 7879   0.236   4.860   0.967
 2518SOL     OW 7880   0.566   5.556   1.396
 2518SOL    HW1 7881   0.501   5.530   1.462
 2518SOL    HW2 7882   0.609   5.632   1.434
 2519SOL     OW 7883   0.556   4.651   0.206
 2519SOL    HW1 7884   0.604   4.625   0.127
 2519SOL    HW2 7885   0.621   4.699   0.258
 2520SOL     OW 7886   1.611   3.849   1.476
 2520SOL    HW1 7887   1.651   3.927   1.438
 2520SOL    HW2 7888   1.566   3.881   1.554
 2521SOL     OW 7889   0.125   4.485   0.589
 2521SOL    HW1 7890   0.056   4.420   0.574
 2521SOL    HW2 7891   0.111   4.514   0.679
 2522SOL     OW 7892   1.839   5.482   0.308
 2522SOL    HW1 7893   1.913   5.463   0.366
 2522SOL    HW2 7894   1.857   5.570   0.275
 2523SOL     OW 7895   0.053   5.280   0.113
 2523SOL    HW1 7896   0.027   5.197   0.153
 2523SOL    HW2 7897   7.254   5.307   0.062
 2524SOL     OW 7898   1.696   4.678   0.654
 2524SOL    HW1 7899   1.738   4.629   0.584
 2524SOL    HW2 7900   1.680   4.765   0.616
 2525SOL     OW 7901   1.633   4.849   0.399
 2525SOL    HW1 7902   1.711   4.816   0.354
 2525SOL    HW2 7903   1.667   4.910   0.464
 2526SOL     OW 7904   0.216   4.469   1.576
 2526SOL    HW1 7905   0.310   4.469   1.594
 2526SOL    HW2 7906   0.184   4.552   1.610
 2527SOL     OW 7907   0.621   5.097   0.783
 2527SOL    HW1 7908   0.578   5.012   0.774
 2527SOL    HW2 7909   0.620   5.134   0.695
 2528SOL     OW 7910   1.249   4.933   1.444
 2528SOL    HW1 7911   1.265   4.872   1.372
 2528SOL    HW2 7912   1.328   4.928   1.497
 2529SOL     OW 7913   0.805   3.719   0.494
 2529SOL    HW1 7914   0.857   3.799   0.487
 2529SOL    HW2 7915   0.715   3.748   0.486
 2530SOL     OW 7916   0.171   4.668   1.295
 2530SOL    HW1 7917   0.264   4.652   1.280
 2530SOL    HW2 7918   0.130   4.582   1.291
 2531SOL     OW 7919   1.429   4.779   0.225
 2531SOL    HW1 7920   1.396   4.697   0.262
 2531SOL    HW2 7921   1.500   4.805   0.284
 2532SOL     OW 7922   1.224   5.559   1.644
 2532SOL    HW1 7923   1.207   5.616   1.569
 2532SOL    HW2 7924   1.238   5.473   1.605
 2533SOL     OW 7925   0.368   3.965   1.884
 2533SOL    HW1 7926   0.403   4.047   1.920
 2533SOL    HW2 7927   0.275   3.983   1.871
 2534SOL     OW 7928   1.484   5.126   0.930
 2534SOL    HW1 7929   1.419   5.157   0.992
 2534SOL    HW2 7930   1.454   5.038   0.906
 2535SOL     OW 7931   1.639   5.549   0.563
 2535SOL    HW1 7932   1.624   5.487   0.491
 2535SOL    HW2 7933   1.637   5.494   0.642
 2536SOL     OW 7934   0.575   4.393   0.303
 2536SOL    HW1 7935   0.575   4.480   0.263
 2536SOL    HW2 7936   0.510   4.399   0.374
 2537SOL     OW 7937   1.281   4.138   0.946
 2537SOL    HW1 7938   1.194   4.100   0.951
 2537SOL    HW2 7939   1.337   4.078   0.996
 2538SOL     OW 7940   1.585   5.395   0.342
 2538SOL    HW1 7941   1.675   5.423   0.325
 2538SOL    HW2 7942   1.555   5.359   0.258
 2539SOL     OW 7943   0.797   4.319   1.428
 2539SOL    HW1 7944   0.765   4.292   1.514
 2539SOL    HW2 7945   0.770   4.248   1.369
 2540SOL     OW 7946   1.387   4.200   1.666
 2540SOL    HW1 7947   1.392   4.243   1.751
 2540SOL    HW2 7948   1.435   4.117   1.677
 2541SOL     OW 7949   0.946   4.612   1.588
 2541SOL    HW1 7950   1.002   4.549   1.543
 2541SOL    HW2 7951   0.900   4.657   1.517
 2542SOL     OW 7952   1.012   4.118   1.203
 2542SOL    HW1 7953   0.918   4.128   1.223
 2542SOL    HW2 7954   1.013   4.077   1.116
 2543SOL     OW 7955   1.074   4.416   0.410
 2543SOL    HW1 7956   1.084   4.420   0.505
 2543SOL    HW2 7957   0.989   4.374   0.396
 2544SOL     OW 7958   0.063   4.570   0.845
 2544SOL    HW1 7959   0.147   4.552   0.886
 2544SOL    HW2 7960   0.030   4.648   0.891
 2545SOL     OW 7961   0.160   5.624   1.643
 2545SOL    HW1 7962   0.144   5.582   1.727
 2545SOL    HW2 7963   0.074   5.627   1.601
 2546SOL     OW 7964   0.877   4.044   0.236
 2546SOL    HW1 7965   0.933   4.102   0.185
 2546SOL    HW2 7966   0.867   3.966   0.182
 2547SOL     OW 7967   1.677   4.296   1.848
 2547SOL    HW1 7968   1.659   4.373   1.794
 2547SOL    HW2 7969   1.699   4.227   1.786
 2548SOL     OW 7970   1.393   4.890   0.558
 2548SOL    HW1 7971   1.470   4.879   0.502
 2548SOL    HW2 7972   1.339   4.953   0.512
 2549SOL     OW 7973   0.565   3.901   0.907
 2549SOL    HW1 7974   0.568   3.916   1.001
 2549SOL    HW2 7975   0.562   3.988   0.868
 2550SOL     OW 7976   1.007   5.199   0.495
 2550SOL    HW1 7977   0.985   5.262   0.426
 2550SOL    HW2 7978   0.962   5.232   0.572
 2551SOL     OW 7979   0.373   5.552   0.863
 2551SOL    HW1 7980   0.415   5.468   0.880
 2551SOL    HW2 7981   0.438   5.617   0.888
 2552SOL     OW 7982   1.806   4.759   0.898
 2552SOL    HW1 7983   1.765   4.739   0.814
 2552SOL    HW2 7984   1.732   4.774   0.957
 2553SOL     OW 7985   1.219   5.296   1.513
 2553SOL    HW1 7986   1.192   5.222   1.568
 2553SOL    HW2 7987   1.137   5.326   1.473
 2554SOL     OW 7988   0.304   4.656   0.310
 2554SOL    HW1 7989   0.386   4.662   0.260
 2554SOL    HW2 7990   0.311   4.574   0.358
 2555SOL     OW 7991   1.482   4.506   0.700
 2555SOL    HW1 7992   1.483   4.462   0.785
 2555SOL    HW2 7993   1.561   4.561   0.701
 2556SOL     OW 7994   0.472   5.007   1.738
 2556SOL    HW1 7995   0.447   5.004   1.645
 2556SOL    HW2 7996   0.389   5.012   1.785
 2557SOL     OW 7997   1.116   5.509   0.172
 2557SOL    HW1 7998   1.056   5.458   0.226
 2557SOL    HW2 7999   1.158   5.444   0.115
 2558SOL     OW 8000   0.221   3.992   1.507
 2558SOL    HW1 8001   0.128   3.988   1.487
 2558SOL    HW2 8002   0.235   3.919   1.567
 2559SOL     OW 8003   1.649   5.063   0.044
 2559SOL    HW1 8004   1.626   5.155   0.059
 2559SOL    HW2 8005   1.565   5.018   0.037
 2560SOL     OW 8006   0.516   5.412   0.392
 2560SOL    HW1 8007   0.541   5.502   0.414
 2560SOL    HW2 8008   0.500   5.414   0.298
 2561SOL     OW 8009   1.411   3.828   0.478
 2561SOL    HW1 8010   1.406   3.810   0.384
 2561SOL    HW2 8011   1.500   3.803   0.502
 2562SOL     OW 8012   0.192   5.518   1.216
 2562SOL    HW1 8013   0.253   5.451   1.247
 2562SOL    HW2 8014   0.171   5.491   1.126
 2563SOL     OW 8015   0.936   5.451   0.863
 2563SOL    HW1 8016   1.020   5.405   0.866
 2563SOL    HW2 8017   0.886   5.406   0.794
 2564SOL     OW 8018   0.365   4.420   0.481
 2564SOL    HW1 8019   0.358   4.325   0.486
 2564SOL    HW2 8020   0.284   4.452   0.522
 2565SOL     OW 8021   1.494   3.943   1.716
 2565SOL    HW1 8022   1.510   3.957   1.809
 2565SOL    HW2 8023   1.424   3.878   1.713
 2566SOL     OW 8024   0.648   3.860   0.052
 2566SOL    HW1 8025   0.743   3.846   0.060
 2566SOL    HW2 8026   4.269   0.213   5.105
 2567SOL     OW 8027   0.769   4.003   1.739
 2567SOL    HW1 8028   0.851   3.954   1.743
 2567SOL    HW2 8029   0.714   3.962   1.806
 2568SOL     OW 8030   0.867   5.247   1.212
 2568SOL    HW1 8031   0.841   5.212   1.127
 2568SOL    HW2 8032   0.924   5.180   1.249
 2569SOL     OW 8033   1.320   4.315   1.427
 2569SOL    HW1 8034   1.353   4.285   1.512
 2569SOL    HW2 8035   1.355   4.403   1.417
 2570SOL     OW 8036   0.816   5.098   0.978
 2570SOL    HW1 8037   0.900   5.099   0.932
 2570SOL    HW2 8038   0.750   5.106   0.909
 2571SOL     OW 8039   0.928   4.242   0.887
 2571SOL    HW1 8040   0.906   4.229   0.795
 2571SOL    HW2 8041   0.957   4.156   0.917
 2572SOL     OW 8042   0.550   3.803   0.456
 2572SOL    HW1 8043   0.474   3.804   0.515
 2572SOL    HW2 8044   0.530   3.870   0.391
 2573SOL     OW 8045   1.403   4.960   0.021
 2573SOL    HW1 8046   1.415   4.885   0.079
 2573SOL    HW2 8047   1.331   5.010   0.061
 2574SOL     OW 8048   0.321   3.794   0.130
 2574SOL    HW1 8049   0.377   3.863   0.167
 2574SOL    HW2 8050   0.351   3.713   0.171
 2575SOL     OW 8051   0.960   3.950   0.480
 2575SOL    HW1 8052   0.926   3.981   0.396
 2575SOL    HW2 8053   1.054   3.971   0.477
 2576SOL     OW 8054   1.065   4.421   1.437
 2576SOL    HW1 8055   0.997   4.353   1.440
 2576SOL    HW2 8056   1.147   4.372   1.432
 2577SOL     OW 8057   1.185   5.335   0.819
 2577SOL    HW1 8058   1.220   5.388   0.747
 2577SOL    HW2 8059   1.223   5.374   0.897
 2578SOL     OW 8060   0.488   4.860   0.732
 2578SOL    HW1 8061   0.422   4.843   0.799
 2578SOL    HW2 8062   0.438   4.861   0.650
 2579SOL     OW 8063   1.259   5.527   0.630
 2579SOL    HW1 8064   1.309   5.586   0.574
 2579SOL    HW2 8065   1.191   5.582   0.669
 2580SOL     OW 8066   1.040   4.202   0.095
 2580SOL    HW1 8067   1.018   4.294   0.076
 2580SOL    HW2 8068   1.118   4.207   0.151
 2581SOL     OW 8069   0.118   4.379   1.334
 2581SOL    HW1 8070   0.204   4.346   1.308
 2581SOL    HW2 8071   0.129   4.410   1.424
 2582SOL     OW 8072   0.566   3.923   1.180
 2582SOL    HW1 8073   0.594   3.846   1.230
 2582SOL    HW2 8074   0.473   3.932   1.201
 2583SOL     OW 8075   0.880   4.178   0.629
 2583SOL    HW1 8076   0.851   4.232   0.555
 2583SOL    HW2 8077   0.904   4.094   0.590
 2584SOL     OW 8078   1.038   3.817   0.731
 2584SOL    HW1 8079   0.993   3.848   0.652
 2584SOL    HW2 8080   0.984   3.744   0.762
 2585SOL     OW 8081   1.413   4.869   0.855
 2585SOL    HW1 8082   1.350   4.800   0.874
 2585SOL    HW2 8083   1.411   4.879   0.760
 2586SOL     OW 8084   1.454   4.358   0.934
 2586SOL    HW1 8085   1.390   4.287   0.947
 2586SOL    HW2 8086   1.512   4.350   1.010
 2587SOL     OW 8087   1.808   4.533   0.436
 2587SOL    HW1 8088   1.868   4.477   0.485
 2587SOL    HW2 8089   1.765   4.474   0.374
 2588SOL     OW 8090   0.472   5.116   0.139
 2588SOL    HW1 8091   0.394   5.109   0.194
 2588SOL    HW2 8092   0.445   5.078   0.055
 2589SOL     OW 8093   1.725   4.983   0.612
 2589SOL    HW1 8094   1.815   4.978   0.642
 2589SOL    HW2 8095   1.693   5.067   0.645
 2590SOL     OW 8096   1.370   4.269   0.033
 2590SOL    HW1 8097   1.347   4.244   0.122
 2590SOL    HW2 8098   1.457   4.308   0.040
 2591SOL     OW 8099   0.498   3.975   0.247
 2591SOL    HW1 8100   0.561   3.939   0.184
 2591SOL    HW2 8101   0.476   4.061   0.213
 2592SOL     OW 8102   1.727   4.967   1.526
 2592SOL    HW1 8103   1.815   4.931   1.513
 2592SOL    HW2 8104   1.741   5.053   1.564
 2593SOL     OW 8105   1.018   5.048   1.325
 2593SOL    HW1 8106   0.938   5.025   1.373
 2593SOL    HW2 8107   1.089   5.015   1.380
 2594SOL     OW 8108   1.604   5.352   1.678
 2594SOL    HW1 8109   1.590   5.388   1.590
 2594SOL    HW2 8110   1.682   5.298   1.669
 2595SOL     OW 8111   1.156   4.978   1.102
 2595SOL    HW1 8112   1.091   5.001   1.169
 2595SOL    HW2 8113   1.118   5.009   1.020
 2596SOL     OW 8114   1.598   4.818   1.067
 2596SOL    HW1 8115   1.588   4.884   1.136
 2596SOL    HW2 8116   1.528   4.839   1.004
 2597SOL     OW 8117   0.926   3.801   1.364
 2597SOL    HW1 8118   0.948   3.790   1.271
 2597SOL    HW2 8119   1.004   3.840   1.403
 2598SOL     OW 8120   0.964   4.840   1.738
 2598SOL    HW1 8121   0.873   4.852   1.767
 2598SOL    HW2 8122   0.961   4.763   1.681
 2599SOL     OW 8123   0.725   4.765   0.397
 2599SOL    HW1 8124   0.712   4.731   0.485
 2599SOL    HW2 8125   0.808   4.726   0.368
 2600SOL     OW 8126   0.430   4.566   1.270
 2600SOL    HW1 8127   0.498   4.571   1.338
 2600SOL    HW2 8128   0.404   4.474   1.269
 2601SOL     OW 8129   1.265   4.086   1.290
 2601SOL    HW1 8130   1.291   4.167   1.334
 2601SOL    HW2 8131   1.177   4.104   1.258
 2602SOL     OW 8132   0.061   5.304   1.369
 2602SOL    HW1 8133   0.047   5.389   1.326
 2602SOL    HW2 8134   0.156   5.291   1.366
 2603SOL     OW 8135   0.338   4.854   0.503
 2603SOL    HW1 8136   0.394   4.917   0.456
 2603SOL    HW2 8137   0.316   4.788   0.437
 2604SOL     OW 8138   0.564   4.195   0.840
 2604SOL    HW1 8139   0.569   4.258   0.768
 2604SOL    HW2 8140   0.620   4.231   0.908
 2605SOL     OW 8141   1.249   5.093   0.421
 2605SOL    HW1 8142   1.306   5.162   0.454
 2605SOL    HW2 8143   1.162   5.116   0.453
 2606SOL     OW 8144   1.317   5.200   1.132
 2606SOL    HW1 8145   1.359   5.203   1.219
 2606SOL    HW2 8146   1.262   5.122   1.135
 2607SOL     OW 8147   1.547   4.310   0.511
 2607SOL    HW1 8148   1.506   4.380   0.562
 2607SOL    HW2 8149   1.579   4.354   0.432
 2608SOL     OW 8150   0.330   5.269   1.311
 2608SOL    HW1 8151   0.328   5.217   1.230
 2608SOL    HW2 8152   0.423   5.290   1.323
 2609SOL     OW 8153   0.485   4.454   1.645
 2609SOL    HW1 8154   0.535   4.496   1.574
 2609SOL    HW2 8155   0.539   4.380   1.672
 2610SOL     OW 8156   1.624   4.518   1.701
 2610SOL    HW1 8157   1.534   4.550   1.695
 2610SOL    HW2 8158   1.667   4.555   1.624
 2611SOL     OW 8159   0.999   3.857   1.757
 2611SOL    HW1 8160   1.055   3.933   1.737
 2611SOL    HW2 8161   1.056   3.781   1.745
 2612SOL     OW 8162   0.528   3.768   1.778
 2612SOL    HW1 8163   0.480   3.712   1.716
 2612SOL    HW2 8164   0.464   3.834   1.805
 2613SOL     OW 8165   0.587   4.598   1.045
 2613SOL    HW1 8166   0.629   4.684   1.048
 2613SOL    HW2 8167   0.533   4.595   1.125
 2614SOL     OW 8168   1.292   4.591   0.993
 2614SOL    HW1 8169   1.204   4.559   0.974
 2614SOL    HW2 8170   1.349   4.517   0.972
 2615SOL     OW 8171   1.239   4.228   0.278
 2615SOL    HW1 8172   1.247   4.151   0.336
 2615SOL    HW2 8173   1.197   4.294   0.332
 2616SOL     OW 8174   0.296   3.909   1.236
 2616SOL    HW1 8175   0.273   3.946   1.322
 2616SOL    HW2 8176   0.270   3.817   1.242
 2617SOL     OW 8177   0.038   5.044   1.273
 2617SOL    HW1 8178   0.055   4.988   1.348
 2617SOL    HW2 8179   0.030   5.132   1.309
 2618SOL     OW 8180   0.700   4.337   1.033
 2618SOL    HW1 8181   0.782   4.337   0.983
 2618SOL    HW2 8182   0.669   4.428   1.028
 2619SOL     OW 8183   1.764   4.690   1.869
 2619SOL    HW1 8184   1.716   4.622   1.821
 2619SOL    HW2 8185   1.704   4.717   1.939
 2620SOL     OW 8186   0.324   3.792   0.615
 2620SOL    HW1 8187   0.285   3.876   0.637
 2620SOL    HW2 8188   0.338   3.748   0.699
 2621SOL     OW 8189   1.619   4.096   0.350
 2621SOL    HW1 8190   1.673   4.038   0.403
 2621SOL    HW2 8191   1.580   4.157   0.412
 2622SOL     OW 8192   1.029   4.485   0.954
 2622SOL    HW1 8193   1.004   4.497   1.046
 2622SOL    HW2 8194   1.001   4.396   0.933
 2623SOL     OW 8195   0.980   5.303   1.703
 2623SOL    HW1 8196   0.974   5.339   1.615
 2623SOL    HW2 8197   1.003   5.211   1.690
 2624SOL     OW 8198   1.834   5.213   1.603
 2624SOL    HW1 8199   1.862   5.246   1.518
 2624SOL    HW2 8200   1.909   5.228   1.661
 2625SOL     OW 8201   0.382   4.644   1.820
 2625SOL    HW1 8202   0.445   4.660   1.891
 2625SOL    HW2 8203   0.423   4.575   1.767
 2626SOL     OW 8204   1.554   3.949   0.127
 2626SOL    HW1 8205   1.475   3.907   0.160
 2626SOL    HW2 8206   1.583   4.006   0.198
 2627SOL     OW 8207   1.268   4.525   0.019
 2627SOL    HW1 8208   1.296   4.434   0.008
 2627SOL    HW2 8209   4.938   0.930   5.086
 2628SOL     OW 8210   1.063   5.088   0.868
 2628SOL    HW1 8211   1.075   5.019   0.803
 2628SOL    HW2 8212   1.113   5.162   0.833
 2629SOL     OW 8213   0.317   4.531   0.957
 2629SOL    HW1 8214   0.410   4.554   0.963
 2629SOL    HW2 8215   0.314   4.437   0.975
 2630SOL     OW 8216   0.350   4.258   0.998
 2630SOL    HW1 8217   0.298   4.178   0.995
 2630SOL    HW2 8218   0.423   4.241   0.939
 2631SOL     OW 8219   1.137   4.084   1.680
 2631SOL    HW1 8220   1.091   4.131   1.750
 2631SOL    HW2 8221   1.220   4.131   1.670
 2632SOL     OW 8222   1.156   3.908   1.469
 2632SOL    HW1 8223   1.142   3.970   1.541
 2632SOL    HW2 8224   1.204   3.959   1.403
 2633SOL     OW 8225   7.267   5.023   0.199
 2633SOL    HW1 8226   7.175   5.014   0.222
 2633SOL    HW2 8227   0.023   4.934   0.194
 2634SOL     OW 8228   0.136   5.447   0.961
 2634SOL    HW1 8229   0.129   5.365   0.912
 2634SOL    HW2 8230   0.207   5.494   0.917
 2635SOL     OW 8231   0.493   5.302   0.918
 2635SOL    HW1 8232   0.564   5.364   0.938
 2635SOL    HW2 8233   0.536   5.232   0.869
 2636SOL     OW 8234   0.934   4.499   1.206
 2636SOL    HW1 8235   0.994   4.492   1.280
 2636SOL    HW2 8236   0.857   4.448   1.232
 2637SOL     OW 8237   7.221   4.288   1.144
 2637SOL    HW1 8238   7.263   4.211   1.106
 2637SOL    HW2 8239   0.007   4.321   1.207
 2638SOL     OW 8240   0.168   4.224   1.677
 2638SOL    HW1 8241   0.197   4.158   1.614
 2638SOL    HW2 8242   0.188   4.307   1.635
 2639SOL     OW 8243   1.386   4.643   1.646
 2639SOL    HW1 8244   1.405   4.736   1.641
 2639SOL    HW2 8245   1.377   4.615   1.555
 2640SOL     OW 8246   0.826   4.286   0.375
 2640SOL    HW1 8247   0.828   4.204   0.326
 2640SOL    HW2 8248   0.742   4.325   0.353
 2641SOL     OW 8249   1.628   4.335   1.144
 2641SOL    HW1 8250   1.611   4.273   1.215
 2641SOL    HW2 8251   1.721   4.324   1.124
 2642SOL     OW 8252   0.216   5.279   1.703
 2642SOL    HW1 8253   0.199   5.347   1.769
 2642SOL    HW2 8254   0.232   5.200   1.755
 2643SOL     OW 8255   0.737   4.143   1.225
 2643SOL    HW1 8256   0.676   4.070   1.216
 2643SOL    HW2 8257   0.710   4.205   1.158
 2644SOL     OW 8258   0.966   5.391   1.439
 2644SOL    HW1 8259   0.927   5.346   1.364
 2644SOL    HW2 8260   0.948   5.484   1.423
 2645SOL     OW 8261   0.433   4.218   0.135
 2645SOL    HW1 8262   0.487   4.280   0.185
 2645SOL    HW2 8263   0.345   4.256   0.137
 2646SOL     OW 8264   0.111   4.863   1.477
 2646SOL    HW1 8265   0.130   4.816   1.558
 2646SOL    HW2 8266   0.129   4.800   1.408
 2647SOL     OW 8267   1.283   4.762   1.210
 2647SOL    HW1 8268   1.292   4.700   1.137
 2647SOL    HW2 8269   1.241   4.839   1.170
 2648SOL     OW 8270   1.304   4.550   0.302
 2648SOL    HW1 8271   1.233   4.508   0.351
 2648SOL    HW2 8272   1.290   4.522   0.211
 2649SOL     OW 8273   1.756   5.457   1.151
 2649SOL    HW1 8274   1.832   5.476   1.096
 2649SOL    HW2 8275   1.737   5.365   1.134
 2650SOL     OW 8276   1.260   5.457   1.059
 2650SOL    HW1 8277   1.348   5.495   1.051
 2650SOL    HW2 8278   1.275   5.370   1.095
 2651SOL     OW 8279   0.106   5.003   1.014
 2651SOL    HW1 8280   0.083   5.024   1.104
 2651SOL    HW2 8281   0.047   4.932   0.990
 2652SOL     OW 8282   0.729   5.390   1.776
 2652SOL    HW1 8283   0.703   5.471   1.733
 2652SOL    HW2 8284   0.821   5.378   1.751
 2653SOL     OW 8285   0.920   3.833   0.056
 2653SOL    HW1 8286   4.593   0.206   5.114
 2653SOL    HW2 8287   0.985   3.778   0.100
 2654SOL     OW 8288   1.765   3.921   0.508
 2654SOL    HW1 8289   1.826   3.893   0.440
 2654SOL    HW2 8290   1.727   3.840   0.542
 2655SOL     OW 8291   1.399   5.303   0.523
 2655SOL    HW1 8292   1.455   5.339   0.454
 2655SOL    HW2 8293   1.346   5.377   0.552
 2656SOL     OW 8294   0.141   5.475   1.879
 2656SOL    HW1 8295   0.092   5.407   1.924
 2656SOL    HW2 8296   0.183   5.525   1.950
 2657SOL     OW 8297   1.269   4.669   0.655
 2657SOL    HW1 8298   1.343   4.610   0.667
 2657SOL    HW2 8299   1.306   4.744   0.608
 2658SOL     OW 8300   0.766   4.999   1.422
 2658SOL    HW1 8301   0.744   5.051   1.499
 2658SOL    HW2 8302   0.693   5.011   1.362
 2659SOL     OW 8303   0.708   5.294   0.139
 2659SOL    HW1 8304   0.645   5.366   0.127
 2659SOL    HW2 8305   0.654   5.218   0.161
 2660SOL     OW 8306   1.614   5.443   1.403
 2660SOL    HW1 8307   1.663   5.446   1.321
 2660SOL    HW2 8308   1.619   5.533   1.437
 2661SOL     OW 8309   1.856   3.886   0.965
 2661SOL    HW1 8310   1.881   3.796   0.941
 2661SOL    HW2 8311   1.769   3.898   0.926
 2662SOL     OW 8312   0.228   4.030   0.709
 2662SOL    HW1 8313   0.135   4.050   0.697
 2662SOL    HW2 8314   0.240   4.028   0.804
 2663SOL     OW 8315   1.258   5.333   0.012
 2663SOL    HW1 8316   1.230   5.243   0.031
 2663SOL    HW2 8317   4.907   1.696   5.064
 2664SOL     OW 8318   0.823   4.738   1.380
 2664SOL    HW1 8319   0.847   4.737   1.287
 2664SOL    HW2 8320   0.802   4.830   1.399
 2665SOL     OW 8321   0.957   4.662   0.310
 2665SOL    HW1 8322   1.015   4.703   0.246
 2665SOL    HW2 8323   1.003   4.583   0.337
 2666SOL     OW 8324   1.523   5.312   0.089
 2666SOL    HW1 8325   1.431   5.319   0.063
 2666SOL    HW2 8326   1.570   5.366   0.026
 2667SOL     OW 8327   0.349   5.028   1.496
 2667SOL    HW1 8328   0.338   5.106   1.441
 2667SOL    HW2 8329   0.269   4.978   1.482
 2668SOL     OW 8330   1.587   5.008   1.274
 2668SOL    HW1 8331   1.641   4.986   1.350
 2668SOL    HW2 8332   1.530   5.079   1.305
 2669SOL     OW 8333   1.069   4.853   0.730
 2669SOL    HW1 8334   0.997   4.804   0.768
 2669SOL    HW2 8335   1.130   4.785   0.698
 2670SOL     OW 8336   1.041   3.982   0.958
 2670SOL    HW1 8337   1.046   3.944   0.871
 2670SOL    HW2 8338   1.034   3.907   1.017
 2671SOL     OW 8339   0.614   5.199   0.531
 2671SOL    HW1 8340   0.591   5.121   0.480
 2671SOL    HW2 8341   0.572   5.271   0.484
 2672SOL     OW 8342   1.767   4.090   1.408
 2672SOL    HW1 8343   1.833   4.158   1.400
 2672SOL    HW2 8344   1.792   4.025   1.342
 2673SOL     OW 8345   0.251   5.089   0.289
 2673SOL    HW1 8346   0.162   5.068   0.261
 2673SOL    HW2 8347   0.242   5.112   0.382
 2674SOL     OW 8348   0.147   4.711   1.705
 2674SOL    HW1 8349   0.083   4.695   1.774
 2674SOL    HW2 8350   0.232   4.702   1.748
 2675SOL     OW 8351   0.692   3.920   1.484
 2675SOL    HW1 8352   0.774   3.891   1.443
 2675SOL    HW2 8353   0.718   3.952   1.570
 2676SOL     OW 8354   3.672   0.485   5.143
 2676SOL    HW1 8355   0.028   4.035   0.032
 2676SOL    HW2 8356   3.705   0.474   5.054
 2677SOL     OW 8357   1.399   4.578   1.382
 2677SOL    HW1 8358   1.344   4.637   1.330
 2677SOL    HW2 8359   1.484   4.582   1.339
 2678SOL     OW 8360   0.068   3.897   0.181
 2678SOL    HW1 8361   0.098   3.971   0.234
 2678SOL    HW2 8362   0.148   3.849   0.159
 2679SOL     OW 8363   1.194   5.087   0.139
 2679SOL    HW1 8364   1.099   5.094   0.133
 2679SOL    HW2 8365   1.212   5.085   0.233
 2680SOL     OW 8366   0.641   4.545   1.440
 2680SOL    HW1 8367   0.700   4.620   1.426
 2680SOL    HW2 8368   0.698   4.468   1.434
 2681SOL     OW 8369   1.514   5.556   1.033
 2681SOL    HW1 8370   1.544   5.616   0.965
 2681SOL    HW2 8371   1.594   5.522   1.073
 2682SOL     OW 8372   0.715   4.276   1.688
 2682SOL    HW1 8373   0.772   4.326   1.746
 2682SOL    HW2 8374   0.731   4.185   1.713
 2683SOL     OW 8375   1.465   4.905   1.615
 2683SOL    HW1 8376   1.460   4.929   1.707
 2683SOL    HW2 8377   1.554   4.931   1.589
 2684SOL     OW 8378   0.383   5.482   1.588
 2684SOL    HW1 8379   0.305   5.537   1.596
 2684SOL    HW2 8380   0.351   5.393   1.608
 2685SOL     OW 8381   1.633   4.602   1.239
 2685SOL    HW1 8382   1.636   4.519   1.191
 2685SOL    HW2 8383   1.624   4.668   1.171
 2686SOL     OW 8384   1.223   4.030   0.472
 2686SOL    HW1 8385   1.292   3.964   0.478
 2686SOL    HW2 8386   1.239   4.088   0.546
 2687SOL     OW 8387   0.573   4.421   0.674
 2687SOL    HW1 8388   0.620   4.505   0.672
 2687SOL    HW2 8389   0.501   4.432   0.613
 2688SOL     OW 8390   1.736   4.088   1.679
 2688SOL    HW1 8391   1.745   4.092   1.584
 2688SOL    HW2 8392   1.663   4.028   1.694
 2689SOL     OW 8393   1.729   4.654   1.487
 2689SOL    HW1 8394   1.714   4.747   1.499
 2689SOL    HW2 8395   1.701   4.635   1.398
 2690SOL     OW 8396   0.921   5.117   0.116
 2690SOL    HW1 8397   0.899   5.076   0.199
 2690SOL    HW2 8398   0.868   5.197   0.113
 2691SOL     OW 8399   0.672   5.504   0.937
 2691SOL    HW1 8400   0.654   5.597   0.920
 2691SOL    HW2 8401   0.766   5.496   0.922
 2692SOL     OW 8402   0.873   4.706   0.867
 2692SOL    HW1 8403   0.923   4.633   0.902
 2692SOL    HW2 8404   0.829   4.744   0.943
 2693SOL     OW 8405   1.150   4.758   0.131
 2693SOL    HW1 8406   1.189   4.688   0.079
 2693SOL    HW2 8407   1.222   4.794   0.182
 2694SOL     OW 8408   1.830   5.287   0.840
 2694SOL    HW1 8409   1.757   5.271   0.780
 2694SOL    HW2 8410   1.804   5.242   0.921
 2695SOL     OW 8411   0.240   5.055   1.869
 2695SOL    HW1 8412   0.153   5.015   1.875
 2695SOL    HW2 8413   0.264   5.073   1.960
 2696SOL     OW 8414   0.122   4.865   0.675
 2696SOL    HW1 8415   0.170   4.847   0.756
 2696SOL    HW2 8416   0.191   4.883   0.610
 2697SOL     OW 8417   0.688   5.147   1.636
 2697SOL    HW1 8418   0.611   5.106   1.675
 2697SOL    HW2 8419   0.696   5.230   1.682
 2698SOL     OW 8420   1.816   3.887   1.236
 2698SOL    HW1 8421   1.797   3.793   1.241
 2698SOL    HW2 8422   1.834   3.903   1.143
 2699SOL     OW 8423   0.358   4.149   0.500
 2699SOL    HW1 8424   0.438   4.098   0.485
 2699SOL    HW2 8425   0.321   4.111   0.580
 2700SOL     OW 8426   1.708   5.197   1.076
 2700SOL    HW1 8427   1.629   5.170   1.030
 2700SOL    HW2 8428   1.722   5.129   1.142
 2701SOL     OW 8429   0.368   4.300   1.271
 2701SOL    HW1 8430   0.413   4.232   1.321
 2701SOL    HW2 8431   0.376   4.273   1.180
 2702SOL     OW 8432   0.819   5.346   0.644
 2702SOL    HW1 8433   0.812   5.427   0.593
 2702SOL    HW2 8434   0.747   5.292   0.613
 2703SOL     OW 8435   1.422   3.965   1.102
 2703SOL    HW1 8436   1.430   3.871   1.121
 2703SOL    HW2 8437   1.376   4.001   1.179
 2704SOL     OW 8438   1.022   3.741   1.098
 2704SOL    HW1 8439   0.964   3.684   1.046
 2704SOL    HW2 8440   1.107   3.697   1.096
 2705SOL     OW 8441   0.852   5.017   0.349
 2705SOL    HW1 8442   0.822   4.933   0.384
 2705SOL    HW2 8443   0.900   5.058   0.421
 2706SOL     OW 8444   0.608   5.306   1.293
 2706SOL    HW1 8445   0.601   5.397   1.324
 2706SOL    HW2 8446   0.700   5.298   1.266
 2707SOL     OW 8447   1.355   3.774   0.213
 2707SOL    HW1 8448   1.389   3.703   0.159
 2707SOL    HW2 8449   1.260   3.763   0.211
 2708SOL     OW 8450   1.254   4.201   0.677
 2708SOL    HW1 8451   1.208   4.285   0.677
 2708SOL    HW2 8452   1.270   4.181   0.769
 2709SOL     OW 8453   1.596   3.927   0.890
 2709SOL    HW1 8454   1.538   3.955   0.960
 2709SOL    HW2 8455   1.595   3.998   0.827
 2710SOL     OW 8456   0.054   4.754   0.244
 2710SOL    HW1 8457   0.146   4.729   0.252
 2710SOL    HW2 8458   0.018   4.743   0.332
 2711SOL     OW 8459   0.911   5.389   0.317
 2711SOL    HW1 8460   0.836   5.362   0.263
 2711SOL    HW2 8461   0.875   5.457   0.374
 2712SOL     OW 8462   0.236   4.327   1.935
 2712SOL    HW1 8463   0.160   4.378   1.964
 2712SOL    HW2 8464   0.213   4.298   1.846
 2713SOL     OW 8465   0.218   4.008   2.838
 2713SOL    HW1 8466   0.263   3.962   2.908
 2713SOL    HW2 8467   0.125   3.988   2.851
 2714SOL     OW 8468   7.275   4.214   2.529
 2714SOL    HW1 8469   7.222   4.228   2.608
 2714SOL    HW2 8470   7.214   4.229   2.457
 2715SOL     OW 8471   0.579   5.040   3.082
 2715SOL    HW1 8472   0.494   5.039   3.038
 2715SOL    HW2 8473   0.596   5.132   3.101
 2716SOL     OW 8474   1.592   5.255   2.565
 2716SOL    HW1 8475   1.547   5.215   2.639
 2716SOL    HW2 8476   1.526   5.258   2.496
 2717SOL     OW 8477   1.137   4.430   2.543
 2717SOL    HW1 8478   1.182   4.514   2.528
 2717SOL    HW2 8479   1.090   4.443   2.625
 2718SOL     OW 8480   1.814   4.298   2.078
 2718SOL    HW1 8481   1.769   4.304   1.994
 2718SOL    HW2 8482   1.767   4.230   2.125
 2719SOL     OW 8483   0.727   4.856   2.929
 2719SOL    HW1 8484   0.669   4.895   2.995
 2719SOL    HW2 8485   0.769   4.931   2.887
 2720SOL     OW 8486   0.883   4.444   3.692
 2720SOL    HW1 8487   0.864   4.504   3.764
 2720SOL    HW2 8488   0.902   4.502   3.618
 2721SOL     OW 8489   0.683   4.684   2.521
 2721SOL    HW1 8490   0.753   4.691   2.586
 2721SOL    HW2 8491   0.618   4.749   2.548
 2722SOL     OW 8492   0.689   4.867   3.700
 2722SOL    HW1 8493   0.733   4.943   3.737
 2722SOL    HW2 8494   0.613   4.903   3.655
 2723SOL     OW 8495   0.345   5.118   2.947
 2723SOL    HW1 8496   0.268   5.078   2.908
 2723SOL    HW2 8497   0.381   5.174   2.878
 2724SOL     OW 8498   1.442   5.229   3.235
 2724SOL    HW1 8499   1.501   5.303   3.249
 2724SOL    HW2 8500   1.367   5.247   3.292
 2725SOL     OW 8501   0.476   4.101   3.285
 2725SOL    HW1 8502   0.544   4.037   3.306
 2725SOL    HW2 8503   0.395   4.060   3.315
 2726SOL     OW 8504   1.577   4.164   2.614
 2726SOL    HW1 8505   1.507   4.169   2.548
 2726SOL    HW2 8506   1.558   4.237   2.674
 2727SOL     OW 8507   0.197   5.451   2.336
 2727SOL    HW1 8508   0.243   5.518   2.385
 2727SOL    HW2 8509   0.207   5.476   2.244
 2728SOL     OW 8510   1.103   5.056   3.510
 2728SOL    HW1 8511   1.158   5.008   3.448
 2728SOL    HW2 8512   1.052   4.989   3.555
 2729SOL     OW 8513   0.330   5.210   2.369
 2729SOL    HW1 8514   0.287   5.295   2.365
 2729SOL    HW2 8515   0.293   5.168   2.447
 2730SOL     OW 8516   0.282   4.830   2.746
 2730SOL    HW1 8517   0.285   4.738   2.772
 2730SOL    HW2 8518   0.224   4.872   2.810
 2731SOL     OW 8519   0.564   5.562   3.250
 2731SOL    HW1 8520   0.499   5.535   3.315
 2731SOL    HW2 8521   0.613   5.633   3.292
 2732SOL     OW 8522   0.572   4.695   2.032
 2732SOL    HW1 8523   0.619   4.741   1.962
 2732SOL    HW2 8524   0.614   4.726   2.113
 2733SOL     OW 8525   1.623   3.841   3.352
 2733SOL    HW1 8526   1.660   3.919   3.309
 2733SOL    HW2 8527   1.577   3.875   3.428
 2734SOL     OW 8528   0.130   4.446   2.441
 2734SOL    HW1 8529   0.098   4.359   2.464
 2734SOL    HW2 8530   0.115   4.499   2.519
 2735SOL     OW 8531   1.853   5.449   2.184
 2735SOL    HW1 8532   1.928   5.440   2.243
 2735SOL    HW2 8533   1.851   5.542   2.162
 2736SOL     OW 8534   0.011   5.259   1.983
 2736SOL    HW1 8535   0.006   5.165   2.001
 2736SOL    HW2 8536   7.202   5.283   1.952
 2737SOL     OW 8537   1.704   4.660   2.527
 2737SOL    HW1 8538   1.789   4.620   2.511
 2737SOL    HW2 8539   1.687   4.713   2.449
 2738SOL     OW 8540   1.666   4.837   2.304
 2738SOL    HW1 8541   1.747   4.820   2.257
 2738SOL    HW2 8542   1.688   4.906   2.367
 2739SOL     OW 8543   0.220   4.451   3.405
 2739SOL    HW1 8544   0.314   4.455   3.424
 2739SOL    HW2 8545   0.188   4.539   3.424
 2740SOL     OW 8546   0.628   5.101   2.631
 2740SOL    HW1 8547   0.585   5.016   2.618
 2740SOL    HW2 8548   0.630   5.140   2.544
 2741SOL     OW 8549   1.248   4.932   3.307
 2741SOL    HW1 8550   1.263   4.871   3.235
 2741SOL    HW2 8551   1.328   4.929   3.359
 2742SOL     OW 8552   0.837   3.739   2.377
 2742SOL    HW1 8553   0.879   3.819   2.346
 2742SOL    HW2 8554   0.744   3.760   2.379
 2743SOL     OW 8555   0.202   4.697   3.126
 2743SOL    HW1 8556   0.288   4.654   3.127
 2743SOL    HW2 8557   0.159   4.663   3.048
 2744SOL     OW 8558   1.549   4.755   2.063
 2744SOL    HW1 8559   1.478   4.695   2.088
 2744SOL    HW2 8560   1.585   4.785   2.146
 2745SOL     OW 8561   1.207   5.556   3.507
 2745SOL    HW1 8562   1.199   5.614   3.431
 2745SOL    HW2 8563   1.226   5.470   3.468
 2746SOL     OW 8564   0.349   3.991   3.762
 2746SOL    HW1 8565   0.392   4.070   3.796
 2746SOL    HW2 8566   0.256   4.012   3.764
 2747SOL     OW 8567   1.481   5.132   2.783
 2747SOL    HW1 8568   1.415   5.161   2.847
 2747SOL    HW2 8569   1.455   5.043   2.760
 2748SOL     OW 8570   1.625   5.545   2.412
 2748SOL    HW1 8571   1.617   5.489   2.335
 2748SOL    HW2 8572   1.631   5.483   2.485
 2749SOL     OW 8573   0.591   4.417   2.132
 2749SOL    HW1 8574   0.597   4.504   2.091
 2749SOL    HW2 8575   0.525   4.427   2.200
 2750SOL     OW 8576   1.281   4.131   2.799
 2750SOL    HW1 8577   1.192   4.095   2.803
 2750SOL    HW2 8578   1.334   4.072   2.853
 2751SOL     OW 8579   1.584   5.387   2.188
 2751SOL    HW1 8580   1.679   5.391   2.177
 2751SOL    HW2 8581   1.550   5.376   2.099
 2752SOL     OW 8582   0.806   4.319   3.293
 2752SOL    HW1 8583   0.768   4.289   3.376
 2752SOL    HW2 8584   0.779   4.254   3.229
 2753SOL     OW 8585   1.380   4.201   3.530
 2753SOL    HW1 8586   1.384   4.246   3.614
 2753SOL    HW2 8587   1.433   4.122   3.542
 2754SOL     OW 8588   0.943   4.607   3.468
 2754SOL    HW1 8589   1.000   4.546   3.423
 2754SOL    HW2 8590   0.897   4.654   3.399
 2755SOL     OW 8591   1.015   4.119   3.054
 2755SOL    HW1 8592   0.923   4.137   3.073
 2755SOL    HW2 8593   1.014   4.075   2.969
 2756SOL     OW 8594   1.061   4.412   2.276
 2756SOL    HW1 8595   1.080   4.410   2.370
 2756SOL    HW2 8596   0.976   4.369   2.269
 2757SOL     OW 8597   0.076   4.580   2.671
 2757SOL    HW1 8598   0.157   4.570   2.723
 2757SOL    HW2 8599   0.021   4.638   2.724
 2758SOL     OW 8600   0.150   5.632   3.492
 2758SOL    HW1 8601   0.133   5.589   3.576
 2758SOL    HW2 8602   0.064   5.638   3.450
 2759SOL     OW 8603   0.864   4.068   2.066
 2759SOL    HW1 8604   0.916   4.105   1.995
 2759SOL    HW2 8605   0.809   4.002   2.023
 2760SOL     OW 8606   1.668   4.297   3.712
 2760SOL    HW1 8607   1.651   4.374   3.657
 2760SOL    HW2 8608   1.695   4.229   3.650
 2761SOL     OW 8609   1.403   4.885   2.427
 2761SOL    HW1 8610   1.485   4.875   2.377
 2761SOL    HW2 8611   1.351   4.946   2.376
 2762SOL     OW 8612   0.571   3.900   2.776
 2762SOL    HW1 8613   0.580   3.921   2.869
 2762SOL    HW2 8614   0.561   3.985   2.733
 2763SOL     OW 8615   0.997   5.181   2.332
 2763SOL    HW1 8616   0.982   5.252   2.269
 2763SOL    HW2 8617   0.961   5.214   2.414
 2764SOL     OW 8618   0.384   5.544   2.728
 2764SOL    HW1 8619   0.425   5.458   2.742
 2764SOL    HW2 8620   0.452   5.607   2.749
 2765SOL     OW 8621   1.803   4.769   2.768
 2765SOL    HW1 8622   1.759   4.754   2.685
 2765SOL    HW2 8623   1.731   4.782   2.831
 2766SOL     OW 8624   1.214   5.292   3.378
 2766SOL    HW1 8625   1.190   5.216   3.432
 2766SOL    HW2 8626   1.132   5.321   3.339
 2767SOL     OW 8627   0.322   4.657   2.176
 2767SOL    HW1 8628   0.394   4.668   2.114
 2767SOL    HW2 8629   0.339   4.573   2.218
 2768SOL     OW 8630   1.487   4.497   2.562
 2768SOL    HW1 8631   1.483   4.455   2.647
 2768SOL    HW2 8632   1.565   4.552   2.565
 2769SOL     OW 8633   0.467   5.006   3.611
 2769SOL    HW1 8634   0.440   5.006   3.519
 2769SOL    HW2 8635   0.386   5.021   3.660
 2770SOL     OW 8636   1.162   5.483   2.084
 2770SOL    HW1 8637   1.078   5.458   2.122
 2770SOL    HW2 8638   1.179   5.417   2.016
 2771SOL     OW 8639   0.227   3.996   3.338
 2771SOL    HW1 8640   0.147   4.043   3.311
 2771SOL    HW2 8641   0.195   3.926   3.394
 2772SOL     OW 8642   1.648   5.117   1.956
 2772SOL    HW1 8643   1.606   5.203   1.947
 2772SOL    HW2 8644   1.582   5.055   1.927
 2773SOL     OW 8645   0.483   5.471   2.168
 2773SOL    HW1 8646   0.525   5.516   2.241
 2773SOL    HW2 8647   0.553   5.422   2.126
 2774SOL     OW 8648   1.398   3.828   2.323
 2774SOL    HW1 8649   1.401   3.803   2.230
 2774SOL    HW2 8650   1.482   3.798   2.358
 2775SOL     OW 8651   0.213   5.492   3.093
 2775SOL    HW1 8652   0.268   5.417   3.117
 2775SOL    HW2 8653   0.187   5.474   3.002
 2776SOL     OW 8654   0.935   5.423   2.734
 2776SOL    HW1 8655   1.018   5.376   2.737
 2776SOL    HW2 8656   0.889   5.384   2.659
 2777SOL     OW 8657   0.380   4.422   2.322
 2777SOL    HW1 8658   0.392   4.327   2.330
 2777SOL    HW2 8659   0.295   4.438   2.362
 2778SOL     OW 8660   1.498   3.948   3.581
 2778SOL    HW1 8661   1.515   3.962   3.674
 2778SOL    HW2 8662   1.424   3.887   3.579
 2779SOL     OW 8663   0.694   3.850   1.976
 2779SOL    HW1 8664   0.752   3.777   1.998
 2779SOL    HW2 8665   0.632   3.814   1.913
 2780SOL     OW 8666   0.740   3.987   3.563
 2780SOL    HW1 8667   0.820   3.940   3.589
 2780SOL    HW2 8668   0.669   3.932   3.596
 2781SOL     OW 8669   0.870   5.252   3.069
 2781SOL    HW1 8670   0.846   5.216   2.983
 2781SOL    HW2 8671   0.927   5.185   3.107
 2782SOL     OW 8672   1.315   4.315   3.290
 2782SOL    HW1 8673   1.347   4.285   3.375
 2782SOL    HW2 8674   1.350   4.403   3.280
 2783SOL     OW 8675   0.818   5.104   2.833
 2783SOL    HW1 8676   0.903   5.100   2.790
 2783SOL    HW2 8677   0.754   5.110   2.761
 2784SOL     OW 8678   0.927   4.244   2.738
 2784SOL    HW1 8679   0.906   4.231   2.646
 2784SOL    HW2 8680   0.953   4.157   2.770
 2785SOL     OW 8681   0.573   3.800   2.362
 2785SOL    HW1 8682   0.495   3.801   2.418
 2785SOL    HW2 8683   0.561   3.874   2.303
 2786SOL     OW 8684   1.446   4.943   1.887
 2786SOL    HW1 8685   1.475   4.873   1.944
 2786SOL    HW2 8686   1.362   4.971   1.924
 2787SOL     OW 8687   0.269   3.783   2.072
 2787SOL    HW1 8688   0.317   3.844   2.016
 2787SOL    HW2 8689   0.336   3.728   2.112
 2788SOL     OW 8690   0.961   3.970   2.305
 2788SOL    HW1 8691   0.930   4.004   2.221
 2788SOL    HW2 8692   1.054   3.991   2.306
 2789SOL     OW 8693   1.063   4.429   3.301
 2789SOL    HW1 8694   0.992   4.365   3.304
 2789SOL    HW2 8695   1.142   4.376   3.296
 2790SOL     OW 8696   1.191   5.328   2.677
 2790SOL    HW1 8697   1.222   5.380   2.603
 2790SOL    HW2 8698   1.230   5.372   2.754
 2791SOL     OW 8699   0.489   4.870   2.572
 2791SOL    HW1 8700   0.423   4.854   2.639
 2791SOL    HW2 8701   0.440   4.872   2.490
 2792SOL     OW 8702   1.249   5.520   2.482
 2792SOL    HW1 8703   1.297   5.583   2.428
 2792SOL    HW2 8704   1.177   5.571   2.520
 2793SOL     OW 8705   1.026   4.217   1.892
 2793SOL    HW1 8706   0.989   4.302   1.871
 2793SOL    HW2 8707   1.089   4.235   1.962
 2794SOL     OW 8708   0.116   4.276   3.211
 2794SOL    HW1 8709   0.206   4.279   3.178
 2794SOL    HW2 8710   0.114   4.340   3.282
 2795SOL     OW 8711   0.581   3.944   3.046
 2795SOL    HW1 8712   0.620   3.914   3.128
 2795SOL    HW2 8713   0.487   3.930   3.057
 2796SOL     OW 8714   0.879   4.176   2.481
 2796SOL    HW1 8715   0.839   4.229   2.412
 2796SOL    HW2 8716   0.906   4.095   2.437
 2797SOL     OW 8717   1.023   3.789   2.597
 2797SOL    HW1 8718   0.963   3.790   2.522
 2797SOL    HW2 8719   0.993   3.716   2.651
 2798SOL     OW 8720   1.416   4.871   2.720
 2798SOL    HW1 8721   1.352   4.801   2.737
 2798SOL    HW2 8722   1.419   4.877   2.624
 2799SOL     OW 8723   1.453   4.358   2.800
 2799SOL    HW1 8724   1.390   4.287   2.812
 2799SOL    HW2 8725   1.512   4.351   2.876
 2800SOL     OW 8726   1.817   4.510   2.251
 2800SOL    HW1 8727   1.878   4.472   2.315
 2800SOL    HW2 8728   1.814   4.445   2.180
 2801SOL     OW 8729   0.522   5.130   2.006
 2801SOL    HW1 8730   0.445   5.101   2.056
 2801SOL    HW2 8731   0.512   5.085   1.922
 2802SOL     OW 8732   1.742   5.013   2.487
 2802SOL    HW1 8733   1.834   5.005   2.512
 2802SOL    HW2 8734   1.717   5.100   2.519
 2803SOL     OW 8735   1.391   4.302   1.917
 2803SOL    HW1 8736   1.339   4.272   1.992
 2803SOL    HW2 8737   1.482   4.287   1.943
 2804SOL     OW 8738   0.537   3.986   2.168
 2804SOL    HW1 8739   0.592   3.941   2.104
 2804SOL    HW2 8740   0.504   4.063   2.121
 2805SOL     OW 8741   1.729   4.965   3.389
 2805SOL    HW1 8742   1.817   4.929   3.379
 2805SOL    HW2 8743   1.743   5.052   3.427
 2806SOL     OW 8744   1.018   5.054   3.189
 2806SOL    HW1 8745   0.937   5.031   3.236
 2806SOL    HW2 8746   1.088   5.020   3.244
 2807SOL     OW 8747   1.603   5.351   3.540
 2807SOL    HW1 8748   1.590   5.389   3.453
 2807SOL    HW2 8749   1.681   5.297   3.531
 2808SOL     OW 8750   1.156   4.978   2.967
 2808SOL    HW1 8751   1.091   5.004   3.033
 2808SOL    HW2 8752   1.118   5.007   2.884
 2809SOL     OW 8753   1.594   4.819   2.938
 2809SOL    HW1 8754   1.586   4.887   3.005
 2809SOL    HW2 8755   1.527   4.840   2.874
 2810SOL     OW 8756   0.934   3.790   3.218
 2810SOL    HW1 8757   0.960   3.779   3.127
 2810SOL    HW2 8758   1.010   3.833   3.259
 2811SOL     OW 8759   0.960   4.839   3.609
 2811SOL    HW1 8760   0.868   4.853   3.633
 2811SOL    HW2 8761   0.959   4.758   3.558
 2812SOL     OW 8762   0.713   4.772   2.259
 2812SOL    HW1 8763   0.697   4.741   2.348
 2812SOL    HW2 8764   0.793   4.727   2.231
 2813SOL     OW 8765   0.439   4.558   3.123
 2813SOL    HW1 8766   0.507   4.561   3.190
 2813SOL    HW2 8767   0.409   4.467   3.124
 2814SOL     OW 8768   1.264   4.085   3.152
 2814SOL    HW1 8769   1.289   4.167   3.196
 2814SOL    HW2 8770   1.177   4.103   3.117
 2815SOL     OW 8771   0.073   5.315   3.271
 2815SOL    HW1 8772   0.095   5.394   3.221
 2815SOL    HW2 8773   0.151   5.298   3.324
 2816SOL     OW 8774   0.329   4.877   2.344
 2816SOL    HW1 8775   0.331   4.940   2.272
 2816SOL    HW2 8776   0.322   4.791   2.301
 2817SOL     OW 8777   0.549   4.201   2.713
 2817SOL    HW1 8778   0.554   4.255   2.634
 2817SOL    HW2 8779   0.608   4.243   2.775
 2818SOL     OW 8780   1.251   5.078   2.282
 2818SOL    HW1 8781   1.304   5.152   2.312
 2818SOL    HW2 8782   1.162   5.101   2.307
 2819SOL     OW 8783   1.318   5.200   2.993
 2819SOL    HW1 8784   1.359   5.204   3.080
 2819SOL    HW2 8785   1.264   5.120   2.996
 2820SOL     OW 8786   1.585   4.353   2.339
 2820SOL    HW1 8787   1.533   4.395   2.407
 2820SOL    HW2 8788   1.646   4.420   2.310
 2821SOL     OW 8789   0.346   5.256   3.180
 2821SOL    HW1 8790   0.336   5.202   3.101
 2821SOL    HW2 8791   0.439   5.277   3.183
 2822SOL     OW 8792   0.485   4.452   3.493
 2822SOL    HW1 8793   0.537   4.494   3.425
 2822SOL    HW2 8794   0.537   4.376   3.520
 2823SOL     OW 8795   1.617   4.518   3.564
 2823SOL    HW1 8796   1.527   4.551   3.559
 2823SOL    HW2 8797   1.662   4.558   3.490
 2824SOL     OW 8798   0.978   3.856   3.613
 2824SOL    HW1 8799   1.034   3.932   3.597
 2824SOL    HW2 8800   1.035   3.780   3.599
 2825SOL     OW 8801   0.522   3.823   3.636
 2825SOL    HW1 8802   0.474   3.757   3.586
 2825SOL    HW2 8803   0.454   3.881   3.671
 2826SOL     OW 8804   0.583   4.608   2.894
 2826SOL    HW1 8805   0.627   4.693   2.901
 2826SOL    HW2 8806   0.535   4.599   2.977
 2827SOL     OW 8807   1.294   4.593   2.855
 2827SOL    HW1 8808   1.206   4.561   2.833
 2827SOL    HW2 8809   1.352   4.519   2.835
 2828SOL     OW 8810   1.201   4.241   2.112
 2828SOL    HW1 8811   1.215   4.167   2.170
 2828SOL    HW2 8812   1.159   4.307   2.167
 2829SOL     OW 8813   0.313   3.893   3.082
 2829SOL    HW1 8814   0.280   3.930   3.164
 2829SOL    HW2 8815   0.282   3.802   3.082
 2830SOL     OW 8816   0.058   5.062   3.148
 2830SOL    HW1 8817   0.079   4.995   3.213
 2830SOL    HW2 8818   0.074   5.145   3.192
 2831SOL     OW 8819   0.704   4.353   2.883
 2831SOL    HW1 8820   0.779   4.349   2.824
 2831SOL    HW2 8821   0.670   4.442   2.873
 2832SOL     OW 8822   1.758   4.687   3.735
 2832SOL    HW1 8823   1.710   4.620   3.686
 2832SOL    HW2 8824   1.699   4.711   3.806
 2833SOL     OW 8825   0.331   3.803   2.492
 2833SOL    HW1 8826   0.287   3.888   2.505
 2833SOL    HW2 8827   0.338   3.766   2.580
 2834SOL     OW 8828   1.631   4.121   2.200
 2834SOL    HW1 8829   1.664   4.059   2.266
 2834SOL    HW2 8830   1.603   4.197   2.251
 2835SOL     OW 8831   1.032   4.484   2.811
 2835SOL    HW1 8832   1.009   4.497   2.903
 2835SOL    HW2 8833   1.002   4.396   2.791
 2836SOL     OW 8834   0.976   5.293   3.572
 2836SOL    HW1 8835   0.971   5.333   3.486
 2836SOL    HW2 8836   1.003   5.202   3.555
 2837SOL     OW 8837   1.834   5.214   3.465
 2837SOL    HW1 8838   1.862   5.244   3.379
 2837SOL    HW2 8839   1.910   5.228   3.522
 2838SOL     OW 8840   0.358   4.601   3.686
 2838SOL    HW1 8841   0.427   4.647   3.735
 2838SOL    HW2 8842   0.406   4.551   3.619
 2839SOL     OW 8843   1.528   3.983   1.979
 2839SOL    HW1 8844   1.479   3.911   2.020
 2839SOL    HW2 8845   1.561   4.034   2.054
 2840SOL     OW 8846   1.276   4.546   1.876
 2840SOL    HW1 8847   1.315   4.459   1.882
 2840SOL    HW2 8848   1.311   4.582   1.795
 2841SOL     OW 8849   1.067   5.084   2.729
 2841SOL    HW1 8850   1.081   5.011   2.668
 2841SOL    HW2 8851   1.120   5.155   2.694
 2842SOL     OW 8852   0.313   4.549   2.812
 2842SOL    HW1 8853   0.406   4.567   2.821
 2842SOL    HW2 8854   0.306   4.454   2.825
 2843SOL     OW 8855   0.318   4.261   2.846
 2843SOL    HW1 8856   0.272   4.178   2.843
 2843SOL    HW2 8857   0.396   4.248   2.792
 2844SOL     OW 8858   1.132   4.079   3.545
 2844SOL    HW1 8859   1.087   4.126   3.616
 2844SOL    HW2 8860   1.214   4.126   3.534
 2845SOL     OW 8861   1.156   3.906   3.331
 2845SOL    HW1 8862   1.140   3.966   3.404
 2845SOL    HW2 8863   1.203   3.959   3.266
 2846SOL     OW 8864   0.007   4.975   1.999
 2846SOL    HW1 8865   7.205   4.951   1.951
 2846SOL    HW2 8866   0.023   4.900   2.057
 2847SOL     OW 8867   0.142   5.468   2.822
 2847SOL    HW1 8868   0.125   5.388   2.771
 2847SOL    HW2 8869   0.224   5.502   2.787
 2848SOL     OW 8870   0.491   5.288   2.780
 2848SOL    HW1 8871   0.561   5.346   2.810
 2848SOL    HW2 8872   0.536   5.221   2.728
 2849SOL     OW 8873   0.942   4.509   3.065
 2849SOL    HW1 8874   0.998   4.499   3.142
 2849SOL    HW2 8875   0.864   4.458   3.085
 2850SOL     OW 8876   7.277   4.246   2.958
 2850SOL    HW1 8877   0.074   4.289   2.917
 2850SOL    HW2 8878   0.015   4.255   3.052
 2851SOL     OW 8879   0.187   4.221   3.546
 2851SOL    HW1 8880   0.231   4.150   3.499
 2851SOL    HW2 8881   0.201   4.298   3.491
 2852SOL     OW 8882   1.379   4.645   3.511
 2852SOL    HW1 8883   1.402   4.738   3.504
 2852SOL    HW2 8884   1.371   4.616   3.420
 2853SOL     OW 8885   0.819   4.288   2.231
 2853SOL    HW1 8886   0.825   4.212   2.173
 2853SOL    HW2 8887   0.742   4.336   2.200
 2854SOL     OW 8888   1.633   4.339   3.007
[truncated: 819,902 more chars]
