# Supplementary material for: Determination of Ligand Binding Modes in Hydrated Viral Ion Channels to Foster Drug Design and Repositioning
Source: J Chem Inf Model. 2021 Jul 27;61(8):4011–22. doi: 10.1021/acs.jcim.1c00488 (PMC8389532; doi:10.1021/acs.jcim.1c00488)
Supplement: Supplementary file 2 — ci1c00488_si_002.zip [file ci1c00488_si_002.zip › supporting_data_05_05/supporting_data/minimization_examples_3_ligands/AA_M2A_dry_holo/minim/after_cg2.gro]

6bkk_maestro in water
27106
   21ACE    CH3    1   6.060   0.380   2.101
   21ACE   HH31    2   5.978   0.323   2.058
   21ACE   HH32    3   6.019   0.463   2.159
   21ACE   HH33    4   6.122   0.419   2.021
   21ACE      C    5   6.142   0.291   2.190
   21ACE      O    6   6.257   0.262   2.158
   22SER      N    7   6.086   0.248   2.303
   22SER      H    8   5.991   0.277   2.321
   22SER     CA    9   6.149   0.153   2.397
   22SER     HA   10   6.200   0.076   2.341
   22SER     CB   11   6.251   0.225   2.486
   22SER    HB1   12   6.272   0.163   2.574
   22SER    HB2   13   6.212   0.321   2.518
   22SER     OG   14   6.372   0.243   2.414
   22SER     HG   15   6.348   0.266   2.322
   22SER      C   16   6.045   0.085   2.488
   22SER      O   17   5.958   0.152   2.544
   23SER      N   18   6.059   7.259   2.505
   23SER      H   19   6.134   7.211   2.456
   23SER     CA   20   5.968   7.173   2.582
   23SER     HA   21   5.870   7.221   2.590
   23SER     CB   22   5.948   7.042   2.504
   23SER    HB1   23   5.882   6.975   2.559
   23SER    HB2   24   6.044   6.993   2.489
   23SER     OG   25   5.892   7.070   2.377
   23SER     HG   26   5.832   7.147   2.387
   23SER      C   27   6.015   7.150   2.727
   23SER      O   28   6.121   7.199   2.766
   24ASP      N   29   5.938   7.078   2.809
   24ASP      H   30   5.851   7.041   2.773
   24ASP     CA   31   5.965   7.063   2.953
   24ASP     HA   32   5.992   7.161   2.991
   24ASP     CB   33   5.835   7.020   3.022
   24ASP    HB1   34   5.815   6.916   2.998
   24ASP    HB2   35   5.753   7.081   2.984
   24ASP     CG   36   5.844   7.036   3.174
   24ASP    OD1   37   5.893   6.944   3.243
   24ASP    OD2   38   5.800   7.144   3.223
   24ASP      C   39   6.079   6.962   2.987
   24ASP      O   40   6.087   6.857   2.923
   25PRO      N   41   6.162   6.984   3.091
   25PRO     CD   42   6.176   7.109   3.165
   25PRO    HD1   43   6.101   7.114   3.244
   25PRO    HD2   44   6.168   7.196   3.099
   25PRO     CG   45   6.315   7.106   3.226
   25PRO    HG1   46   6.320   7.165   3.318
   25PRO    HG2   47   6.388   7.140   3.153
   25PRO     CB   48   6.336   6.958   3.253
   25PRO    HB1   49   6.286   6.931   3.346
   25PRO    HB2   50   6.442   6.932   3.258
   25PRO     CA   51   6.268   6.891   3.133
   25PRO     HA   52   6.340   6.883   3.052
   25PRO      C   53   6.222   6.749   3.171
   25PRO      O   54   6.300   6.654   3.156
   26LEU      N   55   6.097   6.731   3.216
   26LEU      H   56   6.037   6.812   3.230
   26LEU     CA   57   6.039   6.598   3.240
   26LEU     HA   58   6.114   6.535   3.287
   26LEU     CB   59   5.920   6.613   3.337
   26LEU    HB1   60   5.846   6.678   3.291
   26LEU    HB2   61   5.955   6.661   3.428
   26LEU     CG   62   5.851   6.480   3.376
   26LEU     HG   63   5.812   6.432   3.286
   26LEU    CD1   64   5.945   6.383   3.446
   26LEU   HD11   65   5.889   6.295   3.479
   26LEU   HD12   66   6.023   6.350   3.378
   26LEU   HD13   67   5.990   6.431   3.533
   26LEU    CD2   68   5.734   6.509   3.469
   26LEU   HD21   69   5.683   6.416   3.493
   26LEU   HD22   70   5.769   6.556   3.560
   26LEU   HD23   71   5.663   6.576   3.419
   26LEU      C   72   5.997   6.529   3.108
   26LEU      O   73   6.008   6.407   3.095
   27VAL      N   74   5.957   6.608   3.008
   27VAL      H   75   5.957   6.708   3.023
   27VAL     CA   76   5.923   6.559   2.873
   27VAL     HA   77   5.859   6.471   2.884
   27VAL     CB   78   5.842   6.665   2.796
   27VAL     HB   79   5.898   6.757   2.790
   27VAL    CG1   80   5.809   6.621   2.653
   27VAL   HG11   81   5.746   6.696   2.604
   27VAL   HG12   82   5.901   6.612   2.595
   27VAL   HG13   83   5.757   6.525   2.653
   27VAL    CG2   84   5.707   6.694   2.864
   27VAL   HG21   85   5.660   6.780   2.816
   27VAL   HG22   86   5.641   6.608   2.855
   27VAL   HG23   87   5.721   6.716   2.970
   27VAL      C   88   6.049   6.513   2.799
   27VAL      O   89   6.041   6.416   2.723
   28VAL      N   90   6.167   6.572   2.826
   28VAL      H   91   6.166   6.654   2.884
   28VAL     CA   92   6.297   6.519   2.779
   28VAL     HA   93   6.298   6.517   2.670
   28VAL     CB   94   6.419   6.602   2.827
   28VAL     HB   95   6.425   6.592   2.935
   28VAL    CG1   96   6.550   6.550   2.766
   28VAL   HG11   97   6.634   6.611   2.801
   28VAL   HG12   98   6.569   6.447   2.797
   28VAL   HG13   99   6.545   6.555   2.657
   28VAL    CG2  100   6.412   6.751   2.798
   28VAL   HG21  101   6.499   6.801   2.840
   28VAL   HG22  102   6.410   6.768   2.690
   28VAL   HG23  103   6.324   6.794   2.844
   28VAL      C  104   6.315   6.375   2.828
   28VAL      O  105   6.331   6.283   2.748
   29ALA      N  106   6.307   6.355   2.961
   29ALA      H  107   6.291   6.435   3.020
   29ALA     CA  108   6.327   6.225   3.023
   29ALA     HA  109   6.427   6.189   2.997
   29ALA     CB  110   6.322   6.242   3.176
   29ALA    HB1  111   6.399   6.312   3.208
   29ALA    HB2  112   6.224   6.279   3.206
   29ALA    HB3  113   6.340   6.146   3.224
   29ALA      C  114   6.226   6.121   2.972
   29ALA      O  115   6.266   6.014   2.926
   30ALA      N  116   6.097   6.154   2.971
   30ALA      H  117   6.068   6.243   3.010
   30ALA     CA  118   5.993   6.063   2.921
   30ALA     HA  119   5.997   5.970   2.978
   30ALA     CB  120   5.857   6.128   2.947
   30ALA    HB1  121   5.845   6.146   3.054
   30ALA    HB2  122   5.849   6.222   2.893
   30ALA    HB3  123   5.778   6.060   2.915
   30ALA      C  124   6.010   6.027   2.773
   30ALA      O  125   5.978   5.914   2.733
   31SER      N  126   6.064   6.117   2.690
   31SER      H  127   6.088   6.208   2.728
   31SER     CA  128   6.097   6.090   2.550
   31SER     HA  129   6.010   6.046   2.501
   31SER     CB  130   6.130   6.220   2.475
   31SER    HB1  131   6.153   6.197   2.371
   31SER    HB2  132   6.217   6.268   2.519
   31SER     OG  133   6.020   6.308   2.480
   31SER     HG  134   6.022   6.352   2.567
   31SER      C  135   6.211   5.988   2.537
   31SER      O  136   6.194   5.884   2.473
   32ILE      N  137   6.323   6.011   2.606
   32ILE      H  138   6.329   6.097   2.661
   32ILE     CA  139   6.440   5.921   2.609
   32ILE     HA  140   6.476   5.907   2.507
   32ILE     CB  141   6.553   5.985   2.693
   32ILE     HB  142   6.512   6.013   2.790
   32ILE    CG2  143   6.672   5.890   2.718
   32ILE   HG21  144   6.743   5.936   2.787
   32ILE   HG22  145   6.639   5.797   2.765
   32ILE   HG23  146   6.723   5.868   2.625
   32ILE    CG1  147   6.603   6.113   2.623
   32ILE   HG11  148   6.518   6.178   2.602
   32ILE   HG12  149   6.649   6.087   2.527
   32ILE     CD  150   6.703   6.196   2.703
   32ILE    HD1  151   6.721   6.291   2.653
   32ILE    HD2  152   6.664   6.216   2.803
   32ILE    HD3  153   6.798   6.143   2.711
   32ILE      C  154   6.402   5.782   2.662
   32ILE      O  155   6.437   5.679   2.602
   33ILE      N  156   6.327   5.779   2.773
   33ILE      H  157   6.305   5.868   2.816
   33ILE     CA  158   6.286   5.657   2.844
   33ILE     HA  159   6.373   5.593   2.857
   33ILE     CB  160   6.234   5.697   2.985
   33ILE     HB  161   6.160   5.776   2.974
   33ILE    CG2  162   6.167   5.579   3.058
   33ILE   HG21  163   6.241   5.501   3.074
   33ILE   HG22  164   6.127   5.611   3.154
   33ILE   HG23  165   6.083   5.540   3.000
   33ILE    CG1  166   6.352   5.748   3.072
   33ILE   HG11  167   6.411   5.820   3.015
   33ILE   HG12  168   6.419   5.664   3.095
   33ILE     CD  169   6.311   5.816   3.203
   33ILE    HD1  170   6.265   5.744   3.271
   33ILE    HD2  171   6.399   5.857   3.252
   33ILE    HD3  172   6.241   5.897   3.182
   33ILE      C  173   6.184   5.576   2.762
   33ILE      O  174   6.193   5.454   2.759
   34GLY      N  175   6.092   5.641   2.690
   34GLY      H  176   6.088   5.742   2.695
   34GLY     CA  177   5.994   5.570   2.606
   34GLY    HA1  178   5.914   5.638   2.579
   34GLY    HA2  179   5.950   5.489   2.663
   34GLY      C  180   6.051   5.513   2.476
   34GLY      O  181   6.007   5.407   2.432
   35ILE      N  182   6.154   5.577   2.420
   35ILE      H  183   6.182   5.667   2.457
   35ILE     CA  184   6.233   5.519   2.310
   35ILE     HA  185   6.165   5.486   2.232
   35ILE     CB  186   6.327   5.625   2.248
   35ILE     HB  187   6.385   5.672   2.328
   35ILE    CG2  188   6.425   5.560   2.148
   35ILE   HG21  189   6.491   5.636   2.105
   35ILE   HG22  190   6.490   5.489   2.199
   35ILE   HG23  191   6.371   5.510   2.068
   35ILE    CG1  192   6.243   5.735   2.177
   35ILE   HG11  193   6.168   5.773   2.246
   35ILE   HG12  194   6.190   5.690   2.093
   35ILE     CD  195   6.324   5.855   2.127
   35ILE    HD1  196   6.390   5.825   2.046
   35ILE    HD2  197   6.256   5.931   2.089
   35ILE    HD3  198   6.382   5.897   2.209
   35ILE      C  199   6.307   5.394   2.359
   35ILE      O  200   6.298   5.289   2.295
   36LEU      N  201   6.371   5.400   2.477
   36LEU      H  202   6.375   5.489   2.525
   36LEU     CA  203   6.430   5.282   2.541
   36LEU     HA  204   6.503   5.239   2.472
   36LEU     CB  205   6.506   5.327   2.668
   36LEU    HB1  206   6.435   5.376   2.735
   36LEU    HB2  207   6.581   5.401   2.639
   36LEU     CG  208   6.575   5.214   2.747
   36LEU     HG  209   6.500   5.140   2.777
   36LEU    CD1  210   6.684   5.144   2.665
   36LEU   HD11  211   6.758   5.217   2.632
   36LEU   HD12  212   6.733   5.068   2.727
   36LEU   HD13  213   6.640   5.094   2.579
   36LEU    CD2  214   6.639   5.271   2.873
   36LEU   HD21  215   6.685   5.190   2.930
   36LEU   HD22  216   6.714   5.344   2.848
   36LEU   HD23  217   6.562   5.318   2.935
   36LEU      C  218   6.325   5.173   2.570
   36LEU      O  219   6.351   5.055   2.550
   37HIS      N  220   6.204   5.211   2.611
   37HIS      H  221   6.191   5.309   2.633
   37HIS     CA  222   6.093   5.119   2.639
   37HIS     HA  223   6.129   5.043   2.707
   37HIS     CB  224   5.981   5.198   2.709
   37HIS    HB1  225   5.938   5.268   2.637
   37HIS    HB2  226   6.025   5.257   2.790
   37HIS     CG  227   5.868   5.119   2.769
   37HIS    ND1  228   5.740   5.172   2.792
   37HIS    CE1  229   5.670   5.074   2.851
   37HIS    HE1  230   5.566   5.082   2.880
   37HIS    NE2  231   5.747   4.965   2.869
   37HIS    HE2  232   5.716   4.878   2.911
   37HIS    CD2  233   5.872   4.991   2.817
   37HIS    HD2  234   5.957   4.925   2.816
   37HIS      C  235   6.042   5.045   2.514
   37HIS      O  236   6.000   4.930   2.527
   38LEU      N  237   6.052   5.104   2.393
   38LEU      H  238   6.084   5.199   2.389
   38LEU     CA  239   6.031   5.030   2.267
   38LEU     HA  240   5.949   4.960   2.283
   38LEU     CB  241   5.989   5.124   2.152
   38LEU    HB1  242   6.065   5.201   2.140
   38LEU    HB2  243   5.895   5.174   2.179
   38LEU     CG  244   5.970   5.051   2.017
   38LEU     HG  245   6.064   5.003   1.989
   38LEU    CD1  246   5.860   4.945   2.019
   38LEU   HD11  247   5.764   4.992   2.039
   38LEU   HD12  248   5.855   4.895   1.922
   38LEU   HD13  249   5.881   4.870   2.094
   38LEU    CD2  250   5.935   5.148   1.904
   38LEU   HD21  251   5.926   5.094   1.810
   38LEU   HD22  252   5.841   5.198   1.926
   38LEU   HD23  253   6.015   5.221   1.893
   38LEU      C  254   6.153   4.945   2.229
   38LEU      O  255   6.135   4.830   2.190
   39ILE      N  256   6.276   4.995   2.244
   39ILE      H  257   6.285   5.092   2.275
   39ILE     CA  258   6.398   4.918   2.213
   39ILE     HA  259   6.395   4.888   2.109
   39ILE     CB  260   6.525   5.006   2.234
   39ILE     HB  261   6.519   5.053   2.331
   39ILE    CG2  262   6.654   4.921   2.230
   39ILE   HG21  263   6.661   4.868   2.135
   39ILE   HG22  264   6.742   4.985   2.241
   39ILE   HG23  265   6.656   4.850   2.312
   39ILE    CG1  266   6.531   5.115   2.124
   39ILE   HG11  267   6.434   5.164   2.116
   39ILE   HG12  268   6.552   5.069   2.028
   39ILE     CD  269   6.634   5.225   2.151
   39ILE    HD1  270   6.624   5.304   2.076
   39ILE    HD2  271   6.618   5.269   2.250
   39ILE    HD3  272   6.736   5.186   2.145
   39ILE      C  273   6.402   4.789   2.296
   39ILE      O  274   6.420   4.680   2.240
   40LEU      N  275   6.378   4.797   2.427
   40LEU      H  276   6.364   4.890   2.467
   40LEU     CA  277   6.372   4.681   2.516
   40LEU     HA  278   6.463   4.622   2.502
   40LEU     CB  279   6.367   4.728   2.662
   40LEU    HB1  280   6.351   4.641   2.726
   40LEU    HB2  281   6.280   4.794   2.674
   40LEU     CG  282   6.493   4.801   2.712
   40LEU     HG  283   6.515   4.886   2.648
   40LEU    CD1  284   6.468   4.853   2.854
   40LEU   HD11  285   6.557   4.904   2.891
   40LEU   HD12  286   6.385   4.923   2.853
   40LEU   HD13  287   6.445   4.770   2.921
   40LEU    CD2  288   6.617   4.711   2.715
   40LEU   HD21  289   6.701   4.766   2.756
   40LEU   HD22  290   6.598   4.623   2.776
   40LEU   HD23  291   6.643   4.680   2.614
   40LEU      C  292   6.255   4.587   2.484
   40LEU      O  293   6.270   4.466   2.500
   41TRP      N  294   6.142   4.639   2.433
   41TRP      H  295   6.136   4.739   2.422
   41TRP     CA  296   6.029   4.558   2.386
   41TRP     HA  297   6.004   4.484   2.462
   41TRP     CB  298   5.906   4.646   2.362
   41TRP    HB1  299   5.926   4.716   2.281
   41TRP    HB2  300   5.890   4.706   2.452
   41TRP     CG  301   5.779   4.574   2.331
   41TRP    CD1  302   5.691   4.527   2.422
   41TRP    HD1  303   5.703   4.535   2.529
   41TRP    NE1  304   5.585   4.466   2.358
   41TRP    HE1  305   5.510   4.419   2.408
   41TRP    CE2  306   5.600   4.467   2.222
   41TRP    CZ2  307   5.522   4.416   2.117
   41TRP    HZ2  308   5.431   4.362   2.138
   41TRP    CH2  309   5.566   4.433   1.985
   41TRP    HH2  310   5.509   4.392   1.903
   41TRP    CZ3  311   5.687   4.501   1.960
   41TRP    HZ3  312   5.721   4.512   1.858
   41TRP    CE3  313   5.764   4.553   2.066
   41TRP    HE3  314   5.857   4.604   2.045
   41TRP    CD2  315   5.723   4.537   2.200
   41TRP      C  316   6.063   4.481   2.258
   41TRP      O  317   6.035   4.362   2.249
   42ILE      N  318   6.130   4.545   2.161
   42ILE      H  319   6.150   4.644   2.174
   42ILE     CA  320   6.177   4.480   2.038
   42ILE     HA  321   6.092   4.430   1.991
   42ILE     CB  322   6.228   4.588   1.938
   42ILE     HB  323   6.297   4.654   1.991
   42ILE    CG2  324   6.303   4.524   1.820
   42ILE   HG21  325   6.340   4.601   1.752
   42ILE   HG22  326   6.390   4.469   1.855
   42ILE   HG23  327   6.237   4.457   1.765
   42ILE    CG1  328   6.108   4.671   1.886
   42ILE   HG11  329   6.054   4.712   1.971
   42ILE   HG12  330   6.040   4.607   1.831
   42ILE     CD  331   6.147   4.790   1.796
   42ILE    HD1  332   6.187   4.755   1.701
   42ILE    HD2  333   6.058   4.850   1.776
   42ILE    HD3  334   6.221   4.852   1.847
   42ILE      C  335   6.280   4.371   2.070
   42ILE      O  336   6.268   4.259   2.021
   43LEU      N  337   6.375   4.398   2.160
   43LEU      H  338   6.381   4.493   2.197
   43LEU     CA  339   6.471   4.298   2.210
   43LEU     HA  340   6.522   4.253   2.124
   43LEU     CB  341   6.575   4.368   2.299
   43LEU    HB1  342   6.636   4.292   2.349
   43LEU    HB2  343   6.522   4.424   2.376
   43LEU     CG  344   6.670   4.464   2.224
   43LEU     HG  345   6.613   4.531   2.160
   43LEU    CD1  346   6.749   4.548   2.324
   43LEU   HD11  347   6.680   4.607   2.383
   43LEU   HD12  348   6.808   4.484   2.389
   43LEU   HD13  349   6.816   4.616   2.270
   43LEU    CD2  350   6.771   4.388   2.136
   43LEU   HD21  351   6.830   4.321   2.197
   43LEU   HD22  352   6.719   4.331   2.059
   43LEU   HD23  353   6.837   4.460   2.087
   43LEU      C  354   6.402   4.183   2.285
   43LEU      O  355   6.446   4.068   2.276
   44ASP      N  356   6.292   4.209   2.354
   44ASP      H  357   6.263   4.306   2.363
   44ASP     CA  358   6.209   4.108   2.422
   44ASP     HA  359   6.275   4.037   2.471
   44ASP     CB  360   6.125   4.179   2.530
   44ASP    HB1  361   6.055   4.247   2.482
   44ASP    HB2  362   6.192   4.238   2.593
   44ASP     CG  363   6.049   4.082   2.620
   44ASP    OD1  364   5.924   4.086   2.620
   44ASP    OD2  365   6.116   4.004   2.691
   44ASP      C  366   6.119   4.028   2.324
   44ASP      O  367   6.075   3.918   2.358
   45ARG      N  368   6.094   4.080   2.203
   45ARG      H  369   6.130   4.173   2.185
   45ARG     CA  370   5.995   4.025   2.108
   45ARG     HA  371   5.943   3.944   2.159
   45ARG     CB  372   5.892   4.136   2.079
   45ARG    HB1  373   5.942   4.219   2.029
   45ARG    HB2  374   5.852   4.173   2.174
   45ARG     CG  375   5.772   4.094   1.992
   45ARG    HG1  376   5.807   4.075   1.891
   45ARG    HG2  377   5.701   4.176   1.988
   45ARG     CD  378   5.700   3.970   2.047
   45ARG    HD1  379   5.656   3.994   2.144
   45ARG    HD2  380   5.770   3.888   2.062
   45ARG     NE  381   5.595   3.923   1.956
   45ARG     HE  382   5.498   3.941   1.983
   45ARG     CZ  383   5.610   3.862   1.841
   45ARG    NH1  384   5.726   3.826   1.793
   45ARG   HH11  385   5.810   3.843   1.848
   45ARG   HH12  386   5.733   3.775   1.706
   45ARG    NH2  387   5.504   3.838   1.770
   45ARG   HH21  388   5.415   3.868   1.809
   45ARG   HH22  389   5.513   3.804   1.676
   45ARG      C  390   6.054   3.961   1.982
   45ARG      O  391   5.984   3.882   1.918
   46LEU      N  392   6.179   3.990   1.946
   46LEU      H  393   6.227   4.063   1.998
   46LEU     CA  394   6.252   3.924   1.837
   46LEU     HA  395   6.182   3.899   1.757
   46LEU     CB  396   6.357   4.021   1.780
   46LEU    HB1  397   6.421   3.965   1.711
   46LEU    HB2  398   6.421   4.055   1.862
   46LEU     CG  399   6.303   4.144   1.705
   46LEU     HG  400   6.236   4.200   1.769
   46LEU    CD1  401   6.421   4.233   1.665
   46LEU   HD11  402   6.473   4.266   1.755
   46LEU   HD12  403   6.490   4.178   1.602
   46LEU   HD13  404   6.385   4.321   1.611
   46LEU    CD2  405   6.227   4.106   1.577
   46LEU   HD21  406   6.200   4.196   1.522
   46LEU   HD22  407   6.289   4.042   1.514
   46LEU   HD23  408   6.136   4.053   1.603
   46LEU      C  409   6.319   3.794   1.886
   46LEU      O  410   6.416   3.800   1.962
   46NME      N  411   6.276   3.674   1.845
   46NME      H  412   6.328   3.595   1.881
   46NME    CH3  413   6.162   3.644   1.759
   46NME   HH31  414   6.169   3.699   1.665
   46NME   HH32  415   6.160   3.537   1.737
   46NME   HH33  416   6.069   3.671   1.809
  121ACE    CH3  417   6.062   0.271   2.830
  121ACE   HH31  418   6.105   0.182   2.783
  121ACE   HH32  419   6.042   0.347   2.754
  121ACE   HH33  420   6.131   0.310   2.904
  121ACE      C  421   5.932   0.232   2.897
  121ACE      O  422   5.924   0.234   3.019
  122SER      N  423   5.832   0.196   2.817
  122SER      H  424   5.851   0.191   2.718
  122SER     CA  425   5.700   0.148   2.862
  122SER     HA  426   5.712   0.096   2.957
  122SER     CB  427   5.601   0.265   2.882
  122SER    HB1  428   5.499   0.225   2.885
  122SER    HB2  429   5.609   0.333   2.797
  122SER     OG  430   5.622   0.337   3.003
  122SER     HG  431   5.586   0.284   3.077
  122SER      C  432   5.639   0.051   2.761
  122SER      O  433   5.664   0.061   2.641
  123SER      N  434   5.553   7.266   2.809
  123SER      H  435   5.540   7.262   2.910
  123SER     CA  436   5.468   7.176   2.729
  123SER     HA  437   5.463   7.212   2.626
  123SER     CB  438   5.526   7.035   2.729
  123SER    HB1  439   5.456   6.966   2.682
  123SER    HB2  440   5.544   7.003   2.832
  123SER     OG  441   5.648   7.030   2.656
  123SER     HG  442   5.626   7.038   2.562
  123SER      C  443   5.324   7.176   2.783
  123SER      O  444   5.297   7.228   2.892
  124ASP      N  445   5.228   7.119   2.709
  124ASP      H  446   5.253   7.079   2.619
  124ASP     CA  447   5.087   7.110   2.751
  124ASP     HA  448   5.052   7.212   2.768
  124ASP     CB  449   5.006   7.052   2.634
  124ASP    HB1  450   5.036   6.949   2.618
  124ASP    HB2  451   5.029   7.108   2.544
  124ASP     CG  452   4.855   7.057   2.658
  124ASP    OD1  453   4.788   7.143   2.594
  124ASP    OD2  454   4.805   6.978   2.740
  124ASP      C  455   5.069   7.026   2.880
  124ASP      O  456   5.135   6.923   2.895
  125PRO      N  457   4.978   7.063   2.973
  125PRO     CD  458   4.905   7.189   2.977
  125PRO    HD1  459   4.819   7.184   2.909
  125PRO    HD2  460   4.968   7.274   2.951
  125PRO     CG  461   4.856   7.204   3.120
  125PRO    HG1  462   4.764   7.262   3.126
  125PRO    HG2  463   4.934   7.250   3.181
  125PRO     CB  464   4.835   7.060   3.164
  125PRO    HB1  465   4.740   7.023   3.125
  125PRO    HB2  466   4.838   7.050   3.272
  125PRO     CA  467   4.951   6.987   3.096
  125PRO     HA  468   5.039   6.994   3.160
  125PRO      C  469   4.917   6.838   3.076
  125PRO      O  470   4.945   6.757   3.165
  126LEU      N  471   4.860   6.799   2.961
  126LEU      H  472   4.838   6.870   2.892
  126LEU     CA  473   4.832   6.659   2.928
  126LEU     HA  474   4.798   6.609   3.018
  126LEU     CB  475   4.719   6.656   2.823
  126LEU    HB1  476   4.755   6.700   2.731
  126LEU    HB2  477   4.637   6.717   2.859
  126LEU     CG  478   4.663   6.515   2.792
  126LEU     HG  479   4.742   6.453   2.750
  126LEU    CD1  480   4.605   6.446   2.915
  126LEU   HD11  481   4.531   6.511   2.963
  126LEU   HD12  482   4.556   6.353   2.886
  126LEU   HD13  483   4.684   6.422   2.986
  126LEU    CD2  484   4.552   6.528   2.688
  126LEU   HD21  485   4.511   6.429   2.666
  126LEU   HD22  486   4.472   6.592   2.726
  126LEU   HD23  487   4.591   6.571   2.596
  126LEU      C  488   4.958   6.585   2.879
  126LEU      O  489   4.976   6.467   2.907
  127VAL      N  490   5.050   6.657   2.813
  127VAL      H  491   5.031   6.756   2.801
  127VAL     CA  492   5.183   6.607   2.772
  127VAL     HA  493   5.171   6.509   2.726
  127VAL     CB  494   5.244   6.703   2.667
  127VAL     HB  495   5.249   6.803   2.708
  127VAL    CG1  496   5.386   6.665   2.624
  127VAL   HG11  497   5.386   6.567   2.577
  127VAL   HG12  498   5.423   6.739   2.552
  127VAL   HG13  499   5.453   6.665   2.709
  127VAL    CG2  500   5.158   6.707   2.540
  127VAL   HG21  501   5.196   6.784   2.473
  127VAL   HG22  502   5.161   6.611   2.489
  127VAL   HG23  503   5.054   6.730   2.564
  127VAL      C  504   5.273   6.589   2.895
  127VAL      O  505   5.350   6.493   2.902
  128VAL      N  506   5.259   6.675   2.996
  128VAL      H  507   5.199   6.756   2.981
  128VAL     CA  508   5.319   6.658   3.130
  128VAL     HA  509   5.426   6.640   3.117
  128VAL     CB  510   5.304   6.786   3.215
  128VAL     HB  511   5.199   6.816   3.217
  128VAL    CG1  512   5.351   6.766   3.360
  128VAL   HG11  513   5.349   6.861   3.413
  128VAL   HG12  514   5.285   6.697   3.412
  128VAL   HG13  515   5.452   6.726   3.361
  128VAL    CG2  516   5.386   6.901   3.154
  128VAL   HG21  517   5.352   6.922   3.053
  128VAL   HG22  518   5.372   6.991   3.214
  128VAL   HG23  519   5.492   6.875   3.152
  128VAL      C  520   5.261   6.535   3.201
  128VAL      O  521   5.338   6.447   3.239
  129ALA      N  522   5.128   6.523   3.212
  129ALA      H  523   5.069   6.599   3.181
  129ALA     CA  524   5.064   6.407   3.276
  129ALA     HA  525   5.096   6.403   3.380
  129ALA     CB  526   4.912   6.428   3.273
  129ALA    HB1  527   4.886   6.521   3.325
  129ALA    HB2  528   4.876   6.433   3.171
  129ALA    HB3  529   4.863   6.345   3.324
  129ALA      C  530   5.105   6.274   3.210
  129ALA      O  531   5.150   6.182   3.277
  130ALA      N  532   5.100   6.267   3.076
  130ALA      H  533   5.060   6.345   3.025
  130ALA     CA  534   5.145   6.151   3.000
  130ALA     HA  535   5.089   6.064   3.033
  130ALA     CB  536   5.113   6.175   2.852
  130ALA    HB1  537   5.141   6.088   2.793
  130ALA    HB2  538   5.006   6.192   2.840
  130ALA    HB3  539   5.167   6.263   2.815
  130ALA      C  540   5.295   6.120   3.018
  130ALA      O  541   5.338   6.008   2.991
  131SER      N  542   5.378   6.216   3.060
  131SER      H  543   5.337   6.306   3.084
  131SER     CA  544   5.521   6.195   3.088
  131SER     HA  545   5.562   6.125   3.015
  131SER     CB  546   5.598   6.327   3.074
  131SER    HB1  547   5.703   6.310   3.097
  131SER    HB2  548   5.560   6.402   3.143
  131SER     OG  549   5.586   6.373   2.941
  131SER     HG  550   5.503   6.426   2.935
  131SER      C  551   5.545   6.131   3.224
  131SER      O  552   5.630   6.043   3.235
  132ILE      N  553   5.465   6.165   3.325
  132ILE      H  554   5.395   6.238   3.310
  132ILE     CA  555   5.465   6.095   3.454
  132ILE     HA  556   5.567   6.093   3.493
  132ILE     CB  557   5.376   6.169   3.557
  132ILE     HB  558   5.273   6.168   3.521
  132ILE    CG2  559   5.380   6.097   3.693
  132ILE   HG21  560   5.314   6.145   3.764
  132ILE   HG22  561   5.347   5.994   3.682
  132ILE   HG23  562   5.482   6.097   3.732
  132ILE    CG1  563   5.419   6.317   3.575
  132ILE   HG11  564   5.429   6.365   3.477
  132ILE   HG12  565   5.516   6.320   3.623
  132ILE     CD  566   5.321   6.402   3.655
  132ILE    HD1  567   5.355   6.506   3.655
  132ILE    HD2  568   5.222   6.398   3.610
  132ILE    HD3  569   5.315   6.368   3.758
  132ILE      C  570   5.420   5.949   3.434
  132ILE      O  571   5.485   5.856   3.482
  133ILE      N  572   5.311   5.930   3.358
  133ILE      H  573   5.263   6.013   3.325
  133ILE     CA  574   5.247   5.801   3.333
  133ILE     HA  575   5.232   5.750   3.428
  133ILE     CB  576   5.107   5.827   3.271
  133ILE     HB  577   5.120   5.894   3.186
  133ILE    CG2  578   5.039   5.698   3.221
  133ILE   HG21  579   5.020   5.634   3.306
  133ILE   HG22  580   4.946   5.722   3.171
  133ILE   HG23  581   5.103   5.646   3.149
  133ILE    CG1  582   5.015   5.895   3.376
  133ILE   HG11  583   5.067   5.978   3.423
  133ILE   HG12  584   4.989   5.824   3.454
  133ILE     CD  585   4.885   5.953   3.317
  133ILE    HD1  586   4.909   6.023   3.237
  133ILE    HD2  587   4.821   5.874   3.279
  133ILE    HD3  588   4.831   6.007   3.396
  133ILE      C  589   5.335   5.707   3.248
  133ILE      O  590   5.349   5.589   3.281
  134GLY      N  591   5.401   5.757   3.143
  134GLY      H  592   5.385   5.853   3.115
  134GLY     CA  593   5.486   5.673   3.057
  134GLY    HA1  594   5.512   5.729   2.968
  134GLY    HA2  595   5.431   5.585   3.026
  134GLY      C  596   5.617   5.627   3.122
  134GLY      O  597   5.659   5.513   3.100
  135ILE      N  598   5.678   5.710   3.208
  135ILE      H  599   5.642   5.804   3.219
  135ILE     CA  600   5.796   5.670   3.288
  135ILE     HA  601   5.872   5.630   3.220
  135ILE     CB  602   5.856   5.793   3.360
  135ILE     HB  603   5.775   5.846   3.411
  135ILE    CG2  604   5.961   5.753   3.466
  135ILE   HG21  605   5.997   5.841   3.518
  135ILE   HG22  606   5.917   5.687   3.541
  135ILE   HG23  607   6.045   5.702   3.418
  135ILE    CG1  608   5.920   5.888   3.256
  135ILE   HG11  609   5.847   5.910   3.178
  135ILE   HG12  610   6.004   5.838   3.208
  135ILE     CD  611   5.967   6.022   3.313
  135ILE    HD1  612   6.052   6.008   3.379
  135ILE    HD2  613   5.998   6.088   3.232
  135ILE    HD3  614   5.886   6.070   3.368
  135ILE      C  615   5.759   5.556   3.385
  135ILE      O  616   5.835   5.460   3.401
  136LEU      N  617   5.638   5.562   3.443
  136LEU      H  618   5.581   5.644   3.426
  136LEU     CA  619   5.583   5.456   3.527
  136LEU     HA  620   5.658   5.430   3.602
  136LEU     CB  621   5.459   5.510   3.601
  136LEU    HB1  622   5.386   5.543   3.527
  136LEU    HB2  623   5.489   5.597   3.659
  136LEU     CG  624   5.390   5.410   3.694
  136LEU     HG  625   5.357   5.324   3.636
  136LEU    CD1  626   5.481   5.361   3.807
  136LEU   HD11  627   5.518   5.447   3.864
  136LEU   HD12  628   5.425   5.295   3.874
  136LEU   HD13  629   5.565   5.305   3.767
  136LEU    CD2  630   5.266   5.474   3.757
  136LEU   HD21  631   5.214   5.402   3.820
  136LEU   HD22  632   5.296   5.560   3.818
  136LEU   HD23  633   5.198   5.507   3.679
  136LEU      C  634   5.554   5.328   3.447
  136LEU      O  635   5.575   5.218   3.498
  137HIS      N  636   5.513   5.338   3.320
  137HIS      H  637   5.492   5.430   3.283
  137HIS     CA  638   5.489   5.220   3.235
  137HIS     HA  639   5.422   5.154   3.290
  137HIS     CB  640   5.419   5.261   3.105
  137HIS    HB1  641   5.489   5.315   3.042
  137HIS    HB2  642   5.337   5.329   3.129
  137HIS     CG  643   5.360   5.147   3.023
  137HIS    ND1  644   5.313   5.160   2.892
  137HIS    CE1  645   5.270   5.039   2.855
  137HIS    HE1  646   5.228   5.017   2.757
  137HIS    NE2  647   5.286   4.951   2.954
  137HIS    HE2  648   5.259   4.853   2.951
  137HIS    CD2  649   5.342   5.017   3.062
  137HIS    HD2  650   5.366   4.973   3.157
  137HIS      C  651   5.617   5.138   3.209
  137HIS      O  652   5.609   5.015   3.208
  138LEU      N  653   5.735   5.201   3.197
  138LEU      H  654   5.737   5.302   3.198
  138LEU     CA  655   5.861   5.125   3.191
  138LEU     HA  656   5.850   5.050   3.112
  138LEU     CB  657   5.980   5.215   3.152
  138LEU    HB1  658   5.988   5.297   3.224
  138LEU    HB2  659   5.961   5.259   3.054
  138LEU     CG  660   6.115   5.139   3.149
  138LEU     HG  661   6.134   5.096   3.246
  138LEU    CD1  662   6.119   5.028   3.043
  138LEU   HD11  663   6.216   4.979   3.045
  138LEU   HD12  664   6.043   4.953   3.065
  138LEU   HD13  665   6.104   5.071   2.945
  138LEU    CD2  666   6.231   5.233   3.117
  138LEU   HD21  667   6.325   5.178   3.118
  138LEU   HD22  668   6.217   5.279   3.019
  138LEU   HD23  669   6.236   5.310   3.194
  138LEU      C  670   5.887   5.049   3.322
  138LEU      O  671   5.918   4.930   3.317
  139ILE      N  672   5.869   5.114   3.437
  139ILE      H  673   5.840   5.211   3.433
  139ILE     CA  674   5.886   5.052   3.570
  139ILE     HA  675   5.989   5.015   3.578
  139ILE     CB  676   5.863   5.156   3.682
  139ILE     HB  677   5.764   5.199   3.669
  139ILE    CG2  678   5.867   5.091   3.822
  139ILE   HG21  679   5.790   5.015   3.831
  139ILE   HG22  680   5.965   5.045   3.839
  139ILE   HG23  681   5.848   5.166   3.899
  139ILE    CG1  682   5.967   5.270   3.674
  139ILE   HG11  683   5.974   5.306   3.571
  139ILE   HG12  684   6.065   5.232   3.703
  139ILE     CD  685   5.934   5.392   3.761
  139ILE    HD1  686   6.004   5.472   3.737
  139ILE    HD2  687   5.833   5.427   3.741
  139ILE    HD3  688   5.944   5.368   3.867
  139ILE      C  689   5.793   4.931   3.585
  139ILE      O  690   5.838   4.822   3.621
  140LEU      N  691   5.665   4.947   3.552
  140LEU      H  692   5.634   5.039   3.523
  140LEU     CA  693   5.565   4.840   3.561
  140LEU     HA  694   5.568   4.798   3.661
  140LEU     CB  695   5.425   4.898   3.534
  140LEU    HB1  696   5.354   4.816   3.525
  140LEU    HB2  697   5.427   4.950   3.438
  140LEU     CG  698   5.374   4.994   3.643
  140LEU     HG  699   5.448   5.072   3.662
  140LEU    CD1  700   5.245   5.060   3.596
  140LEU   HD11  701   5.207   5.127   3.673
  140LEU   HD12  702   5.265   5.119   3.506
  140LEU   HD13  703   5.169   4.984   3.574
  140LEU    CD2  704   5.345   4.924   3.776
  140LEU   HD21  705   5.307   4.997   3.847
  140LEU   HD22  706   5.271   4.845   3.761
  140LEU   HD23  707   5.436   4.881   3.816
  140LEU      C  708   5.596   4.724   3.465
  140LEU      O  709   5.574   4.608   3.502
  141TRP      N  710   5.650   4.752   3.345
  141TRP      H  711   5.662   4.849   3.320
  141TRP     CA  712   5.690   4.650   3.247
  141TRP     HA  713   5.611   4.576   3.240
  141TRP     CB  714   5.705   4.717   3.110
  141TRP    HB1  715   5.785   4.791   3.115
  141TRP    HB2  716   5.612   4.769   3.087
  141TRP     CG  717   5.735   4.623   2.997
  141TRP    CD1  718   5.644   4.554   2.925
  141TRP    HD1  719   5.537   4.559   2.941
  141TRP    NE1  720   5.707   4.477   2.830
  141TRP    HE1  721   5.656   4.416   2.767
  141TRP    CE2  722   5.843   4.493   2.834
  141TRP    CZ2  723   5.948   4.440   2.758
  141TRP    HZ2  724   5.928   4.370   2.678
  141TRP    CH2  725   6.080   4.476   2.789
  141TRP    HH2  726   6.163   4.434   2.734
  141TRP    CZ3  727   6.105   4.566   2.894
  141TRP    HZ3  728   6.207   4.592   2.919
  141TRP    CE3  729   5.999   4.621   2.968
  141TRP    HE3  730   6.020   4.690   3.049
  141TRP    CD2  731   5.865   4.586   2.940
  141TRP      C  732   5.818   4.574   3.289
  141TRP      O  733   5.822   4.452   3.277
  142ILE      N  734   5.917   4.643   3.345
  142ILE      H  735   5.909   4.744   3.351
  142ILE     CA  736   6.037   4.580   3.404
  142ILE     HA  737   6.082   4.514   3.329
  142ILE     CB  738   6.140   4.688   3.442
  142ILE     HB  739   6.090   4.766   3.500
  142ILE    CG2  740   6.253   4.631   3.529
  142ILE   HG21  741   6.323   4.709   3.556
  142ILE   HG22  742   6.213   4.591   3.622
  142ILE   HG23  743   6.306   4.552   3.475
  142ILE    CG1  744   6.201   4.752   3.315
  142ILE   HG11  745   6.121   4.786   3.250
  142ILE   HG12  746   6.258   4.676   3.260
  142ILE     CD  747   6.293   4.872   3.342
  142ILE    HD1  748   6.241   4.945   3.403
  142ILE    HD2  749   6.385   4.840   3.392
  142ILE    HD3  750   6.321   4.918   3.247
  142ILE      C  751   5.997   4.489   3.522
  142ILE      O  752   6.046   4.377   3.534
  143LEU      N  753   5.904   4.534   3.607
  143LEU      H  754   5.871   4.629   3.596
  143LEU     CA  755   5.846   4.452   3.714
  143LEU     HA  756   5.928   4.409   3.772
  143LEU     CB  757   5.760   4.540   3.807
  143LEU    HB1  758   5.700   4.475   3.871
  143LEU    HB2  759   5.691   4.597   3.745
  143LEU     CG  760   5.839   4.637   3.897
  143LEU     HG  761   5.908   4.696   3.836
  143LEU    CD1  762   5.741   4.732   3.967
  143LEU   HD11  763   5.797   4.800   4.031
  143LEU   HD12  764   5.686   4.789   3.893
  143LEU   HD13  765   5.671   4.675   4.028
  143LEU    CD2  766   5.919   4.564   4.004
  143LEU   HD21  767   5.997   4.503   3.958
  143LEU   HD22  768   5.968   4.636   4.069
  143LEU   HD23  769   5.854   4.500   4.064
  143LEU      C  770   5.765   4.332   3.661
  143LEU      O  771   5.755   4.231   3.731
  144ASP      N  772   5.707   4.339   3.541
  144ASP      H  773   5.712   4.427   3.491
  144ASP     CA  774   5.634   4.228   3.477
  144ASP     HA  775   5.576   4.176   3.553
  144ASP     CB  776   5.536   4.286   3.373
  144ASP    HB1  777   5.592   4.329   3.290
  144ASP    HB2  778   5.479   4.365   3.421
  144ASP     CG  779   5.437   4.183   3.319
  144ASP    OD1  780   5.409   4.182   3.197
  144ASP    OD2  781   5.378   4.106   3.399
  144ASP      C  782   5.730   4.126   3.414
  144ASP      O  783   5.710   4.005   3.428
  145ARG      N  784   5.839   4.172   3.350
  145ARG      H  785   5.849   4.273   3.342
  145ARG     CA  786   5.935   4.086   3.278
  145ARG     HA  787   5.880   4.006   3.230
  145ARG     CB  788   6.009   4.169   3.171
  145ARG    HB1  789   6.094   4.113   3.133
  145ARG    HB2  790   6.047   4.261   3.217
  145ARG     CG  791   5.920   4.207   3.051
  145ARG    HG1  792   5.972   4.281   2.991
  145ARG    HG2  793   5.828   4.253   3.088
  145ARG     CD  794   5.887   4.086   2.962
  145ARG    HD1  795   5.859   4.001   3.023
  145ARG    HD2  796   5.977   4.059   2.907
  145ARG     NE  797   5.779   4.116   2.867
  145ARG     HE  798   5.807   4.128   2.770
  145ARG     CZ  799   5.650   4.126   2.896
  145ARG    NH1  800   5.604   4.094   3.013
  145ARG   HH11  801   5.664   4.041   3.074
  145ARG   HH12  802   5.511   4.117   3.045
  145ARG    NH2  803   5.567   4.171   2.806
  145ARG   HH21  804   5.603   4.188   2.712
  145ARG   HH22  805   5.467   4.170   2.821
  145ARG      C  806   6.037   4.014   3.366
  145ARG      O  807   6.078   3.904   3.328
  146LEU      N  808   6.080   4.071   3.479
  146LEU      H  809   6.045   4.163   3.503
  146LEU     CA  810   6.189   4.015   3.560
  146LEU     HA  811   6.246   3.945   3.499
  146LEU     CB  812   6.287   4.127   3.599
  146LEU    HB1  813   6.368   4.082   3.658
  146LEU    HB2  814   6.235   4.198   3.663
  146LEU     CG  815   6.350   4.203   3.481
  146LEU     HG  816   6.272   4.257   3.427
  146LEU    CD1  817   6.451   4.305   3.534
  146LEU   HD11  818   6.531   4.254   3.586
  146LEU   HD12  819   6.491   4.363   3.451
  146LEU   HD13  820   6.402   4.373   3.603
  146LEU    CD2  821   6.423   4.112   3.382
  146LEU   HD21  822   6.470   4.173   3.305
  146LEU   HD22  823   6.499   4.054   3.434
  146LEU   HD23  824   6.352   4.045   3.333
  146LEU      C  825   6.138   3.937   3.683
  146LEU      O  826   6.084   3.997   3.776
  146NME      N  827   6.155   3.804   3.691
  146NME      H  828   6.126   3.762   3.779
  146NME    CH3  829   6.207   3.714   3.589
  146NME   HH31  830   6.200   3.610   3.623
  146NME   HH32  831   6.149   3.723   3.497
  146NME   HH33  832   6.312   3.736   3.567
  221ACE    CH3  833   5.171   0.255   2.850
  221ACE   HH31  834   5.103   0.270   2.933
  221ACE   HH32  835   5.247   0.182   2.878
  221ACE   HH33  836   5.219   0.350   2.824
  221ACE      C  837   5.094   0.204   2.730
  221ACE      O  838   4.971   0.195   2.736
  222SER      N  839   5.164   0.173   2.622
  222SER      H  840   5.265   0.181   2.625
  222SER     CA  841   5.107   0.114   2.500
  222SER     HA  842   5.025   0.049   2.529
  222SER     CB  843   5.050   0.222   2.407
  222SER    HB1  844   4.975   0.280   2.462
  222SER    HB2  845   4.999   0.173   2.324
  222SER     OG  846   5.148   0.309   2.354
  222SER     HG  847   5.183   0.363   2.427
  222SER      C  848   5.209   0.026   2.425
  222SER      O  849   5.329   0.034   2.450
  223SER      N  850   5.160   7.246   2.334
  223SER      H  851   5.059   7.245   2.321
  223SER     CA  852   5.239   7.152   2.253
  223SER     HA  853   5.341   7.189   2.244
  223SER     CB  854   5.242   7.015   2.322
  223SER    HB1  855   5.291   6.943   2.257
  223SER    HB2  856   5.140   6.982   2.341
  223SER     OG  857   5.314   7.021   2.444
  223SER     HG  858   5.407   7.043   2.422
  223SER      C  859   5.180   7.138   2.112
  223SER      O  860   5.071   7.188   2.084
  224ASP      N  861   5.253   7.073   2.020
  224ASP      H  862   5.342   7.034   2.047
  224ASP     CA  863   5.203   7.046   1.884
  224ASP     HA  864   5.157   7.139   1.849
  224ASP     CB  865   5.319   7.016   1.788
  224ASP    HB1  866   5.280   7.006   1.687
  224ASP    HB2  867   5.364   6.921   1.817
  224ASP     CG  868   5.425   7.124   1.789
  224ASP    OD1  869   5.401   7.232   1.729
  224ASP    OD2  870   5.533   7.101   1.849
  224ASP      C  871   5.097   6.935   1.877
  224ASP      O  872   5.098   6.845   1.962
  225PRO      N  873   5.008   6.934   1.776
  225PRO     CD  874   4.994   7.035   1.671
  225PRO    HD1  875   5.068   7.018   1.593
  225PRO    HD2  876   5.003   7.136   1.710
  225PRO     CG  877   4.854   7.016   1.612
  225PRO    HG1  878   4.850   7.046   1.507
  225PRO    HG2  879   4.781   7.072   1.671
  225PRO     CB  880   4.830   6.867   1.631
  225PRO    HB1  881   4.880   6.812   1.550
  225PRO    HB2  882   4.724   6.843   1.633
  225PRO     CA  883   4.898   6.837   1.765
  225PRO     HA  884   4.827   6.858   1.845
  225PRO      C  885   4.941   6.690   1.775
  225PRO      O  886   4.876   6.614   1.847
  226LEU      N  887   5.051   6.649   1.710
  226LEU      H  888   5.100   6.715   1.650
  226LEU     CA  889   5.099   6.510   1.716
  226LEU     HA  890   5.014   6.445   1.694
  226LEU     CB  891   5.206   6.490   1.606
  226LEU    HB1  892   5.293   6.551   1.631
  226LEU    HB2  893   5.166   6.526   1.511
  226LEU     CG  894   5.252   6.344   1.587
  226LEU     HG  895   5.290   6.304   1.681
  226LEU    CD1  896   5.139   6.255   1.535
  226LEU   HD11  897   5.178   6.156   1.512
  226LEU   HD12  898   5.062   6.244   1.612
  226LEU   HD13  899   5.095   6.298   1.445
  226LEU    CD2  900   5.366   6.340   1.485
  226LEU   HD21  901   5.399   6.237   1.472
  226LEU   HD22  902   5.332   6.379   1.389
  226LEU   HD23  903   5.450   6.400   1.520
  226LEU      C  904   5.153   6.473   1.855
  226LEU      O  905   5.138   6.358   1.898
  227VAL      N  906   5.209   6.569   1.928
  227VAL      H  907   5.209   6.663   1.889
  227VAL     CA  908   5.264   6.552   2.063
  227VAL     HA  909   5.325   6.461   2.065
  227VAL     CB  910   5.355   6.672   2.099
  227VAL     HB  911   5.296   6.763   2.096
  227VAL    CG1  912   5.417   6.661   2.238
  227VAL   HG11  913   5.477   6.751   2.259
  227VAL   HG12  914   5.340   6.653   2.314
  227VAL   HG13  915   5.482   6.574   2.241
  227VAL    CG2  916   5.471   6.685   1.998
  227VAL   HG21  917   5.433   6.704   1.898
  227VAL   HG22  918   5.536   6.768   2.027
  227VAL   HG23  919   5.530   6.593   1.997
  227VAL      C  920   5.151   6.532   2.165
  227VAL      O  921   5.162   6.448   2.255
  228VAL      N  922   5.039   6.603   2.148
  228VAL      H  923   5.037   6.672   2.074
  228VAL     CA  924   4.917   6.581   2.229
  228VAL     HA  925   4.948   6.569   2.333
  228VAL     CB  926   4.822   6.702   2.223
  228VAL     HB  927   4.784   6.714   2.122
  228VAL    CG1  928   4.704   6.680   2.319
  228VAL   HG11  929   4.641   6.769   2.322
  228VAL   HG12  930   4.642   6.596   2.286
  228VAL   HG13  931   4.740   6.660   2.420
  228VAL    CG2  932   4.892   6.831   2.266
  228VAL   HG21  933   4.934   6.820   2.366
  228VAL   HG22  934   4.971   6.856   2.196
  228VAL   HG23  935   4.821   6.914   2.267
  228VAL      C  936   4.847   6.450   2.189
  228VAL      O  937   4.811   6.373   2.278
  229ALA      N  938   4.835   6.418   2.060
  229ALA      H  939   4.866   6.485   1.990
  229ALA     CA  940   4.777   6.292   2.014
  229ALA     HA  941   4.675   6.284   2.051
  229ALA     CB  942   4.772   6.290   1.860
  229ALA    HB1  943   4.872   6.302   1.819
  229ALA    HB2  944   4.730   6.196   1.826
  229ALA    HB3  945   4.708   6.371   1.825
  229ALA      C  946   4.855   6.170   2.067
  229ALA      O  947   4.795   6.078   2.123
  230ALA      N  948   4.988   6.171   2.057
  230ALA      H  949   5.033   6.247   2.006
  230ALA     CA  950   5.074   6.068   2.114
  230ALA     HA  951   5.045   5.971   2.072
  230ALA     CB  952   5.218   6.097   2.071
  230ALA    HB1  953   5.285   6.022   2.113
  230ALA    HB2  954   5.226   6.094   1.962
  230ALA    HB3  955   5.248   6.196   2.105
  230ALA      C  956   5.062   6.058   2.267
  230ALA      O  957   5.077   5.948   2.321
  231SER      N  958   5.030   6.167   2.336
  231SER      H  959   5.018   6.254   2.286
  231SER     CA  960   5.004   6.167   2.481
  231SER     HA  961   5.082   6.109   2.531
  231SER     CB  962   5.011   6.309   2.537
  231SER    HB1  963   4.990   6.308   2.644
  231SER    HB2  964   4.937   6.373   2.489
  231SER     OG  965   5.141   6.362   2.516
  231SER     HG  966   5.149   6.388   2.423
  231SER      C  967   4.870   6.102   2.516
  231SER      O  968   4.866   6.014   2.603
  232ILE      N  969   4.763   6.135   2.444
  232ILE      H  970   4.773   6.208   2.374
  232ILE     CA  971   4.631   6.069   2.456
  232ILE     HA  972   4.595   6.081   2.558
  232ILE     CB  973   4.531   6.140   2.360
  232ILE     HB  974   4.577   6.147   2.262
  232ILE    CG2  975   4.399   6.062   2.345
  232ILE   HG21  976   4.350   6.052   2.441
  232ILE   HG22  977   4.332   6.113   2.276
  232ILE   HG23  978   4.418   5.963   2.303
  232ILE    CG1  979   4.501   6.283   2.411
  232ILE   HG11  980   4.595   6.333   2.435
  232ILE   HG12  981   4.443   6.276   2.503
  232ILE     CD  982   4.426   6.372   2.312
  232ILE    HD1  983   4.479   6.374   2.216
  232ILE    HD2  984   4.325   6.336   2.297
  232ILE    HD3  985   4.421   6.473   2.352
  232ILE      C  986   4.642   5.918   2.428
  232ILE      O  987   4.588   5.836   2.502
  233ILE      N  988   4.719   5.881   2.325
  233ILE      H  989   4.755   5.955   2.266
  233ILE     CA  990   4.748   5.743   2.287
  233ILE     HA  991   4.654   5.687   2.284
  233ILE     CB  992   4.808   5.743   2.144
  233ILE     HB  993   4.883   5.822   2.138
  233ILE    CG2  994   4.877   5.611   2.107
  233ILE   HG21  995   4.918   5.617   2.007
  233ILE   HG22  996   4.959   5.591   2.175
  233ILE   HG23  997   4.805   5.530   2.113
  233ILE    CG1  998   4.694   5.774   2.043
  233ILE   HG11  999   4.637   5.860   2.077
  233ILE   HG12 1000   4.626   5.689   2.039
  233ILE     CD 1001   4.742   5.806   1.901
  233ILE    HD1 1002   4.789   5.719   1.855
  233ILE    HD2 1003   4.656   5.835   1.840
  233ILE    HD3 1004   4.812   5.890   1.903
  233ILE      C 1005   4.836   5.672   2.393
  233ILE      O 1006   4.809   5.557   2.426
  234GLY      N 1007   4.934   5.742   2.451
  234GLY      H 1008   4.951   5.836   2.420
  234GLY     CA 1009   5.022   5.688   2.556
  234GLY    HA1 1010   5.100   5.761   2.577
  234GLY    HA2 1011   5.069   5.596   2.521
  234GLY      C 1012   4.949   5.659   2.687
  234GLY      O 1013   4.970   5.553   2.748
  235ILE      N 1014   4.856   5.746   2.728
  235ILE      H 1015   4.848   5.834   2.678
  235ILE     CA 1016   4.770   5.724   2.846
  235ILE     HA 1017   4.834   5.702   2.931
  235ILE     CB 1018   4.691   5.854   2.877
  235ILE     HB 1019   4.644   5.889   2.785
  235ILE    CG2 1020   4.580   5.828   2.980
  235ILE   HG21 1021   4.526   5.920   3.002
  235ILE   HG22 1022   4.507   5.758   2.941
  235ILE   HG23 1023   4.622   5.788   3.073
  235ILE    CG1 1024   4.788   5.963   2.929
  235ILE   HG11 1025   4.873   5.970   2.861
  235ILE   HG12 1026   4.826   5.933   3.026
  235ILE     CD 1027   4.726   6.103   2.939
  235ILE    HD1 1028   4.804   6.174   2.968
  235ILE    HD2 1029   4.685   6.132   2.843
  235ILE    HD3 1030   4.648   6.105   3.015
  235ILE      C 1031   4.681   5.601   2.824
  235ILE      O 1032   4.674   5.514   2.911
  236LEU      N 1033   4.621   5.588   2.705
  236LEU      H 1034   4.633   5.661   2.636
  236LEU     CA 1035   4.543   5.469   2.667
  236LEU     HA 1036   4.464   5.456   2.742
  236LEU     CB 1037   4.477   5.495   2.530
  236LEU    HB1 1038   4.555   5.513   2.456
  236LEU    HB2 1039   4.416   5.585   2.536
  236LEU     CG 1040   4.389   5.379   2.479
  236LEU     HG 1041   4.447   5.288   2.475
  236LEU    CD1 1042   4.266   5.356   2.568
  236LEU   HD11 1043   4.203   5.278   2.526
  236LEU   HD12 1044   4.298   5.325   2.668
  236LEU   HD13 1045   4.208   5.448   2.576
  236LEU    CD2 1046   4.339   5.409   2.338
  236LEU   HD21 1047   4.285   5.323   2.299
  236LEU   HD22 1048   4.273   5.495   2.338
  236LEU   HD23 1049   4.424   5.429   2.272
  236LEU      C 1050   4.628   5.341   2.667
  236LEU      O 1051   4.580   5.236   2.711
  237HIS      N 1052   4.755   5.349   2.623
  237HIS      H 1053   4.785   5.437   2.584
  237HIS     CA 1054   4.848   5.236   2.619
  237HIS     HA 1055   4.806   5.159   2.555
  237HIS     CB 1056   4.983   5.282   2.558
  237HIS    HB1 1057   5.038   5.340   2.631
  237HIS    HB2 1058   4.960   5.347   2.474
  237HIS     CG 1059   5.075   5.174   2.504
  237HIS    ND1 1060   5.177   5.198   2.411
  237HIS    CE1 1061   5.233   5.078   2.387
  237HIS    HE1 1062   5.316   5.061   2.320
  237HIS    NE2 1063   5.173   4.982   2.459
  237HIS    HE2 1064   5.197   4.884   2.457
  237HIS    CD2 1065   5.075   5.041   2.534
  237HIS    HD2 1066   5.008   4.991   2.602
  237HIS      C 1067   4.867   5.174   2.759
  237HIS      O 1068   4.848   5.053   2.773
  238LEU      N 1069   4.894   5.254   2.863
  238LEU      H 1070   4.904   5.353   2.847
  238LEU     CA 1071   4.907   5.200   2.999
  238LEU     HA 1072   4.976   5.116   2.994
  238LEU     CB 1073   4.966   5.304   3.096
  238LEU    HB1 1074   4.901   5.392   3.098
  238LEU    HB2 1075   5.064   5.335   3.060
  238LEU     CG 1076   4.980   5.249   3.241
  238LEU     HG 1077   4.883   5.214   3.276
  238LEU    CD1 1078   5.080   5.134   3.252
  238LEU   HD11 1079   5.081   5.097   3.354
  238LEU   HD12 1080   5.052   5.052   3.187
  238LEU   HD13 1081   5.179   5.170   3.227
  238LEU    CD2 1082   5.024   5.358   3.338
  238LEU   HD21 1083   5.040   5.316   3.437
  238LEU   HD22 1084   5.117   5.405   3.303
  238LEU   HD23 1085   4.945   5.433   3.345
  238LEU      C 1086   4.773   5.145   3.051
  238LEU      O 1087   4.771   5.036   3.108
  239ILE      N 1088   4.662   5.216   3.029
  239ILE      H 1089   4.670   5.305   2.981
  239ILE     CA 1090   4.529   5.173   3.076
  239ILE     HA 1091   4.532   5.163   3.184
  239ILE     CB 1092   4.423   5.282   3.042
  239ILE     HB 1093   4.435   5.310   2.937
  239ILE    CG2 1094   4.280   5.230   3.062
  239ILE   HG21 1095   4.208   5.309   3.041
  239ILE   HG22 1096   4.258   5.149   2.992
  239ILE   HG23 1097   4.266   5.195   3.164
  239ILE    CG1 1098   4.447   5.407   3.130
  239ILE   HG11 1099   4.552   5.434   3.128
  239ILE   HG12 1100   4.421   5.384   3.233
  239ILE     CD 1101   4.368   5.531   3.085
  239ILE    HD1 1102   4.261   5.516   3.102
  239ILE    HD2 1103   4.400   5.617   3.143
  239ILE    HD3 1104   4.386   5.550   2.979
  239ILE      C 1105   4.494   5.035   3.020
  239ILE      O 1106   4.463   4.943   3.096
  240LEU      N 1107   4.507   5.014   2.888
  240LEU      H 1108   4.536   5.093   2.830
  240LEU     CA 1109   4.483   4.884   2.825
  240LEU     HA 1110   4.387   4.846   2.860
  240LEU     CB 1111   4.476   4.903   2.672
  240LEU    HB1 1112   4.475   4.805   2.625
  240LEU    HB2 1113   4.566   4.955   2.641
  240LEU     CG 1114   4.355   4.983   2.620
  240LEU     HG 1115   4.355   5.083   2.664
  240LEU    CD1 1116   4.365   4.996   2.468
  240LEU   HD11 1117   4.283   5.057   2.430
  240LEU   HD12 1118   4.459   5.045   2.442
  240LEU   HD13 1119   4.362   4.898   2.422
  240LEU    CD2 1120   4.221   4.916   2.653
  240LEU   HD21 1121   4.221   4.814   2.616
  240LEU   HD22 1122   4.204   4.916   2.760
  240LEU   HD23 1123   4.140   4.972   2.606
  240LEU      C 1124   4.587   4.778   2.864
  240LEU      O 1125   4.553   4.660   2.873
  241TRP      N 1126   4.712   4.817   2.892
  241TRP      H 1127   4.734   4.916   2.884
  241TRP     CA 1128   4.818   4.726   2.936
  241TRP     HA 1129   4.821   4.641   2.868
  241TRP     CB 1130   4.953   4.799   2.927
  241TRP    HB1 1131   4.952   4.884   2.995
  241TRP    HB2 1132   4.963   4.838   2.826
  241TRP     CG 1133   5.075   4.718   2.955
  241TRP    CD1 1134   5.153   4.662   2.861
  241TRP    HD1 1135   5.136   4.670   2.754
  241TRP    NE1 1136   5.257   4.594   2.921
  241TRP    HE1 1137   5.324   4.539   2.867
  241TRP    CE2 1138   5.252   4.605   3.058
  241TRP    CZ2 1139   5.333   4.555   3.162
  241TRP    HZ2 1140   5.417   4.492   3.140
  241TRP    CH2 1141   5.299   4.587   3.295
  241TRP    HH2 1142   5.359   4.549   3.376
  241TRP    CZ3 1143   5.187   4.667   3.323
  241TRP    HZ3 1144   5.162   4.690   3.425
  241TRP    CE3 1145   5.107   4.716   3.218
  241TRP    HE3 1146   5.021   4.778   3.240
  241TRP    CD2 1147   5.136   4.685   3.083
  241TRP      C 1148   4.793   4.669   3.077
  241TRP      O 1149   4.816   4.550   3.100
  242ILE      N 1150   4.741   4.752   3.169
  242ILE      H 1151   4.729   4.849   3.142
  242ILE     CA 1152   4.697   4.711   3.303
  242ILE     HA 1153   4.773   4.647   3.347
  242ILE     CB 1154   4.679   4.835   3.395
  242ILE     HB 1155   4.613   4.906   3.344
  242ILE    CG2 1156   4.612   4.796   3.529
  242ILE   HG21 1157   4.513   4.753   3.512
  242ILE   HG22 1158   4.674   4.725   3.583
  242ILE   HG23 1159   4.596   4.884   3.591
  242ILE    CG1 1160   4.815   4.903   3.422
  242ILE   HG11 1161   4.862   4.927   3.327
  242ILE   HG12 1162   4.880   4.833   3.475
  242ILE     CD 1163   4.806   5.033   3.503
  242ILE    HD1 1164   4.735   5.102   3.455
  242ILE    HD2 1165   4.775   5.014   3.605
  242ILE    HD3 1166   4.904   5.081   3.506
  242ILE      C 1167   4.568   4.628   3.294
  242ILE      O 1168   4.558   4.522   3.357
  243LEU      N 1169   4.469   4.671   3.214
  243LEU      H 1170   4.481   4.760   3.167
  243LEU     CA 1171   4.341   4.601   3.200
  243LEU     HA 1172   4.302   4.581   3.299
  243LEU     CB 1173   4.242   4.690   3.124
  243LEU    HB1 1174   4.157   4.630   3.092
  243LEU    HB2 1175   4.290   4.727   3.033
  243LEU     CG 1176   4.187   4.809   3.205
  243LEU     HG 1177   4.269   4.868   3.245
  243LEU    CD1 1178   4.103   4.898   3.113
  243LEU   HD11 1179   4.164   4.932   3.030
  243LEU   HD12 1180   4.017   4.842   3.075
  243LEU   HD13 1181   4.067   4.985   3.168
  243LEU    CD2 1182   4.097   4.765   3.321
  243LEU   HD21 1183   4.017   4.702   3.284
  243LEU   HD22 1184   4.156   4.710   3.395
  243LEU   HD23 1185   4.055   4.853   3.370
  243LEU      C 1186   4.354   4.462   3.133
  243LEU      O 1187   4.264   4.379   3.150
  244ASP      N 1188   4.465   4.432   3.065
  244ASP      H 1189   4.531   4.506   3.046
  244ASP     CA 1190   4.495   4.296   3.017
  244ASP     HA 1191   4.401   4.252   2.982
  244ASP     CB 1192   4.590   4.306   2.897
  244ASP    HB1 1193   4.690   4.333   2.932
  244ASP    HB2 1194   4.556   4.385   2.830
  244ASP     CG 1195   4.597   4.176   2.816
  244ASP    OD1 1196   4.704   4.146   2.760
  244ASP    OD2 1197   4.493   4.107   2.803
  244ASP      C 1198   4.551   4.202   3.126
  244ASP      O 1199   4.558   4.080   3.105
  245ARG      N 1200   4.592   4.257   3.241
  245ARG      H 1201   4.582   4.358   3.249
  245ARG     CA 1202   4.657   4.187   3.353
  245ARG     HA 1203   4.682   4.084   3.323
  245ARG     CB 1204   4.788   4.260   3.388
  245ARG    HB1 1205   4.830   4.218   3.480
  245ARG    HB2 1206   4.767   4.366   3.405
  245ARG     CG 1207   4.892   4.245   3.276
  245ARG    HG1 1208   4.845   4.266   3.180
  245ARG    HG2 1209   4.927   4.142   3.275
  245ARG     CD 1210   5.011   4.340   3.295
  245ARG    HD1 1211   5.047   4.333   3.397
  245ARG    HD2 1212   4.980   4.443   3.277
  245ARG     NE 1213   5.121   4.304   3.204
  245ARG     HE 1214   5.204   4.265   3.245
  245ARG     CZ 1215   5.118   4.301   3.072
  245ARG    NH1 1216   5.020   4.350   3.002
  245ARG   HH11 1217   4.948   4.405   3.049
  245ARG   HH12 1218   5.011   4.324   2.905
  245ARG    NH2 1219   5.217   4.244   3.010
  245ARG   HH21 1220   5.292   4.207   3.067
  245ARG   HH22 1221   5.216   4.229   2.910
  245ARG      C 1222   4.568   4.174   3.476
  245ARG      O 1223   4.582   4.077   3.552
  246LEU      N 1224   4.475   4.268   3.497
  246LEU      H 1225   4.474   4.345   3.431
  246LEU     CA 1226   4.377   4.270   3.605
  246LEU     HA 1227   4.407   4.199   3.682
  246LEU     CB 1228   4.374   4.411   3.668
  246LEU    HB1 1229   4.297   4.413   3.746
  246LEU    HB2 1230   4.345   4.483   3.592
  246LEU     CG 1231   4.507   4.458   3.731
  246LEU     HG 1232   4.581   4.472   3.652
  246LEU    CD1 1233   4.486   4.591   3.802
  246LEU   HD11 1234   4.581   4.629   3.839
  246LEU   HD12 1235   4.443   4.664   3.733
  246LEU   HD13 1236   4.417   4.579   3.886
  246LEU    CD2 1237   4.564   4.359   3.834
  246LEU   HD21 1238   4.652   4.402   3.881
  246LEU   HD22 1239   4.489   4.337   3.910
  246LEU   HD23 1240   4.593   4.266   3.785
  246LEU      C 1241   4.237   4.226   3.556
  246LEU      O 1242   4.207   4.235   3.437
  246NME      N 1243   4.148   4.176   3.642
  246NME      H 1244   4.060   4.145   3.601
  246NME    CH3 1245   4.165   4.149   3.784
  246NME   HH31 1246   4.229   4.061   3.797
  246NME   HH32 1247   4.208   4.234   3.837
  246NME   HH33 1248   4.068   4.126   3.829
  321ACE    CH3 1249   5.334   0.149   2.003
  321ACE   HH31 1250   5.292   0.226   1.938
  321ACE   HH32 1251   5.307   0.051   1.964
  321ACE   HH33 1252   5.297   0.161   2.104
  321ACE      C 1253   5.485   0.164   2.003
  321ACE      O 1254   5.541   0.212   2.101
  322SER      N 1255   5.548   0.123   1.893
  322SER      H 1256   5.492   0.078   1.821
  322SER     CA 1257   5.694   0.124   1.870
  322SER     HA 1258   5.711   0.072   1.776
  322SER     CB 1259   5.748   0.266   1.853
  322SER    HB1 1260   5.857   0.263   1.849
  322SER    HB2 1261   5.717   0.329   1.936
  322SER     OG 1262   5.701   0.321   1.730
  322SER     HG 1263   5.603   0.328   1.735
  322SER      C 1264   5.773   0.044   1.974
  322SER      O 1265   5.853   0.097   2.051
  323SER      N 1266   5.747   7.218   1.978
  323SER      H 1267   5.677   7.183   1.914
  323SER     CA 1268   5.816   7.121   2.064
  323SER     HA 1269   5.826   7.166   2.162
  323SER     CB 1270   5.733   6.992   2.077
  323SER    HB1 1271   5.769   6.935   2.163
  323SER    HB2 1272   5.746   6.932   1.987
  323SER     OG 1273   5.595   7.021   2.093
  323SER     HG 1274   5.566   7.052   2.004
  323SER      C 1275   5.956   7.087   2.011
  323SER      O 1276   5.981   7.095   1.891
  324ASP      N 1277   6.047   7.046   2.100
  324ASP      H 1278   6.020   7.039   2.198
  324ASP     CA 1279   6.181   7.002   2.060
  324ASP     HA 1280   6.223   7.083   2.001
  324ASP     CB 1281   6.272   6.981   2.181
  324ASP    HB1 1282   6.371   6.951   2.147
  324ASP    HB2 1283   6.230   6.900   2.239
  324ASP     CG 1284   6.288   7.104   2.271
  324ASP    OD1 1285   6.329   7.210   2.220
  324ASP    OD2 1286   6.268   7.093   2.394
  324ASP      C 1287   6.180   6.874   1.973
  324ASP      O 1288   6.093   6.788   1.991
  325PRO      N 1289   6.279   6.855   1.882
  325PRO     CD 1290   6.387   6.947   1.851
  325PRO    HD1 1291   6.471   6.930   1.919
  325PRO    HD2 1292   6.357   7.051   1.854
  325PRO     CG 1293   6.430   6.913   1.709
  325PRO    HG1 1294   6.535   6.937   1.692
  325PRO    HG2 1295   6.366   6.965   1.637
  325PRO     CB 1296   6.404   6.763   1.701
  325PRO    HB1 1297   6.487   6.709   1.746
  325PRO    HB2 1298   6.388   6.730   1.598
  325PRO     CA 1299   6.277   6.745   1.785
  325PRO     HA 1300   6.190   6.759   1.720
  325PRO      C 1301   6.269   6.605   1.846
  325PRO      O 1302   6.194   6.521   1.795
  326LEU      N 1303   6.338   6.579   1.958
  326LEU      H 1304   6.402   6.650   1.992
  326LEU     CA 1305   6.332   6.451   2.030
  326LEU     HA 1306   6.361   6.372   1.962
  326LEU     CB 1307   6.438   6.458   2.143
  326LEU    HB1 1308   6.417   6.545   2.204
  326LEU    HB2 1309   6.535   6.471   2.096
  326LEU     CG 1310   6.446   6.335   2.236
  326LEU     HG 1311   6.353   6.325   2.291
  326LEU    CD1 1312   6.476   6.205   2.162
  326LEU   HD11 1313   6.394   6.180   2.095
  326LEU   HD12 1314   6.568   6.214   2.105
  326LEU   HD13 1315   6.486   6.124   2.234
  326LEU    CD2 1316   6.560   6.360   2.336
  326LEU   HD21 1317   6.654   6.374   2.283
  326LEU   HD22 1318   6.539   6.449   2.395
  326LEU   HD23 1319   6.569   6.274   2.402
  326LEU      C 1320   6.192   6.419   2.084
  326LEU      O 1321   6.154   6.302   2.089
  327VAL      N 1322   6.112   6.520   2.118
  327VAL      H 1323   6.145   6.615   2.103
  327VAL     CA 1324   5.973   6.503   2.166
  327VAL     HA 1325   5.973   6.426   2.243
  327VAL     CB 1326   5.921   6.634   2.228
  327VAL     HB 1327   5.911   6.710   2.151
  327VAL    CG1 1328   5.783   6.616   2.292
  327VAL   HG11 1329   5.747   6.711   2.331
  327VAL   HG12 1330   5.711   6.581   2.218
  327VAL   HG13 1331   5.789   6.544   2.373
  327VAL    CG2 1332   6.016   6.686   2.337
  327VAL   HG21 1333   5.972   6.773   2.386
  327VAL   HG22 1334   6.035   6.608   2.410
  327VAL   HG23 1335   6.110   6.716   2.292
  327VAL      C 1336   5.883   6.455   2.052
  327VAL      O 1337   5.801   6.365   2.070
  328VAL      N 1338   5.900   6.509   1.931
  328VAL      H 1339   5.969   6.583   1.921
  328VAL     CA 1340   5.828   6.463   1.811
  328VAL     HA 1341   5.722   6.453   1.835
  328VAL     CB 1342   5.840   6.566   1.697
  328VAL     HB 1343   5.945   6.586   1.677
  328VAL    CG1 1344   5.774   6.517   1.567
  328VAL   HG11 1345   5.780   6.595   1.491
  328VAL   HG12 1346   5.826   6.430   1.528
  328VAL   HG13 1347   5.669   6.493   1.584
  328VAL    CG2 1348   5.771   6.697   1.738
  328VAL   HG21 1349   5.667   6.678   1.765
  328VAL   HG22 1350   5.824   6.742   1.821
  328VAL   HG23 1351   5.773   6.766   1.654
  328VAL      C 1352   5.876   6.324   1.768
  328VAL      O 1353   5.794   6.236   1.741
  329ALA      N 1354   6.008   6.299   1.771
  329ALA      H 1355   6.070   6.375   1.795
  329ALA     CA 1356   6.067   6.169   1.741
  329ALA     HA 1357   6.041   6.142   1.638
  329ALA     CB 1358   6.219   6.183   1.750
  329ALA    HB1 1359   6.267   6.089   1.724
  329ALA    HB2 1360   6.254   6.260   1.681
  329ALA    HB3 1361   6.248   6.210   1.852
  329ALA      C 1362   6.013   6.058   1.834
  329ALA      O 1363   5.976   5.950   1.787
  330ALA      N 1364   6.002   6.087   1.964
  330ALA      H 1365   6.041   6.175   1.997
  330ALA     CA 1366   5.941   5.998   2.062
  330ALA     HA 1367   5.983   5.898   2.048
  330ALA     CB 1368   5.982   6.046   2.202
  330ALA    HB1 1369   5.944   5.976   2.276
  330ALA    HB2 1370   6.090   6.049   2.209
  330ALA    HB3 1371   5.942   6.145   2.221
  330ALA      C 1372   5.788   5.988   2.048
  330ALA      O 1373   5.732   5.883   2.080
  331SER      N 1374   5.720   6.090   1.997
  331SER      H 1375   5.771   6.175   1.974
  331SER     CA 1376   5.575   6.087   1.970
  331SER     HA 1377   5.522   6.057   2.060
  331SER     CB 1378   5.522   6.225   1.930
  331SER    HB1 1379   5.415   6.218   1.908
  331SER    HB2 1380   5.571   6.260   1.839
  331SER     OG 1381   5.541   6.319   2.034
  331SER     HG 1382   5.637   6.332   2.048
  331SER      C 1383   5.540   5.985   1.861
  331SER      O 1384   5.452   5.901   1.881
  332ILE      N 1385   5.614   5.985   1.750
  332ILE      H 1386   5.685   6.058   1.740
  332ILE     CA 1387   5.598   5.889   1.639
  332ILE     HA 1388   5.495   5.893   1.603
  332ILE     CB 1389   5.692   5.929   1.522
  332ILE     HB 1390   5.793   5.936   1.561
  332ILE    CG2 1391   5.691   5.825   1.409
  332ILE   HG21 1392   5.591   5.815   1.367
  332ILE   HG22 1393   5.759   5.854   1.329
  332ILE   HG23 1394   5.725   5.728   1.445
  332ILE    CG1 1395   5.651   6.068   1.465
  332ILE   HG11 1396   5.634   6.138   1.546
  332ILE   HG12 1397   5.557   6.058   1.410
  332ILE     CD 1398   5.757   6.130   1.374
  332ILE    HD1 1399   5.766   6.074   1.281
  332ILE    HD2 1400   5.728   6.233   1.350
  332ILE    HD3 1401   5.853   6.133   1.425
  332ILE      C 1402   5.624   5.745   1.687
  332ILE      O 1403   5.550   5.653   1.653
  333ILE      N 1404   5.726   5.727   1.772
  333ILE      H 1405   5.784   5.807   1.792
  333ILE     CA 1406   5.762   5.599   1.835
  333ILE     HA 1407   5.766   5.523   1.757
  333ILE     CB 1408   5.905   5.613   1.895
  333ILE     HB 1409   5.914   5.712   1.940
  333ILE    CG2 1410   5.933   5.510   2.006
  333ILE   HG21 1411   5.870   5.530   2.093
  333ILE   HG22 1412   5.913   5.410   1.970
  333ILE   HG23 1413   6.037   5.516   2.039
  333ILE    CG1 1414   6.007   5.601   1.780
  333ILE   HG11 1415   5.977   5.668   1.699
  333ILE   HG12 1416   6.004   5.499   1.740
  333ILE     CD 1417   6.152   5.635   1.816
  333ILE    HD1 1418   6.192   5.562   1.886
  333ILE    HD2 1419   6.213   5.634   1.726
  333ILE    HD3 1420   6.156   5.735   1.860
  333ILE      C 1421   5.656   5.551   1.936
  333ILE      O 1422   5.624   5.432   1.938
  334GLY      N 1423   5.596   5.641   2.014
  334GLY      H 1424   5.628   5.737   2.011
  334GLY     CA 1425   5.490   5.606   2.109
  334GLY    HA1 1426   5.467   5.695   2.169
  334GLY    HA2 1427   5.524   5.527   2.176
  334GLY      C 1428   5.362   5.560   2.039
  334GLY      O 1429   5.303   5.458   2.077
  335ILE      N 1430   5.322   5.629   1.932
  335ILE      H 1431   5.374   5.714   1.908
  335ILE     CA 1432   5.209   5.591   1.846
  335ILE     HA 1433   5.120   5.582   1.908
  335ILE     CB 1434   5.183   5.701   1.740
  335ILE     HB 1435   5.278   5.725   1.692
  335ILE    CG2 1436   5.084   5.656   1.631
  335ILE   HG21 1437   5.073   5.734   1.557
  335ILE   HG22 1438   5.121   5.567   1.579
  335ILE   HG23 1439   4.987   5.635   1.675
  335ILE    CG1 1440   5.129   5.828   1.811
  335ILE   HG11 1441   5.194   5.853   1.895
  335ILE   HG12 1442   5.030   5.807   1.851
  335ILE     CD 1443   5.122   5.952   1.721
  335ILE    HD1 1444   5.089   6.037   1.780
  335ILE    HD2 1445   5.220   5.973   1.679
  335ILE    HD3 1446   5.050   5.937   1.641
  335ILE      C 1447   5.233   5.452   1.783
  335ILE      O 1448   5.143   5.368   1.787
  336LEU      N 1449   5.355   5.428   1.733
  336LEU      H 1450   5.422   5.503   1.733
  336LEU     CA 1451   5.397   5.298   1.679
  336LEU     HA 1452   5.328   5.271   1.598
  336LEU     CB 1453   5.538   5.315   1.620
  336LEU    HB1 1454   5.603   5.357   1.696
  336LEU    HB2 1455   5.534   5.387   1.538
  336LEU     CG 1456   5.604   5.186   1.568
  336LEU     HG 1457   5.609   5.113   1.649
  336LEU    CD1 1458   5.527   5.125   1.451
  336LEU   HD11 1459   5.580   5.037   1.414
  336LEU   HD12 1460   5.428   5.094   1.483
  336LEU   HD13 1461   5.518   5.198   1.371
  336LEU    CD2 1462   5.746   5.216   1.523
  336LEU   HD21 1463   5.795   5.124   1.490
  336LEU   HD22 1464   5.745   5.288   1.441
  336LEU   HD23 1465   5.804   5.257   1.606
  336LEU      C 1466   5.391   5.186   1.784
  336LEU      O 1467   5.341   5.078   1.754
  337HIS      N 1468   5.437   5.210   1.907
  337HIS      H 1469   5.481   5.300   1.926
  337HIS     CA 1470   5.443   5.105   2.009
  337HIS     HA 1471   5.499   5.021   1.967
  337HIS     CB 1472   5.521   5.154   2.133
  337HIS    HB1 1473   5.457   5.223   2.190
  337HIS    HB2 1474   5.607   5.211   2.099
  337HIS     CG 1475   5.573   5.047   2.227
  337HIS    ND1 1476   5.653   5.072   2.339
  337HIS    CE1 1477   5.691   4.953   2.387
  337HIS    HE1 1478   5.755   4.939   2.473
  337HIS    NE2 1479   5.635   4.854   2.315
  337HIS    HE2 1480   5.650   4.755   2.331
  337HIS    CD2 1481   5.562   4.911   2.213
  337HIS    HD2 1482   5.512   4.857   2.134
  337HIS      C 1483   5.304   5.050   2.045
  337HIS      O 1484   5.291   4.929   2.064
  338LEU      N 1485   5.199   5.133   2.048
  338LEU      H 1486   5.214   5.232   2.031
  338LEU     CA 1487   5.063   5.082   2.071
  338LEU     HA 1488   5.067   5.017   2.158
  338LEU     CB 1489   4.965   5.197   2.104
  338LEU    HB1 1490   4.961   5.265   2.018
  338LEU    HB2 1491   5.004   5.252   2.189
  338LEU     CG 1492   4.822   5.148   2.136
  338LEU     HG 1493   4.781   5.097   2.049
  338LEU    CD1 1494   4.817   5.054   2.256
  338LEU   HD11 1495   4.864   5.100   2.342
  338LEU   HD12 1496   4.714   5.029   2.281
  338LEU   HD13 1497   4.869   4.961   2.233
  338LEU    CD2 1498   4.730   5.266   2.167
  338LEU   HD21 1499   4.632   5.230   2.196
  338LEU   HD22 1500   4.772   5.326   2.249
  338LEU   HD23 1501   4.720   5.328   2.078
  338LEU      C 1502   5.013   4.996   1.953
  338LEU      O 1503   4.954   4.891   1.975
  339ILE      N 1504   5.042   5.036   1.829
  339ILE      H 1505   5.096   5.121   1.817
  339ILE     CA 1506   5.006   4.960   1.708
  339ILE     HA 1507   4.898   4.942   1.709
  339ILE     CB 1508   5.040   5.041   1.580
  339ILE     HB 1509   5.145   5.071   1.586
  339ILE    CG2 1510   5.022   4.958   1.452
  339ILE   HG21 1511   5.047   5.017   1.364
  339ILE   HG22 1512   5.088   4.871   1.452
  339ILE   HG23 1513   4.918   4.923   1.444
  339ILE    CG1 1514   4.952   5.168   1.574
  339ILE   HG11 1515   4.952   5.216   1.671
  339ILE   HG12 1516   4.850   5.141   1.550
  339ILE     CD 1517   5.002   5.272   1.473
  339ILE    HD1 1518   5.108   5.293   1.490
  339ILE    HD2 1519   4.987   5.236   1.371
  339ILE    HD3 1520   4.945   5.365   1.486
  339ILE      C 1521   5.074   4.822   1.710
  339ILE      O 1522   5.007   4.720   1.692
  340LEU      N 1523   5.205   4.818   1.738
  340LEU      H 1524   5.253   4.907   1.752
  340LEU     CA 1525   5.281   4.694   1.752
  340LEU     HA 1526   5.272   4.637   1.659
  340LEU     CB 1527   5.430   4.725   1.777
  340LEU    HB1 1528   5.481   4.632   1.798
  340LEU    HB2 1529   5.438   4.788   1.866
  340LEU     CG 1530   5.504   4.795   1.661
  340LEU     HG 1531   5.456   4.889   1.637
  340LEU    CD1 1532   5.648   4.824   1.704
  340LEU   HD11 1533   5.702   4.874   1.623
  340LEU   HD12 1534   5.648   4.889   1.791
  340LEU   HD13 1535   5.700   4.731   1.728
  340LEU    CD2 1536   5.509   4.710   1.534
  340LEU   HD21 1537   5.408   4.700   1.493
  340LEU   HD22 1538   5.571   4.759   1.460
  340LEU   HD23 1539   5.550   4.611   1.556
  340LEU      C 1540   5.226   4.605   1.865
  340LEU      O 1541   5.210   4.485   1.844
  341TRP      N 1542   5.193   4.664   1.980
  341TRP      H 1543   5.211   4.764   1.990
  341TRP     CA 1544   5.141   4.593   2.097
  341TRP     HA 1545   5.209   4.512   2.122
  341TRP     CB 1546   5.135   4.690   2.217
  341TRP    HB1 1547   5.063   4.769   2.196
  341TRP    HB2 1548   5.233   4.736   2.228
  341TRP     CG 1549   5.101   4.627   2.349
  341TRP    CD1 1550   5.192   4.577   2.436
  341TRP    HD1 1551   5.299   4.577   2.420
  341TRP    NE1 1552   5.126   4.524   2.545
  341TRP    HE1 1553   5.175   4.477   2.621
  341TRP    CE2 1554   4.990   4.542   2.537
  341TRP    CZ2 1555   4.884   4.511   2.623
  341TRP    HZ2 1556   4.902   4.464   2.718
  341TRP    CH2 1557   4.752   4.541   2.583
  341TRP    HH2 1558   4.669   4.516   2.648
  341TRP    CZ3 1559   4.729   4.601   2.458
  341TRP    HZ3 1560   4.628   4.623   2.428
  341TRP    CE3 1561   4.837   4.633   2.373
  341TRP    HE3 1562   4.818   4.682   2.279
  341TRP    CD2 1563   4.970   4.605   2.410
  341TRP      C 1564   5.003   4.530   2.070
  341TRP      O 1565   4.984   4.413   2.102
  342ILE      N 1566   4.912   4.604   2.006
  342ILE      H 1567   4.936   4.701   1.984
  342ILE     CA 1568   4.778   4.556   1.967
  342ILE     HA 1569   4.730   4.512   2.054
  342ILE     CB 1570   4.689   4.674   1.919
  342ILE     HB 1571   4.746   4.734   1.847
  342ILE    CG2 1572   4.561   4.625   1.849
  342ILE   HG21 1573   4.502   4.710   1.814
  342ILE   HG22 1574   4.585   4.566   1.760
  342ILE   HG23 1575   4.501   4.566   1.917
  342ILE    CG1 1576   4.652   4.764   2.039
  342ILE   HG11 1577   4.743   4.796   2.090
  342ILE   HG12 1578   4.593   4.707   2.110
  342ILE     CD 1579   4.575   4.892   2.002
  342ILE    HD1 1580   4.566   4.956   2.091
  342ILE    HD2 1581   4.628   4.946   1.924
  342ILE    HD3 1582   4.474   4.868   1.969
  342ILE      C 1583   4.789   4.445   1.861
  342ILE      O 1584   4.726   4.341   1.877
  343LEU      N 1585   4.872   4.461   1.758
  343LEU      H 1586   4.923   4.549   1.749
  343LEU     CA 1587   4.892   4.358   1.656
  343LEU     HA 1588   4.794   4.325   1.620
  343LEU     CB 1589   4.969   4.417   1.537
  343LEU    HB1 1590   4.998   4.337   1.469
  343LEU    HB2 1591   5.061   4.463   1.575
  343LEU     CG 1592   4.889   4.522   1.457
  343LEU     HG 1593   4.854   4.601   1.523
  343LEU    CD1 1594   4.979   4.586   1.351
  343LEU   HD11 1595   5.014   4.510   1.281
  343LEU   HD12 1596   4.924   4.663   1.297
  343LEU   HD13 1597   5.065   4.633   1.400
  343LEU    CD2 1598   4.768   4.461   1.386
  343LEU   HD21 1599   4.798   4.374   1.328
  343LEU   HD22 1600   4.693   4.432   1.459
  343LEU   HD23 1601   4.724   4.535   1.319
  343LEU      C 1602   4.959   4.231   1.712
  343LEU      O 1603   4.937   4.121   1.661
  344ASP      N 1604   5.034   4.243   1.822
  344ASP      H 1605   5.055   4.337   1.854
  344ASP     CA 1606   5.089   4.132   1.900
  344ASP     HA 1607   5.109   4.049   1.832
  344ASP     CB 1608   5.224   4.175   1.957
  344ASP    HB1 1609   5.210   4.258   2.027
  344ASP    HB2 1610   5.288   4.211   1.875
  344ASP     CG 1611   5.297   4.060   2.027
  344ASP    OD1 1612   5.333   4.076   2.146
  344ASP    OD2 1613   5.318   3.955   1.961
  344ASP      C 1614   4.991   4.077   2.008
  344ASP      O 1615   5.024   3.982   2.079
  345ARG      N 1616   4.870   4.133   2.020
  345ARG      H 1617   4.850   4.215   1.963
  345ARG     CA 1618   4.765   4.088   2.115
  345ARG     HA 1619   4.804   4.002   2.168
  345ARG     CB 1620   4.742   4.201   2.217
  345ARG    HB1 1621   4.695   4.286   2.166
  345ARG    HB2 1622   4.839   4.235   2.256
  345ARG     CG 1623   4.655   4.162   2.337
  345ARG    HG1 1624   4.556   4.129   2.302
  345ARG    HG2 1625   4.640   4.250   2.400
  345ARG     CD 1626   4.718   4.051   2.422
  345ARG    HD1 1627   4.810   4.089   2.467
  345ARG    HD2 1628   4.743   3.965   2.361
  345ARG     NE 1629   4.627   4.009   2.530
  345ARG     HE 1630   4.625   4.069   2.612
  345ARG     CZ 1631   4.556   3.898   2.540
  345ARG    NH1 1632   4.559   3.802   2.452
  345ARG   HH11 1633   4.627   3.803   2.377
  345ARG   HH12 1634   4.500   3.721   2.463
  345ARG    NH2 1635   4.478   3.884   2.642
  345ARG   HH21 1636   4.477   3.958   2.711
  345ARG   HH22 1637   4.432   3.796   2.661
  345ARG      C 1638   4.635   4.040   2.049
  345ARG      O 1639   4.567   3.954   2.105
  346LEU      N 1640   4.602   4.088   1.929
  346LEU      H 1641   4.658   4.164   1.891
  346LEU     CA 1642   4.489   4.038   1.850
  346LEU     HA 1643   4.404   4.027   1.917
  346LEU     CB 1644   4.453   4.141   1.741
  346LEU    HB1 1645   4.382   4.096   1.671
  346LEU    HB2 1646   4.543   4.166   1.685
  346LEU     CG 1647   4.390   4.272   1.794
  346LEU     HG 1648   4.458   4.320   1.864
  346LEU    CD1 1649   4.365   4.367   1.677
  346LEU   HD11 1650   4.326   4.462   1.713
  346LEU   HD12 1651   4.460   4.386   1.625
  346LEU   HD13 1652   4.295   4.323   1.606
  346LEU    CD2 1653   4.255   4.250   1.864
  346LEU   HD21 1654   4.212   4.346   1.891
  346LEU   HD22 1655   4.187   4.197   1.798
  346LEU   HD23 1656   4.269   4.192   1.955
  346LEU      C 1657   4.517   3.898   1.791
  346LEU      O 1658   4.632   3.858   1.772
  346NME      N 1659   4.414   3.818   1.760
  346NME      H 1660   4.438   3.727   1.722
  346NME    CH3 1661   4.271   3.845   1.779
  346NME   HH31 1662   4.236   3.916   1.704
  346NME   HH32 1663   4.215   3.752   1.768
  346NME   HH33 1664   4.251   3.883   1.879
  455AMA     N1 1665   5.501   6.167   2.765
  455AMA    H11 1666   5.556   6.238   2.810
  455AMA    H12 1667   5.404   6.180   2.787
  455AMA    H13 1668   5.529   6.075   2.800
  455AMA    C10 1669   5.520   6.168   2.620
  455AMA     C7 1670   5.493   6.308   2.564
  455AMA    H71 1671   5.561   6.381   2.609
  455AMA    H72 1672   5.391   6.338   2.588
  455AMA     C1 1673   5.512   6.307   2.411
  455AMA     H1 1674   5.493   6.407   2.372
  455AMA     C8 1675   5.665   6.130   2.586
  455AMA    H81 1676   5.734   6.203   2.628
  455AMA    H82 1677   5.690   6.033   2.628
  455AMA     C5 1678   5.683   6.125   2.433
  455AMA     H5 1679   5.786   6.095   2.410
  455AMA     C6 1680   5.657   6.265   2.377
  455AMA    H61 1681   5.727   6.335   2.420
  455AMA    H62 1682   5.670   6.264   2.269
  455AMA     C4 1683   5.584   6.023   2.372
  455AMA    H41 1684   5.602   5.924   2.412
  455AMA    H42 1685   5.599   6.019   2.264
  455AMA     C9 1686   5.421   6.069   2.555
  455AMA    H91 1687   5.439   5.969   2.595
  455AMA    H92 1688   5.319   6.097   2.579
  455AMA     C3 1689   5.440   6.066   2.403
  455AMA     H3 1690   5.370   5.995   2.358
  455AMA     C2 1691   5.415   6.207   2.346
  455AMA    H21 1692   5.431   6.206   2.239
  455AMA    H22 1693   5.312   6.237   2.365
  456SOL     OW 1694   6.153   6.860   2.662
  456SOL    HW1 1695   6.120   6.851   2.751
  456SOL    HW2 1696   6.223   6.924   2.667
  457SOL     OW 1697   5.570   7.067   2.375
  457SOL    HW1 1698   5.584   7.036   2.286
  457SOL    HW2 1699   5.611   7.153   2.378
  458SOL     OW 1700   5.702   4.220   2.562
  458SOL    HW1 1701   5.787   4.176   2.567
  458SOL    HW2 1702   5.672   4.207   2.472
  459SOL     OW 1703   5.211   7.300   3.136
  459SOL    HW1 1704   5.290   7.282   3.187
  459SOL    HW2 1705   5.233   7.274   3.047
  460SOL     OW 1706   5.032   3.928   2.357
  460SOL    HW1 1707   5.014   3.951   2.266
  460SOL    HW2 1708   5.121   3.890   2.354
  461SOL     OW 1709   5.172   4.260   2.288
  461SOL    HW1 1710   5.221   4.197   2.234
  461SOL    HW2 1711   5.111   4.301   2.227
  462SOL     OW 1712   5.368   4.317   2.477
  462SOL    HW1 1713   5.421   4.242   2.450
  462SOL    HW2 1714   5.291   4.313   2.421
  463SOL     OW 1715   5.750   4.749   2.662
  463SOL    HW1 1716   5.798   4.832   2.663
  463SOL    HW2 1717   5.810   4.686   2.701
  464SOL     OW 1718   5.702   0.463   4.315
  464SOL    HW1 1719   5.619   0.451   4.271
  464SOL    HW2 1720   5.765   0.414   4.262
  465SOL     OW 1721   5.276   4.159   2.742
  465SOL    HW1 1722   5.297   4.067   2.729
  465SOL    HW2 1723   5.221   4.182   2.667
  466SOL     OW 1724   6.698   4.452   4.187
  466SOL    HW1 1725   6.619   4.441   4.134
  466SOL    HW2 1726   6.733   4.363   4.196
  467SOL     OW 1727   6.710   3.017   3.670
  467SOL    HW1 1728   6.664   2.995   3.752
  467SOL    HW2 1729   6.645   3.062   3.617
  468SOL     OW 1730   2.669   6.836   1.744
  468SOL    HW1 1731   2.580   6.871   1.749
  468SOL    HW2 1732   2.726   6.914   1.745
  469SOL     OW 1733   4.372   4.550   2.702
  469SOL    HW1 1734   4.302   4.522   2.761
  469SOL    HW2 1735   4.441   4.582   2.760
  470SOL     OW 1736   6.398   6.545   1.115
  470SOL    HW1 1737   6.401   6.459   1.072
  470SOL    HW2 1738   6.305   6.563   1.126
  471SOL     OW 1739   5.728   3.781   3.054
  471SOL    HW1 1740   5.821   3.777   3.078
  471SOL    HW2 1741   5.697   3.691   3.065
  472SOL     OW 1742   6.881   3.549   0.652
  472SOL    HW1 1743   6.970   3.525   0.680
  472SOL    HW2 1744   6.838   3.465   0.634
  473SOL     OW 1745   6.442   4.349   2.702
  473SOL    HW1 1746   6.413   4.258   2.713
  473SOL    HW2 1747   6.387   4.383   2.631
  474SOL     OW 1748   5.159   5.467   2.305
  474SOL    HW1 1749   5.208   5.451   2.225
  474SOL    HW2 1750   5.157   5.381   2.349
  475SOL     OW 1751   5.753   5.470   2.847
  475SOL    HW1 1752   5.747   5.378   2.821
  475SOL    HW2 1753   5.719   5.472   2.936
  476SOL     OW 1754   4.484   7.232   2.773
  476SOL    HW1 1755   4.431   7.229   2.693
  476SOL    HW2 1756   4.559   7.286   2.749
  477SOL     OW 1757   5.208   5.577   2.873
  477SOL    HW1 1758   5.125   5.547   2.836
  477SOL    HW2 1759   5.272   5.511   2.846
  478SOL     OW 1760   3.708   5.885   0.282
  478SOL    HW1 1761   3.751   5.958   0.328
  478SOL    HW2 1762   3.705   5.815   0.347
  479SOL     OW 1763   5.722   7.290   2.392
  479SOL    HW1 1764   5.698   0.015   2.480
  479SOL    HW2 1765   5.734   0.066   2.342
  480SOL     OW 1766   5.117   5.830   2.928
  480SOL    HW1 1767   5.137   5.737   2.922
  480SOL    HW2 1768   5.202   5.873   2.912
  481SOL     OW 1769   5.685   5.681   2.682
  481SOL    HW1 1770   5.701   5.607   2.741
  481SOL    HW2 1771   5.641   5.642   2.606
  482SOL     OW 1772   4.791   4.888   2.545
  482SOL    HW1 1773   4.800   4.914   2.637
  482SOL    HW2 1774   4.792   4.793   2.546
  483SOL     OW 1775   1.461   0.700   0.321
  483SOL    HW1 1776   1.379   0.712   0.370
  483SOL    HW2 1777   1.530   0.726   0.382
  484SOL     OW 1778   5.238   5.730   2.285
  484SOL    HW1 1779   5.170   5.797   2.299
  484SOL    HW2 1780   5.191   5.647   2.296
  485SOL     OW 1781   3.866   5.542   2.353
  485SOL    HW1 1782   3.918   5.622   2.358
  485SOL    HW2 1783   3.848   5.519   2.444
  486SOL     OW 1784   0.574   6.255   2.320
  486SOL    HW1 1785   0.529   6.198   2.381
  486SOL    HW2 1786   0.594   6.334   2.371
  487SOL     OW 1787   5.299   3.909   2.967
  487SOL    HW1 1788   5.210   3.937   2.948
  487SOL    HW2 1789   5.341   3.903   2.882
  488SOL     OW 1790   3.148   0.264   2.176
  488SOL    HW1 1791   3.203   0.320   2.122
  488SOL    HW2 1792   3.209   0.224   2.239
  489SOL     OW 1793   5.505   4.119   2.353
  489SOL    HW1 1794   5.518   4.030   2.385
  489SOL    HW2 1795   5.455   4.108   2.271
  490SOL     OW 1796   5.619   5.568   2.436
  490SOL    HW1 1797   5.655   5.479   2.435
  490SOL    HW2 1798   5.674   5.617   2.375
  491SOL     OW 1799   0.714   3.395   0.887
  491SOL    HW1 1800   0.773   3.394   0.812
  491SOL    HW2 1801   0.642   3.452   0.861
  492SOL     OW 1802   7.098   5.285   3.207
  492SOL    HW1 1803   7.114   5.247   3.121
  492SOL    HW2 1804   7.163   5.243   3.264
  493SOL     OW 1805   4.074   7.092   3.512
  493SOL    HW1 1806   3.980   7.110   3.504
  493SOL    HW2 1807   4.106   7.092   3.422
  494SOL     OW 1808   5.786   5.714   2.285
  494SOL    HW1 1809   5.815   5.771   2.356
  494SOL    HW2 1810   5.768   5.772   2.212
  495SOL     OW 1811   6.616   6.723   2.073
  495SOL    HW1 1812   6.602   6.740   2.167
  495SOL    HW2 1813   6.686   6.783   2.048
  496SOL     OW 1814   5.090   3.644   4.090
  496SOL    HW1 1815   5.087   3.712   4.158
  496SOL    HW2 1816   5.169   3.664   4.040
  497SOL     OW 1817   4.960   4.216   2.760
  497SOL    HW1 1818   4.993   4.198   2.672
  497SOL    HW2 1819   4.867   4.196   2.756
  498SOL     OW 1820   5.715   2.163   2.576
  498SOL    HW1 1821   5.649   2.179   2.508
  498SOL    HW2 1822   5.769   2.093   2.541
  499SOL     OW 1823   5.350   5.782   2.759
  499SOL    HW1 1824   5.305   5.707   2.797
  499SOL    HW2 1825   5.365   5.756   2.668
  500SOL     OW 1826   0.149   4.068   3.115
  500SOL    HW1 1827   0.227   4.088   3.063
  500SOL    HW2 1828   0.114   4.154   3.138
  501SOL     OW 1829   4.525   4.200   1.373
  501SOL    HW1 1830   4.596   4.155   1.418
  501SOL    HW2 1831   4.478   4.131   1.326
  502SOL     OW 1832   4.212   4.030   3.259
  502SOL    HW1 1833   4.220   4.107   3.316
  502SOL    HW2 1834   4.254   3.959   3.307
  503SOL     OW 1835   5.960   0.654   1.381
  503SOL    HW1 1836   6.033   0.690   1.430
  503SOL    HW2 1837   5.964   0.560   1.399
  504SOL     OW 1838   4.498   3.644   2.994
  504SOL    HW1 1839   4.544   3.561   2.984
  504SOL    HW2 1840   4.458   3.640   3.081
  505SOL     OW 1841   1.439   4.146   4.894
  505SOL    HW1 1842   1.480   4.080   4.949
  505SOL    HW2 1843   1.488   4.144   4.812
  506SOL     OW 1844   6.696   3.388   1.911
  506SOL    HW1 1845   6.729   3.476   1.924
  506SOL    HW2 1846   6.699   3.348   1.998
  507SOL     OW 1847   5.698   7.030   1.634
  507SOL    HW1 1848   5.717   7.107   1.581
  507SOL    HW2 1849   5.649   7.064   1.710
  508SOL     OW 1850   6.281   0.042   1.995
  508SOL    HW1 1851   6.266   0.127   2.036
  508SOL    HW2 1852   6.293   7.286   2.068
  509SOL     OW 1853   6.956   4.655   4.753
  509SOL    HW1 1854   7.030   4.708   4.781
  509SOL    HW2 1855   6.945   4.590   4.822
  510SOL     OW 1856   6.028   2.921   3.181
  510SOL    HW1 1857   5.940   2.955   3.196
  510SOL    HW2 1858   6.061   2.972   3.107
  511SOL     OW 1859   6.683   0.188   2.304
  511SOL    HW1 1860   6.654   0.114   2.250
  511SOL    HW2 1861   6.661   0.162   2.394
  512SOL     OW 1862   5.068   2.883   3.338
  512SOL    HW1 1863   5.119   2.963   3.335
  512SOL    HW2 1864   5.011   2.893   3.415
  513SOL     OW 1865   6.522   5.949   3.574
  513SOL    HW1 1866   6.567   5.937   3.658
  513SOL    HW2 1867   6.449   5.887   3.578
  514SOL     OW 1868   5.488   5.282   2.556
  514SOL    HW1 1869   5.432   5.307   2.482
  514SOL    HW2 1870   5.577   5.296   2.524
  515SOL     OW 1871   4.613   7.292   4.892
  515SOL    HW1 1872   4.610   0.057   4.827
  515SOL    HW2 1873   4.592   7.212   4.844
  516SOL     OW 1874   2.600   6.178   2.646
  516SOL    HW1 1875   2.622   6.263   2.685
  516SOL    HW2 1876   2.560   6.129   2.717
  517SOL     OW 1877   5.291   2.743   4.986
  517SOL    HW1 1878   5.242   2.819   5.016
  517SOL    HW2 1879   5.225   2.678   4.964
  518SOL     OW 1880   5.064   5.484   0.383
  518SOL    HW1 1881   5.098   5.468   0.295
  518SOL    HW2 1882   5.100   5.569   0.408
  519SOL     OW 1883   5.833   5.850   2.515
  519SOL    HW1 1884   5.897   5.881   2.578
  519SOL    HW2 1885   5.771   5.798   2.568
  520SOL     OW 1886   3.649   2.774   2.511
  520SOL    HW1 1887   3.622   2.702   2.567
  520SOL    HW2 1888   3.596   2.848   2.539
  521SOL     OW 1889   7.103   5.711   1.122
  521SOL    HW1 1890   7.099   5.769   1.198
  521SOL    HW2 1891   7.095   5.623   1.159
  522SOL     OW 1892   6.891   4.850   1.431
  522SOL    HW1 1893   6.924   4.895   1.509
  522SOL    HW2 1894   6.969   4.810   1.393
  523SOL     OW 1895   1.935   1.177   4.791
  523SOL    HW1 1896   1.924   1.269   4.818
  523SOL    HW2 1897   1.849   1.137   4.805
  524SOL     OW 1898   5.102   6.111   1.084
  524SOL    HW1 1899   5.023   6.085   1.131
  524SOL    HW2 1900   5.097   6.064   1.001
  525SOL     OW 1901   2.934   5.805   1.876
  525SOL    HW1 1902   2.929   5.745   1.801
  525SOL    HW2 1903   2.914   5.891   1.839
  526SOL     OW 1904   6.235   3.270   3.243
  526SOL    HW1 1905   6.141   3.283   3.233
  526SOL    HW2 1906   6.250   3.267   3.338
  527SOL     OW 1907   4.050   7.025   1.580
  527SOL    HW1 1908   4.009   7.101   1.621
  527SOL    HW2 1909   4.129   7.009   1.630
  528SOL     OW 1910   0.945   0.125   3.553
  528SOL    HW1 1911   0.885   0.050   3.551
  528SOL    HW2 1912   1.031   0.088   3.536
  529SOL     OW 1913   5.153   0.111   1.003
  529SOL    HW1 1914   5.215   0.153   1.063
  529SOL    HW2 1915   5.173   0.018   1.009
  530SOL     OW 1916   4.326   3.043   3.019
  530SOL    HW1 1917   4.294   2.957   3.047
  530SOL    HW2 1918   4.362   3.028   2.932
  531SOL     OW 1919   4.855   7.243   2.351
  531SOL    HW1 1920   4.831   7.202   2.435
  531SOL    HW2 1921   4.778   7.296   2.328
  532SOL     OW 1922   6.167   5.652   0.636
  532SOL    HW1 1923   6.119   5.580   0.677
  532SOL    HW2 1924   6.259   5.628   0.644
  533SOL     OW 1925   6.958   4.406   3.819
  533SOL    HW1 1926   6.927   4.457   3.894
  533SOL    HW2 1927   7.019   4.343   3.856
  534SOL     OW 1928   6.804   4.497   3.204
  534SOL    HW1 1929   6.780   4.416   3.249
  534SOL    HW2 1930   6.899   4.497   3.204
  535SOL     OW 1931   4.099   4.916   1.926
  535SOL    HW1 1932   4.156   4.842   1.950
  535SOL    HW2 1933   4.026   4.911   1.988
  536SOL     OW 1934   2.408   3.952   3.883
  536SOL    HW1 1935   2.395   3.930   3.791
  536SOL    HW2 1936   2.321   3.976   3.915
  537SOL     OW 1937   5.620   0.559   2.488
  537SOL    HW1 1938   5.568   0.520   2.417
  537SOL    HW2 1939   5.695   0.500   2.497
  538SOL     OW 1940   3.832   3.515   2.243
  538SOL    HW1 1941   3.885   3.589   2.274
  538SOL    HW2 1942   3.887   3.439   2.255
  539SOL     OW 1943   4.097   6.972   2.989
  539SOL    HW1 1944   4.139   6.905   2.936
  539SOL    HW2 1945   4.089   7.048   2.931
  540SOL     OW 1946   7.096   4.415   1.190
  540SOL    HW1 1947   7.188   4.398   1.212
  540SOL    HW2 1948   7.080   4.504   1.221
  541SOL     OW 1949   7.144   3.296   3.344
  541SOL    HW1 1950   7.097   3.288   3.260
  541SOL    HW2 1951   7.075   3.317   3.407
  542SOL     OW 1952   5.373   0.800   1.230
  542SOL    HW1 1953   5.463   0.781   1.205
  542SOL    HW2 1954   5.322   0.727   1.193
  543SOL     OW 1955   4.266   6.266   3.629
  543SOL    HW1 1956   4.269   6.173   3.654
  543SOL    HW2 1957   4.193   6.272   3.567
  544SOL     OW 1958   1.422   3.284   0.760
  544SOL    HW1 1959   1.395   3.347   0.826
  544SOL    HW2 1960   1.362   3.210   0.770
  545SOL     OW 1961   6.749   1.069   2.001
  545SOL    HW1 1962   6.678   1.127   2.028
  545SOL    HW2 1963   6.819   1.086   2.064
  546SOL     OW 1964   5.357   5.499   4.925
  546SOL    HW1 1965   5.330   5.453   5.004
  546SOL    HW2 1966   5.275   5.527   4.884
  547SOL     OW 1967   6.617   3.160   3.263
  547SOL    HW1 1968   6.682   3.090   3.255
  547SOL    HW2 1969   6.631   3.215   3.187
  548SOL     OW 1970   6.908   0.541   3.696
  548SOL    HW1 1971   6.985   0.497   3.662
  548SOL    HW2 1972   6.889   0.611   3.634
  549SOL     OW 1973   0.309   3.831   2.662
  549SOL    HW1 1974   0.340   3.808   2.750
  549SOL    HW2 1975   0.271   3.918   2.673
  550SOL     OW 1976   6.122   6.582   1.098
  550SOL    HW1 1977   6.134   6.596   1.004
  550SOL    HW2 1978   6.085   6.664   1.130
  551SOL     OW 1979   6.540   6.501   4.261
  551SOL    HW1 1980   6.623   6.484   4.217
  551SOL    HW2 1981   6.549   6.460   4.347
  552SOL     OW 1982   4.430   4.000   3.931
  552SOL    HW1 1983   4.517   4.007   3.971
  552SOL    HW2 1984   4.373   4.053   3.987
  553SOL     OW 1985   4.191   2.680   2.838
  553SOL    HW1 1986   4.273   2.655   2.794
  553SOL    HW2 1987   4.155   2.750   2.784
  554SOL     OW 1988   1.515   3.027   0.034
  554SOL    HW1 1989   1.494   2.934   0.025
  554SOL    HW2 1990   5.225   6.698   5.125
  555SOL     OW 1991   6.769   4.271   1.042
  555SOL    HW1 1992   6.700   4.208   1.022
  555SOL    HW2 1993   6.803   4.243   1.127
  556SOL     OW 1994   3.064   0.142   0.836
  556SOL    HW1 1995   3.006   0.185   0.773
  556SOL    HW2 1996   3.074   0.207   0.907
  557SOL     OW 1997   4.832   3.655   1.207
  557SOL    HW1 1998   4.904   3.719   1.204
  557SOL    HW2 1999   4.808   3.643   1.115
  558SOL     OW 2000   4.647   3.651   1.587
  558SOL    HW1 2001   4.715   3.689   1.532
  558SOL    HW2 2002   4.647   3.705   1.666
  559SOL     OW 2003   5.434   0.009   3.317
  559SOL    HW1 2004   5.369   0.010   3.388
  559SOL    HW2 2005   5.448   0.102   3.297
  560SOL     OW 2006   2.475   0.764   1.900
  560SOL    HW1 2007   2.391   0.800   1.874
  560SOL    HW2 2008   2.495   0.806   1.984
  561SOL     OW 2009   2.342   6.163   1.967
  561SOL    HW1 2010   2.260   6.114   1.969
  561SOL    HW2 2011   2.391   6.126   1.893
  562SOL     OW 2012   0.174   7.123   1.280
  562SOL    HW1 2013   0.166   7.095   1.372
  562SOL    HW2 2014   0.084   7.139   1.252
  563SOL     OW 2015   5.583   5.903   2.817
  563SOL    HW1 2016   5.639   5.834   2.782
  563SOL    HW2 2017   5.495   5.866   2.812
  564SOL     OW 2018   6.006   3.849   0.208
  564SOL    HW1 2019   5.956   3.825   0.286
  564SOL    HW2 2020   6.041   3.936   0.228
  565SOL     OW 2021   6.588   6.956   1.269
  565SOL    HW1 2022   6.668   6.964   1.216
  565SOL    HW2 2023   6.620   6.924   1.354
  566SOL     OW 2024   5.633   3.541   2.795
  566SOL    HW1 2025   5.723   3.554   2.764
  566SOL    HW2 2026   5.643   3.521   2.888
  567SOL     OW 2027   3.736   5.428   0.452
  567SOL    HW1 2028   3.729   5.523   0.460
  567SOL    HW2 2029   3.735   5.396   0.542
  568SOL     OW 2030   6.443   0.305   1.539
  568SOL    HW1 2031   6.366   0.295   1.482
  568SOL    HW2 2032   6.465   0.216   1.565
  569SOL     OW 2033   6.685   1.441   1.781
  569SOL    HW1 2034   6.623   1.489   1.835
  569SOL    HW2 2035   6.722   1.507   1.722
  570SOL     OW 2036   7.217   0.732   2.508
  570SOL    HW1 2037   7.186   0.790   2.578
  570SOL    HW2 2038   7.242   0.651   2.553
  571SOL     OW 2039   0.408   6.691   2.708
  571SOL    HW1 2040   0.356   6.748   2.651
  571SOL    HW2 2041   0.415   6.739   2.790
  572SOL     OW 2042   6.605   1.769   2.584
  572SOL    HW1 2043   6.609   1.825   2.506
  572SOL    HW2 2044   6.682   1.712   2.575
  573SOL     OW 2045   7.126   2.503   1.112
  573SOL    HW1 2046   7.118   2.524   1.205
  573SOL    HW2 2047   7.040   2.469   1.087
  574SOL     OW 2048   3.640   4.054   5.011
  574SOL    HW1 2049   3.605   3.975   4.970
  574SOL    HW2 2050   3.562   4.104   5.034
  575SOL     OW 2051   5.094   6.933   4.106
  575SOL    HW1 2052   5.020   6.877   4.128
  575SOL    HW2 2053   5.089   7.005   4.169
  576SOL     OW 2054   0.374   6.492   2.253
  576SOL    HW1 2055   0.421   6.431   2.196
  576SOL    HW2 2056   0.366   6.445   2.336
  577SOL     OW 2057   5.994   3.772   3.111
  577SOL    HW1 2058   6.053   3.808   3.043
  577SOL    HW2 2059   6.030   3.804   3.193
  578SOL     OW 2060   5.619   4.329   1.630
  578SOL    HW1 2061   5.526   4.349   1.633
  578SOL    HW2 2062   5.623   4.235   1.608
  579SOL     OW 2063   4.834   6.888   0.492
  579SOL    HW1 2064   4.816   6.821   0.558
  579SOL    HW2 2065   4.930   6.893   0.490
  580SOL     OW 2066   7.203   4.293   4.707
  580SOL    HW1 2067   7.246   4.293   4.793
  580SOL    HW2 2068   7.233   4.212   4.665
  581SOL     OW 2069   5.220   1.383   4.009
  581SOL    HW1 2070   5.227   1.470   3.970
  581SOL    HW2 2071   5.130   1.356   3.994
  582SOL     OW 2072   6.551   2.695   0.751
  582SOL    HW1 2073   6.517   2.621   0.802
  582SOL    HW2 2074   6.586   2.756   0.817
  583SOL     OW 2075   5.859   1.224   2.033
  583SOL    HW1 2076   5.806   1.145   2.048
  583SOL    HW2 2077   5.940   1.209   2.083
  584SOL     OW 2078   3.665   5.887   2.561
  584SOL    HW1 2079   3.743   5.907   2.509
  584SOL    HW2 2080   3.655   5.963   2.618
  585SOL     OW 2081   6.504   2.318   2.379
  585SOL    HW1 2082   6.455   2.395   2.405
  585SOL    HW2 2083   6.437   2.256   2.350
  586SOL     OW 2084   4.394   3.585   1.515
  586SOL    HW1 2085   4.485   3.613   1.531
  586SOL    HW2 2086   4.395   3.491   1.533
  587SOL     OW 2087   5.296   3.696   3.684
  587SOL    HW1 2088   5.272   3.604   3.685
  587SOL    HW2 2089   5.302   3.721   3.777
  588SOL     OW 2090   0.714   7.146   0.312
  588SOL    HW1 2091   0.682   7.231   0.340
  588SOL    HW2 2092   0.661   7.125   0.235
  589SOL     OW 2093   5.765   7.235   1.461
  589SOL    HW1 2094   5.781   0.020   1.490
  589SOL    HW2 2095   5.838   7.216   1.402
  590SOL     OW 2096   5.383   6.226   0.509
  590SOL    HW1 2097   5.455   6.281   0.479
  590SOL    HW2 2098   5.424   6.142   0.528
  591SOL     OW 2099   4.961   3.236   3.392
  591SOL    HW1 2100   5.045   3.193   3.376
  591SOL    HW2 2101   4.950   3.296   3.319
  592SOL     OW 2102   1.798   4.713   2.537
  592SOL    HW1 2103   1.876   4.765   2.557
  592SOL    HW2 2104   1.791   4.717   2.442
  593SOL     OW 2105   6.716   5.620   1.898
  593SOL    HW1 2106   6.709   5.670   1.816
  593SOL    HW2 2107   6.701   5.685   1.967
  594SOL     OW 2108   4.248   5.143   1.992
  594SOL    HW1 2109   4.183   5.212   2.003
  594SOL    HW2 2110   4.198   5.066   1.966
  595SOL     OW 2111   6.376   3.811   2.231
  595SOL    HW1 2112   6.402   3.798   2.140
  595SOL    HW2 2113   6.399   3.902   2.250
  596SOL     OW 2114   4.840   0.431   1.167
  596SOL    HW1 2115   4.865   0.373   1.096
  596SOL    HW2 2116   4.892   0.510   1.154
  597SOL     OW 2117   2.777   5.276   3.532
  597SOL    HW1 2118   2.686   5.301   3.518
  597SOL    HW2 2119   2.781   5.250   3.624
  598SOL     OW 2120   4.600   0.537   1.053
  598SOL    HW1 2121   4.651   0.561   0.976
  598SOL    HW2 2122   4.663   0.490   1.109
  599SOL     OW 2123   3.632   3.016   4.315
  599SOL    HW1 2124   3.575   3.062   4.254
  599SOL    HW2 2125   3.715   3.005   4.268
  600SOL     OW 2126   6.651   2.719   3.357
  600SOL    HW1 2127   6.559   2.698   3.377
  600SOL    HW2 2128   6.678   2.650   3.296
  601SOL     OW 2129   5.826   4.965   4.618
  601SOL    HW1 2130   5.830   5.060   4.630
  601SOL    HW2 2131   5.895   4.930   4.674
  602SOL     OW 2132   5.396   5.709   2.503
  602SOL    HW1 2133   5.469   5.653   2.477
  602SOL    HW2 2134   5.344   5.720   2.424
  603SOL     OW 2135   5.631   7.153   3.427
  603SOL    HW1 2136   5.701   7.158   3.362
  603SOL    HW2 2137   5.561   7.208   3.391
  604SOL     OW 2138   5.342   3.902   2.692
  604SOL    HW1 2139   5.272   3.839   2.676
  604SOL    HW2 2140   5.412   3.877   2.632
  605SOL     OW 2141   3.854   4.139   2.982
  605SOL    HW1 2142   3.854   4.045   3.002
  605SOL    HW2 2143   3.944   4.167   2.995
  606SOL     OW 2144   2.797   0.142   4.009
  606SOL    HW1 2145   2.779   0.100   3.925
  606SOL    HW2 2146   2.735   0.214   4.014
  607SOL     OW 2147   6.613   2.972   2.562
  607SOL    HW1 2148   6.620   3.005   2.473
  607SOL    HW2 2149   6.703   2.958   2.590
  608SOL     OW 2150   6.950   4.414   2.718
  608SOL    HW1 2151   6.955   4.457   2.804
  608SOL    HW2 2152   6.863   4.373   2.716
  609SOL     OW 2153   0.855   4.059   0.679
  609SOL    HW1 2154   0.881   3.977   0.721
  609SOL    HW2 2155   0.852   4.038   0.585
  610SOL     OW 2156   4.360   2.426   4.671
  610SOL    HW1 2157   4.416   2.387   4.604
  610SOL    HW2 2158   4.276   2.440   4.626
  611SOL     OW 2159   3.973   6.675   1.743
  611SOL    HW1 2160   3.889   6.721   1.735
  611SOL    HW2 2161   3.948   6.583   1.750
  612SOL     OW 2162   7.052   6.964   1.652
  612SOL    HW1 2163   7.125   7.025   1.666
  612SOL    HW2 2164   6.985   7.015   1.607
  613SOL     OW 2165   4.240   1.930   4.335
  613SOL    HW1 2166   4.314   1.978   4.299
  613SOL    HW2 2167   4.267   1.907   4.423
  614SOL     OW 2168   4.880   3.116   2.091
  614SOL    HW1 2169   4.882   3.135   2.185
  614SOL    HW2 2170   4.821   3.182   2.055
  615SOL     OW 2171   6.887   1.170   4.313
  615SOL    HW1 2172   6.848   1.096   4.359
  615SOL    HW2 2173   6.959   1.131   4.262
  616SOL     OW 2174   5.519   4.667   4.562
  616SOL    HW1 2175   5.521   4.726   4.486
  616SOL    HW2 2176   5.535   4.725   4.636
  617SOL     OW 2177   6.341   3.696   3.045
  617SOL    HW1 2178   6.283   3.758   3.001
  617SOL    HW2 2179   6.356   3.627   2.981
  618SOL     OW 2180   5.564   1.933   2.125
  618SOL    HW1 2181   5.618   2.012   2.126
  618SOL    HW2 2182   5.475   1.964   2.107
  619SOL     OW 2183   3.281   4.965   3.936
  619SOL    HW1 2184   3.250   5.044   3.979
  619SOL    HW2 2185   3.327   4.916   4.004
  620SOL     OW 2186   7.182   4.099   2.110
  620SOL    HW1 2187   7.201   4.085   2.202
  620SOL    HW2 2188   7.087   4.088   2.102
  621SOL     OW 2189   7.167   3.904   3.673
  621SOL    HW1 2190   7.145   3.811   3.671
  621SOL    HW2 2191   7.099   3.946   3.622
  622SOL     OW 2192   3.325   6.854   2.513
  622SOL    HW1 2193   3.367   6.771   2.490
  622SOL    HW2 2194   3.355   6.871   2.602
  623SOL     OW 2195   7.266   3.983   2.788
  623SOL    HW1 2196   0.052   4.006   2.769
  623SOL    HW2 2197   7.214   4.049   2.742
  624SOL     OW 2198   3.878   4.707   2.434
  624SOL    HW1 2199   3.929   4.676   2.509
  624SOL    HW2 2200   3.869   4.801   2.449
  625SOL     OW 2201   3.455   6.056   1.673
  625SOL    HW1 2202   3.550   6.067   1.675
  625SOL    HW2 2203   3.423   6.111   1.745
  626SOL     OW 2204   0.948   0.696   4.941
  626SOL    HW1 2205   1.023   0.756   4.945
  626SOL    HW2 2206   0.895   0.719   5.017
  627SOL     OW 2207   5.506   6.710   4.418
  627SOL    HW1 2208   5.453   6.687   4.494
  627SOL    HW2 2209   5.482   6.801   4.399
  628SOL     OW 2210   5.317   1.074   1.148
  628SOL    HW1 2211   5.398   1.102   1.106
  628SOL    HW2 2212   5.333   0.983   1.174
  629SOL     OW 2213   5.322   6.711   4.969
  629SOL    HW1 2214   5.338   6.621   4.939
  629SOL    HW2 2215   5.401   6.759   4.945
  630SOL     OW 2216   5.201   5.720   0.447
  630SOL    HW1 2217   5.289   5.683   0.453
  630SOL    HW2 2218   5.192   5.774   0.526
  631SOL     OW 2219   6.568   6.403   3.770
  631SOL    HW1 2220   6.475   6.415   3.750
  631SOL    HW2 2221   6.610   6.394   3.685
  632SOL     OW 2222   1.166   4.567   2.067
  632SOL    HW1 2223   1.245   4.516   2.049
  632SOL    HW2 2224   1.105   4.505   2.105
  633SOL     OW 2225   4.394   3.628   3.245
  633SOL    HW1 2226   4.475   3.595   3.282
  633SOL    HW2 2227   4.369   3.701   3.302
  634SOL     OW 2228   0.973   5.035   2.634
  634SOL    HW1 2229   0.997   4.942   2.634
  634SOL    HW2 2230   1.030   5.074   2.700
  635SOL     OW 2231   4.957   6.895   0.005
  635SOL    HW1 2232   4.894   6.960   0.037
  635SOL    HW2 2233   1.353   3.289   5.102
  636SOL     OW 2234   3.432   6.493   0.516
  636SOL    HW1 2235   3.374   6.569   0.522
  636SOL    HW2 2236   3.427   6.466   0.424
  637SOL     OW 2237   0.332   2.695   4.932
  637SOL    HW1 2238   0.413   2.694   4.982
  637SOL    HW2 2239   0.329   2.782   4.891
  638SOL     OW 2240   4.776   6.694   0.682
  638SOL    HW1 2241   4.761   6.686   0.776
  638SOL    HW2 2242   4.864   6.658   0.669
  639SOL     OW 2243   3.342   3.884   3.530
  639SOL    HW1 2244   3.407   3.889   3.600
  639SOL    HW2 2245   3.260   3.864   3.575
  640SOL     OW 2246   4.014   6.156   1.938
  640SOL    HW1 2247   4.043   6.243   1.967
  640SOL    HW2 2248   4.095   6.105   1.932
  641SOL     OW 2249   0.554   4.918   4.256
  641SOL    HW1 2250   0.547   4.999   4.306
  641SOL    HW2 2251   0.617   4.938   4.186
  642SOL     OW 2252   0.609   3.775   3.518
  642SOL    HW1 2253   0.578   3.689   3.546
  642SOL    HW2 2254   0.562   3.793   3.437
  643SOL     OW 2255   1.160   6.085   2.741
  643SOL    HW1 2256   1.071   6.095   2.707
  643SOL    HW2 2257   1.217   6.114   2.670
  644SOL     OW 2258   4.859   2.781   4.771
  644SOL    HW1 2259   4.865   2.835   4.850
  644SOL    HW2 2260   4.795   2.714   4.792
  645SOL     OW 2261   4.455   4.644   0.583
  645SOL    HW1 2262   4.526   4.583   0.603
  645SOL    HW2 2263   4.468   4.717   0.644
  646SOL     OW 2264   5.120   4.086   3.474
  646SOL    HW1 2265   5.123   4.116   3.564
  646SOL    HW2 2266   5.211   4.091   3.443
  647SOL     OW 2267   2.951   5.603   2.369
  647SOL    HW1 2268   3.013   5.665   2.406
  647SOL    HW2 2269   2.954   5.620   2.274
  648SOL     OW 2270   4.654   6.009   1.595
  648SOL    HW1 2271   4.584   5.997   1.530
  648SOL    HW2 2272   4.612   6.055   1.667
  649SOL     OW 2273   6.619   2.938   1.210
  649SOL    HW1 2274   6.647   3.012   1.264
  649SOL    HW2 2275   6.528   2.924   1.235
  650SOL     OW 2276   6.557   2.631   0.175
  650SOL    HW1 2277   6.513   2.546   0.178
  650SOL    HW2 2278   6.610   2.634   0.254
  651SOL     OW 2279   4.408   2.638   2.433
  651SOL    HW1 2280   4.326   2.594   2.457
  651SOL    HW2 2281   4.470   2.568   2.415
  652SOL     OW 2282   4.466   0.585   0.045
  652SOL    HW1 2283   4.463   0.491   0.023
  652SOL    HW2 2284   0.881   4.273   5.153
  653SOL     OW 2285   2.942   5.319   4.736
  653SOL    HW1 2286   2.950   5.377   4.812
  653SOL    HW2 2287   2.881   5.363   4.678
  654SOL     OW 2288   5.232   0.352   3.347
  654SOL    HW1 2289   5.165   0.284   3.341
  654SOL    HW2 2290   5.218   0.393   3.432
  655SOL     OW 2291   1.224   5.289   1.586
  655SOL    HW1 2292   1.147   5.240   1.558
  655SOL    HW2 2293   1.277   5.226   1.634
  656SOL     OW 2294   6.667   6.501   1.017
  656SOL    HW1 2295   6.585   6.548   1.032
  656SOL    HW2 2296   6.719   6.559   0.961
  657SOL     OW 2297   3.456   3.812   3.148
  657SOL    HW1 2298   3.368   3.844   3.126
  657SOL    HW2 2299   3.506   3.892   3.163
  658SOL     OW 2300   4.014   1.629   1.737
  658SOL    HW1 2301   4.067   1.556   1.768
  658SOL    HW2 2302   4.022   1.695   1.806
  659SOL     OW 2303   3.237   4.670   3.063
  659SOL    HW1 2304   3.193   4.749   3.093
  659SOL    HW2 2305   3.206   4.601   3.122
  660SOL     OW 2306   0.089   1.328   1.150
  660SOL    HW1 2307   0.002   1.288   1.147
  660SOL    HW2 2308   0.114   1.339   1.058
  661SOL     OW 2309   3.087   6.658   4.291
  661SOL    HW1 2310   3.025   6.717   4.248
  661SOL    HW2 2311   3.170   6.705   4.289
  662SOL     OW 2312   4.179   3.545   3.089
  662SOL    HW1 2313   4.190   3.461   3.045
  662SOL    HW2 2314   4.257   3.555   3.143
  663SOL     OW 2315   0.033   2.949   4.234
  663SOL    HW1 2316   0.123   2.955   4.266
  663SOL    HW2 2317   0.007   2.858   4.249
  664SOL     OW 2318   7.103   0.390   2.757
  664SOL    HW1 2319   7.035   0.366   2.693
  664SOL    HW2 2320   7.175   0.424   2.703
  665SOL     OW 2321   6.871   5.357   4.912
  665SOL    HW1 2322   6.781   5.371   4.882
  665SOL    HW2 2323   6.896   5.441   4.951
  666SOL     OW 2324   5.170   2.912   3.064
  666SOL    HW1 2325   5.115   2.888   3.138
  666SOL    HW2 2326   5.188   3.005   3.076
  667SOL     OW 2327   2.860   0.801   0.093
  667SOL    HW1 2328   2.924   0.858   0.135
  667SOL    HW2 2329   2.828   0.851   0.018
  668SOL     OW 2330   1.752   3.965   4.570
  668SOL    HW1 2331   1.765   3.872   4.589
  668SOL    HW2 2332   1.821   4.009   4.619
  669SOL     OW 2333   4.874   6.052   1.213
  669SOL    HW1 2334   4.859   6.002   1.293
  669SOL    HW2 2335   4.817   6.128   1.221
  670SOL     OW 2336   4.034   3.810   1.453
  670SOL    HW1 2337   4.019   3.902   1.472
  670SOL    HW2 2338   3.947   3.770   1.454
  671SOL     OW 2339   0.111   4.336   3.194
  671SOL    HW1 2340   0.155   4.362   3.113
  671SOL    HW2 2341   0.070   4.416   3.226
  672SOL     OW 2342   3.517   6.384   1.504
  672SOL    HW1 2343   3.588   6.442   1.533
  672SOL    HW2 2344   3.560   6.304   1.475
  673SOL     OW 2345   6.633   3.756   2.646
  673SOL    HW1 2346   6.552   3.737   2.599
  673SOL    HW2 2347   6.699   3.703   2.601
  674SOL     OW 2348   6.086   6.660   0.344
  674SOL    HW1 2349   6.064   6.719   0.417
  674SOL    HW2 2350   6.164   6.613   0.373
  675SOL     OW 2351   7.275   1.854   0.047
  675SOL    HW1 2352   0.031   1.907   0.097
  675SOL    HW2 2353   0.023   1.783   0.011
  676SOL     OW 2354   4.823   5.678   3.811
  676SOL    HW1 2355   4.811   5.587   3.785
  676SOL    HW2 2356   4.912   5.680   3.849
  677SOL     OW 2357   4.355   2.892   2.525
  677SOL    HW1 2358   4.352   2.957   2.454
  677SOL    HW2 2359   4.384   2.811   2.481
  678SOL     OW 2360   6.194   5.060   0.845
  678SOL    HW1 2361   6.150   4.976   0.854
  678SOL    HW2 2362   6.284   5.038   0.823
  679SOL     OW 2363   1.183   5.554   2.744
  679SOL    HW1 2364   1.250   5.622   2.739
  679SOL    HW2 2365   1.232   5.472   2.751
  680SOL     OW 2366   2.368   4.023   4.192
  680SOL    HW1 2367   2.312   4.017   4.269
  680SOL    HW2 2368   2.307   4.022   4.118
  681SOL     OW 2369   6.923   0.036   2.099
  681SOL    HW1 2370   6.869   0.082   2.034
  681SOL    HW2 2371   6.996   0.095   2.116
  682SOL     OW 2372   3.782   6.507   1.485
  682SOL    HW1 2373   3.739   6.591   1.471
  682SOL    HW2 2374   3.810   6.479   1.398
  683SOL     OW 2375   6.594   3.044   2.280
  683SOL    HW1 2376   6.576   2.961   2.236
  683SOL    HW2 2377   6.509   3.071   2.315
  684SOL     OW 2378   5.815   5.626   0.696
  684SOL    HW1 2379   5.879   5.556   0.688
  684SOL    HW2 2380   5.821   5.654   0.787
  685SOL     OW 2381   7.162   5.647   1.746
  685SOL    HW1 2382   7.123   5.724   1.788
  685SOL    HW2 2383   7.219   5.684   1.678
  686SOL     OW 2384   0.564   0.105   1.402
  686SOL    HW1 2385   0.539   0.193   1.373
  686SOL    HW2 2386   0.508   0.046   1.352
  687SOL     OW 2387   4.927   4.598   3.755
  687SOL    HW1 2388   5.004   4.544   3.739
  687SOL    HW2 2389   4.862   4.567   3.692
  688SOL     OW 2390   6.717   5.517   1.558
  688SOL    HW1 2391   6.704   5.604   1.595
  688SOL    HW2 2392   6.803   5.489   1.591
  689SOL     OW 2393   5.491   5.761   3.892
  689SOL    HW1 2394   5.549   5.712   3.951
  689SOL    HW2 2395   5.547   5.789   3.820
  690SOL     OW 2396   0.750   5.147   0.920
  690SOL    HW1 2397   0.768   5.215   0.986
  690SOL    HW2 2398   0.786   5.183   0.839
  691SOL     OW 2399   5.481   1.023   3.228
  691SOL    HW1 2400   5.432   1.003   3.308
  691SOL    HW2 2401   5.414   1.023   3.159
  692SOL     OW 2402   4.398   2.156   1.886
  692SOL    HW1 2403   4.494   2.151   1.886
  692SOL    HW2 2404   4.380   2.249   1.897
  693SOL     OW 2405   0.589   0.549   1.230
  693SOL    HW1 2406   0.583   0.460   1.195
  693SOL    HW2 2407   0.549   0.544   1.317
  694SOL     OW 2408   6.729   6.473   1.504
  694SOL    HW1 2409   6.636   6.475   1.527
  694SOL    HW2 2410   6.731   6.437   1.416
  695SOL     OW 2411   0.988   2.317   2.101
  695SOL    HW1 2412   0.967   2.233   2.142
  695SOL    HW2 2413   0.991   2.297   2.007
  696SOL     OW 2414   5.756   6.253   1.006
  696SOL    HW1 2415   5.821   6.298   1.060
  696SOL    HW2 2416   5.793   6.253   0.918
  697SOL     OW 2417   6.873   5.947   3.033
  697SOL    HW1 2418   6.851   5.961   3.126
  697SOL    HW2 2419   6.888   6.035   2.999
  698SOL     OW 2420   2.090   5.803   4.373
  698SOL    HW1 2421   2.112   5.732   4.432
  698SOL    HW2 2422   2.167   5.813   4.317
  699SOL     OW 2423   4.324   1.921   2.770
  699SOL    HW1 2424   4.268   1.949   2.842
  699SOL    HW2 2425   4.349   2.003   2.726
  700SOL     OW 2426   3.706   6.521   1.914
  700SOL    HW1 2427   3.762   6.464   1.862
  700SOL    HW2 2428   3.693   6.598   1.860
  701SOL     OW 2429   3.436   0.336   1.491
  701SOL    HW1 2430   3.369   0.376   1.435
  701SOL    HW2 2431   3.496   0.294   1.430
  702SOL     OW 2432   5.667   6.336   3.851
  702SOL    HW1 2433   5.599   6.402   3.862
  702SOL    HW2 2434   5.623   6.253   3.865
  703SOL     OW 2435   4.256   1.419   5.030
  703SOL    HW1 2436   4.189   1.391   5.093
  703SOL    HW2 2437   4.339   1.394   5.070
  704SOL     OW 2438   6.681   4.283   1.420
  704SOL    HW1 2439   6.763   4.264   1.374
  704SOL    HW2 2440   6.631   4.202   1.414
  705SOL     OW 2441   7.028   2.194   1.600
  705SOL    HW1 2442   7.102   2.246   1.567
  705SOL    HW2 2443   6.982   2.254   1.658
  706SOL     OW 2444   5.196   5.483   4.535
  706SOL    HW1 2445   5.149   5.438   4.465
  706SOL    HW2 2446   5.261   5.419   4.565
  707SOL     OW 2447   4.321   5.304   0.328
  707SOL    HW1 2448   4.289   5.222   0.289
  707SOL    HW2 2449   4.242   5.357   0.339
  708SOL     OW 2450   5.420   3.776   4.217
  708SOL    HW1 2451   5.505   3.818   4.233
  708SOL    HW2 2452   5.359   3.848   4.209
  709SOL     OW 2453   3.872   1.486   1.549
  709SOL    HW1 2454   3.919   1.541   1.612
  709SOL    HW2 2455   3.832   1.418   1.602
  710SOL     OW 2456   6.747   1.142   0.043
  710SOL    HW1 2457   3.149   4.785   5.130
  710SOL    HW2 2458   6.671   1.191   0.013
  711SOL     OW 2459   0.203   1.017   0.047
  711SOL    HW1 2460   0.122   1.056   0.014
  711SOL    HW2 2461   0.176   0.934   0.086
  712SOL     OW 2462   3.715   4.980   0.410
  712SOL    HW1 2463   3.757   5.062   0.387
  712SOL    HW2 2464   3.622   5.001   0.417
  713SOL     OW 2465   5.284   3.616   0.448
  713SOL    HW1 2466   5.344   3.653   0.383
  713SOL    HW2 2467   5.298   3.522   0.444
  714SOL     OW 2468   4.117   4.295   2.561
  714SOL    HW1 2469   4.061   4.363   2.600
  714SOL    HW2 2470   4.168   4.261   2.635
  715SOL     OW 2471   6.439   4.049   3.004
  715SOL    HW1 2472   6.461   3.980   3.067
  715SOL    HW2 2473   6.484   4.127   3.036
  716SOL     OW 2474   4.717   5.182   3.907
  716SOL    HW1 2475   4.630   5.144   3.893
  716SOL    HW2 2476   4.708   5.233   3.988
  717SOL     OW 2477   1.710   1.310   5.026
  717SOL    HW1 2478   1.738   1.276   5.111
  717SOL    HW2 2479   1.789   1.350   4.989
  718SOL     OW 2480   1.329   6.341   4.644
  718SOL    HW1 2481   1.316   6.259   4.595
  718SOL    HW2 2482   1.326   6.409   4.577
  719SOL     OW 2483   3.398   0.001   1.207
  719SOL    HW1 2484   3.365   7.239   1.147
  719SOL    HW2 2485   3.488   0.017   1.177
  720SOL     OW 2486   3.611   4.132   4.087
  720SOL    HW1 2487   3.643   4.220   4.106
  720SOL    HW2 2488   3.591   4.133   3.994
  721SOL     OW 2489   0.885   3.484   2.317
  721SOL    HW1 2490   0.870   3.422   2.389
  721SOL    HW2 2491   0.857   3.437   2.239
  722SOL     OW 2492   4.436   5.236   4.734
  722SOL    HW1 2493   4.347   5.268   4.723
  722SOL    HW2 2494   4.478   5.252   4.649
  723SOL     OW 2495   4.859   4.592   4.437
  723SOL    HW1 2496   4.814   4.508   4.450
  723SOL    HW2 2497   4.832   4.620   4.350
  724SOL     OW 2498   2.985   4.902   3.945
  724SOL    HW1 2499   3.077   4.891   3.922
  724SOL    HW2 2500   2.985   4.917   4.040
  725SOL     OW 2501   4.885   5.499   4.139
  725SOL    HW1 2502   4.812   5.438   4.137
  725SOL    HW2 2503   4.950   5.458   4.196
  726SOL     OW 2504   1.292   4.561   1.759
  726SOL    HW1 2505   1.324   4.520   1.839
  726SOL    HW2 2506   1.274   4.488   1.700
  727SOL     OW 2507   2.657   0.797   2.329
  727SOL    HW1 2508   2.689   0.884   2.351
  727SOL    HW2 2509   2.669   0.746   2.409
  728SOL     OW 2510   5.718   0.589   1.817
  728SOL    HW1 2511   5.723   0.504   1.773
  728SOL    HW2 2512   5.661   0.642   1.761
  729SOL     OW 2513   3.739   6.792   1.209
  729SOL    HW1 2514   3.720   6.852   1.137
  729SOL    HW2 2515   3.817   6.828   1.251
  730SOL     OW 2516   5.179   5.766   4.188
  730SOL    HW1 2517   5.163   5.763   4.282
  730SOL    HW2 2518   5.218   5.853   4.173
  731SOL     OW 2519   6.429   5.572   0.640
  731SOL    HW1 2520   6.490   5.587   0.567
  731SOL    HW2 2521   6.436   5.478   0.658
  732SOL     OW 2522   5.704   2.836   2.186
  732SOL    HW1 2523   5.643   2.857   2.257
  732SOL    HW2 2524   5.750   2.918   2.168
  733SOL     OW 2525   2.800   6.067   2.320
  733SOL    HW1 2526   2.734   6.012   2.279
  733SOL    HW2 2527   2.753   6.146   2.346
  734SOL     OW 2528   5.241   0.095   1.605
  734SOL    HW1 2529   5.300   0.040   1.657
  734SOL    HW2 2530   5.182   0.135   1.669
  735SOL     OW 2531   2.957   4.392   4.051
  735SOL    HW1 2532   2.910   4.422   3.973
  735SOL    HW2 2533   2.890   4.348   4.104
  736SOL     OW 2534   4.823   3.011   2.724
  736SOL    HW1 2535   4.766   3.048   2.656
  736SOL    HW2 2536   4.905   2.990   2.678
  737SOL     OW 2537   5.635   4.918   0.374
  737SOL    HW1 2538   5.623   4.829   0.340
  737SOL    HW2 2539   5.567   4.927   0.441
  738SOL     OW 2540   6.921   7.147   2.299
  738SOL    HW1 2541   6.964   7.079   2.246
  738SOL    HW2 2542   6.912   7.221   2.240
  739SOL     OW 2543   1.417   4.206   2.178
  739SOL    HW1 2544   1.400   4.142   2.109
  739SOL    HW2 2545   1.464   4.158   2.245
  740SOL     OW 2546   5.492   6.105   4.607
  740SOL    HW1 2547   5.472   6.055   4.527
  740SOL    HW2 2548   5.406   6.122   4.646
  741SOL     OW 2549   7.051   3.880   4.945
  741SOL    HW1 2550   7.107   3.951   4.977
  741SOL    HW2 2551   7.112   3.813   4.914
  742SOL     OW 2552   3.698   5.558   2.125
  742SOL    HW1 2553   3.681   5.648   2.097
  742SOL    HW2 2554   3.747   5.567   2.207
  743SOL     OW 2555   5.881   6.103   0.039
  743SOL    HW1 2556   5.787   6.087   0.052
  743SOL    HW2 2557   5.922   6.019   0.058
  744SOL     OW 2558   6.510   7.112   2.864
  744SOL    HW1 2559   6.487   7.197   2.902
  744SOL    HW2 2560   6.447   7.099   2.794
  745SOL     OW 2561   3.095   6.288   3.047
  745SOL    HW1 2562   3.160   6.322   3.109
  745SOL    HW2 2563   3.046   6.366   3.019
  746SOL     OW 2564   5.752   1.159   4.223
  746SOL    HW1 2565   5.799   1.132   4.302
  746SOL    HW2 2566   5.752   1.081   4.167
  747SOL     OW 2567   6.904   6.790   2.698
  747SOL    HW1 2568   6.819   6.834   2.702
  747SOL    HW2 2569   6.966   6.857   2.728
  748SOL     OW 2570   6.468   4.448   4.052
  748SOL    HW1 2571   6.431   4.521   4.101
  748SOL    HW2 2572   6.419   4.448   3.969
  749SOL     OW 2573   5.108   6.939   1.124
  749SOL    HW1 2574   5.159   6.874   1.172
  749SOL    HW2 2575   5.074   6.891   1.048
  750SOL     OW 2576   4.288   5.009   0.606
  750SOL    HW1 2577   4.200   4.978   0.587
  750SOL    HW2 2578   4.280   5.104   0.616
  751SOL     OW 2579   0.051   5.236   1.760
  751SOL    HW1 2580   7.277   5.227   1.707
  751SOL    HW2 2581   0.117   5.183   1.715
  752SOL     OW 2582   7.148   6.473   2.434
  752SOL    HW1 2583   7.142   6.388   2.390
  752SOL    HW2 2584   7.241   6.495   2.432
  753SOL     OW 2585   5.589   3.573   3.926
  753SOL    HW1 2586   5.649   3.599   3.996
  753SOL    HW2 2587   5.595   3.644   3.862
  754SOL     OW 2588   6.966   4.549   0.723
  754SOL    HW1 2589   6.972   4.490   0.798
  754SOL    HW2 2590   6.881   4.592   0.732
  755SOL     OW 2591   5.518   6.287   1.152
  755SOL    HW1 2592   5.590   6.265   1.093
  755SOL    HW2 2593   5.470   6.205   1.163
  756SOL     OW 2594   6.221   6.766   3.973
  756SOL    HW1 2595   6.192   6.858   3.977
  756SOL    HW2 2596   6.311   6.771   3.940
  757SOL     OW 2597   1.127   1.113   3.590
  757SOL    HW1 2598   1.174   1.178   3.642
  757SOL    HW2 2599   1.056   1.162   3.549
  758SOL     OW 2600   4.736   6.293   1.227
  758SOL    HW1 2601   4.802   6.358   1.254
  758SOL    HW2 2602   4.653   6.331   1.255
  759SOL     OW 2603   5.453   4.543   0.604
  759SOL    HW1 2604   5.544   4.570   0.591
  759SOL    HW2 2605   5.454   4.449   0.589
  760SOL     OW 2606   7.076   6.535   0.706
  760SOL    HW1 2607   7.115   6.601   0.648
  760SOL    HW2 2608   7.149   6.503   0.759
  761SOL     OW 2609   3.602   4.782   3.045
  761SOL    HW1 2610   3.541   4.820   3.108
  761SOL    HW2 2611   3.667   4.850   3.031
  762SOL     OW 2612   0.523   2.799   2.473
  762SOL    HW1 2613   0.614   2.823   2.460
  762SOL    HW2 2614   0.500   2.838   2.558
  763SOL     OW 2615   3.394   3.611   0.964
  763SOL    HW1 2616   3.331   3.573   1.025
  763SOL    HW2 2617   3.343   3.672   0.911
  764SOL     OW 2618   2.909   0.081   2.503
  764SOL    HW1 2619   2.965   0.106   2.577
  764SOL    HW2 2620   2.959   0.014   2.457
  765SOL     OW 2621   0.190   3.961   4.056
  765SOL    HW1 2622   0.275   3.956   4.101
  765SOL    HW2 2623   0.197   4.037   3.999
  766SOL     OW 2624   3.732   7.087   2.511
  766SOL    HW1 2625   3.709   6.998   2.485
  766SOL    HW2 2626   3.689   7.143   2.446
  767SOL     OW 2627   5.064   7.140   4.286
  767SOL    HW1 2628   5.123   7.213   4.306
  767SOL    HW2 2629   5.047   7.099   4.370
  768SOL     OW 2630   5.694   0.793   4.839
  768SOL    HW1 2631   5.763   0.858   4.824
  768SOL    HW2 2632   5.742   0.715   4.867
  769SOL     OW 2633   3.826   5.478   2.627
  769SOL    HW1 2634   3.773   5.401   2.648
  769SOL    HW2 2635   3.901   5.472   2.687
  770SOL     OW 2636   1.481   7.050   1.894
  770SOL    HW1 2637   1.536   7.070   1.818
  770SOL    HW2 2638   1.396   7.027   1.857
  771SOL     OW 2639   3.230   0.020   3.406
  771SOL    HW1 2640   3.171   0.067   3.466
  771SOL    HW2 2641   3.211   0.056   3.320
  772SOL     OW 2642   4.751   2.808   3.485
  772SOL    HW1 2643   4.677   2.863   3.459
  772SOL    HW2 2644   4.818   2.870   3.514
  773SOL     OW 2645   6.975   6.276   0.763
  773SOL    HW1 2646   7.001   6.365   0.740
  773SOL    HW2 2647   6.892   6.286   0.809
  774SOL     OW 2648   5.064   3.321   2.974
  774SOL    HW1 2649   5.137   3.270   3.010
  774SOL    HW2 2650   5.107   3.385   2.917
  775SOL     OW 2651   0.636   4.811   1.309
  775SOL    HW1 2652   0.619   4.720   1.330
  775SOL    HW2 2653   0.706   4.836   1.369
  776SOL     OW 2654   6.683   4.604   3.555
  776SOL    HW1 2655   6.615   4.618   3.621
  776SOL    HW2 2656   6.700   4.510   3.559
  777SOL     OW 2657   7.303   1.119   2.592
  777SOL    HW1 2658   7.227   1.161   2.552
  777SOL    HW2 2659   0.008   1.162   2.677
  778SOL     OW 2660   4.191   4.636   0.497
  778SOL    HW1 2661   4.184   4.557   0.443
  778SOL    HW2 2662   4.281   4.636   0.529
  779SOL     OW 2663   6.439   3.868   3.903
  779SOL    HW1 2664   6.418   3.776   3.886
  779SOL    HW2 2665   6.420   3.880   3.996
  780SOL     OW 2666   5.146   3.716   2.645
  780SOL    HW1 2667   5.058   3.717   2.608
  780SOL    HW2 2668   5.198   3.664   2.583
  781SOL     OW 2669   2.783   3.259   0.911
  781SOL    HW1 2670   2.725   3.278   0.837
  781SOL    HW2 2671   2.815   3.171   0.895
  782SOL     OW 2672   2.789   4.973   1.549
  782SOL    HW1 2673   2.870   4.996   1.505
  782SOL    HW2 2674   2.817   4.921   1.625
  783SOL     OW 2675   3.134   5.867   4.012
  783SOL    HW1 2676   3.176   5.858   4.098
  783SOL    HW2 2677   3.057   5.810   4.017
  784SOL     OW 2678   0.638   4.457   2.026
  784SOL    HW1 2679   0.556   4.462   2.075
  784SOL    HW2 2680   0.667   4.366   2.037
  785SOL     OW 2681   0.687   6.315   2.911
  785SOL    HW1 2682   0.669   6.251   2.843
  785SOL    HW2 2683   0.779   6.339   2.898
  786SOL     OW 2684   0.496   2.379   2.792
  786SOL    HW1 2685   0.530   2.468   2.777
  786SOL    HW2 2686   0.411   2.379   2.747
  787SOL     OW 2687   4.461   5.154   4.250
  787SOL    HW1 2688   4.485   5.081   4.192
  787SOL    HW2 2689   4.368   5.140   4.268
  788SOL     OW 2690   6.847   6.156   1.123
  788SOL    HW1 2691   6.938   6.186   1.123
  788SOL    HW2 2692   6.851   6.068   1.160
  789SOL     OW 2693   5.170   7.269   0.333
  789SOL    HW1 2694   5.207   7.198   0.281
  789SOL    HW2 2695   5.196   7.248   0.423
  790SOL     OW 2696   4.516   6.276   3.505
  790SOL    HW1 2697   4.436   6.289   3.555
  790SOL    HW2 2698   4.500   6.198   3.453
  791SOL     OW 2699   4.783   2.156   2.318
  791SOL    HW1 2700   4.764   2.078   2.266
  791SOL    HW2 2701   4.795   2.123   2.407
  792SOL     OW 2702   5.226   6.195   0.738
  792SOL    HW1 2703   5.265   6.215   0.653
  792SOL    HW2 2704   5.189   6.279   0.767
  793SOL     OW 2705   6.859   3.414   2.708
  793SOL    HW1 2706   6.923   3.470   2.753
  793SOL    HW2 2707   6.888   3.325   2.726
  794SOL     OW 2708   6.642   2.103   0.972
  794SOL    HW1 2709   6.635   2.114   1.067
  794SOL    HW2 2710   6.733   2.124   0.952
  795SOL     OW 2711   6.192   2.476   3.179
  795SOL    HW1 2712   6.168   2.482   3.271
  795SOL    HW2 2713   6.139   2.543   3.135
  796SOL     OW 2714   5.900   1.620   1.322
  796SOL    HW1 2715   5.908   1.712   1.298
  796SOL    HW2 2716   5.967   1.576   1.270
  797SOL     OW 2717   5.328   2.792   2.240
  797SOL    HW1 2718   5.243   2.802   2.282
  797SOL    HW2 2719   5.318   2.715   2.184
  798SOL     OW 2720   7.042   4.771   2.063
  798SOL    HW1 2721   7.123   4.745   2.107
  798SOL    HW2 2722   7.046   4.867   2.061
  799SOL     OW 2723   4.995   2.272   2.701
  799SOL    HW1 2724   5.047   2.326   2.641
  799SOL    HW2 2725   4.916   2.323   2.716
  800SOL     OW 2726   0.158   4.076   0.967
  800SOL    HW1 2727   0.133   4.168   0.978
  800SOL    HW2 2728   0.165   4.042   1.056
  801SOL     OW 2729   1.164   6.522   2.738
  801SOL    HW1 2730   1.161   6.615   2.718
  801SOL    HW2 2731   1.257   6.502   2.748
  802SOL     OW 2732   3.467   6.412   2.012
  802SOL    HW1 2733   3.551   6.446   1.982
  802SOL    HW2 2734   3.478   6.401   2.106
  803SOL     OW 2735   6.493   3.445   0.866
  803SOL    HW1 2736   6.567   3.479   0.918
  803SOL    HW2 2737   6.420   3.501   0.890
  804SOL     OW 2738   3.427   6.908   1.490
  804SOL    HW1 2739   3.481   6.986   1.505
  804SOL    HW2 2740   3.358   6.914   1.556
  805SOL     OW 2741   5.038   5.749   1.292
  805SOL    HW1 2742   4.975   5.724   1.225
  805SOL    HW2 2743   4.989   5.807   1.350
  806SOL     OW 2744   2.938   1.127   0.006
  806SOL    HW1 2745   2.974   1.088   0.085
  806SOL    HW2 2746   6.538   4.709   5.132
  807SOL     OW 2747   0.716   0.398   2.592
  807SOL    HW1 2748   0.663   0.380   2.515
  807SOL    HW2 2749   0.653   0.423   2.660
  808SOL     OW 2750   4.236   6.096   1.237
  808SOL    HW1 2751   4.305   6.107   1.303
  808SOL    HW2 2752   4.164   6.149   1.269
  809SOL     OW 2753   4.967   4.742   5.002
  809SOL    HW1 2754   5.019   4.671   4.966
  809SOL    HW2 2755   4.877   4.721   4.977
  810SOL     OW 2756   3.699   4.530   3.004
  810SOL    HW1 2757   3.723   4.546   2.913
  810SOL    HW2 2758   3.661   4.613   3.034
  811SOL     OW 2759   4.254   5.748   2.253
  811SOL    HW1 2760   4.164   5.750   2.284
  811SOL    HW2 2761   4.307   5.743   2.333
  812SOL     OW 2762   1.534   1.516   5.052
  812SOL    HW1 2763   1.591   1.441   5.034
  812SOL    HW2 2764   1.480   1.487   5.126
  813SOL     OW 2765   0.817   5.341   1.113
  813SOL    HW1 2766   0.754   5.378   1.174
  813SOL    HW2 2767   0.881   5.411   1.099
  814SOL     OW 2768   6.066   0.120   0.188
  814SOL    HW1 2769   6.059   0.211   0.215
  814SOL    HW2 2770   6.027   0.071   0.260
  815SOL     OW 2771   6.834   4.774   3.005
  815SOL    HW1 2772   6.748   4.748   3.039
  815SOL    HW2 2773   6.876   4.692   2.981
  816SOL     OW 2774   0.378   5.660   2.235
  816SOL    HW1 2775   0.411   5.570   2.247
  816SOL    HW2 2776   0.360   5.667   2.142
  817SOL     OW 2777   5.470   3.443   0.987
  817SOL    HW1 2778   5.546   3.500   0.973
  817SOL    HW2 2779   5.464   3.434   1.083
  818SOL     OW 2780   6.831   7.086   1.537
  818SOL    HW1 2781   6.774   7.009   1.528
  818SOL    HW2 2782   6.789   7.139   1.605
  819SOL     OW 2783   4.849   5.903   0.785
  819SOL    HW1 2784   4.939   5.923   0.810
  819SOL    HW2 2785   4.843   5.807   0.790
  820SOL     OW 2786   5.126   1.106   3.328
  820SOL    HW1 2787   5.170   1.189   3.309
  820SOL    HW2 2788   5.194   1.052   3.368
  821SOL     OW 2789   1.955   5.326   1.181
  821SOL    HW1 2790   1.972   5.232   1.169
  821SOL    HW2 2791   2.040   5.364   1.202
  822SOL     OW 2792   6.258   6.207   3.833
  822SOL    HW1 2793   6.231   6.136   3.776
  822SOL    HW2 2794   6.269   6.282   3.775
  823SOL     OW 2795   0.014   5.357   2.914
  823SOL    HW1 2796   0.072   5.321   2.846
  823SOL    HW2 2797   7.248   5.293   2.921
  824SOL     OW 2798   6.515   4.473   1.322
  824SOL    HW1 2799   6.575   4.548   1.319
  824SOL    HW2 2800   6.567   4.403   1.360
  825SOL     OW 2801   4.216   6.660   2.177
  825SOL    HW1 2802   4.164   6.711   2.114
  825SOL    HW2 2803   4.168   6.578   2.188
  826SOL     OW 2804   2.098   1.744   4.992
  826SOL    HW1 2805   2.133   1.660   5.021
  826SOL    HW2 2806   2.043   1.774   5.065
  827SOL     OW 2807   5.207   3.114   3.331
  827SOL    HW1 2808   5.284   3.065   3.358
  827SOL    HW2 2809   5.235   3.162   3.252
  828SOL     OW 2810   5.319   5.967   0.180
  828SOL    HW1 2811   5.238   5.917   0.192
  828SOL    HW2 2812   5.381   5.904   0.144
  829SOL     OW 2813   7.140   0.356   0.908
  829SOL    HW1 2814   7.132   0.291   0.838
  829SOL    HW2 2815   7.232   0.354   0.932
  830SOL     OW 2816   1.762   0.280   0.091
  830SOL    HW1 2817   1.775   0.245   0.179
  830SOL    HW2 2818   1.673   0.316   0.093
  831SOL     OW 2819   3.012   1.444   1.213
  831SOL    HW1 2820   3.008   1.397   1.296
  831SOL    HW2 2821   2.984   1.380   1.148
  832SOL     OW 2822   5.052   3.984   2.886
  832SOL    HW1 2823   5.030   4.071   2.852
  832SOL    HW2 2824   4.985   3.926   2.850
  833SOL     OW 2825   0.771   2.403   4.415
  833SOL    HW1 2826   0.821   2.380   4.493
  833SOL    HW2 2827   0.793   2.336   4.351
  834SOL     OW 2828   3.779   5.748   3.177
  834SOL    HW1 2829   3.727   5.733   3.256
  834SOL    HW2 2830   3.714   5.757   3.107
  835SOL     OW 2831   6.228   1.427   0.724
  835SOL    HW1 2832   6.187   1.459   0.644
  835SOL    HW2 2833   6.322   1.433   0.708
  836SOL     OW 2834   1.782   7.060   4.518
  836SOL    HW1 2835   1.708   7.055   4.580
  836SOL    HW2 2836   1.815   7.150   4.528
  837SOL     OW 2837   7.110   4.601   2.585
  837SOL    HW1 2838   7.039   4.547   2.618
  837SOL    HW2 2839   7.072   4.689   2.577
  838SOL     OW 2840   4.272   3.324   2.190
  838SOL    HW1 2841   4.340   3.390   2.204
  838SOL    HW2 2842   4.245   3.336   2.099
  839SOL     OW 2843   3.570   0.231   2.721
  839SOL    HW1 2844   3.491   0.248   2.670
  839SOL    HW2 2845   3.540   0.181   2.796
  840SOL     OW 2846   0.123   5.610   2.881
  840SOL    HW1 2847   0.133   5.633   2.973
  840SOL    HW2 2848   0.077   5.526   2.882
  841SOL     OW 2849   2.728   3.123   5.014
  841SOL    HW1 2850   2.794   3.171   5.065
  841SOL    HW2 2851   2.775   3.046   4.981
  842SOL     OW 2852   3.741   7.212   4.077
  842SOL    HW1 2853   3.777   7.195   3.990
  842SOL    HW2 2854   3.794   7.282   4.112
  843SOL     OW 2855   4.957   6.548   3.636
  843SOL    HW1 2856   4.963   6.453   3.651
  843SOL    HW2 2857   4.864   6.564   3.623
  844SOL     OW 2858   2.176   2.856   3.934
  844SOL    HW1 2859   2.133   2.910   4.000
  844SOL    HW2 2860   2.265   2.842   3.968
  845SOL     OW 2861   0.041   6.895   4.949
  845SOL    HW1 2862   0.062   6.826   5.012
  845SOL    HW2 2863   7.283   6.855   4.890
  846SOL     OW 2864   2.848   0.011   0.552
  846SOL    HW1 2865   2.799   7.259   0.493
  846SOL    HW2 2866   2.810   7.299   0.638
  847SOL     OW 2867   2.596   4.783   1.805
  847SOL    HW1 2868   2.689   4.803   1.791
  847SOL    HW2 2869   2.566   4.852   1.865
  848SOL     OW 2870   3.093   5.982   1.525
  848SOL    HW1 2871   3.088   6.060   1.580
  848SOL    HW2 2872   3.032   5.999   1.453
  849SOL     OW 2873   0.672   5.746   2.559
  849SOL    HW1 2874   0.724   5.674   2.522
  849SOL    HW2 2875   0.631   5.787   2.483
  850SOL     OW 2876   3.869   3.748   0.815
  850SOL    HW1 2877   3.957   3.758   0.852
  850SOL    HW2 2878   3.813   3.728   0.891
  851SOL     OW 2879   5.589   3.791   3.767
  851SOL    HW1 2880   5.583   3.758   3.677
  851SOL    HW2 2881   5.664   3.850   3.765
  852SOL     OW 2882   1.444   3.250   3.030
  852SOL    HW1 2883   1.436   3.339   3.066
  852SOL    HW2 2884   1.411   3.194   3.100
  853SOL     OW 2885   6.438   4.877   4.042
  853SOL    HW1 2886   6.530   4.892   4.061
  853SOL    HW2 2887   6.416   4.799   4.092
  854SOL     OW 2888   2.334   4.787   0.870
  854SOL    HW1 2889   2.269   4.824   0.810
  854SOL    HW2 2890   2.338   4.694   0.846
  855SOL     OW 2891   5.945   1.905   4.100
  855SOL    HW1 2892   5.939   2.000   4.109
  855SOL    HW2 2893   5.979   1.875   4.185
  856SOL     OW 2894   5.358   6.058   1.172
  856SOL    HW1 2895   5.269   6.085   1.147
  856SOL    HW2 2896   5.344   5.989   1.238
  857SOL     OW 2897   3.946   5.370   0.950
  857SOL    HW1 2898   3.915   5.458   0.971
  857SOL    HW2 2899   3.869   5.314   0.957
  858SOL     OW 2900   0.365   5.875   2.868
  858SOL    HW1 2901   0.417   5.800   2.838
  858SOL    HW2 2902   0.426   5.927   2.921
  859SOL     OW 2903   1.195   6.517   1.630
  859SOL    HW1 2904   1.176   6.593   1.576
  859SOL    HW2 2905   1.238   6.552   1.708
  860SOL     OW 2906   4.179   6.837   3.583
  860SOL    HW1 2907   4.129   6.791   3.650
  860SOL    HW2 2908   4.136   6.921   3.574
  861SOL     OW 2909   6.897   6.340   1.682
  861SOL    HW1 2910   6.829   6.386   1.634
  861SOL    HW2 2911   6.967   6.327   1.618
  862SOL     OW 2912   1.452   3.691   0.998
  862SOL    HW1 2913   1.494   3.758   0.945
  862SOL    HW2 2914   1.404   3.739   1.065
  863SOL     OW 2915   5.697   6.714   5.076
  863SOL    HW1 2916   5.634   6.719   5.147
  863SOL    HW2 2917   5.652   6.751   5.001
  864SOL     OW 2918   7.008   1.855   3.774
  864SOL    HW1 2919   6.921   1.839   3.808
  864SOL    HW2 2920   7.008   1.815   3.687
  865SOL     OW 2921   5.630   1.344   0.627
  865SOL    HW1 2922   5.546   1.385   0.647
  865SOL    HW2 2923   5.607   1.253   0.606
  866SOL     OW 2924   1.527   4.861   3.033
  866SOL    HW1 2925   1.534   4.901   2.946
  866SOL    HW2 2926   1.588   4.912   3.087
  867SOL     OW 2927   7.103   1.452   1.834
  867SOL    HW1 2928   7.061   1.435   1.918
  867SOL    HW2 2929   7.090   1.545   1.819
  868SOL     OW 2930   0.718   2.255   1.018
  868SOL    HW1 2931   0.628   2.286   1.014
  868SOL    HW2 2932   0.711   2.160   1.027
  869SOL     OW 2933   5.471   0.425   4.175
  869SOL    HW1 2934   5.497   0.472   4.096
  869SOL    HW2 2935   5.396   0.476   4.208
  870SOL     OW 2936   6.970   5.466   1.650
  870SOL    HW1 2937   7.017   5.384   1.639
  870SOL    HW2 2938   7.035   5.527   1.686
  871SOL     OW 2939   6.453   3.311   0.336
  871SOL    HW1 2940   6.458   3.216   0.337
  871SOL    HW2 2941   6.469   3.337   0.426
  872SOL     OW 2942   7.035   0.845   2.320
  872SOL    HW1 2943   7.106   0.816   2.377
  872SOL    HW2 2944   6.956   0.832   2.373
  873SOL     OW 2945   6.746   4.265   3.331
  873SOL    HW1 2946   6.793   4.183   3.322
  873SOL    HW2 2947   6.747   4.283   3.425
  874SOL     OW 2948   3.832   7.145   2.760
  874SOL    HW1 2949   3.926   7.160   2.759
  874SOL    HW2 2950   3.810   7.125   2.669
  875SOL     OW 2951   0.954   5.850   1.570
  875SOL    HW1 2952   1.028   5.907   1.549
  875SOL    HW2 2953   0.977   5.766   1.532
  876SOL     OW 2954   6.531   3.844   3.176
  876SOL    HW1 2955   6.540   3.808   3.265
  876SOL    HW2 2956   6.469   3.786   3.133
  877SOL     OW 2957   7.252   3.749   0.770
  877SOL    HW1 2958   0.032   3.793   0.758
  877SOL    HW2 2959   7.188   3.820   0.761
  878SOL     OW 2960   5.764   1.635   2.139
  878SOL    HW1 2961   5.711   1.677   2.206
  878SOL    HW2 2962   5.844   1.688   2.135
  879SOL     OW 2963   5.650   2.746   3.205
  879SOL    HW1 2964   5.654   2.652   3.225
  879SOL    HW2 2965   5.568   2.756   3.157
  880SOL     OW 2966   2.534   4.349   0.773
  880SOL    HW1 2967   2.570   4.325   0.688
  880SOL    HW2 2968   2.459   4.405   0.753
  881SOL     OW 2969   0.707   4.142   2.585
  881SOL    HW1 2970   0.770   4.110   2.522
  881SOL    HW2 2971   0.685   4.230   2.555
  882SOL     OW 2972   5.888   6.221   0.761
  882SOL    HW1 2973   5.887   6.153   0.694
  882SOL    HW2 2974   5.973   6.212   0.803
  883SOL     OW 2975   5.539   3.344   4.067
  883SOL    HW1 2976   5.543   3.419   4.007
  883SOL    HW2 2977   5.507   3.381   4.149
  884SOL     OW 2978   5.003   1.599   0.379
  884SOL    HW1 2979   4.993   1.691   0.354
  884SOL    HW2 2980   4.976   1.550   0.301
  885SOL     OW 2981   6.410   0.935   1.740
  885SOL    HW1 2982   6.472   0.988   1.690
  885SOL    HW2 2983   6.342   0.996   1.767
  886SOL     OW 2984   1.509   3.699   3.967
  886SOL    HW1 2985   1.468   3.624   3.924
  886SOL    HW2 2986   1.582   3.662   4.016
  887SOL     OW 2987   4.453   0.248   0.537
  887SOL    HW1 2988   4.424   0.157   0.536
  887SOL    HW2 2989   4.387   0.295   0.486
  888SOL     OW 2990   4.058   4.872   0.521
  888SOL    HW1 2991   3.972   4.847   0.557
  888SOL    HW2 2992   4.105   4.789   0.511
  889SOL     OW 2993   5.568   5.501   1.215
  889SOL    HW1 2994   5.652   5.456   1.214
  889SOL    HW2 2995   5.569   5.555   1.136
  890SOL     OW 2996   0.807   6.482   2.213
  890SOL    HW1 2997   0.857   6.401   2.225
  890SOL    HW2 2998   0.745   6.483   2.286
  891SOL     OW 2999   6.360   3.816   0.811
  891SOL    HW1 3000   6.304   3.842   0.738
  891SOL    HW2 3001   6.323   3.733   0.841
  892SOL     OW 3002   7.211   2.700   3.296
  892SOL    HW1 3003   7.207   2.685   3.390
  892SOL    HW2 3004   7.286   2.759   3.284
  893SOL     OW 3005   2.805   4.786   2.064
  893SOL    HW1 3006   2.860   4.823   2.133
  893SOL    HW2 3007   2.836   4.696   2.054
  894SOL     OW 3008   6.630   3.327   4.476
  894SOL    HW1 3009   6.646   3.416   4.447
  894SOL    HW2 3010   6.613   3.334   4.570
  895SOL     OW 3011   5.598   0.474   1.337
  895SOL    HW1 3012   5.659   0.404   1.316
  895SOL    HW2 3013   5.525   0.431   1.382
  896SOL     OW 3014   3.782   0.932   2.658
  896SOL    HW1 3015   3.788   1.025   2.682
  896SOL    HW2 3016   3.831   0.886   2.726
  897SOL     OW 3017   0.807   2.966   3.314
  897SOL    HW1 3018   0.900   2.945   3.313
  897SOL    HW2 3019   0.801   3.051   3.356
  898SOL     OW 3020   4.442   5.967   1.420
  898SOL    HW1 3021   4.493   5.932   1.348
  898SOL    HW2 3022   4.385   5.895   1.447
  899SOL     OW 3023   5.743   5.524   4.670
  899SOL    HW1 3024   5.709   5.472   4.744
  899SOL    HW2 3025   5.666   5.570   4.637
  900SOL     OW 3026   4.409   0.035   2.141
  900SOL    HW1 3027   4.418   7.262   2.086
  900SOL    HW2 3028   4.316   0.038   2.164
  901SOL     OW 3029   4.007   0.368   4.083
  901SOL    HW1 3030   3.941   0.437   4.083
  901SOL    HW2 3031   4.036   0.362   3.992
  902SOL     OW 3032   7.002   3.288   3.106
  902SOL    HW1 3033   6.939   3.222   3.076
  902SOL    HW2 3034   6.954   3.370   3.104
  903SOL     OW 3035   4.153   4.788   1.316
  903SOL    HW1 3036   4.070   4.806   1.361
  903SOL    HW2 3037   4.129   4.776   1.224
  904SOL     OW 3038   2.999   4.087   3.367
  904SOL    HW1 3039   3.094   4.091   3.374
  904SOL    HW2 3040   2.981   4.102   3.274
  905SOL     OW 3041   3.164   1.627   4.939
  905SOL    HW1 3042   3.075   1.658   4.925
  905SOL    HW2 3043   3.163   1.535   4.912
  906SOL     OW 3044   5.644   3.818   2.793
  906SOL    HW1 3045   5.618   3.726   2.782
  906SOL    HW2 3046   5.671   3.824   2.885
  907SOL     OW 3047   5.396   5.326   4.654
  907SOL    HW1 3048   5.467   5.332   4.718
  907SOL    HW2 3049   5.366   5.235   4.660
  908SOL     OW 3050   6.806   6.507   2.037
  908SOL    HW1 3051   6.849   6.516   2.122
  908SOL    HW2 3052   6.738   6.575   2.037
  909SOL     OW 3053   7.206   3.773   2.369
  909SOL    HW1 3054   7.140   3.761   2.437
  909SOL    HW2 3055   7.220   3.868   2.365
  910SOL     OW 3056   0.157   6.563   2.101
  910SOL    HW1 3057   0.087   6.499   2.096
  910SOL    HW2 3058   0.220   6.526   2.163
  911SOL     OW 3059   0.007   5.680   0.940
  911SOL    HW1 3060   0.073   5.750   0.945
  911SOL    HW2 3061   7.240   5.710   0.995
  912SOL     OW 3062   5.476   0.270   3.239
  912SOL    HW1 3063   5.538   0.324   3.289
  912SOL    HW2 3064   5.390   0.302   3.266
  913SOL     OW 3065   5.993   5.853   0.075
  913SOL    HW1 3066   6.089   5.853   0.068
  913SOL    HW2 3067   5.967   5.765   0.047
  914SOL     OW 3068   4.995   4.891   0.955
  914SOL    HW1 3069   4.931   4.930   1.014
  914SOL    HW2 3070   5.078   4.933   0.979
  915SOL     OW 3071   5.654   7.144   3.965
  915SOL    HW1 3072   5.648   7.130   3.871
  915SOL    HW2 3073   5.708   7.071   3.997
  916SOL     OW 3074   3.592   2.507   4.915
  916SOL    HW1 3075   3.672   2.550   4.948
  916SOL    HW2 3076   3.581   2.542   4.827
  917SOL     OW 3077   5.703   0.994   3.066
  917SOL    HW1 3078   5.699   1.077   3.019
  917SOL    HW2 3079   5.618   0.986   3.110
  918SOL     OW 3080   7.251   5.544   3.530
  918SOL    HW1 3081   7.251   5.617   3.591
  918SOL    HW2 3082   0.016   5.487   3.561
  919SOL     OW 3083   5.418   4.857   0.108
  919SOL    HW1 3084   5.488   4.810   0.152
  919SOL    HW2 3085   5.371   4.902   0.178
  920SOL     OW 3086   2.164   2.119   3.747
  920SOL    HW1 3087   2.190   2.058   3.677
  920SOL    HW2 3088   2.235   2.183   3.752
  921SOL     OW 3089   2.319   0.310   0.821
  921SOL    HW1 3090   2.372   0.375   0.867
  921SOL    HW2 3091   2.383   0.249   0.784
  922SOL     OW 3092   3.913   2.884   4.991
  922SOL    HW1 3093   3.871   2.964   5.024
  922SOL    HW2 3094   4.007   2.900   4.999
  923SOL     OW 3095   2.304   6.060   0.962
  923SOL    HW1 3096   2.284   6.025   0.875
  923SOL    HW2 3097   2.281   6.153   0.956
  924SOL     OW 3098   5.928   2.507   1.973
  924SOL    HW1 3099   5.965   2.520   1.886
  924SOL    HW2 3100   6.003   2.498   2.031
  925SOL     OW 3101   2.618   2.933   3.418
  925SOL    HW1 3102   2.611   3.029   3.414
  925SOL    HW2 3103   2.538   2.905   3.463
  926SOL     OW 3104   6.557   5.543   3.936
  926SOL    HW1 3105   6.538   5.612   3.872
  926SOL    HW2 3106   6.571   5.464   3.883
  927SOL     OW 3107   4.448   6.411   0.912
  927SOL    HW1 3108   4.542   6.411   0.931
  927SOL    HW2 3109   4.418   6.324   0.939
  928SOL     OW 3110   0.501   3.426   1.211
  928SOL    HW1 3111   0.451   3.490   1.161
  928SOL    HW2 3112   0.488   3.451   1.302
  929SOL     OW 3113   5.387   3.710   3.419
  929SOL    HW1 3114   5.340   3.707   3.502
  929SOL    HW2 3115   5.344   3.779   3.369
  930SOL     OW 3116   6.684   5.760   1.663
  930SOL    HW1 3117   6.596   5.795   1.660
  930SOL    HW2 3118   6.741   5.836   1.673
  931SOL     OW 3119   2.520   7.132   2.644
  931SOL    HW1 3120   2.575   7.139   2.566
  931SOL    HW2 3121   2.582   7.137   2.717
  932SOL     OW 3122   5.375   2.021   1.808
  932SOL    HW1 3123   5.400   2.113   1.818
  932SOL    HW2 3124   5.341   1.997   1.894
  933SOL     OW 3125   6.691   6.839   1.496
  933SOL    HW1 3126   6.659   6.754   1.468
  933SOL    HW2 3127   6.731   6.823   1.582
  934SOL     OW 3128   6.173   6.004   3.667
  934SOL    HW1 3129   6.223   5.924   3.651
  934SOL    HW2 3130   6.153   6.038   3.580
  935SOL     OW 3131   3.308   0.601   0.143
  935SOL    HW1 3132   3.299   0.602   0.048
  935SOL    HW2 3133   3.277   0.514   0.170
  936SOL     OW 3134   2.470   0.842   0.192
  936SOL    HW1 3135   2.550   0.846   0.245
  936SOL    HW2 3136   2.410   0.789   0.244
  937SOL     OW 3137   5.804   3.755   2.297
  937SOL    HW1 3138   5.726   3.702   2.318
  937SOL    HW2 3139   5.824   3.801   2.378
  938SOL     OW 3140   1.155   3.519   2.273
  938SOL    HW1 3141   1.062   3.530   2.293
  938SOL    HW2 3142   1.160   3.436   2.226
  939SOL     OW 3143   4.816   6.773   4.661
  939SOL    HW1 3144   4.768   6.707   4.611
  939SOL    HW2 3145   4.787   6.857   4.626
  940SOL     OW 3146   3.699   1.651   4.785
  940SOL    HW1 3147   3.703   1.644   4.690
  940SOL    HW2 3148   3.606   1.644   4.806
  941SOL     OW 3149   6.429   5.092   4.498
  941SOL    HW1 3150   6.343   5.127   4.520
  941SOL    HW2 3151   6.481   5.105   4.578
  942SOL     OW 3152   5.937   3.828   4.710
  942SOL    HW1 3153   5.912   3.739   4.684
  942SOL    HW2 3154   5.892   3.842   4.793
  943SOL     OW 3155   3.707   3.590   4.613
  943SOL    HW1 3156   3.731   3.497   4.607
  943SOL    HW2 3157   3.611   3.590   4.603
  944SOL     OW 3158   0.300   3.515   0.787
  944SOL    HW1 3159   0.390   3.533   0.763
  944SOL    HW2 3160   0.248   3.570   0.728
  945SOL     OW 3161   4.673   4.067   5.056
  945SOL    HW1 3162   4.601   4.038   5.000
  945SOL    HW2 3163   4.735   4.108   4.996
  946SOL     OW 3164   6.843   0.476   1.416
  946SOL    HW1 3165   6.910   0.531   1.457
  946SOL    HW2 3166   6.764   0.491   1.469
  947SOL     OW 3167   7.133   2.651   1.820
  947SOL    HW1 3168   7.089   2.641   1.736
  947SOL    HW2 3169   7.079   2.600   1.882
  948SOL     OW 3170   3.930   7.262   1.669
  948SOL    HW1 3171   3.876   7.253   1.591
  948SOL    HW2 3172   3.872   7.304   1.733
  949SOL     OW 3173   0.445   4.470   2.664
  949SOL    HW1 3174   0.514   4.517   2.711
  949SOL    HW2 3175   0.374   4.533   2.655
  950SOL     OW 3176   3.500   5.695   0.686
  950SOL    HW1 3177   3.512   5.604   0.714
  950SOL    HW2 3178   3.421   5.724   0.730
  951SOL     OW 3179   3.283   6.058   2.126
  951SOL    HW1 3180   3.329   6.104   2.197
  951SOL    HW2 3181   3.197   6.037   2.162
  952SOL     OW 3182   5.871   3.608   2.692
  952SOL    HW1 3183   5.872   3.682   2.631
  952SOL    HW2 3184   5.963   3.594   2.715
  953SOL     OW 3185   0.516   4.636   3.674
  953SOL    HW1 3186   0.513   4.590   3.590
  953SOL    HW2 3187   0.425   4.635   3.705
  954SOL     OW 3188   0.642   1.851   0.839
  954SOL    HW1 3189   0.628   1.778   0.778
  954SOL    HW2 3190   0.719   1.896   0.805
  955SOL     OW 3191   3.942   4.268   4.399
  955SOL    HW1 3192   3.993   4.207   4.452
  955SOL    HW2 3193   3.852   4.256   4.430
  956SOL     OW 3194   5.042   5.665   3.981
  956SOL    HW1 3195   4.990   5.595   4.020
  956SOL    HW2 3196   5.086   5.707   4.054
  957SOL     OW 3197   4.064   7.236   0.965
  957SOL    HW1 3198   4.097   7.148   0.948
  957SOL    HW2 3199   4.142   7.291   0.967
  958SOL     OW 3200   4.756   6.006   4.134
  958SOL    HW1 3201   4.755   5.915   4.106
  958SOL    HW2 3202   4.697   6.051   4.072
  959SOL     OW 3203   6.001   2.462   4.129
  959SOL    HW1 3204   6.057   2.539   4.142
  959SOL    HW2 3205   5.972   2.469   4.038
  960SOL     OW 3206   4.624   6.602   1.745
  960SOL    HW1 3207   4.707   6.601   1.792
  960SOL    HW2 3208   4.646   6.578   1.655
  961SOL     OW 3209   6.992   6.415   3.957
  961SOL    HW1 3210   6.968   6.331   3.918
  961SOL    HW2 3211   7.044   6.458   3.890
  962SOL     OW 3212   2.399   6.056   3.530
  962SOL    HW1 3213   2.332   5.992   3.554
  962SOL    HW2 3214   2.438   6.020   3.450
  963SOL     OW 3215   6.107   0.041   0.600
  963SOL    HW1 3216   6.149   7.262   0.616
  963SOL    HW2 3217   6.051   0.026   0.524
  964SOL     OW 3218   6.222   7.283   1.407
  964SOL    HW1 3219   6.210   7.275   1.502
  964SOL    HW2 3220   6.309   7.248   1.391
  965SOL     OW 3221   6.120   4.760   1.168
  965SOL    HW1 3222   6.127   4.664   1.171
  965SOL    HW2 3223   6.029   4.777   1.143
  966SOL     OW 3224   5.613   4.529   5.005
  966SOL    HW1 3225   5.686   4.532   4.943
  966SOL    HW2 3226   5.558   4.603   4.982
  967SOL     OW 3227   5.226   7.073   3.656
  967SOL    HW1 3228   5.296   7.011   3.675
  967SOL    HW2 3229   5.158   7.054   3.720
  968SOL     OW 3230   6.978   4.924   0.880
  968SOL    HW1 3231   7.021   5.005   0.909
  968SOL    HW2 3232   6.965   4.875   0.961
  969SOL     OW 3233   3.687   4.389   4.134
  969SOL    HW1 3234   3.662   4.433   4.215
  969SOL    HW2 3235   3.702   4.459   4.071
  970SOL     OW 3236   4.903   7.248   3.530
  970SOL    HW1 3237   4.896   7.279   3.620
  970SOL    HW2 3238   4.923   0.022   3.479
  971SOL     OW 3239   4.005   2.906   3.438
  971SOL    HW1 3240   3.957   2.925   3.358
  971SOL    HW2 3241   4.067   2.978   3.448
  972SOL     OW 3242   1.747   5.963   4.590
  972SOL    HW1 3243   1.753   5.908   4.511
  972SOL    HW2 3244   1.653   5.975   4.603
  973SOL     OW 3245   5.856   2.622   2.680
  973SOL    HW1 3246   5.869   2.536   2.638
  973SOL    HW2 3247   5.943   2.646   2.711
  974SOL     OW 3248   4.606   3.399   2.927
  974SOL    HW1 3249   4.687   3.350   2.917
  974SOL    HW2 3250   4.570   3.405   2.838
  975SOL     OW 3251   6.678   0.235   1.091
  975SOL    HW1 3252   6.759   0.249   1.141
  975SOL    HW2 3253   6.707   0.186   1.014
  976SOL     OW 3254   5.714   2.683   1.952
  976SOL    HW1 3255   5.710   2.743   2.026
  976SOL    HW2 3256   5.788   2.626   1.972
  977SOL     OW 3257   6.481   4.468   2.962
  977SOL    HW1 3258   6.516   4.392   3.010
  977SOL    HW2 3259   6.463   4.435   2.874
  978SOL     OW 3260   4.255   6.042   2.979
  978SOL    HW1 3261   4.240   6.079   3.066
  978SOL    HW2 3262   4.212   5.956   2.982
  979SOL     OW 3263   4.353   5.845   2.632
  979SOL    HW1 3264   4.435   5.829   2.587
  979SOL    HW2 3265   4.365   5.929   2.675
  980SOL     OW 3266   3.959   4.357   3.927
  980SOL    HW1 3267   3.897   4.321   3.863
  980SOL    HW2 3268   3.960   4.293   3.998
  981SOL     OW 3269   1.727   6.000   0.313
  981SOL    HW1 3270   1.701   6.073   0.258
  981SOL    HW2 3271   1.667   5.929   0.290
  982SOL     OW 3272   4.503   5.598   1.080
  982SOL    HW1 3273   4.520   5.562   0.993
  982SOL    HW2 3274   4.414   5.570   1.101
  983SOL     OW 3275   3.881   3.870   3.040
  983SOL    HW1 3276   3.967   3.842   3.007
  983SOL    HW2 3277   3.825   3.794   3.028
  984SOL     OW 3278   5.629   0.834   2.494
  984SOL    HW1 3279   5.715   0.838   2.453
  984SOL    HW2 3280   5.611   0.740   2.502
  985SOL     OW 3281   6.043   2.706   0.710
  985SOL    HW1 3282   5.992   2.760   0.649
  985SOL    HW2 3283   6.133   2.738   0.700
  986SOL     OW 3284   0.753   4.760   2.584
  986SOL    HW1 3285   0.727   4.827   2.520
  986SOL    HW2 3286   0.848   4.760   2.582
  987SOL     OW 3287   6.450   5.011   0.743
  987SOL    HW1 3288   6.541   5.007   0.772
  987SOL    HW2 3289   6.437   4.933   0.690
  988SOL     OW 3290   0.108   6.545   2.467
  988SOL    HW1 3291   0.095   6.588   2.552
  988SOL    HW2 3292   0.186   6.491   2.479
  989SOL     OW 3293   3.996   5.344   0.148
  989SOL    HW1 3294   4.036   5.382   0.226
  989SOL    HW2 3295   3.940   5.414   0.114
  990SOL     OW 3296   4.832   0.157   1.595
  990SOL    HW1 3297   4.880   0.191   1.520
  990SOL    HW2 3298   4.740   0.156   1.566
  991SOL     OW 3299   0.737   1.031   2.886
  991SOL    HW1 3300   0.760   1.037   2.794
  991SOL    HW2 3301   0.800   1.087   2.931
  992SOL     OW 3302   5.885   4.119   1.442
  992SOL    HW1 3303   5.931   4.118   1.357
  992SOL    HW2 3304   5.883   4.212   1.466
  993SOL     OW 3305   0.218   2.639   2.122
  993SOL    HW1 3306   0.254   2.714   2.169
  993SOL    HW2 3307   0.293   2.580   2.111
  994SOL     OW 3308   3.181   0.044   3.874
  994SOL    HW1 3309   3.144   0.105   3.937
  994SOL    HW2 3310   3.274   0.065   3.872
  995SOL     OW 3311   5.687   1.023   2.073
  995SOL    HW1 3312   5.627   0.989   2.006
  995SOL    HW2 3313   5.641   1.010   2.155
  996SOL     OW 3314   5.400   4.474   2.702
  996SOL    HW1 3315   5.428   4.558   2.665
  996SOL    HW2 3316   5.396   4.414   2.628
  997SOL     OW 3317   5.303   4.481   1.377
  997SOL    HW1 3318   5.395   4.473   1.353
  997SOL    HW2 3319   5.263   4.531   1.306
  998SOL     OW 3320   5.294   3.904   3.248
  998SOL    HW1 3321   5.313   3.916   3.155
  998SOL    HW2 3322   5.328   3.983   3.290
  999SOL     OW 3323   5.098   3.363   1.897
  999SOL    HW1 3324   5.103   3.267   1.900
  999SOL    HW2 3325   5.019   3.381   1.845
 1000SOL     OW 3326   7.236   4.948   3.171
 1000SOL    HW1 3327   7.251   5.002   3.248
 1000SOL    HW2 3328   7.143   4.958   3.152
 1001SOL     OW 3329   4.716   0.072   2.700
 1001SOL    HW1 3330   4.799   0.116   2.718
 1001SOL    HW2 3331   4.741   7.295   2.658
 1002SOL     OW 3332   7.194   5.565   2.577
 1002SOL    HW1 3333   7.137   5.566   2.654
 1002SOL    HW2 3334   7.179   5.479   2.538
 1003SOL     OW 3335   1.578   2.602   5.074
 1003SOL    HW1 3336   1.556   2.579   5.164
 1003SOL    HW2 3337   1.520   2.675   5.053
 1004SOL     OW 3338   7.291   5.052   3.885
 1004SOL    HW1 3339   7.301   5.113   3.958
 1004SOL    HW2 3340   7.253   4.973   3.924
 1005SOL     OW 3341   3.874   5.242   1.644
 1005SOL    HW1 3342   3.818   5.259   1.568
 1005SOL    HW2 3343   3.939   5.312   1.643
 1006SOL     OW 3344   6.603   4.254   3.088
 1006SOL    HW1 3345   6.639   4.265   3.177
 1006SOL    HW2 3346   6.677   4.220   3.037
 1007SOL     OW 3347   3.402   0.618   3.379
 1007SOL    HW1 3348   3.451   0.661   3.309
 1007SOL    HW2 3349   3.323   0.671   3.389
 1008SOL     OW 3350   6.936   3.737   0.452
 1008SOL    HW1 3351   7.014   3.693   0.417
 1008SOL    HW2 3352   6.905   3.679   0.521
 1009SOL     OW 3353   5.514   4.246   4.834
 1009SOL    HW1 3354   5.515   4.192   4.913
 1009SOL    HW2 3355   5.508   4.336   4.866
 1010SOL     OW 3356   4.562   7.053   2.469
 1010SOL    HW1 3357   4.641   7.074   2.517
 1010SOL    HW2 3358   4.499   7.121   2.493
 1011SOL     OW 3359   2.095   0.456   1.129
 1011SOL    HW1 3360   2.170   0.506   1.097
 1011SOL    HW2 3361   2.127   0.366   1.135
 1012SOL     OW 3362   6.155   5.675   3.833
 1012SOL    HW1 3363   6.063   5.695   3.817
 1012SOL    HW2 3364   6.153   5.607   3.901
 1013SOL     OW 3365   5.530   3.863   2.461
 1013SOL    HW1 3366   5.615   3.878   2.503
 1013SOL    HW2 3367   5.536   3.775   2.425
 1014SOL     OW 3368   4.185   0.710   2.754
 1014SOL    HW1 3369   4.242   0.634   2.753
 1014SOL    HW2 3370   4.149   0.715   2.666
 1015SOL     OW 3371   5.046   0.209   1.765
 1015SOL    HW1 3372   5.043   0.302   1.788
 1015SOL    HW2 3373   4.970   0.196   1.709
 1016SOL     OW 3374   5.272   1.443   2.538
 1016SOL    HW1 3375   5.304   1.353   2.543
 1016SOL    HW2 3376   5.177   1.434   2.529
 1017SOL     OW 3377   3.528   2.941   4.824
 1017SOL    HW1 3378   3.604   2.883   4.826
 1017SOL    HW2 3379   3.523   2.971   4.733
 1018SOL     OW 3380   4.854   5.679   1.102
 1018SOL    HW1 3381   4.775   5.734   1.105
 1018SOL    HW2 3382   4.822   5.592   1.082
 1019SOL     OW 3383   5.079   4.151   2.522
 1019SOL    HW1 3384   5.060   4.065   2.486
 1019SOL    HW2 3385   5.105   4.204   2.447
 1020SOL     OW 3386   5.464   3.280   3.230
 1020SOL    HW1 3387   5.444   3.372   3.216
 1020SOL    HW2 3388   5.516   3.278   3.310
 1021SOL     OW 3389   7.195   3.355   4.365
 1021SOL    HW1 3390   7.278   3.387   4.400
 1021SOL    HW2 3391   7.201   3.372   4.271
 1022SOL     OW 3392   6.548   4.044   1.376
 1022SOL    HW1 3393   6.581   3.995   1.301
 1022SOL    HW2 3394   6.571   3.990   1.452
 1023SOL     OW 3395   5.795   1.808   1.797
 1023SOL    HW1 3396   5.712   1.805   1.749
 1023SOL    HW2 3397   5.837   1.725   1.778
 1024SOL     OW 3398   2.640   1.818   1.610
 1024SOL    HW1 3399   2.664   1.809   1.518
 1024SOL    HW2 3400   2.544   1.815   1.611
 1025SOL     OW 3401   0.877   1.930   3.997
 1025SOL    HW1 3402   0.896   1.888   4.081
 1025SOL    HW2 3403   0.949   1.903   3.940
 1026SOL     OW 3404   3.152   4.175   2.031
 1026SOL    HW1 3405   3.212   4.244   2.060
 1026SOL    HW2 3406   3.163   4.105   2.096
 1027SOL     OW 3407   5.603   1.760   2.333
 1027SOL    HW1 3408   5.561   1.799   2.410
 1027SOL    HW2 3409   5.586   1.823   2.263
 1028SOL     OW 3410   4.206   2.735   2.131
 1028SOL    HW1 3411   4.178   2.785   2.054
 1028SOL    HW2 3412   4.176   2.788   2.205
 1029SOL     OW 3413   3.598   3.811   4.888
 1029SOL    HW1 3414   3.575   3.730   4.932
 1029SOL    HW2 3415   3.689   3.799   4.860
 1030SOL     OW 3416   3.305   2.226   5.024
 1030SOL    HW1 3417   3.397   2.233   5.049
 1030SOL    HW2 3418   3.304   2.246   4.931
 1031SOL     OW 3419   4.493   4.678   1.407
 1031SOL    HW1 3420   4.479   4.591   1.369
 1031SOL    HW2 3421   4.424   4.732   1.369
 1032SOL     OW 3422   4.586   6.997   2.890
 1032SOL    HW1 3423   4.539   7.065   2.841
 1032SOL    HW2 3424   4.664   6.981   2.838
 1033SOL     OW 3425   5.468   6.474   4.277
 1033SOL    HW1 3426   5.549   6.446   4.235
 1033SOL    HW2 3427   5.492   6.555   4.322
 1034SOL     OW 3428   7.186   5.770   2.390
 1034SOL    HW1 3429   7.247   5.723   2.333
 1034SOL    HW2 3430   7.175   5.711   2.465
 1035SOL     OW 3431   3.600   4.709   4.811
 1035SOL    HW1 3432   3.687   4.679   4.838
 1035SOL    HW2 3433   3.605   4.712   4.715
 1036SOL     OW 3434   6.753   3.990   2.349
 1036SOL    HW1 3435   6.689   4.018   2.414
 1036SOL    HW2 3436   6.709   3.919   2.301
 1037SOL     OW 3437   4.530   6.454   1.313
 1037SOL    HW1 3438   4.508   6.540   1.279
 1037SOL    HW2 3439   4.446   6.417   1.342
 1038SOL     OW 3440   6.822   4.076   1.853
 1038SOL    HW1 3441   6.886   4.050   1.787
 1038SOL    HW2 3442   6.756   4.007   1.852
 1039SOL     OW 3443   4.618   6.330   0.328
 1039SOL    HW1 3444   4.545   6.319   0.388
 1039SOL    HW2 3445   4.578   6.332   0.241
 1040SOL     OW 3446   5.344   7.172   4.526
 1040SOL    HW1 3447   5.384   7.245   4.574
 1040SOL    HW2 3448   5.295   7.124   4.592
 1041SOL     OW 3449   3.708   6.620   0.346
 1041SOL    HW1 3450   3.761   6.631   0.425
 1041SOL    HW2 3451   3.648   6.695   0.347
 1042SOL     OW 3452   0.157   4.871   2.307
 1042SOL    HW1 3453   0.249   4.861   2.330
 1042SOL    HW2 3454   0.111   4.874   2.391
 1043SOL     OW 3455   4.243   0.875   1.590
 1043SOL    HW1 3456   4.240   0.820   1.668
 1043SOL    HW2 3457   4.322   0.928   1.600
 1044SOL     OW 3458   3.426   5.136   3.048
 1044SOL    HW1 3459   3.379   5.208   3.090
 1044SOL    HW2 3460   3.508   5.174   3.019
 1045SOL     OW 3461   5.082   4.343   4.259
 1045SOL    HW1 3462   5.173   4.317   4.245
 1045SOL    HW2 3463   5.064   4.320   4.350
 1046SOL     OW 3464   5.248   0.004   3.515
 1046SOL    HW1 3465   5.243   7.227   3.563
 1046SOL    HW2 3466   5.205   0.068   3.573
 1047SOL     OW 3467   5.972   6.947   1.645
 1047SOL    HW1 3468   5.994   6.991   1.727
 1047SOL    HW2 3469   5.880   6.966   1.632
 1048SOL     OW 3470   5.249   3.972   4.110
 1048SOL    HW1 3471   5.175   4.008   4.061
 1048SOL    HW2 3472   5.323   3.977   4.049
 1049SOL     OW 3473   3.236   5.207   0.634
 1049SOL    HW1 3474   3.220   5.256   0.715
 1049SOL    HW2 3475   3.148   5.186   0.601
 1050SOL     OW 3476   4.985   5.387   0.763
 1050SOL    HW1 3477   5.058   5.407   0.821
 1050SOL    HW2 3478   4.937   5.318   0.807
 1051SOL     OW 3479   4.214   2.277   2.961
 1051SOL    HW1 3480   4.300   2.308   2.990
 1051SOL    HW2 3481   4.154   2.348   2.983
 1052SOL     OW 3482   2.770   5.128   2.236
 1052SOL    HW1 3483   2.827   5.051   2.244
 1052SOL    HW2 3484   2.694   5.107   2.291
 1053SOL     OW 3485   3.023   6.098   0.521
 1053SOL    HW1 3486   3.043   6.105   0.427
 1053SOL    HW2 3487   3.010   6.004   0.534
 1054SOL     OW 3488   5.182   4.648   0.555
 1054SOL    HW1 3489   5.278   4.648   0.563
 1054SOL    HW2 3490   5.154   4.724   0.604
 1055SOL     OW 3491   5.494   4.258   3.831
 1055SOL    HW1 3492   5.573   4.244   3.780
 1055SOL    HW2 3493   5.450   4.332   3.788
 1056SOL     OW 3494   3.472   3.802   4.417
 1056SOL    HW1 3495   3.456   3.814   4.510
 1056SOL    HW2 3496   3.501   3.888   4.386
 1057SOL     OW 3497   6.563   5.031   1.328
 1057SOL    HW1 3498   6.582   5.020   1.421
 1057SOL    HW2 3499   6.483   4.980   1.314
 1058SOL     OW 3500   2.865   3.699   3.621
 1058SOL    HW1 3501   2.808   3.626   3.647
 1058SOL    HW2 3502   2.822   3.736   3.543
 1059SOL     OW 3503   6.855   2.894   2.669
 1059SOL    HW1 3504   6.890   2.833   2.604
 1059SOL    HW2 3505   6.817   2.838   2.736
 1060SOL     OW 3506   6.216   0.155   3.172
 1060SOL    HW1 3507   6.180   0.244   3.165
 1060SOL    HW2 3508   6.140   0.100   3.189
 1061SOL     OW 3509   3.954   7.171   1.218
 1061SOL    HW1 3510   3.962   7.198   1.127
 1061SOL    HW2 3511   4.044   7.152   1.245
 1062SOL     OW 3512   5.049   4.067   0.872
 1062SOL    HW1 3513   5.011   4.138   0.821
 1062SOL    HW2 3514   4.978   4.039   0.931
 1063SOL     OW 3515   3.831   4.632   3.569
 1063SOL    HW1 3516   3.738   4.607   3.565
 1063SOL    HW2 3517   3.866   4.607   3.484
 1064SOL     OW 3518   5.147   0.901   1.697
 1064SOL    HW1 3519   5.186   0.957   1.765
 1064SOL    HW2 3520   5.221   0.877   1.641
 1065SOL     OW 3521   6.147   3.839   2.898
 1065SOL    HW1 3522   6.135   3.909   2.834
 1065SOL    HW2 3523   6.133   3.758   2.848
 1066SOL     OW 3524   3.922   3.483   3.875
 1066SOL    HW1 3525   3.829   3.461   3.875
 1066SOL    HW2 3526   3.962   3.420   3.814
 1067SOL     OW 3527   6.332   7.080   2.658
 1067SOL    HW1 3528   6.262   7.136   2.693
 1067SOL    HW2 3529   6.326   7.090   2.563
 1068SOL     OW 3530   0.767   1.504   2.733
 1068SOL    HW1 3531   0.790   1.592   2.762
 1068SOL    HW2 3532   0.846   1.452   2.751
 1069SOL     OW 3533   2.801   5.497   2.576
 1069SOL    HW1 3534   2.740   5.445   2.523
 1069SOL    HW2 3535   2.857   5.540   2.511
 1070SOL     OW 3536   4.220   7.107   1.246
 1070SOL    HW1 3537   4.270   7.072   1.320
 1070SOL    HW2 3538   4.239   7.201   1.248
 1071SOL     OW 3539   6.163   5.447   3.424
 1071SOL    HW1 3540   6.067   5.445   3.423
 1071SOL    HW2 3541   6.188   5.361   3.457
 1072SOL     OW 3542   3.827   6.391   1.230
 1072SOL    HW1 3543   3.873   6.359   1.152
 1072SOL    HW2 3544   3.756   6.445   1.194
 1073SOL     OW 3545   3.770   1.440   3.439
 1073SOL    HW1 3546   3.832   1.366   3.439
 1073SOL    HW2 3547   3.695   1.408   3.489
 1074SOL     OW 3548   0.488   6.462   4.381
 1074SOL    HW1 3549   0.548   6.496   4.448
 1074SOL    HW2 3550   0.493   6.526   4.310
 1075SOL     OW 3551   3.686   4.229   4.495
 1075SOL    HW1 3552   3.681   4.209   4.588
 1075SOL    HW2 3553   3.631   4.162   4.453
 1076SOL     OW 3554   5.748   3.218   3.059
 1076SOL    HW1 3555   5.677   3.208   2.995
 1076SOL    HW2 3556   5.743   3.139   3.113
 1077SOL     OW 3557   3.253   6.911   3.172
 1077SOL    HW1 3558   3.338   6.919   3.129
 1077SOL    HW2 3559   3.269   6.932   3.264
 1078SOL     OW 3560   3.161   5.347   1.781
 1078SOL    HW1 3561   3.190   5.436   1.760
 1078SOL    HW2 3562   3.192   5.332   1.870
 1079SOL     OW 3563   6.367   5.261   1.853
 1079SOL    HW1 3564   6.442   5.313   1.825
 1079SOL    HW2 3565   6.365   5.271   1.948
 1080SOL     OW 3566   2.772   3.141   3.180
 1080SOL    HW1 3567   2.782   3.223   3.130
 1080SOL    HW2 3568   2.811   3.160   3.265
 1081SOL     OW 3569   5.493   0.181   1.229
 1081SOL    HW1 3570   5.586   0.202   1.237
 1081SOL    HW2 3571   5.490   0.116   1.158
 1082SOL     OW 3572   5.176   5.497   1.290
 1082SOL    HW1 3573   5.255   5.522   1.338
 1082SOL    HW2 3574   5.122   5.576   1.289
 1083SOL     OW 3575   3.046   6.987   3.003
 1083SOL    HW1 3576   3.111   6.955   3.066
 1083SOL    HW2 3577   3.078   7.074   2.977
 1084SOL     OW 3578   6.232   2.043   0.920
 1084SOL    HW1 3579   6.261   1.960   0.959
 1084SOL    HW2 3580   6.236   2.028   0.825
 1085SOL     OW 3581   6.557   6.349   4.486
 1085SOL    HW1 3582   6.535   6.256   4.492
 1085SOL    HW2 3583   6.540   6.383   4.573
 1086SOL     OW 3584   2.847   3.437   1.642
 1086SOL    HW1 3585   2.892   3.520   1.626
 1086SOL    HW2 3586   2.910   3.384   1.690
 1087SOL     OW 3587   0.153   1.962   0.214
 1087SOL    HW1 3588   0.117   1.943   0.300
 1087SOL    HW2 3589   0.247   1.969   0.228
 1088SOL     OW 3590   5.481   4.724   2.621
 1088SOL    HW1 3591   5.576   4.725   2.637
 1088SOL    HW2 3592   5.458   4.816   2.612
 1089SOL     OW 3593   5.295   3.866   2.304
 1089SOL    HW1 3594   5.308   3.937   2.241
 1089SOL    HW2 3595   5.368   3.873   2.365
 1090SOL     OW 3596   1.014   1.632   0.470
 1090SOL    HW1 3597   1.074   1.637   0.545
 1090SOL    HW2 3598   0.958   1.557   0.490
 1091SOL     OW 3599   4.375   2.948   1.228
 1091SOL    HW1 3600   4.344   2.892   1.156
 1091SOL    HW2 3601   4.466   2.966   1.206
 1092SOL     OW 3602   5.181   0.406   4.478
 1092SOL    HW1 3603   5.211   0.460   4.550
 1092SOL    HW2 3604   5.211   0.451   4.399
 1093SOL     OW 3605   6.696   4.939   1.103
 1093SOL    HW1 3606   6.669   4.975   1.188
 1093SOL    HW2 3607   6.779   4.894   1.121
 1094SOL     OW 3608   0.807   6.805   2.698
 1094SOL    HW1 3609   0.879   6.868   2.692
 1094SOL    HW2 3610   0.747   6.832   2.629
 1095SOL     OW 3611   1.632   1.312   4.695
 1095SOL    HW1 3612   1.620   1.405   4.675
 1095SOL    HW2 3613   1.686   1.278   4.623
 1096SOL     OW 3614   2.665   6.694   3.340
 1096SOL    HW1 3615   2.599   6.720   3.405
 1096SOL    HW2 3616   2.631   6.613   3.302
 1097SOL     OW 3617   6.060   7.203   3.560
 1097SOL    HW1 3618   6.124   7.274   3.574
 1097SOL    HW2 3619   5.981   7.235   3.604
 1098SOL     OW 3620   2.558   6.800   2.579
 1098SOL    HW1 3621   2.646   6.829   2.554
 1098SOL    HW2 3622   2.555   6.813   2.674
 1099SOL     OW 3623   0.334   3.223   3.400
 1099SOL    HW1 3624   0.256   3.278   3.396
 1099SOL    HW2 3625   0.322   3.168   3.477
 1100SOL     OW 3626   6.230   0.690   1.988
 1100SOL    HW1 3627   6.143   0.681   1.949
 1100SOL    HW2 3628   6.218   0.663   2.079
 1101SOL     OW 3629   4.282   6.111   4.334
 1101SOL    HW1 3630   4.200   6.068   4.356
 1101SOL    HW2 3631   4.349   6.060   4.378
 1102SOL     OW 3632   6.903   7.000   0.322
 1102SOL    HW1 3633   6.895   6.906   0.334
 1102SOL    HW2 3634   6.868   7.017   0.235
 1103SOL     OW 3635   6.452   3.081   1.882
 1103SOL    HW1 3636   6.419   3.125   1.804
 1103SOL    HW2 3637   6.381   3.089   1.946
 1104SOL     OW 3638   4.097   3.818   4.412
 1104SOL    HW1 3639   4.157   3.788   4.480
 1104SOL    HW2 3640   4.025   3.755   4.413
 1105SOL     OW 3641   5.625   3.171   2.578
 1105SOL    HW1 3642   5.550   3.143   2.526
 1105SOL    HW2 3643   5.694   3.108   2.555
 1106SOL     OW 3644   0.246   4.550   2.379
 1106SOL    HW1 3645   0.150   4.541   2.375
 1106SOL    HW2 3646   0.262   4.588   2.465
 1107SOL     OW 3647   5.335   1.009   2.751
 1107SOL    HW1 3648   5.371   0.921   2.740
 1107SOL    HW2 3649   5.328   1.021   2.846
 1108SOL     OW 3650   3.695   3.992   3.409
 1108SOL    HW1 3651   3.772   3.998   3.354
 1108SOL    HW2 3652   3.680   3.898   3.420
 1109SOL     OW 3653   4.733   3.332   1.969
 1109SOL    HW1 3654   4.788   3.366   1.898
 1109SOL    HW2 3655   4.644   3.340   1.935
 1110SOL     OW 3656   6.283   1.574   2.895
 1110SOL    HW1 3657   6.277   1.562   2.990
 1110SOL    HW2 3658   6.377   1.577   2.876
 1111SOL     OW 3659   6.583   0.154   2.569
 1111SOL    HW1 3660   6.513   0.204   2.528
 1111SOL    HW2 3661   6.583   0.182   2.660
 1112SOL     OW 3662   7.185   0.504   4.966
 1112SOL    HW1 3663   7.238   0.429   4.938
 1112SOL    HW2 3664   7.100   0.490   4.924
 1113SOL     OW 3665   0.797   6.784   3.994
 1113SOL    HW1 3666   0.718   6.736   3.971
 1113SOL    HW2 3667   0.766   6.855   4.051
 1114SOL     OW 3668   7.215   0.406   1.535
 1114SOL    HW1 3669   7.159   0.481   1.514
 1114SOL    HW2 3670   7.156   0.345   1.580
 1115SOL     OW 3671   6.585   2.956   4.990
 1115SOL    HW1 3672   6.630   3.022   4.938
 1115SOL    HW2 3673   6.551   3.003   5.066
 1116SOL     OW 3674   7.254   5.974   2.871
 1116SOL    HW1 3675   7.298   5.961   2.954
 1116SOL    HW2 3676   0.019   5.973   2.806
 1117SOL     OW 3677   0.642   6.309   3.183
 1117SOL    HW1 3678   0.649   6.308   3.087
 1117SOL    HW2 3679   0.733   6.299   3.213
 1118SOL     OW 3680   0.799   1.627   4.568
 1118SOL    HW1 3681   0.811   1.589   4.655
 1118SOL    HW2 3682   0.874   1.685   4.556
 1119SOL     OW 3683   3.469   4.973   0.907
 1119SOL    HW1 3684   3.470   4.889   0.862
 1119SOL    HW2 3685   3.541   4.968   0.969
 1120SOL     OW 3686   4.866   4.353   0.436
 1120SOL    HW1 3687   4.916   4.277   0.464
 1120SOL    HW2 3688   4.825   4.326   0.354
 1121SOL     OW 3689   5.146   2.625   3.293
 1121SOL    HW1 3690   5.113   2.581   3.371
 1121SOL    HW2 3691   5.129   2.718   3.309
 1122SOL     OW 3692   5.201   4.778   4.309
 1122SOL    HW1 3693   5.197   4.847   4.242
 1122SOL    HW2 3694   5.281   4.729   4.288
 1123SOL     OW 3695   2.925   4.305   2.107
 1123SOL    HW1 3696   2.940   4.300   2.201
 1123SOL    HW2 3697   2.997   4.256   2.068
 1124SOL     OW 3698   0.849   0.530   0.608
 1124SOL    HW1 3699   0.825   0.586   0.682
 1124SOL    HW2 3700   0.765   0.497   0.575
 1125SOL     OW 3701   2.116   4.838   0.216
 1125SOL    HW1 3702   2.128   4.797   0.130
 1125SOL    HW2 3703   2.038   4.797   0.252
 1126SOL     OW 3704   1.944   1.693   3.225
 1126SOL    HW1 3705   1.862   1.724   3.263
 1126SOL    HW2 3706   1.966   1.758   3.158
 1127SOL     OW 3707   5.183   2.440   1.583
 1127SOL    HW1 3708   5.173   2.533   1.604
 1127SOL    HW2 3709   5.129   2.395   1.647
 1128SOL     OW 3710   4.063   5.441   1.602
 1128SOL    HW1 3711   4.050   5.516   1.544
 1128SOL    HW2 3712   4.137   5.394   1.564
 1129SOL     OW 3713   6.111   3.700   2.194
 1129SOL    HW1 3714   6.205   3.720   2.199
 1129SOL    HW2 3715   6.069   3.767   2.248
 1130SOL     OW 3716   2.238   2.185   4.824
 1130SOL    HW1 3717   2.277   2.106   4.862
 1130SOL    HW2 3718   2.277   2.257   4.874
 1131SOL     OW 3719   4.945   3.884   3.426
 1131SOL    HW1 3720   4.979   3.842   3.347
 1131SOL    HW2 3721   5.005   3.957   3.443
 1132SOL     OW 3722   4.847   2.062   2.583
 1132SOL    HW1 3723   4.896   2.132   2.625
 1132SOL    HW2 3724   4.806   2.014   2.655
 1133SOL     OW 3725   4.108   5.801   3.014
 1133SOL    HW1 3726   4.069   5.714   3.020
 1133SOL    HW2 3727   4.092   5.840   3.100
 1134SOL     OW 3728   3.857   6.857   2.265
 1134SOL    HW1 3729   3.793   6.841   2.335
 1134SOL    HW2 3730   3.863   6.773   2.219
 1135SOL     OW 3731   2.373   0.398   0.297
 1135SOL    HW1 3732   2.384   0.338   0.223
 1135SOL    HW2 3733   2.362   0.340   0.373
 1136SOL     OW 3734   2.614   4.588   4.042
 1136SOL    HW1 3735   2.615   4.556   4.132
 1136SOL    HW2 3736   2.556   4.527   3.995
 1137SOL     OW 3737   1.103   3.690   1.853
 1137SOL    HW1 3738   1.023   3.679   1.802
 1137SOL    HW2 3739   1.077   3.743   1.928
 1138SOL     OW 3740   4.779   3.905   3.646
 1138SOL    HW1 3741   4.711   3.967   3.618
 1138SOL    HW2 3742   4.842   3.905   3.574
 1139SOL     OW 3743   4.438   1.621   4.642
 1139SOL    HW1 3744   4.442   1.622   4.738
 1139SOL    HW2 3745   4.524   1.590   4.615
 1140SOL     OW 3746   6.375   1.331   3.574
 1140SOL    HW1 3747   6.395   1.424   3.565
 1140SOL    HW2 3748   6.334   1.323   3.661
 1141SOL     OW 3749   2.934   3.957   0.723
 1141SOL    HW1 3750   2.854   3.982   0.677
 1141SOL    HW2 3751   2.921   3.866   0.747
 1142SOL     OW 3752   3.005   6.907   1.983
 1142SOL    HW1 3753   2.961   6.940   1.905
 1142SOL    HW2 3754   3.027   6.816   1.962
 1143SOL     OW 3755   6.698   4.284   4.785
 1143SOL    HW1 3756   6.786   4.268   4.751
 1143SOL    HW2 3757   6.680   4.375   4.762
 1144SOL     OW 3758   5.106   2.850   3.776
 1144SOL    HW1 3759   5.127   2.902   3.853
 1144SOL    HW2 3760   5.158   2.770   3.786
 1145SOL     OW 3761   3.990   1.458   2.964
 1145SOL    HW1 3762   4.077   1.429   2.938
 1145SOL    HW2 3763   3.954   1.501   2.886
 1146SOL     OW 3764   5.288   2.769   4.489
 1146SOL    HW1 3765   5.294   2.702   4.558
 1146SOL    HW2 3766   5.299   2.852   4.535
 1147SOL     OW 3767   5.827   4.137   4.173
 1147SOL    HW1 3768   5.877   4.137   4.092
 1147SOL    HW2 3769   5.743   4.175   4.150
 1148SOL     OW 3770   1.396   6.908   0.140
 1148SOL    HW1 3771   1.403   6.929   0.233
 1148SOL    HW2 3772   1.485   6.916   0.106
 1149SOL     OW 3773   5.960   0.698   1.896
 1149SOL    HW1 3774   5.882   0.646   1.880
 1149SOL    HW2 3775   5.955   0.770   1.833
 1150SOL     OW 3776   3.125   6.226   2.408
 1150SOL    HW1 3777   3.106   6.145   2.362
 1150SOL    HW2 3778   3.056   6.286   2.380
 1151SOL     OW 3779   6.230   2.867   3.356
 1151SOL    HW1 3780   6.296   2.915   3.306
 1151SOL    HW2 3781   6.150   2.874   3.305
 1152SOL     OW 3782   6.126   4.490   0.893
 1152SOL    HW1 3783   6.090   4.474   0.806
 1152SOL    HW2 3784   6.186   4.563   0.881
 1153SOL     OW 3785   0.342   4.024   2.256
 1153SOL    HW1 3786   0.285   4.095   2.228
 1153SOL    HW2 3787   0.286   3.946   2.251
 1154SOL     OW 3788   3.104   3.607   1.402
 1154SOL    HW1 3789   3.083   3.633   1.492
 1154SOL    HW2 3790   3.073   3.517   1.395
 1155SOL     OW 3791   5.879   0.839   2.392
 1155SOL    HW1 3792   5.918   0.756   2.420
 1155SOL    HW2 3793   5.899   0.844   2.298
 1156SOL     OW 3794   7.300   1.262   0.495
 1156SOL    HW1 3795   7.296   1.321   0.571
 1156SOL    HW2 3796   7.238   1.299   0.433
 1157SOL     OW 3797   2.941   5.339   1.616
 1157SOL    HW1 3798   2.975   5.351   1.527
 1157SOL    HW2 3799   3.019   5.331   1.671
 1158SOL     OW 3800   0.226   1.119   0.463
 1158SOL    HW1 3801   0.297   1.167   0.506
 1158SOL    HW2 3802   0.147   1.171   0.481
 1159SOL     OW 3803   3.996   2.534   1.637
 1159SOL    HW1 3804   4.008   2.629   1.640
 1159SOL    HW2 3805   4.082   2.499   1.660
 1160SOL     OW 3806   5.432   4.974   0.548
 1160SOL    HW1 3807   5.414   4.951   0.639
 1160SOL    HW2 3808   5.441   5.069   0.550
 1161SOL     OW 3809   6.450   0.070   3.027
 1161SOL    HW1 3810   6.364   0.101   3.057
 1161SOL    HW2 3811   6.497   0.049   3.108
 1162SOL     OW 3812   4.519   2.648   3.151
 1162SOL    HW1 3813   4.503   2.639   3.245
 1162SOL    HW2 3814   4.552   2.737   3.141
 1163SOL     OW 3815   5.973   6.910   3.775
 1163SOL    HW1 3816   5.915   6.834   3.784
 1163SOL    HW2 3817   5.987   6.919   3.681
 1164SOL     OW 3818   4.072   1.833   4.758
 1164SOL    HW1 3819   4.141   1.836   4.692
 1164SOL    HW2 3820   3.995   1.868   4.714
 1165SOL     OW 3821   0.948   1.439   2.296
 1165SOL    HW1 3822   1.023   1.492   2.268
 1165SOL    HW2 3823   0.899   1.496   2.355
 1166SOL     OW 3824   5.788   3.866   2.568
 1166SOL    HW1 3825   5.745   3.852   2.652
 1166SOL    HW2 3826   5.844   3.942   2.582
 1167SOL     OW 3827   3.848   5.128   1.994
 1167SOL    HW1 3828   3.860   5.047   2.044
 1167SOL    HW2 3829   3.864   5.198   2.057
 1168SOL     OW 3830   5.825   0.393   3.581
 1168SOL    HW1 3831   5.890   0.446   3.628
 1168SOL    HW2 3832   5.877   0.328   3.533
 1169SOL     OW 3833   3.311   5.836   2.753
 1169SOL    HW1 3834   3.355   5.880   2.825
 1169SOL    HW2 3835   3.219   5.860   2.763
 1170SOL     OW 3836   4.191   6.099   3.248
 1170SOL    HW1 3837   4.267   6.074   3.300
 1170SOL    HW2 3838   4.131   6.025   3.256
 1171SOL     OW 3839   4.589   1.572   1.583
 1171SOL    HW1 3840   4.597   1.662   1.550
 1171SOL    HW2 3841   4.663   1.525   1.543
 1172SOL     OW 3842   7.121   0.635   4.077
 1172SOL    HW1 3843   7.212   0.617   4.100
 1172SOL    HW2 3844   7.077   0.644   4.162
 1173SOL     OW 3845   3.223   5.148   1.602
 1173SOL    HW1 3846   3.198   5.197   1.680
 1173SOL    HW2 3847   3.239   5.059   1.634
 1174SOL     OW 3848   4.391   6.127   1.671
 1174SOL    HW1 3849   4.392   6.101   1.579
 1174SOL    HW2 3850   4.357   6.217   1.670
 1175SOL     OW 3851   4.421   5.927   3.908
 1175SOL    HW1 3852   4.348   5.965   3.959
 1175SOL    HW2 3853   4.492   5.991   3.918
 1176SOL     OW 3854   6.709   0.005   4.904
 1176SOL    HW1 3855   6.666   0.052   4.976
 1176SOL    HW2 3856   6.661   7.227   4.898
 1177SOL     OW 3857   7.288   1.437   0.723
 1177SOL    HW1 3858   0.046   1.474   0.785
 1177SOL    HW2 3859   7.241   1.370   0.773
 1178SOL     OW 3860   6.267   5.542   1.239
 1178SOL    HW1 3861   6.296   5.596   1.165
 1178SOL    HW2 3862   6.348   5.521   1.286
 1179SOL     OW 3863   1.094   0.908   0.618
 1179SOL    HW1 3864   1.101   0.854   0.697
 1179SOL    HW2 3865   1.000   0.910   0.600
 1180SOL     OW 3866   6.535   1.236   2.052
 1180SOL    HW1 3867   6.457   1.262   2.002
 1180SOL    HW2 3868   6.500   1.186   2.125
 1181SOL     OW 3869   4.509   0.356   3.297
 1181SOL    HW1 3870   4.455   0.401   3.233
 1181SOL    HW2 3871   4.555   0.289   3.246
 1182SOL     OW 3872   3.109   1.471   3.400
 1182SOL    HW1 3873   3.054   1.531   3.450
 1182SOL    HW2 3874   3.182   1.525   3.370
 1183SOL     OW 3875   2.822   4.126   2.854
 1183SOL    HW1 3876   2.727   4.127   2.866
 1183SOL    HW2 3877   2.838   4.059   2.787
 1184SOL     OW 3878   5.659   2.505   1.353
 1184SOL    HW1 3879   5.631   2.534   1.266
 1184SOL    HW2 3880   5.578   2.495   1.403
 1185SOL     OW 3881   3.001   6.755   2.854
 1185SOL    HW1 3882   3.013   6.775   2.761
 1185SOL    HW2 3883   3.021   6.837   2.899
 1186SOL     OW 3884   4.744   0.287   0.251
 1186SOL    HW1 3885   4.735   0.341   0.330
 1186SOL    HW2 3886   4.808   0.220   0.275
 1187SOL     OW 3887   0.381   1.873   4.941
 1187SOL    HW1 3888   0.459   1.908   4.899
 1187SOL    HW2 3889   0.411   1.797   4.990
 1188SOL     OW 3890   3.607   0.311   1.720
 1188SOL    HW1 3891   3.546   0.307   1.646
 1188SOL    HW2 3892   3.653   0.394   1.709
 1189SOL     OW 3893   5.576   3.173   2.851
 1189SOL    HW1 3894   5.484   3.151   2.841
 1189SOL    HW2 3895   5.609   3.183   2.762
 1190SOL     OW 3896   0.685   1.259   4.266
 1190SOL    HW1 3897   0.717   1.349   4.276
 1190SOL    HW2 3898   0.763   1.205   4.274
 1191SOL     OW 3899   0.398   0.310   1.644
 1191SOL    HW1 3900   0.321   0.256   1.630
 1191SOL    HW2 3901   0.469   0.248   1.659
 1192SOL     OW 3902   6.477   6.721   4.633
 1192SOL    HW1 3903   6.410   6.699   4.569
 1192SOL    HW2 3904   6.551   6.752   4.580
 1193SOL     OW 3905   5.369   4.005   3.649
 1193SOL    HW1 3906   5.363   3.910   3.641
 1193SOL    HW2 3907   5.381   4.036   3.559
 1194SOL     OW 3908   4.719   5.397   1.314
 1194SOL    HW1 3909   4.742   5.418   1.223
 1194SOL    HW2 3910   4.683   5.308   1.309
 1195SOL     OW 3911   5.420   2.078   2.843
 1195SOL    HW1 3912   5.501   2.128   2.851
 1195SOL    HW2 3913   5.408   2.038   2.929
 1196SOL     OW 3914   2.477   1.326   0.013
 1196SOL    HW1 3915   2.571   1.321   0.027
 1196SOL    HW2 3916   2.447   1.235   0.020
 1197SOL     OW 3917   6.038   3.513   3.025
 1197SOL    HW1 3918   6.059   3.531   2.933
 1197SOL    HW2 3919   6.016   3.599   3.061
 1198SOL     OW 3920   4.309   3.090   2.335
 1198SOL    HW1 3921   4.303   3.163   2.273
 1198SOL    HW2 3922   4.234   3.034   2.313
 1199SOL     OW 3923   2.803   4.235   3.783
 1199SOL    HW1 3924   2.799   4.330   3.794
 1199SOL    HW2 3925   2.728   4.202   3.834
 1200SOL     OW 3926   4.544   0.868   4.824
 1200SOL    HW1 3927   4.466   0.924   4.836
 1200SOL    HW2 3928   4.614   0.914   4.871
 1201SOL     OW 3929   5.575   4.200   4.083
 1201SOL    HW1 3930   5.546   4.236   3.999
 1201SOL    HW2 3931   5.545   4.109   4.082
 1202SOL     OW 3932   5.515   1.815   4.819
 1202SOL    HW1 3933   5.572   1.827   4.744
 1202SOL    HW2 3934   5.521   1.897   4.868
 1203SOL     OW 3935   5.032   1.098   3.057
 1203SOL    HW1 3936   5.031   1.092   3.153
 1203SOL    HW2 3937   4.973   1.028   3.028
 1204SOL     OW 3938   1.537   4.007   2.349
 1204SOL    HW1 3939   1.496   3.989   2.434
 1204SOL    HW2 3940   1.545   3.922   2.307
 1205SOL     OW 3941   3.634   6.455   4.225
 1205SOL    HW1 3942   3.682   6.490   4.299
 1205SOL    HW2 3943   3.576   6.526   4.197
 1206SOL     OW 3944   6.918   4.061   2.119
 1206SOL    HW1 3945   6.852   4.045   2.186
 1206SOL    HW2 3946   6.869   4.068   2.038
 1207SOL     OW 3947   3.876   6.625   2.113
 1207SOL    HW1 3948   3.929   6.551   2.142
 1207SOL    HW2 3949   3.807   6.586   2.059
 1208SOL     OW 3950   4.104   7.275   3.722
 1208SOL    HW1 3951   4.147   0.048   3.688
 1208SOL    HW2 3952   4.107   7.212   3.650
 1209SOL     OW 3953   6.144   5.142   4.566
 1209SOL    HW1 3954   6.073   5.155   4.629
 1209SOL    HW2 3955   6.137   5.216   4.506
 1210SOL     OW 3956   1.439   4.419   2.829
 1210SOL    HW1 3957   1.359   4.405   2.879
 1210SOL    HW2 3958   1.509   4.389   2.887
 1211SOL     OW 3959   4.689   5.298   4.155
 1211SOL    HW1 3960   4.750   5.246   4.208
 1211SOL    HW2 3961   4.602   5.274   4.188
 1212SOL     OW 3962   4.192   3.292   2.937
 1212SOL    HW1 3963   4.196   3.256   2.848
 1212SOL    HW2 3964   4.230   3.223   2.992
 1213SOL     OW 3965   2.898   6.247   2.760
 1213SOL    HW1 3966   2.818   6.298   2.761
 1213SOL    HW2 3967   2.869   6.157   2.744
 1214SOL     OW 3968   6.275   4.841   0.148
 1214SOL    HW1 3969   6.331   4.792   0.088
 1214SOL    HW2 3970   6.335   4.876   0.214
 1215SOL     OW 3971   6.430   4.909   3.772
 1215SOL    HW1 3972   6.383   4.991   3.760
 1215SOL    HW2 3973   6.432   4.895   3.866
 1216SOL     OW 3974   5.821   2.080   3.725
 1216SOL    HW1 3975   5.741   2.066   3.675
 1216SOL    HW2 3976   5.800   2.150   3.787
 1217SOL     OW 3977   0.644   5.969   1.225
 1217SOL    HW1 3978   0.682   5.979   1.313
 1217SOL    HW2 3979   0.633   6.059   1.194
 1218SOL     OW 3980   0.887   4.043   4.157
 1218SOL    HW1 3981   0.803   4.003   4.135
 1218SOL    HW2 3982   0.924   3.984   4.224
 1219SOL     OW 3983   5.544   5.185   0.016
 1219SOL    HW1 3984   5.614   5.139   0.064
 1219SOL    HW2 3985   1.903   1.503   5.091
 1220SOL     OW 3986   5.877   3.031   1.880
 1220SOL    HW1 3987   5.808   3.085   1.841
 1220SOL    HW2 3988   5.861   3.035   1.974
 1221SOL     OW 3989   3.278   5.906   3.615
 1221SOL    HW1 3990   3.316   5.872   3.695
 1221SOL    HW2 3991   3.313   5.850   3.546
 1222SOL     OW 3992   2.863   0.932   2.021
 1222SOL    HW1 3993   2.845   0.839   2.010
 1222SOL    HW2 3994   2.951   0.936   2.057
 1223SOL     OW 3995   5.467   4.998   2.585
 1223SOL    HW1 3996   5.520   5.011   2.507
 1223SOL    HW2 3997   5.453   5.086   2.620
 1224SOL     OW 3998   4.733   1.447   3.905
 1224SOL    HW1 3999   4.702   1.510   3.970
 1224SOL    HW2 4000   4.770   1.500   3.834
 1225SOL     OW 4001   6.640   4.588   4.413
 1225SOL    HW1 4002   6.655   4.542   4.331
 1225SOL    HW2 4003   6.567   4.540   4.454
 1226SOL     OW 4004   6.885   0.370   2.292
 1226SOL    HW1 4005   6.852   0.435   2.229
 1226SOL    HW2 4006   6.819   0.301   2.292
 1227SOL     OW 4007   7.167   4.243   3.912
 1227SOL    HW1 4008   7.225   4.255   3.837
 1227SOL    HW2 4009   7.223   4.252   3.988
 1228SOL     OW 4010   5.870   6.508   0.281
 1228SOL    HW1 4011   5.861   6.445   0.353
 1228SOL    HW2 4012   5.950   6.556   0.302
 1229SOL     OW 4013   4.140   3.639   3.514
 1229SOL    HW1 4014   4.093   3.675   3.588
 1229SOL    HW2 4015   4.210   3.586   3.553
 1230SOL     OW 4016   4.437   2.957   2.784
 1230SOL    HW1 4017   4.518   2.907   2.785
 1230SOL    HW2 4018   4.402   2.944   2.696
 1231SOL     OW 4019   4.140   6.219   2.616
 1231SOL    HW1 4020   4.139   6.294   2.556
 1231SOL    HW2 4021   4.104   6.253   2.698
 1232SOL     OW 4022   4.846   3.595   3.978
 1232SOL    HW1 4023   4.934   3.614   4.011
 1232SOL    HW2 4024   4.813   3.527   4.037
 1233SOL     OW 4025   2.999   0.992   1.031
 1233SOL    HW1 4026   2.946   0.920   0.997
 1233SOL    HW2 4027   3.024   0.964   1.118
 1234SOL     OW 4028   6.279   5.003   4.764
 1234SOL    HW1 4029   6.355   5.058   4.784
 1234SOL    HW2 4030   6.234   5.049   4.693
 1235SOL     OW 4031   3.175   1.797   5.158
 1235SOL    HW1 4032   3.185   1.736   5.086
 1235SOL    HW2 4033   6.894   5.424   0.057
 1236SOL     OW 4034   4.750   7.125   2.090
 1236SOL    HW1 4035   4.818   7.152   2.152
 1236SOL    HW2 4036   4.775   7.166   2.008
 1237SOL     OW 4037   5.051   6.012   3.737
 1237SOL    HW1 4038   4.979   5.948   3.745
 1237SOL    HW2 4039   5.124   5.972   3.785
 1238SOL     OW 4040   3.770   4.990   2.971
 1238SOL    HW1 4041   3.717   5.069   2.984
 1238SOL    HW2 4042   3.860   5.020   2.975
 1239SOL     OW 4043   2.009   2.365   4.805
 1239SOL    HW1 4044   2.077   2.298   4.818
 1239SOL    HW2 4045   1.927   2.317   4.814
 1240SOL     OW 4046   0.821   5.852   1.807
 1240SOL    HW1 4047   0.865   5.850   1.722
 1240SOL    HW2 4048   0.844   5.937   1.843
 1241SOL     OW 4049   5.858   1.515   3.491
 1241SOL    HW1 4050   5.824   1.582   3.550
 1241SOL    HW2 4051   5.885   1.563   3.413
 1242SOL     OW 4052   4.977   1.115   0.786
 1242SOL    HW1 4053   5.043   1.078   0.727
 1242SOL    HW2 4054   5.026   1.143   0.863
 1243SOL     OW 4055   5.651   0.907   3.556
 1243SOL    HW1 4056   5.599   0.953   3.621
 1243SOL    HW2 4057   5.677   0.974   3.494
 1244SOL     OW 4058   3.860   3.864   0.568
 1244SOL    HW1 4059   3.860   3.816   0.650
 1244SOL    HW2 4060   3.787   3.827   0.518
 1245SOL     OW 4061   5.212   0.509   3.118
 1245SOL    HW1 4062   5.117   0.517   3.114
 1245SOL    HW2 4063   5.228   0.458   3.198
 1246SOL     OW 4064   6.452   4.228   4.887
 1246SOL    HW1 4065   6.399   4.194   4.814
 1246SOL    HW2 4066   6.537   4.246   4.849
 1247SOL     OW 4067   2.309   0.659   0.322
 1247SOL    HW1 4068   2.312   0.676   0.416
 1247SOL    HW2 4069   2.335   0.567   0.313
 1248SOL     OW 4070   0.052   4.861   2.560
 1248SOL    HW1 4071   7.262   4.849   2.557
 1248SOL    HW2 4072   0.065   4.934   2.619
 1249SOL     OW 4073   0.526   6.772   1.462
 1249SOL    HW1 4074   0.474   6.852   1.455
 1249SOL    HW2 4075   0.573   6.781   1.545
 1250SOL     OW 4076   4.001   5.787   2.364
 1250SOL    HW1 4077   4.028   5.842   2.437
 1250SOL    HW2 4078   3.965   5.849   2.299
 1251SOL     OW 4079   6.288   1.797   1.033
 1251SOL    HW1 4080   6.231   1.744   0.978
 1251SOL    HW2 4081   6.369   1.746   1.039
 1252SOL     OW 4082   2.234   0.784   1.400
 1252SOL    HW1 4083   2.292   0.729   1.453
 1252SOL    HW2 4084   2.282   0.799   1.319
 1253SOL     OW 4085   7.085   1.577   4.447
 1253SOL    HW1 4086   7.116   1.653   4.397
 1253SOL    HW2 4087   6.989   1.584   4.445
 1254SOL     OW 4088   5.488   0.942   0.781
 1254SOL    HW1 4089   5.427   1.014   0.798
 1254SOL    HW2 4090   5.533   0.929   0.865
 1255SOL     OW 4091   0.723   2.004   0.216
 1255SOL    HW1 4092   0.746   1.925   0.267
 1255SOL    HW2 4093   0.806   2.047   0.200
 1256SOL     OW 4094   6.987   6.760   1.248
 1256SOL    HW1 4095   7.077   6.793   1.245
 1256SOL    HW2 4096   6.984   6.707   1.328
 1257SOL     OW 4097   0.301   6.948   4.052
 1257SOL    HW1 4098   0.298   6.922   3.960
 1257SOL    HW2 4099   0.225   6.907   4.092
 1258SOL     OW 4100   2.411   2.689   1.229
 1258SOL    HW1 4101   2.347   2.634   1.185
 1258SOL    HW2 4102   2.371   2.776   1.233
 1259SOL     OW 4103   4.854   3.224   4.795
 1259SOL    HW1 4104   4.869   3.195   4.885
 1259SOL    HW2 4105   4.872   3.146   4.742
 1260SOL     OW 4106   1.823   6.456   2.097
 1260SOL    HW1 4107   1.793   6.546   2.109
 1260SOL    HW2 4108   1.915   6.464   2.073
 1261SOL     OW 4109   2.950   1.890   0.424
 1261SOL    HW1 4110   2.985   1.809   0.387
 1261SOL    HW2 4111   2.922   1.867   0.512
 1262SOL     OW 4112   0.422   0.362   1.917
 1262SOL    HW1 4113   0.347   0.419   1.938
 1262SOL    HW2 4114   0.414   0.347   1.823
 1263SOL     OW 4115   4.594   3.334   4.801
 1263SOL    HW1 4116   4.676   3.287   4.786
 1263SOL    HW2 4117   4.617   3.426   4.790
 1264SOL     OW 4118   0.793   2.723   0.515
 1264SOL    HW1 4119   0.856   2.664   0.474
 1264SOL    HW2 4120   0.715   2.718   0.460
 1265SOL     OW 4121   1.071   1.792   1.317
 1265SOL    HW1 4122   1.107   1.856   1.378
 1265SOL    HW2 4123   1.146   1.767   1.262
 1266SOL     OW 4124   1.604   0.860   1.022
 1266SOL    HW1 4125   1.667   0.795   1.051
 1266SOL    HW2 4126   1.551   0.814   0.956
 1267SOL     OW 4127   6.720   6.363   1.252
 1267SOL    HW1 4128   6.701   6.420   1.177
 1267SOL    HW2 4129   6.768   6.290   1.214
 1268SOL     OW 4130   3.842   3.113   3.800
 1268SOL    HW1 4131   3.788   3.188   3.825
 1268SOL    HW2 4132   3.810   3.042   3.855
 1269SOL     OW 4133   4.687   6.576   4.523
 1269SOL    HW1 4134   4.605   6.547   4.565
 1269SOL    HW2 4135   4.667   6.578   4.430
 1270SOL     OW 4136   0.184   0.805   1.107
 1270SOL    HW1 4137   0.112   0.761   1.153
 1270SOL    HW2 4138   0.237   0.844   1.177
 1271SOL     OW 4139   7.051   0.811   1.306
 1271SOL    HW1 4140   6.983   0.788   1.242
 1271SOL    HW2 4141   7.038   0.904   1.322
 1272SOL     OW 4142   4.143   4.365   4.787
 1272SOL    HW1 4143   4.235   4.349   4.765
 1272SOL    HW2 4144   4.137   4.345   4.880
 1273SOL     OW 4145   6.158   2.370   2.296
 1273SOL    HW1 4146   6.063   2.367   2.301
 1273SOL    HW2 4147   6.177   2.407   2.210
 1274SOL     OW 4148   4.417   3.423   4.182
 1274SOL    HW1 4149   4.442   3.369   4.256
 1274SOL    HW2 4150   4.480   3.495   4.182
 1275SOL     OW 4151   3.711   3.081   3.562
 1275SOL    HW1 4152   3.777   3.084   3.632
 1275SOL    HW2 4153   3.686   3.173   3.548
 1276SOL     OW 4154   3.194   3.351   3.647
 1276SOL    HW1 4155   3.140   3.391   3.715
 1276SOL    HW2 4156   3.217   3.265   3.682
 1277SOL     OW 4157   2.235   1.364   0.900
 1277SOL    HW1 4158   2.251   1.269   0.899
 1277SOL    HW2 4159   2.289   1.397   0.828
 1278SOL     OW 4160   0.023   0.243   0.261
 1278SOL    HW1 4161   0.026   0.250   0.356
 1278SOL    HW2 4162   7.271   0.168   0.244
 1279SOL     OW 4163   5.437   6.030   5.123
 1279SOL    HW1 4164   5.486   5.981   5.057
 1279SOL    HW2 4165   1.737   2.310   0.007
 1280SOL     OW 4166   3.008   0.983   0.229
 1280SOL    HW1 4167   3.087   0.933   0.251
 1280SOL    HW2 4168   2.971   1.008   0.314
 1281SOL     OW 4169   7.153   6.049   1.497
 1281SOL    HW1 4170   7.106   5.972   1.463
 1281SOL    HW2 4171   7.241   6.042   1.460
 1282SOL     OW 4172   0.935   2.566   0.327
 1282SOL    HW1 4173   0.851   2.542   0.288
 1282SOL    HW2 4174   0.995   2.495   0.301
 1283SOL     OW 4175   1.438   2.193   0.450
 1283SOL    HW1 4176   1.405   2.269   0.401
 1283SOL    HW2 4177   1.526   2.219   0.477
 1284SOL     OW 4178   2.027   1.945   0.483
 1284SOL    HW1 4179   2.065   1.857   0.491
 1284SOL    HW2 4180   1.942   1.931   0.441
 1285SOL     OW 4181   0.368   1.706   0.166
 1285SOL    HW1 4182   0.344   1.658   0.245
 1285SOL    HW2 4183   0.393   1.793   0.196
 1286SOL     OW 4184   6.818   4.962   4.520
 1286SOL    HW1 4185   6.779   4.920   4.597
 1286SOL    HW2 4186   6.808   5.056   4.537
 1287SOL     OW 4187   7.221   3.367   0.489
 1287SOL    HW1 4188   7.167   3.290   0.474
 1287SOL    HW2 4189   0.005   3.340   0.463
 1288SOL     OW 4190   1.876   0.495   0.734
 1288SOL    HW1 4191   1.867   0.486   0.829
 1288SOL    HW2 4192   1.799   0.547   0.708
 1289SOL     OW 4193   1.754   2.406   1.408
 1289SOL    HW1 4194   1.796   2.353   1.341
 1289SOL    HW2 4195   1.739   2.491   1.366
 1290SOL     OW 4196   0.167   0.261   0.007
 1290SOL    HW1 4197   3.759   3.964   5.117
 1290SOL    HW2 4198   0.121   0.252   0.091
 1291SOL     OW 4199   3.636   5.502   4.485
 1291SOL    HW1 4200   3.701   5.492   4.554
 1291SOL    HW2 4201   3.680   5.554   4.417
 1292SOL     OW 4202   1.228   7.071   1.253
 1292SOL    HW1 4203   1.220   7.166   1.269
 1292SOL    HW2 4204   1.292   7.064   1.183
 1293SOL     OW 4205   3.311   3.087   3.043
 1293SOL    HW1 4206   3.304   3.032   3.120
 1293SOL    HW2 4207   3.280   3.173   3.071
 1294SOL     OW 4208   1.012   0.197   1.278
 1294SOL    HW1 4209   0.965   0.230   1.354
 1294SOL    HW2 4210   1.040   0.275   1.230
 1295SOL     OW 4211   4.507   3.274   4.395
 1295SOL    HW1 4212   4.509   3.189   4.352
 1295SOL    HW2 4213   4.475   3.255   4.483
 1296SOL     OW 4214   1.192   2.076   2.082
 1296SOL    HW1 4215   1.097   2.068   2.085
 1296SOL    HW2 4216   1.218   2.028   2.004
 1297SOL     OW 4217   1.469   0.973   0.736
 1297SOL    HW1 4218   1.526   0.945   0.664
 1297SOL    HW2 4219   1.447   0.893   0.782
 1298SOL     OW 4220   1.801   6.709   0.182
 1298SOL    HW1 4221   1.855   6.705   0.261
 1298SOL    HW2 4222   1.780   6.617   0.163
 1299SOL     OW 4223   3.849   5.046   5.133
 1299SOL    HW1 4224   0.258   1.348   0.025
 1299SOL    HW2 4225   3.863   5.008   5.047
 1300SOL     OW 4226   0.461   1.363   2.021
 1300SOL    HW1 4227   0.522   1.402   2.083
 1300SOL    HW2 4228   0.385   1.420   2.022
 1301SOL     OW 4229   4.091   5.934   4.433
 1301SOL    HW1 4230   4.007   5.972   4.456
 1301SOL    HW2 4231   4.071   5.844   4.407
 1302SOL     OW 4232   1.257   6.418   0.857
 1302SOL    HW1 4233   1.300   6.429   0.773
 1302SOL    HW2 4234   1.195   6.491   0.862
 1303SOL     OW 4235   1.567   0.489   1.748
 1303SOL    HW1 4236   1.595   0.570   1.791
 1303SOL    HW2 4237   1.490   0.461   1.797
 1304SOL     OW 4238   5.016   3.014   4.231
 1304SOL    HW1 4239   4.932   3.059   4.217
 1304SOL    HW2 4240   5.055   3.059   4.306
 1305SOL     OW 4241   4.855   6.357   4.548
 1305SOL    HW1 4242   4.803   6.437   4.543
 1305SOL    HW2 4243   4.919   6.365   4.477
 1306SOL     OW 4244   0.313   2.297   0.570
 1306SOL    HW1 4245   0.294   2.321   0.661
 1306SOL    HW2 4246   0.379   2.360   0.542
 1307SOL     OW 4247   1.144   6.088   2.040
 1307SOL    HW1 4248   1.182   6.133   2.115
 1307SOL    HW2 4249   1.185   6.130   1.964
 1308SOL     OW 4250   1.971   1.420   0.839
 1308SOL    HW1 4251   1.972   1.475   0.760
 1308SOL    HW2 4252   2.064   1.404   0.858
 1309SOL     OW 4253   6.851   1.238   0.282
 1309SOL    HW1 4254   6.823   1.185   0.207
 1309SOL    HW2 4255   6.819   1.326   0.262
 1310SOL     OW 4256   1.869   2.471   0.627
 1310SOL    HW1 4257   1.950   2.448   0.582
 1310SOL    HW2 4258   1.883   2.444   0.717
 1311SOL     OW 4259   4.162   3.478   4.686
 1311SOL    HW1 4260   4.189   3.568   4.666
 1311SOL    HW2 4261   4.096   3.487   4.755
 1312SOL     OW 4262   1.540   1.951   2.872
 1312SOL    HW1 4263   1.467   2.012   2.883
 1312SOL    HW2 4264   1.587   1.984   2.795
 1313SOL     OW 4265   2.602   2.232   3.564
 1313SOL    HW1 4266   2.670   2.175   3.601
 1313SOL    HW2 4267   2.649   2.309   3.534
 1314SOL     OW 4268   6.481   6.090   5.072
 1314SOL    HW1 4269   6.475   6.081   4.977
 1314SOL    HW2 4270   6.416   6.028   5.105
 1315SOL     OW 4271   5.709   5.627   4.020
 1315SOL    HW1 4272   5.733   5.538   4.043
 1315SOL    HW2 4273   5.777   5.655   3.958
 1316SOL     OW 4274   0.455   0.680   2.040
 1316SOL    HW1 4275   0.387   0.647   1.982
 1316SOL    HW2 4276   0.533   0.628   2.017
 1317SOL     OW 4277   6.488   1.935   0.378
 1317SOL    HW1 4278   6.480   1.910   0.286
 1317SOL    HW2 4279   6.451   2.024   0.382
 1318SOL     OW 4280   3.039   3.118   1.504
 1318SOL    HW1 4281   3.031   3.032   1.462
 1318SOL    HW2 4282   3.036   3.098   1.598
 1319SOL     OW 4283   2.671   6.771   4.194
 1319SOL    HW1 4284   2.609   6.844   4.201
 1319SOL    HW2 4285   2.641   6.708   4.259
 1320SOL     OW 4286   1.722   7.018   2.561
 1320SOL    HW1 4287   1.801   7.017   2.614
 1320SOL    HW2 4288   1.683   7.104   2.577
 1321SOL     OW 4289   1.303   0.543   0.155
 1321SOL    HW1 4290   1.354   0.596   0.217
 1321SOL    HW2 4291   1.216   0.537   0.194
 1322SOL     OW 4292   0.787   5.783   2.174
 1322SOL    HW1 4293   0.842   5.860   2.186
 1322SOL    HW2 4294   0.845   5.709   2.190
 1323SOL     OW 4295   2.399   2.171   1.243
 1323SOL    HW1 4296   2.446   2.253   1.255
 1323SOL    HW2 4297   2.464   2.112   1.204
 1324SOL     OW 4298   0.697   1.151   0.001
 1324SOL    HW1 4299   4.364   4.887   5.122
 1324SOL    HW2 4300   4.396   4.739   5.113
 1325SOL     OW 4301   1.634   7.142   1.234
 1325SOL    HW1 4302   1.648   7.236   1.236
 1325SOL    HW2 4303   1.593   7.122   1.318
 1326SOL     OW 4304   4.833   3.870   3.912
 1326SOL    HW1 4305   4.815   3.878   3.818
 1326SOL    HW2 4306   4.831   3.776   3.930
 1327SOL     OW 4307   1.529   5.834   0.238
 1327SOL    HW1 4308   1.481   5.835   0.155
 1327SOL    HW2 4309   1.511   5.747   0.274
 1328SOL     OW 4310   1.199   2.603   1.347
 1328SOL    HW1 4311   1.249   2.681   1.370
 1328SOL    HW2 4312   1.221   2.539   1.414
 1329SOL     OW 4313   3.524   4.063   4.341
 1329SOL    HW1 4314   3.429   4.075   4.339
 1329SOL    HW2 4315   3.553   4.087   4.253
 1330SOL     OW 4316   4.590   1.845   3.926
 1330SOL    HW1 4317   4.521   1.911   3.929
 1330SOL    HW2 4318   4.559   1.781   3.862
 1331SOL     OW 4319   1.237   0.715   0.469
 1331SOL    HW1 4320   1.194   0.782   0.523
 1331SOL    HW2 4321   1.198   0.632   0.498
 1332SOL     OW 4322   0.766   1.561   2.459
 1332SOL    HW1 4323   0.685   1.610   2.445
 1332SOL    HW2 4324   0.763   1.534   2.551
 1333SOL     OW 4325   6.471   1.589   0.033
 1333SOL    HW1 4326   2.753   5.200   5.143
 1333SOL    HW2 4327   2.903   5.215   5.161
 1334SOL     OW 4328   1.780   1.814   0.657
 1334SOL    HW1 4329   1.700   1.848   0.697
 1334SOL    HW2 4330   1.774   1.842   0.566
 1335SOL     OW 4331   2.979   0.197   0.239
 1335SOL    HW1 4332   2.946   0.150   0.163
 1335SOL    HW2 4333   2.902   0.235   0.280
 1336SOL     OW 4334   7.176   6.750   1.530
 1336SOL    HW1 4335   7.107   6.686   1.512
 1336SOL    HW2 4336   7.130   6.823   1.572
 1337SOL     OW 4337   1.497   7.175   0.840
 1337SOL    HW1 4338   1.433   7.168   0.769
 1337SOL    HW2 4339   1.468   7.250   0.892
 1338SOL     OW 4340   5.487   3.011   4.282
 1338SOL    HW1 4341   5.514   3.050   4.364
 1338SOL    HW2 4342   5.496   2.916   4.296
 1339SOL     OW 4343   2.616   0.278   1.707
 1339SOL    HW1 4344   2.606   0.210   1.773
 1339SOL    HW2 4345   2.690   0.249   1.653
 1340SOL     OW 4346   4.051   3.422   4.436
 1340SOL    HW1 4347   4.093   3.422   4.522
 1340SOL    HW2 4348   3.993   3.497   4.437
 1341SOL     OW 4349   3.708   3.482   1.990
 1341SOL    HW1 4350   3.755   3.505   2.069
 1341SOL    HW2 4351   3.633   3.431   2.021
 1342SOL     OW 4352   2.022   1.446   2.574
 1342SOL    HW1 4353   2.098   1.437   2.516
 1342SOL    HW2 4354   2.035   1.379   2.641
 1343SOL     OW 4355   3.162   6.458   4.913
 1343SOL    HW1 4356   3.201   6.541   4.940
 1343SOL    HW2 4357   3.140   6.413   4.994
 1344SOL     OW 4358   3.025   1.970   1.756
 1344SOL    HW1 4359   3.100   1.965   1.815
 1344SOL    HW2 4360   3.026   1.887   1.709
 1345SOL     OW 4361   0.310   0.505   0.706
 1345SOL    HW1 4362   0.273   0.417   0.704
 1345SOL    HW2 4363   0.245   0.557   0.754
 1346SOL     OW 4364   4.444   4.358   4.975
 1346SOL    HW1 4365   4.397   4.281   5.005
 1346SOL    HW2 4366   4.439   4.353   4.879
 1347SOL     OW 4367   2.776   0.566   0.410
 1347SOL    HW1 4368   2.864   0.601   0.425
 1347SOL    HW2 4369   2.722   0.644   0.391
 1348SOL     OW 4370   6.930   2.261   0.495
 1348SOL    HW1 4371   6.955   2.205   0.568
 1348SOL    HW2 4372   6.957   2.213   0.417
 1349SOL     OW 4373   2.136   2.925   1.861
 1349SOL    HW1 4374   2.049   2.957   1.886
 1349SOL    HW2 4375   2.147   2.956   1.771
 1350SOL     OW 4376   2.055   1.017   2.009
 1350SOL    HW1 4377   2.118   0.961   1.964
 1350SOL    HW2 4378   2.066   1.103   1.969
 1351SOL     OW 4379   1.735   2.044   1.912
 1351SOL    HW1 4380   1.653   1.995   1.919
 1351SOL    HW2 4381   1.794   2.000   1.972
 1352SOL     OW 4382   0.040   2.814   1.146
 1352SOL    HW1 4383   0.064   2.873   1.075
 1352SOL    HW2 4384   7.250   2.828   1.157
 1353SOL     OW 4385   0.541   0.305   0.555
 1353SOL    HW1 4386   0.450   0.280   0.544
 1353SOL    HW2 4387   0.541   0.401   0.548
 1354SOL     OW 4388   3.119   4.605   4.101
 1354SOL    HW1 4389   3.056   4.537   4.078
 1354SOL    HW2 4390   3.091   4.636   4.187
 1355SOL     OW 4391   2.371   1.217   1.743
 1355SOL    HW1 4392   2.400   1.296   1.789
 1355SOL    HW2 4393   2.288   1.194   1.787
 1356SOL     OW 4394   2.241   2.476   4.363
 1356SOL    HW1 4395   2.215   2.399   4.312
 1356SOL    HW2 4396   2.256   2.442   4.451
 1357SOL     OW 4397   0.849   3.657   1.181
 1357SOL    HW1 4398   0.781   3.661   1.248
 1357SOL    HW2 4399   0.830   3.731   1.123
 1358SOL     OW 4400   3.630   5.155   4.329
 1358SOL    HW1 4401   3.722   5.129   4.338
 1358SOL    HW2 4402   3.585   5.108   4.400
 1359SOL     OW 4403   3.892   4.929   4.886
 1359SOL    HW1 4404   3.977   4.925   4.843
 1359SOL    HW2 4405   3.837   4.982   4.829
 1360SOL     OW 4406   0.666   2.929   1.157
 1360SOL    HW1 4407   0.593   2.958   1.212
 1360SOL    HW2 4408   0.675   2.999   1.092
 1361SOL     OW 4409   4.850   4.192   4.884
 1361SOL    HW1 4410   4.821   4.260   4.824
 1361SOL    HW2 4411   4.925   4.152   4.841
 1362SOL     OW 4412   1.042   1.136   1.430
 1362SOL    HW1 4413   1.097   1.161   1.355
 1362SOL    HW2 4414   1.074   1.049   1.454
 1363SOL     OW 4415   6.821   0.544   0.669
 1363SOL    HW1 4416   6.733   0.522   0.637
 1363SOL    HW2 4417   6.839   0.630   0.631
 1364SOL     OW 4418   5.296   2.396   5.036
 1364SOL    HW1 4419   5.229   2.446   4.990
 1364SOL    HW2 4420   5.377   2.441   5.016
 1365SOL     OW 4421   1.093   7.121   2.425
 1365SOL    HW1 4422   1.150   7.198   2.424
 1365SOL    HW2 4423   1.133   7.060   2.362
 1366SOL     OW 4424   1.994   6.442   0.834
 1366SOL    HW1 4425   1.923   6.404   0.885
 1366SOL    HW2 4426   1.983   6.537   0.845
 1367SOL     OW 4427   0.962   0.687   0.021
 1367SOL    HW1 4428   4.555   4.353   5.112
 1367SOL    HW2 4429   0.992   0.597   0.011
 1368SOL     OW 4430   1.089   1.638   0.205
 1368SOL    HW1 4431   1.050   1.554   0.180
 1368SOL    HW2 4432   1.074   1.645   0.299
 1369SOL     OW 4433   3.400   0.147   0.171
 1369SOL    HW1 4434   3.486   0.154   0.213
 1369SOL    HW2 4435   3.408   0.071   0.114
 1370SOL     OW 4436   1.446   7.247   0.429
 1370SOL    HW1 4437   1.416   0.021   0.474
 1370SOL    HW2 4438   1.397   7.246   0.346
 1371SOL     OW 4439   0.972   6.275   2.313
 1371SOL    HW1 4440   0.976   6.331   2.391
 1371SOL    HW2 4441   1.063   6.256   2.292
 1372SOL     OW 4442   4.677   4.085   4.478
 1372SOL    HW1 4443   4.669   4.029   4.555
 1372SOL    HW2 4444   4.608   4.055   4.419
 1373SOL     OW 4445   2.398   1.791   1.454
 1373SOL    HW1 4446   2.479   1.790   1.403
 1373SOL    HW2 4447   2.358   1.706   1.438
 1374SOL     OW 4448   1.363   1.044   1.540
 1374SOL    HW1 4449   1.333   1.061   1.629
 1374SOL    HW2 4450   1.297   0.985   1.503
 1375SOL     OW 4451   0.511   0.863   0.611
 1375SOL    HW1 4452   0.538   0.909   0.532
 1375SOL    HW2 4453   0.551   0.912   0.683
 1376SOL     OW 4454   3.701   0.934   2.169
 1376SOL    HW1 4455   3.629   0.886   2.210
 1376SOL    HW2 4456   3.778   0.906   2.219
 1377SOL     OW 4457   1.258   0.057   1.230
 1377SOL    HW1 4458   1.176   0.105   1.244
 1377SOL    HW2 4459   1.322   0.101   1.286
 1378SOL     OW 4460   0.012   3.033   1.925
 1378SOL    HW1 4461   0.089   3.085   1.901
 1378SOL    HW2 4462   0.045   2.943   1.929
 1379SOL     OW 4463   3.353   2.989   1.589
 1379SOL    HW1 4464   3.278   2.940   1.623
 1379SOL    HW2 4465   3.418   2.985   1.659
 1380SOL     OW 4466   5.608   5.887   4.968
 1380SOL    HW1 4467   5.651   5.910   4.886
 1380SOL    HW2 4468   5.678   5.851   5.023
 1381SOL     OW 4469   0.879   5.977   0.661
 1381SOL    HW1 4470   0.928   6.026   0.595
 1381SOL    HW2 4471   0.933   5.980   0.739
 1382SOL     OW 4472   4.317   3.296   3.954
 1382SOL    HW1 4473   4.362   3.328   4.032
 1382SOL    HW2 4474   4.270   3.372   3.921
 1383SOL     OW 4475   2.895   1.012   0.484
 1383SOL    HW1 4476   2.838   1.056   0.547
 1383SOL    HW2 4477   2.983   1.023   0.521
 1384SOL     OW 4478   3.847   5.538   4.956
 1384SOL    HW1 4479   3.863   5.470   5.022
 1384SOL    HW2 4480   3.894   5.615   4.989
 1385SOL     OW 4481   0.123   7.229   0.301
 1385SOL    HW1 4482   0.120   7.144   0.346
 1385SOL    HW2 4483   0.032   7.258   0.299
 1386SOL     OW 4484   0.915   2.111   1.489
 1386SOL    HW1 4485   0.967   2.179   1.445
 1386SOL    HW2 4486   0.834   2.107   1.439
 1387SOL     OW 4487   0.114   6.728   2.937
 1387SOL    HW1 4488   0.040   6.740   2.997
 1387SOL    HW2 4489   0.187   6.702   2.993
 1388SOL     OW 4490   1.274   0.257   0.167
 1388SOL    HW1 4491   1.356   0.216   0.140
 1388SOL    HW2 4492   1.293   0.351   0.167
 1389SOL     OW 4493   5.449   3.502   4.281
 1389SOL    HW1 4494   5.430   3.594   4.262
 1389SOL    HW2 4495   5.366   3.467   4.314
 1390SOL     OW 4496   2.115   2.375   0.249
 1390SOL    HW1 4497   2.118   2.375   0.344
 1390SOL    HW2 4498   2.189   2.322   0.222
 1391SOL     OW 4499   0.678   0.206   0.770
 1391SOL    HW1 4500   0.604   0.179   0.825
 1391SOL    HW2 4501   0.637   0.238   0.690
 1392SOL     OW 4502   0.822   0.995   1.850
 1392SOL    HW1 4503   0.809   1.033   1.763
 1392SOL    HW2 4504   0.733   0.989   1.887
 1393SOL     OW 4505   6.711   1.259   0.522
 1393SOL    HW1 4506   6.708   1.353   0.539
 1393SOL    HW2 4507   6.750   1.252   0.435
 1394SOL     OW 4508   0.171   7.023   1.538
 1394SOL    HW1 4509   0.154   6.930   1.524
 1394SOL    HW2 4510   0.265   7.028   1.557
 1395SOL     OW 4511   3.673   5.251   2.999
 1395SOL    HW1 4512   3.662   5.284   3.088
 1395SOL    HW2 4513   3.767   5.257   2.983
 1396SOL     OW 4514   3.056   7.036   0.688
 1396SOL    HW1 4515   3.105   7.118   0.691
 1396SOL    HW2 4516   3.037   7.023   0.595
 1397SOL     OW 4517   0.840   1.748   3.070
 1397SOL    HW1 4518   0.838   1.740   2.974
 1397SOL    HW2 4519   0.839   1.842   3.086
 1398SOL     OW 4520   3.097   2.364   5.136
 1398SOL    HW1 4521   6.726   5.948   0.033
 1398SOL    HW2 4522   3.176   2.332   5.093
 1399SOL     OW 4523   2.338   0.895   2.883
 1399SOL    HW1 4524   2.321   0.989   2.877
 1399SOL    HW2 4525   2.278   0.863   2.950
 1400SOL     OW 4526   0.502   0.370   2.417
 1400SOL    HW1 4527   0.456   0.432   2.360
 1400SOL    HW2 4528   0.490   0.285   2.375
 1401SOL     OW 4529   1.195   1.024   0.384
 1401SOL    HW1 4530   1.151   0.977   0.313
 1401SOL    HW2 4531   1.155   0.989   0.464
 1402SOL     OW 4532   4.476   5.511   4.559
 1402SOL    HW1 4533   4.501   5.427   4.521
 1402SOL    HW2 4534   4.478   5.573   4.486
 1403SOL     OW 4535   6.317   5.289   4.929
 1403SOL    HW1 4536   6.306   5.368   4.982
 1403SOL    HW2 4537   6.333   5.322   4.840
 1404SOL     OW 4538   0.623   2.219   0.407
 1404SOL    HW1 4539   0.662   2.291   0.457
 1404SOL    HW2 4540   0.630   2.248   0.316
 1405SOL     OW 4541   2.095   2.455   4.054
 1405SOL    HW1 4542   2.003   2.466   4.079
 1405SOL    HW2 4543   2.126   2.380   4.105
 1406SOL     OW 4544   4.120   4.907   4.738
 1406SOL    HW1 4545   4.149   4.894   4.648
 1406SOL    HW2 4546   4.168   4.842   4.789
 1407SOL     OW 4547   4.789   5.056   4.488
 1407SOL    HW1 4548   4.837   5.095   4.415
 1407SOL    HW2 4549   4.830   5.094   4.566
 1408SOL     OW 4550   1.853   0.260   0.598
 1408SOL    HW1 4551   1.873   0.346   0.635
 1408SOL    HW2 4552   1.835   0.204   0.673
 1409SOL     OW 4553   4.651   1.741   3.554
 1409SOL    HW1 4554   4.591   1.751   3.480
 1409SOL    HW2 4555   4.596   1.715   3.627
 1410SOL     OW 4556   1.317   3.082   0.225
 1410SOL    HW1 4557   1.389   3.054   0.168
 1410SOL    HW2 4558   1.338   3.043   0.310
 1411SOL     OW 4559   6.879   2.368   1.755
 1411SOL    HW1 4560   6.828   2.424   1.696
 1411SOL    HW2 4561   6.897   2.424   1.830
 1412SOL     OW 4562   5.259   3.997   4.960
 1412SOL    HW1 4563   5.220   4.020   5.045
 1412SOL    HW2 4564   5.350   4.023   4.968
 1413SOL     OW 4565   6.908   0.379   1.822
 1413SOL    HW1 4566   6.982   0.431   1.855
 1413SOL    HW2 4567   6.836   0.441   1.815
 1414SOL     OW 4568   6.191   2.294   0.661
 1414SOL    HW1 4569   6.197   2.199   0.659
 1414SOL    HW2 4570   6.166   2.315   0.751
 1415SOL     OW 4571   6.935   1.030   0.480
 1415SOL    HW1 4572   6.948   1.067   0.567
 1415SOL    HW2 4573   6.901   1.102   0.427
 1416SOL     OW 4574   1.099   6.273   1.575
 1416SOL    HW1 4575   1.070   6.285   1.484
 1416SOL    HW2 4576   1.132   6.359   1.601
 1417SOL     OW 4577   0.851   1.173   0.598
 1417SOL    HW1 4578   0.876   1.101   0.541
 1417SOL    HW2 4579   0.779   1.139   0.650
 1418SOL     OW 4580   5.832   4.552   4.846
 1418SOL    HW1 4581   5.912   4.586   4.886
 1418SOL    HW2 4582   5.857   4.533   4.756
 1419SOL     OW 4583   2.113   1.260   1.868
 1419SOL    HW1 4584   2.064   1.289   1.791
 1419SOL    HW2 4585   2.120   1.338   1.923
 1420SOL     OW 4586   1.541   0.454   0.040
 1420SOL    HW1 4587   1.592   0.534   0.055
 1420SOL    HW2 4588   1.454   0.475   0.074
 1421SOL     OW 4589   2.713   0.833   0.330
 1421SOL    HW1 4590   2.767   0.890   0.384
 1421SOL    HW2 4591   2.766   0.818   0.251
 1422SOL     OW 4592   1.813   6.632   4.561
 1422SOL    HW1 4593   1.719   6.614   4.566
 1422SOL    HW2 4594   1.827   6.660   4.471
 1423SOL     OW 4595   2.200   0.967   1.605
 1423SOL    HW1 4596   2.138   1.033   1.574
 1423SOL    HW2 4597   2.222   0.916   1.526
 1424SOL     OW 4598   5.671   4.446   4.501
 1424SOL    HW1 4599   5.637   4.429   4.413
 1424SOL    HW2 4600   5.623   4.523   4.531
 1425SOL     OW 4601   0.880   0.705   0.286
 1425SOL    HW1 4602   0.942   0.637   0.312
 1425SOL    HW2 4603   0.897   0.719   0.193
 1426SOL     OW 4604   3.021   6.953   0.111
 1426SOL    HW1 4605   3.038   7.036   0.066
 1426SOL    HW2 4606   2.992   6.980   0.199
 1427SOL     OW 4607   1.663   1.865   1.647
 1427SOL    HW1 4608   1.708   1.949   1.638
 1427SOL    HW2 4609   1.733   1.800   1.650
 1428SOL     OW 4610   4.559   5.250   4.487
 1428SOL    HW1 4611   4.520   5.219   4.405
 1428SOL    HW2 4612   4.636   5.194   4.499
 1429SOL     OW 4613   0.114   1.646   0.572
 1429SOL    HW1 4614   0.157   1.702   0.638
 1429SOL    HW2 4615   0.070   1.579   0.624
 1430SOL     OW 4616   7.007   6.543   1.076
 1430SOL    HW1 4617   6.941   6.562   1.009
 1430SOL    HW2 4618   6.990   6.608   1.145
 1431SOL     OW 4619   0.142   0.632   0.891
 1431SOL    HW1 4620   0.183   0.692   0.953
 1431SOL    HW2 4621   0.051   0.659   0.888
 1432SOL     OW 4622   1.520   5.745   3.254
 1432SOL    HW1 4623   1.435   5.752   3.208
 1432SOL    HW2 4624   1.569   5.821   3.224
 1433SOL     OW 4625   7.196   6.723   0.552
 1433SOL    HW1 4626   7.205   6.742   0.458
 1433SOL    HW2 4627   7.249   6.790   0.595
 1434SOL     OW 4628   1.020   5.356   0.829
 1434SOL    HW1 4629   0.968   5.304   0.768
 1434SOL    HW2 4630   1.006   5.447   0.802
 1435SOL     OW 4631   2.742   5.250   4.243
 1435SOL    HW1 4632   2.790   5.191   4.301
 1435SOL    HW2 4633   2.682   5.193   4.195
 1436SOL     OW 4634   0.918   3.633   0.548
 1436SOL    HW1 4635   0.856   3.642   0.476
 1436SOL    HW2 4636   0.997   3.678   0.518
 1437SOL     OW 4637   3.301   1.812   1.062
 1437SOL    HW1 4638   3.274   1.749   1.129
 1437SOL    HW2 4639   3.379   1.774   1.022
 1438SOL     OW 4640   2.569   0.086   0.315
 1438SOL    HW1 4641   2.630   0.158   0.331
 1438SOL    HW2 4642   2.517   0.114   0.240
 1439SOL     OW 4643   0.891   1.581   1.362
 1439SOL    HW1 4644   0.944   1.522   1.415
 1439SOL    HW2 4645   0.949   1.655   1.344
 1440SOL     OW 4646   3.089   0.808   0.687
 1440SOL    HW1 4647   3.151   0.787   0.757
 1440SOL    HW2 4648   3.112   0.897   0.660
 1441SOL     OW 4649   4.368   5.045   5.049
 1441SOL    HW1 4650   4.297   5.098   5.086
 1441SOL    HW2 4651   4.439   5.108   5.035
 1442SOL     OW 4652   5.303   6.009   4.122
 1442SOL    HW1 4653   5.287   5.972   4.035
 1442SOL    HW2 4654   5.317   6.102   4.107
 1443SOL     OW 4655   2.704   7.154   0.364
 1443SOL    HW1 4656   2.657   7.235   0.343
 1443SOL    HW2 4657   2.652   7.084   0.325
 1444SOL     OW 4658   5.873   5.044   4.169
 1444SOL    HW1 4659   5.810   5.021   4.100
 1444SOL    HW2 4660   5.862   4.976   4.234
 1445SOL     OW 4661   2.463   5.726   4.030
 1445SOL    HW1 4662   2.546   5.769   4.008
 1445SOL    HW2 4663   2.487   5.635   4.049
 1446SOL     OW 4664   0.636   1.735   0.564
 1446SOL    HW1 4665   0.701   1.730   0.494
 1446SOL    HW2 4666   0.618   1.829   0.573
 1447SOL     OW 4667   0.649   2.011   0.574
 1447SOL    HW1 4668   0.650   2.083   0.512
 1447SOL    HW2 4669   0.726   2.025   0.628
 1448SOL     OW 4670   2.551   3.554   1.326
 1448SOL    HW1 4671   2.529   3.631   1.273
 1448SOL    HW2 4672   2.571   3.486   1.261
 1449SOL     OW 4673   2.238   1.532   1.686
 1449SOL    HW1 4674   2.155   1.488   1.670
 1449SOL    HW2 4675   2.265   1.564   1.600
 1450SOL     OW 4676   6.149   2.227   1.120
 1450SOL    HW1 4677   6.125   2.287   1.050
 1450SOL    HW2 4678   6.174   2.146   1.074
 1451SOL     OW 4679   0.976   2.001   0.481
 1451SOL    HW1 4680   0.923   1.939   0.432
 1451SOL    HW2 4681   0.951   1.989   0.572
 1452SOL     OW 4682   0.769   2.835   1.771
 1452SOL    HW1 4683   0.741   2.814   1.681
 1452SOL    HW2 4684   0.731   2.921   1.788
 1453SOL     OW 4685   1.881   6.054   2.304
 1453SOL    HW1 4686   1.910   6.143   2.327
 1453SOL    HW2 4687   1.805   6.068   2.248
 1454SOL     OW 4688   5.231   3.422   3.717
 1454SOL    HW1 4689   5.157   3.430   3.657
 1454SOL    HW2 4690   5.200   3.361   3.784
 1455SOL     OW 4691   0.862   0.193   0.277
 1455SOL    HW1 4692   0.817   0.256   0.220
 1455SOL    HW2 4693   0.792   0.146   0.322
 1456SOL     OW 4694   1.121   0.922   0.032
 1456SOL    HW1 4695   1.055   0.852   0.035
 1456SOL    HW2 4696   1.200   0.878   0.002
 1457SOL     OW 4697   0.136   1.545   0.917
 1457SOL    HW1 4698   0.074   1.590   0.975
 1457SOL    HW2 4699   0.221   1.558   0.959
 1458SOL     OW 4700   1.325   6.084   1.298
 1458SOL    HW1 4701   1.361   6.165   1.262
 1458SOL    HW2 4702   1.401   6.038   1.335
 1459SOL     OW 4703   4.060   3.916   4.771
 1459SOL    HW1 4704   3.977   3.869   4.779
 1459SOL    HW2 4705   4.104   3.902   4.855
 1460SOL     OW 4706   3.495   2.611   3.067
 1460SOL    HW1 4707   3.421   2.629   3.008
 1460SOL    HW2 4708   3.484   2.673   3.139
 1461SOL     OW 4709   1.166   3.773   0.528
 1461SOL    HW1 4710   1.185   3.722   0.607
 1461SOL    HW2 4711   1.179   3.864   0.555
 1462SOL     OW 4712   0.950   6.768   0.491
 1462SOL    HW1 4713   1.032   6.817   0.482
 1462SOL    HW2 4714   0.972   6.679   0.462
 1463SOL     OW 4715   5.063   1.819   4.591
 1463SOL    HW1 4716   5.137   1.761   4.570
 1463SOL    HW2 4717   5.102   1.888   4.644
 1464SOL     OW 4718   6.939   5.691   0.898
 1464SOL    HW1 4719   6.995   5.714   0.972
 1464SOL    HW2 4720   6.856   5.664   0.938
 1465SOL     OW 4721   2.880   6.388   3.963
 1465SOL    HW1 4722   2.806   6.346   4.008
 1465SOL    HW2 4723   2.841   6.463   3.918
 1466SOL     OW 4724   4.735   4.663   4.198
 1466SOL    HW1 4725   4.698   4.739   4.243
 1466SOL    HW2 4726   4.780   4.699   4.122
 1467SOL     OW 4727   0.906   1.780   2.050
 1467SOL    HW1 4728   0.821   1.773   2.007
 1467SOL    HW2 4729   0.963   1.722   2.000
 1468SOL     OW 4730   6.655   0.832   0.760
 1468SOL    HW1 4731   6.706   0.807   0.683
 1468SOL    HW2 4732   6.620   0.919   0.739
 1469SOL     OW 4733   7.038   7.183   2.545
 1469SOL    HW1 4734   6.998   7.169   2.459
 1469SOL    HW2 4735   6.980   7.246   2.588
 1470SOL     OW 4736   7.187   1.500   4.693
 1470SOL    HW1 4737   7.282   1.501   4.682
 1470SOL    HW2 4738   7.153   1.538   4.612
 1471SOL     OW 4739   0.517   2.322   3.692
 1471SOL    HW1 4740   0.582   2.268   3.647
 1471SOL    HW2 4741   0.447   2.260   3.713
 1472SOL     OW 4742   0.227   7.002   3.539
 1472SOL    HW1 4743   0.211   6.948   3.462
 1472SOL    HW2 4744   0.293   7.066   3.511
 1473SOL     OW 4745   6.610   0.923   1.348
 1473SOL    HW1 4746   6.626   0.847   1.292
 1473SOL    HW2 4747   6.584   0.993   1.287
 1474SOL     OW 4748   6.213   0.495   4.191
 1474SOL    HW1 4749   6.255   0.456   4.114
 1474SOL    HW2 4750   6.193   0.421   4.248
 1475SOL     OW 4751   7.023   0.218   4.989
 1475SOL    HW1 4752   6.981   0.296   4.952
 1475SOL    HW2 4753   6.966   0.193   5.062
 1476SOL     OW 4754   7.265   0.968   1.046
 1476SOL    HW1 4755   0.052   0.940   1.056
 1476SOL    HW2 4756   7.221   0.892   1.007
 1477SOL     OW 4757   1.574   7.046   3.173
 1477SOL    HW1 4758   1.607   6.956   3.169
 1477SOL    HW2 4759   1.523   7.056   3.093
 1478SOL     OW 4760   6.977   3.456   1.072
 1478SOL    HW1 4761   7.007   3.387   1.013
 1478SOL    HW2 4762   7.042   3.525   1.064
 1479SOL     OW 4763   1.196   7.162   2.888
 1479SOL    HW1 4764   1.205   7.207   2.804
 1479SOL    HW2 4765   1.197   7.233   2.953
 1480SOL     OW 4766   0.223   7.216   1.945
 1480SOL    HW1 4767   0.230   7.125   1.973
 1480SOL    HW2 4768   0.287   7.225   1.874
 1481SOL     OW 4769   0.945   5.632   1.926
 1481SOL    HW1 4770   1.029   5.642   1.880
 1481SOL    HW2 4771   0.892   5.705   1.894
 1482SOL     OW 4772   0.607   2.225   2.316
 1482SOL    HW1 4773   0.520   2.224   2.356
 1482SOL    HW2 4774   0.632   2.317   2.313
 1483SOL     OW 4775   0.632   0.655   4.168
 1483SOL    HW1 4776   0.687   0.686   4.240
 1483SOL    HW2 4777   0.626   0.730   4.108
 1484SOL     OW 4778   7.227   1.963   2.681
 1484SOL    HW1 4779   7.169   1.977   2.755
 1484SOL    HW2 4780   7.274   1.883   2.702
 1485SOL     OW 4781   6.933   1.287   2.735
 1485SOL    HW1 4782   6.939   1.260   2.827
 1485SOL    HW2 4783   6.857   1.239   2.701
 1486SOL     OW 4784   0.140   7.154   2.364
 1486SOL    HW1 4785   0.070   7.089   2.353
 1486SOL    HW2 4786   0.111   7.208   2.438
 1487SOL     OW 4787   2.470   7.084   3.548
 1487SOL    HW1 4788   2.544   7.030   3.576
 1487SOL    HW2 4789   2.468   7.073   3.453
 1488SOL     OW 4790   2.769   6.600   3.830
 1488SOL    HW1 4791   2.822   6.678   3.847
 1488SOL    HW2 4792   2.774   6.588   3.736
 1489SOL     OW 4793   0.563   0.248   2.860
 1489SOL    HW1 4794   0.514   0.298   2.795
 1489SOL    HW2 4795   0.592   0.170   2.814
 1490SOL     OW 4796   0.525   5.995   3.053
 1490SOL    HW1 4797   0.618   6.008   3.038
 1490SOL    HW2 4798   0.520   5.913   3.103
 1491SOL     OW 4799   6.871   1.778   1.317
 1491SOL    HW1 4800   6.930   1.836   1.269
 1491SOL    HW2 4801   6.928   1.710   1.353
 1492SOL     OW 4802   3.219   0.826   3.794
 1492SOL    HW1 4803   3.149   0.877   3.752
 1492SOL    HW2 4804   3.272   0.794   3.721
 1493SOL     OW 4805   0.451   0.126   2.309
 1493SOL    HW1 4806   0.457   0.074   2.389
 1493SOL    HW2 4807   0.370   0.099   2.268
 1494SOL     OW 4808   7.285   2.263   2.282
 1494SOL    HW1 4809   7.287   2.357   2.301
 1494SOL    HW2 4810   7.279   2.258   2.187
 1495SOL     OW 4811   2.940   1.399   3.727
 1495SOL    HW1 4812   2.921   1.364   3.814
 1495SOL    HW2 4813   2.945   1.321   3.671
 1496SOL     OW 4814   0.727   0.246   3.409
 1496SOL    HW1 4815   0.801   0.230   3.467
 1496SOL    HW2 4816   0.659   0.186   3.440
 1497SOL     OW 4817   1.429   0.615   2.359
 1497SOL    HW1 4818   1.430   0.696   2.411
 1497SOL    HW2 4819   1.520   0.602   2.333
 1498SOL     OW 4820   1.170   0.305   2.862
 1498SOL    HW1 4821   1.137   0.364   2.930
 1498SOL    HW2 4822   1.094   0.284   2.809
 1499SOL     OW 4823   0.658   1.896   1.520
 1499SOL    HW1 4824   0.738   1.903   1.572
 1499SOL    HW2 4825   0.662   1.972   1.461
 1500SOL     OW 4826   1.997   0.764   2.813
 1500SOL    HW1 4827   1.955   0.698   2.868
 1500SOL    HW2 4828   2.072   0.719   2.774
 1501SOL     OW 4829   0.780   0.683   4.719
 1501SOL    HW1 4830   0.846   0.707   4.783
 1501SOL    HW2 4831   0.766   0.589   4.733
 1502SOL     OW 4832   0.378   2.840   2.238
 1502SOL    HW1 4833   0.437   2.835   2.163
 1502SOL    HW2 4834   0.432   2.813   2.313
 1503SOL     OW 4835   4.909   5.545   5.079
 1503SOL    HW1 4836   4.937   5.628   5.042
 1503SOL    HW2 4837   4.951   5.542   5.165
 1504SOL     OW 4838   2.357   7.013   2.003
 1504SOL    HW1 4839   2.439   7.008   2.052
 1504SOL    HW2 4840   2.382   6.998   1.912
 1505SOL     OW 4841   1.080   6.826   3.386
 1505SOL    HW1 4842   1.127   6.752   3.347
 1505SOL    HW2 4843   1.026   6.787   3.455
 1506SOL     OW 4844   2.848   1.973   1.007
 1506SOL    HW1 4845   2.904   2.033   1.058
 1506SOL    HW2 4846   2.905   1.898   0.988
 1507SOL     OW 4847   1.291   6.541   4.464
 1507SOL    HW1 4848   1.255   6.482   4.398
 1507SOL    HW2 4849   1.214   6.584   4.503
 1508SOL     OW 4850   2.752   0.123   3.501
 1508SOL    HW1 4851   2.753   0.040   3.454
 1508SOL    HW2 4852   2.660   0.150   3.501
 1509SOL     OW 4853   0.094   6.163   2.329
 1509SOL    HW1 4854   0.124   6.176   2.419
 1509SOL    HW2 4855   0.157   6.102   2.291
 1510SOL     OW 4856   2.191   6.173   3.147
 1510SOL    HW1 4857   2.236   6.181   3.063
 1510SOL    HW2 4858   2.215   6.253   3.194
 1511SOL     OW 4859   0.267   6.869   3.285
 1511SOL    HW1 4860   0.268   6.937   3.217
 1511SOL    HW2 4861   0.264   6.787   3.237
 1512SOL     OW 4862   0.192   0.128   1.619
 1512SOL    HW1 4863   0.130   0.116   1.691
 1512SOL    HW2 4864   0.137   0.136   1.541
 1513SOL     OW 4865   6.698   2.666   1.947
 1513SOL    HW1 4866   6.639   2.593   1.930
 1513SOL    HW2 4867   6.690   2.722   1.869
 1514SOL     OW 4868   7.097   6.132   1.918
 1514SOL    HW1 4869   7.095   6.228   1.911
 1514SOL    HW2 4870   7.033   6.112   1.986
 1515SOL     OW 4871   0.798   2.042   2.385
 1515SOL    HW1 4872   0.852   2.037   2.306
 1515SOL    HW2 4873   0.736   2.112   2.367
 1516SOL     OW 4874   0.516   1.483   0.530
 1516SOL    HW1 4875   0.559   1.564   0.555
 1516SOL    HW2 4876   0.444   1.510   0.473
 1517SOL     OW 4877   0.299   0.921   2.829
 1517SOL    HW1 4878   0.389   0.892   2.845
 1517SOL    HW2 4879   0.244   0.855   2.872
 1518SOL     OW 4880   1.975   0.446   1.944
 1518SOL    HW1 4881   2.037   0.378   1.971
 1518SOL    HW2 4882   1.913   0.401   1.887
 1519SOL     OW 4883   0.197   1.170   1.351
 1519SOL    HW1 4884   0.118   1.168   1.405
 1519SOL    HW2 4885   0.172   1.223   1.275
 1520SOL     OW 4886   0.872   0.614   3.928
 1520SOL    HW1 4887   0.906   0.608   3.839
 1520SOL    HW2 4888   0.808   0.543   3.935
 1521SOL     OW 4889   1.125   2.039   2.710
 1521SOL    HW1 4890   1.115   2.116   2.654
 1521SOL    HW2 4891   1.060   1.977   2.678
 1522SOL     OW 4892   0.296   1.553   0.379
 1522SOL    HW1 4893   0.270   1.469   0.342
 1522SOL    HW2 4894   0.224   1.577   0.438
 1523SOL     OW 4895   1.033   1.583   4.105
 1523SOL    HW1 4896   1.059   1.512   4.164
 1523SOL    HW2 4897   0.966   1.544   4.049
 1524SOL     OW 4898   6.359   6.535   3.421
 1524SOL    HW1 4899   6.321   6.615   3.458
 1524SOL    HW2 4900   6.361   6.552   3.327
 1525SOL     OW 4901   0.383   7.262   1.721
 1525SOL    HW1 4902   0.462   0.011   1.723
 1525SOL    HW2 4903   0.318   0.011   1.676
 1526SOL     OW 4904   0.130   6.399   3.418
 1526SOL    HW1 4905   0.070   6.324   3.420
 1526SOL    HW2 4906   0.082   6.470   3.459
 1527SOL     OW 4907   2.165   0.947   1.041
 1527SOL    HW1 4908   2.163   1.032   1.086
 1527SOL    HW2 4909   2.102   0.894   1.090
 1528SOL     OW 4910   0.494   1.198   0.949
 1528SOL    HW1 4911   0.405   1.181   0.916
 1528SOL    HW2 4912   0.512   1.126   1.010
 1529SOL     OW 4913   2.741   7.290   0.806
 1529SOL    HW1 4914   2.767   0.032   0.885
 1529SOL    HW2 4915   2.763   7.198   0.824
 1530SOL     OW 4916   0.720   2.227   2.832
 1530SOL    HW1 4917   0.640   2.275   2.808
 1530SOL    HW2 4918   0.743   2.261   2.919
 1531SOL     OW 4919   4.131   4.584   5.076
 1531SOL    HW1 4920   4.105   4.493   5.066
 1531SOL    HW2 4921   0.508   0.939   0.001
 1532SOL     OW 4922   0.803   6.537   2.662
 1532SOL    HW1 4923   0.805   6.632   2.677
 1532SOL    HW2 4924   0.825   6.499   2.747
 1533SOL     OW 4925   2.049   0.316   3.598
 1533SOL    HW1 4926   2.001   0.248   3.644
 1533SOL    HW2 4927   1.981   0.371   3.557
 1534SOL     OW 4928   0.863   7.156   1.708
 1534SOL    HW1 4929   0.892   7.068   1.682
 1534SOL    HW2 4930   0.816   7.189   1.631
 1535SOL     OW 4931   7.201   0.724   1.723
 1535SOL    HW1 4932   7.221   0.809   1.764
 1535SOL    HW2 4933   7.287   0.685   1.708
 1536SOL     OW 4934   7.077   1.237   3.048
 1536SOL    HW1 4935   7.138   1.230   3.121
 1536SOL    HW2 4936   7.021   1.311   3.071
 1537SOL     OW 4937   1.214   0.066   2.412
 1537SOL    HW1 4938   1.300   0.080   2.371
 1537SOL    HW2 4939   1.152   0.111   2.354
 1538SOL     OW 4940   0.189   0.326   2.140
 1538SOL    HW1 4941   0.203   0.235   2.165
 1538SOL    HW2 4942   0.120   0.323   2.074
 1539SOL     OW 4943   0.864   5.918   3.237
 1539SOL    HW1 4944   0.842   5.825   3.237
 1539SOL    HW2 4945   0.835   5.950   3.152
 1540SOL     OW 4946   7.251   6.332   2.734
 1540SOL    HW1 4947   7.185   6.264   2.721
 1540SOL    HW2 4948   7.204   6.414   2.719
 1541SOL     OW 4949   3.155   2.454   1.353
 1541SOL    HW1 4950   3.068   2.422   1.377
 1541SOL    HW2 4951   3.209   2.376   1.352
 1542SOL     OW 4952   0.333   6.387   2.504
 1542SOL    HW1 4953   0.277   6.315   2.533
 1542SOL    HW2 4954   0.391   6.404   2.579
 1543SOL     OW 4955   2.116   0.616   1.784
 1543SOL    HW1 4956   2.198   0.571   1.804
 1543SOL    HW2 4957   2.051   0.573   1.839
 1544SOL     OW 4958   6.049   6.032   5.091
 1544SOL    HW1 4959   6.055   6.070   5.003
 1544SOL    HW2 4960   5.957   6.010   5.102
 1545SOL     OW 4961   1.448   2.190   3.875
 1545SOL    HW1 4962   1.480   2.181   3.965
 1545SOL    HW2 4963   1.504   2.257   3.837
 1546SOL     OW 4964   7.090   1.260   2.512
 1546SOL    HW1 4965   7.044   1.269   2.595
 1546SOL    HW2 4966   7.021   1.246   2.447
 1547SOL     OW 4967   1.999   3.209   0.295
 1547SOL    HW1 4968   2.091   3.234   0.301
 1547SOL    HW2 4969   1.988   3.139   0.359
 1548SOL     OW 4970   0.446   2.696   1.519
 1548SOL    HW1 4971   0.400   2.740   1.590
 1548SOL    HW2 4972   0.522   2.752   1.501
 1549SOL     OW 4973   0.749   1.393   3.627
 1549SOL    HW1 4974   0.812   1.336   3.585
 1549SOL    HW2 4975   0.723   1.347   3.706
 1550SOL     OW 4976   0.869   0.889   3.934
 1550SOL    HW1 4977   0.880   0.794   3.932
 1550SOL    HW2 4978   0.882   0.916   3.843
 1551SOL     OW 4979   7.031   1.606   0.409
 1551SOL    HW1 4980   7.062   1.525   0.367
 1551SOL    HW2 4981   7.062   1.676   0.351
 1552SOL     OW 4982   1.118   5.076   4.134
 1552SOL    HW1 4983   1.200   5.048   4.093
 1552SOL    HW2 4984   1.067   5.112   4.061
 1553SOL     OW 4985   2.824   1.117   2.779
 1553SOL    HW1 4986   2.814   1.103   2.685
 1553SOL    HW2 4987   2.789   1.205   2.794
 1554SOL     OW 4988   1.235   6.848   3.660
 1554SOL    HW1 4989   1.151   6.854   3.706
 1554SOL    HW2 4990   1.233   6.920   3.597
 1555SOL     OW 4991   1.842   0.110   0.830
 1555SOL    HW1 4992   1.934   0.135   0.844
 1555SOL    HW2 4993   1.842   0.015   0.832
 1556SOL     OW 4994   3.552   5.051   4.949
 1556SOL    HW1 4995   3.596   5.004   4.879
 1556SOL    HW2 4996   3.580   5.142   4.938
 1557SOL     OW 4997   0.536   6.307   1.415
 1557SOL    HW1 4998   0.502   6.389   1.451
 1557SOL    HW2 4999   0.515   6.241   1.480
 1558SOL     OW 5000   1.772   1.070   1.073
 1558SOL    HW1 5001   1.803   1.103   0.989
 1558SOL    HW2 5002   1.707   1.003   1.050
 1559SOL     OW 5003   7.187   0.258   2.981
 1559SOL    HW1 5004   7.119   0.202   3.018
 1559SOL    HW2 5005   7.146   0.298   2.904
 1560SOL     OW 5006   0.992   0.634   3.671
 1560SOL    HW1 5007   1.082   0.640   3.704
 1560SOL    HW2 5008   0.992   0.690   3.593
 1561SOL     OW 5009   1.832   0.642   2.080
 1561SOL    HW1 5010   1.771   0.664   2.010
 1561SOL    HW2 5011   1.890   0.576   2.041
 1562SOL     OW 5012   2.147   2.269   1.144
 1562SOL    HW1 5013   2.132   2.222   1.062
 1562SOL    HW2 5014   2.227   2.230   1.181
 1563SOL     OW 5015   0.926   1.251   3.473
 1563SOL    HW1 5016   0.879   1.215   3.398
 1563SOL    HW2 5017   0.973   1.327   3.438
 1564SOL     OW 5018   1.426   1.473   2.132
 1564SOL    HW1 5019   1.380   1.402   2.088
 1564SOL    HW2 5020   1.460   1.434   2.213
 1565SOL     OW 5021   1.541   7.194   3.403
 1565SOL    HW1 5022   1.545   7.142   3.322
 1565SOL    HW2 5023   1.632   7.198   3.433
 1566SOL     OW 5024   7.283   0.359   3.236
 1566SOL    HW1 5025   7.264   0.317   3.152
 1566SOL    HW2 5026   0.072   0.379   3.232
 1567SOL     OW 5027   0.577   1.581   1.740
 1567SOL    HW1 5028   0.627   1.508   1.778
 1567SOL    HW2 5029   0.613   1.593   1.653
 1568SOL     OW 5030   0.269   2.105   1.534
 1568SOL    HW1 5031   0.362   2.106   1.557
 1568SOL    HW2 5032   0.241   2.015   1.552
 1569SOL     OW 5033   0.335   6.357   3.984
 1569SOL    HW1 5034   0.316   6.288   3.921
 1569SOL    HW2 5035   0.275   6.428   3.961
 1570SOL     OW 5036   0.364   0.232   3.055
 1570SOL    HW1 5037   0.366   0.139   3.076
 1570SOL    HW2 5038   0.445   0.248   3.007
 1571SOL     OW 5039   6.142   0.772   0.376
 1571SOL    HW1 5040   6.053   0.784   0.340
 1571SOL    HW2 5041   6.171   0.861   0.395
 1572SOL     OW 5042   6.590   0.229   2.832
 1572SOL    HW1 5043   6.536   0.179   2.893
 1572SOL    HW2 5044   6.673   0.241   2.878
 1573SOL     OW 5045   0.290   2.349   4.554
 1573SOL    HW1 5046   0.261   2.408   4.624
 1573SOL    HW2 5047   0.359   2.397   4.509
 1574SOL     OW 5048   3.010   2.915   4.472
 1574SOL    HW1 5049   3.007   2.989   4.533
 1574SOL    HW2 5050   3.071   2.943   4.403
 1575SOL     OW 5051   2.039   0.425   2.585
 1575SOL    HW1 5052   2.091   0.495   2.625
 1575SOL    HW2 5053   2.092   0.395   2.511
 1576SOL     OW 5054   6.730   2.138   1.761
 1576SOL    HW1 5055   6.673   2.162   1.834
 1576SOL    HW2 5056   6.777   2.219   1.740
 1577SOL     OW 5057   6.763   1.631   2.978
 1577SOL    HW1 5058   6.736   1.701   3.038
 1577SOL    HW2 5059   6.685   1.612   2.926
 1578SOL     OW 5060   0.508   2.406   3.297
 1578SOL    HW1 5061   0.495   2.377   3.207
 1578SOL    HW2 5062   0.596   2.374   3.320
 1579SOL     OW 5063   0.467   5.579   4.983
 1579SOL    HW1 5064   0.474   5.653   5.044
 1579SOL    HW2 5065   0.553   5.537   4.987
 1580SOL     OW 5066   4.111   2.976   0.015
 1580SOL    HW1 5067   4.081   3.064   0.037
 1580SOL    HW2 5068   0.537   6.642   5.127
 1581SOL     OW 5069   1.054   1.733   3.600
 1581SOL    HW1 5070   1.068   1.778   3.683
 1581SOL    HW2 5071   1.125   1.763   3.544
 1582SOL     OW 5072   0.706   0.832   1.558
 1582SOL    HW1 5073   0.635   0.841   1.621
 1582SOL    HW2 5074   0.762   0.908   1.574
 1583SOL     OW 5075   0.003   6.239   4.486
 1583SOL    HW1 5076   7.296   6.277   4.399
 1583SOL    HW2 5077   0.005   6.314   4.545
 1584SOL     OW 5078   0.995   7.002   2.653
 1584SOL    HW1 5079   0.974   7.074   2.711
 1584SOL    HW2 5080   1.025   7.044   2.572
 1585SOL     OW 5081   6.706   2.168   2.269
 1585SOL    HW1 5082   6.778   2.155   2.331
 1585SOL    HW2 5083   6.647   2.228   2.314
 1586SOL     OW 5084   3.308   6.860   4.682
 1586SOL    HW1 5085   3.219   6.848   4.716
 1586SOL    HW2 5086   3.303   6.829   4.592
 1587SOL     OW 5087   1.852   0.463   3.470
 1587SOL    HW1 5088   1.878   0.544   3.514
 1587SOL    HW2 5089   1.759   0.475   3.452
 1588SOL     OW 5090   7.209   6.996   2.994
 1588SOL    HW1 5091   7.152   6.989   2.917
 1588SOL    HW2 5092   7.206   6.909   3.034
 1589SOL     OW 5093   1.232   0.746   1.203
 1589SOL    HW1 5094   1.296   0.812   1.228
 1589SOL    HW2 5095   1.221   0.692   1.282
 1590SOL     OW 5096   5.107   0.185   3.653
 1590SOL    HW1 5097   5.124   0.205   3.745
 1590SOL    HW2 5098   5.036   0.244   3.628
 1591SOL     OW 5099   0.084   0.800   1.973
 1591SOL    HW1 5100   0.104   0.879   2.023
 1591SOL    HW2 5101   0.001   0.769   2.011
 1592SOL     OW 5102   1.390   1.327   4.367
 1592SOL    HW1 5103   1.414   1.246   4.322
 1592SOL    HW2 5104   1.361   1.298   4.454
 1593SOL     OW 5105   0.323   6.666   3.109
 1593SOL    HW1 5106   0.341   6.573   3.118
 1593SOL    HW2 5107   0.394   6.699   3.054
 1594SOL     OW 5108   0.929   6.934   4.310
 1594SOL    HW1 5109   0.850   6.948   4.257
 1594SOL    HW2 5110   0.974   7.019   4.309
 1595SOL     OW 5111   2.027   1.141   1.492
 1595SOL    HW1 5112   1.950   1.164   1.544
 1595SOL    HW2 5113   1.991   1.104   1.411
 1596SOL     OW 5114   0.416   7.250   1.228
 1596SOL    HW1 5115   0.344   7.200   1.265
 1596SOL    HW2 5116   0.377   7.296   1.153
 1597SOL     OW 5117   0.961   1.215   2.460
 1597SOL    HW1 5118   0.960   1.294   2.406
 1597SOL    HW2 5119   1.049   1.212   2.497
 1598SOL     OW 5120   0.584   7.170   4.766
 1598SOL    HW1 5121   0.558   7.253   4.724
 1598SOL    HW2 5122   0.608   7.195   4.855
 1599SOL     OW 5123   0.424   1.297   2.327
 1599SOL    HW1 5124   0.477   1.369   2.293
 1599SOL    HW2 5125   0.420   1.234   2.256
 1600SOL     OW 5126   0.630   6.887   2.505
 1600SOL    HW1 5127   0.582   6.825   2.450
 1600SOL    HW2 5128   0.634   6.967   2.454
 1601SOL     OW 5129   0.222   2.654   0.714
 1601SOL    HW1 5130   0.181   2.735   0.743
 1601SOL    HW2 5131   0.301   2.681   0.669
 1602SOL     OW 5132   0.982   1.743   0.838
 1602SOL    HW1 5133   0.920   1.671   0.826
 1602SOL    HW2 5134   1.065   1.710   0.803
 1603SOL     OW 5135   7.232   3.498   1.335
 1603SOL    HW1 5136   7.152   3.534   1.373
 1603SOL    HW2 5137   7.224   3.403   1.348
 1604SOL     OW 5138   0.339   0.526   2.254
 1604SOL    HW1 5139   0.292   0.460   2.204
 1604SOL    HW2 5140   0.378   0.584   2.188
 1605SOL     OW 5141   0.731   1.153   2.317
 1605SOL    HW1 5142   0.672   1.180   2.388
 1605SOL    HW2 5143   0.819   1.157   2.356
 1606SOL     OW 5144   7.284   2.010   1.869
 1606SOL    HW1 5145   7.234   1.985   1.791
 1606SOL    HW2 5146   0.069   1.984   1.849
 1607SOL     OW 5147   2.924   0.774   4.587
 1607SOL    HW1 5148   3.012   0.768   4.624
 1607SOL    HW2 5149   2.883   0.690   4.609
 1608SOL     OW 5150   3.629   5.865   3.893
 1608SOL    HW1 5151   3.694   5.852   3.824
 1608SOL    HW2 5152   3.663   5.938   3.945
 1609SOL     OW 5153   0.768   7.220   3.546
 1609SOL    HW1 5154   0.686   7.268   3.541
 1609SOL    HW2 5155   0.764   7.159   3.472
 1610SOL     OW 5156   7.296   6.493   4.611
 1610SOL    HW1 5157   0.035   6.492   4.696
 1610SOL    HW2 5158   7.205   6.514   4.632
 1611SOL     OW 5159   1.725   1.238   3.218
 1611SOL    HW1 5160   1.653   1.297   3.239
 1611SOL    HW2 5161   1.801   1.295   3.208
 1612SOL     OW 5162   7.163   1.628   3.081
 1612SOL    HW1 5163   7.137   1.717   3.106
 1612SOL    HW2 5164   7.259   1.629   3.087
 1613SOL     OW 5165   3.580   4.463   4.389
 1613SOL    HW1 5166   3.620   4.386   4.429
 1613SOL    HW2 5167   3.494   4.434   4.361
 1614SOL     OW 5168   1.859   2.477   2.568
 1614SOL    HW1 5169   1.925   2.413   2.543
 1614SOL    HW2 5170   1.876   2.553   2.512
 1615SOL     OW 5171   1.722   1.482   0.460
 1615SOL    HW1 5172   1.700   1.391   0.439
 1615SOL    HW2 5173   1.637   1.524   0.475
 1616SOL     OW 5174   2.379   0.391   1.639
 1616SOL    HW1 5175   2.462   0.345   1.651
 1616SOL    HW2 5176   2.353   0.416   1.728
 1617SOL     OW 5177   2.533   2.418   3.168
 1617SOL    HW1 5178   2.503   2.499   3.128
 1617SOL    HW2 5179   2.623   2.435   3.193
 1618SOL     OW 5180   7.271   2.281   0.789
 1618SOL    HW1 5181   0.001   2.326   0.866
 1618SOL    HW2 5182   7.270   2.348   0.720
 1619SOL     OW 5183   5.472   2.510   0.846
 1619SOL    HW1 5184   5.381   2.486   0.861
 1619SOL    HW2 5185   5.473   2.549   0.759
 1620SOL     OW 5186   1.197   2.304   3.331
 1620SOL    HW1 5187   1.227   2.324   3.243
 1620SOL    HW2 5188   1.277   2.298   3.383
 1621SOL     OW 5189   6.946   1.753   2.815
 1621SOL    HW1 5190   6.990   1.682   2.768
 1621SOL    HW2 5191   6.885   1.709   2.874
 1622SOL     OW 5192   2.221   0.861   1.849
 1622SOL    HW1 5193   2.175   0.780   1.831
 1622SOL    HW2 5194   2.220   0.909   1.767
 1623SOL     OW 5195   0.004   2.556   2.280
 1623SOL    HW1 5196   0.079   2.563   2.221
 1623SOL    HW2 5197   7.279   2.646   2.294
 1624SOL     OW 5198   0.136   6.754   1.494
 1624SOL    HW1 5199   0.041   6.751   1.502
 1624SOL    HW2 5200   0.167   6.694   1.563
 1625SOL     OW 5201   6.566   0.678   3.386
 1625SOL    HW1 5202   6.539   0.587   3.392
 1625SOL    HW2 5203   6.536   0.718   3.467
 1626SOL     OW 5204   1.184   2.504   2.127
 1626SOL    HW1 5205   1.257   2.454   2.089
 1626SOL    HW2 5206   1.109   2.445   2.119
 1627SOL     OW 5207   2.372   7.300   3.211
 1627SOL    HW1 5208   2.396   7.218   3.256
 1627SOL    HW2 5209   2.438   0.004   3.142
 1628SOL     OW 5210   1.266   0.277   3.639
 1628SOL    HW1 5211   1.320   0.220   3.583
 1628SOL    HW2 5212   1.273   0.363   3.600
 1629SOL     OW 5213   0.685   0.609   2.959
 1629SOL    HW1 5214   0.730   0.525   2.951
 1629SOL    HW2 5215   0.607   0.590   3.011
 1630SOL     OW 5216   0.155   1.253   2.382
 1630SOL    HW1 5217   0.249   1.274   2.384
 1630SOL    HW2 5218   0.140   1.206   2.464
 1631SOL     OW 5219   1.505   1.912   1.982
 1631SOL    HW1 5220   1.417   1.904   1.946
 1631SOL    HW2 5221   1.519   1.830   2.031
 1632SOL     OW 5222   0.128   1.846   1.570
 1632SOL    HW1 5223   0.070   1.888   1.507
 1632SOL    HW2 5224   0.099   1.755   1.572
 1633SOL     OW 5225   2.077   2.145   0.904
 1633SOL    HW1 5226   2.038   2.057   0.903
 1633SOL    HW2 5227   2.171   2.129   0.889
 1634SOL     OW 5228   0.850   1.113   4.925
 1634SOL    HW1 5229   0.774   1.128   4.981
 1634SOL    HW2 5230   0.925   1.138   4.979
 1635SOL     OW 5231   1.028   1.398   1.517
 1635SOL    HW1 5232   1.016   1.306   1.492
 1635SOL    HW2 5233   1.122   1.412   1.510
 1636SOL     OW 5234   2.265   2.030   1.451
 1636SOL    HW1 5235   2.317   1.949   1.455
 1636SOL    HW2 5236   2.307   2.081   1.381
 1637SOL     OW 5237   1.512   1.390   3.272
 1637SOL    HW1 5238   1.507   1.439   3.354
 1637SOL    HW2 5239   1.427   1.403   3.231
 1638SOL     OW 5240   0.023   1.877   0.446
 1638SOL    HW1 5241   0.009   1.933   0.521
 1638SOL    HW2 5242   0.058   1.796   0.483
 1639SOL     OW 5243   1.996   6.410   3.829
 1639SOL    HW1 5244   1.994   6.383   3.921
 1639SOL    HW2 5245   1.990   6.505   3.832
 1640SOL     OW 5246   7.006   1.383   2.082
 1640SOL    HW1 5247   7.021   1.294   2.113
 1640SOL    HW2 5248   6.912   1.395   2.087
 1641SOL     OW 5249   0.427   0.844   3.797
 1641SOL    HW1 5250   0.464   0.784   3.732
 1641SOL    HW2 5251   0.499   0.859   3.859
 1642SOL     OW 5252   0.124   0.624   3.814
 1642SOL    HW1 5253   0.161   0.694   3.869
 1642SOL    HW2 5254   0.035   0.654   3.795
 1643SOL     OW 5255   2.011   4.497   4.623
 1643SOL    HW1 5256   2.062   4.466   4.698
 1643SOL    HW2 5257   1.970   4.578   4.653
 1644SOL     OW 5258   0.905   6.914   1.582
 1644SOL    HW1 5259   0.814   6.885   1.578
 1644SOL    HW2 5260   0.931   6.923   1.490
 1645SOL     OW 5261   6.855   0.063   2.649
 1645SOL    HW1 5262   6.763   0.065   2.622
 1645SOL    HW2 5263   6.886   0.152   2.635
 1646SOL     OW 5264   0.102   1.875   2.219
 1646SOL    HW1 5265   0.114   1.864   2.125
 1646SOL    HW2 5266   0.145   1.958   2.239
 1647SOL     OW 5267   0.477   7.281   2.542
 1647SOL    HW1 5268   0.410   7.228   2.585
 1647SOL    HW2 5269   0.538   0.000   2.612
 1648SOL     OW 5270   3.321   2.708   2.454
 1648SOL    HW1 5271   3.336   2.791   2.407
 1648SOL    HW2 5272   3.290   2.735   2.540
 1649SOL     OW 5273   7.272   7.121   1.703
 1649SOL    HW1 5274   0.040   7.097   1.646
 1649SOL    HW2 5275   7.292   7.210   1.731
 1650SOL     OW 5276   2.213   0.865   3.873
 1650SOL    HW1 5277   2.299   0.828   3.893
 1650SOL    HW2 5278   2.158   0.790   3.851
 1651SOL     OW 5279   6.897   1.936   3.373
 1651SOL    HW1 5280   6.932   1.865   3.427
 1651SOL    HW2 5281   6.816   1.963   3.417
 1652SOL     OW 5282   2.406   1.636   2.772
 1652SOL    HW1 5283   2.358   1.719   2.768
 1652SOL    HW2 5284   2.374   1.593   2.851
 1653SOL     OW 5285   0.025   0.068   1.828
 1653SOL    HW1 5286   0.085   0.018   1.884
 1653SOL    HW2 5287   7.304   0.142   1.882
 1654SOL     OW 5288   2.153   6.327   4.323
 1654SOL    HW1 5289   2.238   6.315   4.281
 1654SOL    HW2 5290   2.121   6.238   4.336
 1655SOL     OW 5291   2.621   0.348   3.995
 1655SOL    HW1 5292   2.532   0.369   4.023
 1655SOL    HW2 5293   2.646   0.420   3.938
 1656SOL     OW 5294   2.422   7.041   2.999
 1656SOL    HW1 5295   2.344   7.070   2.952
 1656SOL    HW2 5296   2.461   6.975   2.942
 1657SOL     OW 5297   0.993   6.932   1.319
 1657SOL    HW1 5298   1.067   6.990   1.301
 1657SOL    HW2 5299   0.941   6.934   1.239
 1658SOL     OW 5300   0.103   6.839   4.212
 1658SOL    HW1 5301   0.111   6.776   4.283
 1658SOL    HW2 5302   0.082   6.922   4.256
 1659SOL     OW 5303   0.230   6.855   2.555
 1659SOL    HW1 5304   0.157   6.809   2.597
 1659SOL    HW2 5305   0.217   6.840   2.461
 1660SOL     OW 5306   0.565   3.125   2.731
 1660SOL    HW1 5307   0.474   3.108   2.708
 1660SOL    HW2 5308   0.584   3.211   2.693
 1661SOL     OW 5309   1.889   2.536   4.614
 1661SOL    HW1 5310   1.860   2.614   4.661
 1661SOL    HW2 5311   1.941   2.488   4.679
 1662SOL     OW 5312   2.080   1.236   2.752
 1662SOL    HW1 5313   2.047   1.156   2.712
 1662SOL    HW2 5314   2.167   1.212   2.785
 1663SOL     OW 5315   0.481   0.675   2.634
 1663SOL    HW1 5316   0.560   0.700   2.585
 1663SOL    HW2 5317   0.484   0.729   2.713
 1664SOL     OW 5318   7.255   0.289   1.980
 1664SOL    HW1 5319   7.216   0.288   2.068
 1664SOL    HW2 5320   7.219   0.368   1.939
 1665SOL     OW 5321   0.424   1.926   2.942
 1665SOL    HW1 5322   0.469   1.978   3.009
 1665SOL    HW2 5323   0.331   1.936   2.964
 1666SOL     OW 5324   6.186   6.892   0.749
 1666SOL    HW1 5325   6.216   6.980   0.727
 1666SOL    HW2 5326   6.267   6.841   0.757
 1667SOL     OW 5327   6.389   2.638   3.392
 1667SOL    HW1 5328   6.327   2.709   3.375
 1667SOL    HW2 5329   6.333   2.562   3.411
 1668SOL     OW 5330   3.389   3.571   1.982
 1668SOL    HW1 5331   3.409   3.609   2.068
 1668SOL    HW2 5332   3.412   3.479   1.990
 1669SOL     OW 5333   0.234   0.575   1.909
 1669SOL    HW1 5334   0.180   0.645   1.945
 1669SOL    HW2 5335   0.195   0.556   1.824
 1670SOL     OW 5336   1.224   0.611   4.346
 1670SOL    HW1 5337   1.142   0.621   4.298
 1670SOL    HW2 5338   1.262   0.530   4.312
 1671SOL     OW 5339   1.014   6.459   3.623
 1671SOL    HW1 5340   0.986   6.547   3.596
 1671SOL    HW2 5341   0.943   6.426   3.678
 1672SOL     OW 5342   2.119   2.009   1.907
 1672SOL    HW1 5343   2.121   2.053   1.822
 1672SOL    HW2 5344   2.082   2.074   1.966
 1673SOL     OW 5345   1.248   1.495   2.865
 1673SOL    HW1 5346   1.294   1.563   2.817
 1673SOL    HW2 5347   1.260   1.519   2.957
 1674SOL     OW 5348   1.475   6.664   2.322
 1674SOL    HW1 5349   1.444   6.734   2.379
 1674SOL    HW2 5350   1.467   6.585   2.375
 1675SOL     OW 5351   6.219   3.428   0.628
 1675SOL    HW1 5352   6.308   3.397   0.613
 1675SOL    HW2 5353   6.195   3.391   0.713
 1676SOL     OW 5354   1.681   6.393   2.821
 1676SOL    HW1 5355   1.748   6.461   2.828
 1676SOL    HW2 5356   1.725   6.321   2.775
 1677SOL     OW 5357   6.603   0.699   1.186
 1677SOL    HW1 5358   6.519   0.734   1.154
 1677SOL    HW2 5359   6.582   0.611   1.217
 1678SOL     OW 5360   7.295   1.610   1.515
 1678SOL    HW1 5361   7.201   1.613   1.497
 1678SOL    HW2 5362   0.031   1.599   1.429
 1679SOL     OW 5363   1.417   2.264   3.493
 1679SOL    HW1 5364   1.481   2.231   3.429
 1679SOL    HW2 5365   1.397   2.187   3.548
 1680SOL     OW 5366   3.017   3.758   0.389
 1680SOL    HW1 5367   3.084   3.809   0.433
 1680SOL    HW2 5368   3.061   3.718   0.315
 1681SOL     OW 5369   6.605   5.403   4.825
 1681SOL    HW1 5370   6.531   5.400   4.764
 1681SOL    HW2 5371   6.592   5.483   4.875
 1682SOL     OW 5372   0.098   7.293   4.041
 1682SOL    HW1 5373   0.092   0.074   4.082
 1682SOL    HW2 5374   0.191   7.270   4.047
 1683SOL     OW 5375   2.131   1.107   4.618
 1683SOL    HW1 5376   2.064   1.135   4.680
 1683SOL    HW2 5377   2.124   1.012   4.617
 1684SOL     OW 5378   6.604   2.459   4.711
 1684SOL    HW1 5379   6.575   2.481   4.800
 1684SOL    HW2 5380   6.577   2.368   4.699
 1685SOL     OW 5381   0.284   0.163   4.562
 1685SOL    HW1 5382   0.244   0.235   4.611
 1685SOL    HW2 5383   0.240   0.085   4.595
 1686SOL     OW 5384   5.923   6.070   0.483
 1686SOL    HW1 5385   5.885   5.997   0.433
 1686SOL    HW2 5386   6.016   6.068   0.460
 1687SOL     OW 5387   1.643   1.250   3.586
 1687SOL    HW1 5388   1.587   1.209   3.652
 1687SOL    HW2 5389   1.658   1.181   3.521
 1688SOL     OW 5390   0.600   0.948   4.621
 1688SOL    HW1 5391   0.559   0.907   4.546
 1688SOL    HW2 5392   0.529   0.994   4.666
 1689SOL     OW 5393   0.278   0.842   4.617
 1689SOL    HW1 5394   0.347   0.832   4.551
 1689SOL    HW2 5395   0.306   0.918   4.669
 1690SOL     OW 5396   4.956   3.336   0.430
 1690SOL    HW1 5397   4.992   3.369   0.513
 1690SOL    HW2 5398   4.865   3.366   0.430
 1691SOL     OW 5399   0.645   5.873   4.213
 1691SOL    HW1 5400   0.600   5.844   4.133
 1691SOL    HW2 5401   0.577   5.871   4.281
 1692SOL     OW 5402   6.548   2.331   3.064
 1692SOL    HW1 5403   6.471   2.274   3.065
 1692SOL    HW2 5404   6.604   2.296   2.995
 1693SOL     OW 5405   2.519   0.593   4.358
 1693SOL    HW1 5406   2.595   0.535   4.348
 1693SOL    HW2 5407   2.536   0.640   4.440
 1694SOL     OW 5408   7.001   3.201   2.214
 1694SOL    HW1 5409   7.063   3.230   2.281
 1694SOL    HW2 5410   7.046   3.220   2.131
 1695SOL     OW 5411   0.617   7.128   3.193
 1695SOL    HW1 5412   0.644   7.147   3.103
 1695SOL    HW2 5413   0.661   7.045   3.214
 1696SOL     OW 5414   5.755   0.257   1.275
 1696SOL    HW1 5415   5.814   0.253   1.200
 1696SOL    HW2 5416   5.806   0.222   1.348
 1697SOL     OW 5417   0.080   0.934   2.400
 1697SOL    HW1 5418   0.055   0.998   2.467
 1697SOL    HW2 5419   0.039   0.853   2.429
 1698SOL     OW 5420   5.295   5.841   1.328
 1698SOL    HW1 5421   5.204   5.815   1.316
 1698SOL    HW2 5422   5.339   5.763   1.360
 1699SOL     OW 5423   6.326   2.149   2.635
 1699SOL    HW1 5424   6.348   2.067   2.678
 1699SOL    HW2 5425   6.247   2.179   2.679
 1700SOL     OW 5426   1.263   0.673   3.738
 1700SOL    HW1 5427   1.328   0.649   3.805
 1700SOL    HW2 5428   1.268   0.769   3.735
 1701SOL     OW 5429   5.596   1.356   1.607
 1701SOL    HW1 5430   5.675   1.342   1.659
 1701SOL    HW2 5431   5.619   1.427   1.547
 1702SOL     OW 5432   2.040   7.032   5.120
 1702SOL    HW1 5433   2.097   7.068   5.051
 1702SOL    HW2 5434   1.966   6.993   5.072
 1703SOL     OW 5435   1.152   1.188   3.121
 1703SOL    HW1 5436   1.061   1.195   3.092
 1703SOL    HW2 5437   1.149   1.128   3.195
 1704SOL     OW 5438   0.613   6.341   3.983
 1704SOL    HW1 5439   0.518   6.335   3.994
 1704SOL    HW2 5440   0.647   6.260   4.021
 1705SOL     OW 5441   0.907   0.968   3.683
 1705SOL    HW1 5442   0.986   1.013   3.655
 1705SOL    HW2 5443   0.853   0.963   3.604
 1706SOL     OW 5444   3.446   5.033   0.404
 1706SOL    HW1 5445   3.391   5.018   0.327
 1706SOL    HW2 5446   3.435   5.127   0.423
 1707SOL     OW 5447   1.161   0.372   4.703
 1707SOL    HW1 5448   1.212   0.292   4.702
 1707SOL    HW2 5449   1.222   0.440   4.674
 1708SOL     OW 5450   3.899   3.185   0.137
 1708SOL    HW1 5451   3.850   3.133   0.074
 1708SOL    HW2 5452   3.847   3.182   0.217
 1709SOL     OW 5453   1.336   0.885   4.531
 1709SOL    HW1 5454   1.253   0.933   4.525
 1709SOL    HW2 5455   1.369   0.882   4.441
 1710SOL     OW 5456   7.098   2.820   4.455
 1710SOL    HW1 5457   7.033   2.756   4.486
 1710SOL    HW2 5458   7.150   2.772   4.391
 1711SOL     OW 5459   0.809   1.497   4.328
 1711SOL    HW1 5460   0.878   1.440   4.362
 1711SOL    HW2 5461   0.786   1.553   4.402
 1712SOL     OW 5462   2.907   0.828   3.421
 1712SOL    HW1 5463   2.822   0.871   3.432
 1712SOL    HW2 5464   2.886   0.735   3.418
 1713SOL     OW 5465   6.373   1.775   4.586
 1713SOL    HW1 5466   6.370   1.739   4.497
 1713SOL    HW2 5467   6.358   1.700   4.643
 1714SOL     OW 5468   2.575   0.715   4.595
 1714SOL    HW1 5469   2.630   0.665   4.656
 1714SOL    HW2 5470   2.500   0.741   4.647
 1715SOL     OW 5471   0.732   5.880   4.994
 1715SOL    HW1 5472   0.737   5.911   5.085
 1715SOL    HW2 5473   0.777   5.796   4.994
 1716SOL     OW 5474   5.728   4.981   1.083
 1716SOL    HW1 5475   5.793   5.004   1.149
 1716SOL    HW2 5476   5.731   5.053   1.019
 1717SOL     OW 5477   0.881   5.651   4.988
 1717SOL    HW1 5478   0.946   5.632   5.055
 1717SOL    HW2 5479   0.831   5.570   4.979
 1718SOL     OW 5480   4.562   3.778   0.837
 1718SOL    HW1 5481   4.571   3.847   0.902
 1718SOL    HW2 5482   4.480   3.798   0.792
 1719SOL     OW 5483   3.829   0.692   4.899
 1719SOL    HW1 5484   3.738   0.687   4.930
 1719SOL    HW2 5485   3.874   0.743   4.967
 1720SOL     OW 5486   0.701   0.044   3.859
 1720SOL    HW1 5487   0.742   0.128   3.838
 1720SOL    HW2 5488   0.766   7.283   3.835
 1721SOL     OW 5489   0.248   1.370   2.662
 1721SOL    HW1 5490   0.331   1.413   2.684
 1721SOL    HW2 5491   0.270   1.276   2.658
 1722SOL     OW 5492   7.292   1.087   4.704
 1722SOL    HW1 5493   7.260   0.997   4.714
 1722SOL    HW2 5494   0.008   1.093   4.610
 1723SOL     OW 5495   6.802   7.199   4.262
 1723SOL    HW1 5496   6.857   7.219   4.186
 1723SOL    HW2 5497   6.854   7.228   4.338
 1724SOL     OW 5498   1.548   7.253   4.876
 1724SOL    HW1 5499   1.453   7.255   4.888
 1724SOL    HW2 5500   1.571   0.038   4.853
 1725SOL     OW 5501   4.287   5.742   1.463
 1725SOL    HW1 5502   4.194   5.720   1.469
 1725SOL    HW2 5503   4.331   5.675   1.515
 1726SOL     OW 5504   1.212   1.233   2.568
 1726SOL    HW1 5505   1.254   1.163   2.519
 1726SOL    HW2 5506   1.283   1.293   2.590
 1727SOL     OW 5507   6.813   1.601   4.431
 1727SOL    HW1 5508   6.742   1.637   4.379
 1727SOL    HW2 5509   6.787   1.510   4.447
 1728SOL     OW 5510   5.457   5.617   0.494
 1728SOL    HW1 5511   5.532   5.677   0.498
 1728SOL    HW2 5512   5.476   5.558   0.421
 1729SOL     OW 5513   1.595   6.613   3.683
 1729SOL    HW1 5514   1.525   6.613   3.618
 1729SOL    HW2 5515   1.550   6.613   3.767
 1730SOL     OW 5516   5.869   0.704   3.291
 1730SOL    HW1 5517   5.879   0.796   3.265
 1730SOL    HW2 5518   5.809   0.667   3.227
 1731SOL     OW 5519   6.392   6.883   4.842
 1731SOL    HW1 5520   6.297   6.890   4.834
 1731SOL    HW2 5521   6.419   6.832   4.765
 1732SOL     OW 5522   1.008   6.303   4.159
 1732SOL    HW1 5523   0.993   6.376   4.099
 1732SOL    HW2 5524   0.931   6.303   4.217
 1733SOL     OW 5525   6.584   1.535   4.060
 1733SOL    HW1 5526   6.615   1.546   3.970
 1733SOL    HW2 5527   6.646   1.474   4.100
 1734SOL     OW 5528   4.629   5.140   1.264
 1734SOL    HW1 5529   4.560   5.127   1.199
 1734SOL    HW2 5530   4.595   5.098   1.343
 1735SOL     OW 5531   0.678   0.499   3.306
 1735SOL    HW1 5532   0.686   0.414   3.350
 1735SOL    HW2 5533   0.769   0.526   3.291
 1736SOL     OW 5534   0.383   1.583   4.281
 1736SOL    HW1 5535   0.420   1.662   4.241
 1736SOL    HW2 5536   0.437   1.567   4.358
 1737SOL     OW 5537   4.005   1.335   0.542
 1737SOL    HW1 5538   4.044   1.272   0.602
 1737SOL    HW2 5539   4.073   1.350   0.476
 1738SOL     OW 5540   0.017   1.103   4.419
 1738SOL    HW1 5541   0.071   1.104   4.340
 1738SOL    HW2 5542   7.268   1.182   4.412
 1739SOL     OW 5543   6.790   1.624   1.593
 1739SOL    HW1 5544   6.770   1.718   1.594
 1739SOL    HW2 5545   6.879   1.619   1.560
 1740SOL     OW 5546   0.432   0.385   3.910
 1740SOL    HW1 5547   0.526   0.382   3.930
 1740SOL    HW2 5548   0.428   0.407   3.818
 1741SOL     OW 5549   6.263   6.630   4.479
 1741SOL    HW1 5550   6.259   6.535   4.489
 1741SOL    HW2 5551   6.241   6.645   4.387
 1742SOL     OW 5552   7.273   1.250   5.098
 1742SOL    HW1 5553   3.663   4.886   0.017
 1742SOL    HW2 5554   7.250   1.343   5.100
 1743SOL     OW 5555   1.828   1.702   4.820
 1743SOL    HW1 5556   1.916   1.726   4.790
 1743SOL    HW2 5557   1.769   1.744   4.757
 1744SOL     OW 5558   0.200   0.225   1.239
 1744SOL    HW1 5559   0.137   0.193   1.304
 1744SOL    HW2 5560   0.195   0.320   1.245
 1745SOL     OW 5561   3.110   2.794   0.597
 1745SOL    HW1 5562   3.058   2.872   0.580
 1745SOL    HW2 5563   3.193   2.810   0.553
 1746SOL     OW 5564   0.254   0.334   4.339
 1746SOL    HW1 5565   0.320   0.402   4.351
 1746SOL    HW2 5566   0.272   0.271   4.409
 1747SOL     OW 5567   0.799   0.790   2.135
 1747SOL    HW1 5568   0.743   0.810   2.210
 1747SOL    HW2 5569   0.753   0.828   2.060
 1748SOL     OW 5570   0.117   7.126   2.866
 1748SOL    HW1 5571   0.091   7.217   2.857
 1748SOL    HW2 5572   0.042   7.083   2.907
 1749SOL     OW 5573   0.632   7.271   4.112
 1749SOL    HW1 5574   0.653   0.041   4.168
 1749SOL    HW2 5575   0.656   7.299   4.024
 1750SOL     OW 5576   5.845   4.734   1.091
 1750SOL    HW1 5577   5.801   4.819   1.082
 1750SOL    HW2 5578   5.836   4.693   1.005
 1751SOL     OW 5579   6.880   1.670   4.103
 1751SOL    HW1 5580   6.884   1.663   4.198
 1751SOL    HW2 5581   6.970   1.688   4.076
 1752SOL     OW 5582   2.585   4.926   0.182
 1752SOL    HW1 5583   2.516   4.891   0.238
 1752SOL    HW2 5584   2.555   5.015   0.161
 1753SOL     OW 5585   1.020   0.637   1.576
 1753SOL    HW1 5586   1.012   0.677   1.663
 1753SOL    HW2 5587   0.933   0.603   1.557
 1754SOL     OW 5588   6.994   1.723   3.518
 1754SOL    HW1 5589   6.950   1.646   3.482
 1754SOL    HW2 5590   7.084   1.693   3.536
 1755SOL     OW 5591   6.672   4.810   3.356
 1755SOL    HW1 5592   6.671   4.741   3.422
 1755SOL    HW2 5593   6.642   4.768   3.276
 1756SOL     OW 5594   3.113   3.622   0.173
 1756SOL    HW1 5595   3.060   3.559   0.124
 1756SOL    HW2 5596   3.174   3.568   0.223
 1757SOL     OW 5597   6.981   7.258   4.469
 1757SOL    HW1 5598   6.961   7.245   4.562
 1757SOL    HW2 5599   7.038   7.184   4.447
 1758SOL     OW 5600   6.923   6.122   4.654
 1758SOL    HW1 5601   6.836   6.085   4.668
 1758SOL    HW2 5602   6.979   6.076   4.716
 1759SOL     OW 5603   0.500   6.661   4.199
 1759SOL    HW1 5604   0.519   6.659   4.105
 1759SOL    HW2 5605   0.488   6.754   4.219
 1760SOL     OW 5606   7.204   1.339   4.364
 1760SOL    HW1 5607   7.163   1.412   4.410
 1760SOL    HW2 5608   7.214   1.370   4.274
 1761SOL     OW 5609   1.719   3.228   2.991
 1761SOL    HW1 5610   1.754   3.309   2.955
 1761SOL    HW2 5611   1.625   3.242   2.997
 1762SOL     OW 5612   0.073   2.302   4.373
 1762SOL    HW1 5613   0.131   2.310   4.449
 1762SOL    HW2 5614   0.132   2.307   4.298
 1763SOL     OW 5615   4.017   0.345   3.374
 1763SOL    HW1 5616   4.106   0.310   3.376
 1763SOL    HW2 5617   4.002   0.379   3.462
 1764SOL     OW 5618   1.306   0.038   4.436
 1764SOL    HW1 5619   1.318   0.073   4.524
 1764SOL    HW2 5620   1.243   0.097   4.395
 1765SOL     OW 5621   3.807   2.725   0.393
 1765SOL    HW1 5622   3.720   2.687   0.405
 1765SOL    HW2 5623   3.799   2.814   0.427
 1766SOL     OW 5624   3.412   5.256   0.164
 1766SOL    HW1 5625   3.420   5.270   0.258
 1766SOL    HW2 5626   3.372   5.336   0.131
 1767SOL     OW 5627   1.837   2.479   4.143
 1767SOL    HW1 5628   1.846   2.539   4.218
 1767SOL    HW2 5629   1.752   2.501   4.105
 1768SOL     OW 5630   0.628   1.162   5.108
 1768SOL    HW1 5631   0.694   1.112   5.156
 1768SOL    HW2 5632   0.607   1.235   5.165
 1769SOL     OW 5633   6.030   5.445   0.231
 1769SOL    HW1 5634   6.062   5.373   0.284
 1769SOL    HW2 5635   6.107   5.501   0.218
 1770SOL     OW 5636   1.434   1.636   4.824
 1770SOL    HW1 5637   1.463   1.582   4.897
 1770SOL    HW2 5638   1.417   1.722   4.862
 1771SOL     OW 5639   4.804   2.914   0.358
 1771SOL    HW1 5640   4.734   2.852   0.377
 1771SOL    HW2 5641   4.864   2.905   0.432
 1772SOL     OW 5642   5.763   1.508   4.756
 1772SOL    HW1 5643   5.821   1.501   4.680
 1772SOL    HW2 5644   5.725   1.421   4.766
 1773SOL     OW 5645   0.299   7.028   3.054
 1773SOL    HW1 5646   0.333   7.114   3.076
 1773SOL    HW2 5647   0.233   7.045   2.987
 1774SOL     OW 5648   6.832   2.517   5.160
 1774SOL    HW1 5649   3.265   6.206   0.018
 1774SOL    HW2 5650   6.791   2.585   5.106
 1775SOL     OW 5651   2.674   1.248   4.933
 1775SOL    HW1 5652   2.727   1.328   4.924
 1775SOL    HW2 5653   2.658   1.220   4.842
 1776SOL     OW 5654   3.493   3.894   0.100
 1776SOL    HW1 5655   3.509   3.928   0.012
 1776SOL    HW2 5656   3.406   3.853   0.094
 1777SOL     OW 5657   6.729   2.720   4.993
 1777SOL    HW1 5658   6.682   2.804   4.988
 1777SOL    HW2 5659   6.662   2.654   4.975
 1778SOL     OW 5660   0.942   6.530   3.999
 1778SOL    HW1 5661   0.888   6.607   4.018
 1778SOL    HW2 5662   0.900   6.490   3.923
 1779SOL     OW 5663   1.070   0.395   2.422
 1779SOL    HW1 5664   1.008   0.461   2.453
 1779SOL    HW2 5665   1.138   0.392   2.490
 1780SOL     OW 5666   0.503   2.086   3.358
 1780SOL    HW1 5667   0.541   2.077   3.271
 1780SOL    HW2 5668   0.409   2.093   3.343
 1781SOL     OW 5669   0.219   6.649   3.710
 1781SOL    HW1 5670   0.188   6.608   3.790
 1781SOL    HW2 5671   0.262   6.730   3.739
 1782SOL     OW 5672   1.364   0.829   4.251
 1782SOL    HW1 5673   1.320   0.848   4.168
 1782SOL    HW2 5674   1.316   0.755   4.287
 1783SOL     OW 5675   6.148   7.262   4.458
 1783SOL    HW1 5676   6.166   7.291   4.369
 1783SOL    HW2 5677   6.080   0.016   4.490
 1784SOL     OW 5678   0.613   7.276   5.015
 1784SOL    HW1 5679   0.519   7.291   5.025
 1784SOL    HW2 5680   0.650   0.059   5.015
 1785SOL     OW 5681   3.798   3.658   1.488
 1785SOL    HW1 5682   3.820   3.570   1.459
 1785SOL    HW2 5683   3.766   3.647   1.577
 1786SOL     OW 5684   6.315   1.474   4.032
 1786SOL    HW1 5685   6.275   1.559   4.054
 1786SOL    HW2 5686   6.409   1.488   4.043
 1787SOL     OW 5687   7.118   7.008   4.417
 1787SOL    HW1 5688   7.079   6.945   4.357
 1787SOL    HW2 5689   7.200   7.034   4.375
 1788SOL     OW 5690   1.112   2.074   4.186
 1788SOL    HW1 5691   1.089   1.983   4.204
 1788SOL    HW2 5692   1.136   2.075   4.094
 1789SOL     OW 5693   4.102   2.612   0.960
 1789SOL    HW1 5694   4.085   2.535   1.016
 1789SOL    HW2 5695   4.020   2.661   0.964
 1790SOL     OW 5696   1.482   5.575   0.819
 1790SOL    HW1 5697   1.507   5.483   0.811
 1790SOL    HW2 5698   1.497   5.611   0.731
 1791SOL     OW 5699   4.156   4.404   0.318
 1791SOL    HW1 5700   4.062   4.410   0.334
 1791SOL    HW2 5701   4.165   4.407   0.223
 1792SOL     OW 5702   1.776   2.212   4.257
 1792SOL    HW1 5703   1.839   2.266   4.209
 1792SOL    HW2 5704   1.696   2.217   4.205
 1793SOL     OW 5705   1.929   1.448   4.919
 1793SOL    HW1 5706   1.898   1.525   4.872
 1793SOL    HW2 5707   2.024   1.460   4.924
 1794SOL     OW 5708   3.061   5.106   0.261
 1794SOL    HW1 5709   2.994   5.044   0.231
 1794SOL    HW2 5710   3.144   5.067   0.235
 1795SOL     OW 5711   0.382   1.074   4.735
 1795SOL    HW1 5712   0.437   1.138   4.780
 1795SOL    HW2 5713   0.319   1.128   4.687
 1796SOL     OW 5714   1.427   0.623   4.857
 1796SOL    HW1 5715   1.386   0.591   4.777
 1796SOL    HW2 5716   1.424   0.718   4.849
 1797SOL     OW 5717   0.467   0.513   4.420
 1797SOL    HW1 5718   0.467   0.506   4.516
 1797SOL    HW2 5719   0.552   0.478   4.394
 1798SOL     OW 5720   3.184   0.780   3.394
 1798SOL    HW1 5721   3.231   0.863   3.403
 1798SOL    HW2 5722   3.094   0.802   3.417
 1799SOL     OW 5723   4.854   5.347   0.514
 1799SOL    HW1 5724   4.904   5.400   0.451
 1799SOL    HW2 5725   4.896   5.363   0.598
 1800SOL     OW 5726   2.374   4.834   0.321
 1800SOL    HW1 5727   2.286   4.845   0.283
 1800SOL    HW2 5728   2.362   4.769   0.390
 1801SOL     OW 5729   0.348   0.949   4.212
 1801SOL    HW1 5730   0.282   1.017   4.219
 1801SOL    HW2 5731   0.319   0.893   4.140
 1802SOL     OW 5732   6.608   3.886   0.727
 1802SOL    HW1 5733   6.664   3.821   0.769
 1802SOL    HW2 5734   6.520   3.863   0.755
 1803SOL     OW 5735   4.483   2.321   0.082
 1803SOL    HW1 5736   4.483   2.231   0.114
 1803SOL    HW2 5737   4.510   2.373   0.158
 1804SOL     OW 5738   6.334   0.373   3.971
 1804SOL    HW1 5739   6.274   0.307   3.937
 1804SOL    HW2 5740   6.414   0.325   3.992
 1805SOL     OW 5741   5.445   1.782   3.991
 1805SOL    HW1 5742   5.367   1.729   3.973
 1805SOL    HW2 5743   5.485   1.795   3.906
 1806SOL     OW 5744   1.180   2.851   3.976
 1806SOL    HW1 5745   1.136   2.844   3.892
 1806SOL    HW2 5746   1.272   2.831   3.957
 1807SOL     OW 5747   2.455   2.810   4.551
 1807SOL    HW1 5748   2.391   2.758   4.600
 1807SOL    HW2 5749   2.409   2.833   4.470
 1808SOL     OW 5750   6.777   1.492   4.793
 1808SOL    HW1 5751   6.783   1.401   4.763
 1808SOL    HW2 5752   6.863   1.510   4.830
 1809SOL     OW 5753   6.925   0.887   3.791
 1809SOL    HW1 5754   6.844   0.889   3.741
 1809SOL    HW2 5755   6.896   0.874   3.882
 1810SOL     OW 5756   2.042   1.244   4.400
 1810SOL    HW1 5757   2.076   1.197   4.476
 1810SOL    HW2 5758   2.084   1.329   4.403
 1811SOL     OW 5759   7.041   6.978   5.044
 1811SOL    HW1 5760   7.111   7.003   5.104
 1811SOL    HW2 5761   6.966   6.962   5.101
 1812SOL     OW 5762   2.354   0.965   4.960
 1812SOL    HW1 5763   2.259   0.973   4.958
 1812SOL    HW2 5764   2.384   1.047   5.000
 1813SOL     OW 5765   3.317   1.241   5.095
 1813SOL    HW1 5766   3.368   1.300   5.040
 1813SOL    HW2 5767   3.371   1.162   5.101
 1814SOL     OW 5768   7.181   6.794   3.389
 1814SOL    HW1 5769   7.191   6.772   3.296
 1814SOL    HW2 5770   7.139   6.880   3.389
 1815SOL     OW 5771   2.184   6.277   1.230
 1815SOL    HW1 5772   2.127   6.306   1.302
 1815SOL    HW2 5773   2.268   6.318   1.248
 1816SOL     OW 5774   4.388   4.535   1.033
 1816SOL    HW1 5775   4.409   4.503   1.121
 1816SOL    HW2 5776   4.465   4.512   0.980
 1817SOL     OW 5777   7.104   0.206   3.603
 1817SOL    HW1 5778   7.172   0.237   3.663
 1817SOL    HW2 5779   7.118   0.111   3.598
 1818SOL     OW 5780   1.701   1.063   4.882
 1818SOL    HW1 5781   1.700   1.015   4.965
 1818SOL    HW2 5782   1.672   1.151   4.905
 1819SOL     OW 5783   6.560   1.149   4.121
 1819SOL    HW1 5784   6.524   1.174   4.206
 1819SOL    HW2 5785   6.559   1.053   4.122
 1820SOL     OW 5786   1.289   1.852   4.431
 1820SOL    HW1 5787   1.203   1.828   4.464
 1820SOL    HW2 5788   1.338   1.880   4.509
 1821SOL     OW 5789   1.680   0.980   5.143
 1821SOL    HW1 5790   5.357   4.714   0.020
 1821SOL    HW2 5791   5.242   4.617   0.006
 1822SOL     OW 5792   1.175   7.304   3.484
 1822SOL    HW1 5793   1.251   0.054   3.465
 1822SOL    HW2 5794   1.212   7.224   3.521
 1823SOL     OW 5795   6.903   0.331   2.575
 1823SOL    HW1 5796   6.904   0.349   2.481
 1823SOL    HW2 5797   6.825   0.376   2.606
 1824SOL     OW 5798   2.259   7.098   4.659
 1824SOL    HW1 5799   2.197   7.052   4.602
 1824SOL    HW2 5800   2.337   7.111   4.604
 1825SOL     OW 5801   1.314   2.237   4.283
 1825SOL    HW1 5802   1.253   2.166   4.262
 1825SOL    HW2 5803   1.261   2.316   4.277
 1826SOL     OW 5804   7.155   7.180   3.192
 1826SOL    HW1 5805   7.182   7.119   3.123
 1826SOL    HW2 5806   7.115   7.124   3.259
 1827SOL     OW 5807   0.154   1.490   4.629
 1827SOL    HW1 5808   0.176   1.398   4.618
 1827SOL    HW2 5809   0.230   1.528   4.673
 1828SOL     OW 5810   6.382   4.772   0.600
 1828SOL    HW1 5811   6.454   4.721   0.563
 1828SOL    HW2 5812   6.303   4.723   0.577
 1829SOL     OW 5813   2.830   3.843   0.204
 1829SOL    HW1 5814   2.850   3.936   0.194
 1829SOL    HW2 5815   2.890   3.812   0.271
 1830SOL     OW 5816   0.701   1.370   1.871
 1830SOL    HW1 5817   0.758   1.341   1.943
 1830SOL    HW2 5818   0.612   1.352   1.902
 1831SOL     OW 5819   0.883   5.706   3.755
 1831SOL    HW1 5820   0.850   5.749   3.675
 1831SOL    HW2 5821   0.882   5.775   3.821
 1832SOL     OW 5822   0.662   1.910   3.822
 1832SOL    HW1 5823   0.713   1.904   3.741
 1832SOL    HW2 5824   0.728   1.908   3.892
 1833SOL     OW 5825   2.645   1.493   3.450
 1833SOL    HW1 5826   2.729   1.537   3.463
 1833SOL    HW2 5827   2.590   1.558   3.407
 1834SOL     OW 5828   4.760   4.248   0.202
 1834SOL    HW1 5829   4.813   4.172   0.178
 1834SOL    HW2 5830   4.671   4.214   0.210
 1835SOL     OW 5831   5.645   5.033   0.786
 1835SOL    HW1 5832   5.646   5.115   0.837
 1835SOL    HW2 5833   5.556   4.999   0.796
 1836SOL     OW 5834   0.497   6.039   3.850
 1836SOL    HW1 5835   0.561   6.060   3.782
 1836SOL    HW2 5836   0.417   6.084   3.824
 1837SOL     OW 5837   5.876   3.340   0.173
 1837SOL    HW1 5838   5.807   3.331   0.108
 1837SOL    HW2 5839   5.911   3.428   0.158
 1838SOL     OW 5840   4.124   3.877   0.207
 1838SOL    HW1 5841   4.120   3.893   0.301
 1838SOL    HW2 5842   4.100   3.961   0.168
 1839SOL     OW 5843   0.349   0.002   5.030
 1839SOL    HW1 5844   0.293   7.241   4.988
 1839SOL    HW2 5845   0.290   0.075   5.049
 1840SOL     OW 5846   0.598   0.758   3.373
 1840SOL    HW1 5847   0.616   0.671   3.337
 1840SOL    HW2 5848   0.537   0.798   3.311
 1841SOL     OW 5849   1.825   6.717   4.284
 1841SOL    HW1 5850   1.815   6.734   4.191
 1841SOL    HW2 5851   1.911   6.674   4.292
 1842SOL     OW 5852   6.787   0.166   4.508
 1842SOL    HW1 5853   6.870   0.120   4.500
 1842SOL    HW2 5854   6.787   0.201   4.597
 1843SOL     OW 5855   6.887   5.354   1.231
 1843SOL    HW1 5856   6.956   5.307   1.276
 1843SOL    HW2 5857   6.920   5.365   1.141
 1844SOL     OW 5858   1.200   5.079   3.185
 1844SOL    HW1 5859   1.206   5.000   3.132
 1844SOL    HW2 5860   1.159   5.143   3.127
 1845SOL     OW 5861   1.150   0.797   2.902
 1845SOL    HW1 5862   1.065   0.785   2.944
 1845SOL    HW2 5863   1.138   0.762   2.814
 1846SOL     OW 5864   3.715   5.782   0.026
 1846SOL    HW1 5865   3.713   5.824   0.112
 1846SOL    HW2 5866   7.286   2.156   5.149
 1847SOL     OW 5867   0.495   1.322   3.496
 1847SOL    HW1 5868   0.468   1.300   3.585
 1847SOL    HW2 5869   0.583   1.357   3.505
 1848SOL     OW 5870   0.434   3.986   0.692
 1848SOL    HW1 5871   0.503   3.930   0.728
 1848SOL    HW2 5872   0.471   4.019   0.610
 1849SOL     OW 5873   4.529   6.702   0.551
 1849SOL    HW1 5874   4.608   6.705   0.604
 1849SOL    HW2 5875   4.560   6.711   0.461
 1850SOL     OW 5876   1.482   0.254   5.066
 1850SOL    HW1 5877   1.476   0.205   5.148
 1850SOL    HW2 5878   1.479   0.346   5.092
 1851SOL     OW 5879   0.780   0.187   4.643
 1851SOL    HW1 5880   0.688   0.159   4.647
 1851SOL    HW2 5881   0.824   0.132   4.707
 1852SOL     OW 5882   4.700   5.016   0.728
 1852SOL    HW1 5883   4.755   4.954   0.680
 1852SOL    HW2 5884   4.620   4.967   0.746
 1853SOL     OW 5885   2.321   6.817   3.308
 1853SOL    HW1 5886   2.370   6.898   3.289
 1853SOL    HW2 5887   2.364   6.781   3.386
 1854SOL     OW 5888   6.246   6.282   0.080
 1854SOL    HW1 5889   2.641   2.652   5.165
 1854SOL    HW2 5890   6.160   6.323   0.069
 1855SOL     OW 5891   1.126   0.895   1.530
 1855SOL    HW1 5892   1.139   0.924   1.620
 1855SOL    HW2 5893   1.090   0.807   1.538
 1856SOL     OW 5894   6.692   1.499   3.807
 1856SOL    HW1 5895   6.771   1.480   3.755
 1856SOL    HW2 5896   6.652   1.414   3.821
 1857SOL     OW 5897   0.448   6.946   4.837
 1857SOL    HW1 5898   0.496   7.022   4.805
 1857SOL    HW2 5899   0.454   6.882   4.765
 1858SOL     OW 5900   0.738   6.758   2.179
 1858SOL    HW1 5901   0.652   6.759   2.221
 1858SOL    HW2 5902   0.769   6.668   2.188
 1859SOL     OW 5903   1.359   1.846   4.171
 1859SOL    HW1 5904   1.327   1.853   4.260
 1859SOL    HW2 5905   1.452   1.827   4.180
 1860SOL     OW 5906   0.364   7.218   4.056
 1860SOL    HW1 5907   0.346   7.124   4.061
 1860SOL    HW2 5908   0.451   7.228   4.093
 1861SOL     OW 5909   4.612   5.242   0.004
 1861SOL    HW1 5910   0.883   1.564   5.118
 1861SOL    HW2 5911   1.023   1.621   5.105
 1862SOL     OW 5912   6.130   4.485   1.169
 1862SOL    HW1 5913   6.105   4.487   1.077
 1862SOL    HW2 5914   6.204   4.426   1.173
 1863SOL     OW 5915   0.702   3.165   4.173
 1863SOL    HW1 5916   0.663   3.252   4.165
 1863SOL    HW2 5917   0.789   3.175   4.135
 1864SOL     OW 5918   0.118   1.945   4.209
 1864SOL    HW1 5919   0.169   1.894   4.146
 1864SOL    HW2 5920   0.056   1.994   4.155
 1865SOL     OW 5921   2.505   2.187   4.375
 1865SOL    HW1 5922   2.524   2.206   4.467
 1865SOL    HW2 5923   2.426   2.133   4.377
 1866SOL     OW 5924   0.018   0.821   5.162
 1866SOL    HW1 5925   7.262   0.884   5.123
 1866SOL    HW2 5926   0.066   0.785   5.087
 1867SOL     OW 5927   1.183   1.302   4.015
 1867SOL    HW1 5928   1.135   1.220   4.010
 1867SOL    HW2 5929   1.166   1.335   4.104
 1868SOL     OW 5930   2.823   0.427   4.932
 1868SOL    HW1 5931   2.735   0.464   4.943
 1868SOL    HW2 5932   2.876   0.470   4.999
 1869SOL     OW 5933   1.136   0.685   2.646
 1869SOL    HW1 5934   1.050   0.669   2.607
 1869SOL    HW2 5935   1.180   0.600   2.642
 1870SOL     OW 5936   3.473   6.185   2.494
 1870SOL    HW1 5937   3.532   6.165   2.567
 1870SOL    HW2 5938   3.423   6.105   2.482
 1871SOL     OW 5939   1.250   1.296   3.745
 1871SOL    HW1 5940   1.252   1.380   3.698
 1871SOL    HW2 5941   1.216   1.318   3.832
 1872SOL     OW 5942   7.179   1.451   3.628
 1872SOL    HW1 5943   7.202   1.538   3.659
 1872SOL    HW2 5944   7.222   1.443   3.542
 1873SOL     OW 5945   1.870   0.380   4.372
 1873SOL    HW1 5946   1.827   0.332   4.443
 1873SOL    HW2 5947   1.851   0.329   4.294
 1874SOL     OW 5948   6.547   2.205   4.599
 1874SOL    HW1 5949   6.568   2.114   4.614
 1874SOL    HW2 5950   6.597   2.229   4.521
 1875SOL     OW 5951   6.623   1.236   3.865
 1875SOL    HW1 5952   6.577   1.209   3.945
 1875SOL    HW2 5953   6.712   1.205   3.877
 1876SOL     OW 5954   3.230   2.411   0.423
 1876SOL    HW1 5955   3.144   2.369   0.430
 1876SOL    HW2 5956   3.266   2.406   0.512
 1877SOL     OW 5957   1.763   3.054   1.482
 1877SOL    HW1 5958   1.700   3.000   1.434
 1877SOL    HW2 5959   1.848   3.025   1.450
 1878SOL     OW 5960   1.923   3.074   0.722
 1878SOL    HW1 5961   1.962   3.157   0.749
 1878SOL    HW2 5962   1.830   3.094   0.710
 1879SOL     OW 5963   0.060   2.433   1.001
 1879SOL    HW1 5964   7.279   2.452   1.038
 1879SOL    HW2 5965   0.121   2.484   1.053
 1880SOL     OW 5966   2.289   1.479   0.432
 1880SOL    HW1 5967   2.209   1.440   0.397
 1880SOL    HW2 5968   2.346   1.490   0.356
 1881SOL     OW 5969   5.605   6.353   4.714
 1881SOL    HW1 5970   5.568   6.281   4.663
 1881SOL    HW2 5971   5.657   6.310   4.782
 1882SOL     OW 5972   2.833   0.661   1.980
 1882SOL    HW1 5973   2.789   0.646   1.896
 1882SOL    HW2 5974   2.772   0.627   2.045
 1883SOL     OW 5975   1.634   1.238   0.368
 1883SOL    HW1 5976   1.594   1.281   0.292
 1883SOL    HW2 5977   1.577   1.163   0.385
 1884SOL     OW 5978   6.826   2.770   1.258
 1884SOL    HW1 5979   6.798   2.686   1.221
 1884SOL    HW2 5980   6.755   2.830   1.235
 1885SOL     OW 5981   3.429   5.359   4.630
 1885SOL    HW1 5982   3.489   5.373   4.557
 1885SOL    HW2 5983   3.458   5.423   4.696
 1886SOL     OW 5984   0.433   4.991   1.251
 1886SOL    HW1 5985   0.467   5.076   1.279
 1886SOL    HW2 5986   0.503   4.929   1.270
 1887SOL     OW 5987   3.588   0.382   4.963
 1887SOL    HW1 5988   3.657   0.318   4.948
 1887SOL    HW2 5989   3.548   0.354   5.046
 1888SOL     OW 5990   0.935   3.803   0.766
 1888SOL    HW1 5991   1.024   3.772   0.781
 1888SOL    HW2 5992   0.902   3.749   0.694
 1889SOL     OW 5993   0.498   2.496   0.520
 1889SOL    HW1 5994   0.511   2.577   0.471
 1889SOL    HW2 5995   0.586   2.464   0.540
 1890SOL     OW 5996   1.681   3.202   0.700
 1890SOL    HW1 5997   1.701   3.249   0.619
 1890SOL    HW2 5998   1.589   3.223   0.718
 1891SOL     OW 5999   3.933   0.944   3.709
 1891SOL    HW1 6000   3.980   1.020   3.744
 1891SOL    HW2 6001   3.889   0.977   3.631
 1892SOL     OW 6002   2.033   5.262   2.348
 1892SOL    HW1 6003   1.986   5.203   2.290
 1892SOL    HW2 6004   1.992   5.348   2.334
 1893SOL     OW 6005   4.753   1.962   5.044
 1893SOL    HW1 6006   4.826   1.984   4.987
 1893SOL    HW2 6007   4.678   2.009   5.007
 1894SOL     OW 6008   1.273   6.032   3.960
 1894SOL    HW1 6009   1.189   6.020   4.004
 1894SOL    HW2 6010   1.321   6.095   4.015
 1895SOL     OW 6011   1.167   4.193   0.391
 1895SOL    HW1 6012   1.138   4.198   0.483
 1895SOL    HW2 6013   1.100   4.139   0.348
 1896SOL     OW 6014   3.803   6.531   4.435
 1896SOL    HW1 6015   3.837   6.507   4.521
 1896SOL    HW2 6016   3.881   6.535   4.379
 1897SOL     OW 6017   2.266   2.738   0.708
 1897SOL    HW1 6018   2.262   2.833   0.722
 1897SOL    HW2 6019   2.203   2.702   0.772
 1898SOL     OW 6020   6.157   1.822   0.120
 1898SOL    HW1 6021   6.155   1.798   0.027
 1898SOL    HW2 6022   6.076   1.787   0.156
 1899SOL     OW 6023   2.363   3.092   2.475
 1899SOL    HW1 6024   2.316   3.019   2.513
 1899SOL    HW2 6025   2.300   3.164   2.473
 1900SOL     OW 6026   3.093   6.322   5.143
 1900SOL    HW1 6027   6.673   2.666   0.041
 1900SOL    HW2 6028   6.818   2.628   0.024
 1901SOL     OW 6029   4.724   6.504   5.025
 1901SOL    HW1 6030   4.719   6.530   5.117
 1901SOL    HW2 6031   4.773   6.574   4.982
 1902SOL     OW 6032   5.046   6.969   3.838
 1902SOL    HW1 6033   4.951   6.979   3.842
 1902SOL    HW2 6034   5.073   6.963   3.929
 1903SOL     OW 6035   0.877   2.959   1.334
 1903SOL    HW1 6036   0.926   3.030   1.293
 1903SOL    HW2 6037   0.805   2.942   1.274
 1904SOL     OW 6038   2.701   1.164   4.342
 1904SOL    HW1 6039   2.707   1.091   4.404
 1904SOL    HW2 6040   2.667   1.124   4.262
 1905SOL     OW 6041   0.932   4.650   0.428
 1905SOL    HW1 6042   0.997   4.708   0.389
 1905SOL    HW2 6043   0.868   4.709   0.468
 1906SOL     OW 6044   6.753   1.482   0.215
 1906SOL    HW1 6045   6.739   1.486   0.120
 1906SOL    HW2 6046   6.794   1.566   0.236
 1907SOL     OW 6047   3.436   7.100   5.033
 1907SOL    HW1 6048   3.485   7.174   4.996
 1907SOL    HW2 6049   3.354   7.099   4.985
 1908SOL     OW 6050   2.369   1.092   0.448
 1908SOL    HW1 6051   2.422   1.130   0.518
 1908SOL    HW2 6052   2.408   1.125   0.367
 1909SOL     OW 6053   3.107   2.067   5.146
 1909SOL    HW1 6054   3.138   1.977   5.152
 1909SOL    HW2 6055   3.177   2.114   5.101
 1910SOL     OW 6056   1.592   3.855   0.823
 1910SOL    HW1 6057   1.560   3.929   0.772
 1910SOL    HW2 6058   1.600   3.784   0.760
 1911SOL     OW 6059   1.919   1.583   0.622
 1911SOL    HW1 6060   1.872   1.662   0.648
 1911SOL    HW2 6061   1.857   1.535   0.567
 1912SOL     OW 6062   1.534   4.357   0.137
 1912SOL    HW1 6063   1.467   4.352   0.205
 1912SOL    HW2 6064   1.549   4.266   0.111
 1913SOL     OW 6065   2.514   5.374   5.022
 1913SOL    HW1 6066   2.568   5.422   4.959
 1913SOL    HW2 6067   2.555   5.288   5.028
 1914SOL     OW 6068   0.806   2.445   0.828
 1914SOL    HW1 6069   0.784   2.377   0.892
 1914SOL    HW2 6070   0.902   2.449   0.830
 1915SOL     OW 6071   5.785   0.184   4.879
 1915SOL    HW1 6072   5.803   0.245   4.807
 1915SOL    HW2 6073   5.858   0.122   4.875
 1916SOL     OW 6074   1.281   3.862   2.187
 1916SOL    HW1 6075   1.359   3.812   2.213
 1916SOL    HW2 6076   1.313   3.923   2.121
 1917SOL     OW 6077   0.253   4.144   1.522
 1917SOL    HW1 6078   0.263   4.193   1.440
 1917SOL    HW2 6079   0.333   4.164   1.572
 1918SOL     OW 6080   0.268   2.403   0.824
 1918SOL    HW1 6081   0.195   2.402   0.886
 1918SOL    HW2 6082   0.268   2.492   0.788
 1919SOL     OW 6083   1.485   3.165   2.017
 1919SOL    HW1 6084   1.452   3.163   2.107
 1919SOL    HW2 6085   1.568   3.213   2.023
 1920SOL     OW 6086   1.067   4.380   0.159
 1920SOL    HW1 6087   1.144   4.387   0.216
 1920SOL    HW2 6088   1.103   4.393   0.071
 1921SOL     OW 6089   3.994   6.283   4.205
 1921SOL    HW1 6090   4.009   6.371   4.239
 1921SOL    HW2 6091   4.045   6.279   4.124
 1922SOL     OW 6092   0.934   3.798   2.657
 1922SOL    HW1 6093   0.911   3.787   2.565
 1922SOL    HW2 6094   0.944   3.708   2.690
 1923SOL     OW 6095   2.788   0.792   1.247
 1923SOL    HW1 6096   2.787   0.804   1.152
 1923SOL    HW2 6097   2.869   0.833   1.276
 1924SOL     OW 6098   0.677   2.887   0.693
 1924SOL    HW1 6099   0.727   2.834   0.631
 1924SOL    HW2 6100   0.738   2.957   0.719
 1925SOL     OW 6101   5.475   5.599   4.644
 1925SOL    HW1 6102   5.451   5.632   4.730
 1925SOL    HW2 6103   5.438   5.510   4.641
 1926SOL     OW 6104   6.243   2.846   1.872
 1926SOL    HW1 6105   6.319   2.825   1.819
 1926SOL    HW2 6106   6.261   2.807   1.958
 1927SOL     OW 6107   3.365   0.325   4.292
 1927SOL    HW1 6108   3.368   0.380   4.214
 1927SOL    HW2 6109   3.272   0.304   4.303
 1928SOL     OW 6110   0.713   4.550   0.739
 1928SOL    HW1 6111   0.767   4.573   0.814
 1928SOL    HW2 6112   0.724   4.456   0.729
 1929SOL     OW 6113   2.893   0.172   1.288
 1929SOL    HW1 6114   2.849   0.131   1.214
 1929SOL    HW2 6115   2.987   0.157   1.272
 1930SOL     OW 6116   2.257   2.443   2.453
 1930SOL    HW1 6117   2.273   2.389   2.376
 1930SOL    HW2 6118   2.330   2.423   2.512
 1931SOL     OW 6119   0.992   2.235   1.838
 1931SOL    HW1 6120   1.003   2.151   1.793
 1931SOL    HW2 6121   0.900   2.257   1.824
 1932SOL     OW 6122   2.473   3.955   0.815
 1932SOL    HW1 6123   2.379   3.946   0.829
 1932SOL    HW2 6124   2.483   3.961   0.720
 1933SOL     OW 6125   7.077   3.966   0.788
 1933SOL    HW1 6126   7.127   4.047   0.795
 1933SOL    HW2 6127   6.992   3.993   0.752
 1934SOL     OW 6128   3.282   5.273   4.860
 1934SOL    HW1 6129   3.346   5.263   4.789
 1934SOL    HW2 6130   3.277   5.185   4.898
 1935SOL     OW 6131   7.265   1.180   1.485
 1935SOL    HW1 6132   7.217   1.258   1.514
 1935SOL    HW2 6133   7.198   1.125   1.444
 1936SOL     OW 6134   3.894   4.511   0.807
 1936SOL    HW1 6135   3.900   4.604   0.787
 1936SOL    HW2 6136   3.976   4.491   0.851
 1937SOL     OW 6137   3.834   6.930   4.709
 1937SOL    HW1 6138   3.788   7.013   4.699
 1937SOL    HW2 6139   3.767   6.869   4.737
 1938SOL     OW 6140   4.973   5.767   4.909
 1938SOL    HW1 6141   5.029   5.702   4.865
 1938SOL    HW2 6142   4.998   5.851   4.870
 1939SOL     OW 6143   2.145   2.146   1.671
 1939SOL    HW1 6144   2.076   2.200   1.634
 1939SOL    HW2 6145   2.186   2.104   1.595
 1940SOL     OW 6146   7.131   1.834   0.879
 1940SOL    HW1 6147   7.151   1.922   0.910
 1940SOL    HW2 6148   7.158   1.834   0.787
 1941SOL     OW 6149   2.330   5.817   4.642
 1941SOL    HW1 6150   2.386   5.777   4.708
 1941SOL    HW2 6151   2.390   5.843   4.572
 1942SOL     OW 6152   2.013   3.346   1.382
 1942SOL    HW1 6153   1.985   3.316   1.296
 1942SOL    HW2 6154   2.104   3.317   1.390
 1943SOL     OW 6155   4.034   5.680   4.356
 1943SOL    HW1 6156   4.069   5.675   4.267
 1943SOL    HW2 6157   3.939   5.670   4.344
 1944SOL     OW 6158   6.665   3.846   1.847
 1944SOL    HW1 6159   6.718   3.773   1.877
 1944SOL    HW2 6160   6.581   3.835   1.890
 1945SOL     OW 6161   6.758   3.077   0.466
 1945SOL    HW1 6162   6.743   2.990   0.503
 1945SOL    HW2 6163   6.687   3.088   0.403
 1946SOL     OW 6164   1.077   3.230   0.263
 1946SOL    HW1 6165   1.148   3.171   0.238
 1946SOL    HW2 6166   1.013   3.173   0.307
 1947SOL     OW 6167   0.198   2.944   0.689
 1947SOL    HW1 6168   0.281   2.911   0.654
 1947SOL    HW2 6169   0.161   2.993   0.616
 1948SOL     OW 6170   1.065   0.014   5.066
 1948SOL    HW1 6171   1.063   0.107   5.092
 1948SOL    HW2 6172   1.089   7.272   5.146
 1949SOL     OW 6173   3.826   5.547   4.685
 1949SOL    HW1 6174   3.771   5.625   4.678
 1949SOL    HW2 6175   3.835   5.532   4.779
 1950SOL     OW 6176   7.301   0.612   4.406
 1950SOL    HW1 6177   0.039   0.614   4.321
 1950SOL    HW2 6178   7.244   0.536   4.403
 1951SOL     OW 6179   5.103   6.401   4.779
 1951SOL    HW1 6180   5.044   6.400   4.855
 1951SOL    HW2 6181   5.082   6.483   4.734
 1952SOL     OW 6182   1.441   2.033   1.656
 1952SOL    HW1 6183   1.473   2.100   1.716
 1952SOL    HW2 6184   1.512   1.969   1.651
 1953SOL     OW 6185   7.303   3.520   2.432
 1953SOL    HW1 6186   0.055   3.544   2.505
 1953SOL    HW2 6187   7.263   3.602   2.404
 1954SOL     OW 6188   2.008   2.990   0.463
 1954SOL    HW1 6189   1.983   3.009   0.554
 1954SOL    HW2 6190   1.957   2.912   0.441
 1955SOL     OW 6191   5.107   6.872   4.917
 1955SOL    HW1 6192   5.138   6.935   4.852
 1955SOL    HW2 6193   5.179   6.810   4.928
 1956SOL     OW 6194   0.326   3.574   1.054
 1956SOL    HW1 6195   0.239   3.551   1.086
 1956SOL    HW2 6196   0.325   3.550   0.961
 1957SOL     OW 6197   3.781   7.235   5.158
 1957SOL    HW1 6198   3.720   7.253   5.086
 1957SOL    HW2 6199   0.095   3.633   0.067
 1958SOL     OW 6200   3.284   5.024   4.984
 1958SOL    HW1 6201   3.259   4.933   4.969
 1958SOL    HW2 6202   3.379   5.024   4.976
 1959SOL     OW 6203   2.203   3.277   0.618
 1959SOL    HW1 6204   2.240   3.365   0.626
 1959SOL    HW2 6205   2.121   3.282   0.666
 1960SOL     OW 6206   1.232   3.078   0.785
 1960SOL    HW1 6207   1.310   3.024   0.773
 1960SOL    HW2 6208   1.171   3.046   0.718
 1961SOL     OW 6209   0.583   1.921   2.511
 1961SOL    HW1 6210   0.656   1.960   2.463
 1961SOL    HW2 6211   0.606   1.934   2.603
 1962SOL     OW 6212   0.511   2.473   1.202
 1962SOL    HW1 6213   0.493   2.559   1.163
 1962SOL    HW2 6214   0.479   2.410   1.137
 1963SOL     OW 6215   0.366   2.292   2.431
 1963SOL    HW1 6216   0.340   2.290   2.523
 1963SOL    HW2 6217   0.370   2.385   2.409
 1964SOL     OW 6218   1.826   4.179   0.740
 1964SOL    HW1 6219   1.828   4.170   0.836
 1964SOL    HW2 6220   1.879   4.256   0.722
 1965SOL     OW 6221   3.286   1.457   4.208
 1965SOL    HW1 6222   3.279   1.372   4.249
 1965SOL    HW2 6223   3.362   1.498   4.249
 1966SOL     OW 6224   6.980   5.865   5.045
 1966SOL    HW1 6225   7.041   5.907   5.106
 1966SOL    HW2 6226   6.894   5.902   5.067
 1967SOL     OW 6227   0.130   3.722   1.617
 1967SOL    HW1 6228   0.101   3.631   1.611
 1967SOL    HW2 6229   0.057   3.768   1.659
 1968SOL     OW 6230   3.540   6.001   4.584
 1968SOL    HW1 6231   3.569   6.050   4.661
 1968SOL    HW2 6232   3.450   6.031   4.569
 1969SOL     OW 6233   3.961   4.621   2.188
 1969SOL    HW1 6234   3.943   4.644   2.279
 1969SOL    HW2 6235   3.920   4.535   2.177
 1970SOL     OW 6236   1.587   2.652   1.042
 1970SOL    HW1 6237   1.519   2.716   1.061
 1970SOL    HW2 6238   1.540   2.571   1.021
 1971SOL     OW 6239   6.330   0.023   4.659
 1971SOL    HW1 6240   6.416   0.019   4.616
 1971SOL    HW2 6241   6.269   7.293   4.594
 1972SOL     OW 6242   6.831   0.719   3.500
 1972SOL    HW1 6243   6.792   0.794   3.544
 1972SOL    HW2 6244   6.764   0.689   3.439
 1973SOL     OW 6245   2.807   1.920   2.017
 1973SOL    HW1 6246   2.779   1.854   1.953
 1973SOL    HW2 6247   2.731   1.934   2.072
 1974SOL     OW 6248   7.015   2.064   0.667
 1974SOL    HW1 6249   6.984   1.981   0.631
 1974SOL    HW2 6250   7.111   2.056   0.668
 1975SOL     OW 6251   2.019   3.740   0.954
 1975SOL    HW1 6252   2.008   3.713   0.863
 1975SOL    HW2 6253   1.940   3.790   0.974
 1976SOL     OW 6254   2.911   0.156   4.947
 1976SOL    HW1 6255   2.911   0.152   5.043
 1976SOL    HW2 6256   2.879   0.243   4.927
 1977SOL     OW 6257   1.364   2.415   0.312
 1977SOL    HW1 6258   1.272   2.407   0.288
 1977SOL    HW2 6259   1.411   2.420   0.228
 1978SOL     OW 6260   2.863   2.383   0.713
 1978SOL    HW1 6261   2.876   2.470   0.675
 1978SOL    HW2 6262   2.876   2.396   0.807
 1979SOL     OW 6263   7.223   3.682   2.105
 1979SOL    HW1 6264   7.246   3.765   2.063
 1979SOL    HW2 6265   7.204   3.706   2.195
 1980SOL     OW 6266   3.334   5.344   3.982
 1980SOL    HW1 6267   3.422   5.318   4.012
 1980SOL    HW2 6268   3.274   5.290   4.034
 1981SOL     OW 6269   6.290   2.839   0.692
 1981SOL    HW1 6270   6.353   2.767   0.696
 1981SOL    HW2 6271   6.344   2.916   0.675
 1982SOL     OW 6272   2.032   2.178   2.104
 1982SOL    HW1 6273   1.995   2.263   2.079
 1982SOL    HW2 6274   1.969   2.142   2.166
 1983SOL     OW 6275   1.874   4.182   1.020
 1983SOL    HW1 6276   1.886   4.217   1.108
 1983SOL    HW2 6277   1.962   4.180   0.983
 1984SOL     OW 6278   4.671   5.425   5.134
 1984SOL    HW1 6279   4.755   5.464   5.111
 1984SOL    HW2 6280   1.034   1.729   0.052
 1985SOL     OW 6281   6.807   3.796   1.363
 1985SOL    HW1 6282   6.746   3.810   1.290
 1985SOL    HW2 6283   6.756   3.818   1.441
 1986SOL     OW 6284   6.927   2.547   0.183
 1986SOL    HW1 6285   6.863   2.567   0.251
 1986SOL    HW2 6286   6.996   2.497   0.228
 1987SOL     OW 6287   4.638   2.886   1.559
 1987SOL    HW1 6288   4.647   2.815   1.622
 1987SOL    HW2 6289   4.664   2.847   1.475
 1988SOL     OW 6290   1.005   3.299   1.439
 1988SOL    HW1 6291   0.976   3.387   1.464
 1988SOL    HW2 6292   1.034   3.259   1.521
 1989SOL     OW 6293   2.775   1.867   2.797
 1989SOL    HW1 6294   2.814   1.946   2.835
 1989SOL    HW2 6295   2.697   1.900   2.752
 1990SOL     OW 6296   0.724   2.288   1.843
 1990SOL    HW1 6297   0.707   2.244   1.926
 1990SOL    HW2 6298   0.644   2.276   1.792
 1991SOL     OW 6299   1.307   3.470   0.932
 1991SOL    HW1 6300   1.369   3.540   0.952
 1991SOL    HW2 6301   1.268   3.448   1.016
 1992SOL     OW 6302   2.585   0.588   0.702
 1992SOL    HW1 6303   2.672   0.629   0.701
 1992SOL    HW2 6304   2.599   0.502   0.661
 1993SOL     OW 6305   4.618   2.459   0.287
 1993SOL    HW1 6306   4.643   2.384   0.341
 1993SOL    HW2 6307   4.695   2.476   0.233
 1994SOL     OW 6308   6.707   2.560   1.111
 1994SOL    HW1 6309   6.777   2.513   1.065
 1994SOL    HW2 6310   6.628   2.540   1.062
 1995SOL     OW 6311   3.555   5.000   4.552
 1995SOL    HW1 6312   3.622   5.032   4.611
 1995SOL    HW2 6313   3.578   4.908   4.537
 1996SOL     OW 6314   2.122   3.908   0.560
 1996SOL    HW1 6315   2.214   3.921   0.536
 1996SOL    HW2 6316   2.073   3.936   0.483
 1997SOL     OW 6317   1.283   1.752   1.151
 1997SOL    HW1 6318   1.281   1.670   1.101
 1997SOL    HW2 6319   1.261   1.820   1.088
 1998SOL     OW 6320   5.273   0.592   4.295
 1998SOL    HW1 6321   5.184   0.627   4.289
 1998SOL    HW2 6322   5.319   0.652   4.354
 1999SOL     OW 6323   6.961   3.842   0.998
 1999SOL    HW1 6324   6.884   3.803   0.958
 1999SOL    HW2 6325   7.003   3.892   0.928
 2000SOL     OW 6326   0.959   3.537   2.734
 2000SOL    HW1 6327   0.917   3.520   2.819
 2000SOL    HW2 6328   1.049   3.506   2.746
 2001SOL     OW 6329   1.487   4.046   0.656
 2001SOL    HW1 6330   1.482   4.132   0.698
 2001SOL    HW2 6331   1.395   4.019   0.647
 2002SOL     OW 6332   0.055   3.922   2.010
 2002SOL    HW1 6333   0.102   3.896   2.090
 2002SOL    HW2 6334   7.303   3.994   2.038
 2003SOL     OW 6335   4.022   5.912   3.995
 2003SOL    HW1 6336   4.095   5.971   4.013
 2003SOL    HW2 6337   4.049   5.828   4.032
 2004SOL     OW 6338   2.796   6.041   4.603
 2004SOL    HW1 6339   2.874   6.080   4.643
 2004SOL    HW2 6340   2.729   6.109   4.608
 2005SOL     OW 6341   6.006   0.028   4.830
 2005SOL    HW1 6342   6.017   7.250   4.876
 2005SOL    HW2 6343   6.085   0.077   4.850
 2006SOL     OW 6344   6.732   3.253   2.160
 2006SOL    HW1 6345   6.824   3.234   2.178
 2006SOL    HW2 6346   6.684   3.178   2.194
 2007SOL     OW 6347   7.215   3.232   1.387
 2007SOL    HW1 6348   7.275   3.160   1.409
 2007SOL    HW2 6349   7.169   3.251   1.469
 2008SOL     OW 6350   0.980   2.293   1.098
 2008SOL    HW1 6351   0.990   2.279   1.192
 2008SOL    HW2 6352   0.886   2.288   1.082
 2009SOL     OW 6353   2.749   3.116   0.138
 2009SOL    HW1 6354   2.696   3.037   0.150
 2009SOL    HW2 6355   2.817   3.110   0.205
 2010SOL     OW 6356   4.447   6.509   4.642
 2010SOL    HW1 6357   4.391   6.450   4.591
 2010SOL    HW2 6358   4.449   6.471   4.730
 2011SOL     OW 6359   2.135   1.469   3.856
 2011SOL    HW1 6360   2.127   1.564   3.848
 2011SOL    HW2 6361   2.049   1.436   3.829
 2012SOL     OW 6362   2.826   3.697   0.747
 2012SOL    HW1 6363   2.892   3.638   0.711
 2012SOL    HW2 6364   2.755   3.695   0.682
 2013SOL     OW 6365   0.418   3.277   0.394
 2013SOL    HW1 6366   0.448   3.229   0.317
 2013SOL    HW2 6367   0.454   3.229   0.468
 2014SOL     OW 6368   2.792   4.700   4.384
 2014SOL    HW1 6369   2.751   4.752   4.316
 2014SOL    HW2 6370   2.796   4.758   4.460
 2015SOL     OW 6371   0.625   2.967   3.103
 2015SOL    HW1 6372   0.685   2.959   3.176
 2015SOL    HW2 6373   0.541   2.991   3.143
 2016SOL     OW 6374   2.097   5.050   1.429
 2016SOL    HW1 6375   2.178   5.095   1.451
 2016SOL    HW2 6376   2.079   5.077   1.339
 2017SOL     OW 6377   1.910   3.459   0.217
 2017SOL    HW1 6378   1.816   3.444   0.205
 2017SOL    HW2 6379   1.944   3.376   0.248
 2018SOL     OW 6380   0.053   3.453   1.616
 2018SOL    HW1 6381   0.082   3.420   1.530
 2018SOL    HW2 6382   7.269   3.421   1.625
 2019SOL     OW 6383   7.006   3.074   0.167
 2019SOL    HW1 6384   6.990   2.981   0.152
 2019SOL    HW2 6385   7.097   3.087   0.141
 2020SOL     OW 6386   0.324   2.801   1.745
 2020SOL    HW1 6387   0.239   2.793   1.789
 2020SOL    HW2 6388   0.381   2.742   1.793
 2021SOL     OW 6389   3.016   3.598   1.922
 2021SOL    HW1 6390   3.077   3.663   1.958
 2021SOL    HW2 6391   2.953   3.582   1.992
 2022SOL     OW 6392   2.532   1.263   2.701
 2022SOL    HW1 6393   2.601   1.295   2.758
 2022SOL    HW2 6394   2.509   1.338   2.645
 2023SOL     OW 6395   2.875   6.277   4.969
 2023SOL    HW1 6396   2.868   6.346   4.902
 2023SOL    HW2 6397   2.955   6.298   5.017
 2024SOL     OW 6398   1.897   4.286   2.947
 2024SOL    HW1 6399   1.864   4.278   2.857
 2024SOL    HW2 6400   1.820   4.310   2.998
 2025SOL     OW 6401   3.832   0.600   4.089
 2025SOL    HW1 6402   3.751   0.620   4.043
 2025SOL    HW2 6403   3.808   0.600   4.182
 2026SOL     OW 6404   2.257   4.516   0.257
 2026SOL    HW1 6405   2.187   4.457   0.283
 2026SOL    HW2 6406   2.286   4.557   0.339
 2027SOL     OW 6407   0.895   4.344   1.086
 2027SOL    HW1 6408   0.858   4.355   1.173
 2027SOL    HW2 6409   0.848   4.408   1.032
 2028SOL     OW 6410   6.672   2.344   0.445
 2028SOL    HW1 6411   6.758   2.310   0.468
 2028SOL    HW2 6412   6.614   2.309   0.512
 2029SOL     OW 6413   0.692   2.386   1.377
 2029SOL    HW1 6414   0.769   2.439   1.356
 2029SOL    HW2 6415   0.624   2.419   1.318
 2030SOL     OW 6416   3.421   3.864   4.681
 2030SOL    HW1 6417   3.349   3.810   4.712
 2030SOL    HW2 6418   3.488   3.857   4.750
 2031SOL     OW 6419   1.872   2.242   0.305
 2031SOL    HW1 6420   1.949   2.293   0.280
 2031SOL    HW2 6421   1.872   2.168   0.244
 2032SOL     OW 6422   6.772   1.551   1.019
 2032SOL    HW1 6423   6.799   1.490   0.950
 2032SOL    HW2 6424   6.803   1.636   0.989
 2033SOL     OW 6425   0.302   4.211   4.815
 2033SOL    HW1 6426   0.289   4.256   4.731
 2033SOL    HW2 6427   0.381   4.251   4.851
 2034SOL     OW 6428   0.089   2.763   1.903
 2034SOL    HW1 6429   0.124   2.714   1.977
 2034SOL    HW2 6430   0.013   2.711   1.874
 2035SOL     OW 6431   7.192   2.301   2.682
 2035SOL    HW1 6432   7.267   2.257   2.643
 2035SOL    HW2 6433   7.224   2.335   2.765
 2036SOL     OW 6434   5.578   3.653   0.730
 2036SOL    HW1 6435   5.600   3.648   0.823
 2036SOL    HW2 6436   5.600   3.566   0.696
 2037SOL     OW 6437   1.311   2.894   2.239
 2037SOL    HW1 6438   1.248   2.850   2.181
 2037SOL    HW2 6439   1.279   2.875   2.327
 2038SOL     OW 6440   1.120   4.505   1.077
 2038SOL    HW1 6441   1.053   4.437   1.080
 2038SOL    HW2 6442   1.165   4.492   0.994
 2039SOL     OW 6443   6.082   0.762   1.156
 2039SOL    HW1 6444   6.033   0.719   1.225
 2039SOL    HW2 6445   6.073   0.855   1.175
 2040SOL     OW 6446   2.857   2.673   0.294
 2040SOL    HW1 6447   2.762   2.672   0.301
 2040SOL    HW2 6448   2.887   2.628   0.373
 2041SOL     OW 6449   1.336   6.891   4.693
 2041SOL    HW1 6450   1.387   6.814   4.716
 2041SOL    HW2 6451   1.255   6.883   4.744
 2042SOL     OW 6452   0.264   3.359   0.059
 2042SOL    HW1 6453   0.357   3.380   0.057
 2042SOL    HW2 6454   0.220   3.438   0.028
 2043SOL     OW 6455   2.473   2.981   0.530
 2043SOL    HW1 6456   2.413   2.975   0.456
 2043SOL    HW2 6457   2.417   2.992   0.606
 2044SOL     OW 6458   6.608   4.660   3.124
 2044SOL    HW1 6459   6.550   4.609   3.068
 2044SOL    HW2 6460   6.674   4.598   3.155
 2045SOL     OW 6461   0.702   4.246   0.295
 2045SOL    HW1 6462   0.731   4.336   0.287
 2045SOL    HW2 6463   0.777   4.193   0.269
 2046SOL     OW 6464   6.100   1.352   0.066
 2046SOL    HW1 6465   6.061   1.266   0.049
 2046SOL    HW2 6466   6.092   1.364   0.161
 2047SOL     OW 6467   6.530   3.437   1.681
 2047SOL    HW1 6468   6.584   3.425   1.604
 2047SOL    HW2 6469   6.590   3.427   1.755
 2048SOL     OW 6470   6.394   3.751   1.194
 2048SOL    HW1 6471   6.327   3.782   1.133
 2048SOL    HW2 6472   6.349   3.749   1.279
 2049SOL     OW 6473   2.105   4.110   2.964
 2049SOL    HW1 6474   2.039   4.179   2.959
 2049SOL    HW2 6475   2.082   4.049   2.894
 2050SOL     OW 6476   6.607   3.775   0.053
 2050SOL    HW1 6477   6.649   3.690   0.040
 2050SOL    HW2 6478   6.655   3.814   0.126
 2051SOL     OW 6479   0.459   2.495   2.108
 2051SOL    HW1 6480   0.436   2.402   2.103
 2051SOL    HW2 6481   0.515   2.501   2.185
 2052SOL     OW 6482   1.353   3.181   2.775
 2052SOL    HW1 6483   1.381   3.201   2.865
 2052SOL    HW2 6484   1.274   3.232   2.762
 2053SOL     OW 6485   0.615   1.441   0.941
 2053SOL    HW1 6486   0.571   1.356   0.938
 2053SOL    HW2 6487   0.670   1.437   1.019
 2054SOL     OW 6488   0.061   3.095   0.499
 2054SOL    HW1 6489   0.107   3.138   0.427
 2054SOL    HW2 6490   7.275   3.089   0.469
 2055SOL     OW 6491   0.560   3.145   1.530
 2055SOL    HW1 6492   0.610   3.127   1.609
 2055SOL    HW2 6493   0.624   3.177   1.467
 2056SOL     OW 6494   7.292   3.102   0.119
 2056SOL    HW1 6495   0.019   3.178   0.168
 2056SOL    HW2 6496   7.262   3.138   0.035
 2057SOL     OW 6497   6.977   3.969   1.240
 2057SOL    HW1 6498   6.976   3.933   1.152
 2057SOL    HW2 6499   6.920   3.911   1.291
 2058SOL     OW 6500   6.249   0.140   4.887
 2058SOL    HW1 6501   6.282   0.083   4.955
 2058SOL    HW2 6502   6.286   0.106   4.806
 2059SOL     OW 6503   3.746   5.098   4.724
 2059SOL    HW1 6504   3.720   5.178   4.769
 2059SOL    HW2 6505   3.827   5.122   4.679
 2060SOL     OW 6506   2.411   3.202   1.149
 2060SOL    HW1 6507   2.403   3.181   1.056
 2060SOL    HW2 6508   2.491   3.255   1.155
 2061SOL     OW 6509   0.033   4.087   0.591
 2061SOL    HW1 6510   7.284   4.126   0.661
 2061SOL    HW2 6511   0.086   4.021   0.635
 2062SOL     OW 6512   0.056   6.013   4.896
 2062SOL    HW1 6513   0.089   6.090   4.850
 2062SOL    HW2 6514   0.066   6.034   4.989
 2063SOL     OW 6515   0.648   2.239   0.094
 2063SOL    HW1 6516   0.661   2.149   0.125
 2063SOL    HW2 6517   0.715   2.250   0.026
 2064SOL     OW 6518   6.883   2.093   0.042
 2064SOL    HW1 6519   6.793   2.063   0.030
 2064SOL    HW2 6520   6.882   2.184   0.014
 2065SOL     OW 6521   2.550   0.287   1.079
 2065SOL    HW1 6522   2.546   0.312   1.171
 2065SOL    HW2 6523   2.526   0.367   1.032
 2066SOL     OW 6524   4.319   3.813   0.664
 2066SOL    HW1 6525   4.246   3.855   0.619
 2066SOL    HW2 6526   4.380   3.790   0.595
 2067SOL     OW 6527   6.554   0.013   4.500
 2067SOL    HW1 6528   6.572   7.227   4.475
 2067SOL    HW2 6529   6.639   0.056   4.501
 2068SOL     OW 6530   1.147   2.973   1.049
 2068SOL    HW1 6531   1.165   3.023   0.970
 2068SOL    HW2 6532   1.103   3.036   1.108
 2069SOL     OW 6533   5.588   3.259   0.376
 2069SOL    HW1 6534   5.664   3.306   0.410
 2069SOL    HW2 6535   5.625   3.187   0.326
 2070SOL     OW 6536   4.362   5.902   4.502
 2070SOL    HW1 6537   4.397   5.826   4.455
 2070SOL    HW2 6538   4.268   5.898   4.487
 2071SOL     OW 6539   0.217   0.231   5.080
 2071SOL    HW1 6540   0.152   0.267   5.019
 2071SOL    HW2 6541   3.836   3.904   0.001
 2072SOL     OW 6542   0.895   3.186   1.923
 2072SOL    HW1 6543   0.879   3.268   1.970
 2072SOL    HW2 6544   0.923   3.124   1.991
 2073SOL     OW 6545   5.242   3.640   3.034
 2073SOL    HW1 6546   5.231   3.588   2.955
 2073SOL    HW2 6547   5.267   3.727   3.003
 2074SOL     OW 6548   2.522   5.102   2.371
 2074SOL    HW1 6549   2.443   5.140   2.409
 2074SOL    HW2 6550   2.489   5.038   2.308
 2075SOL     OW 6551   5.378   6.302   5.089
 2075SOL    HW1 6552   5.405   6.210   5.093
 2075SOL    HW2 6553   5.434   6.346   5.153
 2076SOL     OW 6554   0.549   2.836   2.026
 2076SOL    HW1 6555   0.542   2.765   1.962
 2076SOL    HW2 6556   0.635   2.823   2.066
 2077SOL     OW 6557   3.541   3.803   0.730
 2077SOL    HW1 6558   3.448   3.797   0.750
 2077SOL    HW2 6559   3.573   3.875   0.785
 2078SOL     OW 6560   0.659   1.988   1.074
 2078SOL    HW1 6561   0.742   1.949   1.102
 2078SOL    HW2 6562   0.636   1.941   0.994
 2079SOL     OW 6563   2.743   3.127   1.261
 2079SOL    HW1 6564   2.832   3.142   1.231
 2079SOL    HW2 6565   2.726   3.197   1.323
 2080SOL     OW 6566   3.050   1.823   2.090
 2080SOL    HW1 6567   3.114   1.857   2.028
 2080SOL    HW2 6568   2.966   1.859   2.062
 2081SOL     OW 6569   4.177   6.621   3.098
 2081SOL    HW1 6570   4.242   6.669   3.047
 2081SOL    HW2 6571   4.192   6.649   3.189
 2082SOL     OW 6572   3.041   6.813   5.040
 2082SOL    HW1 6573   3.001   6.872   5.103
 2082SOL    HW2 6574   2.984   6.736   5.039
 2083SOL     OW 6575   6.027   5.509   1.097
 2083SOL    HW1 6576   6.056   5.429   1.052
 2083SOL    HW2 6577   6.101   5.534   1.152
 2084SOL     OW 6578   2.751   1.480   0.280
 2084SOL    HW1 6579   2.744   1.418   0.208
 2084SOL    HW2 6580   2.712   1.561   0.246
 2085SOL     OW 6581   0.929   2.548   1.303
 2085SOL    HW1 6582   1.017   2.587   1.309
 2085SOL    HW2 6583   0.887   2.596   1.231
 2086SOL     OW 6584   6.773   3.296   0.626
 2086SOL    HW1 6585   6.792   3.252   0.708
 2086SOL    HW2 6586   6.781   3.227   0.560
 2087SOL     OW 6587   0.668   6.571   4.561
 2087SOL    HW1 6588   0.736   6.636   4.545
 2087SOL    HW2 6589   0.715   6.491   4.584
 2088SOL     OW 6590   2.958   1.864   4.279
 2088SOL    HW1 6591   2.881   1.920   4.291
 2088SOL    HW2 6592   2.940   1.817   4.198
 2089SOL     OW 6593   0.655   2.671   0.878
 2089SOL    HW1 6594   0.664   2.736   0.809
 2089SOL    HW2 6595   0.698   2.593   0.843
 2090SOL     OW 6596   0.468   2.714   1.073
 2090SOL    HW1 6597   0.522   2.697   0.996
 2090SOL    HW2 6598   0.506   2.793   1.112
 2091SOL     OW 6599   1.069   1.464   3.396
 2091SOL    HW1 6600   1.066   1.540   3.338
 2091SOL    HW2 6601   1.137   1.484   3.459
 2092SOL     OW 6602   6.955   2.731   2.467
 2092SOL    HW1 6603   6.957   2.656   2.408
 2092SOL    HW2 6604   6.962   2.807   2.409
 2093SOL     OW 6605   1.651   3.961   1.942
 2093SOL    HW1 6606   1.671   3.972   1.849
 2093SOL    HW2 6607   1.564   3.999   1.953
 2094SOL     OW 6608   1.562   1.839   3.719
 2094SOL    HW1 6609   1.604   1.855   3.803
 2094SOL    HW2 6610   1.629   1.794   3.667
 2095SOL     OW 6611   1.948   2.324   1.585
 2095SOL    HW1 6612   2.015   2.392   1.583
 2095SOL    HW2 6613   1.877   2.357   1.530
 2096SOL     OW 6614   7.169   2.094   0.973
 2096SOL    HW1 6615   7.251   2.087   1.022
 2096SOL    HW2 6616   7.186   2.159   0.905
 2097SOL     OW 6617   2.456   1.295   3.079
 2097SOL    HW1 6618   2.413   1.265   3.159
 2097SOL    HW2 6619   2.415   1.379   3.060
 2098SOL     OW 6620   7.076   2.866   1.174
 2098SOL    HW1 6621   6.994   2.835   1.214
 2098SOL    HW2 6622   7.069   2.962   1.175
 2099SOL     OW 6623   6.200   3.342   2.435
 2099SOL    HW1 6624   6.149   3.375   2.361
 2099SOL    HW2 6625   6.136   3.302   2.493
 2100SOL     OW 6626   0.750   2.607   3.040
 2100SOL    HW1 6627   0.672   2.646   3.078
 2100SOL    HW2 6628   0.809   2.681   3.025
 2101SOL     OW 6629   1.769   3.491   2.892
 2101SOL    HW1 6630   1.834   3.520   2.828
 2101SOL    HW2 6631   1.685   3.499   2.845
 2102SOL     OW 6632   0.022   1.960   3.530
 2102SOL    HW1 6633   0.111   1.953   3.564
 2102SOL    HW2 6634   0.010   2.053   3.513
 2103SOL     OW 6635   0.898   1.513   1.730
 2103SOL    HW1 6636   0.938   1.468   1.656
 2103SOL    HW2 6637   0.837   1.449   1.767
 2104SOL     OW 6638   0.447   4.229   0.828
 2104SOL    HW1 6639   0.401   4.281   0.762
 2104SOL    HW2 6640   0.432   4.138   0.801
 2105SOL     OW 6641   0.606   3.414   4.142
 2105SOL    HW1 6642   0.664   3.490   4.151
 2105SOL    HW2 6643   0.529   3.447   4.096
 2106SOL     OW 6644   0.006   2.509   0.614
 2106SOL    HW1 6645   7.261   2.581   0.574
 2106SOL    HW2 6646   0.081   2.551   0.655
 2107SOL     OW 6647   0.774   2.810   2.176
 2107SOL    HW1 6648   0.771   2.831   2.269
 2107SOL    HW2 6649   0.811   2.722   2.172
 2108SOL     OW 6650   0.800   2.662   3.701
 2108SOL    HW1 6651   0.798   2.685   3.608
 2108SOL    HW2 6652   0.709   2.643   3.724
 2109SOL     OW 6653   1.157   2.433   4.516
 2109SOL    HW1 6654   1.226   2.419   4.580
 2109SOL    HW2 6655   1.091   2.366   4.535
 2110SOL     OW 6656   0.110   5.117   5.119
 2110SOL    HW1 6657   3.685   1.446   0.006
 2110SOL    HW2 6658   0.079   5.175   5.049
 2111SOL     OW 6659   0.068   0.239   4.163
 2111SOL    HW1 6660   0.129   0.271   4.230
 2111SOL    HW2 6661   0.091   0.289   4.084
 2112SOL     OW 6662   3.609   4.027   0.884
 2112SOL    HW1 6663   3.645   4.005   0.970
 2112SOL    HW2 6664   3.565   4.111   0.896
 2113SOL     OW 6665   2.376   3.892   3.622
 2113SOL    HW1 6666   2.438   3.935   3.563
 2113SOL    HW2 6667   2.305   3.863   3.565
 2114SOL     OW 6668   1.552   3.072   1.141
 2114SOL    HW1 6669   1.617   3.121   1.090
 2114SOL    HW2 6670   1.496   3.140   1.179
 2115SOL     OW 6671   2.113   3.964   1.712
 2115SOL    HW1 6672   2.205   3.959   1.736
 2115SOL    HW2 6673   2.113   3.974   1.616
 2116SOL     OW 6674   6.232   1.940   4.883
 2116SOL    HW1 6675   6.265   1.977   4.965
 2116SOL    HW2 6676   6.232   1.845   4.897
 2117SOL     OW 6677   0.538   0.665   3.624
 2117SOL    HW1 6678   0.611   0.607   3.643
 2117SOL    HW2 6679   0.558   0.704   3.539
 2118SOL     OW 6680   0.773   3.971   2.798
 2118SOL    HW1 6681   0.829   3.910   2.750
 2118SOL    HW2 6682   0.749   4.037   2.733
 2119SOL     OW 6683   7.280   1.708   2.473
 2119SOL    HW1 6684   7.273   1.615   2.492
 2119SOL    HW2 6685   0.005   1.748   2.554
 2120SOL     OW 6686   7.155   3.093   3.859
 2120SOL    HW1 6687   7.113   3.155   3.918
 2120SOL    HW2 6688   7.101   3.093   3.780
 2121SOL     OW 6689   2.990   3.195   1.152
 2121SOL    HW1 6690   2.985   3.270   1.092
 2121SOL    HW2 6691   3.051   3.135   1.109
 2122SOL     OW 6692   1.056   3.209   2.694
 2122SOL    HW1 6693   1.041   3.218   2.788
 2122SOL    HW2 6694   0.975   3.238   2.653
 2123SOL     OW 6695   0.749   0.499   3.671
 2123SOL    HW1 6696   0.770   0.412   3.705
 2123SOL    HW2 6697   0.833   0.540   3.655
 2124SOL     OW 6698   0.477   4.742   2.130
 2124SOL    HW1 6699   0.436   4.777   2.051
 2124SOL    HW2 6700   0.447   4.652   2.135
 2125SOL     OW 6701   1.902   4.384   1.951
 2125SOL    HW1 6702   1.978   4.432   1.918
 2125SOL    HW2 6703   1.895   4.307   1.894
 2126SOL     OW 6704   6.539   2.448   1.904
 2126SOL    HW1 6705   6.561   2.363   1.942
 2126SOL    HW2 6706   6.451   2.436   1.868
 2127SOL     OW 6707   1.827   2.415   3.208
 2127SOL    HW1 6708   1.803   2.457   3.126
 2127SOL    HW2 6709   1.814   2.321   3.191
 2128SOL     OW 6710   7.228   3.085   0.759
 2128SOL    HW1 6711   7.292   3.101   0.689
 2128SOL    HW2 6712   7.278   3.039   0.827
 2129SOL     OW 6713   0.250   1.678   2.344
 2129SOL    HW1 6714   0.194   1.645   2.415
 2129SOL    HW2 6715   0.202   1.754   2.310
 2130SOL     OW 6716   2.517   4.252   1.222
 2130SOL    HW1 6717   2.568   4.215   1.294
 2130SOL    HW2 6718   2.556   4.215   1.143
 2131SOL     OW 6719   1.567   2.705   3.240
 2131SOL    HW1 6720   1.592   2.685   3.330
 2131SOL    HW2 6721   1.642   2.750   3.203
 2132SOL     OW 6722   0.379   3.517   4.026
 2132SOL    HW1 6723   0.341   3.430   4.035
 2132SOL    HW2 6724   0.305   3.574   4.008
 2133SOL     OW 6725   2.589   1.980   1.119
 2133SOL    HW1 6726   2.532   1.939   1.054
 2133SOL    HW2 6727   2.675   1.985   1.077
 2134SOL     OW 6728   0.213   4.175   3.874
 2134SOL    HW1 6729   0.151   4.207   3.808
 2134SOL    HW2 6730   0.286   4.140   3.822
 2135SOL     OW 6731   6.730   4.812   4.733
 2135SOL    HW1 6732   6.714   4.856   4.816
 2135SOL    HW2 6733   6.811   4.762   4.747
 2136SOL     OW 6734   1.524   2.316   1.525
 2136SOL    HW1 6735   1.603   2.344   1.479
 2136SOL    HW2 6736   1.529   2.220   1.524
 2137SOL     OW 6737   1.679   1.753   5.052
 2137SOL    HW1 6738   1.738   1.743   4.977
 2137SOL    HW2 6739   1.641   1.666   5.063
 2138SOL     OW 6740   7.080   2.918   1.848
 2138SOL    HW1 6741   7.105   2.828   1.830
 2138SOL    HW2 6742   7.161   2.961   1.875
 2139SOL     OW 6743   0.250   2.372   2.677
 2139SOL    HW1 6744   0.195   2.293   2.671
 2139SOL    HW2 6745   0.194   2.442   2.642
 2140SOL     OW 6746   1.091   3.646   1.304
 2140SOL    HW1 6747   1.061   3.620   1.391
 2140SOL    HW2 6748   1.011   3.659   1.254
 2141SOL     OW 6749   6.827   2.887   1.504
 2141SOL    HW1 6750   6.833   2.838   1.422
 2141SOL    HW2 6751   6.806   2.977   1.478
 2142SOL     OW 6752   3.095   1.539   3.028
 2142SOL    HW1 6753   3.066   1.599   2.959
 2142SOL    HW2 6754   3.021   1.535   3.089
 2143SOL     OW 6755   1.241   3.448   1.893
 2143SOL    HW1 6756   1.296   3.488   1.960
 2143SOL    HW2 6757   1.182   3.519   1.866
 2144SOL     OW 6758   3.613   7.294   4.940
 2144SOL    HW1 6759   3.641   0.079   4.923
 2144SOL    HW2 6760   3.637   7.246   4.860
 2145SOL     OW 6761   1.289   3.805   1.194
 2145SOL    HW1 6762   1.219   3.753   1.231
 2145SOL    HW2 6763   1.348   3.823   1.267
 2146SOL     OW 6764   0.024   3.569   3.550
 2146SOL    HW1 6765   0.065   3.542   3.633
 2146SOL    HW2 6766   7.239   3.591   3.575
 2147SOL     OW 6767   1.944   4.877   2.112
 2147SOL    HW1 6768   1.906   4.877   2.024
 2147SOL    HW2 6769   1.919   4.962   2.148
 2148SOL     OW 6770   1.037   0.451   3.049
 2148SOL    HW1 6771   1.014   0.490   3.133
 2148SOL    HW2 6772   0.953   0.423   3.012
 2149SOL     OW 6773   3.651   3.623   1.063
 2149SOL    HW1 6774   3.648   3.677   1.142
 2149SOL    HW2 6775   3.563   3.630   1.026
 2150SOL     OW 6776   0.242   2.385   3.360
 2150SOL    HW1 6777   0.221   2.446   3.431
 2150SOL    HW2 6778   0.336   2.393   3.349
 2151SOL     OW 6779   1.847   1.240   4.061
 2151SOL    HW1 6780   1.892   1.159   4.036
 2151SOL    HW2 6781   1.755   1.224   4.040
 2152SOL     OW 6782   0.153   2.551   4.139
 2152SOL    HW1 6783   0.191   2.464   4.127
 2152SOL    HW2 6784   0.094   2.563   4.065
 2153SOL     OW 6785   1.723   3.847   3.860
 2153SOL    HW1 6786   1.648   3.813   3.909
 2153SOL    HW2 6787   1.695   3.845   3.769
 2154SOL     OW 6788   1.164   3.737   3.166
 2154SOL    HW1 6789   1.076   3.746   3.130
 2154SOL    HW2 6790   1.216   3.802   3.118
 2155SOL     OW 6791   3.213   2.720   0.838
 2155SOL    HW1 6792   3.177   2.742   0.752
 2155SOL    HW2 6793   3.288   2.779   0.849
 2156SOL     OW 6794   1.080   2.464   0.835
 2156SOL    HW1 6795   1.168   2.454   0.800
 2156SOL    HW2 6796   1.086   2.540   0.894
 2157SOL     OW 6797   7.250   1.257   2.833
 2157SOL    HW1 6798   7.185   1.250   2.903
 2157SOL    HW2 6799   0.024   1.215   2.870
 2158SOL     OW 6800   1.087   1.444   4.698
 2158SOL    HW1 6801   1.008   1.460   4.750
 2158SOL    HW2 6802   1.145   1.517   4.718
 2159SOL     OW 6803   0.671   1.622   3.252
 2159SOL    HW1 6804   0.728   1.669   3.191
 2159SOL    HW2 6805   0.713   1.633   3.337
 2160SOL     OW 6806   3.405   3.428   3.486
 2160SOL    HW1 6807   3.388   3.513   3.445
 2160SOL    HW2 6808   3.335   3.418   3.549
 2161SOL     OW 6809   1.568   1.225   4.023
 2161SOL    HW1 6810   1.522   1.309   4.025
 2161SOL    HW2 6811   1.533   1.177   4.098
 2162SOL     OW 6812   1.072   6.584   2.263
 2162SOL    HW1 6813   1.066   6.550   2.352
 2162SOL    HW2 6814   0.986   6.566   2.225
 2163SOL     OW 6815   5.117   5.556   4.789
 2163SOL    HW1 6816   5.044   5.496   4.804
 2163SOL    HW2 6817   5.143   5.540   4.698
 2164SOL     OW 6818   1.197   0.555   2.237
 2164SOL    HW1 6819   1.152   0.491   2.293
 2164SOL    HW2 6820   1.277   0.577   2.285
 2165SOL     OW 6821   1.761   1.512   0.986
 2165SOL    HW1 6822   1.769   1.606   0.997
 2165SOL    HW2 6823   1.839   1.487   0.935
 2166SOL     OW 6824   1.370   2.037   3.658
 2166SOL    HW1 6825   1.393   2.088   3.736
 2166SOL    HW2 6826   1.423   1.958   3.664
 2167SOL     OW 6827   7.167   7.153   4.829
 2167SOL    HW1 6828   7.165   7.099   4.908
 2167SOL    HW2 6829   7.224   7.106   4.769
 2168SOL     OW 6830   0.505   3.451   1.489
 2168SOL    HW1 6831   0.528   3.358   1.489
 2168SOL    HW2 6832   0.477   3.470   1.578
 2169SOL     OW 6833   1.176   3.425   1.164
 2169SOL    HW1 6834   1.088   3.394   1.144
 2169SOL    HW2 6835   1.162   3.500   1.221
 2170SOL     OW 6836   7.125   1.943   1.651
 2170SOL    HW1 6837   7.159   1.923   1.564
 2170SOL    HW2 6838   7.081   2.027   1.641
 2171SOL     OW 6839   6.859   3.523   3.104
 2171SOL    HW1 6840   6.924   3.593   3.105
 2171SOL    HW2 6841   6.796   3.549   3.037
 2172SOL     OW 6842   1.085   2.045   3.594
 2172SOL    HW1 6843   1.176   2.040   3.623
 2172SOL    HW2 6844   1.042   2.099   3.660
 2173SOL     OW 6845   1.153   2.880   2.470
 2173SOL    HW1 6846   1.098   2.952   2.442
 2173SOL    HW2 6847   1.094   2.805   2.478
 2174SOL     OW 6848   5.834   2.588   1.540
 2174SOL    HW1 6849   5.896   2.651   1.503
 2174SOL    HW2 6850   5.777   2.564   1.467
 2175SOL     OW 6851   2.401   3.819   2.737
 2175SOL    HW1 6852   2.496   3.807   2.741
 2175SOL    HW2 6853   2.389   3.913   2.726
 2176SOL     OW 6854   1.685   1.043   3.407
 2176SOL    HW1 6855   1.709   1.102   3.335
 2176SOL    HW2 6856   1.752   0.975   3.406
 2177SOL     OW 6857   0.181   3.588   2.075
 2177SOL    HW1 6858   0.190   3.528   2.001
 2177SOL    HW2 6859   0.087   3.598   2.086
 2178SOL     OW 6860   6.115   3.264   1.656
 2178SOL    HW1 6861   6.107   3.194   1.591
 2178SOL    HW2 6862   6.118   3.219   1.740
 2179SOL     OW 6863   1.574   2.474   1.746
 2179SOL    HW1 6864   1.543   2.430   1.667
 2179SOL    HW2 6865   1.631   2.545   1.713
 2180SOL     OW 6866   1.596   2.885   1.342
 2180SOL    HW1 6867   1.509   2.862   1.375
 2180SOL    HW2 6868   1.579   2.945   1.270
 2181SOL     OW 6869   2.139   2.521   1.571
 2181SOL    HW1 6870   2.230   2.495   1.559
 2181SOL    HW2 6871   2.138   2.570   1.653
 2182SOL     OW 6872   1.702   6.549   5.055
 2182SOL    HW1 6873   1.785   6.580   5.090
 2182SOL    HW2 6874   1.636   6.587   5.113
 2183SOL     OW 6875   0.895   2.831   2.973
 2183SOL    HW1 6876   0.989   2.847   2.976
 2183SOL    HW2 6877   0.857   2.913   2.941
 2184SOL     OW 6878   2.656   4.261   2.133
 2184SOL    HW1 6879   2.747   4.275   2.108
 2184SOL    HW2 6880   2.636   4.333   2.191
 2185SOL     OW 6881   1.384   3.482   3.857
 2185SOL    HW1 6882   1.414   3.432   3.934
 2185SOL    HW2 6883   1.327   3.421   3.810
 2186SOL     OW 6884   7.085   3.279   0.891
 2186SOL    HW1 6885   7.135   3.207   0.852
 2186SOL    HW2 6886   7.106   3.355   0.836
 2187SOL     OW 6887   0.261   0.787   4.003
 2187SOL    HW1 6888   0.313   0.819   3.929
 2187SOL    HW2 6889   0.310   0.711   4.035
 2188SOL     OW 6890   1.277   2.263   4.913
 2188SOL    HW1 6891   1.252   2.174   4.889
 2188SOL    HW2 6892   1.312   2.301   4.832
 2189SOL     OW 6893   1.569   3.053   2.653
 2189SOL    HW1 6894   1.493   3.094   2.695
 2189SOL    HW2 6895   1.591   3.112   2.581
 2190SOL     OW 6896   7.039   1.535   2.678
 2190SOL    HW1 6897   7.004   1.451   2.707
 2190SOL    HW2 6898   7.128   1.515   2.648
 2191SOL     OW 6899   1.806   7.230   3.479
 2191SOL    HW1 6900   1.896   7.207   3.503
 2191SOL    HW2 6901   1.808   0.021   3.469
 2192SOL     OW 6902   6.875   2.431   4.271
 2192SOL    HW1 6903   6.968   2.428   4.291
 2192SOL    HW2 6904   6.871   2.425   4.175
 2193SOL     OW 6905   0.738   2.730   3.433
 2193SOL    HW1 6906   0.648   2.710   3.407
 2193SOL    HW2 6907   0.754   2.818   3.398
 2194SOL     OW 6908   0.631   2.588   4.105
 2194SOL    HW1 6909   0.664   2.628   4.186
 2194SOL    HW2 6910   0.574   2.655   4.067
 2195SOL     OW 6911   1.948   3.615   1.414
 2195SOL    HW1 6912   2.001   3.671   1.357
 2195SOL    HW2 6913   1.991   3.529   1.411
 2196SOL     OW 6914   6.790   1.225   1.293
 2196SOL    HW1 6915   6.712   1.193   1.247
 2196SOL    HW2 6916   6.760   1.304   1.338
 2197SOL     OW 6917   1.927   4.145   1.797
 2197SOL    HW1 6918   1.847   4.101   1.768
 2197SOL    HW2 6919   1.997   4.083   1.776
 2198SOL     OW 6920   6.568   2.285   2.649
 2198SOL    HW1 6921   6.484   2.240   2.655
 2198SOL    HW2 6922   6.579   2.303   2.555
 2199SOL     OW 6923   1.135   2.773   2.075
 2199SOL    HW1 6924   1.109   2.779   1.983
 2199SOL    HW2 6925   1.145   2.679   2.091
 2200SOL     OW 6926   0.743   0.444   4.390
 2200SOL    HW1 6927   0.750   0.538   4.404
 2200SOL    HW2 6928   0.823   0.408   4.428
 2201SOL     OW 6929   0.944   0.576   3.277
 2201SOL    HW1 6930   0.971   0.502   3.331
 2201SOL    HW2 6931   0.969   0.654   3.327
 2202SOL     OW 6932   1.249   2.115   1.233
 2202SOL    HW1 6933   1.246   2.060   1.312
 2202SOL    HW2 6934   1.199   2.193   1.256
 2203SOL     OW 6935   1.807   3.100   3.219
 2203SOL    HW1 6936   1.808   3.007   3.196
 2203SOL    HW2 6937   1.788   3.145   3.137
 2204SOL     OW 6938   0.963   2.992   2.104
 2204SOL    HW1 6939   1.036   2.931   2.091
 2204SOL    HW2 6940   0.887   2.936   2.119
 2205SOL     OW 6941   0.687   2.830   1.501
 2205SOL    HW1 6942   0.738   2.750   1.509
 2205SOL    HW2 6943   0.744   2.891   1.453
 2206SOL     OW 6944   6.506   1.623   1.066
 2206SOL    HW1 6945   6.596   1.597   1.047
 2206SOL    HW2 6946   6.497   1.611   1.160
 2207SOL     OW 6947   6.275   4.139   4.230
 2207SOL    HW1 6948   6.191   4.149   4.274
 2207SOL    HW2 6949   6.340   4.166   4.295
 2208SOL     OW 6950   1.258   2.913   2.723
 2208SOL    HW1 6951   1.227   2.907   2.632
 2208SOL    HW2 6952   1.290   3.003   2.731
 2209SOL     OW 6953   6.676   7.059   0.699
 2209SOL    HW1 6954   6.609   7.044   0.633
 2209SOL    HW2 6955   6.737   7.121   0.658
 2210SOL     OW 6956   6.970   1.087   2.175
 2210SOL    HW1 6957   6.926   1.131   2.248
 2210SOL    HW2 6958   7.001   1.004   2.212
 2211SOL     OW 6959   2.196   3.304   2.485
 2211SOL    HW1 6960   2.129   3.282   2.550
 2211SOL    HW2 6961   2.149   3.359   2.421
 2212SOL     OW 6962   1.092   1.587   1.910
 2212SOL    HW1 6963   1.020   1.562   1.851
 2212SOL    HW2 6964   1.171   1.562   1.863
 2213SOL     OW 6965   1.493   3.364   4.078
 2213SOL    HW1 6966   1.453   3.293   4.129
 2213SOL    HW2 6967   1.522   3.428   4.143
 2214SOL     OW 6968   4.023   5.665   1.450
 2214SOL    HW1 6969   3.936   5.703   1.462
 2214SOL    HW2 6970   4.014   5.610   1.372
 2215SOL     OW 6971   0.652   2.492   2.317
 2215SOL    HW1 6972   0.726   2.519   2.262
 2215SOL    HW2 6973   0.681   2.511   2.407
 2216SOL     OW 6974   2.130   1.543   1.938
 2216SOL    HW1 6975   2.073   1.619   1.932
 2216SOL    HW2 6976   2.175   1.541   1.853
 2217SOL     OW 6977   7.250   3.875   1.762
 2217SOL    HW1 6978   7.273   3.956   1.717
 2217SOL    HW2 6979   7.286   3.885   1.850
 2218SOL     OW 6980   2.546   4.126   2.915
 2218SOL    HW1 6981   2.487   4.188   2.956
 2218SOL    HW2 6982   2.499   4.094   2.838
 2219SOL     OW 6983   1.231   0.863   1.993
 2219SOL    HW1 6984   1.296   0.793   1.995
 2219SOL    HW2 6985   1.148   0.820   2.011
 2220SOL     OW 6986   6.667   2.280   4.366
 2220SOL    HW1 6987   6.633   2.231   4.291
 2220SOL    HW2 6988   6.749   2.319   4.333
 2221SOL     OW 6989   6.764   2.416   3.459
 2221SOL    HW1 6990   6.837   2.355   3.450
 2221SOL    HW2 6991   6.769   2.471   3.381
 2222SOL     OW 6992   2.328   2.272   1.827
 2222SOL    HW1 6993   2.364   2.206   1.886
 2222SOL    HW2 6994   2.263   2.225   1.775
 2223SOL     OW 6995   6.052   3.544   0.446
 2223SOL    HW1 6996   6.109   3.513   0.517
 2223SOL    HW2 6997   6.105   3.534   0.367
 2224SOL     OW 6998   7.011   4.471   3.482
 2224SOL    HW1 6999   7.009   4.556   3.525
 2224SOL    HW2 7000   6.933   4.426   3.513
 2225SOL     OW 7001   2.671   3.828   2.733
 2225SOL    HW1 7002   2.740   3.863   2.677
 2225SOL    HW2 7003   2.716   3.804   2.814
 2226SOL     OW 7004   6.668   2.034   3.484
 2226SOL    HW1 7005   6.662   2.101   3.416
 2226SOL    HW2 7006   6.577   2.004   3.495
 2227SOL     OW 7007   0.667   1.789   1.903
 2227SOL    HW1 7008   0.618   1.718   1.861
 2227SOL    HW2 7009   0.605   1.862   1.904
 2228SOL     OW 7010   7.225   2.807   2.312
 2228SOL    HW1 7011   7.139   2.844   2.292
 2228SOL    HW2 7012   7.274   2.880   2.351
 2229SOL     OW 7013   1.754   3.577   2.123
 2229SOL    HW1 7014   1.836   3.572   2.074
 2229SOL    HW2 7015   1.719   3.488   2.121
 2230SOL     OW 7016   1.701   3.838   1.250
 2230SOL    HW1 7017   1.710   3.742   1.254
 2230SOL    HW2 7018   1.738   3.862   1.165
 2231SOL     OW 7019   3.206   2.255   2.593
 2231SOL    HW1 7020   3.149   2.305   2.534
 2231SOL    HW2 7021   3.153   2.179   2.618
 2232SOL     OW 7022   4.447   2.681   3.421
 2232SOL    HW1 7023   4.353   2.690   3.402
 2232SOL    HW2 7024   4.476   2.770   3.440
 2233SOL     OW 7025   1.582   0.504   3.444
 2233SOL    HW1 7026   1.533   0.579   3.411
 2233SOL    HW2 7027   1.545   0.429   3.397
 2234SOL     OW 7028   2.167   5.106   3.605
 2234SOL    HW1 7029   2.233   5.112   3.535
 2234SOL    HW2 7030   2.206   5.048   3.670
 2235SOL     OW 7031   6.474   1.776   1.723
 2235SOL    HW1 7032   6.552   1.814   1.683
 2235SOL    HW2 7033   6.417   1.755   1.650
 2236SOL     OW 7034   0.630   2.620   2.789
 2236SOL    HW1 7035   0.684   2.604   2.866
 2236SOL    HW2 7036   0.607   2.713   2.794
 2237SOL     OW 7037   7.159   2.278   3.240
 2237SOL    HW1 7038   7.211   2.222   3.182
 2237SOL    HW2 7039   7.142   2.356   3.188
 2238SOL     OW 7040   1.607   3.491   1.536
 2238SOL    HW1 7041   1.526   3.443   1.549
 2238SOL    HW2 7042   1.676   3.428   1.555
 2239SOL     OW 7043   2.237   3.625   2.085
 2239SOL    HW1 7044   2.294   3.640   2.010
 2239SOL    HW2 7045   2.149   3.616   2.048
 2240SOL     OW 7046   1.296   3.506   2.507
 2240SOL    HW1 7047   1.372   3.564   2.502
 2240SOL    HW2 7048   1.248   3.522   2.426
 2241SOL     OW 7049   6.473   1.140   2.537
 2241SOL    HW1 7050   6.494   1.151   2.444
 2241SOL    HW2 7051   6.401   1.076   2.537
 2242SOL     OW 7052   0.523   3.685   3.851
 2242SOL    HW1 7053   0.482   3.631   3.919
 2242SOL    HW2 7054   0.452   3.740   3.818
 2243SOL     OW 7055   1.031   1.994   1.694
 2243SOL    HW1 7056   0.988   2.040   1.622
 2243SOL    HW2 7057   0.978   1.915   1.707
 2244SOL     OW 7058   1.462   2.930   0.733
 2244SOL    HW1 7059   1.414   2.850   0.757
 2244SOL    HW2 7060   1.552   2.912   0.759
 2245SOL     OW 7061   6.969   2.258   3.691
 2245SOL    HW1 7062   6.968   2.245   3.597
 2245SOL    HW2 7063   6.881   2.231   3.720
 2246SOL     OW 7064   2.913   2.786   1.788
 2246SOL    HW1 7065   2.844   2.813   1.727
 2246SOL    HW2 7066   2.994   2.808   1.743
 2247SOL     OW 7067   7.143   3.509   3.926
 2247SOL    HW1 7068   7.102   3.430   3.962
 2247SOL    HW2 7069   7.111   3.580   3.982
 2248SOL     OW 7070   7.291   2.020   0.685
 2248SOL    HW1 7071   7.302   2.110   0.716
 2248SOL    HW2 7072   0.068   1.976   0.710
 2249SOL     OW 7073   0.188   3.426   1.853
 2249SOL    HW1 7074   0.197   3.331   1.861
 2249SOL    HW2 7075   0.133   3.438   1.776
 2250SOL     OW 7076   2.812   0.433   1.287
 2250SOL    HW1 7077   2.835   0.340   1.284
 2250SOL    HW2 7078   2.866   0.468   1.358
 2251SOL     OW 7079   0.078   1.702   1.976
 2251SOL    HW1 7080   7.302   1.684   2.023
 2251SOL    HW2 7081   0.075   1.644   1.900
 2252SOL     OW 7082   3.129   3.129   0.716
 2252SOL    HW1 7083   3.194   3.137   0.646
 2252SOL    HW2 7084   3.053   3.091   0.673
 2253SOL     OW 7085   1.102   1.864   3.847
 2253SOL    HW1 7086   1.139   1.951   3.865
 2253SOL    HW2 7087   1.166   1.803   3.884
 2254SOL     OW 7088   0.801   3.410   2.058
 2254SOL    HW1 7089   0.812   3.502   2.036
 2254SOL    HW2 7090   0.709   3.391   2.036
 2255SOL     OW 7091   6.617   7.056   4.418
 2255SOL    HW1 7092   6.650   6.971   4.447
 2255SOL    HW2 7093   6.684   7.087   4.356
 2256SOL     OW 7094   0.877   2.180   4.286
 2256SOL    HW1 7095   0.809   2.127   4.244
 2256SOL    HW2 7096   0.959   2.152   4.244
 2257SOL     OW 7097   2.001   1.334   3.476
 2257SOL    HW1 7098   2.092   1.328   3.506
 2257SOL    HW2 7099   1.954   1.369   3.551
 2258SOL     OW 7100   0.891   3.059   0.381
 2258SOL    HW1 7101   0.832   3.127   0.413
 2258SOL    HW2 7102   0.834   2.998   0.333
 2259SOL     OW 7103   1.621   1.747   3.034
 2259SOL    HW1 7104   1.584   1.811   2.974
 2259SOL    HW2 7105   1.672   1.799   3.097
 2260SOL     OW 7106   0.934   2.362   2.710
 2260SOL    HW1 7107   0.871   2.299   2.747
 2260SOL    HW2 7108   0.984   2.311   2.646
 2261SOL     OW 7109   7.263   2.915   2.673
 2261SOL    HW1 7110   7.228   2.827   2.660
 2261SOL    HW2 7111   7.290   2.943   2.586
 2262SOL     OW 7112   6.043   2.673   3.066
 2262SOL    HW1 7113   5.953   2.653   3.042
 2262SOL    HW2 7114   6.038   2.755   3.114
 2263SOL     OW 7115   4.107   5.671   0.097
 2263SOL    HW1 7116   4.201   5.650   0.096
 2263SOL    HW2 7117   4.087   5.690   0.188
 2264SOL     OW 7118   0.947   1.881   2.560
 2264SOL    HW1 7119   0.983   1.827   2.490
 2264SOL    HW2 7120   0.891   1.945   2.516
 2265SOL     OW 7121   5.190   7.080   4.742
 2265SOL    HW1 7122   5.123   7.063   4.676
 2265SOL    HW2 7123   5.152   7.146   4.799
 2266SOL     OW 7124   0.537   0.066   3.500
 2266SOL    HW1 7125   0.468   0.131   3.508
 2266SOL    HW2 7126   0.491   7.289   3.478
 2267SOL     OW 7127   0.556   2.873   2.852
 2267SOL    HW1 7128   0.577   2.900   2.942
 2267SOL    HW2 7129   0.561   2.954   2.801
 2268SOL     OW 7130   1.994   3.332   0.786
 2268SOL    HW1 7131   2.041   3.376   0.857
 2268SOL    HW2 7132   1.916   3.385   0.772
 2269SOL     OW 7133   0.963   3.416   5.038
 2269SOL    HW1 7134   0.910   3.474   4.984
 2269SOL    HW2 7135   0.918   3.331   5.036
 2270SOL     OW 7136   3.451   3.219   4.216
 2270SOL    HW1 7137   3.409   3.208   4.301
 2270SOL    HW2 7138   3.526   3.276   4.233
 2271SOL     OW 7139   0.713   1.652   4.123
 2271SOL    HW1 7140   0.749   1.601   4.196
 2271SOL    HW2 7141   0.747   1.609   4.045
 2272SOL     OW 7142   2.041   2.279   2.498
 2272SOL    HW1 7143   2.109   2.340   2.469
 2272SOL    HW2 7144   2.090   2.200   2.524
 2273SOL     OW 7145   1.367   3.745   4.346
 2273SOL    HW1 7146   1.462   3.739   4.344
 2273SOL    HW2 7147   1.349   3.839   4.345
 2274SOL     OW 7148   1.315   3.910   3.012
 2274SOL    HW1 7149   1.253   3.982   3.001
 2274SOL    HW2 7150   1.399   3.953   3.027
 2275SOL     OW 7151   6.701   1.900   1.623
 2275SOL    HW1 7152   6.711   1.989   1.656
 2275SOL    HW2 7153   6.680   1.911   1.530
 2276SOL     OW 7154   7.039   1.053   0.753
 2276SOL    HW1 7155   6.977   1.007   0.809
 2276SOL    HW2 7156   7.112   0.992   0.742
 2277SOL     OW 7157   6.017   4.111   1.200
 2277SOL    HW1 7158   6.106   4.088   1.226
 2277SOL    HW2 7159   6.027   4.156   1.116
 2278SOL     OW 7160   2.243   3.174   3.163
 2278SOL    HW1 7161   2.266   3.262   3.193
 2278SOL    HW2 7162   2.327   3.134   3.140
 2279SOL     OW 7163   0.170   3.813   2.237
 2279SOL    HW1 7164   0.116   3.792   2.313
 2279SOL    HW2 7165   0.190   3.729   2.198
 2280SOL     OW 7166   7.127   3.248   1.970
 2280SOL    HW1 7167   7.200   3.186   1.967
 2280SOL    HW2 7168   7.071   3.222   1.897
 2281SOL     OW 7169   1.515   2.660   2.390
 2281SOL    HW1 7170   1.527   2.595   2.321
 2281SOL    HW2 7171   1.454   2.619   2.451
 2282SOL     OW 7172   7.104   3.344   1.615
 2282SOL    HW1 7173   7.051   3.422   1.627
 2282SOL    HW2 7174   7.058   3.275   1.663
 2283SOL     OW 7175   3.605   3.236   0.766
 2283SOL    HW1 7176   3.699   3.225   0.750
 2283SOL    HW2 7177   3.591   3.330   0.763
 2284SOL     OW 7178   5.482   0.065   0.001
 2284SOL    HW1 7179   1.798   3.638   5.124
 2284SOL    HW2 7180   1.831   3.783   5.097
 2285SOL     OW 7181   0.120   3.949   3.571
 2285SOL    HW1 7182   0.130   4.038   3.539
 2285SOL    HW2 7183   0.034   3.948   3.613
 2286SOL     OW 7184   2.091   3.404   4.074
 2286SOL    HW1 7185   2.037   3.353   4.134
 2286SOL    HW2 7186   2.072   3.495   4.096
 2287SOL     OW 7187   1.574   2.152   3.301
 2287SOL    HW1 7188   1.611   2.178   3.217
 2287SOL    HW2 7189   1.511   2.083   3.281
 2288SOL     OW 7190   7.118   2.480   3.753
 2288SOL    HW1 7191   7.203   2.436   3.748
 2288SOL    HW2 7192   7.054   2.411   3.736
 2289SOL     OW 7193   7.082   1.966   2.916
 2289SOL    HW1 7194   7.032   1.891   2.886
 2289SOL    HW2 7195   7.096   1.950   3.010
 2290SOL     OW 7196   1.049   2.074   3.323
 2290SOL    HW1 7197   1.092   2.159   3.318
 2290SOL    HW2 7198   1.050   2.052   3.416
 2291SOL     OW 7199   3.103   4.068   2.461
 2291SOL    HW1 7200   3.066   4.152   2.434
 2291SOL    HW2 7201   3.132   4.027   2.379
 2292SOL     OW 7202   2.777   2.034   3.148
 2292SOL    HW1 7203   2.702   2.083   3.113
 2292SOL    HW2 7204   2.848   2.053   3.087
 2293SOL     OW 7205   0.079   1.746   2.738
 2293SOL    HW1 7206   0.175   1.746   2.730
 2293SOL    HW2 7207   0.059   1.662   2.778
 2294SOL     OW 7208   1.104   3.323   0.805
 2294SOL    HW1 7209   1.145   3.237   0.804
 2294SOL    HW2 7210   1.169   3.380   0.846
 2295SOL     OW 7211   6.145   0.924   4.928
 2295SOL    HW1 7212   6.233   0.957   4.945
 2295SOL    HW2 7213   6.106   0.913   5.015
 2296SOL     OW 7214   3.051   1.464   2.715
 2296SOL    HW1 7215   3.015   1.542   2.757
 2296SOL    HW2 7216   3.139   1.489   2.687
 2297SOL     OW 7217   1.461   2.558   3.026
 2297SOL    HW1 7218   1.488   2.609   3.103
 2297SOL    HW2 7219   1.403   2.491   3.061
 2298SOL     OW 7220   0.182   3.098   3.031
 2298SOL    HW1 7221   0.095   3.138   3.027
 2298SOL    HW2 7222   0.180   3.030   2.964
 2299SOL     OW 7223   2.248   3.555   0.352
 2299SOL    HW1 7224   2.234   3.462   0.339
 2299SOL    HW2 7225   2.166   3.596   0.325
 2300SOL     OW 7226   3.607   2.689   0.918
 2300SOL    HW1 7227   3.597   2.637   0.839
 2300SOL    HW2 7228   3.543   2.760   0.908
 2301SOL     OW 7229   0.453   2.238   1.752
 2301SOL    HW1 7230   0.474   2.314   1.698
 2301SOL    HW2 7231   0.372   2.261   1.796
 2302SOL     OW 7232   2.128   1.536   4.583
 2302SOL    HW1 7233   2.103   1.620   4.622
 2302SOL    HW2 7234   2.122   1.551   4.489
 2303SOL     OW 7235   1.869   3.158   4.488
 2303SOL    HW1 7236   1.844   3.066   4.479
 2303SOL    HW2 7237   1.923   3.161   4.566
 2304SOL     OW 7238   5.808   2.475   4.322
 2304SOL    HW1 7239   5.876   2.471   4.256
 2304SOL    HW2 7240   5.838   2.418   4.392
 2305SOL     OW 7241   0.146   1.816   4.813
 2305SOL    HW1 7242   0.099   1.783   4.889
 2305SOL    HW2 7243   0.235   1.831   4.844
 2306SOL     OW 7244   2.491   1.395   3.650
 2306SOL    HW1 7245   2.484   1.472   3.706
 2306SOL    HW2 7246   2.547   1.423   3.578
 2307SOL     OW 7247   2.782   1.035   3.034
 2307SOL    HW1 7248   2.797   1.056   2.942
 2307SOL    HW2 7249   2.706   0.977   3.034
 2308SOL     OW 7250   4.832   5.098   0.379
 2308SOL    HW1 7251   4.824   5.185   0.417
 2308SOL    HW2 7252   4.920   5.069   0.403
 2309SOL     OW 7253   0.578   2.308   4.117
 2309SOL    HW1 7254   0.645   2.270   4.059
 2309SOL    HW2 7255   0.596   2.403   4.115
 2310SOL     OW 7256   6.359   3.035   4.048
 2310SOL    HW1 7257   6.314   3.109   4.090
 2310SOL    HW2 7258   6.297   3.004   3.982
 2311SOL     OW 7259   5.414   0.077   0.661
 2311SOL    HW1 7260   5.451   0.146   0.607
 2311SOL    HW2 7261   5.488   0.042   0.710
 2312SOL     OW 7262   6.004   4.666   4.385
 2312SOL    HW1 7263   6.054   4.603   4.334
 2312SOL    HW2 7264   6.065   4.738   4.402
 2313SOL     OW 7265   3.838   5.208   0.327
 2313SOL    HW1 7266   3.800   5.282   0.373
 2313SOL    HW2 7267   3.882   5.246   0.251
 2314SOL     OW 7268   2.951   5.520   0.458
 2314SOL    HW1 7269   2.875   5.573   0.433
 2314SOL    HW2 7270   2.979   5.478   0.377
 2315SOL     OW 7271   3.753   1.423   1.216
 2315SOL    HW1 7272   3.839   1.454   1.246
 2315SOL    HW2 7273   3.772   1.343   1.167
 2316SOL     OW 7274   3.961   5.800   0.600
 2316SOL    HW1 7275   4.042   5.767   0.638
 2316SOL    HW2 7276   3.974   5.895   0.596
 2317SOL     OW 7277   6.728   4.085   3.667
 2317SOL    HW1 7278   6.681   4.009   3.633
 2317SOL    HW2 7279   6.692   4.098   3.755
 2318SOL     OW 7280   4.243   6.782   0.508
 2318SOL    HW1 7281   4.337   6.762   0.512
 2318SOL    HW2 7282   4.230   6.847   0.577
 2319SOL     OW 7283   7.064   5.802   1.392
 2319SOL    HW1 7284   7.141   5.774   1.442
 2319SOL    HW2 7285   7.005   5.727   1.394
 2320SOL     OW 7286   6.718   0.232   0.368
 2320SOL    HW1 7287   6.642   0.230   0.310
 2320SOL    HW2 7288   6.793   0.234   0.309
 2321SOL     OW 7289   5.661   2.222   2.846
 2321SOL    HW1 7290   5.677   2.205   2.753
 2321SOL    HW2 7291   5.747   2.214   2.887
 2322SOL     OW 7292   3.053   5.392   0.231
 2322SOL    HW1 7293   3.046   5.298   0.241
 2322SOL    HW2 7294   3.141   5.407   0.196
 2323SOL     OW 7295   0.061   2.185   4.770
 2323SOL    HW1 7296   0.125   2.160   4.837
 2323SOL    HW2 7297   0.037   2.275   4.791
 2324SOL     OW 7298   6.226   0.254   1.370
 2324SOL    HW1 7299   6.213   0.279   1.278
 2324SOL    HW2 7300   6.217   0.159   1.370
 2325SOL     OW 7301   1.723   2.332   4.500
 2325SOL    HW1 7302   1.775   2.410   4.518
 2325SOL    HW2 7303   1.760   2.297   4.419
 2326SOL     OW 7304   2.680   6.803   0.735
 2326SOL    HW1 7305   2.593   6.809   0.696
 2326SOL    HW2 7306   2.672   6.736   0.803
 2327SOL     OW 7307   5.557   6.974   0.244
 2327SOL    HW1 7308   5.601   7.018   0.172
 2327SOL    HW2 7309   5.607   6.894   0.258
 2328SOL     OW 7310   2.219   3.706   5.163
 2328SOL    HW1 7311   5.939   0.071   0.064
 2328SOL    HW2 7312   2.202   3.791   5.124
 2329SOL     OW 7313   5.828   1.646   4.127
 2329SOL    HW1 7314   5.867   1.731   4.103
 2329SOL    HW2 7315   5.835   1.593   4.048
 2330SOL     OW 7316   0.521   2.226   4.674
 2330SOL    HW1 7317   0.565   2.307   4.700
 2330SOL    HW2 7318   0.435   2.254   4.642
 2331SOL     OW 7319   0.229   1.436   3.870
 2331SOL    HW1 7320   0.155   1.378   3.851
 2331SOL    HW2 7321   0.258   1.412   3.957
 2332SOL     OW 7322   1.576   4.159   4.648
 2332SOL    HW1 7323   1.625   4.082   4.620
 2332SOL    HW2 7324   1.632   4.233   4.626
 2333SOL     OW 7325   6.088   2.609   3.690
 2333SOL    HW1 7326   6.162   2.603   3.750
 2333SOL    HW2 7327   6.016   2.567   3.736
 2334SOL     OW 7328   0.354   2.567   2.433
 2334SOL    HW1 7329   0.275   2.590   2.482
 2334SOL    HW2 7330   0.415   2.639   2.448
 2335SOL     OW 7331   6.705   2.173   3.721
 2335SOL    HW1 7332   6.658   2.256   3.710
 2335SOL    HW2 7333   6.691   2.127   3.638
 2336SOL     OW 7334   2.440   2.044   3.894
 2336SOL    HW1 7335   2.535   2.030   3.900
 2336SOL    HW2 7336   2.429   2.110   3.826
 2337SOL     OW 7337   1.586   3.825   3.622
 2337SOL    HW1 7338   1.551   3.909   3.592
 2337SOL    HW2 7339   1.509   3.771   3.638
 2338SOL     OW 7340   4.624   5.271   0.650
 2338SOL    HW1 7341   4.647   5.180   0.673
 2338SOL    HW2 7342   4.693   5.297   0.589
 2339SOL     OW 7343   3.345   5.597   1.428
 2339SOL    HW1 7344   3.338   5.691   1.412
 2339SOL    HW2 7345   3.284   5.557   1.366
 2340SOL     OW 7346   5.619   7.256   0.804
 2340SOL    HW1 7347   5.670   7.178   0.824
 2340SOL    HW2 7348   5.577   7.279   0.887
 2341SOL     OW 7349   6.340   6.022   0.869
 2341SOL    HW1 7350   6.360   6.030   0.962
 2341SOL    HW2 7351   6.386   5.943   0.841
 2342SOL     OW 7352   1.345   2.303   2.024
 2342SOL    HW1 7353   1.298   2.227   2.059
 2342SOL    HW2 7354   1.411   2.265   1.966
 2343SOL     OW 7355   0.275   1.820   4.022
 2343SOL    HW1 7356   0.306   1.870   3.947
 2343SOL    HW2 7357   0.354   1.807   4.075
 2344SOL     OW 7358   2.414   3.619   3.706
 2344SOL    HW1 7359   2.361   3.565   3.648
 2344SOL    HW2 7360   2.400   3.709   3.675
 2345SOL     OW 7361   1.076   1.652   3.187
 2345SOL    HW1 7362   1.119   1.737   3.177
 2345SOL    HW2 7363   0.989   1.664   3.150
 2346SOL     OW 7364   1.009   0.793   3.427
 2346SOL    HW1 7365   0.929   0.845   3.435
 2346SOL    HW2 7366   1.074   0.852   3.390
 2347SOL     OW 7367   7.138   1.800   4.282
 2347SOL    HW1 7368   7.146   1.779   4.189
 2347SOL    HW2 7369   7.081   1.876   4.286
 2348SOL     OW 7370   6.898   4.043   3.284
 2348SOL    HW1 7371   6.865   3.982   3.217
 2348SOL    HW2 7372   6.976   4.083   3.243
 2349SOL     OW 7373   5.927   4.503   4.590
 2349SOL    HW1 7374   5.955   4.567   4.525
 2349SOL    HW2 7375   5.844   4.469   4.556
 2350SOL     OW 7376   0.788   2.886   2.438
 2350SOL    HW1 7377   0.840   2.966   2.433
 2350SOL    HW2 7378   0.852   2.818   2.463
 2351SOL     OW 7379   5.043   6.628   0.686
 2351SOL    HW1 7380   5.067   6.550   0.737
 2351SOL    HW2 7381   5.111   6.633   0.619
 2352SOL     OW 7382   0.029   1.757   5.059
 2352SOL    HW1 7383   0.093   1.801   5.116
 2352SOL    HW2 7384   7.257   1.814   5.063
 2353SOL     OW 7385   0.404   1.318   1.452
 2353SOL    HW1 7386   0.368   1.371   1.523
 2353SOL    HW2 7387   0.332   1.260   1.426
 2354SOL     OW 7388   0.418   2.325   3.047
 2354SOL    HW1 7389   0.448   2.345   2.958
 2354SOL    HW2 7390   0.333   2.368   3.053
 2355SOL     OW 7391   2.958   4.131   3.096
 2355SOL    HW1 7392   2.900   4.111   3.022
 2355SOL    HW2 7393   3.045   4.136   3.057
 2356SOL     OW 7394   6.786   1.741   4.670
 2356SOL    HW1 7395   6.811   1.709   4.584
 2356SOL    HW2 7396   6.770   1.662   4.722
 2357SOL     OW 7397   1.206   3.242   2.468
 2357SOL    HW1 7398   1.241   3.329   2.484
 2357SOL    HW2 7399   1.161   3.219   2.549
 2358SOL     OW 7400   0.169   2.543   3.573
 2358SOL    HW1 7401   0.086   2.590   3.567
 2358SOL    HW2 7402   0.155   2.478   3.642
 2359SOL     OW 7403   0.861   1.787   1.712
 2359SOL    HW1 7404   0.879   1.693   1.706
 2359SOL    HW2 7405   0.792   1.794   1.778
 2360SOL     OW 7406   1.269   3.473   3.510
 2360SOL    HW1 7407   1.354   3.444   3.477
 2360SOL    HW2 7408   1.249   3.412   3.581
 2361SOL     OW 7409   0.503   1.811   4.174
 2361SOL    HW1 7410   0.580   1.761   4.149
 2361SOL    HW2 7411   0.538   1.894   4.206
 2362SOL     OW 7412   6.116   2.489   3.443
 2362SOL    HW1 7413   6.022   2.476   3.428
 2362SOL    HW2 7414   6.120   2.533   3.528
 2363SOL     OW 7415   3.706   4.576   0.254
 2363SOL    HW1 7416   3.775   4.521   0.290
 2363SOL    HW2 7417   3.687   4.539   0.168
 2364SOL     OW 7418   0.858   3.164   5.024
 2364SOL    HW1 7419   0.787   3.137   4.965
 2364SOL    HW2 7420   0.936   3.121   4.988
 2365SOL     OW 7421   1.640   3.717   4.366
 2365SOL    HW1 7422   1.689   3.638   4.342
 2365SOL    HW2 7423   1.669   3.737   4.455
 2366SOL     OW 7424   0.421   5.365   4.381
 2366SOL    HW1 7425   0.374   5.346   4.463
 2366SOL    HW2 7426   0.351   5.380   4.317
 2367SOL     OW 7427   3.705   5.232   0.966
 2367SOL    HW1 7428   3.702   5.141   0.996
 2367SOL    HW2 7429   3.617   5.267   0.985
 2368SOL     OW 7430   6.609   2.444   3.691
 2368SOL    HW1 7431   6.572   2.532   3.698
 2368SOL    HW2 7432   6.661   2.446   3.611
 2369SOL     OW 7433   1.407   2.810   5.010
 2369SOL    HW1 7434   1.349   2.867   5.060
 2369SOL    HW2 7435   1.357   2.785   4.932
 2370SOL     OW 7436   5.467   7.076   4.805
 2370SOL    HW1 7437   5.372   7.081   4.792
 2370SOL    HW2 7438   5.492   7.165   4.832
 2371SOL     OW 7439   0.959   1.329   4.487
 2371SOL    HW1 7440   0.877   1.306   4.533
 2371SOL    HW2 7441   1.012   1.372   4.554
 2372SOL     OW 7442   6.613   1.706   4.280
 2372SOL    HW1 7443   6.525   1.688   4.313
 2372SOL    HW2 7444   6.615   1.666   4.194
 2373SOL     OW 7445   6.685   1.431   2.373
 2373SOL    HW1 7446   6.724   1.496   2.430
 2373SOL    HW2 7447   6.594   1.459   2.362
 2374SOL     OW 7448   0.969   2.236   4.539
 2374SOL    HW1 7449   0.947   2.214   4.448
 2374SOL    HW2 7450   0.948   2.158   4.589
 2375SOL     OW 7451   0.475   3.023   4.104
 2375SOL    HW1 7452   0.495   2.948   4.048
 2375SOL    HW2 7453   0.560   3.062   4.122
 2376SOL     OW 7454   6.064   0.391   3.195
 2376SOL    HW1 7455   6.111   0.454   3.140
 2376SOL    HW2 7456   5.999   0.352   3.136
 2377SOL     OW 7457   5.685   2.494   4.742
 2377SOL    HW1 7458   5.651   2.448   4.666
 2377SOL    HW2 7459   5.624   2.566   4.757
 2378SOL     OW 7460   4.767   5.425   1.038
 2378SOL    HW1 7461   4.691   5.443   0.983
 2378SOL    HW2 7462   4.805   5.345   1.001
 2379SOL     OW 7463   6.581   2.163   4.130
 2379SOL    HW1 7464   6.609   2.091   4.073
 2379SOL    HW2 7465   6.584   2.240   4.073
 2380SOL     OW 7466   1.035   1.789   2.302
 2380SOL    HW1 7467   0.971   1.792   2.231
 2380SOL    HW2 7468   1.095   1.719   2.279
 2381SOL     OW 7469   2.293   2.639   4.701
 2381SOL    HW1 7470   2.220   2.649   4.761
 2381SOL    HW2 7471   2.284   2.551   4.666
 2382SOL     OW 7472   0.320   1.364   4.119
 2382SOL    HW1 7473   0.332   1.439   4.178
 2382SOL    HW2 7474   0.406   1.323   4.116
 2383SOL     OW 7475   2.877   3.653   4.470
 2383SOL    HW1 7476   2.869   3.627   4.378
 2383SOL    HW2 7477   2.887   3.571   4.517
 2384SOL     OW 7478   0.096   3.094   4.005
 2384SOL    HW1 7479   0.017   3.104   3.951
 2384SOL    HW2 7480   0.066   3.047   4.083
 2385SOL     OW 7481   1.637   4.422   4.362
 2385SOL    HW1 7482   1.699   4.378   4.419
 2385SOL    HW2 7483   1.562   4.442   4.419
 2386SOL     OW 7484   4.731   5.565   0.073
 2386SOL    HW1 7485   4.665   5.518   0.124
 2386SOL    HW2 7486   4.773   5.624   0.135
 2387SOL     OW 7487   0.965   0.335   4.512
 2387SOL    HW1 7488   1.027   0.358   4.581
 2387SOL    HW2 7489   0.904   0.275   4.554
 2388SOL     OW 7490   5.708   5.985   0.978
 2388SOL    HW1 7491   5.800   5.960   0.971
 2388SOL    HW2 7492   5.709   6.080   0.988
 2389SOL     OW 7493   5.508   5.795   0.049
 2389SOL    HW1 7494   1.801   2.139   5.135
 2389SOL    HW2 7495   5.548   5.708   0.054
 2390SOL     OW 7496   1.427   1.968   4.645
 2390SOL    HW1 7497   1.359   1.986   4.710
 2390SOL    HW2 7498   1.440   2.052   4.600
 2391SOL     OW 7499   0.020   3.927   4.268
 2391SOL    HW1 7500   0.068   3.931   4.185
 2391SOL    HW2 7501   0.074   3.980   4.328
 2392SOL     OW 7502   2.081   3.243   3.848
 2392SOL    HW1 7503   2.084   3.302   3.924
 2392SOL    HW2 7504   2.058   3.300   3.775
 2393SOL     OW 7505   7.138   2.045   4.698
 2393SOL    HW1 7506   7.146   2.063   4.604
 2393SOL    HW2 7507   7.209   2.095   4.738
 2394SOL     OW 7508   6.055   0.079   0.872
 2394SOL    HW1 7509   6.046   0.078   0.777
 2394SOL    HW2 7510   6.150   0.080   0.887
 2395SOL     OW 7511   0.695   7.137   2.932
 2395SOL    HW1 7512   0.656   7.078   2.868
 2395SOL    HW2 7513   0.787   7.108   2.937
 2396SOL     OW 7514   5.337   4.256   4.402
 2396SOL    HW1 7515   5.398   4.183   4.417
 2396SOL    HW2 7516   5.256   4.228   4.444
 2397SOL     OW 7517   6.995   0.872   4.893
 2397SOL    HW1 7518   7.039   0.924   4.960
 2397SOL    HW2 7519   7.062   0.857   4.826
 2398SOL     OW 7520   4.096   5.451   0.379
 2398SOL    HW1 7521   4.090   5.547   0.380
 2398SOL    HW2 7522   4.063   5.425   0.465
 2399SOL     OW 7523   6.786   0.960   4.447
 2399SOL    HW1 7524   6.789   0.960   4.543
 2399SOL    HW2 7525   6.758   0.872   4.424
 2400SOL     OW 7526   5.926   1.850   3.826
 2400SOL    HW1 7527   5.895   1.934   3.792
 2400SOL    HW2 7528   5.943   1.867   3.919
 2401SOL     OW 7529   0.417   3.128   5.037
 2401SOL    HW1 7530   0.363   3.119   5.115
 2401SOL    HW2 7531   0.451   3.217   5.041
 2402SOL     OW 7532   5.813   3.311   4.044
 2402SOL    HW1 7533   5.718   3.313   4.052
 2402SOL    HW2 7534   5.834   3.385   3.988
 2403SOL     OW 7535   2.985   1.919   4.547
 2403SOL    HW1 7536   2.896   1.915   4.583
 2403SOL    HW2 7537   2.977   1.877   4.461
 2404SOL     OW 7538   3.700   1.372   0.798
 2404SOL    HW1 7539   3.709   1.320   0.718
 2404SOL    HW2 7540   3.790   1.397   0.821
 2405SOL     OW 7541   3.059   6.117   0.242
 2405SOL    HW1 7542   3.043   6.023   0.243
 2405SOL    HW2 7543   3.093   6.135   0.154
 2406SOL     OW 7544   1.071   3.618   4.697
 2406SOL    HW1 7545   1.155   3.616   4.651
 2406SOL    HW2 7546   1.066   3.707   4.732
 2407SOL     OW 7547   3.303   2.299   4.761
 2407SOL    HW1 7548   3.361   2.261   4.695
 2407SOL    HW2 7549   3.312   2.394   4.749
 2408SOL     OW 7550   5.196   5.438   0.148
 2408SOL    HW1 7551   5.248   5.363   0.178
 2408SOL    HW2 7552   5.234   5.462   0.064
 2409SOL     OW 7553   0.256   5.933   0.208
 2409SOL    HW1 7554   0.177   5.969   0.168
 2409SOL    HW2 7555   0.225   5.893   0.290
 2410SOL     OW 7556   7.047   2.243   4.109
 2410SOL    HW1 7557   6.985   2.290   4.053
 2410SOL    HW2 7558   7.088   2.311   4.162
 2411SOL     OW 7559   7.236   2.631   3.974
 2411SOL    HW1 7560   7.181   2.576   3.918
 2411SOL    HW2 7561   7.175   2.681   4.027
 2412SOL     OW 7562   0.242   2.123   3.264
 2412SOL    HW1 7563   0.247   2.215   3.291
 2412SOL    HW2 7564   0.172   2.120   3.199
 2413SOL     OW 7565   7.213   2.078   4.433
 2413SOL    HW1 7566   7.259   2.158   4.406
 2413SOL    HW2 7567   7.135   2.076   4.377
 2414SOL     OW 7568   6.582   7.262   4.086
 2414SOL    HW1 7569   6.524   7.188   4.067
 2414SOL    HW2 7570   6.636   7.232   4.160
 2415SOL     OW 7571   1.453   0.332   3.262
 2415SOL    HW1 7572   1.380   0.392   3.243
 2415SOL    HW2 7573   1.503   0.329   3.181
 2416SOL     OW 7574   1.280   1.778   3.449
 2416SOL    HW1 7575   1.306   1.870   3.442
 2416SOL    HW2 7576   1.325   1.735   3.377
 2417SOL     OW 7577   0.679   7.159   1.205
 2417SOL    HW1 7578   0.720   7.238   1.171
 2417SOL    HW2 7579   0.586   7.180   1.209
 2418SOL     OW 7580   1.712   1.440   1.702
 2418SOL    HW1 7581   1.646   1.501   1.669
 2418SOL    HW2 7582   1.699   1.441   1.797
 2419SOL     OW 7583   5.907   5.592   0.024
 2419SOL    HW1 7584   5.814   5.572   0.024
 2419SOL    HW2 7585   5.944   5.535   0.091
 2420SOL     OW 7586   2.033   1.899   3.063
 2420SOL    HW1 7587   1.979   1.953   3.005
 2420SOL    HW2 7588   2.049   1.954   3.139
 2421SOL     OW 7589   2.214   3.418   4.392
 2421SOL    HW1 7590   2.245   3.481   4.327
 2421SOL    HW2 7591   2.219   3.333   4.347
 2422SOL     OW 7592   7.147   0.321   2.230
 2422SOL    HW1 7593   7.192   0.403   2.252
 2422SOL    HW2 7594   7.056   0.337   2.256
 2423SOL     OW 7595   7.295   2.678   4.317
 2423SOL    HW1 7596   0.043   2.678   4.397
 2423SOL    HW2 7597   0.046   2.638   4.251
 2424SOL     OW 7598   6.990   2.029   4.284
 2424SOL    HW1 7599   6.981   2.095   4.215
 2424SOL    HW2 7600   6.900   2.006   4.306
 2425SOL     OW 7601   2.533   2.562   4.820
 2425SOL    HW1 7602   2.459   2.605   4.778
 2425SOL    HW2 7603   2.571   2.507   4.751
 2426SOL     OW 7604   6.619   1.991   3.916
 2426SOL    HW1 7605   6.649   2.054   3.851
 2426SOL    HW2 7606   6.669   1.911   3.898
 2427SOL     OW 7607   7.276   4.047   4.608
 2427SOL    HW1 7608   0.011   3.970   4.649
 2427SOL    HW2 7609   7.191   4.017   4.577
 2428SOL     OW 7610   0.812   3.964   5.124
 2428SOL    HW1 7611   0.907   3.968   5.109
 2428SOL    HW2 7612   4.455   0.271   0.044
 2429SOL     OW 7613   0.914   3.629   4.471
 2429SOL    HW1 7614   0.970   3.615   4.548
 2429SOL    HW2 7615   0.893   3.541   4.441
 2430SOL     OW 7616   5.010   0.705   3.343
 2430SOL    HW1 7617   4.986   0.649   3.270
 2430SOL    HW2 7618   4.927   0.733   3.381
 2431SOL     OW 7619   0.745   1.273   4.663
 2431SOL    HW1 7620   0.663   1.267   4.711
 2431SOL    HW2 7621   0.783   1.185   4.666
 2432SOL     OW 7622   5.279   7.159   0.570
 2432SOL    HW1 7623   5.319   7.238   0.607
 2432SOL    HW2 7624   5.266   7.101   0.645
 2433SOL     OW 7625   0.171   1.996   4.584
 2433SOL    HW1 7626   0.180   1.930   4.653
 2433SOL    HW2 7627   0.136   2.073   4.629
 2434SOL     OW 7628   5.266   6.573   0.014
 2434SOL    HW1 7629   1.563   2.888   5.105
 2434SOL    HW2 7630   5.204   6.576   0.087
 2435SOL     OW 7631   2.687   1.565   4.224
 2435SOL    HW1 7632   2.779   1.556   4.248
 2435SOL    HW2 7633   2.639   1.539   4.302
 2436SOL     OW 7634   1.101   3.313   4.543
 2436SOL    HW1 7635   1.191   3.321   4.511
 2436SOL    HW2 7636   1.109   3.315   4.639
 2437SOL     OW 7637   1.335   0.375   4.242
 2437SOL    HW1 7638   1.404   0.373   4.308
 2437SOL    HW2 7639   1.271   0.311   4.271
 2438SOL     OW 7640   3.591   6.876   0.380
 2438SOL    HW1 7641   3.560   6.879   0.471
 2438SOL    HW2 7642   3.665   6.937   0.378
 2439SOL     OW 7643   1.150   3.058   4.164
 2439SOL    HW1 7644   1.156   2.996   4.091
 2439SOL    HW2 7645   1.130   3.003   4.240
 2440SOL     OW 7646   1.135   1.387   4.272
 2440SOL    HW1 7647   1.225   1.381   4.304
 2440SOL    HW2 7648   1.082   1.358   4.346
 2441SOL     OW 7649   0.309   3.077   2.650
 2441SOL    HW1 7650   0.305   3.065   2.555
 2441SOL    HW2 7651   0.248   3.148   2.667
 2442SOL     OW 7652   0.512   4.239   2.246
 2442SOL    HW1 7653   0.579   4.215   2.183
 2442SOL    HW2 7654   0.462   4.159   2.260
 2443SOL     OW 7655   0.758   2.332   3.084
 2443SOL    HW1 7656   0.777   2.325   3.177
 2443SOL    HW2 7657   0.763   2.425   3.064
 2444SOL     OW 7658   5.501   6.446   0.116
 2444SOL    HW1 7659   5.417   6.487   0.095
 2444SOL    HW2 7660   5.511   6.377   0.050
 2445SOL     OW 7661   1.184   2.461   3.738
 2445SOL    HW1 7662   1.115   2.437   3.676
 2445SOL    HW2 7663   1.152   2.432   3.823
 2446SOL     OW 7664   5.743   0.458   0.941
 2446SOL    HW1 7665   5.795   0.389   0.982
 2446SOL    HW2 7666   5.800   0.494   0.872
 2447SOL     OW 7667   0.589   3.439   4.546
 2447SOL    HW1 7668   0.675   3.415   4.511
 2447SOL    HW2 7669   0.528   3.419   4.475
 2448SOL     OW 7670   1.801   3.424   5.034
 2448SOL    HW1 7671   1.775   3.333   5.044
 2448SOL    HW2 7672   1.870   3.436   5.100
 2449SOL     OW 7673   1.030   1.078   4.047
 2449SOL    HW1 7674   0.987   1.099   4.130
 2449SOL    HW2 7675   0.970   1.016   4.004
 2450SOL     OW 7676   2.687   4.269   4.834
 2450SOL    HW1 7677   2.759   4.217   4.870
 2450SOL    HW2 7678   2.609   4.235   4.878
 2451SOL     OW 7679   3.197   3.010   4.282
 2451SOL    HW1 7680   3.228   2.920   4.289
 2451SOL    HW2 7681   3.238   3.044   4.202
 2452SOL     OW 7682   0.352   1.740   2.747
 2452SOL    HW1 7683   0.398   1.656   2.750
 2452SOL    HW2 7684   0.390   1.791   2.818
 2453SOL     OW 7685   3.137   2.374   3.557
 2453SOL    HW1 7686   3.112   2.332   3.474
 2453SOL    HW2 7687   3.064   2.355   3.616
 2454SOL     OW 7688   1.676   3.569   4.833
 2454SOL    HW1 7689   1.591   3.608   4.855
 2454SOL    HW2 7690   1.707   3.532   4.916
 2455SOL     OW 7691   7.094   3.635   3.684
 2455SOL    HW1 7692   7.117   3.593   3.767
 2455SOL    HW2 7693   7.005   3.606   3.666
 2456SOL     OW 7694   0.019   2.235   3.457
 2456SOL    HW1 7695   0.097   2.276   3.419
 2456SOL    HW2 7696   7.256   2.248   3.391
 2457SOL     OW 7697   4.027   6.375   0.143
 2457SOL    HW1 7698   4.081   6.363   0.065
 2457SOL    HW2 7699   4.090   6.392   0.214
 2458SOL     OW 7700   0.212   4.087   2.712
 2458SOL    HW1 7701   0.161   4.168   2.712
 2458SOL    HW2 7702   0.303   4.116   2.710
 2459SOL     OW 7703   3.995   5.483   1.249
 2459SOL    HW1 7704   3.930   5.513   1.186
 2459SOL    HW2 7705   3.986   5.388   1.251
 2460SOL     OW 7706   6.973   6.734   3.573
 2460SOL    HW1 7707   7.034   6.737   3.499
 2460SOL    HW2 7708   7.023   6.768   3.647
 2461SOL     OW 7709   0.380   3.135   4.474
 2461SOL    HW1 7710   0.322   3.131   4.551
 2461SOL    HW2 7711   0.350   3.064   4.418
 2462SOL     OW 7712   2.851   2.877   4.907
 2462SOL    HW1 7713   2.854   2.844   4.818
 2462SOL    HW2 7714   2.804   2.810   4.956
 2463SOL     OW 7715   6.945   1.472   3.114
 2463SOL    HW1 7716   7.024   1.524   3.102
 2463SOL    HW2 7717   6.878   1.519   3.063
 2464SOL     OW 7718   3.124   6.348   0.608
 2464SOL    HW1 7719   3.133   6.374   0.517
 2464SOL    HW2 7720   3.103   6.255   0.605
 2465SOL     OW 7721   0.202   2.300   1.870
 2465SOL    HW1 7722   0.180   2.333   1.783
 2465SOL    HW2 7723   0.118   2.296   1.916
 2466SOL     OW 7724   1.383   3.180   4.249
 2466SOL    HW1 7725   1.303   3.139   4.216
 2466SOL    HW2 7726   1.428   3.109   4.295
 2467SOL     OW 7727   6.595   4.093   3.904
 2467SOL    HW1 7728   6.539   4.016   3.895
 2467SOL    HW2 7729   6.537   4.160   3.940
 2468SOL     OW 7730   1.194   3.121   3.426
 2468SOL    HW1 7731   1.138   3.044   3.425
 2468SOL    HW2 7732   1.242   3.115   3.509
 2469SOL     OW 7733   1.566   2.530   4.032
 2469SOL    HW1 7734   1.600   2.475   3.961
 2469SOL    HW2 7735   1.541   2.612   3.989
 2470SOL     OW 7736   1.334   4.620   4.896
 2470SOL    HW1 7737   1.316   4.684   4.828
 2470SOL    HW2 7738   1.325   4.535   4.853
 2471SOL     OW 7739   5.672   0.850   0.433
 2471SOL    HW1 7740   5.597   0.816   0.385
 2471SOL    HW2 7741   5.684   0.790   0.507
 2472SOL     OW 7742   3.501   6.067   0.244
 2472SOL    HW1 7743   3.493   6.084   0.338
 2472SOL    HW2 7744   3.574   6.006   0.236
 2473SOL     OW 7745   5.361   5.231   0.206
 2473SOL    HW1 7746   5.421   5.210   0.135
 2473SOL    HW2 7747   5.339   5.147   0.245
 2474SOL     OW 7748   0.094   1.493   2.853
 2474SOL    HW1 7749   0.158   1.454   2.794
 2474SOL    HW2 7750   0.023   1.429   2.858
 2475SOL     OW 7751   4.393   3.567   2.455
 2475SOL    HW1 7752   4.304   3.573   2.489
 2475SOL    HW2 7753   4.437   3.506   2.514
 2476SOL     OW 7754   2.361   1.405   3.987
 2476SOL    HW1 7755   2.278   1.420   3.944
 2476SOL    HW2 7756   2.348   1.326   4.039
 2477SOL     OW 7757   1.540   1.504   3.526
 2477SOL    HW1 7758   1.580   1.421   3.549
 2477SOL    HW2 7759   1.610   1.568   3.537
 2478SOL     OW 7760   6.638   3.866   1.568
 2478SOL    HW1 7761   6.569   3.800   1.564
 2478SOL    HW2 7762   6.661   3.871   1.661
 2479SOL     OW 7763   0.912   2.543   4.781
 2479SOL    HW1 7764   0.993   2.513   4.822
 2479SOL    HW2 7765   0.939   2.615   4.723
 2480SOL     OW 7766   1.088   2.233   2.518
 2480SOL    HW1 7767   1.118   2.167   2.456
 2480SOL    HW2 7768   1.105   2.316   2.474
 2481SOL     OW 7769   6.971   4.044   3.546
 2481SOL    HW1 7770   6.941   4.029   3.456
 2481SOL    HW2 7771   6.890   4.054   3.597
 2482SOL     OW 7772   0.810   1.639   3.499
 2482SOL    HW1 7773   0.902   1.652   3.525
 2482SOL    HW2 7774   0.784   1.558   3.544
 2483SOL     OW 7775   6.491   2.696   3.750
 2483SOL    HW1 7776   6.456   2.754   3.682
 2483SOL    HW2 7777   6.543   2.753   3.806
 2484SOL     OW 7778   0.653   2.463   4.756
 2484SOL    HW1 7779   0.621   2.541   4.712
 2484SOL    HW2 7780   0.748   2.474   4.760
 2485SOL     OW 7781   0.572   2.109   3.094
 2485SOL    HW1 7782   0.508   2.178   3.077
 2485SOL    HW2 7783   0.657   2.153   3.085
 2486SOL     OW 7784   5.105   3.247   3.899
 2486SOL    HW1 7785   5.101   3.292   3.983
 2486SOL    HW2 7786   5.135   3.158   3.922
 2487SOL     OW 7787   0.302   2.936   4.298
 2487SOL    HW1 7788   0.360   2.965   4.228
 2487SOL    HW2 7789   0.321   2.843   4.308
 2488SOL     OW 7790   6.786   0.954   4.724
 2488SOL    HW1 7791   6.712   0.892   4.732
 2488SOL    HW2 7792   6.850   0.921   4.787
 2489SOL     OW 7793   1.151   3.728   4.167
 2489SOL    HW1 7794   1.227   3.711   4.223
 2489SOL    HW2 7795   1.188   3.768   4.088
 2490SOL     OW 7796   5.581   5.639   0.976
 2490SOL    HW1 7797   5.539   5.725   0.980
 2490SOL    HW2 7798   5.674   5.658   0.969
 2491SOL     OW 7799   0.331   0.491   3.667
 2491SOL    HW1 7800   0.257   0.540   3.702
 2491SOL    HW2 7801   0.396   0.558   3.646
 2492SOL     OW 7802   1.086   4.246   4.655
 2492SOL    HW1 7803   1.022   4.221   4.588
 2492SOL    HW2 7804   1.169   4.210   4.623
 2493SOL     OW 7805   0.447   3.755   4.965
 2493SOL    HW1 7806   0.540   3.767   4.948
 2493SOL    HW2 7807   0.404   3.822   4.912
 2494SOL     OW 7808   1.463   1.095   4.241
 2494SOL    HW1 7809   1.416   1.013   4.224
 2494SOL    HW2 7810   1.529   1.071   4.305
 2495SOL     OW 7811   1.316   3.208   1.793
 2495SOL    HW1 7812   1.380   3.179   1.858
 2495SOL    HW2 7813   1.293   3.297   1.819
 2496SOL     OW 7814   5.805   4.616   0.847
 2496SOL    HW1 7815   5.819   4.523   0.861
 2496SOL    HW2 7816   5.772   4.623   0.758
 2497SOL     OW 7817   7.153   2.667   2.654
 2497SOL    HW1 7818   7.082   2.677   2.589
 2497SOL    HW2 7819   7.107   2.650   2.736
 2498SOL     OW 7820   7.056   6.148   0.187
 2498SOL    HW1 7821   7.050   6.185   0.099
 2498SOL    HW2 7822   7.000   6.070   0.184
 2499SOL     OW 7823   3.239   1.872   4.298
 2499SOL    HW1 7824   3.259   1.870   4.392
 2499SOL    HW2 7825   3.143   1.871   4.295
 2500SOL     OW 7826   4.758   1.926   2.816
 2500SOL    HW1 7827   4.824   1.871   2.857
 2500SOL    HW2 7828   4.679   1.871   2.812
 2501SOL     OW 7829   4.264   0.623   4.834
 2501SOL    HW1 7830   4.353   0.613   4.802
 2501SOL    HW2 7831   4.212   0.640   4.756
 2502SOL     OW 7832   1.279   5.791   0.665
 2502SOL    HW1 7833   1.364   5.756   0.639
 2502SOL    HW2 7834   1.216   5.738   0.618
 2503SOL     OW 7835   4.477   0.564   3.652
 2503SOL    HW1 7836   4.445   0.520   3.730
 2503SOL    HW2 7837   4.411   0.630   3.631
 2504SOL     OW 7838   6.151   3.038   1.198
 2504SOL    HW1 7839   6.059   3.048   1.176
 2504SOL    HW2 7840   6.197   3.052   1.116
 2505SOL     OW 7841   5.853   1.069   4.463
 2505SOL    HW1 7842   5.898   1.117   4.533
 2505SOL    HW2 7843   5.896   0.984   4.462
 2506SOL     OW 7844   1.574   3.673   0.005
 2506SOL    HW1 7845   1.520   3.631   0.072
 2506SOL    HW2 7846   5.193   7.292   5.087
 2507SOL     OW 7847   0.532   5.880   3.416
 2507SOL    HW1 7848   0.526   5.838   3.330
 2507SOL    HW2 7849   0.523   5.974   3.397
 2508SOL     OW 7850   1.723   3.866   0.120
 2508SOL    HW1 7851   1.770   3.905   0.045
 2508SOL    HW2 7852   1.674   3.794   0.081
 2509SOL     OW 7853   1.821   4.890   1.865
 2509SOL    HW1 7854   1.752   4.833   1.831
 2509SOL    HW2 7855   1.874   4.911   1.789
 2510SOL     OW 7856   0.488   0.099   0.940
 2510SOL    HW1 7857   0.507   0.015   0.898
 2510SOL    HW2 7858   0.395   0.093   0.964
 2511SOL     OW 7859   0.503   5.411   2.225
 2511SOL    HW1 7860   0.548   5.329   2.243
 2511SOL    HW2 7861   0.562   5.458   2.166
 2512SOL     OW 7862   2.278   3.274   1.376
 2512SOL    HW1 7863   2.337   3.228   1.436
 2512SOL    HW2 7864   2.309   3.250   1.289
 2513SOL     OW 7865   1.627   4.467   1.687
 2513SOL    HW1 7866   1.571   4.401   1.646
 2513SOL    HW2 7867   1.710   4.461   1.640
 2514SOL     OW 7868   3.666   1.109   4.282
 2514SOL    HW1 7869   3.733   1.041   4.283
 2514SOL    HW2 7870   3.662   1.138   4.191
 2515SOL     OW 7871   4.060   1.428   4.834
 2515SOL    HW1 7872   4.136   1.427   4.893
 2515SOL    HW2 7873   4.006   1.501   4.865
 2516SOL     OW 7874   6.121   5.218   1.280
 2516SOL    HW1 7875   6.146   5.155   1.347
 2516SOL    HW2 7876   6.168   5.298   1.302
 2517SOL     OW 7877   0.896   4.104   2.382
 2517SOL    HW1 7878   0.965   4.037   2.388
 2517SOL    HW2 7879   0.888   4.122   2.289
 2518SOL     OW 7880   4.330   0.174   4.772
 2518SOL    HW1 7881   4.421   0.205   4.772
 2518SOL    HW2 7882   4.306   0.167   4.864
 2519SOL     OW 7883   4.516   1.141   5.039
 2519SOL    HW1 7884   4.523   1.236   5.038
 2519SOL    HW2 7885   4.438   1.122   4.986
 2520SOL     OW 7886   1.103   4.756   0.838
 2520SOL    HW1 7887   1.054   4.813   0.896
 2520SOL    HW2 7888   1.037   4.718   0.780
 2521SOL     OW 7889   0.313   5.380   0.020
 2521SOL    HW1 7890   0.225   5.384   0.056
 2521SOL    HW2 7891   3.954   1.693   5.097
 2522SOL     OW 7892   2.955   5.824   0.535
 2522SOL    HW1 7893   3.002   5.772   0.599
 2522SOL    HW2 7894   2.870   5.780   0.526
 2523SOL     OW 7895   3.302   2.582   4.750
 2523SOL    HW1 7896   3.292   2.650   4.816
 2523SOL    HW2 7897   3.385   2.601   4.708
 2524SOL     OW 7898   0.432   3.742   2.424
 2524SOL    HW1 7899   0.396   3.766   2.509
 2524SOL    HW2 7900   0.428   3.822   2.372
 2525SOL     OW 7901   3.522   4.247   0.059
 2525SOL    HW1 7902   7.182   0.557   5.137
 2525SOL    HW2 7903   3.583   4.321   0.058
 2526SOL     OW 7904   1.359   4.022   1.973
 2526SOL    HW1 7905   1.361   3.949   1.911
 2526SOL    HW2 7906   1.287   4.077   1.942
 2527SOL     OW 7907   4.393   1.595   4.218
 2527SOL    HW1 7908   4.320   1.649   4.187
 2527SOL    HW2 7909   4.361   1.557   4.300
 2528SOL     OW 7910   1.650   3.504   1.029
 2528SOL    HW1 7911   1.578   3.567   1.017
 2528SOL    HW2 7912   1.678   3.517   1.119
 2529SOL     OW 7913   7.002   5.367   0.193
 2529SOL    HW1 7914   6.992   5.279   0.156
 2529SOL    HW2 7915   7.083   5.361   0.244
 2530SOL     OW 7916   2.561   4.692   2.162
 2530SOL    HW1 7917   2.638   4.730   2.119
 2530SOL    HW2 7918   2.596   4.619   2.213
 2531SOL     OW 7919   0.161   3.270   0.299
 2531SOL    HW1 7920   0.183   3.308   0.214
 2531SOL    HW2 7921   0.243   3.274   0.348
 2532SOL     OW 7922   0.002   4.098   1.617
 2532SOL    HW1 7923   7.267   4.061   1.539
 2532SOL    HW2 7924   0.091   4.122   1.590
 2533SOL     OW 7925   4.217   0.487   5.069
 2533SOL    HW1 7926   4.207   0.395   5.044
 2533SOL    HW2 7927   4.234   0.533   4.987
 2534SOL     OW 7928   0.979   4.056   1.687
 2534SOL    HW1 7929   0.901   3.999   1.682
 2534SOL    HW2 7930   0.985   4.096   1.601
 2535SOL     OW 7931   1.358   5.012   2.156
 2535SOL    HW1 7932   1.437   4.966   2.185
 2535SOL    HW2 7933   1.313   4.950   2.099
 2536SOL     OW 7934   6.745   0.248   4.774
 2536SOL    HW1 7935   6.745   0.160   4.811
 2536SOL    HW2 7936   6.665   0.288   4.807
 2537SOL     OW 7937   5.736   1.028   2.666
 2537SOL    HW1 7938   5.798   0.977   2.718
 2537SOL    HW2 7939   5.691   0.964   2.612
 2538SOL     OW 7940   1.144   4.158   1.872
 2538SOL    HW1 7941   1.089   4.114   1.808
 2538SOL    HW2 7942   1.165   4.243   1.832
 2539SOL     OW 7943   1.347   4.413   1.211
 2539SOL    HW1 7944   1.271   4.457   1.173
 2539SOL    HW2 7945   1.421   4.470   1.190
 2540SOL     OW 7946   1.818   3.855   2.137
 2540SOL    HW1 7947   1.763   3.899   2.072
 2540SOL    HW2 7948   1.796   3.762   2.129
 2541SOL     OW 7949   0.871   6.805   0.897
 2541SOL    HW1 7950   0.820   6.829   0.974
 2541SOL    HW2 7951   0.889   6.888   0.853
 2542SOL     OW 7952   0.103   2.981   0.942
 2542SOL    HW1 7953   0.155   2.970   0.863
 2542SOL    HW2 7954   0.125   3.069   0.974
 2543SOL     OW 7955   2.389   3.667   1.855
 2543SOL    HW1 7956   2.472   3.628   1.828
 2543SOL    HW2 7957   2.324   3.627   1.796
 2544SOL     OW 7958   7.287   4.709   2.173
 2544SOL    HW1 7959   0.040   4.657   2.118
 2544SOL    HW2 7960   0.039   4.774   2.214
 2545SOL     OW 7961   6.844   5.969   1.735
 2545SOL    HW1 7962   6.884   6.053   1.710
 2545SOL    HW2 7963   6.912   5.924   1.784
 2546SOL     OW 7964   4.868   0.462   4.259
 2546SOL    HW1 7965   4.778   0.430   4.269
 2546SOL    HW2 7966   4.896   0.428   4.175
 2547SOL     OW 7967   1.735   3.285   2.078
 2547SOL    HW1 7968   1.785   3.265   1.999
 2547SOL    HW2 7969   1.768   3.224   2.144
 2548SOL     OW 7970   6.136   2.638   4.606
 2548SOL    HW1 7971   6.072   2.614   4.673
 2548SOL    HW2 7972   6.140   2.734   4.609
 2549SOL     OW 7973   2.576   1.449   4.447
 2549SOL    HW1 7974   2.486   1.426   4.423
 2549SOL    HW2 7975   2.624   1.366   4.443
 2550SOL     OW 7976   7.159   4.856   0.468
 2550SOL    HW1 7977   7.215   4.928   0.439
 2550SOL    HW2 7978   7.190   4.835   0.556
 2551SOL     OW 7979   3.015   2.537   4.753
 2551SOL    HW1 7980   2.976   2.619   4.721
 2551SOL    HW2 7981   3.109   2.549   4.742
 2552SOL     OW 7982   1.799   4.705   2.267
 2552SOL    HW1 7983   1.851   4.763   2.211
 2552SOL    HW2 7984   1.832   4.617   2.249
 2553SOL     OW 7985   1.889   5.494   2.284
 2553SOL    HW1 7986   1.802   5.525   2.306
 2553SOL    HW2 7987   1.948   5.550   2.334
 2554SOL     OW 7988   1.565   4.843   1.068
 2554SOL    HW1 7989   1.510   4.911   1.107
 2554SOL    HW2 7990   1.641   4.891   1.034
 2555SOL     OW 7991   1.471   3.816   1.403
 2555SOL    HW1 7992   1.492   3.735   1.451
 2555SOL    HW2 7993   1.549   3.835   1.352
 2556SOL     OW 7994   0.376   6.113   0.825
 2556SOL    HW1 7995   0.359   6.124   0.918
 2556SOL    HW2 7996   0.471   6.104   0.819
 2557SOL     OW 7997   1.521   5.703   0.580
 2557SOL    HW1 7998   1.510   5.671   0.490
 2557SOL    HW2 7999   1.581   5.777   0.571
 2558SOL     OW 8000   0.610   4.599   0.099
 2558SOL    HW1 8001   0.678   4.552   0.147
 2558SOL    HW2 8002   0.604   4.554   0.015
 2559SOL     OW 8003   5.825   2.919   4.559
 2559SOL    HW1 8004   5.800   2.855   4.492
 2559SOL    HW2 8005   5.817   3.004   4.515
 2560SOL     OW 8006   3.663   2.039   4.761
 2560SOL    HW1 8007   3.724   1.984   4.712
 2560SOL    HW2 8008   3.718   2.091   4.819
 2561SOL     OW 8009   6.047   1.505   5.050
 2561SOL    HW1 8010   6.001   1.423   5.033
 2561SOL    HW2 8011   6.069   1.500   5.143
 2562SOL     OW 8012   0.398   4.845   1.619
 2562SOL    HW1 8013   0.486   4.878   1.634
 2562SOL    HW2 8014   0.409   4.750   1.612
 2563SOL     OW 8015   1.122   5.168   2.814
 2563SOL    HW1 8016   1.092   5.198   2.900
 2563SOL    HW2 8017   1.204   5.215   2.799
 2564SOL     OW 8018   4.283   0.619   4.283
 2564SOL    HW1 8019   4.244   0.532   4.289
 2564SOL    HW2 8020   4.361   0.615   4.339
 2565SOL     OW 8021   2.117   4.847   0.703
 2565SOL    HW1 8022   2.096   4.786   0.632
 2565SOL    HW2 8023   2.045   4.838   0.765
 2566SOL     OW 8024   2.723   1.234   3.399
 2566SOL    HW1 8025   2.686   1.316   3.431
 2566SOL    HW2 8026   2.726   1.244   3.304
 2567SOL     OW 8027   1.282   4.407   2.329
 2567SOL    HW1 8028   1.330   4.341   2.278
 2567SOL    HW2 8029   1.331   4.412   2.412
 2568SOL     OW 8030   0.463   5.181   0.366
 2568SOL    HW1 8031   0.506   5.124   0.429
 2568SOL    HW2 8032   0.389   5.129   0.333
 2569SOL     OW 8033   6.854   5.816   4.283
 2569SOL    HW1 8034   6.895   5.892   4.325
 2569SOL    HW2 8035   6.869   5.744   4.343
 2570SOL     OW 8036   3.568   6.809   4.769
 2570SOL    HW1 8037   3.478   6.837   4.755
 2570SOL    HW2 8038   3.588   6.751   4.695
 2571SOL     OW 8039   0.554   5.318   0.145
 2571SOL    HW1 8040   0.474   5.332   0.094
 2571SOL    HW2 8041   0.526   5.267   0.220
 2572SOL     OW 8042   2.781   0.615   4.149
 2572SOL    HW1 8043   2.773   0.540   4.208
 2572SOL    HW2 8044   2.872   0.641   4.155
 2573SOL     OW 8045   3.305   2.155   3.788
 2573SOL    HW1 8046   3.226   2.111   3.756
 2573SOL    HW2 8047   3.272   2.231   3.836
 2574SOL     OW 8048   6.401   5.789   3.893
 2574SOL    HW1 8049   6.317   5.754   3.864
 2574SOL    HW2 8050   6.388   5.810   3.986
 2575SOL     OW 8051   1.188   4.369   1.574
 2575SOL    HW1 8052   1.135   4.291   1.557
 2575SOL    HW2 8053   1.147   4.438   1.522
 2576SOL     OW 8054   0.345   5.477   2.560
 2576SOL    HW1 8055   0.363   5.556   2.611
 2576SOL    HW2 8056   0.429   5.455   2.519
 2577SOL     OW 8057   1.442   6.361   1.889
 2577SOL    HW1 8058   1.408   6.447   1.866
 2577SOL    HW2 8059   1.379   6.299   1.853
 2578SOL     OW 8060   3.963   0.088   4.407
 2578SOL    HW1 8061   3.877   0.078   4.450
 2578SOL    HW2 8062   4.016   0.136   4.471
 2579SOL     OW 8063   5.245   0.893   4.032
 2579SOL    HW1 8064   5.184   0.825   4.059
 2579SOL    HW2 8065   5.207   0.928   3.951
 2580SOL     OW 8066   0.291   5.026   2.117
 2580SOL    HW1 8067   0.229   4.975   2.168
 2580SOL    HW2 8068   0.310   4.972   2.040
 2581SOL     OW 8069   6.084   2.876   0.313
 2581SOL    HW1 8070   6.098   2.970   0.299
 2581SOL    HW2 8071   6.025   2.871   0.388
 2582SOL     OW 8072   2.686   3.766   1.472
 2582SOL    HW1 8073   2.615   3.828   1.486
 2582SOL    HW2 8074   2.643   3.684   1.450
 2583SOL     OW 8075   6.514   1.241   4.391
 2583SOL    HW1 8076   6.595   1.283   4.421
 2583SOL    HW2 8077   6.513   1.156   4.434
 2584SOL     OW 8078   1.948   2.874   0.915
 2584SOL    HW1 8079   1.952   2.943   0.850
 2584SOL    HW2 8080   1.983   2.914   0.995
 2585SOL     OW 8081   2.129   4.179   0.929
 2585SOL    HW1 8082   2.209   4.216   0.965
 2585SOL    HW2 8083   2.156   4.096   0.890
 2586SOL     OW 8084   1.386   3.256   1.253
 2586SOL    HW1 8085   1.366   3.234   1.345
 2586SOL    HW2 8086   1.313   3.311   1.226
 2587SOL     OW 8087   5.500   0.852   3.937
 2587SOL    HW1 8088   5.420   0.866   3.988
 2587SOL    HW2 8089   5.569   0.887   3.993
 2588SOL     OW 8090   4.072   6.970   4.850
 2588SOL    HW1 8091   3.987   6.953   4.810
 2588SOL    HW2 8092   4.116   6.886   4.849
 2589SOL     OW 8093   6.007   0.637   5.152
 2589SOL    HW1 8094   6.017   0.732   5.165
 2589SOL    HW2 8095   6.096   0.603   5.158
 2590SOL     OW 8096   0.306   3.710   0.320
 2590SOL    HW1 8097   0.229   3.673   0.277
 2590SOL    HW2 8098   0.274   3.791   0.359
 2591SOL     OW 8099   4.175   0.366   4.307
 2591SOL    HW1 8100   4.119   0.355   4.230
 2591SOL    HW2 8101   4.246   0.303   4.295
 2592SOL     OW 8102   2.102   4.722   2.993
 2592SOL    HW1 8103   2.119   4.789   3.059
 2592SOL    HW2 8104   2.030   4.758   2.941
 2593SOL     OW 8105   1.562   4.578   1.117
 2593SOL    HW1 8106   1.556   4.673   1.107
 2593SOL    HW2 8107   1.638   4.566   1.174
 2594SOL     OW 8108   1.570   3.940   3.306
 2594SOL    HW1 8109   1.555   4.000   3.379
 2594SOL    HW2 8110   1.508   3.868   3.322
 2595SOL     OW 8111   1.204   3.742   0.254
 2595SOL    HW1 8112   1.116   3.711   0.230
 2595SOL    HW2 8113   1.198   3.760   0.348
 2596SOL     OW 8114   2.126   5.185   1.729
 2596SOL    HW1 8115   2.073   5.107   1.711
 2596SOL    HW2 8116   2.188   5.189   1.656
 2597SOL     OW 8117   6.574   2.778   2.177
 2597SOL    HW1 8118   6.622   2.739   2.250
 2597SOL    HW2 8119   6.619   2.747   2.099
 2598SOL     OW 8120   2.619   5.914   2.183
 2598SOL    HW1 8121   2.620   5.955   2.097
 2598SOL    HW2 8122   2.660   5.829   2.170
 2599SOL     OW 8123   4.312   1.040   4.871
 2599SOL    HW1 8124   4.233   1.085   4.841
 2599SOL    HW2 8125   4.280   0.968   4.925
 2600SOL     OW 8126   3.270   3.788   0.773
 2600SOL    HW1 8127   3.237   3.835   0.697
 2600SOL    HW2 8128   3.229   3.831   0.848
 2601SOL     OW 8129   0.534   3.405   2.004
 2601SOL    HW1 8130   0.503   3.492   2.026
 2601SOL    HW2 8131   0.499   3.348   2.073
 2602SOL     OW 8132   6.462   4.814   1.036
 2602SOL    HW1 8133   6.543   4.864   1.050
 2602SOL    HW2 8134   6.414   4.824   1.118
 2603SOL     OW 8135   2.840   1.473   4.895
 2603SOL    HW1 8136   2.876   1.455   4.808
 2603SOL    HW2 8137   2.849   1.568   4.906
 2604SOL     OW 8138   1.685   4.693   0.687
 2604SOL    HW1 8139   1.707   4.621   0.628
 2604SOL    HW2 8140   1.615   4.659   0.741
 2605SOL     OW 8141   1.127   5.625   0.487
 2605SOL    HW1 8142   1.089   5.671   0.412
 2605SOL    HW2 8143   1.162   5.544   0.450
 2606SOL     OW 8144   6.180   5.998   0.423
 2606SOL    HW1 8145   6.236   6.030   0.352
 2606SOL    HW2 8146   6.172   5.904   0.407
 2607SOL     OW 8147   0.512   4.114   0.454
 2607SOL    HW1 8148   0.436   4.170   0.436
 2607SOL    HW2 8149   0.586   4.164   0.420
 2608SOL     OW 8150   1.858   4.823   1.296
 2608SOL    HW1 8151   1.816   4.737   1.283
 2608SOL    HW2 8152   1.950   4.802   1.313
 2609SOL     OW 8153   7.074   4.875   2.557
 2609SOL    HW1 8154   7.063   4.915   2.470
 2609SOL    HW2 8155   7.063   4.948   2.618
 2610SOL     OW 8156   1.361   3.641   2.929
 2610SOL    HW1 8157   1.376   3.600   3.014
 2610SOL    HW2 8158   1.342   3.732   2.949
 2611SOL     OW 8159   1.309   4.646   0.548
 2611SOL    HW1 8160   1.368   4.572   0.551
 2611SOL    HW2 8161   1.365   4.723   0.559
 2612SOL     OW 8162   4.131   7.177   4.681
 2612SOL    HW1 8163   4.223   7.198   4.668
 2612SOL    HW2 8164   4.131   7.103   4.741
 2613SOL     OW 8165   2.197   3.931   0.830
 2613SOL    HW1 8166   2.147   3.864   0.875
 2613SOL    HW2 8167   2.167   3.926   0.739
 2614SOL     OW 8168   2.172   4.292   3.426
 2614SOL    HW1 8169   2.120   4.329   3.355
 2614SOL    HW2 8170   2.259   4.279   3.388
 2615SOL     OW 8171   0.849   5.219   0.670
 2615SOL    HW1 8172   0.827   5.273   0.593
 2615SOL    HW2 8173   0.876   5.135   0.634
 2616SOL     OW 8174   7.100   3.127   0.426
 2616SOL    HW1 8175   7.063   3.061   0.486
 2616SOL    HW2 8176   7.048   3.117   0.346
 2617SOL     OW 8177   1.029   5.625   1.437
 2617SOL    HW1 8178   1.111   5.577   1.443
 2617SOL    HW2 8179   1.033   5.669   1.352
 2618SOL     OW 8180   4.824   0.764   5.076
 2618SOL    HW1 8181   4.787   0.837   5.026
 2618SOL    HW2 8182   4.844   0.697   5.010
 2619SOL     OW 8183   1.916   4.462   2.221
 2619SOL    HW1 8184   2.008   4.438   2.237
 2619SOL    HW2 8185   1.897   4.427   2.134
 2620SOL     OW 8186   7.228   2.492   0.056
 2620SOL    HW1 8187   7.185   2.449   0.131
 2620SOL    HW2 8188   0.017   2.478   0.071
 2621SOL     OW 8189   7.086   0.695   3.400
 2621SOL    HW1 8190   7.098   0.600   3.404
 2621SOL    HW2 8191   6.998   0.710   3.434
 2622SOL     OW 8192   1.292   5.086   0.963
 2622SOL    HW1 8193   1.204   5.115   0.989
 2622SOL    HW2 8194   1.340   5.076   1.045
 2623SOL     OW 8195   1.666   5.602   1.460
 2623SOL    HW1 8196   1.708   5.637   1.539
 2623SOL    HW2 8197   1.708   5.517   1.447
 2624SOL     OW 8198   1.658   5.631   1.017
 2624SOL    HW1 8199   1.644   5.548   1.063
 2624SOL    HW2 8200   1.599   5.627   0.942
 2625SOL     OW 8201   7.182   3.962   1.418
 2625SOL    HW1 8202   7.232   3.891   1.377
 2625SOL    HW2 8203   7.111   3.980   1.356
 2626SOL     OW 8204   5.718   6.009   4.739
 2626SOL    HW1 8205   5.729   6.084   4.798
 2626SOL    HW2 8206   5.642   6.031   4.686
 2627SOL     OW 8207   1.402   4.008   1.600
 2627SOL    HW1 8208   1.422   3.951   1.525
 2627SOL    HW2 8209   1.377   3.947   1.670
 2628SOL     OW 8210   3.503   2.010   3.911
 2628SOL    HW1 8211   3.437   2.064   3.868
 2628SOL    HW2 8212   3.452   1.951   3.967
 2629SOL     OW 8213   0.097   0.652   4.656
 2629SOL    HW1 8214   0.065   0.632   4.568
 2629SOL    HW2 8215   0.163   0.719   4.643
 2630SOL     OW 8216   0.186   4.640   1.217
 2630SOL    HW1 8217   0.200   4.701   1.290
 2630SOL    HW2 8218   0.167   4.697   1.142
 2631SOL     OW 8219   0.421   4.867   2.367
 2631SOL    HW1 8220   0.444   4.819   2.287
 2631SOL    HW2 8221   0.505   4.898   2.401
 2632SOL     OW 8222   1.721   3.240   0.984
 2632SOL    HW1 8223   1.688   3.329   0.996
 2632SOL    HW2 8224   1.717   3.225   0.889
 2633SOL     OW 8225   5.855   4.683   0.121
 2633SOL    HW1 8226   5.918   4.731   0.175
 2633SOL    HW2 8227   5.836   4.742   0.048
 2634SOL     OW 8228   5.050   6.762   4.389
 2634SOL    HW1 8229   4.977   6.773   4.328
 2634SOL    HW2 8230   5.115   6.712   4.339
 2635SOL     OW 8231   5.298   2.539   4.650
 2635SOL    HW1 8232   5.203   2.550   4.653
 2635SOL    HW2 8233   5.310   2.449   4.619
 2636SOL     OW 8234   4.427   4.970   0.367
 2636SOL    HW1 8235   4.512   4.935   0.393
 2636SOL    HW2 8236   4.378   4.979   0.449
 2637SOL     OW 8237   3.530   6.845   5.047
 2637SOL    HW1 8238   3.502   6.936   5.047
 2637SOL    HW2 8239   3.559   6.828   4.958
 2638SOL     OW 8240   1.518   4.743   1.989
 2638SOL    HW1 8241   1.536   4.773   2.079
 2638SOL    HW2 8242   1.570   4.663   1.980
 2639SOL     OW 8243   1.420   5.052   1.201
 2639SOL    HW1 8244   1.506   5.077   1.236
 2639SOL    HW2 8245   1.376   5.009   1.274
 2640SOL     OW 8246   5.044   6.384   4.342
 2640SOL    HW1 8247   5.077   6.462   4.297
 2640SOL    HW2 8248   5.119   6.353   4.394
 2641SOL     OW 8249   5.959   1.220   4.684
 2641SOL    HW1 8250   6.007   1.291   4.642
 2641SOL    HW2 8251   5.953   1.246   4.776
 2642SOL     OW 8252   3.320   1.897   4.565
 2642SOL    HW1 8253   3.370   1.979   4.563
 2642SOL    HW2 8254   3.261   1.907   4.639
 2643SOL     OW 8255   0.340   4.849   1.909
 2643SOL    HW1 8256   0.386   4.872   1.828
 2643SOL    HW2 8257   0.261   4.803   1.880
 2644SOL     OW 8258   1.554   6.712   1.274
 2644SOL    HW1 8259   1.483   6.766   1.307
 2644SOL    HW2 8260   1.516   6.625   1.265
 2645SOL     OW 8261   1.974   1.876   3.629
 2645SOL    HW1 8262   1.933   1.962   3.634
 2645SOL    HW2 8263   2.054   1.890   3.579
 2646SOL     OW 8264   0.232   4.654   2.636
 2646SOL    HW1 8265   0.196   4.736   2.603
 2646SOL    HW2 8266   0.162   4.617   2.690
 2647SOL     OW 8267   6.328   5.071   1.658
 2647SOL    HW1 8268   6.417   5.040   1.645
 2647SOL    HW2 8269   6.334   5.136   1.728
 2648SOL     OW 8270   5.721   0.723   4.415
 2648SOL    HW1 8271   5.732   0.638   4.373
 2648SOL    HW2 8272   5.810   0.753   4.434
 2649SOL     OW 8273   0.798   6.010   2.989
 2649SOL    HW1 8274   0.799   5.963   2.906
 2649SOL    HW2 8275   0.877   6.064   2.987
 2650SOL     OW 8276   1.071   4.734   1.220
 2650SOL    HW1 8277   1.102   4.659   1.168
 2650SOL    HW2 8278   1.042   4.798   1.154
 2651SOL     OW 8279   5.917   2.872   0.530
 2651SOL    HW1 8280   5.823   2.853   0.523
 2651SOL    HW2 8281   5.921   2.967   0.544
 2652SOL     OW 8282   2.124   3.340   1.835
 2652SOL    HW1 8283   2.149   3.415   1.781
 2652SOL    HW2 8284   2.202   3.284   1.835
 2653SOL     OW 8285   4.476   6.416   4.924
 2653SOL    HW1 8286   4.459   6.321   4.925
 2653SOL    HW2 8287   4.565   6.425   4.957
 2654SOL     OW 8288   2.614   4.676   0.078
 2654SOL    HW1 8289   6.318   1.028   5.163
 2654SOL    HW2 8290   2.605   4.767   0.105
 2655SOL     OW 8291   4.022   1.719   3.269
 2655SOL    HW1 8292   3.976   1.721   3.353
 2655SOL    HW2 8293   3.953   1.705   3.204
 2656SOL     OW 8294   0.605   6.458   0.620
 2656SOL    HW1 8295   0.657   6.396   0.568
 2656SOL    HW2 8296   0.663   6.533   0.631
 2657SOL     OW 8297   0.244   4.843   1.392
 2657SOL    HW1 8298   0.299   4.902   1.340
 2657SOL    HW2 8299   0.287   4.839   1.477
 2658SOL     OW 8300   2.605   3.847   0.363
 2658SOL    HW1 8301   2.680   3.850   0.304
 2658SOL    HW2 8302   2.533   3.816   0.308
 2659SOL     OW 8303   6.998   4.368   0.929
 2659SOL    HW1 8304   6.915   4.330   0.959
 2659SOL    HW2 8305   7.044   4.391   1.010
 2660SOL     OW 8306   5.522   1.807   3.730
 2660SOL    HW1 8307   5.438   1.780   3.693
 2660SOL    HW2 8308   5.544   1.887   3.683
 2661SOL     OW 8309   1.979   5.416   0.698
 2661SOL    HW1 8310   1.933   5.468   0.633
 2661SOL    HW2 8311   1.946   5.448   0.782
 2662SOL     OW 8312   4.511   0.109   5.115
 2662SOL    HW1 8313   4.417   0.117   5.096
 2662SOL    HW2 8314   4.546   0.059   5.042
 2663SOL     OW 8315   3.638   2.845   3.689
 2663SOL    HW1 8316   3.642   2.930   3.644
 2663SOL    HW2 8317   3.654   2.866   3.781
 2664SOL     OW 8318   7.166   4.699   1.734
 2664SOL    HW1 8319   7.142   4.644   1.808
 2664SOL    HW2 8320   7.126   4.656   1.658
 2665SOL     OW 8321   5.860   0.356   4.680
 2665SOL    HW1 8322   5.786   0.409   4.651
 2665SOL    HW2 8323   5.926   0.420   4.707
 2666SOL     OW 8324   2.045   6.172   1.591
 2666SOL    HW1 8325   2.023   6.241   1.529
 2666SOL    HW2 8326   1.997   6.194   1.671
 2667SOL     OW 8327   1.245   4.572   3.859
 2667SOL    HW1 8328   1.215   4.483   3.839
 2667SOL    HW2 8329   1.300   4.562   3.936
 2668SOL     OW 8330   1.503   6.906   2.702
 2668SOL    HW1 8331   1.439   6.892   2.631
 2668SOL    HW2 8332   1.583   6.933   2.656
 2669SOL     OW 8333   1.682   5.995   1.680
 2669SOL    HW1 8334   1.635   5.980   1.598
 2669SOL    HW2 8335   1.720   6.082   1.670
 2670SOL     OW 8336   1.369   4.635   0.197
 2670SOL    HW1 8337   1.464   4.646   0.195
 2670SOL    HW2 8338   1.355   4.550   0.237
 2671SOL     OW 8339   0.762   5.219   2.009
 2671SOL    HW1 8340   0.840   5.229   2.064
 2671SOL    HW2 8341   0.781   5.269   1.930
 2672SOL     OW 8342   0.705   4.829   1.044
 2672SOL    HW1 8343   0.676   4.828   1.135
 2672SOL    HW2 8344   0.640   4.882   0.998
 2673SOL     OW 8345   1.312   5.900   1.704
 2673SOL    HW1 8346   1.358   5.827   1.662
 2673SOL    HW2 8347   1.252   5.932   1.637
 2674SOL     OW 8348   0.843   3.357   2.564
 2674SOL    HW1 8349   0.881   3.427   2.616
 2674SOL    HW2 8350   0.750   3.360   2.585
 2675SOL     OW 8351   7.073   3.138   1.166
 2675SOL    HW1 8352   7.103   3.188   1.090
 2675SOL    HW2 8353   7.124   3.175   1.239
 2676SOL     OW 8354   5.843   7.296   3.703
 2676SOL    HW1 8355   5.785   7.220   3.700
 2676SOL    HW2 8356   5.783   0.066   3.705
 2677SOL     OW 8357   6.838   0.671   4.991
 2677SOL    HW1 8358   6.859   0.662   5.084
 2677SOL    HW2 8359   6.896   0.740   4.960
 2678SOL     OW 8360   4.118   6.160   4.992
 2678SOL    HW1 8361   4.095   6.247   5.024
 2678SOL    HW2 8362   4.058   6.145   4.919
 2679SOL     OW 8363   3.861   3.025   4.156
 2679SOL    HW1 8364   3.886   3.115   4.177
 2679SOL    HW2 8365   3.943   2.980   4.139
 2680SOL     OW 8366   1.408   4.775   2.482
 2680SOL    HW1 8367   1.415   4.729   2.565
 2680SOL    HW2 8368   1.326   4.744   2.444
 2681SOL     OW 8369   1.002   4.087   1.070
 2681SOL    HW1 8370   0.955   4.169   1.055
 2681SOL    HW2 8371   1.067   4.109   1.137
 2682SOL     OW 8372   1.256   4.813   1.993
 2682SOL    HW1 8373   1.347   4.791   1.974
 2682SOL    HW2 8374   1.217   4.729   2.020
 2683SOL     OW 8375   2.129   5.102   0.139
 2683SOL    HW1 8376   2.129   5.009   0.162
 2683SOL    HW2 8377   2.039   5.120   0.114
 2684SOL     OW 8378   0.058   4.313   2.711
 2684SOL    HW1 8379   0.039   4.405   2.730
 2684SOL    HW2 8380   7.277   4.273   2.702
 2685SOL     OW 8381   2.124   4.762   1.300
 2685SOL    HW1 8382   2.169   4.817   1.236
 2685SOL    HW2 8383   2.179   4.765   1.378
 2686SOL     OW 8384   0.069   3.489   1.102
 2686SOL    HW1 8385   0.031   3.482   1.190
 2686SOL    HW2 8386   0.005   3.539   1.052
 2687SOL     OW 8387   4.325   0.979   4.401
 2687SOL    HW1 8388   4.405   0.929   4.420
 2687SOL    HW2 8389   4.357   1.062   4.365
 2688SOL     OW 8390   0.243   2.549   1.410
 2688SOL    HW1 8391   0.247   2.547   1.314
 2688SOL    HW2 8392   0.322   2.595   1.436
 2689SOL     OW 8393   1.752   5.146   1.567
 2689SOL    HW1 8394   1.691   5.174   1.635
 2689SOL    HW2 8395   1.777   5.227   1.522
 2690SOL     OW 8396   0.447   2.583   0.180
 2690SOL    HW1 8397   0.372   2.640   0.163
 2690SOL    HW2 8398   0.421   2.498   0.145
 2691SOL     OW 8399   0.347   6.162   1.096
 2691SOL    HW1 8400   0.326   6.102   1.168
 2691SOL    HW2 8401   0.433   6.197   1.118
 2692SOL     OW 8402   1.452   4.279   1.569
 2692SOL    HW1 8403   1.443   4.185   1.583
 2692SOL    HW2 8404   1.362   4.312   1.566
 2693SOL     OW 8405   6.924   5.324   0.585
 2693SOL    HW1 8406   6.873   5.355   0.510
 2693SOL    HW2 8407   7.011   5.361   0.572
 2694SOL     OW 8408   6.625   4.715   1.860
 2694SOL    HW1 8409   6.549   4.681   1.907
 2694SOL    HW2 8410   6.608   4.692   1.768
 2695SOL     OW 8411   0.839   4.846   1.488
 2695SOL    HW1 8412   0.829   4.840   1.584
 2695SOL    HW2 8413   0.933   4.858   1.475
 2696SOL     OW 8414   1.819   4.230   0.084
 2696SOL    HW1 8415   1.839   4.291   0.013
 2696SOL    HW2 8416   1.740   4.185   0.055
 2697SOL     OW 8417   7.092   4.522   1.936
 2697SOL    HW1 8418   7.023   4.465   1.905
 2697SOL    HW2 8419   7.047   4.590   1.986
 2698SOL     OW 8420   1.385   4.921   1.447
 2698SOL    HW1 8421   1.389   4.886   1.536
 2698SOL    HW2 8422   1.477   4.937   1.424
 2699SOL     OW 8423   4.865   6.786   4.182
 2699SOL    HW1 8424   4.779   6.828   4.184
 2699SOL    HW2 8425   4.848   6.698   4.151
 2700SOL     OW 8426   1.423   5.717   2.195
 2700SOL    HW1 8427   1.356   5.648   2.202
 2700SOL    HW2 8428   1.402   5.763   2.114
 2701SOL     OW 8429   5.453   4.750   4.967
 2701SOL    HW1 8430   5.421   4.819   5.026
 2701SOL    HW2 8431   5.472   4.796   4.885
 2702SOL     OW 8432   6.968   5.403   0.972
 2702SOL    HW1 8433   6.901   5.361   0.918
 2702SOL    HW2 8434   6.977   5.491   0.935
 2703SOL     OW 8435   2.780   3.607   1.091
 2703SOL    HW1 8436   2.819   3.657   1.163
 2703SOL    HW2 8437   2.741   3.674   1.034
 2704SOL     OW 8438   2.097   3.997   1.439
 2704SOL    HW1 8439   2.181   3.980   1.396
 2704SOL    HW2 8440   2.034   3.945   1.389
 2705SOL     OW 8441   1.018   4.550   1.431
 2705SOL    HW1 8442   1.033   4.614   1.362
 2705SOL    HW2 8443   1.017   4.602   1.512
 2706SOL     OW 8444   0.688   3.133   0.971
 2706SOL    HW1 8445   0.744   3.097   0.902
 2706SOL    HW2 8446   0.688   3.227   0.954
 2707SOL     OW 8447   2.969   3.430   1.001
 2707SOL    HW1 8448   2.917   3.505   1.029
 2707SOL    HW2 8449   2.907   3.373   0.956
 2708SOL     OW 8450   1.180   3.404   0.039
 2708SOL    HW1 8451   1.269   3.368   0.038
 2708SOL    HW2 8452   1.144   3.378   0.123
 2709SOL     OW 8453   1.045   5.184   1.036
 2709SOL    HW1 8454   1.047   5.243   0.961
 2709SOL    HW2 8455   0.975   5.218   1.092
 2710SOL     OW 8456   5.467   0.310   5.041
 2710SOL    HW1 8457   5.431   0.390   5.002
 2710SOL    HW2 8458   5.455   0.243   4.973
 2711SOL     OW 8459   4.110   7.192   5.012
 2711SOL    HW1 8460   4.108   7.109   4.964
 2711SOL    HW2 8461   4.029   7.236   4.984
 2712SOL     OW 8462   0.884   3.619   3.409
 2712SOL    HW1 8463   0.814   3.595   3.347
 2712SOL    HW2 8464   0.963   3.581   3.372
 2713SOL     OW 8465   0.966   2.678   2.473
 2713SOL    HW1 8466   0.893   2.629   2.511
 2713SOL    HW2 8467   1.026   2.611   2.441
 2714SOL     OW 8468   6.252   3.490   0.249
 2714SOL    HW1 8469   6.323   3.436   0.285
 2714SOL    HW2 8470   6.295   3.573   0.226
 2715SOL     OW 8471   6.855   4.798   3.883
 2715SOL    HW1 8472   6.875   4.717   3.930
 2715SOL    HW2 8473   6.798   4.846   3.943
 2716SOL     OW 8474   1.464   5.107   3.267
 2716SOL    HW1 8475   1.372   5.096   3.244
 2716SOL    HW2 8476   1.487   5.195   3.235
 2717SOL     OW 8477   1.733   2.651   1.282
 2717SOL    HW1 8478   1.691   2.731   1.313
 2717SOL    HW2 8479   1.702   2.640   1.192
 2718SOL     OW 8480   6.524   0.118   5.096
 2718SOL    HW1 8481   2.863   3.796   0.023
 2718SOL    HW2 8482   6.454   0.054   5.083
 2719SOL     OW 8483   1.833   5.706   3.123
 2719SOL    HW1 8484   1.805   5.707   3.215
 2719SOL    HW2 8485   1.929   5.708   3.127
 2720SOL     OW 8486   7.153   2.943   2.937
 2720SOL    HW1 8487   7.189   2.930   2.849
 2720SOL    HW2 8488   7.175   3.033   2.958
 2721SOL     OW 8489   0.166   5.393   2.364
 2721SOL    HW1 8490   0.212   5.443   2.432
 2721SOL    HW2 8491   0.217   5.312   2.355
 2722SOL     OW 8492   0.729   5.293   2.863
 2722SOL    HW1 8493   0.753   5.239   2.938
 2722SOL    HW2 8494   0.800   5.356   2.854
 2723SOL     OW 8495   1.459   5.033   2.560
 2723SOL    HW1 8496   1.443   4.941   2.538
 2723SOL    HW2 8497   1.388   5.080   2.517
 2724SOL     OW 8498   1.970   3.927   2.353
 2724SOL    HW1 8499   1.997   3.842   2.388
 2724SOL    HW2 8500   1.921   3.906   2.273
 2725SOL     OW 8501   6.434   2.913   4.285
 2725SOL    HW1 8502   6.427   2.958   4.201
 2725SOL    HW2 8503   6.447   2.984   4.349
 2726SOL     OW 8504   7.122   4.192   3.211
 2726SOL    HW1 8505   7.167   4.189   3.295
 2726SOL    HW2 8506   7.111   4.285   3.193
 2727SOL     OW 8507   6.901   4.537   4.511
 2727SOL    HW1 8508   6.810   4.558   4.488
 2727SOL    HW2 8509   6.915   4.581   4.595
 2728SOL     OW 8510   1.803   4.287   3.341
 2728SOL    HW1 8511   1.821   4.203   3.383
 2728SOL    HW2 8512   1.781   4.346   3.414
 2729SOL     OW 8513   2.126   4.062   2.546
 2729SOL    HW1 8514   2.150   4.149   2.513
 2729SOL    HW2 8515   2.080   4.021   2.473
 2730SOL     OW 8516   1.948   4.964   1.633
 2730SOL    HW1 8517   2.006   4.978   1.558
 2730SOL    HW2 8518   1.872   5.021   1.616
 2731SOL     OW 8519   0.967   4.828   2.229
 2731SOL    HW1 8520   0.890   4.772   2.221
 2731SOL    HW2 8521   0.980   4.863   2.141
 2732SOL     OW 8522   0.587   4.543   1.372
 2732SOL    HW1 8523   0.532   4.553   1.450
 2732SOL    HW2 8524   0.526   4.522   1.302
 2733SOL     OW 8525   5.117   0.379   0.317
 2733SOL    HW1 8526   5.117   0.306   0.255
 2733SOL    HW2 8527   5.073   0.344   0.395
 2734SOL     OW 8528   1.313   3.600   4.574
 2734SOL    HW1 8529   1.332   3.511   4.542
 2734SOL    HW2 8530   1.328   3.657   4.499
 2735SOL     OW 8531   0.390   6.404   3.128
 2735SOL    HW1 8532   0.479   6.375   3.146
 2735SOL    HW2 8533   0.343   6.326   3.099
 2736SOL     OW 8534   0.594   3.928   3.006
 2736SOL    HW1 8535   0.598   4.019   3.036
 2736SOL    HW2 8536   0.652   3.925   2.930
 2737SOL     OW 8537   0.883   6.100   1.906
 2737SOL    HW1 8538   0.815   6.123   1.970
 2737SOL    HW2 8539   0.965   6.104   1.955
 2738SOL     OW 8540   0.779   5.825   3.532
 2738SOL    HW1 8541   0.818   5.911   3.519
 2738SOL    HW2 8542   0.689   5.834   3.502
 2739SOL     OW 8543   1.362   3.576   2.095
 2739SOL    HW1 8544   1.431   3.623   2.143
 2739SOL    HW2 8545   1.290   3.570   2.158
 2740SOL     OW 8546   6.582   7.080   3.453
 2740SOL    HW1 8547   6.621   7.133   3.523
 2740SOL    HW2 8548   6.549   7.002   3.498
 2741SOL     OW 8549   1.448   3.933   2.605
 2741SOL    HW1 8550   1.489   3.977   2.680
 2741SOL    HW2 8551   1.354   3.943   2.620
 2742SOL     OW 8552   1.352   2.821   1.462
 2742SOL    HW1 8553   1.393   2.826   1.549
 2742SOL    HW2 8554   1.272   2.874   1.471
 2743SOL     OW 8555   0.611   5.345   1.667
 2743SOL    HW1 8556   0.530   5.392   1.646
 2743SOL    HW2 8557   0.681   5.408   1.647
 2744SOL     OW 8558   1.014   4.933   1.980
 2744SOL    HW1 8559   1.025   5.015   1.931
 2744SOL    HW2 8560   1.102   4.894   1.980
 2745SOL     OW 8561   6.631   5.065   3.650
 2745SOL    HW1 8562   6.575   4.997   3.686
 2745SOL    HW2 8563   6.595   5.081   3.562
 2746SOL     OW 8564   6.868   5.002   3.355
 2746SOL    HW1 8565   6.942   4.957   3.395
 2746SOL    HW2 8566   6.796   4.939   3.358
 2747SOL     OW 8567   4.366   1.867   0.618
 2747SOL    HW1 8568   4.273   1.888   0.608
 2747SOL    HW2 8569   4.391   1.911   0.700
 2748SOL     OW 8570   1.330   5.361   1.200
 2748SOL    HW1 8571   1.299   5.413   1.126
 2748SOL    HW2 8572   1.295   5.273   1.183
 2749SOL     OW 8573   7.085   4.872   3.480
 2749SOL    HW1 8574   7.108   4.942   3.541
 2749SOL    HW2 8575   7.033   4.810   3.533
 2750SOL     OW 8576   0.576   1.782   4.728
 2750SOL    HW1 8577   0.578   1.847   4.658
 2750SOL    HW2 8578   0.661   1.791   4.773
 2751SOL     OW 8579   2.501   6.359   1.505
 2751SOL    HW1 8580   2.483   6.379   1.413
 2751SOL    HW2 8581   2.414   6.341   1.542
 2752SOL     OW 8582   1.050   5.145   1.812
 2752SOL    HW1 8583   1.032   5.131   1.719
 2752SOL    HW2 8584   1.001   5.224   1.835
 2753SOL     OW 8585   1.668   5.376   3.728
 2753SOL    HW1 8586   1.578   5.342   3.725
 2753SOL    HW2 8587   1.695   5.381   3.637
 2754SOL     OW 8588   2.274   3.995   3.305
 2754SOL    HW1 8589   2.289   3.961   3.216
 2754SOL    HW2 8590   2.321   4.078   3.306
 2755SOL     OW 8591   1.030   3.856   2.061
 2755SOL    HW1 8592   1.113   3.850   2.109
 2755SOL    HW2 8593   1.001   3.946   2.074
 2756SOL     OW 8594   2.183   3.715   2.867
 2756SOL    HW1 8595   2.265   3.736   2.821
 2756SOL    HW2 8596   2.120   3.778   2.832
 2757SOL     OW 8597   0.201   6.223   2.016
 2757SOL    HW1 8598   0.204   6.146   2.073
 2757SOL    HW2 8599   0.119   6.267   2.041
 2758SOL     OW 8600   6.909   5.991   3.621
 2758SOL    HW1 8601   6.880   5.900   3.625
 2758SOL    HW2 8602   6.845   6.034   3.565
 2759SOL     OW 8603   0.972   4.138   2.087
 2759SOL    HW1 8604   0.994   4.218   2.135
 2759SOL    HW2 8605   1.029   4.141   2.010
 2760SOL     OW 8606   0.796   4.410   3.378
 2760SOL    HW1 8607   0.803   4.323   3.340
 2760SOL    HW2 8608   0.859   4.410   3.451
 2761SOL     OW 8609   0.572   3.898   1.454
 2761SOL    HW1 8610   0.477   3.889   1.453
 2761SOL    HW2 8611   0.588   3.985   1.417
 2762SOL     OW 8612   1.616   5.059   2.786
 2762SOL    HW1 8613   1.549   5.072   2.719
 2762SOL    HW2 8614   1.645   4.968   2.774
 2763SOL     OW 8615   0.469   6.047   2.478
 2763SOL    HW1 8616   0.382   6.010   2.493
 2763SOL    HW2 8617   0.513   5.982   2.422
 2764SOL     OW 8618   7.218   6.237   3.453
 2764SOL    HW1 8619   7.191   6.154   3.415
 2764SOL    HW2 8620   7.157   6.301   3.417
 2765SOL     OW 8621   2.902   3.958   2.623
 2765SOL    HW1 8622   2.938   3.871   2.642
 2765SOL    HW2 8623   2.969   4.000   2.570
 2766SOL     OW 8624   5.404   1.489   0.684
 2766SOL    HW1 8625   5.424   1.582   0.690
 2766SOL    HW2 8626   5.338   1.483   0.615
 2767SOL     OW 8627   1.491   2.859   1.705
 2767SOL    HW1 8628   1.452   2.849   1.792
 2767SOL    HW2 8629   1.558   2.927   1.717
 2768SOL     OW 8630   1.335   5.340   2.823
 2768SOL    HW1 8631   1.331   5.383   2.909
 2768SOL    HW2 8632   1.428   5.339   2.801
 2769SOL     OW 8633   0.743   2.944   4.657
 2769SOL    HW1 8634   0.711   2.996   4.731
 2769SOL    HW2 8635   0.728   2.999   4.581
 2770SOL     OW 8636   2.068   4.555   0.905
 2770SOL    HW1 8637   2.012   4.633   0.900
 2770SOL    HW2 8638   2.080   4.540   0.999
 2771SOL     OW 8639   0.024   4.595   3.229
 2771SOL    HW1 8640   0.098   4.626   3.177
 2771SOL    HW2 8641   0.025   4.650   3.308
 2772SOL     OW 8642   2.293   6.408   3.250
 2772SOL    HW1 8643   2.272   6.483   3.194
 2772SOL    HW2 8644   2.387   6.415   3.266
 2773SOL     OW 8645   0.681   3.563   3.230
 2773SOL    HW1 8646   0.640   3.496   3.285
 2773SOL    HW2 8647   0.681   3.526   3.142
 2774SOL     OW 8648   7.059   2.927   0.613
 2774SOL    HW1 8649   6.985   2.905   0.669
 2774SOL    HW2 8650   7.118   2.976   0.670
 2775SOL     OW 8651   1.244   5.262   2.091
 2775SOL    HW1 8652   1.292   5.307   2.022
 2775SOL    HW2 8653   1.294   5.182   2.108
 2776SOL     OW 8654   0.044   6.524   3.180
 2776SOL    HW1 8655   0.091   6.489   3.256
 2776SOL    HW2 8656   0.062   6.462   3.110
 2777SOL     OW 8657   2.121   3.527   3.069
 2777SOL    HW1 8658   2.073   3.571   3.140
 2777SOL    HW2 8659   2.138   3.596   3.005
 2778SOL     OW 8660   4.923   1.865   0.335
 2778SOL    HW1 8661   4.921   1.952   0.294
 2778SOL    HW2 8662   4.837   1.828   0.316
 2779SOL     OW 8663   6.800   3.656   3.931
 2779SOL    HW1 8664   6.885   3.678   3.969
 2779SOL    HW2 8665   6.737   3.691   3.993
 2780SOL     OW 8666   4.490   7.066   0.956
 2780SOL    HW1 8667   4.510   7.159   0.960
 2780SOL    HW2 8668   4.558   7.025   1.010
 2781SOL     OW 8669   0.373   4.397   3.929
 2781SOL    HW1 8670   0.328   4.466   3.882
 2781SOL    HW2 8671   0.317   4.320   3.917
 2782SOL     OW 8672   2.286   5.192   2.467
 2782SOL    HW1 8673   2.260   5.150   2.550
 2782SOL    HW2 8674   2.204   5.220   2.427
 2783SOL     OW 8675   1.991   3.235   3.375
 2783SOL    HW1 8676   1.924   3.183   3.331
 2783SOL    HW2 8677   2.019   3.299   3.310
 2784SOL     OW 8678   0.942   4.615   3.253
 2784SOL    HW1 8679   0.912   4.697   3.293
 2784SOL    HW2 8680   0.887   4.548   3.293
 2785SOL     OW 8681   0.489   2.617   1.863
 2785SOL    HW1 8682   0.519   2.553   1.798
 2785SOL    HW2 8683   0.481   2.567   1.944
 2786SOL     OW 8684   2.486   5.547   0.519
 2786SOL    HW1 8685   2.462   5.547   0.612
 2786SOL    HW2 8686   2.426   5.611   0.479
 2787SOL     OW 8687   6.806   4.106   0.142
 2787SOL    HW1 8688   6.798   4.015   0.172
 2787SOL    HW2 8689   6.811   4.157   0.222
 2788SOL     OW 8690   2.280   3.903   3.048
 2788SOL    HW1 8691   2.237   3.981   3.014
 2788SOL    HW2 8692   2.243   3.831   2.997
 2789SOL     OW 8693   0.161   6.041   4.123
 2789SOL    HW1 8694   0.172   6.045   4.218
 2789SOL    HW2 8695   0.146   5.949   4.105
 2790SOL     OW 8696   0.936   7.214   4.622
 2790SOL    HW1 8697   0.935   7.260   4.706
 2790SOL    HW2 8698   1.026   7.184   4.612
 2791SOL     OW 8699   2.771   4.327   3.168
 2791SOL    HW1 8700   2.810   4.401   3.121
 2791SOL    HW2 8701   2.831   4.254   3.151
 2792SOL     OW 8702   0.926   4.131   4.465
 2792SOL    HW1 8703   0.835   4.114   4.490
 2792SOL    HW2 8704   0.956   4.048   4.428
 2793SOL     OW 8705   2.077   3.777   1.238
 2793SOL    HW1 8706   2.071   3.771   1.143
 2793SOL    HW2 8707   2.166   3.809   1.254
 2794SOL     OW 8708   7.285   2.842   3.796
 2794SOL    HW1 8709   7.268   2.780   3.867
 2794SOL    HW2 8710   7.237   2.921   3.821
 2795SOL     OW 8711   2.667   3.517   3.676
 2795SOL    HW1 8712   2.584   3.556   3.703
 2795SOL    HW2 8713   2.651   3.485   3.587
 2796SOL     OW 8714   1.388   4.421   1.995
 2796SOL    HW1 8715   1.478   4.452   1.987
 2796SOL    HW2 8716   1.393   4.349   2.058
 2797SOL     OW 8717   0.681   2.139   3.551
 2797SOL    HW1 8718   0.611   2.118   3.489
 2797SOL    HW2 8719   0.724   2.055   3.567
 2798SOL     OW 8720   1.009   5.144   4.536
 2798SOL    HW1 8721   1.000   5.232   4.500
 2798SOL    HW2 8722   1.103   5.134   4.551
 2799SOL     OW 8723   1.169   3.294   2.126
 2799SOL    HW1 8724   1.186   3.322   2.036
 2799SOL    HW2 8725   1.244   3.238   2.148
 2800SOL     OW 8726   3.956   5.618   1.789
 2800SOL    HW1 8727   3.915   5.551   1.845
 2800SOL    HW2 8728   4.008   5.568   1.726
 2801SOL     OW 8729   1.521   4.097   3.087
 2801SOL    HW1 8730   1.451   4.143   3.133
 2801SOL    HW2 8731   1.559   4.039   3.152
 2802SOL     OW 8732   3.194   5.356   0.865
 2802SOL    HW1 8733   3.183   5.428   0.804
 2802SOL    HW2 8734   3.105   5.327   0.885
 2803SOL     OW 8735   0.829   3.872   1.005
 2803SOL    HW1 8736   0.878   3.948   1.036
 2803SOL    HW2 8737   0.872   3.846   0.924
 2804SOL     OW 8738   0.912   3.994   3.036
 2804SOL    HW1 8739   0.911   3.900   3.053
 2804SOL    HW2 8740   0.865   4.005   2.953
 2805SOL     OW 8741   1.410   4.675   2.740
 2805SOL    HW1 8742   1.423   4.584   2.764
 2805SOL    HW2 8743   1.321   4.695   2.770
 2806SOL     OW 8744   0.314   3.515   4.946
 2806SOL    HW1 8745   0.351   3.604   4.953
 2806SOL    HW2 8746   0.383   3.458   4.979
 2807SOL     OW 8747   4.847   1.689   1.071
 2807SOL    HW1 8748   4.775   1.653   1.123
 2807SOL    HW2 8749   4.814   1.773   1.040
 2808SOL     OW 8750   6.939   5.224   1.883
 2808SOL    HW1 8751   6.991   5.238   1.804
 2808SOL    HW2 8752   6.935   5.311   1.924
 2809SOL     OW 8753   1.000   4.169   3.949
 2809SOL    HW1 8754   0.954   4.142   4.029
 2809SOL    HW2 8755   1.011   4.088   3.899
 2810SOL     OW 8756   1.035   2.676   4.129
 2810SOL    HW1 8757   1.085   2.739   4.077
 2810SOL    HW2 8758   0.973   2.638   4.067
 2811SOL     OW 8759   0.879   6.537   1.390
 2811SOL    HW1 8760   0.809   6.579   1.340
 2811SOL    HW2 8761   0.838   6.516   1.474
 2812SOL     OW 8762   7.007   4.553   2.953
 2812SOL    HW1 8763   7.024   4.510   3.037
 2812SOL    HW2 8764   7.074   4.621   2.948
 2813SOL     OW 8765   0.346   5.283   2.034
 2813SOL    HW1 8766   0.386   5.328   2.108
 2813SOL    HW2 8767   0.314   5.200   2.071
 2814SOL     OW 8768   2.794   2.551   2.809
 2814SOL    HW1 8769   2.786   2.539   2.715
 2814SOL    HW2 8770   2.749   2.634   2.827
 2815SOL     OW 8771   0.796   5.140   3.076
 2815SOL    HW1 8772   0.845   5.181   3.147
 2815SOL    HW2 8773   0.766   5.056   3.112
 2816SOL     OW 8774   7.202   4.749   2.956
 2816SOL    HW1 8775   7.187   4.832   2.910
 2816SOL    HW2 8776   7.228   4.775   3.044
 2817SOL     OW 8777   7.112   5.120   2.687
 2817SOL    HW1 8778   7.100   5.191   2.623
 2817SOL    HW2 8779   7.206   5.109   2.693
 2818SOL     OW 8780   1.483   4.982   0.322
 2818SOL    HW1 8781   1.477   4.938   0.407
 2818SOL    HW2 8782   1.395   5.018   0.307
 2819SOL     OW 8783   3.284   6.199   2.871
 2819SOL    HW1 8784   3.250   6.225   2.785
 2819SOL    HW2 8785   3.214   6.219   2.932
 2820SOL     OW 8786   1.269   5.132   2.384
 2820SOL    HW1 8787   1.174   5.120   2.385
 2820SOL    HW2 8788   1.299   5.088   2.304
 2821SOL     OW 8789   6.166   6.643   4.226
 2821SOL    HW1 8790   6.080   6.602   4.219
 2821SOL    HW2 8791   6.183   6.678   4.138
 2822SOL     OW 8792   1.390   4.704   3.678
 2822SOL    HW1 8793   1.333   4.657   3.738
 2822SOL    HW2 8794   1.340   4.782   3.653
 2823SOL     OW 8795   3.641   5.665   2.719
 2823SOL    HW1 8796   3.652   5.742   2.664
 2823SOL    HW2 8797   3.709   5.604   2.690
 2824SOL     OW 8798   5.907   3.511   3.879
 2824SOL    HW1 8799   5.954   3.591   3.902
 2824SOL    HW2 8800   5.868   3.530   3.793
 2825SOL     OW 8801   5.246   3.552   4.637
 2825SOL    HW1 8802   5.265   3.622   4.699
 2825SOL    HW2 8803   5.180   3.498   4.681
 2826SOL     OW 8804   0.147   5.414   3.674
 2826SOL    HW1 8805   0.227   5.463   3.695
 2826SOL    HW2 8806   0.103   5.403   3.758
 2827SOL     OW 8807   0.178   4.231   2.179
 2827SOL    HW1 8808   0.150   4.247   2.269
 2827SOL    HW2 8809   0.108   4.267   2.125
 2828SOL     OW 8810   1.225   5.531   2.198
 2828SOL    HW1 8811   1.234   5.438   2.174
 2828SOL    HW2 8812   1.131   5.542   2.215
 2829SOL     OW 8813   1.150   4.130   2.998
 2829SOL    HW1 8814   1.144   4.161   2.908
 2829SOL    HW2 8815   1.063   4.092   3.016
 2830SOL     OW 8816   6.435   4.828   4.410
 2830SOL    HW1 8817   6.511   4.782   4.445
 2830SOL    HW2 8818   6.450   4.920   4.432
 2831SOL     OW 8819   1.785   4.992   0.979
 2831SOL    HW1 8820   1.847   5.018   1.046
 2831SOL    HW2 8821   1.782   5.066   0.918
 2832SOL     OW 8822   2.188   4.378   2.189
 2832SOL    HW1 8823   2.165   4.303   2.134
 2832SOL    HW2 8824   2.248   4.430   2.136
 2833SOL     OW 8825   7.065   3.525   1.946
 2833SOL    HW1 8826   7.087   3.433   1.959
 2833SOL    HW2 8827   7.122   3.572   2.007
 2834SOL     OW 8828   4.660   0.340   5.138
 2834SOL    HW1 8829   4.748   0.303   5.148
 2834SOL    HW2 8830   4.602   0.264   5.133
 2835SOL     OW 8831   1.532   3.726   2.256
 2835SOL    HW1 8832   1.612   3.687   2.221
 2835SOL    HW2 8833   1.533   3.701   2.349
 2836SOL     OW 8834   2.069   7.138   3.479
 2836SOL    HW1 8835   2.093   7.199   3.409
 2836SOL    HW2 8836   2.064   7.053   3.436
 2837SOL     OW 8837   3.215   5.058   3.480
 2837SOL    HW1 8838   3.213   4.963   3.468
 2837SOL    HW2 8839   3.124   5.086   3.469
 2838SOL     OW 8840   0.866   2.552   3.953
 2838SOL    HW1 8841   0.781   2.554   3.996
 2838SOL    HW2 8842   0.849   2.584   3.865
 2839SOL     OW 8843   1.885   5.197   0.426
 2839SOL    HW1 8844   1.942   5.181   0.501
 2839SOL    HW2 8845   1.937   5.255   0.369
 2840SOL     OW 8846   3.000   3.666   1.654
 2840SOL    HW1 8847   2.955   3.751   1.655
 2840SOL    HW2 8848   3.012   3.644   1.746
 2841SOL     OW 8849   0.465   5.019   2.755
 2841SOL    HW1 8850   0.552   5.039   2.720
 2841SOL    HW2 8851   0.447   4.930   2.724
 2842SOL     OW 8852   0.702   3.672   4.184
 2842SOL    HW1 8853   0.619   3.670   4.232
 2842SOL    HW2 8854   0.700   3.755   4.136
 2843SOL     OW 8855   1.736   3.342   3.939
 2843SOL    HW1 8856   1.736   3.360   3.845
 2843SOL    HW2 8857   1.644   3.341   3.964
 2844SOL     OW 8858   0.430   3.755   4.612
 2844SOL    HW1 8859   0.525   3.762   4.604
 2844SOL    HW2 8860   0.405   3.830   4.667
 2845SOL     OW 8861   1.588   4.051   2.818
 2845SOL    HW1 8862   1.638   4.127   2.789
 2845SOL    HW2 8863   1.565   4.070   2.908
 2846SOL     OW 8864   0.404   3.842   1.051
 2846SOL    HW1 8865   0.328   3.879   1.094
 2846SOL    HW2 8866   0.391   3.747   1.055
 2847SOL     OW 8867   1.391   0.670   3.323
 2847SOL    HW1 8868   1.410   0.764   3.321
 2847SOL    HW2 8869   1.350   0.652   3.239
 2848SOL     OW 8870   2.166   6.997   1.166
 2848SOL    HW1 8871   2.253   6.995   1.206
 2848SOL    HW2 8872   2.152   6.908   1.135
 2849SOL     OW 8873   2.054   3.745   3.666
 2849SOL    HW1 8874   1.969   3.755   3.623
 2849SOL    HW2 8875   2.117   3.739   3.594
 2850SOL     OW 8876   0.455   5.267   2.874
 2850SOL    HW1 8877   0.549   5.285   2.869
 2850SOL    HW2 8878   0.447   5.175   2.849
 2851SOL     OW 8879   6.951   3.036   4.535
 2851SOL    HW1 8880   7.002   2.961   4.502
 2851SOL    HW2 8881   6.933   3.015   4.626
 2852SOL     OW 8882   3.266   5.863   1.713
 2852SOL    HW1 8883   3.338   5.924   1.698
 2852SOL    HW2 8884   3.194   5.897   1.659
 2853SOL     OW 8885   0.572   4.050   1.838
 2853SOL    HW1 8886   0.487   4.023   1.873
 2853SOL    HW2 8887   0.551   4.104   1.762
 2854SOL     OW 8888   2.717   3.874   4.410
[truncated: 819,902 more chars]
