# Supplementary material for: Determination of Ligand Binding Modes in Hydrated Viral Ion Channels to Foster Drug Design and Repositioning
Source: J Chem Inf Model. 2021 Jul 27;61(8):4011–22. doi: 10.1021/acs.jcim.1c00488 (PMC8389532; doi:10.1021/acs.jcim.1c00488)
Supplement: Supplementary file 2 — ci1c00488_si_002.zip [file ci1c00488_si_002.zip › supporting_data_05_05/supporting_data/minimization_examples_3_ligands/AA_M2A_dry_holo/minim/after_md.gro]

6bkk_maestro in water
27106
   21ACE    CH3    1   6.070   0.333   2.066  0.4941 -0.1206 -0.0774
   21ACE   HH31    2   6.015   0.267   1.999 -0.9414 -1.1256  1.9951
   21ACE   HH32    3   6.011   0.405   2.123 -1.0047 -1.0456 -0.4016
   21ACE   HH33    4   6.133   0.392   2.000 -1.7194  0.4362 -1.8238
   21ACE      C    5   6.154   0.263   2.172  0.1675 -0.0069  0.2607
   21ACE      O    6   6.273   0.241   2.147 -0.0481 -0.4700 -0.3946
   22SER      N    7   6.092   0.229   2.285  0.0487 -0.5224  0.0436
   22SER      H    8   5.993   0.247   2.276  0.4477  1.6770 -0.4517
   22SER     CA    9   6.148   0.153   2.395  0.4440 -0.1690  0.0913
   22SER     HA   10   6.219   0.079   2.358 -0.3049 -0.8102 -0.0901
   22SER     CB   11   6.228   0.247   2.483 -0.1838  0.5602 -0.1071
   22SER    HB1   12   6.265   0.177   2.558 -3.4279  0.4726  1.5432
   22SER    HB2   13   6.166   0.327   2.522 -1.6006  0.5494 -2.1920
   22SER     OG   14   6.338   0.299   2.411  0.3493 -0.3285  0.0511
   22SER     HG   15   6.323   0.294   2.316  1.3112  0.6934 -0.1813
   22SER      C   16   6.046   0.085   2.485  0.1819  0.3947  0.2184
   22SER      O   17   5.941   0.137   2.525 -0.4759 -0.6149 -0.1634
   23SER      N   18   6.065  -0.044   2.515 -0.3752  0.2167 -0.1729
   23SER      H   19   6.146  -0.082   2.467  0.5133  1.5762  0.1874
   23SER     CA   20   5.982  -0.133   2.592 -0.1977 -0.0266 -0.2635
   23SER     HA   21   5.883  -0.093   2.612 -0.6632 -1.6808  1.0180
   23SER     CB   22   5.956  -0.258   2.508 -0.8403 -0.4970  0.6100
   23SER    HB1   23   5.927  -0.334   2.580  1.2947 -0.5228  1.5069
   23SER    HB2   24   6.052  -0.293   2.469 -1.5123  0.1557 -1.8233
   23SER     OG   25   5.868  -0.239   2.399 -0.1371 -0.5899  0.0185
   23SER     HG   26   5.822  -0.157   2.418 -0.8483 -1.2237  1.1142
   23SER      C   27   6.031  -0.154   2.735 -0.5785  0.4032 -0.0682
   23SER      O   28   6.130  -0.097   2.778 -0.0010 -0.5204 -0.1498
   24ASP      N   29   5.955  -0.232   2.814  0.5145 -0.3511  0.2686
   24ASP      H   30   5.877  -0.282   2.773 -2.1809  0.5102  3.8030
   24ASP     CA   31   5.970  -0.255   2.956  0.2823  0.2844  0.4025
   24ASP     HA   32   5.994  -0.163   3.008  1.9341 -0.1428  0.4602
   24ASP     CB   33   5.841  -0.316   3.009  0.2656  0.1717  0.2355
   24ASP    HB1   34   5.839  -0.424   2.992  0.5705  0.4757 -2.0599
   24ASP    HB2   35   5.752  -0.275   2.961  0.9436  0.0841 -1.1258
   24ASP     CG   36   5.841  -0.282   3.158  0.0722  0.4355  0.1763
   24ASP    OD1   37   5.880  -0.367   3.240 -0.5608  0.0002  0.0409
   24ASP    OD2   38   5.799  -0.167   3.183 -0.3668  0.2242  0.4171
   24ASP      C   39   6.081  -0.353   2.991  0.2888 -0.0254 -0.4507
   24ASP      O   40   6.094  -0.448   2.914 -0.1040  0.0818 -0.6492
   25PRO      N   41   6.155  -0.333   3.100 -0.0940  0.0688 -0.2073
   25PRO     CD   42   6.165  -0.212   3.180 -0.1181 -0.1750  0.1692
   25PRO    HD1   43   6.081  -0.209   3.249 -0.8473  0.8865 -0.7175
   25PRO    HD2   44   6.161  -0.128   3.111  0.1241 -0.2189  0.0984
   25PRO     CG   45   6.301  -0.207   3.248 -0.0820  0.4561  0.0563
   25PRO    HG1   46   6.297  -0.167   3.349  1.0571 -2.3055  1.3129
   25PRO    HG2   47   6.380  -0.149   3.200 -0.1865  0.5011 -0.0601
   25PRO     CB   48   6.344  -0.353   3.242  0.0128  0.4933 -0.1620
   25PRO    HB1   49   6.341  -0.402   3.339  0.3833  1.4771  0.3533
   25PRO    HB2   50   6.450  -0.365   3.218 -0.1629  0.4011 -0.9385
   25PRO     CA   51   6.265  -0.423   3.131 -0.1414  0.1357  0.1670
   25PRO     HA   52   6.334  -0.437   3.047  0.5464 -0.2054  0.7778
   25PRO      C   53   6.216  -0.561   3.170 -0.5635 -0.0545 -0.9999
   25PRO      O   54   6.275  -0.662   3.132  0.5051  0.1797 -0.0134
   26LEU      N   55   6.097  -0.582   3.227 -0.0330  0.0686  0.1711
   26LEU      H   56   6.044  -0.498   3.243 -0.0728 -0.1585  1.3093
   26LEU     CA   57   6.032  -0.709   3.251 -0.2610  0.1302 -0.1179
   26LEU     HA   58   6.111  -0.764   3.303  1.3194 -0.1684 -2.6494
   26LEU     CB   59   5.919  -0.702   3.354 -0.0480 -0.6282  0.1757
   26LEU    HB1   60   5.846  -0.627   3.324 -0.7527 -1.0031  0.9369
   26LEU    HB2   61   5.962  -0.661   3.446  0.7504 -0.1345 -0.4002
   26LEU     CG   62   5.854  -0.837   3.382 -0.1355 -0.6272 -0.0193
   26LEU     HG   63   5.811  -0.874   3.289  1.3043 -3.2236  0.2632
   26LEU    CD1   64   5.943  -0.945   3.443 -0.0896 -0.1189  0.8403
   26LEU   HD11   65   5.873  -1.018   3.485 -2.4323  1.2881 -0.3760
   26LEU   HD12   66   6.009  -0.989   3.368  2.0743  1.3493  1.7858
   26LEU   HD13   67   6.004  -0.907   3.524 -0.8374 -0.0710  1.3999
   26LEU    CD2   68   5.732  -0.805   3.468 -0.6132 -0.0106 -0.9051
   26LEU   HD21   69   5.675  -0.897   3.481 -1.0807  0.1940 -1.4975
   26LEU   HD22   70   5.772  -0.774   3.565  2.3040 -0.8276 -1.7388
   26LEU   HD23   71   5.659  -0.739   3.422 -1.1436 -0.2449 -0.4221
   26LEU      C   72   5.999  -0.780   3.120 -0.7521  0.0846  0.0274
   26LEU      O   73   6.018  -0.901   3.108 -0.3627  0.1275  0.1838
   27VAL      N   74   5.946  -0.705   3.024 -0.6068  0.1541  0.0015
   27VAL      H   75   5.960  -0.606   3.038  0.9584 -0.3580  2.6474
   27VAL     CA   76   5.922  -0.741   2.885 -0.1759 -0.3718  0.0611
   27VAL     HA   77   5.867  -0.835   2.884  1.5371 -1.4575  0.9692
   27VAL     CB   78   5.840  -0.633   2.815  0.1457 -0.1894 -0.0367
   27VAL     HB   79   5.890  -0.536   2.818 -1.0944  0.5082 -1.0968
   27VAL    CG1   80   5.825  -0.656   2.665 -0.8117  0.3911 -0.0346
   27VAL   HG11   81   5.748  -0.590   2.625  0.7892  1.8321 -0.8251
   27VAL   HG12   82   5.918  -0.642   2.611 -0.5234  0.6561  0.5184
   27VAL   HG13   83   5.795  -0.759   2.646  0.2616  0.0294  0.1458
   27VAL    CG2   84   5.696  -0.620   2.863  0.0734  0.0445 -0.3143
   27VAL   HG21   85   5.645  -0.536   2.816 -2.3214 -0.4505  1.2219
   27VAL   HG22   86   5.642  -0.714   2.847 -0.1120  0.4569 -2.3784
   27VAL   HG23   87   5.693  -0.600   2.970 -0.4590 -0.7333 -0.1781
   27VAL      C   88   6.053  -0.775   2.815 -0.1157 -0.1515  0.0644
   27VAL      O   89   6.052  -0.860   2.726  0.2758  0.1965 -0.2763
   28VAL      N   90   6.169  -0.720   2.849  0.0499 -0.2631 -0.3162
   28VAL      H   91   6.183  -0.655   2.925  0.7923  0.1355 -0.7747
   28VAL     CA   92   6.291  -0.775   2.793  0.3170  0.0596 -0.0591
   28VAL     HA   93   6.280  -0.786   2.685 -1.8077 -2.3312  0.3048
   28VAL     CB   94   6.414  -0.693   2.827  0.2912 -0.1232  0.4873
   28VAL     HB   95   6.442  -0.705   2.932  1.4788  0.3344  0.2419
   28VAL    CG1   96   6.537  -0.746   2.755  0.0920  0.0119  0.0480
   28VAL   HG11   97   6.625  -0.694   2.792  1.7417 -0.2206 -3.1922
   28VAL   HG12   98   6.563  -0.850   2.777  0.5402  0.5650  2.4010
   28VAL   HG13   99   6.533  -0.727   2.647  0.5313  0.0788  0.0400
   28VAL    CG2  100   6.401  -0.548   2.780  0.2911 -0.2897 -0.0299
   28VAL   HG21  101   6.487  -0.491   2.816  1.5532 -0.9223 -1.8837
   28VAL   HG22  102   6.406  -0.540   2.672  3.9267  0.7250  0.0623
   28VAL   HG23  103   6.310  -0.508   2.825  0.1671  0.5688 -1.0254
   28VAL      C  104   6.318  -0.915   2.846 -0.0379 -0.1212 -0.3505
   28VAL      O  105   6.359  -1.000   2.767 -0.0296  0.1749 -0.6641
   29ALA      N  106   6.304  -0.947   2.975  0.5098  0.0183 -0.2528
   29ALA      H  107   6.277  -0.875   3.041  0.0203  0.0821 -0.5204
   29ALA     CA  108   6.317  -1.078   3.035 -0.4503  0.0608  0.0628
   29ALA     HA  109   6.419  -1.114   3.026 -0.3603  0.1926  0.5387
   29ALA     CB  110   6.297  -1.068   3.186  0.0498  0.1104  0.1262
   29ALA    HB1  111   6.372  -1.007   3.237  3.1032 -1.6151 -1.9553
   29ALA    HB2  112   6.195  -1.035   3.206 -0.7873 -0.9729 -2.0465
   29ALA    HB3  113   6.303  -1.167   3.232  1.0486 -0.0049 -0.2231
   29ALA      C  114   6.224  -1.183   2.976 -0.2122 -0.6396  0.9085
   29ALA      O  115   6.271  -1.273   2.906  0.4039  0.7018 -0.4637
   30ALA      N  116   6.093  -1.158   2.976 -0.0655  0.2288 -0.0355
   30ALA      H  117   6.065  -1.074   3.024  1.4990  0.3239  0.7927
   30ALA     CA  118   5.992  -1.245   2.919  0.0202 -0.0906  0.2882
   30ALA     HA  119   5.981  -1.336   2.977 -0.8014  0.0409  0.3600
   30ALA     CB  120   5.858  -1.174   2.941 -0.1703 -0.4299  0.2268
   30ALA    HB1  121   5.854  -1.127   3.039 -1.3824 -0.9772  0.4597
   30ALA    HB2  122   5.848  -1.092   2.870  0.3667  0.2772  0.9391
   30ALA    HB3  123   5.782  -1.249   2.920  2.0232 -2.7388  0.0991
   30ALA      C  124   6.010  -1.276   2.771  0.0915  0.0877  0.2593
   30ALA      O  125   5.961  -1.379   2.726  0.0054  0.1926  0.1104
   31SER      N  126   6.074  -1.186   2.695  0.4029 -0.7145 -0.4449
   31SER      H  127   6.103  -1.095   2.727 -0.3631 -0.8607  0.7339
   31SER     CA  128   6.100  -1.205   2.554  0.2060  0.1842 -0.6103
   31SER     HA  129   6.009  -1.256   2.521 -0.2487  0.9962 -0.6195
   31SER     CB  130   6.122  -1.073   2.481  0.3620  0.4848 -0.0190
   31SER    HB1  131   6.153  -1.084   2.377  0.4911  0.3484  0.0331
   31SER    HB2  132   6.201  -1.017   2.533  1.1395 -1.8495  1.4777
   31SER     OG  133   6.001  -1.002   2.487  0.0530  0.0074 -0.5915
   31SER     HG  134   5.998  -0.955   2.571  0.5689  0.3797 -0.7809
   31SER      C  135   6.208  -1.311   2.539  0.1799  0.0760 -0.0296
   31SER      O  136   6.172  -1.417   2.489  0.0525  0.0005  0.2168
   32ILE      N  137   6.330  -1.290   2.589  0.0452 -0.0676  0.3687
   32ILE      H  138   6.350  -1.203   2.637  0.2860 -1.2297  2.4682
   32ILE     CA  139   6.437  -1.388   2.597  0.0901 -0.1037 -0.5594
   32ILE     HA  140   6.469  -1.407   2.495  2.1066 -1.0194  0.1961
   32ILE     CB  141   6.555  -1.338   2.679  0.3471 -0.4874 -0.6955
   32ILE     HB  142   6.520  -1.326   2.781 -1.3484 -0.9096 -1.1956
   32ILE    CG2  143   6.674  -1.434   2.676  0.3654 -0.4853 -0.1444
   32ILE   HG21  144   6.760  -1.399   2.734  0.8259 -1.1135 -0.4304
   32ILE   HG22  145   6.643  -1.529   2.718  1.1991 -0.2990  0.9722
   32ILE   HG23  146   6.701  -1.437   2.570 -0.0033 -1.7768 -0.2206
   32ILE    CG1  147   6.598  -1.200   2.632 -0.2970  0.1767  0.6110
   32ILE   HG11  148   6.511  -1.133   2.632  0.1473  0.7584  0.9354
   32ILE   HG12  149   6.648  -1.197   2.535  1.9777  0.3713  1.7319
   32ILE     CD  150   6.700  -1.138   2.726 -0.3759  0.2548  0.6453
   32ILE    HD1  151   6.719  -1.031   2.711 -2.0292  0.6262  1.0468
   32ILE    HD2  152   6.666  -1.148   2.829 -1.5039 -1.0291  0.1668
   32ILE    HD3  153   6.795  -1.182   2.694 -1.3511 -0.1505 -1.9451
   32ILE      C  154   6.397  -1.526   2.647  0.2028  0.1052  0.1210
   32ILE      O  155   6.439  -1.627   2.590 -0.4365  0.2534 -0.6376
   33ILE      N  156   6.317  -1.524   2.753  0.6982 -0.3794  0.5112
   33ILE      H  157   6.292  -1.434   2.791 -1.9959 -0.4561 -0.8108
   33ILE     CA  158   6.283  -1.643   2.828  0.3451 -0.6946 -0.1436
   33ILE     HA  159   6.369  -1.709   2.838  0.6931 -0.2093  0.0552
   33ILE     CB  160   6.246  -1.607   2.972  0.3557 -0.5187 -0.1849
   33ILE     HB  161   6.165  -1.534   2.971  0.3375 -0.5254 -1.4312
   33ILE    CG2  162   6.181  -1.725   3.044  0.1143 -0.4083 -0.2199
   33ILE   HG21  163   6.232  -1.821   3.046 -1.9088 -1.6290 -2.1726
   33ILE   HG22  164   6.155  -1.684   3.141  2.9700  2.2002 -0.4136
   33ILE   HG23  165   6.079  -1.733   3.005  0.0553  1.2298 -0.4951
   33ILE    CG1  166   6.348  -1.555   3.073 -0.0577  0.3687 -0.2156
   33ILE   HG11  167   6.420  -1.493   3.020 -0.1409  0.2237 -0.5003
   33ILE   HG12  168   6.412  -1.634   3.111  0.5200  0.8024 -0.2794
   33ILE     CD  169   6.287  -1.471   3.185 -0.2175 -0.0171 -0.0124
   33ILE    HD1  170   6.233  -1.528   3.260 -0.5450 -1.1587 -1.0923
   33ILE    HD2  171   6.372  -1.423   3.234 -0.0473  0.4184 -0.7230
   33ILE    HD3  172   6.224  -1.394   3.143  1.0156  0.7977 -0.4375
   33ILE      C  173   6.182  -1.729   2.753 -0.4502 -0.2661  0.4183
   33ILE      O  174   6.184  -1.852   2.763  0.5358 -0.2950 -0.0527
   34GLY      N  175   6.086  -1.668   2.683 -0.2313  0.3062  0.6124
   34GLY      H  176   6.088  -1.567   2.679 -2.4404  0.3998  1.0830
   34GLY     CA  177   5.996  -1.748   2.603 -0.0023  0.1688  0.4919
   34GLY    HA1  178   5.900  -1.700   2.587  0.7593  1.1292 -1.5451
   34GLY    HA2  179   5.955  -1.834   2.656 -2.8867  2.0623  1.5719
   34GLY      C  180   6.051  -1.803   2.472 -0.0000 -0.0737  0.5926
   34GLY      O  181   5.999  -1.901   2.420 -0.0072  0.2781 -0.0811
   35ILE      N  182   6.158  -1.744   2.417 -0.0536  0.1197  0.6952
   35ILE      H  183   6.201  -1.667   2.467  0.0402  1.8354 -1.8456
   35ILE     CA  184   6.244  -1.803   2.317 -0.1204  0.3114  0.5242
   35ILE     HA  185   6.183  -1.844   2.236  0.3085  1.8119 -0.5847
   35ILE     CB  186   6.335  -1.693   2.265  0.3255 -0.2057  0.2012
   35ILE     HB  187   6.381  -1.645   2.351 -0.7733  1.1399  0.0787
   35ILE    CG2  188   6.448  -1.743   2.175 -0.1812 -0.4925 -0.2821
   35ILE   HG21  189   6.505  -1.655   2.146 -0.7118  0.7402  2.1301
   35ILE   HG22  190   6.519  -1.797   2.237  0.4857  1.6711  0.9542
   35ILE   HG23  191   6.422  -1.799   2.085  3.0929 -0.8781 -1.1217
   35ILE    CG1  192   6.250  -1.595   2.185  0.5882 -0.0754  0.0768
   35ILE   HG11  193   6.167  -1.557   2.246  0.3770 -2.6703  1.5412
   35ILE   HG12  194   6.193  -1.639   2.104 -1.0237  2.1112 -0.0734
   35ILE     CD  195   6.324  -1.473   2.132  0.0581 -0.0372 -0.5971
   35ILE    HD1  196   6.379  -1.499   2.042 -0.2447  0.4678 -0.9318
   35ILE    HD2  197   6.253  -1.393   2.115 -0.1490 -0.2252 -0.6130
   35ILE    HD3  198   6.391  -1.438   2.211 -0.3719 -0.5625  0.0099
   35ILE      C  199   6.325  -1.923   2.365 -0.1132  0.1906  0.2130
   35ILE      O  200   6.327  -2.028   2.302 -0.2292  0.2712  0.0740
   36LEU      N  201   6.368  -1.917   2.491 -0.1324 -0.1242  0.2339
   36LEU      H  202   6.377  -1.826   2.532 -0.6530 -0.5108  1.2458
   36LEU     CA  203   6.423  -2.030   2.564  0.2086 -0.0297  0.1236
   36LEU     HA  204   6.490  -2.077   2.492 -1.9487 -1.4126 -1.0879
   36LEU     CB  205   6.495  -1.986   2.691 -0.0537  0.0081  0.2608
   36LEU    HB1  206   6.429  -1.947   2.768 -0.1407  0.8168 -0.2097
   36LEU    HB2  207   6.565  -1.907   2.662 -2.1303  0.8504 -2.9985
   36LEU     CG  208   6.569  -2.100   2.760  0.1644  0.0705  0.1305
   36LEU     HG  209   6.506  -2.178   2.802  2.2354  0.1825  3.9784
   36LEU    CD1  210   6.671  -2.175   2.675 -0.5000 -0.6729 -0.0233
   36LEU   HD11  211   6.752  -2.113   2.635  0.2705 -0.7473  1.3557
   36LEU   HD12  212   6.715  -2.263   2.721  0.8045 -0.6949 -1.2237
   36LEU   HD13  213   6.613  -2.225   2.597  0.4788 -1.2459 -0.4112
   36LEU    CD2  214   6.649  -2.053   2.882  1.0367  0.4521 -0.5729
   36LEU   HD21  215   6.657  -2.135   2.953  0.2996  1.6936  1.0140
   36LEU   HD22  216   6.748  -2.023   2.850  1.2137 -0.6858 -1.1587
   36LEU   HD23  217   6.593  -1.977   2.937 -0.8302 -1.5347  0.4383
   36LEU      C  218   6.317  -2.138   2.583 -0.1328  0.3545  0.4255
   36LEU      O  219   6.353  -2.254   2.568 -0.2361  0.4266 -0.4708
   37HIS      N  220   6.191  -2.098   2.601 -0.2379  0.2891 -0.1366
   37HIS      H  221   6.181  -2.000   2.624  3.2791  0.5925  0.6245
   37HIS     CA  222   6.081  -2.189   2.622  0.2427 -0.2361  0.1054
   37HIS     HA  223   6.122  -2.266   2.688  0.3872 -1.0769 -0.9419
   37HIS     CB  224   5.973  -2.113   2.699  0.2272  0.2102 -0.3566
   37HIS    HB1  225   5.923  -2.046   2.629  0.8447  0.8746 -0.1712
   37HIS    HB2  226   6.015  -2.042   2.770 -1.5981  0.1433  0.8459
   37HIS     CG  227   5.870  -2.198   2.768  0.1303  0.4855 -0.1619
   37HIS    ND1  228   5.738  -2.159   2.788  0.0222  0.2812 -0.4820
   37HIS    CE1  229   5.675  -2.262   2.845  0.0801  0.5195  0.0081
   37HIS    HE1  230   5.571  -2.256   2.877 -0.4865  0.9158 -1.8160
   37HIS    NE2  231   5.765  -2.354   2.881  0.0350  0.4862  0.0367
   37HIS    HE2  232   5.748  -2.444   2.922  0.2288 -0.2111 -1.3334
   37HIS    CD2  233   5.887  -2.323   2.824 -0.0142  0.5147 -0.0525
   37HIS    HD2  234   5.977  -2.382   2.823  1.1488  2.1729  1.2841
   37HIS      C  235   6.034  -2.264   2.498  0.3938  0.0753 -0.1401
   37HIS      O  236   6.012  -2.384   2.508  0.1252  0.0376 -1.0603
   38LEU      N  237   6.034  -2.202   2.380 -0.1339 -0.3647 -0.3775
   38LEU      H  238   6.044  -2.101   2.382  0.5386 -0.3882  2.7357
   38LEU     CA  239   6.021  -2.280   2.259  0.3610  0.0046 -0.6741
   38LEU     HA  240   5.936  -2.345   2.277 -0.3099  0.7826 -0.9375
   38LEU     CB  241   5.976  -2.191   2.143  0.1120  1.0951  0.2426
   38LEU    HB1  242   6.050  -2.112   2.131 -0.1349  1.0604 -2.0424
   38LEU    HB2  243   5.891  -2.132   2.179  2.4879  4.6863  0.5110
   38LEU     CG  244   5.947  -2.263   2.012 -0.1001  0.7223  0.4912
   38LEU     HG  245   6.030  -2.320   1.969 -0.8729  0.6486 -0.9889
   38LEU    CD1  246   5.844  -2.374   2.029  0.0571  0.4258 -0.3973
   38LEU   HD11  247   5.752  -2.332   2.070 -1.7382 -2.2819 -1.4180
   38LEU   HD12  248   5.817  -2.424   1.936 -0.6871  0.4012 -0.1787
   38LEU   HD13  249   5.889  -2.453   2.090 -0.4929 -1.7034 -2.6067
   38LEU    CD2  250   5.894  -2.170   1.903 -0.2151  0.2160  0.1071
   38LEU   HD21  251   5.855  -2.208   1.809 -1.6791  3.4448 -0.7587
   38LEU   HD22  252   5.816  -2.108   1.947 -0.9291 -1.3451  1.1348
   38LEU   HD23  253   5.969  -2.100   1.866  0.5893 -1.3029 -1.2325
   38LEU      C  254   6.147  -2.353   2.215  0.2771 -0.1674 -0.6291
   38LEU      O  255   6.136  -2.464   2.163  0.1904 -0.4645  0.0122
   39ILE      N  256   6.267  -2.308   2.253 -0.0575  0.0095  0.2531
   39ILE      H  257   6.277  -2.212   2.283 -1.6267 -0.1245  1.3375
   39ILE     CA  258   6.392  -2.375   2.224 -0.0352  0.1675 -0.0288
   39ILE     HA  259   6.396  -2.394   2.117 -0.6565 -3.4856  0.4459
   39ILE     CB  260   6.513  -2.285   2.246  0.1758 -0.1342  0.0580
   39ILE     HB  261   6.493  -2.237   2.342 -0.7263  1.2400 -0.7887
   39ILE    CG2  262   6.641  -2.366   2.264 -0.1534 -0.7548 -0.3915
   39ILE   HG21  263   6.631  -2.448   2.192 -0.4340 -2.2683  1.3050
   39ILE   HG22  264   6.728  -2.304   2.244  0.2538 -0.8189  1.0756
   39ILE   HG23  265   6.642  -2.389   2.370 -4.1048  2.9460  0.7067
   39ILE    CG1  266   6.539  -2.182   2.137  0.5485 -0.0246  0.2475
   39ILE   HG11  267   6.445  -2.138   2.104  2.4490  2.7935 -1.9233
   39ILE   HG12  268   6.583  -2.238   2.054  2.1321 -0.9447  1.6556
   39ILE     CD  269   6.634  -2.068   2.172  0.7564 -0.1376  0.0615
   39ILE    HD1  270   6.625  -1.983   2.105  3.6565  0.8024  0.7228
   39ILE    HD2  271   6.616  -2.027   2.272 -0.4841  1.3865 -0.7483
   39ILE    HD3  272   6.739  -2.097   2.174  1.0503  0.8839  0.0358
   39ILE      C  273   6.393  -2.507   2.301 -0.2147  0.0131 -0.2869
   39ILE      O  274   6.403  -2.611   2.237 -0.7483  0.0305 -0.4012
   40LEU      N  275   6.375  -2.508   2.434 -0.3170 -0.0131 -0.3003
   40LEU      H  276   6.350  -2.421   2.478 -1.3684  1.0752 -2.8413
   40LEU     CA  277   6.362  -2.630   2.511  0.6836 -0.1769 -0.3737
   40LEU     HA  278   6.446  -2.699   2.505  1.6492  0.8755  0.5813
   40LEU     CB  279   6.366  -2.594   2.659 -0.0671 -0.3522 -0.3066
   40LEU    HB1  280   6.363  -2.685   2.719  0.2957  0.1904  0.5592
   40LEU    HB2  281   6.280  -2.531   2.680 -0.4486 -0.8992 -0.2244
   40LEU     CG  282   6.486  -2.515   2.710 -0.2430 -0.4874  0.3270
   40LEU     HG  283   6.511  -2.423   2.657  1.1442  0.1796  2.0083
   40LEU    CD1  284   6.456  -2.469   2.853 -0.3712  0.1166  0.1093
   40LEU   HD11  285   6.535  -2.405   2.890 -1.5914  1.4493  0.4978
   40LEU   HD12  286   6.369  -2.403   2.857 -1.0130 -0.7001  0.0185
   40LEU   HD13  287   6.431  -2.552   2.919 -0.2898 -0.4502 -0.5609
   40LEU    CD2  288   6.618  -2.592   2.715 -0.1639 -0.4913 -1.2979
   40LEU   HD21  289   6.705  -2.540   2.755 -0.3872 -1.6844  0.8886
   40LEU   HD22  290   6.609  -2.682   2.776  0.3906 -1.2395 -2.2932
   40LEU   HD23  291   6.649  -2.627   2.617  2.6095 -0.3621 -0.5424
   40LEU      C  292   6.242  -2.716   2.475  0.5707 -0.2082  0.0664
   40LEU      O  293   6.261  -2.837   2.478 -0.0065 -0.3031 -0.0812
   41TRP      N  294   6.126  -2.659   2.441  0.5732 -0.2129  0.0503
   41TRP      H  295   6.102  -2.566   2.471 -1.0225 -0.8418  0.8283
   41TRP     CA  296   6.018  -2.743   2.395  0.5486  0.1977 -0.6511
   41TRP     HA  297   5.990  -2.818   2.469  2.0959 -0.8297 -1.0467
   41TRP     CB  298   5.894  -2.656   2.378  0.0803 -0.3381 -0.0327
   41TRP    HB1  299   5.907  -2.570   2.313  0.7312 -1.0032 -0.8030
   41TRP    HB2  300   5.877  -2.603   2.472  1.9313 -1.8727  1.2183
   41TRP     CG  301   5.767  -2.724   2.337 -0.0126 -0.0554 -0.2211
   41TRP    CD1  302   5.670  -2.755   2.427  0.0870  0.7390  0.1684
   41TRP    HD1  303   5.673  -2.741   2.534 -2.1806 -0.0159  0.3649
   41TRP    NE1  304   5.569  -2.829   2.368  0.2488  0.6983 -0.0620
   41TRP    HE1  305   5.508  -2.886   2.424  0.1612  0.8934  0.0459
   41TRP    CE2  306   5.593  -2.832   2.232  0.0180  0.2053 -0.0925
   41TRP    CZ2  307   5.518  -2.893   2.131 -0.0531  0.5626 -0.2566
   41TRP    HZ2  308   5.431  -2.953   2.155  0.6887 -0.4224  0.0033
   41TRP    CH2  309   5.571  -2.892   2.001 -0.1929  0.5154 -0.3154
   41TRP    HH2  310   5.539  -2.951   1.917  0.0611 -1.4173  0.8726
   41TRP    CZ3  311   5.691  -2.824   1.975  0.2417 -0.4183 -0.7862
   41TRP    HZ3  312   5.728  -2.833   1.874  3.6738 -2.1995  0.4608
   41TRP    CE3  313   5.756  -2.748   2.073  0.1308 -0.8378 -0.3821
   41TRP    HE3  314   5.841  -2.691   2.041 -0.9935  0.6088 -0.8734
   41TRP    CD2  315   5.715  -2.765   2.207  0.0599  0.0573 -0.2868
   41TRP      C  316   6.050  -2.815   2.264  0.0523 -0.3768 -0.4612
   41TRP      O  317   6.017  -2.934   2.261 -0.1522 -0.3253 -0.3235
   42ILE      N  318   6.111  -2.748   2.166 -0.0018  0.0757 -0.1884
   42ILE      H  319   6.138  -2.652   2.177 -0.2314 -0.0680  2.1136
   42ILE     CA  320   6.154  -2.807   2.041  0.2427 -0.2185  0.0348
   42ILE     HA  321   6.073  -2.854   1.985  0.3427  0.7860 -0.9708
   42ILE     CB  322   6.206  -2.700   1.947  0.1106 -0.2068 -0.0247
   42ILE     HB  323   6.260  -2.627   2.008 -1.5170  1.2434 -0.2283
   42ILE    CG2  324   6.297  -2.756   1.838 -0.5277 -0.5337 -0.3892
   42ILE   HG21  325   6.330  -2.673   1.776 -0.7592  0.3492  0.6541
   42ILE   HG22  326   6.390  -2.799   1.873 -0.2446 -0.6763 -1.2964
   42ILE   HG23  327   6.255  -2.838   1.778 -0.5644 -0.9916  0.2564
   42ILE    CG1  328   6.084  -2.634   1.883  0.4635  0.0992 -0.3936
   42ILE   HG11  329   6.015  -2.591   1.956 -1.6112  2.1708 -3.3325
   42ILE   HG12  330   6.025  -2.709   1.831 -0.7952 -0.0761  1.2085
   42ILE     CD  331   6.098  -2.520   1.783  0.5280  0.3197 -0.1350
   42ILE    HD1  332   6.156  -2.551   1.696  0.3192 -0.0524 -0.1462
   42ILE    HD2  333   6.004  -2.477   1.749  0.4471 -1.3178 -2.2379
   42ILE    HD3  334   6.160  -2.444   1.830 -0.1077  1.5178 -1.1833
   42ILE      C  335   6.250  -2.920   2.078  0.1153 -0.2784  0.1834
   42ILE      O  336   6.238  -3.034   2.035 -0.4202 -0.4316  0.7177
   43LEU      N  337   6.350  -2.896   2.164  0.0350 -0.0275  0.2075
   43LEU      H  338   6.344  -2.807   2.211 -0.1240  0.2248 -0.2838
   43LEU     CA  339   6.453  -2.989   2.205  0.0031  0.0125  0.3774
   43LEU     HA  340   6.502  -3.037   2.120  1.6240  0.6366  0.9288
   43LEU     CB  341   6.552  -2.925   2.302  0.6619 -0.1873 -0.1591
   43LEU    HB1  342   6.611  -2.998   2.358  0.3973 -0.7919 -0.6563
   43LEU    HB2  343   6.497  -2.869   2.378  1.7493  0.9807 -0.2065
   43LEU     CG  344   6.642  -2.825   2.231 -0.0835  0.6352  0.0456
   43LEU     HG  345   6.579  -2.769   2.162 -0.6169 -0.3802 -0.3057
   43LEU    CD1  346   6.708  -2.733   2.333  0.2408  0.1871  0.2391
   43LEU   HD11  347   6.634  -2.685   2.397 -1.3949  1.3289 -2.3634
   43LEU   HD12  348   6.773  -2.788   2.402 -0.3923 -0.2921  0.4708
   43LEU   HD13  349   6.761  -2.657   2.276  1.3899 -0.9170 -0.2326
   43LEU    CD2  350   6.742  -2.895   2.140 -0.1216  0.3459  0.2250
   43LEU   HD21  351   6.806  -2.969   2.187  0.5937  0.6534 -0.2370
   43LEU   HD22  352   6.687  -2.946   2.061  0.2008  1.1125 -0.5137
   43LEU   HD23  353   6.806  -2.824   2.087  3.0472 -0.2955  2.8419
   43LEU      C  354   6.394  -3.112   2.273 -0.4473  0.0490  0.0579
   43LEU      O  355   6.445  -3.223   2.258 -0.0342  0.2015  0.3059
   44ASP      N  356   6.280  -3.096   2.341 -0.0070  0.2776  0.7577
   44ASP      H  357   6.238  -3.004   2.331  2.3977  1.2895 -1.0742
   44ASP     CA  358   6.200  -3.199   2.404 -0.3025 -0.0920 -0.2072
   44ASP     HA  359   6.267  -3.272   2.450 -0.0005 -0.3112 -0.9699
   44ASP     CB  360   6.118  -3.128   2.511 -0.3649  0.7957 -0.8385
   44ASP    HB1  361   6.052  -3.050   2.471 -0.8453  0.5888 -0.4515
   44ASP    HB2  362   6.189  -3.064   2.564 -0.9176  1.7485 -1.2065
   44ASP     CG  363   6.043  -3.223   2.602  0.5250  0.7099 -0.1793
   44ASP    OD1  364   5.918  -3.211   2.608  0.4681 -0.0285  0.3116
   44ASP    OD2  365   6.102  -3.310   2.669 -0.2122  0.0565 -0.3580
   44ASP      C  366   6.112  -3.273   2.304 -0.6937 -0.2219  0.2352
   44ASP      O  367   6.052  -3.375   2.340 -0.3514 -0.3886  0.3369
   45ARG      N  368   6.103  -3.230   2.179  0.2720  0.0221  0.2445
   45ARG      H  369   6.161  -3.151   2.153  0.2885  0.6681  2.1125
   45ARG     CA  370   6.000  -3.271   2.086  0.1277  1.1009 -0.0870
   45ARG     HA  371   5.942  -3.349   2.135 -1.4431  1.4748 -1.2565
   45ARG     CB  372   5.899  -3.159   2.059 -0.7292  0.4438  0.3137
   45ARG    HB1  373   5.952  -3.076   2.012  1.4173 -1.4881 -0.8941
   45ARG    HB2  374   5.863  -3.128   2.157  1.0151  1.1094  0.7955
   45ARG     CG  375   5.780  -3.203   1.974  0.1395 -0.7104 -0.3394
   45ARG    HG1  376   5.805  -3.217   1.869 -1.6481  0.9006 -1.0370
   45ARG    HG2  377   5.715  -3.116   1.965  1.8209  0.3207 -4.3320
   45ARG     CD  378   5.703  -3.314   2.046 -0.1431 -0.2107  0.1392
   45ARG    HD1  379   5.655  -3.268   2.132  2.9333 -3.0487  3.7492
   45ARG    HD2  380   5.766  -3.399   2.072  2.0913  1.4563  0.5177
   45ARG     NE  381   5.593  -3.350   1.957 -0.0370  0.8612 -0.4416
   45ARG     HE  382   5.499  -3.324   1.984 -1.0744 -0.7558 -2.2289
   45ARG     CZ  383   5.603  -3.416   1.841 -0.2548  0.5868 -0.3045
   45ARG    NH1  384   5.721  -3.465   1.802 -0.2580  0.0344  0.3762
   45ARG   HH11  385   5.803  -3.462   1.861  0.0074 -1.1838  0.1024
   45ARG   HH12  386   5.719  -3.538   1.732 -1.0658 -1.0359  1.4687
   45ARG    NH2  387   5.490  -3.447   1.775  0.0528 -0.4412 -0.3576
   45ARG   HH21  388   5.404  -3.425   1.823  0.1394  2.1048 -1.2192
   45ARG   HH22  389   5.487  -3.512   1.698  1.3984 -0.5880 -0.3216
   45ARG      C  390   6.059  -3.340   1.963 -0.2773  0.3651  0.1238
   45ARG      O  391   5.993  -3.420   1.897  0.1288  0.2117 -0.0978
   46LEU      N  392   6.187  -3.318   1.933 -0.1957 -0.5104 -0.1875
   46LEU      H  393   6.245  -3.259   1.991 -0.4126 -0.5478  0.0717
   46LEU     CA  394   6.260  -3.388   1.829  0.8427  0.3312 -0.0399
   46LEU     HA  395   6.194  -3.416   1.748  0.3003  1.5730 -0.0488
   46LEU     CB  396   6.365  -3.292   1.772  0.9713  0.1626 -0.0880
   46LEU    HB1  397   6.421  -3.347   1.697  0.6910 -1.4848  0.8631
   46LEU    HB2  398   6.434  -3.268   1.853  1.8249  3.5529 -1.6791
   46LEU     CG  399   6.316  -3.164   1.705  0.6685  0.0546 -0.0740
   46LEU     HG  400   6.245  -3.102   1.760  0.2833 -0.7853  0.3951
   46LEU    CD1  401   6.431  -3.073   1.665  0.3171  0.1934 -0.7844
   46LEU   HD11  402   6.482  -3.041   1.756 -0.3539 -0.3353 -0.2072
   46LEU   HD12  403   6.501  -3.135   1.609  3.0062 -0.5477  3.0057
   46LEU   HD13  404   6.403  -2.977   1.620 -2.9773  0.0319  0.6588
   46LEU    CD2  405   6.244  -3.198   1.575  0.3102 -0.5301  0.2709
   46LEU   HD21  406   6.217  -3.107   1.522  0.7111  0.5822  1.9158
   46LEU   HD22  407   6.304  -3.262   1.510  0.6507 -1.3672  1.3847
   46LEU   HD23  408   6.147  -3.243   1.598 -0.9191  2.1751  0.7930
   46LEU      C  409   6.336  -3.511   1.876  0.3295  0.1120  0.2289
   46LEU      O  410   6.422  -3.498   1.963  0.9268  0.1347 -0.3544
   46NME      N  411   6.315  -3.632   1.823 -0.5380  0.3615 -0.0034
   46NME      H  412   6.367  -3.710   1.859  0.7785  0.4001 -1.7271
   46NME    CH3  413   6.210  -3.662   1.728 -0.1135 -0.6301 -0.1644
   46NME   HH31  414   6.223  -3.609   1.633 -1.3426 -2.3356 -1.3603
   46NME   HH32  415   6.207  -3.770   1.714  1.9118 -0.4783 -2.5728
   46NME   HH33  416   6.109  -3.631   1.755  0.1967  0.9038 -0.6757
  121ACE    CH3  417   6.070   0.285   2.820 -0.0908 -0.0446 -0.0866
  121ACE   HH31  418   6.144   0.205   2.816  1.6420  1.5292 -1.0461
  121ACE   HH32  419   6.055   0.326   2.720  0.1256 -0.9560 -0.5060
  121ACE   HH33  420   6.109   0.362   2.886  1.0996  0.1900 -1.0321
  121ACE      C  421   5.944   0.235   2.891  0.2256 -0.1988  0.3693
  121ACE      O  422   5.940   0.217   3.013  0.2935 -0.0518  0.3951
  122SER      N  423   5.842   0.209   2.809  0.3333  0.0786  0.1449
  122SER      H  424   5.859   0.216   2.710 -1.0241  0.1439 -0.0921
  122SER     CA  425   5.718   0.151   2.856  0.1706  0.0822 -0.2756
  122SER     HA  426   5.730   0.086   2.943 -2.0823 -1.7458 -1.2172
  122SER     CB  427   5.615   0.260   2.885  0.2837  0.2180 -0.3836
  122SER    HB1  428   5.521   0.211   2.909  0.1772  1.1514  1.2782
  122SER    HB2  429   5.597   0.313   2.791  0.1314 -1.5636 -1.3956
  122SER     OG  430   5.647   0.340   2.997 -0.1447 -0.3792  0.1743
  122SER     HG  431   5.625   0.285   3.072  3.3211 -0.5471  1.2695
  122SER      C  432   5.651   0.053   2.762  0.4275 -0.3738  0.0106
  122SER      O  433   5.658   0.074   2.641 -0.1302  0.0262  0.0415
  123SER      N  434   5.575  -0.044   2.814 -0.3724  0.4291  0.3695
  123SER      H  435   5.570  -0.045   2.914 -2.7525  2.6084  0.3797
  123SER     CA  436   5.481  -0.123   2.737  0.0970 -0.1005  0.3357
  123SER     HA  437   5.478  -0.092   2.632 -1.3634 -0.0889  0.3644
  123SER     CB  438   5.533  -0.267   2.737 -0.1916 -0.2104 -0.1948
  123SER    HB1  439   5.467  -0.326   2.675 -2.0252  1.0308  0.4863
  123SER    HB2  440   5.532  -0.307   2.838  3.0434 -1.5590 -0.5871
  123SER     OG  441   5.666  -0.262   2.689 -0.1710  0.5216 -0.0741
  123SER     HG  442   5.653  -0.260   2.594 -1.0048  0.8735  0.0299
  123SER      C  443   5.339  -0.126   2.790 -0.1785  0.3194 -0.3594
  123SER      O  444   5.308  -0.079   2.899  0.6123 -0.3708  0.1762
  124ASP      N  445   5.248  -0.183   2.711  0.1738  0.0701 -0.5877
  124ASP      H  446   5.279  -0.217   2.621 -0.7432  0.0135 -0.8965
  124ASP     CA  447   5.110  -0.204   2.749  0.4490  0.4262  0.6663
  124ASP     HA  448   5.070  -0.104   2.770  1.4892  0.9530  0.2107
  124ASP     CB  449   5.035  -0.271   2.634 -0.2190  0.8770  0.8288
  124ASP    HB1  450   5.055  -0.377   2.617  0.7876  1.5433 -3.4198
  124ASP    HB2  451   5.071  -0.221   2.544  1.3017 -1.2169  0.1943
  124ASP     CG  452   4.884  -0.258   2.648 -0.3782  0.0922 -0.0195
  124ASP    OD1  453   4.820  -0.157   2.610 -0.3815 -0.0961 -0.5168
  124ASP    OD2  454   4.829  -0.340   2.725  0.1306 -0.4240 -0.2058
  124ASP      C  455   5.095  -0.281   2.879  0.3536 -0.2629  0.2506
  124ASP      O  456   5.162  -0.381   2.905  0.3559 -0.1679  0.6174
  125PRO      N  457   5.001  -0.241   2.965  0.0895  0.0824 -0.1928
  125PRO     CD  458   4.934  -0.113   2.969 -0.6740 -0.2986 -0.3590
  125PRO    HD1  459   4.853  -0.099   2.898  0.1895 -0.7875 -1.4530
  125PRO    HD2  460   4.998  -0.026   2.948 -2.7602  1.4213  0.0609
  125PRO     CG  461   4.885  -0.104   3.114 -0.6036  0.1529 -0.3598
  125PRO    HG1  462   4.802  -0.035   3.130  0.1933  0.9298  0.5783
  125PRO    HG2  463   4.975  -0.082   3.171  0.3732  1.8162 -2.3899
  125PRO     CB  464   4.840  -0.248   3.140  0.5914 -0.3057 -0.7821
  125PRO    HB1  465   4.749  -0.264   3.083  0.4625 -0.3374 -0.5664
  125PRO    HB2  466   4.824  -0.263   3.246 -2.3936  1.3467 -0.8837
  125PRO     CA  467   4.957  -0.323   3.076  0.5523 -0.6024 -0.5051
  125PRO     HA  468   5.038  -0.326   3.149 -1.4857 -1.0894  1.8806
  125PRO      C  469   4.921  -0.469   3.056  0.0815 -0.4698 -0.6315
  125PRO      O  470   4.952  -0.553   3.140 -0.0748  0.4697  0.3819
  126LEU      N  471   4.854  -0.508   2.947 -0.1753 -0.3320 -0.5259
  126LEU      H  472   4.816  -0.448   2.876 -1.9271  0.3311  0.8992
  126LEU     CA  473   4.835  -0.649   2.918  0.1840 -0.3847 -0.5121
  126LEU     HA  474   4.793  -0.693   3.009 -1.3606 -0.6167 -1.3162
  126LEU     CB  475   4.720  -0.664   2.819  0.1643  0.4312 -0.6181
  126LEU    HB1  476   4.751  -0.626   2.722  1.1732 -1.3946 -1.0616
  126LEU    HB2  477   4.639  -0.601   2.854 -0.1343 -0.4622  0.3556
  126LEU     CG  478   4.667  -0.804   2.790  0.0729  0.3141  0.1067
  126LEU     HG  479   4.742  -0.877   2.758  0.6240  1.3458 -1.0142
  126LEU    CD1  480   4.592  -0.851   2.915 -0.6776  0.0374 -0.4448
  126LEU   HD11  481   4.538  -0.765   2.956  2.6897  1.9295  0.3652
  126LEU   HD12  482   4.529  -0.937   2.890 -2.0475  0.5495  1.0670
  126LEU   HD13  483   4.663  -0.879   2.993  0.3242  4.3297  0.4649
  126LEU    CD2  484   4.565  -0.808   2.677 -0.0291  0.1579  0.2031
  126LEU   HD21  485   4.533  -0.905   2.640 -1.2172  0.9412 -0.9152
  126LEU   HD22  486   4.474  -0.759   2.711 -0.5351  0.2978 -1.2893
  126LEU   HD23  487   4.602  -0.746   2.595  0.5921 -2.0815 -1.2865
  126LEU      C  488   4.961  -0.724   2.876  0.4900  0.0339 -0.3463
  126LEU      O  489   4.982  -0.842   2.899  0.4915  0.1327  0.1526
  127VAL      N  490   5.052  -0.647   2.816  0.3517  0.1098 -0.4619
  127VAL      H  491   5.017  -0.552   2.807 -2.2841 -0.5702  1.5631
  127VAL     CA  492   5.181  -0.694   2.769  0.3494 -0.2454 -0.1217
  127VAL     HA  493   5.165  -0.792   2.724  0.4695 -0.0226 -0.6677
  127VAL     CB  494   5.237  -0.596   2.666  0.1707 -0.1287 -0.1082
  127VAL     HB  495   5.222  -0.494   2.703  0.5465  0.2542 -0.9807
  127VAL    CG1  496   5.387  -0.604   2.638  0.2550  0.4203  0.1717
  127VAL   HG11  497   5.409  -0.710   2.629 -1.2938 -0.1863  2.5517
  127VAL   HG12  498   5.410  -0.557   2.543 -0.7583  0.3947 -0.0969
  127VAL   HG13  499   5.448  -0.570   2.722  0.8684  0.8615 -0.4416
  127VAL    CG2  500   5.159  -0.600   2.535  0.0321  0.8593 -0.0621
  127VAL   HG21  501   5.163  -0.506   2.478 -2.3180  1.1936  0.2215
  127VAL   HG22  502   5.197  -0.685   2.479 -4.1288 -0.6356 -0.9838
  127VAL   HG23  503   5.053  -0.615   2.552  0.2455  0.8464  1.3172
  127VAL      C  504   5.265  -0.714   2.894  0.4114  0.7709  0.0110
  127VAL      O  505   5.339  -0.813   2.898 -0.3849  0.1592 -0.1852
  128VAL      N  506   5.256  -0.637   3.002  0.0083  0.2826  0.3276
  128VAL      H  507   5.184  -0.566   2.992 -1.0895 -0.8485 -0.1011
  128VAL     CA  508   5.315  -0.670   3.130  0.1418 -0.0286  0.1851
  128VAL     HA  509   5.419  -0.701   3.118 -0.1236 -0.5843 -0.7799
  128VAL     CB  510   5.313  -0.546   3.218 -0.3646  0.0976 -0.0017
  128VAL     HB  511   5.209  -0.514   3.212 -0.5302 -0.6184 -1.0597
  128VAL    CG1  512   5.342  -0.559   3.368 -0.4245  0.3966  0.0372
  128VAL   HG11  513   5.309  -0.474   3.427  2.1369  1.2795  0.3190
  128VAL   HG12  514   5.292  -0.643   3.415  2.4750 -1.6051 -0.1827
  128VAL   HG13  515   5.447  -0.563   3.397 -0.9212 -1.9748  1.7677
  128VAL    CG2  516   5.404  -0.437   3.163 -0.0333 -0.2161 -0.0712
  128VAL   HG21  517   5.355  -0.382   3.084 -2.3130 -0.0863  1.3455
  128VAL   HG22  518   5.440  -0.373   3.244  1.3119 -2.1048  0.9128
  128VAL   HG23  519   5.489  -0.489   3.120 -1.0725 -3.2334  1.2653
  128VAL      C  520   5.249  -0.783   3.208 -0.0139 -0.1235 -0.0843
  128VAL      O  521   5.318  -0.875   3.251  0.0045  0.0259  0.2025
  129ALA      N  522   5.116  -0.790   3.218 -0.0040  0.4657  0.5445
  129ALA      H  523   5.055  -0.713   3.193  0.0923 -0.0143 -1.3316
  129ALA     CA  524   5.044  -0.906   3.267  0.0542  0.0705 -0.2827
  129ALA     HA  525   5.063  -0.901   3.375 -1.7733  0.1451  0.0641
  129ALA     CB  526   4.892  -0.896   3.254  0.0115  0.1775  0.2672
  129ALA    HB1  527   4.861  -0.824   3.329  0.6211  1.4343 -0.6380
  129ALA    HB2  528   4.856  -0.860   3.158  2.2675  2.0288  0.0101
  129ALA    HB3  529   4.849  -0.991   3.283 -0.4240 -0.3145 -1.8283
  129ALA      C  530   5.085  -1.039   3.206 -0.3236 -0.0095 -0.3640
  129ALA      O  531   5.124  -1.133   3.276  0.3056  0.7419  0.3078
  130ALA      N  532   5.108  -1.031   3.075  0.5941 -0.0745 -0.2170
  130ALA      H  533   5.091  -0.939   3.035  1.4960  0.7017  1.0817
  130ALA     CA  534   5.151  -1.143   2.994  0.4638 -0.4631  0.2478
  130ALA     HA  535   5.097  -1.233   3.022 -1.9836  0.6714 -0.6072
  130ALA     CB  536   5.117  -1.110   2.849 -0.2022  0.2826  0.5694
  130ALA    HB1  537   5.137  -1.195   2.784  0.6771  1.1871 -0.3816
  130ALA    HB2  538   5.008  -1.104   2.840 -0.1879  1.2665  0.8564
  130ALA    HB3  539   5.158  -1.014   2.816 -0.5615  1.5828  3.5211
  130ALA      C  540   5.298  -1.177   3.013  0.6870 -0.0539 -0.6844
  130ALA      O  541   5.334  -1.295   3.015  0.3776 -0.1493  0.5437
  131SER      N  542   5.382  -1.079   3.045 -0.1504  0.4518  0.0002
  131SER      H  543   5.341  -0.987   3.058  0.1911  0.6771 -0.4567
  131SER     CA  544   5.521  -1.101   3.079 -0.1898  0.2537  0.0271
  131SER     HA  545   5.577  -1.159   3.005  0.0360  0.8632 -0.2831
  131SER     CB  546   5.594  -0.970   3.103 -0.2647  0.2934  0.0407
  131SER    HB1  547   5.699  -0.990   3.128 -0.2102 -1.7552 -1.5764
  131SER    HB2  548   5.555  -0.900   3.177 -1.8178 -0.0477 -0.4188
  131SER     OG  549   5.599  -0.900   2.981 -0.5788 -0.3336 -0.3331
  131SER     HG  550   5.548  -0.819   2.993  0.1577 -0.0103  0.7782
  131SER      C  551   5.537  -1.175   3.211  0.0291  0.4420  0.1062
  131SER      O  552   5.613  -1.271   3.218  0.1928  0.5830  0.2729
  132ILE      N  553   5.453  -1.147   3.311  0.1474 -0.2073  0.3891
  132ILE      H  554   5.386  -1.073   3.298  0.0328 -0.2513  0.7098
  132ILE     CA  555   5.458  -1.215   3.439  0.4414 -0.1226  0.4241
  132ILE     HA  556   5.562  -1.223   3.469  0.2932  0.0788  1.0204
  132ILE     CB  557   5.368  -1.138   3.537  0.2187 -0.1261  0.2228
  132ILE     HB  558   5.276  -1.121   3.481  1.4657 -0.3655 -2.0110
  132ILE    CG2  559   5.354  -1.214   3.668  0.9089  0.3513  0.5792
  132ILE   HG21  560   5.297  -1.154   3.739  1.1377 -1.0010  1.9652
  132ILE   HG22  561   5.289  -1.299   3.647  1.6130 -0.6388  2.1704
  132ILE   HG23  562   5.453  -1.244   3.702  0.6283 -0.0954  1.0207
  132ILE    CG1  563   5.428  -0.999   3.554  0.8206 -0.4183  0.5514
  132ILE   HG11  564   5.430  -0.953   3.455 -2.8892  0.6822  0.7959
  132ILE   HG12  565   5.527  -1.007   3.597  2.0145 -0.6665 -2.0796
  132ILE     CD  566   5.342  -0.903   3.637  0.3802  0.6349 -1.0719
  132ILE    HD1  567   5.380  -0.803   3.618  1.5853  1.0282  2.6422
  132ILE    HD2  568   5.236  -0.907   3.612 -0.7002  1.1833  2.7716
  132ILE    HD3  569   5.354  -0.928   3.742  3.4402  1.5916 -1.1023
  132ILE      C  570   5.409  -1.358   3.424  0.2226  0.0437 -0.4859
  132ILE      O  571   5.469  -1.452   3.476  0.0664  0.3773  0.3146
  133ILE      N  572   5.300  -1.382   3.350 -0.1118 -0.1195  0.0468
  133ILE      H  573   5.250  -1.305   3.307 -0.9329 -0.7137 -0.0700
  133ILE     CA  574   5.239  -1.510   3.321 -0.0660 -0.2042  0.3226
  133ILE     HA  575   5.224  -1.564   3.414 -2.1263 -0.4780 -0.1190
  133ILE     CB  576   5.100  -1.484   3.264 -0.0687 -0.4028  0.2400
  133ILE     HB  577   5.118  -1.418   3.180 -2.9506  0.2684  0.0225
  133ILE    CG2  578   5.028  -1.605   3.204 -0.1461 -0.0463 -0.3860
  133ILE   HG21  579   4.992  -1.675   3.280  0.1506 -0.8368 -0.9619
  133ILE   HG22  580   4.947  -1.562   3.144 -1.0777  0.0896  0.9137
  133ILE   HG23  581   5.085  -1.651   3.124 -0.5476  0.7007 -1.1187
  133ILE    CG1  582   5.004  -1.418   3.364 -0.2116 -0.3346  0.0588
  133ILE   HG11  583   5.062  -1.337   3.406  0.4492 -1.6315  1.7580
  133ILE   HG12  584   4.990  -1.497   3.438  0.2539  0.1170  0.6383
  133ILE     CD  585   4.865  -1.379   3.314 -0.2314 -0.2472  0.1845
  133ILE    HD1  586   4.877  -1.323   3.222  0.2088 -1.5534 -0.5761
  133ILE    HD2  587   4.810  -1.471   3.295 -0.4127  0.2362 -1.7231
  133ILE    HD3  588   4.813  -1.327   3.395 -0.8279 -1.2122  0.4478
  133ILE      C  589   5.323  -1.602   3.234 -0.3619  0.0857 -0.2840
  133ILE      O  590   5.334  -1.721   3.266 -0.2036  0.1114 -0.2399
  134GLY      N  591   5.394  -1.552   3.133  0.6811  0.1031  0.4368
  134GLY      H  592   5.392  -1.455   3.104  0.5264 -0.3402 -1.0802
  134GLY     CA  593   5.473  -1.640   3.050 -0.1785 -0.5413  0.2896
  134GLY    HA1  594   5.495  -1.579   2.963  1.0559 -1.5331 -0.1224
  134GLY    HA2  595   5.427  -1.730   3.009  0.1188 -0.7552  0.4218
  134GLY      C  596   5.605  -1.675   3.118 -0.2346 -0.4580  0.4422
  134GLY      O  597   5.654  -1.786   3.101  0.7918 -0.0351  0.5749
  135ILE      N  598   5.666  -1.589   3.199  0.0520  0.1396 -0.3866
  135ILE      H  599   5.621  -1.501   3.219  0.8057 -0.0203  2.4949
  135ILE     CA  600   5.774  -1.625   3.289  0.0014  0.5369 -0.1598
  135ILE     HA  601   5.846  -1.674   3.223  2.6166  0.4581  2.5757
  135ILE     CB  602   5.832  -1.503   3.359 -0.0859  0.2017  0.5017
  135ILE     HB  603   5.753  -1.446   3.409 -0.8664  0.1987 -0.6906
  135ILE    CG2  604   5.941  -1.550   3.455  0.3943 -0.0244 -0.1459
  135ILE   HG21  605   5.991  -1.459   3.488  2.4189  0.4679 -4.0564
  135ILE   HG22  606   5.895  -1.600   3.541  0.4217 -0.7069 -0.5158
  135ILE   HG23  607   6.008  -1.615   3.399 -0.7576 -1.1180 -0.3184
  135ILE    CG1  608   5.890  -1.409   3.254  0.6873 -0.3317  0.4406
  135ILE   HG11  609   5.807  -1.386   3.188  0.1363  4.1345  2.3243
  135ILE   HG12  610   5.965  -1.466   3.200 -0.3188 -1.9750  0.6928
  135ILE     CD  611   5.953  -1.278   3.300  0.5653 -0.1140 -0.0097
  135ILE    HD1  612   6.045  -1.296   3.355 -0.0860 -1.2419  0.7355
  135ILE    HD2  613   5.988  -1.209   3.223  2.0106  1.7515  2.1816
  135ILE    HD3  614   5.878  -1.229   3.361  0.2981  0.2637 -0.6329
  135ILE      C  615   5.737  -1.734   3.389 -0.1851 -0.3083 -1.1303
  135ILE      O  616   5.817  -1.824   3.410 -0.6616 -0.4609  0.0892
  136LEU      N  617   5.613  -1.726   3.439  0.2474  0.1319 -0.1188
  136LEU      H  618   5.551  -1.647   3.430 -0.0267 -0.0807 -0.1103
  136LEU     CA  619   5.567  -1.835   3.523 -0.5834  0.4815 -0.1144
  136LEU     HA  620   5.646  -1.839   3.597 -0.0129  0.9997 -0.6777
  136LEU     CB  621   5.442  -1.794   3.601 -0.4613  0.0416  0.3183
  136LEU    HB1  622   5.366  -1.770   3.526 -0.7979  0.4076  0.7725
  136LEU    HB2  623   5.457  -1.700   3.654  2.5338  1.0222 -1.9306
  136LEU     CG  624   5.401  -1.903   3.699 -0.4391 -0.4216 -0.1853
  136LEU     HG  625   5.371  -1.995   3.648 -1.1775  0.2237 -0.9529
  136LEU    CD1  626   5.499  -1.924   3.814 -0.4743 -0.0325 -0.0848
  136LEU   HD11  627   5.509  -1.834   3.874 -1.9029  0.0155  0.1206
  136LEU   HD12  628   5.474  -2.006   3.881  0.3087  0.2141  0.5257
  136LEU   HD13  629   5.598  -1.951   3.779 -0.6784 -0.9482  0.0359
  136LEU    CD2  630   5.273  -1.840   3.753 -0.4079 -0.4098 -0.1266
  136LEU   HD21  631   5.238  -1.896   3.839 -0.8469  1.3648  0.9047
  136LEU   HD22  632   5.279  -1.743   3.803 -1.0001 -1.4036  1.9937
  136LEU   HD23  633   5.205  -1.844   3.668  1.6384 -1.5370 -1.8296
  136LEU      C  634   5.554  -1.966   3.447 -0.1007  0.4955 -0.2270
  136LEU      O  635   5.562  -2.071   3.509  0.4921  0.4635 -0.3519
  137HIS      N  636   5.525  -1.962   3.316 -0.0545  0.4185 -0.2397
  137HIS      H  637   5.497  -1.876   3.271  1.1831  0.0865 -1.7392
  137HIS     CA  638   5.504  -2.078   3.233  0.5195  0.3753 -0.3241
  137HIS     HA  639   5.447  -2.149   3.292  1.5746 -1.8649 -1.8197
  137HIS     CB  640   5.419  -2.035   3.114  0.1738  0.0733 -0.1878
  137HIS    HB1  641   5.480  -1.972   3.049  0.5522  0.9924  1.0216
  137HIS    HB2  642   5.343  -1.965   3.148 -0.6189 -0.1851 -1.3717
  137HIS     CG  643   5.362  -2.146   3.030  0.2885 -0.2310  0.1330
  137HIS    ND1  644   5.315  -2.133   2.899 -0.0251 -0.2089  0.2459
  137HIS    CE1  645   5.267  -2.252   2.863 -0.4655  0.1486 -0.3677
  137HIS    HE1  646   5.218  -2.276   2.770 -0.6626  2.6981 -1.0128
  137HIS    NE2  647   5.287  -2.341   2.961  0.2488  0.5620 -0.1311
  137HIS    HE2  648   5.263  -2.439   2.954  0.8522  0.4400 -0.5901
  137HIS    CD2  649   5.347  -2.277   3.068 -0.1828 -0.0721  0.5000
  137HIS    HD2  650   5.377  -2.313   3.165 -1.3710  2.0813  1.7437
  137HIS      C  651   5.635  -2.151   3.202  0.3933  0.1178 -0.2503
  137HIS      O  652   5.631  -2.270   3.174  0.2096 -0.0681  0.5334
  138LEU      N  653   5.755  -2.097   3.224  0.4079 -0.1243  0.2896
  138LEU      H  654   5.753  -1.998   3.246 -0.4311  0.2617 -1.3567
  138LEU     CA  655   5.881  -2.166   3.204  0.5567  0.1524  0.2677
  138LEU     HA  656   5.870  -2.224   3.113 -0.8036  0.4243  0.2363
  138LEU     CB  657   6.007  -2.087   3.168  0.4393  0.1787 -0.0817
  138LEU    HB1  658   6.033  -2.025   3.253 -1.9927  0.6597  0.3820
  138LEU    HB2  659   5.985  -2.019   3.086 -0.3735  1.7934  1.4260
  138LEU     CG  660   6.129  -2.176   3.149  0.1522 -0.2848  0.2256
  138LEU     HG  661   6.152  -2.221   3.246  2.4779  0.9949  0.3565
  138LEU    CD1  662   6.135  -2.278   3.035  0.8928  0.1858 -0.1623
  138LEU   HD11  663   6.219  -2.345   3.051  0.0856 -0.9866 -0.6975
  138LEU   HD12  664   6.037  -2.323   3.047  0.0596  1.7943 -0.5745
  138LEU   HD13  665   6.129  -2.223   2.940  0.9273 -0.6150 -0.6331
  138LEU    CD2  666   6.251  -2.090   3.117 -0.3121  0.3620  0.1881
  138LEU   HD21  667   6.338  -2.155   3.117  0.2361  1.0247  2.1030
  138LEU   HD22  668   6.243  -2.043   3.018  0.4264  1.3907  0.6030
  138LEU   HD23  669   6.273  -2.011   3.188  0.4857 -0.7015  1.1611
  138LEU      C  670   5.895  -2.254   3.327 -0.1988  0.0218  0.2642
  138LEU      O  671   5.907  -2.376   3.316 -0.0465  0.0366  0.2618
  139ILE      N  672   5.878  -2.198   3.447  0.3480  0.5618  0.0928
  139ILE      H  673   5.853  -2.101   3.453 -1.6815  0.0221  1.3269
  139ILE     CA  674   5.891  -2.266   3.575  0.0785 -0.0466 -0.2001
  139ILE     HA  675   5.992  -2.306   3.583  0.3141  0.1108 -1.9702
  139ILE     CB  676   5.866  -2.155   3.676 -0.2415 -0.4462  0.1660
  139ILE     HB  677   5.771  -2.109   3.648  0.4645  1.2304  0.3725
  139ILE    CG2  678   5.841  -2.214   3.814 -0.1042  0.0862  0.4219
  139ILE   HG21  679   5.742  -2.257   3.823 -0.5357  1.0992  0.5784
  139ILE   HG22  680   5.924  -2.279   3.842 -0.6097 -0.6557  0.2094
  139ILE   HG23  681   5.839  -2.136   3.890  0.5829 -0.6405  1.2121
  139ILE    CG1  682   5.974  -2.047   3.682 -0.2487 -0.4212 -0.1481
  139ILE   HG11  683   6.007  -2.024   3.580 -0.8206 -2.1540 -0.7636
  139ILE   HG12  684   6.067  -2.088   3.720  1.1214  1.3798 -1.3652
  139ILE     CD  685   5.935  -1.921   3.759 -0.2222 -0.3670 -0.2237
  139ILE    HD1  686   6.015  -1.848   3.759  0.1879 -0.7469  2.0263
  139ILE    HD2  687   5.852  -1.873   3.707 -0.8959  2.3072  3.0073
  139ILE    HD3  688   5.916  -1.941   3.864 -0.3918  0.3739 -0.1099
  139ILE      C  689   5.799  -2.388   3.578 -0.0561  0.0599  0.0109
  139ILE      O  690   5.846  -2.499   3.603  0.4771  0.2374 -0.1851
  140LEU      N  691   5.670  -2.371   3.551 -0.1186 -0.2465  0.1173
  140LEU      H  692   5.637  -2.278   3.530 -0.5072 -0.8410 -2.1919
  140LEU     CA  693   5.571  -2.477   3.550 -0.2825 -0.0915 -0.1093
  140LEU     HA  694   5.571  -2.523   3.649  0.3927 -0.0728 -0.0996
  140LEU     CB  695   5.437  -2.405   3.535 -0.2835 -0.2040 -0.6309
  140LEU    HB1  696   5.364  -2.484   3.516 -1.7885  1.3004 -1.3862
  140LEU    HB2  697   5.446  -2.342   3.446 -1.8798 -0.7351 -1.2078
  140LEU     CG  698   5.397  -2.318   3.653  0.1653 -0.2089 -0.4737
  140LEU     HG  699   5.474  -2.243   3.669 -0.7053  0.5691  0.1649
  140LEU    CD1  700   5.268  -2.242   3.624 -0.0232 -0.3259  0.0496
  140LEU   HD11  701   5.239  -2.177   3.707  1.8902  1.1520 -0.3849
  140LEU   HD12  702   5.275  -2.179   3.536 -0.0712 -1.3765 -0.7237
  140LEU   HD13  703   5.185  -2.311   3.605 -1.0501  1.2259 -1.3995
  140LEU    CD2  704   5.367  -2.404   3.776  0.0361  0.4528 -0.0376
  140LEU   HD21  705   5.330  -2.335   3.852 -0.9081  0.4496 -0.4788
  140LEU   HD22  706   5.287  -2.472   3.748 -0.8385  1.4548 -0.0482
  140LEU   HD23  707   5.453  -2.464   3.805  0.2971  0.2345 -1.2003
  140LEU      C  708   5.601  -2.584   3.447 -0.5631 -0.0971 -0.1855
  140LEU      O  709   5.583  -2.698   3.489 -0.7138  0.1473  0.4213
  141TRP      N  710   5.647  -2.550   3.326  0.2175 -0.2739  0.0616
  141TRP      H  711   5.649  -2.452   3.303 -0.7896 -0.3147 -0.2293
  141TRP     CA  712   5.708  -2.647   3.237  0.4421  0.0691 -0.1615
  141TRP     HA  713   5.628  -2.722   3.231  0.0978  0.0595  2.8607
  141TRP     CB  714   5.721  -2.587   3.097  0.0567  0.0094 -0.2253
  141TRP    HB1  715   5.804  -2.517   3.097  0.8120 -0.7848  2.0774
  141TRP    HB2  716   5.632  -2.530   3.068  0.0356  0.2492  0.2967
  141TRP     CG  717   5.746  -2.695   2.997 -0.0193 -0.3065  0.0915
  141TRP    CD1  718   5.662  -2.780   2.934 -0.2154  0.0752 -0.1661
  141TRP    HD1  719   5.556  -2.790   2.953 -0.1624 -1.7614 -0.6366
  141TRP    NE1  720   5.726  -2.844   2.830 -0.0699 -0.0069 -0.0263
  141TRP    HE1  721   5.674  -2.893   2.760 -1.7004  0.5582  0.7348
  141TRP    CE2  722   5.862  -2.821   2.830  0.0004 -0.4161  0.2853
  141TRP    CZ2  723   5.973  -2.863   2.756 -0.0574 -0.0728  0.0037
  141TRP    HZ2  724   5.974  -2.944   2.684  4.5121 -1.0576  0.8600
  141TRP    CH2  725   6.101  -2.815   2.785 -0.2169  0.5822 -0.3488
  141TRP    HH2  726   6.182  -2.841   2.718  1.6862  1.8572  1.3277
  141TRP    CZ3  727   6.114  -2.723   2.890 -0.5627  0.6427 -0.3574
  141TRP    HZ3  728   6.212  -2.680   2.903 -0.8594  0.5697  2.6480
  141TRP    CE3  729   6.004  -2.680   2.964 -0.1901 -0.0487  0.6281
  141TRP    HE3  730   6.010  -2.603   3.040  0.6704  0.4303  0.0999
  141TRP    CD2  731   5.874  -2.725   2.933 -0.0491  0.0459 -0.1379
  141TRP      C  732   5.832  -2.721   3.284  0.5300  0.0723 -0.3869
  141TRP      O  733   5.846  -2.843   3.274 -0.6386 -0.1381  0.3390
  142ILE      N  734   5.933  -2.652   3.340  0.1400  0.5060 -0.2090
  142ILE      H  735   5.925  -2.552   3.342  0.7107  0.6556 -2.4810
  142ILE     CA  736   6.042  -2.721   3.406 -0.3762  0.3441  0.4831
  142ILE     HA  737   6.079  -2.788   3.328 -0.4131  1.8715 -0.9061
  142ILE     CB  738   6.150  -2.621   3.446 -0.2929  0.3327  0.2926
  142ILE     HB  739   6.096  -2.552   3.511  1.4065  2.3247 -0.3267
  142ILE    CG2  740   6.259  -2.684   3.532 -0.4233  0.1800  0.3463
  142ILE   HG21  741   6.347  -2.626   3.559 -2.3558  2.8227  1.4346
  142ILE   HG22  742   6.222  -2.705   3.633  1.6501  1.3858  1.4366
  142ILE   HG23  743   6.290  -2.775   3.481  0.4771  0.4291  0.4362
  142ILE    CG1  744   6.207  -2.545   3.327 -0.0865 -0.1058  0.1073
  142ILE   HG11  745   6.121  -2.510   3.270 -0.1517  0.9302  0.8061
  142ILE   HG12  746   6.273  -2.610   3.271  0.8869  0.3738  0.6650
  142ILE     CD  747   6.277  -2.419   3.380  0.6239 -0.5362  0.2047
  142ILE    HD1  748   6.212  -2.361   3.445  3.9762  0.7542  2.6053
  142ILE    HD2  749   6.353  -2.459   3.446 -1.9054  0.1717  3.8157
  142ILE    HD3  750   6.330  -2.358   3.307  0.3935  1.5067  1.6598
  142ILE      C  751   6.007  -2.809   3.525  0.3839 -0.2018  0.3048
  142ILE      O  752   6.062  -2.918   3.544  0.2553 -0.3926 -0.3982
  143LEU      N  753   5.910  -2.767   3.606 -0.1692 -0.6163 -0.1290
  143LEU      H  754   5.860  -2.681   3.587 -0.6996 -0.0297  3.2418
  143LEU     CA  755   5.858  -2.855   3.709  0.3811 -0.2684  0.4530
  143LEU     HA  756   5.934  -2.906   3.768  0.1025 -1.0958  0.1106
  143LEU     CB  757   5.764  -2.782   3.805 -0.0775 -0.1531 -0.0815
  143LEU    HB1  758   5.706  -2.850   3.867  1.0732  0.4191  1.6841
  143LEU    HB2  759   5.695  -2.727   3.741  0.2450 -2.0536 -2.2159
  143LEU     CG  760   5.831  -2.680   3.895  0.0754 -0.3902  0.0745
  143LEU     HG  761   5.901  -2.618   3.839  0.4461 -0.6619  0.2333
  143LEU    CD1  762   5.727  -2.600   3.972  0.2913 -0.1263  0.0960
  143LEU   HD11  763   5.766  -2.520   4.035 -2.1725 -0.2089  1.8908
  143LEU   HD12  764   5.661  -2.546   3.904 -0.9022  0.6409  1.7635
  143LEU   HD13  765   5.675  -2.671   4.037  0.1813 -1.7353 -1.6713
  143LEU    CD2  766   5.907  -2.749   4.008  0.6360  0.6111  0.3312
  143LEU   HD21  767   5.994  -2.795   3.961  1.1194 -0.2853  2.0255
  143LEU   HD22  768   5.950  -2.676   4.076 -0.2168 -0.0897  1.6578
  143LEU   HD23  769   5.846  -2.818   4.066  0.6527  0.1354 -0.2029
  143LEU      C  770   5.773  -2.967   3.652  0.4191  0.1349 -0.4152
  143LEU      O  771   5.750  -3.064   3.723 -0.2408  0.2267 -0.5017
  144ASP      N  772   5.712  -2.954   3.534  0.5038 -0.1088 -0.4860
  144ASP      H  773   5.721  -2.868   3.483 -1.8762  2.2903  2.7113
  144ASP     CA  774   5.641  -3.064   3.472  0.0473 -0.1948  0.1746
  144ASP     HA  775   5.581  -3.110   3.550 -0.1093 -0.5046 -0.1231
  144ASP     CB  776   5.549  -3.007   3.365 -0.3249 -0.7073  0.2146
  144ASP    HB1  777   5.599  -2.969   3.276 -4.3374  0.7401 -1.6647
  144ASP    HB2  778   5.487  -2.928   3.407  1.7526  1.7283 -1.0155
  144ASP     CG  779   5.453  -3.110   3.307  0.2467 -0.9562 -0.3052
  144ASP    OD1  780   5.436  -3.113   3.183  0.5410 -0.0459 -0.3776
  144ASP    OD2  781   5.393  -3.182   3.389  0.4859 -0.7055  0.0982
  144ASP      C  782   5.735  -3.171   3.415  0.6700  0.3521  0.1617
  144ASP      O  783   5.725  -3.289   3.447 -0.0604  0.3364 -0.0860
  145ARG      N  784   5.843  -3.133   3.347  0.3082  0.4361 -0.3749
  145ARG      H  785   5.853  -3.034   3.329  1.4964  0.5070  0.5016
  145ARG     CA  786   5.928  -3.221   3.270  0.3479  0.0166  0.1456
  145ARG     HA  787   5.871  -3.303   3.226 -0.9081  0.3578  1.0723
  145ARG     CB  788   6.004  -3.141   3.165  0.0791  0.3759  0.2227
  145ARG    HB1  789   6.102  -3.181   3.140  0.2236  1.2934 -0.7120
  145ARG    HB2  790   6.038  -3.046   3.207  1.6579 -0.0665  0.0017
  145ARG     CG  791   5.922  -3.095   3.045  0.2484  0.4154  0.1210
  145ARG    HG1  792   5.982  -3.027   2.986  0.3207 -0.2991 -0.6375
  145ARG    HG2  793   5.829  -3.045   3.074  0.2174  1.1073 -1.1222
  145ARG     CD  794   5.895  -3.218   2.958  0.0917  0.3174  0.3063
  145ARG    HD1  795   5.865  -3.301   3.022 -0.6675  0.0463 -0.3919
  145ARG    HD2  796   5.988  -3.243   2.907 -0.0120  1.3625 -0.4481
  145ARG     NE  797   5.796  -3.184   2.856  0.2952  0.1560  0.0549
  145ARG     HE  798   5.830  -3.173   2.761  0.3109 -0.0779  0.0346
  145ARG     CZ  799   5.665  -3.174   2.881  0.1427 -0.8542 -0.3105
  145ARG    NH1  800   5.621  -3.209   3.003  0.1167  0.4437  0.0702
  145ARG   HH11  801   5.684  -3.271   3.052 -2.5449 -2.4762  0.1457
  145ARG   HH12  802   5.528  -3.183   3.032 -0.0675  1.3523 -1.2472
  145ARG    NH2  803   5.576  -3.137   2.788 -0.3575 -1.0516  0.0818
  145ARG   HH21  804   5.604  -3.124   2.691 -4.5983 -1.9162 -1.4869
  145ARG   HH22  805   5.477  -3.138   2.806 -0.6005  2.0702 -0.4881
  145ARG      C  806   6.033  -3.288   3.358  0.0473 -0.1519  0.3801
  145ARG      O  807   6.076  -3.394   3.312 -0.3250 -0.0251 -0.2747
  146LEU      N  808   6.073  -3.237   3.474  0.4110  0.0972  0.1492
  146LEU      H  809   6.035  -3.149   3.505  3.3770  0.9674  1.7079
  146LEU     CA  810   6.173  -3.296   3.562  0.2384 -0.2903  0.0897
  146LEU     HA  811   6.232  -3.364   3.500 -1.3438 -1.2252 -0.4419
  146LEU     CB  812   6.264  -3.181   3.605 -0.1713  0.2523 -0.4597
  146LEU    HB1  813   6.332  -3.221   3.681  3.4545  1.5823 -2.7409
  146LEU    HB2  814   6.202  -3.104   3.651 -0.1682  0.1177 -0.2246
  146LEU     CG  815   6.352  -3.120   3.497 -0.4484  0.5693 -0.5062
  146LEU     HG  816   6.277  -3.065   3.439 -3.2684 -1.4217  0.9654
  146LEU    CD1  817   6.439  -3.018   3.569 -0.2826  0.1097 -0.0580
  146LEU   HD11  818   6.516  -3.069   3.628  1.2263  0.6353 -1.4976
  146LEU   HD12  819   6.501  -2.964   3.498  0.9688  0.3207  1.1446
  146LEU   HD13  820   6.388  -2.938   3.622  0.6294  1.3740 -1.0174
  146LEU    CD2  821   6.436  -3.206   3.403  0.8376  0.3495  0.8156
  146LEU   HD21  822   6.482  -3.143   3.327 -1.0414 -0.0174 -0.6977
  146LEU   HD22  823   6.511  -3.262   3.459  2.1873  0.9470 -0.3417
  146LEU   HD23  824   6.371  -3.276   3.350  2.0142 -0.6982  0.7254
  146LEU      C  825   6.112  -3.375   3.676 -0.1967  0.0777  0.1142
  146LEU      O  826   6.054  -3.316   3.768 -0.1924  0.0697  0.1222
  146NME      N  827   6.132  -3.507   3.676 -0.2048  0.0764  0.0022
  146NME      H  828   6.099  -3.551   3.761  0.3391  0.1341  0.2511
  146NME    CH3  829   6.195  -3.593   3.578 -0.2675  0.2405 -0.1828
  146NME   HH31  830   6.207  -3.693   3.619 -0.4989  0.1250 -0.4012
  146NME   HH32  831   6.131  -3.598   3.490 -0.9100 -0.9436  0.3351
  146NME   HH33  832   6.290  -3.551   3.544  0.3244 -2.0087 -1.4682
  221ACE    CH3  833   5.224   0.240   2.853  0.3440  0.2809 -0.2261
  221ACE   HH31  834   5.168   0.284   2.936  0.5558 -0.3527  0.2658
  221ACE   HH32  835   5.284   0.163   2.903  3.2765  2.6587  0.1879
  221ACE   HH33  836   5.287   0.316   2.806  1.5773 -1.3807 -1.3755
  221ACE      C  837   5.137   0.177   2.746  0.0362 -0.2050  0.3035
  221ACE      O  838   5.016   0.160   2.760 -0.0319 -0.1260 -0.1679
  222SER      N  839   5.193   0.148   2.628  0.0905  0.1231  0.2502
  222SER      H  840   5.293   0.157   2.621  0.1370 -0.6945 -0.2013
  222SER     CA  841   5.128   0.106   2.505  0.1914  0.3250  0.1261
  222SER     HA  842   5.053   0.034   2.538  1.2142  0.7953  4.0206
  222SER     CB  843   5.082   0.228   2.426  0.5464  0.1201 -0.3934
  222SER    HB1  844   5.017   0.297   2.480  2.4217  1.6760  0.0232
  222SER    HB2  845   5.031   0.188   2.338 -0.9815 -0.5612  0.7638
  222SER     OG  846   5.191   0.296   2.367  0.9786  0.0459  0.3089
  222SER     HG  847   5.232   0.342   2.441 -0.1659  1.0772  0.3374
  222SER      C  848   5.227   0.030   2.420  0.0677 -0.4280  0.6422
  222SER      O  849   5.346   0.060   2.424  0.0023  0.0187 -0.3875
  223SER      N  850   5.178  -0.064   2.339 -0.2208  0.0105  0.3051
  223SER      H  851   5.077  -0.072   2.332 -0.1934 -2.0468  1.4476
  223SER     CA  852   5.259  -0.154   2.258 -0.5177  0.1102 -0.1088
  223SER     HA  853   5.363  -0.125   2.246 -0.9077  0.8357 -2.2097
  223SER     CB  854   5.260  -0.288   2.331  0.2386 -0.1463 -0.5901
  223SER    HB1  855   5.306  -0.361   2.265  1.4251 -1.6353  1.7694
  223SER    HB2  856   5.156  -0.315   2.350 -0.2095  1.0701 -1.1967
  223SER     OG  857   5.325  -0.284   2.456 -0.2467 -0.1552 -0.3357
  223SER     HG  858   5.418  -0.274   2.436 -0.0628 -0.0225  0.5372
  223SER      C  859   5.195  -0.173   2.121 -0.4218 -0.2753 -0.0991
  223SER      O  860   5.078  -0.142   2.100 -0.1569  0.5822 -0.3125
  224ASP      N  861   5.266  -0.235   2.027 -0.2802 -0.1249 -0.0911
  224ASP      H  862   5.362  -0.251   2.055  0.0354  1.5388 -0.1365
  224ASP     CA  863   5.215  -0.266   1.895 -0.2337  0.1744 -0.1795
  224ASP     HA  864   5.174  -0.173   1.855  0.5160  0.5350 -0.1376
  224ASP     CB  865   5.337  -0.294   1.808 -0.0299  0.3181  0.0550
  224ASP    HB1  866   5.304  -0.332   1.711 -0.0980  0.3867  0.0510
  224ASP    HB2  867   5.391  -0.379   1.848 -1.1317  0.2705  1.5293
  224ASP     CG  868   5.435  -0.179   1.797  0.1574  0.1034 -0.5966
  224ASP    OD1  869   5.395  -0.068   1.757 -0.6423 -0.1027 -0.3799
  224ASP    OD2  870   5.556  -0.203   1.819 -0.1245 -0.7596  0.1038
  224ASP      C  871   5.109  -0.375   1.889  0.3220 -0.3799  0.0040
  224ASP      O  872   5.118  -0.469   1.968  0.1703 -0.5853 -0.2207
  225PRO      N  873   5.016  -0.364   1.794  0.4049  0.2539 -0.0102
  225PRO     CD  874   4.988  -0.252   1.708 -0.0192 -0.2721 -0.5653
  225PRO    HD1  875   5.073  -0.235   1.641 -2.0096  0.9508 -2.9815
  225PRO    HD2  876   4.966  -0.162   1.765 -0.0058  0.3711 -1.5338
  225PRO     CG  877   4.871  -0.287   1.617 -0.0135 -0.5020 -0.4848
  225PRO    HG1  878   4.898  -0.268   1.513 -1.0840 -0.6573 -0.8042
  225PRO    HG2  879   4.783  -0.237   1.658  1.6757  2.1578  0.1350
  225PRO     CB  880   4.856  -0.438   1.635  0.0164 -0.4346  0.1050
  225PRO    HB1  881   4.921  -0.491   1.566 -0.5094 -1.3106  0.2742
  225PRO    HB2  882   4.753  -0.471   1.622 -0.6614  1.4228  0.4183
  225PRO     CA  883   4.914  -0.465   1.774  0.5717  0.0849 -0.0196
  225PRO     HA  884   4.833  -0.457   1.847 -1.1271 -0.4448 -1.7642
  225PRO      C  885   4.952  -0.612   1.785 -0.2622 -0.1317  0.0736
  225PRO      O  886   4.879  -0.685   1.852 -0.0224 -0.0464  0.4354
  226LEU      N  887   5.065  -0.655   1.729  0.0071 -0.1036  0.5891
  226LEU      H  888   5.121  -0.586   1.680  3.1121 -0.6034  3.0971
  226LEU     CA  889   5.106  -0.794   1.732 -0.0398 -0.1471 -0.5842
  226LEU     HA  890   5.021  -0.860   1.718  0.5367 -0.6310 -2.0537
  226LEU     CB  891   5.202  -0.806   1.614 -0.0957 -0.0286 -0.6427
  226LEU    HB1  892   5.284  -0.736   1.633 -0.7159  0.8706 -1.1724
  226LEU    HB2  893   5.162  -0.762   1.522 -0.9263  1.2478  0.3017
  226LEU     CG  894   5.251  -0.948   1.588  0.0633  0.1327 -1.2515
  226LEU     HG  895   5.300  -0.987   1.677 -0.0118  1.8782 -0.4069
  226LEU    CD1  896   5.143  -1.042   1.534 -0.4401 -0.1239  0.1646
  226LEU   HD11  897   5.195  -1.132   1.502 -2.5963 -1.2500 -0.3402
  226LEU   HD12  898   5.078  -1.080   1.613  2.1855 -0.9732  2.0756
  226LEU   HD13  899   5.090  -0.998   1.450 -0.9730  0.2772  0.7003
  226LEU    CD2  900   5.354  -0.935   1.476  0.9867 -0.4875 -0.4888
  226LEU   HD21  901   5.387  -1.038   1.464  0.6612 -0.6078 -0.3726
  226LEU   HD22  902   5.301  -0.900   1.388 -1.0468 -3.1238 -0.4521
  226LEU   HD23  903   5.445  -0.883   1.507  0.9960 -0.0717 -1.1998
  226LEU      C  904   5.163  -0.836   1.866  0.5610  0.2332 -0.7155
  226LEU      O  905   5.153  -0.952   1.906 -0.5089  0.4313 -0.3866
  227VAL      N  906   5.217  -0.737   1.937  0.0734 -0.1516  0.2115
  227VAL      H  907   5.216  -0.644   1.897 -2.0091 -0.2661 -0.0846
  227VAL     CA  908   5.262  -0.748   2.074  0.1343 -0.3465  0.1773
  227VAL     HA  909   5.320  -0.840   2.078  0.1426 -0.3107  2.2231
  227VAL     CB  910   5.366  -0.643   2.113  0.1994 -0.3212 -0.0623
  227VAL     HB  911   5.313  -0.549   2.106 -1.6003 -1.2574  0.4606
  227VAL    CG1  912   5.416  -0.639   2.257  0.0440  0.1307 -0.0189
  227VAL   HG11  913   5.462  -0.544   2.283 -0.6861  0.1987  1.0844
  227VAL   HG12  914   5.333  -0.661   2.324 -0.3453  1.9701  0.1473
  227VAL   HG13  915   5.498  -0.711   2.265  1.0703  1.2827  0.1316
  227VAL    CG2  916   5.475  -0.633   2.007  0.0371 -0.2441 -0.2214
  227VAL   HG21  917   5.435  -0.625   1.906  0.0907 -1.0741 -0.3159
  227VAL   HG22  918   5.547  -0.552   2.025  0.9393 -1.3614  1.4775
  227VAL   HG23  919   5.527  -0.728   2.014 -0.1597 -0.4891 -1.8143
  227VAL      C  920   5.149  -0.764   2.175 -0.0228 -0.0355  0.0531
  227VAL      O  921   5.155  -0.840   2.271 -0.2709  0.3117  0.3454
  228VAL      N  922   5.036  -0.698   2.147 -0.1419 -0.2124  0.1065
  228VAL      H  923   5.043  -0.629   2.073  1.9170 -0.3949  0.0632
  228VAL     CA  924   4.913  -0.716   2.221 -0.2821 -0.1729 -0.1161
  228VAL     HA  925   4.941  -0.726   2.326  0.3512 -1.3211 -0.3748
  228VAL     CB  926   4.829  -0.590   2.206 -0.0549  0.0398  0.3401
  228VAL     HB  927   4.807  -0.562   2.102 -0.6695 -0.7544  0.2402
  228VAL    CG1  928   4.694  -0.598   2.276 -0.0635  0.6456  0.3976
  228VAL   HG11  929   4.647  -0.501   2.293 -0.3886  0.4512  0.6412
  228VAL   HG12  930   4.629  -0.662   2.216  0.9854  0.3540 -0.4502
  228VAL   HG13  931   4.706  -0.639   2.377  0.3055  2.5778  1.1973
  228VAL    CG2  932   4.898  -0.474   2.277  0.5990 -0.2947  0.2545
  228VAL   HG21  933   4.895  -0.502   2.382 -1.7544  0.0266  0.3117
  228VAL   HG22  934   4.997  -0.456   2.235  0.1430  0.0166 -0.7315
  228VAL   HG23  935   4.839  -0.383   2.275  0.0887 -0.6248 -0.1869
  228VAL      C  936   4.849  -0.847   2.179 -0.3475 -0.2009  0.0718
  228VAL      O  937   4.814  -0.924   2.269  0.3450  0.0423  0.5612
  229ALA      N  938   4.827  -0.880   2.052 -1.0313 -0.2875  0.2060
  229ALA      H  939   4.853  -0.817   1.977 -2.3511 -1.3487 -1.2288
  229ALA     CA  940   4.775  -1.009   2.012  0.2628 -0.6897 -0.2306
  229ALA     HA  941   4.676  -1.018   2.056  0.5717 -0.4525  0.5414
  229ALA     CB  942   4.778  -1.011   1.860 -0.3175 -0.2393 -0.2466
  229ALA    HB1  943   4.879  -1.020   1.821 -1.3194 -0.3069 -3.1232
  229ALA    HB2  944   4.734  -1.105   1.827  0.0976 -0.6680  0.4236
  229ALA    HB3  945   4.720  -0.934   1.808 -0.9036 -0.6247 -0.1801
  229ALA      C  946   4.852  -1.129   2.067  0.1460 -0.7008 -0.0878
  229ALA      O  947   4.792  -1.220   2.123 -0.0666 -0.1128  0.6636
  230ALA      N  948   4.985  -1.128   2.057  0.1512 -0.4340 -0.0083
  230ALA      H  949   5.033  -1.052   2.011  0.1650  0.3431  1.2436
  230ALA     CA  950   5.070  -1.229   2.116 -0.0369 -0.2260  0.6263
  230ALA     HA  951   5.043  -1.322   2.067  1.4072  1.3760 -3.6747
  230ALA     CB  952   5.214  -1.208   2.069 -0.2814 -0.4814 -0.2512
  230ALA    HB1  953   5.276  -1.297   2.079 -0.7710 -1.0539 -1.9319
  230ALA    HB2  954   5.208  -1.188   1.962  3.0822  0.0215 -0.4656
  230ALA    HB3  955   5.264  -1.121   2.112 -1.3659 -1.3237  3.0278
  230ALA      C  956   5.055  -1.246   2.267  0.5034  0.1381  0.7250
  230ALA      O  957   5.068  -1.355   2.321  0.5644 -0.2490 -0.0506
  231SER      N  958   5.032  -1.133   2.335  0.1067  0.3131  0.3047
  231SER      H  959   5.018  -1.042   2.294 -0.6908  0.2112  0.3220
  231SER     CA  960   5.000  -1.138   2.476  0.6460 -0.0716  0.4146
  231SER     HA  961   5.078  -1.190   2.532  0.7452 -1.5125 -0.9844
  231SER     CB  962   4.991  -1.001   2.543  0.0730 -0.2610  0.7297
  231SER    HB1  963   4.968  -1.016   2.649  0.3724  1.6293  1.1027
  231SER    HB2  964   4.913  -0.938   2.502 -1.3129 -0.5210  2.7721
  231SER     OG  965   5.118  -0.942   2.525 -0.2375  0.2502  0.2070
  231SER     HG  966   5.123  -0.916   2.433  1.3689  1.0905  0.4956
  231SER      C  967   4.869  -1.209   2.505  0.1175  0.7561  0.0885
  231SER      O  968   4.868  -1.294   2.594 -0.3949 -0.1461 -0.7571
  232ILE      N  969   4.759  -1.174   2.438 -0.1219  0.2541  0.2133
  232ILE      H  970   4.761  -1.103   2.366 -1.6520 -0.7853 -0.9284
  232ILE     CA  971   4.631  -1.240   2.450  0.0533 -0.2014 -0.3188
  232ILE     HA  972   4.595  -1.229   2.553 -0.3573 -4.3576  0.1699
  232ILE     CB  973   4.539  -1.172   2.349  0.2198  0.6466  0.0865
  232ILE     HB  974   4.599  -1.151   2.261 -0.0705 -2.3831 -0.9616
  232ILE    CG2  975   4.421  -1.260   2.307  0.5435  0.0039  0.5063
  232ILE   HG21  976   4.356  -1.264   2.395 -0.7534  1.8111 -0.3236
  232ILE   HG22  977   4.362  -1.216   2.227  0.5484  0.7723  0.9145
  232ILE   HG23  978   4.451  -1.362   2.283 -2.2131 -0.9743  0.8417
  232ILE    CG1  979   4.492  -1.035   2.397 -0.5304  0.4377 -0.0361
  232ILE   HG11  980   4.581  -0.972   2.404 -1.0649  1.3216 -0.9975
  232ILE   HG12  981   4.433  -1.051   2.488 -0.4196  0.8271  0.1038
  232ILE     CD  982   4.399  -0.959   2.304  0.2114  0.7473 -0.5303
  232ILE    HD1  983   4.452  -0.947   2.209 -0.2271  2.0714 -0.6337
  232ILE    HD2  984   4.306  -1.014   2.293  0.0959  0.7887  0.1814
  232ILE    HD3  985   4.371  -0.864   2.351 -0.3580  0.1653  0.3300
  232ILE      C  986   4.644  -1.390   2.428  0.2699 -0.1442 -0.5710
  232ILE      O  987   4.608  -1.473   2.511 -0.0346  0.1898 -0.3688
  233ILE      N  988   4.710  -1.421   2.316  0.4739  0.2929 -0.5754
  233ILE      H  989   4.728  -1.354   2.243  0.3586  0.7959 -0.1473
  233ILE     CA  990   4.735  -1.560   2.283  0.6363  0.1236  0.2526
  233ILE     HA  991   4.640  -1.612   2.273  0.6285  0.0861  0.5034
  233ILE     CB  992   4.803  -1.559   2.146  0.0593 -0.1498 -0.0395
  233ILE     HB  993   4.869  -1.472   2.139 -0.1997 -0.0367 -1.2811
  233ILE    CG2  994   4.891  -1.679   2.113  0.3273  0.1335 -0.3695
  233ILE   HG21  995   4.919  -1.680   2.008 -1.1269  1.0843 -0.7909
  233ILE   HG22  996   4.986  -1.678   2.167  0.3181 -1.1282 -0.2921
  233ILE   HG23  997   4.843  -1.772   2.144  0.7300  0.4338  1.2472
  233ILE    CG1  998   4.693  -1.549   2.041  0.1200 -0.1916 -0.1069
  233ILE   HG11  999   4.599  -1.507   2.077 -0.0261 -0.2125 -0.4652
  233ILE   HG12 1000   4.665  -1.652   2.021 -1.0384  0.0858  0.0266
  233ILE     CD 1001   4.719  -1.480   1.908  0.7874 -0.0930  0.0712
  233ILE    HD1 1002   4.778  -1.543   1.842 -1.3105 -1.7758 -0.3036
  233ILE    HD2 1003   4.623  -1.469   1.857 -0.0217 -2.0755  1.0756
  233ILE    HD3 1004   4.770  -1.384   1.920  1.3148 -0.1564 -1.4108
  233ILE      C 1005   4.826  -1.627   2.385  0.6059 -0.3539 -0.0350
  233ILE      O 1006   4.811  -1.746   2.413 -0.4699 -0.2549 -0.1399
  234GLY      N 1007   4.913  -1.549   2.449 -0.1119  0.4608 -0.0370
  234GLY      H 1008   4.923  -1.456   2.413  1.5702  0.3677  0.0894
  234GLY     CA 1009   5.014  -1.597   2.542 -0.0713  0.5241 -0.0489
  234GLY    HA1 1010   5.087  -1.517   2.554 -0.6016  0.8670  1.0738
  234GLY    HA2 1011   5.066  -1.685   2.505  3.0303  1.4182  1.8032
  234GLY      C 1012   4.950  -1.631   2.676  0.2160 -0.1478 -0.0778
  234GLY      O 1013   4.979  -1.735   2.734  0.5788  0.1260  0.2377
  235ILE      N 1014   4.853  -1.555   2.728  0.3838 -0.2927  0.4491
  235ILE      H 1015   4.841  -1.465   2.684  1.1494  0.0261  0.8687
  235ILE     CA 1016   4.772  -1.577   2.846  0.2088 -0.4741  0.2948
  235ILE     HA 1017   4.851  -1.602   2.918 -0.0958  1.3123  1.3062
  235ILE     CB 1018   4.696  -1.448   2.873  0.0981 -0.5114  0.1623
  235ILE     HB 1019   4.661  -1.400   2.782  2.7767  0.6126 -0.3731
  235ILE    CG2 1020   4.583  -1.477   2.971 -0.5892  0.1384 -0.4238
  235ILE   HG21 1021   4.526  -1.389   2.999 -2.3234 -1.0349 -0.1007
  235ILE   HG22 1022   4.514  -1.538   2.913 -1.0902  1.1321 -0.8825
  235ILE   HG23 1023   4.614  -1.535   3.058 -1.4169  0.3778  0.0435
  235ILE    CG1 1024   4.791  -1.343   2.930 -0.2610 -0.0714 -0.0464
  235ILE   HG11 1025   4.872  -1.341   2.857 -0.5324  0.5819 -0.3406
  235ILE   HG12 1026   4.832  -1.384   3.022  0.5510 -2.3553 -1.3455
  235ILE     CD 1027   4.735  -1.202   2.947  0.7964  0.3751 -0.1423
  235ILE    HD1 1028   4.812  -1.131   2.975  0.3537  1.1173 -0.7524
  235ILE    HD2 1029   4.694  -1.156   2.857  0.8625 -1.8065 -1.3506
  235ILE    HD3 1030   4.662  -1.201   3.028 -0.1304 -0.7344 -0.9277
  235ILE      C 1031   4.702  -1.711   2.824  0.2579 -0.4122 -0.2348
  235ILE      O 1032   4.700  -1.797   2.912 -0.7099 -0.2200 -0.0558
  236LEU      N 1033   4.624  -1.717   2.716 -0.0085 -0.1550 -0.0585
  236LEU      H 1034   4.627  -1.633   2.661  2.5422  0.9451  1.5651
  236LEU     CA 1035   4.545  -1.834   2.682 -0.0935 -0.2338  0.4078
  236LEU     HA 1036   4.466  -1.840   2.757 -0.9886  0.7540 -0.4279
  236LEU     CB 1037   4.487  -1.801   2.545 -0.0551 -0.3060  0.3748
  236LEU    HB1 1038   4.567  -1.763   2.481 -1.0903  1.0425 -0.1740
  236LEU    HB2 1039   4.425  -1.714   2.568  0.2503 -0.4970  2.0548
  236LEU     CG 1040   4.397  -1.902   2.475 -0.0686 -0.1255  0.1312
  236LEU     HG 1041   4.455  -1.994   2.461 -0.9930 -0.7741  0.4666
  236LEU    CD1 1042   4.273  -1.936   2.556 -0.3496 -0.1816 -0.3187
  236LEU   HD11 1043   4.205  -1.990   2.490  0.0042  0.8892 -1.6064
  236LEU   HD12 1044   4.308  -1.985   2.647  3.2784 -0.4587 -1.7151
  236LEU   HD13 1045   4.220  -1.845   2.584 -1.0244 -0.6197 -0.1476
  236LEU    CD2 1046   4.365  -1.852   2.334  0.0210 -0.5057 -0.0269
  236LEU   HD21 1047   4.326  -1.941   2.284  1.3164 -0.1200 -1.8057
  236LEU   HD22 1048   4.298  -1.765   2.337  2.8176  1.8363 -1.0540
  236LEU   HD23 1049   4.457  -1.819   2.287 -1.0336  1.3759 -0.8901
  236LEU      C 1050   4.630  -1.960   2.685  0.7247  0.3082  0.3954
  236LEU      O 1051   4.579  -2.063   2.729  0.6466  0.0338 -0.3248
  237HIS      N 1052   4.753  -1.959   2.633  0.6469  0.1326  0.2061
  237HIS      H 1053   4.781  -1.867   2.602 -1.6414  1.3346  1.4107
  237HIS     CA 1054   4.843  -2.072   2.631  0.4937  0.0125  0.1207
  237HIS     HA 1055   4.812  -2.157   2.570  1.6057  1.5341 -2.7770
  237HIS     CB 1056   4.978  -2.032   2.572  0.1412  0.2741 -0.5166
  237HIS    HB1 1057   5.032  -1.967   2.641  1.7137 -0.7154 -0.7576
  237HIS    HB2 1058   4.947  -1.973   2.486 -1.8822 -2.7676 -2.0931
  237HIS     CG 1059   5.068  -2.142   2.521 -0.4469 -0.3000 -0.3314
  237HIS    ND1 1060   5.162  -2.124   2.419 -0.0005 -0.1188  0.1061
  237HIS    CE1 1061   5.222  -2.242   2.406 -0.2837 -0.1963 -0.5468
  237HIS    HE1 1062   5.300  -2.254   2.333  0.6243  0.7954  0.2223
  237HIS    NE2 1063   5.176  -2.328   2.499  0.2405  0.2093  0.0933
  237HIS    HE2 1064   5.210  -2.422   2.513  1.2539  0.7745  1.7426
  237HIS    CD2 1065   5.068  -2.272   2.564  0.1152 -0.1351  0.1827
  237HIS    HD2 1066   5.002  -2.316   2.638 -0.0573 -0.1698  0.0094
  237HIS      C 1067   4.856  -2.131   2.771  0.2408 -0.2085  0.0521
  237HIS      O 1068   4.827  -2.249   2.785  0.0673 -0.2547 -0.6341
  238LEU      N 1069   4.898  -2.046   2.865  0.0478  0.0588 -0.1029
  238LEU      H 1070   4.905  -1.948   2.843  0.8357 -0.0958 -0.5816
  238LEU     CA 1071   4.902  -2.093   3.002  0.1106  0.1800 -0.0636
  238LEU     HA 1072   4.967  -2.179   2.992  2.3362  1.6509  1.1280
  238LEU     CB 1073   4.961  -1.996   3.103  0.1099  0.1453 -0.0302
  238LEU    HB1 1074   4.894  -1.911   3.103 -1.0071 -0.6947  1.0698
  238LEU    HB2 1075   5.054  -1.956   3.063  0.0768  1.2407  0.9245
  238LEU     CG 1076   4.983  -2.043   3.247 -0.3961 -0.5118 -0.1597
  238LEU     HG 1077   4.894  -2.104   3.258 -0.0622 -1.5976 -2.8057
  238LEU    CD1 1078   5.107  -2.129   3.266  0.0261  0.1754  0.2708
  238LEU   HD11 1079   5.118  -2.159   3.370 -0.3325  2.7864  1.1286
  238LEU   HD12 1080   5.108  -2.212   3.194  0.9664  0.1981  0.2371
  238LEU   HD13 1081   5.192  -2.064   3.244 -0.7264  0.4596 -2.0581
  238LEU    CD2 1082   4.975  -1.936   3.356 -0.4111 -1.0188  0.3431
  238LEU   HD21 1083   4.971  -1.981   3.455  0.9152  0.5127  1.1401
  238LEU   HD22 1084   5.068  -1.879   3.363 -0.3639 -1.2974  2.6986
  238LEU   HD23 1085   4.888  -1.869   3.349  0.8074  1.0285  2.9037
  238LEU      C 1086   4.767  -2.145   3.049 -0.1069  0.2551 -0.5950
  238LEU      O 1087   4.773  -2.250   3.113  0.6929  0.5193 -0.2247
  239ILE      N 1088   4.658  -2.068   3.035 -0.0838  0.5441  0.7050
  239ILE      H 1089   4.677  -1.977   2.996  1.0200  0.6197  1.3629
  239ILE     CA 1090   4.528  -2.115   3.078  0.1827 -0.6172  0.2911
  239ILE     HA 1091   4.537  -2.115   3.186 -0.9491 -2.6269  0.4225
  239ILE     CB 1092   4.425  -2.008   3.041  0.2696 -0.4310  0.5802
  239ILE     HB 1093   4.433  -1.983   2.935  1.3984 -1.2273  0.4650
  239ILE    CG2 1094   4.286  -2.065   3.072  0.0532  0.0859  0.5580
  239ILE   HG21 1095   4.218  -1.980   3.062 -0.6044 -0.5648 -0.6069
  239ILE   HG22 1096   4.249  -2.130   2.993  2.0779  0.9140 -1.1816
  239ILE   HG23 1097   4.283  -2.100   3.175  1.8154 -2.0817 -0.0519
  239ILE    CG1 1098   4.446  -1.886   3.129 -0.6470 -0.5861  1.0282
  239ILE   HG11 1099   4.551  -1.861   3.145 -0.7969  0.9734 -0.2834
  239ILE   HG12 1100   4.411  -1.891   3.232 -2.7371 -0.3600  0.3684
  239ILE     CD 1101   4.393  -1.758   3.065  0.4564 -0.7050 -0.1617
  239ILE    HD1 1102   4.284  -1.763   3.065  0.3602  0.9750 -0.1683
  239ILE    HD2 1103   4.406  -1.665   3.121 -4.1151  1.1051 -1.6650
  239ILE    HD3 1104   4.439  -1.748   2.967 -1.2896  1.1895 -0.8469
  239ILE      C 1105   4.496  -2.255   3.029 -0.1140 -0.5149  0.1911
  239ILE      O 1106   4.462  -2.343   3.108 -0.0434 -0.8033 -0.0977
  240LEU      N 1107   4.498  -2.284   2.898  0.1190 -0.3224  0.1513
  240LEU      H 1108   4.513  -2.206   2.836 -1.6878  0.6025  0.7977
  240LEU     CA 1109   4.475  -2.412   2.834  0.1348 -0.1538 -0.1924
  240LEU     HA 1110   4.383  -2.460   2.867  1.0790 -0.3641  2.3983
  240LEU     CB 1111   4.474  -2.398   2.682 -0.4586  0.3100 -0.1461
  240LEU    HB1 1112   4.480  -2.496   2.635  2.2255 -0.9868  2.5965
  240LEU    HB2 1113   4.558  -2.335   2.655 -0.1551 -0.0164  0.0350
  240LEU     CG 1114   4.353  -2.326   2.624 -0.4469  0.1236 -0.4036
  240LEU     HG 1115   4.356  -2.231   2.678  2.1107 -1.3525  2.3685
  240LEU    CD1 1116   4.358  -2.300   2.474 -0.1012 -0.3562 -0.4763
  240LEU   HD11 1117   4.281  -2.229   2.441  1.2751  0.6328 -1.6983
  240LEU   HD12 1118   4.450  -2.247   2.450 -0.4011  0.1247 -0.5774
  240LEU   HD13 1119   4.375  -2.394   2.422  0.1904 -0.6352  0.1132
  240LEU    CD2 1120   4.225  -2.404   2.653 -0.2853  0.3871  1.1336
  240LEU   HD21 1121   4.222  -2.509   2.623  0.3351  1.2423 -2.4431
  240LEU   HD22 1122   4.201  -2.384   2.757  0.5384  0.9535  1.2205
  240LEU   HD23 1123   4.149  -2.363   2.586  2.1259  0.9103 -1.5003
  240LEU      C 1124   4.573  -2.521   2.877  0.3126  0.2930  0.5554
  240LEU      O 1125   4.533  -2.634   2.904  0.5666  0.0226 -0.1884
  241TRP      N 1126   4.703  -2.491   2.883  0.3476  0.2567  0.0205
  241TRP      H 1127   4.723  -2.395   2.861 -0.2470  0.2575 -0.5617
  241TRP     CA 1128   4.813  -2.569   2.935 -0.0274 -0.3316 -0.0582
  241TRP     HA 1129   4.816  -2.656   2.869 -0.0093  0.5964 -1.3149
  241TRP     CB 1130   4.952  -2.512   2.911 -0.2071 -0.0302 -0.3795
  241TRP    HB1 1131   4.957  -2.421   2.972 -2.2774  0.1816 -0.4575
  241TRP    HB2 1132   4.961  -2.486   2.805 -0.3900  2.8605  0.2304
  241TRP     CG 1133   5.078  -2.589   2.936  0.2395  0.5908 -0.6537
  241TRP    CD1 1134   5.157  -2.656   2.849 -0.0522 -0.3405 -0.2174
  241TRP    HD1 1135   5.146  -2.653   2.742  2.1868  1.3620 -0.4746
  241TRP    NE1 1136   5.259  -2.724   2.912  0.1399 -0.0221 -0.1797
  241TRP    HE1 1137   5.330  -2.775   2.861 -0.8222 -0.7195 -0.8585
  241TRP    CE2 1138   5.259  -2.698   3.048  0.0250 -0.1359 -0.1574
  241TRP    CZ2 1139   5.333  -2.747   3.156 -0.3490 -0.0611  0.1366
  241TRP    HZ2 1140   5.411  -2.821   3.140 -0.4170  0.0864 -0.9403
  241TRP    CH2 1141   5.301  -2.701   3.284  0.5947 -0.4095  0.5031
  241TRP    HH2 1142   5.355  -2.745   3.367 -0.5640 -0.7226  1.1027
  241TRP    CZ3 1143   5.190  -2.619   3.307  0.3776 -0.4206 -0.4667
  241TRP    HZ3 1144   5.166  -2.577   3.403 -0.4818 -1.9141  0.0080
  241TRP    CE3 1145   5.111  -2.586   3.196  0.0320 -0.9906 -0.3954
  241TRP    HE3 1146   5.023  -2.527   3.214  0.9265 -0.2298  1.7722
  241TRP    CD2 1147   5.141  -2.620   3.063  0.5155  0.7395 -0.7534
  241TRP      C 1148   4.796  -2.626   3.075  0.0763  0.3675  0.2437
  241TRP      O 1149   4.819  -2.747   3.088  0.0196  0.2934 -0.3257
  242ILE      N 1150   4.748  -2.550   3.173  0.1779  0.3093  0.3394
  242ILE      H 1151   4.724  -2.454   3.150 -0.0182  0.1786 -0.0023
  242ILE     CA 1152   4.709  -2.594   3.305 -0.1451 -0.1228  0.1043
  242ILE     HA 1153   4.797  -2.649   3.339  0.9201  1.0192 -0.7177
  242ILE     CB 1154   4.673  -2.474   3.393 -0.2313 -0.1388  0.0904
  242ILE     HB 1155   4.596  -2.412   3.347  1.3109  1.7801 -0.0444
  242ILE    CG2 1156   4.635  -2.503   3.538 -0.6110 -0.0824  0.0023
  242ILE   HG21 1157   4.576  -2.594   3.533  0.9235 -1.0659 -1.2913
  242ILE   HG22 1158   4.724  -2.524   3.598 -0.6624  1.6615  0.7449
  242ILE   HG23 1159   4.583  -2.419   3.583  1.7328  1.8099 -0.6244
  242ILE    CG1 1160   4.794  -2.383   3.415 -0.2257 -0.1266  0.0087
  242ILE   HG11 1161   4.839  -2.352   3.321 -0.4062  0.9210  0.2579
  242ILE   HG12 1162   4.868  -2.454   3.451 -1.8115 -2.5018 -1.1677
  242ILE     CD 1163   4.791  -2.253   3.495 -0.1424  0.0425 -0.2612
  242ILE    HD1 1164   4.743  -2.179   3.431  0.6319  1.1230  0.3916
  242ILE    HD2 1165   4.743  -2.265   3.592  1.6430 -2.2148  0.4169
  242ILE    HD3 1166   4.896  -2.228   3.507 -0.4223  1.4484 -0.5806
  242ILE      C 1167   4.586  -2.683   3.297 -0.0946 -0.1849  0.0282
  242ILE      O 1168   4.578  -2.784   3.366 -0.3445 -0.3599 -0.2573
  243LEU      N 1169   4.493  -2.645   3.209  0.4084 -0.2892 -0.5602
  243LEU      H 1170   4.501  -2.556   3.162  1.0107  0.4995  0.9703
  243LEU     CA 1171   4.364  -2.711   3.208  0.3724 -0.2578  0.6563
  243LEU     HA 1172   4.334  -2.742   3.308  2.2906  0.6213  1.5627
  243LEU     CB 1173   4.257  -2.628   3.137  0.3117 -0.4293  0.5455
  243LEU    HB1 1174   4.166  -2.687   3.127 -1.4511  2.1687  0.5275
  243LEU    HB2 1175   4.309  -2.600   3.045  1.9940 -0.5226  1.4194
  243LEU     CG 1176   4.204  -2.502   3.205  0.5863  0.0720 -0.1611
  243LEU     HG 1177   4.293  -2.447   3.236  0.3620  0.0586  0.5142
  243LEU    CD1 1178   4.108  -2.425   3.115 -0.0672 -0.1556  0.3371
  243LEU   HD11 1179   4.168  -2.384   3.034 -1.2260  1.3157  0.1808
  243LEU   HD12 1180   4.030  -2.493   3.079  0.3478 -0.3629 -0.1828
  243LEU   HD13 1181   4.068  -2.340   3.171  1.3887 -0.4330  1.8919
  243LEU    CD2 1182   4.133  -2.535   3.336 -0.5978 -0.2480 -0.8712
  243LEU   HD21 1183   4.044  -2.595   3.320  0.7690 -2.6940  0.1584
  243LEU   HD22 1184   4.201  -2.588   3.402 -2.3071 -0.1826  1.0286
  243LEU   HD23 1185   4.120  -2.439   3.386 -0.3564 -0.7044  0.0855
  243LEU      C 1186   4.375  -2.841   3.129 -0.1159 -0.0555  0.2489
  243LEU      O 1187   4.283  -2.921   3.143 -0.2243  0.0158 -0.0470
  244ASP      N 1188   4.485  -2.872   3.059 -0.2044  0.1516  0.0149
  244ASP      H 1189   4.557  -2.803   3.044  1.5000 -1.5516  0.0048
  244ASP     CA 1190   4.514  -3.005   3.009 -0.2996  0.1015  0.0905
  244ASP     HA 1191   4.422  -3.049   2.971 -0.8009 -0.7245  2.1332
  244ASP     CB 1192   4.620  -2.993   2.899 -0.0457  0.3010  0.3557
  244ASP    HB1 1193   4.714  -2.973   2.951 -0.5676 -0.1022  1.4914
  244ASP    HB2 1194   4.607  -2.905   2.836  0.1866 -0.0235 -0.1473
  244ASP     CG 1195   4.614  -3.119   2.815  0.3315  0.7719 -0.3880
  244ASP    OD1 1196   4.719  -3.174   2.776  0.1360  0.0369  0.0928
  244ASP    OD2 1197   4.504  -3.168   2.781  0.4118 -0.0262  0.4684
  244ASP      C 1198   4.561  -3.102   3.116 -0.9542 -0.2708  0.0439
  244ASP      O 1199   4.555  -3.223   3.096 -0.0166 -0.2184 -0.6094
  245ARG      N 1200   4.595  -3.046   3.232  0.3059 -0.3456 -0.2751
  245ARG      H 1201   4.582  -2.946   3.236 -0.1568 -0.2619 -2.6144
  245ARG     CA 1202   4.659  -3.112   3.344 -0.4177  0.1280  0.4297
  245ARG     HA 1203   4.680  -3.211   3.304 -1.4779  0.5827 -1.3183
  245ARG     CB 1204   4.787  -3.039   3.385 -0.1947  0.1145 -0.2298
  245ARG    HB1 1205   4.830  -3.095   3.467 -0.4696  0.3584  0.0871
  245ARG    HB2 1206   4.772  -2.935   3.415 -0.9926 -0.4368  1.4152
  245ARG     CG 1207   4.889  -3.033   3.272  0.0281 -0.2235 -0.0448
  245ARG    HG1 1208   4.841  -3.001   3.180 -0.9145 -3.5883 -0.8794
  245ARG    HG2 1209   4.904  -3.137   3.242 -1.4870 -0.6242  0.5049
  245ARG     CD 1210   5.011  -2.943   3.293 -0.4229  0.3231  0.2264
  245ARG    HD1 1211   5.054  -2.958   3.392  1.3961  1.5907 -0.3239
  245ARG    HD2 1212   4.984  -2.839   3.277  1.2751  0.9210  1.0498
  245ARG     NE 1213   5.118  -2.975   3.200 -0.7059  0.1797 -0.0511
  245ARG     HE 1214   5.207  -2.996   3.243  0.0987 -0.3391 -1.8772
  245ARG     CZ 1215   5.120  -3.001   3.068  0.0062 -0.0002 -0.0105
  245ARG    NH1 1216   5.010  -2.978   2.995  0.3124  0.4041 -0.3488
  245ARG   HH11 1217   4.940  -2.917   3.037  1.0362 -0.0533  1.6692
  245ARG   HH12 1218   5.004  -2.999   2.897 -0.1894  0.9144 -0.4355
  245ARG    NH2 1219   5.227  -3.055   3.008 -0.1558 -0.0949 -0.2127
  245ARG   HH21 1220   5.312  -3.064   3.060 -1.3747 -2.1245  1.5734
  245ARG   HH22 1221   5.220  -3.081   2.911 -2.7795 -0.8828  0.1180
  245ARG      C 1222   4.566  -3.134   3.463  0.3116  0.3733  1.0572
  245ARG      O 1223   4.578  -3.240   3.524 -0.2066 -0.2752  0.0607
  246LEU      N 1224   4.469  -3.044   3.478 -0.5618 -0.2604 -0.4742
  246LEU      H 1225   4.467  -2.977   3.402  3.5504  0.0566 -0.5388
  246LEU     CA 1226   4.368  -3.036   3.582 -0.3795  0.0767 -0.3223
  246LEU     HA 1227   4.407  -3.101   3.661  0.3394  0.9596  0.0781
  246LEU     CB 1228   4.374  -2.897   3.646  0.0531 -0.2932  0.4619
  246LEU    HB1 1229   4.303  -2.879   3.727  1.6871 -0.3908  1.9839
  246LEU    HB2 1230   4.338  -2.816   3.583  0.0670  1.3161  2.4258
  246LEU     CG 1231   4.508  -2.850   3.703  0.1114 -0.1648  0.2203
  246LEU     HG 1232   4.584  -2.841   3.626  0.5421  1.6061  0.8061
  246LEU    CD1 1233   4.487  -2.722   3.783 -0.3819  0.0115 -0.1801
  246LEU   HD11 1234   4.586  -2.695   3.822  0.3590  0.8874 -2.5187
  246LEU   HD12 1235   4.450  -2.638   3.724 -0.9680  0.6780  1.0974
  246LEU   HD13 1236   4.415  -2.735   3.863 -1.7232  1.7439 -1.0441
  246LEU    CD2 1237   4.559  -2.958   3.798 -0.2679 -0.7080 -0.1860
  246LEU   HD21 1238   4.634  -2.907   3.857 -2.0092  1.5427  0.2109
  246LEU   HD22 1239   4.476  -2.997   3.857 -0.1739  0.3137  0.6458
  246LEU   HD23 1240   4.610  -3.035   3.740 -0.1236  0.5645 -1.8248
  246LEU      C 1241   4.228  -3.079   3.543  0.0417 -0.9510 -0.7352
  246LEU      O 1242   4.200  -3.087   3.424  0.6028 -0.3356 -0.9175
  246NME      N 1243   4.138  -3.106   3.638  0.4338  0.5318  0.1023
  246NME      H 1244   4.051  -3.152   3.613  1.4990 -1.2246 -0.5461
  246NME    CH3 1245   4.160  -3.104   3.781  0.0595  0.3202  0.1654
  246NME   HH31 1246   4.240  -3.171   3.809 -0.3189  0.0977  0.7316
  246NME   HH32 1247   4.172  -3.000   3.812  1.7800  0.5252 -1.0238
  246NME   HH33 1248   4.064  -3.138   3.820 -2.0356  3.8881 -1.3752
  321ACE    CH3 1249   5.340   0.168   1.996  0.5274 -0.0867 -0.2631
  321ACE   HH31 1250   5.294   0.262   2.027 -0.1849 -0.6660  0.4673
  321ACE   HH32 1251   5.294   0.138   1.902 -0.7147  1.0018 -0.0267
  321ACE   HH33 1252   5.310   0.107   2.081 -1.0456  1.8085  0.6316
  321ACE      C 1253   5.493   0.172   1.996  0.5425 -0.4041  0.6891
  321ACE      O 1254   5.545   0.233   2.089  0.8716  0.5914 -0.1376
  322SER      N 1255   5.552   0.116   1.890  0.0299 -0.0810  0.2254
  322SER      H 1256   5.492   0.060   1.831 -0.8030  1.2795 -0.2682
  322SER     CA 1257   5.695   0.104   1.874  0.1140  0.6008  0.4424
  322SER     HA 1258   5.697   0.037   1.788  0.6328  0.6479  0.4137
  322SER     CB 1259   5.764   0.234   1.832 -0.0911  0.5374 -0.0943
  322SER    HB1 1260   5.870   0.212   1.822 -0.1108  0.4551 -0.1153
  322SER    HB2 1261   5.741   0.314   1.903  1.0982  0.6389  0.2032
  322SER     OG 1262   5.732   0.267   1.699  0.0936  0.5337 -0.1399
  322SER     HG 1263   5.643   0.302   1.705 -0.8203 -1.7773  1.4457
  322SER      C 1264   5.761   0.031   1.990  0.0678 -0.0424  0.0665
  322SER      O 1265   5.819   0.095   2.077 -0.2731 -0.0768  0.3205
  323SER      N 1266   5.755  -0.102   1.980 -0.2969 -0.0185 -0.0300
  323SER      H 1267   5.721  -0.141   1.893 -0.0060 -1.2674  0.3919
  323SER     CA 1268   5.815  -0.192   2.077 -0.3411  0.1761  0.1796
  323SER     HA 1269   5.811  -0.159   2.181 -0.7210 -0.6119  0.4242
  323SER     CB 1270   5.743  -0.326   2.069  0.1064 -0.0536 -0.0280
  323SER    HB1 1271   5.771  -0.389   2.154 -0.3667 -1.2520 -0.7360
  323SER    HB2 1272   5.751  -0.380   1.975 -1.5526 -0.5417  0.0787
  323SER     OG 1273   5.604  -0.307   2.073  0.0540 -0.5173  0.5011
  323SER     HG 1274   5.584  -0.271   1.986  0.4204 -3.7414 -1.0469
  323SER      C 1275   5.958  -0.224   2.036 -0.3845  0.2582 -0.0331
  323SER      O 1276   5.997  -0.215   1.919 -0.3247 -0.0913 -0.0413
  324ASP      N 1277   6.042  -0.272   2.127 -0.0028  0.1745 -0.4225
  324ASP      H 1278   6.025  -0.261   2.226  1.6168  0.6136 -0.1555
  324ASP     CA 1279   6.175  -0.314   2.089  0.0060 -0.6066  0.4292
  324ASP     HA 1280   6.210  -0.229   2.031 -2.4097 -0.7909 -1.4149
  324ASP     CB 1281   6.268  -0.331   2.209  0.0773 -0.0591  0.4509
  324ASP    HB1 1282   6.369  -0.364   2.185 -0.1974 -1.1822  0.8160
  324ASP    HB2 1283   6.228  -0.404   2.278  0.7536 -1.2099 -0.3471
  324ASP     CG 1284   6.294  -0.198   2.280  0.8061  0.1400 -0.1678
  324ASP    OD1 1285   6.357  -0.110   2.217 -0.1216  0.5591 -0.5273
  324ASP    OD2 1286   6.272  -0.182   2.402  0.2937  0.8732 -0.3484
  324ASP      C 1287   6.175  -0.435   1.997 -0.1717  0.1247 -0.5391
  324ASP      O 1288   6.089  -0.520   2.019 -0.2915  0.2166 -0.6423
  325PRO      N 1289   6.272  -0.461   1.908 -0.3022  0.3473 -0.7491
  325PRO     CD 1290   6.373  -0.363   1.876  0.0353  0.4098  0.4538
  325PRO    HD1 1291   6.464  -0.387   1.930 -0.1035 -1.4624 -0.0871
  325PRO    HD2 1292   6.337  -0.261   1.889 -1.8989 -0.2791  0.9154
  325PRO     CG 1293   6.410  -0.393   1.731 -0.0864 -0.1138  0.5312
  325PRO    HG1 1294   6.514  -0.370   1.708 -0.2306 -0.6619 -0.7614
  325PRO    HG2 1295   6.344  -0.339   1.664  1.0771  0.5126 -0.1317
  325PRO     CB 1296   6.390  -0.544   1.720  0.3882 -0.1245 -0.3031
  325PRO    HB1 1297   6.464  -0.595   1.781 -0.9775  0.9197  2.4264
  325PRO    HB2 1298   6.376  -0.584   1.620  0.1493 -1.4732  0.2463
  325PRO     CA 1299   6.267  -0.566   1.809  0.4866 -0.2245 -0.1910
  325PRO     HA 1300   6.176  -0.549   1.751  2.4465  1.7504 -2.9486
  325PRO      C 1301   6.266  -0.707   1.866  0.8901 -0.3945 -0.5934
  325PRO      O 1302   6.200  -0.795   1.811  0.2812 -0.3077 -0.0121
  326LEU      N 1303   6.325  -0.733   1.983  0.5293 -0.1808 -0.3609
  326LEU      H 1304   6.383  -0.663   2.026  1.0584 -1.7276  1.5817
  326LEU     CA 1305   6.329  -0.865   2.043 -0.3696  0.0934  0.3183
  326LEU     HA 1306   6.336  -0.948   1.972 -1.0555 -2.1862  2.7631
  326LEU     CB 1307   6.444  -0.874   2.143  0.5107  0.1605 -0.6736
  326LEU    HB1 1308   6.442  -0.789   2.211  1.1421  0.1003 -0.5744
  326LEU    HB2 1309   6.542  -0.864   2.097 -0.1116  2.9929 -1.5781
  326LEU     CG 1310   6.455  -0.999   2.229  0.2274  0.6334  0.0523
  326LEU     HG 1311   6.366  -1.009   2.292  0.7021  1.1255  0.8262
  326LEU    CD1 1312   6.473  -1.119   2.136  0.1998  0.3950  0.3495
  326LEU   HD11 1313   6.382  -1.138   2.079  1.4055 -0.5450 -1.3228
  326LEU   HD12 1314   6.563  -1.109   2.075 -0.1338  0.2751 -0.1660
  326LEU   HD13 1315   6.496  -1.207   2.195  0.9546  0.0009 -0.5040
  326LEU    CD2 1316   6.570  -0.993   2.329  0.0183  0.2073  0.3235
  326LEU   HD21 1317   6.647  -0.926   2.291 -0.5196  0.7407  0.1571
  326LEU   HD22 1318   6.516  -0.950   2.414 -2.4840  0.0684 -1.1196
  326LEU   HD23 1319   6.600  -1.093   2.359 -1.9102 -0.5549 -0.1700
  326LEU      C 1320   6.196  -0.896   2.110 -0.3922 -0.1878  0.1435
  326LEU      O 1321   6.158  -1.013   2.112  0.0077 -0.3326 -0.4064
  327VAL      N 1322   6.115  -0.795   2.143  0.3592  0.4175  0.1563
  327VAL      H 1323   6.149  -0.705   2.113  0.7554  0.3565  0.4211
  327VAL     CA 1324   5.974  -0.807   2.176  0.1917  0.1688 -0.6305
  327VAL     HA 1325   5.964  -0.877   2.259 -0.8256 -0.4424 -1.2518
  327VAL     CB 1326   5.926  -0.676   2.240  0.5407 -0.1549  0.3120
  327VAL     HB 1327   5.910  -0.608   2.156  1.0012 -0.3596  0.0489
  327VAL    CG1 1328   5.793  -0.698   2.310  0.3714 -0.3420 -0.0612
  327VAL   HG11 1329   5.769  -0.604   2.359  2.3675  0.4172 -0.4619
  327VAL   HG12 1330   5.711  -0.728   2.244 -0.7783  1.4824  0.4612
  327VAL   HG13 1331   5.803  -0.780   2.381 -1.5338 -1.1494 -0.6690
  327VAL    CG2 1332   6.026  -0.598   2.325  0.7155 -0.2469  0.1920
  327VAL   HG21 1333   5.982  -0.504   2.356 -0.0555 -0.8684  1.0261
  327VAL   HG22 1334   6.056  -0.649   2.416  0.2156  0.3833  0.7199
  327VAL   HG23 1335   6.114  -0.579   2.262  0.3248  0.5628 -0.1270
  327VAL      C 1336   5.888  -0.852   2.059  0.0245 -0.5804 -0.2240
  327VAL      O 1337   5.796  -0.930   2.084 -0.3994  0.0223  0.1357
  328VAL      N 1338   5.914  -0.809   1.935 -0.4195 -0.0746 -0.1473
  328VAL      H 1339   5.985  -0.739   1.917 -0.5485  0.0510 -0.1689
  328VAL     CA 1340   5.832  -0.840   1.820 -0.1704 -0.5592 -0.1970
  328VAL     HA 1341   5.730  -0.839   1.858  0.2793  0.3633  1.0664
  328VAL     CB 1342   5.850  -0.732   1.713  0.5396 -0.4000  0.0721
  328VAL     HB 1343   5.957  -0.723   1.696  0.1231  2.1579 -1.7500
  328VAL    CG1 1344   5.785  -0.776   1.582  0.6494 -0.0909 -0.0859
  328VAL   HG11 1345   5.781  -0.701   1.502  1.9999  1.0016  0.8176
  328VAL   HG12 1346   5.854  -0.849   1.538 -2.3475 -2.8172 -0.6284
  328VAL   HG13 1347   5.685  -0.818   1.588  1.2337 -1.5942 -0.4379
  328VAL    CG2 1348   5.779  -0.608   1.766  0.1447 -0.6494  0.1361
  328VAL   HG21 1349   5.675  -0.619   1.798  0.0009 -4.3016 -1.1819
  328VAL   HG22 1350   5.831  -0.580   1.857 -0.4381  0.2970  0.1954
  328VAL   HG23 1351   5.795  -0.527   1.694  0.6726 -1.2836 -0.4723
  328VAL      C 1352   5.873  -0.979   1.773  0.2068 -0.6555  0.4087
  328VAL      O 1353   5.795  -1.072   1.754 -0.2439 -0.1785 -0.0793
  329ALA      N 1354   6.003  -1.008   1.776  0.3546 -0.0783 -0.2873
  329ALA      H 1355   6.067  -0.935   1.804  1.6504 -1.1682 -0.2750
  329ALA     CA 1356   6.050  -1.142   1.748 -0.0764 -0.2791 -0.0645
  329ALA     HA 1357   6.035  -1.167   1.643  1.3140  1.1355 -0.6480
  329ALA     CB 1358   6.202  -1.135   1.765 -0.0312  0.5523 -0.7426
  329ALA    HB1 1359   6.251  -1.231   1.745 -1.5464 -0.8458  1.8113
  329ALA    HB2 1360   6.249  -1.057   1.705  0.2732  1.4239  0.5964
  329ALA    HB3 1361   6.218  -1.101   1.867 -1.3378 -0.7014 -0.0934
  329ALA      C 1362   5.994  -1.251   1.838 -0.9766  0.3462  0.1424
  329ALA      O 1363   5.957  -1.360   1.796  0.4043 -0.1618  0.2009
  330ALA      N 1364   5.988  -1.220   1.968 -0.1770  0.0011  0.2691
  330ALA      H 1365   6.041  -1.139   1.996  0.2115 -0.7638  1.8231
  330ALA     CA 1366   5.935  -1.298   2.078  0.3120 -0.3066  0.2900
  330ALA     HA 1367   5.981  -1.395   2.061  2.6447  1.1830 -2.9072
  330ALA     CB 1368   5.985  -1.246   2.212  0.1708 -0.0044  0.2266
  330ALA    HB1 1369   5.938  -1.293   2.299  1.5942  3.3613  3.0987
  330ALA    HB2 1370   6.093  -1.254   2.222  0.3522  0.0297 -1.5219
  330ALA    HB3 1371   5.963  -1.140   2.224  1.2030  0.3134 -0.5740
  330ALA      C 1372   5.783  -1.308   2.079  0.2823  0.1284  0.4555
  330ALA      O 1373   5.731  -1.414   2.114  0.6367 -0.1047  0.2831
  331SER      N 1374   5.711  -1.215   2.016  0.1660  0.0945  0.5355
  331SER      H 1375   5.769  -1.141   1.977  2.7845 -1.1698  1.7637
  331SER     CA 1376   5.572  -1.231   1.979  0.3477 -0.3360  0.0170
  331SER     HA 1377   5.522  -1.262   2.072  0.8850 -1.7107 -0.1235
  331SER     CB 1378   5.513  -1.095   1.945 -0.0470 -0.5043  0.0254
  331SER    HB1 1379   5.405  -1.111   1.937 -0.3511  1.7964 -1.4463
  331SER    HB2 1380   5.551  -1.060   1.849  0.4284  2.0389  1.0716
  331SER     OG 1381   5.531  -0.992   2.039  0.1448 -0.4390 -0.0834
  331SER     HG 1382   5.624  -0.974   2.056  0.3553 -2.0640  0.6841
  331SER      C 1383   5.541  -1.329   1.867 -0.0095 -0.0356 -0.1470
  331SER      O 1384   5.439  -1.396   1.880 -0.0714 -0.0061 -0.4515
  332ILE      N 1385   5.618  -1.329   1.757  0.4282 -0.6660  0.1548
  332ILE      H 1386   5.702  -1.274   1.758 -0.4377  0.7612  2.3120
  332ILE     CA 1387   5.601  -1.417   1.643 -0.3974  0.0762 -0.3092
  332ILE     HA 1388   5.498  -1.415   1.608  0.4698 -0.3115 -3.0780
  332ILE     CB 1389   5.692  -1.379   1.527 -0.2052  0.1923 -0.1220
  332ILE     HB 1390   5.797  -1.374   1.557 -0.3850  0.6325  0.4472
  332ILE    CG2 1391   5.694  -1.477   1.410 -0.2524 -0.3681  0.3418
  332ILE   HG21 1392   5.590  -1.488   1.379 -0.2283  1.8958 -0.7560
  332ILE   HG22 1393   5.740  -1.431   1.323 -1.0497 -1.3659 -0.6393
  332ILE   HG23 1394   5.739  -1.571   1.439  1.4824  1.1324  2.8750
  332ILE    CG1 1395   5.645  -1.238   1.490 -0.3371  0.0595 -0.4576
  332ILE   HG11 1396   5.624  -1.179   1.579 -0.2387  1.8996 -1.5982
  332ILE   HG12 1397   5.551  -1.254   1.437 -0.9254  0.3706  0.4846
  332ILE     CD 1398   5.742  -1.156   1.406  0.5473 -0.3939  0.0973
  332ILE    HD1 1399   5.765  -1.207   1.312  0.1512 -0.2290 -0.0922
  332ILE    HD2 1400   5.685  -1.067   1.377  0.8218 -0.6529 -1.3499
  332ILE    HD3 1401   5.838  -1.133   1.451  0.5032 -1.2291  0.6279
  332ILE      C 1402   5.625  -1.560   1.689 -0.5130  0.2587  0.3314
  332ILE      O 1403   5.549  -1.650   1.656 -0.4096  0.2920  0.0046
  333ILE      N 1404   5.727  -1.584   1.772 -0.2970  0.3099  0.0817
  333ILE      H 1405   5.786  -1.505   1.790 -2.1229  1.9665 -0.8749
  333ILE     CA 1406   5.761  -1.708   1.840 -0.3859  0.0522 -0.3406
  333ILE     HA 1407   5.773  -1.789   1.768  2.6545  0.6079 -0.5757
  333ILE     CB 1408   5.900  -1.695   1.900 -0.3140 -0.7438 -0.3199
  333ILE     HB 1409   5.899  -1.596   1.947 -1.0748 -1.0581  0.3362
  333ILE    CG2 1410   5.943  -1.795   2.006 -0.3314 -0.2906  0.1194
  333ILE   HG21 1411   5.866  -1.806   2.082 -0.5241  2.7339  0.4617
  333ILE   HG22 1412   5.957  -1.898   1.974 -0.4336 -0.4991  0.7293
  333ILE   HG23 1413   6.034  -1.760   2.057 -0.4496  2.4188 -1.3524
  333ILE    CG1 1414   6.005  -1.708   1.789  0.0343 -0.1730 -0.0649
  333ILE   HG11 1415   5.979  -1.644   1.705  0.1103 -1.1353 -0.8396
  333ILE   HG12 1416   6.001  -1.814   1.762  1.0919 -0.6661  1.5594
  333ILE     CD 1417   6.145  -1.666   1.830 -0.1119  0.1920  0.0671
  333ILE    HD1 1418   6.189  -1.743   1.893 -1.2888  0.2297  0.9548
  333ILE    HD2 1419   6.203  -1.666   1.737  1.8900 -1.2311  1.2205
  333ILE    HD3 1420   6.148  -1.564   1.868  2.3571  0.4922 -0.7074
  333ILE      C 1421   5.649  -1.755   1.932 -0.2556 -0.0323 -0.2259
  333ILE      O 1422   5.615  -1.873   1.929  0.0448 -0.1248 -0.0783
  334GLY      N 1423   5.585  -1.664   2.005  0.1065 -0.0521  0.1240
  334GLY      H 1424   5.626  -1.572   2.009  1.7839 -0.7323 -0.6960
  334GLY     CA 1425   5.481  -1.700   2.099 -0.2488  0.1747 -0.1789
  334GLY    HA1 1426   5.457  -1.614   2.162 -3.9299 -0.9280  0.2058
  334GLY    HA2 1427   5.523  -1.773   2.168  2.6583  0.8551 -1.1180
  334GLY      C 1428   5.354  -1.745   2.027 -0.1833  0.1092 -0.2532
  334GLY      O 1429   5.290  -1.837   2.076 -0.1466  0.1912 -0.0509
  335ILE      N 1430   5.323  -1.687   1.911 -0.0091  0.1080 -0.3015
  335ILE      H 1431   5.368  -1.599   1.892  0.6235 -0.1701 -0.1233
  335ILE     CA 1432   5.209  -1.730   1.832 -0.1844 -0.0372  0.0288
  335ILE     HA 1433   5.119  -1.731   1.894 -1.0573 -1.0184 -1.2071
  335ILE     CB 1434   5.182  -1.624   1.726 -0.3407  0.0482  0.1542
  335ILE     HB 1435   5.274  -1.605   1.671 -2.4580  2.1944 -2.9741
  335ILE    CG2 1436   5.077  -1.675   1.628 -0.2455  0.1864 -0.0201
  335ILE   HG21 1437   5.096  -1.620   1.535 -1.1831  1.2448  0.3844
  335ILE   HG22 1438   5.089  -1.780   1.602  0.3820  0.3135 -0.2584
  335ILE   HG23 1439   4.971  -1.661   1.646 -0.4317 -0.6435 -0.4288
  335ILE    CG1 1440   5.133  -1.499   1.799 -0.1413  0.0560  0.2789
  335ILE   HG11 1441   5.201  -1.465   1.876  0.2660 -2.8469  1.3201
  335ILE   HG12 1442   5.041  -1.519   1.854  0.0095 -2.1085 -0.1458
  335ILE     CD 1443   5.105  -1.382   1.706 -0.1318  0.2312  0.4951
  335ILE    HD1 1444   5.095  -1.286   1.757 -0.4640 -0.3888  1.6107
  335ILE    HD2 1445   5.185  -1.368   1.633 -1.7005 -0.3479 -1.4248
  335ILE    HD3 1446   5.017  -1.411   1.648  1.5166 -1.5844 -1.2421
  335ILE      C 1447   5.234  -1.873   1.784  0.0732 -0.1389  0.4556
  335ILE      O 1448   5.149  -1.961   1.801 -0.3027 -0.0174 -0.7075
  336LEU      N 1449   5.345  -1.892   1.713  0.2065 -0.4862  0.7580
  336LEU      H 1450   5.415  -1.819   1.715  0.6608 -0.8579 -0.5876
  336LEU     CA 1451   5.391  -2.021   1.664 -0.5281 -0.3463 -0.3429
  336LEU     HA 1452   5.318  -2.063   1.596  0.5520 -0.5729 -1.3856
  336LEU     CB 1453   5.530  -1.992   1.608 -0.3206 -0.2747  0.2003
  336LEU    HB1 1454   5.595  -1.940   1.679 -0.4830  1.3702 -0.8122
  336LEU    HB2 1455   5.507  -1.924   1.527  0.5940  0.5419  0.6032
  336LEU     CG 1456   5.605  -2.116   1.558  0.1091  0.0392  0.0627
  336LEU     HG 1457   5.620  -2.181   1.644  2.0754  1.4410  0.8678
  336LEU    CD1 1458   5.539  -2.185   1.439  0.0195 -0.2320  0.2682
  336LEU   HD11 1459   5.600  -2.266   1.401  0.1986  0.5489 -1.1706
  336LEU   HD12 1460   5.435  -2.210   1.462 -1.5090  2.5367 -2.7310
  336LEU   HD13 1461   5.537  -2.116   1.355  0.4616  0.1431  0.5570
  336LEU    CD2 1462   5.749  -2.087   1.518  0.2362 -0.4457  0.1671
  336LEU   HD21 1463   5.795  -2.182   1.490  1.4970  0.4834 -1.0656
  336LEU   HD22 1464   5.741  -2.014   1.437  0.4064 -2.8337 -2.1727
  336LEU   HD23 1465   5.808  -2.045   1.600  0.9168 -1.2783  0.1203
  336LEU      C 1466   5.399  -2.119   1.780  0.1775  0.0421 -0.0554
  336LEU      O 1467   5.372  -2.236   1.758 -0.5770  0.1292  0.3839
  337HIS      N 1468   5.425  -2.090   1.908  0.0684  0.4754 -0.1292
  337HIS      H 1469   5.446  -1.993   1.928  1.0177  0.8487 -2.5387
  337HIS     CA 1470   5.434  -2.187   2.015  0.0608  0.5837 -0.0293
  337HIS     HA 1471   5.493  -2.273   1.982 -0.8537  0.2707 -0.9103
  337HIS     CB 1472   5.504  -2.139   2.143  0.5766 -0.0088 -0.0815
  337HIS    HB1 1473   5.434  -2.078   2.200  0.2158  1.8394 -2.3358
  337HIS    HB2 1474   5.585  -2.073   2.113  1.0794  0.9945  3.1455
  337HIS     CG 1475   5.558  -2.245   2.235 -0.2538  0.1101  0.5561
  337HIS    ND1 1476   5.655  -2.223   2.332  0.0455  0.0212  0.2766
  337HIS    CE1 1477   5.691  -2.344   2.376 -0.5027 -0.1036  0.3816
  337HIS    HE1 1478   5.765  -2.357   2.453 -0.7911 -0.5839  0.5876
  337HIS    NE2 1479   5.629  -2.444   2.309  0.2477 -0.2487 -0.1101
  337HIS    HE2 1480   5.636  -2.544   2.323  1.5800  0.1185  2.4989
  337HIS    CD2 1481   5.546  -2.381   2.219  0.4818  0.1163 -0.0729
  337HIS    HD2 1482   5.485  -2.434   2.147 -1.5983  2.0876  0.1190
  337HIS      C 1483   5.295  -2.242   2.044  0.4089  0.1164  0.8194
  337HIS      O 1484   5.281  -2.362   2.062 -0.2130 -0.0415 -0.5535
  338LEU      N 1485   5.189  -2.162   2.050  0.0871 -0.2422  0.0627
  338LEU      H 1486   5.206  -2.065   2.027  3.4732 -0.4714  1.1316
  338LEU     CA 1487   5.056  -2.215   2.072  0.2022 -0.4861  0.1682
  338LEU     HA 1488   5.066  -2.286   2.154  0.0965  0.4470  1.0019
  338LEU     CB 1489   4.955  -2.107   2.110  0.0953 -0.5360  0.0283
  338LEU    HB1 1490   4.940  -2.030   2.035 -0.5510 -0.7435 -0.0646
  338LEU    HB2 1491   5.005  -2.059   2.195 -1.2950 -1.4982  1.4501
  338LEU     CG 1492   4.813  -2.150   2.146 -0.2407  0.4801 -0.0389
  338LEU     HG 1493   4.760  -2.200   2.064 -0.3203  1.4187 -0.5690
  338LEU    CD1 1494   4.814  -2.236   2.272 -0.5725  0.1429 -0.2630
  338LEU   HD11 1495   4.868  -2.190   2.355  1.1879 -1.8314 -0.2327
  338LEU   HD12 1496   4.712  -2.248   2.310 -0.1130  1.3510  1.4741
  338LEU   HD13 1497   4.861  -2.332   2.250 -0.9089  0.0904 -0.7546
  338LEU    CD2 1498   4.722  -2.031   2.171 -0.1687  0.4930  0.1577
  338LEU   HD21 1499   4.624  -2.072   2.196  0.5753 -0.7385  1.1886
  338LEU   HD22 1500   4.755  -1.979   2.261  2.6918  1.7113 -1.4723
  338LEU   HD23 1501   4.719  -1.964   2.086 -1.3068 -0.2602 -0.4286
  338LEU      C 1502   5.000  -2.291   1.953  0.2736  0.0726 -0.2238
  338LEU      O 1503   4.933  -2.392   1.973  0.4131 -0.0514 -0.3794
  339ILE      N 1504   5.038  -2.264   1.827 -0.2566  0.3699 -0.3236
  339ILE      H 1505   5.075  -2.171   1.821  0.1655  0.1957 -0.4289
  339ILE     CA 1506   5.011  -2.342   1.708  0.2966 -0.3024 -0.0170
  339ILE     HA 1507   4.903  -2.355   1.700 -0.1870  2.8177  0.0845
  339ILE     CB 1508   5.055  -2.258   1.588  0.2245  0.1422  0.2624
  339ILE     HB 1509   5.160  -2.231   1.597  0.3361 -0.3594  0.4882
  339ILE    CG2 1510   5.052  -2.345   1.462  0.3622  0.2585  0.1779
  339ILE   HG21 1511   5.081  -2.291   1.372  1.3475 -0.5094  0.0140
  339ILE   HG22 1512   5.126  -2.424   1.476  0.7892  0.9336  2.0673
  339ILE   HG23 1513   4.956  -2.395   1.452 -1.3013  3.0826  0.9335
  339ILE    CG1 1514   4.980  -2.131   1.548  0.0554 -0.0565 -0.0619
  339ILE   HG11 1515   4.942  -2.083   1.638 -2.4986  1.5335 -1.8706
  339ILE   HG12 1516   4.897  -2.157   1.483  1.5161 -0.2337 -1.9383
  339ILE     CD 1517   5.061  -2.027   1.471 -0.0354 -0.0572 -0.1585
  339ILE    HD1 1518   5.135  -1.979   1.536  0.4906 -0.8659 -0.1322
  339ILE    HD2 1519   5.095  -2.074   1.378  2.8047 -0.1847  0.8245
  339ILE    HD3 1520   4.993  -1.945   1.451  1.3981  1.6516  1.6126
  339ILE      C 1521   5.071  -2.481   1.723  0.1226 -0.3478  0.2576
  339ILE      O 1522   4.997  -2.578   1.714  0.2837 -0.4436 -0.0386
  340LEU      N 1523   5.201  -2.484   1.753  0.3591  0.3866 -0.6603
  340LEU      H 1524   5.256  -2.399   1.756  1.2893 -0.2067 -0.4226
  340LEU     CA 1525   5.266  -2.613   1.760  0.3662  0.4350  0.2836
  340LEU     HA 1526   5.243  -2.673   1.672  0.5449  1.0028 -0.1557
  340LEU     CB 1527   5.415  -2.594   1.788  0.3917  0.6856 -0.0206
  340LEU    HB1 1528   5.467  -2.684   1.821 -0.9351  0.2793  1.0561
  340LEU    HB2 1529   5.424  -2.533   1.877 -0.4548 -1.7083  1.8069
  340LEU     CG 1530   5.490  -2.547   1.664  0.7435 -0.2517 -0.1723
  340LEU     HG 1531   5.447  -2.451   1.636  0.7763 -0.0458  0.4637
  340LEU    CD1 1532   5.636  -2.521   1.701  0.6274 -0.6011  0.5277
  340LEU   HD11 1533   5.679  -2.462   1.621  0.6408  0.8492  1.5630
  340LEU   HD12 1534   5.632  -2.453   1.786  0.7853  1.2327 -0.8741
  340LEU   HD13 1535   5.693  -2.611   1.727  0.9659 -1.0039 -1.4951
  340LEU    CD2 1536   5.486  -2.633   1.538  0.1615 -0.1926 -0.1978
  340LEU   HD21 1537   5.394  -2.629   1.480  1.2292  0.7132 -1.9183
  340LEU   HD22 1538   5.568  -2.602   1.473  1.2161 -3.3469 -0.5529
  340LEU   HD23 1539   5.509  -2.734   1.571 -3.2175 -0.7432  0.8310
  340LEU      C 1540   5.217  -2.696   1.878  0.6045 -0.1749 -0.0399
  340LEU      O 1541   5.204  -2.816   1.856 -0.4848 -0.1553  0.4342
  341TRP      N 1542   5.180  -2.637   1.992  0.4638 -0.1455 -0.0993
  341TRP      H 1543   5.185  -2.536   1.995  2.8990 -0.0020 -3.2928
  341TRP     CA 1544   5.131  -2.704   2.110  0.0648  0.1096 -0.1192
  341TRP     HA 1545   5.202  -2.786   2.122  0.3562  0.3498 -0.2159
  341TRP     CB 1546   5.124  -2.604   2.225 -0.3949 -0.1233  0.0594
  341TRP    HB1 1547   5.047  -2.530   2.207 -1.1176 -0.7086  0.6640
  341TRP    HB2 1548   5.225  -2.565   2.233 -0.6028  0.2634  0.8814
  341TRP     CG 1549   5.096  -2.667   2.358 -0.2338  0.8427  0.5622
  341TRP    CD1 1550   5.186  -2.738   2.429 -0.1324  0.2326 -0.1594
  341TRP    HD1 1551   5.292  -2.723   2.414  0.4920 -1.1142  2.2978
  341TRP    NE1 1552   5.122  -2.798   2.536 -0.2609 -0.5238 -0.6560
  341TRP    HE1 1553   5.168  -2.854   2.606  1.5546 -0.3471 -1.6318
  341TRP    CE2 1554   4.988  -2.764   2.536 -0.2009 -0.2858 -0.1209
  341TRP    CZ2 1555   4.884  -2.797   2.624 -0.2651  0.3136  0.0279
  341TRP    HZ2 1556   4.896  -2.850   2.717 -0.0927 -1.0028 -0.7284
  341TRP    CH2 1557   4.753  -2.774   2.579 -0.4301 -0.3642  0.1584
  341TRP    HH2 1558   4.675  -2.811   2.644  0.4549  1.3003  2.2930
  341TRP    CZ3 1559   4.723  -2.710   2.459  0.3230  0.0771  0.2021
  341TRP    HZ3 1560   4.628  -2.708   2.408  0.4069 -2.4036 -0.1729
  341TRP    CE3 1561   4.831  -2.659   2.386 -0.1199  0.6108 -0.0888
  341TRP    HE3 1562   4.800  -2.605   2.298 -1.7208 -0.1306 -0.0036
  341TRP    CD2 1563   4.964  -2.692   2.417 -0.2850  0.2004  0.1875
  341TRP      C 1564   4.995  -2.765   2.079 -0.1589  0.4119  0.2579
  341TRP      O 1565   4.978  -2.881   2.116 -0.9403  0.3505 -0.2544
  342ILE      N 1566   4.905  -2.697   2.008  0.1507  0.2653 -0.2805
  342ILE      H 1567   4.931  -2.603   1.983  0.5492  0.2797  0.1710
  342ILE     CA 1568   4.776  -2.743   1.959 -0.0622  0.3392  0.2007
  342ILE     HA 1569   4.724  -2.784   2.045  0.2864  0.8641  0.6688
  342ILE     CB 1570   4.686  -2.629   1.911 -0.0262  0.2869  0.0074
  342ILE     HB 1571   4.740  -2.564   1.843  2.2842  1.1457  2.4582
  342ILE    CG2 1572   4.560  -2.686   1.848 -0.0268  0.2020  0.0848
  342ILE   HG21 1573   4.506  -2.607   1.795  0.8891  2.6215  2.5189
  342ILE   HG22 1574   4.580  -2.768   1.778  1.0970  1.4774 -1.1478
  342ILE   HG23 1575   4.495  -2.714   1.931  0.3484 -0.2183  0.2363
  342ILE    CG1 1576   4.650  -2.545   2.033  0.4020 -0.0544  0.3740
  342ILE   HG11 1577   4.745  -2.507   2.071  1.3163 -0.3036 -1.5436
  342ILE   HG12 1578   4.597  -2.612   2.100 -1.2054  1.0391  0.2579
  342ILE     CD 1579   4.561  -2.423   2.012  1.0434  0.4575  0.5988
  342ILE    HD1 1580   4.518  -2.395   2.108 -0.0909  2.4232 -0.4112
  342ILE    HD2 1581   4.616  -2.340   1.968 -0.2436 -0.1218 -2.3023
  342ILE    HD3 1582   4.485  -2.451   1.939 -0.3869  2.7786  1.0656
  342ILE      C 1583   4.792  -2.854   1.856  0.1840  0.4970  0.0653
  342ILE      O 1584   4.729  -2.959   1.873  0.0672  0.5399 -0.1067
  343LEU      N 1585   4.878  -2.838   1.756 -0.2076  0.0009 -0.3568
  343LEU      H 1586   4.945  -2.763   1.763  1.3204 -1.0255 -2.5218
  343LEU     CA 1587   4.898  -2.939   1.654  0.6240  0.3741 -0.5716
  343LEU     HA 1588   4.803  -2.980   1.620  0.8560 -0.3359 -0.3727
  343LEU     CB 1589   4.973  -2.879   1.535  0.7023 -0.2933 -0.8628
  343LEU    HB1 1590   4.992  -2.961   1.465 -2.9849 -3.4605  1.4326
  343LEU    HB2 1591   5.071  -2.854   1.574  1.8629 -2.0737 -2.4476
  343LEU     CG 1592   4.897  -2.765   1.468 -0.0059 -0.3051 -0.1040
  343LEU     HG 1593   4.859  -2.683   1.529 -1.6521 -1.2863  0.2329
  343LEU    CD1 1594   4.999  -2.710   1.368 -0.3293 -0.4980 -0.5459
  343LEU   HD11 1595   5.044  -2.790   1.311 -0.9822 -0.9882 -0.3828
  343LEU   HD12 1596   4.966  -2.633   1.299 -0.5219 -0.5500 -0.5112
  343LEU   HD13 1597   5.082  -2.664   1.423 -1.0795 -0.4534  0.5791
  343LEU    CD2 1598   4.778  -2.813   1.386  0.1934  0.5538 -0.9205
  343LEU   HD21 1599   4.808  -2.909   1.345  0.9199 -0.2391  1.2931
  343LEU   HD22 1600   4.693  -2.825   1.454  2.2180  1.7325  2.0075
  343LEU   HD23 1601   4.745  -2.745   1.308  0.2096  2.8458  0.9455
  343LEU      C 1602   4.960  -3.066   1.711  0.2422  0.4471  0.0140
  343LEU      O 1603   4.961  -3.174   1.652 -0.1237  0.2483  0.3691
  344ASP      N 1604   5.032  -3.049   1.822  0.5280  0.4519 -0.1692
  344ASP      H 1605   5.043  -2.956   1.859  0.2584 -0.1655  1.5555
  344ASP     CA 1606   5.085  -3.159   1.900 -0.0279  0.5217  0.3227
  344ASP     HA 1607   5.108  -3.249   1.842 -1.4634  0.2965  0.0768
  344ASP     CB 1608   5.223  -3.120   1.953  0.3130  0.3798 -0.4424
  344ASP    HB1 1609   5.214  -3.032   2.016 -0.3875  1.4744 -2.0224
  344ASP    HB2 1610   5.282  -3.088   1.867  0.0203  1.4494 -0.2535
  344ASP     CG 1611   5.293  -3.235   2.024 -0.6870 -0.0668 -0.1588
  344ASP    OD1 1612   5.327  -3.230   2.144 -0.0605  0.0337 -0.3319
  344ASP    OD2 1613   5.295  -3.344   1.962 -0.2791  0.0080 -0.2808
  344ASP      C 1614   4.991  -3.206   2.010  0.0491  0.1253  0.2230
  344ASP      O 1615   5.023  -3.300   2.082  0.3909 -0.1809 -0.3255
  345ARG      N 1616   4.867  -3.157   2.020  0.0965  0.2458  0.2200
  345ARG      H 1617   4.837  -3.085   1.957  0.0923  1.8364  1.9343
  345ARG     CA 1618   4.774  -3.215   2.114 -0.2306  0.1889 -0.1369
  345ARG     HA 1619   4.813  -3.306   2.160  0.0159  1.1812  1.7010
  345ARG     CB 1620   4.749  -3.106   2.218 -0.3823  0.4513 -0.4471
  345ARG    HB1 1621   4.709  -3.016   2.172 -0.2134 -0.3472 -2.2450
  345ARG    HB2 1622   4.840  -3.071   2.266 -0.2866  0.6989 -0.8086
  345ARG     CG 1623   4.666  -3.157   2.336  0.4367 -0.4431 -0.2453
  345ARG    HG1 1624   4.565  -3.182   2.304  0.0513 -0.8109  1.1923
  345ARG    HG2 1625   4.656  -3.069   2.399 -1.0577  0.9019 -2.2331
  345ARG     CD 1626   4.734  -3.271   2.412  0.2066 -0.2949  0.1840
  345ARG    HD1 1627   4.835  -3.244   2.444  0.1743 -0.0944  0.1191
  345ARG    HD2 1628   4.744  -3.355   2.343 -0.0040  0.3009 -0.5856
  345ARG     NE 1629   4.645  -3.306   2.523  0.0506 -0.1627  0.1018
  345ARG     HE 1630   4.651  -3.249   2.606 -2.2568  1.1198 -0.5371
  345ARG     CZ 1631   4.563  -3.412   2.530  0.3231 -0.3714  0.1850
  345ARG    NH1 1632   4.563  -3.511   2.440 -0.1164 -0.2193  0.0122
  345ARG   HH11 1633   4.620  -3.510   2.356  0.1986  1.9325  0.1850
  345ARG   HH12 1634   4.484  -3.573   2.442  0.3904 -1.0028 -1.8049
  345ARG    NH2 1635   4.484  -3.414   2.638  0.1643  0.4276  0.0937
  345ARG   HH21 1636   4.505  -3.340   2.703  1.5199  2.0165 -2.0456
  345ARG   HH22 1637   4.431  -3.493   2.674 -1.9077  1.8473  0.3036
  345ARG      C 1638   4.646  -3.265   2.049 -0.1122 -0.1540 -0.1091
  345ARG      O 1639   4.577  -3.350   2.105 -0.2204 -0.5227 -0.7904
  346LEU      N 1640   4.613  -3.211   1.932  0.2310 -0.1878 -0.2201
  346LEU      H 1641   4.668  -3.132   1.899 -0.2031  0.4620  0.5641
  346LEU     CA 1642   4.501  -3.260   1.855  0.1406 -0.0010 -0.2088
  346LEU     HA 1643   4.418  -3.284   1.923  0.1566  1.1895  0.2629
  346LEU     CB 1644   4.455  -3.144   1.766 -0.1766 -0.1516 -0.2432
  346LEU    HB1 1645   4.394  -3.188   1.687  1.3924 -0.3754 -1.3733
  346LEU    HB2 1646   4.543  -3.114   1.709  2.0912 -2.7213  1.5669
  346LEU     CG 1647   4.374  -3.030   1.826  0.1743 -0.2851  0.5104
  346LEU     HG 1648   4.432  -2.979   1.902  0.7344 -1.0487  0.6026
  346LEU    CD1 1649   4.342  -2.927   1.718  0.2534 -0.2622  0.5094
  346LEU   HD11 1650   4.315  -2.829   1.756 -0.1769 -0.3203  0.3594
  346LEU   HD12 1651   4.422  -2.913   1.645 -0.0143 -0.4235  0.1775
  346LEU   HD13 1652   4.255  -2.973   1.670  0.5029 -2.4238  2.0029
  346LEU    CD2 1653   4.238  -3.077   1.877 -0.1483 -0.6985 -0.6912
  346LEU   HD21 1654   4.182  -2.986   1.901  2.2337  1.3165 -2.2323
  346LEU   HD22 1655   4.185  -3.128   1.797 -1.2974 -0.1543 -0.3050
  346LEU   HD23 1656   4.249  -3.148   1.958  1.4783  0.1126 -0.1665
  346LEU      C 1657   4.530  -3.387   1.777 -0.1869  0.4681 -1.1086
  346LEU      O 1658   4.644  -3.408   1.737 -0.0395  0.1078 -0.5146
  346NME      N 1659   4.436  -3.475   1.742  0.2550 -0.5097  0.1038
  346NME      H 1660   4.468  -3.557   1.692 -1.7338 -0.2100 -1.8046
  346NME    CH3 1661   4.297  -3.465   1.782  0.2789 -0.2637  0.1270
  346NME   HH31 1662   4.239  -3.384   1.737  2.7873  1.0087 -1.0226
  346NME   HH32 1663   4.249  -3.555   1.742  0.5433 -0.5324  0.4149
  346NME   HH33 1664   4.292  -3.467   1.891 -1.2444  0.2124  0.0961
  455AMA     N1 1665   5.494   6.243   2.762 -0.8924  0.0554 -0.2134
  455AMA    H11 1666   5.570   6.304   2.791 -1.1976  0.2876  0.1097
  455AMA    H12 1667   5.411   6.297   2.780  0.1943  0.7126  3.9629
  455AMA    H13 1668   5.502   6.158   2.815 -0.9014 -0.6821 -1.3675
  455AMA    C10 1669   5.515   6.210   2.621  0.1468 -0.2458  0.0038
  455AMA     C7 1670   5.508   6.339   2.541 -0.7909 -0.0626  0.3783
  455AMA    H71 1671   5.588   6.406   2.574  2.6598 -1.2750 -4.3938
  455AMA    H72 1672   5.409   6.385   2.551 -0.0123  1.6994  0.5049
  455AMA     C1 1673   5.524   6.302   2.394 -0.2726  0.2373  0.3560
  455AMA     H1 1674   5.499   6.384   2.326 -0.2964 -0.2461 -0.2278
  455AMA     C8 1675   5.653   6.148   2.595  0.0505 -0.5386  0.1816
  455AMA    H81 1676   5.730   6.213   2.637 -1.0368 -0.1765  1.7214
  455AMA    H82 1677   5.670   6.060   2.656  2.3477  0.3894  0.9818
  455AMA     C5 1678   5.671   6.115   2.448  0.1456 -0.2347  0.1246
  455AMA     H5 1679   5.772   6.076   2.451  1.4076  2.7050 -0.5089
  455AMA     C6 1680   5.663   6.246   2.369 -0.5152 -0.2685  0.1290
  455AMA    H61 1681   5.738   6.314   2.410 -0.0902 -0.8517  0.3392
  455AMA    H62 1682   5.681   6.230   2.262 -0.4276 -0.1505  0.1259
  455AMA     C4 1683   5.565   6.013   2.406  0.0541 -0.0164 -0.1812
  455AMA    H41 1684   5.580   5.919   2.459  0.7949  0.4966  0.5478
  455AMA    H42 1685   5.575   5.997   2.298 -1.9258  0.1219 -0.4265
  455AMA     C9 1686   5.405   6.114   2.577  0.3326 -0.6673  0.4522
  455AMA    H91 1687   5.382   6.037   2.651 -1.2649 -1.4644 -0.8087
  455AMA    H92 1688   5.307   6.163   2.581 -0.3488 -1.8079 -1.2234
  455AMA     C3 1689   5.428   6.076   2.431  0.3337  0.4678  0.1486
  455AMA     H3 1690   5.361   5.997   2.397  0.6793  0.8919 -1.6162
  455AMA     C2 1691   5.415   6.204   2.350 -0.5865  0.5536  0.4189
  455AMA    H21 1692   5.420   6.176   2.245  1.0680 -1.5247  0.9914
  455AMA    H22 1693   5.313   6.240   2.364 -1.9137 -1.7422 -2.3699
  456SOL     OW 1694   6.122   6.830   2.645  0.1470 -0.1850  0.2308
  456SOL    HW1 1695   6.097   6.853   2.735  1.1890  1.0676  0.2387
  456SOL    HW2 1696   6.218   6.828   2.648  0.2209  0.7267 -1.0491
  457SOL     OW 1697   5.577   7.058   2.398  0.0298 -0.2023 -0.1544
  457SOL    HW1 1698   5.585   7.022   2.310 -0.2921 -1.2776  0.2413
  457SOL    HW2 1699   5.617   7.145   2.392 -2.0717  0.7472 -1.9359
  458SOL     OW 1700   5.701   4.228   2.553 -0.1450  0.3222  0.4266
  458SOL    HW1 1701   5.794   4.207   2.564  0.2922  2.1507  0.5445
  458SOL    HW2 1702   5.685   4.216   2.459  0.8200  2.0620 -0.0106
  459SOL     OW 1703   5.291   7.300   3.160 -0.2919 -0.2176 -0.1024
  459SOL    HW1 1704   5.344   7.225   3.188  0.2106  0.3136  0.4129
  459SOL    HW2 1705   5.303   7.304   3.065  2.3062  1.1145  0.1987
  460SOL     OW 1706   5.001   3.910   2.345 -0.1197 -0.2930 -0.3729
  460SOL    HW1 1707   4.987   3.945   2.257  0.2858 -1.0317 -0.7412
  460SOL    HW2 1708   5.096   3.902   2.353 -0.1459 -0.1237  0.1829
  461SOL     OW 1709   5.152   4.285   2.286 -0.5552  0.2051 -0.3508
  461SOL    HW1 1710   5.212   4.225   2.241  2.2390  2.6032 -0.0856
  461SOL    HW2 1711   5.104   4.328   2.215 -0.6808 -0.4567 -0.6747
  462SOL     OW 1712   5.352   4.324   2.514  0.1988  0.2561 -0.0197
  462SOL    HW1 1713   5.391   4.240   2.492 -0.9616 -0.4754  0.6240
  462SOL    HW2 1714   5.288   4.340   2.446 -1.2190 -0.5247  1.0898
  463SOL     OW 1715   5.716   4.803   2.654  0.1232  0.1985 -0.0159
  463SOL    HW1 1716   5.688   4.887   2.689 -0.3995  0.1109 -0.2101
  463SOL    HW2 1717   5.809   4.815   2.634  0.4414  0.2522  1.3723
  464SOL     OW 1718   5.684   0.490   4.309  1.1575  0.1491  0.6321
  464SOL    HW1 1719   5.609   0.481   4.250  0.9819  0.2403  0.8406
  464SOL    HW2 1720   5.750   0.429   4.273  1.1234  0.3429  0.2357
  465SOL     OW 1721   5.299   4.151   2.753  0.5236 -0.2308  0.2451
  465SOL    HW1 1722   5.306   4.057   2.738 -0.8950 -0.6957  2.1479
  465SOL    HW2 1723   5.268   4.187   2.670 -0.5297 -1.6612 -0.0072
  466SOL     OW 1724   6.641   4.429   4.229  0.0776  0.3432  0.2395
  466SOL    HW1 1725   6.590   4.424   4.148  1.5797 -0.3698 -0.7013
  466SOL    HW2 1726   6.700   4.354   4.225  1.6776  1.4982  0.9247
  467SOL     OW 1727   6.784   3.056   3.684  0.1754 -1.0633  0.0697
  467SOL    HW1 1728   6.747   3.038   3.771 -0.4519 -1.8278 -0.3489
  467SOL    HW2 1729   6.710   3.087   3.632  0.5208 -0.7474 -0.2413
  468SOL     OW 1730   2.705   6.723   1.801 -0.2818  0.1113 -0.5135
  468SOL    HW1 1731   2.623   6.766   1.779 -0.3970 -0.0201 -0.3412
  468SOL    HW2 1732   2.768   6.795   1.807 -0.4124  0.2261 -0.5078
  469SOL     OW 1733   4.378   4.511   2.741 -0.3081  0.8081  0.3716
  469SOL    HW1 1734   4.304   4.479   2.792  0.5587 -0.2953  0.9793
  469SOL    HW2 1735   4.431   4.560   2.803 -0.2391  1.1171  0.0706
  470SOL     OW 1736   6.356   6.513   1.075 -0.0217  0.2819 -1.3318
  470SOL    HW1 1737   6.356   6.430   1.027 -1.2964 -0.2271 -0.5180
  470SOL    HW2 1738   6.264   6.541   1.074 -0.3293 -0.2915  1.6512
  471SOL     OW 1739   5.719   3.714   3.092 -0.1403 -0.6628 -0.2016
  471SOL    HW1 1740   5.801   3.715   3.140 -0.7835 -0.6179  0.9311
  471SOL    HW2 1741   5.693   3.622   3.089 -0.4007 -0.5982  0.0611
  472SOL     OW 1742   6.930   3.627   0.692 -0.0008 -0.2330 -0.3909
  472SOL    HW1 1743   7.015   3.594   0.720  0.0468 -1.0517 -1.4338
  472SOL    HW2 1744   6.879   3.549   0.670 -1.3305  0.1979  1.0064
  473SOL     OW 1745   6.434   4.365   2.691  0.8247  0.0461  0.5624
  473SOL    HW1 1746   6.412   4.280   2.728 -1.4176  0.1847 -0.3012
  473SOL    HW2 1747   6.369   4.379   2.622  0.6486  2.7665  1.1697
  474SOL     OW 1748   5.173   5.458   2.324  0.4554 -0.4727  0.2993
  474SOL    HW1 1749   5.217   5.446   2.239 -0.4489 -0.8487 -0.1303
  474SOL    HW2 1750   5.178   5.372   2.366 -1.0470 -0.8927 -0.3395
  475SOL     OW 1751   5.725   5.424   2.826 -0.0596 -0.4364  0.2247
  475SOL    HW1 1752   5.723   5.329   2.811  4.6905 -0.8274  0.5083
  475SOL    HW2 1753   5.670   5.438   2.903  0.2076 -3.1875  1.0191
  476SOL     OW 1754   4.511   7.228   2.791  0.0612 -0.3221  0.6420
  476SOL    HW1 1755   4.474   7.215   2.704 -0.6260  0.6380  0.7784
  476SOL    HW2 1756   4.577   7.297   2.779  1.5710 -1.7200  0.4812
  477SOL     OW 1757   5.236   5.568   2.860 -1.2505 -0.8218  0.4415
  477SOL    HW1 1758   5.147   5.538   2.840 -1.2821  0.5815 -1.9947
  477SOL    HW2 1759   5.293   5.506   2.814 -1.1882  0.5670 -1.4725
  478SOL     OW 1760   3.740   5.868   0.240 -0.0184 -0.1670  0.2125
  478SOL    HW1 1761   3.794   5.938   0.276  0.9353 -0.9513  0.3397
  478SOL    HW2 1762   3.728   5.806   0.312 -0.6546 -0.2603  0.0359
  479SOL     OW 1763   5.702   7.287   2.375  0.2965  0.6128  0.1864
  479SOL    HW1 1764   5.689   7.350   2.446 -0.3328  1.5989 -0.7718
  479SOL    HW2 1765   5.710   7.341   2.296  2.4381 -0.3611 -0.3438
  480SOL     OW 1766   5.141   5.827   2.926  0.0585  0.3266 -0.4985
  480SOL    HW1 1767   5.181   5.745   2.953 -0.2842 -0.5057 -2.3746
  480SOL    HW2 1768   5.190   5.854   2.848  0.4456  2.1615  0.3092
  481SOL     OW 1769   5.671   5.686   2.735 -0.4233  0.0296 -0.8140
  481SOL    HW1 1770   5.696   5.594   2.750 -1.4532 -0.2899 -0.9603
  481SOL    HW2 1771   5.608   5.681   2.662  1.2145  1.0876 -2.3708
  482SOL     OW 1772   4.824   4.877   2.567  0.3981  0.3245 -0.0929
  482SOL    HW1 1773   4.736   4.878   2.603 -0.2602  1.0699 -1.6178
  482SOL    HW2 1774   4.826   4.801   2.508  0.4586  0.8312 -0.7595
  483SOL     OW 1775   1.414   0.727   0.318 -0.1040 -0.1636  0.6979
  483SOL    HW1 1776   1.324   0.708   0.345 -0.3106 -0.1301  0.0619
  483SOL    HW2 1777   1.467   0.709   0.395 -0.8206  1.3233  1.5744
  484SOL     OW 1778   5.235   5.719   2.292  0.0123  0.0629  0.0906
  484SOL    HW1 1779   5.168   5.787   2.287  0.4871  0.7160  1.7052
  484SOL    HW2 1780   5.186   5.637   2.293 -0.6641  0.4541 -0.2650
  485SOL     OW 1781   3.851   5.497   2.355 -0.1135  0.1413  0.3309
  485SOL    HW1 1782   3.903   5.577   2.365 -1.9721  1.4227  0.5163
  485SOL    HW2 1783   3.787   5.502   2.427 -1.7618 -0.2493 -1.0286
  486SOL     OW 1784   0.594   6.215   2.344  0.2056 -0.3957  0.7887
  486SOL    HW1 1785   0.544   6.139   2.374 -0.3420  0.3608  1.8669
  486SOL    HW2 1786   0.571   6.285   2.406 -1.3180  1.3977 -1.6319
  487SOL     OW 1787   5.364   3.858   2.970  0.1716 -0.1642 -0.2519
  487SOL    HW1 1788   5.285   3.895   2.929 -0.6480  0.7139  1.9638
  487SOL    HW2 1789   5.423   3.842   2.897 -1.7073  0.0209 -1.9082
  488SOL     OW 1790   3.158   0.240   2.126 -0.6756  0.3313  0.0445
  488SOL    HW1 1791   3.220   0.302   2.087 -2.0640  1.8152  0.0849
  488SOL    HW2 1792   3.193   0.222   2.213  0.0930  0.5575 -0.2122
  489SOL     OW 1793   5.473   4.114   2.358  0.3939  0.2340  0.0557
  489SOL    HW1 1794   5.487   4.025   2.391  0.3961  0.1717 -0.1076
  489SOL    HW2 1795   5.425   4.101   2.276  0.5861  0.3711 -0.0789
  490SOL     OW 1796   5.622   5.597   2.416  0.1241  0.6499 -0.3454
  490SOL    HW1 1797   5.651   5.508   2.437  1.4264  1.3416  0.9674
  490SOL    HW2 1798   5.698   5.639   2.378  0.9670  2.4055  2.8547
  491SOL     OW 1799   0.699   3.390   0.927 -0.0565 -0.0862 -0.5887
  491SOL    HW1 1800   0.778   3.394   0.871 -0.5939  0.7585 -1.3144
  491SOL    HW2 1801   0.634   3.441   0.879 -0.2295  1.6260  1.3203
  492SOL     OW 1802   7.096   5.295   3.201 -0.1295 -0.3707  0.1875
  492SOL    HW1 1803   7.135   5.232   3.141  0.4370 -1.0393  1.2351
  492SOL    HW2 1804   7.148   5.288   3.281 -1.3389 -0.0707  1.0355
  493SOL     OW 1805   4.068   7.098   3.504 -0.2586 -0.0376 -0.3034
  493SOL    HW1 1806   3.975   7.117   3.520 -0.2861  0.6378 -1.2277
  493SOL    HW2 1807   4.069   7.056   3.418  0.3833  0.8041 -0.7180
  494SOL     OW 1808   5.833   5.726   2.297  0.2562  0.3643  0.0369
  494SOL    HW1 1809   5.841   5.778   2.377  1.0178  2.1184 -1.1227
  494SOL    HW2 1810   5.778   5.779   2.239  0.5594 -0.4021 -0.9832
  495SOL     OW 1811   6.609   6.749   2.084  0.2078  0.1407 -0.0350
  495SOL    HW1 1812   6.616   6.725   2.177 -0.3681 -1.5200 -0.3736
  495SOL    HW2 1813   6.697   6.776   2.059  0.5399 -0.1101  0.8226
  496SOL     OW 1814   5.058   3.578   4.148 -0.3078  0.4008 -1.0553
  496SOL    HW1 1815   5.050   3.637   4.223 -0.4527 -0.8877 -0.0123
  496SOL    HW2 1816   5.125   3.618   4.093  0.7493  0.7419  0.4081
  497SOL     OW 1817   4.976   4.231   2.737  0.2444 -0.1294 -0.1756
  497SOL    HW1 1818   5.016   4.192   2.659 -0.0787  0.9704 -0.9150
  497SOL    HW2 1819   4.887   4.195   2.739  0.2212 -0.0819 -0.3687
  498SOL     OW 1820   5.718   2.197   2.584 -0.0354 -0.3433  0.0967
  498SOL    HW1 1821   5.702   2.230   2.495  1.4044  3.4409  1.0442
  498SOL    HW2 1822   5.755   2.110   2.571 -3.1713 -1.5067 -2.7613
  499SOL     OW 1823   5.366   5.803   2.732 -0.1787 -0.0553  0.3794
  499SOL    HW1 1824   5.321   5.725   2.766  0.3234  0.1392  1.5246
  499SOL    HW2 1825   5.380   5.784   2.640 -0.5175 -1.1088  0.5318
  500SOL     OW 1826   0.159   4.033   3.137  0.5698 -0.2825  0.1019
  500SOL    HW1 1827   0.230   4.085   3.100  0.0034  0.5483  0.1602
  500SOL    HW2 1828   0.089   4.096   3.152  0.9250 -0.4866  3.0383
  501SOL     OW 1829   4.491   4.251   1.407 -0.2165 -0.1715 -0.0926
  501SOL    HW1 1830   4.548   4.233   1.481  2.1527  0.1264 -1.7347
  501SOL    HW2 1831   4.492   4.170   1.356 -1.5125 -0.2472 -0.0266
  502SOL     OW 1832   4.199   4.039   3.237 -0.0879  0.3685  0.2235
  502SOL    HW1 1833   4.239   4.120   3.268  2.6775 -0.2530 -1.3487
  502SOL    HW2 1834   4.238   3.971   3.291 -1.4253 -0.0606  0.6856
  503SOL     OW 1835   5.913   0.647   1.307 -0.4136  0.2540  0.0108
  503SOL    HW1 1836   5.914   0.716   1.373  0.2065  2.0573 -1.7918
  503SOL    HW2 1837   5.920   0.566   1.357  1.0746  1.5797  2.1177
  504SOL     OW 1838   4.441   3.669   3.058  0.2300  0.4153  0.0914
  504SOL    HW1 1839   4.443   3.581   3.097  1.4400  0.3203 -0.1393
  504SOL    HW2 1840   4.365   3.711   3.097 -0.3504 -0.7327  0.2232
  505SOL     OW 1841   1.399   4.042   4.881 -0.2646 -0.1793  0.5103
  505SOL    HW1 1842   1.464   4.036   4.950  0.3058  2.5819  0.3323
  505SOL    HW2 1843   1.447   4.018   4.801  0.6293  1.7116  0.3973
  506SOL     OW 1844   6.812   3.420   1.944  0.0795 -0.6073 -0.0729
  506SOL    HW1 1845   6.846   3.509   1.939  1.2437 -0.9725  0.7774
  506SOL    HW2 1846   6.767   3.416   2.029 -0.4833 -0.6569 -0.3730
  507SOL     OW 1847   5.717   7.033   1.633 -0.0151 -0.2483  0.1762
  507SOL    HW1 1848   5.740   7.107   1.576  1.0529  1.4030  2.5724
  507SOL    HW2 1849   5.674   7.074   1.708 -0.0100 -2.1561  1.2693
  508SOL     OW 1850   6.257   0.021   2.006 -0.3474 -0.0851 -0.1616
  508SOL    HW1 1851   6.270   0.109   2.042 -0.7770  0.0872 -0.4231
  508SOL    HW2 1852   6.286  -0.038   2.076 -0.1211  0.2627  0.0401
  509SOL     OW 1853   7.030   4.665   4.747 -0.0093 -0.3799  0.2596
  509SOL    HW1 1854   7.123   4.682   4.762  0.2896 -1.0011 -0.7857
  509SOL    HW2 1855   7.002   4.615   4.824  0.6036 -0.4876  0.4144
  510SOL     OW 1856   6.042   2.949   3.176  0.5022  0.4694  0.3476
  510SOL    HW1 1857   5.952   2.974   3.197  0.5252  0.8918 -0.0455
  510SOL    HW2 1858   6.072   3.016   3.115  0.4130 -0.7128 -1.0828
  511SOL     OW 1859   6.716   0.152   2.232  0.1682 -0.5608 -0.5169
  511SOL    HW1 1860   6.699   0.097   2.156 -1.5313 -1.0175  0.1371
  511SOL    HW2 1861   6.692   0.097   2.307  0.6001  0.3060  0.2727
  512SOL     OW 1862   5.106   2.886   3.404  0.4738 -0.1807 -0.3921
  512SOL    HW1 1863   5.159   2.965   3.394 -0.1543  0.3460  0.3052
  512SOL    HW2 1864   5.028   2.916   3.450  0.2159 -1.2102 -0.1413
  513SOL     OW 1865   6.527   5.965   3.596 -0.3408  0.1864 -0.1732
  513SOL    HW1 1866   6.609   5.917   3.609 -0.1500  0.5125 -0.1661
  513SOL    HW2 1867   6.462   5.914   3.644 -0.4369 -0.8836 -1.3899
  514SOL     OW 1868   5.445   5.282   2.525 -0.0114  0.1488 -0.5126
  514SOL    HW1 1869   5.351   5.299   2.528  0.1064  0.7274  0.0732
  514SOL    HW2 1870   5.466   5.279   2.431 -1.0622 -2.6481 -0.7392
  515SOL     OW 1871   4.545   7.300   4.894  0.0397 -0.4087  0.6389
  515SOL    HW1 1872   4.505   7.335   4.815  1.5052  2.2387  0.9510
  515SOL    HW2 1873   4.544   7.205   4.882  2.5500 -0.1146 -3.8446
  516SOL     OW 1874   2.581   6.228   2.727  0.5110  0.7302 -0.3000
  516SOL    HW1 1875   2.612   6.304   2.775 -0.0946  1.1920 -0.6286
  516SOL    HW2 1876   2.541   6.172   2.793 -0.6401  1.5298 -0.3042
  517SOL     OW 1877   5.250   2.685   5.053 -0.2434 -0.0526 -0.7703
  517SOL    HW1 1878   5.223   2.761   5.105 -1.6506 -1.4039  0.6033
  517SOL    HW2 1879   5.173   2.662   5.001 -0.0657 -0.9049 -0.6842
  518SOL     OW 1880   5.095   5.547   0.411 -0.3766 -0.2454 -0.3180
  518SOL    HW1 1881   5.124   5.537   0.320  1.0837 -1.3236  0.2325
  518SOL    HW2 1882   5.095   5.642   0.425 -1.9197  0.0365 -1.8027
  519SOL     OW 1883   5.828   5.839   2.525  0.1338 -0.5806  0.5770
  519SOL    HW1 1884   5.903   5.852   2.583  0.7494  1.8865 -0.6416
  519SOL    HW2 1885   5.756   5.818   2.584  1.3351 -1.0771  1.9507
  520SOL     OW 1886   3.641   2.807   2.564 -0.4051  0.2341  0.3100
  520SOL    HW1 1887   3.618   2.750   2.638 -0.3576 -1.4086 -0.8695
  520SOL    HW2 1888   3.564   2.861   2.551 -1.3222 -1.0514  0.1594
  521SOL     OW 1889   7.051   5.617   1.112  0.0770  0.0921  0.3146
  521SOL    HW1 1890   7.038   5.605   1.206  0.0561 -1.1441  0.1606
  521SOL    HW2 1891   7.139   5.584   1.095 -0.8602 -2.1550 -0.5055
  522SOL     OW 1892   6.926   4.898   1.332 -0.6017 -0.3997  0.2320
  522SOL    HW1 1893   6.957   4.942   1.411 -2.0445  0.6753  0.2296
  522SOL    HW2 1894   7.001   4.845   1.303  0.8599  1.2685  0.7975
  523SOL     OW 1895   1.906   1.194   4.758 -0.0485  0.5624 -0.2158
  523SOL    HW1 1896   1.854   1.274   4.761 -0.1786  0.4430  1.3960
  523SOL    HW2 1897   1.844   1.125   4.785  0.2568  0.0217 -0.8691
  524SOL     OW 1898   5.057   6.080   1.087  0.4552 -0.6616  0.4954
  524SOL    HW1 1899   4.972   6.049   1.117  0.1694 -0.6519 -0.2865
  524SOL    HW2 1900   5.067   6.044   0.999  0.2769  1.1172 -0.3063
  525SOL     OW 1901   2.969   5.818   1.850 -0.1612  0.0657  0.0159
  525SOL    HW1 1902   2.928   5.762   1.783 -0.0650  1.8427 -1.5989
  525SOL    HW2 1903   2.909   5.892   1.859  0.7862  0.7915  0.4968
  526SOL     OW 1904   6.264   3.266   3.211 -0.0275  0.2999 -0.1190
  526SOL    HW1 1905   6.169   3.277   3.214 -0.1145 -0.1839 -0.8373
  526SOL    HW2 1906   6.287   3.235   3.299 -0.5830  0.0423 -0.0603
  527SOL     OW 1907   4.092   6.963   1.537 -0.3615  0.6381  0.2642
  527SOL    HW1 1908   4.028   7.006   1.594 -0.5948  0.7739 -0.0991
  527SOL    HW2 1909   4.176   6.976   1.581 -0.5404  0.7459  0.5755
  528SOL     OW 1910   0.925   0.094   3.542 -0.9423 -0.2308 -0.0757
  528SOL    HW1 1911   0.876   0.032   3.488 -0.2822 -0.4914 -0.3817
  528SOL    HW2 1912   1.017   0.078   3.521 -0.6986  0.0247  0.7293
  529SOL     OW 1913   5.157   0.170   0.943  0.2269  0.0046  0.4172
  529SOL    HW1 1914   5.250   0.172   0.965  0.9220  0.3374 -2.2005
  529SOL    HW2 1915   5.132   0.078   0.953  0.8510 -0.1128  1.0175
  530SOL     OW 1916   4.302   3.075   2.994 -0.0818 -0.3531  0.4319
  530SOL    HW1 1917   4.264   2.998   3.035  1.5881 -0.5028  1.8072
  530SOL    HW2 1918   4.356   3.040   2.922 -1.7887 -0.1975 -0.9830
  531SOL     OW 1919   4.903   7.210   2.370 -0.0103 -0.6756  0.1415
  531SOL    HW1 1920   4.878   7.191   2.460  1.8273 -0.9834  0.6170
  531SOL    HW2 1921   4.834   7.268   2.338  0.3133  1.0982  2.3912
  532SOL     OW 1922   6.108   5.736   0.636 -0.0902 -0.0912 -0.3525
  532SOL    HW1 1923   6.066   5.650   0.639  0.7106 -0.5480 -1.5346
  532SOL    HW2 1924   6.195   5.722   0.673 -0.0923  0.3033 -0.1930
  533SOL     OW 1925   6.957   4.373   3.797 -0.6041  0.0592  0.1443
  533SOL    HW1 1926   6.905   4.424   3.859  0.2744  0.2225  0.7501
  533SOL    HW2 1927   6.999   4.306   3.850  0.4167  0.3996 -0.2206
  534SOL     OW 1928   6.800   4.495   3.183  0.6932  0.0319  1.0532
  534SOL    HW1 1929   6.751   4.419   3.214 -0.3118 -0.2459 -1.0340
  534SOL    HW2 1930   6.879   4.458   3.144 -0.7670 -0.2876 -1.9067
  535SOL     OW 1931   4.088   4.869   1.970  0.6571 -0.0487  0.3799
  535SOL    HW1 1932   4.129   4.784   1.988 -0.4037 -0.1905  2.4572
  535SOL    HW2 1933   4.007   4.868   2.022 -1.3422  0.7542 -2.5030
  536SOL     OW 1934   2.373   3.941   3.893  0.4483 -0.2527 -0.9116
  536SOL    HW1 1935   2.412   3.918   3.809 -0.0741 -3.1086 -0.4945
  536SOL    HW2 1936   2.286   3.976   3.871  0.8250  0.2583 -1.5917
  537SOL     OW 1937   5.591   0.507   2.516 -0.1728  0.4533  0.4454
  537SOL    HW1 1938   5.557   0.460   2.440 -0.7177  1.1106  0.2745
  537SOL    HW2 1939   5.655   0.447   2.555 -1.7930 -0.9833  1.0117
  538SOL     OW 1940   3.846   3.474   2.209 -0.3930 -0.0083  0.5506
  538SOL    HW1 1941   3.883   3.560   2.190  0.1305 -0.0411  1.3748
  538SOL    HW2 1942   3.919   3.423   2.244 -1.1251 -0.1748  1.9002
  539SOL     OW 1943   4.133   6.980   2.938 -0.3552  0.2384  0.1711
  539SOL    HW1 1944   4.191   6.916   2.898  0.3127  1.1093 -0.2961
  539SOL    HW2 1945   4.128   7.051   2.874 -0.2414  1.1199  1.1099
  540SOL     OW 1946   7.101   4.432   1.174  1.0985  0.5463 -0.4221
  540SOL    HW1 1947   7.186   4.425   1.216  0.8757  2.7048  0.5675
  540SOL    HW2 1948   7.072   4.522   1.194 -1.5385 -0.2065 -0.4304
  541SOL     OW 1949   7.130   3.304   3.315 -0.1378 -0.7660 -0.2531
  541SOL    HW1 1950   7.095   3.318   3.227 -0.2387  1.0148  0.0241
  541SOL    HW2 1951   7.056   3.273   3.366 -0.2895 -0.9928 -0.6059
  542SOL     OW 1952   5.367   0.829   1.247  0.3585 -0.4230 -0.1422
  542SOL    HW1 1953   5.459   0.806   1.259  0.0895 -0.7564  1.4767
  542SOL    HW2 1954   5.331   0.757   1.195  0.6002 -1.2436  0.8038
  543SOL     OW 1955   4.276   6.308   3.533 -0.1622  0.1172  0.1440
  543SOL    HW1 1956   4.284   6.212   3.538  1.0387  0.1746 -0.3497
  543SOL    HW2 1957   4.206   6.322   3.470 -0.5815 -0.4368  0.4727
  544SOL     OW 1958   1.478   3.277   0.753  0.3554  0.0908 -0.2586
  544SOL    HW1 1959   1.435   3.348   0.801  2.4209 -0.6888  3.0207
  544SOL    HW2 1960   1.446   3.197   0.794  0.9755 -0.7251 -1.3140
  545SOL     OW 1961   6.763   1.097   2.002 -0.1414 -0.5110 -0.4144
  545SOL    HW1 1962   6.720   1.175   2.038 -1.3988 -1.0957 -0.6235
  545SOL    HW2 1963   6.844   1.090   2.052 -0.8140 -0.0419  0.7719
  546SOL     OW 1964   5.226   5.634   4.994  0.1554 -0.2401 -0.0136
  546SOL    HW1 1965   5.244   5.541   4.983  0.6051 -0.0286 -1.2305
  546SOL    HW2 1966   5.164   5.655   4.924  1.6033  0.7670 -1.0694
  547SOL     OW 1967   6.674   3.179   3.227  0.1740 -0.2240  0.1643
  547SOL    HW1 1968   6.720   3.101   3.197 -0.3257 -0.0521 -1.1464
  547SOL    HW2 1969   6.673   3.236   3.150 -0.8624  0.3994  0.6256
  548SOL     OW 1970   6.940   0.541   3.685  0.3188  0.0005 -0.2301
  548SOL    HW1 1971   6.999   0.499   3.622 -1.1086 -2.3427 -0.1538
  548SOL    HW2 1972   6.875   0.585   3.630  0.8203  0.6264 -0.3340
  549SOL     OW 1973   0.301   3.828   2.653 -0.2836  0.8277  0.4700
  549SOL    HW1 1974   0.345   3.825   2.738  1.6915  1.7901 -0.4586
  549SOL    HW2 1975   0.255   3.912   2.653  0.6706  1.3670  0.1722
  550SOL     OW 1976   6.085   6.575   1.056  0.0175  0.0847 -0.3504
  550SOL    HW1 1977   6.036   6.600   0.978 -0.6450  0.5219  0.1932
  550SOL    HW2 1978   6.085   6.654   1.111  1.1611  0.0316 -0.2452
  551SOL     OW 1979   6.564   6.427   4.325 -0.2355  0.2862 -0.4130
  551SOL    HW1 1980   6.633   6.444   4.261 -0.0157  1.4040  0.0922
  551SOL    HW2 1981   6.604   6.370   4.390  0.2096  0.9050 -0.1367
  552SOL     OW 1982   4.425   4.005   3.911  0.7918  0.0400 -0.4501
  552SOL    HW1 1983   4.509   4.042   3.940 -0.0453  1.5870  0.1487
  552SOL    HW2 1984   4.360   4.046   3.968 -0.5919  0.6050 -2.3269
  553SOL     OW 1985   4.218   2.651   2.787 -0.1224 -0.2084 -0.0422
  553SOL    HW1 1986   4.294   2.615   2.741 -0.5544 -0.3881 -0.6266
  553SOL    HW2 1987   4.178   2.710   2.723 -1.3846 -1.3233 -0.3021
  554SOL     OW 1988   5.233   6.722   5.153  0.2354  0.1803  0.3485
  554SOL    HW1 1989   5.211   6.632   5.178  1.7134 -0.1860  0.4064
  554SOL    HW2 1990   5.217   6.726   5.059  0.8813 -0.3687  0.2134
  555SOL     OW 1991   6.761   4.221   1.003 -0.0751 -0.4460 -0.1584
  555SOL    HW1 1992   6.679   4.179   0.975  0.1496 -0.9537 -0.0640
  555SOL    HW2 1993   6.766   4.204   1.097  0.2098 -0.5405 -0.1898
  556SOL     OW 1994   3.160   0.230   0.796 -0.6520 -0.1153 -0.3558
  556SOL    HW1 1995   3.073   0.227   0.757 -0.3023 -0.5338 -1.1240
  556SOL    HW2 1996   3.170   0.321   0.824 -1.0713  0.1027 -0.8935
  557SOL     OW 1997   4.765   3.729   1.187  0.1736  0.3219 -0.3592
  557SOL    HW1 1998   4.806   3.813   1.203 -0.4894  0.6361 -0.2642
  557SOL    HW2 1999   4.770   3.716   1.093 -1.9072  1.6412 -0.7148
  558SOL     OW 2000   4.633   3.624   1.562  0.1229 -0.7293 -0.4262
  558SOL    HW1 2001   4.709   3.668   1.523 -0.5448  0.0261 -0.8929
  558SOL    HW2 2002   4.634   3.651   1.654  0.1523 -0.3509 -0.5364
  559SOL     OW 2003   5.475   0.037   3.421  0.2131  0.6743  0.4986
  559SOL    HW1 2004   5.380   0.046   3.434  0.3477  1.4017  1.0200
  559SOL    HW2 2005   5.500   0.116   3.374  0.6203  0.6482  0.6704
  560SOL     OW 2006   2.474   0.817   1.833 -0.3044  0.3688 -0.0956
  560SOL    HW1 2007   2.417   0.869   1.776 -1.4364 -1.5109 -0.7578
  560SOL    HW2 2008   2.459   0.853   1.920 -1.2943  0.9376 -0.4809
  561SOL     OW 2009   2.332   6.154   1.986 -0.4716  0.0233  0.8643
  561SOL    HW1 2010   2.239   6.133   1.983 -0.6672  0.9948 -0.5318
  561SOL    HW2 2011   2.369   6.114   1.908 -0.0092  0.9195  0.6055
  562SOL     OW 2012   0.142   7.119   1.281 -0.4290 -0.1224  0.4128
  562SOL    HW1 2013   0.171   7.074   1.360  0.7727  0.0706  0.0988
  562SOL    HW2 2014   0.088   7.192   1.312 -1.6450 -1.2203  0.9610
  563SOL     OW 2015   5.564   5.965   2.848  0.3246 -0.0469  0.0747
  563SOL    HW1 2016   5.633   5.900   2.864  0.5288  0.2267  0.3146
  563SOL    HW2 2017   5.489   5.913   2.818  1.1113 -0.2002 -1.7131
  564SOL     OW 2018   6.095   3.886   0.245 -0.0861  0.4299 -0.5332
  564SOL    HW1 2019   6.020   3.860   0.299 -0.5927  1.8039 -0.5287
  564SOL    HW2 2020   6.141   3.951   0.297  0.9916 -0.2187 -0.6473
  565SOL     OW 2021   6.526   6.927   1.275  0.4169  0.1174  0.6344
  565SOL    HW1 2022   6.599   6.950   1.218  0.8043  1.1423  1.5155
  565SOL    HW2 2023   6.563   6.866   1.339  0.6026  0.8986  1.2871
  566SOL     OW 2024   5.637   3.542   2.778  0.2691 -0.1531 -0.1557
  566SOL    HW1 2025   5.722   3.536   2.735 -0.0565 -1.6837 -0.6642
  566SOL    HW2 2026   5.648   3.489   2.858  0.1404  0.6325  0.3901
  567SOL     OW 2027   3.757   5.444   0.453 -0.2007 -0.1714  0.0632
  567SOL    HW1 2028   3.741   5.532   0.420 -0.1527  0.0839  0.6983
  567SOL    HW2 2029   3.733   5.449   0.546 -1.2868 -1.1275 -0.1431
  568SOL     OW 2030   6.456   0.321   1.534  0.6206  0.0005 -0.2474
  568SOL    HW1 2031   6.386   0.329   1.468  0.0755 -1.3423  0.1437
  568SOL    HW2 2032   6.477   0.228   1.535 -0.4634 -0.2898  2.5699
  569SOL     OW 2033   6.680   1.416   1.728 -0.1146 -0.1983  0.1858
  569SOL    HW1 2034   6.625   1.456   1.796  2.5000 -2.1932  3.8414
  569SOL    HW2 2035   6.734   1.488   1.695 -1.6790  0.8900 -0.0933
  570SOL     OW 2036   7.161   0.673   2.542 -0.0620 -0.6557  0.1566
  570SOL    HW1 2037   7.149   0.749   2.599 -0.3540 -0.0438 -0.7043
  570SOL    HW2 2038   7.141   0.598   2.598  1.0174 -0.1674  1.2516
  571SOL     OW 2039   0.420   6.674   2.707  0.2431  0.4857 -0.0813
  571SOL    HW1 2040   0.387   6.746   2.653 -0.8352 -0.5374 -0.8096
  571SOL    HW2 2041   0.402   6.702   2.797 -0.0360  1.1825 -0.3456
  572SOL     OW 2042   6.610   1.753   2.561  0.0668  0.4005 -0.4552
  572SOL    HW1 2043   6.613   1.832   2.506  0.7879 -0.0854 -1.1313
  572SOL    HW2 2044   6.685   1.701   2.531 -0.9801 -0.9998 -0.7044
  573SOL     OW 2045   7.158   2.497   1.131 -0.4601 -0.5106  0.1188
  573SOL    HW1 2046   7.146   2.536   1.217 -2.9979  2.3978 -1.3576
  573SOL    HW2 2047   7.087   2.433   1.123 -0.9682  0.0821 -0.2067
  574SOL     OW 2048   3.591   4.117   5.112 -0.0194 -0.3827  0.0250
  574SOL    HW1 2049   3.527   4.092   5.045  0.9925  0.3031 -1.2361
  574SOL    HW2 2050   3.557   4.199   5.148 -0.0535 -0.2236 -0.3662
  575SOL     OW 2051   5.174   6.950   4.155 -0.1962 -0.3546 -0.1918
  575SOL    HW1 2052   5.153   6.873   4.207 -1.7619 -1.6292 -2.5162
  575SOL    HW2 2053   5.126   7.022   4.197 -2.0806 -1.5031 -0.2928
  576SOL     OW 2054   0.384   6.457   2.190  0.7894 -0.0205 -0.4083
  576SOL    HW1 2055   0.470   6.417   2.184  0.2727 -1.2758  0.3136
  576SOL    HW2 2056   0.369   6.469   2.283  0.8310  1.6880 -0.5917
  577SOL     OW 2057   6.097   3.700   3.140  0.3997 -0.0786 -0.6029
  577SOL    HW1 2058   6.111   3.761   3.067 -0.3281 -1.4363 -1.9482
  577SOL    HW2 2059   6.104   3.754   3.218  2.8022  1.1935 -1.5738
  578SOL     OW 2060   5.653   4.341   1.633  0.2875 -0.3470 -0.5423
  578SOL    HW1 2061   5.559   4.348   1.654  0.2902 -0.2302 -0.5696
  578SOL    HW2 2062   5.668   4.247   1.626  0.8632 -0.5712  2.5805
  579SOL     OW 2063   4.843   6.935   0.582 -0.6336 -0.0873  0.2410
  579SOL    HW1 2064   4.820   6.849   0.618 -1.7127 -0.2709 -0.8176
  579SOL    HW2 2065   4.939   6.934   0.578 -0.6088 -1.0086  0.7934
  580SOL     OW 2066   7.220   4.299   4.688 -0.0012  0.1578 -0.5650
  580SOL    HW1 2067   7.248   4.317   4.777 -2.8548 -1.4216  0.7872
  580SOL    HW2 2068   7.275   4.227   4.659  1.8009  1.4977 -0.6287
  581SOL     OW 2069   5.176   1.396   4.003  0.1410  0.0799 -0.0274
  581SOL    HW1 2070   5.176   1.480   3.957 -0.6700  0.3024  0.3640
  581SOL    HW2 2071   5.086   1.364   3.996  0.5414 -0.9855 -0.5668
  582SOL     OW 2072   6.517   2.713   0.745 -0.9333  0.0017  0.0825
  582SOL    HW1 2073   6.510   2.635   0.801 -2.7953  1.1729  1.6181
  582SOL    HW2 2074   6.572   2.774   0.796  0.2467 -0.1518 -0.9627
  583SOL     OW 2075   5.883   1.167   2.030 -0.2994 -0.8156 -0.2076
  583SOL    HW1 2076   5.833   1.099   2.075 -0.1044 -1.0410 -0.3291
  583SOL    HW2 2077   5.973   1.156   2.061 -0.4290 -0.0125  0.4810
  584SOL     OW 2078   3.690   5.915   2.522 -0.5976 -0.5207  0.2926
  584SOL    HW1 2079   3.699   5.958   2.437 -1.8103 -1.5262 -0.3569
  584SOL    HW2 2080   3.671   5.987   2.583  0.9981  0.2991 -0.1236
  585SOL     OW 2081   6.543   2.394   2.357  0.4620  0.1071  0.2786
  585SOL    HW1 2082   6.584   2.477   2.335 -0.0454  1.2402  3.2169
  585SOL    HW2 2083   6.453   2.402   2.323 -0.3026  1.7989  2.4587
  586SOL     OW 2084   4.388   3.544   1.470 -0.5130  0.8271 -0.0288
  586SOL    HW1 2085   4.482   3.559   1.464 -0.4287 -0.0708 -1.5356
  586SOL    HW2 2086   4.380   3.452   1.498 -0.9691  1.1438  0.9513
  587SOL     OW 2087   5.286   3.667   3.686 -0.0046  0.2436 -0.2373
  587SOL    HW1 2088   5.266   3.575   3.701  1.6768 -0.1075  0.0550
  587SOL    HW2 2089   5.270   3.709   3.771 -2.0097  0.4962 -0.6968
  588SOL     OW 2090   0.706   7.152   0.254 -0.4631  0.6971 -0.1226
  588SOL    HW1 2091   0.664   7.215   0.312 -1.2686 -0.8260  1.0039
  588SOL    HW2 2092   0.646   7.143   0.180 -1.9092 -0.9965  1.1801
  589SOL     OW 2093   5.719   7.204   1.347 -0.1481  0.1890 -0.2478
  589SOL    HW1 2094   5.768   7.270   1.397 -0.9145  0.7123 -0.1636
  589SOL    HW2 2095   5.786   7.148   1.309  0.4834  0.3347  0.6177
  590SOL     OW 2096   5.432   6.174   0.419 -0.1531  0.3598 -0.1602
  590SOL    HW1 2097   5.483   6.249   0.387  1.1229  0.1532  1.2563
  590SOL    HW2 2098   5.497   6.117   0.460 -1.5405  0.2606  2.0579
  591SOL     OW 2099   4.997   3.244   3.415  0.6381 -0.1917  0.5157
  591SOL    HW1 2100   5.082   3.209   3.389  0.3507  0.3575 -1.3061
  591SOL    HW2 2101   4.973   3.303   3.343 -2.4378 -2.2369 -0.3149
  592SOL     OW 2102   1.784   4.832   2.471 -0.2429 -0.1637 -0.4407
  592SOL    HW1 2103   1.870   4.857   2.504 -0.6857  0.1129  0.5335
  592SOL    HW2 2104   1.796   4.827   2.376  1.0733 -1.0394 -0.2502
  593SOL     OW 2105   6.716   5.721   1.892  0.5668  0.0150  0.4958
  593SOL    HW1 2106   6.658   5.779   1.842  0.1964  0.0332  0.9448
  593SOL    HW2 2107   6.711   5.754   1.982  0.2384 -0.7944  0.7837
  594SOL     OW 2108   4.272   5.095   2.124  0.0046 -0.1650 -0.5159
  594SOL    HW1 2109   4.232   5.181   2.109 -0.5057 -0.4761 -0.9324
  594SOL    HW2 2110   4.209   5.032   2.090  1.2035 -0.6318 -2.0126
  595SOL     OW 2111   6.420   3.833   2.250  0.2451 -0.1245  0.2079
  595SOL    HW1 2112   6.455   3.799   2.168  0.8606 -0.0887  0.4460
  595SOL    HW2 2113   6.429   3.928   2.243  2.9514 -0.1733  1.3969
  596SOL     OW 2114   4.797   0.455   1.161  0.4886  0.1239  0.0203
  596SOL    HW1 2115   4.824   0.392   1.094 -0.4054 -0.6331  0.3621
  596SOL    HW2 2116   4.825   0.540   1.125 -1.8111  0.0087 -2.3656
  597SOL     OW 2117   2.744   5.223   3.621 -0.1768 -0.0625 -0.3141
  597SOL    HW1 2118   2.660   5.263   3.599 -0.3524 -0.7020 -0.8268
  597SOL    HW2 2119   2.737   5.203   3.715 -0.6684 -0.2878 -0.3994
  598SOL     OW 2120   4.587   0.571   1.014  0.5230  0.0153  0.6054
  598SOL    HW1 2121   4.648   0.610   0.951  0.0783 -1.5110 -0.8643
  598SOL    HW2 2122   4.642   0.519   1.072  0.8252  0.5311  0.7932
  599SOL     OW 2123   3.646   2.983   4.301  0.1928  0.1852 -0.1533
  599SOL    HW1 2124   3.588   3.010   4.230  0.0431 -0.9291 -0.4636
  599SOL    HW2 2125   3.727   2.958   4.258 -0.2850 -1.6162 -0.0714
  600SOL     OW 2126   6.664   2.697   3.378 -0.2398 -0.0363  0.1081
  600SOL    HW1 2127   6.571   2.674   3.385  0.1172 -1.1050  2.2133
  600SOL    HW2 2128   6.710   2.614   3.377  0.7439  0.4892  0.0596
  601SOL     OW 2129   5.807   4.966   4.626  0.4092  0.5270 -0.1729
  601SOL    HW1 2130   5.776   5.051   4.656 -0.0574  0.3499 -0.1402
  601SOL    HW2 2131   5.883   4.948   4.680 -0.7737 -0.0724  1.3777
  602SOL     OW 2132   5.393   5.700   2.489  0.0283  0.2230  0.0644
  602SOL    HW1 2133   5.468   5.647   2.463  0.1558  1.1003 -1.4293
  602SOL    HW2 2134   5.335   5.699   2.414 -1.2316 -0.0051  1.0094
  603SOL     OW 2135   5.619   7.103   3.384 -0.7731 -0.4516  0.2040
  603SOL    HW1 2136   5.684   7.120   3.317  0.0587  0.3663  1.1921
  603SOL    HW2 2137   5.549   7.166   3.367 -0.5223 -0.1838  0.1728
  604SOL     OW 2138   5.323   3.894   2.637 -0.4835 -0.1898  0.2971
  604SOL    HW1 2139   5.262   3.826   2.664 -2.8855  0.5899 -2.5641
  604SOL    HW2 2140   5.372   3.855   2.564 -0.2840  0.4047  0.1033
  605SOL     OW 2141   3.810   4.158   3.022 -0.2369  1.0335  0.3419
  605SOL    HW1 2142   3.811   4.067   3.051 -2.2254  1.2785  1.2964
  605SOL    HW2 2143   3.902   4.185   3.026  0.2705 -0.6452  0.9129
  606SOL     OW 2144   2.871   0.162   3.922 -0.2451  0.1039  0.3163
  606SOL    HW1 2145   2.835   0.077   3.901 -0.0607 -0.5666  2.4356
  606SOL    HW2 2146   2.802   0.206   3.972  1.0832 -0.5136  2.8817
  607SOL     OW 2147   6.595   3.010   2.522 -0.4786  0.2705  0.1391
  607SOL    HW1 2148   6.647   3.062   2.460  0.7425  1.0418  1.7504
  607SOL    HW2 2149   6.657   2.946   2.557 -1.4023 -0.7839 -0.0953
  608SOL     OW 2150   6.926   4.509   2.665  0.8349 -0.3451  0.4036
  608SOL    HW1 2151   6.915   4.558   2.746 -1.3495  1.6238 -0.9402
  608SOL    HW2 2152   6.869   4.434   2.674  0.7105 -0.2114  0.7454
  609SOL     OW 2153   0.819   4.016   0.667  0.3571 -0.3091 -0.8823
  609SOL    HW1 2154   0.864   3.953   0.723 -1.3923 -1.1582 -0.3431
  609SOL    HW2 2155   0.842   3.990   0.578  2.0027  0.1560 -0.6269
  610SOL     OW 2156   4.368   2.426   4.687 -0.3684  0.3392 -0.3230
  610SOL    HW1 2157   4.372   2.360   4.618  1.2415  0.9769 -0.8756
  610SOL    HW2 2158   4.310   2.494   4.653 -0.7826 -0.0478 -0.4000
  611SOL     OW 2159   4.003   6.631   1.755  0.2907 -0.8032  0.9878
  611SOL    HW1 2160   3.934   6.688   1.723  0.4645 -0.5249  1.0989
  611SOL    HW2 2161   3.972   6.542   1.738  0.7000 -0.6724 -0.6656
  612SOL     OW 2162   7.037   7.013   1.600  0.1511  0.7830 -0.1378
  612SOL    HW1 2163   7.095   7.084   1.630 -0.0219  0.6998  0.4046
  612SOL    HW2 2164   6.975   7.056   1.541  0.7575  0.8742 -0.7125
  613SOL     OW 2165   4.214   1.920   4.267  0.1849  0.2328  0.3455
  613SOL    HW1 2166   4.269   1.989   4.230 -0.4613  0.5693 -0.0163
  613SOL    HW2 2167   4.260   1.891   4.345  1.6702 -0.6069 -0.8011
  614SOL     OW 2168   4.806   3.107   2.020 -0.4954  0.3849  0.3188
  614SOL    HW1 2169   4.787   3.124   2.112  0.3399  1.1141  0.3740
  614SOL    HW2 2170   4.746   3.164   1.972 -1.4855 -0.5799  0.3796
  615SOL     OW 2171   6.859   1.149   4.355  0.2273  0.2343 -0.3450
  615SOL    HW1 2172   6.810   1.075   4.389 -1.4788  0.5125 -2.0269
  615SOL    HW2 2173   6.932   1.110   4.307 -0.1597 -0.3251 -0.4875
  616SOL     OW 2174   5.419   4.682   4.616  0.1497 -0.1006  0.2441
  616SOL    HW1 2175   5.418   4.734   4.536 -0.2413 -1.3731 -0.6190
  616SOL    HW2 2176   5.503   4.703   4.657  1.2323 -0.8198 -1.4875
  617SOL     OW 2177   6.365   3.660   3.046 -0.4542 -0.1322 -0.2065
  617SOL    HW1 2178   6.370   3.746   3.004  2.2207 -0.8852 -1.6811
  617SOL    HW2 2179   6.364   3.597   2.974  2.1785 -1.4108  0.7243
  618SOL     OW 2180   5.614   1.964   2.074  0.6528  0.0008 -0.0432
  618SOL    HW1 2181   5.645   2.040   2.026 -2.3757  0.3636 -1.6839
  618SOL    HW2 2182   5.536   1.994   2.120 -0.6958 -2.0572 -0.8122
  619SOL     OW 2183   3.404   4.989   3.949 -0.2896  0.3152  0.1080
  619SOL    HW1 2184   3.464   5.058   3.976  0.6196 -0.0165 -1.0334
  619SOL    HW2 2185   3.414   4.921   4.016 -0.9488  1.1064  1.0565
  620SOL     OW 2186   7.189   4.110   2.122 -0.3709  0.0233  0.3270
  620SOL    HW1 2187   7.194   4.060   2.204 -0.6560  0.3505  0.5466
  620SOL    HW2 2188   7.102   4.089   2.087 -0.1715 -0.2752  0.0020
  621SOL     OW 2189   7.144   3.875   3.713 -0.8065 -0.5961  1.4202
  621SOL    HW1 2190   7.126   3.794   3.665  0.7591  0.4774 -1.1798
  621SOL    HW2 2191   7.069   3.931   3.695 -0.6312 -0.5131  0.9307
  622SOL     OW 2192   3.304   6.840   2.406  0.1200  0.1511  0.4240
  622SOL    HW1 2193   3.352   6.758   2.418  1.5918  0.8141 -0.6970
  622SOL    HW2 2194   3.330   6.894   2.481  2.8298  1.2558 -1.1813
  623SOL     OW 2195   0.025   3.925   2.812 -0.6827  0.4019  0.2043
  623SOL    HW1 2196   0.097   3.987   2.812 -1.0482  0.8536 -1.1800
  623SOL    HW2 2197  -0.021   3.942   2.894 -1.9029  3.3440 -0.9685
  624SOL     OW 2198   3.912   4.696   2.420  0.3329  0.0962  0.1558
  624SOL    HW1 2199   3.967   4.670   2.493  0.7379 -0.2376 -0.2674
  624SOL    HW2 2200   3.935   4.788   2.404 -1.2766  0.8494  1.8079
  625SOL     OW 2201   3.435   6.035   1.680 -0.0367  0.1062 -0.0375
  625SOL    HW1 2202   3.528   6.053   1.693 -0.2333 -0.7249  3.3774
  625SOL    HW2 2203   3.391   6.087   1.746 -1.6721 -2.1512  0.7550
  626SOL     OW 2204   0.950   0.674   4.946  0.0925 -1.0530 -0.3520
  626SOL    HW1 2205   1.033   0.721   4.941  0.8330 -1.9907  1.7957
  626SOL    HW2 2206   0.897   0.726   5.007  0.0012 -1.6837  0.1164
  627SOL     OW 2207   5.549   6.755   4.403 -0.1301  0.0222  0.2261
  627SOL    HW1 2208   5.488   6.721   4.469 -0.7734  0.6114 -0.0605
  627SOL    HW2 2209   5.526   6.847   4.394  0.0578 -0.0194 -0.7263
  628SOL     OW 2210   5.285   1.103   1.195  0.3285 -0.6811 -0.2844
  628SOL    HW1 2211   5.358   1.165   1.191 -0.7467  0.7905  1.0594
  628SOL    HW2 2212   5.325   1.017   1.192  2.0267  0.0853 -0.5853
  629SOL     OW 2213   5.331   6.741   4.884 -0.8984  0.5622  0.4375
  629SOL    HW1 2214   5.352   6.651   4.857 -2.7162 -0.0425  0.8782
  629SOL    HW2 2215   5.414   6.788   4.878  0.3527 -1.3951  1.1947
  630SOL     OW 2216   5.172   5.788   0.518  0.1377  0.3020 -0.5917
  630SOL    HW1 2217   5.254   5.756   0.481  0.2815 -1.2144  0.8876
  630SOL    HW2 2218   5.195   5.815   0.607 -1.1404 -1.3548  0.3021
  631SOL     OW 2219   6.605   6.485   3.728 -0.1205 -0.0893 -0.0306
  631SOL    HW1 2220   6.512   6.478   3.750 -0.4146 -2.1815 -1.5527
  631SOL    HW2 2221   6.609   6.466   3.634  1.7364  1.3433 -0.3087
  632SOL     OW 2222   1.165   4.554   2.006 -0.1644  0.4581  0.1050
  632SOL    HW1 2223   1.250   4.511   2.001  0.0569  0.4699  2.4943
  632SOL    HW2 2224   1.111   4.495   2.059 -2.2127 -0.3248 -2.6616
  633SOL     OW 2225   4.320   3.536   3.306 -0.1356 -0.5452  0.3528
  633SOL    HW1 2226   4.415   3.541   3.315 -0.1317  1.8280 -0.2172
  633SOL    HW2 2227   4.286   3.578   3.385 -0.6751 -0.6526  0.1822
  634SOL     OW 2228   0.894   5.089   2.611 -0.0263 -0.0514  0.1136
  634SOL    HW1 2229   0.918   4.997   2.607 -0.1126 -0.0665 -0.0762
  634SOL    HW2 2230   0.957   5.128   2.671  1.2988  0.1776 -1.3496
  635SOL     OW 2231   1.333   3.174   5.144  0.0854 -0.1751 -0.2026
  635SOL    HW1 2232   1.267   3.242   5.158 -0.7443 -0.4722 -2.2438
  635SOL    HW2 2233   1.403   3.218   5.095 -0.8574 -0.9285 -2.3116
  636SOL     OW 2234   3.535   6.451   0.505  0.9292  0.3032 -0.6817
  636SOL    HW1 2235   3.464   6.515   0.500  0.5170 -0.1876 -1.4488
  636SOL    HW2 2236   3.566   6.444   0.415  1.2045 -0.3104 -0.5436
  637SOL     OW 2237   0.288   2.753   4.886  0.4477  0.2937 -0.2308
  637SOL    HW1 2238   0.374   2.772   4.923  0.9510 -1.2543 -0.5404
  637SOL    HW2 2239   0.261   2.835   4.845  1.5312  0.9596  0.3454
  638SOL     OW 2240   4.772   6.700   0.687 -0.4102 -0.3367 -0.3011
  638SOL    HW1 2241   4.757   6.670   0.777  0.4284  0.1833  0.0234
  638SOL    HW2 2242   4.838   6.640   0.652 -0.4032 -0.2582 -0.4243
  639SOL     OW 2243   3.355   3.974   3.611  0.3214 -0.3673 -0.7944
  639SOL    HW1 2244   3.430   3.942   3.661  0.9378  1.9149 -0.1242
  639SOL    HW2 2245   3.280   3.926   3.647  1.1679 -1.0540  0.1221
  640SOL     OW 2246   3.937   6.180   1.944 -0.6343  0.7313  0.1446
  640SOL    HW1 2247   3.999   6.246   1.974  0.1965  0.2635 -0.5070
  640SOL    HW2 2248   3.985   6.098   1.948 -0.3435  0.6600 -2.6320
  641SOL     OW 2249   0.498   4.935   4.207 -0.6821  0.3517 -0.2236
  641SOL    HW1 2250   0.513   5.003   4.273  0.5464 -0.7448  0.6770
  641SOL    HW2 2251   0.567   4.950   4.142  1.4249 -1.6161  1.3706
  642SOL     OW 2252   0.584   3.807   3.519 -0.2462 -0.5911  0.3300
  642SOL    HW1 2253   0.539   3.727   3.546 -0.2132 -1.1600 -1.2282
  642SOL    HW2 2254   0.572   3.811   3.425  1.7481  0.0047  0.0569
  643SOL     OW 2255   1.050   6.020   2.693  0.5390  0.0246 -0.3275
  643SOL    HW1 2256   0.967   6.063   2.714 -0.0125 -1.2966  0.3349
  643SOL    HW2 2257   1.035   5.980   2.607  0.2924 -0.6319  0.0091
  644SOL     OW 2258   4.832   2.816   4.677 -0.0898 -0.4202 -0.5869
  644SOL    HW1 2259   4.781   2.882   4.724  0.6203  0.6179 -1.2092
  644SOL    HW2 2260   4.818   2.735   4.725  0.3837  0.5323  1.2610
  645SOL     OW 2261   4.404   4.628   0.628  0.5177 -0.3405 -0.1618
  645SOL    HW1 2262   4.479   4.569   0.624  0.7212 -0.0146 -1.4005
  645SOL    HW2 2263   4.439   4.708   0.668  0.8748 -0.1480 -0.8402
  646SOL     OW 2264   5.133   4.097   3.457 -0.5610  0.2857 -0.4809
  646SOL    HW1 2265   5.160   4.094   3.549  2.0486  3.1286 -1.0042
  646SOL    HW2 2266   5.215   4.092   3.408 -1.7502  0.5846 -2.5977
  647SOL     OW 2267   2.926   5.674   2.442  0.0591 -0.5900  0.2312
  647SOL    HW1 2268   2.988   5.735   2.482 -0.7385  0.5426 -0.2375
  647SOL    HW2 2269   2.953   5.669   2.351 -1.1550  0.7461 -0.2320
  648SOL     OW 2270   4.689   6.040   1.614  0.3466 -0.2435 -0.6473
  648SOL    HW1 2271   4.599   6.074   1.606  1.3533  2.7319 -0.4286
  648SOL    HW2 2272   4.693   6.005   1.703 -0.8637 -1.5398 -1.0417
  649SOL     OW 2273   6.581   2.950   1.176 -0.0894 -0.2978  0.2696
  649SOL    HW1 2274   6.629   3.007   1.236  0.2930 -1.5375  1.1588
  649SOL    HW2 2275   6.497   2.936   1.218 -0.4341  0.1075 -0.2604
  650SOL     OW 2276   6.530   2.574   0.146 -0.3081 -0.2275  0.1970
  650SOL    HW1 2277   6.553   2.484   0.124 -0.1765 -0.0688 -0.3291
  650SOL    HW2 2278   6.497   2.569   0.236 -1.1513 -0.9324 -0.1407
  651SOL     OW 2279   4.338   2.578   2.396  0.1708 -0.1111 -0.1206
  651SOL    HW1 2280   4.253   2.540   2.421 -0.0255  1.1517  1.2485
  651SOL    HW2 2281   4.400   2.540   2.459 -0.1935  2.4670  1.9922
  652SOL     OW 2282   0.835   4.283   5.163  0.1865 -0.1333 -0.2734
  652SOL    HW1 2283   0.839   4.188   5.151 -0.2650  0.0350 -1.9481
  652SOL    HW2 2284   0.909   4.316   5.113  0.3846  0.4196  0.3638
  653SOL     OW 2285   2.935   5.272   4.676 -0.1749 -0.1742  0.2328
  653SOL    HW1 2286   2.930   5.323   4.757  0.3442  0.5764 -0.1975
  653SOL    HW2 2287   2.940   5.338   4.606  1.3378 -0.7895 -0.2849
  654SOL     OW 2288   5.334   0.353   3.354  0.1042 -0.3620  0.3644
  654SOL    HW1 2289   5.304   0.267   3.382  1.5291 -0.6357  1.1417
  654SOL    HW2 2290   5.303   0.413   3.422 -0.2159 -0.3754  0.2310
  655SOL     OW 2291   1.264   5.297   1.528  0.1523  1.0756  0.1611
  655SOL    HW1 2292   1.181   5.256   1.504  0.8096  1.0227 -2.2257
  655SOL    HW2 2293   1.315   5.227   1.568  0.0355  0.4147 -0.8309
  656SOL     OW 2294   6.639   6.490   1.025  0.3883 -0.3175  0.2936
  656SOL    HW1 2295   6.558   6.512   1.072  0.9684 -0.7613  1.5176
  656SOL    HW2 2296   6.676   6.575   1.001 -0.3644 -0.1063 -0.1867
  657SOL     OW 2297   3.440   3.850   3.183 -0.1783  0.0488  0.0836
  657SOL    HW1 2298   3.354   3.883   3.156 -0.8316 -0.5030  1.4328
  657SOL    HW2 2299   3.473   3.918   3.242  1.0167  0.9941 -1.5655
  658SOL     OW 2300   4.058   1.594   1.810  0.0773 -0.1708 -0.3364
  658SOL    HW1 2301   4.132   1.540   1.781  0.5290  0.8712 -1.2123
  658SOL    HW2 2302   4.099   1.664   1.862 -0.6416 -1.5105  2.1749
  659SOL     OW 2303   3.178   4.702   2.997 -0.2733  0.0895 -0.1945
  659SOL    HW1 2304   3.126   4.771   3.039  0.8336  1.1996 -0.5745
  659SOL    HW2 2305   3.186   4.634   3.064 -0.0640  1.0309  0.7538
  660SOL     OW 2306   0.059   1.233   1.182  0.0202 -0.1649  0.0619
  660SOL    HW1 2307  -0.033   1.224   1.157 -0.2596  1.4031  0.4272
  660SOL    HW2 2308   0.106   1.233   1.099 -0.5139  0.9573 -0.2610
  661SOL     OW 2309   3.053   6.659   4.355  0.0451 -0.4046  0.1829
  661SOL    HW1 2310   3.007   6.700   4.281 -0.0321 -1.4896 -0.3912
  661SOL    HW2 2311   3.144   6.686   4.344  0.3822 -1.9791 -1.3784
  662SOL     OW 2312   4.184   3.556   3.071  0.3780  0.0307 -0.0309
  662SOL    HW1 2313   4.173   3.478   3.016 -0.2072  1.3303 -1.8760
  662SOL    HW2 2314   4.247   3.530   3.138  0.6126 -1.8545 -0.9225
  663SOL     OW 2315   0.055   2.985   4.276 -0.1649  0.0430  0.3870
  663SOL    HW1 2316   0.098   2.997   4.361 -0.0176 -0.6172  0.4103
  663SOL    HW2 2317   0.050   2.890   4.265 -0.8890  0.1181  0.0109
  664SOL     OW 2318   7.067   0.433   2.818  0.1521 -0.2026 -0.2516
  664SOL    HW1 2319   7.006   0.439   2.745 -0.6912  1.9452  0.5636
  664SOL    HW2 2320   7.153   0.417   2.777 -0.7924 -2.9530 -1.4283
  665SOL     OW 2321   6.884   5.341   5.000 -0.2879 -0.7751 -0.0178
  665SOL    HW1 2322   6.789   5.340   4.999 -0.2829 -1.2743 -0.5894
  665SOL    HW2 2323   6.907   5.433   4.984 -0.6665 -0.6418  0.1885
  666SOL     OW 2324   5.187   2.909   3.083  0.1639 -0.7732  0.1809
  666SOL    HW1 2325   5.154   2.912   3.173 -1.3452 -0.1467 -0.3431
  666SOL    HW2 2326   5.226   2.995   3.069 -0.3987 -0.5476 -0.0290
  667SOL     OW 2327   2.929   0.758   0.079 -0.0709  0.3980 -0.2652
  667SOL    HW1 2328   2.987   0.801   0.142 -0.7359 -0.4027  0.9373
  667SOL    HW2 2329   2.895   0.828   0.025 -0.5248  1.3013  1.1355
  668SOL     OW 2330   1.734   3.920   4.557 -0.3921 -0.5833  0.2595
  668SOL    HW1 2331   1.746   3.832   4.593 -1.6169 -0.5276  0.8310
  668SOL    HW2 2332   1.778   3.977   4.620 -0.4426 -0.7022  0.4035
  669SOL     OW 2333   4.797   6.042   1.223 -0.0959  0.3600  0.2667
  669SOL    HW1 2334   4.812   6.001   1.308  0.3489 -1.4449 -0.6322
  669SOL    HW2 2335   4.775   6.133   1.244  0.0124 -0.0294  2.2931
  670SOL     OW 2336   4.000   3.772   1.464 -0.5765  0.0617  0.0382
  670SOL    HW1 2337   3.985   3.845   1.525  1.0970  0.6581 -0.2192
  670SOL    HW2 2338   3.912   3.745   1.437 -1.2516  1.5718  0.6162
  671SOL     OW 2339   0.175   4.376   3.285 -0.0963 -0.5532 -0.0899
  671SOL    HW1 2340   0.176   4.335   3.198 -2.4288 -1.6886  0.3565
  671SOL    HW2 2341   0.157   4.468   3.268  1.3371 -0.3933 -0.8873
  672SOL     OW 2342   3.516   6.382   1.371 -0.4445 -0.4969  0.6584
  672SOL    HW1 2343   3.574   6.449   1.408 -0.9859  0.8706 -0.8878
  672SOL    HW2 2344   3.575   6.311   1.347  0.6449  0.8299 -0.7974
  673SOL     OW 2345   6.607   3.819   2.620 -0.1773 -0.5963  0.0747
  673SOL    HW1 2346   6.539   3.757   2.595  0.1098 -0.5468 -0.8694
  673SOL    HW2 2347   6.689   3.778   2.591 -0.0182  0.3826 -0.9396
  674SOL     OW 2348   6.073   6.771   0.311 -0.3611 -0.1074 -0.4342
  674SOL    HW1 2349   6.045   6.791   0.400 -0.9175  0.8379 -0.8062
  674SOL    HW2 2350   6.145   6.709   0.322  0.2841  0.8158  0.7106
  675SOL     OW 2351   0.003   1.853   0.116  0.4148 -0.4478 -0.1898
  675SOL    HW1 2352   0.043   1.901   0.189  1.8275  0.1405 -1.2869
  675SOL    HW2 2353   0.070   1.792   0.087  1.8717  2.4885 -3.8934
  676SOL     OW 2354   4.830   5.622   3.703  0.1775 -0.1753 -0.2226
  676SOL    HW1 2355   4.805   5.532   3.722  1.1852 -0.7698 -1.5345
  676SOL    HW2 2356   4.921   5.615   3.672  0.5754  1.3973  0.4820
  677SOL     OW 2357   4.371   2.828   2.513 -0.1097 -0.2225  0.3426
  677SOL    HW1 2358   4.346   2.903   2.459 -4.4454  0.1502  2.4596
  677SOL    HW2 2359   4.332   2.752   2.469 -1.4634 -0.2606  1.5684
  678SOL     OW 2360   6.231   5.102   0.974  0.4121 -0.7094 -0.4781
  678SOL    HW1 2361   6.228   5.012   1.007  2.4688 -0.0428  1.8050
  678SOL    HW2 2362   6.322   5.116   0.949  0.2632  0.9216 -0.2376
  679SOL     OW 2363   1.246   5.537   2.660 -0.6215  0.2185 -0.2064
  679SOL    HW1 2364   1.307   5.608   2.677 -2.1826  1.7483 -0.6519
  679SOL    HW2 2365   1.275   5.466   2.717  0.4958  1.4999  0.8969
  680SOL     OW 2366   2.388   4.014   4.173 -0.0864 -0.3860 -0.1480
  680SOL    HW1 2367   2.347   3.995   4.258  1.5106 -0.1509  0.7282
  680SOL    HW2 2368   2.334   4.083   4.134  0.3322  1.0681  1.6863
  681SOL     OW 2369   6.968   0.068   2.019 -0.2595  0.3534  0.3051
  681SOL    HW1 2370   6.920   0.139   1.977 -0.8278  0.4888  1.1455
  681SOL    HW2 2371   7.057   0.103   2.030 -0.2907  0.5782 -0.1214
  682SOL     OW 2372   3.845   6.478   1.479  0.6084 -0.2017  0.0771
  682SOL    HW1 2373   3.801   6.562   1.470  0.5981 -0.2404 -0.2444
  682SOL    HW2 2374   3.857   6.447   1.390 -0.3464 -1.0401  0.2189
  683SOL     OW 2375   6.616   3.032   2.222  0.1433 -0.1846  0.1182
  683SOL    HW1 2376   6.619   2.948   2.178 -0.3018  1.0173 -2.3864
  683SOL    HW2 2377   6.525   3.042   2.250  0.1213 -0.3830  0.1125
  684SOL     OW 2378   5.830   5.500   0.660 -0.2432 -0.0891  0.2271
  684SOL    HW1 2379   5.907   5.455   0.624 -0.6638 -1.9322  1.4700
  684SOL    HW2 2380   5.861   5.538   0.742 -0.7811 -1.4557  1.0959
  685SOL     OW 2381   7.225   5.638   1.746 -0.0536 -0.4817  0.4301
  685SOL    HW1 2382   7.169   5.709   1.778 -0.0489 -0.0164 -0.5528
  685SOL    HW2 2383   7.258   5.670   1.662  1.1477 -1.0371  0.6711
  686SOL     OW 2384   0.520   0.041   1.382  0.2699 -0.1762  0.3241
  686SOL    HW1 2385   0.454   0.100   1.347  0.9764  0.2980 -0.2525
  686SOL    HW2 2386   0.482  -0.046   1.372 -0.9358  0.1858  1.5396
  687SOL     OW 2387   4.926   4.587   3.746 -0.3045 -0.3378  0.1145
  687SOL    HW1 2388   5.021   4.581   3.755  0.0368  0.8628 -1.9911
  687SOL    HW2 2389   4.906   4.533   3.670 -1.0480  0.8050 -0.5240
  688SOL     OW 2390   6.730   5.532   1.536 -0.1098 -0.0779 -0.2622
  688SOL    HW1 2391   6.710   5.623   1.559 -0.2326 -0.7334  2.5533
  688SOL    HW2 2392   6.820   5.519   1.564 -0.2925 -0.9954 -0.0774
  689SOL     OW 2393   5.442   5.769   3.874  0.1999  0.2934 -0.5853
  689SOL    HW1 2394   5.511   5.711   3.905 -0.4370 -0.5624 -0.7329
  689SOL    HW2 2395   5.473   5.802   3.790  0.0029 -0.8823 -1.1377
  690SOL     OW 2396   0.722   5.147   0.911 -0.1523  0.2019  0.3636
  690SOL    HW1 2397   0.743   5.210   0.980 -2.6578  1.7784 -0.1671
  690SOL    HW2 2398   0.752   5.189   0.830 -2.4173  1.1643 -0.0693
  691SOL     OW 2399   5.486   1.052   3.171 -0.0028 -0.1482 -0.0964
  691SOL    HW1 2400   5.448   1.045   3.258  0.2191  2.8867  0.3365
  691SOL    HW2 2401   5.411   1.064   3.113 -0.0267  1.0141  0.1418
  692SOL     OW 2402   4.528   2.136   1.842  0.4157  0.2793  0.4937
  692SOL    HW1 2403   4.552   2.069   1.906  1.7510  0.6881  0.4463
  692SOL    HW2 2404   4.513   2.215   1.894  0.3147  0.3141  0.4127
  693SOL     OW 2405   0.582   0.663   1.198 -0.8228  0.0031  0.3308
  693SOL    HW1 2406   0.571   0.591   1.136 -0.8174  1.3735 -1.3568
  693SOL    HW2 2407   0.518   0.646   1.267 -2.2015 -0.6036 -1.0409
  694SOL     OW 2408   6.722   6.481   1.570  0.2682 -0.2004 -0.2329
  694SOL    HW1 2409   6.627   6.481   1.583  0.0271  0.3334 -1.7899
  694SOL    HW2 2410   6.736   6.429   1.490  1.3759 -0.9744  0.4248
  695SOL     OW 2411   0.998   2.296   2.056  0.2508  0.1127  0.8459
  695SOL    HW1 2412   0.989   2.202   2.075  2.4842 -0.0147  1.6552
  695SOL    HW2 2413   0.980   2.304   1.962 -2.3645 -0.6927  1.2105
  696SOL     OW 2414   5.757   6.208   0.990 -0.1275 -0.7067  0.3350
  696SOL    HW1 2415   5.792   6.264   1.059  0.3438 -1.7300  0.9444
  696SOL    HW2 2416   5.812   6.225   0.914 -1.9133  1.9989 -0.5102
  697SOL     OW 2417   6.894   5.911   3.006  0.7984  0.5091  0.0601
  697SOL    HW1 2418   6.924   5.901   3.096  0.1291  1.2908  0.3822
  697SOL    HW2 2419   6.875   6.004   2.997  0.9123  0.4519 -0.9123
  698SOL     OW 2420   2.061   5.837   4.425 -0.4811 -0.1863 -0.5692
  698SOL    HW1 2421   2.070   5.780   4.501 -0.9773  1.9646  1.1846
  698SOL    HW2 2422   2.121   5.799   4.360  0.0114 -2.0498  0.8666
  699SOL     OW 2423   4.298   1.942   2.734  0.1795  0.1527 -0.2451
  699SOL    HW1 2424   4.242   1.972   2.805 -0.3056  0.8408 -0.9025
  699SOL    HW2 2425   4.288   2.008   2.665 -0.7114 -1.3693 -1.6508
  700SOL     OW 2426   3.700   6.541   1.910  0.6358  0.2973 -0.2421
  700SOL    HW1 2427   3.757   6.490   1.853  2.2244  1.7506 -0.0233
  700SOL    HW2 2428   3.726   6.632   1.895 -0.4297  0.8763  1.1726
  701SOL     OW 2429   3.408   0.296   1.509 -0.1139 -0.5715 -0.4602
  701SOL    HW1 2430   3.353   0.315   1.432 -0.9430 -2.4108 -0.3627
  701SOL    HW2 2431   3.487   0.257   1.472  0.0633 -0.2319 -0.4450
  702SOL     OW 2432   5.647   6.337   3.915  0.4632  0.2795 -0.0488
  702SOL    HW1 2433   5.587   6.411   3.917 -0.6112 -0.5503  1.9669
  702SOL    HW2 2434   5.641   6.303   3.826  1.0878  2.6179 -1.0675
  703SOL     OW 2435   4.265   1.334   4.954  0.2893  0.6883 -0.0730
  703SOL    HW1 2436   4.223   1.358   5.037  2.0872 -1.2829  1.4901
  703SOL    HW2 2437   4.353   1.370   4.960  0.7757 -0.3498 -0.6786
  704SOL     OW 2438   6.662   4.265   1.442 -0.2431 -0.6515 -0.1702
  704SOL    HW1 2439   6.745   4.269   1.394  0.9221 -0.9111  1.7105
  704SOL    HW2 2440   6.625   4.180   1.417  1.1567 -1.5423  0.6211
  705SOL     OW 2441   6.952   2.161   1.599 -0.0938  0.3912  0.3741
  705SOL    HW1 2442   7.044   2.187   1.587 -0.2559  0.6896 -0.2790
  705SOL    HW2 2443   6.930   2.191   1.687  0.7561 -0.6677  0.9608
  706SOL     OW 2444   5.094   5.546   4.467  0.1157  0.1372 -0.0708
  706SOL    HW1 2445   5.091   5.581   4.377  0.4156 -0.3866 -0.2882
  706SOL    HW2 2446   5.182   5.510   4.476  0.4902  1.2236  0.8392
  707SOL     OW 2447   4.344   5.310   0.279 -0.3977  0.2679  0.4146
  707SOL    HW1 2448   4.336   5.227   0.231  1.0435  1.2964 -1.7243
  707SOL    HW2 2449   4.253   5.338   0.293 -0.9542  0.4061 -2.7070
  708SOL     OW 2450   5.367   3.781   4.270 -1.0413 -0.1043 -0.2295
  708SOL    HW1 2451   5.456   3.803   4.297 -0.6249 -0.3084 -1.3842
  708SOL    HW2 2452   5.326   3.866   4.253 -0.7798 -0.0385 -0.5518
  709SOL     OW 2453   3.977   1.389   1.575 -0.0823 -0.9476 -0.5886
  709SOL    HW1 2454   4.000   1.428   1.659 -1.2256  1.3984 -1.2971
  709SOL    HW2 2455   3.892   1.348   1.590 -0.3900 -0.3374 -0.6418
  710SOL     OW 2456   6.727   1.111   0.085 -0.1037 -0.6543 -0.3007
  710SOL    HW1 2457   6.800   1.096   0.025  1.0710 -0.6551  1.0824
  710SOL    HW2 2458   6.668   1.169   0.037  1.0400 -0.2408 -1.2629
  711SOL     OW 2459   0.223   1.021   0.040  0.7755  0.0794  0.2742
  711SOL    HW1 2460   0.136   1.057   0.021  0.2858  0.0065  2.1691
  711SOL    HW2 2461   0.208   0.928   0.056  1.5088 -0.3098 -1.0813
  712SOL     OW 2462   3.709   4.998   0.434  0.1385  0.4175 -0.0551
  712SOL    HW1 2463   3.753   5.084   0.429 -0.6071  0.7327 -2.0628
  712SOL    HW2 2464   3.616   5.018   0.427 -0.0464 -0.5591 -0.5114
  713SOL     OW 2465   5.385   3.619   0.451 -0.1164  0.3386  0.0913
  713SOL    HW1 2466   5.466   3.610   0.401  0.6526 -0.9781  1.4978
  713SOL    HW2 2467   5.349   3.530   0.455 -0.2076  0.4144  1.7311
  714SOL     OW 2468   4.090   4.289   2.549 -0.2053 -0.0756 -0.6026
  714SOL    HW1 2469   4.114   4.357   2.486 -0.3611  2.0771  1.5489
  714SOL    HW2 2470   4.166   4.281   2.606 -0.5840 -1.0099 -0.2054
  715SOL     OW 2471   6.465   3.928   2.952 -0.2534  0.4251 -0.9173
  715SOL    HW1 2472   6.471   3.906   3.045  0.2601 -1.4881 -1.3691
  715SOL    HW2 2473   6.541   3.983   2.935  0.3978 -0.3267 -0.4855
  716SOL     OW 2474   4.639   5.126   3.849 -0.4241 -0.0282 -0.1033
  716SOL    HW1 2475   4.577   5.058   3.877  1.4313 -0.6217  3.0089
  716SOL    HW2 2476   4.626   5.197   3.911  1.6832 -0.0056  0.3743
  717SOL     OW 2477   1.667   1.341   5.015  0.1020  0.0447 -0.2849
  717SOL    HW1 2478   1.701   1.282   5.083 -0.0062 -1.3956 -1.4277
  717SOL    HW2 2479   1.740   1.399   4.994  0.7941 -0.8431 -0.3826
  718SOL     OW 2480   1.282   6.343   4.620 -0.7561  0.0612  0.2472
  718SOL    HW1 2481   1.297   6.249   4.622 -1.7785 -0.1039  0.4088
  718SOL    HW2 2482   1.294   6.368   4.528  1.5938  0.1486  0.5160
  719SOL     OW 2483   3.376   7.271   1.212 -0.0452  0.0391 -0.3336
  719SOL    HW1 2484   3.348   7.192   1.165 -1.0282 -0.5236  1.1319
  719SOL    HW2 2485   3.457   7.297   1.168 -0.2936 -1.1361 -1.5620
  720SOL     OW 2486   3.669   4.084   4.079  0.6820  0.2145  0.2722
  720SOL    HW1 2487   3.691   4.165   4.125 -0.7912  1.1421 -0.5521
  720SOL    HW2 2488   3.623   4.113   4.000  0.5211 -1.4212 -0.2785
  721SOL     OW 2489   0.772   3.439   2.232 -0.0864  0.0595  0.1006
  721SOL    HW1 2490   0.794   3.361   2.284 -3.7550 -0.8250  0.6301
  721SOL    HW2 2491   0.752   3.405   2.145 -0.1972  0.6419 -0.1070
  722SOL     OW 2492   4.471   5.338   4.751  0.6763  0.1135 -0.2318
  722SOL    HW1 2493   4.380   5.308   4.746  0.6541  0.3602 -1.6256
  722SOL    HW2 2494   4.465   5.432   4.735  1.2547 -0.0025 -1.1497
  723SOL     OW 2495   4.799   4.563   4.448 -0.5154 -0.5460 -0.2505
  723SOL    HW1 2496   4.733   4.494   4.451 -0.8922 -0.4150 -2.8706
  723SOL    HW2 2497   4.760   4.630   4.391  0.7492  0.8026  0.4312
  724SOL     OW 2498   3.100   4.895   3.940 -0.1115  0.3765 -0.2651
  724SOL    HW1 2499   3.196   4.893   3.946 -0.0841  0.1069 -0.7408
  724SOL    HW2 2500   3.071   4.908   4.030  0.3591 -0.4314  0.0181
  725SOL     OW 2501   4.746   5.583   4.123  0.0049 -0.0384  0.0726
  725SOL    HW1 2502   4.716   5.510   4.068  1.5359 -0.4588 -0.2683
  725SOL    HW2 2503   4.780   5.541   4.202  0.2986  0.3486  0.1555
  726SOL     OW 2504   1.389   4.523   1.711  0.0829 -0.0436 -0.5763
  726SOL    HW1 2505   1.381   4.470   1.791  1.0224  1.2489  0.4090
  726SOL    HW2 2506   1.334   4.478   1.647 -2.2944 -0.0444  1.3442
  727SOL     OW 2507   2.545   0.865   2.337  0.5027 -0.3636  0.3864
  727SOL    HW1 2508   2.630   0.897   2.367  0.5940 -0.1282 -0.1146
  727SOL    HW2 2509   2.495   0.850   2.418  0.1040  1.9926  0.6370
  728SOL     OW 2510   5.684   0.577   1.817  0.0398  0.1469 -0.3931
  728SOL    HW1 2511   5.723   0.497   1.784  0.9243  0.1443  0.5971
  728SOL    HW2 2512   5.625   0.606   1.747 -0.4681 -1.4655 -0.6702
  729SOL     OW 2513   3.767   6.797   1.143 -0.5351 -0.1101 -0.0179
  729SOL    HW1 2514   3.692   6.855   1.124 -0.8050 -0.6144 -0.5294
  729SOL    HW2 2515   3.832   6.855   1.182 -1.2500  0.3131  0.5868
  730SOL     OW 2516   5.160   5.777   4.194 -0.5970  0.2459 -0.2986
  730SOL    HW1 2517   5.184   5.784   4.287  0.9483 -1.5350 -0.5064
  730SOL    HW2 2518   5.199   5.855   4.155 -1.1476  0.9492  0.5048
  731SOL     OW 2519   6.369   5.629   0.557 -0.6834  0.3817  0.0805
  731SOL    HW1 2520   6.457   5.649   0.527 -0.8482 -0.3185 -0.9271
  731SOL    HW2 2521   6.365   5.533   0.558 -1.7758  0.3893 -1.0118
  732SOL     OW 2522   5.648   2.745   2.154  0.1305  0.1521  0.4826
  732SOL    HW1 2523   5.585   2.777   2.218 -0.1299  0.0630  0.2730
  732SOL    HW2 2524   5.707   2.819   2.139  1.3011 -0.3681  2.1704
  733SOL     OW 2525   2.788   6.004   2.307 -0.5069  0.7646  0.1009
  733SOL    HW1 2526   2.716   5.942   2.296  1.4482 -1.8034  1.0462
  733SOL    HW2 2527   2.751   6.074   2.361 -2.2058 -0.6119  0.8017
  734SOL     OW 2528   5.246   0.056   1.582 -0.2090  0.3064  0.1109
  734SOL    HW1 2529   5.317  -0.000   1.614 -0.5866 -0.4495 -0.3367
  734SOL    HW2 2530   5.206   0.091   1.662 -0.0851 -0.2178  0.4128
  735SOL     OW 2531   2.970   4.300   3.990  0.3865 -0.8331  0.3287
  735SOL    HW1 2532   2.918   4.320   3.912  0.8466 -0.0562  0.2139
  735SOL    HW2 2533   2.905   4.290   4.059 -0.0449 -1.7402 -0.1757
  736SOL     OW 2534   4.842   3.059   2.748  0.2640 -0.1028  0.1244
  736SOL    HW1 2535   4.791   3.072   2.668  0.8351 -1.8311 -0.5604
  736SOL    HW2 2536   4.931   3.039   2.717  0.2024 -2.1390  1.1026
  737SOL     OW 2537   5.686   4.933   0.404  0.1391 -0.1542 -0.0853
  737SOL    HW1 2538   5.666   4.866   0.339 -1.4041 -0.6615  0.8750
  737SOL    HW2 2539   5.604   4.946   0.451  1.2858 -0.0369  1.9740
  738SOL     OW 2540   6.931   7.091   2.331  0.6580 -0.1208  0.2933
  738SOL    HW1 2541   6.968   7.030   2.267 -0.8598 -0.6973 -0.0725
  738SOL    HW2 2542   6.913   7.171   2.280  1.0789  0.0496  0.4042
  739SOL     OW 2543   1.425   4.198   2.135 -0.0002 -0.1028  0.3348
  739SOL    HW1 2544   1.413   4.125   2.073 -0.2370  1.5404 -1.6626
  739SOL    HW2 2545   1.478   4.161   2.205 -0.4899 -2.3191 -0.3719
  740SOL     OW 2546   5.423   5.990   4.690  0.4516  0.2897  0.1100
  740SOL    HW1 2547   5.441   6.017   4.600  0.0240  1.7828  0.4418
  740SOL    HW2 2548   5.345   6.039   4.715 -0.4809 -1.4419  0.7264
  741SOL     OW 2549   7.087   3.869   4.895  0.0391  0.1218 -0.0847
  741SOL    HW1 2550   7.143   3.947   4.894  1.8112 -1.0278 -3.0320
  741SOL    HW2 2551   7.146   3.798   4.919 -0.5055 -0.8909 -1.6428
  742SOL     OW 2552   3.657   5.577   2.103 -0.2247 -0.0934  0.6291
  742SOL    HW1 2553   3.623   5.666   2.094 -0.3767 -0.2851 -0.9672
  742SOL    HW2 2554   3.692   5.574   2.193  2.0039  2.3456 -0.0163
  743SOL     OW 2555   5.891   6.150   0.061  0.1741 -0.2204  0.5340
  743SOL    HW1 2556   5.801   6.120   0.073 -0.1303 -0.6321 -2.1717
  743SOL    HW2 2557   5.942   6.069   0.055 -0.0599 -0.2562 -2.7186
  744SOL     OW 2558   6.526   7.124   2.873  0.7918  0.9506 -0.1347
  744SOL    HW1 2559   6.490   7.205   2.910 -1.1070 -0.5332  1.4590
  744SOL    HW2 2560   6.463   7.099   2.806  0.1922 -0.3219  0.8783
  745SOL     OW 2561   3.043   6.330   3.031 -0.1053 -0.4001  0.3279
  745SOL    HW1 2562   3.124   6.354   3.074 -0.3067 -0.5221  0.7761
  745SOL    HW2 2563   3.025   6.403   2.971  1.0015 -0.9548 -0.7174
  746SOL     OW 2564   5.699   1.145   4.223 -0.8292 -0.4649 -0.6131
  746SOL    HW1 2565   5.775   1.127   4.279 -0.2849 -0.2574 -1.2752
  746SOL    HW2 2566   5.678   1.060   4.185 -1.4425 -0.6865  0.1882
  747SOL     OW 2567   6.915   6.786   2.659 -0.1980  0.0087 -0.2097
  747SOL    HW1 2568   6.850   6.849   2.688  1.7490  1.2211  1.8738
  747SOL    HW2 2569   6.986   6.840   2.623  0.2198 -1.1915 -1.2550
  748SOL     OW 2570   6.404   4.431   4.050 -0.4635 -0.0560  0.1241
  748SOL    HW1 2571   6.388   4.515   4.092 -0.8090  0.8968 -1.8291
  748SOL    HW2 2572   6.334   4.423   3.985  0.8035 -0.8188 -1.2124
  749SOL     OW 2573   5.139   6.934   1.138  0.5590 -0.1111  0.0542
  749SOL    HW1 2574   5.175   6.865   1.193 -0.0510  0.1213  0.7579
  749SOL    HW2 2575   5.161   6.908   1.049  0.0506 -1.3791  0.2817
  750SOL     OW 2576   4.305   4.995   0.568  0.8280  0.1069  0.0504
  750SOL    HW1 2577   4.213   4.975   0.551  1.2416 -2.3723  0.4156
  750SOL    HW2 2578   4.309   5.091   0.566 -1.5936  0.2619 -0.7299
  751SOL     OW 2579   7.303   5.237   1.720 -0.3288  0.4304 -0.4971
  751SOL    HW1 2580   7.228   5.191   1.682  0.5570 -1.5792  0.0620
  751SOL    HW2 2581   7.371   5.232   1.653 -0.1146  0.6274 -0.2982
  752SOL     OW 2582   7.147   6.548   2.334  0.2304 -0.2732 -0.3517
  752SOL    HW1 2583   7.171   6.458   2.355 -0.7680 -0.4186  0.2604
  752SOL    HW2 2584   7.227   6.587   2.300  0.7385 -1.3243 -0.4140
  753SOL     OW 2585   5.548   3.547   3.987 -0.0179  0.0267  0.0819
  753SOL    HW1 2586   5.618   3.575   4.046  0.9522 -1.3707 -0.3625
  753SOL    HW2 2587   5.552   3.608   3.913 -0.3381  0.9298  0.7888
  754SOL     OW 2588   7.032   4.572   0.717  0.3124  0.0784 -0.7382
  754SOL    HW1 2589   7.028   4.529   0.803 -2.2283  1.4711 -0.0624
  754SOL    HW2 2590   6.949   4.618   0.710  0.7919  0.6567 -3.6534
  755SOL     OW 2591   5.527   6.270   1.127 -0.6029 -0.7373 -0.4783
  755SOL    HW1 2592   5.583   6.231   1.060 -0.6626  1.5944 -2.0023
  755SOL    HW2 2593   5.453   6.210   1.135  0.8344 -2.5749 -0.2654
  756SOL     OW 2594   6.312   6.690   4.015  0.3977  0.7408  0.3961
  756SOL    HW1 2595   6.249   6.757   4.042 -1.4098  0.2683 -2.2502
  756SOL    HW2 2596   6.384   6.740   3.977 -0.5451  1.2698 -0.7773
  757SOL     OW 2597   1.173   1.105   3.588  0.3564  0.2854  0.4341
  757SOL    HW1 2598   1.186   1.166   3.661 -0.3739  0.0191  0.8003
  757SOL    HW2 2599   1.101   1.143   3.537  0.9793  0.5622 -0.2604
  758SOL     OW 2600   4.786   6.305   1.253  0.0127 -0.0799 -0.2353
  758SOL    HW1 2601   4.841   6.349   1.318  0.7668  0.6705 -1.3439
  758SOL    HW2 2602   4.705   6.356   1.251 -0.3868 -0.6515  0.7526
  759SOL     OW 2603   5.423   4.558   0.522 -0.7299 -0.4964 -0.2061
  759SOL    HW1 2604   5.487   4.577   0.454  0.6152 -0.8245  0.9128
  759SOL    HW2 2605   5.421   4.463   0.527 -1.3009 -0.4876 -0.2125
  760SOL     OW 2606   7.095   6.527   0.631  0.5317  0.1841  0.0689
  760SOL    HW1 2607   7.148   6.571   0.565 -0.5651 -0.8028 -1.5591
  760SOL    HW2 2608   7.156   6.507   0.702  1.4367  2.6244  0.0695
  761SOL     OW 2609   3.600   4.752   3.042 -0.0228 -0.3253  0.8971
  761SOL    HW1 2610   3.515   4.792   3.060 -1.0122 -0.5150 -2.6141
  761SOL    HW2 2611   3.660   4.827   3.035 -0.5569  0.0700  0.4313
  762SOL     OW 2612   0.468   2.856   2.522 -0.1035  0.2124 -0.3344
  762SOL    HW1 2613   0.563   2.870   2.518  0.0508 -0.8153 -0.8638
  762SOL    HW2 2614   0.433   2.936   2.559  0.9276  0.8250 -0.6404
  763SOL     OW 2615   3.399   3.588   0.989 -0.3347 -0.3113  0.3743
  763SOL    HW1 2616   3.364   3.559   1.073 -2.0561 -1.6269 -0.7270
  763SOL    HW2 2617   3.326   3.636   0.948  0.6056  0.6575 -0.2088
  764SOL     OW 2618   2.891   0.121   2.448  0.0081 -0.2669 -0.0698
  764SOL    HW1 2619   2.934   0.150   2.528  0.0185  0.4948 -0.3469
  764SOL    HW2 2620   2.950   0.054   2.412  0.0373 -0.5614  0.5132
  765SOL     OW 2621   0.140   4.032   4.032  0.5326  0.2856  0.3117
  765SOL    HW1 2622   0.178   4.079   4.106  0.7195  1.2335 -0.3609
  765SOL    HW2 2623   0.189   4.064   3.956  0.7477 -1.0970 -0.1645
  766SOL     OW 2624   3.700   7.139   2.537  0.2871 -0.0111 -0.6258
  766SOL    HW1 2625   3.671   7.052   2.509 -0.2556 -0.4231  1.0905
  766SOL    HW2 2626   3.652   7.200   2.481 -1.7585 -0.7563  0.2200
  767SOL     OW 2627   5.071   7.215   4.238  0.1840  0.6450  0.2304
  767SOL    HW1 2628   5.109   7.286   4.291  0.5105  0.4563  0.2499
  767SOL    HW2 2629   5.012   7.170   4.298  1.0767  0.0012  0.6477
  768SOL     OW 2630   5.716   0.755   4.761  0.0443 -0.2661 -0.2274
  768SOL    HW1 2631   5.765   0.834   4.737  0.6182 -0.5130  0.1343
  768SOL    HW2 2632   5.766   0.716   4.831 -1.0501 -0.1381  0.6581
  769SOL     OW 2633   3.807   5.454   2.647  0.2292 -0.4098  0.0579
  769SOL    HW1 2634   3.761   5.371   2.659  0.0296 -0.4393 -0.8731
  769SOL    HW2 2635   3.900   5.432   2.654  0.1532 -0.5831  0.5565
  770SOL     OW 2636   1.585   7.016   1.873  0.3886  0.4875 -0.3866
  770SOL    HW1 2637   1.626   7.070   1.805  2.0625 -0.3809 -0.1182
  770SOL    HW2 2638   1.492   7.039   1.868  0.8842  2.7157 -0.8851
  771SOL     OW 2639   3.170   7.232   3.360  0.1727  0.3477  0.1758
  771SOL    HW1 2640   3.127   7.307   3.401  0.3649  2.5053 -3.2005
  771SOL    HW2 2641   3.184   7.259   3.269  1.6635 -3.2472 -0.8279
  772SOL     OW 2642   4.766   2.803   3.461  0.0719 -0.2981  0.0904
  772SOL    HW1 2643   4.697   2.864   3.434  0.8086 -0.9709 -3.8948
  772SOL    HW2 2644   4.830   2.858   3.507 -0.5473  1.4115 -0.9969
  773SOL     OW 2645   7.007   6.201   0.778  0.2082  0.4651 -0.4947
  773SOL    HW1 2646   7.056   6.279   0.752 -0.4539  0.3135 -2.4035
  773SOL    HW2 2647   6.929   6.234   0.821 -0.4033  0.9244 -1.9005
  774SOL     OW 2648   5.096   3.368   2.999 -0.7873 -0.2376  0.0179
  774SOL    HW1 2649   5.148   3.290   3.021 -2.7481 -2.4508 -2.5134
  774SOL    HW2 2650   5.133   3.399   2.916 -0.5708  1.0629  0.5762
  775SOL     OW 2651   0.633   4.789   1.334  0.2188 -0.2481  0.3987
  775SOL    HW1 2652   0.596   4.702   1.343  0.0322 -0.0607  1.7833
  775SOL    HW2 2653   0.695   4.796   1.407  0.9007  0.4476 -0.2369
  776SOL     OW 2654   6.666   4.591   3.590  0.2397 -0.0203  0.1823
  776SOL    HW1 2655   6.585   4.586   3.641 -1.8312 -0.6751 -2.9036
  776SOL    HW2 2656   6.692   4.500   3.578  0.0379  0.0584 -0.8839
  777SOL     OW 2657   7.279   1.156   2.596 -0.0163 -0.7542 -0.0676
  777SOL    HW1 2658   7.209   1.221   2.596 -0.6793 -1.4385 -1.2660
  777SOL    HW2 2659   7.298   1.141   2.688 -0.3023  0.6513  0.2372
  778SOL     OW 2660   4.137   4.604   0.539  0.0270 -0.0361 -0.2124
  778SOL    HW1 2661   4.128   4.520   0.496 -1.4293 -0.0582  0.0656
  778SOL    HW2 2662   4.227   4.607   0.569  1.3873  0.2979 -3.8339
  779SOL     OW 2663   6.410   3.873   3.870  0.3747 -0.6205  0.2994
  779SOL    HW1 2664   6.379   3.782   3.872 -1.0627 -0.1806 -0.2215
  779SOL    HW2 2665   6.408   3.902   3.961 -0.2415 -0.7889  0.3443
  780SOL     OW 2666   5.089   3.632   2.716  0.0340  0.1114  0.0119
  780SOL    HW1 2667   5.025   3.573   2.675  0.0738 -0.1510  0.3226
  780SOL    HW2 2668   5.146   3.659   2.644  0.1486 -0.4087 -0.0994
  781SOL     OW 2669   2.742   3.257   0.850 -0.0024  0.6412 -0.1713
  781SOL    HW1 2670   2.712   3.296   0.768 -1.4773 -0.0122  0.0116
  781SOL    HW2 2671   2.768   3.168   0.827 -0.5694  0.4040  0.0812
  782SOL     OW 2672   2.890   4.922   1.601  0.1087  0.0970  0.0562
  782SOL    HW1 2673   2.959   4.928   1.536 -0.1825  0.4422 -0.2212
  782SOL    HW2 2674   2.933   4.883   1.678 -0.1055 -2.7054 -1.1333
  783SOL     OW 2675   3.131   5.908   3.994 -0.6309 -0.0167 -0.0289
  783SOL    HW1 2676   3.161   5.937   4.080 -0.6453 -0.4075  0.1143
  783SOL    HW2 2677   3.038   5.890   4.006 -0.5856 -0.2812 -0.0661
  784SOL     OW 2678   0.698   4.486   2.057  0.0243  0.2112  0.3748
  784SOL    HW1 2679   0.617   4.521   2.093 -1.1554 -0.7041 -1.2769
  784SOL    HW2 2680   0.690   4.391   2.066  0.4171  0.0514 -0.7626
  785SOL     OW 2681   0.719   6.285   2.953 -0.5580  0.1926  0.5882
  785SOL    HW1 2682   0.714   6.199   2.912  1.1575  0.2366  0.2138
  785SOL    HW2 2683   0.813   6.301   2.964 -0.8686  1.7150  1.2926
  786SOL     OW 2684   0.513   2.335   2.731 -0.2168  0.1516 -0.7712
  786SOL    HW1 2685   0.525   2.394   2.657  1.4779 -1.2855 -1.7157
  786SOL    HW2 2686   0.432   2.288   2.712 -0.3696  0.5743 -1.1695
  787SOL     OW 2687   4.377   5.227   4.159  0.4411 -0.4581 -0.0333
  787SOL    HW1 2688   4.405   5.138   4.142 -1.1313 -1.1493  0.7715
  787SOL    HW2 2689   4.282   5.225   4.146  0.2538  0.8519  0.9257
  788SOL     OW 2690   6.793   6.141   1.143 -0.3129  0.2862  0.2214
  788SOL    HW1 2691   6.887   6.139   1.126 -0.5585  0.3948 -1.2419
  788SOL    HW2 2692   6.774   6.056   1.184 -0.1097 -1.2506 -2.6527
  789SOL     OW 2693   5.297   7.260   0.251 -0.1039  0.1580  0.1586
  789SOL    HW1 2694   5.253   7.195   0.197  1.4353 -0.8822  0.1126
  789SOL    HW2 2695   5.290   7.226   0.341  1.2709 -0.4419  0.0591
  790SOL     OW 2696   4.522   6.363   3.390  0.3407 -0.3464  0.1122
  790SOL    HW1 2697   4.449   6.395   3.443 -0.5612 -0.4759 -1.0106
  790SOL    HW2 2698   4.503   6.271   3.376  1.2196 -0.6150  0.5776
  791SOL     OW 2699   4.793   2.157   2.274  0.2255 -0.3491 -0.4781
  791SOL    HW1 2700   4.740   2.098   2.221 -0.1469  0.4099 -0.9659
  791SOL    HW2 2701   4.767   2.139   2.364  0.6318 -1.4253 -0.5564
  792SOL     OW 2702   5.229   6.171   0.686 -0.6402  0.9600  0.3659
  792SOL    HW1 2703   5.270   6.182   0.600  1.9179  1.7157  1.5602
  792SOL    HW2 2704   5.201   6.259   0.711 -0.7601  0.8633  0.5742
  793SOL     OW 2705   6.886   3.360   2.710  0.4483  0.8962 -0.6096
  793SOL    HW1 2706   6.970   3.382   2.750  0.6616 -0.4609 -0.2615
  793SOL    HW2 2707   6.886   3.265   2.705 -0.5341  0.9306 -1.7860
  794SOL     OW 2708   6.607   2.176   0.882  0.0161  0.1216  0.0397
  794SOL    HW1 2709   6.600   2.187   0.976  1.0349  1.5063 -0.0203
  794SOL    HW2 2710   6.701   2.174   0.864 -0.1414  1.2989 -1.0769
  795SOL     OW 2711   6.136   2.434   3.203  0.4980 -0.0114  0.4989
  795SOL    HW1 2712   6.139   2.468   3.293  1.5226  0.2247  0.3825
  795SOL    HW2 2713   6.107   2.508   3.150  2.2326  0.5856  0.3179
  796SOL     OW 2714   5.897   1.616   1.280  0.1301  0.0029 -0.8573
  796SOL    HW1 2715   5.903   1.706   1.246 -0.5645  0.7628  0.8836
  796SOL    HW2 2716   5.987   1.593   1.302  0.6160 -0.5377 -3.1282
  797SOL     OW 2717   5.266   2.835   2.271 -0.0944  0.5980  0.7664
  797SOL    HW1 2718   5.180   2.860   2.305 -0.3314 -0.9384  1.4089
  797SOL    HW2 2719   5.246   2.785   2.192  0.0846 -0.7407  1.5195
  798SOL     OW 2720   7.023   4.803   2.157  0.0857  0.0583  0.2339
  798SOL    HW1 2721   7.112   4.774   2.140  0.4316  0.0142  1.9742
  798SOL    HW2 2722   7.006   4.868   2.088  1.5883  0.3329  0.0846
  799SOL     OW 2723   5.052   2.297   2.700  0.4505  0.0505 -0.6593
  799SOL    HW1 2724   5.077   2.352   2.625 -1.1682 -1.5062 -2.4420
  799SOL    HW2 2725   4.975   2.340   2.737  1.2184  0.7906  0.1201
  800SOL     OW 2726   0.144   4.107   0.970  0.0457  0.0129 -0.0774
  800SOL    HW1 2727   0.143   4.199   0.998  1.3932  0.2995 -0.8617
  800SOL    HW2 2728   0.128   4.057   1.050 -1.1957  0.9284  0.2808
  801SOL     OW 2729   1.211   6.498   2.808  0.2178 -0.2680  0.2571
  801SOL    HW1 2730   1.219   6.593   2.800  0.1295 -0.2168  0.7633
  801SOL    HW2 2731   1.301   6.467   2.816  0.2396 -0.2178  0.2063
  802SOL     OW 2732   3.495   6.347   1.990  0.2100 -0.5960  0.2396
  802SOL    HW1 2733   3.561   6.417   1.990 -3.2913  3.0818  0.8416
  802SOL    HW2 2734   3.485   6.323   2.082 -0.3554  0.0728  0.3661
  803SOL     OW 2735   6.473   3.476   0.913  0.2185  0.3388 -0.1182
  803SOL    HW1 2736   6.511   3.563   0.904 -1.1713  0.9678 -0.2729
  803SOL    HW2 2737   6.378   3.491   0.906 -0.0105 -1.2798 -0.9325
  804SOL     OW 2738   3.407   6.827   1.450  0.2426 -0.7204 -0.4115
  804SOL    HW1 2739   3.454   6.910   1.445 -0.3136 -0.4648 -1.8881
  804SOL    HW2 2740   3.366   6.827   1.536 -0.3987  0.9199 -0.6813
  805SOL     OW 2741   5.030   5.753   1.252 -0.3421  0.2238  0.0727
  805SOL    HW1 2742   4.962   5.730   1.190 -0.8901 -0.2307  0.8178
  805SOL    HW2 2743   4.992   5.824   1.305 -0.4346 -0.3494  0.7956
  806SOL     OW 2744   6.668   4.775   5.160  0.1848  0.4980 -0.5234
  806SOL    HW1 2745   6.680   4.741   5.248 -0.4750 -1.0876 -1.0267
  806SOL    HW2 2746   6.594   4.726   5.124  1.3150  0.0969 -2.4501
  807SOL     OW 2747   0.695   0.365   2.524  0.2633  0.1851 -0.4742
  807SOL    HW1 2748   0.687   0.331   2.435  0.9275 -1.6539  0.1252
  807SOL    HW2 2749   0.617   0.334   2.569  1.2652 -1.3240  0.2957
  808SOL     OW 2750   4.309   6.117   1.250 -0.0169 -0.2826  0.5127
  808SOL    HW1 2751   4.391   6.162   1.268 -0.0467 -0.4243  1.0263
  808SOL    HW2 2752   4.242   6.176   1.285 -0.0028 -1.1648  2.1263
  809SOL     OW 2753   5.019   4.762   4.963 -0.6526 -0.5113  0.7359
  809SOL    HW1 2754   5.108   4.728   4.978 -1.5299 -2.8200  1.0919
  809SOL    HW2 2755   4.969   4.686   4.936 -2.3087  0.9702 -0.5656
  810SOL     OW 2756   3.665   4.507   3.025 -0.5818 -0.0468 -0.2033
  810SOL    HW1 2757   3.679   4.494   2.931  0.2987  0.4920 -0.1522
  810SOL    HW2 2758   3.637   4.598   3.033 -3.2206 -0.7738 -0.1827
  811SOL     OW 2759   4.248   5.799   2.232 -0.3497 -0.6806  0.4137
  811SOL    HW1 2760   4.164   5.756   2.248 -2.2469  2.4812 -0.2267
  811SOL    HW2 2761   4.248   5.875   2.290  0.9977  0.7030 -1.3002
  812SOL     OW 2762   1.510   1.558   5.057 -0.1866  0.0822  0.2447
  812SOL    HW1 2763   1.563   1.478   5.049  1.3604  1.0146  0.8198
  812SOL    HW2 2764   1.449   1.539   5.129 -0.1416 -0.7328  0.0783
  813SOL     OW 2765   0.814   5.324   1.135 -0.3234  0.2820 -0.2981
  813SOL    HW1 2766   0.731   5.368   1.152 -0.3062 -0.0585  0.7204
  813SOL    HW2 2767   0.879   5.395   1.138 -0.7298  0.8673 -2.9515
  814SOL     OW 2768   6.067   0.173   0.193 -0.6554  0.4560 -0.3345
  814SOL    HW1 2769   6.070   0.266   0.215  2.7516  0.6394 -0.9673
  814SOL    HW2 2770   6.030   0.131   0.270  0.2552  2.1231  1.0963
  815SOL     OW 2771   6.776   4.750   3.006 -0.1714  0.0091 -0.1809
  815SOL    HW1 2772   6.703   4.712   3.054  0.2406 -0.4873  0.0618
  815SOL    HW2 2773   6.819   4.675   2.965 -0.9987  0.4902 -2.0296
  816SOL     OW 2774   0.384   5.693   2.220 -0.2042  0.1453  0.1323
  816SOL    HW1 2775   0.412   5.607   2.250  0.6025  0.8058  1.3791
  816SOL    HW2 2776   0.357   5.679   2.130 -0.2660 -1.4425  0.3600
  817SOL     OW 2777   5.499   3.410   1.059  0.0865 -0.7436 -0.2476
  817SOL    HW1 2778   5.594   3.412   1.046  0.2116 -0.8225  0.5877
  817SOL    HW2 2779   5.488   3.414   1.154 -0.7432 -0.9148 -0.3306
  818SOL     OW 2780   6.739   7.051   1.483  0.0126 -0.2287  0.0066
  818SOL    HW1 2781   6.708   6.962   1.500 -1.6025  0.1075 -0.9807
  818SOL    HW2 2782   6.763   7.085   1.569  0.5910 -1.5772  0.4128
  819SOL     OW 2783   4.793   5.942   0.827  0.2250 -0.2601  0.3372
  819SOL    HW1 2784   4.846   5.943   0.906 -1.8307 -0.8337  1.7977
  819SOL    HW2 2785   4.767   5.850   0.817 -0.0649 -0.0834 -0.6455
  820SOL     OW 2786   5.116   1.159   3.275 -0.0807  0.2065 -0.0152
  820SOL    HW1 2787   5.176   1.227   3.242 -0.4993 -0.2427 -1.8026
  820SOL    HW2 2788   5.173   1.097   3.321  0.7143  0.2464 -0.9184
  821SOL     OW 2789   1.903   5.384   1.163 -0.3645  0.4214 -0.2694
  821SOL    HW1 2790   1.948   5.302   1.143  1.5290  1.7372 -1.8629
  821SOL    HW2 2791   1.962   5.430   1.223 -0.6250  1.2602 -0.6327
  822SOL     OW 2792   6.318   6.136   3.822 -0.2833 -0.0957  0.3021
  822SOL    HW1 2793   6.279   6.057   3.785  0.4473  0.2098 -1.1750
  822SOL    HW2 2794   6.301   6.204   3.758 -1.1336  1.0456  1.6865
  823SOL     OW 2795   7.281   5.361   2.886 -0.1758 -0.0661  0.6394
  823SOL    HW1 2796   7.363   5.336   2.843  0.1328 -0.3374  1.3823
  823SOL    HW2 2797   7.223   5.285   2.872 -0.4678  0.3144 -0.2909
  824SOL     OW 2798   6.500   4.470   1.301 -0.4072  0.0290 -0.3139
  824SOL    HW1 2799   6.582   4.510   1.272 -0.0994  0.1662  0.6827
  824SOL    HW2 2800   6.527   4.408   1.369 -1.0524 -0.5833 -0.6069
  825SOL     OW 2801   4.154   6.641   2.237 -0.2387 -0.3784 -0.9838
  825SOL    HW1 2802   4.096   6.699   2.189 -1.0307 -0.2399  0.1183
  825SOL    HW2 2803   4.113   6.555   2.231 -1.0107 -0.1380  0.4637
  826SOL     OW 2804   2.113   1.723   4.912 -0.7330 -0.6597 -0.5060
  826SOL    HW1 2805   2.161   1.651   4.954 -1.7930 -1.7462 -1.0940
  826SOL    HW2 2806   2.078   1.774   4.985 -2.5173 -2.4946  0.0007
  827SOL     OW 2807   5.236   3.154   3.342  0.7813  0.3475  0.6380
  827SOL    HW1 2808   5.302   3.088   3.361  0.5788 -0.4519 -1.2072
  827SOL    HW2 2809   5.284   3.225   3.300  0.7500  0.6551  1.1124
  828SOL     OW 2810   5.376   5.969   0.173 -0.2310 -0.2737  0.4082
  828SOL    HW1 2811   5.357   5.892   0.226  0.5744 -2.0024 -1.6486
  828SOL    HW2 2812   5.469   5.986   0.188 -0.6424  1.0893  1.7271
  829SOL     OW 2813   7.069   0.343   0.987 -0.0741 -0.3841  0.4075
  829SOL    HW1 2814   7.044   0.276   0.923  1.2623 -1.7367  1.2309
  829SOL    HW2 2815   7.163   0.356   0.971  0.1249 -0.2324  1.6056
  830SOL     OW 2816   1.747   0.329   0.125  0.6907 -0.3233 -0.3842
  830SOL    HW1 2817   1.780   0.260   0.183  0.7204  0.5893  0.7221
  830SOL    HW2 2818   1.675   0.369   0.174  0.3614  0.1280 -1.2106
  831SOL     OW 2819   2.987   1.470   1.141 -0.4586  0.3754 -0.2302
  831SOL    HW1 2820   2.988   1.403   1.210 -1.7153  1.3083  0.7372
  831SOL    HW2 2821   2.941   1.428   1.068 -0.3701 -0.1433  0.0035
  832SOL     OW 2822   5.133   3.956   2.854  0.3911  0.1854  0.5597
  832SOL    HW1 2823   5.081   4.036   2.845  0.2169 -0.0412 -0.6837
  832SOL    HW2 2824   5.068   3.885   2.855  0.6171 -0.0565 -0.3730
  833SOL     OW 2825   0.746   2.435   4.474 -0.1092 -0.1713  1.3715
  833SOL    HW1 2826   0.785   2.435   4.561  2.4389 -0.8336  0.3004
  833SOL    HW2 2827   0.764   2.348   4.438 -0.0867  0.4528 -0.2528
  834SOL     OW 2828   3.777   5.757   3.210  0.3673  0.4873  0.1330
  834SOL    HW1 2829   3.732   5.719   3.285  0.4934  1.0500  0.4927
  834SOL    HW2 2830   3.714   5.817   3.171  0.5765  0.7766  0.2431
  835SOL     OW 2831   6.269   1.354   0.749  0.0797 -0.5989 -0.1531
  835SOL    HW1 2832   6.252   1.301   0.671  1.8643 -1.2769 -0.1434
  835SOL    HW2 2833   6.359   1.383   0.739  0.2260 -0.3881  1.4723
  836SOL     OW 2834   1.710   7.082   4.582  0.1242 -0.2453 -0.0357
  836SOL    HW1 2835   1.632   7.073   4.637  0.9558 -1.9879  0.9568
  836SOL    HW2 2836   1.744   7.169   4.603 -1.0628  0.1839  0.1683
  837SOL     OW 2837   7.083   4.650   2.485 -0.1696  0.3913 -0.4842
  837SOL    HW1 2838   7.005   4.614   2.527  0.5081  1.6411  2.0512
  837SOL    HW2 2839   7.113   4.718   2.545  1.8913  1.1475 -2.2437
  838SOL     OW 2840   4.350   3.186   2.118  0.0000 -0.4251 -0.0835
  838SOL    HW1 2841   4.385   3.276   2.118 -0.8292 -0.0819 -0.6590
  838SOL    HW2 2842   4.277   3.190   2.056  1.5062 -2.1076 -2.1141
  839SOL     OW 2843   3.562   0.235   2.845  0.3695  0.7698 -0.3485
  839SOL    HW1 2844   3.504   0.232   2.769 -1.3192  2.2804  0.7777
  839SOL    HW2 2845   3.506   0.212   2.919  2.0345 -0.9477  0.4496
  840SOL     OW 2846   0.200   5.626   2.914  0.5593  0.4200 -0.0748
  840SOL    HW1 2847   0.161   5.647   2.999  1.0951  3.2704 -0.4370
  840SOL    HW2 2848   0.200   5.530   2.910 -1.0203  0.2444  2.3911
  841SOL     OW 2849   2.731   3.134   5.041  0.2086 -0.1877  0.2316
  841SOL    HW1 2850   2.781   3.214   5.056 -1.6406  0.5479  3.5028
  841SOL    HW2 2851   2.796   3.070   5.010  1.9936  2.1158 -1.1143
  842SOL     OW 2852   3.730   7.149   4.040 -0.2551  0.1144 -0.5869
  842SOL    HW1 2853   3.786   7.150   3.962 -0.2843  0.0568 -0.6083
  842SOL    HW2 2854   3.773   7.211   4.100  0.0603 -0.2384 -0.4425
  843SOL     OW 2855   4.952   6.567   3.557  1.2461  0.4250 -0.8201
  843SOL    HW1 2856   4.924   6.498   3.617  2.5335  0.1750 -0.4770
  843SOL    HW2 2857   4.885   6.570   3.489  2.6221 -3.2918 -2.6010
  844SOL     OW 2858   2.191   2.841   3.915  0.6921  0.3078  0.5585
  844SOL    HW1 2859   2.136   2.851   3.993  1.6440  0.3916  1.2333
  844SOL    HW2 2860   2.278   2.820   3.950  0.7949 -1.2198 -0.5139
  845SOL     OW 2861   0.007   6.886   4.930 -0.4645  0.3774  0.2173
  845SOL    HW1 2862  -0.023   6.819   4.991 -0.3866  0.2690  0.1371
  845SOL    HW2 2863  -0.050   6.877   4.854  0.8986 -1.0344 -0.6914
  846SOL     OW 2864   2.830   7.268   0.581 -0.2592  0.0698 -0.2063
  846SOL    HW1 2865   2.749   7.278   0.530 -1.2073  1.0288  1.3840
  846SOL    HW2 2866   2.801   7.274   0.672  1.4910 -0.6557  0.4334
  847SOL     OW 2867   2.657   4.769   1.827  0.0379 -0.2076  0.4788
  847SOL    HW1 2868   2.744   4.810   1.834 -0.0139 -0.2291  1.3128
  847SOL    HW2 2869   2.601   4.821   1.885 -1.3194  1.8363 -2.3941
  848SOL     OW 2870   3.015   5.948   1.488  0.4377 -0.1814 -0.3836
  848SOL    HW1 2871   2.977   6.017   1.542 -0.3949 -0.2804 -0.8371
  848SOL    HW2 2872   2.989   5.970   1.399 -0.9722 -1.7934 -0.4089
  849SOL     OW 2873   0.693   5.803   2.497  0.0704 -0.2987 -0.5368
  849SOL    HW1 2874   0.753   5.729   2.487  0.3433 -0.2774  0.7289
  849SOL    HW2 2875   0.653   5.814   2.411  0.1045 -1.8514 -0.7721
  850SOL     OW 2876   3.885   3.748   0.872 -0.4422 -0.5650 -0.4286
  850SOL    HW1 2877   3.964   3.801   0.876 -1.0785  0.4988 -1.4449
  850SOL    HW2 2878   3.861   3.734   0.963  0.7871 -0.7374 -0.1088
  851SOL     OW 2879   5.592   3.713   3.781 -0.4721  0.1746  0.3430
  851SOL    HW1 2880   5.582   3.681   3.692 -0.9142 -0.3234  0.5644
  851SOL    HW2 2881   5.652   3.787   3.774 -2.7389  2.0527 -0.8206
  852SOL     OW 2882   1.486   3.279   2.997  0.3738  0.3517  0.4382
  852SOL    HW1 2883   1.432   3.343   3.042  0.0087 -1.1678  2.2763
  852SOL    HW2 2884   1.476   3.198   3.047  0.7929 -1.1956 -1.7805
  853SOL     OW 2885   6.432   4.893   4.102 -0.1798  0.4957 -0.2924
  853SOL    HW1 2886   6.528   4.888   4.098 -0.2510 -1.8092 -0.1833
  853SOL    HW2 2887   6.405   4.810   4.141 -2.1242  2.1304  2.1908
  854SOL     OW 2888   2.323   4.823   0.854 -0.1755  0.5104 -0.8020
  854SOL    HW1 2889   2.288   4.865   0.776 -1.8605  0.7724  0.0314
  854SOL    HW2 2890   2.290   4.733   0.849 -1.3652  0.8554  0.1736
  855SOL     OW 2891   5.939   1.964   4.146 -0.3021  0.2214 -0.1115
  855SOL    HW1 2892   5.940   2.052   4.184 -1.8911 -0.1173  0.8208
  855SOL    HW2 2893   5.976   1.908   4.215 -1.4535 -0.1461  0.2185
  856SOL     OW 2894   5.312   6.125   1.182 -0.3785  0.2525  0.6798
  856SOL    HW1 2895   5.227   6.135   1.139 -0.2911 -1.4697  0.0365
  856SOL    HW2 2896   5.307   6.041   1.226  1.1820 -0.1548  0.1459
  857SOL     OW 2897   3.910   5.394   1.043 -0.1906  0.1823  0.2066
  857SOL    HW1 2898   3.868   5.479   1.026 -0.6726  0.1430  1.1226
  857SOL    HW2 2899   3.840   5.330   1.030 -0.1809  0.0404  0.8234
  858SOL     OW 2900   0.406   5.844   2.844 -0.3461 -0.4664 -0.9308
  858SOL    HW1 2901   0.445   5.785   2.779  1.5441 -0.5960  0.2540
  858SOL    HW2 2902   0.472   5.852   2.912 -2.3281 -0.5101  1.1257
  859SOL     OW 2903   1.202   6.551   1.628  0.4308  0.4250 -0.6131
  859SOL    HW1 2904   1.219   6.645   1.620  3.3501 -0.0443 -0.8708
  859SOL    HW2 2905   1.250   6.525   1.706 -0.3665 -0.8791 -0.5398
  860SOL     OW 2906   4.138   6.838   3.658 -0.3742  0.3338 -0.3162
  860SOL    HW1 2907   4.119   6.749   3.687 -2.3829  0.5370 -0.8213
  860SOL    HW2 2908   4.110   6.893   3.732  3.5875  0.5559  1.2668
  861SOL     OW 2909   6.909   6.327   1.721  0.1875  0.0554 -0.0850
  861SOL    HW1 2910   6.866   6.405   1.685 -0.2668  1.0362  2.3621
  861SOL    HW2 2911   6.957   6.290   1.648 -0.0387  2.3358 -1.4831
  862SOL     OW 2912   1.475   3.738   0.928 -0.4220  0.3328  0.0456
  862SOL    HW1 2913   1.532   3.764   0.857 -1.1159 -2.4801 -1.7108
  862SOL    HW2 2914   1.415   3.812   0.939  2.0565  2.4349  0.4653
  863SOL     OW 2915   5.695   6.698   4.982  0.3095 -0.3392 -0.6684
  863SOL    HW1 2916   5.665   6.746   5.060  2.4185  0.7177 -0.4318
  863SOL    HW2 2917   5.669   6.754   4.908  1.4700  0.4802 -0.4788
  864SOL     OW 2918   6.923   1.972   3.735 -0.4808 -0.0600  0.1653
  864SOL    HW1 2919   6.853   1.929   3.784 -0.8391 -0.7219 -0.8912
  864SOL    HW2 2920   6.960   1.903   3.680  0.8176  0.3526  0.4902
  865SOL     OW 2921   5.582   1.337   0.546 -0.1159 -0.3227 -0.3684
  865SOL    HW1 2922   5.517   1.370   0.608  0.4948 -0.6896  0.4880
  865SOL    HW2 2923   5.548   1.252   0.517 -0.8514  0.2584 -1.2608
  866SOL     OW 2924   1.510   5.005   3.047 -0.5287 -0.1408  0.7852
  866SOL    HW1 2925   1.530   5.049   2.964  1.5363  1.1236  1.8542
  866SOL    HW2 2926   1.571   5.044   3.109 -2.3920 -0.6427  3.0527
  867SOL     OW 2927   7.059   1.464   1.821 -0.1411  0.4872 -0.5209
  867SOL    HW1 2928   7.052   1.439   1.913  0.0500 -0.0053 -0.6392
  867SOL    HW2 2929   7.065   1.560   1.823 -0.0967  0.4763 -0.0174
  868SOL     OW 2930   0.667   2.247   0.967 -0.1326  0.2542 -0.7504
  868SOL    HW1 2931   0.574   2.270   0.970 -0.3833 -0.7169 -0.3212
  868SOL    HW2 2932   0.667   2.154   0.943  0.6873  0.0708 -0.1007
  869SOL     OW 2933   5.457   0.441   4.114 -0.4685  0.1351  0.0111
  869SOL    HW1 2934   5.456   0.483   4.028  1.0496  1.5696  0.6483
  869SOL    HW2 2935   5.387   0.486   4.163  0.4050  1.2008  0.3283
  870SOL     OW 2936   6.989   5.529   1.621  0.3506 -0.1737 -0.0817
  870SOL    HW1 2937   6.993   5.437   1.646 -0.4787 -0.0112  0.7091
  870SOL    HW2 2938   7.027   5.576   1.696 -0.1559  0.1791 -0.0348
  871SOL     OW 2939   6.405   3.282   0.363  0.0905 -0.4239 -0.0967
  871SOL    HW1 2940   6.475   3.217   0.366 -0.8575 -1.4281  0.8063
  871SOL    HW2 2941   6.398   3.313   0.454  1.3417  1.8816 -0.6860
  872SOL     OW 2942   7.008   0.778   2.358 -0.0952  0.1703  0.0252
  872SOL    HW1 2943   7.056   0.711   2.406 -1.0863 -1.2463 -0.8958
  872SOL    HW2 2944   6.932   0.797   2.414  0.0769  0.4055  0.1865
  873SOL     OW 2945   6.752   4.256   3.316 -0.4108  0.5089  0.0706
  873SOL    HW1 2946   6.754   4.162   3.335 -0.2500  0.2722 -1.0317
  873SOL    HW2 2947   6.804   4.296   3.385  2.1338 -0.5395 -1.1210
  874SOL     OW 2948   3.822   7.137   2.792 -0.7340  0.1682  0.1967
  874SOL    HW1 2949   3.907   7.181   2.788  1.0053 -2.8881  0.8254
  874SOL    HW2 2950   3.793   7.135   2.701  1.4083 -1.3813 -0.5385
  875SOL     OW 2951   1.003   5.871   1.567  0.6507  0.2326  0.8252
  875SOL    HW1 2952   1.083   5.921   1.549  0.2718  0.8558  0.8484
  875SOL    HW2 2953   1.021   5.784   1.531  0.0199  1.3326 -2.4457
  876SOL     OW 2954   6.535   3.799   3.191  0.3077  0.1163 -0.0130
  876SOL    HW1 2955   6.532   3.770   3.282  2.5869  1.1905  0.4714
  876SOL    HW2 2956   6.465   3.750   3.148  0.3675 -1.8183  1.9159
  877SOL     OW 2957   0.042   3.736   0.789 -0.0195 -0.3843  0.2243
  877SOL    HW1 2958   0.124   3.786   0.787 -0.4025  0.2383 -0.2245
  877SOL    HW2 2959  -0.023   3.795   0.752 -0.5813 -1.0472  0.1320
  878SOL     OW 2960   5.850   1.648   2.037 -0.1868  0.3617 -0.3884
  878SOL    HW1 2961   5.827   1.618   2.125 -1.1552  0.3233 -0.6418
  878SOL    HW2 2962   5.913   1.719   2.051  0.4808 -0.3416  0.2929
  879SOL     OW 2963   5.656   2.725   3.270 -0.1444  0.0095  0.1936
  879SOL    HW1 2964   5.692   2.651   3.320 -0.5772  0.7400  1.6561
  879SOL    HW2 2965   5.566   2.698   3.250  0.2932 -0.6389 -0.9715
  880SOL     OW 2966   2.421   4.406   0.811  0.0034  0.2809 -0.5464
  880SOL    HW1 2967   2.407   4.379   0.720  1.0316  0.5523 -0.7991
  880SOL    HW2 2968   2.361   4.479   0.823 -0.3470  0.0593 -0.9204
  881SOL     OW 2969   0.686   4.165   2.634  0.0880 -0.0137 -0.0647
  881SOL    HW1 2970   0.772   4.165   2.593  1.3066  1.8975  2.2222
  881SOL    HW2 2971   0.641   4.240   2.595 -0.1403 -0.3537 -0.4639
  882SOL     OW 2972   5.938   6.253   0.738  0.6446  0.1243  0.2176
  882SOL    HW1 2973   5.972   6.177   0.691  1.5132  0.0575  0.9293
  882SOL    HW2 2974   6.001   6.323   0.722  0.6294  0.2722  0.7738
  883SOL     OW 2975   5.464   3.333   4.123 -0.2651 -0.4045  0.0697
  883SOL    HW1 2976   5.485   3.408   4.067  0.9674  0.9905  2.2736
  883SOL    HW2 2977   5.427   3.372   4.202  0.5432 -2.1267  1.3454
  884SOL     OW 2978   4.995   1.651   0.400  0.1045 -0.0914 -0.2750
  884SOL    HW1 2979   4.995   1.738   0.361 -2.3674  0.4183  0.6583
  884SOL    HW2 2980   4.952   1.595   0.335 -1.2509  0.1124  0.4134
  885SOL     OW 2981   6.456   0.964   1.746  0.0050  0.4812 -0.2551
  885SOL    HW1 2982   6.515   1.034   1.776  1.5023 -0.6485 -0.4448
  885SOL    HW2 2983   6.368   0.996   1.769  0.6790  2.1460  0.1991
  886SOL     OW 2984   1.561   3.666   3.941 -0.1068 -0.2425  0.0899
  886SOL    HW1 2985   1.499   3.624   3.882  1.0131  0.4305 -1.6461
  886SOL    HW2 2986   1.623   3.598   3.964 -0.8205 -0.6292  0.9091
  887SOL     OW 2987   4.323   0.237   0.596 -0.3211  0.3335 -0.8376
  887SOL    HW1 2988   4.342   0.145   0.578 -1.1531 -0.4948  1.9585
  887SOL    HW2 2989   4.244   0.255   0.545 -0.9691 -0.9646 -0.3470
  888SOL     OW 2990   4.058   4.856   0.550 -0.2965 -0.5578  0.9364
  888SOL    HW1 2991   3.988   4.847   0.614  0.0113 -0.5070  1.2798
  888SOL    HW2 2992   4.080   4.766   0.525 -1.9216 -0.5559 -0.7592
  889SOL     OW 2993   5.533   5.605   1.182 -0.0138 -0.6957 -0.3550
  889SOL    HW1 2994   5.607   5.558   1.220 -0.1182 -0.0385  0.7055
  889SOL    HW2 2995   5.561   5.627   1.094  2.6952  2.9003  1.1529
  890SOL     OW 2996   0.826   6.511   2.261 -0.4224 -0.1326 -0.1625
  890SOL    HW1 2997   0.875   6.433   2.286 -2.1775 -1.2509 -0.0564
  890SOL    HW2 2998   0.752   6.514   2.323 -0.4743  1.5445 -0.2417
  891SOL     OW 2999   6.351   3.762   0.765 -0.2145 -0.5483  0.1734
  891SOL    HW1 3000   6.289   3.796   0.700 -0.5579 -1.3208  0.0966
  891SOL    HW2 3001   6.307   3.686   0.803  0.5431 -0.8924  0.3683
  892SOL     OW 3002   7.149   2.775   3.267  0.0103  0.4971 -0.7199
  892SOL    HW1 3003   7.145   2.737   3.354 -1.3262 -0.8326 -1.3244
  892SOL    HW2 3004   7.237   2.811   3.260  0.6333 -0.7084  0.6184
  893SOL     OW 3005   2.818   4.771   2.108  0.0891 -0.1120 -0.3404
  893SOL    HW1 3006   2.894   4.800   2.159  0.4520 -0.3567 -0.7327
  893SOL    HW2 3007   2.842   4.684   2.076  0.3789  0.5266 -1.9466
  894SOL     OW 3008   6.592   3.358   4.461  0.0210 -0.1532 -0.6096
  894SOL    HW1 3009   6.649   3.430   4.431 -1.8786  1.2744 -0.9900
  894SOL    HW2 3010   6.591   3.366   4.556  0.6166 -0.3369 -0.5820
  895SOL     OW 3011   5.545   0.464   1.301 -0.4782 -0.0965 -0.3074
  895SOL    HW1 3012   5.614   0.399   1.306  0.5049  0.7632 -1.9080
  895SOL    HW2 3013   5.464   0.415   1.316  0.4216 -1.1208  1.5526
  896SOL     OW 3014   3.827   0.907   2.675  0.7276 -0.2203 -0.1486
  896SOL    HW1 3015   3.863   0.993   2.695 -0.8003 -0.0228  2.1662
  896SOL    HW2 3016   3.873   0.847   2.735 -0.6229 -0.4086  0.7528
  897SOL     OW 3017   0.852   2.985   3.222 -0.3237  0.2258  0.2068
  897SOL    HW1 3018   0.938   2.960   3.258  0.8543 -1.0519 -3.1377
  897SOL    HW2 3019   0.860   3.078   3.201 -0.0450  0.2852  0.5619
  898SOL     OW 3020   4.487   5.953   1.448  0.0794 -0.1439  0.4513
  898SOL    HW1 3021   4.530   5.935   1.365 -0.7194 -0.5864  0.1201
  898SOL    HW2 3022   4.424   5.881   1.458 -1.4174  1.1002  0.3327
  899SOL     OW 3023   5.671   5.600   4.720  0.0601 -0.6719  0.2309
  899SOL    HW1 3024   5.639   5.579   4.808  0.9452  1.0237  0.9939
  899SOL    HW2 3025   5.598   5.647   4.679  0.3996  0.4713  0.8777
  900SOL     OW 3026   4.469   0.044   2.168  0.0068 -0.7739 -0.6603
  900SOL    HW1 3027   4.471  -0.049   2.147 -0.5686 -1.2191  1.0921
  900SOL    HW2 3028   4.389   0.056   2.218  1.2401  0.1511  1.2409
  901SOL     OW 3029   3.970   0.299   4.149 -0.2419 -0.3355 -0.0504
  901SOL    HW1 3030   3.908   0.366   4.177  1.6402  1.2380  0.5693
  901SOL    HW2 3031   3.983   0.315   4.056  1.0292  0.9454  0.3099
  902SOL     OW 3032   6.976   3.262   3.068  0.2974 -0.4907  0.6315
  902SOL    HW1 3033   6.913   3.207   3.021  0.3175 -1.0307  1.2248
  902SOL    HW2 3034   6.938   3.350   3.064 -0.0079 -0.6391  0.1447
  903SOL     OW 3035   4.111   4.771   1.357 -0.4244 -0.4734  0.2238
  903SOL    HW1 3036   4.060   4.712   1.413 -1.3257 -0.1065 -0.1886
  903SOL    HW2 3037   4.048   4.801   1.291  0.2299  0.3199 -0.0505
  904SOL     OW 3038   2.963   4.046   3.356  0.0467  0.3994 -0.2809
  904SOL    HW1 3039   3.049   4.004   3.352 -0.6523 -1.3619  1.3648
  904SOL    HW2 3040   2.960   4.104   3.280  1.7719 -1.2914 -1.7238
  905SOL     OW 3041   3.201   1.567   4.933  1.1454 -0.1557 -0.1205
  905SOL    HW1 3042   3.133   1.551   4.999 -0.3754 -0.4492 -1.6781
  905SOL    HW2 3043   3.205   1.486   4.883  1.8775  0.2514 -0.7312
  906SOL     OW 3044   5.613   3.804   2.838 -0.1639  0.5702  0.2153
  906SOL    HW1 3045   5.603   3.710   2.827  1.9707  0.4129 -0.9037
  906SOL    HW2 3046   5.672   3.813   2.914  0.9233  0.8916 -0.6334
  907SOL     OW 3047   5.354   5.424   4.748 -0.4758  0.0794  0.9988
  907SOL    HW1 3048   5.420   5.439   4.816 -0.2627 -1.5994  1.2046
  907SOL    HW2 3049   5.362   5.331   4.728 -0.7845  0.4514 -1.0722
  908SOL     OW 3050   6.740   6.546   1.925  0.2926  0.0976  0.1742
  908SOL    HW1 3051   6.797   6.586   1.990  0.7771 -0.5536  0.1670
  908SOL    HW2 3052   6.659   6.595   1.930  0.0073 -0.4756  1.8972
  909SOL     OW 3053   7.218   3.810   2.340  0.2403 -0.0651 -0.8950
  909SOL    HW1 3054   7.139   3.783   2.386  0.8010 -1.1348 -0.5042
  909SOL    HW2 3055   7.243   3.892   2.381 -1.0002  0.6224 -1.4548
  910SOL     OW 3056   0.173   6.529   2.038 -0.0533 -0.4614 -0.0757
  910SOL    HW1 3057   0.105   6.462   2.039 -0.0356 -0.5199  1.9862
  910SOL    HW2 3058   0.238   6.498   2.101  0.9947  0.4802 -0.6580
  911SOL     OW 3059   0.013   5.766   0.958  0.2821  0.3382  0.4799
  911SOL    HW1 3060   0.106   5.778   0.945  0.3455 -0.9884 -0.5658
  911SOL    HW2 3061  -0.028   5.842   0.917  0.7805 -0.8543 -2.4771
  912SOL     OW 3062   5.563   0.241   3.254  0.0938 -0.3430 -0.3240
  912SOL    HW1 3063   5.624   0.288   3.311 -0.0359  0.2432 -0.6627
  912SOL    HW2 3064   5.495   0.306   3.232  0.4877 -0.3487 -1.6700
  913SOL     OW 3065   6.011   5.908   0.037 -0.2495  0.5123  0.4148
  913SOL    HW1 3066   6.105   5.892   0.033 -0.0929  1.4588 -3.0545
  913SOL    HW2 3067   5.979   5.849   0.105  2.7413 -0.2794  1.2627
  914SOL     OW 3068   4.992   4.845   0.983 -0.5004 -0.2480  0.3628
  914SOL    HW1 3069   4.916   4.873   1.034 -0.1813  0.5528  0.4049
  914SOL    HW2 3070   5.064   4.898   1.015 -0.5135  1.1199 -1.6962
  915SOL     OW 3071   5.768   7.184   3.976 -0.2183  0.2145 -0.5986
  915SOL    HW1 3072   5.685   7.175   3.929 -0.2767  2.0049 -0.8937
  915SOL    HW2 3073   5.779   7.100   4.021 -2.4827  0.1412 -0.0754
  916SOL     OW 3074   3.594   2.414   4.851 -0.4155  0.2031 -0.3152
  916SOL    HW1 3075   3.646   2.470   4.908 -0.2852 -0.8853  0.6722
  916SOL    HW2 3076   3.581   2.466   4.772 -0.4735  1.6838  0.6373
  917SOL     OW 3077   5.723   0.950   3.044  0.0617 -0.3166  0.3369
  917SOL    HW1 3078   5.697   0.987   2.960  1.3308 -0.2671 -0.0621
  917SOL    HW2 3079   5.641   0.937   3.092 -0.5915  0.7057 -0.4686
  918SOL     OW 3080   7.274   5.580   3.516  0.3510  0.3418 -0.0245
  918SOL    HW1 3081   7.234   5.627   3.589  0.1308 -0.4221  0.3531
  918SOL    HW2 3082   7.354   5.541   3.553 -0.6794 -1.5637  0.3184
  919SOL     OW 3083   5.379   4.875   0.097  0.5290  0.6655 -0.3343
  919SOL    HW1 3084   5.467   4.906   0.077  0.9574 -0.2636  0.0495
  919SOL    HW2 3085   5.350   4.929   0.171  1.1003  0.4379  0.0623
  920SOL     OW 3086   2.272   2.129   3.711 -0.1844  0.1723 -0.4737
  920SOL    HW1 3087   2.302   2.113   3.621  0.1863 -1.1728 -0.1322
  920SOL    HW2 3088   2.336   2.191   3.746  0.2854 -0.1161 -0.8087
  921SOL     OW 3089   2.364   0.264   0.765 -0.5126  0.0450 -0.6283
  921SOL    HW1 3090   2.397   0.269   0.854 -0.2690  0.4954 -0.7352
  921SOL    HW2 3091   2.429   0.212   0.718 -0.3030  0.3480 -0.6821
  922SOL     OW 3092   3.840   2.892   4.911  0.2754  0.2976 -0.4094
  922SOL    HW1 3093   3.836   2.944   4.992 -0.2725 -4.1199  2.7808
  922SOL    HW2 3094   3.932   2.893   4.886  1.5786 -1.9487  3.3328
  923SOL     OW 3095   2.362   6.012   0.923  0.3946 -0.2398  0.5941
  923SOL    HW1 3096   2.321   5.982   0.841  1.5197 -0.3370  0.0386
  923SOL    HW2 3097   2.326   6.099   0.937 -0.3689 -0.5086  0.3989
  924SOL     OW 3098   5.934   2.437   1.973 -0.2141  0.1286  0.7214
  924SOL    HW1 3099   5.964   2.516   1.928 -0.7529  0.7143  1.3697
  924SOL    HW2 3100   6.006   2.416   2.033 -0.2308  0.3575  0.8256
  925SOL     OW 3101   2.563   2.854   3.403  0.3329 -0.2727  0.0044
  925SOL    HW1 3102   2.574   2.949   3.393  1.3424 -0.5787 -2.3594
  925SOL    HW2 3103   2.501   2.845   3.475 -2.0318  2.2734 -1.5128
  926SOL     OW 3104   6.588   5.596   3.906 -0.0106  0.4892 -0.2016
  926SOL    HW1 3105   6.583   5.664   3.839 -0.1072  1.8100  1.0978
  926SOL    HW2 3106   6.622   5.519   3.860  2.1284  1.9872 -1.2874
  927SOL     OW 3107   4.550   6.478   0.918  0.0224 -0.1485 -0.3602
  927SOL    HW1 3108   4.644   6.489   0.908 -0.1819  0.3498 -1.9480
  927SOL    HW2 3109   4.539   6.385   0.937  0.7887 -0.3368 -0.7968
  928SOL     OW 3110   0.376   3.377   1.198  0.1135 -0.3906 -0.5583
  928SOL    HW1 3111   0.365   3.439   1.126 -1.5607  0.8526  0.6739
  928SOL    HW2 3112   0.419   3.428   1.267  0.7601 -1.2628 -0.2961
  929SOL     OW 3113   5.392   3.738   3.418 -0.1366  0.8767  0.3810
  929SOL    HW1 3114   5.334   3.716   3.490 -0.0940  0.5871  0.3252
  929SOL    HW2 3115   5.337   3.788   3.357 -0.1003  1.3827  0.7500
  930SOL     OW 3116   6.682   5.815   1.563 -0.1288 -0.0805 -0.2122
  930SOL    HW1 3117   6.604   5.793   1.614  0.6706 -0.7243  0.7774
  930SOL    HW2 3118   6.712   5.898   1.599 -1.1637  0.9490 -1.5978
  931SOL     OW 3119   2.530   7.156   2.648  0.2614 -0.4794 -0.3302
  931SOL    HW1 3120   2.595   7.162   2.578  0.4652  0.2977 -0.0842
  931SOL    HW2 3121   2.570   7.203   2.722  0.7287 -2.5692  0.8433
  932SOL     OW 3122   5.331   2.030   1.851 -0.1352 -0.0613  0.1367
  932SOL    HW1 3123   5.348   2.123   1.867 -1.9378  0.1301  1.2037
  932SOL    HW2 3124   5.247   2.013   1.894 -1.0169 -1.6456 -2.0422
  933SOL     OW 3125   6.691   6.774   1.482 -0.1476 -0.1654  0.0077
  933SOL    HW1 3126   6.686   6.678   1.486 -1.0103 -0.1333 -0.0745
  933SOL    HW2 3127   6.738   6.799   1.561  0.2217 -0.6717 -0.0486
  934SOL     OW 3128   6.166   5.979   3.627 -0.4725  0.2958  0.4947
  934SOL    HW1 3129   6.211   5.897   3.608  0.7807  0.5214  2.1903
  934SOL    HW2 3130   6.127   6.006   3.544  0.2807 -1.2863 -0.4083
  935SOL     OW 3131   3.252   0.597   0.157  0.6452  0.4447 -0.1739
  935SOL    HW1 3132   3.217   0.574   0.071  1.0953  0.4709 -0.3632
  935SOL    HW2 3133   3.242   0.517   0.209 -0.1253  0.5874 -0.0844
  936SOL     OW 3134   2.498   0.927   0.225  0.0249 -0.2166  0.1468
  936SOL    HW1 3135   2.574   0.899   0.277 -0.5716 -0.8052  0.7211
  936SOL    HW2 3136   2.430   0.863   0.245  0.2315 -1.4314 -2.6164
  937SOL     OW 3137   5.779   3.724   2.267  0.0754 -0.4847  0.1486
  937SOL    HW1 3138   5.715   3.657   2.293 -1.3005 -0.0086 -1.8149
  937SOL    HW2 3139   5.797   3.772   2.348 -0.4213 -1.9585  1.1775
  938SOL     OW 3140   1.049   3.523   2.247  0.6516  0.3924 -0.2486
  938SOL    HW1 3141   0.955   3.530   2.262  0.7999 -1.2484  1.7543
  938SOL    HW2 3142   1.063   3.433   2.219  1.4826  1.0923 -2.3641
  939SOL     OW 3143   4.807   6.758   4.648  0.7057  0.2318 -0.2632
  939SOL    HW1 3144   4.770   6.704   4.578  1.2432  0.9098 -1.0971
  939SOL    HW2 3145   4.768   6.845   4.634  0.5013  0.2757  0.5396
  940SOL     OW 3146   3.778   1.618   4.858 -0.4934 -0.9313 -0.4490
  940SOL    HW1 3147   3.768   1.626   4.763 -0.2791 -0.5807 -0.4434
  940SOL    HW2 3148   3.692   1.591   4.889 -0.5341 -1.1561 -0.7553
  941SOL     OW 3149   6.434   5.084   4.481 -0.2234 -0.1730 -0.1512
  941SOL    HW1 3150   6.351   5.131   4.493 -0.7280 -1.0493 -0.1647
  941SOL    HW2 3151   6.480   5.098   4.564  0.5067  1.9869 -0.8409
  942SOL     OW 3152   6.003   3.810   4.704  0.2476 -0.0033 -0.8657
  942SOL    HW1 3153   5.983   3.717   4.719 -1.4139  0.4899  0.2148
  942SOL    HW2 3154   5.920   3.848   4.675  0.8803  1.1914 -1.1694
  943SOL     OW 3155   3.754   3.585   4.621  0.3885 -0.1608  0.1907
  943SOL    HW1 3156   3.765   3.490   4.611  0.3116 -0.5198  2.6875
  943SOL    HW2 3157   3.661   3.600   4.605  0.3338 -0.5696  0.0988
  944SOL     OW 3158   0.214   3.443   0.650  0.3131 -0.2992  0.3806
  944SOL    HW1 3159   0.305   3.471   0.660  0.1087  0.2397  0.7589
  944SOL    HW2 3160   0.163   3.524   0.648  0.0752 -0.3656 -2.8606
  945SOL     OW 3161   4.705   4.099   5.049 -0.9453 -0.1006  0.5230
  945SOL    HW1 3162   4.639   4.043   5.009  0.7635 -1.7964 -0.0508
  945SOL    HW2 3163   4.753   4.137   4.975 -0.5503  0.2122  0.9307
  946SOL     OW 3164   6.903   0.480   1.460 -0.4239  0.2279  0.1396
  946SOL    HW1 3165   6.955   0.549   1.499 -0.7496  0.9265 -0.6293
  946SOL    HW2 3166   6.813   0.501   1.483 -0.4273 -0.7670  1.1452
  947SOL     OW 3167   7.198   2.592   1.798  0.4804 -0.3649  0.1859
  947SOL    HW1 3168   7.168   2.572   1.709  0.7419  0.1648 -0.0274
  947SOL    HW2 3169   7.185   2.511   1.846 -0.5926 -0.3670 -0.0832
  948SOL     OW 3170   3.920   7.145   1.679  0.2792  0.2855  0.0559
  948SOL    HW1 3171   3.853   7.165   1.614  0.1921 -0.6692 -0.1560
  948SOL    HW2 3172   3.875   7.152   1.763 -0.0300 -0.1024 -0.0721
  949SOL     OW 3173   0.416   4.421   2.680 -0.0386  0.1514  0.5391
  949SOL    HW1 3174   0.499   4.465   2.698  0.3911 -0.3496 -0.1456
  949SOL    HW2 3175   0.350   4.474   2.724  0.6698  0.4209  1.3022
  950SOL     OW 3176   3.517   5.724   0.791  0.3459 -0.0608 -0.4217
  950SOL    HW1 3177   3.545   5.633   0.783  0.1202  0.0521 -3.1994
  950SOL    HW2 3178   3.437   5.720   0.843  0.6158 -1.3793 -0.0743
  951SOL     OW 3179   3.173   6.219   2.102  0.1637 -0.4221 -0.6284
  951SOL    HW1 3180   3.177   6.272   2.182 -0.2967 -0.5019 -0.5506
  951SOL    HW2 3181   3.133   6.136   2.130  0.4963 -0.6539 -0.8349
  952SOL     OW 3182   5.887   3.570   2.612 -0.5807  0.2361 -0.0956
  952SOL    HW1 3183   5.862   3.655   2.576 -1.7205 -0.7681 -1.8346
  952SOL    HW2 3184   5.973   3.552   2.574 -0.7582  0.2083 -0.4904
  953SOL     OW 3185   0.582   4.649   3.679 -0.0490 -0.2578  0.3225
  953SOL    HW1 3186   0.575   4.626   3.586 -1.2497  0.3964  0.2272
  953SOL    HW2 3187   0.520   4.590   3.723 -2.3043  1.8453  0.2105
  954SOL     OW 3188   0.578   1.850   0.857 -0.1645  0.0562 -0.2971
  954SOL    HW1 3189   0.580   1.797   0.778  0.0699  1.0407 -0.9712
  954SOL    HW2 3190   0.662   1.895   0.859 -0.1551  0.0275  0.5281
  955SOL     OW 3191   3.946   4.263   4.391  0.0622  0.4439  0.3581
  955SOL    HW1 3192   3.972   4.177   4.424  1.8375  0.9226  0.3264
  955SOL    HW2 3193   3.855   4.273   4.417  0.2358 -0.8717  1.5740
  956SOL     OW 3194   5.029   5.673   3.988  0.7114  0.6828 -0.2115
  956SOL    HW1 3195   5.026   5.581   4.013  0.8930  0.4130 -1.1662
  956SOL    HW2 3196   5.049   5.719   4.070 -1.9581  0.1458  0.8716
  957SOL     OW 3197   4.065   7.191   0.881  0.2149  0.0727  0.0312
  957SOL    HW1 3198   4.079   7.130   0.953  0.1189  0.1841  0.1451
  957SOL    HW2 3199   4.138   7.252   0.887  1.4376 -1.1921 -1.3019
  958SOL     OW 3200   4.722   6.018   4.080  0.1121 -0.4969  0.2855
  958SOL    HW1 3201   4.729   5.930   4.044  0.3412 -1.8164  3.2727
  958SOL    HW2 3202   4.696   6.072   4.006  1.9517 -2.6605 -2.1338
  959SOL     OW 3203   5.929   2.560   4.187 -0.3330  0.5496 -0.1421
  959SOL    HW1 3204   5.964   2.599   4.106  1.0285  2.2539  1.1973
  959SOL    HW2 3205   5.863   2.623   4.216 -0.1374  0.4236  0.5755
  960SOL     OW 3206   4.611   6.598   1.766 -0.2026  0.0020 -0.6711
  960SOL    HW1 3207   4.692   6.594   1.817 -0.5842 -0.4211 -0.0896
  960SOL    HW2 3208   4.640   6.599   1.675  0.4541 -0.3083 -0.4702
  961SOL     OW 3209   7.050   6.446   3.995  0.1305  0.0159  0.0192
  961SOL    HW1 3210   7.046   6.371   3.936  0.5821 -0.0210  0.0325
  961SOL    HW2 3211   6.992   6.511   3.955 -0.4531 -0.4232  0.1349
  962SOL     OW 3212   2.435   5.976   3.481 -0.3281 -0.3819 -0.4662
  962SOL    HW1 3213   2.373   5.904   3.496 -0.4469 -0.0649  0.6144
  962SOL    HW2 3214   2.468   5.960   3.392 -1.0839 -1.2126 -0.6187
  963SOL     OW 3215   6.114   7.286   0.603  0.4879  0.0666  0.2482
  963SOL    HW1 3216   6.129   7.283   0.508 -0.2255  2.2816  0.0121
  963SOL    HW2 3217   6.023   7.316   0.611  0.3764 -0.5815  1.6543
  964SOL     OW 3218   6.164   7.237   1.394 -0.2264  0.2807 -0.0839
  964SOL    HW1 3219   6.121   7.214   1.476 -1.5132 -0.6058 -0.9811
  964SOL    HW2 3220   6.256   7.214   1.408 -0.3555  0.4929  1.2188
  965SOL     OW 3221   6.091   4.857   1.136  0.1721  0.4179  0.3160
  965SOL    HW1 3222   6.069   4.772   1.175  1.4029 -0.1633 -0.2068
  965SOL    HW2 3223   6.009   4.905   1.137 -0.8932 -1.2822 -0.6479
  966SOL     OW 3224   5.638   4.569   5.008  0.1703  0.0033 -0.4112
  966SOL    HW1 3225   5.712   4.564   4.949  1.6573 -1.4423  1.4553
  966SOL    HW2 3226   5.571   4.617   4.959  2.1250  0.9022 -2.3451
  967SOL     OW 3227   5.210   7.074   3.675  0.1914 -0.1359 -0.1425
  967SOL    HW1 3228   5.293   7.035   3.647  1.3022  1.3157  1.0165
  967SOL    HW2 3229   5.179   7.016   3.745  0.9884  0.0985  0.4217
  968SOL     OW 3230   6.945   4.930   0.858 -0.1465 -0.0001 -1.2553
  968SOL    HW1 3231   7.011   4.994   0.881  0.2695 -0.1760 -1.9374
  968SOL    HW2 3232   6.948   4.866   0.929 -0.3402  0.5489 -0.7383
  969SOL     OW 3233   3.708   4.330   4.199 -0.1135  0.1194  0.2287
  969SOL    HW1 3234   3.673   4.362   4.282  1.0537  0.0081  0.7798
  969SOL    HW2 3235   3.722   4.410   4.147  1.2095  0.4083  0.9765
  970SOL     OW 3236   4.869   0.027   3.519  0.2612 -0.0879  0.0104
  970SOL    HW1 3237   4.847   0.075   3.599 -1.3492  1.1397 -1.0889
  970SOL    HW2 3238   4.906   0.093   3.461  2.0520 -1.1038 -0.0670
  971SOL     OW 3239   3.984   2.952   3.423 -0.3148  0.6419 -0.4672
  971SOL    HW1 3240   3.972   2.928   3.332  2.0069  0.5130 -0.8171
  971SOL    HW2 3241   4.065   3.004   3.423  0.7094 -0.8085  1.7022
  972SOL     OW 3242   1.749   5.991   4.507 -0.3762 -0.1555  0.1044
  972SOL    HW1 3243   1.738   5.911   4.457  1.1715 -0.1458 -0.2733
  972SOL    HW2 3244   1.659   6.023   4.520 -0.9151 -1.1326 -1.0366
  973SOL     OW 3245   5.883   2.621   2.617  0.1780 -0.4129 -0.3209
  973SOL    HW1 3246   5.939   2.602   2.542  0.0228 -1.9499 -0.0640
  973SOL    HW2 3247   5.941   2.610   2.693 -0.1226 -0.6444 -0.1248
  974SOL     OW 3248   4.642   3.430   2.906 -0.7339 -0.2675 -0.2737
  974SOL    HW1 3249   4.723   3.384   2.926 -0.2700  1.0522  1.0642
  974SOL    HW2 3250   4.613   3.394   2.822  0.8952 -1.2001 -0.4587
  975SOL     OW 3251   6.709   0.296   1.114 -0.0369  0.1251  0.2746
  975SOL    HW1 3252   6.777   0.331   1.172 -0.2271  0.9229  0.0306
  975SOL    HW2 3253   6.757   0.244   1.049  0.0608 -2.2147  2.0855
  976SOL     OW 3254   5.666   2.580   1.942  0.3558  0.8704  0.1247
  976SOL    HW1 3255   5.631   2.654   1.991  0.2456  0.1419  1.1881
  976SOL    HW2 3256   5.745   2.555   1.991 -1.1924 -1.5673  1.6191
  977SOL     OW 3257   6.499   4.424   2.948  0.4849  0.7557  0.0972
  977SOL    HW1 3258   6.500   4.338   2.988  2.4014  1.3924  1.5742
  977SOL    HW2 3259   6.487   4.407   2.854 -0.4781 -0.9877  0.4894
  978SOL     OW 3260   4.184   6.032   2.856 -0.0929 -0.4110 -0.2660
  978SOL    HW1 3261   4.206   6.074   2.940 -0.5125 -0.6469 -0.0316
  978SOL    HW2 3262   4.153   5.945   2.880 -1.3962 -0.0455 -0.5533
  979SOL     OW 3263   4.357   5.862   2.641  0.2388 -0.2376  0.1638
  979SOL    HW1 3264   4.437   5.831   2.600  1.3340 -1.6928  3.1148
  979SOL    HW2 3265   4.385   5.931   2.701 -0.3554 -1.8262  2.4049
  980SOL     OW 3266   3.972   4.395   3.950 -0.5456 -0.0927 -0.3264
  980SOL    HW1 3267   3.888   4.378   3.909 -1.2360 -0.2470  1.0782
  980SOL    HW2 3268   4.003   4.309   3.979  0.9132 -0.2780 -2.2768
  981SOL     OW 3269   1.817   6.039   0.358  0.0535  0.2372 -0.0976
  981SOL    HW1 3270   1.826   6.116   0.302 -1.8737  0.0898 -0.7118
  981SOL    HW2 3271   1.734   6.000   0.330 -1.4133  0.5661  3.3717
  982SOL     OW 3272   4.524   5.528   1.107 -0.2112 -0.2968  0.0283
  982SOL    HW1 3273   4.541   5.531   1.013 -0.7835  1.6591 -0.0726
  982SOL    HW2 3274   4.436   5.563   1.117 -0.3209 -0.8615  1.2743
  983SOL     OW 3275   3.874   3.878   3.084 -0.6358  0.3311 -0.0387
  983SOL    HW1 3276   3.959   3.873   3.042  1.0793 -1.7394  3.2667
  983SOL    HW2 3277   3.826   3.801   3.051 -0.2264  0.0375  0.0504
  984SOL     OW 3278   5.626   0.777   2.532  0.0801 -0.0579 -0.4127
  984SOL    HW1 3279   5.711   0.774   2.488  0.0771 -1.5278 -0.3837
  984SOL    HW2 3280   5.595   0.686   2.531 -1.6176  0.4851 -0.6436
  985SOL     OW 3281   6.057   2.688   0.658 -0.1063 -0.1381 -0.0116
  985SOL    HW1 3282   6.015   2.757   0.608  0.7282  0.4093  0.0207
  985SOL    HW2 3283   6.150   2.710   0.657  0.1251 -1.0236  0.3705
  986SOL     OW 3284   0.752   4.821   2.605  0.5117 -0.2709  0.3122
  986SOL    HW1 3285   0.750   4.786   2.516 -0.3054  1.9227 -0.5988
  986SOL    HW2 3286   0.845   4.825   2.627  0.8451  0.6924 -1.1229
  987SOL     OW 3287   6.421   5.045   0.758  0.9893 -0.2071  0.1273
  987SOL    HW1 3288   6.505   5.012   0.788  0.8128 -1.2461 -0.4319
  987SOL    HW2 3289   6.386   4.973   0.704  0.0471  0.4632 -0.1784
  988SOL     OW 3290   0.088   6.609   2.433  0.6906  0.3350  0.2716
  988SOL    HW1 3291   0.058   6.655   2.512 -1.9907  0.6285 -0.8243
  988SOL    HW2 3292   0.127   6.528   2.466  1.2677  1.2485  1.9675
  989SOL     OW 3293   3.949   5.425   0.137  1.0909 -0.0917 -0.1709
  989SOL    HW1 3294   3.999   5.444   0.216  1.1953 -0.3197 -0.1820
  989SOL    HW2 3295   3.908   5.509   0.114  1.7701  0.1920 -0.3804
  990SOL     OW 3296   4.838   0.240   1.630  0.1063  0.2814 -0.5471
  990SOL    HW1 3297   4.866   0.269   1.543 -0.6326 -0.1625 -0.9404
  990SOL    HW2 3298   4.773   0.305   1.657  1.2062  1.1197  0.2227
  991SOL     OW 3299   0.673   1.056   2.868 -0.2033  0.3699  0.1842
  991SOL    HW1 3300   0.714   1.027   2.787  1.1857  0.3370  0.8771
  991SOL    HW2 3301   0.722   1.134   2.893  1.4606 -1.3383  2.5919
  992SOL     OW 3302   5.910   4.104   1.396  0.7603 -0.0819 -0.3389
  992SOL    HW1 3303   5.943   4.112   1.307 -0.3720 -0.3764 -0.7938
  992SOL    HW2 3304   5.886   4.194   1.420 -0.3285 -0.2072 -0.8942
  993SOL     OW 3305   0.235   2.615   2.136  0.0638 -0.4715 -0.3842
  993SOL    HW1 3306   0.280   2.672   2.199  1.3810 -0.6265 -1.1578
  993SOL    HW2 3307   0.304   2.561   2.098 -1.0805 -2.2394 -0.0811
  994SOL     OW 3308   3.218   0.076   3.838  0.0541 -0.0730  0.0802
  994SOL    HW1 3309   3.201   0.129   3.916 -0.1630 -3.3225  2.4409
  994SOL    HW2 3310   3.313   0.080   3.827 -0.0152  1.2741 -0.2253
  995SOL     OW 3311   5.673   1.015   2.066  0.2654 -0.4578 -0.3767
  995SOL    HW1 3312   5.598   1.012   2.006 -0.1281  1.8747 -0.0970
  995SOL    HW2 3313   5.633   1.015   2.153  0.8378 -4.1162  0.0601
  996SOL     OW 3314   5.457   4.487   2.684  0.2280  0.3623 -0.1385
  996SOL    HW1 3315   5.427   4.572   2.654 -0.6406  0.5231  1.1181
  996SOL    HW2 3316   5.411   4.424   2.628 -1.3693  0.6545  0.7893
  997SOL     OW 3317   5.293   4.427   1.373  0.2449  0.1311 -0.5424
  997SOL    HW1 3318   5.384   4.418   1.344 -0.0260 -1.6721 -0.8945
  997SOL    HW2 3319   5.261   4.504   1.326  0.7179 -0.9701 -2.7775
  998SOL     OW 3320   5.295   3.926   3.225 -0.0541 -0.0132 -0.2646
  998SOL    HW1 3321   5.341   3.925   3.141  3.1765 -1.3556  1.3627
  998SOL    HW2 3322   5.344   3.987   3.279 -2.9666  1.9911  0.3280
  999SOL     OW 3323   5.055   3.386   1.934  0.0800 -0.4656 -0.1632
  999SOL    HW1 3324   5.054   3.291   1.946  1.3766 -0.5430 -0.5701
  999SOL    HW2 3325   4.983   3.403   1.872  0.0934 -1.2166 -0.3944
 1000SOL     OW 3326   7.233   5.056   3.166 -0.0956  0.0145  0.1297
 1000SOL    HW1 3327   7.264   5.070   3.256  1.6725 -1.9670 -0.0929
 1000SOL    HW2 3328   7.154   5.003   3.176 -0.0077 -0.0477  0.5233
 1001SOL     OW 3329   4.752   0.072   2.737  0.3043 -0.0912 -0.5984
 1001SOL    HW1 3330   4.833   0.123   2.730 -0.8073  1.5934 -2.3997
 1001SOL    HW2 3331   4.770  -0.009   2.690  1.0130  0.2002 -0.8377
 1002SOL     OW 3332   7.272   5.515   2.645 -0.8405 -0.3825 -0.1559
 1002SOL    HW1 3333   7.248   5.456   2.717 -1.5026 -1.8844 -1.5306
 1002SOL    HW2 3334   7.269   5.459   2.567  3.2740  0.2851 -0.9885
 1003SOL     OW 3335   1.608   2.605   5.068 -0.0793  0.3851  0.2607
 1003SOL    HW1 3336   1.594   2.583   5.160 -0.7786 -1.0780 -0.1645
 1003SOL    HW2 3337   1.536   2.664   5.046  0.5602  1.4089  0.8520
 1004SOL     OW 3338   7.297   5.051   3.857  1.0650  0.0836 -0.3240
 1004SOL    HW1 3339   7.276   5.119   3.920 -2.2858 -0.0712 -1.1057
 1004SOL    HW2 3340   7.249   4.974   3.888  1.4850 -0.7481 -1.6547
 1005SOL     OW 3341   3.822   5.315   1.742 -0.1447  0.2242  0.0492
 1005SOL    HW1 3342   3.772   5.340   1.665  0.6940  0.9083 -0.2822
 1005SOL    HW2 3343   3.914   5.317   1.714  0.1691  0.3754  1.0270
 1006SOL     OW 3344   6.679   4.136   3.030 -0.8163 -0.0981  0.1193
 1006SOL    HW1 3345   6.699   4.193   3.104  1.4852 -1.9604  1.0882
 1006SOL    HW2 3346   6.761   4.131   2.981 -1.9336  0.0751 -1.8770
 1007SOL     OW 3347   3.432   0.666   3.486 -0.5303  0.5197 -0.0255
 1007SOL    HW1 3348   3.466   0.703   3.404 -1.2463  2.7789  0.6101
 1007SOL    HW2 3349   3.340   0.692   3.486 -0.0267  2.7101  2.5400
 1008SOL     OW 3350   6.948   3.669   0.411 -0.0595 -0.1331 -0.6308
 1008SOL    HW1 3351   6.958   3.578   0.383  1.6813 -0.3121  0.4513
 1008SOL    HW2 3352   6.935   3.665   0.505  0.5105  0.7445 -0.4956
 1009SOL     OW 3353   5.482   4.271   4.874  0.3695 -0.3889 -0.2354
 1009SOL    HW1 3354   5.515   4.235   4.955 -0.7692 -0.6277  0.1418
 1009SOL    HW2 3355   5.397   4.309   4.897 -0.2795 -1.0331 -1.4240
 1010SOL     OW 3356   4.634   6.978   2.517 -0.0094 -0.8876  0.2585
 1010SOL    HW1 3357   4.704   6.979   2.583 -0.5288  0.6558  0.8138
 1010SOL    HW2 3358   4.587   7.060   2.530 -1.3821 -1.4886 -0.7121
 1011SOL     OW 3359   2.102   0.350   1.047 -0.4478 -0.3972  0.0121
 1011SOL    HW1 3360   2.128   0.423   1.102  1.4328 -0.7143 -0.3548
 1011SOL    HW2 3361   2.124   0.272   1.099  0.3906 -0.6862 -0.7349
 1012SOL     OW 3362   6.161   5.665   3.828 -0.4157 -0.4456 -0.1670
 1012SOL    HW1 3363   6.068   5.651   3.806 -0.5225  0.6277 -0.4469
 1012SOL    HW2 3364   6.176   5.609   3.904 -1.5267 -0.0140  0.3971
 1013SOL     OW 3365   5.510   3.829   2.427 -0.2586 -0.1364 -0.1469
 1013SOL    HW1 3366   5.584   3.862   2.478 -1.3102  1.2360  0.5808
 1013SOL    HW2 3367   5.533   3.739   2.406  2.8370  0.9769 -2.2891
 1014SOL     OW 3368   4.219   0.666   2.726  0.3620 -0.1448 -0.3817
 1014SOL    HW1 3369   4.292   0.611   2.699  0.8317  1.1683 -1.9093
 1014SOL    HW2 3370   4.147   0.641   2.667  0.0324 -0.3539  0.0999
 1015SOL     OW 3371   5.073   0.200   1.769  0.1581  0.5299 -0.1256
 1015SOL    HW1 3372   5.083   0.287   1.806  2.1168 -0.0097  0.7870
 1015SOL    HW2 3373   4.996   0.206   1.713 -0.2462  2.6001  0.5570
 1016SOL     OW 3374   5.290   1.486   2.545 -0.9355  0.1232  0.3099
 1016SOL    HW1 3375   5.307   1.392   2.552 -3.1067 -0.2683  1.1162
 1016SOL    HW2 3376   5.195   1.492   2.540 -0.7764  2.1387 -2.5818
 1017SOL     OW 3377   3.537   2.949   4.827  0.5683 -0.0167 -0.4077
 1017SOL    HW1 3378   3.612   2.891   4.842  0.1845 -0.6104 -0.7356
 1017SOL    HW2 3379   3.533   2.957   4.731 -1.3641 -2.1552 -0.5932
 1018SOL     OW 3380   4.850   5.723   1.053 -0.2264 -0.3404 -0.8891
 1018SOL    HW1 3381   4.784   5.783   1.089  0.7674 -1.0062  2.4473
 1018SOL    HW2 3382   4.800   5.643   1.033 -0.6050 -0.6888  1.1814
 1019SOL     OW 3383   5.117   4.139   2.524 -0.0469  0.6715  0.3692
 1019SOL    HW1 3384   5.173   4.063   2.506  0.2838  1.0917 -0.4523
 1019SOL    HW2 3385   5.094   4.172   2.437  0.5629  2.0504  0.7062
 1020SOL     OW 3386   5.471   3.247   3.235 -0.4059 -0.0013 -0.0664
 1020SOL    HW1 3387   5.438   3.334   3.258  0.9583  0.8917 -1.2749
 1020SOL    HW2 3388   5.549   3.236   3.289 -0.9139 -0.7769  0.5377
 1021SOL     OW 3389   7.240   3.382   4.287 -0.6399 -0.0333 -0.3215
 1021SOL    HW1 3390   7.261   3.433   4.366  0.7263 -0.2342 -0.5356
 1021SOL    HW2 3391   7.318   3.328   4.272  0.9197  2.8422 -4.0977
 1022SOL     OW 3392   6.547   4.027   1.335  0.0592 -0.0343 -0.0880
 1022SOL    HW1 3393   6.570   3.983   1.253 -1.1543 -0.8483 -0.0268
 1022SOL    HW2 3394   6.531   3.955   1.396 -0.7166  0.5217  0.3788
 1023SOL     OW 3395   5.756   1.888   1.658  0.1716  0.2607  0.0604
 1023SOL    HW1 3396   5.681   1.913   1.712  0.8632  0.7666  0.7989
 1023SOL    HW2 3397   5.729   1.806   1.617 -0.3935 -0.1169  1.1502
 1024SOL     OW 3398   2.617   1.868   1.607  0.5935  0.1995 -0.6860
 1024SOL    HW1 3399   2.621   1.868   1.511 -0.9400 -0.9130 -0.7786
 1024SOL    HW2 3400   2.525   1.853   1.627  0.5900  2.0884  0.9869
 1025SOL     OW 3401   0.855   1.937   4.077 -0.8656  0.4518  0.1107
 1025SOL    HW1 3402   0.869   1.866   4.140  0.7159  0.3237 -0.3430
 1025SOL    HW2 3403   0.861   1.894   3.991 -0.2051  1.0566 -0.1570
 1026SOL     OW 3404   3.283   4.186   2.018 -0.4517 -0.1319  0.0261
 1026SOL    HW1 3405   3.376   4.174   2.000 -0.0480 -1.1469  2.4079
 1026SOL    HW2 3406   3.268   4.140   2.100 -3.2679 -0.7302 -0.7168
 1027SOL     OW 3407   5.674   1.773   2.290 -0.4600  0.5494  0.4040
 1027SOL    HW1 3408   5.628   1.814   2.363 -0.6641  1.6431 -0.3203
 1027SOL    HW2 3409   5.658   1.830   2.215 -0.1655 -0.4869 -0.4862
 1028SOL     OW 3410   4.165   2.719   2.083  0.9708 -0.1206 -0.3035
 1028SOL    HW1 3411   4.148   2.782   2.012  0.1908  0.5066  0.4145
 1028SOL    HW2 3412   4.138   2.765   2.162  1.1854 -1.0639  0.3296
 1029SOL     OW 3413   3.588   3.817   4.888  0.0431 -0.0414 -0.1898
 1029SOL    HW1 3414   3.543   3.742   4.926 -1.4144  1.1318  0.4837
 1029SOL    HW2 3415   3.681   3.793   4.890 -0.4030 -1.9226 -0.2660
 1030SOL     OW 3416   3.358   2.279   5.038  0.5111  0.0178 -0.0296
 1030SOL    HW1 3417   3.452   2.294   5.050  0.5234 -0.3759  0.3950
 1030SOL    HW2 3418   3.348   2.259   4.945  0.9858 -0.9550  0.1248
 1031SOL     OW 3419   4.566   4.744   1.345 -0.2415  0.4057 -0.3934
 1031SOL    HW1 3420   4.501   4.673   1.344  0.2529 -0.1250 -2.6124
 1031SOL    HW2 3421   4.567   4.776   1.254  0.4496  2.4422  0.2810
 1032SOL     OW 3422   4.597   6.964   2.859  0.3524 -0.3568  0.4397
 1032SOL    HW1 3423   4.543   7.025   2.809 -0.3341 -0.4998  0.9930
 1032SOL    HW2 3424   4.685   6.975   2.823  0.0360  0.1807 -0.1910
 1033SOL     OW 3425   5.481   6.453   4.301 -0.1336 -0.1545 -0.0454
 1033SOL    HW1 3426   5.553   6.400   4.268  0.7634 -0.9099  2.8429
 1033SOL    HW2 3427   5.522   6.536   4.326 -0.7298  0.3022 -0.5466
 1034SOL     OW 3428   7.188   5.708   2.420 -0.4548 -0.4428 -0.6358
 1034SOL    HW1 3429   7.261   5.672   2.370 -0.6481 -0.7200 -0.7204
 1034SOL    HW2 3430   7.189   5.660   2.502  0.3329  0.5364 -0.0487
 1035SOL     OW 3431   3.626   4.688   4.804  0.0473  0.2832 -0.0499
 1035SOL    HW1 3432   3.709   4.667   4.847  0.7087  1.4691 -0.6795
 1035SOL    HW2 3433   3.645   4.679   4.710 -0.5595  0.4840 -0.1971
 1036SOL     OW 3434   6.733   4.014   2.318  0.4297 -0.5470 -0.3453
 1036SOL    HW1 3435   6.661   4.010   2.380 -0.3687 -0.0446 -1.2076
 1036SOL    HW2 3436   6.744   3.925   2.287  0.5030 -0.7092  0.1428
 1037SOL     OW 3437   4.593   6.494   1.285  0.2109  0.3717 -0.3576
 1037SOL    HW1 3438   4.606   6.569   1.226 -1.9580  0.2928 -1.0403
 1037SOL    HW2 3439   4.498   6.484   1.289  0.3976 -1.1426  1.2926
 1038SOL     OW 3440   6.844   4.106   1.831 -0.0217 -0.6266 -0.0355
 1038SOL    HW1 3441   6.860   4.100   1.737 -0.4663 -1.0663 -0.0879
 1038SOL    HW2 3442   6.756   4.068   1.842 -0.7008  0.9616  0.3234
 1039SOL     OW 3443   4.657   6.345   0.405 -0.2080 -0.7056  0.3197
 1039SOL    HW1 3444   4.616   6.265   0.438 -2.0364 -0.0721 -0.2610
 1039SOL    HW2 3445   4.588   6.386   0.352  0.5781  1.3878  0.8281
 1040SOL     OW 3446   5.253   7.147   4.529  0.5094  0.2577  0.4246
 1040SOL    HW1 3447   5.288   7.222   4.578  2.0513 -0.7389  0.9268
 1040SOL    HW2 3448   5.186   7.110   4.587  1.0245  0.1796  0.9793
 1041SOL     OW 3449   3.707   6.636   0.329 -0.5235  0.2105  0.0181
 1041SOL    HW1 3450   3.752   6.653   0.412 -1.1097 -0.3230  0.4601
 1041SOL    HW2 3451   3.630   6.693   0.332 -2.2693 -2.0348  1.3150
 1042SOL     OW 3452   0.172   4.884   2.313  0.1739  0.2945  0.2231
 1042SOL    HW1 3453   0.241   4.843   2.365 -1.7554  0.0372  2.8332
 1042SOL    HW2 3454   0.096   4.886   2.372 -1.9725  0.8460 -2.3668
 1043SOL     OW 3455   4.192   0.872   1.630 -0.0672 -0.6802  0.4419
 1043SOL    HW1 3456   4.164   0.875   1.721  1.7012 -0.0676  1.0120
 1043SOL    HW2 3457   4.279   0.913   1.630 -0.9005  1.3299 -1.8587
 1044SOL     OW 3458   3.501   5.228   3.038  0.0761  0.0465  0.2928
 1044SOL    HW1 3459   3.422   5.282   3.035  0.7798  1.0733 -0.8177
 1044SOL    HW2 3460   3.569   5.284   3.002  1.0627 -1.2301  0.1043
 1045SOL     OW 3461   5.122   4.368   4.188  0.0569 -0.1123  0.0060
 1045SOL    HW1 3462   5.165   4.304   4.130 -0.0711 -0.0034 -0.2085
 1045SOL    HW2 3463   5.183   4.377   4.261  1.7009  1.9638 -1.4826
 1046SOL     OW 3464   5.222   0.046   3.528  0.1808 -0.0077 -0.9366
 1046SOL    HW1 3465   5.243  -0.040   3.565  1.6292  0.7455  0.1047
 1046SOL    HW2 3466   5.186   0.096   3.601  1.9903  1.1338 -0.7418
 1047SOL     OW 3467   5.984   6.930   1.649 -0.3242  0.2249 -0.0015
 1047SOL    HW1 3468   6.009   6.939   1.741  0.6125  0.2313 -0.2412
 1047SOL    HW2 3469   5.889   6.936   1.649 -0.6180 -2.5829  1.3133
 1048SOL     OW 3470   5.175   4.011   4.048  0.4628  0.3606 -0.3173
 1048SOL    HW1 3471   5.127   4.063   3.984 -0.7755 -0.4935 -0.1139
 1048SOL    HW2 3472   5.259   3.994   4.006  0.0738  0.7100 -1.2682
 1049SOL     OW 3473   3.240   5.186   0.673  0.7137  0.2138  0.3242
 1049SOL    HW1 3474   3.183   5.224   0.739  0.5029 -1.4399  1.1391
 1049SOL    HW2 3475   3.182   5.170   0.598  0.3564 -0.3408  0.7112
 1050SOL     OW 3476   4.967   5.399   0.772  0.1527  0.2675  0.1216
 1050SOL    HW1 3477   5.032   5.431   0.834 -0.6530  0.3331  0.9526
 1050SOL    HW2 3478   4.933   5.318   0.811 -0.8184  0.6438  0.1060
 1051SOL     OW 3479   4.221   2.223   2.906 -0.0874 -0.2306  0.3892
 1051SOL    HW1 3480   4.315   2.205   2.907  0.1423  0.8218 -0.6366
 1051SOL    HW2 3481   4.212   2.308   2.948 -0.3060  0.7038 -1.4466
 1052SOL     OW 3482   2.790   5.093   2.236  0.9554 -0.2952  0.1394
 1052SOL    HW1 3483   2.852   5.020   2.231  0.3829 -0.8117  0.4351
 1052SOL    HW2 3484   2.719   5.061   2.291 -0.8765 -0.6819 -2.2752
 1053SOL     OW 3485   3.074   6.111   0.519 -0.6165 -0.0997  0.2521
 1053SOL    HW1 3486   3.086   6.109   0.424  1.5236 -0.3138  0.4692
 1053SOL    HW2 3487   3.016   6.037   0.538 -2.0308  0.6582 -0.9639
 1054SOL     OW 3488   5.215   4.744   0.541 -0.0386 -0.2693 -1.2946
 1054SOL    HW1 3489   5.264   4.665   0.517  2.4904  1.0920 -0.9025
 1054SOL    HW2 3490   5.277   4.816   0.528 -1.1182  1.3416  1.5901
 1055SOL     OW 3491   5.467   4.236   3.800  0.5232 -0.5415 -0.0273
 1055SOL    HW1 3492   5.552   4.196   3.780  0.4159 -0.3960 -0.8061
 1055SOL    HW2 3493   5.471   4.323   3.758 -0.9236 -1.4572 -2.2575
 1056SOL     OW 3494   3.544   3.832   4.385 -0.2500  0.1289  0.2953
 1056SOL    HW1 3495   3.544   3.818   4.480  1.7332 -0.5460  0.2396
 1056SOL    HW2 3496   3.538   3.927   4.374 -1.6724  0.1561  1.0267
 1057SOL     OW 3497   6.538   5.075   1.338  0.0573 -0.0213 -0.1676
 1057SOL    HW1 3498   6.546   5.074   1.433 -3.4703  0.2062  0.2585
 1057SOL    HW2 3499   6.469   5.010   1.319  0.0571  0.5622 -2.4792
 1058SOL     OW 3500   2.934   3.613   3.648 -0.1353 -0.4497  0.3860
 1058SOL    HW1 3501   2.871   3.546   3.675 -1.6435  0.1091 -1.5126
 1058SOL    HW2 3502   2.900   3.645   3.564  3.0671 -0.6300 -1.1267
 1059SOL     OW 3503   6.799   2.874   2.643  0.3981  0.2124 -0.5646
 1059SOL    HW1 3504   6.856   2.818   2.591 -2.2467 -2.4255 -0.8910
 1059SOL    HW2 3505   6.789   2.828   2.726 -2.9079 -0.6652 -1.3189
 1060SOL     OW 3506   6.178   0.159   3.153  0.3589  0.3180 -0.0231
 1060SOL    HW1 3507   6.164   0.253   3.159 -0.6579  0.0962  2.0650
 1060SOL    HW2 3508   6.113   0.128   3.090  0.0184  0.8900  0.0464
 1061SOL     OW 3509   3.997   7.203   1.209  0.0679 -0.0864  0.0917
 1061SOL    HW1 3510   3.979   7.274   1.147 -0.7610 -1.4228 -1.2418
 1061SOL    HW2 3511   4.091   7.209   1.225  0.2766  0.3628 -1.2059
 1062SOL     OW 3512   5.046   4.073   0.857 -0.0192  0.0168 -0.5148
 1062SOL    HW1 3513   4.997   4.150   0.827  1.6208  1.3471  0.0436
 1062SOL    HW2 3514   5.005   4.050   0.940  0.6155  1.4795  0.2417
 1063SOL     OW 3515   3.794   4.619   3.549  0.1047  0.1133  0.3623
 1063SOL    HW1 3516   3.713   4.570   3.538  0.2307  0.1454 -0.8479
 1063SOL    HW2 3517   3.842   4.605   3.467  0.1617  2.2013 -0.0098
 1064SOL     OW 3518   5.148   0.908   1.698 -0.6523 -0.6940 -1.0451
 1064SOL    HW1 3519   5.183   0.985   1.744 -0.0775 -1.8284  0.4733
 1064SOL    HW2 3520   5.224   0.870   1.655 -1.0641 -0.0436 -2.3930
 1065SOL     OW 3521   6.046   3.824   2.886 -0.5875  0.0531 -0.2051
 1065SOL    HW1 3522   6.031   3.868   2.802  1.3700  1.7638  0.2633
 1065SOL    HW2 3523   6.107   3.754   2.865 -2.9644 -2.0054 -0.7765
 1066SOL     OW 3524   3.876   3.469   3.864 -0.3216 -0.3071  0.6380
 1066SOL    HW1 3525   3.785   3.495   3.874 -0.3807 -0.6366  0.9975
 1066SOL    HW2 3526   3.873   3.392   3.807 -0.4313 -1.2760  1.8889
 1067SOL     OW 3527   6.363   7.113   2.640  0.5674 -0.2714  0.0193
 1067SOL    HW1 3528   6.298   7.159   2.693  1.2682  0.5663  0.1870
 1067SOL    HW2 3529   6.330   7.118   2.550  0.3630  0.0936  0.1137
 1068SOL     OW 3530   0.784   1.460   2.790 -0.2278 -0.4370 -0.0826
 1068SOL    HW1 3531   0.790   1.480   2.884  0.1283 -0.1200 -0.1740
 1068SOL    HW2 3532   0.867   1.418   2.770 -0.5410 -1.0487 -0.1285
 1069SOL     OW 3533   2.838   5.457   2.615 -0.1632  0.0678  0.4344
 1069SOL    HW1 3534   2.818   5.387   2.552  2.4133  0.2650 -0.6926
 1069SOL    HW2 3535   2.842   5.536   2.562 -0.0870  0.6033  1.2282
 1070SOL     OW 3536   4.292   7.162   1.202 -0.1027  0.3391 -0.7356
 1070SOL    HW1 3537   4.299   7.105   1.279 -0.0849 -1.6096 -2.1141
 1070SOL    HW2 3538   4.378   7.204   1.195 -0.4023  1.3138  0.8195
 1071SOL     OW 3539   6.183   5.433   3.402 -0.3700 -0.0452 -0.3408
 1071SOL    HW1 3540   6.091   5.434   3.429 -0.3649 -0.5302 -0.3071
 1071SOL    HW2 3541   6.225   5.371   3.461  0.2103  0.9842  0.3767
 1072SOL     OW 3542   3.845   6.378   1.236  0.2827 -0.0166 -1.0494
 1072SOL    HW1 3543   3.883   6.314   1.175  1.3664 -0.4261  0.0078
 1072SOL    HW2 3544   3.801   6.442   1.180 -0.5708 -1.5140 -2.1515
 1073SOL     OW 3545   3.687   1.433   3.465  0.1059  0.0270  0.0294
 1073SOL    HW1 3546   3.734   1.351   3.483  0.2583  0.4752  1.7884
 1073SOL    HW2 3547   3.594   1.410   3.475  0.0658 -0.2574 -0.9206
 1074SOL     OW 3548   0.453   6.432   4.369  0.0930  0.2316  0.5153
 1074SOL    HW1 3549   0.408   6.497   4.423 -3.3233 -0.3428 -1.3829
 1074SOL    HW2 3550   0.475   6.479   4.288 -0.9335 -0.4893 -0.2152
 1075SOL     OW 3551   3.709   4.195   4.512  0.3180 -0.0328  0.0124
 1075SOL    HW1 3552   3.704   4.133   4.585 -0.1892  0.9058  0.8014
 1075SOL    HW2 3553   3.647   4.161   4.447 -0.5053  0.0317  0.7469
 1076SOL     OW 3554   5.788   3.138   3.040 -0.2212  0.0606  0.1928
 1076SOL    HW1 3555   5.706   3.141   2.991 -0.2817 -0.2269  0.2758
 1076SOL    HW2 3556   5.776   3.067   3.103  0.2154 -0.2040 -0.0183
 1077SOL     OW 3557   3.278   6.902   3.075  0.5936  0.5200 -0.0895
 1077SOL    HW1 3558   3.346   6.882   3.012  0.7656 -0.1311  0.2912
 1077SOL    HW2 3559   3.322   6.953   3.143  0.8291 -0.3071  0.3990
 1078SOL     OW 3560   3.086   5.350   1.816 -0.4106 -0.8365 -0.4556
 1078SOL    HW1 3561   3.115   5.441   1.820 -1.7078 -0.3741 -1.0836
 1078SOL    HW2 3562   3.113   5.313   1.900  1.3374 -0.2671 -0.7289
 1079SOL     OW 3563   6.333   5.322   1.948 -0.1910  0.2415 -0.3014
 1079SOL    HW1 3564   6.370   5.403   1.913 -1.9768  0.4402 -1.8911
 1079SOL    HW2 3565   6.339   5.332   2.043  0.3715  1.8713 -0.4774
 1080SOL     OW 3566   2.830   3.045   3.174 -0.1830  0.2577 -0.0280
 1080SOL    HW1 3567   2.826   3.119   3.113 -1.8566  0.5640  0.3953
 1080SOL    HW2 3568   2.867   3.081   3.254  1.5097 -0.0185 -0.6473
 1081SOL     OW 3569   5.492   0.102   1.219  0.4616  0.5604 -0.0496
 1081SOL    HW1 3570   5.588   0.097   1.221  0.5772  1.1957 -2.1740
 1081SOL    HW2 3571   5.465   0.036   1.156 -0.5322  0.2675  0.6579
 1082SOL     OW 3572   5.184   5.504   1.269 -0.0193 -0.2141  0.4898
 1082SOL    HW1 3573   5.252   5.534   1.329  0.4138 -0.9661  0.3832
 1082SOL    HW2 3574   5.131   5.582   1.252  0.9881  0.4595  0.3554
 1083SOL     OW 3575   3.022   6.995   3.000  0.2385 -0.0926 -0.0356
 1083SOL    HW1 3576   3.101   6.951   3.031  1.9137  1.9627 -1.1935
 1083SOL    HW2 3577   3.035   7.087   3.022  0.1140  0.9918 -3.8445
 1084SOL     OW 3578   6.241   2.057   0.879  0.0453  0.1004  0.0602
 1084SOL    HW1 3579   6.288   1.989   0.927  2.6297  0.5065 -1.6424
 1084SOL    HW2 3580   6.217   2.015   0.796  0.0495  0.7278 -0.2654
 1085SOL     OW 3581   6.661   6.264   4.565 -0.3448 -0.5134  1.0417
 1085SOL    HW1 3582   6.624   6.178   4.549 -2.1614  0.6674 -1.9012
 1085SOL    HW2 3583   6.597   6.309   4.621 -1.8821  0.4144 -1.3262
 1086SOL     OW 3584   2.932   3.443   1.681  0.5577 -0.0077 -0.2067
 1086SOL    HW1 3585   2.917   3.536   1.669 -0.3422 -0.0517  0.5055
 1086SOL    HW2 3586   3.005   3.438   1.743  1.4759  0.2043 -1.2375
 1087SOL     OW 3587   0.106   1.963   0.350  0.0879 -0.1930  0.1419
 1087SOL    HW1 3588   0.092   1.890   0.410  2.1032 -0.2412  0.6344
 1087SOL    HW2 3589   0.156   2.027   0.401  0.5130  0.4455 -1.0277
 1088SOL     OW 3590   5.438   4.747   2.617  0.1444 -0.1561 -0.1109
 1088SOL    HW1 3591   5.525   4.717   2.589  0.5209  2.2091 -1.7754
 1088SOL    HW2 3592   5.448   4.841   2.630 -1.6163 -0.1976  2.1376
 1089SOL     OW 3593   5.253   3.889   2.315  0.4496  0.2294 -0.3910
 1089SOL    HW1 3594   5.262   3.953   2.245  0.9446 -0.0117 -0.5521
 1089SOL    HW2 3595   5.342   3.855   2.328  0.6614  1.2840  1.3102
 1090SOL     OW 3596   1.028   1.595   0.468  0.4580 -0.7855  0.0378
 1090SOL    HW1 3597   1.050   1.635   0.552  0.3154 -0.0587 -0.2695
 1090SOL    HW2 3598   0.969   1.523   0.492  0.9932 -1.0379  0.6199
 1091SOL     OW 3599   4.421   2.965   1.261  0.3937 -0.4274 -0.1859
 1091SOL    HW1 3600   4.385   2.895   1.206  1.9537  0.3180 -2.2971
 1091SOL    HW2 3601   4.507   2.983   1.223  0.7919  1.4014  1.4333
 1092SOL     OW 3602   5.168   0.389   4.535 -0.2740  0.3330  0.1036
 1092SOL    HW1 3603   5.213   0.465   4.570 -0.0234 -0.2496  1.0680
 1092SOL    HW2 3604   5.145   0.414   4.445 -0.3384  1.5917  0.4560
 1093SOL     OW 3605   6.745   4.961   1.152 -0.2548  0.0448  0.6095
 1093SOL    HW1 3606   6.699   4.998   1.228 -1.9268 -2.6078  1.0247
 1093SOL    HW2 3607   6.826   4.925   1.188 -1.0914 -1.2999  1.2254
 1094SOL     OW 3608   0.825   6.858   2.761  0.4322 -0.0944  0.1243
 1094SOL    HW1 3609   0.882   6.935   2.757  1.8128 -1.0792  0.0969
 1094SOL    HW2 3610   0.786   6.852   2.674  0.6839  0.3103 -0.0186
 1095SOL     OW 3611   1.609   1.370   4.649  0.4654  0.8729  0.0208
 1095SOL    HW1 3612   1.609   1.463   4.629  2.1601  1.0484  0.6742
 1095SOL    HW2 3613   1.649   1.330   4.571 -0.7671  0.5976 -0.5005
 1096SOL     OW 3614   2.671   6.683   3.343  0.3611  0.1426  0.4596
 1096SOL    HW1 3615   2.622   6.725   3.414 -0.4254 -1.0988  0.6787
 1096SOL    HW2 3616   2.613   6.613   3.313  1.7551 -0.9680  0.2940
 1097SOL     OW 3617   6.113   7.125   3.619  0.8584  0.2489  0.0082
 1097SOL    HW1 3618   6.206   7.144   3.627  0.8017  0.4884  0.1108
 1097SOL    HW2 3619   6.070   7.209   3.635  0.6241  0.1353 -0.0197
 1098SOL     OW 3620   2.557   6.780   2.529 -0.2508  0.0486  0.8679
 1098SOL    HW1 3621   2.631   6.835   2.505 -0.7587  0.4823  0.2722
 1098SOL    HW2 3622   2.531   6.811   2.616 -1.4056  1.7121 -0.0260
 1099SOL     OW 3623   0.339   3.200   3.369  0.4194  0.4361  0.0710
 1099SOL    HW1 3624   0.273   3.269   3.372 -0.4828 -0.4182  1.3177
 1099SOL    HW2 3625   0.324   3.150   3.450  1.2523 -1.0148 -0.6397
 1100SOL     OW 3626   6.267   0.658   2.010 -0.3249 -0.2112 -0.4688
 1100SOL    HW1 3627   6.182   0.651   1.968 -1.4883 -2.0509  1.9614
 1100SOL    HW2 3628   6.248   0.663   2.103  2.0974  3.9190  0.0745
 1101SOL     OW 3629   4.257   6.083   4.343  0.1351 -0.1600 -0.0827
 1101SOL    HW1 3630   4.189   6.021   4.368  0.6067 -0.5086  0.3553
 1101SOL    HW2 3631   4.336   6.052   4.388 -0.1960  2.3730  2.5262
 1102SOL     OW 3632   6.854   7.025   0.295  0.3179 -0.0795 -0.5127
 1102SOL    HW1 3633   6.866   6.931   0.283  0.2912 -0.1621  0.0712
 1102SOL    HW2 3634   6.818   7.056   0.212 -1.2845 -0.8828 -0.1520
 1103SOL     OW 3635   6.466   3.065   1.943  0.3817  0.0917 -0.0802
 1103SOL    HW1 3636   6.425   3.102   1.864  0.2417 -0.0859 -0.0930
 1103SOL    HW2 3637   6.394   3.056   2.005  0.2639 -0.8717 -0.3428
 1104SOL     OW 3638   4.176   3.772   4.435  0.6144 -0.0658 -0.4462
 1104SOL    HW1 3639   4.195   3.769   4.529  1.3495  0.4463 -0.5708
 1104SOL    HW2 3640   4.090   3.729   4.427  0.8225 -0.6689  0.3771
 1105SOL     OW 3641   5.619   3.145   2.588 -0.0592 -0.0818 -0.1434
 1105SOL    HW1 3642   5.564   3.137   2.510  0.3028 -0.1721 -0.3916
 1105SOL    HW2 3643   5.666   3.062   2.593 -0.8644 -0.5007  0.7777
 1106SOL     OW 3644   0.200   4.558   2.408 -0.2483  0.2892 -0.0502
 1106SOL    HW1 3645   0.106   4.545   2.394  0.0631  0.0964 -2.2760
 1106SOL    HW2 3646   0.205   4.636   2.463 -1.7137  0.5381 -0.2234
 1107SOL     OW 3647   5.419   1.060   2.777  0.5756 -0.1509 -0.3872
 1107SOL    HW1 3648   5.452   0.971   2.764  0.3637 -0.3631  0.4673
 1107SOL    HW2 3649   5.351   1.051   2.844  0.2523  0.5944 -0.6012
 1108SOL     OW 3650   3.643   3.981   3.348 -0.3740  0.0081  0.2877
 1108SOL    HW1 3651   3.722   4.011   3.304  0.0154 -0.2653  0.7887
 1108SOL    HW2 3652   3.656   3.886   3.358 -1.8810 -0.5006 -1.9025
 1109SOL     OW 3653   4.729   3.354   1.918 -0.0321 -0.7436 -0.1868
 1109SOL    HW1 3654   4.794   3.362   1.848  0.1397  0.8865  0.1012
 1109SOL    HW2 3655   4.649   3.390   1.880 -0.1052 -0.4478  0.2475
 1110SOL     OW 3656   6.302   1.593   2.898 -0.0006  0.1805 -0.4025
 1110SOL    HW1 3657   6.303   1.556   2.986  1.1965  0.9283 -0.0762
 1110SOL    HW2 3658   6.392   1.585   2.867 -0.0894  1.2065 -0.9899
 1111SOL     OW 3659   6.598   0.114   2.612  0.4317 -0.5838 -0.3157
 1111SOL    HW1 3660   6.561   0.202   2.604 -1.8007 -1.4267 -0.1178
 1111SOL    HW2 3661   6.574   0.086   2.701 -1.0621 -2.2574 -1.1847
 1112SOL     OW 3662   7.205   0.539   4.944 -0.1637 -0.4671 -0.2955
 1112SOL    HW1 3663   7.252   0.460   4.917 -0.7635 -1.1585  0.6002
 1112SOL    HW2 3664   7.114   0.510   4.954 -0.8739  0.8949 -2.2192
 1113SOL     OW 3665   0.790   6.808   3.943  0.0199  0.3488  0.4229
 1113SOL    HW1 3666   0.722   6.755   3.902  0.3029 -0.0128  0.4122
 1113SOL    HW2 3667   0.743   6.861   4.008 -0.1856 -0.4027  0.9067
 1114SOL     OW 3668   7.259   0.383   1.484  0.6346  0.7067 -0.2562
 1114SOL    HW1 3669   7.184   0.426   1.442 -0.3992 -0.9118 -0.1443
 1114SOL    HW2 3670   7.220   0.324   1.548  2.0114 -0.2794 -0.2851
 1115SOL     OW 3671   6.556   3.022   4.949 -0.0940 -0.4182 -0.1916
 1115SOL    HW1 3672   6.583   3.090   4.887  0.3573 -0.3337  0.0958
 1115SOL    HW2 3673   6.527   3.071   5.026 -0.4675 -0.5295 -0.2589
 1116SOL     OW 3674   7.296   5.894   2.856  0.7506  0.2488  0.1682
 1116SOL    HW1 3675   7.337   5.921   2.939  0.6275  1.0810 -0.0376
 1116SOL    HW2 3676   7.360   5.918   2.789  1.3697 -1.4799  0.0848
 1117SOL     OW 3677   0.628   6.325   3.220  0.4278  0.2849 -0.1011
 1117SOL    HW1 3678   0.653   6.295   3.133 -0.6858 -1.1771  0.0433
 1117SOL    HW2 3679   0.709   6.322   3.271  0.7474 -0.5244 -0.6422
 1118SOL     OW 3680   0.823   1.648   4.528 -0.0525  0.0746 -0.1665
 1118SOL    HW1 3681   0.860   1.606   4.605  0.3699  0.8030  0.0404
 1118SOL    HW2 3682   0.869   1.732   4.522 -1.1481  0.6841 -0.3292
 1119SOL     OW 3683   3.579   4.997   0.877 -0.5983  0.5236 -0.2017
 1119SOL    HW1 3684   3.567   4.902   0.872 -0.3048  0.3867  1.2849
 1119SOL    HW2 3685   3.652   5.009   0.938  0.0316  1.6868 -1.1328
 1120SOL     OW 3686   4.871   4.312   0.487 -0.0557 -0.2177  0.4477
 1120SOL    HW1 3687   4.921   4.243   0.532 -0.0209  0.2371  1.1363
 1120SOL    HW2 3688   4.811   4.265   0.429  0.7418 -0.7919  0.0675
 1121SOL     OW 3689   5.140   2.623   3.356  0.3211 -0.2851  0.5135
 1121SOL    HW1 3690   5.123   2.554   3.421  0.6755 -0.5130  0.3700
 1121SOL    HW2 3691   5.103   2.702   3.395  0.4234 -0.4437  0.9432
 1122SOL     OW 3692   5.152   4.764   4.364 -0.4126 -0.7139 -0.3776
 1122SOL    HW1 3693   5.136   4.840   4.309 -0.1265 -1.2688 -1.2383
 1122SOL    HW2 3694   5.234   4.727   4.332 -0.2596 -1.0754  0.3924
 1123SOL     OW 3695   2.969   4.254   2.082 -0.3893 -0.3615  0.1999
 1123SOL    HW1 3696   2.949   4.162   2.099 -0.7277 -0.0975  1.2896
 1123SOL    HW2 3697   3.060   4.253   2.051 -0.8425 -1.1860 -1.1967
 1124SOL     OW 3698   0.826   0.510   0.574 -0.0344 -0.3133  0.0293
 1124SOL    HW1 3699   0.786   0.593   0.600  0.1288 -0.2374  0.0385
 1124SOL    HW2 3700   0.808   0.450   0.647  1.0457  0.0972  0.6562
 1125SOL     OW 3701   2.139   4.763   0.197  0.7702 -0.0458 -0.2028
 1125SOL    HW1 3702   2.109   4.756   0.106  0.5620  0.0641 -0.1434
 1125SOL    HW2 3703   2.065   4.733   0.249  0.7014  0.3888 -0.0466
 1126SOL     OW 3704   1.868   1.673   3.181 -0.1304 -0.4952 -0.5021
 1126SOL    HW1 3705   1.804   1.729   3.225  0.4516 -0.0366 -0.2299
 1126SOL    HW2 3706   1.917   1.733   3.125 -0.0724 -0.8816 -0.8683
 1127SOL     OW 3707   5.175   2.450   1.624 -0.4566  0.0611  0.1646
 1127SOL    HW1 3708   5.125   2.532   1.624  0.8100  0.8659 -0.2380
 1127SOL    HW2 3709   5.122   2.389   1.676 -1.8033  0.8919 -0.1818
 1128SOL     OW 3710   4.070   5.343   1.629 -0.5792 -0.3152 -0.0333
 1128SOL    HW1 3711   4.064   5.425   1.579 -1.2692 -0.7354 -0.6426
 1128SOL    HW2 3712   4.149   5.300   1.595  1.7402  1.5394  2.5125
 1129SOL     OW 3713   6.163   3.708   2.208 -0.3398 -0.1991 -0.1110
 1129SOL    HW1 3714   6.249   3.745   2.189 -0.4591 -0.1290 -0.5300
 1129SOL    HW2 3715   6.128   3.762   2.278  0.5625 -1.1286  1.1104
 1130SOL     OW 3716   2.279   2.215   4.871  0.0126 -0.4242  0.1145
 1130SOL    HW1 3717   2.307   2.128   4.901  2.5939  0.2677 -0.0691
 1130SOL    HW2 3718   2.325   2.276   4.928  0.2429  0.8405 -1.3826
 1131SOL     OW 3719   4.960   3.892   3.411  0.4320 -0.0886 -0.1775
 1131SOL    HW1 3720   4.992   3.860   3.327 -0.6763  0.0083 -0.6655
 1131SOL    HW2 3721   5.025   3.957   3.439  1.0875 -0.5155 -0.6884
 1132SOL     OW 3722   4.783   2.036   2.526 -0.5161  0.2402  0.4147
 1132SOL    HW1 3723   4.863   2.083   2.549 -0.4357  0.6413 -0.6349
 1132SOL    HW2 3724   4.758   1.991   2.606  0.2936  0.7904  0.9924
 1133SOL     OW 3725   4.132   5.811   3.015  0.4027 -0.2161  0.6080
 1133SOL    HW1 3726   4.061   5.748   3.005 -0.2188  0.5385  0.1421
 1133SOL    HW2 3727   4.124   5.843   3.105  0.0794 -0.0607  0.5265
 1134SOL     OW 3728   3.886   6.840   2.285  0.2210  0.1083  0.3319
 1134SOL    HW1 3729   3.817   6.832   2.351  0.8907 -2.6839  0.7961
 1134SOL    HW2 3730   3.873   6.765   2.227  0.1782  1.9936 -2.3126
 1135SOL     OW 3731   2.347   0.465   0.286  0.4752  0.6615 -0.4104
 1135SOL    HW1 3732   2.369   0.413   0.209  1.0189  0.7398 -0.3149
 1135SOL    HW2 3733   2.346   0.402   0.358  0.0205  0.5972 -0.4724
 1136SOL     OW 3734   2.603   4.620   4.013  0.0804 -0.4115  0.0514
 1136SOL    HW1 3735   2.617   4.566   4.092  1.1891 -1.9027 -1.1014
 1136SOL    HW2 3736   2.569   4.559   3.948  0.0292  0.5932 -0.8947
 1137SOL     OW 3737   1.049   3.613   1.841 -0.2706 -0.9794  0.0248
 1137SOL    HW1 3738   0.957   3.617   1.817  0.3537 -0.2679 -2.6186
 1137SOL    HW2 3739   1.065   3.694   1.889 -0.9833 -1.0408  0.3784
 1138SOL     OW 3740   4.823   3.965   3.630 -0.4486  0.2369  0.8755
 1138SOL    HW1 3741   4.732   3.989   3.610 -0.2483  0.8167  0.6485
 1138SOL    HW2 3742   4.859   3.940   3.545 -0.3820  0.0542  0.9588
 1139SOL     OW 3743   4.441   1.626   4.686  0.2369  0.0450 -0.8710
 1139SOL    HW1 3744   4.424   1.661   4.773  0.4114 -0.3492 -0.6740
 1139SOL    HW2 3745   4.523   1.576   4.696 -1.0390 -2.1389 -0.6384
 1140SOL     OW 3746   6.437   1.380   3.592  0.4879  0.2661  0.1147
 1140SOL    HW1 3747   6.440   1.475   3.583  0.8177  0.3594  1.1397
 1140SOL    HW2 3748   6.385   1.364   3.671 -3.2983 -0.5634 -2.2505
 1141SOL     OW 3749   2.942   3.941   0.746 -0.2044  0.6674  0.6925
 1141SOL    HW1 3750   2.879   3.992   0.694  1.0622 -0.3663 -2.0357
 1141SOL    HW2 3751   2.918   3.849   0.729  2.0076  0.2398 -0.5105
 1142SOL     OW 3752   3.090   6.832   2.008 -0.5409 -0.4994 -0.7357
 1142SOL    HW1 3753   3.026   6.847   1.938 -2.1020  0.8771  0.8809
 1142SOL    HW2 3754   3.135   6.751   1.983 -3.0762 -1.6742 -1.8393
 1143SOL     OW 3755   6.673   4.213   4.798  0.8857  0.5510  0.2888
 1143SOL    HW1 3756   6.686   4.208   4.893 -0.2888 -1.4445  0.4019
 1143SOL    HW2 3757   6.744   4.269   4.767  2.0990  0.1705  2.1979
 1144SOL     OW 3758   5.089   2.782   3.830  0.5000 -0.3341 -0.0494
 1144SOL    HW1 3759   5.145   2.841   3.880  0.2045 -1.3627  1.6160
 1144SOL    HW2 3760   5.131   2.696   3.839 -1.9077 -1.4124  2.4120
 1145SOL     OW 3761   4.081   1.509   3.034 -0.1285  0.6048  0.4056
 1145SOL    HW1 3762   4.172   1.479   3.030 -0.2865  0.2049 -0.3338
 1145SOL    HW2 3763   4.058   1.528   2.943 -0.2431  2.3724  0.7668
 1146SOL     OW 3764   5.285   2.735   4.522 -0.2414  0.4351 -0.3430
 1146SOL    HW1 3765   5.281   2.698   4.610  3.3745 -0.1212 -0.2280
 1146SOL    HW2 3766   5.335   2.816   4.534  1.0126 -0.0584 -1.9405
 1147SOL     OW 3767   5.800   4.114   4.189  0.3465  0.5350  0.2622
 1147SOL    HW1 3768   5.843   4.111   4.104 -1.0183  0.1233 -0.4409
 1147SOL    HW2 3769   5.727   4.175   4.177 -1.5038 -1.5749  0.3133
 1148SOL     OW 3770   1.403   6.904   0.117  0.4776  0.3112 -0.3425
 1148SOL    HW1 3771   1.423   6.960   0.192 -0.3507  0.8671 -0.5213
 1148SOL    HW2 3772   1.464   6.932   0.050  1.3289 -0.2936  0.1631
 1149SOL     OW 3773   5.931   0.730   1.839  0.3688 -0.3691  0.0599
 1149SOL    HW1 3774   5.848   0.684   1.849  0.9275 -1.6659 -0.9884
 1149SOL    HW2 3775   5.921   0.778   1.757  0.9946 -1.3504 -0.6132
 1150SOL     OW 3776   3.077   6.137   2.476  0.4805  0.2225 -0.3783
 1150SOL    HW1 3777   3.073   6.072   2.406 -1.6001 -1.0083  0.8095
 1150SOL    HW2 3778   3.019   6.208   2.448  0.9585  0.5246 -0.6270
 1151SOL     OW 3779   6.271   2.832   3.308 -0.3135 -0.3134  0.3861
 1151SOL    HW1 3780   6.337   2.896   3.280  1.0483 -1.7246  0.2721
 1151SOL    HW2 3781   6.195   2.852   3.253  0.9114 -0.3489 -1.4111
 1152SOL     OW 3782   6.121   4.436   0.895  0.1157  0.1332 -0.0957
 1152SOL    HW1 3783   6.076   4.446   0.811  0.6957  0.6271 -0.3576
 1152SOL    HW2 3784   6.197   4.494   0.888  0.0787  0.3111  0.8357
 1153SOL     OW 3785   0.369   4.002   2.192 -0.7309 -0.1236  0.4577
 1153SOL    HW1 3786   0.303   4.062   2.156 -0.0423 -0.3443 -1.3074
 1153SOL    HW2 3787   0.318   3.936   2.239 -1.9200 -0.9306 -1.8021
 1154SOL     OW 3788   3.112   3.672   1.409 -0.2205 -0.2151  0.4457
 1154SOL    HW1 3789   3.087   3.695   1.499  0.1984  0.3929  0.4079
 1154SOL    HW2 3790   3.077   3.584   1.397  0.3234 -0.5882  1.4491
 1155SOL     OW 3791   5.877   0.726   2.414 -0.6111 -0.3087  0.4902
 1155SOL    HW1 3792   5.953   0.672   2.436  0.2677  1.3871  1.8228
 1155SOL    HW2 3793   5.879   0.731   2.318  0.8046 -0.5380  0.4821
 1156SOL     OW 3794   7.298   1.193   0.534  0.0897 -0.1687  0.5717
 1156SOL    HW1 3795   7.315   1.250   0.609  0.4085 -1.0402  1.1785
 1156SOL    HW2 3796   7.247   1.247   0.474  3.5328  2.1216 -0.6535
 1157SOL     OW 3797   2.909   5.305   1.608  0.4621 -0.0590 -0.7108
 1157SOL    HW1 3798   2.974   5.316   1.539  0.2013  0.8058 -0.8281
 1157SOL    HW2 3799   2.957   5.324   1.689  0.4907  0.0502 -0.7528
 1158SOL     OW 3800   0.250   1.105   0.498  0.6497  0.0081 -0.3201
 1158SOL    HW1 3801   0.305   1.164   0.550 -1.6960  0.5244  1.7675
 1158SOL    HW2 3802   0.173   1.156   0.477 -0.3745 -1.5705 -0.5882
 1159SOL     OW 3803   4.086   2.519   1.602  0.0136  0.6181  0.0291
 1159SOL    HW1 3804   4.109   2.595   1.655 -0.4847 -0.2158  1.4920
 1159SOL    HW2 3805   4.159   2.459   1.612 -0.4306  0.1305  0.4344
 1160SOL     OW 3806   5.439   4.961   0.543  0.3003  0.2412 -0.3355
 1160SOL    HW1 3807   5.412   4.934   0.631 -1.8326  0.6424 -0.8198
 1160SOL    HW2 3808   5.430   5.056   0.543 -0.9899  0.1458 -1.3492
 1161SOL     OW 3809   6.410   0.073   3.021  0.3002 -0.7854 -0.4803
 1161SOL    HW1 3810   6.324   0.097   3.056 -0.6500 -2.3517 -1.6421
 1161SOL    HW2 3811   6.464   0.058   3.099 -0.9818 -1.4676  0.3080
 1162SOL     OW 3812   4.522   2.728   3.119  0.4648 -0.0166 -0.0312
 1162SOL    HW1 3813   4.515   2.695   3.209 -1.7728  0.3295  0.0017
 1162SOL    HW2 3814   4.598   2.785   3.119 -1.2981  2.6331  2.6170
 1163SOL     OW 3815   6.028   6.932   3.807  0.3464 -0.0945  0.4000
 1163SOL    HW1 3816   5.937   6.961   3.799 -0.2318 -0.8011  3.3154
 1163SOL    HW2 3817   6.072   6.968   3.730 -2.1836  1.0675 -0.5920
 1164SOL     OW 3818   4.108   1.920   4.754  0.0855  0.3188 -0.5721
 1164SOL    HW1 3819   4.180   1.918   4.691  1.0454 -0.5299  0.5121
 1164SOL    HW2 3820   4.029   1.924   4.700  0.8623 -0.7165 -1.8457
 1165SOL     OW 3821   0.945   1.449   2.282 -0.5951 -0.0840  0.6978
 1165SOL    HW1 3822   1.019   1.509   2.269 -0.7607  0.0130  0.1764
 1165SOL    HW2 3823   0.912   1.470   2.370  0.0586 -0.2004  0.9741
 1166SOL     OW 3824   5.742   3.877   2.581  0.3486  0.3546  0.2460
 1166SOL    HW1 3825   5.714   3.844   2.667 -2.7996  1.8397 -0.0531
 1166SOL    HW2 3826   5.802   3.949   2.602 -1.9246  2.0822  1.4665
 1167SOL     OW 3827   3.779   5.115   2.077 -0.4248 -0.2171  0.1012
 1167SOL    HW1 3828   3.763   5.058   2.152  1.0568 -2.0118 -0.8935
 1167SOL    HW2 3829   3.827   5.190   2.114  0.7730 -1.3320  0.8930
 1168SOL     OW 3830   5.951   0.366   3.637 -0.1219  0.6396 -0.0272
 1168SOL    HW1 3831   6.014   0.332   3.700  0.0482  0.3759 -0.3368
 1168SOL    HW2 3832   5.978   0.327   3.554 -0.4780  0.8113 -0.2216
 1169SOL     OW 3833   3.219   5.777   2.763  0.1851  0.5107 -0.0093
 1169SOL    HW1 3834   3.242   5.744   2.850  0.4811  0.0383 -0.2609
 1169SOL    HW2 3835   3.168   5.856   2.780 -0.2499  0.1106  0.6047
 1170SOL     OW 3836   4.189   6.124   3.122 -0.0438 -0.2426 -0.5294
 1170SOL    HW1 3837   4.265   6.130   3.180  0.0341  0.3169 -0.6806
 1170SOL    HW2 3838   4.129   6.064   3.167  0.3055 -0.3475 -0.2008
 1171SOL     OW 3839   4.646   1.608   1.542 -0.3591 -0.3982  0.1310
 1171SOL    HW1 3840   4.623   1.697   1.518  0.1129 -0.1549  0.5584
 1171SOL    HW2 3841   4.715   1.584   1.480 -0.3253 -0.3792  0.1608
 1172SOL     OW 3842   7.121   0.683   4.085 -0.4419 -0.0987 -0.0341
 1172SOL    HW1 3843   7.195   0.634   4.123 -1.0039 -0.9154  0.0342
 1172SOL    HW2 3844   7.052   0.677   4.151 -0.6929  0.3516 -0.2531
 1173SOL     OW 3845   3.173   5.131   1.625 -0.4472 -0.4161  0.0812
 1173SOL    HW1 3846   3.114   5.176   1.686  1.8613  0.8219  1.5878
 1173SOL    HW2 3847   3.216   5.064   1.679 -0.7666 -1.5847 -1.0794
 1174SOL     OW 3848   4.430   6.108   1.675 -0.1053  0.6444  0.2940
 1174SOL    HW1 3849   4.429   6.065   1.590 -2.6828  0.8683  0.1253
 1174SOL    HW2 3850   4.420   6.201   1.656 -0.4070  0.7264  0.8163
 1175SOL     OW 3851   4.442   5.810   3.916 -0.0141 -0.1883  0.3264
 1175SOL    HW1 3852   4.373   5.862   3.959  0.2612  0.2773  0.2152
 1175SOL    HW2 3853   4.522   5.862   3.929 -0.0362  0.3074 -1.3499
 1176SOL     OW 3854   6.761   0.012   4.972  0.7032  0.3567  0.2906
 1176SOL    HW1 3855   6.777   0.007   5.066  0.2984 -0.3625  0.3243
 1176SOL    HW2 3856   6.682  -0.040   4.958  0.8082  0.3922 -0.4572
 1177SOL     OW 3857   7.253   1.404   0.754 -0.0289 -0.5834 -0.5826
 1177SOL    HW1 3858   7.278   1.487   0.793 -1.2311  0.0657 -1.1470
 1177SOL    HW2 3859   7.215   1.354   0.826  0.5102 -0.5720 -0.2866
 1178SOL     OW 3860   6.238   5.448   1.221 -0.3179 -0.0501 -0.5674
 1178SOL    HW1 3861   6.280   5.482   1.143  0.1568  1.3344  0.2569
 1178SOL    HW2 3862   6.310   5.425   1.279 -0.6578 -1.2984 -0.6019
 1179SOL     OW 3863   1.097   0.902   0.633  0.3518  0.2140 -0.5271
 1179SOL    HW1 3864   1.093   0.864   0.721 -0.0686 -0.7775 -0.9543
 1179SOL    HW2 3865   1.010   0.887   0.596  0.4266  0.8986 -1.0078
 1180SOL     OW 3866   6.460   1.247   2.018  0.0224  0.0885 -0.1910
 1180SOL    HW1 3867   6.368   1.230   1.998 -0.4831  0.9117  1.2947
 1180SOL    HW2 3868   6.476   1.201   2.100  0.6761  0.7393  0.0554
 1181SOL     OW 3869   4.491   0.318   3.322 -0.0217 -0.3928 -0.1196
 1181SOL    HW1 3870   4.467   0.397   3.273  0.3987 -0.7213 -0.8670
 1181SOL    HW2 3871   4.502   0.251   3.255 -1.1462 -1.2992  0.5694
 1182SOL     OW 3872   3.080   1.493   3.397 -0.1898 -0.1762 -0.2165
 1182SOL    HW1 3873   3.037   1.549   3.462 -4.0134 -0.5400 -2.1632
 1182SOL    HW2 3874   3.151   1.547   3.363 -2.6486  2.9834 -0.8123
 1183SOL     OW 3875   2.874   4.103   2.878  0.5364 -1.1038  0.4048
 1183SOL    HW1 3876   2.780   4.110   2.892  0.3720  1.6413 -1.3268
 1183SOL    HW2 3877   2.883   4.031   2.816 -0.8748  0.7577 -2.1356
 1184SOL     OW 3878   5.695   2.565   1.365 -0.1158  0.4629  0.1862
 1184SOL    HW1 3879   5.734   2.565   1.278  1.7543 -0.0469  0.9785
 1184SOL    HW2 3880   5.601   2.570   1.349  0.1293 -0.5646 -1.8857
 1185SOL     OW 3881   2.987   6.786   2.791 -0.6826  0.5512  0.5723
 1185SOL    HW1 3882   2.993   6.802   2.697  1.5581  1.0583  0.7487
 1185SOL    HW2 3883   3.004   6.871   2.832 -0.2458  0.0721  1.4316
 1186SOL     OW 3884   4.791   0.261   0.216  0.0587 -0.0505 -0.4948
 1186SOL    HW1 3885   4.770   0.327   0.283 -4.4274 -1.2171 -0.4570
 1186SOL    HW2 3886   4.842   0.195   0.263 -0.9198  0.3221  1.1756
 1187SOL     OW 3887   0.369   1.919   4.944  0.1187 -0.0231 -0.1008
 1187SOL    HW1 3888   0.456   1.955   4.964  0.3999  0.0292 -1.3590
 1187SOL    HW2 3889   0.366   1.836   4.991  0.9691 -0.1735 -0.3029
 1188SOL     OW 3890   3.597   0.261   1.675 -1.3793 -0.0490  0.5214
 1188SOL    HW1 3891   3.507   0.276   1.645 -0.6674  0.0672 -1.7009
 1188SOL    HW2 3892   3.638   0.348   1.673 -0.4805 -0.4781 -1.1596
 1189SOL     OW 3893   5.587   3.169   2.854  0.2350 -0.2046  0.6331
 1189SOL    HW1 3894   5.504   3.123   2.848  0.1761  0.0501 -1.6758
 1189SOL    HW2 3895   5.621   3.168   2.764  2.1991  0.6443  1.3078
 1190SOL     OW 3896   0.634   1.258   4.237  0.5145 -0.2591  0.0855
 1190SOL    HW1 3897   0.672   1.343   4.219  0.0347 -0.3047 -1.2826
 1190SOL    HW2 3898   0.708   1.202   4.261  0.8783  0.4307  0.5928
 1191SOL     OW 3899   0.373   0.327   1.576  0.0673  0.0816 -0.5197
 1191SOL    HW1 3900   0.294   0.275   1.558  0.1948  0.4134 -2.1456
 1191SOL    HW2 3901   0.439   0.262   1.597 -0.2270 -0.3068 -0.7757
 1192SOL     OW 3902   6.428   6.705   4.675  0.0083  0.2423  0.0361
 1192SOL    HW1 3903   6.349   6.671   4.635 -0.8115  1.5970  0.4229
 1192SOL    HW2 3904   6.479   6.739   4.602 -0.4398  0.6668 -0.0825
 1193SOL     OW 3905   5.469   3.975   3.639 -0.3027 -0.1357  0.6406
 1193SOL    HW1 3906   5.412   3.904   3.610  1.3417 -1.4939  0.6183
 1193SOL    HW2 3907   5.430   4.053   3.599 -0.8662 -1.3050 -1.2394
 1194SOL     OW 3908   4.762   5.382   1.342  0.0904  0.4582  0.4212
 1194SOL    HW1 3909   4.816   5.385   1.263  1.4280 -1.2911  1.2031
 1194SOL    HW2 3910   4.697   5.314   1.324  1.4875 -1.2228  1.3995
 1195SOL     OW 3911   5.415   2.120   2.917  0.0095 -0.1066  0.0581
 1195SOL    HW1 3912   5.497   2.170   2.922  0.5236 -1.0392  1.6173
 1195SOL    HW2 3913   5.370   2.141   2.999  0.2815 -2.2116  0.8075
 1196SOL     OW 3914   2.587   1.354   0.074  0.4696 -0.5190 -0.1308
 1196SOL    HW1 3915   2.683   1.359   0.069  0.7258 -1.5268  2.2458
 1196SOL    HW2 3916   2.567   1.264   0.048  0.5767 -1.4232  2.5987
 1197SOL     OW 3917   6.075   3.472   3.004  0.2333  0.5543 -0.6350
 1197SOL    HW1 3918   6.112   3.492   2.917  0.2336 -0.3321 -0.8468
 1197SOL    HW2 3919   6.087   3.553   3.054 -0.5436  1.3715 -1.7131
 1198SOL     OW 3920   4.298   3.006   2.315 -0.2896  0.4061  0.4123
 1198SOL    HW1 3921   4.328   3.047   2.234  0.1373  2.3544  1.5088
 1198SOL    HW2 3922   4.217   2.960   2.290  1.8997 -2.5737 -1.9702
 1199SOL     OW 3923   2.816   4.227   3.746  0.2023 -0.2259  0.2595
 1199SOL    HW1 3924   2.799   4.319   3.763  0.3686  0.0353 -0.8953
 1199SOL    HW2 3925   2.733   4.183   3.765  0.4280 -0.0138  1.8807
 1200SOL     OW 3926   4.454   0.788   4.832  0.3016 -0.2400 -0.3047
 1200SOL    HW1 3927   4.409   0.871   4.850  1.9465  0.9114 -1.1553
 1200SOL    HW2 3928   4.522   0.783   4.899  1.5106  0.1690 -1.4498
 1201SOL     OW 3929   5.571   4.261   4.065 -0.5418  0.5804 -0.5956
 1201SOL    HW1 3930   5.544   4.285   3.976 -2.4476 -2.3289 -0.9502
 1201SOL    HW2 3931   5.521   4.182   4.084 -0.0961  1.0146  3.0649
 1202SOL     OW 3932   5.558   1.801   4.790 -0.4236  0.4936 -0.4498
 1202SOL    HW1 3933   5.615   1.821   4.716 -0.9463  1.5520 -0.5841
 1202SOL    HW2 3934   5.583   1.863   4.858 -0.0097 -0.4145  0.2385
 1203SOL     OW 3935   4.957   1.236   3.031 -0.0489  0.0314  0.1399
 1203SOL    HW1 3936   4.972   1.218   3.124  0.3159 -0.5177 -0.0211
 1203SOL    HW2 3937   4.873   1.196   3.012  0.2076 -0.4822  0.0676
 1204SOL     OW 3938   1.577   4.049   2.341  0.0148 -0.2992  0.0134
 1204SOL    HW1 3939   1.574   4.016   2.431 -0.3657 -0.7109 -0.1426
 1204SOL    HW2 3940   1.620   3.979   2.291  0.4092  0.0146 -0.0912
 1205SOL     OW 3941   3.635   6.393   4.277 -0.2513  0.1217 -0.2494
 1205SOL    HW1 3942   3.722   6.427   4.296  0.0421 -1.1692  0.8698
 1205SOL    HW2 3943   3.589   6.466   4.237  1.8908  0.2943 -2.6463
 1206SOL     OW 3944   6.924   4.042   2.087 -0.2843  0.0106  0.1151
 1206SOL    HW1 3945   6.855   4.042   2.154 -2.4308  0.8680 -1.9615
 1206SOL    HW2 3946   6.885   4.087   2.013  1.5684 -1.9108 -2.1762
 1207SOL     OW 3947   3.829   6.609   2.150  0.7225  0.5554  0.3179
 1207SOL    HW1 3948   3.877   6.531   2.177  1.2426  0.4672 -0.8355
 1207SOL    HW2 3949   3.740   6.578   2.132  0.8580  0.2851  0.1244
 1208SOL     OW 3950   4.138   7.260   3.705  0.3237  0.4147  0.1052
 1208SOL    HW1 3951   4.192   7.335   3.681 -1.3017  1.5479 -0.2036
 1208SOL    HW2 3952   4.119   7.217   3.621 -1.3538  1.5545 -0.1529
 1209SOL     OW 3953   6.160   5.156   4.535 -0.7790  0.0025 -0.2764
 1209SOL    HW1 3954   6.136   5.193   4.619 -1.4127  0.7590 -0.7764
 1209SOL    HW2 3955   6.127   5.218   4.470  1.3018  0.3843 -1.0536
 1210SOL     OW 3956   1.508   4.440   2.841 -0.6718 -0.0946  0.2801
 1210SOL    HW1 3957   1.421   4.407   2.862 -0.9113  1.0395  1.1642
 1210SOL    HW2 3958   1.547   4.461   2.926  0.1881  0.0981 -0.1466
 1211SOL     OW 3959   4.624   5.335   4.048 -0.3421 -0.2810  0.0852
 1211SOL    HW1 3960   4.690   5.322   4.117 -0.6081  0.9562  0.5992
 1211SOL    HW2 3961   4.542   5.306   4.088 -0.1459 -1.8422 -0.5625
 1212SOL     OW 3962   4.200   3.308   2.904 -0.0470  0.3394  0.1738
 1212SOL    HW1 3963   4.210   3.286   2.811 -1.5151 -0.9332  0.2660
 1212SOL    HW2 3964   4.223   3.227   2.949  0.6904  0.9646  0.9371
 1213SOL     OW 3965   2.883   6.300   2.770  0.0193  0.0107 -0.1458
 1213SOL    HW1 3966   2.804   6.351   2.787  0.7627  0.6838  1.4793
 1213SOL    HW2 3967   2.850   6.214   2.745 -1.2590 -0.0684  1.6075
 1214SOL     OW 3968   6.263   4.918   0.133  0.8516 -0.6926 -0.6545
 1214SOL    HW1 3969   6.336   4.879   0.085  1.0949 -0.2369 -0.6630
 1214SOL    HW2 3970   6.303   4.985   0.188  0.3760 -0.0186 -1.1130
 1215SOL     OW 3971   6.270   4.744   3.860 -0.0024  0.3924  0.5769
 1215SOL    HW1 3972   6.202   4.780   3.803 -0.2982 -1.1477 -0.1005
 1215SOL    HW2 3973   6.292   4.816   3.919 -2.6297  0.8061  1.2129
 1216SOL     OW 3974   5.843   2.233   3.691  0.4054  0.3439 -0.0993
 1216SOL    HW1 3975   5.795   2.292   3.633  1.1203  1.9039  0.8072
 1216SOL    HW2 3976   5.802   2.244   3.776  0.7846 -0.2161  0.1627
 1217SOL     OW 3977   0.666   5.987   1.190  0.7266 -0.1641  0.2577
 1217SOL    HW1 3978   0.705   5.981   1.278 -1.5487  0.0536  1.3626
 1217SOL    HW2 3979   0.671   6.081   1.169  1.0027 -0.1698  0.2989
 1218SOL     OW 3980   0.891   4.051   4.067 -0.5545 -0.3359  0.5302
 1218SOL    HW1 3981   0.796   4.060   4.056 -0.7843 -2.7630 -0.0662
 1218SOL    HW2 3982   0.902   4.028   4.160 -0.7077 -1.3134  0.3210
 1219SOL     OW 3983   5.536   5.167   0.029  0.5299 -0.3756 -0.1937
 1219SOL    HW1 3984   5.622   5.156   0.070  0.6504  1.9843  0.3031
 1219SOL    HW2 3985   5.555   5.179  -0.064  0.6312 -0.8752 -0.2429
 1220SOL     OW 3986   5.864   3.040   1.847 -0.1546  0.1728 -0.6053
 1220SOL    HW1 3987   5.800   3.099   1.809 -1.3898 -0.9122 -0.2731
 1220SOL    HW2 3988   5.819   2.997   1.919  0.6702 -1.2014 -0.8572
 1221SOL     OW 3989   3.375   5.882   3.623  0.3441  0.2273 -0.0562
 1221SOL    HW1 3990   3.408   5.827   3.694  4.2080  1.5410 -0.5649
 1221SOL    HW2 3991   3.354   5.820   3.553  1.1975 -0.8261  0.5835
 1222SOL     OW 3992   2.812   0.920   2.027  0.0991 -0.5237  0.1944
 1222SOL    HW1 3993   2.867   0.843   2.036  0.4660 -0.3219 -0.3032
 1222SOL    HW2 3994   2.871   0.994   2.041  0.4275 -0.2308 -2.4007
 1223SOL     OW 3995   5.457   5.012   2.640  0.2630 -0.6529 -0.5660
 1223SOL    HW1 3996   5.524   5.057   2.589  1.4892  0.6588  2.0142
 1223SOL    HW2 3997   5.394   5.081   2.663 -1.5166 -1.6643 -2.1028
 1224SOL     OW 3998   4.663   1.422   3.913 -0.4764  0.0903 -0.2539
 1224SOL    HW1 3999   4.679   1.502   3.964  0.2239  0.5387 -1.1479
 1224SOL    HW2 4000   4.658   1.452   3.822 -1.7109 -0.6989 -0.4631
 1225SOL     OW 4001   6.591   4.617   4.410 -0.5823  0.0724 -0.8256
 1225SOL    HW1 4002   6.614   4.544   4.352  0.3656 -0.1620 -0.1852
 1225SOL    HW2 4003   6.552   4.575   4.486  1.1815  0.0848  0.1410
 1226SOL     OW 4004   6.899   0.324   2.328  0.0715  0.2437 -0.3750
 1226SOL    HW1 4005   6.903   0.411   2.288 -1.6681  0.8006  0.5796
 1226SOL    HW2 4006   6.822   0.283   2.290 -0.0017 -0.2907  0.3227
 1227SOL     OW 4007   7.156   4.165   3.885  0.6432 -0.5332  0.0050
 1227SOL    HW1 4008   7.180   4.113   3.809  0.2530 -1.8698  0.7620
 1227SOL    HW2 4009   7.239   4.200   3.917  0.7175  0.8166 -1.5400
 1228SOL     OW 4010   5.848   6.443   0.380  0.1235 -0.4724  0.0080
 1228SOL    HW1 4011   5.785   6.380   0.414 -0.6087 -0.4661 -1.2467
 1228SOL    HW2 4012   5.907   6.460   0.453 -1.0182 -0.8727  1.0681
 1229SOL     OW 4013   4.157   3.643   3.543 -0.2047 -0.6355  0.2540
 1229SOL    HW1 4014   4.080   3.679   3.586  0.7006 -0.4235  1.7621
 1229SOL    HW2 4015   4.208   3.604   3.613  0.9503 -0.9747 -0.7432
 1230SOL     OW 4016   4.463   2.947   2.784 -0.2063 -0.1094  0.0887
 1230SOL    HW1 4017   4.554   2.921   2.777  0.2897  0.7507  2.5096
 1230SOL    HW2 4018   4.423   2.917   2.702  1.9775 -1.4524 -0.5577
 1231SOL     OW 4019   4.146   6.217   2.559 -0.2466  0.5994 -0.0620
 1231SOL    HW1 4020   4.161   6.302   2.518 -0.4583  0.8970  0.4671
 1231SOL    HW2 4021   4.122   6.238   2.649 -0.3152 -0.0220  0.0678
 1232SOL     OW 4022   4.831   3.680   4.026  0.1080 -0.5662  0.1079
 1232SOL    HW1 4023   4.909   3.633   4.057  0.4009  0.7972  1.5932
 1232SOL    HW2 4024   4.790   3.713   4.106 -0.2802  1.3346 -0.8066
 1233SOL     OW 4025   3.070   1.039   1.019  0.5751  0.3269  0.2712
 1233SOL    HW1 4026   3.128   0.967   0.993 -0.7552 -0.5164 -0.4752
 1233SOL    HW2 4027   3.025   1.008   1.097 -1.1863 -0.3892 -0.9440
 1234SOL     OW 4028   6.301   4.913   4.714  0.5004  0.4043  0.7531
 1234SOL    HW1 4029   6.385   4.959   4.718  1.6508 -1.5005 -0.1150
 1234SOL    HW2 4030   6.261   4.943   4.633  0.0469  1.7426  1.4453
 1235SOL     OW 4031   3.193   1.804   5.143  0.0686  0.0486  0.4286
 1235SOL    HW1 4032   3.240   1.750   5.079  2.1131  0.0797  1.8065
 1235SOL    HW2 4033   3.214   1.764   5.228 -1.9949  0.4201  1.1681
 1236SOL     OW 4034   4.782   7.147   2.093  0.1930  0.2312 -0.2491
 1236SOL    HW1 4035   4.872   7.144   2.125  1.0031 -0.7100 -2.4459
 1236SOL    HW2 4036   4.785   7.205   2.017 -0.6260 -1.2650 -1.4920
 1237SOL     OW 4037   4.988   6.052   3.666 -0.4634 -0.4607 -0.5688
 1237SOL    HW1 4038   4.941   6.001   3.600 -1.5164  0.2875 -0.4222
 1237SOL    HW2 4039   5.044   5.988   3.710 -0.9912 -1.2894 -1.0645
 1238SOL     OW 4040   3.725   5.005   3.019 -0.3938 -0.0839 -0.0873
 1238SOL    HW1 4041   3.649   5.054   3.050 -0.7027 -0.7987  0.3217
 1238SOL    HW2 4042   3.798   5.067   3.027 -0.5749 -0.0348  1.5246
 1239SOL     OW 4043   2.058   2.386   4.824 -0.4868  0.1425  0.0783
 1239SOL    HW1 4044   2.149   2.364   4.801 -1.4019 -1.8260 -2.1273
 1239SOL    HW2 4045   2.038   2.329   4.899 -0.2893 -0.4186 -0.2880
 1240SOL     OW 4046   0.891   5.890   1.858 -0.2702  0.4899  0.1455
 1240SOL    HW1 4047   0.894   5.896   1.762 -1.6388  0.6421  0.0962
 1240SOL    HW2 4048   0.900   5.980   1.889  0.6573  0.3918  0.1931
 1241SOL     OW 4049   5.865   1.538   3.467 -0.0467 -0.3365 -0.3139
 1241SOL    HW1 4050   5.835   1.622   3.502 -0.6704 -1.0681  0.9642
 1241SOL    HW2 4051   5.920   1.562   3.392  1.6916  1.3553  1.3645
 1242SOL     OW 4052   4.892   1.074   0.802  0.2655 -0.1242  0.2030
 1242SOL    HW1 4053   4.952   1.017   0.753 -0.1810  0.2232 -0.7678
 1242SOL    HW2 4054   4.932   1.082   0.889  0.0489 -2.3776  0.5709
 1243SOL     OW 4055   5.690   0.965   3.470  0.3522 -0.0547  0.1457
 1243SOL    HW1 4056   5.634   0.999   3.540 -0.4460 -0.2194 -0.3987
 1243SOL    HW2 4057   5.708   1.041   3.415  0.5369 -0.0350  0.2324
 1244SOL     OW 4058   3.817   3.860   0.610 -0.0117  0.4796  0.3654
 1244SOL    HW1 4059   3.836   3.787   0.668 -0.8023  0.7946  1.0317
 1244SOL    HW2 4060   3.722   3.860   0.600  0.0399  0.9736 -0.2186
 1245SOL     OW 4061   5.240   0.460   3.121 -0.1039 -0.9269 -0.0419
 1245SOL    HW1 4062   5.147   0.479   3.134  0.4665  0.9051  2.1158
 1245SOL    HW2 4063   5.269   0.424   3.205  1.4965  0.4006  0.0387
 1246SOL     OW 4064   6.429   4.143   4.915  0.1614 -0.3337 -0.3443
 1246SOL    HW1 4065   6.339   4.117   4.895  1.0256 -3.7541 -0.5249
 1246SOL    HW2 4066   6.468   4.163   4.830 -0.5118  1.6717 -0.2130
 1247SOL     OW 4067   2.342   0.740   0.333 -0.1498  0.2048 -0.5067
 1247SOL    HW1 4068   2.386   0.761   0.416 -2.0903  0.4186  0.5091
 1247SOL    HW2 4069   2.338   0.644   0.333 -1.1939  0.2340  0.2417
 1248SOL     OW 4070   0.060   4.835   2.559  0.0758  0.1302  0.3436
 1248SOL    HW1 4071  -0.028   4.818   2.592 -0.1940 -0.6832 -0.7433
 1248SOL    HW2 4072   0.081   4.923   2.590 -1.1159  0.3299  0.6061
 1249SOL     OW 4073   0.464   6.789   1.478 -0.1136 -0.4242  0.2993
 1249SOL    HW1 4074   0.408   6.855   1.438  0.8449  0.4311  0.3283
 1249SOL    HW2 4075   0.518   6.838   1.540  0.7795 -1.1778  0.1458
 1250SOL     OW 4076   3.999   5.744   2.400  0.3129  0.1608 -0.3498
 1250SOL    HW1 4077   4.046   5.796   2.466 -0.2000 -1.1148  1.0667
 1250SOL    HW2 4078   3.925   5.799   2.374  0.4545  0.6243  0.2213
 1251SOL     OW 4079   6.313   1.840   1.012 -0.4980  0.0212 -0.5442
 1251SOL    HW1 4080   6.297   1.763   0.958 -0.3247  0.2683 -0.9562
 1251SOL    HW2 4081   6.403   1.829   1.043 -1.0930 -0.8893  0.9813
 1252SOL     OW 4082   2.281   0.819   1.412 -0.2302  0.3515  0.1110
 1252SOL    HW1 4083   2.333   0.759   1.465 -1.1691 -0.6129 -0.0238
 1252SOL    HW2 4084   2.336   0.838   1.336  0.6395  0.8039  0.8259
 1253SOL     OW 4085   7.041   1.537   4.516  0.3685  0.2867  0.1409
 1253SOL    HW1 4086   7.058   1.626   4.486  0.2148 -0.0237 -0.9096
 1253SOL    HW2 4087   6.985   1.499   4.449  1.5165 -1.0245 -0.1298
 1254SOL     OW 4088   5.453   0.959   0.773 -0.1620 -0.4063  0.6126
 1254SOL    HW1 4089   5.393   1.032   0.789 -2.0560 -1.8732  0.5594
 1254SOL    HW2 4090   5.484   0.935   0.861 -0.4543 -0.2827  0.7520
 1255SOL     OW 4091   0.776   1.983   0.234 -0.0092 -0.6932  0.3151
 1255SOL    HW1 4092   0.813   1.896   0.246  0.5888 -0.4730  0.1506
 1255SOL    HW2 4093   0.852   2.038   0.213 -0.6329 -0.6242 -2.1426
 1256SOL     OW 4094   6.980   6.744   1.237  0.0220 -0.0278 -0.1329
 1256SOL    HW1 4095   7.063   6.790   1.232  0.3280 -0.5373  0.1521
 1256SOL    HW2 4096   6.967   6.728   1.331  0.1950 -1.0022 -0.2684
 1257SOL     OW 4097   0.323   6.862   4.067 -0.1443 -0.2112  0.1697
 1257SOL    HW1 4098   0.313   6.826   3.979 -0.2146 -1.8526  0.8106
 1257SOL    HW2 4099   0.250   6.824   4.117  1.3259 -1.3852  1.5454
 1258SOL     OW 4100   2.436   2.734   1.323 -0.1997 -0.1622 -0.0083
 1258SOL    HW1 4101   2.382   2.665   1.286  0.5214 -0.7320 -0.0320
 1258SOL    HW2 4102   2.410   2.814   1.276 -3.0756  0.2062  1.9581
 1259SOL     OW 4103   4.971   3.227   4.756  0.0968  0.3487 -0.0126
 1259SOL    HW1 4104   4.948   3.180   4.836  0.4421  0.5150  0.1847
 1259SOL    HW2 4105   4.949   3.167   4.686  1.0090 -0.3094  0.2535
 1260SOL     OW 4106   1.824   6.466   2.090  0.4696  0.2790  0.0903
 1260SOL    HW1 4107   1.801   6.546   2.137  0.9351 -0.0780  0.9523
 1260SOL    HW2 4108   1.919   6.469   2.080  0.7777 -1.0352  1.8844
 1261SOL     OW 4109   2.875   1.886   0.376  0.2529  0.3669  0.2817
 1261SOL    HW1 4110   2.805   1.828   0.346  0.3321 -0.8710  2.3613
 1261SOL    HW2 4111   2.898   1.854   0.463  0.9263  2.9720  1.1594
 1262SOL     OW 4112   0.449   0.379   1.856 -0.1296 -0.3023  0.4149
 1262SOL    HW1 4113   0.371   0.396   1.909 -0.4095 -0.1306 -0.0505
 1262SOL    HW2 4114   0.417   0.375   1.766  0.5753  1.1509  0.0555
 1263SOL     OW 4115   4.619   3.224   4.756  0.5327  0.6032 -0.1450
 1263SOL    HW1 4116   4.668   3.143   4.745  1.2021  0.9487  0.2209
 1263SOL    HW2 4117   4.672   3.290   4.711  0.4664  1.0083  0.3635
 1264SOL     OW 4118   0.844   2.693   0.511  0.2254  0.2053  0.2522
 1264SOL    HW1 4119   0.890   2.634   0.452  3.9975  2.7387  0.2908
 1264SOL    HW2 4120   0.769   2.724   0.460  1.9330  0.4150 -2.3389
 1265SOL     OW 4121   1.091   1.821   1.299  0.5465  0.0809  0.1858
 1265SOL    HW1 4122   1.111   1.914   1.309 -0.1387  0.3810 -1.0418
 1265SOL    HW2 4123   1.162   1.787   1.245 -1.2593  0.8313 -2.9069
 1266SOL     OW 4124   1.666   0.804   0.937  0.1180  0.4059  0.1210
 1266SOL    HW1 4125   1.722   0.753   0.996  1.0239  2.0823  0.7663
 1266SOL    HW2 4126   1.664   0.752   0.857  1.9685 -0.1218  0.3534
 1267SOL     OW 4127   6.766   6.358   1.340  0.5605  0.0592  0.4968
 1267SOL    HW1 4128   6.728   6.388   1.258 -1.4994 -0.5688  1.1740
 1267SOL    HW2 4129   6.821   6.283   1.314 -2.3979 -2.1004 -0.1030
 1268SOL     OW 4130   3.885   3.128   3.842 -0.2910  0.6459 -0.5285
 1268SOL    HW1 4131   3.800   3.167   3.861 -0.4966 -0.9087  2.3643
 1268SOL    HW2 4132   3.878   3.038   3.874  2.3376  0.3679 -0.4543
 1269SOL     OW 4133   4.633   6.563   4.464 -0.1008 -0.2654 -0.4494
 1269SOL    HW1 4134   4.547   6.546   4.502  0.0409 -0.3588 -0.1717
 1269SOL    HW2 4135   4.617   6.565   4.369 -0.2436 -1.2251 -0.4570
 1270SOL     OW 4136   0.187   0.808   1.076 -0.0604  0.2928  0.0074
 1270SOL    HW1 4137   0.107   0.777   1.118  0.1848  0.9003  0.9637
 1270SOL    HW2 4138   0.238   0.846   1.147  0.3622  1.3868 -0.8476
 1271SOL     OW 4139   6.977   0.802   1.280  0.0847 -0.0184  0.3551
 1271SOL    HW1 4140   6.981   0.754   1.197  0.8546  1.2933 -0.4030
 1271SOL    HW2 4141   6.888   0.837   1.283 -0.0764 -0.4216  0.2830
 1272SOL     OW 4142   4.147   4.328   4.799 -0.5119  0.5094 -0.0179
 1272SOL    HW1 4143   4.230   4.337   4.751 -1.1195  1.6287 -0.9330
 1272SOL    HW2 4144   4.166   4.360   4.887  0.5943 -1.4481  0.5060
 1273SOL     OW 4145   6.273   2.389   2.298 -0.5711 -0.3798 -0.1445
 1273SOL    HW1 4146   6.184   2.361   2.320  0.0414 -1.4139  1.0716
 1273SOL    HW2 4147   6.265   2.421   2.208 -2.1002 -0.7781 -0.1874
 1274SOL     OW 4148   4.449   3.432   4.150 -0.6498  0.0703  0.0768
 1274SOL    HW1 4149   4.457   3.340   4.173 -1.3217 -0.6098 -2.1360
 1274SOL    HW2 4150   4.484   3.479   4.226  0.1049 -1.9952  1.0900
 1275SOL     OW 4151   3.755   3.060   3.529  0.1068 -0.0624  0.2678
 1275SOL    HW1 4152   3.848   3.067   3.508 -0.2200 -0.7978 -1.5350
 1275SOL    HW2 4153   3.734   3.142   3.574  1.2666  0.8114 -0.7393
 1276SOL     OW 4154   3.179   3.275   3.689 -0.3925  0.0879 -0.1188
 1276SOL    HW1 4155   3.141   3.291   3.775 -1.3682 -0.4389 -0.4370
 1276SOL    HW2 4156   3.236   3.199   3.701  0.8935  1.1019  0.4419
 1277SOL     OW 4157   2.312   1.344   0.916 -0.3547 -0.0819  0.3590
 1277SOL    HW1 4158   2.351   1.257   0.927  3.1362  1.3456  0.5913
 1277SOL    HW2 4159   2.333   1.369   0.826 -3.4601 -0.3308 -0.5243
 1278SOL     OW 4160   0.059   0.232   0.322 -0.1323 -0.1987 -0.0435
 1278SOL    HW1 4161   0.017   0.225   0.407  0.8443 -1.4534  0.3691
 1278SOL    HW2 4162   0.039   0.149   0.278 -0.3699  0.3067 -0.9279
 1279SOL     OW 4163   5.392   6.010   5.036 -0.6692 -0.4428  0.0205
 1279SOL    HW1 4164   5.354   5.981   4.954 -0.2115  0.1611 -0.4099
 1279SOL    HW2 4165   5.389   5.932   5.093 -0.9729 -0.8613 -0.5660
 1280SOL     OW 4166   2.998   1.016   0.231 -0.1333 -0.3927 -0.8384
 1280SOL    HW1 4167   3.068   0.967   0.276  0.0266  1.2443  0.8194
 1280SOL    HW2 4168   2.950   1.058   0.302 -2.6781 -1.2261 -1.9583
 1281SOL     OW 4169   7.155   5.986   1.348  0.5727  0.4881  0.1358
 1281SOL    HW1 4170   7.118   5.906   1.385  1.1874  0.5485  0.9188
 1281SOL    HW2 4171   7.248   5.983   1.374  0.7088  1.2020 -0.2564
 1282SOL     OW 4172   0.960   2.517   0.349  0.5472 -0.1835  0.2217
 1282SOL    HW1 4173   0.907   2.514   0.270  0.9429 -0.3011 -0.0405
 1282SOL    HW2 4174   1.022   2.444   0.340  0.7836 -0.0229  0.5043
 1283SOL     OW 4175   1.434   2.196   0.479 -0.4843  0.2977 -0.1654
 1283SOL    HW1 4176   1.377   2.258   0.435 -0.5080 -0.5016 -1.3039
 1283SOL    HW2 4177   1.516   2.244   0.493 -0.9084  0.9563  0.0752
 1284SOL     OW 4178   1.996   1.908   0.459  0.3544  0.1127  0.8961
 1284SOL    HW1 4179   2.012   1.814   0.455 -0.4416 -0.1053  2.3423
 1284SOL    HW2 4180   1.907   1.919   0.426  0.3960  0.3507  0.8594
 1285SOL     OW 4181   0.298   1.785   0.217  0.0897 -0.0685 -0.1206
 1285SOL    HW1 4182   0.285   1.719   0.286 -1.1390 -0.2823 -0.5424
 1285SOL    HW2 4183   0.370   1.839   0.250  0.1204 -0.7072  0.9229
 1286SOL     OW 4184   6.754   4.943   4.538  0.6104  0.3802 -0.2318
 1286SOL    HW1 4185   6.721   4.882   4.604 -0.2055 -0.6639 -1.5561
 1286SOL    HW2 4186   6.782   5.020   4.588 -2.1113  0.5800  1.1698
 1287SOL     OW 4187   7.193   3.362   0.527 -0.4914 -0.5245 -0.4913
 1287SOL    HW1 4188   7.134   3.300   0.484 -0.5796 -0.3466 -0.6291
 1287SOL    HW2 4189   7.281   3.327   0.510 -0.5728 -1.0612  0.1406
 1288SOL     OW 4190   1.843   0.444   0.654 -0.1531  0.3002 -0.3958
 1288SOL    HW1 4191   1.855   0.431   0.749 -1.3838  2.0755  0.0491
 1288SOL    HW2 4192   1.820   0.537   0.645 -1.6020 -0.1775 -2.2879
 1289SOL     OW 4193   1.828   2.372   1.452  0.3872 -0.0061 -0.2075
 1289SOL    HW1 4194   1.854   2.314   1.380 -2.3693 -0.3064 -1.0940
 1289SOL    HW2 4195   1.812   2.457   1.409  0.2382  0.2389  0.3298
 1290SOL     OW 4196   3.840   3.950   5.128  0.5592  0.3585  1.3376
 1290SOL    HW1 4197   3.752   3.985   5.113  0.6482 -0.2313 -0.9198
 1290SOL    HW2 4198   3.854   3.959   5.223 -1.4321  1.5774  1.5635
 1291SOL     OW 4199   3.644   5.518   4.458 -0.5280  0.5193  0.5747
 1291SOL    HW1 4200   3.686   5.446   4.506 -0.3529  0.7637  0.7952
 1291SOL    HW2 4201   3.701   5.532   4.382 -0.6337  0.3395  0.4616
 1292SOL     OW 4202   1.204   7.063   1.221 -0.2936 -0.8077  0.1683
 1292SOL    HW1 4203   1.193   7.153   1.254 -3.5593 -0.5154 -1.2598
 1292SOL    HW2 4204   1.250   7.074   1.138  1.2262 -0.7399  0.9882
 1293SOL     OW 4205   3.433   3.063   3.072 -0.3778 -0.6019 -0.1700
 1293SOL    HW1 4206   3.469   3.006   3.139 -1.7000  0.1600  1.2614
 1293SOL    HW2 4207   3.359   3.107   3.115  1.4209  3.3296 -0.6505
 1294SOL     OW 4208   0.969   0.182   1.289 -0.0023  0.2980  0.0088
 1294SOL    HW1 4209   0.919   0.198   1.368  1.2768  0.3271  0.8494
 1294SOL    HW2 4210   1.005   0.267   1.265  1.0473 -0.0112  0.4263
 1295SOL     OW 4211   4.404   3.285   4.422 -0.0929 -0.1733  0.4066
 1295SOL    HW1 4212   4.407   3.196   4.387 -0.2088  1.2145 -3.5990
 1295SOL    HW2 4213   4.311   3.309   4.419 -0.0532  0.1697  1.3908
 1296SOL     OW 4214   1.190   2.010   2.066 -0.5382  0.5943  0.0901
 1296SOL    HW1 4215   1.096   1.996   2.054 -0.4314 -0.4547  0.3583
 1296SOL    HW2 4216   1.231   1.972   1.988 -0.3440  1.1659 -0.0886
 1297SOL     OW 4217   1.402   0.957   0.758 -0.1010  0.4706 -0.1531
 1297SOL    HW1 4218   1.462   0.947   0.684  0.7233  0.3385  0.5082
 1297SOL    HW2 4219   1.384   0.868   0.787 -1.8991  0.4193 -1.3133
 1298SOL     OW 4220   1.772   6.662   0.214  0.1898 -0.1223 -0.0452
 1298SOL    HW1 4221   1.806   6.657   0.304  0.5986  2.2007 -0.0237
 1298SOL    HW2 4222   1.681   6.633   0.222  0.1454  0.2878  1.1743
 1299SOL     OW 4223   3.834   5.003   5.160 -0.2323  0.1250 -0.1619
 1299SOL    HW1 4224   3.910   4.981   5.214 -0.3022  0.3322  0.0206
 1299SOL    HW2 4225   3.866   4.996   5.070  0.3405  1.4003 -0.0704
 1300SOL     OW 4226   0.399   1.403   2.074  0.2776  0.4869  0.4975
 1300SOL    HW1 4227   0.483   1.437   2.106 -0.0630  2.3565 -0.4839
 1300SOL    HW2 4228   0.356   1.478   2.034 -1.1228 -0.8409 -0.6067
 1301SOL     OW 4229   4.113   5.953   4.556  0.2128 -0.1308 -0.5879
 1301SOL    HW1 4230   4.062   6.002   4.621 -0.0664  1.6237 -2.0392
 1301SOL    HW2 4231   4.047   5.921   4.494  0.6465  0.0558 -1.1562
 1302SOL     OW 4232   1.235   6.475   0.916  0.0697  0.3064  0.2568
 1302SOL    HW1 4233   1.263   6.498   0.827 -1.2433 -0.7628 -0.4686
 1302SOL    HW2 4234   1.176   6.546   0.941  0.8087  0.8563  0.4890
 1303SOL     OW 4235   1.598   0.530   1.763  0.5066 -0.0011 -0.1717
 1303SOL    HW1 4236   1.625   0.617   1.793  1.1599  0.0877 -1.0166
 1303SOL    HW2 4237   1.504   0.527   1.782  0.4329  0.9708 -0.3326
 1304SOL     OW 4238   5.003   3.045   4.163  0.0352  0.4128  0.0291
 1304SOL    HW1 4239   4.909   3.062   4.164 -0.2503 -0.9687  1.3533
 1304SOL    HW2 4240   5.041   3.120   4.209 -0.3083  1.3348 -1.1338
 1305SOL     OW 4241   4.801   6.348   4.594  0.3674  0.1606 -0.4689
 1305SOL    HW1 4242   4.765   6.436   4.583 -0.0184 -0.1740 -2.1835
 1305SOL    HW2 4243   4.877   6.346   4.536 -0.1799 -0.9111 -1.1946
 1306SOL     OW 4244   0.313   2.252   0.545 -0.9027  0.3492 -0.2984
 1306SOL    HW1 4245   0.289   2.300   0.624  1.3610 -1.6831  1.8177
 1306SOL    HW2 4246   0.391   2.297   0.512 -0.1785 -0.4213  0.3163
 1307SOL     OW 4247   1.167   6.128   1.996 -0.7262  0.6106 -0.3324
 1307SOL    HW1 4248   1.179   6.163   2.084 -0.5160  1.7712 -0.7992
 1307SOL    HW2 4249   1.229   6.178   1.942  1.1374 -1.9131 -0.7159
 1308SOL     OW 4250   2.082   1.569   0.907  0.2500  0.2880  0.0546
 1308SOL    HW1 4251   2.083   1.605   0.818 -0.6535 -1.5597 -0.7631
 1308SOL    HW2 4252   2.156   1.509   0.909  0.8309  1.0172  0.8851
 1309SOL     OW 4253   6.877   1.235   0.281  0.5392  0.1382  0.0297
 1309SOL    HW1 4254   6.817   1.191   0.220 -0.8808 -0.5056  1.7880
 1309SOL    HW2 4255   6.871   1.327   0.258 -0.7551  0.0218 -0.1597
 1310SOL     OW 4256   1.903   2.523   0.607  0.0402 -0.0133  0.0069
 1310SOL    HW1 4257   1.979   2.487   0.561  1.3957  0.9871  1.3578
 1310SOL    HW2 4258   1.915   2.496   0.698 -1.9558 -0.9446  0.0576
 1311SOL     OW 4259   4.215   3.424   4.751  0.1908  0.0075  0.6269
 1311SOL    HW1 4260   4.268   3.497   4.717 -1.6840  0.2991 -1.9351
 1311SOL    HW2 4261   4.142   3.466   4.796 -1.4681 -0.0995 -1.7462
 1312SOL     OW 4262   1.485   1.933   2.857  0.4166 -0.0555  0.2445
 1312SOL    HW1 4263   1.444   1.984   2.927 -0.2888  1.0425 -0.9229
 1312SOL    HW2 4264   1.548   1.994   2.817 -1.4660  0.4877 -2.1259
 1313SOL     OW 4265   2.616   2.256   3.539  0.1968 -0.4651 -0.1713
 1313SOL    HW1 4266   2.681   2.189   3.560  0.7190  0.4298  1.2106
 1313SOL    HW2 4267   2.666   2.323   3.492  0.2962  0.2371  0.9176
 1314SOL     OW 4268   6.472   6.055   5.130  0.1126  0.2011 -0.4440
 1314SOL    HW1 4269   6.440   6.059   5.040  0.5199  0.3549 -0.5848
 1314SOL    HW2 4270   6.414   5.992   5.173 -2.5537  2.8601  0.2190
 1315SOL     OW 4271   5.684   5.633   4.033  0.3225 -0.0180 -0.5868
 1315SOL    HW1 4272   5.721   5.547   4.050  0.7021  0.0454 -1.0803
 1315SOL    HW2 4273   5.741   5.672   3.967  1.1949  1.3041  0.8553
 1316SOL     OW 4274   0.488   0.646   2.000 -0.5507 -0.2227  0.1548
 1316SOL    HW1 4275   0.436   0.618   1.924 -0.6287  1.0609 -0.3003
 1316SOL    HW2 4276   0.572   0.601   1.989 -0.5272  0.0155 -0.7623
 1317SOL     OW 4277   6.481   2.054   0.384 -0.7272  0.4668 -0.8213
 1317SOL    HW1 4278   6.493   2.025   0.293 -0.3461 -2.1248 -0.0273
 1317SOL    HW2 4279   6.387   2.069   0.392 -0.9421 -0.4924 -1.3572
 1318SOL     OW 4280   2.993   3.171   1.540 -0.5340  0.4037 -0.2282
 1318SOL    HW1 4281   2.999   3.086   1.496 -2.1878 -1.1469  2.3161
 1318SOL    HW2 4282   2.993   3.150   1.633 -2.3463  3.1015  0.4811
 1319SOL     OW 4283   2.636   6.791   4.168 -0.0515  0.4254  0.2313
 1319SOL    HW1 4284   2.550   6.834   4.172 -0.4402 -0.3630  0.7054
 1319SOL    HW2 4285   2.632   6.724   4.237  1.2505  0.9121  0.8080
 1320SOL     OW 4286   1.712   7.045   2.574  0.5892 -0.2427 -0.0854
 1320SOL    HW1 4287   1.791   7.021   2.623  1.8749  0.9416 -1.4545
 1320SOL    HW2 4288   1.684   7.129   2.612 -2.0336 -2.1081  2.5722
 1321SOL     OW 4289   1.306   0.656   0.085  0.1647  0.0895 -0.6042
 1321SOL    HW1 4290   1.354   0.687   0.162  0.8594  1.1389 -1.4228
 1321SOL    HW2 4291   1.229   0.613   0.120  1.2641 -0.8665  0.7333
 1322SOL     OW 4292   0.861   5.843   2.203  0.3032 -0.3435 -0.1798
 1322SOL    HW1 4293   0.920   5.896   2.257  0.7715  2.0000 -2.7420
 1322SOL    HW2 4294   0.917   5.775   2.166  0.6643 -0.1125 -0.0654
 1323SOL     OW 4295   2.463   2.229   1.244  0.4461 -0.0769 -0.1634
 1323SOL    HW1 4296   2.521   2.281   1.298  0.0120 -0.5337  0.7568
 1323SOL    HW2 4297   2.521   2.168   1.198  0.6749 -0.7007  0.9380
 1324SOL     OW 4298   0.774   1.136   0.013  0.3303 -0.0408  0.3870
 1324SOL    HW1 4299   0.741   1.203  -0.047 -1.0456 -1.5392 -0.6221
 1324SOL    HW2 4300   0.835   1.084  -0.039 -0.4588 -1.0217  0.3965
 1325SOL     OW 4301   1.642   7.198   1.240 -0.1467 -0.7207  0.8318
 1325SOL    HW1 4302   1.595   7.280   1.225  1.3653  0.2035  0.9177
 1325SOL    HW2 4303   1.613   7.169   1.326 -0.1528  0.1293  1.1270
 1326SOL     OW 4304   4.878   3.931   3.899 -0.0853  0.3379  0.6348
 1326SOL    HW1 4305   4.871   3.942   3.804  0.6645  1.3529  0.6735
 1326SOL    HW2 4306   4.888   3.837   3.912  2.0570  0.3370 -0.4943
 1327SOL     OW 4307   1.526   5.897   0.372  0.1953 -0.5365 -0.1184
 1327SOL    HW1 4308   1.453   5.953   0.396 -0.1491 -0.5832 -0.9862
 1327SOL    HW2 4309   1.491   5.843   0.300  0.9883 -0.7705 -0.3386
 1328SOL     OW 4310   1.182   2.590   1.333 -0.0746  0.2666  0.4547
 1328SOL    HW1 4311   1.249   2.659   1.335  0.9991 -0.7524  0.2390
 1328SOL    HW2 4312   1.217   2.520   1.388 -1.0573 -0.2108  0.4988
 1329SOL     OW 4313   3.529   4.103   4.337 -0.5548  0.2661  0.5208
 1329SOL    HW1 4314   3.434   4.113   4.331 -0.8330 -2.2223 -0.2091
 1329SOL    HW2 4315   3.562   4.122   4.249 -0.4157  0.6658  0.6561
 1330SOL     OW 4316   4.643   1.816   3.858 -0.0831 -0.2510  0.2548
 1330SOL    HW1 4317   4.564   1.870   3.865 -0.5694 -0.8521 -0.4329
 1330SOL    HW2 4318   4.628   1.762   3.781  0.3708 -1.4029  0.9462
 1331SOL     OW 4319   1.207   0.695   0.487 -0.7750  0.1684  0.0092
 1331SOL    HW1 4320   1.147   0.730   0.552 -1.4726 -0.9065 -0.0142
 1331SOL    HW2 4321   1.200   0.600   0.497  1.3213  0.0134  0.3464
 1332SOL     OW 4322   0.809   1.531   2.520  0.3199  0.4184 -0.2834
 1332SOL    HW1 4323   0.839   1.620   2.539 -0.7910  1.1006 -1.5372
 1332SOL    HW2 4324   0.785   1.495   2.606 -1.8164  2.3518  0.0277
 1333SOL     OW 4325   6.514   1.580   0.066  0.9312  0.4299  0.2968
 1333SOL    HW1 4326   6.471   1.558  -0.017  0.7884  2.0922 -0.1026
 1333SOL    HW2 4327   6.607   1.564   0.050  0.8803  0.5301 -0.1191
 1334SOL     OW 4328   1.717   1.813   0.673 -0.0011 -0.4204 -0.0880
 1334SOL    HW1 4329   1.637   1.813   0.725 -0.1371  1.4850 -0.2574
 1334SOL    HW2 4330   1.696   1.865   0.595  1.1752 -0.5363 -0.5135
 1335SOL     OW 4331   3.020   0.130   0.228  0.4680  0.4331 -0.0439
 1335SOL    HW1 4332   3.003   0.077   0.149  0.3464 -1.4822  1.1920
 1335SOL    HW2 4333   2.935   0.166   0.251  0.0138 -0.8966  0.4729
 1336SOL     OW 4334   7.176   6.805   1.451  0.3882  0.0688  0.1923
 1336SOL    HW1 4335   7.130   6.724   1.475  0.5635 -0.0238  0.2133
 1336SOL    HW2 4336   7.133   6.873   1.503  0.0984  0.0231  0.0142
 1337SOL     OW 4337   1.551   7.270   0.841  0.4223 -0.0910  0.2674
 1337SOL    HW1 4338   1.461   7.261   0.811  0.3448 -0.9999  0.7381
 1337SOL    HW2 4339   1.571   7.363   0.829 -0.2490 -0.0581 -0.7284
 1338SOL     OW 4340   5.531   2.929   4.305 -0.0786  0.3949  0.4908
 1338SOL    HW1 4341   5.549   2.964   4.392 -1.2404 -1.3124  1.4688
 1338SOL    HW2 4342   5.528   2.834   4.317 -1.2745  0.1670 -1.1950
 1339SOL     OW 4343   2.523   0.216   1.671  0.2826  0.6765  0.6044
 1339SOL    HW1 4344   2.551   0.136   1.717  0.5655  0.7264  0.5197
 1339SOL    HW2 4345   2.605   0.256   1.641  0.1463  1.0330  0.7003
 1340SOL     OW 4346   4.111   3.386   4.456  0.3062 -0.1415 -0.0478
 1340SOL    HW1 4347   4.110   3.374   4.551  1.6149  0.4535  0.0613
 1340SOL    HW2 4348   4.084   3.477   4.443  1.9450  0.3559 -0.1124
 1341SOL     OW 4349   3.692   3.425   1.986  0.7996  0.1444 -0.2654
 1341SOL    HW1 4350   3.733   3.437   2.072 -0.4349  1.1987  0.2141
 1341SOL    HW2 4351   3.610   3.379   2.005  1.3891 -1.3111 -1.1186
 1342SOL     OW 4352   1.948   1.397   2.624  0.2766  0.0783 -0.0035
 1342SOL    HW1 4353   2.029   1.444   2.601  0.1214 -0.0408 -0.8372
 1342SOL    HW2 4354   1.978   1.314   2.661  0.5605 -0.4771 -1.3996
 1343SOL     OW 4355   3.159   6.462   4.887 -0.0761  0.0832 -0.0798
 1343SOL    HW1 4356   3.230   6.525   4.902  2.1065 -2.0172 -0.8761
 1343SOL    HW2 4357   3.139   6.427   4.974  0.5271  0.0374  0.0441
 1344SOL     OW 4358   3.046   1.979   1.781 -0.5038 -0.2656 -0.0616
 1344SOL    HW1 4359   3.132   1.961   1.819 -0.9446 -0.1330  1.0288
 1344SOL    HW2 4360   3.034   1.909   1.716  0.1730 -0.6203  0.1821
 1345SOL     OW 4361   0.289   0.539   0.722 -0.6809 -0.2263 -0.2521
 1345SOL    HW1 4362   0.266   0.447   0.726 -0.7046 -0.2883 -1.5253
 1345SOL    HW2 4363   0.214   0.584   0.760 -0.8363 -0.6950  0.0055
 1346SOL     OW 4364   4.411   4.412   4.955  0.3196  0.3896 -0.1012
 1346SOL    HW1 4365   4.391   4.323   4.982 -0.5560  0.3625 -0.7965
 1346SOL    HW2 4366   4.407   4.410   4.859  0.9304  1.0353 -0.1508
 1347SOL     OW 4367   2.749   0.564   0.371  0.0368 -0.7696 -0.1676
 1347SOL    HW1 4368   2.841   0.575   0.394  0.0764 -0.1285 -0.6032
 1347SOL    HW2 4369   2.717   0.653   0.356 -1.0770 -0.8449  1.5235
 1348SOL     OW 4370   6.951   2.258   0.498  0.5658 -0.1950  0.0547
 1348SOL    HW1 4371   6.976   2.197   0.567  2.6480  0.4642 -0.0519
 1348SOL    HW2 4372   6.992   2.223   0.419 -0.7867 -0.2787 -0.6421
 1349SOL     OW 4373   2.076   2.946   1.831 -0.1528  0.6826 -0.1489
 1349SOL    HW1 4374   1.986   2.978   1.845 -0.4895 -0.7830  1.4703
 1349SOL    HW2 4375   2.103   2.985   1.749 -2.3909  0.9655 -0.8235
 1350SOL     OW 4376   2.028   1.075   2.086  0.1838 -0.4560 -0.3869
 1350SOL    HW1 4377   2.083   1.027   2.024 -0.1072 -0.6278 -0.5153
 1350SOL    HW2 4378   2.014   1.160   2.046  1.5913  0.1324  0.3360
 1351SOL     OW 4379   1.703   2.044   1.934  0.2381 -0.0221 -0.6989
 1351SOL    HW1 4380   1.626   1.988   1.920  0.2939  0.1413 -1.7850
 1351SOL    HW2 4381   1.739   2.016   2.018 -1.0544 -0.0449 -0.1239
 1352SOL     OW 4382   7.280   2.817   1.150  0.1583  0.1511  0.1247
 1352SOL    HW1 4383   7.311   2.881   1.086 -1.4594 -0.5699 -1.4846
 1352SOL    HW2 4384   7.184   2.819   1.141 -0.0841 -0.3115  2.2250
 1353SOL     OW 4385   0.504   0.276   0.556  0.3467 -0.5968 -0.2045
 1353SOL    HW1 4386   0.447   0.229   0.495  0.0486 -0.4756 -0.0183
 1353SOL    HW2 4387   0.521   0.360   0.513 -0.3956 -0.2492  0.1744
 1354SOL     OW 4388   3.110   4.527   4.051 -0.0142 -0.5366  0.4984
 1354SOL    HW1 4389   3.046   4.460   4.028 -1.6170  1.6627 -2.0025
 1354SOL    HW2 4390   3.072   4.571   4.128 -1.1484  0.1895 -0.4413
 1355SOL     OW 4391   2.397   1.222   1.805 -0.5170 -0.3938  0.3703
 1355SOL    HW1 4392   2.330   1.274   1.849  0.6359  1.0432  0.5098
 1355SOL    HW2 4393   2.430   1.162   1.872 -0.2882  0.2652  0.8486
 1356SOL     OW 4394   2.249   2.389   4.392  0.7850 -0.4298  0.1314
 1356SOL    HW1 4395   2.227   2.313   4.338  1.9378  0.3050 -1.4508
 1356SOL    HW2 4396   2.249   2.355   4.481 -0.4202 -1.8804 -0.3698
 1357SOL     OW 4397   0.815   3.739   1.140  0.1660  0.6739  0.1242
 1357SOL    HW1 4398   0.746   3.720   1.204  0.7027  0.3848  0.6249
 1357SOL    HW2 4399   0.786   3.820   1.098 -0.6359  0.3841  0.1039
 1358SOL     OW 4400   3.550   5.078   4.310 -0.3032 -0.1245  0.4378
 1358SOL    HW1 4401   3.641   5.058   4.330  0.1808  1.0908 -0.4588
 1358SOL    HW2 4402   3.502   5.055   4.390  0.8768 -0.1082  1.1634
 1359SOL     OW 4403   3.929   4.969   4.903 -0.0890 -0.0266 -0.0146
 1359SOL    HW1 4404   4.012   5.000   4.868  0.4057  2.1330  2.7208
 1359SOL    HW2 4405   3.864   4.992   4.836  1.1747  0.5929 -1.0621
 1360SOL     OW 4406   0.676   2.843   1.179  0.0040 -0.3131 -0.3983
 1360SOL    HW1 4407   0.601   2.855   1.238 -0.2279  0.6960 -0.8656
 1360SOL    HW2 4408   0.661   2.907   1.109  0.2887 -1.4675 -1.5425
 1361SOL     OW 4409   4.856   4.237   4.833 -0.1709  0.0785  0.0905
 1361SOL    HW1 4410   4.818   4.223   4.746 -2.0135 -0.6770  0.9601
 1361SOL    HW2 4411   4.948   4.214   4.823 -1.0217 -3.6068 -0.9142
 1362SOL     OW 4412   0.999   1.129   1.392  0.0678  0.1196 -0.0490
 1362SOL    HW1 4413   1.063   1.140   1.322  0.1276 -0.3863 -0.0770
 1362SOL    HW2 4414   1.004   1.036   1.414 -0.6786  0.0705 -0.0761
 1363SOL     OW 4415   6.729   0.535   0.617 -0.2816  0.1765 -0.5993
 1363SOL    HW1 4416   6.652   0.502   0.569 -0.0012  0.3761 -1.1946
 1363SOL    HW2 4417   6.729   0.629   0.599 -0.1970  0.2627 -0.1609
 1364SOL     OW 4418   5.322   2.394   4.963 -0.0166 -0.0370 -0.1860
 1364SOL    HW1 4419   5.278   2.430   4.886 -3.1527 -1.8015  0.5866
 1364SOL    HW2 4420   5.333   2.468   5.022  0.6049  0.9686 -1.5316
 1365SOL     OW 4421   1.126   7.222   2.418  0.1273  0.2835  0.1446
 1365SOL    HW1 4422   1.204   7.231   2.472 -0.5692 -0.3946  1.3154
 1365SOL    HW2 4423   1.145   7.149   2.359  0.9041  1.0441 -0.5727
 1366SOL     OW 4424   2.014   6.448   0.895  0.2925 -0.1245  0.4531
 1366SOL    HW1 4425   1.921   6.431   0.908  0.0367  1.5964  1.1610
 1366SOL    HW2 4426   2.016   6.528   0.843  1.3882 -0.4045  0.0492
 1367SOL     OW 4427   0.967   0.702   0.016 -0.1753  0.6712  0.9105
 1367SOL    HW1 4428   0.894   0.713  -0.045 -1.6438  1.8221  2.7760
 1367SOL    HW2 4429   0.981   0.607   0.019  0.0177  0.5836 -1.2471
 1368SOL     OW 4430   1.106   1.642   0.209 -0.0321  0.3299  0.6925
 1368SOL    HW1 4431   1.054   1.568   0.179  0.4621  0.4458 -0.4850
 1368SOL    HW2 4432   1.086   1.649   0.303 -1.5181 -0.1101  0.4322
 1369SOL     OW 4433   3.414   0.155   0.301 -0.6978  0.6955 -0.0612
 1369SOL    HW1 4434   3.506   0.127   0.303 -0.3721  1.7529  1.7215
 1369SOL    HW2 4435   3.368   0.081   0.261  0.5493 -1.0536  1.5689
 1370SOL     OW 4436   1.451   7.266   0.465 -0.1483  0.5830 -0.0609
 1370SOL    HW1 4437   1.438   7.332   0.533  0.2050 -0.3040  0.8885
 1370SOL    HW2 4438   1.401   7.299   0.390 -1.1041  1.2541  0.8378
 1371SOL     OW 4439   1.007   6.309   2.382  0.1759 -0.1146  0.5861
 1371SOL    HW1 4440   0.984   6.372   2.451  0.1548 -0.7493  1.1731
 1371SOL    HW2 4441   1.102   6.307   2.382  0.2718  1.7173 -1.1139
 1372SOL     OW 4442   4.605   4.071   4.403 -0.6481  0.1234 -0.3399
 1372SOL    HW1 4443   4.635   4.026   4.482 -0.2423  0.1694 -0.4667
 1372SOL    HW2 4444   4.562   4.003   4.352 -2.5879  0.4533  0.7433
 1373SOL     OW 4445   2.373   1.790   1.362  0.2031 -0.4789 -0.3142
 1373SOL    HW1 4446   2.466   1.802   1.345  0.3636 -1.2288 -0.0070
 1373SOL    HW2 4447   2.366   1.701   1.398 -0.8450 -1.1152 -1.9690
 1374SOL     OW 4448   1.297   0.970   1.465  0.0878  0.0627 -0.2054
 1374SOL    HW1 4449   1.290   1.005   1.554  0.0407  1.6641 -0.8054
 1374SOL    HW2 4450   1.213   0.927   1.451 -0.5710  1.2236 -0.0275
 1375SOL     OW 4451   0.511   0.831   0.613 -0.6160  0.2004 -0.3855
 1375SOL    HW1 4452   0.553   0.906   0.571  1.1226 -0.8773 -0.6803
 1375SOL    HW2 4453   0.527   0.844   0.706 -1.2149  0.6983 -0.3455
 1376SOL     OW 4454   3.630   0.963   2.203  0.0487 -0.6572 -0.0072
 1376SOL    HW1 4455   3.563   0.917   2.254 -0.1565 -0.3740 -0.0190
 1376SOL    HW2 4456   3.712   0.937   2.244 -0.1325 -0.1833  0.6766
 1377SOL     OW 4457   1.207   0.052   1.280 -0.7296  0.0673  0.4543
 1377SOL    HW1 4458   1.125   0.101   1.286 -0.6837  0.2811 -0.4568
 1377SOL    HW2 4459   1.273   0.111   1.318 -0.6094  0.9008 -0.9781
 1378SOL     OW 4460   7.286   3.038   1.970  0.2453 -0.2188 -0.5788
 1378SOL    HW1 4461   7.363   3.058   1.917  0.3232 -0.3600 -0.5192
 1378SOL    HW2 4462   7.286   2.942   1.977  0.2440 -0.2018 -0.3140
 1379SOL     OW 4463   3.238   2.957   1.639 -0.3028 -0.0215 -0.5128
 1379SOL    HW1 4464   3.165   2.896   1.649  0.0567 -0.3032  0.5019
 1379SOL    HW2 4465   3.210   3.036   1.686  1.3504 -1.3107  3.0137
 1380SOL     OW 4466   5.656   5.794   4.970  0.2828  0.4615 -0.4104
 1380SOL    HW1 4467   5.705   5.836   4.900  0.6420 -1.1012 -1.1431
 1380SOL    HW2 4468   5.715   5.794   5.045  0.8012  0.0282 -0.8159
 1381SOL     OW 4469   0.983   5.963   0.648 -0.0265 -0.1553 -0.2967
 1381SOL    HW1 4470   0.990   6.032   0.582 -0.1939 -0.0130 -0.1669
 1381SOL    HW2 4471   1.032   5.997   0.723 -2.1278  0.9209  0.6820
 1382SOL     OW 4472   4.309   3.302   3.911  0.3613 -0.2830  0.0768
 1382SOL    HW1 4473   4.398   3.321   3.940 -0.1809  0.4471  1.3795
 1382SOL    HW2 4474   4.282   3.381   3.865  0.0973 -0.1571  0.4425
 1383SOL     OW 4475   2.907   0.956   0.523  0.2090 -0.3952 -0.6487
 1383SOL    HW1 4476   2.862   1.027   0.570 -0.0094  1.6126 -3.6337
 1383SOL    HW2 4477   3.000   0.978   0.530  0.2798 -0.8256 -0.1282
 1384SOL     OW 4478   3.896   5.487   4.968  0.1486 -0.1005 -0.0902
 1384SOL    HW1 4479   3.890   5.406   5.018  0.2814  0.3964  0.7567
 1384SOL    HW2 4480   3.920   5.553   5.033 -2.4835  1.1266 -0.2262
 1385SOL     OW 4481   0.235   7.207   0.291  0.1290 -0.7593  0.0788
 1385SOL    HW1 4482   0.227   7.126   0.341 -0.9864  0.2535  1.5992
 1385SOL    HW2 4483   0.145   7.232   0.270  0.3690  0.7606  0.7622
 1386SOL     OW 4484   0.864   2.119   1.425 -0.6204 -0.2410 -0.0814
 1386SOL    HW1 4485   0.916   2.198   1.406 -2.0734  0.7229 -0.2420
 1386SOL    HW2 4486   0.778   2.138   1.388 -1.2392 -1.5855  0.6048
 1387SOL     OW 4487   0.160   6.614   2.900 -0.1727 -0.2580 -0.3561
 1387SOL    HW1 4488   0.099   6.647   2.966  0.9024 -1.3323  1.2657
 1387SOL    HW2 4489   0.210   6.546   2.946 -1.0394 -2.8414 -2.9506
 1388SOL     OW 4490   1.344   0.272   0.158 -0.4567  0.1795  0.9405
 1388SOL    HW1 4491   1.385   0.186   0.141 -0.2134  0.3341  0.7381
 1388SOL    HW2 4492   1.418   0.332   0.164 -0.7011  0.6897 -0.7033
 1389SOL     OW 4493   5.442   3.509   4.353  0.2170  0.7190 -0.5921
 1389SOL    HW1 4494   5.431   3.601   4.326  0.4551  0.7782 -0.4873
 1389SOL    HW2 4495   5.360   3.487   4.396  0.8226  1.4239  0.9753
 1390SOL     OW 4496   2.074   2.382   0.202 -0.3126  0.3046 -0.2380
 1390SOL    HW1 4497   2.076   2.396   0.297  0.9978  2.3712 -0.5073
 1390SOL    HW2 4498   2.165   2.369   0.178 -0.6542 -0.3431 -1.2305
 1391SOL     OW 4499   0.684   0.261   0.776  0.4553  0.3279  0.2154
 1391SOL    HW1 4500   0.630   0.209   0.835 -0.0494  1.4382  0.7742
 1391SOL    HW2 4501   0.628   0.280   0.702 -0.1312  1.8572  0.9981
 1392SOL     OW 4502   0.820   0.976   1.855  0.2137  0.0856  0.2000
 1392SOL    HW1 4503   0.780   1.002   1.772 -1.0075  0.2662  0.8309
 1392SOL    HW2 4504   0.748   0.975   1.917  0.9823 -0.7700  1.1100
 1393SOL     OW 4505   6.715   1.293   0.526 -0.5843  0.3356  0.1342
 1393SOL    HW1 4506   6.748   1.381   0.542  1.0887 -0.3394  0.6171
 1393SOL    HW2 4507   6.722   1.282   0.431  0.7382  0.1795  0.2329
 1394SOL     OW 4508   0.203   7.026   1.531 -0.9435  0.0197  0.0694
 1394SOL    HW1 4509   0.203   6.931   1.546  0.1434 -0.2021 -1.1389
 1394SOL    HW2 4510   0.291   7.054   1.559 -1.0616  0.5829 -0.1132
 1395SOL     OW 4511   3.724   5.416   2.946  0.0221  0.4437  0.4176
 1395SOL    HW1 4512   3.729   5.512   2.945 -0.9806  0.5116  0.7181
 1395SOL    HW2 4513   3.816   5.388   2.944  0.3187  1.3601 -1.9737
 1396SOL     OW 4514   3.061   7.035   0.694 -0.9782  0.9022  0.8859
 1396SOL    HW1 4515   3.126   7.105   0.706 -1.2439  1.4675 -0.7360
 1396SOL    HW2 4516   3.004   7.067   0.624 -0.4543 -1.3910 -0.7115
 1397SOL     OW 4517   0.780   1.859   3.125 -0.0362  0.2612 -0.1012
 1397SOL    HW1 4518   0.838   1.853   3.049  1.3246 -0.3185  0.9433
 1397SOL    HW2 4519   0.762   1.953   3.133 -1.5722  0.2090 -2.0815
 1398SOL     OW 4520   3.101   2.389   5.062  0.0690  0.2699 -0.2610
 1398SOL    HW1 4521   3.085   2.298   5.086  2.7084  0.2528  1.9770
 1398SOL    HW2 4522   3.197   2.397   5.061 -0.0761  3.1181  0.1015
 1399SOL     OW 4523   2.343   0.889   2.886  0.1784 -0.2326 -0.5885
 1399SOL    HW1 4524   2.356   0.983   2.876 -0.6975 -0.2215 -1.8240
 1399SOL    HW2 4525   2.283   0.881   2.961 -0.3901  0.2477 -0.9838
 1400SOL     OW 4526   0.569   0.364   2.289  0.1218  0.0269  0.0308
 1400SOL    HW1 4527   0.504   0.434   2.277  1.4395  1.1994 -0.5994
 1400SOL    HW2 4528   0.525   0.285   2.257 -0.7248  0.9326 -1.1782
 1401SOL     OW 4529   1.209   1.041   0.429  0.5139  0.7622 -0.3406
 1401SOL    HW1 4530   1.164   1.028   0.346  1.2088  2.0251 -0.9536
 1401SOL    HW2 4531   1.174   0.973   0.487  0.0969 -0.2128 -1.6889
 1402SOL     OW 4532   4.450   5.573   4.576  0.0926  0.3634 -0.2595
 1402SOL    HW1 4533   4.443   5.539   4.487  1.0827 -0.4638 -0.0418
 1402SOL    HW2 4534   4.537   5.613   4.580 -0.7325  2.2631 -0.2658
 1403SOL     OW 4535   6.330   5.304   4.966 -0.0319  0.3345 -0.3655
 1403SOL    HW1 4536   6.292   5.371   5.024 -3.9268  0.0192 -2.2504
 1403SOL    HW2 4537   6.325   5.342   4.879 -0.6981 -1.7065 -1.2714
 1404SOL     OW 4538   0.581   2.265   0.375  0.0299 -0.1121 -0.0186
 1404SOL    HW1 4539   0.660   2.311   0.403  1.5059 -1.6815 -1.3545
 1404SOL    HW2 4540   0.579   2.275   0.280 -1.4704 -0.0023 -0.0017
 1405SOL     OW 4541   2.136   2.440   4.076 -0.1087 -0.1233 -0.4142
 1405SOL    HW1 4542   2.043   2.427   4.094  0.3003  0.1296  2.2978
 1405SOL    HW2 4543   2.178   2.360   4.106  0.7175  0.5037  0.1371
 1406SOL     OW 4544   4.191   4.948   4.732  0.3785  0.0159  0.6595
 1406SOL    HW1 4545   4.221   4.933   4.643 -0.9180 -0.4298  0.2778
 1406SOL    HW2 4546   4.196   4.863   4.775  0.6810  0.1618  0.9231
 1407SOL     OW 4547   4.802   5.217   4.481 -0.2220  0.3042  0.4323
 1407SOL    HW1 4548   4.867   5.243   4.416 -0.8542 -2.2305 -1.3529
 1407SOL    HW2 4549   4.851   5.207   4.562  1.5993 -1.0601 -0.7587
 1408SOL     OW 4550   1.802   0.197   0.570  0.4561 -0.7731 -0.0490
 1408SOL    HW1 4551   1.822   0.285   0.600 -0.5583 -0.9310  1.2294
 1408SOL    HW2 4552   1.796   0.145   0.651 -1.8389 -1.3674 -0.5202
 1409SOL     OW 4553   4.636   1.800   3.550  0.1947  0.7313 -0.0041
 1409SOL    HW1 4554   4.600   1.796   3.462 -1.1003 -0.7737  0.5485
 1409SOL    HW2 4555   4.559   1.807   3.607  1.0442  2.6154  0.9839
 1410SOL     OW 4556   1.396   3.091   0.265 -0.4165 -0.4105 -0.1591
 1410SOL    HW1 4557   1.490   3.073   0.267 -0.0185  1.4196 -0.0229
 1410SOL    HW2 4558   1.368   3.079   0.356 -0.1931 -0.4371 -0.0921
 1411SOL     OW 4559   6.869   2.321   1.811 -0.4066  0.3825  0.2400
 1411SOL    HW1 4560   6.842   2.399   1.762  0.4003  0.5735  0.0979
 1411SOL    HW2 4561   6.849   2.341   1.902  0.0050  0.8437  0.2293
 1412SOL     OW 4562   5.261   4.064   5.011  0.1177 -0.8172  0.0899
 1412SOL    HW1 4563   5.213   4.062   5.093  0.2737 -1.1035  0.1745
 1412SOL    HW2 4564   5.337   4.119   5.028 -0.4551  0.1028 -0.2009
 1413SOL     OW 4565   6.915   0.361   1.800 -0.2984  0.1137 -0.1617
 1413SOL    HW1 4566   6.993   0.396   1.843 -0.1349 -2.1378  1.5495
 1413SOL    HW2 4567   6.854   0.435   1.797  0.2309  0.7866  2.6927
 1414SOL     OW 4568   6.237   2.329   0.554  0.6092  0.6793  0.1894
 1414SOL    HW1 4569   6.232   2.235   0.535 -1.8756  0.5118  1.2313
 1414SOL    HW2 4570   6.285   2.334   0.637  2.6176  0.5726 -0.9045
 1415SOL     OW 4571   6.940   1.049   0.477 -0.0856 -1.0146  0.2117
 1415SOL    HW1 4572   6.923   1.112   0.547  0.5471 -2.7573  2.0240
 1415SOL    HW2 4573   6.924   1.098   0.396  1.0339  1.6532  1.4944
 1416SOL     OW 4574   1.084   6.313   1.542  0.0045 -0.0556  0.0973
 1416SOL    HW1 4575   1.036   6.342   1.464  1.8497  1.6769 -0.4868
 1416SOL    HW2 4576   1.138   6.389   1.566  1.3869 -1.4239  1.5426
 1417SOL     OW 4577   0.933   1.159   0.649 -0.3868  0.1476  0.2762
 1417SOL    HW1 4578   0.915   1.091   0.584 -0.1584  0.7741 -0.4559
 1417SOL    HW2 4579   0.863   1.150   0.713 -0.6856 -0.4012 -0.1190
 1418SOL     OW 4580   5.840   4.516   4.831  0.6086  0.3561 -0.2913
 1418SOL    HW1 4581   5.927   4.552   4.851  0.6486  0.6570 -0.9544
 1418SOL    HW2 4582   5.846   4.490   4.739 -0.0364  0.4909 -0.3795
 1419SOL     OW 4583   2.054   1.283   1.904  0.0322 -0.5125 -0.1119
 1419SOL    HW1 4584   2.024   1.294   1.814  1.0854  0.9697 -0.3023
 1419SOL    HW2 4585   2.042   1.369   1.944 -0.3344 -1.1337  1.1602
 1420SOL     OW 4586   1.535   0.501   0.107 -0.1302 -0.2545 -0.1217
 1420SOL    HW1 4587   1.590   0.579   0.118  0.2998 -0.6744  0.7635
 1420SOL    HW2 4588   1.451   0.536   0.077  0.2228  0.5031 -0.2565
 1421SOL     OW 4589   2.753   0.849   0.328  0.0304 -0.1238 -0.1256
 1421SOL    HW1 4590   2.784   0.869   0.416  0.1011 -0.8704  0.0315
 1421SOL    HW2 4591   2.803   0.908   0.271  0.1583  0.1960  0.3118
 1422SOL     OW 4592   1.829   6.635   4.563 -0.2155 -0.3849 -0.5092
 1422SOL    HW1 4593   1.735   6.622   4.552 -0.3788  1.2994 -1.4985
 1422SOL    HW2 4594   1.863   6.639   4.474  0.3836  1.4208 -0.2353
 1423SOL     OW 4595   2.207   0.992   1.678 -0.3097 -0.6310  0.4129
 1423SOL    HW1 4596   2.125   1.035   1.656  0.5482  0.6094 -0.5511
 1423SOL    HW2 4597   2.240   0.957   1.595 -0.0466 -1.4583  0.8521
 1424SOL     OW 4598   5.587   4.428   4.528 -0.4031  0.0696 -0.2297
 1424SOL    HW1 4599   5.552   4.434   4.439  2.0012  0.9363 -1.1915
 1424SOL    HW2 4600   5.528   4.482   4.581 -1.1841  0.5167 -1.5147
 1425SOL     OW 4601   0.941   0.704   0.310  0.2916  0.2940 -0.0430
 1425SOL    HW1 4602   0.985   0.620   0.295  1.0138  0.0165  2.9930
 1425SOL    HW2 4603   0.947   0.750   0.226 -0.2816 -2.7025 -1.8857
 1426SOL     OW 4604   2.941   7.034   0.109 -0.4718 -0.4150  0.1853
 1426SOL    HW1 4605   2.962   7.108   0.051  0.4936 -0.9825 -0.2027
 1426SOL    HW2 4606   2.925   7.075   0.194  0.5529  0.2242  0.0975
 1427SOL     OW 4607   1.686   1.913   1.623  0.3582 -0.3642  0.3717
 1427SOL    HW1 4608   1.733   1.996   1.625 -0.0586 -0.1233  0.3281
 1427SOL    HW2 4609   1.754   1.847   1.617  0.7232 -0.0682  1.1829
 1428SOL     OW 4610   4.569   5.358   4.355  0.2101 -0.1730  0.0514
 1428SOL    HW1 4611   4.496   5.313   4.314 -0.9519 -0.2837  2.1159
 1428SOL    HW2 4612   4.614   5.291   4.406  0.1596  0.4134  0.8885
 1429SOL     OW 4613   0.148   1.541   0.623 -0.3562 -0.0003  0.5262
 1429SOL    HW1 4614   0.219   1.544   0.687 -0.7322  1.1467  0.9160
 1429SOL    HW2 4615   0.084   1.480   0.661 -0.3115  0.2164  0.9537
 1430SOL     OW 4616   6.994   6.501   1.080 -0.5723  0.2086  0.1372
 1430SOL    HW1 4617   6.936   6.511   1.004 -0.5101 -0.0373  0.0589
 1430SOL    HW2 4618   6.971   6.575   1.137  0.5467  1.3974 -0.8928
 1431SOL     OW 4619   0.107   0.591   0.913 -0.5549 -0.0366 -0.1368
 1431SOL    HW1 4620   0.154   0.661   0.960 -0.4892  0.0325 -0.3046
 1431SOL    HW2 4621   0.016   0.618   0.916 -0.5203  0.0958 -0.2681
 1432SOL     OW 4622   1.501   5.719   3.223 -0.5337 -0.0394 -0.5404
 1432SOL    HW1 4623   1.409   5.740   3.234 -0.1295  1.4185  0.2958
 1432SOL    HW2 4624   1.538   5.795   3.177  0.4040 -0.2209 -0.1057
 1433SOL     OW 4625   0.057   6.633   0.527 -0.0906 -0.0365 -0.2406
 1433SOL    HW1 4626   0.030   6.688   0.453  1.0662  1.1468  0.1921
 1433SOL    HW2 4627   0.140   6.670   0.556  0.1236 -1.2870  0.8430
 1434SOL     OW 4628   1.010   5.302   0.823 -0.0977  0.1875  0.3773
 1434SOL    HW1 4629   0.938   5.319   0.762  0.2608  0.3072 -0.0225
 1434SOL    HW2 4630   1.074   5.371   0.805 -0.3911  0.7735  1.5399
 1435SOL     OW 4631   2.776   5.295   4.273  0.0304  0.1217  0.3214
 1435SOL    HW1 4632   2.862   5.274   4.310  0.4515  0.1260 -0.6415
 1435SOL    HW2 4633   2.730   5.211   4.270  0.0858  0.0789  0.5855
 1436SOL     OW 4634   0.996   3.600   0.537  0.1918 -0.1780 -0.1210
 1436SOL    HW1 4635   0.954   3.664   0.480  1.2099  0.6238 -0.0112
 1436SOL    HW2 4636   1.088   3.628   0.540  0.4767 -1.1447  0.6263
 1437SOL     OW 4637   3.304   1.860   1.087 -0.1666 -0.2242  0.4254
 1437SOL    HW1 4638   3.269   1.790   1.142  0.8500 -1.4162 -0.4180
 1437SOL    HW2 4639   3.390   1.829   1.059  0.1938  1.2442 -0.1996
 1438SOL     OW 4640   2.578   0.109   0.336  0.4521  0.2862  0.0992
 1438SOL    HW1 4641   2.652   0.169   0.343 -0.1698  0.8259  3.8919
 1438SOL    HW2 4642   2.557   0.109   0.242  3.7978  1.7810 -0.8234
 1439SOL     OW 4643   0.908   1.626   1.341  0.3452  0.2281  0.0593
 1439SOL    HW1 4644   0.956   1.554   1.382  1.8756  0.0916 -1.8031
 1439SOL    HW2 4645   0.972   1.697   1.337 -0.6709  1.1859  0.4961
 1440SOL     OW 4646   3.064   0.803   0.741  0.3742 -0.0287 -0.6514
 1440SOL    HW1 4647   3.149   0.772   0.773  0.1574  1.4945  1.6328
 1440SOL    HW2 4648   3.083   0.886   0.697 -0.0647  1.2846  1.5093
 1441SOL     OW 4649   4.345   4.997   5.017 -0.0867  0.6067 -0.0253
 1441SOL    HW1 4650   4.270   5.053   4.996 -1.7198 -1.9065 -1.3854
 1441SOL    HW2 4651   4.422   5.053   5.001 -1.6027  2.4700 -1.2442
 1442SOL     OW 4652   5.266   6.011   4.069  0.0932  0.1273  0.1776
 1442SOL    HW1 4653   5.201   6.058   4.017 -0.8864 -0.9125  0.4256
 1442SOL    HW2 4654   5.326   6.079   4.100 -0.7831  1.0848 -0.1823
 1443SOL     OW 4655   2.632   7.181   0.410 -0.3597 -0.1479  0.3273
 1443SOL    HW1 4656   2.581   7.259   0.389 -1.0363 -0.6569  0.0168
 1443SOL    HW2 4657   2.572   7.108   0.392  0.0167 -0.7150  1.3027
 1444SOL     OW 4658   5.808   5.060   4.162  0.3948 -0.0698  0.1385
 1444SOL    HW1 4659   5.736   5.061   4.099  1.4832  2.6055 -1.2174
 1444SOL    HW2 4660   5.785   4.991   4.224 -3.8448  1.2428  0.3516
 1445SOL     OW 4661   2.462   5.736   4.052  0.0475  0.2613  0.1120
 1445SOL    HW1 4662   2.545   5.777   4.029  0.9749 -1.1252  0.8492
 1445SOL    HW2 4663   2.486   5.663   4.108 -1.4734 -1.7911 -1.7444
 1446SOL     OW 4664   0.537   1.758   0.604 -0.1379  0.0843  0.0702
 1446SOL    HW1 4665   0.604   1.772   0.537  0.3938 -0.2604  0.5219
 1446SOL    HW2 4666   0.475   1.830   0.591 -0.1618 -0.1032 -0.9307
 1447SOL     OW 4667   0.618   2.102   0.606  0.3354 -0.4900  0.1596
 1447SOL    HW1 4668   0.613   2.172   0.541  0.1433 -1.0853 -0.4828
 1447SOL    HW2 4669   0.710   2.101   0.634  0.5721 -0.6642 -0.6068
 1448SOL     OW 4670   2.518   3.588   1.327 -0.2247  1.0228 -0.2025
 1448SOL    HW1 4671   2.510   3.654   1.258  0.5726  1.3573  0.0165
 1448SOL    HW2 4672   2.518   3.505   1.280 -2.3362  1.0806 -0.4145
 1449SOL     OW 4673   2.269   1.552   1.690  0.1766  0.1333 -0.0264
 1449SOL    HW1 4674   2.204   1.484   1.708  2.0974 -1.5289  0.9152
 1449SOL    HW2 4675   2.264   1.565   1.595 -0.3274 -1.1941 -0.2019
 1450SOL     OW 4676   6.167   2.279   1.053  0.2613  0.1353  0.0608
 1450SOL    HW1 4677   6.110   2.321   0.988  1.2480  0.9127 -0.3387
 1450SOL    HW2 4678   6.198   2.200   1.009 -1.3871 -0.9233  0.7121
 1451SOL     OW 4679   0.994   1.975   0.586  0.1402  0.4516  0.0500
 1451SOL    HW1 4680   0.955   1.900   0.541  0.2142  0.6014 -0.2689
 1451SOL    HW2 4681   0.967   1.965   0.677 -1.1311  0.8525 -0.2578
 1452SOL     OW 4682   0.771   2.850   1.807  0.2746 -0.2273 -0.3656
 1452SOL    HW1 4683   0.794   2.817   1.720 -0.8165 -0.2443 -0.6593
 1452SOL    HW2 4684   0.712   2.923   1.790 -0.8901 -0.9602  0.3620
 1453SOL     OW 4685   1.930   6.092   2.197  0.2702 -0.3026  0.0394
 1453SOL    HW1 4686   1.953   6.159   2.261  0.6640 -0.8361  0.4683
 1453SOL    HW2 4687   1.835   6.093   2.195  0.2298 -0.7034  1.1014
 1454SOL     OW 4688   5.185   3.395   3.717 -0.1041  0.1062  0.0875
 1454SOL    HW1 4689   5.100   3.411   3.675 -0.7575  0.4948  1.5072
 1454SOL    HW2 4690   5.165   3.341   3.793  1.3073 -2.3169 -1.1427
 1455SOL     OW 4691   0.836   0.180   0.279  0.4775  0.0894 -0.6667
 1455SOL    HW1 4692   0.780   0.247   0.240  0.4775 -0.4411 -1.6077
 1455SOL    HW2 4693   0.778   0.105   0.292  0.5329  0.1778  0.1619
 1456SOL     OW 4694   1.114   0.909   0.048 -0.0649 -0.1822  0.0143
 1456SOL    HW1 4695   1.056   0.833   0.042 -0.1601 -0.1858  0.9532
 1456SOL    HW2 4696   1.188   0.886  -0.009  0.0093 -1.0755  0.4501
 1457SOL     OW 4697   0.094   1.563   0.926 -0.0314 -0.0079 -0.2331
 1457SOL    HW1 4698   0.046   1.582   1.007 -1.7862  1.4376 -1.5317
 1457SOL    HW2 4699   0.185   1.586   0.945 -0.2861 -0.3082  1.4948
 1458SOL     OW 4700   1.307   6.032   1.261  0.5745 -0.1853  0.0464
 1458SOL    HW1 4701   1.348   6.116   1.244  0.3327 -0.2110 -0.7207
 1458SOL    HW2 4702   1.380   5.970   1.263  0.6850 -0.0655 -0.1712
 1459SOL     OW 4703   3.994   3.935   4.757 -0.2838 -0.7264  0.2863
 1459SOL    HW1 4704   3.927   3.880   4.798 -0.3164 -1.2191 -0.4049
 1459SOL    HW2 4705   4.036   3.981   4.830 -1.4149 -0.3548  0.7176
 1460SOL     OW 4706   3.521   2.628   3.050 -0.0487  0.1013  0.1112
 1460SOL    HW1 4707   3.432   2.652   3.027 -0.5593 -0.9541  0.8656
 1460SOL    HW2 4708   3.541   2.682   3.127 -0.2957 -0.1333  0.3451
 1461SOL     OW 4709   1.247   3.800   0.511  0.0079  0.0865 -0.3879
 1461SOL    HW1 4710   1.246   3.747   0.590 -1.0784 -0.7281 -0.9140
 1461SOL    HW2 4711   1.313   3.867   0.527  1.1020 -1.1616  0.4635
 1462SOL     OW 4712   0.954   6.785   0.443  0.4273  0.4410 -0.0822
 1462SOL    HW1 4713   1.039   6.827   0.430  0.3573  0.1334 -1.7073
 1462SOL    HW2 4714   0.973   6.691   0.439  0.1917  0.3338  0.9338
 1463SOL     OW 4715   5.077   1.890   4.597  0.0172  0.4836  0.1203
 1463SOL    HW1 4716   5.141   1.829   4.561  0.6343  1.9992 -1.4743
 1463SOL    HW2 4717   5.129   1.957   4.641 -0.5103  1.0926 -0.1611
 1464SOL     OW 4718   6.932   5.724   0.869 -0.3246  0.1074 -0.3886
 1464SOL    HW1 4719   6.992   5.717   0.943  1.5589 -0.9099 -1.9260
 1464SOL    HW2 4720   6.861   5.663   0.890  0.0689 -0.0079  0.6548
 1465SOL     OW 4721   2.835   6.297   3.958 -0.2908  0.0313 -0.3405
 1465SOL    HW1 4722   2.752   6.252   3.942 -0.4668  0.2281  0.0203
 1465SOL    HW2 4723   2.824   6.383   3.918 -1.2428  1.0501  1.9428
 1466SOL     OW 4724   4.683   4.737   4.242  0.5746 -0.2757 -0.6584
 1466SOL    HW1 4725   4.679   4.829   4.269 -1.6824 -0.0111 -1.7016
 1466SOL    HW2 4726   4.733   4.738   4.161  1.5616 -0.1540 -0.0630
 1467SOL     OW 4727   0.857   1.708   2.067 -0.4173  0.0626  0.4343
 1467SOL    HW1 4728   0.775   1.683   2.024  0.9396 -0.6339 -1.9372
 1467SOL    HW2 4729   0.925   1.660   2.019  1.7670  3.4502 -0.1763
 1468SOL     OW 4730   6.663   0.916   0.831 -0.0984  0.6608 -0.0800
 1468SOL    HW1 4731   6.678   0.866   0.750 -1.6408 -0.0527  0.0289
 1468SOL    HW2 4732   6.591   0.975   0.809 -0.2582  0.7412  0.6474
 1469SOL     OW 4733   6.994   7.170   2.622  0.6040  0.3409 -0.3563
 1469SOL    HW1 4734   6.966   7.135   2.537 -1.1766 -1.9088  1.0318
 1469SOL    HW2 4735   6.933   7.241   2.640 -1.3932 -1.4664  0.5139
 1470SOL     OW 4736   7.193   1.477   4.727 -0.5379  0.5535  0.8976
 1470SOL    HW1 4737   7.279   1.506   4.696  0.1199 -2.0648  0.0703
 1470SOL    HW2 4738   7.134   1.493   4.653  0.3196 -2.3383 -0.5239
 1471SOL     OW 4739   0.535   2.318   3.679 -0.0011 -0.1153 -0.9676
 1471SOL    HW1 4740   0.580   2.274   3.606 -0.7339  0.0930 -1.5660
 1471SOL    HW2 4741   0.504   2.246   3.734 -0.4246 -0.3244 -1.4713
 1472SOL     OW 4742   0.188   6.996   3.529 -0.9414 -0.2904  0.2022
 1472SOL    HW1 4743   0.177   6.975   3.436 -0.2006  0.9944 -0.2069
 1472SOL    HW2 4744   0.281   7.016   3.538 -1.0068 -0.3979  1.2273
 1473SOL     OW 4745   6.732   0.878   1.272 -0.2368  0.0590 -0.1197
 1473SOL    HW1 4746   6.699   0.795   1.238 -0.4621  0.0272  0.1628
 1473SOL    HW2 4747   6.657   0.937   1.266 -0.8617 -0.4296  1.9794
 1474SOL     OW 4748   6.146   0.409   4.200 -0.4100 -0.8070 -0.1251
 1474SOL    HW1 4749   6.211   0.399   4.130 -0.6917 -1.8312 -0.2629
 1474SOL    HW2 4750   6.175   0.350   4.269 -0.3875 -0.1463  0.4312
 1475SOL     OW 4751   7.019   0.190   4.934  0.2557 -0.5848  0.2566
 1475SOL    HW1 4752   6.982   0.264   4.887 -0.6040 -0.9844  0.2908
 1475SOL    HW2 4753   6.965   0.182   5.013  1.4182 -0.1774  1.1369
 1476SOL     OW 4754   7.262   0.968   1.062  0.1878 -0.0822 -0.7485
 1476SOL    HW1 4755   7.354   0.972   1.035 -0.3665  1.9447 -2.6440
 1476SOL    HW2 4756   7.225   0.896   1.009  0.8302 -1.5849  0.7588
 1477SOL     OW 4757   1.455   7.062   3.268  1.0839 -0.1469  0.0563
 1477SOL    HW1 4758   1.545   7.042   3.244  1.7616  1.5417  1.0177
 1477SOL    HW2 4759   1.402   7.029   3.195  2.4740 -1.0510 -0.5747
 1478SOL     OW 4760   6.985   3.425   1.072 -0.3850 -0.4967 -0.4492
 1478SOL    HW1 4761   7.052   3.366   1.040 -0.3286  0.0194 -1.3249
 1478SOL    HW2 4762   7.028   3.511   1.076 -1.2766  0.0732 -2.1573
 1479SOL     OW 4763   1.218   7.126   2.810 -0.4180 -0.0186 -0.4056
 1479SOL    HW1 4764   1.219   7.148   2.716  1.3134  0.5977 -0.2821
 1479SOL    HW2 4765   1.226   7.211   2.854 -1.4586 -0.2875  0.3211
 1480SOL     OW 4766   0.225   7.182   2.016  0.9092 -0.1448  0.3453
 1480SOL    HW1 4767   0.250   7.093   2.040 -1.6285 -0.9893  0.2391
 1480SOL    HW2 4768   0.284   7.207   1.946  0.8001 -2.3246 -0.5904
 1481SOL     OW 4769   0.976   5.640   1.898  0.1753 -0.0809 -0.3633
 1481SOL    HW1 4770   1.062   5.666   1.929 -1.1284  0.5533  3.2228
 1481SOL    HW2 4771   0.933   5.722   1.874 -0.8163  0.2627  2.1845
 1482SOL     OW 4772   0.609   2.157   2.336 -0.2834 -0.5388  0.3163
 1482SOL    HW1 4773   0.540   2.162   2.401  1.0159 -1.0505  1.8113
 1482SOL    HW2 4774   0.623   2.247   2.308 -0.1042 -0.1400  1.6187
 1483SOL     OW 4775   0.599   0.650   4.186 -0.3853  0.3589  0.1253
 1483SOL    HW1 4776   0.664   0.694   4.242  0.8267  0.6382 -1.4353
 1483SOL    HW2 4777   0.554   0.721   4.141  0.3278  0.0814 -1.0540
 1484SOL     OW 4778   7.139   1.993   2.678  0.1318  0.0844 -0.0419
 1484SOL    HW1 4779   7.072   2.049   2.717 -0.5132 -0.2010 -0.7073
 1484SOL    HW2 4780   7.117   1.905   2.710  0.3368  0.0254 -0.0672
 1485SOL     OW 4781   6.866   1.363   2.685 -0.1580  0.6888  0.2585
 1485SOL    HW1 4782   6.803   1.427   2.719 -1.2555  0.7435 -1.7281
 1485SOL    HW2 4783   6.830   1.278   2.709  0.3291  0.7611  1.2788
 1486SOL     OW 4784   0.116   7.218   2.414  0.5218 -0.4416  0.2638
 1486SOL    HW1 4785   0.104   7.124   2.425  0.5888 -0.7462 -1.8335
 1486SOL    HW2 4786   0.066   7.258   2.486  0.4845 -2.0491  1.1737
 1487SOL     OW 4787   2.492   7.133   3.468 -0.1329 -0.1660  0.5010
 1487SOL    HW1 4788   2.563   7.071   3.485 -0.4214 -1.5068 -2.6008
 1487SOL    HW2 4789   2.451   7.102   3.387 -1.8195  2.7736  0.0809
 1488SOL     OW 4790   2.787   6.585   3.807 -0.5519  0.1393  0.2837
 1488SOL    HW1 4791   2.850   6.652   3.835  0.5234 -1.3849  1.6740
 1488SOL    HW2 4792   2.800   6.579   3.712  1.3807 -0.0685  0.5156
 1489SOL     OW 4793   0.525   0.257   2.845  0.1834  0.0763 -0.9748
 1489SOL    HW1 4794   0.509   0.315   2.771  2.7904  0.1270 -1.5776
 1489SOL    HW2 4795   0.585   0.190   2.811  0.0724 -0.9131  0.6454
 1490SOL     OW 4796   0.568   5.918   3.054  0.1841 -0.1912 -0.3094
 1490SOL    HW1 4797   0.660   5.914   3.029  0.5806  0.4253  0.9797
 1490SOL    HW2 4798   0.554   5.839   3.107 -0.0825 -0.3745 -0.6481
 1491SOL     OW 4799   6.873   1.732   1.222  0.3129  0.0606  0.0969
 1491SOL    HW1 4800   6.937   1.792   1.184  0.0950 -0.2725 -0.8131
 1491SOL    HW2 4801   6.920   1.688   1.293  1.0389 -0.0534 -0.4486
 1492SOL     OW 4802   3.221   0.790   3.789 -0.2847 -0.5003 -0.0074
 1492SOL    HW1 4803   3.169   0.861   3.751 -1.2416 -1.6531 -0.9345
 1492SOL    HW2 4804   3.260   0.746   3.713 -0.9275 -1.8714  0.4264
 1493SOL     OW 4805   0.395   0.131   2.241  0.8109 -0.0707  0.5857
 1493SOL    HW1 4806   0.422   0.082   2.319  0.2265  0.4478  1.1194
 1493SOL    HW2 4807   0.301   0.116   2.235  0.3015  2.2519  1.7031
 1494SOL     OW 4808   0.049   2.236   2.281 -0.0490 -0.0913 -0.1930
 1494SOL    HW1 4809   0.045   2.307   2.346 -0.2878 -0.7309  0.5043
 1494SOL    HW2 4810   0.019   2.276   2.200  0.6903  0.8476 -0.0212
 1495SOL     OW 4811   2.853   1.442   3.757  0.1707  0.0480  0.1112
 1495SOL    HW1 4812   2.830   1.383   3.829  1.0298  1.5428  1.6654
 1495SOL    HW2 4813   2.874   1.383   3.684 -1.9606 -1.4934  0.6306
 1496SOL     OW 4814   0.730   0.181   3.356 -0.3640 -0.0979  0.5203
 1496SOL    HW1 4815   0.764   0.247   3.416  1.9169  0.5712 -1.3656
 1496SOL    HW2 4816   0.683   0.120   3.413  1.3996  0.6354  2.9532
 1497SOL     OW 4817   1.387   0.616   2.374 -0.0192  0.0707 -0.0599
 1497SOL    HW1 4818   1.422   0.624   2.463  1.5273  1.7723 -0.7545
 1497SOL    HW2 4819   1.464   0.601   2.319 -0.7224  0.8355 -1.3054
 1498SOL     OW 4820   1.156   0.286   2.882  0.7583 -0.0114  0.5136
 1498SOL    HW1 4821   1.147   0.365   2.937 -1.1969 -0.5311  1.0176
 1498SOL    HW2 4822   1.121   0.312   2.797  2.4502  0.3709 -0.0866
 1499SOL     OW 4823   0.570   1.967   1.538  0.0334 -0.4739 -0.5120
 1499SOL    HW1 4824   0.646   1.987   1.593  0.9523 -1.6245 -1.3145
 1499SOL    HW2 4825   0.579   2.026   1.463 -0.1207 -0.2941 -0.3898
 1500SOL     OW 4826   1.999   0.844   2.825 -0.2802 -0.1236 -0.2771
 1500SOL    HW1 4827   1.955   0.762   2.850 -0.7313  0.4965  1.0270
 1500SOL    HW2 4828   2.092   0.820   2.820 -0.6226 -1.2835 -2.3870
 1501SOL     OW 4829   0.886   0.663   4.655 -0.0538  0.2824  0.3434
 1501SOL    HW1 4830   0.925   0.715   4.725 -0.4418  0.0906  0.7091
 1501SOL    HW2 4831   0.880   0.575   4.691  0.9004 -0.1043 -0.3836
 1502SOL     OW 4832   0.397   2.814   2.249  0.3341  0.5709  0.3652
 1502SOL    HW1 4833   0.478   2.811   2.198  0.7805 -2.6569  1.0182
 1502SOL    HW2 4834   0.426   2.825   2.339 -0.1457  1.5104  0.4222
 1503SOL     OW 4835   4.949   5.544   5.108  0.3704  0.0920  0.5200
 1503SOL    HW1 4836   4.919   5.615   5.052 -1.8770 -0.8708  0.3892
 1503SOL    HW2 4837   4.942   5.579   5.197 -0.3785  0.1790  0.4335
 1504SOL     OW 4838   2.342   7.096   1.913 -0.5333 -0.2105  0.3540
 1504SOL    HW1 4839   2.431   7.061   1.903  0.7923  2.3701  1.8756
 1504SOL    HW2 4840   2.301   7.083   1.828  1.6485 -0.6571 -0.7107
 1505SOL     OW 4841   1.076   6.935   3.376 -0.1640  0.1166  0.1596
 1505SOL    HW1 4842   1.155   6.890   3.347 -0.7882 -1.1718  0.3786
 1505SOL    HW2 4843   1.049   6.888   3.455 -0.4340  1.3575  0.8358
 1506SOL     OW 4844   2.825   1.957   1.027 -0.2384  0.1471 -0.9428
 1506SOL    HW1 4845   2.883   2.015   1.077  0.1001 -1.1239  0.1938
 1506SOL    HW2 4846   2.876   1.931   0.951 -0.8105  2.2250 -2.1360
 1507SOL     OW 4847   1.319   6.588   4.419 -0.1149 -0.6921 -0.3403
 1507SOL    HW1 4848   1.294   6.499   4.394 -1.7854 -0.4066  0.1671
 1507SOL    HW2 4849   1.237   6.638   4.414 -0.3140 -0.2042  3.8237
 1508SOL     OW 4850   2.744   0.050   3.504 -0.0640 -0.2165  0.0608
 1508SOL    HW1 4851   2.738  -0.016   3.435  0.1177 -1.2493  0.9926
 1508SOL    HW2 4852   2.670   0.108   3.489  0.5019  0.1411 -1.5454
 1509SOL     OW 4853   0.140   6.157   2.313  0.5099  0.4340  0.1588
 1509SOL    HW1 4854   0.192   6.165   2.393 -0.7827  0.0402  1.0799
 1509SOL    HW2 4855   0.146   6.065   2.289  0.5015  0.4548  0.0751
 1510SOL     OW 4856   2.154   6.157   3.147  0.4462 -0.0837  0.1249
 1510SOL    HW1 4857   2.157   6.195   3.059 -0.0455  1.0098  0.5753
 1510SOL    HW2 4858   2.181   6.228   3.205  2.2972 -1.2301  0.7467
 1511SOL     OW 4859   0.225   6.839   3.242  0.3436 -0.3155 -0.2924
 1511SOL    HW1 4860   0.160   6.873   3.180  2.4608  2.7793 -1.0475
 1511SOL    HW2 4861   0.261   6.762   3.198 -0.2632  0.0807 -1.5367
 1512SOL     OW 4862   0.171   0.128   1.609  0.0150  0.3432 -0.1641
 1512SOL    HW1 4863   0.121   0.130   1.690 -0.0162 -1.0302 -0.1279
 1512SOL    HW2 4864   0.105   0.118   1.540  0.1552 -0.5664 -0.1831
 1513SOL     OW 4865   6.656   2.651   1.931 -0.1272  0.1230  0.3102
 1513SOL    HW1 4866   6.590   2.593   1.894 -1.4492  0.3720  2.1381
 1513SOL    HW2 4867   6.668   2.720   1.866 -2.9010  0.9581  0.5521
 1514SOL     OW 4868   7.141   6.123   1.895  0.2319  0.0044  0.2417
 1514SOL    HW1 4869   7.160   6.215   1.911  1.6878 -0.3332  0.6554
 1514SOL    HW2 4870   7.072   6.100   1.957 -1.1581  1.1270 -0.8136
 1515SOL     OW 4871   0.842   2.004   2.435  0.3704  0.0029  0.1687
 1515SOL    HW1 4872   0.809   1.955   2.360  1.7788 -0.5280 -0.1181
 1515SOL    HW2 4873   0.824   2.096   2.414 -0.8075 -0.2484 -0.0143
 1516SOL     OW 4874   0.527   1.469   0.582 -0.4054  0.0659  0.8822
 1516SOL    HW1 4875   0.568   1.541   0.630  0.2068 -0.0873  0.5952
 1516SOL    HW2 4876   0.494   1.509   0.501  1.0267 -0.1910  0.1430
 1517SOL     OW 4877   0.267   0.931   2.861 -0.3513 -0.0766  0.3660
 1517SOL    HW1 4878   0.359   0.913   2.844 -0.8161 -1.0115 -1.4345
 1517SOL    HW2 4879   0.242   0.872   2.931  0.1815 -0.5305  0.1711
 1518SOL     OW 4880   1.984   0.409   1.910  0.2450  0.1101 -0.2080
 1518SOL    HW1 4881   2.024   0.326   1.935  0.2516  0.0953 -0.2685
 1518SOL    HW2 4882   1.914   0.385   1.849 -1.3337 -0.0716  1.5903
 1519SOL     OW 4883   0.170   1.098   1.375  0.2372 -0.2135 -0.1574
 1519SOL    HW1 4884   0.099   1.099   1.440  0.5305 -1.0823  0.1972
 1519SOL    HW2 4885   0.135   1.147   1.301 -0.0301  0.9616  0.7151
 1520SOL     OW 4886   0.866   0.618   3.870 -0.2875  0.0290 -0.1452
 1520SOL    HW1 4887   0.912   0.588   3.791  1.0951 -3.1832  1.7027
 1520SOL    HW2 4888   0.794   0.556   3.881 -1.4769  1.4219  0.3288
 1521SOL     OW 4889   1.170   2.061   2.720 -0.5610  0.1381  0.4147
 1521SOL    HW1 4890   1.159   2.141   2.669 -0.8785 -0.5673 -0.6617
 1521SOL    HW2 4891   1.088   2.013   2.705 -1.1798  0.4308  2.5587
 1522SOL     OW 4892   0.291   1.548   0.379 -0.5424  0.4006 -0.2807
 1522SOL    HW1 4893   0.281   1.459   0.345  1.4887  0.2038 -0.4861
 1522SOL    HW2 4894   0.235   1.550   0.456 -0.9391 -0.9204 -0.4955
 1523SOL     OW 4895   1.095   1.550   4.055  0.0353 -0.2963  0.2589
 1523SOL    HW1 4896   1.109   1.515   4.143 -1.4932 -0.9980  0.2454
 1523SOL    HW2 4897   1.058   1.478   4.005 -1.4899  0.7746 -0.2566
 1524SOL     OW 4898   6.370   6.573   3.407 -0.3045 -0.2746 -0.8696
 1524SOL    HW1 4899   6.348   6.656   3.450 -1.2746 -0.8082 -0.2954
 1524SOL    HW2 4900   6.405   6.599   3.322  1.7663  0.8278  0.2313
 1525SOL     OW 4901   0.366   7.262   1.776  0.8138 -0.1340  0.8247
 1525SOL    HW1 4902   0.418   7.338   1.800  2.1935 -0.1835 -1.6862
 1525SOL    HW2 4903   0.302   7.296   1.714  0.5125 -0.7904  0.7679
 1526SOL     OW 4904   0.230   6.322   3.382 -0.0861  0.1703  0.1435
 1526SOL    HW1 4905   0.178   6.242   3.384 -1.5127  1.0213 -0.8340
 1526SOL    HW2 4906   0.170   6.391   3.409  0.6474  1.1401 -0.6108
 1527SOL     OW 4907   2.071   0.974   1.002 -0.6239  0.1083  0.0340
 1527SOL    HW1 4908   2.119   1.013   1.075 -0.4825  0.0942 -0.0519
 1527SOL    HW2 4909   2.037   0.892   1.037 -0.7482  0.2098  0.1526
 1528SOL     OW 4910   0.476   1.307   0.965 -0.3638 -0.2078  0.4315
 1528SOL    HW1 4911   0.394   1.282   0.923 -0.3275 -1.5835  1.0932
 1528SOL    HW2 4912   0.460   1.293   1.059  0.5791 -0.4060  0.5755
 1529SOL     OW 4913   2.721   7.291   0.855  0.2608 -0.2115 -0.2652
 1529SOL    HW1 4914   2.737   7.341   0.935  0.0107  0.4717 -0.6319
 1529SOL    HW2 4915   2.728   7.200   0.882 -0.1899  0.0012  0.6162
 1530SOL     OW 4916   0.765   2.251   2.766 -0.5745  0.1063  0.6018
 1530SOL    HW1 4917   0.674   2.277   2.758 -0.6472  0.0146  1.0641
 1530SOL    HW2 4918   0.790   2.278   2.855  0.4645  2.0293 -0.2013
 1531SOL     OW 4919   4.172   4.642   5.095  0.1128 -0.3262 -0.0596
 1531SOL    HW1 4920   4.135   4.554   5.101 -1.7200  0.3057 -1.2217
 1531SOL    HW2 4921   4.255   4.637   5.142  0.0269 -2.6535 -0.0675
 1532SOL     OW 4922   0.731   6.495   2.751  0.5739 -0.4448 -0.0738
 1532SOL    HW1 4923   0.728   6.579   2.796 -0.7720 -0.6347  0.2338
 1532SOL    HW2 4924   0.751   6.432   2.820  1.3079 -0.4111 -0.2540
 1533SOL     OW 4925   2.095   0.251   3.543  0.3968 -0.2204 -0.0117
 1533SOL    HW1 4926   2.061   0.180   3.598  0.8711  1.3250  2.4138
 1533SOL    HW2 4927   2.023   0.314   3.538  1.1658  0.7662  0.9229
 1534SOL     OW 4928   0.846   7.103   1.723  0.1158 -0.1777 -0.3008
 1534SOL    HW1 4929   0.887   7.018   1.711 -1.5949 -1.2772  1.0336
 1534SOL    HW2 4930   0.765   7.098   1.671  0.4083  0.9763 -0.9012
 1535SOL     OW 4931   7.200   0.763   1.774 -0.1168 -0.3518  0.0842
 1535SOL    HW1 4932   7.282   0.778   1.821  0.1778 -0.4964 -0.3734
 1535SOL    HW2 4933   7.227   0.726   1.690 -0.6464 -0.2959 -0.1166
 1536SOL     OW 4934   7.088   1.226   3.111  0.6402 -0.5055 -1.1755
 1536SOL    HW1 4935   7.124   1.217   3.199 -0.0019 -1.2423 -0.9753
 1536SOL    HW2 4936   7.015   1.286   3.121 -0.6397 -2.0590 -0.8162
 1537SOL     OW 4937   1.275   0.197   2.444 -0.4062  0.1669 -0.3004
 1537SOL    HW1 4938   1.333   0.153   2.382 -1.0559 -3.5086  1.4002
 1537SOL    HW2 4939   1.196   0.216   2.394  0.1970  0.0667 -1.3143
 1538SOL     OW 4940   0.180   0.330   2.091 -0.2833 -0.2161 -0.5126
 1538SOL    HW1 4941   0.191   0.249   2.141 -0.6907 -0.3430 -0.6225
 1538SOL    HW2 4942   0.088   0.328   2.063 -0.6022  0.7794  0.3703
 1539SOL     OW 4943   0.780   6.006   3.310  0.1208  0.1242  0.2536
 1539SOL    HW1 4944   0.750   5.915   3.308  1.0913 -0.2245  0.7811
 1539SOL    HW2 4945   0.742   6.046   3.232 -1.3067 -0.4041  0.6487
 1540SOL     OW 4946   7.258   6.288   2.682  0.2973 -0.3179  0.1176
 1540SOL    HW1 4947   7.206   6.213   2.711 -0.9035  1.2410  2.2763
 1540SOL    HW2 4948   7.194   6.352   2.652  1.3066 -0.1292 -1.8279
 1541SOL     OW 4949   3.174   2.468   1.368  0.2937  0.3251 -0.1595
 1541SOL    HW1 4950   3.082   2.454   1.391  0.3871 -1.0476 -0.5761
 1541SOL    HW2 4951   3.205   2.383   1.338  2.2789  0.2107  1.9370
 1542SOL     OW 4952   0.395   6.401   2.466  0.2299 -0.2863  0.3843
 1542SOL    HW1 4953   0.334   6.334   2.498 -0.6268  1.1009  1.8329
 1542SOL    HW2 4954   0.434   6.437   2.546  0.3099  1.2430 -0.3108
 1543SOL     OW 4955   2.101   0.607   1.779  0.6524  0.3960  0.3115
 1543SOL    HW1 4956   2.194   0.588   1.794  0.4352 -2.5941 -1.2632
 1543SOL    HW2 4957   2.055   0.535   1.822 -0.8852  1.2622  0.1668
 1544SOL     OW 4958   6.070   5.958   5.047  0.2564  0.0396  0.0823
 1544SOL    HW1 4959   6.015   5.970   4.970  1.0271 -0.0387 -0.4851
 1544SOL    HW2 4960   6.024   5.892   5.099 -0.2800  0.1144 -0.2902
 1545SOL     OW 4961   1.424   2.184   3.858 -0.3060 -0.2493  0.0196
 1545SOL    HW1 4962   1.487   2.164   3.928  1.0097  0.2995 -0.9657
 1545SOL    HW2 4963   1.462   2.259   3.813 -0.4669 -1.3954 -2.1099
 1546SOL     OW 4964   7.058   1.337   2.499  0.4414  0.8242 -0.6111
 1546SOL    HW1 4965   7.008   1.367   2.575  0.2573 -1.7042  0.3743
 1546SOL    HW2 4966   6.992   1.306   2.437  0.5982 -2.0154  0.4709
 1547SOL     OW 4967   2.068   3.242   0.221  0.1876 -0.1585 -0.1300
 1547SOL    HW1 4968   2.137   3.188   0.184  0.4239  0.4040 -0.5280
 1547SOL    HW2 4969   2.045   3.199   0.303  1.5117  0.0227  0.3641
 1548SOL     OW 4970   0.400   2.663   1.511 -0.3730  0.0131 -0.2668
 1548SOL    HW1 4971   0.381   2.697   1.598 -0.4577 -2.1282  0.6019
 1548SOL    HW2 4972   0.486   2.699   1.489 -0.5391  0.9200  0.4899
 1549SOL     OW 4973   0.771   1.340   3.620  0.1174  0.1702  0.2749
 1549SOL    HW1 4974   0.832   1.310   3.553 -0.9780  0.3234 -0.8096
 1549SOL    HW2 4975   0.748   1.261   3.669  0.0806 -0.1240 -0.2183
 1550SOL     OW 4976   0.857   0.911   3.916 -0.1333 -0.0403 -0.0826
 1550SOL    HW1 4977   0.885   0.821   3.898 -5.0256 -1.8676  0.1075
 1550SOL    HW2 4978   0.838   0.948   3.830 -1.3395 -0.4476 -0.0041
 1551SOL     OW 4979   6.999   1.590   0.457 -0.4066 -0.1671 -0.4075
 1551SOL    HW1 4980   7.060   1.518   0.441  0.7217  0.3417  1.3362
 1551SOL    HW2 4981   7.043   1.668   0.422 -0.3884  0.0930  0.1877
 1552SOL     OW 4982   1.105   4.982   4.159 -0.2565 -0.3059 -0.6286
 1552SOL    HW1 4983   1.200   4.976   4.156 -0.0748  1.0026  1.1883
 1552SOL    HW2 4984   1.084   5.057   4.102  0.0699  1.0803  0.9928
 1553SOL     OW 4985   2.832   1.117   2.773  0.5747 -0.0743  0.2193
 1553SOL    HW1 4986   2.836   1.104   2.678  1.8114  1.4951  0.0086
 1553SOL    HW2 4987   2.807   1.209   2.783  0.3342 -0.2586  1.4198
 1554SOL     OW 4988   1.221   6.885   3.655  0.4802 -0.5809 -0.1636
 1554SOL    HW1 4989   1.151   6.833   3.694 -1.0355 -1.9357 -4.1178
 1554SOL    HW2 4990   1.183   6.973   3.646  1.3230  0.0998  2.3480
 1555SOL     OW 4991   1.842   0.122   0.828  0.0012 -0.3165 -0.0477
 1555SOL    HW1 4992   1.927   0.164   0.840  0.8094 -2.1156  0.7841
 1555SOL    HW2 4993   1.854   0.032   0.856 -1.6759 -1.1706 -1.7632
 1556SOL     OW 4994   3.547   4.992   4.909  0.1092 -0.4930 -0.2242
 1556SOL    HW1 4995   3.606   4.940   4.855 -0.0719 -1.7032  0.6743
 1556SOL    HW2 4996   3.602   5.061   4.946  0.9438 -1.4541  0.4055
 1557SOL     OW 4997   0.550   6.320   1.403 -0.1518 -0.3036  0.1975
 1557SOL    HW1 4998   0.520   6.401   1.444 -1.5172 -1.2875  1.2098
 1557SOL    HW2 4999   0.555   6.257   1.474  1.0021 -1.1072 -0.5590
 1558SOL     OW 5000   1.781   1.054   1.020 -0.1483  0.3538  0.0270
 1558SOL    HW1 5001   1.864   1.020   0.988 -0.4366  1.0498 -1.5853
 1558SOL    HW2 5002   1.715   1.004   0.971 -0.6162  1.2617 -0.2921
 1559SOL     OW 5003   7.200   0.278   3.025  0.3688  0.6572 -0.4075
 1559SOL    HW1 5004   7.133   0.243   3.083  0.5520 -0.2776 -0.7405
 1559SOL    HW2 5005   7.151   0.308   2.948  0.3821 -0.7254 -0.9803
 1560SOL     OW 5006   1.001   0.570   3.640 -0.2797 -0.0405  0.3128
 1560SOL    HW1 5007   1.073   0.542   3.697 -0.9930  2.2673  2.5341
 1560SOL    HW2 5008   1.042   0.629   3.577  0.2729 -1.3924 -0.6240
 1561SOL     OW 5009   1.895   0.600   2.105  0.2411 -0.3522  0.0804
 1561SOL    HW1 5010   1.861   0.654   2.033 -1.1729  0.4336  1.2930
 1561SOL    HW2 5011   1.939   0.528   2.061 -2.7058 -1.2643 -1.6589
 1562SOL     OW 5012   2.153   2.191   1.106 -0.0761  0.4360 -0.4097
 1562SOL    HW1 5013   2.141   2.134   1.030  0.7997  0.4782 -0.5935
 1562SOL    HW2 5014   2.248   2.203   1.112 -0.2471  2.3445 -0.7465
 1563SOL     OW 5015   0.955   1.225   3.451 -0.4139 -0.2168  0.0449
 1563SOL    HW1 5016   0.918   1.189   3.371  0.4226 -0.8415 -0.0758
 1563SOL    HW2 5017   1.000   1.305   3.423 -1.2540  0.2970  0.1209
 1564SOL     OW 5018   1.412   1.455   2.192 -1.0400 -0.4736  0.5909
 1564SOL    HW1 5019   1.373   1.425   2.110  1.0619 -1.1416 -0.2351
 1564SOL    HW2 5020   1.452   1.377   2.230  1.2135  0.4838  0.3312
 1565SOL     OW 5021   1.535   7.157   3.510  0.3576 -0.2310 -0.1299
 1565SOL    HW1 5022   1.491   7.106   3.442  0.6486  0.3057 -0.7429
 1565SOL    HW2 5023   1.625   7.164   3.479  0.4862  0.0553  0.3013
 1566SOL     OW 5024   0.003   0.398   3.291 -0.8845 -0.1264 -0.5707
 1566SOL    HW1 5025  -0.008   0.372   3.200  2.2727 -2.2471 -0.4894
 1566SOL    HW2 5026   0.097   0.411   3.302 -1.2311  0.9031  2.2198
 1567SOL     OW 5027   0.496   1.582   1.663  0.0349 -0.1930 -0.1096
 1567SOL    HW1 5028   0.562   1.516   1.685  1.1897  1.3343  1.2696
 1567SOL    HW2 5029   0.533   1.628   1.587 -0.6321 -0.9023 -0.8860
 1568SOL     OW 5030   0.300   2.096   1.526  0.4592  0.5990 -0.7928
 1568SOL    HW1 5031   0.392   2.119   1.541  0.8154 -0.9120 -0.4921
 1568SOL    HW2 5032   0.298   2.000   1.531 -1.0867  0.5907 -1.0880
 1569SOL     OW 5033   0.323   6.380   3.942 -0.3231  0.9681 -0.6463
 1569SOL    HW1 5034   0.297   6.297   3.902  0.9281  0.3182 -0.1867
 1569SOL    HW2 5035   0.244   6.434   3.941 -1.1709 -0.2475 -0.9240
 1570SOL     OW 5036   0.388   0.238   3.080  0.0920 -0.6847  0.1946
 1570SOL    HW1 5037   0.403   0.145   3.064  1.3631 -0.2920 -0.9992
 1570SOL    HW2 5038   0.453   0.284   3.026  0.9733  0.8545  2.3994
 1571SOL     OW 5039   6.156   0.820   0.420 -0.0953  0.5949  0.0863
 1571SOL    HW1 5040   6.068   0.801   0.388  0.0500 -2.4383  1.1282
 1571SOL    HW2 5041   6.143   0.873   0.499 -1.1744 -1.1226  1.1267
 1572SOL     OW 5042   6.586   0.246   2.868  0.2042 -0.0734  0.1735
 1572SOL    HW1 5043   6.512   0.215   2.920  0.1609 -0.3566 -0.0476
 1572SOL    HW2 5044   6.661   0.242   2.927  0.3558 -1.4085 -0.0712
 1573SOL     OW 5045   0.164   2.331   4.575 -0.3425  0.0624  0.6118
 1573SOL    HW1 5046   0.156   2.385   4.653  1.0121  1.0942  0.0887
 1573SOL    HW2 5047   0.249   2.356   4.537 -0.9441 -0.4122 -1.1685
 1574SOL     OW 5048   2.965   2.905   4.502  0.3699  0.0891 -0.0982
 1574SOL    HW1 5049   2.954   2.973   4.568 -0.2405 -0.1948  0.0983
 1574SOL    HW2 5050   3.031   2.940   4.442 -1.9341  2.1270 -1.6171
 1575SOL     OW 5051   2.015   0.484   2.536 -0.0093  0.2115  0.5810
 1575SOL    HW1 5052   2.055   0.528   2.611  1.1517 -0.6653  0.4923
 1575SOL    HW2 5053   2.088   0.464   2.478 -0.5557 -1.4771  0.4319
 1576SOL     OW 5054   6.604   2.122   1.677 -0.3291 -0.1322  0.0972
 1576SOL    HW1 5055   6.614   2.162   1.764 -1.9339  1.8648 -0.5680
 1576SOL    HW2 5056   6.626   2.192   1.616 -2.6224 -0.3712 -1.1201
 1577SOL     OW 5057   6.757   1.595   2.936  0.2457 -0.2469 -0.2074
 1577SOL    HW1 5058   6.723   1.662   2.996 -0.8439 -1.5618  0.6914
 1577SOL    HW2 5059   6.684   1.577   2.876  0.2298 -1.2243  0.0905
 1578SOL     OW 5060   0.470   2.401   3.303 -0.1073 -0.2849 -0.3077
 1578SOL    HW1 5061   0.466   2.388   3.209  0.3853  1.7265 -0.6637
 1578SOL    HW2 5062   0.545   2.349   3.332 -1.1442 -2.0898 -0.7518
 1579SOL     OW 5063   0.446   5.587   4.946  0.1773  0.0056 -0.2488
 1579SOL    HW1 5064   0.467   5.659   5.006 -0.3172 -0.2533  0.2415
 1579SOL    HW2 5065   0.531   5.546   4.929  0.4708  0.7157 -0.5553
 1580SOL     OW 5066   4.068   3.041   0.046 -0.0814 -0.3421 -0.6117
 1580SOL    HW1 5067   4.018   3.122   0.031 -0.6008 -0.4475  0.4787
 1580SOL    HW2 5068   4.142   3.047  -0.015  1.9449  2.6880  1.8196
 1581SOL     OW 5069   1.027   1.690   3.573 -0.2513 -0.6831  0.2509
 1581SOL    HW1 5070   0.998   1.731   3.655 -1.8787 -0.8490 -0.1956
 1581SOL    HW2 5071   1.107   1.736   3.550  0.1720 -0.5308  1.8478
 1582SOL     OW 5072   0.677   0.823   1.550 -0.1585  0.0257  0.2628
 1582SOL    HW1 5073   0.597   0.825   1.603 -0.1254 -0.2918  0.3268
 1582SOL    HW2 5074   0.730   0.895   1.584 -0.3353  0.1164  0.3488
 1583SOL     OW 5075   0.040   6.249   4.447  0.6570  0.0145 -0.3410
 1583SOL    HW1 5076   0.015   6.300   4.370 -0.4081 -0.7118 -0.5010
 1583SOL    HW2 5077   0.009   6.301   4.521 -1.5043 -0.8942 -0.5371
 1584SOL     OW 5078   0.948   7.080   2.628 -0.2690 -0.0605 -0.2336
 1584SOL    HW1 5079   0.951   7.164   2.672 -2.3737 -0.1810  0.2557
 1584SOL    HW2 5080   0.949   7.102   2.535  1.8812  0.3156 -0.1687
 1585SOL     OW 5081   6.652   2.164   2.260  0.2786  0.2820  0.1902
 1585SOL    HW1 5082   6.722   2.138   2.321 -3.0512 -2.3393  3.3625
 1585SOL    HW2 5083   6.620   2.247   2.295  1.3860  1.2661 -1.0165
 1586SOL     OW 5084   3.234   6.814   4.620  0.5230 -0.0721 -0.2739
 1586SOL    HW1 5085   3.163   6.876   4.639  1.4894  1.4857 -1.5480
 1586SOL    HW2 5086   3.222   6.792   4.527  2.2661  1.0168 -0.7938
 1587SOL     OW 5087   1.886   0.415   3.548 -0.2565 -0.0609 -0.0467
 1587SOL    HW1 5088   1.944   0.473   3.597  1.3055  0.4237 -2.3026
 1587SOL    HW2 5089   1.805   0.464   3.538  0.0856  0.6050  0.3851
 1588SOL     OW 5090   7.210   6.996   3.079 -0.5257  0.3604 -0.3779
 1588SOL    HW1 5091   7.141   6.988   3.013 -0.9720 -1.2973  0.2576
 1588SOL    HW2 5092   7.262   6.916   3.070 -3.2383 -2.3596  4.1240
 1589SOL     OW 5093   1.244   0.667   1.343 -0.2758  0.4868 -0.0098
 1589SOL    HW1 5094   1.307   0.738   1.332  2.6938 -1.9883 -0.1993
 1589SOL    HW2 5095   1.249   0.645   1.436  0.8414 -1.1177 -0.4120
 1590SOL     OW 5096   5.097   0.182   3.718 -0.7614  0.4582 -0.6123
 1590SOL    HW1 5097   5.158   0.208   3.787 -1.0192 -1.1403  0.2493
 1590SOL    HW2 5098   5.050   0.263   3.696 -0.6444  1.0138  1.0522
 1591SOL     OW 5099   0.056   0.789   1.977 -0.5832 -0.0205  0.4616
 1591SOL    HW1 5100   0.056   0.880   2.008 -0.8654 -0.3845  1.5691
 1591SOL    HW2 5101  -0.018   0.748   2.021  0.5396 -1.2215  1.3080
 1592SOL     OW 5102   1.423   1.340   4.360 -0.3076  1.0680 -0.1458
 1592SOL    HW1 5103   1.443   1.247   4.352 -0.6705  0.9043  0.7512
 1592SOL    HW2 5104   1.385   1.349   4.447  0.0163  2.1067 -0.0957
 1593SOL     OW 5105   0.351   6.628   3.152 -0.2563  0.9840  0.1549
 1593SOL    HW1 5106   0.365   6.534   3.147 -0.7508  0.8499  1.0627
 1593SOL    HW2 5107   0.400   6.664   3.078  0.5313  0.0865  0.2289
 1594SOL     OW 5108   0.908   6.977   4.233  0.1058  0.5111  0.0957
 1594SOL    HW1 5109   0.840   6.951   4.170  1.0755  1.5737 -1.4610
 1594SOL    HW2 5110   0.904   7.073   4.233 -0.7384  0.5521  2.6876
 1595SOL     OW 5111   1.981   1.094   1.547 -0.0776  0.6005 -0.2034
 1595SOL    HW1 5112   1.903   1.077   1.601  0.6849 -0.8470  0.4909
 1595SOL    HW2 5113   1.949   1.085   1.457 -1.0548  1.6369  0.0191
 1596SOL     OW 5114   0.439   7.077   1.232  0.3426 -0.5427 -0.5774
 1596SOL    HW1 5115   0.347   7.052   1.233  0.2034 -0.0454 -0.7462
 1596SOL    HW2 5116   0.439   7.166   1.197  0.8396 -0.3551 -0.1027
 1597SOL     OW 5117   0.943   1.182   2.377 -0.5447 -0.1187  0.6376
 1597SOL    HW1 5118   0.950   1.260   2.323  0.1012 -1.5335 -1.4270
 1597SOL    HW2 5119   1.021   1.185   2.433  0.3318 -0.0627 -0.5465
 1598SOL     OW 5120   0.530   7.178   4.756  0.3346 -0.7306  0.2097
 1598SOL    HW1 5121   0.545   7.239   4.683  3.1109 -0.7665  0.6552
 1598SOL    HW2 5122   0.566   7.223   4.832 -1.6551 -1.1019  1.4536
 1599SOL     OW 5123   0.477   1.293   2.308 -0.7126 -0.3486  0.2974
 1599SOL    HW1 5124   0.552   1.350   2.291  0.1502 -1.5916 -0.2393
 1599SOL    HW2 5125   0.429   1.292   2.225 -1.4294  0.5659  0.6865
 1600SOL     OW 5126   0.663   6.934   2.539 -0.0802 -0.8347 -0.3549
 1600SOL    HW1 5127   0.624   6.877   2.473 -1.9144 -1.0080  0.8047
 1600SOL    HW2 5128   0.678   7.017   2.494 -1.1947 -0.9859 -1.0157
 1601SOL     OW 5129   0.252   2.670   0.734 -0.1189 -0.1725  0.3939
 1601SOL    HW1 5130   0.189   2.730   0.694  0.0875 -0.1082  0.1675
 1601SOL    HW2 5131   0.338   2.704   0.709 -0.0087 -0.9329 -0.2875
 1602SOL     OW 5132   0.979   1.760   0.876 -0.8319  0.1820 -0.5477
 1602SOL    HW1 5133   0.946   1.675   0.846  1.1725 -1.6684  1.9783
 1602SOL    HW2 5134   1.072   1.757   0.857 -0.0557  0.1978  2.7350
 1603SOL     OW 5135   7.289   3.468   1.266 -0.0780  0.8217  0.1417
 1603SOL    HW1 5136   7.225   3.490   1.334 -0.1017  0.3436  0.2797
 1603SOL    HW2 5137   7.287   3.372   1.262  2.0969  0.6684  1.5844
 1604SOL     OW 5138   0.363   0.533   2.211 -0.0416 -0.4420 -0.1745
 1604SOL    HW1 5139   0.296   0.487   2.160 -0.0598  0.5869 -1.1299
 1604SOL    HW2 5140   0.402   0.594   2.149 -0.4005  1.2296  1.1507
 1605SOL     OW 5141   0.709   1.065   2.322 -0.4261  0.1545 -0.4352
 1605SOL    HW1 5142   0.650   1.115   2.379 -0.1639 -1.4973  1.3860
 1605SOL    HW2 5143   0.793   1.110   2.329 -0.5768  0.3935 -0.1169
 1606SOL     OW 5144   7.266   2.065   1.819  0.1307  0.3871  0.6778
 1606SOL    HW1 5145   7.247   1.979   1.784  1.1051  1.0678 -1.6966
 1606SOL    HW2 5146   7.362   2.067   1.828  0.1696  1.3682  0.2055
 1607SOL     OW 5147   2.944   0.743   4.573 -0.1132 -0.1390  0.1707
 1607SOL    HW1 5148   3.027   0.744   4.620  1.0041 -0.9248 -1.6673
 1607SOL    HW2 5149   2.891   0.677   4.617  0.3420  0.1354  1.1575
 1608SOL     OW 5150   3.659   5.828   3.861  0.1792  0.2920  0.2061
 1608SOL    HW1 5151   3.723   5.833   3.790 -0.9681  2.8150 -0.8043
 1608SOL    HW2 5152   3.680   5.903   3.917 -0.6453 -0.0233  0.9563
 1609SOL     OW 5153   0.741   7.190   3.501 -0.5399  0.0331  0.6252
 1609SOL    HW1 5154   0.653   7.227   3.506 -0.0423  1.3935 -0.0351
 1609SOL    HW2 5155   0.729   7.096   3.513 -2.2840 -0.0387 -1.2136
 1610SOL     OW 5156   7.297   6.460   4.623 -0.1898  0.0000 -0.0946
 1610SOL    HW1 5157   7.349   6.451   4.703  1.9940  0.7422 -1.3609
 1610SOL    HW2 5158   7.209   6.482   4.655  0.3589 -0.7286  2.1065
 1611SOL     OW 5159   1.730   1.172   3.239  0.1786 -0.1871 -0.8597
 1611SOL    HW1 5160   1.662   1.230   3.273  0.3106 -1.0105  0.9547
 1611SOL    HW2 5161   1.781   1.226   3.179 -2.0919  0.4257 -2.3219
 1612SOL     OW 5162   7.168   1.634   3.075  0.6498  0.0216 -0.5347
 1612SOL    HW1 5163   7.166   1.725   3.104  0.9486 -0.0125 -0.4049
 1612SOL    HW2 5164   7.261   1.615   3.062  0.7696 -0.8296  1.2410
 1613SOL     OW 5165   3.570   4.421   4.446  0.0070 -0.0783  0.0734
 1613SOL    HW1 5166   3.598   4.355   4.510  1.7603 -1.2132 -1.7191
 1613SOL    HW2 5167   3.503   4.377   4.394 -1.6137  0.9353  1.2309
 1614SOL     OW 5168   1.891   2.453   2.437 -0.7674  0.0299 -0.7225
 1614SOL    HW1 5169   1.984   2.433   2.442  0.2672  4.1686  3.2344
 1614SOL    HW2 5170   1.887   2.548   2.428 -4.4622  0.4025  2.1361
 1615SOL     OW 5171   1.751   1.548   0.482  0.2824  0.6742 -0.1071
 1615SOL    HW1 5172   1.731   1.459   0.452  1.1942 -0.0610  1.3515
 1615SOL    HW2 5173   1.665   1.587   0.500 -0.1595  0.3610 -1.4029
 1616SOL     OW 5174   2.322   0.400   1.677 -0.1861 -0.5849 -0.1236
 1616SOL    HW1 5175   2.399   0.343   1.672 -0.5228 -1.2787  1.7483
 1616SOL    HW2 5176   2.292   0.391   1.768 -3.1596 -1.2348 -1.0731
 1617SOL     OW 5177   2.478   2.434   3.146 -0.1363  0.1665  0.3105
 1617SOL    HW1 5178   2.432   2.516   3.124 -1.1243  0.3807  2.8034
 1617SOL    HW2 5179   2.570   2.459   3.148 -0.4916  1.5157  1.9628
 1618SOL     OW 5180   0.036   2.243   0.807  0.5376  0.1668 -0.3183
 1618SOL    HW1 5181   0.091   2.276   0.877 -0.4845  1.3351 -0.0344
 1618SOL    HW2 5182  -0.005   2.321   0.769 -1.3724 -0.6865 -0.1175
 1619SOL     OW 5183   5.441   2.569   0.828 -0.3254  0.1118 -0.1646
 1619SOL    HW1 5184   5.384   2.499   0.799 -0.0444 -0.0930 -0.2274
 1619SOL    HW2 5185   5.413   2.646   0.779 -0.3716 -0.0497 -0.3888
 1620SOL     OW 5186   1.182   2.315   3.360  0.1594  0.2470 -0.0060
 1620SOL    HW1 5187   1.192   2.323   3.265  0.3004 -1.6839 -0.1876
 1620SOL    HW2 5188   1.259   2.360   3.395 -0.8568  2.6940 -0.6710
 1621SOL     OW 5189   6.976   1.776   2.808  0.5196 -0.3428  0.2198
 1621SOL    HW1 5190   7.021   1.700   2.770 -0.0393 -0.6108  0.0799
 1621SOL    HW2 5191   6.915   1.738   2.872  0.4839  0.0122  0.3960
 1622SOL     OW 5192   2.146   0.869   1.915 -0.3537  0.0660 -0.2391
 1622SOL    HW1 5193   2.124   0.781   1.886 -2.3123  0.8240 -1.2176
 1622SOL    HW2 5194   2.178   0.913   1.836  0.1166  0.4071  0.1325
 1623SOL     OW 5195   0.016   2.582   2.260 -0.0094 -0.0738 -0.2964
 1623SOL    HW1 5196   0.109   2.585   2.239  0.5818 -0.0249  2.0784
 1623SOL    HW2 5197  -0.014   2.673   2.253  0.0333 -0.1276 -1.3148
 1624SOL     OW 5198   0.132   6.699   1.504  0.1607 -0.0217 -0.0133
 1624SOL    HW1 5199   0.047   6.738   1.484  0.0939  0.0211  0.3485
 1624SOL    HW2 5200   0.119   6.654   1.587  0.9775  1.5652  1.0435
 1625SOL     OW 5201   6.567   0.716   3.347  0.4461  0.3367  0.1436
 1625SOL    HW1 5202   6.545   0.625   3.368  0.0604  0.5113  0.5297
 1625SOL    HW2 5203   6.524   0.767   3.416  1.6377  0.7359  0.6011
 1626SOL     OW 5204   1.135   2.519   2.052  0.2100  0.1251 -0.3656
 1626SOL    HW1 5205   1.215   2.466   2.050 -0.2826 -0.6610  0.5653
 1626SOL    HW2 5206   1.064   2.456   2.049 -0.3838  0.7824 -0.1893
 1627SOL     OW 5207   2.337   0.021   3.287  0.1437 -0.3128 -0.4308
 1627SOL    HW1 5208   2.401   0.083   3.323 -0.4752  2.1172 -3.1613
 1627SOL    HW2 5209   2.390  -0.040   3.236  0.5361 -0.5493  0.2355
 1628SOL     OW 5210   1.261   0.248   3.693 -0.2311 -0.2893 -0.4034
 1628SOL    HW1 5211   1.219   0.171   3.655 -2.9405  1.3411 -0.9853
 1628SOL    HW2 5212   1.286   0.301   3.617  0.5965 -0.0582  0.0166
 1629SOL     OW 5213   0.713   0.647   2.916  0.5341 -0.6176 -0.1355
 1629SOL    HW1 5214   0.779   0.623   2.851  0.3806 -0.6365 -0.2858
 1629SOL    HW2 5215   0.688   0.564   2.958 -0.6049 -0.8648 -1.2307
 1630SOL     OW 5216   0.139   1.269   2.358 -0.3311 -0.5600  0.1638
 1630SOL    HW1 5217   0.225   1.287   2.397 -0.0380  0.8429 -1.0465
 1630SOL    HW2 5218   0.095   1.215   2.423  1.4398 -1.2753  0.8474
 1631SOL     OW 5219   1.505   1.854   1.970  0.4257  0.3665 -0.3378
 1631SOL    HW1 5220   1.424   1.812   1.943  0.3861  0.7247 -0.7802
 1631SOL    HW2 5221   1.529   1.809   2.052  0.7817 -1.0468 -1.1822
 1632SOL     OW 5222   0.148   1.849   1.611 -0.1581 -0.4049 -0.3782
 1632SOL    HW1 5223   0.100   1.888   1.537 -0.1854 -0.6947 -0.5138
 1632SOL    HW2 5224   0.118   1.759   1.614  0.8980 -0.8009 -0.9193
 1633SOL     OW 5225   2.113   2.068   0.875 -0.3830 -0.0291 -0.5886
 1633SOL    HW1 5226   2.067   1.987   0.853 -1.7265  1.1835 -2.4681
 1633SOL    HW2 5227   2.195   2.064   0.825  0.0646 -0.6948  0.1791
 1634SOL     OW 5228   0.846   1.182   4.969 -0.4569  0.5768  0.3967
 1634SOL    HW1 5229   0.775   1.178   5.033  0.3476  1.2074  1.3648
 1634SOL    HW2 5230   0.926   1.177   5.021  0.2201  0.1049 -0.6533
 1635SOL     OW 5231   1.023   1.391   1.465  0.4688  0.7711 -0.6702
 1635SOL    HW1 5232   1.006   1.301   1.440 -1.1573  1.0715 -0.7337
 1635SOL    HW2 5233   1.116   1.403   1.449  0.6354 -0.7765 -1.0145
 1636SOL     OW 5234   2.256   2.095   1.404  0.4790  0.3190 -0.3044
 1636SOL    HW1 5235   2.298   2.022   1.358 -0.9171 -0.8056  0.1198
 1636SOL    HW2 5236   2.221   2.150   1.334 -1.8795 -1.5272 -0.6963
 1637SOL     OW 5237   1.495   1.250   3.333  0.4001 -0.6695 -0.2415
 1637SOL    HW1 5238   1.533   1.319   3.388 -2.1180  0.6793 -0.0244
 1637SOL    HW2 5239   1.414   1.226   3.379 -0.2900 -1.5894 -1.8828
 1638SOL     OW 5240   0.035   1.785   0.560 -0.1009 -0.1218  0.3372
 1638SOL    HW1 5241   0.029   1.824   0.647 -2.4349 -2.2020  1.2276
 1638SOL    HW2 5242   0.077   1.700   0.575 -0.2437 -0.3632 -0.5894
 1639SOL     OW 5243   2.108   6.475   3.799 -0.4579 -0.5038  0.3943
 1639SOL    HW1 5244   2.095   6.446   3.889  2.9743  0.5912  1.3818
 1639SOL    HW2 5245   2.084   6.568   3.801  2.6863  0.3989  1.1502
 1640SOL     OW 5246   7.010   1.368   2.088  0.1543  0.6490  0.0837
 1640SOL    HW1 5247   6.979   1.282   2.115  1.8406  0.6323  2.2990
 1640SOL    HW2 5248   6.932   1.423   2.089 -0.4395 -0.1454  1.9616
 1641SOL     OW 5249   0.429   0.764   3.784 -0.0947  0.0504  0.3291
 1641SOL    HW1 5250   0.468   0.720   3.708  0.4622 -0.4684  0.8954
 1641SOL    HW2 5251   0.503   0.778   3.843 -0.1945  2.0704  0.0468
 1642SOL     OW 5252   0.102   0.631   3.818  0.1813 -0.0312  0.0851
 1642SOL    HW1 5253   0.152   0.712   3.822 -0.3818  0.3581 -0.5517
 1642SOL    HW2 5254   0.012   0.657   3.837  0.1344 -0.6492  0.7490
 1643SOL     OW 5255   2.016   4.551   4.647 -0.9699 -0.1812  0.4612
 1643SOL    HW1 5256   2.070   4.501   4.708 -1.3272 -1.2004 -0.0329
 1643SOL    HW2 5257   2.043   4.642   4.659 -0.4421 -0.4697  1.5210
 1644SOL     OW 5258   1.008   6.890   1.590 -0.0912  0.1109  0.3217
 1644SOL    HW1 5259   0.953   6.814   1.611 -0.2490  0.1276 -0.0309
 1644SOL    HW2 5260   1.022   6.884   1.496 -1.2057  1.2625  0.0703
 1645SOL     OW 5261   6.880   0.113   2.708  0.3989  0.1975  0.1868
 1645SOL    HW1 5262   6.796   0.103   2.662  0.2474  0.1876  0.4618
 1645SOL    HW2 5263   6.894   0.208   2.710  0.7665  0.1659 -0.5155
 1646SOL     OW 5264   0.130   1.836   2.205 -0.6726 -0.0999  0.0552
 1646SOL    HW1 5265   0.116   1.818   2.112  0.1285  1.4714 -0.4044
 1646SOL    HW2 5266   0.160   1.927   2.208  0.1827 -0.3897  1.7762
 1647SOL     OW 5267   0.464   0.014   2.512  0.4492  0.2071 -0.0125
 1647SOL    HW1 5268   0.374  -0.020   2.512  0.4446  0.2127  0.4242
 1647SOL    HW2 5269   0.478   0.043   2.602  0.2653  1.8362 -0.4846
 1648SOL     OW 5270   3.348   2.767   2.424 -0.2486 -0.4200  0.1524
 1648SOL    HW1 5271   3.341   2.855   2.387  0.7503 -1.1035 -1.8309
 1648SOL    HW2 5272   3.342   2.780   2.518 -0.9375  1.6680 -0.1243
 1649SOL     OW 5273   7.248   7.185   1.667 -0.3763 -0.2400 -0.4662
 1649SOL    HW1 5274   7.337   7.179   1.632  0.1230 -1.8260  0.9320
 1649SOL    HW2 5275   7.255   7.253   1.735 -0.1959 -0.4095 -0.3110
 1650SOL     OW 5276   2.217   0.804   3.877  0.5975 -0.6187 -0.4765
 1650SOL    HW1 5277   2.295   0.799   3.932 -0.6447 -0.7123  1.3711
 1650SOL    HW2 5278   2.168   0.724   3.897 -0.8622  0.3205 -0.1337
 1651SOL     OW 5279   6.886   1.922   3.371  0.0047  0.8895 -0.0408
 1651SOL    HW1 5280   6.919   1.842   3.411  1.8082  1.0233 -1.1800
 1651SOL    HW2 5281   6.791   1.918   3.384  0.0915 -1.2650  0.2141
 1652SOL     OW 5282   2.436   1.623   2.829  0.3102 -0.0955  0.0969
 1652SOL    HW1 5283   2.410   1.715   2.834 -0.2018 -0.1657 -0.9778
 1652SOL    HW2 5284   2.388   1.580   2.900 -0.7229  0.1924 -0.4071
 1653SOL     OW 5285   0.026   0.057   1.851  0.1817 -0.3712 -0.3259
 1653SOL    HW1 5286   0.070   0.015   1.925  0.5391  0.3341 -0.1313
 1653SOL    HW2 5287   0.003   0.144   1.883  2.8429  1.0187 -1.8952
 1654SOL     OW 5288   2.193   6.332   4.326 -0.1343  0.9890  0.4578
 1654SOL    HW1 5289   2.287   6.328   4.307 -0.4199 -0.5772 -0.8918
 1654SOL    HW2 5290   2.164   6.241   4.317 -2.6188  1.9757 -3.8507
 1655SOL     OW 5291   2.652   0.302   3.991  0.2436 -0.2737  0.0142
 1655SOL    HW1 5292   2.557   0.303   3.992  0.2325 -0.8639  0.7534
 1655SOL    HW2 5293   2.677   0.370   3.928 -0.6928 -2.2373 -2.6729
 1656SOL     OW 5294   2.369   7.053   2.976 -0.5244 -0.5290  0.7074
 1656SOL    HW1 5295   2.292   7.110   2.972 -0.2695 -0.1803  0.6349
 1656SOL    HW2 5296   2.358   6.992   2.904 -0.2657  0.1337  0.0924
 1657SOL     OW 5297   0.977   6.923   1.251  0.0516 -0.0743  0.2741
 1657SOL    HW1 5298   1.059   6.970   1.235  0.5794 -0.9947  0.1726
 1657SOL    HW2 5299   0.909   6.987   1.232  0.7225  0.2825 -1.1173
 1658SOL     OW 5300   0.148   6.784   4.269  0.1910  0.0426  0.7431
 1658SOL    HW1 5301   0.164   6.702   4.315  1.3578  0.0454  0.3806
 1658SOL    HW2 5302   0.160   6.852   4.335 -0.7561 -0.0675  1.0388
 1659SOL     OW 5303   0.227   6.864   2.620 -0.4361  0.1439 -0.4911
 1659SOL    HW1 5304   0.160   6.844   2.685  1.5697  0.3961  1.7796
 1659SOL    HW2 5305   0.190   6.834   2.537 -2.8383 -0.7866  0.8283
 1660SOL     OW 5306   0.592   3.202   2.699 -0.0739  0.0069 -0.1083
 1660SOL    HW1 5307   0.501   3.215   2.672 -0.4816  1.2660  1.6896
 1660SOL    HW2 5308   0.616   3.284   2.742  2.6765  0.5770 -2.4613
 1661SOL     OW 5309   1.973   2.550   4.612 -0.3147 -0.1132 -0.0098
 1661SOL    HW1 5310   1.980   2.630   4.665  2.6406 -0.4051  0.2500
 1661SOL    HW2 5311   1.999   2.480   4.671 -0.6632 -0.9704 -0.8475
 1662SOL     OW 5312   2.073   1.219   2.800 -0.4517 -0.2622 -0.3210
 1662SOL    HW1 5313   2.029   1.137   2.778  2.1255 -1.6463 -0.6927
 1662SOL    HW2 5314   2.165   1.195   2.809  0.4025  2.6125 -0.4236
 1663SOL     OW 5315   0.404   0.532   2.735 -0.0546 -0.0847  0.5313
 1663SOL    HW1 5316   0.471   0.593   2.705  1.0463 -1.1386  0.8183
 1663SOL    HW2 5317   0.395   0.551   2.828  0.5638 -0.6295  0.6993
 1664SOL     OW 5318   7.238   0.293   1.966 -0.2485  0.4277  0.0760
 1664SOL    HW1 5319   7.199   0.308   2.052  1.3499 -0.2703  0.9500
 1664SOL    HW2 5320   7.214   0.371   1.915 -1.1101  0.9022  1.1676
 1665SOL     OW 5321   0.479   1.864   3.006  0.5912  0.5089 -0.0811
 1665SOL    HW1 5322   0.504   1.952   3.032  0.0076  0.1675  1.7937
 1665SOL    HW2 5323   0.385   1.859   3.023  0.1938  0.1263 -2.0693
 1666SOL     OW 5324   6.118   6.883   0.769  0.3918 -0.1500 -0.1326
 1666SOL    HW1 5325   6.176   6.959   0.758  0.7437 -0.0275  2.1194
 1666SOL    HW2 5326   6.169   6.822   0.822 -1.0962 -0.5484  0.8935
 1667SOL     OW 5327   6.400   2.638   3.447 -0.5559 -0.2790  0.1249
 1667SOL    HW1 5328   6.364   2.719   3.410 -1.6244 -0.8219 -0.0456
 1667SOL    HW2 5329   6.332   2.573   3.433  0.0014 -1.0495  0.9161
 1668SOL     OW 5330   3.390   3.570   1.964 -0.2411  0.2697 -0.3211
 1668SOL    HW1 5331   3.408   3.591   2.055 -1.3329  0.7540 -0.1992
 1668SOL    HW2 5332   3.375   3.476   1.963 -1.4431  0.4416  0.2295
 1669SOL     OW 5333   0.212   0.555   1.895 -0.0468  0.0692  0.5852
 1669SOL    HW1 5334   0.195   0.637   1.940  2.5212  0.9703  0.0516
 1669SOL    HW2 5335   0.143   0.550   1.829 -0.4301  1.6480  0.8227
 1670SOL     OW 5336   1.215   0.628   4.314 -0.4595  0.9367  0.4759
 1670SOL    HW1 5337   1.126   0.598   4.296 -0.0325  0.0529 -0.2432
 1670SOL    HW2 5338   1.269   0.589   4.245  0.5157  1.3101  0.9928
 1671SOL     OW 5339   1.003   6.454   3.560  0.1262 -0.5380  0.3404
 1671SOL    HW1 5340   0.969   6.540   3.536  1.4039 -0.0182  0.2995
 1671SOL    HW2 5341   0.945   6.423   3.629 -1.5221 -0.5140 -0.9724
 1672SOL     OW 5342   2.134   2.015   1.910 -0.3748 -0.3876 -0.0314
 1672SOL    HW1 5343   2.172   2.052   1.830 -0.9778  0.5406  0.1049
 1672SOL    HW2 5344   2.081   2.085   1.946  0.2003 -0.6613  1.4036
 1673SOL     OW 5345   1.228   1.483   2.798 -0.2868  0.8601  0.3980
 1673SOL    HW1 5346   1.304   1.538   2.778  0.6841 -0.4294  0.4315
 1673SOL    HW2 5347   1.211   1.499   2.891 -0.9324  2.1596  0.0944
 1674SOL     OW 5348   1.471   6.703   2.358 -0.6281 -0.1411 -0.3864
 1674SOL    HW1 5349   1.411   6.776   2.375  0.6770  0.5956  1.3500
 1674SOL    HW2 5350   1.427   6.627   2.396 -0.5290  0.3800  0.8104
 1675SOL     OW 5351   6.180   3.343   0.637  0.4690 -0.0806 -0.4561
 1675SOL    HW1 5352   6.272   3.359   0.660  0.1499  1.2490 -0.0642
 1675SOL    HW2 5353   6.143   3.301   0.715  0.5686  0.0245 -0.3521
 1676SOL     OW 5354   1.658   6.307   2.892 -0.1472 -0.0174  0.4577
 1676SOL    HW1 5355   1.625   6.335   2.977 -1.5114  2.4269 -0.7710
 1676SOL    HW2 5356   1.747   6.276   2.910 -0.9494 -1.1468  2.9692
 1677SOL     OW 5357   6.578   0.599   1.134  0.1344 -0.5619  0.2745
 1677SOL    HW1 5358   6.491   0.639   1.136  0.2383 -0.3359  2.2542
 1677SOL    HW2 5359   6.564   0.513   1.094 -0.4719  0.5374 -2.0110
 1678SOL     OW 5360   0.018   1.608   1.566 -0.0323 -0.1929 -0.5689
 1678SOL    HW1 5361  -0.070   1.588   1.599  0.3093  1.3660  1.4900
 1678SOL    HW2 5362   0.020   1.570   1.478 -2.0669 -1.9935  0.0716
 1679SOL     OW 5363   1.493   2.219   3.532  0.3002 -0.2506 -0.3827
 1679SOL    HW1 5364   1.490   2.216   3.436  3.0389  2.2347 -0.6854
 1679SOL    HW2 5365   1.473   2.129   3.559  0.2106 -1.2320 -3.3205
 1680SOL     OW 5366   3.010   3.742   0.396  0.5546  0.0526  0.1503
 1680SOL    HW1 5367   3.062   3.801   0.450  2.4701 -1.5755  0.1778
 1680SOL    HW2 5368   3.065   3.723   0.321 -0.1032 -1.4846  0.0196
 1681SOL     OW 5369   6.598   5.359   4.803  0.3397  0.5924 -0.4765
 1681SOL    HW1 5370   6.549   5.388   4.726 -0.9160  1.4813  0.6005
 1681SOL    HW2 5371   6.600   5.436   4.860  0.9618 -0.1317  0.5181
 1682SOL     OW 5372   0.144   0.067   4.042 -0.1162 -0.0354 -0.2265
 1682SOL    HW1 5373   0.164   0.154   4.008  0.2543 -0.4124 -1.0048
 1682SOL    HW2 5374   0.229   0.026   4.054 -0.3046 -0.5877 -0.6991
 1683SOL     OW 5375   2.168   1.094   4.684  0.6785  0.1950  0.3631
 1683SOL    HW1 5376   2.088   1.143   4.702  0.3798  0.2693 -1.0456
 1683SOL    HW2 5377   2.137   1.008   4.656  1.1045  0.1569  0.0046
 1684SOL     OW 5378   6.536   2.483   4.688  0.0672 -0.1790  0.4468
 1684SOL    HW1 5379   6.467   2.487   4.754 -1.1616 -1.6622 -0.6720
 1684SOL    HW2 5380   6.559   2.390   4.682  0.7339  0.0295 -0.6262
 1685SOL     OW 5381   0.324   0.122   4.556  0.2256  0.3662  0.8286
 1685SOL    HW1 5382   0.304   0.209   4.592  0.1709  1.1338 -0.9808
 1685SOL    HW2 5383   0.262   0.064   4.600 -2.1794  1.8027 -0.4542
 1686SOL     OW 5384   5.890   6.066   0.392 -0.3417 -0.1562  0.1825
 1686SOL    HW1 5385   5.887   5.987   0.339 -0.0662 -0.0250 -0.0300
 1686SOL    HW2 5386   5.978   6.101   0.378 -0.1463 -0.2939  0.9764
 1687SOL     OW 5387   1.737   1.174   3.645 -0.5088  0.2078 -0.5336
 1687SOL    HW1 5388   1.665   1.145   3.701  0.1274 -1.6726 -0.6065
 1687SOL    HW2 5389   1.729   1.120   3.566  0.5485  0.4894 -0.8515
 1688SOL     OW 5390   0.631   0.993   4.674  0.4446  0.2513 -0.3802
 1688SOL    HW1 5391   0.619   0.929   4.603  0.2811 -1.8627  1.4424
 1688SOL    HW2 5392   0.551   1.044   4.673  1.0021  1.2359 -2.5500
 1689SOL     OW 5393   0.274   0.800   4.639  0.5521 -0.5538 -0.2849
 1689SOL    HW1 5394   0.327   0.814   4.561 -0.9850  0.5666 -1.1830
 1689SOL    HW2 5395   0.297   0.872   4.697  0.4963 -0.4501 -0.3913
 1690SOL     OW 5396   5.009   3.298   0.522  0.2007  0.4270 -0.1190
 1690SOL    HW1 5397   5.027   3.359   0.594  0.3606  0.8636 -0.5245
 1690SOL    HW2 5398   4.915   3.306   0.505  0.3080  0.9233 -0.4938
 1691SOL     OW 5399   0.668   5.911   4.275 -0.3516  0.0978 -0.5361
 1691SOL    HW1 5400   0.609   5.895   4.200 -1.3432 -0.5882  0.3634
 1691SOL    HW2 5401   0.609   5.928   4.348  0.5483 -1.0578  0.5006
 1692SOL     OW 5402   6.450   2.336   3.094  0.0072  0.2610 -0.2840
 1692SOL    HW1 5403   6.396   2.259   3.108  0.4572  0.0076  0.0877
 1692SOL    HW2 5404   6.514   2.308   3.028  2.1108 -0.6963  2.0236
 1693SOL     OW 5405   2.534   0.566   4.357 -0.7172  0.0221  0.5367
 1693SOL    HW1 5406   2.591   0.493   4.380  0.7499  1.3204  1.1528
 1693SOL    HW2 5407   2.531   0.620   4.436 -1.6938  0.6870  0.0644
 1694SOL     OW 5408   6.978   3.221   2.194 -0.5672 -0.2271 -0.4795
 1694SOL    HW1 5409   7.039   3.251   2.262  0.4713 -1.5901 -0.7714
 1694SOL    HW2 5410   7.024   3.239   2.112 -0.8642 -0.6076 -0.7307
 1695SOL     OW 5411   0.572   7.136   3.229 -0.5634  0.2966  0.2066
 1695SOL    HW1 5412   0.578   7.152   3.135  0.6384  1.4121  0.4406
 1695SOL    HW2 5413   0.635   7.065   3.245  0.6817  1.3989  0.4080
 1696SOL     OW 5414   5.762   0.276   1.333  0.4588  0.2179  0.0612
 1696SOL    HW1 5415   5.838   0.333   1.344  0.8834 -0.1822 -0.7385
 1696SOL    HW2 5416   5.797   0.188   1.336  0.1791  0.0397 -1.3357
 1697SOL     OW 5417   0.014   0.965   2.363  0.2760  0.0735 -0.5718
 1697SOL    HW1 5418  -0.002   1.019   2.440  1.7231 -1.0914  0.6181
 1697SOL    HW2 5419  -0.046   0.890   2.373 -1.4126  1.1521 -1.9884
 1698SOL     OW 5420   5.316   5.879   1.365 -0.1148  0.5939 -0.1074
 1698SOL    HW1 5421   5.222   5.864   1.363  0.0799 -0.7139 -1.7001
 1698SOL    HW2 5422   5.354   5.794   1.389  0.6295  1.7095  3.2349
 1699SOL     OW 5423   6.252   2.083   2.692  0.4174 -0.0073 -0.2579
 1699SOL    HW1 5424   6.310   2.014   2.724 -0.0147 -0.7200 -0.9599
 1699SOL    HW2 5425   6.228   2.133   2.770  0.5627 -0.7929  0.2980
 1700SOL     OW 5426   1.297   0.609   3.724  0.3839  0.3530  0.0374
 1700SOL    HW1 5427   1.380   0.584   3.765  0.5221 -0.6449 -0.8163
 1700SOL    HW2 5428   1.296   0.705   3.728  0.1864  0.3267  2.7271
 1701SOL     OW 5429   5.599   1.421   1.659 -0.1651 -0.2845 -0.1930
 1701SOL    HW1 5430   5.674   1.422   1.718 -0.3549 -0.6204  0.0544
 1701SOL    HW2 5431   5.624   1.479   1.588  0.5018 -0.7412 -0.3339
 1702SOL     OW 5432   1.970   6.969   5.149 -0.0243 -0.7061 -0.3823
 1702SOL    HW1 5433   2.019   6.999   5.073  1.1799 -1.5355  0.0475
 1702SOL    HW2 5434   1.918   6.895   5.117 -1.1340  0.2353 -0.8598
 1703SOL     OW 5435   1.144   1.219   3.115  0.3784  0.0440  0.1182
 1703SOL    HW1 5436   1.059   1.202   3.075  0.0310 -0.8881  1.2049
 1703SOL    HW2 5437   1.148   1.159   3.189  2.7626 -1.2517 -0.9639
 1704SOL     OW 5438   0.629   6.360   3.937 -0.2715 -0.5813 -0.1621
 1704SOL    HW1 5439   0.538   6.355   3.907 -0.1533 -0.4691 -0.5419
 1704SOL    HW2 5440   0.650   6.270   3.964 -0.1903 -0.8186 -0.9807
 1705SOL     OW 5441   0.872   1.014   3.660  0.2668 -0.2802 -0.5846
 1705SOL    HW1 5442   0.967   1.010   3.668  0.1864  0.2478  0.9548
 1705SOL    HW2 5443   0.853   0.974   3.575  1.8192 -0.8759 -0.6757
 1706SOL     OW 5444   3.443   5.026   0.405 -1.0019 -0.0155  0.1014
 1706SOL    HW1 5445   3.385   4.968   0.356  0.7022 -0.4573 -1.5390
 1706SOL    HW2 5446   3.433   5.111   0.362 -0.7939  0.0233  0.1298
 1707SOL     OW 5447   1.137   0.353   4.707  0.3541  0.5775  0.1921
 1707SOL    HW1 5448   1.160   0.260   4.707 -0.2108  0.4356  0.3061
 1707SOL    HW2 5449   1.221   0.399   4.717  0.4308  0.0285  2.6571
 1708SOL     OW 5450   3.855   3.230   0.123 -0.4038  0.2464 -0.0793
 1708SOL    HW1 5451   3.800   3.173   0.071  0.0755  0.8764 -1.3131
 1708SOL    HW2 5452   3.843   3.199   0.213 -0.9846 -1.0760 -0.5853
 1709SOL     OW 5453   1.357   0.885   4.572  0.1980 -0.0612  0.0829
 1709SOL    HW1 5454   1.265   0.910   4.566 -0.0269 -0.9641 -0.3046
 1709SOL    HW2 5455   1.390   0.894   4.483  1.2277  2.9050  0.6345
 1710SOL     OW 5456   7.088   2.784   4.473  0.3314 -0.0784  0.3734
 1710SOL    HW1 5457   7.044   2.712   4.517  0.7755 -0.5792  0.0084
 1710SOL    HW2 5458   7.114   2.748   4.388  0.7680  0.4417  0.2806
 1711SOL     OW 5459   0.839   1.458   4.268  0.6613  0.0234  0.0320
 1711SOL    HW1 5460   0.891   1.404   4.328  2.1768  1.3232 -0.0209
 1711SOL    HW2 5461   0.832   1.542   4.313 -0.8934  0.0714 -0.2673
 1712SOL     OW 5462   2.899   0.846   3.441 -0.3699  0.1399  0.3086
 1712SOL    HW1 5463   2.821   0.890   3.475 -0.6695 -0.4053  0.3490
 1712SOL    HW2 5464   2.869   0.757   3.422 -0.2729  0.4674 -1.5840
 1713SOL     OW 5465   6.430   1.716   4.577  0.0301 -0.4062 -0.2483
 1713SOL    HW1 5466   6.412   1.673   4.493  1.5681 -0.3148 -0.6622
 1713SOL    HW2 5467   6.427   1.645   4.641 -1.9128 -0.3556 -0.2394
 1714SOL     OW 5468   2.559   0.719   4.581  0.0184 -0.5773  0.3010
 1714SOL    HW1 5469   2.614   0.720   4.659 -0.7527 -0.2237  0.8608
 1714SOL    HW2 5470   2.474   0.753   4.611 -0.0830  0.2665 -0.8412
 1715SOL     OW 5471   0.705   5.873   4.931  0.3048 -0.2116  0.1715
 1715SOL    HW1 5472   0.665   5.881   5.018 -0.2135  0.2229 -0.1045
 1715SOL    HW2 5473   0.776   5.810   4.944  0.8096  0.5108  1.1109
 1716SOL     OW 5474   5.802   5.001   1.039 -0.9289 -0.1197  0.3967
 1716SOL    HW1 5475   5.813   4.998   1.134 -1.2236 -1.1499  0.4087
 1716SOL    HW2 5476   5.835   5.088   1.014  1.2541 -0.6583  1.1747
 1717SOL     OW 5477   0.833   5.639   5.003 -0.5425 -0.4838 -0.2226
 1717SOL    HW1 5478   0.914   5.608   5.044  0.2504  0.2576 -1.1616
 1717SOL    HW2 5479   0.776   5.562   4.999  0.1239 -1.0202  0.4343
 1718SOL     OW 5480   4.544   3.761   0.810  0.1248 -0.3326 -0.8215
 1718SOL    HW1 5481   4.579   3.850   0.809  0.5862 -0.4919  0.0216
 1718SOL    HW2 5482   4.453   3.771   0.782  0.8250  0.0752 -3.1934
 1719SOL     OW 5483   3.852   0.678   4.881 -0.6982  0.2716  0.2509
 1719SOL    HW1 5484   3.765   0.673   4.919 -1.2701 -2.0542 -1.1504
 1719SOL    HW2 5485   3.905   0.725   4.946 -2.5238  0.0424  1.9760
 1720SOL     OW 5486   0.624   0.048   3.809 -0.0008 -0.0068 -0.0816
 1720SOL    HW1 5487   0.677   0.125   3.786  0.2003 -0.1208 -0.0026
 1720SOL    HW2 5488   0.679  -0.027   3.786 -0.6304 -0.1453 -1.2106
 1721SOL     OW 5489   0.272   1.358   2.673 -0.4473  0.2170  0.1237
 1721SOL    HW1 5490   0.356   1.397   2.697 -0.2906 -0.1004  0.0813
 1721SOL    HW2 5491   0.277   1.268   2.703 -1.3402  0.5793  1.4874
 1722SOL     OW 5492   7.286   1.034   4.752  0.2458 -1.2189 -0.4225
 1722SOL    HW1 5493   7.240   0.950   4.760 -2.6760  0.2527 -0.6257
 1722SOL    HW2 5494   7.298   1.046   4.658 -1.2532 -0.4713 -0.5311
 1723SOL     OW 5495   6.881   7.152   4.305  0.3838 -0.1907 -0.0447
 1723SOL    HW1 5496   6.906   7.187   4.219 -0.2203  0.3040 -0.0253
 1723SOL    HW2 5497   6.951   7.183   4.364 -1.1170  2.7845  0.3649
 1724SOL     OW 5498   1.405   0.023   4.926  0.0662 -0.6929 -0.4863
 1724SOL    HW1 5499   1.314  -0.004   4.936  0.1107 -0.0093  2.4854
 1724SOL    HW2 5500   1.410   0.108   4.969  2.1349 -0.7555 -0.5090
 1725SOL     OW 5501   4.351   5.720   1.465  0.3199 -0.7715  0.3693
 1725SOL    HW1 5502   4.259   5.719   1.492  0.6972  1.0734  1.9338
 1725SOL    HW2 5503   4.390   5.644   1.509 -0.2798 -1.0650  0.3995
 1726SOL     OW 5504   1.161   1.218   2.536 -0.2899  0.1737  0.7512
 1726SOL    HW1 5505   1.210   1.144   2.499 -1.1573  0.5083 -1.1776
 1726SOL    HW2 5506   1.228   1.277   2.569  0.5457 -0.1540 -0.3072
 1727SOL     OW 5507   6.735   1.633   4.452  0.0657  0.2319  0.0332
 1727SOL    HW1 5508   6.659   1.661   4.402  0.7197  0.5770 -0.7977
 1727SOL    HW2 5509   6.719   1.540   4.470 -0.1361  0.0686 -0.9206
 1728SOL     OW 5510   5.461   5.660   0.472 -0.1811 -0.0859 -0.1619
 1728SOL    HW1 5511   5.554   5.675   0.489 -0.3391  1.1930 -0.3222
 1728SOL    HW2 5512   5.459   5.594   0.403  0.5855 -0.5547  0.2444
 1729SOL     OW 5513   1.460   6.526   3.619 -0.3158  0.5782 -0.5187
 1729SOL    HW1 5514   1.369   6.553   3.609 -0.6705  0.5652  2.0592
 1729SOL    HW2 5515   1.462   6.479   3.702  1.7977 -0.6303 -1.1846
 1730SOL     OW 5516   5.953   0.745   3.282  0.1830 -0.1862  0.2791
 1730SOL    HW1 5517   5.953   0.835   3.248  1.6489 -0.8758 -1.7596
 1730SOL    HW2 5518   5.874   0.706   3.245  0.4217 -0.1922 -0.2409
 1731SOL     OW 5519   6.382   6.918   4.837 -0.2677 -0.1342 -0.1604
 1731SOL    HW1 5520   6.326   6.978   4.787 -0.3926 -0.2213 -0.1238
 1731SOL    HW2 5521   6.412   6.855   4.772 -2.1149 -1.5079  0.2567
 1732SOL     OW 5522   1.004   6.337   4.213  0.0597  0.0270 -0.0944
 1732SOL    HW1 5523   0.983   6.372   4.126  2.1369  0.9777 -0.2678
 1732SOL    HW2 5524   0.926   6.356   4.265  0.0175  2.4993 -0.9067
 1733SOL     OW 5525   6.575   1.486   4.045 -0.1533 -0.6382  0.1704
 1733SOL    HW1 5526   6.640   1.494   3.975 -2.2347 -0.3105 -1.8429
 1733SOL    HW2 5527   6.601   1.407   4.092  1.6428 -0.5605 -0.5985
 1734SOL     OW 5528   4.615   5.115   1.279 -0.5874 -0.3905 -0.6183
 1734SOL    HW1 5529   4.539   5.097   1.225 -0.6879  0.1750 -0.6628
 1734SOL    HW2 5530   4.588   5.090   1.368 -1.7096  2.1210 -0.1760
 1735SOL     OW 5531   0.627   0.474   3.218 -0.0113  0.1087  0.3610
 1735SOL    HW1 5532   0.672   0.391   3.235  2.5163  1.5707  1.4132
 1735SOL    HW2 5533   0.683   0.540   3.258  0.2924  2.7622 -3.8296
 1736SOL     OW 5534   0.402   1.619   4.333  0.6035 -0.1672  0.5162
 1736SOL    HW1 5535   0.435   1.680   4.266  0.8624 -3.6318 -2.8444
 1736SOL    HW2 5536   0.471   1.617   4.399  1.0104  2.3744  0.2703
 1737SOL     OW 5537   3.994   1.315   0.550 -0.4103 -0.2533  0.0126
 1737SOL    HW1 5538   3.992   1.235   0.604 -0.1183  1.1161  2.1598
 1737SOL    HW2 5539   4.082   1.318   0.514 -0.1873 -0.5155  0.5316
 1738SOL     OW 5540   0.047   1.083   4.442 -0.2670 -0.1473 -0.1100
 1738SOL    HW1 5541   0.064   1.080   4.348 -2.2374 -1.9959 -0.4828
 1738SOL    HW2 5542   0.018   1.173   4.458  0.0685  0.1885 -1.2683
 1739SOL     OW 5543   6.850   1.602   1.603  0.7144  0.1161  0.3719
 1739SOL    HW1 5544   6.841   1.696   1.615 -1.4601  0.1136 -0.7606
 1739SOL    HW2 5545   6.910   1.593   1.528  1.5277  0.5464  0.9588
 1740SOL     OW 5546   0.421   0.372   3.901 -0.4294 -0.0474 -0.2415
 1740SOL    HW1 5547   0.513   0.390   3.917 -0.5614  1.9763 -1.3276
 1740SOL    HW2 5548   0.399   0.427   3.825 -2.2448 -1.3448 -0.7318
 1741SOL     OW 5549   6.231   6.579   4.514 -0.4247  0.5266 -0.1869
 1741SOL    HW1 5550   6.261   6.489   4.504 -0.5611  0.5756 -1.1203
 1741SOL    HW2 5551   6.235   6.616   4.426 -0.6219  1.3559  0.1403
 1742SOL     OW 5552   7.231   1.233   5.140  0.1934  0.4496  0.0327
 1742SOL    HW1 5553   7.285   1.215   5.217 -1.1017 -1.4550  0.5512
 1742SOL    HW2 5554   7.226   1.329   5.137  2.1956  0.6440  0.8985
 1743SOL     OW 5555   1.814   1.719   4.779  0.1553  0.0492  0.1563
 1743SOL    HW1 5556   1.907   1.723   4.756  0.2550 -0.5417  0.4439
 1743SOL    HW2 5557   1.774   1.788   4.726  1.1839  2.3655  2.1882
 1744SOL     OW 5558   0.275   0.181   1.299  0.3525 -0.1326 -0.5895
 1744SOL    HW1 5559   0.199   0.151   1.349 -0.4140 -1.7190 -2.5929
 1744SOL    HW2 5560   0.260   0.275   1.289 -2.8112 -0.6915 -3.0270
 1745SOL     OW 5561   3.074   2.810   0.584 -0.4510 -0.2852  0.0499
 1745SOL    HW1 5562   3.034   2.885   0.540 -0.3087  1.5742  2.8421
 1745SOL    HW2 5563   3.166   2.812   0.558 -0.2783  1.0501  0.6825
 1746SOL     OW 5564   0.267   0.274   4.309 -0.3974 -0.3063  0.1682
 1746SOL    HW1 5565   0.347   0.308   4.350  0.2088 -0.1461 -1.1095
 1746SOL    HW2 5566   0.243   0.199   4.363  0.7801 -0.5309  0.4051
 1747SOL     OW 5567   0.790   0.776   2.143  0.0329  0.4597  0.1998
 1747SOL    HW1 5568   0.716   0.773   2.204  0.1345 -0.7493  0.2844
 1747SOL    HW2 5569   0.820   0.867   2.147 -2.9974  1.6925 -1.7324
 1748SOL     OW 5570   0.045   7.110   2.835  0.4123 -0.0252 -0.1804
 1748SOL    HW1 5571   0.043   7.202   2.860 -0.5699 -0.8479  3.2738
 1748SOL    HW2 5572  -0.047   7.083   2.835  0.5309 -0.7150 -2.7622
 1749SOL     OW 5573   0.635   7.263   4.096  0.3180  0.4271 -0.3110
 1749SOL    HW1 5574   0.681   7.330   4.147  1.5032  0.1134 -0.9167
 1749SOL    HW2 5575   0.646   7.290   4.005  1.5962 -1.0019 -0.6314
 1750SOL     OW 5576   5.836   4.714   1.070  0.5386  0.8132  0.4606
 1750SOL    HW1 5577   5.834   4.805   1.041 -0.5828  0.4996 -0.5374
 1750SOL    HW2 5578   5.794   4.665   0.999  5.3512 -1.2186 -1.3735
 1751SOL     OW 5579   6.839   1.714   4.096 -0.2166 -0.2074  0.2665
 1751SOL    HW1 5580   6.830   1.716   4.191  0.5328  1.9012  0.3482
 1751SOL    HW2 5581   6.933   1.709   4.080 -0.3680 -1.3032 -0.3915
 1752SOL     OW 5582   2.571   4.960   0.217  0.5064 -0.2342  0.3427
 1752SOL    HW1 5583   2.485   4.936   0.249 -0.2577  2.3793  0.4778
 1752SOL    HW2 5584   2.565   5.054   0.198  3.4270  0.1600  0.7730
 1753SOL     OW 5585   0.965   0.542   1.596  0.5150  0.6459  0.0335
 1753SOL    HW1 5586   0.942   0.616   1.652 -0.7513  0.4182 -0.1561
 1753SOL    HW2 5587   0.885   0.523   1.548  0.7822 -0.9170  0.1515
 1754SOL     OW 5588   7.000   1.696   3.473  0.3918  0.5463 -0.1865
 1754SOL    HW1 5589   6.955   1.613   3.454 -0.4962  0.4165  2.0950
 1754SOL    HW2 5590   7.089   1.671   3.497  0.0854  0.2001  0.6348
 1755SOL     OW 5591   6.657   4.807   3.344  0.1519 -0.2969 -0.0012
 1755SOL    HW1 5592   6.641   4.735   3.405 -0.3270 -0.4134 -0.2673
 1755SOL    HW2 5593   6.634   4.773   3.258  0.0461  0.1315 -0.1469
 1756SOL     OW 5594   3.163   3.642   0.199  0.2286 -0.1832 -0.1688
 1756SOL    HW1 5595   3.111   3.571   0.161 -2.9127  0.7175  2.0517
 1756SOL    HW2 5596   3.222   3.598   0.260 -1.5015 -1.0027  0.9955
 1757SOL     OW 5597   7.054   7.286   4.497  0.3897 -0.0312 -0.0822
 1757SOL    HW1 5598   7.056   7.287   4.593  1.4006  0.4623 -0.0968
 1757SOL    HW2 5599   7.107   7.211   4.472  0.6607  0.2209 -0.2644
 1758SOL     OW 5600   6.963   6.232   4.686 -0.4337  0.2458  0.0361
 1758SOL    HW1 5601   6.878   6.216   4.645 -1.8316  2.7443  1.7328
 1758SOL    HW2 5602   6.991   6.146   4.718 -3.9236 -0.2074  2.2994
 1759SOL     OW 5603   0.517   6.606   4.163  0.5675 -0.5303 -0.2364
 1759SOL    HW1 5604   0.490   6.656   4.086  0.8635 -0.4151 -0.2661
 1759SOL    HW2 5605   0.594   6.652   4.196 -1.5030  1.5131  2.1929
 1760SOL     OW 5606   7.241   1.340   4.442 -0.3597  0.0987  0.0714
 1760SOL    HW1 5607   7.190   1.410   4.484 -1.1972 -0.3907 -0.1102
 1760SOL    HW2 5608   7.234   1.357   4.349 -1.0602 -0.5525 -0.0037
 1761SOL     OW 5609   1.758   3.215   2.978  0.4654  0.1048  0.0632
 1761SOL    HW1 5610   1.811   3.285   2.940  0.3013 -0.9378 -2.2066
 1761SOL    HW2 5611   1.670   3.252   2.983  0.6452  0.5270  0.2699
 1762SOL     OW 5612   0.064   2.245   4.356  0.4684 -0.0799  0.0204
 1762SOL    HW1 5613   0.096   2.277   4.440  0.7026 -0.3775  0.0465
 1762SOL    HW2 5614   0.140   2.252   4.298 -0.1450  1.8025 -0.6399
 1763SOL     OW 5615   3.982   0.330   3.384  0.2930  0.4485  0.2517
 1763SOL    HW1 5616   4.068   0.289   3.383 -0.6241 -1.7996  1.8725
 1763SOL    HW2 5617   3.972   0.361   3.474 -0.0981  1.9194 -0.2730
 1764SOL     OW 5618   1.231   0.082   4.351  0.0281 -0.2906 -0.2393
 1764SOL    HW1 5619   1.231   0.102   4.444  1.5707  0.3435 -0.3414
 1764SOL    HW2 5620   1.179   0.152   4.311  1.0635  0.6263 -0.0429
 1765SOL     OW 5621   3.790   2.658   0.474 -0.2308  0.2617  0.2574
 1765SOL    HW1 5622   3.696   2.660   0.452 -0.2395  2.7322  0.1619
 1765SOL    HW2 5623   3.809   2.748   0.501  2.8734  0.8073 -3.0505
 1766SOL     OW 5624   3.434   5.271   0.167  0.1435  0.5164 -0.7558
 1766SOL    HW1 5625   3.411   5.288   0.258  0.2948 -2.3436 -0.0851
 1766SOL    HW2 5626   3.414   5.353   0.122 -1.2080  1.5958  1.5946
 1767SOL     OW 5627   1.870   2.465   4.148 -0.1594 -0.7142 -0.0749
 1767SOL    HW1 5628   1.886   2.542   4.203  1.2487 -1.5851  0.7930
 1767SOL    HW2 5629   1.778   2.473   4.123 -0.5895  0.2375  1.6051
 1768SOL     OW 5630   4.263   4.789   0.003  0.0072 -0.3057 -0.0357
 1768SOL    HW1 5631   4.324   4.739   0.058  0.9384  0.4376 -0.3644
 1768SOL    HW2 5632   4.263   4.877   0.042 -1.3468 -0.4517  0.3267
 1769SOL     OW 5633   6.033   5.513   0.297 -0.2031 -0.0926 -0.0642
 1769SOL    HW1 5634   6.069   5.439   0.346  0.7088  0.6101  0.3883
 1769SOL    HW2 5635   6.111   5.558   0.262 -0.7096  0.8092 -0.0705
 1770SOL     OW 5636   1.416   1.657   4.792  0.1289  0.2018 -0.2254
 1770SOL    HW1 5637   1.453   1.591   4.851  0.1535  0.1786 -0.2677
 1770SOL    HW2 5638   1.432   1.740   4.836 -0.7185  0.1115  0.2785
 1771SOL     OW 5639   4.858   2.955   0.378  0.2011 -0.1616 -0.5370
 1771SOL    HW1 5640   4.788   2.889   0.377  0.1873 -0.1424 -0.7402
 1771SOL    HW2 5641   4.918   2.923   0.445 -0.0595 -0.1180 -0.2788
 1772SOL     OW 5642   5.771   1.487   4.747  0.3371 -0.8210 -0.0699
 1772SOL    HW1 5643   5.768   1.516   4.656  0.4809  0.1753  0.2236
 1772SOL    HW2 5644   5.737   1.398   4.746  1.9758 -1.4903 -1.3614
 1773SOL     OW 5645   0.214   6.993   2.991 -0.5285 -0.2778 -0.2013
 1773SOL    HW1 5646   0.266   7.058   3.038  2.9948 -1.6647 -1.8572
 1773SOL    HW2 5647   0.164   7.044   2.927 -0.4401  1.0610  0.7570
 1774SOL     OW 5648   3.258   6.165   0.003  0.5286  0.1043 -0.2393
 1774SOL    HW1 5649   3.336   6.215   0.030  1.1713 -1.5522  1.1553
 1774SOL    HW2 5650   3.255   6.175  -0.092  1.6506  1.3215 -0.1768
 1775SOL     OW 5651   2.709   1.282   4.938 -0.5262  1.1656  0.3600
 1775SOL    HW1 5652   2.778   1.338   4.901 -1.2973  0.7403 -1.9033
 1775SOL    HW2 5653   2.681   1.228   4.864 -0.1267 -1.9425  2.3048
 1776SOL     OW 5654   7.229   0.156   5.150 -0.6586 -0.5449  0.0611
 1776SOL    HW1 5655   7.232   0.151   5.054 -0.4146  3.0198 -0.2540
 1776SOL    HW2 5656   7.135   0.161   5.170 -0.6665  0.3335 -0.1613
 1777SOL     OW 5657   6.716   2.787   4.803 -0.2468 -0.1300 -0.6178
 1777SOL    HW1 5658   6.699   2.877   4.833  0.3364 -0.8703  2.1884
 1777SOL    HW2 5659   6.639   2.765   4.750 -1.4663  1.2561  0.4865
 1778SOL     OW 5660   0.932   6.530   3.971  0.0925 -1.1569  0.2106
 1778SOL    HW1 5661   0.865   6.598   3.963 -0.2744 -1.4635  0.5935
 1778SOL    HW2 5662   0.886   6.449   3.948  0.1270 -1.4706  1.1746
 1779SOL     OW 5663   1.061   0.410   2.447  0.9520  0.6564 -0.5923
 1779SOL    HW1 5664   1.014   0.493   2.434 -0.8691  0.1114  1.7809
 1779SOL    HW2 5665   1.109   0.422   2.528  0.1890 -0.7673  0.1076
 1780SOL     OW 5666   0.459   2.071   3.374  0.4221 -0.4354  0.4541
 1780SOL    HW1 5667   0.496   2.042   3.291  1.2538 -1.3169  1.1150
 1780SOL    HW2 5668   0.369   2.095   3.353  1.1818  1.3064 -1.0971
 1781SOL     OW 5669   0.235   6.591   3.720  0.7035 -0.4586  0.1271
 1781SOL    HW1 5670   0.180   6.548   3.786 -0.4061  0.7206  0.0205
 1781SOL    HW2 5671   0.226   6.685   3.740  1.3228 -0.1565 -0.9544
 1782SOL     OW 5672   1.363   0.852   4.215  0.0044 -0.4982  0.0522
 1782SOL    HW1 5673   1.313   0.877   4.137  1.0537 -0.3827 -0.6011
 1782SOL    HW2 5674   1.306   0.791   4.261 -0.9888  0.1044 -0.3482
 1783SOL     OW 5675   6.145   7.239   4.427  0.0661  0.2037  0.1375
 1783SOL    HW1 5676   6.202   7.280   4.361 -0.2349  0.5107  0.0687
 1783SOL    HW2 5677   6.090   7.310   4.459 -0.7237 -0.2224 -0.2610
 1784SOL     OW 5678   0.614   7.303   4.977 -0.2026 -0.2941  0.0755
 1784SOL    HW1 5679   0.522   7.327   4.990 -0.6883  0.9172 -3.9908
 1784SOL    HW2 5680   0.658   7.387   4.962  0.7764 -1.0436 -1.5212
 1785SOL     OW 5681   3.800   3.627   1.497  0.3712  0.6019 -0.3832
 1785SOL    HW1 5682   3.842   3.545   1.473 -0.6856  0.2265 -1.0341
 1785SOL    HW2 5683   3.747   3.605   1.574 -0.6958  0.4040 -1.1504
 1786SOL     OW 5684   6.284   1.468   4.038 -0.6968  0.3530 -0.2933
 1786SOL    HW1 5685   6.241   1.554   4.036 -1.7399 -0.1319  0.1877
 1786SOL    HW2 5686   6.376   1.487   4.053 -0.5843  1.4869 -2.1420
 1787SOL     OW 5687   7.180   7.061   4.403  0.2755 -0.2251  0.6430
 1787SOL    HW1 5688   7.151   6.981   4.358 -0.8693  0.7678 -0.4827
 1787SOL    HW2 5689   7.263   7.083   4.361 -0.2768  0.1232 -0.2964
 1788SOL     OW 5690   1.076   2.026   4.263 -0.0975  0.2203 -0.0684
 1788SOL    HW1 5691   1.049   1.936   4.281 -1.6536  0.8843  1.0720
 1788SOL    HW2 5692   1.073   2.033   4.168  0.8160 -1.1341 -0.2346
 1789SOL     OW 5693   4.110   2.624   1.012 -0.6006 -0.3554  0.2155
 1789SOL    HW1 5694   4.077   2.535   1.020 -2.8921  0.4213  0.1951
 1789SOL    HW2 5695   4.042   2.679   1.052  1.4693  1.3069  1.7108
 1790SOL     OW 5696   1.492   5.595   0.861  0.0188  0.3808 -0.5467
 1790SOL    HW1 5697   1.518   5.523   0.804  0.2507  0.4349 -0.5075
 1790SOL    HW2 5698   1.452   5.659   0.801 -1.5000 -0.3885 -0.4067
 1791SOL     OW 5699   4.126   4.363   0.307 -0.2788 -0.0386 -0.1699
 1791SOL    HW1 5700   4.034   4.374   0.332 -0.6357 -2.0937 -0.4026
 1791SOL    HW2 5701   4.124   4.357   0.212  0.2531  0.9839 -0.2571
 1792SOL     OW 5702   1.834   2.169   4.244 -0.6783 -0.1324  0.0814
 1792SOL    HW1 5703   1.909   2.209   4.200 -0.7634  1.2302  1.1055
 1792SOL    HW2 5704   1.757   2.210   4.204 -0.7695  0.7601  1.1266
 1793SOL     OW 5705   1.924   1.493   4.920  0.2017 -0.4319  0.1865
 1793SOL    HW1 5706   1.875   1.560   4.872  0.7145  0.6379  1.1151
 1793SOL    HW2 5707   1.994   1.468   4.860  0.3391  0.2901  0.0279
 1794SOL     OW 5708   3.057   5.049   0.230 -0.3635  0.0596  0.0402
 1794SOL    HW1 5709   2.995   5.014   0.167 -2.0252  0.0955  1.5736
 1794SOL    HW2 5710   3.140   5.056   0.182 -1.6713  0.6234 -2.2616
 1795SOL     OW 5711   0.393   1.080   4.781 -0.2450  0.2210  0.4113
 1795SOL    HW1 5712   0.452   1.148   4.814 -0.8040  0.8820  0.0696
 1795SOL    HW2 5713   0.326   1.128   4.732 -1.5472 -0.4480  1.4868
 1796SOL     OW 5714   1.430   0.646   4.860  0.6765  0.6630 -0.0112
 1796SOL    HW1 5715   1.391   0.619   4.777  1.3212  1.9327 -0.7623
 1796SOL    HW2 5716   1.428   0.742   4.857  0.2042  0.7374  1.6921
 1797SOL     OW 5717   0.498   0.420   4.406 -0.2453  0.1450  0.2492
 1797SOL    HW1 5718   0.496   0.431   4.501 -0.6235  0.5297  0.1981
 1797SOL    HW2 5719   0.591   0.422   4.384 -0.0657 -1.3832  0.7742
 1798SOL     OW 5720   3.185   0.789   3.451 -0.4939 -0.5104 -0.3051
 1798SOL    HW1 5721   3.248   0.856   3.426  1.2581 -2.2398 -0.8062
 1798SOL    HW2 5722   3.100   0.829   3.435  0.4766  1.3038 -1.3140
 1799SOL     OW 5723   4.881   5.347   0.509  0.3859  0.4811  0.6934
 1799SOL    HW1 5724   4.928   5.413   0.458 -1.4928  1.9379  0.7302
 1799SOL    HW2 5725   4.904   5.365   0.600  1.2349 -0.0645  0.5971
 1800SOL     OW 5726   2.338   4.853   0.326  0.0665 -0.3253 -0.2753
 1800SOL    HW1 5727   2.270   4.801   0.284  0.8768 -2.9393  1.4191
 1800SOL    HW2 5728   2.376   4.795   0.391  3.3592  1.3014 -0.5449
 1801SOL     OW 5729   0.273   0.917   4.248  0.1398  0.6821 -0.2458
 1801SOL    HW1 5730   0.211   0.983   4.219  0.8344  0.4468 -2.4788
 1801SOL    HW2 5731   0.283   0.859   4.173  2.3285  0.1664  0.3639
 1802SOL     OW 5732   6.610   3.853   0.744 -0.4230  0.0107 -0.0140
 1802SOL    HW1 5733   6.671   3.827   0.813 -0.1667  1.6073  0.3974
 1802SOL    HW2 5734   6.525   3.819   0.774 -0.3593  0.9015  1.2367
 1803SOL     OW 5735   4.459   2.269   0.070  0.0333  0.3292 -0.0071
 1803SOL    HW1 5736   4.420   2.195   0.117  1.1271 -0.2823 -0.0140
 1803SOL    HW2 5737   4.498   2.323   0.139 -0.2517  0.5843 -0.0468
 1804SOL     OW 5738   6.329   0.367   4.003  0.0047 -0.0289  0.3634
 1804SOL    HW1 5739   6.295   0.278   4.007  1.6049 -0.7854 -1.4296
 1804SOL    HW2 5740   6.424   0.357   3.993  0.0033  1.6951 -2.9780
 1805SOL     OW 5741   5.466   1.745   4.014 -0.2022 -0.6285 -0.4462
 1805SOL    HW1 5742   5.392   1.686   3.998  1.2776 -2.2790 -1.5624
 1805SOL    HW2 5743   5.489   1.779   3.928  1.3455 -1.4345 -0.3844
 1806SOL     OW 5744   1.185   2.789   4.028 -0.4696 -0.4285  0.2971
 1806SOL    HW1 5745   1.198   2.784   3.933 -1.5073  0.7928  0.0708
 1806SOL    HW2 5746   1.271   2.767   4.065  0.6460  1.5083 -0.9801
 1807SOL     OW 5747   2.419   2.859   4.569  0.1776 -0.2717  0.0125
 1807SOL    HW1 5748   2.346   2.812   4.608  0.3466  0.1382  0.8514
 1807SOL    HW2 5749   2.388   2.886   4.483  0.0511 -1.8440 -0.4761
 1808SOL     OW 5750   6.856   1.434   4.832 -0.4892 -0.0021 -0.0738
 1808SOL    HW1 5751   6.865   1.348   4.791 -1.7203 -0.6688  0.9827
 1808SOL    HW2 5752   6.937   1.446   4.882  0.0062 -0.2049 -0.8074
 1809SOL     OW 5753   6.982   0.885   3.788  0.1361 -0.2672 -0.2589
 1809SOL    HW1 5754   6.926   0.858   3.716  0.6125  1.5704 -1.4024
 1809SOL    HW2 5755   6.956   0.830   3.862 -0.4281 -2.1530 -1.7926
 1810SOL     OW 5756   2.028   1.258   4.455 -0.7135 -0.5289  0.0814
 1810SOL    HW1 5757   2.109   1.213   4.479 -0.3542 -0.2214 -0.5262
 1810SOL    HW2 5758   2.056   1.330   4.399 -1.3111  0.2468  0.7477
 1811SOL     OW 5759   6.951   6.983   5.018  0.3597  0.1798 -0.1134
 1811SOL    HW1 5760   7.005   7.018   5.089  0.7500 -0.4749 -0.0859
 1811SOL    HW2 5761   6.895   6.918   5.061  1.9666 -1.6919 -0.6951
 1812SOL     OW 5762   2.310   0.979   4.975 -0.7759  0.1501  0.2035
 1812SOL    HW1 5763   2.267   0.992   5.059  0.4643 -3.8733  1.6825
 1812SOL    HW2 5764   2.379   1.046   4.973 -0.9015  0.4272  2.3557
 1813SOL     OW 5765   3.305   1.216   5.142 -0.2745 -0.4479  0.1478
 1813SOL    HW1 5766   3.337   1.269   5.069  0.6894  1.2504  1.7140
 1813SOL    HW2 5767   3.368   1.144   5.148 -1.0564 -1.3039 -1.4134
 1814SOL     OW 5768   7.265   6.823   3.382  0.3608  0.6800 -0.0252
 1814SOL    HW1 5769   7.303   6.810   3.296 -0.3389 -3.4727  0.0756
 1814SOL    HW2 5770   7.192   6.884   3.368 -1.8405 -2.3218 -3.2045
 1815SOL     OW 5771   2.249   6.264   1.222  0.1768 -0.2345  0.0041
 1815SOL    HW1 5772   2.183   6.298   1.283  0.2145  0.8884 -0.5578
 1815SOL    HW2 5773   2.327   6.316   1.239 -0.0068  0.5629 -1.4292
 1816SOL     OW 5774   4.342   4.532   1.091  0.0321 -0.0683 -0.4689
 1816SOL    HW1 5775   4.353   4.527   1.186 -2.0185  0.2679 -0.1810
 1816SOL    HW2 5776   4.432   4.535   1.058  0.8285 -1.2474  1.3738
 1817SOL     OW 5777   7.006   0.198   3.665 -0.6008 -0.5683  0.9480
 1817SOL    HW1 5778   7.084   0.237   3.704 -0.4075 -2.1315  2.1760
 1817SOL    HW2 5779   7.027   0.105   3.655 -1.3108 -0.5638 -1.2690
 1818SOL     OW 5780   1.708   1.033   4.906 -0.1306  0.1943  0.4795
 1818SOL    HW1 5781   1.673   0.989   4.983  2.5597  1.1972  2.4370
 1818SOL    HW2 5782   1.663   1.117   4.904  0.2741  0.4443  1.4106
 1819SOL     OW 5783   6.547   1.083   4.099  0.2483 -0.0645 -0.5406
 1819SOL    HW1 5784   6.538   1.082   4.195 -0.0844 -0.0627 -0.5695
 1819SOL    HW2 5785   6.490   1.011   4.070 -1.7798  1.5990 -0.9134
 1820SOL     OW 5786   1.325   1.883   4.459  0.1418 -0.0371 -0.4465
 1820SOL    HW1 5787   1.233   1.870   4.484  0.1574  1.3026  0.4032
 1820SOL    HW2 5788   1.363   1.931   4.532  1.1418  0.7648 -1.4627
 1821SOL     OW 5789   5.279   4.651   0.007 -0.4090 -0.0757  0.1728
 1821SOL    HW1 5790   5.320   4.732   0.038  0.9611 -1.3005  1.7792
 1821SOL    HW2 5791   5.196   4.647   0.055 -0.4449  0.3434  0.1492
 1822SOL     OW 5792   1.188   0.037   3.500  0.1412 -0.2086 -0.5518
 1822SOL    HW1 5793   1.258   0.097   3.474  0.9398 -0.4551  0.9354
 1822SOL    HW2 5794   1.233  -0.038   3.538 -0.8855 -1.2960 -1.4280
 1823SOL     OW 5795   6.900   0.381   2.606  0.5208 -0.4470  0.3997
 1823SOL    HW1 5796   6.925   0.344   2.521  1.6052 -0.9116  0.9121
[truncated: 1,470,482 more chars]
