# Supplementary material for: Determination of Ligand Binding Modes in Hydrated Viral Ion Channels to Foster Drug Design and Repositioning
Source: J Chem Inf Model. 2021 Jul 27;61(8):4011–22. doi: 10.1021/acs.jcim.1c00488 (PMC8389532; doi:10.1021/acs.jcim.1c00488)
Supplement: Supplementary file 2 — ci1c00488_si_002.zip [file ci1c00488_si_002.zip › supporting_data_05_05/supporting_data/minimization_examples_3_ligands/AA_M2A_dry_holo/minim/after_st1.gro]

6bkk_maestro in water
27106
   21ACE    CH3    1   6.051   0.248   2.033
   21ACE   HH31    2   5.995   0.160   2.003
   21ACE   HH32    3   5.982   0.329   2.058
   21ACE   HH33    4   6.115   0.276   1.950
   21ACE      C    5   6.135   0.211   2.155
   21ACE      O    6   6.257   0.213   2.147
   22SER      N    7   6.066   0.180   2.265
   22SER      H    8   5.965   0.189   2.260
   22SER     CA    9   6.121   0.136   2.392
   22SER     HA   10   6.203   0.066   2.374
   22SER     CB   11   6.175   0.254   2.473
   22SER    HB1   12   6.200   0.219   2.573
   22SER    HB2   13   6.098   0.330   2.482
   22SER     OG   14   6.291   0.312   2.416
   22SER     HG   15   6.266   0.403   2.398
   22SER      C   16   6.015   0.067   2.476
   22SER      O   17   5.915   0.129   2.513
   23SER      N   18   6.037   7.217   2.508
   23SER      H   19   6.121   7.175   2.471
   23SER     CA   20   5.947   7.131   2.582
   23SER     HA   21   5.851   7.182   2.594
   23SER     CB   22   5.922   7.005   2.500
   23SER    HB1   23   5.860   6.936   2.558
   23SER    HB2   24   6.018   6.957   2.478
   23SER     OG   25   5.857   7.033   2.378
   23SER     HG   26   5.782   7.088   2.399
   23SER      C   27   5.997   7.099   2.722
   23SER      O   28   6.114   7.119   2.754
   24ASP      N   29   5.909   7.050   2.810
   24ASP      H   30   5.814   7.034   2.780
   24ASP     CA   31   5.938   7.030   2.951
   24ASP     HA   32   5.970   7.127   2.989
   24ASP     CB   33   5.810   6.991   3.024
   24ASP    HB1   34   5.817   6.888   3.060
   24ASP    HB2   35   5.724   6.996   2.956
   24ASP     CG   36   5.782   7.083   3.142
   24ASP    OD1   37   5.805   7.043   3.259
   24ASP    OD2   38   5.733   7.196   3.121
   24ASP      C   39   6.046   6.926   2.979
   24ASP      O   40   6.050   6.824   2.911
   25PRO      N   41   6.130   6.942   3.083
   25PRO     CD   42   6.149   7.063   3.160
   25PRO    HD1   43   6.076   7.068   3.241
   25PRO    HD2   44   6.141   7.153   3.098
   25PRO     CG   45   6.291   7.054   3.217
   25PRO    HG1   46   6.298   7.107   3.312
   25PRO    HG2   47   6.362   7.092   3.144
   25PRO     CB   48   6.309   6.903   3.234
   25PRO    HB1   49   6.263   6.872   3.328
   25PRO    HB2   50   6.415   6.875   3.232
   25PRO     CA   51   6.234   6.846   3.114
   25PRO     HA   52   6.303   6.842   3.029
   25PRO      C   53   6.187   6.703   3.141
   25PRO      O   54   6.239   6.609   3.081
   26LEU      N   55   6.082   6.683   3.222
   26LEU      H   56   6.045   6.762   3.274
   26LEU     CA   57   6.025   6.552   3.246
   26LEU     HA   58   6.106   6.486   3.279
   26LEU     CB   59   5.924   6.565   3.360
   26LEU    HB1   60   5.842   6.629   3.326
   26LEU    HB2   61   5.973   6.616   3.444
   26LEU     CG   62   5.864   6.435   3.413
   26LEU     HG   63   5.811   6.384   3.332
   26LEU    CD1   64   5.969   6.341   3.471
   26LEU   HD11   65   5.921   6.253   3.513
   26LEU   HD12   66   6.039   6.308   3.393
   26LEU   HD13   67   6.025   6.391   3.550
   26LEU    CD2   68   5.764   6.466   3.523
   26LEU   HD21   69   5.721   6.373   3.561
   26LEU   HD22   70   5.813   6.518   3.605
   26LEU   HD23   71   5.683   6.528   3.484
   26LEU      C   72   5.963   6.491   3.121
   26LEU      O   73   5.953   6.369   3.109
   27VAL      N   74   5.927   6.574   3.023
   27VAL      H   75   5.945   6.672   3.036
   27VAL     CA   76   5.883   6.530   2.892
   27VAL     HA   77   5.823   6.439   2.905
   27VAL     CB   78   5.793   6.635   2.827
   27VAL     HB   79   5.850   6.727   2.813
   27VAL    CG1   80   5.741   6.590   2.690
   27VAL   HG11   81   5.673   6.666   2.650
   27VAL   HG12   82   5.824   6.580   2.621
   27VAL   HG13   83   5.690   6.494   2.700
   27VAL    CG2   84   5.671   6.672   2.911
   27VAL   HG21   85   5.630   6.766   2.874
   27VAL   HG22   86   5.593   6.597   2.905
   27VAL   HG23   87   5.698   6.688   3.016
   27VAL      C   88   6.000   6.485   2.805
   27VAL      O   89   5.983   6.390   2.729
   28VAL      N   90   6.120   6.541   2.822
   28VAL      H   91   6.129   6.616   2.890
   28VAL     CA   92   6.241   6.489   2.762
   28VAL     HA   93   6.223   6.473   2.655
   28VAL     CB   94   6.361   6.583   2.774
   28VAL     HB   95   6.388   6.596   2.879
   28VAL    CG1   96   6.483   6.528   2.701
   28VAL   HG11   97   6.566   6.598   2.711
   28VAL   HG12   98   6.514   6.434   2.744
   28VAL   HG13   99   6.460   6.514   2.595
   28VAL    CG2  100   6.333   6.721   2.714
   28VAL   HG21  101   6.425   6.780   2.715
   28VAL   HG22  102   6.299   6.711   2.611
   28VAL   HG23  103   6.260   6.774   2.776
   28VAL      C  104   6.276   6.354   2.823
   28VAL      O  105   6.297   6.258   2.749
   29ALA      N  106   6.272   6.343   2.956
   29ALA      H  107   6.259   6.426   3.011
   29ALA     CA  108   6.298   6.218   3.026
   29ALA     HA  109   6.400   6.187   3.002
   29ALA     CB  110   6.289   6.242   3.176
   29ALA    HB1  111   6.312   6.150   3.229
   29ALA    HB2  112   6.360   6.319   3.206
   29ALA    HB3  113   6.188   6.274   3.203
   29ALA      C  114   6.205   6.107   2.979
   29ALA      O  115   6.252   6.000   2.940
   30ALA      N  116   6.074   6.133   2.973
   30ALA      H  117   6.040   6.221   3.010
   30ALA     CA  118   5.976   6.039   2.922
   30ALA     HA  119   5.981   5.948   2.981
   30ALA     CB  120   5.836   6.100   2.939
   30ALA    HB1  121   5.762   6.028   2.904
   30ALA    HB2  122   5.819   6.120   3.044
   30ALA    HB3  123   5.828   6.192   2.881
   30ALA      C  124   5.999   6.000   2.776
   30ALA      O  125   5.983   5.883   2.743
   31SER      N  126   6.042   6.095   2.692
   31SER      H  127   6.055   6.188   2.727
   31SER     CA  128   6.072   6.070   2.552
   31SER     HA  129   5.986   6.023   2.505
   31SER     CB  130   6.100   6.202   2.479
   31SER    HB1  131   6.124   6.181   2.375
   31SER    HB2  132   6.186   6.252   2.524
   31SER     OG  133   5.987   6.286   2.485
   31SER     HG  134   5.983   6.325   2.573
   31SER      C  135   6.190   5.975   2.534
   31SER      O  136   6.182   5.880   2.457
   32ILE      N  137   6.298   5.995   2.610
   32ILE      H  138   6.299   6.076   2.671
   32ILE     CA  139   6.414   5.908   2.612
   32ILE     HA  140   6.452   5.896   2.511
   32ILE     CB  141   6.524   5.972   2.698
   32ILE     HB  142   6.480   6.001   2.794
   32ILE    CG2  143   6.639   5.875   2.727
   32ILE   HG21  144   6.711   5.922   2.795
   32ILE   HG22  145   6.602   5.785   2.776
   32ILE   HG23  146   6.690   5.848   2.634
   32ILE    CG1  147   6.578   6.097   2.629
   32ILE   HG11  148   6.495   6.161   2.600
   32ILE   HG12  149   6.631   6.068   2.539
   32ILE     CD  150   6.670   6.182   2.716
   32ILE    HD1  151   6.693   6.275   2.663
   32ILE    HD2  152   6.620   6.206   2.810
   32ILE    HD3  153   6.763   6.130   2.737
   32ILE      C  154   6.375   5.769   2.661
   32ILE      O  155   6.407   5.668   2.598
   33ILE      N  156   6.300   5.763   2.772
   33ILE      H  157   6.278   5.850   2.818
   33ILE     CA  158   6.257   5.640   2.836
   33ILE     HA  159   6.344   5.578   2.854
   33ILE     CB  160   6.195   5.675   2.971
   33ILE     HB  161   6.122   5.755   2.956
   33ILE    CG2  162   6.122   5.557   3.034
   33ILE   HG21  163   6.067   5.588   3.122
   33ILE   HG22  164   6.050   5.515   2.963
   33ILE   HG23  165   6.193   5.479   3.062
   33ILE    CG1  166   6.301   5.724   3.070
   33ILE   HG11  167   6.368   5.794   3.020
   33ILE   HG12  168   6.363   5.640   3.102
   33ILE     CD  169   6.248   5.792   3.195
   33ILE    HD1  170   6.332   5.825   3.256
   33ILE    HD2  171   6.187   5.878   3.168
   33ILE    HD3  172   6.188   5.722   3.255
   33ILE      C  173   6.165   5.560   2.744
   33ILE      O  174   6.177   5.438   2.738
   34GLY      N  175   6.076   5.625   2.668
   34GLY      H  176   6.070   5.726   2.678
   34GLY     CA  177   5.984   5.560   2.577
   34GLY    HA1  178   5.914   5.635   2.541
   34GLY    HA2  179   5.929   5.482   2.630
   34GLY      C  180   6.049   5.497   2.455
   34GLY      O  181   6.006   5.391   2.411
   35ILE      N  182   6.158   5.557   2.404
   35ILE      H  183   6.186   5.646   2.444
   35ILE     CA  184   6.239   5.498   2.300
   35ILE     HA  185   6.172   5.462   2.221
   35ILE     CB  186   6.331   5.602   2.237
   35ILE     HB  187   6.389   5.650   2.317
   35ILE    CG2  188   6.429   5.538   2.139
   35ILE   HG21  189   6.495   5.613   2.097
   35ILE   HG22  190   6.492   5.465   2.190
   35ILE   HG23  191   6.374   5.488   2.059
   35ILE    CG1  192   6.247   5.709   2.168
   35ILE   HG11  193   6.180   5.755   2.240
   35ILE   HG12  194   6.184   5.662   2.092
   35ILE     CD  195   6.324   5.822   2.100
   35ILE    HD1  196   6.254   5.900   2.069
   35ILE    HD2  197   6.396   5.866   2.170
   35ILE    HD3  198   6.376   5.786   2.011
   35ILE      C  199   6.310   5.373   2.352
   35ILE      O  200   6.307   5.270   2.285
   36LEU      N  201   6.362   5.375   2.475
   36LEU      H  202   6.358   5.461   2.529
   36LEU     CA  203   6.415   5.255   2.536
   36LEU     HA  204   6.490   5.215   2.467
   36LEU     CB  205   6.485   5.287   2.668
   36LEU    HB1  206   6.413   5.331   2.737
   36LEU    HB2  207   6.563   5.361   2.649
   36LEU     CG  208   6.548   5.165   2.735
   36LEU     HG  209   6.471   5.090   2.751
   36LEU    CD1  210   6.661   5.103   2.654
   36LEU   HD11  211   6.699   5.015   2.705
   36LEU   HD12  212   6.625   5.071   2.556
   36LEU   HD13  213   6.742   5.175   2.642
   36LEU    CD2  214   6.606   5.199   2.873
   36LEU   HD21  215   6.670   5.117   2.907
   36LEU   HD22  216   6.665   5.290   2.868
   36LEU   HD23  217   6.524   5.207   2.944
   36LEU      C  218   6.308   5.148   2.553
   36LEU      O  219   6.336   5.030   2.531
   37HIS      N  220   6.185   5.186   2.589
   37HIS      H  221   6.169   5.283   2.610
   37HIS     CA  222   6.078   5.091   2.613
   37HIS     HA  223   6.116   5.016   2.683
   37HIS     CB  224   5.960   5.163   2.678
   37HIS    HB1  225   5.912   5.227   2.604
   37HIS    HB2  226   5.999   5.228   2.757
   37HIS     CG  227   5.855   5.076   2.742
   37HIS    ND1  228   5.728   5.122   2.777
   37HIS    CE1  229   5.669   5.023   2.844
   37HIS    HE1  230   5.569   5.027   2.885
   37HIS    NE2  231   5.751   4.918   2.854
   37HIS    HE2  232   5.728   4.832   2.901
   37HIS    CD2  233   5.868   4.947   2.787
   37HIS    HD2  234   5.956   4.884   2.779
   37HIS      C  235   6.035   5.014   2.488
   37HIS      O  236   6.011   4.894   2.499
   38LEU      N  237   6.032   5.077   2.370
   38LEU      H  238   6.049   5.177   2.367
   38LEU     CA  239   6.007   5.005   2.247
   38LEU     HA  240   5.927   4.934   2.267
   38LEU     CB  241   5.958   5.098   2.136
   38LEU    HB1  242   6.034   5.175   2.118
   38LEU    HB2  243   5.867   5.148   2.171
   38LEU     CG  244   5.927   5.027   2.004
   38LEU     HG  245   6.019   4.984   1.965
   38LEU    CD1  246   5.822   4.917   2.016
   38LEU   HD11  247   5.810   4.868   1.919
   38LEU   HD12  248   5.853   4.841   2.087
   38LEU   HD13  249   5.727   4.960   2.047
   38LEU    CD2  250   5.874   5.125   1.899
   38LEU   HD21  251   5.839   5.071   1.812
   38LEU   HD22  252   5.791   5.182   1.941
   38LEU   HD23  253   5.954   5.193   1.870
   38LEU      C  254   6.128   4.921   2.204
   38LEU      O  255   6.109   4.808   2.160
   39ILE      N  256   6.251   4.970   2.224
   39ILE      H  257   6.261   5.064   2.259
   39ILE     CA  258   6.371   4.893   2.198
   39ILE     HA  259   6.369   4.863   2.093
   39ILE     CB  260   6.495   4.979   2.220
   39ILE     HB  261   6.484   5.031   2.315
   39ILE    CG2  262   6.623   4.895   2.228
   39ILE   HG21  263   6.710   4.960   2.239
   39ILE   HG22  264   6.621   4.831   2.315
   39ILE   HG23  265   6.635   4.834   2.138
   39ILE    CG1  266   6.505   5.082   2.108
   39ILE   HG11  267   6.408   5.132   2.095
   39ILE   HG12  268   6.527   5.032   2.013
   39ILE     CD  269   6.608   5.192   2.132
   39ILE    HD1  270   6.598   5.267   2.054
   39ILE    HD2  271   6.591   5.238   2.229
   39ILE    HD3  272   6.710   5.151   2.127
   39ILE      C  273   6.372   4.763   2.278
   39ILE      O  274   6.395   4.657   2.221
   40LEU      N  275   6.340   4.771   2.408
   40LEU      H  276   6.326   4.863   2.448
   40LEU     CA  277   6.329   4.656   2.497
   40LEU     HA  278   6.421   4.597   2.489
   40LEU     CB  279   6.314   4.706   2.641
   40LEU    HB1  280   6.284   4.621   2.702
   40LEU    HB2  281   6.233   4.779   2.644
   40LEU     CG  282   6.439   4.766   2.704
   40LEU     HG  283   6.483   4.841   2.638
   40LEU    CD1  284   6.402   4.832   2.837
   40LEU   HD11  285   6.490   4.876   2.882
   40LEU   HD12  286   6.329   4.911   2.819
   40LEU   HD13  287   6.359   4.758   2.905
   40LEU    CD2  288   6.545   4.660   2.734
   40LEU   HD21  289   6.631   4.706   2.782
   40LEU   HD22  290   6.504   4.583   2.801
   40LEU   HD23  291   6.579   4.613   2.642
   40LEU      C  292   6.214   4.563   2.460
   40LEU      O  293   6.232   4.442   2.467
   41TRP      N  294   6.099   4.617   2.416
   41TRP      H  295   6.090   4.718   2.417
   41TRP     CA  296   5.986   4.538   2.370
   41TRP     HA  297   5.961   4.465   2.447
   41TRP     CB  298   5.866   4.631   2.352
   41TRP    HB1  299   5.888   4.701   2.270
   41TRP    HB2  300   5.854   4.690   2.443
   41TRP     CG  301   5.735   4.566   2.322
   41TRP    CD1  302   5.644   4.529   2.414
   41TRP    HD1  303   5.654   4.537   2.522
   41TRP    NE1  304   5.534   4.471   2.353
   41TRP    HE1  305   5.458   4.425   2.401
   41TRP    CE2  306   5.552   4.464   2.216
   41TRP    CZ2  307   5.477   4.407   2.112
   41TRP    HZ2  308   5.383   4.358   2.134
   41TRP    CH2  309   5.527   4.410   1.982
   41TRP    HH2  310   5.471   4.365   1.901
   41TRP    CZ3  311   5.651   4.472   1.956
   41TRP    HZ3  312   5.689   4.474   1.855
   41TRP    CE3  313   5.725   4.530   2.061
   41TRP    HE3  314   5.821   4.575   2.039
   41TRP    CD2  315   5.678   4.525   2.193
   41TRP      C  316   6.016   4.462   2.242
   41TRP      O  317   5.970   4.348   2.226
   42ILE      N  318   6.096   4.519   2.152
   42ILE      H  319   6.125   4.615   2.168
   42ILE     CA  320   6.141   4.454   2.030
   42ILE     HA  321   6.055   4.402   1.986
   42ILE     CB  322   6.188   4.558   1.928
   42ILE     HB  323   6.254   4.628   1.979
   42ILE    CG2  324   6.265   4.496   1.812
   42ILE   HG21  325   6.300   4.573   1.744
   42ILE   HG22  326   6.354   4.445   1.849
   42ILE   HG23  327   6.202   4.424   1.759
   42ILE    CG1  328   6.066   4.633   1.875
   42ILE   HG11  329   6.008   4.671   1.959
   42ILE   HG12  330   6.002   4.565   1.819
   42ILE     CD  331   6.098   4.754   1.787
   42ILE    HD1  332   6.004   4.804   1.763
   42ILE    HD2  333   6.163   4.823   1.841
   42ILE    HD3  334   6.145   4.723   1.694
   42ILE      C  335   6.243   4.345   2.059
   42ILE      O  336   6.230   4.235   2.006
   43LEU      N  337   6.339   4.369   2.149
   43LEU      H  338   6.346   4.462   2.189
   43LEU     CA  339   6.432   4.267   2.195
   43LEU     HA  340   6.482   4.223   2.109
   43LEU     CB  341   6.537   4.332   2.286
   43LEU    HB1  342   6.594   4.253   2.336
   43LEU    HB2  343   6.485   4.389   2.363
   43LEU     CG  344   6.636   4.424   2.215
   43LEU     HG  345   6.581   4.494   2.152
   43LEU    CD1  346   6.716   4.505   2.317
   43LEU   HD11  347   6.784   4.572   2.265
   43LEU   HD12  348   6.648   4.564   2.378
   43LEU   HD13  349   6.773   4.438   2.381
   43LEU    CD2  350   6.735   4.347   2.128
   43LEU   HD21  351   6.806   4.416   2.083
   43LEU   HD22  352   6.789   4.274   2.188
   43LEU   HD23  353   6.681   4.295   2.048
   43LEU      C  354   6.362   4.153   2.267
   43LEU      O  355   6.402   4.037   2.254
   44ASP      N  356   6.251   4.182   2.336
   44ASP      H  357   6.227   4.280   2.348
   44ASP     CA  358   6.165   4.084   2.399
   44ASP     HA  359   6.227   4.014   2.455
   44ASP     CB  360   6.075   4.158   2.498
   44ASP    HB1  361   6.011   4.227   2.443
   44ASP    HB2  362   6.137   4.216   2.566
   44ASP     CG  363   5.988   4.066   2.582
   44ASP    OD1  364   5.866   4.091   2.591
   44ASP    OD2  365   6.043   3.971   2.642
   44ASP      C  366   6.083   4.002   2.300
   44ASP      O  367   6.029   3.898   2.338
   45ARG      N  368   6.072   4.046   2.174
   45ARG      H  369   6.121   4.132   2.152
   45ARG     CA  370   5.985   3.991   2.072
   45ARG     HA  371   5.927   3.911   2.119
   45ARG     CB  372   5.891   4.103   2.028
   45ARG    HB1  373   5.948   4.178   1.974
   45ARG    HB2  374   5.850   4.150   2.117
   45ARG     CG  375   5.771   4.061   1.942
   45ARG    HG1  376   5.807   4.033   1.843
   45ARG    HG2  377   5.706   4.148   1.930
   45ARG     CD  378   5.691   3.948   2.004
   45ARG    HD1  379   5.648   3.982   2.098
   45ARG    HD2  380   5.755   3.862   2.025
   45ARG     NE  381   5.584   3.903   1.915
   45ARG     HE  382   5.490   3.931   1.940
   45ARG     CZ  383   5.596   3.827   1.806
   45ARG    NH1  384   5.714   3.781   1.764
   45ARG   HH11  385   5.797   3.804   1.816
   45ARG   HH12  386   5.721   3.733   1.675
   45ARG    NH2  387   5.485   3.797   1.737
   45ARG   HH21  388   5.399   3.836   1.771
   45ARG   HH22  389   5.487   3.737   1.655
   45ARG      C  390   6.055   3.926   1.954
   45ARG      O  391   5.990   3.859   1.873
   46LEU      N  392   6.187   3.947   1.941
   46LEU      H  393   6.231   4.006   2.010
   46LEU     CA  394   6.271   3.889   1.838
   46LEU     HA  395   6.208   3.859   1.754
   46LEU     CB  396   6.370   3.993   1.787
   46LEU    HB1  397   6.447   3.942   1.729
   46LEU    HB2  398   6.418   4.040   1.872
   46LEU     CG  399   6.309   4.101   1.698
   46LEU     HG  400   6.227   4.151   1.750
   46LEU    CD1  401   6.416   4.204   1.664
   46LEU   HD11  402   6.373   4.286   1.606
   46LEU   HD12  403   6.457   4.246   1.756
   46LEU   HD13  404   6.496   4.157   1.607
   46LEU    CD2  405   6.255   4.046   1.566
   46LEU   HD21  406   6.224   4.128   1.501
   46LEU   HD22  407   6.332   3.987   1.515
   46LEU   HD23  408   6.168   3.983   1.584
   46LEU      C  409   6.344   3.766   1.890
   46LEU      O  410   6.430   3.777   1.978
   46NME      N  411   6.315   3.646   1.838
   46NME      H  412   6.375   3.570   1.866
   46NME    CH3  413   6.200   3.613   1.758
   46NME   HH31  414   6.196   3.505   1.741
   46NME   HH32  415   6.110   3.643   1.811
   46NME   HH33  416   6.203   3.664   1.662
  121ACE    CH3  417   6.039   0.272   2.795
  121ACE   HH31  418   6.004   0.324   2.706
  121ACE   HH32  419   6.097   0.341   2.857
  121ACE   HH33  420   6.102   0.187   2.768
  121ACE      C  421   5.920   0.220   2.875
  121ACE      O  422   5.935   0.196   2.994
  122SER      N  423   5.806   0.202   2.808
  122SER      H  424   5.804   0.225   2.710
  122SER     CA  425   5.686   0.143   2.864
  122SER     HA  426   5.714   0.078   2.947
  122SER     CB  427   5.590   0.249   2.918
  122SER    HB1  428   5.498   0.200   2.949
  122SER    HB2  429   5.566   0.319   2.838
  122SER     OG  430   5.641   0.321   3.028
  122SER     HG  431   5.574   0.388   3.046
  122SER      C  432   5.611   0.060   2.761
  122SER      O  433   5.604   0.094   2.643
  123SER      N  434   5.549   7.228   2.807
  123SER      H  435   5.556   7.207   2.906
  123SER     CA  436   5.461   7.141   2.732
  123SER     HA  437   5.464   7.168   2.627
  123SER     CB  438   5.508   6.996   2.743
  123SER    HB1  439   5.443   6.933   2.683
  123SER    HB2  440   5.501   6.963   2.847
  123SER     OG  441   5.641   6.980   2.698
  123SER     HG  442   5.638   6.920   2.622
  123SER      C  443   5.316   7.154   2.778
  123SER      O  444   5.284   7.226   2.873
  124ASP      N  445   5.224   7.086   2.709
  124ASP      H  446   5.255   7.032   2.629
  124ASP     CA  447   5.084   7.081   2.745
  124ASP     HA  448   5.048   7.184   2.758
  124ASP     CB  449   5.010   7.018   2.628
  124ASP    HB1  450   5.039   6.913   2.619
  124ASP    HB2  451   5.039   7.068   2.535
  124ASP     CG  452   4.858   7.026   2.642
  124ASP    OD1  453   4.798   7.119   2.585
  124ASP    OD2  454   4.798   6.937   2.706
  124ASP      C  455   5.059   7.002   2.873
  124ASP      O  456   5.123   6.899   2.892
  125PRO      N  457   4.964   7.039   2.960
  125PRO     CD  458   4.895   7.166   2.962
  125PRO    HD1  459   4.814   7.165   2.888
  125PRO    HD2  460   4.963   7.249   2.942
  125PRO     CG  461   4.837   7.180   3.103
  125PRO    HG1  462   4.744   7.237   3.103
  125PRO    HG2  463   4.911   7.225   3.169
  125PRO     CB  464   4.814   7.034   3.143
  125PRO    HB1  465   4.720   6.999   3.101
  125PRO    HB2  466   4.813   7.022   3.252
  125PRO     CA  467   4.933   6.963   3.079
  125PRO     HA  468   5.018   6.970   3.147
  125PRO      C  469   4.902   6.815   3.057
  125PRO      O  470   4.943   6.731   3.137
  126LEU      N  471   4.837   6.778   2.946
  126LEU      H  472   4.809   6.849   2.880
  126LEU     CA  473   4.811   6.639   2.913
  126LEU     HA  474   4.778   6.588   3.004
  126LEU     CB  475   4.696   6.635   2.812
  126LEU    HB1  476   4.727   6.690   2.723
  126LEU    HB2  477   4.611   6.687   2.855
  126LEU     CG  478   4.650   6.496   2.767
  126LEU     HG  479   4.732   6.441   2.721
  126LEU    CD1  480   4.596   6.413   2.884
  126LEU   HD11  481   4.555   6.319   2.845
  126LEU   HD12  482   4.679   6.389   2.950
  126LEU   HD13  483   4.518   6.469   2.934
  126LEU    CD2  484   4.537   6.510   2.665
  126LEU   HD21  485   4.504   6.411   2.634
  126LEU   HD22  486   4.453   6.564   2.710
  126LEU   HD23  487   4.573   6.564   2.578
  126LEU      C  488   4.936   6.567   2.864
  126LEU      O  489   4.952   6.448   2.889
  127VAL      N  490   5.031   6.640   2.804
  127VAL      H  491   5.014   6.740   2.796
  127VAL     CA  492   5.163   6.591   2.771
  127VAL     HA  493   5.152   6.495   2.720
  127VAL     CB  494   5.235   6.687   2.675
  127VAL     HB  495   5.227   6.789   2.712
  127VAL    CG1  496   5.384   6.658   2.659
  127VAL   HG11  497   5.425   6.717   2.577
  127VAL   HG12  498   5.436   6.688   2.751
  127VAL   HG13  499   5.400   6.552   2.641
  127VAL    CG2  500   5.172   6.683   2.536
  127VAL   HG21  501   5.215   6.763   2.477
  127VAL   HG22  502   5.191   6.587   2.488
  127VAL   HG23  503   5.064   6.700   2.543
  127VAL      C  504   5.245   6.564   2.896
  127VAL      O  505   5.311   6.460   2.901
  128VAL      N  506   5.237   6.649   2.999
  128VAL      H  507   5.185   6.734   2.986
  128VAL     CA  508   5.300   6.625   3.128
  128VAL     HA  509   5.406   6.606   3.112
  128VAL     CB  510   5.287   6.747   3.220
  128VAL     HB  511   5.182   6.771   3.234
  128VAL    CG1  512   5.352   6.724   3.356
  128VAL   HG11  513   5.346   6.816   3.415
  128VAL   HG12  514   5.298   6.646   3.411
  128VAL   HG13  515   5.456   6.695   3.345
  128VAL    CG2  516   5.357   6.868   3.158
  128VAL   HG21  517   5.347   6.953   3.225
  128VAL   HG22  518   5.463   6.847   3.143
  128VAL   HG23  519   5.312   6.895   3.063
  128VAL      C  520   5.241   6.502   3.196
  128VAL      O  521   5.315   6.414   3.237
  129ALA      N  522   5.108   6.490   3.199
  129ALA      H  523   5.051   6.567   3.166
  129ALA     CA  524   5.041   6.375   3.258
  129ALA     HA  525   5.072   6.368   3.362
  129ALA     CB  526   4.890   6.399   3.253
  129ALA    HB1  527   4.839   6.315   3.300
  129ALA    HB2  528   4.865   6.490   3.308
  129ALA    HB3  529   4.856   6.408   3.150
  129ALA      C  530   5.080   6.245   3.188
  129ALA      O  531   5.114   6.147   3.255
  130ALA      N  532   5.083   6.246   3.055
  130ALA      H  533   5.050   6.328   3.006
  130ALA     CA  534   5.127   6.133   2.975
  130ALA     HA  535   5.069   6.045   3.004
  130ALA     CB  536   5.097   6.162   2.828
  130ALA    HB1  537   5.127   6.077   2.767
  130ALA    HB2  538   4.990   6.178   2.816
  130ALA    HB3  539   5.150   6.252   2.795
  130ALA      C  540   5.274   6.098   2.994
  130ALA      O  541   5.309   5.981   2.982
  131SER      N  542   5.362   6.194   3.026
  131SER      H  543   5.330   6.289   3.034
  131SER     CA  544   5.499   6.164   3.062
  131SER     HA  545   5.546   6.105   2.983
  131SER     CB  546   5.582   6.291   3.083
  131SER    HB1  547   5.678   6.265   3.127
  131SER    HB2  548   5.531   6.358   3.152
  131SER     OG  549   5.604   6.357   2.960
  131SER     HG  550   5.653   6.436   2.984
  131SER      C  551   5.509   6.083   3.191
  131SER      O  552   5.578   5.981   3.193
  132ILE      N  553   5.436   6.123   3.296
  132ILE      H  554   5.381   6.208   3.287
  132ILE     CA  555   5.436   6.055   3.424
  132ILE     HA  556   5.539   6.045   3.458
  132ILE     CB  557   5.360   6.139   3.527
  132ILE     HB  558   5.259   6.154   3.488
  132ILE    CG2  559   5.350   6.067   3.661
  132ILE   HG21  560   5.292   6.128   3.731
  132ILE   HG22  561   5.298   5.972   3.651
  132ILE   HG23  562   5.449   6.050   3.702
  132ILE    CG1  563   5.425   6.276   3.547
  132ILE   HG11  564   5.457   6.318   3.452
  132ILE   HG12  565   5.514   6.265   3.610
  132ILE     CD  566   5.331   6.379   3.611
  132ILE    HD1  567   5.382   6.475   3.614
  132ILE    HD2  568   5.241   6.389   3.551
  132ILE    HD3  569   5.305   6.350   3.713
  132ILE      C  570   5.378   5.915   3.410
  132ILE      O  571   5.432   5.818   3.464
  133ILE      N  572   5.270   5.901   3.332
  133ILE      H  573   5.231   5.986   3.293
  133ILE     CA  574   5.206   5.775   3.300
  133ILE     HA  575   5.187   5.720   3.392
  133ILE     CB  576   5.073   5.805   3.232
  133ILE     HB  577   5.089   5.881   3.156
  133ILE    CG2  578   5.012   5.683   3.163
  133ILE   HG21  579   4.917   5.711   3.117
  133ILE   HG22  580   5.077   5.648   3.083
  133ILE   HG23  581   4.998   5.604   3.236
  133ILE    CG1  582   4.975   5.860   3.336
  133ILE   HG11  583   5.026   5.932   3.400
  133ILE   HG12  584   4.942   5.778   3.400
  133ILE     CD  585   4.852   5.930   3.279
  133ILE    HD1  586   4.795   5.973   3.361
  133ILE    HD2  587   4.883   6.010   3.211
  133ILE    HD3  588   4.789   5.859   3.226
  133ILE      C  589   5.297   5.686   3.216
  133ILE      O  590   5.308   5.567   3.242
  134GLY      N  591   5.368   5.745   3.119
  134GLY      H  592   5.354   5.844   3.101
  134GLY     CA  593   5.463   5.675   3.035
  134GLY    HA1  594   5.502   5.743   2.960
  134GLY    HA2  595   5.413   5.591   2.987
  134GLY      C  596   5.580   5.620   3.118
  134GLY      O  597   5.604   5.500   3.113
  135ILE      N  598   5.645   5.703   3.200
  135ILE      H  599   5.617   5.801   3.199
  135ILE     CA  600   5.756   5.667   3.286
  135ILE     HA  601   5.838   5.631   3.223
  135ILE     CB  602   5.807   5.792   3.357
  135ILE     HB  603   5.722   5.846   3.400
  135ILE    CG2  604   5.903   5.757   3.470
  135ILE   HG21  605   5.940   5.847   3.519
  135ILE   HG22  606   5.852   5.699   3.547
  135ILE   HG23  607   5.988   5.701   3.430
  135ILE    CG1  608   5.878   5.883   3.257
  135ILE   HG11  609   5.815   5.898   3.169
  135ILE   HG12  610   5.969   5.834   3.223
  135ILE     CD  611   5.913   6.022   3.311
  135ILE    HD1  612   5.955   6.082   3.230
  135ILE    HD2  613   5.823   6.071   3.348
  135ILE    HD3  614   5.988   6.016   3.390
  135ILE      C  615   5.722   5.552   3.380
  135ILE      O  616   5.806   5.466   3.404
  136LEU      N  617   5.597   5.545   3.428
  136LEU      H  618   5.534   5.621   3.405
  136LEU     CA  619   5.544   5.434   3.505
  136LEU     HA  620   5.614   5.413   3.587
  136LEU     CB  621   5.412   5.480   3.566
  136LEU    HB1  622   5.347   5.515   3.485
  136LEU    HB2  623   5.431   5.565   3.631
  136LEU     CG  624   5.333   5.375   3.644
  136LEU     HG  625   5.311   5.291   3.579
  136LEU    CD1  626   5.408   5.326   3.768
  136LEU   HD11  627   5.346   5.255   3.822
  136LEU   HD12  628   5.501   5.276   3.738
  136LEU   HD13  629   5.432   5.411   3.832
  136LEU    CD2  630   5.200   5.435   3.691
  136LEU   HD21  631   5.142   5.358   3.742
  136LEU   HD22  632   5.218   5.518   3.759
  136LEU   HD23  633   5.143   5.470   3.605
  136LEU      C  634   5.530   5.306   3.424
  136LEU      O  635   5.550   5.197   3.479
  137HIS      N  636   5.500   5.314   3.294
  137HIS      H  637   5.488   5.405   3.253
  137HIS     CA  638   5.478   5.197   3.210
  137HIS     HA  639   5.405   5.134   3.262
  137HIS     CB  640   5.416   5.240   3.077
  137HIS    HB1  641   5.493   5.287   3.015
  137HIS    HB2  642   5.339   5.315   3.096
  137HIS     CG  643   5.353   5.130   2.996
  137HIS    ND1  644   5.318   5.141   2.861
  137HIS    CE1  645   5.257   5.027   2.829
  137HIS    HE1  646   5.220   5.003   2.730
  137HIS    NE2  647   5.255   4.943   2.933
  137HIS    HE2  648   5.222   4.847   2.931
  137HIS    CD2  649   5.316   5.006   3.040
  137HIS    HD2  650   5.330   4.965   3.139
  137HIS      C  651   5.602   5.111   3.190
  137HIS      O  652   5.590   4.989   3.195
  138LEU      N  653   5.722   5.169   3.174
  138LEU      H  654   5.728   5.270   3.170
  138LEU     CA  655   5.844   5.091   3.170
  138LEU     HA  656   5.828   5.010   3.099
  138LEU     CB  657   5.963   5.173   3.121
  138LEU    HB1  658   5.975   5.258   3.188
  138LEU    HB2  659   5.940   5.209   3.021
  138LEU     CG  660   6.096   5.099   3.117
  138LEU     HG  661   6.119   5.060   3.216
  138LEU    CD1  662   6.097   4.983   3.017
  138LEU   HD11  663   6.192   4.929   3.024
  138LEU   HD12  664   6.017   4.913   3.039
  138LEU   HD13  665   6.087   5.023   2.916
  138LEU    CD2  666   6.209   5.193   3.076
  138LEU   HD21  667   6.303   5.138   3.071
  138LEU   HD22  668   6.187   5.238   2.979
  138LEU   HD23  669   6.218   5.271   3.152
  138LEU      C  670   5.873   5.025   3.305
  138LEU      O  671   5.908   4.907   3.306
  139ILE      N  672   5.853   5.095   3.417
  139ILE      H  673   5.822   5.192   3.409
  139ILE     CA  674   5.870   5.038   3.549
  139ILE     HA  675   5.972   5.001   3.558
  139ILE     CB  676   5.849   5.143   3.658
  139ILE     HB  677   5.758   5.200   3.636
  139ILE    CG2  678   5.832   5.080   3.796
  139ILE   HG21  679   5.820   5.157   3.872
  139ILE   HG22  680   5.743   5.018   3.799
  139ILE   HG23  681   5.919   5.019   3.820
  139ILE    CG1  682   5.967   5.240   3.659
  139ILE   HG11  683   5.985   5.275   3.557
  139ILE   HG12  684   6.056   5.186   3.692
  139ILE     CD  685   5.949   5.363   3.747
  139ILE    HD1  686   6.044   5.417   3.748
  139ILE    HD2  687   5.871   5.427   3.706
  139ILE    HD3  688   5.926   5.337   3.850
  139ILE      C  689   5.780   4.916   3.567
  139ILE      O  690   5.828   4.809   3.602
  140LEU      N  691   5.650   4.929   3.536
  140LEU      H  692   5.616   5.020   3.506
  140LEU     CA  693   5.557   4.819   3.547
  140LEU     HA  694   5.567   4.775   3.646
  140LEU     CB  695   5.414   4.870   3.531
  140LEU    HB1  696   5.347   4.784   3.525
  140LEU    HB2  697   5.406   4.924   3.437
  140LEU     CG  698   5.365   4.959   3.645
  140LEU     HG  699   5.431   5.045   3.655
  140LEU    CD1  700   5.225   5.010   3.612
  140LEU   HD11  701   5.189   5.075   3.692
  140LEU   HD12  702   5.228   5.068   3.519
  140LEU   HD13  703   5.156   4.927   3.601
  140LEU    CD2  704   5.358   4.887   3.779
  140LEU   HD21  705   5.312   4.952   3.853
  140LEU   HD22  706   5.299   4.796   3.770
  140LEU   HD23  707   5.458   4.862   3.814
  140LEU      C  708   5.587   4.705   3.450
  140LEU      O  709   5.567   4.589   3.486
  141TRP      N  710   5.640   4.733   3.330
  141TRP      H  711   5.651   4.831   3.304
  141TRP     CA  712   5.681   4.632   3.235
  141TRP     HA  713   5.602   4.556   3.229
  141TRP     CB  714   5.693   4.696   3.097
  141TRP    HB1  715   5.771   4.772   3.101
  141TRP    HB2  716   5.598   4.746   3.073
  141TRP     CG  717   5.727   4.603   2.984
  141TRP    CD1  718   5.636   4.530   2.915
  141TRP    HD1  719   5.530   4.523   2.933
  141TRP    NE1  720   5.700   4.460   2.814
  141TRP    HE1  721   5.656   4.398   2.747
  141TRP    CE2  722   5.836   4.478   2.818
  141TRP    CZ2  723   5.946   4.428   2.746
  141TRP    HZ2  724   5.926   4.359   2.665
  141TRP    CH2  725   6.076   4.461   2.784
  141TRP    HH2  726   6.160   4.418   2.731
  141TRP    CZ3  727   6.096   4.548   2.892
  141TRP    HZ3  728   6.197   4.571   2.922
  141TRP    CE3  729   5.988   4.603   2.962
  141TRP    HE3  730   6.007   4.668   3.047
  141TRP    CD2  731   5.857   4.568   2.926
  141TRP      C  732   5.808   4.558   3.275
  141TRP      O  733   5.814   4.436   3.263
  142ILE      N  734   5.907   4.627   3.333
  142ILE      H  735   5.898   4.728   3.341
  142ILE     CA  736   6.025   4.566   3.392
  142ILE     HA  737   6.068   4.497   3.318
  142ILE     CB  738   6.130   4.672   3.423
  142ILE     HB  739   6.082   4.751   3.482
  142ILE    CG2  740   6.246   4.616   3.505
  142ILE   HG21  741   6.316   4.695   3.532
  142ILE   HG22  742   6.210   4.574   3.599
  142ILE   HG23  743   6.298   4.539   3.447
  142ILE    CG1  744   6.185   4.733   3.294
  142ILE   HG11  745   6.103   4.771   3.233
  142ILE   HG12  746   6.235   4.655   3.236
  142ILE     CD  747   6.283   4.849   3.315
  142ILE    HD1  748   6.306   4.895   3.219
  142ILE    HD2  749   6.239   4.923   3.381
  142ILE    HD3  750   6.377   4.812   3.356
  142ILE      C  751   5.986   4.480   3.512
  142ILE      O  752   6.038   4.370   3.530
  143LEU      N  753   5.889   4.525   3.592
  143LEU      H  754   5.855   4.619   3.579
  143LEU     CA  755   5.830   4.447   3.699
  143LEU     HA  756   5.910   4.401   3.758
  143LEU     CB  757   5.750   4.539   3.791
  143LEU    HB1  758   5.687   4.478   3.856
  143LEU    HB2  759   5.683   4.599   3.729
  143LEU     CG  760   5.834   4.630   3.880
  143LEU     HG  761   5.911   4.679   3.820
  143LEU    CD1  762   5.744   4.736   3.942
  143LEU   HD11  763   5.805   4.802   4.006
  143LEU   HD12  764   5.698   4.796   3.864
  143LEU   HD13  765   5.667   4.689   4.002
  143LEU    CD2  766   5.901   4.554   3.994
  143LEU   HD21  767   5.960   4.623   4.054
  143LEU   HD22  768   5.825   4.507   4.057
  143LEU   HD23  769   5.967   4.476   3.955
  143LEU      C  770   5.744   4.331   3.650
  143LEU      O  771   5.722   4.237   3.727
  144ASP      N  772   5.697   4.331   3.525
  144ASP      H  773   5.711   4.414   3.469
  144ASP     CA  774   5.626   4.220   3.465
  144ASP     HA  775   5.568   4.169   3.542
  144ASP     CB  776   5.528   4.274   3.361
  144ASP    HB1  777   5.583   4.317   3.278
  144ASP    HB2  778   5.469   4.353   3.407
  144ASP     CG  779   5.431   4.169   3.308
  144ASP    OD1  780   5.399   4.173   3.187
  144ASP    OD2  781   5.382   4.086   3.387
  144ASP      C  782   5.721   4.118   3.403
  144ASP      O  783   5.697   3.997   3.415
  145ARG      N  784   5.830   4.162   3.340
  145ARG      H  785   5.839   4.263   3.333
  145ARG     CA  786   5.924   4.081   3.266
  145ARG     HA  787   5.869   3.998   3.220
  145ARG     CB  788   5.986   4.166   3.155
  145ARG    HB1  789   6.072   4.114   3.114
  145ARG    HB2  790   6.023   4.259   3.199
  145ARG     CG  791   5.891   4.199   3.041
  145ARG    HG1  792   5.935   4.280   2.983
  145ARG    HG2  793   5.796   4.234   3.081
  145ARG     CD  794   5.868   4.080   2.948
  145ARG    HD1  795   5.848   3.990   3.006
  145ARG    HD2  796   5.960   4.062   2.892
  145ARG     NE  797   5.759   4.103   2.854
  145ARG     HE  798   5.785   4.113   2.757
  145ARG     CZ  799   5.628   4.104   2.882
  145ARG    NH1  800   5.582   4.067   3.002
  145ARG   HH11  801   5.642   4.012   3.061
  145ARG   HH12  802   5.488   4.084   3.033
  145ARG    NH2  803   5.539   4.142   2.790
  145ARG   HH21  804   5.572   4.172   2.700
  145ARG   HH22  805   5.442   4.118   2.803
  145ARG      C  806   6.033   4.015   3.349
  145ARG      O  807   6.087   3.914   3.304
  146LEU      N  808   6.068   4.069   3.466
  146LEU      H  809   6.023   4.156   3.492
  146LEU     CA  810   6.173   4.018   3.551
  146LEU     HA  811   6.236   3.949   3.495
  146LEU     CB  812   6.263   4.131   3.598
  146LEU    HB1  813   6.338   4.089   3.665
  146LEU    HB2  814   6.203   4.202   3.656
  146LEU     CG  815   6.335   4.208   3.487
  146LEU     HG  816   6.262   4.261   3.425
  146LEU    CD1  817   6.428   4.310   3.552
  146LEU   HD11  818   6.477   4.369   3.475
  146LEU   HD12  819   6.371   4.377   3.617
  146LEU   HD13  820   6.503   4.258   3.612
  146LEU    CD2  821   6.419   4.117   3.398
  146LEU   HD21  822   6.471   4.178   3.324
  146LEU   HD22  823   6.492   4.063   3.458
  146LEU   HD23  824   6.356   4.047   3.344
  146LEU      C  825   6.115   3.940   3.669
  146LEU      O  826   6.084   3.999   3.772
  146NME      N  827   6.099   3.808   3.660
  146NME      H  828   6.057   3.765   3.741
  146NME    CH3  829   6.132   3.720   3.549
  146NME   HH31  830   6.129   3.616   3.583
  146NME   HH32  831   6.059   3.732   3.469
  146NME   HH33  832   6.232   3.741   3.513
  221ACE    CH3  833   5.233   0.275   2.837
  221ACE   HH31  834   5.331   0.291   2.792
  221ACE   HH32  835   5.188   0.371   2.861
  221ACE   HH33  836   5.243   0.214   2.927
  221ACE      C  837   5.142   0.203   2.738
  221ACE      O  838   5.022   0.189   2.765
  222SER      N  839   5.197   0.160   2.625
  222SER      H  840   5.296   0.178   2.612
  222SER     CA  841   5.128   0.091   2.518
  222SER     HA  842   5.054   0.024   2.560
  222SER     CB  843   5.054   0.193   2.431
  222SER    HB1  844   4.978   0.241   2.492
  222SER    HB2  845   5.005   0.142   2.348
  222SER     OG  846   5.142   0.291   2.382
  222SER     HG  847   5.204   0.248   2.323
  222SER      C  848   5.224   0.007   2.434
  222SER      O  849   5.345   0.010   2.455
  223SER      N  850   5.173   7.206   2.339
  223SER      H  851   5.073   7.206   2.325
  223SER     CA  852   5.252   7.118   2.255
  223SER     HA  853   5.351   7.162   2.238
  223SER     CB  854   5.272   6.983   2.324
  223SER    HB1  855   5.325   6.916   2.257
  223SER    HB2  856   5.175   6.940   2.348
  223SER     OG  857   5.349   6.999   2.441
  223SER     HG  858   5.392   7.084   2.436
  223SER      C  859   5.192   7.096   2.117
  223SER      O  860   5.075   7.129   2.092
  224ASP      N  861   5.271   7.041   2.024
  224ASP      H  862   5.368   7.024   2.047
  224ASP     CA  863   5.226   7.005   1.891
  224ASP     HA  864   5.191   7.097   1.844
  224ASP     CB  865   5.343   6.952   1.809
  224ASP    HB1  866   5.306   6.917   1.713
  224ASP    HB2  867   5.388   6.867   1.861
  224ASP     CG  868   5.450   7.057   1.781
  224ASP    OD1  869   5.413   7.176   1.770
  224ASP    OD2  870   5.568   7.020   1.764
  224ASP      C  871   5.112   6.903   1.890
  224ASP      O  872   5.113   6.811   1.972
  225PRO      N  873   5.016   6.911   1.797
  225PRO     CD  874   4.993   7.022   1.707
  225PRO    HD1  875   5.062   7.017   1.623
  225PRO    HD2  876   5.002   7.118   1.759
  225PRO     CG  877   4.849   7.008   1.657
  225PRO    HG1  878   4.838   7.045   1.555
  225PRO    HG2  879   4.780   7.059   1.725
  225PRO     CB  880   4.826   6.857   1.665
  225PRO    HB1  881   4.867   6.810   1.575
  225PRO    HB2  882   4.720   6.833   1.675
  225PRO     CA  883   4.906   6.817   1.788
  225PRO     HA  884   4.843   6.830   1.876
  225PRO      C  885   4.949   6.671   1.781
  225PRO      O  886   4.893   6.588   1.854
  226LEU      N  887   5.053   6.637   1.704
  226LEU      H  888   5.095   6.708   1.647
  226LEU     CA  889   5.104   6.501   1.698
  226LEU     HA  890   5.021   6.436   1.671
  226LEU     CB  891   5.210   6.494   1.588
  226LEU    HB1  892   5.289   6.566   1.612
  226LEU    HB2  893   5.163   6.526   1.494
  226LEU     CG  894   5.274   6.357   1.566
  226LEU     HG  895   5.324   6.326   1.658
  226LEU    CD1  896   5.173   6.250   1.525
  226LEU   HD11  897   5.225   6.156   1.506
  226LEU   HD12  898   5.101   6.234   1.605
  226LEU   HD13  899   5.121   6.280   1.434
  226LEU    CD2  900   5.379   6.367   1.456
  226LEU   HD21  901   5.429   6.271   1.445
  226LEU   HD22  902   5.332   6.394   1.362
  226LEU   HD23  903   5.453   6.443   1.483
  226LEU      C  904   5.157   6.452   1.832
  226LEU      O  905   5.146   6.334   1.864
  227VAL      N  906   5.212   6.543   1.914
  227VAL      H  907   5.206   6.640   1.885
  227VAL     CA  908   5.254   6.516   2.050
  227VAL     HA  909   5.306   6.420   2.052
  227VAL     CB  910   5.352   6.624   2.094
  227VAL     HB  911   5.313   6.723   2.070
  227VAL    CG1  912   5.378   6.624   2.245
  227VAL   HG11  913   5.465   6.685   2.270
  227VAL   HG12  914   5.290   6.667   2.294
  227VAL   HG13  915   5.392   6.522   2.280
  227VAL    CG2  916   5.487   6.612   2.022
  227VAL   HG21  917   5.548   6.699   2.045
  227VAL   HG22  918   5.540   6.523   2.056
  227VAL   HG23  919   5.472   6.608   1.914
  227VAL      C  920   5.134   6.499   2.142
  227VAL      O  921   5.136   6.409   2.227
  228VAL      N  922   5.027   6.576   2.124
  228VAL      H  923   5.031   6.646   2.052
  228VAL     CA  924   4.905   6.565   2.203
  228VAL     HA  925   4.936   6.559   2.307
  228VAL     CB  926   4.819   6.690   2.186
  228VAL     HB  927   4.806   6.710   2.080
  228VAL    CG1  928   4.680   6.680   2.248
  228VAL   HG11  929   4.627   6.774   2.234
  228VAL   HG12  930   4.622   6.601   2.199
  228VAL   HG13  931   4.686   6.659   2.355
  228VAL    CG2  932   4.889   6.810   2.250
  228VAL   HG21  933   4.828   6.900   2.235
  228VAL   HG22  934   4.904   6.794   2.357
  228VAL   HG23  935   4.986   6.828   2.202
  228VAL      C  936   4.827   6.437   2.173
  228VAL      O  937   4.786   6.369   2.266
  229ALA      N  938   4.813   6.399   2.046
  229ALA      H  939   4.845   6.461   1.973
  229ALA     CA  940   4.749   6.275   2.005
  229ALA     HA  941   4.649   6.272   2.047
  229ALA     CB  942   4.738   6.275   1.853
  229ALA    HB1  943   4.693   6.182   1.819
  229ALA    HB2  944   4.674   6.358   1.822
  229ALA    HB3  945   4.836   6.286   1.807
  229ALA      C  946   4.825   6.152   2.055
  229ALA      O  947   4.764   6.056   2.101
  230ALA      N  948   4.958   6.158   2.051
  230ALA      H  949   5.002   6.237   2.006
  230ALA     CA  950   5.045   6.052   2.100
  230ALA     HA  951   5.013   5.958   2.056
  230ALA     CB  952   5.186   6.082   2.048
  230ALA    HB1  953   5.251   5.997   2.068
  230ALA    HB2  954   5.182   6.095   1.940
  230ALA    HB3  955   5.225   6.172   2.094
  230ALA      C  956   5.039   6.036   2.251
  230ALA      O  957   5.042   5.923   2.300
  231SER      N  958   5.021   6.144   2.328
  231SER      H  959   5.029   6.236   2.285
  231SER     CA  960   4.991   6.138   2.470
  231SER     HA  961   5.073   6.089   2.522
  231SER     CB  962   4.971   6.278   2.528
  231SER    HB1  963   4.940   6.271   2.632
  231SER    HB2  964   4.890   6.327   2.474
  231SER     OG  965   5.086   6.358   2.519
  231SER     HG  966   5.054   6.448   2.511
  231SER      C  967   4.863   6.061   2.499
  231SER      O  968   4.862   5.973   2.585
  232ILE      N  969   4.754   6.090   2.427
  232ILE      H  970   4.761   6.164   2.358
  232ILE     CA  971   4.625   6.025   2.445
  232ILE     HA  972   4.595   6.036   2.550
  232ILE     CB  973   4.520   6.094   2.358
  232ILE     HB  974   4.558   6.097   2.256
  232ILE    CG2  975   4.387   6.019   2.357
  232ILE   HG21  976   4.317   6.069   2.290
  232ILE   HG22  977   4.400   5.918   2.320
  232ILE   HG23  978   4.345   6.017   2.458
  232ILE    CG1  979   4.497   6.238   2.405
  232ILE   HG11  980   4.592   6.286   2.427
  232ILE   HG12  981   4.439   6.236   2.498
  232ILE     CD  982   4.425   6.326   2.303
  232ILE    HD1  983   4.424   6.429   2.339
  232ILE    HD2  984   4.477   6.323   2.208
  232ILE    HD3  985   4.322   6.293   2.290
  232ILE      C  986   4.636   5.876   2.417
  232ILE      O  987   4.582   5.794   2.492
  233ILE      N  988   4.712   5.840   2.313
  233ILE      H  989   4.749   5.915   2.255
  233ILE     CA  990   4.743   5.704   2.274
  233ILE     HA  991   4.650   5.648   2.267
  233ILE     CB  992   4.806   5.708   2.135
  233ILE     HB  993   4.877   5.791   2.131
  233ILE    CG2  994   4.883   5.581   2.099
  233ILE   HG21  995   4.925   5.589   1.999
  233ILE   HG22  996   4.965   5.563   2.168
  233ILE   HG23  997   4.815   5.496   2.103
  233ILE    CG1  998   4.696   5.733   2.031
  233ILE   HG11  999   4.631   5.812   2.067
  233ILE   HG12 1000   4.635   5.643   2.021
  233ILE     CD 1001   4.745   5.775   1.893
  233ILE    HD1 1002   4.659   5.799   1.831
  233ILE    HD2 1003   4.809   5.863   1.901
  233ILE    HD3 1004   4.800   5.694   1.845
  233ILE      C 1005   4.827   5.633   2.379
  233ILE      O 1006   4.798   5.518   2.413
  234GLY      N 1007   4.927   5.700   2.438
  234GLY      H 1008   4.944   5.795   2.409
  234GLY     CA 1009   5.011   5.644   2.542
  234GLY    HA1 1010   5.094   5.712   2.560
  234GLY    HA2 1011   5.052   5.548   2.509
  234GLY      C 1012   4.939   5.622   2.674
  234GLY      O 1013   4.957   5.518   2.739
  235ILE      N 1014   4.848   5.712   2.711
  235ILE      H 1015   4.842   5.798   2.658
  235ILE     CA 1016   4.763   5.697   2.828
  235ILE     HA 1017   4.827   5.677   2.914
  235ILE     CB 1018   4.686   5.826   2.854
  235ILE     HB 1019   4.641   5.859   2.760
  235ILE    CG2 1020   4.573   5.805   2.954
  235ILE   HG21 1021   4.520   5.899   2.972
  235ILE   HG22 1022   4.499   5.735   2.916
  235ILE   HG23 1023   4.613   5.769   3.049
  235ILE    CG1 1024   4.782   5.934   2.903
  235ILE   HG11 1025   4.870   5.939   2.837
  235ILE   HG12 1026   4.819   5.907   3.002
  235ILE     CD 1027   4.723   6.075   2.909
  235ILE    HD1 1028   4.801   6.145   2.939
  235ILE    HD2 1029   4.685   6.103   2.811
  235ILE    HD3 1030   4.644   6.080   2.983
  235ILE      C 1031   4.672   5.575   2.813
  235ILE      O 1032   4.659   5.497   2.907
  236LEU      N 1033   4.616   5.556   2.693
  236LEU      H 1034   4.633   5.624   2.621
  236LEU     CA 1035   4.536   5.440   2.659
  236LEU     HA 1036   4.459   5.428   2.736
  236LEU     CB 1037   4.467   5.465   2.525
  236LEU    HB1 1038   4.543   5.476   2.448
  236LEU    HB2 1039   4.412   5.560   2.532
  236LEU     CG 1040   4.370   5.356   2.481
  236LEU     HG 1041   4.423   5.261   2.475
  236LEU    CD1 1042   4.251   5.342   2.576
  236LEU   HD11 1043   4.180   5.269   2.536
  236LEU   HD12 1044   4.285   5.306   2.674
  236LEU   HD13 1045   4.200   5.437   2.588
  236LEU    CD2 1046   4.316   5.388   2.342
  236LEU   HD21 1047   4.248   5.309   2.310
  236LEU   HD22 1048   4.263   5.484   2.343
  236LEU   HD23 1049   4.399   5.394   2.271
  236LEU      C 1050   4.618   5.311   2.658
  236LEU      O 1051   4.568   5.208   2.702
  237HIS      N 1052   4.745   5.317   2.616
  237HIS      H 1053   4.778   5.404   2.575
  237HIS     CA 1054   4.833   5.202   2.615
  237HIS     HA 1055   4.785   5.126   2.553
  237HIS     CB 1056   4.968   5.236   2.550
  237HIS    HB1 1057   5.027   5.295   2.619
  237HIS    HB2 1058   4.948   5.297   2.462
  237HIS     CG 1059   5.051   5.119   2.503
  237HIS    ND1 1060   5.154   5.131   2.410
  237HIS    CE1 1061   5.206   5.009   2.394
  237HIS    HE1 1062   5.290   4.985   2.330
  237HIS    NE2 1063   5.143   4.920   2.473
  237HIS    HE2 1064   5.167   4.822   2.480
  237HIS    CD2 1065   5.045   4.988   2.543
  237HIS    HD2 1066   4.978   4.945   2.616
  237HIS      C 1067   4.850   5.143   2.754
  237HIS      O 1068   4.821   5.025   2.772
  238LEU      N 1069   4.885   5.224   2.856
  238LEU      H 1070   4.909   5.320   2.835
  238LEU     CA 1071   4.896   5.173   2.991
  238LEU     HA 1072   4.964   5.088   2.987
  238LEU     CB 1073   4.959   5.277   3.085
  238LEU    HB1 1074   4.896   5.366   3.085
  238LEU    HB2 1075   5.057   5.305   3.046
  238LEU     CG 1076   4.974   5.227   3.228
  238LEU     HG 1077   4.878   5.193   3.266
  238LEU    CD1 1078   5.075   5.113   3.242
  238LEU   HD11 1079   5.076   5.077   3.345
  238LEU   HD12 1080   5.047   5.029   3.178
  238LEU   HD13 1081   5.174   5.150   3.215
  238LEU    CD2 1082   5.021   5.338   3.322
  238LEU   HD21 1083   5.041   5.297   3.421
  238LEU   HD22 1084   5.112   5.385   3.284
  238LEU   HD23 1085   4.942   5.413   3.332
  238LEU      C 1086   4.763   5.122   3.045
  238LEU      O 1087   4.761   5.015   3.106
  239ILE      N 1088   4.652   5.192   3.019
  239ILE      H 1089   4.661   5.277   2.964
  239ILE     CA 1090   4.520   5.150   3.062
  239ILE     HA 1091   4.520   5.143   3.171
  239ILE     CB 1092   4.413   5.251   3.020
  239ILE     HB 1093   4.433   5.281   2.917
  239ILE    CG2 1094   4.272   5.194   3.026
  239ILE   HG21 1095   4.199   5.270   2.999
  239ILE   HG22 1096   4.260   5.113   2.954
  239ILE   HG23 1097   4.249   5.157   3.126
  239ILE    CG1 1098   4.422   5.374   3.110
  239ILE   HG11 1099   4.527   5.403   3.119
  239ILE   HG12 1100   4.387   5.349   3.210
  239ILE     CD 1101   4.346   5.496   3.059
  239ILE    HD1 1102   4.370   5.582   3.122
  239ILE    HD2 1103   4.375   5.518   2.956
  239ILE    HD3 1104   4.238   5.479   3.064
  239ILE      C 1105   4.490   5.009   3.011
  239ILE      O 1106   4.457   4.921   3.091
  240LEU      N 1107   4.505   4.985   2.880
  240LEU      H 1108   4.534   5.060   2.820
  240LEU     CA 1109   4.473   4.856   2.821
  240LEU     HA 1110   4.381   4.819   2.865
  240LEU     CB 1111   4.449   4.878   2.671
  240LEU    HB1 1112   4.446   4.781   2.621
  240LEU    HB2 1113   4.533   4.936   2.632
  240LEU     CG 1114   4.322   4.956   2.637
  240LEU     HG 1115   4.323   5.052   2.688
  240LEU    CD1 1116   4.316   4.980   2.487
  240LEU   HD11 1117   4.228   5.040   2.462
  240LEU   HD12 1118   4.405   5.033   2.454
  240LEU   HD13 1119   4.309   4.884   2.435
  240LEU    CD2 1120   4.195   4.880   2.676
  240LEU   HD21 1121   4.108   4.931   2.636
  240LEU   HD22 1122   4.199   4.779   2.634
  240LEU   HD23 1123   4.186   4.874   2.784
  240LEU      C 1124   4.577   4.749   2.851
  240LEU      O 1125   4.541   4.632   2.857
  241TRP      N 1126   4.702   4.787   2.880
  241TRP      H 1127   4.725   4.885   2.873
  241TRP     CA 1128   4.808   4.697   2.923
  241TRP     HA 1129   4.811   4.611   2.857
  241TRP     CB 1130   4.941   4.772   2.913
  241TRP    HB1 1131   4.940   4.859   2.979
  241TRP    HB2 1132   4.951   4.807   2.811
  241TRP     CG 1133   5.065   4.691   2.938
  241TRP    CD1 1134   5.147   4.628   2.850
  241TRP    HD1 1135   5.123   4.632   2.745
  241TRP    NE1 1136   5.249   4.564   2.918
  241TRP    HE1 1137   5.308   4.504   2.861
  241TRP    CE2 1138   5.239   4.588   3.054
  241TRP    CZ2 1139   5.322   4.538   3.154
  241TRP    HZ2 1140   5.406   4.471   3.139
  241TRP    CH2 1141   5.289   4.575   3.285
  241TRP    HH2 1142   5.345   4.540   3.371
  241TRP    CZ3 1143   5.180   4.659   3.312
  241TRP    HZ3 1144   5.152   4.688   3.413
  241TRP    CE3 1145   5.101   4.704   3.205
  241TRP    HE3 1146   5.015   4.767   3.222
  241TRP    CD2 1147   5.124   4.670   3.071
  241TRP      C 1148   4.786   4.643   3.064
  241TRP      O 1149   4.805   4.524   3.087
  242ILE      N 1150   4.737   4.727   3.156
  242ILE      H 1151   4.728   4.825   3.131
  242ILE     CA 1152   4.691   4.688   3.288
  242ILE     HA 1153   4.767   4.624   3.334
  242ILE     CB 1154   4.672   4.812   3.377
  242ILE     HB 1155   4.613   4.884   3.322
  242ILE    CG2 1156   4.597   4.778   3.505
  242ILE   HG21 1157   4.581   4.868   3.565
  242ILE   HG22 1158   4.497   4.739   3.484
  242ILE   HG23 1159   4.653   4.705   3.564
  242ILE    CG1 1160   4.807   4.875   3.410
  242ILE   HG11 1161   4.859   4.900   3.317
  242ILE   HG12 1162   4.869   4.803   3.464
  242ILE     CD 1163   4.800   5.003   3.492
  242ILE    HD1 1164   4.900   5.049   3.497
  242ILE    HD2 1165   4.731   5.074   3.445
  242ILE    HD3 1166   4.768   4.982   3.594
  242ILE      C 1167   4.564   4.604   3.278
  242ILE      O 1168   4.554   4.499   3.340
  243LEU      N 1169   4.467   4.647   3.197
  243LEU      H 1170   4.479   4.736   3.150
  243LEU     CA 1171   4.341   4.577   3.181
  243LEU     HA 1172   4.306   4.548   3.280
  243LEU     CB 1173   4.236   4.668   3.118
  243LEU    HB1 1174   4.148   4.609   3.094
  243LEU    HB2 1175   4.276   4.706   3.024
  243LEU     CG 1176   4.192   4.786   3.205
  243LEU     HG 1177   4.279   4.844   3.237
  243LEU    CD1 1178   4.100   4.876   3.124
  243LEU   HD11 1179   4.072   4.964   3.183
  243LEU   HD12 1180   4.151   4.910   3.034
  243LEU   HD13 1181   4.010   4.822   3.096
  243LEU    CD2 1182   4.119   4.741   3.332
  243LEU   HD21 1183   4.093   4.829   3.391
  243LEU   HD22 1184   4.029   4.687   3.305
  243LEU   HD23 1185   4.184   4.678   3.393
  243LEU      C 1186   4.353   4.445   3.105
  243LEU      O 1187   4.256   4.370   3.104
  244ASP      N 1188   4.468   4.411   3.046
  244ASP      H 1189   4.542   4.480   3.039
  244ASP     CA 1190   4.493   4.277   2.995
  244ASP     HA 1191   4.398   4.235   2.962
  244ASP     CB 1192   4.584   4.285   2.872
  244ASP    HB1 1193   4.686   4.308   2.904
  244ASP    HB2 1194   4.549   4.366   2.808
  244ASP     CG 1195   4.581   4.157   2.790
  244ASP    OD1 1196   4.688   4.110   2.745
  244ASP    OD2 1197   4.471   4.106   2.761
  244ASP      C 1198   4.550   4.183   3.100
  244ASP      O 1199   4.560   4.063   3.076
  245ARG      N 1200   4.589   4.233   3.217
  245ARG      H 1201   4.578   4.333   3.230
  245ARG     CA 1202   4.652   4.159   3.325
  245ARG     HA 1203   4.680   4.059   3.291
  245ARG     CB 1204   4.779   4.232   3.367
  245ARG    HB1 1205   4.816   4.189   3.460
  245ARG    HB2 1206   4.756   4.338   3.385
  245ARG     CG 1207   4.887   4.220   3.260
  245ARG    HG1 1208   4.844   4.245   3.163
  245ARG    HG2 1209   4.920   4.116   3.257
  245ARG     CD 1210   5.006   4.310   3.288
  245ARG    HD1 1211   5.040   4.295   3.390
  245ARG    HD2 1212   4.976   4.415   3.277
  245ARG     NE 1213   5.116   4.280   3.196
  245ARG     HE 1214   5.198   4.236   3.235
  245ARG     CZ 1215   5.115   4.289   3.063
  245ARG    NH1 1216   5.016   4.342   2.991
  245ARG   HH11 1217   4.940   4.390   3.037
  245ARG   HH12 1218   5.028   4.345   2.890
  245ARG    NH2 1219   5.221   4.243   2.995
  245ARG   HH21 1220   5.295   4.202   3.051
  245ARG   HH22 1221   5.214   4.224   2.896
  245ARG      C 1222   4.560   4.137   3.444
  245ARG      O 1223   4.561   4.030   3.504
  246LEU      N 1224   4.478   4.238   3.477
  246LEU      H 1225   4.487   4.323   3.423
  246LEU     CA 1226   4.379   4.234   3.583
  246LEU     HA 1227   4.413   4.165   3.660
  246LEU     CB 1228   4.375   4.373   3.644
  246LEU    HB1 1229   4.312   4.372   3.733
  246LEU    HB2 1230   4.331   4.443   3.571
  246LEU     CG 1231   4.510   4.428   3.690
  246LEU     HG 1232   4.574   4.447   3.604
  246LEU    CD1 1233   4.487   4.560   3.763
  246LEU   HD11 1234   4.584   4.603   3.790
  246LEU   HD12 1235   4.434   4.629   3.698
  246LEU   HD13 1236   4.430   4.542   3.854
  246LEU    CD2 1237   4.581   4.334   3.787
  246LEU   HD21 1238   4.672   4.382   3.824
  246LEU   HD22 1239   4.516   4.312   3.871
  246LEU   HD23 1240   4.611   4.242   3.736
  246LEU      C 1241   4.250   4.173   3.529
  246LEU      O 1242   4.254   4.102   3.428
  246NME      N 1243   4.131   4.186   3.588
  246NME      H 1244   4.058   4.133   3.543
  246NME    CH3 1245   4.090   4.259   3.707
  246NME   HH31 1246   3.988   4.232   3.733
  246NME   HH32 1247   4.155   4.235   3.791
  246NME   HH33 1248   4.094   4.366   3.686
  321ACE    CH3 1249   5.308   0.165   1.943
  321ACE   HH31 1250   5.278   0.151   1.839
  321ACE   HH32 1251   5.283   0.075   1.999
  321ACE   HH33 1252   5.257   0.252   1.985
  321ACE      C 1253   5.458   0.187   1.950
  321ACE      O 1254   5.507   0.254   2.042
  322SER      N 1255   5.532   0.131   1.854
  322SER      H 1256   5.482   0.072   1.789
  322SER     CA 1257   5.676   0.117   1.853
  322SER     HA 1258   5.702   0.061   1.763
  322SER     CB 1259   5.747   0.251   1.842
  322SER    HB1 1260   5.855   0.235   1.843
  322SER    HB2 1261   5.722   0.315   1.927
  322SER     OG 1262   5.715   0.320   1.724
  322SER     HG 1263   5.758   0.405   1.733
  322SER      C 1264   5.726   0.036   1.972
  322SER      O 1265   5.770   0.090   2.073
  323SER      N 1266   5.715   7.181   1.965
  323SER      H 1267   5.669   7.140   1.885
  323SER     CA 1268   5.781   7.091   2.058
  323SER     HA 1269   5.783   7.137   2.157
  323SER     CB 1270   5.703   6.960   2.070
  323SER    HB1 1271   5.757   6.893   2.137
  323SER    HB2 1272   5.696   6.913   1.972
  323SER     OG 1273   5.574   6.983   2.122
  323SER     HG 1274   5.544   6.899   2.158
  323SER      C 1275   5.926   7.066   2.018
  323SER      O 1276   5.968   7.100   1.907
  324ASP      N 1277   6.007   7.006   2.106
  324ASP      H 1278   5.971   6.986   2.199
  324ASP     CA 1279   6.141   6.962   2.073
  324ASP     HA 1280   6.187   7.041   2.015
  324ASP     CB 1281   6.227   6.948   2.198
  324ASP    HB1 1282   6.324   6.906   2.170
  324ASP    HB2 1283   6.179   6.880   2.268
  324ASP     CG 1284   6.254   7.082   2.266
  324ASP    OD1 1285   6.273   7.183   2.195
  324ASP    OD2 1286   6.267   7.085   2.390
  324ASP      C 1287   6.145   6.837   1.985
  324ASP      O 1288   6.065   6.746   2.008
  325PRO      N 1289   6.235   6.826   1.887
  325PRO     CD 1290   6.328   6.928   1.842
  325PRO    HD1 1291   6.414   6.932   1.909
  325PRO    HD2 1292   6.281   7.027   1.837
  325PRO     CG 1293   6.372   6.888   1.702
  325PRO    HG1 1294   6.474   6.920   1.681
  325PRO    HG2 1295   6.302   6.929   1.628
  325PRO     CB 1296   6.360   6.736   1.706
  325PRO    HB1 1297   6.449   6.694   1.753
  325PRO    HB2 1298   6.345   6.694   1.606
  325PRO     CA 1299   6.237   6.715   1.794
  325PRO     HA 1300   6.148   6.722   1.732
  325PRO      C 1301   6.238   6.577   1.859
  325PRO      O 1302   6.162   6.490   1.816
  326LEU      N 1303   6.316   6.555   1.966
  326LEU      H 1304   6.376   6.630   1.997
  326LEU     CA 1305   6.322   6.428   2.037
  326LEU     HA 1306   6.353   6.351   1.966
  326LEU     CB 1307   6.429   6.441   2.144
  326LEU    HB1 1308   6.398   6.519   2.214
  326LEU    HB2 1309   6.522   6.474   2.097
  326LEU     CG 1310   6.460   6.316   2.226
  326LEU     HG 1311   6.370   6.282   2.277
  326LEU    CD1 1312   6.515   6.201   2.142
  326LEU   HD11 1313   6.536   6.115   2.206
  326LEU   HD12 1314   6.442   6.170   2.067
  326LEU   HD13 1315   6.608   6.231   2.093
  326LEU    CD2 1316   6.566   6.351   2.330
  326LEU   HD21 1317   6.589   6.262   2.390
  326LEU   HD22 1318   6.657   6.385   2.281
  326LEU   HD23 1319   6.527   6.429   2.395
  326LEU      C 1320   6.187   6.385   2.094
  326LEU      O 1321   6.158   6.266   2.099
  327VAL      N 1322   6.101   6.481   2.129
  327VAL      H 1323   6.130   6.577   2.113
  327VAL     CA 1324   5.965   6.459   2.173
  327VAL     HA 1325   5.965   6.379   2.247
  327VAL     CB 1326   5.909   6.585   2.239
  327VAL     HB 1327   5.895   6.662   2.163
  327VAL    CG1 1328   5.773   6.564   2.305
  327VAL   HG11 1329   5.735   6.660   2.342
  327VAL   HG12 1330   5.702   6.524   2.232
  327VAL   HG13 1331   5.783   6.495   2.389
  327VAL    CG2 1332   6.002   6.640   2.348
  327VAL   HG21 1333   5.957   6.729   2.392
  327VAL   HG22 1334   6.017   6.565   2.425
  327VAL   HG23 1335   6.098   6.668   2.306
  327VAL      C 1336   5.877   6.414   2.057
  327VAL      O 1337   5.796   6.323   2.073
  328VAL      N 1338   5.895   6.472   1.938
  328VAL      H 1339   5.966   6.544   1.931
  328VAL     CA 1340   5.822   6.435   1.818
  328VAL     HA 1341   5.716   6.429   1.843
  328VAL     CB 1342   5.839   6.540   1.708
  328VAL     HB 1343   5.942   6.541   1.675
  328VAL    CG1 1344   5.749   6.509   1.588
  328VAL   HG11 1345   5.760   6.589   1.514
  328VAL   HG12 1346   5.779   6.415   1.541
  328VAL   HG13 1347   5.645   6.504   1.619
  328VAL    CG2 1348   5.801   6.679   1.757
  328VAL   HG21 1349   5.810   6.750   1.675
  328VAL   HG22 1350   5.699   6.681   1.795
  328VAL   HG23 1351   5.870   6.712   1.836
  328VAL      C 1352   5.862   6.296   1.769
  328VAL      O 1353   5.776   6.218   1.731
  329ALA      N 1354   5.991   6.261   1.777
  329ALA      H 1355   6.058   6.329   1.809
  329ALA     CA 1356   6.038   6.126   1.750
  329ALA     HA 1357   6.008   6.097   1.650
  329ALA     CB 1358   6.191   6.127   1.756
  329ALA    HB1 1359   6.228   6.026   1.738
  329ALA    HB2 1360   6.230   6.194   1.680
  329ALA    HB3 1361   6.225   6.160   1.854
  329ALA      C 1362   5.978   6.025   1.848
  329ALA      O 1363   5.926   5.921   1.807
  330ALA      N 1364   5.975   6.059   1.977
  330ALA      H 1365   6.021   6.144   2.007
  330ALA     CA 1366   5.911   5.976   2.077
  330ALA     HA 1367   5.954   5.876   2.070
  330ALA     CB 1368   5.947   6.030   2.216
  330ALA    HB1 1369   5.898   5.970   2.292
  330ALA    HB2 1370   6.055   6.024   2.229
  330ALA    HB3 1371   5.915   6.134   2.225
  330ALA      C 1372   5.761   5.960   2.057
  330ALA      O 1373   5.711   5.851   2.087
  331SER      N 1374   5.690   6.058   2.000
  331SER      H 1375   5.733   6.149   1.989
  331SER     CA 1376   5.551   6.044   1.958
  331SER     HA 1377   5.492   6.012   2.044
  331SER     CB 1378   5.495   6.175   1.905
  331SER    HB1 1379   5.391   6.161   1.877
  331SER    HB2 1380   5.550   6.206   1.816
  331SER     OG 1381   5.503   6.277   2.002
  331SER     HG 1382   5.478   6.360   1.959
  331SER      C 1383   5.533   5.940   1.848
  331SER      O 1384   5.447   5.852   1.856
  332ILE      N 1385   5.615   5.948   1.743
  332ILE      H 1386   5.685   6.022   1.742
  332ILE     CA 1387   5.611   5.858   1.629
  332ILE     HA 1388   5.509   5.858   1.589
  332ILE     CB 1389   5.704   5.911   1.520
  332ILE     HB 1390   5.803   5.924   1.564
  332ILE    CG2 1391   5.717   5.813   1.403
  332ILE   HG21 1392   5.784   5.853   1.328
  332ILE   HG22 1393   5.761   5.719   1.438
  332ILE   HG23 1394   5.619   5.794   1.359
  332ILE    CG1 1395   5.655   6.045   1.466
  332ILE   HG11 1396   5.625   6.110   1.548
  332ILE   HG12 1397   5.567   6.029   1.404
  332ILE     CD 1398   5.760   6.121   1.385
  332ILE    HD1 1399   5.720   6.220   1.361
  332ILE    HD2 1400   5.851   6.133   1.444
  332ILE    HD3 1401   5.783   6.070   1.292
  332ILE      C 1402   5.641   5.716   1.674
  332ILE      O 1403   5.581   5.620   1.624
  333ILE      N 1404   5.730   5.700   1.773
  333ILE      H 1405   5.780   5.782   1.803
  333ILE     CA 1406   5.766   5.574   1.835
  333ILE     HA 1407   5.773   5.497   1.757
  333ILE     CB 1408   5.905   5.589   1.896
  333ILE     HB 1409   5.912   5.687   1.942
  333ILE    CG2 1410   5.934   5.486   2.005
  333ILE   HG21 1411   6.036   5.496   2.042
  333ILE   HG22 1412   5.866   5.499   2.090
  333ILE   HG23 1413   5.921   5.385   1.966
  333ILE    CG1 1414   6.006   5.579   1.782
  333ILE   HG11 1415   5.973   5.642   1.699
  333ILE   HG12 1416   6.008   5.476   1.745
  333ILE     CD 1417   6.148   5.622   1.816
  333ILE    HD1 1418   6.209   5.614   1.726
  333ILE    HD2 1419   6.148   5.725   1.850
  333ILE    HD3 1420   6.192   5.557   1.891
  333ILE      C 1421   5.659   5.521   1.930
  333ILE      O 1422   5.629   5.402   1.925
  334GLY      N 1423   5.595   5.605   2.012
  334GLY      H 1424   5.619   5.703   2.013
  334GLY     CA 1425   5.494   5.558   2.106
  334GLY    HA1 1426   5.476   5.636   2.181
  334GLY    HA2 1427   5.532   5.470   2.158
  334GLY      C 1428   5.362   5.520   2.041
  334GLY      O 1429   5.301   5.422   2.082
  335ILE      N 1430   5.322   5.590   1.933
  335ILE      H 1431   5.373   5.674   1.910
  335ILE     CA 1432   5.211   5.548   1.849
  335ILE     HA 1433   5.124   5.534   1.913
  335ILE     CB 1434   5.177   5.657   1.747
  335ILE     HB 1435   5.269   5.686   1.696
  335ILE    CG2 1436   5.080   5.605   1.641
  335ILE   HG21 1437   5.060   5.682   1.566
  335ILE   HG22 1438   5.122   5.521   1.587
  335ILE   HG23 1439   4.986   5.575   1.688
  335ILE    CG1 1440   5.120   5.779   1.818
  335ILE   HG11 1441   5.193   5.816   1.890
  335ILE   HG12 1442   5.032   5.749   1.875
  335ILE     CD 1443   5.081   5.896   1.728
  335ILE    HD1 1444   5.052   5.981   1.789
  335ILE    HD2 1445   5.166   5.924   1.665
  335ILE    HD3 1446   4.995   5.869   1.665
  335ILE      C 1447   5.240   5.412   1.787
  335ILE      O 1448   5.155   5.323   1.792
  336LEU      N 1449   5.362   5.391   1.736
  336LEU      H 1450   5.430   5.466   1.739
  336LEU     CA 1451   5.404   5.261   1.687
  336LEU     HA 1452   5.332   5.230   1.611
  336LEU     CB 1453   5.541   5.273   1.620
  336LEU    HB1 1454   5.612   5.314   1.693
  336LEU    HB2 1455   5.533   5.345   1.538
  336LEU     CG 1456   5.598   5.142   1.567
  336LEU     HG 1457   5.604   5.070   1.649
  336LEU    CD1 1458   5.515   5.083   1.454
  336LEU   HD11 1459   5.562   4.991   1.418
  336LEU   HD12 1460   5.415   5.057   1.489
  336LEU   HD13 1461   5.508   5.153   1.371
  336LEU    CD2 1462   5.740   5.162   1.515
  336LEU   HD21 1463   5.783   5.066   1.488
  336LEU   HD22 1464   5.739   5.226   1.426
  336LEU   HD23 1465   5.802   5.207   1.592
  336LEU      C 1466   5.401   5.154   1.796
  336LEU      O 1467   5.361   5.041   1.767
  337HIS      N 1468   5.435   5.187   1.921
  337HIS      H 1469   5.472   5.280   1.938
  337HIS     CA 1470   5.432   5.092   2.030
  337HIS     HA 1471   5.489   5.005   1.997
  337HIS     CB 1472   5.501   5.150   2.154
  337HIS    HB1 1473   5.432   5.215   2.207
  337HIS    HB2 1474   5.585   5.211   2.120
  337HIS     CG 1475   5.558   5.050   2.250
  337HIS    ND1 1476   5.642   5.083   2.356
  337HIS    CE1 1477   5.684   4.968   2.410
  337HIS    HE1 1478   5.753   4.960   2.493
  337HIS    NE2 1479   5.628   4.864   2.347
  337HIS    HE2 1480   5.646   4.766   2.367
  337HIS    CD2 1481   5.548   4.913   2.245
  337HIS    HD2 1482   5.495   4.854   2.172
  337HIS      C 1483   5.291   5.042   2.061
  337HIS      O 1484   5.276   4.922   2.081
  338LEU      N 1485   5.188   5.127   2.059
  338LEU      H 1486   5.206   5.225   2.041
  338LEU     CA 1487   5.052   5.081   2.076
  338LEU     HA 1488   5.050   5.018   2.166
  338LEU     CB 1489   4.954   5.196   2.098
  338LEU    HB1 1490   4.954   5.260   2.010
  338LEU    HB2 1491   4.987   5.255   2.184
  338LEU     CG 1492   4.811   5.147   2.123
  338LEU     HG 1493   4.778   5.087   2.039
  338LEU    CD1 1494   4.801   5.062   2.250
  338LEU   HD11 1495   4.697   5.052   2.280
  338LEU   HD12 1496   4.844   4.963   2.233
  338LEU   HD13 1497   4.855   5.112   2.331
  338LEU    CD2 1498   4.710   5.260   2.139
  338LEU   HD21 1499   4.611   5.219   2.156
  338LEU   HD22 1500   4.738   5.323   2.224
  338LEU   HD23 1501   4.706   5.318   2.047
  338LEU      C 1502   5.008   4.993   1.960
  338LEU      O 1503   4.950   4.886   1.982
  339ILE      N 1504   5.038   5.035   1.836
  339ILE      H 1505   5.085   5.124   1.826
  339ILE     CA 1506   5.003   4.961   1.716
  339ILE     HA 1507   4.895   4.947   1.715
  339ILE     CB 1508   5.042   5.043   1.593
  339ILE     HB 1509   5.144   5.079   1.607
  339ILE    CG2 1510   5.039   4.959   1.466
  339ILE   HG21 1511   5.057   5.020   1.378
  339ILE   HG22 1512   5.117   4.883   1.469
  339ILE   HG23 1513   4.942   4.910   1.455
  339ILE    CG1 1514   4.949   5.164   1.580
  339ILE   HG11 1515   4.942   5.215   1.676
  339ILE   HG12 1516   4.849   5.130   1.553
  339ILE     CD 1517   4.995   5.268   1.478
  339ILE    HD1 1518   4.933   5.357   1.488
  339ILE    HD2 1519   5.099   5.295   1.497
  339ILE    HD3 1520   4.985   5.230   1.377
  339ILE      C 1521   5.064   4.822   1.718
  339ILE      O 1522   4.992   4.724   1.698
  340LEU      N 1523   5.193   4.810   1.751
  340LEU      H 1524   5.246   4.894   1.768
  340LEU     CA 1525   5.261   4.682   1.764
  340LEU     HA 1526   5.245   4.625   1.673
  340LEU     CB 1527   5.411   4.706   1.783
  340LEU    HB1 1528   5.457   4.612   1.813
  340LEU    HB2 1529   5.425   4.777   1.865
  340LEU     CG 1530   5.486   4.756   1.660
  340LEU     HG 1531   5.436   4.845   1.620
  340LEU    CD1 1532   5.629   4.793   1.698
  340LEU   HD11 1533   5.683   4.830   1.611
  340LEU   HD12 1534   5.626   4.871   1.774
  340LEU   HD13 1535   5.680   4.705   1.738
  340LEU    CD2 1536   5.493   4.652   1.548
  340LEU   HD21 1537   5.552   4.692   1.465
  340LEU   HD22 1538   5.540   4.561   1.585
  340LEU   HD23 1539   5.393   4.629   1.512
  340LEU      C 1540   5.206   4.597   1.878
  340LEU      O 1541   5.193   4.476   1.859
  341TRP      N 1542   5.169   4.658   1.991
  341TRP      H 1543   5.185   4.757   2.000
  341TRP     CA 1544   5.110   4.588   2.104
  341TRP     HA 1545   5.176   4.506   2.132
  341TRP     CB 1546   5.099   4.683   2.224
  341TRP    HB1 1547   5.027   4.762   2.202
  341TRP    HB2 1548   5.197   4.730   2.240
  341TRP     CG 1549   5.060   4.616   2.352
  341TRP    CD1 1550   5.147   4.547   2.430
  341TRP    HD1 1551   5.252   4.535   2.409
  341TRP    NE1 1552   5.078   4.488   2.535
  341TRP    HE1 1553   5.119   4.422   2.599
  341TRP    CE2 1554   4.943   4.520   2.530
  341TRP    CZ2 1555   4.836   4.483   2.612
  341TRP    HZ2 1556   4.850   4.416   2.696
  341TRP    CH2 1557   4.708   4.534   2.583
  341TRP    HH2 1558   4.623   4.507   2.644
  341TRP    CZ3 1559   4.692   4.618   2.472
  341TRP    HZ3 1560   4.593   4.656   2.450
  341TRP    CE3 1561   4.800   4.650   2.389
  341TRP    HE3 1562   4.785   4.713   2.302
  341TRP    CD2 1563   4.930   4.603   2.416
  341TRP      C 1564   4.974   4.527   2.073
  341TRP      O 1565   4.948   4.414   2.113
  342ILE      N 1566   4.889   4.600   1.999
  342ILE      H 1567   4.918   4.693   1.973
  342ILE     CA 1568   4.761   4.552   1.951
  342ILE     HA 1569   4.706   4.508   2.035
  342ILE     CB 1570   4.677   4.668   1.897
  342ILE     HB 1571   4.739   4.724   1.826
  342ILE    CG2 1572   4.552   4.620   1.824
  342ILE   HG21 1573   4.497   4.704   1.783
  342ILE   HG22 1574   4.578   4.556   1.740
  342ILE   HG23 1575   4.488   4.565   1.893
  342ILE    CG1 1576   4.637   4.762   2.011
  342ILE   HG11 1577   4.725   4.789   2.069
  342ILE   HG12 1578   4.569   4.709   2.078
  342ILE     CD 1579   4.571   4.891   1.965
  342ILE    HD1 1580   4.562   4.960   2.050
  342ILE    HD2 1581   4.632   4.938   1.888
  342ILE    HD3 1582   4.471   4.872   1.927
  342ILE      C 1583   4.779   4.440   1.850
  342ILE      O 1584   4.720   4.333   1.865
  343LEU      N 1585   4.864   4.460   1.749
  343LEU      H 1586   4.911   4.549   1.742
  343LEU     CA 1587   4.888   4.360   1.646
  343LEU     HA 1588   4.792   4.335   1.600
  343LEU     CB 1589   4.980   4.419   1.539
  343LEU    HB1 1590   5.016   4.339   1.475
  343LEU    HB2 1591   5.066   4.463   1.589
  343LEU     CG 1592   4.914   4.526   1.451
  343LEU     HG 1593   4.864   4.599   1.514
  343LEU    CD1 1594   5.019   4.598   1.368
  343LEU   HD11 1595   4.972   4.677   1.309
  343LEU   HD12 1596   5.094   4.643   1.433
  343LEU   HD13 1597   5.069   4.527   1.300
  343LEU    CD2 1598   4.812   4.466   1.355
  343LEU   HD21 1599   4.766   4.546   1.297
  343LEU   HD22 1600   4.861   4.397   1.287
  343LEU   HD23 1601   4.735   4.412   1.410
  343LEU      C 1602   4.942   4.230   1.702
  343LEU      O 1603   4.900   4.122   1.659
  344ASP      N 1604   5.029   4.235   1.804
  344ASP      H 1605   5.061   4.326   1.836
  344ASP     CA 1606   5.083   4.117   1.869
  344ASP     HA 1607   5.105   4.045   1.791
  344ASP     CB 1608   5.215   4.153   1.937
  344ASP    HB1 1609   5.195   4.211   2.028
  344ASP    HB2 1610   5.274   4.215   1.870
  344ASP     CG 1611   5.298   4.030   1.971
  344ASP    OD1 1612   5.369   4.028   2.074
  344ASP    OD2 1613   5.301   3.935   1.890
  344ASP      C 1614   4.988   4.049   1.966
  344ASP      O 1615   5.021   3.943   2.019
  345ARG      N 1616   4.868   4.104   1.989
  345ARG      H 1617   4.848   4.192   1.944
  345ARG     CA 1618   4.775   4.058   2.091
  345ARG     HA 1619   4.812   3.966   2.134
  345ARG     CB 1620   4.772   4.166   2.199
  345ARG    HB1 1621   4.741   4.259   2.150
  345ARG    HB2 1622   4.873   4.180   2.237
  345ARG     CG 1623   4.680   4.142   2.318
  345ARG    HG1 1624   4.577   4.131   2.283
  345ARG    HG2 1625   4.684   4.228   2.384
  345ARG     CD 1626   4.719   4.019   2.400
  345ARG    HD1 1627   4.814   4.038   2.448
  345ARG    HD2 1628   4.731   3.933   2.334
  345ARG     NE 1629   4.616   3.991   2.500
  345ARG     HE 1630   4.622   4.042   2.587
  345ARG     CZ 1631   4.512   3.909   2.485
  345ARG    NH1 1632   4.494   3.835   2.375
  345ARG   HH11 1633   4.558   3.841   2.298
  345ARG   HH12 1634   4.411   3.778   2.367
  345ARG    NH2 1635   4.418   3.900   2.580
  345ARG   HH21 1636   4.427   3.960   2.661
  345ARG   HH22 1637   4.339   3.840   2.565
  345ARG      C 1638   4.636   4.023   2.039
  345ARG      O 1639   4.568   3.944   2.103
  346LEU      N 1640   4.593   4.077   1.924
  346LEU      H 1641   4.647   4.152   1.884
  346LEU     CA 1642   4.469   4.039   1.859
  346LEU     HA 1643   4.391   4.036   1.935
  346LEU     CB 1644   4.430   4.142   1.752
  346LEU    HB1 1645   4.355   4.097   1.687
  346LEU    HB2 1646   4.518   4.164   1.692
  346LEU     CG 1647   4.372   4.274   1.804
  346LEU     HG 1648   4.447   4.325   1.865
  346LEU    CD1 1649   4.339   4.363   1.685
  346LEU   HD11 1650   4.303   4.460   1.721
  346LEU   HD12 1651   4.429   4.380   1.625
  346LEU   HD13 1652   4.262   4.317   1.623
  346LEU    CD2 1653   4.243   4.256   1.884
  346LEU   HD21 1654   4.203   4.354   1.910
  346LEU   HD22 1655   4.170   4.201   1.826
  346LEU   HD23 1656   4.263   4.202   1.977
  346LEU      C 1657   4.478   3.901   1.796
  346LEU      O 1658   4.581   3.864   1.740
  346NME      N 1659   4.371   3.821   1.796
  346NME      H 1660   4.385   3.727   1.762
  346NME    CH3 1661   4.235   3.857   1.831
  346NME   HH31 1662   4.167   3.776   1.801
  346NME   HH32 1663   4.224   3.871   1.939
  346NME   HH33 1664   4.205   3.949   1.781
  455AMA     N1 1665   5.463   6.308   2.729
  455AMA    H11 1666   5.448   6.232   2.794
  455AMA    H12 1667   5.540   6.359   2.769
  455AMA    H13 1668   5.380   6.366   2.732
  455AMA    C10 1669   5.492   6.253   2.596
  455AMA     C7 1670   5.501   6.360   2.487
  455AMA    H71 1671   5.578   6.432   2.510
  455AMA    H72 1672   5.405   6.411   2.479
  455AMA     C1 1673   5.531   6.295   2.352
  455AMA     H1 1674   5.541   6.370   2.274
  455AMA     C8 1675   5.625   6.179   2.601
  455AMA    H81 1676   5.706   6.249   2.622
  455AMA    H82 1677   5.624   6.105   2.682
  455AMA     C5 1678   5.652   6.110   2.468
  455AMA     H5 1679   5.746   6.056   2.473
  455AMA     C6 1680   5.661   6.216   2.358
  455AMA    H61 1681   5.746   6.282   2.377
  455AMA    H62 1682   5.679   6.167   2.261
  455AMA     C4 1683   5.537   6.016   2.431
  455AMA    H41 1684   5.528   5.936   2.504
  455AMA    H42 1685   5.561   5.971   2.334
  455AMA     C9 1686   5.379   6.157   2.560
  455AMA    H91 1687   5.371   6.081   2.638
  455AMA    H92 1688   5.284   6.211   2.557
  455AMA     C3 1689   5.405   6.093   2.424
  455AMA     H3 1690   5.323   6.025   2.401
  455AMA     C2 1691   5.416   6.201   2.317
  455AMA    H21 1692   5.434   6.154   2.220
  455AMA    H22 1693   5.322   6.256   2.311
  456SOL     OW 1694   6.034   6.773   2.647
  456SOL    HW1 1695   6.125   6.755   2.626
  456SOL    HW2 1696   6.035   6.796   2.740
  457SOL     OW 1697   5.644   7.187   2.441
  457SOL    HW1 1698   5.638   7.249   2.514
  457SOL    HW2 1699   5.602   7.232   2.368
  458SOL     OW 1700   5.676   4.267   2.577
  458SOL    HW1 1701   5.749   4.206   2.583
  458SOL    HW2 1702   5.662   4.281   2.484
  459SOL     OW 1703   5.361   0.028   3.164
  459SOL    HW1 1704   5.272   0.047   3.133
  459SOL    HW2 1705   5.388   0.108   3.210
  460SOL     OW 1706   5.329   4.296   2.472
  460SOL    HW1 1707   5.248   4.298   2.421
  460SOL    HW2 1708   5.381   4.227   2.431
  461SOL     OW 1709   5.120   4.265   2.297
  461SOL    HW1 1710   5.057   4.300   2.234
  461SOL    HW2 1711   5.091   4.175   2.313
  462SOL     OW 1712   5.451   5.002   2.593
  462SOL    HW1 1713   5.495   5.052   2.524
  462SOL    HW2 1714   5.424   5.068   2.657
  463SOL     OW 1715   5.695   5.452   2.358
  463SOL    HW1 1716   5.756   5.378   2.357
  463SOL    HW2 1717   5.747   5.527   2.331
  464SOL     OW 1718   5.972   6.894   3.386
  464SOL    HW1 1719   6.017   6.948   3.451
  464SOL    HW2 1720   5.915   6.954   3.339
  465SOL     OW 1721   5.374   4.719   2.565
  465SOL    HW1 1722   5.389   4.774   2.642
  465SOL    HW2 1723   5.426   4.759   2.496
  466SOL     OW 1724   5.621   5.820   3.656
  466SOL    HW1 1725   5.577   5.790   3.736
  466SOL    HW2 1726   5.555   5.811   3.588
  467SOL     OW 1727   5.714   4.215   2.311
  467SOL    HW1 1728   5.794   4.250   2.272
  467SOL    HW2 1729   5.734   4.123   2.329
  468SOL     OW 1730   4.852   6.570   2.531
  468SOL    HW1 1731   4.810   6.654   2.549
  468SOL    HW2 1732   4.789   6.523   2.476
  469SOL     OW 1733   4.325   4.511   2.711
  469SOL    HW1 1734   4.390   4.547   2.770
  469SOL    HW2 1735   4.251   4.488   2.768
  470SOL     OW 1736   5.412   5.605   1.405
  470SOL    HW1 1737   5.451   5.610   1.493
  470SOL    HW2 1738   5.477   5.558   1.353
  471SOL     OW 1739   5.390   4.462   2.687
  471SOL    HW1 1740   5.376   4.395   2.620
  471SOL    HW2 1741   5.385   4.545   2.639
  472SOL     OW 1742   5.302   4.349   1.627
  472SOL    HW1 1743   5.265   4.384   1.709
  472SOL    HW2 1744   5.395   4.337   1.647
  473SOL     OW 1745   6.402   4.278   2.625
  473SOL    HW1 1746   6.340   4.330   2.574
  473SOL    HW2 1747   6.347   4.217   2.675
  474SOL     OW 1748   5.226   5.443   2.345
  474SOL    HW1 1749   5.246   5.369   2.402
  474SOL    HW2 1750   5.243   5.411   2.256
  475SOL     OW 1751   5.771   5.405   2.820
  475SOL    HW1 1752   5.808   5.317   2.815
  475SOL    HW2 1753   5.682   5.395   2.787
  476SOL     OW 1754   4.594   6.982   2.868
  476SOL    HW1 1755   4.672   6.971   2.812
  476SOL    HW2 1756   4.528   7.017   2.809
  477SOL     OW 1757   5.206   5.420   2.773
  477SOL    HW1 1758   5.125   5.470   2.781
  477SOL    HW2 1759   5.275   5.485   2.784
  478SOL     OW 1760   5.191   6.826   1.499
  478SOL    HW1 1761   5.118   6.801   1.444
  478SOL    HW2 1762   5.267   6.782   1.460
  479SOL     OW 1763   5.548   0.013   2.214
  479SOL    HW1 1764   5.615   0.076   2.186
  479SOL    HW2 1765   5.566   7.213   2.162
  480SOL     OW 1766   5.153   5.799   2.842
  480SOL    HW1 1767   5.199   5.804   2.758
  480SOL    HW2 1768   5.211   5.844   2.904
  481SOL     OW 1769   5.786   5.727   2.867
  481SOL    HW1 1770   5.825   5.645   2.899
  481SOL    HW2 1771   5.856   5.770   2.818
  482SOL     OW 1772   4.747   4.890   2.536
  482SOL    HW1 1773   4.767   4.918   2.625
  482SOL    HW2 1774   4.769   4.797   2.534
  483SOL     OW 1775   5.369   4.502   3.656
  483SOL    HW1 1776   5.346   4.412   3.632
  483SOL    HW2 1777   5.443   4.524   3.599
  484SOL     OW 1778   5.181   5.692   2.232
  484SOL    HW1 1779   5.117   5.749   2.275
  484SOL    HW2 1780   5.175   5.609   2.280
  485SOL     OW 1781   4.344   5.810   2.633
  485SOL    HW1 1782   4.359   5.890   2.683
  485SOL    HW2 1783   4.426   5.794   2.586
  486SOL     OW 1784   6.651   5.627   2.480
  486SOL    HW1 1785   6.655   5.555   2.417
  486SOL    HW2 1786   6.561   5.626   2.512
  487SOL     OW 1787   5.113   4.273   2.722
  487SOL    HW1 1788   5.193   4.233   2.689
  487SOL    HW2 1789   5.046   4.205   2.711
  488SOL     OW 1790   4.882   7.188   2.337
  488SOL    HW1 1791   4.852   7.187   2.428
  488SOL    HW2 1792   4.815   7.140   2.289
  489SOL     OW 1793   5.451   4.116   2.308
  489SOL    HW1 1794   5.420   4.088   2.222
  489SOL    HW2 1795   5.539   4.151   2.291
  490SOL     OW 1796   5.387   5.627   2.467
  490SOL    HW1 1797   5.330   5.563   2.424
  490SOL    HW2 1798   5.475   5.607   2.435
  491SOL     OW 1799   6.651   3.934   2.078
  491SOL    HW1 1800   6.666   3.993   2.005
  491SOL    HW2 1801   6.578   3.879   2.051
  492SOL     OW 1802   6.303   3.774   2.272
  492SOL    HW1 1803   6.350   3.855   2.253
  492SOL    HW2 1804   6.281   3.779   2.365
  493SOL     OW 1805   4.588   6.842   2.559
  493SOL    HW1 1806   4.657   6.870   2.619
  493SOL    HW2 1807   4.586   6.911   2.492
  494SOL     OW 1808   5.822   5.690   2.277
  494SOL    HW1 1809   5.908   5.687   2.234
  494SOL    HW2 1810   5.767   5.739   2.216
  495SOL     OW 1811   6.349   7.073   2.637
  495SOL    HW1 1812   6.267   7.073   2.687
  495SOL    HW2 1813   6.321   7.070   2.545
  496SOL     OW 1814   5.770   3.895   3.664
  496SOL    HW1 1815   5.737   3.934   3.583
  496SOL    HW2 1816   5.810   3.813   3.636
  497SOL     OW 1817   5.272   4.048   2.781
  497SOL    HW1 1818   5.277   3.999   2.698
  497SOL    HW2 1819   5.215   3.995   2.837
  498SOL     OW 1820   5.729   3.964   2.403
  498SOL    HW1 1821   5.783   4.000   2.473
  498SOL    HW2 1822   5.666   3.907   2.448
  499SOL     OW 1823   5.317   5.842   2.626
  499SOL    HW1 1824   5.396   5.847   2.679
  499SOL    HW2 1825   5.335   5.776   2.560
  500SOL     OW 1826   6.269   4.053   2.750
  500SOL    HW1 1827   6.315   3.971   2.768
  500SOL    HW2 1828   6.184   4.026   2.716
  501SOL     OW 1829   4.896   3.845   1.734
  501SOL    HW1 1830   4.847   3.809   1.808
  501SOL    HW2 1831   4.871   3.937   1.731
  502SOL     OW 1832   4.232   4.012   2.830
  502SOL    HW1 1833   4.235   3.956   2.908
  502SOL    HW2 1834   4.322   4.044   2.821
  503SOL     OW 1835   5.708   0.375   2.170
  503SOL    HW1 1836   5.652   0.452   2.183
  503SOL    HW2 1837   5.653   0.312   2.124
  504SOL     OW 1838   5.273   4.252   3.585
  504SOL    HW1 1839   5.304   4.185   3.523
  504SOL    HW2 1840   5.213   4.204   3.643
  505SOL     OW 1841   5.918   0.429   2.322
  505SOL    HW1 1842   5.976   0.470   2.258
  505SOL    HW2 1843   5.841   0.403   2.270
  506SOL     OW 1844   6.218   3.749   2.543
  506SOL    HW1 1845   6.253   3.761   2.631
  506SOL    HW2 1846   6.138   3.802   2.540
  507SOL     OW 1847   5.589   6.880   1.539
  507SOL    HW1 1848   5.587   6.922   1.625
  507SOL    HW2 1849   5.680   6.885   1.512
  508SOL     OW 1850   6.187   7.265   1.941
  508SOL    HW1 1851   6.217   7.261   2.032
  508SOL    HW2 1852   6.107   7.212   1.940
  509SOL     OW 1853   6.099   5.420   3.372
  509SOL    HW1 1854   6.144   5.503   3.387
  509SOL    HW2 1855   6.007   5.443   3.365
  510SOL     OW 1856   6.095   3.602   2.215
  510SOL    HW1 1857   6.157   3.674   2.226
  510SOL    HW2 1858   6.015   3.632   2.258
  511SOL     OW 1859   6.513   6.750   2.072
  511SOL    HW1 1860   6.503   6.732   2.166
  511SOL    HW2 1861   6.544   6.840   2.068
  512SOL     OW 1862   4.720   3.849   2.795
  512SOL    HW1 1863   4.700   3.940   2.773
  512SOL    HW2 1864   4.738   3.807   2.711
  513SOL     OW 1865   6.534   6.626   3.143
  513SOL    HW1 1866   6.533   6.541   3.099
  513SOL    HW2 1867   6.520   6.689   3.073
  514SOL     OW 1868   5.324   5.284   2.568
  514SOL    HW1 1869   5.281   5.317   2.647
  514SOL    HW2 1870   5.263   5.219   2.532
  515SOL     OW 1871   5.660   0.134   3.241
  515SOL    HW1 1872   5.660   0.200   3.171
  515SOL    HW2 1873   5.689   0.054   3.198
  516SOL     OW 1874   4.049   4.424   3.414
  516SOL    HW1 1875   4.071   4.331   3.416
  516SOL    HW2 1876   3.955   4.427   3.430
  517SOL     OW 1877   5.970   0.088   3.262
  517SOL    HW1 1878   6.058   0.104   3.228
  517SOL    HW2 1879   5.916   0.078   3.183
  518SOL     OW 1880   4.591   6.643   1.837
  518SOL    HW1 1881   4.592   6.729   1.877
  518SOL    HW2 1882   4.547   6.586   1.900
  519SOL     OW 1883   5.742   5.805   2.517
  519SOL    HW1 1884   5.713   5.723   2.557
  519SOL    HW2 1885   5.774   5.779   2.431
  520SOL     OW 1886   4.940   4.071   2.676
  520SOL    HW1 1887   4.849   4.086   2.701
  520SOL    HW2 1888   4.938   4.060   2.581
  521SOL     OW 1889   6.116   5.873   1.531
  521SOL    HW1 1890   6.196   5.846   1.576
  521SOL    HW2 1891   6.076   5.791   1.503
  522SOL     OW 1892   6.196   6.455   1.557
  522SOL    HW1 1893   6.289   6.433   1.565
  522SOL    HW2 1894   6.166   6.464   1.647
  523SOL     OW 1895   4.692   4.005   1.529
  523SOL    HW1 1896   4.662   3.953   1.604
  523SOL    HW2 1897   4.765   4.056   1.564
  524SOL     OW 1898   4.492   6.025   1.986
  524SOL    HW1 1899   4.580   6.020   2.024
  524SOL    HW2 1900   4.449   5.945   2.013
  525SOL     OW 1901   3.998   4.614   2.744
  525SOL    HW1 1902   4.029   4.553   2.811
  525SOL    HW2 1903   3.969   4.691   2.792
  526SOL     OW 1904   5.862   3.783   2.692
  526SOL    HW1 1905   5.891   3.752   2.778
  526SOL    HW2 1906   5.920   3.857   2.673
  527SOL     OW 1907   4.621   7.255   2.730
  527SOL    HW1 1908   4.599   0.057   2.682
  527SOL    HW2 1909   4.691   7.214   2.678
  528SOL     OW 1910   6.390   0.076   2.655
  528SOL    HW1 1911   6.404   0.066   2.749
  528SOL    HW2 1912   6.376   7.265   2.623
  529SOL     OW 1913   5.975   6.973   1.667
  529SOL    HW1 1914   5.991   7.010   1.754
  529SOL    HW2 1915   6.039   7.018   1.611
  530SOL     OW 1916   5.856   4.077   3.886
  530SOL    HW1 1917   5.931   4.044   3.835
  530SOL    HW2 1918   5.808   4.132   3.824
  531SOL     OW 1919   4.620   7.064   2.405
  531SOL    HW1 1920   4.556   7.134   2.414
  531SOL    HW2 1921   4.686   7.083   2.472
  532SOL     OW 1922   5.291   5.854   1.336
  532SOL    HW1 1923   5.200   5.865   1.363
  532SOL    HW2 1924   5.321   5.776   1.383
  533SOL     OW 1925   6.148   4.201   3.948
  533SOL    HW1 1926   6.081   4.212   4.016
  533SOL    HW2 1927   6.114   4.130   3.893
  534SOL     OW 1928   5.393   3.774   2.156
  534SOL    HW1 1929   5.480   3.765   2.196
  534SOL    HW2 1930   5.388   3.865   2.129
  535SOL     OW 1931   4.364   4.272   2.580
  535SOL    HW1 1932   4.397   4.211   2.645
  535SOL    HW2 1933   4.352   4.354   2.628
  536SOL     OW 1934   4.134   4.129   3.194
  536SOL    HW1 1935   4.186   4.117   3.273
  536SOL    HW2 1936   4.145   4.048   3.144
  537SOL     OW 1937   5.520   0.289   2.444
  537SOL    HW1 1938   5.505   0.201   2.479
  537SOL    HW2 1939   5.447   0.303   2.383
  538SOL     OW 1940   4.283   4.547   2.421
  538SOL    HW1 1941   4.193   4.577   2.428
  538SOL    HW2 1942   4.313   4.535   2.511
  539SOL     OW 1943   4.962   6.732   3.402
  539SOL    HW1 1944   4.991   6.823   3.415
  539SOL    HW2 1945   4.952   6.724   3.308
  540SOL     OW 1946   6.544   4.649   1.951
  540SOL    HW1 1947   6.499   4.644   2.036
  540SOL    HW2 1948   6.491   4.710   1.900
  541SOL     OW 1949   6.145   4.881   3.814
  541SOL    HW1 1950   6.189   4.796   3.817
  541SOL    HW2 1951   6.189   4.929   3.745
  542SOL     OW 1952   5.339   0.196   2.239
  542SOL    HW1 1953   5.395   0.120   2.259
  542SOL    HW2 1954   5.384   0.240   2.167
  543SOL     OW 1955   5.391   4.526   3.932
  543SOL    HW1 1956   5.425   4.437   3.946
  543SOL    HW2 1957   5.383   4.533   3.837
  544SOL     OW 1958   5.409   5.758   3.856
  544SOL    HW1 1959   5.455   5.827   3.903
  544SOL    HW2 1960   5.316   5.775   3.871
  545SOL     OW 1961   6.187   0.146   3.099
  545SOL    HW1 1962   6.112   0.187   3.056
  545SOL    HW2 1963   6.226   0.091   3.031
  546SOL     OW 1964   5.591   7.151   3.396
  546SOL    HW1 1965   5.652   7.096   3.346
  546SOL    HW2 1966   5.608   7.240   3.364
  547SOL     OW 1967   5.851   3.646   3.599
  547SOL    HW1 1968   5.912   3.573   3.590
  547SOL    HW2 1969   5.816   3.658   3.510
  548SOL     OW 1970   6.285   7.263   2.913
  548SOL    HW1 1971   6.374   7.228   2.911
  548SOL    HW2 1972   6.234   7.205   2.856
  549SOL     OW 1973   6.819   5.530   2.685
  549SOL    HW1 1974   6.774   5.543   2.769
  549SOL    HW2 1975   6.765   5.578   2.622
  550SOL     OW 1976   5.760   7.140   1.628
  550SOL    HW1 1977   5.683   7.107   1.673
  550SOL    HW2 1978   5.824   7.069   1.633
  551SOL     OW 1979   5.734   6.809   3.511
  551SOL    HW1 1980   5.790   6.844   3.442
  551SOL    HW2 1981   5.796   6.779   3.578
  552SOL     OW 1982   5.404   3.866   3.199
  552SOL    HW1 1983   5.499   3.873   3.203
  552SOL    HW2 1984   5.372   3.941   3.249
  553SOL     OW 1985   5.333   3.972   2.507
  553SOL    HW1 1986   5.399   3.908   2.535
  553SOL    HW2 1987   5.374   4.018   2.434
  554SOL     OW 1988   5.744   6.065   3.637
  554SOL    HW1 1989   5.839   6.052   3.647
  554SOL    HW2 1990   5.707   5.977   3.643
  555SOL     OW 1991   5.299   4.352   1.347
  555SOL    HW1 1992   5.293   4.361   1.442
  555SOL    HW2 1993   5.345   4.431   1.319
  556SOL     OW 1994   6.560   5.956   3.082
  556SOL    HW1 1995   6.551   5.963   3.177
  556SOL    HW2 1996   6.470   5.950   3.049
  557SOL     OW 1997   5.335   4.069   1.589
  557SOL    HW1 1998   5.306   4.158   1.607
  557SOL    HW2 1999   5.254   4.018   1.583
  558SOL     OW 2000   5.070   4.007   2.405
  558SOL    HW1 2001   5.158   4.002   2.443
  558SOL    HW2 2002   5.056   3.921   2.366
  559SOL     OW 2003   5.318   7.178   3.403
  559SOL    HW1 2004   5.410   7.156   3.418
  559SOL    HW2 2005   5.315   7.208   3.312
  560SOL     OW 2006   4.820   7.151   1.974
  560SOL    HW1 2007   4.902   7.127   2.019
  560SOL    HW2 2008   4.751   7.116   2.031
  561SOL     OW 2009   4.370   6.047   2.762
  561SOL    HW1 2010   4.380   6.059   2.856
  561SOL    HW2 2011   4.333   6.130   2.731
  562SOL     OW 2012   6.686   5.808   2.272
  562SOL    HW1 2013   6.670   5.759   2.353
  562SOL    HW2 2014   6.753   5.757   2.226
  563SOL     OW 2015   5.582   5.865   2.742
  563SOL    HW1 2016   5.631   5.862   2.660
  563SOL    HW2 2017   5.636   5.816   2.804
  564SOL     OW 2018   5.964   4.256   1.671
  564SOL    HW1 2019   6.026   4.291   1.607
  564SOL    HW2 2020   6.012   4.258   1.754
  565SOL     OW 2021   6.317   0.429   1.993
  565SOL    HW1 2022   6.287   0.361   2.053
  565SOL    HW2 2023   6.237   0.471   1.962
  566SOL     OW 2024   5.986   3.466   1.933
  566SOL    HW1 2025   6.072   3.449   1.970
  566SOL    HW2 2026   5.988   3.427   1.846
  567SOL     OW 2027   4.091   3.915   1.549
  567SOL    HW1 2028   4.043   3.873   1.619
  567SOL    HW2 2029   4.079   4.009   1.564
  568SOL     OW 2030   4.995   0.100   2.012
  568SOL    HW1 2031   4.910   0.109   2.057
  568SOL    HW2 2032   5.028   0.016   2.041
  569SOL     OW 2033   6.463   0.003   2.040
  569SOL    HW1 2034   6.429   0.092   2.040
  569SOL    HW2 2035   6.403   7.232   2.095
  570SOL     OW 2036   5.750   0.374   2.551
  570SOL    HW1 2037   5.816   0.318   2.511
  570SOL    HW2 2038   5.667   0.343   2.515
  571SOL     OW 2039   6.553   6.834   2.962
  571SOL    HW1 2040   6.614   6.877   3.022
  571SOL    HW2 2041   6.561   6.883   2.880
  572SOL     OW 2042   4.782   0.291   2.677
  572SOL    HW1 2043   4.864   0.261   2.716
  572SOL    HW2 2044   4.767   0.231   2.603
  573SOL     OW 2045   5.871   3.690   2.419
  573SOL    HW1 2046   5.860   3.701   2.513
  573SOL    HW2 2047   5.912   3.772   2.390
  574SOL     OW 2048   6.204   6.020   1.320
  574SOL    HW1 2049   6.169   6.002   1.407
  574SOL    HW2 2050   6.154   5.963   1.261
  575SOL     OW 2051   4.937   6.397   3.663
  575SOL    HW1 2052   4.898   6.468   3.611
  575SOL    HW2 2053   4.953   6.327   3.599
  576SOL     OW 2054   6.206   3.469   2.443
  576SOL    HW1 2055   6.219   3.559   2.474
  576SOL    HW2 2056   6.162   3.479   2.359
  577SOL     OW 2057   5.098   3.953   3.005
  577SOL    HW1 2058   5.120   3.958   3.098
  577SOL    HW2 2059   5.003   3.961   3.002
  578SOL     OW 2060   5.563   4.290   1.659
  578SOL    HW1 2061   5.628   4.334   1.605
  578SOL    HW2 2062   5.574   4.197   1.638
  579SOL     OW 2063   5.357   0.363   1.688
  579SOL    HW1 2064   5.384   0.408   1.768
  579SOL    HW2 2065   5.435   0.363   1.633
  580SOL     OW 2066   6.007   6.004   3.719
  580SOL    HW1 2067   6.009   6.064   3.793
  580SOL    HW2 2068   5.973   5.922   3.755
  581SOL     OW 2069   4.982   6.177   3.515
  581SOL    HW1 2070   5.020   6.136   3.438
  581SOL    HW2 2071   4.979   6.108   3.580
  582SOL     OW 2072   5.945   3.696   1.603
  582SOL    HW1 2073   5.973   3.768   1.660
  582SOL    HW2 2074   5.963   3.617   1.653
  583SOL     OW 2075   5.304   0.491   2.587
  583SOL    HW1 2076   5.393   0.489   2.622
  583SOL    HW2 2077   5.316   0.492   2.492
  584SOL     OW 2078   3.991   4.490   3.878
  584SOL    HW1 2079   3.988   4.416   3.939
  584SOL    HW2 2080   3.909   4.484   3.829
  585SOL     OW 2081   4.811   3.958   3.031
  585SOL    HW1 2082   4.728   4.000   3.052
  585SOL    HW2 2083   4.795   3.914   2.947
  586SOL     OW 2084   5.142   3.739   1.822
  586SOL    HW1 2085   5.202   3.807   1.853
  586SOL    HW2 2086   5.057   3.782   1.818
  587SOL     OW 2087   5.682   3.833   3.114
  587SOL    HW1 2088   5.636   3.799   3.038
  587SOL    HW2 2089   5.736   3.760   3.145
  588SOL     OW 2090   6.498   6.742   2.345
  588SOL    HW1 2091   6.569   6.711   2.400
  588SOL    HW2 2092   6.493   6.836   2.362
  589SOL     OW 2093   4.566   6.897   1.918
  589SOL    HW1 2094   4.593   6.940   2.000
  589SOL    HW2 2095   4.541   6.970   1.861
  590SOL     OW 2096   5.851   6.893   1.440
  590SOL    HW1 2097   5.896   6.902   1.524
  590SOL    HW2 2098   5.919   6.911   1.375
  591SOL     OW 2099   5.651   3.770   1.478
  591SOL    HW1 2100   5.650   3.859   1.511
  591SOL    HW2 2101   5.640   3.780   1.383
  592SOL     OW 2102   6.683   4.331   2.664
  592SOL    HW1 2103   6.587   4.328   2.655
  592SOL    HW2 2104   6.714   4.262   2.606
  593SOL     OW 2105   6.205   5.298   1.942
  593SOL    HW1 2106   6.199   5.320   1.849
  593SOL    HW2 2107   6.257   5.218   1.944
  594SOL     OW 2108   4.308   4.541   2.141
  594SOL    HW1 2109   4.357   4.464   2.114
  594SOL    HW2 2110   4.303   4.534   2.237
  595SOL     OW 2111   6.237   3.842   3.040
  595SOL    HW1 2112   6.261   3.785   3.113
  595SOL    HW2 2113   6.229   3.929   3.079
  596SOL     OW 2114   6.030   5.644   1.401
  596SOL    HW1 2115   5.966   5.579   1.430
  596SOL    HW2 2116   6.112   5.594   1.392
  597SOL     OW 2117   4.359   5.074   3.370
  597SOL    HW1 2118   4.264   5.082   3.385
  597SOL    HW2 2119   4.366   5.012   3.298
  598SOL     OW 2120   4.430   6.480   1.978
  598SOL    HW1 2121   4.373   6.468   2.054
  598SOL    HW2 2122   4.378   6.450   1.904
  599SOL     OW 2123   4.328   3.839   3.527
  599SOL    HW1 2124   4.350   3.928   3.499
  599SOL    HW2 2125   4.410   3.791   3.520
  600SOL     OW 2126   6.529   3.544   2.069
  600SOL    HW1 2127   6.600   3.566   2.130
  600SOL    HW2 2128   6.499   3.628   2.035
  601SOL     OW 2129   5.979   3.766   3.937
  601SOL    HW1 2130   5.923   3.839   3.910
  601SOL    HW2 2131   5.923   3.689   3.925
  602SOL     OW 2132   5.667   5.578   2.627
  602SOL    HW1 2133   5.722   5.552   2.701
  602SOL    HW2 2134   5.637   5.495   2.589
  603SOL     OW 2135   5.876   7.198   3.454
  603SOL    HW1 2136   5.843   7.138   3.388
  603SOL    HW2 2137   5.927   7.263   3.405
  604SOL     OW 2138   5.111   3.936   3.288
  604SOL    HW1 2139   5.106   3.977   3.374
  604SOL    HW2 2140   5.034   3.879   3.283
  605SOL     OW 2141   4.222   3.719   2.458
  605SOL    HW1 2142   4.133   3.748   2.476
  605SOL    HW2 2143   4.215   3.670   2.376
  606SOL     OW 2144   5.110   0.125   3.179
  606SOL    HW1 2145   5.136   0.217   3.182
  606SOL    HW2 2146   5.092   0.102   3.270
  607SOL     OW 2147   5.637   3.680   2.252
  607SOL    HW1 2148   5.705   3.687   2.319
  607SOL    HW2 2149   5.685   3.653   2.173
  608SOL     OW 2150   6.286   4.231   2.964
  608SOL    HW1 2151   6.366   4.184   2.989
  608SOL    HW2 2152   6.255   4.185   2.886
  609SOL     OW 2153   5.598   4.045   1.520
  609SOL    HW1 2154   5.507   4.034   1.548
  609SOL    HW2 2155   5.593   4.099   1.441
  610SOL     OW 2156   5.619   5.445   1.291
  610SOL    HW1 2157   5.564   5.372   1.264
  610SOL    HW2 2158   5.696   5.440   1.235
  611SOL     OW 2159   4.172   5.657   2.800
  611SOL    HW1 2160   4.152   5.726   2.863
  611SOL    HW2 2161   4.246   5.691   2.749
  612SOL     OW 2162   5.226   0.004   1.614
  612SOL    HW1 2163   5.288   7.246   1.677
  612SOL    HW2 2164   5.151   0.030   1.667
  613SOL     OW 2165   6.441   4.848   1.790
  613SOL    HW1 2166   6.531   4.875   1.806
  613SOL    HW2 2167   6.390   4.928   1.800
  614SOL     OW 2168   5.597   3.835   2.610
  614SOL    HW1 2169   5.685   3.816   2.643
  614SOL    HW2 2170   5.538   3.794   2.672
  615SOL     OW 2171   6.194   6.678   3.669
  615SOL    HW1 2172   6.101   6.699   3.674
  615SOL    HW2 2173   6.237   6.763   3.659
  616SOL     OW 2174   5.719   5.630   3.899
  616SOL    HW1 2175   5.676   5.711   3.924
  616SOL    HW2 2176   5.654   5.562   3.917
  617SOL     OW 2177   6.714   4.089   1.860
  617SOL    HW1 2178   6.748   4.174   1.831
  617SOL    HW2 2179   6.708   4.037   1.781
  618SOL     OW 2180   4.998   6.998   3.444
  618SOL    HW1 2181   5.072   7.017   3.501
  618SOL    HW2 2182   4.925   6.983   3.504
  619SOL     OW 2183   4.145   4.004   3.904
  619SOL    HW1 2184   4.234   3.970   3.899
  619SOL    HW2 2185   4.152   4.084   3.955
  620SOL     OW 2186   6.765   5.462   2.280
  620SOL    HW1 2187   6.847   5.508   2.300
  620SOL    HW2 2188   6.780   5.373   2.313
  621SOL     OW 2189   6.557   4.594   3.286
  621SOL    HW1 2190   6.483   4.555   3.240
  621SOL    HW2 2191   6.617   4.622   3.217
  622SOL     OW 2192   4.862   0.237   2.996
  622SOL    HW1 2193   4.900   0.282   3.072
  622SOL    HW2 2194   4.937   0.215   2.941
  623SOL     OW 2195   6.367   4.443   3.135
  623SOL    HW1 2196   6.452   4.399   3.122
  623SOL    HW2 2197   6.306   4.392   3.081
  624SOL     OW 2198   4.768   3.732   1.949
  624SOL    HW1 2199   4.764   3.729   2.044
  624SOL    HW2 2200   4.697   3.674   1.920
  625SOL     OW 2201   4.718   5.546   3.189
  625SOL    HW1 2202   4.812   5.559   3.176
  625SOL    HW2 2203   4.683   5.533   3.101
  626SOL     OW 2204   6.016   6.091   1.083
  626SOL    HW1 2205   6.107   6.119   1.075
  626SOL    HW2 2206   6.021   6.005   1.126
  627SOL     OW 2207   6.102   7.049   3.582
  627SOL    HW1 2208   6.059   7.025   3.664
  627SOL    HW2 2209   6.096   7.145   3.580
  628SOL     OW 2210   5.103   7.092   1.305
  628SOL    HW1 2211   5.098   7.111   1.398
  628SOL    HW2 2212   5.060   7.007   1.295
  629SOL     OW 2213   5.520   6.723   3.650
  629SOL    HW1 2214   5.583   6.756   3.585
  629SOL    HW2 2215   5.435   6.752   3.617
  630SOL     OW 2216   4.275   6.193   2.001
  630SOL    HW1 2217   4.355   6.140   1.997
  630SOL    HW2 2218   4.217   6.144   2.060
  631SOL     OW 2219   6.260   5.216   3.468
  631SOL    HW1 2220   6.343   5.246   3.430
  631SOL    HW2 2221   6.195   5.278   3.435
  632SOL     OW 2222   6.365   5.809   1.632
  632SOL    HW1 2223   6.404   5.745   1.692
  632SOL    HW2 2224   6.436   5.871   1.615
  633SOL     OW 2225   4.972   4.264   3.679
  633SOL    HW1 2226   4.958   4.258   3.774
  633SOL    HW2 2227   4.909   4.329   3.650
  634SOL     OW 2228   6.826   6.035   2.337
  634SOL    HW1 2229   6.877   5.988   2.403
  634SOL    HW2 2230   6.758   5.972   2.310
  635SOL     OW 2231   5.422   6.717   1.388
  635SOL    HW1 2232   5.483   6.758   1.449
  635SOL    HW2 2233   5.460   6.733   1.302
  636SOL     OW 2234   4.159   5.725   2.420
  636SOL    HW1 2235   4.237   5.744   2.473
  636SOL    HW2 2236   4.090   5.708   2.484
  637SOL     OW 2237   6.285   4.655   3.863
  637SOL    HW1 2238   6.286   4.657   3.958
  637SOL    HW2 2239   6.242   4.572   3.841
  638SOL     OW 2240   4.411   6.834   3.013
  638SOL    HW1 2241   4.491   6.882   2.993
  638SOL    HW2 2242   4.364   6.831   2.929
  639SOL     OW 2243   3.919   4.092   3.416
  639SOL    HW1 2244   3.927   4.003   3.451
  639SOL    HW2 2245   3.933   4.081   3.321
  640SOL     OW 2246   4.704   6.521   1.616
  640SOL    HW1 2247   4.688   6.569   1.697
  640SOL    HW2 2248   4.639   6.450   1.617
  641SOL     OW 2249   6.301   5.023   3.651
  641SOL    HW1 2250   6.279   5.090   3.586
  641SOL    HW2 2251   6.392   4.999   3.632
  642SOL     OW 2252   6.924   4.478   2.652
  642SOL    HW1 2253   6.990   4.417   2.685
  642SOL    HW2 2254   6.842   4.429   2.656
  643SOL     OW 2255   6.659   6.349   1.864
  643SOL    HW1 2256   6.743   6.327   1.905
  643SOL    HW2 2257   6.659   6.444   1.858
  644SOL     OW 2258   5.098   4.538   3.710
  644SOL    HW1 2259   5.191   4.554   3.693
  644SOL    HW2 2260   5.090   4.443   3.715
  645SOL     OW 2261   4.904   4.110   1.335
  645SOL    HW1 2262   4.816   4.081   1.362
  645SOL    HW2 2263   4.888   4.160   1.255
  646SOL     OW 2264   5.435   3.883   3.544
  646SOL    HW1 2265   5.452   3.934   3.623
  646SOL    HW2 2266   5.420   3.949   3.476
  647SOL     OW 2267   4.955   6.002   3.731
  647SOL    HW1 2268   4.964   6.036   3.820
  647SOL    HW2 2269   4.861   5.998   3.716
  648SOL     OW 2270   4.498   5.725   1.492
  648SOL    HW1 2271   4.593   5.726   1.481
  648SOL    HW2 2272   4.482   5.780   1.569
  649SOL     OW 2273   5.861   0.588   2.832
  649SOL    HW1 2274   5.950   0.595   2.868
  649SOL    HW2 2275   5.805   0.628   2.898
  650SOL     OW 2276   6.389   3.598   1.505
  650SOL    HW1 2277   6.348   3.559   1.582
  650SOL    HW2 2278   6.315   3.622   1.449
  651SOL     OW 2279   4.466   3.860   3.223
  651SOL    HW1 2280   4.388   3.889   3.271
  651SOL    HW2 2281   4.497   3.938   3.178
  652SOL     OW 2282   5.878   6.604   1.258
  652SOL    HW1 2283   5.798   6.656   1.244
  652SOL    HW2 2284   5.861   6.522   1.213
  653SOL     OW 2285   4.252   4.884   3.654
  653SOL    HW1 2286   4.171   4.931   3.676
  653SOL    HW2 2287   4.224   4.813   3.597
  654SOL     OW 2288   5.425   0.491   3.068
  654SOL    HW1 2289   5.423   0.503   3.163
  654SOL    HW2 2290   5.333   0.502   3.041
  655SOL     OW 2291   6.972   4.794   2.289
  655SOL    HW1 2292   7.052   4.741   2.297
  655SOL    HW2 2293   6.995   4.863   2.227
  656SOL     OW 2294   6.743   6.164   3.077
  656SOL    HW1 2295   6.802   6.151   3.151
  656SOL    HW2 2296   6.696   6.081   3.068
  657SOL     OW 2297   4.549   3.689   1.536
  657SOL    HW1 2298   4.569   3.732   1.619
  657SOL    HW2 2299   4.633   3.679   1.492
  658SOL     OW 2300   4.732   3.686   2.236
  658SOL    HW1 2301   4.750   3.698   2.330
  658SOL    HW2 2302   4.676   3.608   2.233
  659SOL     OW 2303   5.221   5.260   4.175
  659SOL    HW1 2304   5.159   5.298   4.113
  659SOL    HW2 2305   5.233   5.170   4.144
  660SOL     OW 2306   6.100   6.662   1.397
  660SOL    HW1 2307   6.121   6.591   1.459
  660SOL    HW2 2308   6.015   6.637   1.361
  661SOL     OW 2309   4.324   4.202   2.323
  661SOL    HW1 2310   4.337   4.234   2.412
  661SOL    HW2 2311   4.247   4.248   2.292
  662SOL     OW 2312   4.113   4.393   2.875
  662SOL    HW1 2313   4.152   4.379   2.961
  662SOL    HW2 2314   4.066   4.313   2.856
  663SOL     OW 2315   6.314   4.028   4.087
  663SOL    HW1 2316   6.267   4.018   4.169
  663SOL    HW2 2317   6.256   4.079   4.031
  664SOL     OW 2318   6.595   6.977   2.727
  664SOL    HW1 2319   6.515   7.004   2.681
  664SOL    HW2 2320   6.665   7.028   2.685
  665SOL     OW 2321   6.070   4.884   4.076
  665SOL    HW1 2322   6.083   4.876   3.982
  665SOL    HW2 2323   6.137   4.826   4.114
  666SOL     OW 2324   6.416   3.731   3.676
  666SOL    HW1 2325   6.453   3.774   3.753
  666SOL    HW2 2326   6.337   3.687   3.709
  667SOL     OW 2327   5.515   4.268   3.902
  667SOL    HW1 2328   5.546   4.233   3.985
  667SOL    HW2 2329   5.591   4.264   3.844
  668SOL     OW 2330   5.960   0.036   1.701
  668SOL    HW1 2331   6.005   7.262   1.767
  668SOL    HW2 2332   5.886   7.261   1.674
  669SOL     OW 2333   4.791   5.421   1.796
  669SOL    HW1 2334   4.763   5.330   1.798
  669SOL    HW2 2335   4.801   5.445   1.888
  670SOL     OW 2336   4.438   3.630   2.068
  670SOL    HW1 2337   4.401   3.718   2.079
  670SOL    HW2 2338   4.472   3.629   1.979
  671SOL     OW 2339   6.682   5.579   2.925
  671SOL    HW1 2340   6.682   5.674   2.936
  671SOL    HW2 2341   6.709   5.545   3.010
  672SOL     OW 2342   4.353   6.722   2.491
  672SOL    HW1 2343   4.440   6.755   2.513
  672SOL    HW2 2344   4.343   6.740   2.398
  673SOL     OW 2345   6.573   4.078   2.553
  673SOL    HW1 2346   6.580   4.033   2.637
  673SOL    HW2 2347   6.505   4.145   2.567
  674SOL     OW 2348   4.348   5.804   2.071
  674SOL    HW1 2349   4.257   5.813   2.100
  674SOL    HW2 2350   4.354   5.714   2.041
  675SOL     OW 2351   6.417   0.567   2.560
  675SOL    HW1 2352   6.399   0.493   2.618
  675SOL    HW2 2353   6.336   0.581   2.512
  676SOL     OW 2354   4.374   6.117   3.033
  676SOL    HW1 2355   4.316   6.057   3.079
  676SOL    HW2 2356   4.454   6.118   3.085
  677SOL     OW 2357   5.121   3.742   2.162
  677SOL    HW1 2358   5.085   3.809   2.105
  677SOL    HW2 2359   5.216   3.750   2.152
  678SOL     OW 2360   6.572   6.246   1.540
  678SOL    HW1 2361   6.647   6.304   1.531
  678SOL    HW2 2362   6.512   6.292   1.599
  679SOL     OW 2363   6.452   0.050   2.352
  679SOL    HW1 2364   6.408   0.128   2.384
  679SOL    HW2 2365   6.386   0.003   2.301
  680SOL     OW 2366   5.932   0.418   1.479
  680SOL    HW1 2367   5.969   0.425   1.567
  680SOL    HW2 2368   5.943   0.326   1.455
  681SOL     OW 2369   6.605   6.072   1.838
  681SOL    HW1 2370   6.581   6.051   1.748
  681SOL    HW2 2371   6.609   6.167   1.840
  682SOL     OW 2372   4.311   6.832   2.755
  682SOL    HW1 2373   4.324   6.927   2.747
  682SOL    HW2 2374   4.333   6.798   2.669
  683SOL     OW 2375   6.671   3.733   1.818
  683SOL    HW1 2376   6.665   3.811   1.764
  683SOL    HW2 2377   6.693   3.662   1.757
  684SOL     OW 2378   5.288   5.295   1.246
  684SOL    HW1 2379   5.268   5.233   1.317
  684SOL    HW2 2380   5.238   5.373   1.268
  685SOL     OW 2381   6.233   5.064   1.444
  685SOL    HW1 2382   6.172   5.077   1.516
  685SOL    HW2 2383   6.225   5.143   1.391
  686SOL     OW 2384   6.196   0.202   3.440
  686SOL    HW1 2385   6.246   0.256   3.501
  686SOL    HW2 2386   6.260   0.172   3.376
  687SOL     OW 2387   4.853   4.502   3.585
  687SOL    HW1 2388   4.809   4.567   3.640
  687SOL    HW2 2389   4.946   4.524   3.592
  688SOL     OW 2390   6.632   6.993   2.106
  688SOL    HW1 2391   6.626   7.075   2.156
  688SOL    HW2 2392   6.693   6.939   2.156
  689SOL     OW 2393   4.593   6.642   3.269
  689SOL    HW1 2394   4.633   6.723   3.300
  689SOL    HW2 2395   4.501   6.664   3.253
  690SOL     OW 2396   6.431   6.872   1.332
  690SOL    HW1 2397   6.498   6.826   1.383
  690SOL    HW2 2398   6.405   6.946   1.388
  691SOL     OW 2399   4.480   7.196   3.009
  691SOL    HW1 2400   4.545   7.134   2.977
  691SOL    HW2 2401   4.425   7.215   2.933
  692SOL     OW 2402   4.061   3.900   3.632
  692SOL    HW1 2403   4.093   3.924   3.719
  692SOL    HW2 2404   4.136   3.860   3.588
  693SOL     OW 2405   4.664   5.343   3.384
  693SOL    HW1 2406   4.600   5.282   3.347
  693SOL    HW2 2407   4.677   5.409   3.316
  694SOL     OW 2408   5.445   0.025   1.450
  694SOL    HW1 2409   5.377   0.033   1.516
  694SOL    HW2 2410   5.441   7.211   1.422
  695SOL     OW 2411   6.393   0.108   3.276
  695SOL    HW1 2412   6.335   0.122   3.202
  695SOL    HW2 2413   6.472   0.069   3.238
  696SOL     OW 2414   5.048   6.369   1.163
  696SOL    HW1 2415   5.134   6.364   1.121
  696SOL    HW2 2416   5.041   6.461   1.190
  697SOL     OW 2417   6.541   5.991   3.352
  697SOL    HW1 2418   6.617   5.987   3.409
  697SOL    HW2 2419   6.491   6.066   3.384
  698SOL     OW 2420   6.124   7.089   1.478
  698SOL    HW1 2421   6.214   7.121   1.467
  698SOL    HW2 2422   6.105   7.044   1.396
  699SOL     OW 2423   6.726   4.002   2.338
  699SOL    HW1 2424   6.659   4.020   2.403
  699SOL    HW2 2425   6.679   3.989   2.256
  700SOL     OW 2426   5.031   0.348   2.115
  700SOL    HW1 2427   4.981   0.403   2.054
  700SOL    HW2 2428   5.027   0.260   2.077
  701SOL     OW 2429   4.985   6.745   1.340
  701SOL    HW1 2430   4.911   6.685   1.350
  701SOL    HW2 2431   5.049   6.698   1.287
  702SOL     OW 2432   5.939   5.771   3.836
  702SOL    HW1 2433   5.962   5.771   3.929
  702SOL    HW2 2434   5.852   5.731   3.834
  703SOL     OW 2435   6.312   5.082   1.785
  703SOL    HW1 2436   6.335   5.171   1.757
  703SOL    HW2 2437   6.226   5.067   1.745
  704SOL     OW 2438   5.957   3.983   1.292
  704SOL    HW1 2439   5.932   3.984   1.385
  704SOL    HW2 2440   5.982   3.892   1.275
  705SOL     OW 2441   6.700   3.934   1.631
  705SOL    HW1 2442   6.670   3.877   1.560
  705SOL    HW2 2443   6.727   4.015   1.587
  706SOL     OW 2444   5.658   6.156   3.885
  706SOL    HW1 2445   5.591   6.225   3.889
  706SOL    HW2 2446   5.687   6.156   3.794
  707SOL     OW 2447   5.320   6.111   1.180
  707SOL    HW1 2448   5.410   6.108   1.148
  707SOL    HW2 2449   5.310   6.029   1.229
  708SOL     OW 2450   4.935   5.154   3.873
  708SOL    HW1 2451   4.963   5.063   3.888
  708SOL    HW2 2452   4.841   5.148   3.861
  709SOL     OW 2453   5.859   5.422   1.153
  709SOL    HW1 2454   5.941   5.380   1.125
  709SOL    HW2 2455   5.869   5.514   1.126
  710SOL     OW 2456   5.923   6.340   1.151
  710SOL    HW1 2457   5.976   6.345   1.231
  710SOL    HW2 2458   5.940   6.252   1.117
  711SOL     OW 2459   6.673   6.624   1.894
  711SOL    HW1 2460   6.611   6.665   1.955
  711SOL    HW2 2461   6.705   6.697   1.841
  712SOL     OW 2462   4.824   3.729   2.503
  712SOL    HW1 2463   4.797   3.660   2.565
  712SOL    HW2 2464   4.915   3.709   2.483
  713SOL     OW 2465   4.303   3.546   1.703
  713SOL    HW1 2466   4.262   3.593   1.630
  713SOL    HW2 2467   4.376   3.498   1.662
  714SOL     OW 2468   4.314   3.854   2.152
  714SOL    HW1 2469   4.389   3.913   2.149
  714SOL    HW2 2470   4.250   3.900   2.207
  715SOL     OW 2471   6.293   3.710   3.275
  715SOL    HW1 2472   6.370   3.724   3.330
  715SOL    HW2 2473   6.228   3.771   3.310
  716SOL     OW 2474   5.344   4.727   4.121
  716SOL    HW1 2475   5.395   4.714   4.201
  716SOL    HW2 2476   5.380   4.663   4.059
  717SOL     OW 2477   4.506   6.704   1.430
  717SOL    HW1 2478   4.467   6.709   1.517
  717SOL    HW2 2479   4.543   6.791   1.415
  718SOL     OW 2480   4.507   4.347   1.292
  718SOL    HW1 2481   4.421   4.312   1.315
  718SOL    HW2 2482   4.559   4.269   1.269
  719SOL     OW 2483   3.720   4.813   3.172
  719SOL    HW1 2484   3.644   4.860   3.138
  719SOL    HW2 2485   3.746   4.755   3.100
  720SOL     OW 2486   4.577   3.891   3.797
  720SOL    HW1 2487   4.637   3.957   3.832
  720SOL    HW2 2488   4.495   3.907   3.843
  721SOL     OW 2489   6.030   3.486   2.788
  721SOL    HW1 2490   6.079   3.509   2.708
  721SOL    HW2 2491   6.020   3.569   2.834
  722SOL     OW 2492   5.141   5.788   3.919
  722SOL    HW1 2493   5.127   5.727   3.992
  722SOL    HW2 2494   5.083   5.755   3.850
  723SOL     OW 2495   6.152   5.264   4.210
  723SOL    HW1 2496   6.060   5.270   4.235
  723SOL    HW2 2497   6.157   5.311   4.126
  724SOL     OW 2498   4.235   5.948   3.206
  724SOL    HW1 2499   4.187   5.877   3.248
  724SOL    HW2 2500   4.326   5.931   3.228
  725SOL     OW 2501   4.429   5.107   3.633
  725SOL    HW1 2502   4.430   5.098   3.538
  725SOL    HW2 2503   4.375   5.033   3.663
  726SOL     OW 2504   7.073   4.340   2.358
  726SOL    HW1 2505   7.094   4.273   2.294
  726SOL    HW2 2506   7.002   4.303   2.410
  727SOL     OW 2507   4.827   6.952   1.235
  727SOL    HW1 2508   4.870   6.880   1.281
  727SOL    HW2 2509   4.824   7.022   1.300
  728SOL     OW 2510   5.561   0.403   1.517
  728SOL    HW1 2511   5.625   0.364   1.577
  728SOL    HW2 2512   5.592   0.380   1.430
  729SOL     OW 2513   4.725   0.138   2.458
  729SOL    HW1 2514   4.642   0.093   2.445
  729SOL    HW2 2515   4.714   0.222   2.413
  730SOL     OW 2516   5.204   6.049   3.994
  730SOL    HW1 2517   5.119   6.091   4.004
  730SOL    HW2 2518   5.183   5.962   3.960
  731SOL     OW 2519   5.929   4.597   1.454
  731SOL    HW1 2520   5.852   4.551   1.487
  731SOL    HW2 2521   5.997   4.530   1.449
  732SOL     OW 2522   4.480   3.559   2.830
  732SOL    HW1 2523   4.531   3.517   2.900
  732SOL    HW2 2524   4.440   3.634   2.873
  733SOL     OW 2525   4.202   6.603   2.872
  733SOL    HW1 2526   4.257   6.676   2.844
  733SOL    HW2 2527   4.113   6.628   2.846
  734SOL     OW 2528   5.417   7.037   1.389
  734SOL    HW1 2529   5.480   6.987   1.441
  734SOL    HW2 2530   5.331   7.006   1.419
  735SOL     OW 2531   4.474   4.452   4.152
  735SOL    HW1 2532   4.446   4.451   4.243
  735SOL    HW2 2533   4.504   4.542   4.137
  736SOL     OW 2534   5.731   3.737   3.380
  736SOL    HW1 2535   5.702   3.828   3.381
  736SOL    HW2 2536   5.651   3.686   3.366
  737SOL     OW 2537   5.683   5.218   1.070
  737SOL    HW1 2538   5.760   5.270   1.095
  737SOL    HW2 2539   5.708   5.128   1.090
  738SOL     OW 2540   6.768   6.857   1.774
  738SOL    HW1 2541   6.763   6.942   1.817
  738SOL    HW2 2542   6.763   6.877   1.681
  739SOL     OW 2543   6.651   4.955   3.139
  739SOL    HW1 2544   6.716   4.948   3.209
  739SOL    HW2 2545   6.640   5.050   3.127
  740SOL     OW 2546   4.616   5.719   3.389
  740SOL    HW1 2547   4.583   5.655   3.452
  740SOL    HW2 2548   4.650   5.666   3.317
  741SOL     OW 2549   4.596   6.176   3.340
  741SOL    HW1 2550   4.617   6.213   3.426
  741SOL    HW2 2551   4.587   6.251   3.283
  742SOL     OW 2552   3.870   4.852   2.792
  742SOL    HW1 2553   3.783   4.843   2.832
  742SOL    HW2 2554   3.854   4.901   2.711
  743SOL     OW 2555   4.757   0.136   1.566
  743SOL    HW1 2556   4.769   0.227   1.593
  743SOL    HW2 2557   4.832   0.118   1.510
  744SOL     OW 2558   6.364   0.041   1.742
  744SOL    HW1 2559   6.442   7.263   1.743
  744SOL    HW2 2560   6.314   0.014   1.818
  745SOL     OW 2561   4.383   7.110   3.252
  745SOL    HW1 2562   4.434   7.163   3.313
  745SOL    HW2 2563   4.414   7.136   3.165
  746SOL     OW 2564   5.239   6.783   3.673
  746SOL    HW1 2565   5.290   6.768   3.752
  746SOL    HW2 2566   5.157   6.735   3.687
  747SOL     OW 2567   5.828   0.561   1.781
  747SOL    HW1 2568   5.777   0.602   1.851
  747SOL    HW2 2569   5.818   0.619   1.706
  748SOL     OW 2570   6.724   5.221   3.219
  748SOL    HW1 2571   6.647   5.215   3.276
  748SOL    HW2 2572   6.788   5.163   3.260
  749SOL     OW 2573   5.694   5.890   0.977
  749SOL    HW1 2574   5.711   5.984   0.965
  749SOL    HW2 2575   5.604   5.887   1.010
  750SOL     OW 2576   4.120   4.632   1.956
  750SOL    HW1 2577   4.163   4.686   1.890
  750SOL    HW2 2578   4.192   4.600   2.011
  751SOL     OW 2579   6.085   4.365   1.449
  751SOL    HW1 2580   6.170   4.350   1.406
  751SOL    HW2 2581   6.022   4.326   1.389
  752SOL     OW 2582   6.818   6.515   2.894
  752SOL    HW1 2583   6.878   6.447   2.926
  752SOL    HW2 2584   6.862   6.550   2.816
  753SOL     OW 2585   5.942   3.698   3.197
  753SOL    HW1 2586   5.883   3.668   3.266
  753SOL    HW2 2587   5.992   3.769   3.238
  754SOL     OW 2588   6.272   4.598   1.422
  754SOL    HW1 2589   6.215   4.567   1.492
  754SOL    HW2 2590   6.312   4.519   1.386
  755SOL     OW 2591   4.985   5.876   1.352
  755SOL    HW1 2592   4.987   5.958   1.303
  755SOL    HW2 2593   4.971   5.809   1.286
  756SOL     OW 2594   7.005   6.424   2.330
  756SOL    HW1 2595   7.081   6.477   2.354
  756SOL    HW2 2596   6.932   6.462   2.379
  757SOL     OW 2597   4.704   4.806   1.455
  757SOL    HW1 2598   4.744   4.821   1.541
  757SOL    HW2 2599   4.728   4.883   1.404
  758SOL     OW 2600   4.263   6.301   2.747
  758SOL    HW1 2601   4.292   6.334   2.832
  758SOL    HW2 2602   4.167   6.311   2.749
  759SOL     OW 2603   5.291   3.876   1.354
  759SOL    HW1 2604   5.226   3.867   1.424
  759SOL    HW2 2605   5.279   3.965   1.322
  760SOL     OW 2606   6.022   5.315   1.467
  760SOL    HW1 2607   5.943   5.367   1.481
  760SOL    HW2 2608   5.999   5.256   1.395
  761SOL     OW 2609   4.084   5.097   3.426
  761SOL    HW1 2610   4.045   5.174   3.468
  761SOL    HW2 2611   4.010   5.051   3.388
  762SOL     OW 2612   6.553   3.743   2.582
  762SOL    HW1 2613   6.542   3.661   2.629
  762SOL    HW2 2614   6.479   3.747   2.521
  763SOL     OW 2615   3.970   5.161   2.784
  763SOL    HW1 2616   4.052   5.111   2.793
  763SOL    HW2 2617   3.996   5.252   2.800
  764SOL     OW 2618   4.361   6.907   2.258
  764SOL    HW1 2619   4.354   6.970   2.186
  764SOL    HW2 2620   4.324   6.826   2.223
  765SOL     OW 2621   6.890   4.171   2.490
  765SOL    HW1 2622   6.891   4.129   2.576
  765SOL    HW2 2623   6.844   4.109   2.433
  766SOL     OW 2624   4.238   6.671   2.202
  766SOL    HW1 2625   4.150   6.678   2.238
  766SOL    HW2 2626   4.234   6.597   2.141
  767SOL     OW 2627   6.495   6.581   3.406
  767SOL    HW1 2628   6.496   6.613   3.315
  767SOL    HW2 2629   6.550   6.503   3.405
  768SOL     OW 2630   6.709   6.942   3.162
  768SOL    HW1 2631   6.783   6.903   3.209
  768SOL    HW2 2632   6.639   6.946   3.227
  769SOL     OW 2633   4.823   5.722   3.649
  769SOL    HW1 2634   4.916   5.736   3.630
  769SOL    HW2 2635   4.779   5.735   3.565
  770SOL     OW 2636   6.623   4.491   1.742
  770SOL    HW1 2637   6.592   4.536   1.821
  770SOL    HW2 2638   6.690   4.430   1.775
  771SOL     OW 2639   4.364   6.999   1.576
  771SOL    HW1 2640   4.380   6.917   1.621
  771SOL    HW2 2641   4.274   6.992   1.544
  772SOL     OW 2642   5.508   3.584   3.326
  772SOL    HW1 2643   5.417   3.612   3.325
  772SOL    HW2 2644   5.529   3.566   3.234
  773SOL     OW 2645   6.628   6.714   1.432
  773SOL    HW1 2646   6.719   6.737   1.414
  773SOL    HW2 2647   6.610   6.640   1.374
  774SOL     OW 2648   3.787   4.422   3.471
  774SOL    HW1 2649   3.778   4.435   3.566
  774SOL    HW2 2650   3.733   4.346   3.452
  775SOL     OW 2651   5.982   4.865   1.468
  775SOL    HW1 2652   5.957   4.773   1.472
  775SOL    HW2 2653   6.035   4.872   1.389
  776SOL     OW 2654   6.298   5.602   3.486
  776SOL    HW1 2655   6.363   5.671   3.502
  776SOL    HW2 2656   6.231   5.616   3.553
  777SOL     OW 2657   7.055   6.364   2.710
  777SOL    HW1 2658   7.013   6.313   2.641
  777SOL    HW2 2659   7.032   6.455   2.690
  778SOL     OW 2660   4.228   4.783   1.768
  778SOL    HW1 2661   4.240   4.874   1.795
  778SOL    HW2 2662   4.238   4.785   1.673
  779SOL     OW 2663   6.537   4.895   3.560
  779SOL    HW1 2664   6.472   4.833   3.529
  779SOL    HW2 2665   6.617   4.844   3.569
  780SOL     OW 2666   6.245   3.441   2.058
  780SOL    HW1 2667   6.331   3.482   2.071
  780SOL    HW2 2668   6.186   3.489   2.115
  781SOL     OW 2669   5.845   5.031   4.133
  781SOL    HW1 2670   5.924   4.990   4.099
  781SOL    HW2 2671   5.788   5.042   4.057
  782SOL     OW 2672   3.843   4.563   3.009
  782SOL    HW1 2673   3.895   4.497   3.055
  782SOL    HW2 2674   3.796   4.513   2.942
  783SOL     OW 2675   4.026   5.420   2.848
  783SOL    HW1 2676   4.015   5.412   2.943
  783SOL    HW2 2677   4.085   5.495   2.837
  784SOL     OW 2678   6.877   4.692   1.901
  784SOL    HW1 2679   6.800   4.643   1.929
  784SOL    HW2 2680   6.916   4.639   1.833
  785SOL     OW 2681   6.844   6.838   2.808
  785SOL    HW1 2682   6.755   6.864   2.783
  785SOL    HW2 2683   6.862   6.760   2.755
  786SOL     OW 2684   6.539   4.114   3.961
  786SOL    HW1 2685   6.558   4.205   3.985
  786SOL    HW2 2686   6.456   4.094   4.004
  787SOL     OW 2687   4.085   4.041   2.585
  787SOL    HW1 2688   4.146   4.038   2.659
  787SOL    HW2 2689   4.080   4.134   2.562
  788SOL     OW 2690   6.545   7.203   2.888
  788SOL    HW1 2691   6.628   7.247   2.905
  788SOL    HW2 2692   6.568   7.123   2.841
  789SOL     OW 2693   5.548   6.487   1.173
  789SOL    HW1 2694   5.539   6.478   1.268
  789SOL    HW2 2695   5.515   6.574   1.154
  790SOL     OW 2696   5.069   6.318   3.887
  790SOL    HW1 2697   5.015   6.249   3.925
  790SOL    HW2 2698   5.026   6.339   3.804
  791SOL     OW 2699   5.532   3.742   2.907
  791SOL    HW1 2700   5.456   3.741   2.848
  791SOL    HW2 2701   5.530   3.657   2.950
  792SOL     OW 2702   4.029   4.624   2.473
  792SOL    HW1 2703   4.014   4.636   2.567
  792SOL    HW2 2704   4.004   4.708   2.434
  793SOL     OW 2705   6.504   3.416   1.817
  793SOL    HW1 2706   6.534   3.450   1.901
  793SOL    HW2 2707   6.584   3.406   1.765
  794SOL     OW 2708   6.092   0.551   1.877
  794SOL    HW1 2709   6.148   0.561   1.800
  794SOL    HW2 2710   6.004   0.536   1.841
  795SOL     OW 2711   6.567   3.856   3.167
  795SOL    HW1 2712   6.554   3.807   3.248
  795SOL    HW2 2713   6.585   3.790   3.101
  796SOL     OW 2714   5.528   0.625   1.693
  796SOL    HW1 2715   5.456   0.687   1.683
  796SOL    HW2 2716   5.530   0.576   1.612
  797SOL     OW 2717   4.898   3.777   3.220
  797SOL    HW1 2718   4.855   3.841   3.163
  797SOL    HW2 2719   4.924   3.706   3.161
  798SOL     OW 2720   6.649   5.844   1.984
  798SOL    HW1 2721   6.623   5.925   1.940
  798SOL    HW2 2722   6.624   5.857   2.076
  799SOL     OW 2723   5.554   0.519   2.686
  799SOL    HW1 2724   5.631   0.467   2.665
  799SOL    HW2 2725   5.588   0.600   2.722
  800SOL     OW 2726   4.873   7.234   3.512
  800SOL    HW1 2727   4.831   7.180   3.580
  800SOL    HW2 2728   4.914   7.170   3.453
  801SOL     OW 2729   6.805   6.533   2.482
  801SOL    HW1 2730   6.723   6.485   2.490
  801SOL    HW2 2731   6.783   6.624   2.504
  802SOL     OW 2732   5.249   0.691   2.159
  802SOL    HW1 2733   5.193   0.769   2.162
  802SOL    HW2 2734   5.229   0.650   2.075
  803SOL     OW 2735   5.499   4.785   1.126
  803SOL    HW1 2736   5.511   4.880   1.120
  803SOL    HW2 2737   5.503   4.754   1.035
  804SOL     OW 2738   4.010   6.359   2.378
  804SOL    HW1 2739   4.081   6.390   2.434
  804SOL    HW2 2740   3.993   6.270   2.407
  805SOL     OW 2741   4.650   5.463   1.571
  805SOL    HW1 2742   4.706   5.448   1.647
  805SOL    HW2 2743   4.690   5.535   1.524
  806SOL     OW 2744   4.873   4.702   3.794
  806SOL    HW1 2745   4.909   4.777   3.840
  806SOL    HW2 2746   4.950   4.649   3.772
  807SOL     OW 2747   6.205   0.503   3.117
  807SOL    HW1 2748   6.126   0.454   3.141
  807SOL    HW2 2749   6.186   0.539   3.031
  808SOL     OW 2750   4.130   5.428   3.379
  808SOL    HW1 2751   4.045   5.464   3.406
  808SOL    HW2 2752   4.113   5.390   3.293
  809SOL     OW 2753   4.628   4.870   3.867
  809SOL    HW1 2754   4.651   4.959   3.840
  809SOL    HW2 2755   4.698   4.816   3.830
  810SOL     OW 2756   3.827   4.790   3.602
  810SOL    HW1 2757   3.897   4.728   3.617
  810SOL    HW2 2758   3.751   4.752   3.648
  811SOL     OW 2759   4.066   5.814   2.182
  811SOL    HW1 2760   4.100   5.790   2.269
  811SOL    HW2 2761   4.071   5.910   2.180
  812SOL     OW 2762   4.897   5.537   1.242
  812SOL    HW1 2763   4.992   5.529   1.253
  812SOL    HW2 2764   4.871   5.456   1.198
  813SOL     OW 2765   6.846   4.338   1.807
  813SOL    HW1 2766   6.909   4.299   1.867
  813SOL    HW2 2767   6.895   4.406   1.762
  814SOL     OW 2768   5.979   0.571   2.575
  814SOL    HW1 2769   5.930   0.574   2.658
  814SOL    HW2 2770   5.928   0.510   2.520
  815SOL     OW 2771   6.433   5.405   3.355
  815SOL    HW1 2772   6.388   5.473   3.406
  815SOL    HW2 2773   6.399   5.415   3.266
  816SOL     OW 2774   6.899   5.133   1.910
  816SOL    HW1 2775   6.955   5.210   1.900
  816SOL    HW2 2776   6.826   5.149   1.850
  817SOL     OW 2777   4.942   4.252   1.086
  817SOL    HW1 2778   5.027   4.295   1.084
  817SOL    HW2 2779   4.943   4.193   1.011
  818SOL     OW 2780   5.171   5.541   1.273
  818SOL    HW1 2781   5.247   5.576   1.320
  818SOL    HW2 2782   5.192   5.555   1.180
  819SOL     OW 2783   4.451   3.926   1.415
  819SOL    HW1 2784   4.458   3.839   1.455
  819SOL    HW2 2785   4.534   3.969   1.438
  820SOL     OW 2786   5.958   0.393   3.184
  820SOL    HW1 2787   5.953   0.345   3.266
  820SOL    HW2 2788   5.929   0.331   3.118
  821SOL     OW 2789   4.488   6.343   1.604
  821SOL    HW1 2790   4.445   6.390   1.532
  821SOL    HW2 2791   4.515   6.259   1.566
  822SOL     OW 2792   6.767   4.408   2.918
  822SOL    HW1 2793   6.729   4.379   2.834
  822SOL    HW2 2794   6.705   4.377   2.984
  823SOL     OW 2795   7.034   5.165   2.802
  823SOL    HW1 2796   7.074   5.248   2.827
  823SOL    HW2 2797   7.002   5.179   2.713
  824SOL     OW 2798   6.489   5.348   1.805
  824SOL    HW1 2799   6.453   5.421   1.855
  824SOL    HW2 2800   6.483   5.376   1.714
  825SOL     OW 2801   4.080   6.087   2.176
  825SOL    HW1 2802   4.046   6.098   2.264
  825SOL    HW2 2803   4.021   6.138   2.121
  826SOL     OW 2804   5.780   4.965   1.146
  826SOL    HW1 2805   5.837   5.004   1.212
  826SOL    HW2 2806   5.771   4.873   1.173
  827SOL     OW 2807   4.958   3.625   1.573
  827SOL    HW1 2808   4.943   3.700   1.631
  827SOL    HW2 2809   4.907   3.645   1.494
  828SOL     OW 2810   5.450   5.821   1.106
  828SOL    HW1 2811   5.480   5.731   1.092
  828SOL    HW2 2812   5.402   5.818   1.189
  829SOL     OW 2813   6.144   0.622   2.877
  829SOL    HW1 2814   6.186   0.598   2.794
  829SOL    HW2 2815   6.157   0.716   2.884
  830SOL     OW 2816   6.208   4.474   4.237
  830SOL    HW1 2817   6.250   4.557   4.212
  830SOL    HW2 2818   6.249   4.408   4.180
  831SOL     OW 2819   5.430   4.036   3.766
  831SOL    HW1 2820   5.338   4.034   3.792
  831SOL    HW2 2821   5.464   4.118   3.803
  832SOL     OW 2822   5.448   3.533   2.030
  832SOL    HW1 2823   5.412   3.615   2.063
  832SOL    HW2 2824   5.528   3.520   2.080
  833SOL     OW 2825   5.568   6.159   1.075
  833SOL    HW1 2826   5.593   6.187   0.987
  833SOL    HW2 2827   5.648   6.166   1.127
  834SOL     OW 2828   4.301   5.639   3.430
  834SOL    HW1 2829   4.383   5.612   3.472
  834SOL    HW2 2830   4.255   5.557   3.413
  835SOL     OW 2831   6.562   0.326   2.053
  835SOL    HW1 2832   6.548   0.334   2.148
  835SOL    HW2 2833   6.490   0.376   2.014
  836SOL     OW 2834   4.076   5.938   2.646
  836SOL    HW1 2835   4.165   5.907   2.630
  836SOL    HW2 2836   4.021   5.861   2.628
  837SOL     OW 2837   7.071   4.264   1.956
  837SOL    HW1 2838   7.087   4.215   2.037
  837SOL    HW2 2839   7.077   4.356   1.983
  838SOL     OW 2840   4.797   3.877   3.566
  838SOL    HW1 2841   4.705   3.901   3.555
  838SOL    HW2 2842   4.804   3.790   3.527
  839SOL     OW 2843   4.157   6.432   2.071
  839SOL    HW1 2844   4.075   6.407   2.113
  839SOL    HW2 2845   4.196   6.350   2.041
  840SOL     OW 2846   6.780   5.476   1.997
  840SOL    HW1 2847   6.764   5.452   2.089
  840SOL    HW2 2848   6.714   5.428   1.948
  841SOL     OW 2849   4.805   6.052   1.502
  841SOL    HW1 2850   4.878   5.998   1.469
  841SOL    HW2 2851   4.826   6.141   1.472
  842SOL     OW 2852   4.622   6.453   3.492
  842SOL    HW1 2853   4.682   6.517   3.529
  842SOL    HW2 2854   4.583   6.498   3.417
  843SOL     OW 2855   5.600   6.514   3.808
  843SOL    HW1 2856   5.542   6.533   3.882
  843SOL    HW2 2857   5.572   6.576   3.740
  844SOL     OW 2858   4.058   4.629   3.643
  844SOL    HW1 2859   4.052   4.577   3.723
  844SOL    HW2 2860   4.066   4.565   3.572
  845SOL     OW 2861   6.602   6.392   3.016
  845SOL    HW1 2862   6.667   6.435   2.961
  845SOL    HW2 2863   6.643   6.308   3.039
  846SOL     OW 2864   5.586   4.424   4.206
  846SOL    HW1 2865   5.676   4.439   4.235
  846SOL    HW2 2866   5.588   4.335   4.170
  847SOL     OW 2867   3.947   4.039   2.121
  847SOL    HW1 2868   4.024   4.064   2.173
  847SOL    HW2 2869   3.917   4.121   2.082
  848SOL     OW 2870   3.926   5.208   2.381
  848SOL    HW1 2871   3.928   5.304   2.377
  848SOL    HW2 2872   3.982   5.181   2.308
  849SOL     OW 2873   6.976   5.337   2.577
  849SOL    HW1 2874   6.928   5.405   2.624
  849SOL    HW2 2875   7.053   5.382   2.543
  850SOL     OW 2876   3.985   4.545   1.510
  850SOL    HW1 2877   3.957   4.539   1.602
  850SOL    HW2 2878   4.025   4.460   1.492
  851SOL     OW 2879   5.603   3.736   3.812
  851SOL    HW1 2880   5.656   3.791   3.756
  851SOL    HW2 2881   5.543   3.691   3.752
  852SOL     OW 2882   3.769   5.147   3.222
  852SOL    HW1 2883   3.809   5.073   3.268
  852SOL    HW2 2884   3.679   5.119   3.204
  853SOL     OW 2885   6.500   4.064   3.006
  853SOL    HW1 2886   6.514   3.992   3.068
  853SOL    HW2 2887   6.535   4.032   2.923
  854SOL     OW 2888   4.289   4.816   2.187
  854SOL    HW1 2889   4.370   4.833   2.235
  854SOL    HW2 2890   4.299   4.727   2.153
  855SOL     OW 2891   6.193   3.585   3.845
  855SOL    HW1 2892   6.145   3.502   3.845
  855SOL    HW2 2893   6.133   3.648   3.886
  856SOL     OW 2894   4.301   4.156   1.342
  856SOL    HW1 2895   4.347   4.091   1.394
  856SOL    HW2 2896   4.291   4.115   1.256
  857SOL     OW 2897   4.764   5.008   1.272
  857SOL    HW1 2898   4.750   5.095   1.235
  857SOL    HW2 2899   4.768   4.950   1.196
  858SOL     OW 2900   6.947   5.844   2.504
  858SOL    HW1 2901   6.957   5.804   2.591
  858SOL    HW2 2902   6.950   5.770   2.443
  859SOL     OW 2903   7.135   6.186   2.387
  859SOL    HW1 2904   7.095   6.158   2.469
  859SOL    HW2 2905   7.081   6.260   2.358
  860SOL     OW 2906   4.770   0.586   2.544
  860SOL    HW1 2907   4.863   0.570   2.562
  860SOL    HW2 2908   4.731   0.499   2.542
  861SOL     OW 2909   6.299   6.424   3.513
  861SOL    HW1 2910   6.251   6.473   3.579
  861SOL    HW2 2911   6.355   6.488   3.470
  862SOL     OW 2912   5.427   0.240   3.333
  862SOL    HW1 2913   5.406   0.243   3.426
  862SOL    HW2 2914   5.518   0.209   3.330
  863SOL     OW 2915   6.558   7.063   3.389
  863SOL    HW1 2916   6.606   7.126   3.336
  863SOL    HW2 2917   6.625   7.003   3.423
  864SOL     OW 2918   4.227   5.040   1.846
  864SOL    HW1 2919   4.275   5.114   1.809
  864SOL    HW2 2920   4.138   5.072   1.856
  865SOL     OW 2921   4.680   0.068   1.823
  865SOL    HW1 2922   4.731   0.007   1.876
  865SOL    HW2 2923   4.726   0.070   1.739
  866SOL     OW 2924   3.970   5.391   3.123
  866SOL    HW1 2925   3.964   5.487   3.116
  866SOL    HW2 2926   3.882   5.362   3.143
  867SOL     OW 2927   6.549   0.374   2.320
  867SOL    HW1 2928   6.470   0.338   2.360
  867SOL    HW2 2929   6.530   0.468   2.310
  868SOL     OW 2930   6.768   4.172   1.521
  868SOL    HW1 2931   6.717   4.253   1.519
  868SOL    HW2 2932   6.793   4.157   1.429
  869SOL     OW 2933   5.169   0.581   3.028
  869SOL    HW1 2934   5.099   0.582   2.963
  869SOL    HW2 2935   5.124   0.589   3.112
  870SOL     OW 2936   6.384   6.252   1.337
  870SOL    HW1 2937   6.450   6.231   1.403
  870SOL    HW2 2938   6.348   6.167   1.312
  871SOL     OW 2939   6.617   4.406   1.479
  871SOL    HW1 2940   6.602   4.418   1.573
  871SOL    HW2 2941   6.625   4.495   1.445
  872SOL     OW 2942   6.373   0.353   2.731
  872SOL    HW1 2943   6.443   0.334   2.794
  872SOL    HW2 2944   6.361   0.271   2.683
  873SOL     OW 2945   6.721   4.253   3.351
  873SOL    HW1 2946   6.706   4.306   3.429
  873SOL    HW2 2947   6.808   4.280   3.320
  874SOL     OW 2948   4.766   5.358   3.687
  874SOL    HW1 2949   4.729   5.285   3.736
  874SOL    HW2 2950   4.789   5.321   3.602
  875SOL     OW 2951   6.463   5.410   1.534
  875SOL    HW1 2952   6.501   5.497   1.524
  875SOL    HW2 2953   6.530   5.350   1.500
  876SOL     OW 2954   6.742   4.698   3.102
  876SOL    HW1 2955   6.788   4.683   3.019
  876SOL    HW2 2956   6.704   4.785   3.094
  877SOL     OW 2957   6.565   4.201   1.303
  877SOL    HW1 2958   6.652   4.182   1.269
  877SOL    HW2 2959   6.578   4.275   1.363
  878SOL     OW 2960   4.706   0.180   3.300
  878SOL    HW1 2961   4.750   0.225   3.372
  878SOL    HW2 2962   4.757   0.202   3.222
  879SOL     OW 2963   6.533   3.774   3.434
  879SOL    HW1 2964   6.494   3.758   3.520
  879SOL    HW2 2965   6.586   3.853   3.447
  880SOL     OW 2966   3.991   4.148   1.629
  880SOL    HW1 2967   3.945   4.228   1.654
  880SOL    HW2 2968   3.963   4.083   1.693
  881SOL     OW 2969   6.776   4.002   3.462
  881SOL    HW1 2970   6.744   4.087   3.431
  881SOL    HW2 2971   6.870   4.014   3.471
  882SOL     OW 2972   4.553   4.773   1.224
  882SOL    HW1 2973   4.587   4.784   1.313
  882SOL    HW2 2974   4.462   4.803   1.229
  883SOL     OW 2975   5.763   3.597   2.021
  883SOL    HW1 2976   5.849   3.555   2.016
  883SOL    HW2 2977   5.724   3.583   1.935
  884SOL     OW 2978   6.388   7.135   1.422
  884SOL    HW1 2979   6.422   7.219   1.455
  884SOL    HW2 2980   6.412   7.135   1.329
  885SOL     OW 2981   4.396   6.047   1.717
  885SOL    HW1 2982   4.448   6.061   1.797
  885SOL    HW2 2983   4.453   6.075   1.646
  886SOL     OW 2984   6.749   4.363   3.633
  886SOL    HW1 2985   6.834   4.376   3.674
  886SOL    HW2 2986   6.725   4.273   3.656
  887SOL     OW 2987   4.332   5.785   1.731
  887SOL    HW1 2988   4.362   5.876   1.733
  887SOL    HW2 2989   4.241   5.789   1.759
  888SOL     OW 2990   4.609   4.443   1.037
  888SOL    HW1 2991   4.622   4.359   0.992
  888SOL    HW2 2992   4.591   4.419   1.128
  889SOL     OW 2993   5.458   4.542   1.241
  889SOL    HW1 2994   5.549   4.523   1.266
  889SOL    HW2 2995   5.462   4.629   1.200
  890SOL     OW 2996   6.535   5.659   1.794
  890SOL    HW1 2997   6.576   5.712   1.862
  890SOL    HW2 2998   6.608   5.618   1.747
  891SOL     OW 2999   7.048   5.281   2.238
  891SOL    HW1 3000   6.970   5.263   2.290
  891SOL    HW2 3001   7.106   5.328   2.297
  892SOL     OW 3002   5.971   4.224   4.152
  892SOL    HW1 3003   5.909   4.283   4.194
  892SOL    HW2 3004   5.927   4.139   4.152
  893SOL     OW 3005   4.019   4.839   2.284
  893SOL    HW1 3006   4.031   4.932   2.266
  893SOL    HW2 3007   4.101   4.799   2.255
  894SOL     OW 3008   5.619   5.396   4.026
  894SOL    HW1 3009   5.709   5.417   4.052
  894SOL    HW2 3010   5.576   5.373   4.108
  895SOL     OW 3011   5.200   6.624   1.229
  895SOL    HW1 3012   5.271   6.633   1.294
  895SOL    HW2 3013   5.241   6.647   1.146
  896SOL     OW 3014   4.472   0.003   2.452
  896SOL    HW1 3015   4.466   0.075   2.515
  896SOL    HW2 3016   4.392   0.009   2.401
  897SOL     OW 3017   6.247   5.773   3.851
  897SOL    HW1 3018   6.175   5.827   3.882
  897SOL    HW2 3019   6.211   5.727   3.774
  898SOL     OW 3020   4.742   4.618   4.046
  898SOL    HW1 3021   4.678   4.688   4.056
  898SOL    HW2 3022   4.792   4.642   3.968
  899SOL     OW 3023   4.512   5.929   3.552
  899SOL    HW1 3024   4.554   5.861   3.500
  899SOL    HW2 3025   4.421   5.929   3.522
  900SOL     OW 3026   4.929   0.363   3.231
  900SOL    HW1 3027   5.023   0.376   3.236
  900SOL    HW2 3028   4.897   0.384   3.319
  901SOL     OW 3029   4.324   6.688   3.222
  901SOL    HW1 3030   4.264   6.744   3.271
  901SOL    HW2 3031   4.351   6.741   3.146
  902SOL     OW 3032   5.240   3.641   3.330
  902SOL    HW1 3033   5.205   3.694   3.401
  902SOL    HW2 3034   5.232   3.697   3.252
  903SOL     OW 3035   4.296   4.590   1.305
  903SOL    HW1 3036   4.241   4.644   1.361
  903SOL    HW2 3037   4.376   4.577   1.355
  904SOL     OW 3038   4.075   3.516   2.010
  904SOL    HW1 3039   3.996   3.462   2.008
  904SOL    HW2 3040   4.143   3.462   1.971
  905SOL     OW 3041   6.421   3.979   1.230
  905SOL    HW1 3042   6.473   4.053   1.260
  905SOL    HW2 3043   6.484   3.907   1.223
  906SOL     OW 3044   6.005   3.722   2.932
  906SOL    HW1 3045   6.085   3.771   2.949
  906SOL    HW2 3046   5.971   3.701   3.019
  907SOL     OW 3047   5.546   4.955   4.235
  907SOL    HW1 3048   5.626   4.909   4.262
  907SOL    HW2 3049   5.572   5.007   4.160
  908SOL     OW 3050   5.986   0.152   1.438
  908SOL    HW1 3051   6.079   0.145   1.463
  908SOL    HW2 3052   5.940   0.097   1.502
  909SOL     OW 3053   6.712   3.667   2.231
  909SOL    HW1 3054   6.749   3.660   2.319
  909SOL    HW2 3055   6.711   3.761   2.213
  910SOL     OW 3056   6.610   7.206   1.654
  910SOL    HW1 3057   6.623   0.007   1.603
  910SOL    HW2 3058   6.652   7.137   1.603
  911SOL     OW 3059   6.442   4.907   1.517
  911SOL    HW1 3060   6.369   4.966   1.495
  911SOL    HW2 3061   6.425   4.881   1.608
  912SOL     OW 3062   5.555   0.589   2.223
  912SOL    HW1 3063   5.600   0.604   2.306
  912SOL    HW2 3064   5.470   0.552   2.248
  913SOL     OW 3065   5.824   5.696   1.111
  913SOL    HW1 3066   5.760   5.689   1.182
  913SOL    HW2 3067   5.784   5.757   1.049
  914SOL     OW 3068   4.029   5.367   2.106
  914SOL    HW1 3069   4.106   5.316   2.082
  914SOL    HW2 3070   3.957   5.324   2.060
  915SOL     OW 3071   5.922   6.769   3.718
  915SOL    HW1 3072   5.891   6.718   3.793
  915SOL    HW2 3073   5.898   6.859   3.740
  916SOL     OW 3074   6.515   6.504   1.287
  916SOL    HW1 3075   6.440   6.556   1.258
  916SOL    HW2 3076   6.478   6.417   1.306
  917SOL     OW 3077   5.191   7.048   3.622
  917SOL    HW1 3078   5.266   7.081   3.572
  917SOL    HW2 3079   5.215   6.957   3.643
  918SOL     OW 3080   6.903   5.413   3.110
  918SOL    HW1 3081   6.972   5.360   3.148
  918SOL    HW2 3082   6.822   5.369   3.134
  919SOL     OW 3083   5.399   3.653   1.485
  919SOL    HW1 3084   5.493   3.663   1.468
  919SOL    HW2 3085   5.358   3.720   1.431
  920SOL     OW 3086   4.091   3.659   2.841
  920SOL    HW1 3087   4.159   3.722   2.867
  920SOL    HW2 3088   4.139   3.587   2.801
  921SOL     OW 3089   5.862   5.481   4.111
  921SOL    HW1 3090   5.874   5.538   4.187
  921SOL    HW2 3091   5.864   5.541   4.036
  922SOL     OW 3092   4.063   4.713   4.014
  922SOL    HW1 3093   4.033   4.639   3.961
  922SOL    HW2 3094   4.140   4.746   3.968
  923SOL     OW 3095   3.956   5.490   2.332
  923SOL    HW1 3096   4.021   5.555   2.360
  923SOL    HW2 3097   3.994   5.452   2.253
  924SOL     OW 3098   5.703   3.436   1.771
  924SOL    HW1 3099   5.725   3.363   1.829
  924SOL    HW2 3100   5.607   3.436   1.768
  925SOL     OW 3101   3.891   3.801   2.234
  925SOL    HW1 3102   3.928   3.799   2.322
  925SOL    HW2 3103   3.914   3.887   2.199
  926SOL     OW 3104   5.218   6.519   3.984
  926SOL    HW1 3105   5.230   6.512   4.078
  926SOL    HW2 3106   5.166   6.443   3.961
  927SOL     OW 3107   4.582   5.248   1.408
  927SOL    HW1 3108   4.608   5.324   1.461
  927SOL    HW2 3109   4.638   5.252   1.331
  928SOL     OW 3110   6.942   3.943   2.095
  928SOL    HW1 3111   6.849   3.955   2.111
  928SOL    HW2 3112   6.947   3.888   2.017
  929SOL     OW 3113   5.071   3.504   1.937
  929SOL    HW1 3114   5.097   3.590   1.902
  929SOL    HW2 3115   5.136   3.444   1.901
  930SOL     OW 3116   6.097   6.316   1.351
  930SOL    HW1 3117   6.177   6.270   1.326
  930SOL    HW2 3118   6.120   6.364   1.430
  931SOL     OW 3119   4.209   6.474   2.533
  931SOL    HW1 3120   4.252   6.421   2.600
  931SOL    HW2 3121   4.270   6.546   2.517
  932SOL     OW 3122   4.968   0.511   2.325
  932SOL    HW1 3123   4.996   0.486   2.413
  932SOL    HW2 3124   5.004   0.442   2.268
  933SOL     OW 3125   6.084   0.576   2.151
  933SOL    HW1 3126   6.023   0.645   2.176
  933SOL    HW2 3127   6.084   0.577   2.056
  934SOL     OW 3128   6.697   4.116   3.739
  934SOL    HW1 3129   6.645   4.120   3.819
  934SOL    HW2 3130   6.729   4.026   3.735
  935SOL     OW 3131   6.434   7.264   3.521
  935SOL    HW1 3132   6.406   0.032   3.442
  935SOL    HW2 3133   6.467   7.180   3.490
  936SOL     OW 3134   6.634   5.534   3.203
  936SOL    HW1 3135   6.636   5.484   3.285
  936SOL    HW2 3136   6.563   5.494   3.153
  937SOL     OW 3137   5.093   3.931   1.539
  937SOL    HW1 3138   5.044   3.889   1.610
  937SOL    HW2 3139   5.030   3.990   1.498
  938SOL     OW 3140   6.530   5.091   3.371
  938SOL    HW1 3141   6.541   5.039   3.451
  938SOL    HW2 3142   6.506   5.028   3.304
  939SOL     OW 3143   5.640   5.892   3.959
  939SOL    HW1 3144   5.575   5.910   4.027
  939SOL    HW2 3145   5.668   5.978   3.929
  940SOL     OW 3146   5.810   4.698   1.210
  940SOL    HW1 3147   5.852   4.660   1.287
  940SOL    HW2 3148   5.831   4.638   1.139
  941SOL     OW 3149   5.800   4.823   4.306
  941SOL    HW1 3150   5.822   4.893   4.243
  941SOL    HW2 3151   5.866   4.756   4.290
  942SOL     OW 3152   5.839   4.427   4.324
  942SOL    HW1 3153   5.899   4.500   4.307
  942SOL    HW2 3154   5.786   4.456   4.397
  943SOL     OW 3155   4.586   4.215   4.109
  943SOL    HW1 3156   4.672   4.249   4.133
  943SOL    HW2 3157   4.529   4.292   4.111
  944SOL     OW 3158   5.772   4.376   1.506
  944SOL    HW1 3159   5.832   4.332   1.566
  944SOL    HW2 3160   5.785   4.331   1.422
  945SOL     OW 3161   6.317   5.340   3.845
  945SOL    HW1 3162   6.280   5.258   3.879
  945SOL    HW2 3163   6.333   5.322   3.752
  946SOL     OW 3164   6.533   7.007   2.409
  946SOL    HW1 3165   6.447   7.047   2.409
  946SOL    HW2 3166   6.592   7.076   2.378
  947SOL     OW 3167   6.166   3.667   1.356
  947SOL    HW1 3168   6.157   3.709   1.271
  947SOL    HW2 3169   6.089   3.611   1.364
  948SOL     OW 3170   4.624   7.058   2.134
  948SOL    HW1 3171   4.615   7.043   2.229
  948SOL    HW2 3172   4.547   7.109   2.110
  949SOL     OW 3173   6.635   4.627   3.545
  949SOL    HW1 3174   6.684   4.548   3.565
  949SOL    HW2 3175   6.607   4.616   3.454
  950SOL     OW 3176   5.033   4.939   1.052
  950SOL    HW1 3177   5.088   4.913   1.126
  950SOL    HW2 3178   4.951   4.892   1.065
  951SOL     OW 3179   3.855   4.354   1.726
  951SOL    HW1 3180   3.838   4.309   1.809
  951SOL    HW2 3181   3.860   4.447   1.749
  952SOL     OW 3182   4.199   3.681   3.214
  952SOL    HW1 3183   4.162   3.675   3.303
  952SOL    HW2 3184   4.252   3.602   3.205
  953SOL     OW 3185   6.937   3.784   1.850
  953SOL    HW1 3186   6.936   3.763   1.756
  953SOL    HW2 3187   6.847   3.768   1.879
  954SOL     OW 3188   4.462   4.729   4.132
  954SOL    HW1 3189   4.455   4.733   4.227
  954SOL    HW2 3190   4.395   4.790   4.100
  955SOL     OW 3191   4.939   4.258   3.951
  955SOL    HW1 3192   5.019   4.218   3.984
  955SOL    HW2 3193   4.900   4.301   4.028
  956SOL     OW 3194   5.656   3.940   3.995
  956SOL    HW1 3195   5.722   3.987   3.943
  956SOL    HW2 3196   5.611   3.884   3.931
  957SOL     OW 3197   4.519   5.070   1.601
  957SOL    HW1 3198   4.483   4.987   1.570
  957SOL    HW2 3199   4.541   5.118   1.521
  958SOL     OW 3200   4.977   4.888   3.959
  958SOL    HW1 3201   4.966   4.944   4.036
  958SOL    HW2 3202   5.025   4.812   3.990
  959SOL     OW 3203   6.598   3.422   1.516
  959SOL    HW1 3204   6.525   3.483   1.507
  959SOL    HW2 3205   6.563   3.339   1.485
  960SOL     OW 3206   4.782   0.140   2.171
  960SOL    HW1 3207   4.797   0.089   2.250
  960SOL    HW2 3208   4.749   0.224   2.203
  961SOL     OW 3209   6.334   6.927   3.651
  961SOL    HW1 3210   6.373   6.996   3.703
  961SOL    HW2 3211   6.260   6.969   3.606
  962SOL     OW 3212   5.126   5.602   4.126
  962SOL    HW1 3213   5.221   5.591   4.121
  962SOL    HW2 3214   5.090   5.520   4.091
  963SOL     OW 3215   4.186   4.247   4.055
  963SOL    HW1 3216   4.090   4.248   4.053
  963SOL    HW2 3217   4.210   4.326   4.103
  964SOL     OW 3218   6.072   0.300   1.691
  964SOL    HW1 3219   6.035   0.212   1.695
  964SOL    HW2 3220   6.165   0.287   1.673
  965SOL     OW 3221   4.989   6.096   1.191
  965SOL    HW1 3222   5.025   6.184   1.182
  965SOL    HW2 3223   4.999   6.056   1.105
  966SOL     OW 3224   5.979   3.396   3.598
  966SOL    HW1 3225   6.037   3.321   3.601
  966SOL    HW2 3226   5.896   3.364   3.633
  967SOL     OW 3227   6.021   6.415   3.848
  967SOL    HW1 3228   6.115   6.426   3.837
  967SOL    HW2 3229   6.010   6.321   3.866
  968SOL     OW 3230   7.170   4.599   2.343
  968SOL    HW1 3231   7.220   4.609   2.424
  968SOL    HW2 3232   7.133   4.511   2.349
  969SOL     OW 3233   6.462   0.622   2.235
  969SOL    HW1 3234   6.393   0.653   2.293
  969SOL    HW2 3235   6.422   0.618   2.148
  970SOL     OW 3236   5.863   0.269   3.441
  970SOL    HW1 3237   5.807   0.218   3.499
  970SOL    HW2 3238   5.912   0.204   3.391
  971SOL     OW 3239   4.887   5.549   3.852
  971SOL    HW1 3240   4.860   5.626   3.802
  971SOL    HW2 3241   4.850   5.475   3.804
  972SOL     OW 3242   5.430   3.441   1.773
  972SOL    HW1 3243   5.426   3.473   1.863
  972SOL    HW2 3244   5.344   3.461   1.736
  973SOL     OW 3245   6.397   3.360   3.598
  973SOL    HW1 3246   6.415   3.379   3.690
  973SOL    HW2 3247   6.406   3.444   3.554
  974SOL     OW 3248   4.766   3.651   1.371
  974SOL    HW1 3249   4.768   3.707   1.294
  974SOL    HW2 3250   4.741   3.565   1.337
  975SOL     OW 3251   6.861   6.613   2.100
  975SOL    HW1 3252   6.892   6.527   2.128
  975SOL    HW2 3253   6.797   6.594   2.031
  976SOL     OW 3254   4.668   3.428   2.454
  976SOL    HW1 3255   4.583   3.467   2.473
  976SOL    HW2 3256   4.669   3.416   2.359
  977SOL     OW 3257   6.936   4.843   2.793
  977SOL    HW1 3258   6.953   4.930   2.757
  977SOL    HW2 3259   6.894   4.795   2.721
  978SOL     OW 3260   4.687   6.056   3.716
  978SOL    HW1 3261   4.669   6.150   3.723
  978SOL    HW2 3262   4.622   6.024   3.654
  979SOL     OW 3263   4.003   5.662   3.083
  979SOL    HW1 3264   4.030   5.699   3.167
  979SOL    HW2 3265   4.010   5.735   3.022
  980SOL     OW 3266   3.741   4.077   3.842
  980SOL    HW1 3267   3.763   4.029   3.762
  980SOL    HW2 3268   3.658   4.121   3.821
  981SOL     OW 3269   7.076   4.523   2.054
  981SOL    HW1 3270   7.103   4.543   2.143
  981SOL    HW2 3271   7.024   4.599   2.028
  982SOL     OW 3272   3.953   4.479   2.097
  982SOL    HW1 3273   3.890   4.535   2.142
  982SOL    HW2 3274   4.010   4.539   2.050
  983SOL     OW 3275   3.918   3.665   1.677
  983SOL    HW1 3276   3.898   3.707   1.761
  983SOL    HW2 3277   3.910   3.572   1.695
  984SOL     OW 3278   5.708   0.725   3.044
  984SOL    HW1 3279   5.787   0.698   3.092
  984SOL    HW2 3280   5.641   0.732   3.111
  985SOL     OW 3281   6.319   4.339   1.317
  985SOL    HW1 3282   6.390   4.275   1.328
  985SOL    HW2 3283   6.319   4.360   1.223
  986SOL     OW 3284   7.010   5.791   2.765
  986SOL    HW1 3285   7.018   5.874   2.812
  986SOL    HW2 3286   7.003   5.725   2.833
  987SOL     OW 3287   4.857   4.570   0.979
  987SOL    HW1 3288   4.789   4.512   1.013
  987SOL    HW2 3289   4.832   4.657   1.010
  988SOL     OW 3290   6.629   6.343   3.380
  988SOL    HW1 3291   6.571   6.281   3.424
  988SOL    HW2 3292   6.678   6.291   3.317
  989SOL     OW 3293   4.388   5.248   1.776
  989SOL    HW1 3294   4.396   5.340   1.748
  989SOL    HW2 3295   4.427   5.198   1.705
  990SOL     OW 3296   4.808   7.200   1.353
  990SOL    HW1 3297   4.883   7.254   1.377
  990SOL    HW2 3298   4.759   7.254   1.291
  991SOL     OW 3299   6.507   3.830   3.911
  991SOL    HW1 3300   6.585   3.778   3.927
  991SOL    HW2 3301   6.535   3.921   3.924
  992SOL     OW 3302   5.128   5.200   0.991
  992SOL    HW1 3303   5.166   5.229   1.074
  992SOL    HW2 3304   5.090   5.114   1.011
  993SOL     OW 3305   6.617   3.746   1.446
  993SOL    HW1 3306   6.536   3.699   1.470
  993SOL    HW2 3307   6.617   3.745   1.351
  994SOL     OW 3308   5.116   0.083   3.463
  994SOL    HW1 3309   5.031   0.047   3.490
  994SOL    HW2 3310   5.174   0.007   3.456
  995SOL     OW 3311   5.682   0.454   3.345
  995SOL    HW1 3312   5.719   0.489   3.264
  995SOL    HW2 3313   5.736   0.377   3.365
  996SOL     OW 3314   5.696   4.738   2.643
  996SOL    HW1 3315   5.781   4.696   2.658
  996SOL    HW2 3316   5.709   4.829   2.669
  997SOL     OW 3317   5.203   4.349   1.061
  997SOL    HW1 3318   5.245   4.356   1.147
  997SOL    HW2 3319   5.186   4.440   1.036
  998SOL     OW 3320   5.870   3.972   4.170
  998SOL    HW1 3321   5.872   3.900   4.233
  998SOL    HW2 3322   5.796   3.952   4.113
  999SOL     OW 3323   6.335   3.781   2.797
  999SOL    HW1 3324   6.300   3.798   2.884
  999SOL    HW2 3325   6.396   3.708   2.810
 1000SOL     OW 3326   6.762   5.755   3.284
 1000SOL    HW1 3327   6.698   5.810   3.330
 1000SOL    HW2 3328   6.710   5.682   3.249
 1001SOL     OW 3329   5.259   0.723   2.735
 1001SOL    HW1 3330   5.331   0.718   2.798
 1001SOL    HW2 3331   5.262   0.639   2.689
 1002SOL     OW 3332   6.265   6.018   3.620
 1002SOL    HW1 3333   6.299   5.929   3.612
 1002SOL    HW2 3334   6.172   6.007   3.639
 1003SOL     OW 3335   4.145   5.065   2.174
 1003SOL    HW1 3336   4.195   4.984   2.164
 1003SOL    HW2 3337   4.195   5.131   2.126
 1004SOL     OW 3338   6.596   4.300   3.106
 1004SOL    HW1 3339   6.635   4.285   3.193
 1004SOL    HW2 3340   6.570   4.214   3.075
 1005SOL     OW 3341   4.226   3.567   2.231
 1005SOL    HW1 3342   4.157   3.558   2.166
 1005SOL    HW2 3343   4.304   3.591   2.181
 1006SOL     OW 3344   6.552   4.688   3.801
 1006SOL    HW1 3345   6.456   4.696   3.801
 1006SOL    HW2 3346   6.575   4.680   3.709
 1007SOL     OW 3347   4.447   0.138   3.181
 1007SOL    HW1 3348   4.527   0.167   3.223
 1007SOL    HW2 3349   4.475   0.070   3.120
 1008SOL     OW 3350   5.173   4.116   1.285
 1008SOL    HW1 3351   5.210   4.201   1.308
 1008SOL    HW2 3352   5.080   4.123   1.309
 1009SOL     OW 3353   5.396   5.585   4.072
 1009SOL    HW1 3354   5.453   5.509   4.063
 1009SOL    HW2 3355   5.408   5.634   3.991
 1010SOL     OW 3356   4.606   0.205   2.928
 1010SOL    HW1 3357   4.697   0.215   2.953
 1010SOL    HW2 3358   4.602   0.119   2.885
 1011SOL     OW 3359   6.967   5.059   3.047
 1011SOL    HW1 3360   6.872   5.058   3.031
 1011SOL    HW2 3361   7.005   5.083   2.963
 1012SOL     OW 3362   6.207   5.121   3.952
 1012SOL    HW1 3363   6.192   5.094   4.043
 1012SOL    HW2 3364   6.190   5.043   3.900
 1013SOL     OW 3365   4.243   3.457   2.736
 1013SOL    HW1 3366   4.327   3.494   2.763
 1013SOL    HW2 3367   4.267   3.379   2.685
 1014SOL     OW 3368   5.712   0.665   2.009
 1014SOL    HW1 3369   5.783   0.688   2.068
 1014SOL    HW2 3370   5.636   0.650   2.066
 1015SOL     OW 3371   4.949   0.583   2.860
 1015SOL    HW1 3372   4.871   0.532   2.878
 1015SOL    HW2 3373   4.917   0.673   2.848
 1016SOL     OW 3374   4.494   7.136   1.782
 1016SOL    HW1 3375   4.543   7.217   1.767
 1016SOL    HW2 3376   4.448   7.119   1.700
 1017SOL     OW 3377   3.873   4.014   3.148
 1017SOL    HW1 3378   3.785   3.987   3.120
 1017SOL    HW2 3379   3.891   4.092   3.095
 1018SOL     OW 3380   4.074   4.296   1.419
 1018SOL    HW1 3381   4.060   4.237   1.493
 1018SOL    HW2 3382   4.156   4.267   1.380
 1019SOL     OW 3383   5.342   3.738   2.712
 1019SOL    HW1 3384   5.250   3.762   2.721
 1019SOL    HW2 3385   5.347   3.695   2.626
 1020SOL     OW 3386   6.226   3.450   3.170
 1020SOL    HW1 3387   6.310   3.433   3.128
 1020SOL    HW2 3388   6.235   3.537   3.208
 1021SOL     OW 3389   4.996   0.104   1.422
 1021SOL    HW1 3390   5.079   0.095   1.468
 1021SOL    HW2 3391   5.000   0.190   1.380
 1022SOL     OW 3392   6.324   3.305   1.633
 1022SOL    HW1 3393   6.385   3.332   1.702
 1022SOL    HW2 3394   6.260   3.251   1.677
 1023SOL     OW 3395   5.712   7.262   1.380
 1023SOL    HW1 3396   5.737   7.215   1.459
 1023SOL    HW2 3397   5.624   0.017   1.399
 1024SOL     OW 3398   5.903   0.657   3.215
 1024SOL    HW1 3399   5.944   0.680   3.299
 1024SOL    HW2 3400   5.931   0.568   3.198
 1025SOL     OW 3401   5.408   5.043   1.041
 1025SOL    HW1 3402   5.409   5.131   1.004
 1025SOL    HW2 3403   5.360   4.990   0.977
 1026SOL     OW 3404   4.117   3.656   1.497
 1026SOL    HW1 3405   4.133   3.750   1.488
 1026SOL    HW2 3406   4.037   3.650   1.550
 1027SOL     OW 3407   4.622   3.627   3.792
 1027SOL    HW1 3408   4.712   3.618   3.823
 1027SOL    HW2 3409   4.606   3.722   3.791
 1028SOL     OW 3410   5.614   4.166   4.135
 1028SOL    HW1 3411   5.607   4.140   4.227
 1028SOL    HW2 3412   5.629   4.084   4.088
 1029SOL     OW 3413   5.027   4.024   3.547
 1029SOL    HW1 3414   4.944   3.977   3.555
 1029SOL    HW2 3415   5.013   4.106   3.594
 1030SOL     OW 3416   5.127   4.590   0.963
 1030SOL    HW1 3417   5.032   4.585   0.973
 1030SOL    HW2 3418   5.142   4.593   0.869
 1031SOL     OW 3419   4.633   4.132   1.185
 1031SOL    HW1 3420   4.644   4.158   1.093
 1031SOL    HW2 3421   4.619   4.037   1.181
 1032SOL     OW 3422   4.135   6.404   3.047
 1032SOL    HW1 3423   4.169   6.477   2.994
 1032SOL    HW2 3424   4.192   6.402   3.124
 1033SOL     OW 3425   4.790   6.988   3.622
 1033SOL    HW1 3426   4.836   6.969   3.703
 1033SOL    HW2 3427   4.698   6.968   3.641
 1034SOL     OW 3428   7.031   6.036   2.904
 1034SOL    HW1 3429   7.117   6.049   2.943
 1034SOL    HW2 3430   6.980   5.993   2.972
 1035SOL     OW 3431   6.903   6.330   1.982
 1035SOL    HW1 3432   6.919   6.252   2.036
 1035SOL    HW2 3433   6.988   6.350   1.943
 1036SOL     OW 3434   6.907   4.968   2.491
 1036SOL    HW1 3435   6.864   4.896   2.537
 1036SOL    HW2 3436   6.945   4.927   2.414
 1037SOL     OW 3437   4.303   5.542   1.975
 1037SOL    HW1 3438   4.215   5.570   1.952
 1037SOL    HW2 3439   4.348   5.533   1.890
 1038SOL     OW 3440   5.875   4.025   1.549
 1038SOL    HW1 3441   5.904   4.098   1.603
 1038SOL    HW2 3442   5.780   4.030   1.550
 1039SOL     OW 3443   4.772   5.672   1.442
 1039SOL    HW1 3444   4.835   5.743   1.452
 1039SOL    HW2 3445   4.804   5.621   1.367
 1040SOL     OW 3446   5.712   0.091   3.593
 1040SOL    HW1 3447   5.665   0.045   3.662
 1040SOL    HW2 3448   5.759   0.022   3.546
 1041SOL     OW 3449   4.578   6.969   1.419
 1041SOL    HW1 3450   4.500   6.990   1.470
 1041SOL    HW2 3451   4.560   7.004   1.332
 1042SOL     OW 3452   6.575   5.983   1.561
 1042SOL    HW1 3453   6.589   6.077   1.556
 1042SOL    HW2 3454   6.537   5.959   1.477
 1043SOL     OW 3455   5.658   0.344   1.273
 1043SOL    HW1 3456   5.752   0.326   1.284
 1043SOL    HW2 3457   5.655   0.411   1.204
 1044SOL     OW 3458   3.978   5.674   2.608
 1044SOL    HW1 3459   4.032   5.652   2.684
 1044SOL    HW2 3460   3.901   5.618   2.616
 1045SOL     OW 3461   4.417   4.048   3.955
 1045SOL    HW1 3462   4.444   4.095   4.034
 1045SOL    HW2 3463   4.432   4.110   3.884
 1046SOL     OW 3464   4.388   7.103   2.720
 1046SOL    HW1 3465   4.456   7.168   2.705
 1046SOL    HW2 3466   4.346   7.091   2.635
 1047SOL     OW 3467   6.745   7.106   1.874
 1047SOL    HW1 3468   6.687   7.089   1.949
 1047SOL    HW2 3469   6.691   7.156   1.813
 1048SOL     OW 3470   6.159   4.015   4.315
 1048SOL    HW1 3471   6.082   4.072   4.317
 1048SOL    HW2 3472   6.126   3.932   4.281
 1049SOL     OW 3473   4.423   5.522   1.727
 1049SOL    HW1 3474   4.395   5.613   1.713
 1049SOL    HW2 3475   4.496   5.510   1.667
 1050SOL     OW 3476   6.679   5.158   1.743
 1050SOL    HW1 3477   6.663   5.068   1.773
 1050SOL    HW2 3478   6.604   5.208   1.775
 1051SOL     OW 3479   4.710   3.652   2.993
 1051SOL    HW1 3480   4.801   3.624   2.994
 1051SOL    HW2 3481   4.704   3.713   2.920
 1052SOL     OW 3482   3.967   6.084   2.431
 1052SOL    HW1 3483   4.011   6.048   2.508
 1052SOL    HW2 3484   3.877   6.053   2.438
 1053SOL     OW 3485   3.837   5.037   2.578
 1053SOL    HW1 3486   3.880   5.085   2.648
 1053SOL    HW2 3487   3.864   5.083   2.498
 1054SOL     OW 3488   5.550   4.221   1.315
 1054SOL    HW1 3489   5.463   4.260   1.324
 1054SOL    HW2 3490   5.559   4.205   1.221
 1055SOL     OW 3491   5.393   6.266   3.972
 1055SOL    HW1 3492   5.338   6.325   3.921
 1055SOL    HW2 3493   5.342   6.186   3.981
 1056SOL     OW 3494   4.115   3.892   3.064
 1056SOL    HW1 3495   4.133   3.815   3.119
 1056SOL    HW2 3496   4.022   3.910   3.077
 1057SOL     OW 3497   6.219   5.322   1.658
 1057SOL    HW1 3498   6.293   5.355   1.608
 1057SOL    HW2 3499   6.147   5.319   1.595
 1058SOL     OW 3500   3.971   4.345   3.151
 1058SOL    HW1 3501   3.995   4.400   3.226
 1058SOL    HW2 3502   4.037   4.277   3.149
 1059SOL     OW 3503   6.510   3.277   2.133
 1059SOL    HW1 3504   6.429   3.248   2.092
 1059SOL    HW2 3505   6.516   3.370   2.109
 1060SOL     OW 3506   7.046   6.078   2.625
 1060SOL    HW1 3507   7.038   6.077   2.720
 1060SOL    HW2 3508   6.997   6.001   2.596
 1061SOL     OW 3509   6.557   4.420   3.850
 1061SOL    HW1 3510   6.557   4.514   3.833
 1061SOL    HW2 3511   6.616   4.384   3.784
 1062SOL     OW 3512   5.949   3.412   1.655
 1062SOL    HW1 3513   5.956   3.327   1.611
 1062SOL    HW2 3514   5.858   3.416   1.684
 1063SOL     OW 3515   3.761   4.461   3.745
 1063SOL    HW1 3516   3.717   4.401   3.804
 1063SOL    HW2 3517   3.708   4.541   3.745
 1064SOL     OW 3518   5.103   0.353   1.777
 1064SOL    HW1 3519   5.092   0.260   1.797
 1064SOL    HW2 3520   5.189   0.358   1.734
 1065SOL     OW 3521   5.702   3.429   3.656
 1065SOL    HW1 3522   5.661   3.430   3.743
 1065SOL    HW2 3523   5.736   3.518   3.645
 1066SOL     OW 3524   4.291   3.773   3.794
 1066SOL    HW1 3525   4.317   3.682   3.811
 1066SOL    HW2 3526   4.311   3.786   3.701
 1067SOL     OW 3527   6.680   7.208   2.276
 1067SOL    HW1 3528   6.607   7.259   2.309
 1067SOL    HW2 3529   6.723   7.266   2.213
 1068SOL     OW 3530   6.351   3.683   4.096
 1068SOL    HW1 3531   6.402   3.734   4.033
 1068SOL    HW2 3532   6.285   3.744   4.130
 1069SOL     OW 3533   3.986   4.134   2.852
 1069SOL    HW1 3534   4.070   4.090   2.860
 1069SOL    HW2 3535   3.944   4.092   2.777
 1070SOL     OW 3536   4.847   6.299   1.389
 1070SOL    HW1 3537   4.820   6.391   1.386
 1070SOL    HW2 3538   4.904   6.288   1.314
 1071SOL     OW 3539   6.279   3.198   1.931
 1071SOL    HW1 3540   6.205   3.180   1.873
 1071SOL    HW2 3541   6.257   3.281   1.974
 1072SOL     OW 3542   4.767   6.583   1.366
 1072SOL    HW1 3543   4.686   6.625   1.338
 1072SOL    HW2 3544   4.753   6.564   1.459
 1073SOL     OW 3545   4.584   7.228   3.402
 1073SOL    HW1 3546   4.626   0.028   3.366
 1073SOL    HW2 3547   4.657   7.175   3.435
 1074SOL     OW 3548   6.902   5.866   3.073
 1074SOL    HW1 3549   6.936   5.781   3.045
 1074SOL    HW2 3550   6.852   5.847   3.153
 1075SOL     OW 3551   5.004   0.095   1.743
 1075SOL    HW1 3552   4.988   0.086   1.837
 1075SOL    HW2 3553   4.932   0.150   1.712
 1076SOL     OW 3554   5.870   3.523   3.931
 1076SOL    HW1 3555   5.926   3.447   3.914
 1076SOL    HW2 3556   5.781   3.489   3.919
 1077SOL     OW 3557   4.087   5.891   2.926
 1077SOL    HW1 3558   4.075   5.964   2.985
 1077SOL    HW2 3559   4.079   5.929   2.838
 1078SOL     OW 3560   4.579   3.553   1.841
 1078SOL    HW1 3561   4.565   3.465   1.876
 1078SOL    HW2 3562   4.637   3.540   1.765
 1079SOL     OW 3563   5.998   5.143   1.223
 1079SOL    HW1 3564   6.081   5.190   1.233
 1079SOL    HW2 3565   6.001   5.107   1.134
 1080SOL     OW 3566   3.792   3.920   3.622
 1080SOL    HW1 3567   3.888   3.919   3.625
 1080SOL    HW2 3568   3.767   3.832   3.650
 1081SOL     OW 3569   5.680   6.798   1.250
 1081SOL    HW1 3570   5.737   6.833   1.318
 1081SOL    HW2 3571   5.648   6.875   1.204
 1082SOL     OW 3572   5.309   6.353   1.046
 1082SOL    HW1 3573   5.391   6.393   1.075
 1082SOL    HW2 3574   5.309   6.267   1.087
 1083SOL     OW 3575   4.546   6.904   3.360
 1083SOL    HW1 3576   4.511   6.901   3.449
 1083SOL    HW2 3577   4.489   6.966   3.314
 1084SOL     OW 3578   5.274   0.418   1.423
 1084SOL    HW1 3579   5.300   0.402   1.513
 1084SOL    HW2 3580   5.319   0.349   1.373
 1085SOL     OW 3581   6.289   6.197   3.839
 1085SOL    HW1 3582   6.294   6.289   3.813
 1085SOL    HW2 3583   6.284   6.149   3.757
 1086SOL     OW 3584   4.459   3.495   1.362
 1086SOL    HW1 3585   4.472   3.577   1.409
 1086SOL    HW2 3586   4.367   3.474   1.376
 1087SOL     OW 3587   4.803   4.375   4.159
 1087SOL    HW1 3588   4.825   4.390   4.251
 1087SOL    HW2 3589   4.781   4.462   4.126
 1088SOL     OW 3590   5.478   4.770   2.818
 1088SOL    HW1 3591   5.448   4.695   2.868
 1088SOL    HW2 3592   5.545   4.735   2.759
 1089SOL     OW 3593   5.467   3.330   1.513
 1089SOL    HW1 3594   5.459   3.376   1.596
 1089SOL    HW2 3595   5.528   3.382   1.462
 1090SOL     OW 3596   5.475   4.622   4.355
 1090SOL    HW1 3597   5.543   4.638   4.421
 1090SOL    HW2 3598   5.512   4.556   4.297
 1091SOL     OW 3599   4.429   3.539   2.491
 1091SOL    HW1 3600   4.358   3.599   2.511
 1091SOL    HW2 3601   4.387   3.465   2.448
 1092SOL     OW 3602   5.054   0.768   2.385
 1092SOL    HW1 3603   5.147   0.758   2.406
 1092SOL    HW2 3604   5.022   0.678   2.372
 1093SOL     OW 3605   5.250   4.906   1.221
 1093SOL    HW1 3606   5.299   4.824   1.230
 1093SOL    HW2 3607   5.309   4.963   1.171
 1094SOL     OW 3608   6.767   7.022   1.515
 1094SOL    HW1 3609   6.837   7.081   1.488
 1094SOL    HW2 3610   6.790   6.938   1.474
 1095SOL     OW 3611   4.765   4.823   1.062
 1095SOL    HW1 3612   4.686   4.799   1.111
 1095SOL    HW2 3613   4.734   4.841   0.973
 1096SOL     OW 3614   3.991   6.631   2.315
 1096SOL    HW1 3615   4.014   6.673   2.398
 1096SOL    HW2 3616   3.993   6.537   2.334
 1097SOL     OW 3617   6.652   0.001   3.221
 1097SOL    HW1 3618   6.686   0.082   3.257
 1097SOL    HW2 3619   6.682   0.001   3.130
 1098SOL     OW 3620   4.313   5.360   3.608
 1098SOL    HW1 3621   4.342   5.269   3.606
 1098SOL    HW2 3622   4.241   5.364   3.544
 1099SOL     OW 3623   6.457   5.811   3.549
 1099SOL    HW1 3624   6.540   5.808   3.596
 1099SOL    HW2 3625   6.475   5.868   3.474
 1100SOL     OW 3626   5.173   0.561   1.937
 1100SOL    HW1 3627   5.267   0.548   1.927
 1100SOL    HW2 3628   5.133   0.498   1.878
 1101SOL     OW 3629   4.805   6.625   3.589
 1101SOL    HW1 3630   4.813   6.684   3.664
 1101SOL    HW2 3631   4.859   6.666   3.521
 1102SOL     OW 3632   5.806   6.134   0.917
 1102SOL    HW1 3633   5.887   6.116   0.966
 1102SOL    HW2 3634   5.836   6.181   0.839
 1103SOL     OW 3635   6.992   5.029   2.146
 1103SOL    HW1 3636   7.031   5.107   2.184
 1103SOL    HW2 3637   6.944   5.061   2.069
 1104SOL     OW 3638   5.239   4.993   4.116
 1104SOL    HW1 3639   5.292   4.914   4.121
 1104SOL    HW2 3640   5.156   4.969   4.158
 1105SOL     OW 3641   4.541   3.667   3.523
 1105SOL    HW1 3642   4.589   3.633   3.598
 1105SOL    HW2 3643   4.595   3.644   3.448
 1106SOL     OW 3644   7.126   4.122   2.191
 1106SOL    HW1 3645   7.204   4.068   2.180
 1106SOL    HW2 3646   7.053   4.064   2.170
 1107SOL     OW 3647   4.718   0.376   2.327
 1107SOL    HW1 3648   4.646   0.429   2.294
 1107SOL    HW2 3649   4.794   0.433   2.323
 1108SOL     OW 3650   3.915   4.267   4.028
 1108SOL    HW1 3651   3.875   4.286   4.113
 1108SOL    HW2 3652   3.854   4.206   3.986
 1109SOL     OW 3653   4.076   3.610   3.465
 1109SOL    HW1 3654   4.008   3.676   3.451
 1109SOL    HW2 3655   4.031   3.540   3.513
 1110SOL     OW 3656   5.847   0.703   1.549
 1110SOL    HW1 3657   5.869   0.624   1.500
 1110SOL    HW2 3658   5.798   0.757   1.487
 1111SOL     OW 3659   5.832   7.057   3.693
 1111SOL    HW1 3660   5.847   7.129   3.753
 1111SOL    HW2 3661   5.848   7.094   3.606
 1112SOL     OW 3662   3.743   5.105   2.942
 1112SOL    HW1 3663   3.775   5.117   3.032
 1112SOL    HW2 3664   3.822   5.109   2.888
 1113SOL     OW 3665   6.718   6.789   2.520
 1113SOL    HW1 3666   6.668   6.859   2.560
 1113SOL    HW2 3667   6.749   6.826   2.437
 1114SOL     OW 3668   6.195   0.580   2.403
 1114SOL    HW1 3669   6.120   0.588   2.463
 1114SOL    HW2 3670   6.157   0.583   2.316
 1115SOL     OW 3671   6.234   5.546   4.005
 1115SOL    HW1 3672   6.256   5.623   3.952
 1115SOL    HW2 3673   6.252   5.472   3.949
 1116SOL     OW 3674   6.662   0.061   2.600
 1116SOL    HW1 3675   6.695   0.113   2.527
 1116SOL    HW2 3676   6.567   0.077   2.600
 1117SOL     OW 3677   6.997   6.327   2.978
 1117SOL    HW1 3678   6.962   6.238   2.986
 1117SOL    HW2 3679   7.036   6.329   2.890
 1118SOL     OW 3680   5.560   5.587   1.022
 1118SOL    HW1 3681   5.642   5.583   0.972
 1118SOL    HW2 3682   5.522   5.499   1.014
 1119SOL     OW 3683   4.166   4.748   1.488
 1119SOL    HW1 3684   4.094   4.686   1.505
 1119SOL    HW2 3685   4.123   4.833   1.488
 1120SOL     OW 3686   3.938   3.744   1.955
 1120SOL    HW1 3687   3.916   3.772   2.044
 1120SOL    HW2 3688   3.995   3.668   1.966
 1121SOL     OW 3689   5.082   3.826   2.693
 1121SOL    HW1 3690   5.027   3.903   2.703
 1121SOL    HW2 3691   5.070   3.799   2.602
 1122SOL     OW 3692   6.447   3.474   3.855
 1122SOL    HW1 3693   6.511   3.536   3.889
 1122SOL    HW2 3694   6.363   3.519   3.864
 1123SOL     OW 3695   4.155   3.994   2.319
 1123SOL    HW1 3696   4.121   3.996   2.409
 1123SOL    HW2 3697   4.218   4.066   2.315
 1124SOL     OW 3698   6.143   3.504   4.145
 1124SOL    HW1 3699   6.220   3.548   4.108
 1124SOL    HW2 3700   6.116   3.443   4.076
 1125SOL     OW 3701   4.702   5.253   1.147
 1125SOL    HW1 3702   4.653   5.213   1.076
 1125SOL    HW2 3703   4.661   5.339   1.158
 1126SOL     OW 3704   6.796   4.016   3.135
 1126SOL    HW1 3705   6.794   4.092   3.193
 1126SOL    HW2 3706   6.718   3.966   3.158
 1127SOL     OW 3707   4.769   3.445   1.659
 1127SOL    HW1 3708   4.840   3.499   1.626
 1127SOL    HW2 3709   4.804   3.356   1.659
 1128SOL     OW 3710   4.670   5.182   1.800
 1128SOL    HW1 3711   4.645   5.130   1.724
 1128SOL    HW2 3712   4.588   5.195   1.849
 1129SOL     OW 3713   5.094   3.715   2.433
 1129SOL    HW1 3714   5.183   3.684   2.451
 1129SOL    HW2 3715   5.087   3.712   2.337
 1130SOL     OW 3716   6.047   5.829   1.188
 1130SOL    HW1 3717   6.060   5.779   1.268
 1130SOL    HW2 3718   5.972   5.787   1.146
 1131SOL     OW 3719   4.360   3.744   2.986
 1131SOL    HW1 3720   4.299   3.725   3.058
 1131SOL    HW2 3721   4.435   3.785   3.029
 1132SOL     OW 3722   5.899   3.536   1.389
 1132SOL    HW1 3723   5.898   3.605   1.455
 1132SOL    HW2 3724   5.938   3.461   1.434
 1133SOL     OW 3725   4.297   6.421   3.263
 1133SOL    HW1 3726   4.303   6.516   3.259
 1133SOL    HW2 3727   4.386   6.390   3.247
 1134SOL     OW 3728   5.469   0.707   2.908
 1134SOL    HW1 3729   5.561   0.725   2.925
 1134SOL    HW2 3730   5.453   0.623   2.951
 1135SOL     OW 3731   6.775   3.836   3.679
 1135SOL    HW1 3732   6.767   3.751   3.637
 1135SOL    HW2 3733   6.778   3.899   3.607
 1136SOL     OW 3734   3.662   4.144   3.472
 1136SOL    HW1 3735   3.756   4.136   3.455
 1136SOL    HW2 3736   3.638   4.061   3.513
 1137SOL     OW 3737   6.612   4.683   1.510
 1137SOL    HW1 3738   6.602   4.653   1.600
 1137SOL    HW2 3739   6.552   4.758   1.502
 1138SOL     OW 3740   4.521   5.529   3.559
 1138SOL    HW1 3741   4.453   5.468   3.587
 1138SOL    HW2 3742   4.602   5.478   3.565
 1139SOL     OW 3743   5.477   5.342   4.239
 1139SOL    HW1 3744   5.387   5.317   4.220
 1139SOL    HW2 3745   5.495   5.305   4.325
 1140SOL     OW 3746   4.683   0.476   2.852
 1140SOL    HW1 3747   4.718   0.422   2.781
 1140SOL    HW2 3748   4.640   0.414   2.910
 1141SOL     OW 3749   4.084   4.282   2.230
 1141SOL    HW1 3750   4.054   4.294   2.320
 1141SOL    HW2 3751   4.044   4.355   2.182
 1142SOL     OW 3752   4.546   7.262   1.475
 1142SOL    HW1 3753   4.612   0.047   1.504
 1142SOL    HW2 3754   4.596   7.181   1.461
 1143SOL     OW 3755   4.740   4.066   3.931
 1143SOL    HW1 3756   4.681   4.124   3.980
 1143SOL    HW2 3757   4.822   4.115   3.927
 1144SOL     OW 3758   4.865   3.823   3.829
 1144SOL    HW1 3759   4.820   3.895   3.874
 1144SOL    HW2 3760   4.845   3.837   3.737
 1145SOL     OW 3761   4.297   3.377   1.912
 1145SOL    HW1 3762   4.292   3.440   1.841
 1145SOL    HW2 3763   4.384   3.338   1.904
 1146SOL     OW 3764   6.011   4.641   4.323
 1146SOL    HW1 3765   6.077   4.581   4.289
 1146SOL    HW2 3766   6.058   4.695   4.386
 1147SOL     OW 3767   5.188   3.817   3.639
 1147SOL    HW1 3768   5.275   3.838   3.605
 1147SOL    HW2 3769   5.133   3.890   3.609
 1148SOL     OW 3770   5.096   4.657   4.047
 1148SOL    HW1 3771   5.183   4.685   4.074
 1148SOL    HW2 3772   5.110   4.576   3.998
 1149SOL     OW 3773   4.923   0.607   2.050
 1149SOL    HW1 3774   4.926   0.607   2.146
 1149SOL    HW2 3775   5.015   0.611   2.023
 1150SOL     OW 3776   3.610   4.860   2.893
 1150SOL    HW1 3777   3.634   4.950   2.916
 1150SOL    HW2 3778   3.529   4.869   2.843
 1151SOL     OW 3779   6.105   3.780   4.182
 1151SOL    HW1 3780   6.058   3.797   4.101
 1151SOL    HW2 3781   6.095   3.686   4.197
 1152SOL     OW 3782   4.417   4.836   1.507
 1152SOL    HW1 3783   4.465   4.754   1.509
 1152SOL    HW2 3784   4.326   4.811   1.490
 1153SOL     OW 3785   6.795   3.430   1.811
 1153SOL    HW1 3786   6.871   3.435   1.869
 1153SOL    HW2 3787   6.814   3.493   1.742
 1154SOL     OW 3788   5.836   6.594   3.922
 1154SOL    HW1 3789   5.907   6.533   3.904
 1154SOL    HW2 3790   5.760   6.557   3.878
 1155SOL     OW 3791   5.210   3.503   1.622
 1155SOL    HW1 3792   5.125   3.547   1.618
 1155SOL    HW2 3793   5.269   3.561   1.575
 1156SOL     OW 3794   6.712   0.104   2.054
 1156SOL    HW1 3795   6.682   0.194   2.045
 1156SOL    HW2 3796   6.634   0.051   2.039
 1157SOL     OW 3797   3.911   3.795   3.301
 1157SOL    HW1 3798   3.893   3.879   3.257
 1157SOL    HW2 3799   3.921   3.732   3.229
 1158SOL     OW 3800   4.197   4.516   4.160
 1158SOL    HW1 3801   4.282   4.533   4.120
 1158SOL    HW2 3802   4.140   4.586   4.127
 1159SOL     OW 3803   4.212   3.416   1.453
 1159SOL    HW1 3804   4.191   3.358   1.526
 1159SOL    HW2 3805   4.173   3.500   1.475
 1160SOL     OW 3806   6.245   3.339   1.371
 1160SOL    HW1 3807   6.275   3.333   1.461
 1160SOL    HW2 3808   6.321   3.372   1.322
 1161SOL     OW 3809   6.683   0.620   2.533
 1161SOL    HW1 3810   6.588   0.613   2.533
 1161SOL    HW2 3811   6.701   0.713   2.518
 1162SOL     OW 3812   3.963   3.806   2.505
 1162SOL    HW1 3813   3.989   3.891   2.540
 1162SOL    HW2 3814   3.913   3.765   2.575
 1163SOL     OW 3815   5.025   5.372   4.010
 1163SOL    HW1 3816   4.976   5.440   3.964
 1163SOL    HW2 3817   5.000   5.291   3.966
 1164SOL     OW 3818   5.176   4.060   3.866
 1164SOL    HW1 3819   5.216   4.077   3.951
 1164SOL    HW2 3820   5.143   3.970   3.872
 1165SOL     OW 3821   5.435   0.503   1.914
 1165SOL    HW1 3822   5.500   0.465   1.973
 1165SOL    HW2 3823   5.486   0.559   1.855
 1166SOL     OW 3824   4.819   3.396   1.934
 1166SOL    HW1 3825   4.897   3.442   1.965
 1166SOL    HW2 3826   4.810   3.422   1.842
 1167SOL     OW 3827   4.056   4.305   2.505
 1167SOL    HW1 3828   4.099   4.388   2.528
 1167SOL    HW2 3829   3.964   4.328   2.492
 1168SOL     OW 3830   5.032   0.515   2.599
 1168SOL    HW1 3831   5.016   0.533   2.692
 1168SOL    HW2 3832   5.125   0.494   2.594
 1169SOL     OW 3833   4.005   4.989   3.683
 1169SOL    HW1 3834   4.012   5.026   3.595
 1169SOL    HW2 3835   3.930   4.930   3.679
 1170SOL     OW 3836   5.366   6.740   3.910
 1170SOL    HW1 3837   5.450   6.727   3.953
 1170SOL    HW2 3838   5.311   6.667   3.941
 1171SOL     OW 3839   6.700   0.367   2.633
 1171SOL    HW1 3840   6.686   0.456   2.600
 1171SOL    HW2 3841   6.706   0.313   2.554
 1172SOL     OW 3842   4.538   6.104   1.493
 1172SOL    HW1 3843   4.630   6.077   1.485
 1172SOL    HW2 3844   4.498   6.076   1.411
 1173SOL     OW 3845   4.548   4.856   2.313
 1173SOL    HW1 3846   4.601   4.878   2.389
 1173SOL    HW2 3847   4.600   4.885   2.238
 1174SOL     OW 3848   4.335   4.515   1.045
 1174SOL    HW1 3849   4.316   4.542   1.135
 1174SOL    HW2 3850   4.430   4.509   1.041
 1175SOL     OW 3851   5.583   5.114   4.005
 1175SOL    HW1 3852   5.592   5.209   3.995
 1175SOL    HW2 3853   5.495   5.095   3.973
 1176SOL     OW 3854   6.877   6.031   1.852
 1176SOL    HW1 3855   6.903   6.047   1.943
 1176SOL    HW2 3856   6.781   6.039   1.854
 1177SOL     OW 3857   6.670   6.509   1.602
 1177SOL    HW1 3858   6.762   6.514   1.628
 1177SOL    HW2 3859   6.654   6.590   1.554
 1178SOL     OW 3860   6.064   6.924   1.266
 1178SOL    HW1 3861   6.092   6.833   1.276
 1178SOL    HW2 3862   6.032   6.928   1.175
 1179SOL     OW 3863   6.278   5.536   1.371
 1179SOL    HW1 3864   6.321   5.477   1.434
 1179SOL    HW2 3865   6.347   5.598   1.346
 1180SOL     OW 3866   6.808   6.630   3.147
 1180SOL    HW1 3867   6.715   6.634   3.169
 1180SOL    HW2 3868   6.810   6.606   3.054
 1181SOL     OW 3869   5.491   7.059   3.635
 1181SOL    HW1 3870   5.537   7.117   3.696
 1181SOL    HW2 3871   5.535   7.074   3.551
 1182SOL     OW 3872   5.044   6.626   3.787
 1182SOL    HW1 3873   5.096   6.599   3.863
 1182SOL    HW2 3874   5.007   6.545   3.753
 1183SOL     OW 3875   3.844   4.257   1.988
 1183SOL    HW1 3876   3.897   4.330   2.020
 1183SOL    HW2 3877   3.758   4.271   2.027
 1184SOL     OW 3878   3.917   3.980   1.823
 1184SOL    HW1 3879   3.891   4.042   1.892
 1184SOL    HW2 3880   3.925   3.896   1.868
 1185SOL     OW 3881   4.641   5.149   3.818
 1185SOL    HW1 3882   4.603   5.174   3.902
 1185SOL    HW2 3883   4.566   5.144   3.758
 1186SOL     OW 3884   4.558   5.478   1.205
 1186SOL    HW1 3885   4.503   5.508   1.277
 1186SOL    HW2 3886   4.503   5.484   1.127
 1187SOL     OW 3887   5.433   6.723   1.097
 1187SOL    HW1 3888   5.436   6.819   1.096
 1187SOL    HW2 3889   5.444   6.698   1.005
 1188SOL     OW 3890   3.624   4.633   3.377
 1188SOL    HW1 3891   3.699   4.574   3.383
 1188SOL    HW2 3892   3.634   4.676   3.292
 1189SOL     OW 3893   5.833   3.463   3.366
 1189SOL    HW1 3894   5.879   3.424   3.440
 1189SOL    HW2 3895   5.876   3.427   3.288
 1190SOL     OW 3896   6.218   4.831   1.288
 1190SOL    HW1 3897   6.235   4.908   1.342
 1190SOL    HW2 3898   6.247   4.757   1.342
 1191SOL     OW 3899   6.300   6.659   1.222
 1191SOL    HW1 3900   6.228   6.653   1.284
 1191SOL    HW2 3901   6.344   6.742   1.243
 1192SOL     OW 3902   6.530   6.733   3.627
 1192SOL    HW1 3903   6.460   6.797   3.635
 1192SOL    HW2 3904   6.505   6.679   3.552
 1193SOL     OW 3905   4.608   3.630   3.253
 1193SOL    HW1 3906   4.558   3.712   3.248
 1193SOL    HW2 3907   4.648   3.622   3.166
 1194SOL     OW 3908   5.447   5.335   1.031
 1194SOL    HW1 3909   5.527   5.287   1.051
 1194SOL    HW2 3910   5.390   5.318   1.106
 1195SOL     OW 3911   5.421   0.551   3.335
 1195SOL    HW1 3912   5.491   0.488   3.355
 1195SOL    HW2 3913   5.466   0.635   3.326
 1196SOL     OW 3914   6.364   4.359   4.035
 1196SOL    HW1 3915   6.423   4.385   3.964
 1196SOL    HW2 3916   6.294   4.310   3.992
 1197SOL     OW 3917   4.957   3.523   2.217
 1197SOL    HW1 3918   4.873   3.569   2.217
 1197SOL    HW2 3919   5.012   3.573   2.158
 1198SOL     OW 3920   5.542   3.833   1.240
 1198SOL    HW1 3921   5.456   3.860   1.272
 1198SOL    HW2 3922   5.525   3.757   1.185
 1199SOL     OW 3923   4.506   3.366   1.595
 1199SOL    HW1 3924   4.596   3.384   1.623
 1199SOL    HW2 3925   4.501   3.405   1.507
 1200SOL     OW 3926   6.182   4.051   1.125
 1200SOL    HW1 3927   6.267   4.034   1.165
 1200SOL    HW2 3928   6.121   4.059   1.199
 1201SOL     OW 3929   5.235   3.716   3.045
 1201SOL    HW1 3930   5.312   3.755   3.086
 1201SOL    HW2 3931   5.189   3.790   3.005
 1202SOL     OW 3932   5.574   3.516   3.063
 1202SOL    HW1 3933   5.662   3.485   3.045
 1202SOL    HW2 3934   5.516   3.450   3.024
 1203SOL     OW 3935   5.316   0.781   2.462
 1203SOL    HW1 3936   5.315   0.786   2.557
 1203SOL    HW2 3937   5.389   0.837   2.435
 1204SOL     OW 3938   6.884   5.718   2.050
 1204SOL    HW1 3939   6.814   5.774   2.016
 1204SOL    HW2 3940   6.858   5.630   2.025
 1205SOL     OW 3941   4.393   6.746   1.677
 1205SOL    HW1 3942   4.458   6.707   1.735
 1205SOL    HW2 3943   4.315   6.757   1.732
 1206SOL     OW 3944   6.695   4.907   1.858
 1206SOL    HW1 3945   6.761   4.842   1.832
 1206SOL    HW2 3946   6.707   4.915   1.953
 1207SOL     OW 3947   3.892   4.614   1.785
 1207SOL    HW1 3948   3.964   4.631   1.845
 1207SOL    HW2 3949   3.814   4.644   1.831
 1208SOL     OW 3950   4.075   6.751   2.545
 1208SOL    HW1 3951   4.169   6.760   2.531
 1208SOL    HW2 3952   4.067   6.700   2.626
 1209SOL     OW 3953   6.430   6.191   3.499
 1209SOL    HW1 3954   6.373   6.129   3.544
 1209SOL    HW2 3955   6.382   6.274   3.501
 1210SOL     OW 3956   6.832   5.214   2.391
 1210SOL    HW1 3957   6.874   5.255   2.467
 1210SOL    HW2 3958   6.837   5.120   2.409
 1211SOL     OW 3959   4.247   5.052   3.930
 1211SOL    HW1 3960   4.156   5.071   3.953
 1211SOL    HW2 3961   4.248   4.958   3.912
 1212SOL     OW 3962   4.333   3.517   3.434
 1212SOL    HW1 3963   4.400   3.577   3.467
 1212SOL    HW2 3964   4.250   3.556   3.461
 1213SOL     OW 3965   3.798   5.485   2.699
 1213SOL    HW1 3966   3.868   5.444   2.749
 1213SOL    HW2 3967   3.753   5.412   2.657
 1214SOL     OW 3968   6.517   3.085   1.836
 1214SOL    HW1 3969   6.446   3.135   1.877
 1214SOL    HW2 3970   6.472   3.010   1.795
 1215SOL     OW 3971   6.720   6.858   3.467
 1215SOL    HW1 3972   6.658   6.809   3.522
 1215SOL    HW2 3973   6.801   6.858   3.516
 1216SOL     OW 3974   4.722   3.550   2.685
 1216SOL    HW1 3975   4.638   3.558   2.730
 1216SOL    HW2 3976   4.704   3.494   2.610
 1217SOL     OW 3977   7.002   4.541   1.709
 1217SOL    HW1 3978   7.009   4.569   1.618
 1217SOL    HW2 3979   7.087   4.503   1.729
 1218SOL     OW 3980   6.836   4.715   2.561
 1218SOL    HW1 3981   6.866   4.631   2.596
 1218SOL    HW2 3982   6.840   4.704   2.466
 1219SOL     OW 3983   4.276   5.271   2.036
 1219SOL    HW1 3984   4.318   5.237   1.956
 1219SOL    HW2 3985   4.299   5.364   2.037
 1220SOL     OW 3986   6.761   0.218   2.406
 1220SOL    HW1 3987   6.833   0.185   2.353
 1220SOL    HW2 3988   6.704   0.263   2.344
 1221SOL     OW 3989   5.092   5.784   3.632
 1221SOL    HW1 3990   5.065   5.869   3.666
 1221SOL    HW2 3991   5.188   5.787   3.633
 1222SOL     OW 3992   5.401   0.224   1.271
 1222SOL    HW1 3993   5.416   0.150   1.330
 1222SOL    HW2 3994   5.489   0.253   1.248
 1223SOL     OW 3995   5.410   5.593   2.736
 1223SOL    HW1 3996   5.384   5.601   2.645
 1223SOL    HW2 3997   5.506   5.593   2.733
 1224SOL     OW 3998   4.493   0.199   2.634
 1224SOL    HW1 3999   4.549   0.265   2.674
 1224SOL    HW2 4000   4.406   0.217   2.670
 1225SOL     OW 4001   6.311   4.713   4.141
 1225SOL    HW1 4002   6.405   4.703   4.124
 1225SOL    HW2 4003   6.307   4.741   4.233
 1226SOL     OW 4004   6.808   6.838   2.255
 1226SOL    HW1 4005   6.894   6.879   2.261
 1226SOL    HW2 4006   6.824   6.756   2.209
 1227SOL     OW 4007   6.983   4.564   2.956
 1227SOL    HW1 4008   6.912   4.501   2.947
 1227SOL    HW2 4009   7.002   4.591   2.866
 1228SOL     OW 4010   5.806   5.480   1.492
 1228SOL    HW1 4011   5.752   5.518   1.562
 1228SOL    HW2 4012   5.744   5.464   1.421
 1229SOL     OW 4013   6.459   5.930   1.329
 1229SOL    HW1 4014   6.367   5.953   1.317
 1229SOL    HW2 4015   6.460   5.834   1.322
 1230SOL     OW 4016   6.084   3.331   3.930
 1230SOL    HW1 4017   6.163   3.277   3.938
 1230SOL    HW2 4018   6.013   3.271   3.952
 1231SOL     OW 4019   4.559   6.390   3.183
 1231SOL    HW1 4020   4.586   6.478   3.209
 1231SOL    HW2 4021   4.572   6.389   3.088
 1232SOL     OW 4022   6.164   4.423   3.793
 1232SOL    HW1 4023   6.153   4.344   3.846
 1232SOL    HW2 4024   6.129   4.399   3.707
 1233SOL     OW 4025   6.449   5.420   3.041
 1233SOL    HW1 4026   6.385   5.359   3.002
 1233SOL    HW2 4027   6.506   5.444   2.968
 1234SOL     OW 4028   6.039   5.726   4.091
 1234SOL    HW1 4029   6.000   5.699   4.175
 1234SOL    HW2 4030   6.102   5.657   4.072
 1235SOL     OW 4031   6.117   3.784   1.104
 1235SOL    HW1 4032   6.141   3.877   1.096
 1235SOL    HW2 4033   6.183   3.738   1.052
 1236SOL     OW 4034   4.259   7.021   2.493
 1236SOL    HW1 4035   4.305   6.989   2.415
 1236SOL    HW2 4036   4.168   7.031   2.465
 1237SOL     OW 4037   4.673   6.334   3.737
 1237SOL    HW1 4038   4.766   6.356   3.728
 1237SOL    HW2 4039   4.632   6.375   3.661
 1238SOL     OW 4040   4.075   5.747   3.337
 1238SOL    HW1 4041   4.158   5.719   3.376
 1238SOL    HW2 4042   4.010   5.685   3.371
 1239SOL     OW 4043   6.245   0.125   1.511
 1239SOL    HW1 4044   6.269   0.086   1.596
 1239SOL    HW2 4045   6.329   0.143   1.469
 1240SOL     OW 4046   6.954   6.094   2.107
 1240SOL    HW1 4047   6.901   6.086   2.186
 1240SOL    HW2 4048   7.041   6.062   2.133
 1241SOL     OW 4049   5.658   6.885   3.835
 1241SOL    HW1 4050   5.697   6.942   3.769
 1241SOL    HW2 4051   5.600   6.827   3.786
 1242SOL     OW 4052   5.750   6.472   0.993
 1242SOL    HW1 4053   5.816   6.420   1.038
 1242SOL    HW2 4054   5.676   6.475   1.053
 1243SOL     OW 4055   5.599   0.757   3.296
 1243SOL    HW1 4056   5.677   0.760   3.351
 1243SOL    HW2 4057   5.550   0.836   3.319
 1244SOL     OW 4058   4.528   4.578   1.455
 1244SOL    HW1 4059   4.612   4.623   1.451
 1244SOL    HW2 4060   4.543   4.496   1.407
 1245SOL     OW 4061   6.293   6.467   3.814
 1245SOL    HW1 4062   6.361   6.490   3.877
 1245SOL    HW2 4063   6.269   6.550   3.773
 1246SOL     OW 4064   6.072   4.311   4.444
 1246SOL    HW1 4065   5.992   4.327   4.394
 1246SOL    HW2 4066   6.141   4.354   4.393
 1247SOL     OW 4067   5.891   5.262   4.275
 1247SOL    HW1 4068   5.861   5.332   4.217
 1247SOL    HW2 4069   5.858   5.181   4.235
 1248SOL     OW 4070   7.015   5.629   2.993
 1248SOL    HW1 4071   7.098   5.642   3.039
 1248SOL    HW2 4072   6.973   5.557   3.040
 1249SOL     OW 4073   7.014   6.636   2.709
 1249SOL    HW1 4074   7.068   6.666   2.781
 1249SOL    HW2 4075   7.055   6.673   2.631
 1250SOL     OW 4076   4.501   5.938   3.252
 1250SOL    HW1 4077   4.542   6.016   3.289
 1250SOL    HW2 4078   4.551   5.865   3.290
 1251SOL     OW 4079   5.204   0.368   3.249
 1251SOL    HW1 4080   5.286   0.327   3.278
 1251SOL    HW2 4081   5.215   0.461   3.271
 1252SOL     OW 4082   4.276   6.357   1.771
 1252SOL    HW1 4083   4.276   6.283   1.832
 1252SOL    HW2 4084   4.357   6.347   1.721
 1253SOL     OW 4085   5.440   3.623   3.618
 1253SOL    HW1 4086   5.435   3.712   3.582
 1253SOL    HW2 4087   5.461   3.568   3.542
 1254SOL     OW 4088   0.246   0.687   0.140
 1254SOL    HW1 4089   0.169   0.638   0.171
 1254SOL    HW2 4090   0.245   0.675   0.045
 1255SOL     OW 4091   0.229   0.276   0.984
 1255SOL    HW1 4092   0.261   0.215   1.051
 1255SOL    HW2 4093   0.138   0.250   0.969
 1256SOL     OW 4094   7.257   0.320   0.680
 1256SOL    HW1 4095   7.189   0.378   0.646
 1256SOL    HW2 4096   7.249   0.240   0.629
 1257SOL     OW 4097   0.580   1.309   1.211
 1257SOL    HW1 4098   0.498   1.312   1.161
 1257SOL    HW2 4099   0.594   1.398   1.242
 1258SOL     OW 4100   1.593   1.522   0.713
 1258SOL    HW1 4101   1.545   1.489   0.790
 1258SOL    HW2 4102   1.526   1.530   0.645
 1259SOL     OW 4103   1.141   0.702   0.697
 1259SOL    HW1 4104   1.186   0.785   0.683
 1259SOL    HW2 4105   1.092   0.715   0.779
 1260SOL     OW 4106   1.825   0.632   0.206
 1260SOL    HW1 4107   1.731   0.639   0.189
 1260SOL    HW2 4108   1.841   0.539   0.218
 1261SOL     OW 4109   0.731   1.133   1.055
 1261SOL    HW1 4110   0.675   1.172   1.122
 1261SOL    HW2 4111   0.770   1.208   1.011
 1262SOL     OW 4112   0.882   0.748   1.824
 1262SOL    HW1 4113   0.889   0.815   1.892
 1262SOL    HW2 4114   0.903   0.794   1.743
 1263SOL     OW 4115   0.682   0.987   0.655
 1263SOL    HW1 4116   0.750   0.986   0.722
 1263SOL    HW2 4117   0.615   1.047   0.690
 1264SOL     OW 4118   0.704   1.148   1.828
 1264SOL    HW1 4119   0.755   1.222   1.861
 1264SOL    HW2 4120   0.630   1.188   1.783
 1265SOL     OW 4121   0.356   1.407   1.071
 1265SOL    HW1 4122   0.277   1.373   1.029
 1265SOL    HW2 4123   0.393   1.468   1.007
 1266SOL     OW 4124   1.449   1.510   1.368
 1266SOL    HW1 4125   1.506   1.586   1.382
 1266SOL    HW2 4126   1.376   1.523   1.428
 1267SOL     OW 4127   0.457   0.383   1.441
 1267SOL    HW1 4128   0.532   0.327   1.460
 1267SOL    HW2 4129   0.382   0.334   1.475
 1268SOL     OW 4130   1.581   0.450   0.741
 1268SOL    HW1 4131   1.498   0.450   0.694
 1268SOL    HW2 4132   1.573   0.523   0.803
 1269SOL     OW 4133   0.208   1.725   0.482
 1269SOL    HW1 4134   0.240   1.799   0.533
 1269SOL    HW2 4135   0.277   1.709   0.417
 1270SOL     OW 4136   1.127   1.347   1.694
 1270SOL    HW1 4137   1.185   1.330   1.769
 1270SOL    HW2 4138   1.073   1.268   1.687
 1271SOL     OW 4139   0.238   1.446   0.511
 1271SOL    HW1 4140   0.218   1.536   0.535
 1271SOL    HW2 4141   0.200   1.394   0.582
 1272SOL     OW 4142   0.257   1.082   0.877
 1272SOL    HW1 4143   0.269   0.995   0.915
 1272SOL    HW2 4144   0.220   1.134   0.948
 1273SOL     OW 4145   0.591   1.804   1.427
 1273SOL    HW1 4146   0.512   1.785   1.478
 1273SOL    HW2 4147   0.618   1.891   1.456
 1274SOL     OW 4148   0.567   0.982   0.161
 1274SOL    HW1 4149   0.579   1.058   0.104
 1274SOL    HW2 4150   0.612   1.005   0.242
 1275SOL     OW 4151   1.578   0.076   1.441
 1275SOL    HW1 4152   1.645   0.112   1.383
 1275SOL    HW2 4153   1.550   0.150   1.494
 1276SOL     OW 4154   0.126   0.713   0.543
 1276SOL    HW1 4155   0.050   0.668   0.506
 1276SOL    HW2 4156   0.111   0.712   0.638
 1277SOL     OW 4157   1.853   1.743   0.342
 1277SOL    HW1 4158   1.927   1.720   0.399
 1277SOL    HW2 4159   1.866   1.836   0.323
 1278SOL     OW 4160   0.041   1.564   0.162
 1278SOL    HW1 4161   0.006   1.477   0.182
 1278SOL    HW2 4162   0.025   1.616   0.241
 1279SOL     OW 4163   1.697   0.924   0.659
 1279SOL    HW1 4164   1.785   0.888   0.643
 1279SOL    HW2 4165   1.679   0.977   0.581
 1280SOL     OW 4166   1.656   1.098   0.443
 1280SOL    HW1 4167   1.730   1.101   0.383
 1280SOL    HW2 4168   1.675   1.166   0.508
 1281SOL     OW 4169   0.187   0.735   1.567
 1281SOL    HW1 4170   0.283   0.737   1.568
 1281SOL    HW2 4171   0.161   0.825   1.582
 1282SOL     OW 4172   0.620   1.392   0.735
 1282SOL    HW1 4173   0.574   1.309   0.743
 1282SOL    HW2 4174   0.608   1.418   0.643
 1283SOL     OW 4175   1.270   1.228   1.418
 1283SOL    HW1 4176   1.297   1.159   1.357
 1283SOL    HW2 4177   1.333   1.224   1.490
 1284SOL     OW 4178   0.812   0.053   0.558
 1284SOL    HW1 4179   0.844   0.138   0.528
 1284SOL    HW2 4180   0.717   0.059   0.550
 1285SOL     OW 4181   0.175   0.964   1.273
 1285SOL    HW1 4182   0.261   0.923   1.265
 1285SOL    HW2 4183   0.137   0.955   1.185
 1286SOL     OW 4184   1.465   1.026   0.252
 1286SOL    HW1 4185   1.410   0.956   0.286
 1286SOL    HW2 4186   1.536   1.034   0.316
 1287SOL     OW 4187   1.187   1.821   1.635
 1287SOL    HW1 4188   1.187   1.883   1.561
 1287SOL    HW2 4189   1.207   1.736   1.594
 1288SOL     OW 4190   0.384   0.284   1.834
 1288SOL    HW1 4191   0.416   0.350   1.896
 1288SOL    HW2 4192   0.293   0.270   1.860
 1289SOL     OW 4193   1.471   1.417   0.936
 1289SOL    HW1 4194   1.406   1.436   1.003
 1289SOL    HW2 4195   1.453   1.326   0.910
 1290SOL     OW 4196   1.653   1.780   0.587
 1290SOL    HW1 4197   1.636   1.743   0.500
 1290SOL    HW2 4198   1.644   1.706   0.646
 1291SOL     OW 4199   0.594   0.713   0.282
 1291SOL    HW1 4200   0.591   0.799   0.240
 1291SOL    HW2 4201   0.528   0.717   0.350
 1292SOL     OW 4202   1.282   0.380   0.947
 1292SOL    HW1 4203   1.191   0.352   0.951
 1292SOL    HW2 4204   1.328   0.321   1.007
 1293SOL     OW 4205   1.588   1.676   0.336
 1293SOL    HW1 4206   1.682   1.691   0.326
 1293SOL    HW2 4207   1.556   1.661   0.247
 1294SOL     OW 4208   0.791   0.609   1.438
 1294SOL    HW1 4209   0.757   0.584   1.524
 1294SOL    HW2 4210   0.763   0.538   1.380
 1295SOL     OW 4211   1.406   0.460   1.677
 1295SOL    HW1 4212   1.411   0.505   1.761
 1295SOL    HW2 4213   1.459   0.381   1.688
 1296SOL     OW 4214   0.951   0.882   1.591
 1296SOL    HW1 4215   1.005   0.816   1.548
 1296SOL    HW2 4216   0.902   0.923   1.519
 1297SOL     OW 4217   1.004   0.414   1.213
 1297SOL    HW1 4218   0.912   0.420   1.238
 1297SOL    HW2 4219   1.002   0.374   1.126
 1298SOL     OW 4220   1.053   0.695   0.433
 1298SOL    HW1 4221   1.074   0.688   0.526
 1298SOL    HW2 4222   0.970   0.649   0.423
 1299SOL     OW 4223   0.070   0.807   0.801
 1299SOL    HW1 4224   0.150   0.805   0.854
 1299SOL    HW2 4225   0.058   0.900   0.781
 1300SOL     OW 4226   0.141   1.887   1.608
 1300SOL    HW1 4227   0.127   1.853   1.696
 1300SOL    HW2 4228   0.054   1.898   1.572
 1301SOL     OW 4229   0.891   0.347   0.204
 1301SOL    HW1 4230   0.925   0.402   0.133
 1301SOL    HW2 4231   0.911   0.257   0.177
 1302SOL     OW 4232   1.705   0.566   1.830
 1302SOL    HW1 4233   1.671   0.640   1.781
 1302SOL    HW2 4234   1.731   0.503   1.763
 1303SOL     OW 4235   1.396   1.153   0.563
 1303SOL    HW1 4236   1.475   1.141   0.510
 1303SOL    HW2 4237   1.347   1.221   0.517
 1304SOL     OW 4238   0.553   0.178   0.888
 1304SOL    HW1 4239   0.560   0.199   0.981
 1304SOL    HW2 4240   0.551   0.263   0.844
 1305SOL     OW 4241   1.016   1.468   0.488
 1305SOL    HW1 4242   0.977   1.529   0.426
 1305SOL    HW2 4243   0.971   1.485   0.571
 1306SOL     OW 4244   0.360   1.828   0.878
 1306SOL    HW1 4245   0.400   1.741   0.886
 1306SOL    HW2 4246   0.431   1.889   0.898
 1307SOL     OW 4247   1.802   1.046   0.897
 1307SOL    HW1 4248   1.755   1.035   0.814
 1307SOL    HW2 4249   1.734   1.057   0.963
 1308SOL     OW 4250   1.215   1.554   1.515
 1308SOL    HW1 4251   1.200   1.476   1.569
 1308SOL    HW2 4252   1.133   1.568   1.469
 1309SOL     OW 4253   0.302   0.941   0.248
 1309SOL    HW1 4254   0.390   0.952   0.214
 1309SOL    HW2 4255   0.277   0.852   0.223
 1310SOL     OW 4256   1.485   0.764   0.723
 1310SOL    HW1 4257   1.484   0.726   0.811
 1310SOL    HW2 4258   1.562   0.820   0.721
 1311SOL     OW 4259   0.475   1.279   1.733
 1311SOL    HW1 4260   0.447   1.282   1.641
 1311SOL    HW2 4261   0.393   1.286   1.782
 1312SOL     OW 4262   1.085   1.787   0.199
 1312SOL    HW1 4263   1.028   1.737   0.257
 1312SOL    HW2 4264   1.131   1.721   0.147
 1313SOL     OW 4265   0.199   0.279   1.478
 1313SOL    HW1 4266   0.154   0.360   1.454
 1313SOL    HW2 4267   0.154   0.250   1.557
 1314SOL     OW 4268   1.640   1.387   0.101
 1314SOL    HW1 4269   1.598   1.473   0.099
 1314SOL    HW2 4270   1.568   1.325   0.094
 1315SOL     OW 4271   0.462   1.724   0.331
 1315SOL    HW1 4272   0.505   1.784   0.393
 1315SOL    HW2 4273   0.533   1.696   0.273
 1316SOL     OW 4274   1.377   0.131   0.425
 1316SOL    HW1 4275   1.371   0.093   0.338
 1316SOL    HW2 4276   1.460   0.179   0.425
 1317SOL     OW 4277   0.205   1.787   1.226
 1317SOL    HW1 4278   0.257   1.712   1.254
 1317SOL    HW2 4279   0.176   1.765   1.138
 1318SOL     OW 4280   0.952   1.702   0.893
 1318SOL    HW1 4281   1.037   1.659   0.901
 1318SOL    HW2 4282   0.906   1.652   0.826
 1319SOL     OW 4283   0.398   0.690   0.476
 1319SOL    HW1 4284   0.405   0.595   0.487
 1319SOL    HW2 4285   0.306   0.710   0.490
 1320SOL     OW 4286   1.561   0.207   1.719
 1320SOL    HW1 4287   1.550   0.234   1.811
 1320SOL    HW2 4288   1.572   0.112   1.723
 1321SOL     OW 4289   0.670   0.160   0.068
 1321SOL    HW1 4290   0.765   0.166   0.073
 1321SOL    HW2 4291   0.651   0.068   0.086
 1322SOL     OW 4292   0.757   0.309   1.747
 1322SOL    HW1 4293   0.842   0.266   1.752
 1322SOL    HW2 4294   0.708   0.273   1.820
 1323SOL     OW 4295   0.866   1.525   1.200
 1323SOL    HW1 4296   0.846   1.488   1.114
 1323SOL    HW2 4297   0.933   1.467   1.236
 1324SOL     OW 4298   1.333   0.586   1.440
 1324SOL    HW1 4299   1.370   0.552   1.521
 1324SOL    HW2 4300   1.373   0.673   1.429
 1325SOL     OW 4301   0.815   1.380   0.952
 1325SOL    HW1 4302   0.901   1.373   0.912
 1325SOL    HW2 4303   0.754   1.392   0.879
 1326SOL     OW 4304   0.925   0.527   0.894
 1326SOL    HW1 4305   0.899   0.518   0.803
 1326SOL    HW2 4306   0.952   0.439   0.920
 1327SOL     OW 4307   0.545   0.052   0.486
 1327SOL    HW1 4308   0.465   0.046   0.538
 1327SOL    HW2 4309   0.526   0.121   0.422
 1328SOL     OW 4310   1.429   1.227   0.076
 1328SOL    HW1 4311   1.445   1.147   0.125
 1328SOL    HW2 4312   1.340   1.253   0.101
 1329SOL     OW 4313   0.334   0.035   0.234
 1329SOL    HW1 4314   0.401   0.103   0.241
 1329SOL    HW2 4315   0.380   7.236   0.202
 1330SOL     OW 4316   0.937   0.277   0.466
 1330SOL    HW1 4317   0.913   0.304   0.377
 1330SOL    HW2 4318   1.032   0.289   0.471
 1331SOL     OW 4319   1.077   0.687   1.449
 1331SOL    HW1 4320   1.014   0.615   1.452
 1331SOL    HW2 4321   1.163   0.644   1.447
 1332SOL     OW 4322   1.205   1.586   0.805
 1332SOL    HW1 4323   1.218   1.647   0.733
 1332SOL    HW2 4324   1.284   1.595   0.859
 1333SOL     OW 4325   0.473   1.157   0.720
 1333SOL    HW1 4326   0.404   1.133   0.782
 1333SOL    HW2 4327   0.432   1.147   0.634
 1334SOL     OW 4328   1.248   1.795   0.622
 1334SOL    HW1 4329   1.298   1.857   0.569
 1334SOL    HW2 4330   1.177   1.847   0.659
 1335SOL     OW 4331   1.023   0.505   0.024
 1335SOL    HW1 4332   4.623   4.224   5.134
 1335SOL    HW2 4333   1.075   0.536   0.098
 1336SOL     OW 4334   0.110   0.537   1.385
 1336SOL    HW1 4335   0.194   0.547   1.341
 1336SOL    HW2 4336   0.109   0.608   1.450
 1337SOL     OW 4337   0.558   0.221   1.165
 1337SOL    HW1 4338   0.601   0.147   1.207
 1337SOL    HW2 4339   0.466   0.215   1.193
 1338SOL     OW 4340   0.860   0.479   0.638
 1338SOL    HW1 4341   0.808   0.532   0.577
 1338SOL    HW2 4342   0.884   0.401   0.587
 1339SOL     OW 4343   0.976   0.051   0.779
 1339SOL    HW1 4344   0.928   0.053   0.696
 1339SOL    HW2 4345   0.916   0.008   0.840
 1340SOL     OW 4346   1.427   1.155   0.858
 1340SOL    HW1 4347   1.360   1.088   0.872
 1340SOL    HW2 4348   1.436   1.161   0.763
 1341SOL     OW 4349   1.461   0.615   0.962
 1341SOL    HW1 4350   1.401   0.541   0.971
 1341SOL    HW2 4351   1.519   0.608   1.038
 1342SOL     OW 4352   1.842   0.809   0.411
 1342SOL    HW1 4353   1.901   0.760   0.468
 1342SOL    HW2 4354   1.835   0.755   0.332
 1343SOL     OW 4355   0.490   1.424   0.133
 1343SOL    HW1 4356   0.421   1.386   0.188
 1343SOL    HW2 4357   0.443   1.469   0.063
 1344SOL     OW 4358   1.712   1.270   0.639
 1344SOL    HW1 4359   1.805   1.261   0.658
 1344SOL    HW2 4360   1.690   1.359   0.665
 1345SOL     OW 4361   1.343   0.597   0.063
 1345SOL    HW1 4362   1.285   0.564   0.132
 1345SOL    HW2 4363   1.429   0.604   0.105
 1346SOL     OW 4364   0.512   0.247   0.282
 1346SOL    HW1 4365   0.577   0.225   0.216
 1346SOL    HW2 4366   0.480   0.334   0.256
 1347SOL     OW 4367   1.735   1.244   1.540
 1347SOL    HW1 4368   1.822   1.209   1.524
 1347SOL    HW2 4369   1.749   1.332   1.575
 1348SOL     OW 4370   1.039   1.347   1.323
 1348SOL    HW1 4371   0.962   1.316   1.372
 1348SOL    HW2 4372   1.114   1.310   1.370
 1349SOL     OW 4373   1.604   1.631   1.668
 1349SOL    HW1 4374   1.595   1.669   1.580
 1349SOL    HW2 4375   1.684   1.578   1.662
 1350SOL     OW 4376   1.145   1.229   1.098
 1350SOL    HW1 4377   1.086   1.266   1.164
 1350SOL    HW2 4378   1.112   1.264   1.015
 1351SOL     OW 4379   1.606   1.095   1.080
 1351SOL    HW1 4380   1.598   1.160   1.149
 1351SOL    HW2 4381   1.536   1.115   1.018
 1352SOL     OW 4382   0.888   0.095   1.393
 1352SOL    HW1 4383   0.912   0.088   1.301
 1352SOL    HW2 4384   0.967   0.128   1.436
 1353SOL     OW 4385   0.977   1.117   1.724
 1353SOL    HW1 4386   0.886   1.132   1.749
 1353SOL    HW2 4387   0.975   1.037   1.671
 1354SOL     OW 4388   0.703   1.054   0.385
 1354SOL    HW1 4389   0.687   1.035   0.478
 1354SOL    HW2 4390   0.780   1.002   0.363
 1355SOL     OW 4391   0.419   0.835   1.258
 1355SOL    HW1 4392   0.489   0.842   1.322
 1355SOL    HW2 4393   0.391   0.744   1.262
 1356SOL     OW 4394   1.262   0.370   1.288
 1356SOL    HW1 4395   1.292   0.446   1.337
 1356SOL    HW2 4396   1.173   0.391   1.262
 1357SOL     OW 4397   0.041   1.607   1.394
 1357SOL    HW1 4398   0.060   1.692   1.355
 1357SOL    HW2 4399   0.122   1.557   1.384
 1358SOL     OW 4400   0.338   1.119   0.479
 1358SOL    HW1 4401   0.331   1.188   0.414
 1358SOL    HW2 4402   0.332   1.037   0.430
 1359SOL     OW 4403   0.547   0.510   0.853
 1359SOL    HW1 4404   0.561   0.567   0.778
 1359SOL    HW2 4405   0.610   0.540   0.919
 1360SOL     OW 4406   1.265   1.365   0.436
 1360SOL    HW1 4407   1.318   1.438   0.468
 1360SOL    HW2 4408   1.175   1.391   0.457
 1361SOL     OW 4409   1.301   1.468   1.141
 1361SOL    HW1 4410   1.349   1.476   1.224
 1361SOL    HW2 4411   1.249   1.388   1.152
 1362SOL     OW 4412   1.592   0.645   0.487
 1362SOL    HW1 4413   1.539   0.678   0.559
 1362SOL    HW2 4414   1.664   0.708   0.480
 1363SOL     OW 4415   0.330   1.539   1.308
 1363SOL    HW1 4416   0.326   1.487   1.228
 1363SOL    HW2 4417   0.423   1.558   1.319
 1364SOL     OW 4418   0.462   0.730   1.620
 1364SOL    HW1 4419   0.511   0.775   1.552
 1364SOL    HW2 4420   0.523   0.663   1.652
 1365SOL     OW 4421   1.615   0.783   1.695
 1365SOL    HW1 4422   1.529   0.823   1.689
 1365SOL    HW2 4423   1.665   0.823   1.623
 1366SOL     OW 4424   0.980   0.162   1.788
 1366SOL    HW1 4425   1.054   0.210   1.750
 1366SOL    HW2 4426   0.996   0.071   1.763
 1367SOL     OW 4427   0.506   0.038   1.787
 1367SOL    HW1 4428   0.438   7.252   1.768
 1367SOL    HW2 4429   0.462   0.123   1.779
 1368SOL     OW 4430   0.581   0.881   1.035
 1368SOL    HW1 4431   0.624   0.966   1.038
 1368SOL    HW2 4432   0.528   0.878   1.114
 1369SOL     OW 4433   1.310   0.851   1.013
 1369SOL    HW1 4434   1.221   0.827   0.987
 1369SOL    HW2 4435   1.362   0.773   0.997
 1370SOL     OW 4436   1.174   0.521   0.260
 1370SOL    HW1 4437   1.191   0.447   0.318
 1370SOL    HW2 4438   1.134   0.587   0.317
 1371SOL     OW 4439   0.292   0.155   1.247
 1371SOL    HW1 4440   0.274   0.195   1.332
 1371SOL    HW2 4441   0.312   0.064   1.267
 1372SOL     OW 4442   0.044   1.331   1.276
 1372SOL    HW1 4443   0.069   1.272   1.347
 1372SOL    HW2 4444   7.252   1.385   1.313
 1373SOL     OW 4445   0.709   0.629   1.044
 1373SOL    HW1 4446   0.786   0.621   0.988
 1373SOL    HW2 4447   0.678   0.719   1.029
 1374SOL     OW 4448   1.749   0.958   1.867
 1374SOL    HW1 4449   1.706   0.888   1.819
 1374SOL    HW2 4450   1.687   0.982   1.936
 1375SOL     OW 4451   0.312   0.031   0.634
 1375SOL    HW1 4452   0.294   0.122   0.656
 1375SOL    HW2 4453   0.273   7.259   0.706
 1376SOL     OW 4454   1.579   0.345   0.422
 1376SOL    HW1 4455   1.648   0.292   0.462
 1376SOL    HW2 4456   1.587   0.431   0.464
 1377SOL     OW 4457   1.036   0.765   0.962
 1377SOL    HW1 4458   1.016   0.779   1.055
 1377SOL    HW2 4459   1.002   0.677   0.944
 1378SOL     OW 4460   0.974   1.573   1.723
 1378SOL    HW1 4461   0.964   1.611   1.636
 1378SOL    HW2 4462   1.012   1.486   1.708
 1379SOL     OW 4463   1.840   1.498   1.603
 1379SOL    HW1 4464   1.867   1.525   1.515
 1379SOL    HW2 4465   1.918   1.511   1.656
 1380SOL     OW 4466   0.354   0.881   1.821
 1380SOL    HW1 4467   0.426   0.923   1.870
 1380SOL    HW2 4468   0.398   0.833   1.751
 1381SOL     OW 4469   1.563   0.304   0.154
 1381SOL    HW1 4470   1.474   0.286   0.122
 1381SOL    HW2 4471   1.556   0.297   0.249
 1382SOL     OW 4472   1.273   0.851   0.007
 1382SOL    HW1 4473   1.297   0.759   0.017
 1382SOL    HW2 4474   4.994   4.535   5.134
 1383SOL     OW 4475   1.067   1.346   0.857
 1383SOL    HW1 4476   1.075   1.278   0.791
 1383SOL    HW2 4477   1.119   1.419   0.823
 1384SOL     OW 4478   0.310   0.810   0.950
 1384SOL    HW1 4479   0.404   0.830   0.952
 1384SOL    HW2 4480   0.305   0.718   0.973
 1385SOL     OW 4481   0.323   0.528   1.002
 1385SOL    HW1 4482   0.284   0.442   0.994
 1385SOL    HW2 4483   0.400   0.525   0.945
 1386SOL     OW 4484   1.145   0.369   1.690
 1386SOL    HW1 4485   1.101   0.422   1.757
 1386SOL    HW2 4486   1.233   0.406   1.685
 1387SOL     OW 4487   1.122   0.206   1.474
 1387SOL    HW1 4488   1.130   0.263   1.551
 1387SOL    HW2 4489   1.180   0.247   1.409
 1388SOL     OW 4490   7.244   1.299   0.215
 1388SOL    HW1 4491   7.232   1.241   0.139
 1388SOL    HW2 4492   7.272   1.240   0.286
 1389SOL     OW 4493   0.107   1.763   0.970
 1389SOL    HW1 4494   0.101   1.676   0.930
 1389SOL    HW2 4495   0.184   1.803   0.931
 1390SOL     OW 4496   0.493   1.579   0.903
 1390SOL    HW1 4497   0.563   1.640   0.923
 1390SOL    HW2 4498   0.532   1.516   0.842
 1391SOL     OW 4499   0.956   0.784   1.221
 1391SOL    HW1 4500   1.016   0.767   1.294
 1391SOL    HW2 4501   0.877   0.735   1.243
 1392SOL     OW 4502   7.269   0.546   1.122
 1392SOL    HW1 4503   0.076   0.551   1.077
 1392SOL    HW2 4504   0.013   0.534   1.214
 1393SOL     OW 4505   0.192   0.507   1.718
 1393SOL    HW1 4506   0.280   0.470   1.709
 1393SOL    HW2 4507   0.192   0.583   1.661
 1394SOL     OW 4508   1.385   0.927   1.652
 1394SOL    HW1 4509   1.403   1.021   1.645
 1394SOL    HW2 4510   1.379   0.897   1.561
 1395SOL     OW 4511   0.819   0.574   0.363
 1395SOL    HW1 4512   0.821   0.497   0.306
 1395SOL    HW2 4513   0.742   0.623   0.334
 1396SOL     OW 4514   1.642   0.602   1.171
 1396SOL    HW1 4515   1.638   0.543   1.246
 1396SOL    HW2 4516   1.732   0.593   1.139
 1397SOL     OW 4517   0.228   1.556   1.719
 1397SOL    HW1 4518   0.210   1.624   1.783
 1397SOL    HW2 4519   0.237   1.476   1.770
 1398SOL     OW 4520   0.724   0.437   1.237
 1398SOL    HW1 4521   0.664   0.366   1.217
 1398SOL    HW2 4522   0.708   0.502   1.168
 1399SOL     OW 4523   0.939   1.666   1.461
 1399SOL    HW1 4524   0.900   1.624   1.385
 1399SOL    HW2 4525   0.926   1.760   1.446
 1400SOL     OW 4526   0.447   0.496   0.192
 1400SOL    HW1 4527   0.516   0.558   0.213
 1400SOL    HW2 4528   0.368   0.549   0.183
 1401SOL     OW 4529   0.136   1.150   1.466
 1401SOL    HW1 4530   0.130   1.101   1.548
 1401SOL    HW2 4531   0.149   1.083   1.399
 1402SOL     OW 4532   1.305   1.038   1.212
 1402SOL    HW1 4533   1.315   0.971   1.144
 1402SOL    HW2 4534   1.249   1.105   1.173
 1403SOL     OW 4535   1.281   0.837   0.322
 1403SOL    HW1 4536   1.210   0.792   0.368
 1403SOL    HW2 4537   1.261   0.825   0.229
 1404SOL     OW 4538   1.785   1.728   1.169
 1404SOL    HW1 4539   1.847   1.753   1.100
 1404SOL    HW2 4540   1.754   1.642   1.143
 1405SOL     OW 4541   1.250   1.741   1.103
 1405SOL    HW1 4542   1.331   1.764   1.058
 1405SOL    HW2 4543   1.258   1.648   1.122
 1406SOL     OW 4544   0.109   1.285   1.017
 1406SOL    HW1 4545   0.096   1.314   1.107
 1406SOL    HW2 4546   0.041   1.219   1.004
 1407SOL     OW 4547   0.690   1.675   1.756
 1407SOL    HW1 4548   0.636   1.748   1.727
 1407SOL    HW2 4549   0.777   1.693   1.720
 1408SOL     OW 4550   0.946   0.093   0.124
 1408SOL    HW1 4551   1.014   0.047   0.075
 1408SOL    HW2 4552   0.925   0.034   0.197
 1409SOL     OW 4553   1.764   0.171   0.526
 1409SOL    HW1 4554   1.822   0.146   0.454
 1409SOL    HW2 4555   1.746   0.089   0.571
 1410SOL     OW 4556   1.405   1.584   0.519
 1410SOL    HW1 4557   1.460   1.618   0.449
 1410SOL    HW2 4558   1.349   1.658   0.544
 1411SOL     OW 4559   0.138   1.775   1.864
 1411SOL    HW1 4560   0.086   1.712   1.913
 1411SOL    HW2 4561   0.182   1.828   1.931
 1412SOL     OW 4562   1.278   0.936   0.673
 1412SOL    HW1 4563   1.351   0.876   0.686
 1412SOL    HW2 4564   1.315   1.009   0.623
 1413SOL     OW 4565   0.786   1.276   1.412
 1413SOL    HW1 4566   0.760   1.325   1.490
 1413SOL    HW2 4567   0.713   1.286   1.351
 1414SOL     OW 4568   0.669   1.627   0.170
 1414SOL    HW1 4569   0.689   1.651   0.079
 1414SOL    HW2 4570   0.620   1.545   0.163
 1415SOL     OW 4571   1.620   1.729   1.402
 1415SOL    HW1 4572   1.674   1.730   1.323
 1415SOL    HW2 4573   1.604   1.821   1.421
 1416SOL     OW 4574   1.845   0.136   0.985
 1416SOL    HW1 4575   1.853   0.053   0.939
 1416SOL    HW2 4576   1.764   0.174   0.951
 1417SOL     OW 4577   0.257   0.293   0.705
 1417SOL    HW1 4578   0.165   0.315   0.691
 1417SOL    HW2 4579   0.268   0.293   0.800
 1418SOL     OW 4580   1.221   1.609   0.049
 1418SOL    HW1 4581   1.219   1.523   0.091
 1418SOL    HW2 4582   4.846   5.230   5.102
 1419SOL     OW 4583   0.828   1.009   1.383
 1419SOL    HW1 4584   0.872   1.000   1.298
 1419SOL    HW2 4585   0.817   1.103   1.394
 1420SOL     OW 4586   0.914   0.905   0.316
 1420SOL    HW1 4587   0.966   0.925   0.239
 1420SOL    HW2 4588   0.961   0.835   0.360
 1421SOL     OW 4589   1.512   1.629   0.072
 1421SOL    HW1 4590   1.422   1.660   0.062
 1421SOL    HW2 4591   1.565   1.696   0.028
 1422SOL     OW 4592   0.361   1.309   1.490
 1422SOL    HW1 4593   0.347   1.386   1.435
 1422SOL    HW2 4594   0.283   1.256   1.476
 1423SOL     OW 4595   1.596   1.291   1.280
 1423SOL    HW1 4596   1.650   1.269   1.356
 1423SOL    HW2 4597   1.536   1.359   1.312
 1424SOL     OW 4598   1.064   1.115   0.707
 1424SOL    HW1 4599   0.992   1.068   0.750
 1424SOL    HW2 4600   1.131   1.049   0.693
 1425SOL     OW 4601   1.019   0.267   0.963
 1425SOL    HW1 4602   1.014   0.219   0.880
 1425SOL    HW2 4603   1.001   0.202   1.030
 1426SOL     OW 4604   0.614   1.478   0.478
 1426SOL    HW1 4605   0.666   1.432   0.413
 1426SOL    HW2 4606   0.539   1.513   0.429
 1427SOL     OW 4607   1.734   0.398   1.370
 1427SOL    HW1 4608   1.815   0.449   1.371
 1427SOL    HW2 4609   1.756   0.317   1.324
 1428SOL     OW 4610   0.276   1.324   0.279
 1428SOL    HW1 4611   0.188   1.326   0.241
 1428SOL    HW2 4612   0.269   1.373   0.360
 1429SOL     OW 4613   0.129   0.988   1.692
 1429SOL    HW1 4614   0.056   0.937   1.727
 1429SOL    HW2 4615   0.203   0.965   1.749
 1430SOL     OW 4616   0.665   0.214   1.499
 1430SOL    HW1 4617   0.745   0.177   1.460
 1430SOL    HW2 4618   0.693   0.247   1.584
 1431SOL     OW 4619   0.041   0.293   0.074
 1431SOL    HW1 4620   7.227   0.267   0.067
 1431SOL    HW2 4621   3.714   3.923   5.131
 1432SOL     OW 4622   1.415   0.853   1.391
 1432SOL    HW1 4623   1.362   0.912   1.337
 1432SOL    HW2 4624   1.503   0.857   1.352
 1433SOL     OW 4625   0.089   0.131   0.296
 1433SOL    HW1 4626   0.078   0.199   0.230
 1433SOL    HW2 4627   0.180   0.102   0.286
 1434SOL     OW 4628   1.198   1.356   0.165
 1434SOL    HW1 4629   1.123   1.305   0.196
 1434SOL    HW2 4630   1.251   1.372   0.244
 1435SOL     OW 4631   0.629   0.830   1.429
 1435SOL    HW1 4632   0.689   0.904   1.419
 1435SOL    HW2 4633   0.687   0.753   1.429
 1436SOL     OW 4634   1.488   1.795   0.978
 1436SOL    HW1 4635   1.514   1.872   0.927
 1436SOL    HW2 4636   1.571   1.751   0.999
 1437SOL     OW 4637   0.693   0.575   1.696
 1437SOL    HW1 4638   0.752   0.626   1.751
 1437SOL    HW2 4639   0.712   0.484   1.718
 1438SOL     OW 4640   1.465   1.191   1.619
 1438SOL    HW1 4641   1.459   1.209   1.713
 1438SOL    HW2 4642   1.556   1.212   1.596
 1439SOL     OW 4643   0.371   1.749   1.577
 1439SOL    HW1 4644   0.290   1.800   1.570
 1439SOL    HW2 4645   0.342   1.663   1.608
 1440SOL     OW 4646   1.654   0.877   1.253
 1440SOL    HW1 4647   1.654   0.793   1.207
 1440SOL    HW2 4648   1.641   0.942   1.184
 1441SOL     OW 4649   1.206   0.337   0.462
 1441SOL    HW1 4650   1.261   0.259   0.453
 1441SOL    HW2 4651   1.242   0.382   0.538
 1442SOL     OW 4652   0.591   0.720   0.674
 1442SOL    HW1 4653   0.627   0.808   0.665
 1442SOL    HW2 4654   0.525   0.714   0.605
 1443SOL     OW 4655   1.768   0.365   1.646
 1443SOL    HW1 4656   1.751   0.384   1.554
 1443SOL    HW2 4657   1.699   0.304   1.672
 1444SOL     OW 4658   1.750   0.925   1.505
 1444SOL    HW1 4659   1.736   1.018   1.519
 1444SOL    HW2 4660   1.724   0.910   1.414
 1445SOL     OW 4661   0.836   1.330   0.029
 1445SOL    HW1 4662   0.817   1.333   0.123
 1445SOL    HW2 4663   4.394   4.998   5.134
 1446SOL     OW 4664   0.674   1.777   0.928
 1446SOL    HW1 4665   0.657   1.870   0.914
 1446SOL    HW2 4666   0.770   1.770   0.927
 1447SOL     OW 4667   0.873   0.978   0.860
 1447SOL    HW1 4668   0.926   0.907   0.897
 1447SOL    HW2 4669   0.831   1.019   0.935
 1448SOL     OW 4670   1.066   0.992   0.111
 1448SOL    HW1 4671   1.021   1.027   0.034
 1448SOL    HW2 4672   1.145   0.952   0.076
 1449SOL     OW 4673   1.834   1.558   0.849
 1449SOL    HW1 4674   1.759   1.549   0.789
 1449SOL    HW2 4675   1.808   1.510   0.927
 1450SOL     OW 4676   0.240   1.315   1.866
 1450SOL    HW1 4677   0.161   1.265   1.846
 1450SOL    HW2 4678   0.238   1.327   1.961
 1451SOL     OW 4679   0.152   1.232   0.663
 1451SOL    HW1 4680   0.171   1.184   0.744
 1451SOL    HW2 4681   0.200   1.185   0.595
 1452SOL     OW 4682   0.691   1.418   1.626
 1452SOL    HW1 4683   0.613   1.376   1.663
 1452SOL    HW2 4684   0.693   1.505   1.665
 1453SOL     OW 4685   1.786   0.150   1.257
 1453SOL    HW1 4686   1.835   0.074   1.286
 1453SOL    HW2 4687   1.802   0.155   1.162
 1454SOL     OW 4688   0.416   0.424   0.517
 1454SOL    HW1 4689   0.448   0.354   0.459
 1454SOL    HW2 4690   0.367   0.377   0.585
 1455SOL     OW 4691   1.696   1.481   1.085
 1455SOL    HW1 4692   1.617   1.461   1.035
 1455SOL    HW2 4693   1.700   1.413   1.152
 1456SOL     OW 4694   0.353   0.571   1.274
 1456SOL    HW1 4695   0.404   0.507   1.324
 1456SOL    HW2 4696   0.361   0.543   1.183
 1457SOL     OW 4697   0.831   1.584   0.680
 1457SOL    HW1 4698   0.802   1.651   0.618
 1457SOL    HW2 4699   0.758   1.522   0.684
 1458SOL     OW 4700   1.417   0.216   1.127
 1458SOL    HW1 4701   1.501   0.199   1.170
 1458SOL    HW2 4702   1.366   0.265   1.192
 1459SOL     OW 4703   0.984   0.055   1.133
 1459SOL    HW1 4704   0.941   7.248   1.141
 1459SOL    HW2 4705   1.075   0.034   1.114
 1460SOL     OW 4706   0.772   1.314   0.308
 1460SOL    HW1 4707   0.734   1.231   0.336
 1460SOL    HW2 4708   0.866   1.303   0.323
 1461SOL     OW 4709   0.611   1.571   1.291
 1461SOL    HW1 4710   0.609   1.654   1.338
 1461SOL    HW2 4711   0.699   1.565   1.255
 1462SOL     OW 4712   1.344   0.034   0.166
 1462SOL    HW1 4713   1.328   0.118   0.122
 1462SOL    HW2 4714   1.276   7.254   0.132
 1463SOL     OW 4715   1.301   0.470   0.685
 1463SOL    HW1 4716   1.251   0.551   0.684
 1463SOL    HW2 4717   1.290   0.437   0.774
 1464SOL     OW 4718   1.608   0.228   0.901
 1464SOL    HW1 4719   1.522   0.220   0.942
 1464SOL    HW2 4720   1.597   0.299   0.837
 1465SOL     OW 4721   0.064   1.064   0.329
 1465SOL    HW1 4722   0.146   1.025   0.297
 1465SOL    HW2 4723   7.273   1.009   0.292
 1466SOL     OW 4724   0.886   1.665   0.344
 1466SOL    HW1 4725   0.808   1.649   0.290
 1466SOL    HW2 4726   0.860   1.736   0.403
 1467SOL     OW 4727   0.246   0.671   2.002
 1467SOL    HW1 4728   0.155   0.645   1.990
 1467SOL    HW2 4729   0.265   0.727   1.926
 1468SOL     OW 4730   0.222   0.270   2.840
 1468SOL    HW1 4731   0.256   0.209   2.906
 1468SOL    HW2 4732   0.130   0.246   2.830
 1469SOL     OW 4733   7.232   0.328   2.542
 1469SOL    HW1 4734   7.145   0.369   2.543
 1469SOL    HW2 4735   7.217   0.242   2.502
 1470SOL     OW 4736   0.579   1.309   3.072
 1470SOL    HW1 4737   0.499   1.314   3.021
 1470SOL    HW2 4738   0.594   1.399   3.102
 1471SOL     OW 4739   1.586   1.526   2.565
 1471SOL    HW1 4740   1.540   1.494   2.642
 1471SOL    HW2 4741   1.520   1.528   2.496
 1472SOL     OW 4742   1.137   0.707   2.554
 1472SOL    HW1 4743   1.183   0.790   2.540
 1472SOL    HW2 4744   1.088   0.720   2.636
 1473SOL     OW 4745   1.796   0.591   2.082
 1473SOL    HW1 4746   1.766   0.587   1.991
 1473SOL    HW2 4747   1.752   0.517   2.124
 1474SOL     OW 4748   0.729   1.134   2.914
 1474SOL    HW1 4749   0.674   1.172   2.982
 1474SOL    HW2 4750   0.767   1.209   2.868
 1475SOL     OW 4751   0.883   0.749   3.685
 1475SOL    HW1 4752   0.894   0.816   3.752
 1475SOL    HW2 4753   0.904   0.794   3.603
 1476SOL     OW 4754   0.687   0.988   2.508
 1476SOL    HW1 4755   0.754   0.986   2.576
 1476SOL    HW2 4756   0.620   1.048   2.541
 1477SOL     OW 4757   0.705   1.148   3.690
 1477SOL    HW1 4758   0.756   1.222   3.724
 1477SOL    HW2 4759   0.630   1.189   3.646
 1478SOL     OW 4760   0.353   1.409   2.933
 1478SOL    HW1 4761   0.276   1.376   2.888
 1478SOL    HW2 4762   0.394   1.469   2.870
 1479SOL     OW 4763   1.451   1.509   3.228
 1479SOL    HW1 4764   1.508   1.585   3.242
 1479SOL    HW2 4765   1.380   1.520   3.290
 1480SOL     OW 4766   0.456   0.382   3.306
 1480SOL    HW1 4767   0.531   0.326   3.325
 1480SOL    HW2 4768   0.381   0.333   3.340
 1481SOL     OW 4769   1.591   0.454   2.609
 1481SOL    HW1 4770   1.528   0.463   2.537
 1481SOL    HW2 4771   1.564   0.520   2.673
 1482SOL     OW 4772   0.214   1.724   2.338
 1482SOL    HW1 4773   0.247   1.796   2.392
 1482SOL    HW2 4774   0.274   1.721   2.263
 1483SOL     OW 4775   1.131   1.344   3.557
 1483SOL    HW1 4776   1.186   1.328   3.633
 1483SOL    HW2 4777   1.076   1.265   3.550
 1484SOL     OW 4778   0.234   1.454   2.391
 1484SOL    HW1 4779   0.222   1.549   2.384
 1484SOL    HW2 4780   0.197   1.432   2.476
 1485SOL     OW 4781   0.271   1.086   2.740
 1485SOL    HW1 4782   0.278   0.997   2.775
 1485SOL    HW2 4783   0.234   1.137   2.811
 1486SOL     OW 4784   0.585   1.807   3.286
 1486SOL    HW1 4785   0.507   1.788   3.339
 1486SOL    HW2 4786   0.614   1.893   3.316
 1487SOL     OW 4787   0.568   0.979   2.011
 1487SOL    HW1 4788   0.617   1.023   1.941
 1487SOL    HW2 4789   0.608   1.011   2.092
 1488SOL     OW 4790   1.578   0.075   3.303
 1488SOL    HW1 4791   1.645   0.110   3.244
 1488SOL    HW2 4792   1.550   0.151   3.354
 1489SOL     OW 4793   0.136   0.695   2.419
 1489SOL    HW1 4794   0.055   0.665   2.379
 1489SOL    HW2 4795   0.112   0.714   2.510
 1490SOL     OW 4796   1.849   1.743   2.180
 1490SOL    HW1 4797   1.921   1.728   2.241
 1490SOL    HW2 4798   1.856   1.836   2.158
 1491SOL     OW 4799   0.009   1.568   1.980
 1491SOL    HW1 4800   7.277   1.476   2.006
 1491SOL    HW2 4801   7.198   1.597   1.958
 1492SOL     OW 4802   1.695   0.926   2.511
 1492SOL    HW1 4803   1.777   0.882   2.489
 1492SOL    HW2 4804   1.676   0.980   2.434
 1493SOL     OW 4805   1.657   1.110   2.295
 1493SOL    HW1 4806   1.741   1.101   2.250
 1493SOL    HW2 4807   1.673   1.174   2.364
 1494SOL     OW 4808   0.188   0.732   3.436
 1494SOL    HW1 4809   0.284   0.732   3.438
 1494SOL    HW2 4810   0.165   0.823   3.453
 1495SOL     OW 4811   0.616   1.390   2.604
 1495SOL    HW1 4812   0.571   1.305   2.603
 1495SOL    HW2 4813   0.611   1.421   2.514
 1496SOL     OW 4814   1.269   1.227   3.279
 1496SOL    HW1 4815   1.296   1.157   3.219
 1496SOL    HW2 4816   1.332   1.222   3.351
 1497SOL     OW 4817   0.847   0.014   2.390
 1497SOL    HW1 4818   0.880   0.097   2.354
 1497SOL    HW2 4819   0.752   0.021   2.383
 1498SOL     OW 4820   0.178   0.960   3.133
 1498SOL    HW1 4821   0.266   0.922   3.131
 1498SOL    HW2 4822   0.142   0.942   3.046
 1499SOL     OW 4823   1.535   1.016   2.062
 1499SOL    HW1 4824   1.465   0.957   2.093
 1499SOL    HW2 4825   1.576   1.048   2.142
 1500SOL     OW 4826   1.181   1.818   3.495
 1500SOL    HW1 4827   1.183   1.880   3.423
 1500SOL    HW2 4828   1.199   1.733   3.454
 1501SOL     OW 4829   0.380   0.283   3.698
 1501SOL    HW1 4830   0.412   0.350   3.759
 1501SOL    HW2 4831   0.291   0.265   3.727
 1502SOL     OW 4832   1.472   1.419   2.792
 1502SOL    HW1 4833   1.408   1.438   2.861
 1502SOL    HW2 4834   1.454   1.328   2.767
 1503SOL     OW 4835   1.638   1.792   2.421
 1503SOL    HW1 4836   1.623   1.746   2.339
 1503SOL    HW2 4837   1.636   1.724   2.488
 1504SOL     OW 4838   0.592   0.699   2.133
 1504SOL    HW1 4839   0.594   0.786   2.093
 1504SOL    HW2 4840   0.527   0.706   2.203
 1505SOL     OW 4841   1.283   0.384   2.808
 1505SOL    HW1 4842   1.192   0.355   2.811
 1505SOL    HW2 4843   1.329   0.324   2.867
 1506SOL     OW 4844   1.582   1.669   2.178
 1506SOL    HW1 4845   1.676   1.684   2.167
 1506SOL    HW2 4846   1.550   1.654   2.089
 1507SOL     OW 4847   0.790   0.608   3.301
 1507SOL    HW1 4848   0.757   0.582   3.387
 1507SOL    HW2 4849   0.763   0.537   3.243
 1508SOL     OW 4850   1.406   0.460   3.538
 1508SOL    HW1 4851   1.411   0.505   3.623
 1508SOL    HW2 4852   1.458   0.381   3.550
 1509SOL     OW 4853   0.951   0.882   3.451
 1509SOL    HW1 4854   1.005   0.816   3.409
 1509SOL    HW2 4855   0.902   0.923   3.380
 1510SOL     OW 4856   1.004   0.414   3.073
 1510SOL    HW1 4857   0.912   0.419   3.098
 1510SOL    HW2 4858   1.003   0.373   2.986
 1511SOL     OW 4859   1.061   0.702   2.283
 1511SOL    HW1 4860   1.079   0.697   2.377
 1511SOL    HW2 4861   0.976   0.657   2.273
 1512SOL     OW 4862   0.055   0.839   2.663
 1512SOL    HW1 4863   0.142   0.822   2.700
 1512SOL    HW2 4864   0.019   0.909   2.717
 1513SOL     OW 4865   0.138   1.890   3.469
 1513SOL    HW1 4866   0.125   1.858   3.559
 1513SOL    HW2 4867   0.050   1.900   3.434
 1514SOL     OW 4868   0.871   0.355   2.063
 1514SOL    HW1 4869   0.924   0.393   1.993
 1514SOL    HW2 4870   0.817   0.289   2.019
 1515SOL     OW 4871   1.704   0.566   3.692
 1515SOL    HW1 4872   1.670   0.641   3.643
 1515SOL    HW2 4873   1.730   0.503   3.625
 1516SOL     OW 4874   1.392   1.155   2.411
 1516SOL    HW1 4875   1.472   1.143   2.360
 1516SOL    HW2 4876   1.339   1.214   2.359
 1517SOL     OW 4877   0.552   0.168   2.751
 1517SOL    HW1 4878   0.559   0.195   2.843
 1517SOL    HW2 4879   0.548   0.250   2.702
 1518SOL     OW 4880   0.998   1.458   2.330
 1518SOL    HW1 4881   0.973   1.531   2.272
 1518SOL    HW2 4882   0.967   1.485   2.416
 1519SOL     OW 4883   0.362   1.828   2.739
 1519SOL    HW1 4884   0.403   1.742   2.747
 1519SOL    HW2 4885   0.432   1.890   2.758
 1520SOL     OW 4886   1.802   1.046   2.751
 1520SOL    HW1 4887   1.755   1.033   2.668
 1520SOL    HW2 4888   1.733   1.056   2.816
 1521SOL     OW 4889   1.217   1.547   3.376
 1521SOL    HW1 4890   1.204   1.474   3.436
 1521SOL    HW2 4891   1.144   1.540   3.314
 1522SOL     OW 4892   0.308   0.936   2.131
 1522SOL    HW1 4893   0.389   0.953   2.083
 1522SOL    HW2 4894   0.291   0.843   2.117
 1523SOL     OW 4895   1.482   0.766   2.577
 1523SOL    HW1 4896   1.485   0.725   2.663
 1523SOL    HW2 4897   1.561   0.819   2.572
 1524SOL     OW 4898   0.476   1.281   3.596
 1524SOL    HW1 4899   0.449   1.282   3.504
 1524SOL    HW2 4900   0.395   1.290   3.645
 1525SOL     OW 4901   1.143   1.772   2.092
 1525SOL    HW1 4902   1.059   1.743   2.128
 1525SOL    HW2 4903   1.162   1.709   2.023
 1526SOL     OW 4904   0.199   0.280   3.334
 1526SOL    HW1 4905   0.157   0.364   3.312
 1526SOL    HW2 4906   0.127   0.225   3.365
 1527SOL     OW 4907   1.640   1.388   1.956
 1527SOL    HW1 4908   1.598   1.473   1.944
 1527SOL    HW2 4909   1.573   1.324   1.930
 1528SOL     OW 4910   0.460   1.741   2.179
 1528SOL    HW1 4911   0.506   1.792   2.245
 1528SOL    HW2 4912   0.529   1.701   2.126
 1529SOL     OW 4913   1.416   0.135   2.293
 1529SOL    HW1 4914   1.393   0.115   2.202
 1529SOL    HW2 4915   1.511   0.144   2.293
 1530SOL     OW 4916   0.206   1.785   3.084
 1530SOL    HW1 4917   0.262   1.712   3.110
 1530SOL    HW2 4918   0.179   1.763   2.994
 1531SOL     OW 4919   0.949   1.701   2.749
 1531SOL    HW1 4920   1.033   1.656   2.758
 1531SOL    HW2 4921   0.904   1.654   2.680
 1532SOL     OW 4922   0.401   0.680   2.334
 1532SOL    HW1 4923   0.410   0.586   2.347
 1532SOL    HW2 4924   0.309   0.699   2.356
 1533SOL     OW 4925   1.560   0.208   3.581
 1533SOL    HW1 4926   1.549   0.234   3.673
 1533SOL    HW2 4927   1.571   0.113   3.585
 1534SOL     OW 4928   0.675   0.159   1.970
 1534SOL    HW1 4929   0.727   0.080   1.988
 1534SOL    HW2 4930   0.607   0.130   1.910
 1535SOL     OW 4931   0.756   0.309   3.610
 1535SOL    HW1 4932   0.842   0.266   3.615
 1535SOL    HW2 4933   0.707   0.272   3.683
 1536SOL     OW 4934   0.864   1.526   3.061
 1536SOL    HW1 4935   0.845   1.487   2.975
 1536SOL    HW2 4936   0.933   1.471   3.098
 1537SOL     OW 4937   1.333   0.587   3.302
 1537SOL    HW1 4938   1.370   0.553   3.383
 1537SOL    HW2 4939   1.373   0.673   3.291
 1538SOL     OW 4940   0.812   1.383   2.813
 1538SOL    HW1 4941   0.898   1.377   2.773
 1538SOL    HW2 4942   0.752   1.395   2.739
 1539SOL     OW 4943   0.922   0.525   2.747
 1539SOL    HW1 4944   0.900   0.513   2.655
 1539SOL    HW2 4945   0.951   0.438   2.776
 1540SOL     OW 4946   0.562   0.045   2.356
 1540SOL    HW1 4947   0.485   0.035   2.413
 1540SOL    HW2 4948   0.539   0.117   2.298
 1541SOL     OW 4949   1.436   1.212   1.893
 1541SOL    HW1 4950   1.465   1.138   1.947
 1541SOL    HW2 4951   1.352   1.237   1.931
 1542SOL     OW 4952   0.316   0.045   2.079
 1542SOL    HW1 4953   0.383   0.106   2.108
 1542SOL    HW2 4954   0.364   7.246   2.048
 1543SOL     OW 4955   0.953   0.257   2.310
 1543SOL    HW1 4956   0.925   0.290   2.225
 1543SOL    HW2 4957   1.047   0.276   2.314
 1544SOL     OW 4958   1.077   0.687   3.310
 1544SOL    HW1 4959   1.014   0.615   3.314
 1544SOL    HW2 4960   1.162   0.644   3.308
 1545SOL     OW 4961   1.207   1.589   2.665
 1545SOL    HW1 4962   1.222   1.648   2.591
 1545SOL    HW2 4963   1.283   1.602   2.722
 1546SOL     OW 4964   0.477   1.155   2.572
 1546SOL    HW1 4965   0.410   1.130   2.636
 1546SOL    HW2 4966   0.433   1.147   2.487
 1547SOL     OW 4967   1.250   1.793   2.476
 1547SOL    HW1 4968   1.300   1.855   2.424
 1547SOL    HW2 4969   1.181   1.845   2.517
 1548SOL     OW 4970   1.029   0.517   1.892
 1548SOL    HW1 4971   0.985   0.600   1.873
 1548SOL    HW2 4972   1.089   0.538   1.963
 1549SOL     OW 4973   0.115   0.542   3.248
 1549SOL    HW1 4974   0.200   0.550   3.205
 1549SOL    HW2 4975   0.115   0.610   3.315
 1550SOL     OW 4976   0.557   0.223   3.026
 1550SOL    HW1 4977   0.601   0.149   3.069
 1550SOL    HW2 4978   0.465   0.214   3.052
 1551SOL     OW 4979   0.870   0.461   2.488
 1551SOL    HW1 4980   0.833   0.516   2.419
 1551SOL    HW2 4981   0.895   0.380   2.443
 1552SOL     OW 4982   0.977   0.053   2.633
 1552SOL    HW1 4983   0.942   0.046   2.544
 1552SOL    HW2 4984   0.907   0.018   2.689
 1553SOL     OW 4985   1.426   1.157   2.716
 1553SOL    HW1 4986   1.357   1.092   2.728
 1553SOL    HW2 4987   1.437   1.163   2.621
 1554SOL     OW 4988   1.463   0.614   2.817
 1554SOL    HW1 4989   1.401   0.541   2.828
 1554SOL    HW2 4990   1.520   0.608   2.894
 1555SOL     OW 4991   1.830   0.801   2.253
 1555SOL    HW1 4992   1.890   0.756   2.312
 1555SOL    HW2 4993   1.814   0.738   2.182
 1556SOL     OW 4994   0.495   1.418   2.033
 1556SOL    HW1 4995   0.411   1.395   2.074
 1556SOL    HW2 4996   0.497   1.365   1.953
 1557SOL     OW 4997   1.712   1.274   2.498
 1557SOL    HW1 4998   1.805   1.266   2.518
 1557SOL    HW2 4999   1.689   1.363   2.523
 1558SOL     OW 5000   1.396   0.572   1.928
 1558SOL    HW1 5001   1.335   0.551   1.999
 1558SOL    HW2 5002   1.481   0.542   1.959
 1559SOL     OW 5003   0.504   0.244   2.167
 1559SOL    HW1 5004   0.577   0.219   2.110
 1559SOL    HW2 5005   0.473   0.327   2.132
 1560SOL     OW 5006   1.735   1.243   3.402
 1560SOL    HW1 5007   1.823   1.209   3.385
 1560SOL    HW2 5008   1.749   1.331   3.437
 1561SOL     OW 5009   1.042   1.355   3.192
 1561SOL    HW1 5010   0.965   1.321   3.237
 1561SOL    HW2 5011   1.116   1.312   3.235
 1562SOL     OW 5012   1.604   1.630   3.529
 1562SOL    HW1 5013   1.595   1.669   3.442
 1562SOL    HW2 5014   1.684   1.577   3.524
 1563SOL     OW 5015   1.145   1.233   2.965
 1563SOL    HW1 5016   1.087   1.271   3.031
 1563SOL    HW2 5017   1.112   1.267   2.882
 1564SOL     OW 5018   1.607   1.094   2.937
 1564SOL    HW1 5019   1.599   1.160   3.007
 1564SOL    HW2 5020   1.536   1.115   2.876
 1565SOL     OW 5021   0.887   0.095   3.254
 1565SOL    HW1 5022   0.912   0.088   3.162
 1565SOL    HW2 5023   0.966   0.128   3.297
 1566SOL     OW 5024   0.977   1.116   3.586
 1566SOL    HW1 5025   0.886   1.132   3.611
 1566SOL    HW2 5026   0.975   1.037   3.532
 1567SOL     OW 5027   0.711   1.060   2.237
 1567SOL    HW1 5028   0.696   1.036   2.329
 1567SOL    HW2 5029   0.787   1.009   2.211
 1568SOL     OW 5030   0.421   0.833   3.119
 1568SOL    HW1 5031   0.492   0.841   3.183
 1568SOL    HW2 5032   0.395   0.741   3.123
 1569SOL     OW 5033   1.262   0.370   3.151
 1569SOL    HW1 5034   1.292   0.447   3.200
 1569SOL    HW2 5035   1.173   0.391   3.124
 1570SOL     OW 5036   0.047   1.586   3.236
 1570SOL    HW1 5037   0.055   1.669   3.190
 1570SOL    HW2 5038   0.138   1.557   3.250
 1571SOL     OW 5039   0.332   1.130   2.336
 1571SOL    HW1 5040   0.321   1.201   2.272
 1571SOL    HW2 5041   0.329   1.050   2.284
 1572SOL     OW 5042   0.532   0.525   2.723
 1572SOL    HW1 5043   0.547   0.582   2.648
 1572SOL    HW2 5044   0.601   0.548   2.786
 1573SOL     OW 5045   1.246   1.355   2.261
 1573SOL    HW1 5046   1.303   1.426   2.293
 1573SOL    HW2 5047   1.159   1.379   2.292
 1574SOL     OW 5048   1.305   1.467   3.001
 1574SOL    HW1 5049   1.353   1.475   3.083
 1574SOL    HW2 5050   1.254   1.387   3.010
 1575SOL     OW 5051   1.574   0.627   2.346
 1575SOL    HW1 5052   1.523   0.670   2.415
 1575SOL    HW2 5053   1.627   0.697   2.308
 1576SOL     OW 5054   0.332   1.534   3.173
 1576SOL    HW1 5055   0.328   1.485   3.091
 1576SOL    HW2 5056   0.425   1.555   3.184
 1577SOL     OW 5057   0.462   0.729   3.483
 1577SOL    HW1 5058   0.512   0.774   3.414
 1577SOL    HW2 5059   0.523   0.662   3.515
 1578SOL     OW 5060   1.615   0.783   3.556
 1578SOL    HW1 5061   1.529   0.824   3.550
 1578SOL    HW2 5062   1.665   0.823   3.485
 1579SOL     OW 5063   0.980   0.163   3.652
 1579SOL    HW1 5064   1.054   0.210   3.614
 1579SOL    HW2 5065   0.995   0.071   3.629
 1580SOL     OW 5066   0.506   0.039   3.645
 1580SOL    HW1 5067   0.438   7.252   3.629
 1580SOL    HW2 5068   0.462   0.123   3.637
 1581SOL     OW 5069   0.581   0.879   2.894
 1581SOL    HW1 5070   0.623   0.965   2.897
 1581SOL    HW2 5071   0.527   0.876   2.973
 1582SOL     OW 5072   1.310   0.850   2.873
 1582SOL    HW1 5073   1.221   0.826   2.847
 1582SOL    HW2 5074   1.363   0.773   2.854
 1583SOL     OW 5075   1.200   0.528   2.120
 1583SOL    HW1 5076   1.212   0.454   2.179
 1583SOL    HW2 5077   1.159   0.595   2.174
 1584SOL     OW 5078   0.291   0.155   3.103
 1584SOL    HW1 5079   0.275   0.196   3.188
 1584SOL    HW2 5080   0.313   0.064   3.125
 1585SOL     OW 5081   0.046   1.318   3.128
 1585SOL    HW1 5082   0.070   1.262   3.202
 1585SOL    HW2 5083   0.019   1.401   3.168
 1586SOL     OW 5084   0.713   0.629   2.904
 1586SOL    HW1 5085   0.787   0.618   2.845
 1586SOL    HW2 5086   0.682   0.718   2.888
 1587SOL     OW 5087   1.749   0.958   3.729
 1587SOL    HW1 5088   1.706   0.888   3.681
 1587SOL    HW2 5089   1.688   0.982   3.798
 1588SOL     OW 5090   0.318   0.028   2.499
 1588SOL    HW1 5091   0.291   0.118   2.516
 1588SOL    HW2 5092   0.277   7.255   2.569
 1589SOL     OW 5093   1.627   0.397   2.207
 1589SOL    HW1 5094   1.666   0.335   2.269
 1589SOL    HW2 5095   1.599   0.470   2.261
 1590SOL     OW 5096   1.034   0.763   2.821
 1590SOL    HW1 5097   1.015   0.776   2.914
 1590SOL    HW2 5098   1.000   0.675   2.801
 1591SOL     OW 5099   0.977   1.568   3.591
 1591SOL    HW1 5100   0.963   1.610   3.505
 1591SOL    HW2 5101   1.017   1.484   3.570
 1592SOL     OW 5102   1.840   1.497   3.464
 1592SOL    HW1 5103   1.866   1.524   3.376
 1592SOL    HW2 5104   1.918   1.511   3.517
 1593SOL     OW 5105   0.359   0.892   3.678
 1593SOL    HW1 5106   0.431   0.927   3.731
 1593SOL    HW2 5107   0.403   0.840   3.611
 1594SOL     OW 5108   1.530   0.283   1.975
 1594SOL    HW1 5109   1.461   0.223   2.005
 1594SOL    HW2 5110   1.566   0.320   2.055
 1595SOL     OW 5111   1.287   0.822   1.885
 1595SOL    HW1 5112   1.327   0.735   1.889
 1595SOL    HW2 5113   1.319   0.860   1.803
 1596SOL     OW 5114   1.067   1.353   2.725
 1596SOL    HW1 5115   1.077   1.281   2.663
 1596SOL    HW2 5116   1.122   1.423   2.689
 1597SOL     OW 5117   0.304   0.811   2.803
 1597SOL    HW1 5118   0.399   0.825   2.799
 1597SOL    HW2 5119   0.294   0.719   2.829
 1598SOL     OW 5120   0.304   0.526   2.864
 1598SOL    HW1 5121   0.270   0.437   2.854
 1598SOL    HW2 5122   0.383   0.528   2.810
 1599SOL     OW 5123   1.145   0.369   3.554
 1599SOL    HW1 5124   1.101   0.422   3.620
 1599SOL    HW2 5125   1.233   0.406   3.547
 1600SOL     OW 5126   1.120   0.208   3.336
 1600SOL    HW1 5127   1.128   0.264   3.413
 1600SOL    HW2 5128   1.178   0.247   3.272
 1601SOL     OW 5129   7.260   1.291   2.034
 1601SOL    HW1 5130   7.176   1.276   1.991
 1601SOL    HW2 5131   0.003   1.208   2.076
 1602SOL     OW 5132   0.109   1.757   2.828
 1602SOL    HW1 5133   0.105   1.671   2.785
 1602SOL    HW2 5134   0.185   1.800   2.789
 1603SOL     OW 5135   0.494   1.578   2.767
 1603SOL    HW1 5136   0.564   1.640   2.787
 1603SOL    HW2 5137   0.534   1.514   2.708
 1604SOL     OW 5138   0.956   0.783   3.080
 1604SOL    HW1 5139   1.015   0.765   3.154
 1604SOL    HW2 5140   0.877   0.732   3.101
 1605SOL     OW 5141   0.024   0.569   2.976
 1605SOL    HW1 5142   0.111   0.560   2.937
 1605SOL    HW2 5143   0.037   0.551   3.069
 1606SOL     OW 5144   0.186   0.501   3.589
 1606SOL    HW1 5145   0.266   0.452   3.570
 1606SOL    HW2 5146   0.189   0.576   3.530
 1607SOL     OW 5147   1.385   0.927   3.513
 1607SOL    HW1 5148   1.403   1.021   3.507
 1607SOL    HW2 5149   1.380   0.897   3.423
 1608SOL     OW 5150   0.823   0.574   2.229
 1608SOL    HW1 5151   0.832   0.499   2.170
 1608SOL    HW2 5152   0.746   0.621   2.197
 1609SOL     OW 5153   1.641   0.603   3.030
 1609SOL    HW1 5154   1.635   0.544   3.106
 1609SOL    HW2 5155   1.731   0.593   2.999
 1610SOL     OW 5156   0.204   1.556   3.571
 1610SOL    HW1 5157   0.193   1.625   3.637
 1610SOL    HW2 5158   0.223   1.478   3.622
 1611SOL     OW 5159   0.725   0.438   3.098
 1611SOL    HW1 5160   0.664   0.367   3.078
 1611SOL    HW2 5161   0.710   0.502   3.029
 1612SOL     OW 5162   0.917   1.674   3.339
 1612SOL    HW1 5163   0.884   1.629   3.261
 1612SOL    HW2 5164   0.913   1.767   3.316
 1613SOL     OW 5165   0.446   0.480   2.032
 1613SOL    HW1 5166   0.516   0.540   2.057
 1613SOL    HW2 5167   0.367   0.533   2.031
 1614SOL     OW 5168   0.136   1.147   3.327
 1614SOL    HW1 5169   0.132   1.098   3.409
 1614SOL    HW2 5170   0.151   1.080   3.260
 1615SOL     OW 5171   1.305   1.037   3.073
 1615SOL    HW1 5172   1.314   0.971   3.004
 1615SOL    HW2 5173   1.249   1.104   3.034
 1616SOL     OW 5174   1.322   0.866   2.156
 1616SOL    HW1 5175   1.252   0.828   2.208
 1616SOL    HW2 5176   1.298   0.847   2.065
 1617SOL     OW 5177   1.783   1.729   3.029
 1617SOL    HW1 5178   1.846   1.753   2.962
 1617SOL    HW2 5179   1.753   1.642   3.003
 1618SOL     OW 5180   1.249   1.740   2.964
 1618SOL    HW1 5181   1.331   1.764   2.920
 1618SOL    HW2 5182   1.259   1.646   2.982
 1619SOL     OW 5183   0.108   1.284   2.869
 1619SOL    HW1 5184   0.091   1.305   2.961
 1619SOL    HW2 5185   0.044   1.216   2.847
 1620SOL     OW 5186   0.689   1.677   3.613
 1620SOL    HW1 5187   0.632   1.751   3.589
 1620SOL    HW2 5188   0.772   1.696   3.569
 1621SOL     OW 5189   1.751   0.194   2.353
 1621SOL    HW1 5190   1.815   0.189   2.281
 1621SOL    HW2 5191   1.759   0.110   2.397
 1622SOL     OW 5192   1.395   1.571   2.361
 1622SOL    HW1 5193   1.452   1.605   2.292
 1622SOL    HW2 5194   1.341   1.645   2.387
 1623SOL     OW 5195   0.136   1.780   3.724
 1623SOL    HW1 5196   0.086   1.715   3.774
 1623SOL    HW2 5197   0.182   1.831   3.791
 1624SOL     OW 5198   1.277   0.939   2.528
 1624SOL    HW1 5199   1.351   0.879   2.541
 1624SOL    HW2 5200   1.313   1.011   2.476
 1625SOL     OW 5201   0.788   1.276   3.272
 1625SOL    HW1 5202   0.761   1.325   3.350
 1625SOL    HW2 5203   0.715   1.286   3.211
 1626SOL     OW 5204   0.667   1.630   2.026
 1626SOL    HW1 5205   0.676   1.643   1.932
 1626SOL    HW2 5206   0.615   1.549   2.034
 1627SOL     OW 5207   1.620   1.728   3.263
 1627SOL    HW1 5208   1.675   1.730   3.185
 1627SOL    HW2 5209   1.604   1.820   3.283
 1628SOL     OW 5210   1.844   0.135   2.847
 1628SOL    HW1 5211   1.852   0.051   2.800
 1628SOL    HW2 5212   1.764   0.173   2.813
 1629SOL     OW 5213   0.239   0.290   2.561
 1629SOL    HW1 5214   0.148   0.316   2.548
 1629SOL    HW2 5215   0.251   0.289   2.656
 1630SOL     OW 5216   1.207   1.589   1.899
 1630SOL    HW1 5217   1.197   1.497   1.924
 1630SOL    HW2 5218   1.140   1.603   1.832
 1631SOL     OW 5219   0.828   1.008   3.243
 1631SOL    HW1 5220   0.872   0.998   3.158
 1631SOL    HW2 5221   0.818   1.103   3.253
 1632SOL     OW 5222   0.922   0.915   2.162
 1632SOL    HW1 5223   0.976   0.942   2.087
 1632SOL    HW2 5224   0.973   0.847   2.205
 1633SOL     OW 5225   1.485   1.636   1.918
 1633SOL    HW1 5226   1.392   1.620   1.902
 1633SOL    HW2 5227   1.523   1.642   1.830
 1634SOL     OW 5228   0.361   1.307   3.354
 1634SOL    HW1 5229   0.350   1.382   3.296
 1634SOL    HW2 5230   0.284   1.253   3.339
 1635SOL     OW 5231   1.596   1.290   3.139
 1635SOL    HW1 5232   1.652   1.268   3.213
 1635SOL    HW2 5233   1.538   1.358   3.172
 1636SOL     OW 5234   1.070   1.120   2.586
 1636SOL    HW1 5235   0.996   1.069   2.620
 1636SOL    HW2 5236   1.133   1.054   2.558
 1637SOL     OW 5237   1.020   0.267   2.822
 1637SOL    HW1 5238   1.016   0.220   2.739
 1637SOL    HW2 5239   1.002   0.201   2.888
 1638SOL     OW 5240   0.617   1.488   2.348
 1638SOL    HW1 5241   0.666   1.437   2.283
 1638SOL    HW2 5242   0.535   1.510   2.304
 1639SOL     OW 5243   1.733   0.397   3.232
 1639SOL    HW1 5244   1.814   0.448   3.233
 1639SOL    HW2 5245   1.756   0.317   3.186
 1640SOL     OW 5246   0.244   1.343   2.147
 1640SOL    HW1 5247   0.151   1.330   2.128
 1640SOL    HW2 5248   0.245   1.388   2.231
 1641SOL     OW 5249   0.131   0.989   3.555
 1641SOL    HW1 5250   0.059   0.940   3.596
 1641SOL    HW2 5251   0.207   0.969   3.609
 1642SOL     OW 5252   0.666   0.215   3.361
 1642SOL    HW1 5253   0.745   0.178   3.322
 1642SOL    HW2 5254   0.694   0.247   3.447
 1643SOL     OW 5255   0.111   0.294   1.878
 1643SOL    HW1 5256   0.025   0.301   1.919
 1643SOL    HW2 5257   0.122   0.375   1.830
 1644SOL     OW 5258   1.416   0.853   3.252
 1644SOL    HW1 5259   1.363   0.911   3.198
 1644SOL    HW2 5260   1.503   0.857   3.213
 1645SOL     OW 5261   0.072   0.097   2.184
 1645SOL    HW1 5262   0.053   0.183   2.146
 1645SOL    HW2 5263   0.159   0.075   2.151
 1646SOL     OW 5264   1.188   1.320   1.987
 1646SOL    HW1 5265   1.101   1.282   1.986
 1646SOL    HW2 5266   1.211   1.327   2.080
 1647SOL     OW 5267   0.630   0.829   3.291
 1647SOL    HW1 5268   0.689   0.904   3.281
 1647SOL    HW2 5269   0.687   0.753   3.293
 1648SOL     OW 5270   1.489   1.795   2.841
 1648SOL    HW1 5271   1.514   1.873   2.791
 1648SOL    HW2 5272   1.572   1.755   2.866
 1649SOL     OW 5273   0.693   0.575   3.559
 1649SOL    HW1 5274   0.752   0.626   3.614
 1649SOL    HW2 5275   0.712   0.484   3.582
 1650SOL     OW 5276   1.466   1.190   3.480
 1650SOL    HW1 5277   1.460   1.209   3.574
 1650SOL    HW2 5278   1.556   1.212   3.457
 1651SOL     OW 5279   0.366   1.749   3.439
 1651SOL    HW1 5280   0.287   1.802   3.434
 1651SOL    HW2 5281   0.335   1.662   3.466
 1652SOL     OW 5282   1.654   0.878   3.113
 1652SOL    HW1 5283   1.654   0.794   3.068
 1652SOL    HW2 5284   1.642   0.943   3.044
 1653SOL     OW 5285   1.223   0.331   2.316
 1653SOL    HW1 5286   1.287   0.260   2.313
 1653SOL    HW2 5287   1.246   0.381   2.394
 1654SOL     OW 5288   0.580   0.728   2.541
 1654SOL    HW1 5289   0.622   0.813   2.525
 1654SOL    HW2 5290   0.521   0.717   2.466
 1655SOL     OW 5291   1.768   0.365   3.508
 1655SOL    HW1 5292   1.751   0.384   3.416
 1655SOL    HW2 5293   1.699   0.304   3.534
 1656SOL     OW 5294   1.749   0.925   3.365
 1656SOL    HW1 5295   1.736   1.018   3.379
 1656SOL    HW2 5296   1.724   0.910   3.274
 1657SOL     OW 5297   0.855   1.359   1.918
 1657SOL    HW1 5298   0.827   1.372   2.009
 1657SOL    HW2 5299   0.868   1.447   1.884
 1658SOL     OW 5300   0.674   1.778   2.794
 1658SOL    HW1 5301   0.658   1.871   2.778
 1658SOL    HW2 5302   0.769   1.769   2.789
 1659SOL     OW 5303   0.871   0.976   2.719
 1659SOL    HW1 5304   0.923   0.905   2.757
 1659SOL    HW2 5305   0.828   1.017   2.795
 1660SOL     OW 5306   1.066   0.972   1.943
 1660SOL    HW1 5307   1.048   1.030   1.868
 1660SOL    HW2 5308   1.144   0.923   1.917
 1661SOL     OW 5309   1.825   1.566   2.706
 1661SOL    HW1 5310   1.751   1.556   2.646
 1661SOL    HW2 5311   1.800   1.516   2.784
 1662SOL     OW 5312   0.241   1.320   3.726
 1662SOL    HW1 5313   0.165   1.263   3.711
 1662SOL    HW2 5314   0.240   1.336   3.821
 1663SOL     OW 5315   0.130   1.185   2.523
 1663SOL    HW1 5316   0.175   1.157   2.603
 1663SOL    HW2 5317   0.197   1.181   2.455
 1664SOL     OW 5318   0.691   1.417   3.486
 1664SOL    HW1 5319   0.615   1.376   3.526
 1664SOL    HW2 5320   0.696   1.504   3.525
 1665SOL     OW 5321   1.786   0.150   3.119
 1665SOL    HW1 5322   1.835   0.074   3.149
 1665SOL    HW2 5323   1.802   0.154   3.024
 1666SOL     OW 5324   0.414   0.415   2.382
 1666SOL    HW1 5325   0.448   0.342   2.330
 1666SOL    HW2 5326   0.357   0.373   2.447
 1667SOL     OW 5327   1.696   1.482   2.943
 1667SOL    HW1 5328   1.617   1.461   2.893
 1667SOL    HW2 5329   1.700   1.414   3.011
 1668SOL     OW 5330   0.358   0.569   3.136
 1668SOL    HW1 5331   0.407   0.506   3.188
 1668SOL    HW2 5332   0.363   0.536   3.047
 1669SOL     OW 5333   0.832   1.611   2.517
 1669SOL    HW1 5334   0.827   1.695   2.471
 1669SOL    HW2 5335   0.753   1.564   2.488
 1670SOL     OW 5336   1.414   0.217   2.987
 1670SOL    HW1 5337   1.500   0.203   3.027
 1670SOL    HW2 5338   1.365   0.265   3.054
 1671SOL     OW 5339   0.983   0.056   2.993
 1671SOL    HW1 5340   0.940   7.248   3.001
 1671SOL    HW2 5341   1.075   0.035   2.975
 1672SOL     OW 5342   0.783   1.330   2.189
 1672SOL    HW1 5343   0.757   1.239   2.202
 1672SOL    HW2 5344   0.862   1.340   2.242
 1673SOL     OW 5345   0.609   1.572   3.153
 1673SOL    HW1 5346   0.607   1.656   3.198
 1673SOL    HW2 5347   0.698   1.567   3.116
 1674SOL     OW 5348   1.321   0.112   2.037
 1674SOL    HW1 5349   1.302   0.031   1.991
 1674SOL    HW2 5350   1.240   0.162   2.035
 1675SOL     OW 5351   1.292   0.472   2.542
 1675SOL    HW1 5352   1.242   0.554   2.543
 1675SOL    HW2 5353   1.290   0.441   2.632
 1676SOL     OW 5354   1.609   0.229   2.763
 1676SOL    HW1 5355   1.520   0.218   2.796
 1676SOL    HW2 5356   1.603   0.302   2.701
 1677SOL     OW 5357   0.056   1.062   2.154
 1677SOL    HW1 5358   0.140   1.017   2.141
 1677SOL    HW2 5359   0.024   1.028   2.238
 1678SOL     OW 5360   0.895   1.673   2.188
 1678SOL    HW1 5361   0.816   1.656   2.136
 1678SOL    HW2 5362   0.868   1.741   2.250
 1679SOL     OW 5363   0.240   0.665   3.866
 1679SOL    HW1 5364   0.148   0.642   3.860
 1679SOL    HW2 5365   0.261   0.704   3.781
 1680SOL     OW 5366   0.223   0.275   4.715
 1680SOL    HW1 5367   0.254   0.224   4.790
 1680SOL    HW2 5368   0.131   0.251   4.705
 1681SOL     OW 5369   7.248   0.327   4.406
 1681SOL    HW1 5370   7.172   0.380   4.384
 1681SOL    HW2 5371   7.234   0.244   4.360
 1682SOL     OW 5372   0.581   1.298   4.933
 1682SOL    HW1 5373   0.501   1.304   4.880
 1682SOL    HW2 5374   0.594   1.388   4.965
 1683SOL     OW 5375   1.586   1.525   4.428
 1683SOL    HW1 5376   1.540   1.493   4.506
 1683SOL    HW2 5377   1.520   1.526   4.359
 1684SOL     OW 5378   1.134   0.708   4.419
 1684SOL    HW1 5379   1.180   0.791   4.406
 1684SOL    HW2 5380   1.084   0.720   4.499
 1685SOL     OW 5381   1.796   0.590   3.943
 1685SOL    HW1 5382   1.766   0.587   3.852
 1685SOL    HW2 5383   1.753   0.516   3.986
 1686SOL     OW 5384   0.733   1.134   4.766
 1686SOL    HW1 5385   0.681   1.166   4.840
 1686SOL    HW2 5386   0.766   1.214   4.725
 1687SOL     OW 5387   0.686   0.987   4.371
 1687SOL    HW1 5388   0.753   0.984   4.438
 1687SOL    HW2 5389   0.620   1.047   4.405
 1688SOL     OW 5390   0.360   1.401   4.788
 1688SOL    HW1 5391   0.277   1.375   4.748
 1688SOL    HW2 5392   0.398   1.464   4.727
 1689SOL     OW 5393   1.460   1.498   5.088
 1689SOL    HW1 5394   1.514   1.576   5.103
 1689SOL    HW2 5395   5.032   5.141   0.009
 1690SOL     OW 5396   4.098   4.016   0.021
 1690SOL    HW1 5397   4.165   3.949   0.034
 1690SOL    HW2 5398   4.015   3.970   0.033
 1691SOL     OW 5399   1.593   0.457   4.469
 1691SOL    HW1 5400   1.536   0.471   4.393
 1691SOL    HW2 5401   1.563   0.521   4.533
 1692SOL     OW 5402   0.213   1.723   4.197
 1692SOL    HW1 5403   0.245   1.795   4.252
 1692SOL    HW2 5404   0.274   1.720   4.124
 1693SOL     OW 5405   4.708   5.010   0.280
 1693SOL    HW1 5406   4.715   5.050   0.366
 1693SOL    HW2 5407   4.668   4.925   0.295
 1694SOL     OW 5408   0.235   1.456   4.258
 1694SOL    HW1 5409   0.223   1.550   4.246
 1694SOL    HW2 5410   0.204   1.439   4.347
 1695SOL     OW 5411   0.271   1.079   4.606
 1695SOL    HW1 5412   0.284   0.989   4.633
 1695SOL    HW2 5413   0.252   1.126   4.687
 1696SOL     OW 5414   4.298   5.429   0.016
 1696SOL    HW1 5415   4.211   5.407   0.047
 1696SOL    HW2 5416   4.303   5.524   0.023
 1697SOL     OW 5417   0.569   0.979   3.873
 1697SOL    HW1 5418   0.619   1.023   3.804
 1697SOL    HW2 5419   0.608   1.010   3.954
 1698SOL     OW 5420   5.235   3.753   0.063
 1698SOL    HW1 5421   5.191   3.815   0.004
 1698SOL    HW2 5422   5.302   3.805   0.107
 1699SOL     OW 5423   0.137   0.695   4.286
 1699SOL    HW1 5424   0.054   0.663   4.251
 1699SOL    HW2 5425   0.118   0.719   4.377
 1700SOL     OW 5426   1.848   1.744   4.042
 1700SOL    HW1 5427   1.921   1.729   4.103
 1700SOL    HW2 5428   1.855   1.836   4.020
 1701SOL     OW 5429   0.011   1.573   3.847
 1701SOL    HW1 5430   0.004   1.482   3.875
 1701SOL    HW2 5431   7.199   1.600   3.829
 1702SOL     OW 5432   1.696   0.926   4.371
 1702SOL    HW1 5433   1.777   0.881   4.349
 1702SOL    HW2 5434   1.676   0.980   4.294
 1703SOL     OW 5435   1.657   1.110   4.156
 1703SOL    HW1 5436   1.742   1.102   4.112
 1703SOL    HW2 5437   1.673   1.174   4.226
 1704SOL     OW 5438   3.774   4.386   0.120
 1704SOL    HW1 5439   3.866   4.395   0.144
 1704SOL    HW2 5440   3.760   4.452   0.052
 1705SOL     OW 5441   0.617   1.388   4.474
 1705SOL    HW1 5442   0.571   1.304   4.469
 1705SOL    HW2 5443   0.617   1.420   4.384
 1706SOL     OW 5444   1.308   1.229   5.133
 1706SOL    HW1 5445   1.356   1.184   5.063
 1706SOL    HW2 5446   5.010   4.873   0.059
 1707SOL     OW 5447   0.848   0.013   4.254
 1707SOL    HW1 5448   0.880   0.096   4.218
 1707SOL    HW2 5449   0.752   0.020   4.248
 1708SOL     OW 5450   0.145   0.920   4.999
 1708SOL    HW1 5451   0.234   0.893   4.980
 1708SOL    HW2 5452   0.106   0.937   4.913
 1709SOL     OW 5453   1.535   1.016   3.924
 1709SOL    HW1 5454   1.465   0.957   3.955
 1709SOL    HW2 5455   1.577   1.048   4.004
 1710SOL     OW 5456   4.759   5.419   0.087
 1710SOL    HW1 5457   4.802   5.504   0.090
 1710SOL    HW2 5458   4.830   5.355   0.094
 1711SOL     OW 5459   1.468   1.416   4.655
 1711SOL    HW1 5460   1.406   1.433   4.725
 1711SOL    HW2 5461   1.453   1.325   4.631
 1712SOL     OW 5462   1.641   1.790   4.285
 1712SOL    HW1 5463   1.625   1.744   4.203
 1712SOL    HW2 5464   1.637   1.722   4.352
 1713SOL     OW 5465   0.592   0.698   3.994
 1713SOL    HW1 5466   0.595   0.786   3.954
 1713SOL    HW2 5467   0.528   0.705   4.064
 1714SOL     OW 5468   1.285   0.383   4.670
 1714SOL    HW1 5469   1.195   0.352   4.672
 1714SOL    HW2 5470   1.333   0.323   4.728
 1715SOL     OW 5471   1.582   1.668   4.041
 1715SOL    HW1 5472   1.676   1.684   4.030
 1715SOL    HW2 5473   1.550   1.653   3.952
 1716SOL     OW 5474   0.780   0.615   5.141
 1716SOL    HW1 5475   4.470   4.209   0.062
 1716SOL    HW2 5476   0.752   0.545   5.081
 1717SOL     OW 5477   5.081   4.176   0.247
 1717SOL    HW1 5478   5.065   4.253   0.301
 1717SOL    HW2 5479   5.159   4.135   0.286
 1718SOL     OW 5480   4.619   4.545   0.180
 1718SOL    HW1 5481   4.669   4.468   0.153
 1718SOL    HW2 5482   4.536   4.537   0.133
 1719SOL     OW 5483   1.009   0.404   4.938
 1719SOL    HW1 5484   0.915   0.414   4.957
 1719SOL    HW2 5485   1.011   0.368   4.849
 1720SOL     OW 5486   1.061   0.702   4.146
 1720SOL    HW1 5487   1.079   0.697   4.240
 1720SOL    HW2 5488   0.977   0.657   4.136
 1721SOL     OW 5489   0.065   0.832   4.528
 1721SOL    HW1 5490   0.151   0.815   4.565
 1721SOL    HW2 5491   0.031   0.907   4.577
 1722SOL     OW 5492   3.776   5.461   0.145
 1722SOL    HW1 5493   3.762   5.439   0.237
 1722SOL    HW2 5494   3.700   5.514   0.120
 1723SOL     OW 5495   0.873   0.354   3.925
 1723SOL    HW1 5496   0.926   0.393   3.856
 1723SOL    HW2 5497   0.820   0.288   3.880
 1724SOL     OW 5498   1.392   1.154   4.272
 1724SOL    HW1 5499   1.473   1.143   4.221
 1724SOL    HW2 5500   1.339   1.215   4.219
 1725SOL     OW 5501   0.553   0.178   4.601
 1725SOL    HW1 5502   0.560   0.201   4.694
 1725SOL    HW2 5503   0.548   0.263   4.556
 1726SOL     OW 5504   0.998   1.459   4.192
 1726SOL    HW1 5505   0.973   1.531   4.134
 1726SOL    HW2 5506   0.967   1.486   4.279
 1727SOL     OW 5507   0.360   1.828   4.598
 1727SOL    HW1 5508   0.399   1.742   4.610
 1727SOL    HW2 5509   0.429   1.890   4.620
 1728SOL     OW 5510   1.807   1.047   4.607
 1728SOL    HW1 5511   1.760   1.034   4.525
 1728SOL    HW2 5512   1.738   1.055   4.673
 1729SOL     OW 5513   4.863   5.156   0.093
 1729SOL    HW1 5514   4.839   5.108   0.173
 1729SOL    HW2 5515   4.812   5.114   0.024
 1730SOL     OW 5516   0.308   0.935   3.991
 1730SOL    HW1 5517   0.389   0.952   3.944
 1730SOL    HW2 5518   0.290   0.842   3.975
 1731SOL     OW 5519   1.481   0.767   4.435
 1731SOL    HW1 5520   1.483   0.726   4.522
 1731SOL    HW2 5521   1.561   0.820   4.432
 1732SOL     OW 5522   4.100   4.928   0.318
 1732SOL    HW1 5523   4.070   4.938   0.227
 1732SOL    HW2 5524   4.055   4.999   0.365
 1733SOL     OW 5525   1.142   1.771   3.954
 1733SOL    HW1 5526   1.058   1.742   3.990
 1733SOL    HW2 5527   1.162   1.708   3.885
 1734SOL     OW 5528   3.839   3.916   0.036
 1734SOL    HW1 5529   3.793   3.993   0.003
 1734SOL    HW2 5530   3.792   3.892   0.116
 1735SOL     OW 5531   1.640   1.387   3.819
 1735SOL    HW1 5532   1.598   1.473   3.806
 1735SOL    HW2 5533   1.573   1.324   3.792
 1736SOL     OW 5534   0.459   1.741   4.040
 1736SOL    HW1 5535   0.506   1.792   4.106
 1736SOL    HW2 5536   0.528   1.702   3.986
 1737SOL     OW 5537   1.414   0.134   4.155
 1737SOL    HW1 5538   1.391   0.115   4.064
 1737SOL    HW2 5539   1.509   0.143   4.154
 1738SOL     OW 5540   0.220   1.799   4.940
 1738SOL    HW1 5541   0.253   1.719   4.982
 1738SOL    HW2 5542   0.180   1.768   4.859
 1739SOL     OW 5543   0.953   1.699   4.609
 1739SOL    HW1 5544   1.038   1.656   4.607
 1739SOL    HW2 5545   0.902   1.655   4.541
 1740SOL     OW 5546   0.401   0.679   4.195
 1740SOL    HW1 5547   0.409   0.585   4.208
 1740SOL    HW2 5548   0.310   0.699   4.218
 1741SOL     OW 5549   0.672   0.158   3.831
 1741SOL    HW1 5550   0.724   0.080   3.849
 1741SOL    HW2 5551   0.604   0.130   3.770
 1742SOL     OW 5552   0.896   1.554   4.952
 1742SOL    HW1 5553   0.885   1.530   4.860
 1742SOL    HW2 5554   0.952   1.486   4.988
 1743SOL     OW 5555   1.347   0.604   5.146
 1743SOL    HW1 5556   5.033   4.221   0.080
 1743SOL    HW2 5557   1.377   0.692   5.123
 1744SOL     OW 5558   0.813   1.389   4.678
 1744SOL    HW1 5559   0.899   1.382   4.636
 1744SOL    HW2 5560   0.751   1.399   4.605
 1745SOL     OW 5561   0.926   0.525   4.611
 1745SOL    HW1 5562   0.903   0.514   4.518
 1745SOL    HW2 5563   0.954   0.438   4.639
 1746SOL     OW 5564   0.560   0.042   4.220
 1746SOL    HW1 5565   0.484   0.032   4.277
 1746SOL    HW2 5566   0.538   0.115   4.162
 1747SOL     OW 5567   1.436   1.211   3.755
 1747SOL    HW1 5568   1.466   1.138   3.808
 1747SOL    HW2 5569   1.352   1.237   3.793
 1748SOL     OW 5570   0.329   0.030   3.939
 1748SOL    HW1 5571   0.396   0.093   3.967
 1748SOL    HW2 5572   0.379   7.231   3.913
 1749SOL     OW 5573   0.953   0.257   4.173
 1749SOL    HW1 5574   0.925   0.289   4.087
 1749SOL    HW2 5575   1.046   0.276   4.177
 1750SOL     OW 5576   4.726   4.327   0.042
 1750SOL    HW1 5577   4.683   4.248   0.074
 1750SOL    HW2 5578   4.818   4.302   0.031
 1751SOL     OW 5579   1.206   1.591   4.527
 1751SOL    HW1 5580   1.225   1.651   4.455
 1751SOL    HW2 5581   1.285   1.593   4.581
 1752SOL     OW 5582   0.475   1.155   4.435
 1752SOL    HW1 5583   0.409   1.129   4.499
 1752SOL    HW2 5584   0.432   1.147   4.350
 1753SOL     OW 5585   1.253   1.794   4.339
 1753SOL    HW1 5586   1.304   1.856   4.286
 1753SOL    HW2 5587   1.183   1.846   4.377
 1754SOL     OW 5588   1.029   0.518   3.755
 1754SOL    HW1 5589   0.985   0.601   3.735
 1754SOL    HW2 5590   1.090   0.539   3.826
 1755SOL     OW 5591   0.105   0.527   5.092
 1755SOL    HW1 5592   0.193   0.546   5.059
 1755SOL    HW2 5593   3.729   4.234   0.012
 1756SOL     OW 5594   0.567   0.212   4.880
 1756SOL    HW1 5595   0.603   0.125   4.899
 1756SOL    HW2 5596   0.475   0.205   4.905
 1757SOL     OW 5597   0.872   0.462   4.351
 1757SOL    HW1 5598   0.834   0.517   4.282
 1757SOL    HW2 5599   0.896   0.381   4.306
 1758SOL     OW 5600   0.980   0.049   4.497
 1758SOL    HW1 5601   0.945   0.044   4.408
 1758SOL    HW2 5602   0.910   0.014   4.552
 1759SOL     OW 5603   1.426   1.153   4.576
 1759SOL    HW1 5604   1.360   1.085   4.587
 1759SOL    HW2 5605   1.436   1.161   4.481
 1760SOL     OW 5606   1.460   0.616   4.675
 1760SOL    HW1 5607   1.400   0.543   4.688
 1760SOL    HW2 5608   1.519   0.614   4.750
 1761SOL     OW 5609   1.830   0.800   4.114
 1761SOL    HW1 5610   1.890   0.755   4.173
 1761SOL    HW2 5611   1.814   0.738   4.043
 1762SOL     OW 5612   0.498   1.419   3.894
 1762SOL    HW1 5613   0.416   1.395   3.937
 1762SOL    HW2 5614   0.501   1.363   3.816
 1763SOL     OW 5615   1.712   1.273   4.361
 1763SOL    HW1 5616   1.805   1.265   4.380
 1763SOL    HW2 5617   1.689   1.362   4.387
 1764SOL     OW 5618   1.396   0.573   3.790
 1764SOL    HW1 5619   1.336   0.551   3.861
 1764SOL    HW2 5620   1.482   0.543   3.820
 1765SOL     OW 5621   0.505   0.242   4.031
 1765SOL    HW1 5622   0.577   0.218   3.973
 1765SOL    HW2 5623   0.473   0.325   3.997
 1766SOL     OW 5624   5.402   4.869   0.143
 1766SOL    HW1 5625   5.477   4.829   0.186
 1766SOL    HW2 5626   5.417   4.963   0.149
 1767SOL     OW 5627   1.048   1.364   5.079
 1767SOL    HW1 5628   0.969   1.321   5.111
 1767SOL    HW2 5629   1.118   1.301   5.092
 1768SOL     OW 5630   5.250   5.270   0.246
 1768SOL    HW1 5631   5.240   5.305   0.158
 1768SOL    HW2 5632   5.329   5.216   0.242
 1769SOL     OW 5633   1.142   1.232   4.822
 1769SOL    HW1 5634   1.062   1.219   4.873
 1769SOL    HW2 5635   1.112   1.268   4.738
 1770SOL     OW 5636   1.612   1.088   4.790
 1770SOL    HW1 5637   1.599   1.150   4.863
 1770SOL    HW2 5638   1.539   1.105   4.731
 1771SOL     OW 5639   0.896   0.131   5.118
 1771SOL    HW1 5640   0.917   0.116   5.025
 1771SOL    HW2 5641   4.620   3.792   0.011
 1772SOL     OW 5642   4.573   4.766   0.341
 1772SOL    HW1 5643   4.548   4.737   0.429
 1772SOL    HW2 5644   4.602   4.687   0.297
 1773SOL     OW 5645   0.710   1.060   4.100
 1773SOL    HW1 5646   0.695   1.036   4.192
 1773SOL    HW2 5647   0.787   1.009   4.074
 1774SOL     OW 5648   0.404   0.832   4.972
 1774SOL    HW1 5649   0.472   0.844   5.039
 1774SOL    HW2 5650   0.382   0.739   4.975
 1775SOL     OW 5651   1.272   0.374   5.014
 1775SOL    HW1 5652   1.302   0.456   5.055
 1775SOL    HW2 5653   1.182   0.393   4.986
 1776SOL     OW 5654   0.075   1.543   5.063
 1776SOL    HW1 5655   3.689   5.199   0.007
 1776SOL    HW2 5656   0.171   1.543   5.065
 1777SOL     OW 5657   0.331   1.129   4.199
 1777SOL    HW1 5658   0.321   1.200   4.136
 1777SOL    HW2 5659   0.329   1.049   4.147
 1778SOL     OW 5660   0.539   0.513   4.576
 1778SOL    HW1 5661   0.552   0.572   4.502
 1778SOL    HW2 5662   0.604   0.540   4.641
 1779SOL     OW 5663   1.247   1.356   4.123
 1779SOL    HW1 5664   1.303   1.426   4.155
 1779SOL    HW2 5665   1.159   1.380   4.154
 1780SOL     OW 5666   1.300   1.463   4.865
 1780SOL    HW1 5667   1.352   1.463   4.945
 1780SOL    HW2 5668   1.246   1.384   4.872
 1781SOL     OW 5669   1.574   0.626   4.208
 1781SOL    HW1 5670   1.523   0.671   4.275
 1781SOL    HW2 5671   1.629   0.694   4.170
 1782SOL     OW 5672   0.347   1.534   5.023
 1782SOL    HW1 5673   0.343   1.484   4.941
 1782SOL    HW2 5674   0.439   1.556   5.033
 1783SOL     OW 5675   4.038   4.407   0.183
 1783SOL    HW1 5676   4.114   4.414   0.125
 1783SOL    HW2 5677   4.075   4.394   0.270
 1784SOL     OW 5678   5.247   4.452   0.263
 1784SOL    HW1 5679   5.163   4.496   0.251
 1784SOL    HW2 5680   5.304   4.490   0.196
 1785SOL     OW 5681   4.103   3.674   0.279
 1785SOL    HW1 5682   4.122   3.612   0.208
 1785SOL    HW2 5683   4.073   3.753   0.234
 1786SOL     OW 5684   0.581   0.876   4.755
 1786SOL    HW1 5685   0.626   0.960   4.759
 1786SOL    HW2 5686   0.525   0.875   4.833
 1787SOL     OW 5687   1.307   0.855   4.723
 1787SOL    HW1 5688   1.216   0.828   4.707
 1787SOL    HW2 5689   1.359   0.776   4.707
 1788SOL     OW 5690   1.200   0.529   3.982
 1788SOL    HW1 5691   1.212   0.454   4.041
 1788SOL    HW2 5692   1.159   0.596   4.037
 1789SOL     OW 5693   0.308   0.155   4.955
 1789SOL    HW1 5694   0.259   0.193   5.028
 1789SOL    HW2 5695   0.315   0.062   4.977
 1790SOL     OW 5696   0.024   1.285   4.984
 1790SOL    HW1 5697   0.067   1.239   5.056
 1790SOL    HW2 5698   0.022   1.377   5.012
 1791SOL     OW 5699   0.708   0.623   4.762
 1791SOL    HW1 5700   0.785   0.616   4.706
 1791SOL    HW2 5701   0.679   0.713   4.751
 1792SOL     OW 5702   0.316   0.020   4.367
 1792SOL    HW1 5703   0.297   0.111   4.388
 1792SOL    HW2 5704   0.276   7.249   4.439
 1793SOL     OW 5705   1.626   0.395   4.069
 1793SOL    HW1 5706   1.667   0.334   4.130
 1793SOL    HW2 5707   1.599   0.469   4.123
 1794SOL     OW 5708   1.030   0.764   4.695
 1794SOL    HW1 5709   1.011   0.775   4.788
 1794SOL    HW2 5710   0.999   0.676   4.674
 1795SOL     OW 5711   4.555   5.247   0.200
 1795SOL    HW1 5712   4.639   5.277   0.235
 1795SOL    HW2 5713   4.555   5.152   0.215
 1796SOL     OW 5714   5.490   5.134   0.182
 1796SOL    HW1 5715   5.513   5.165   0.094
 1796SOL    HW2 5716   5.570   5.145   0.233
 1797SOL     OW 5717   1.529   0.283   3.837
 1797SOL    HW1 5718   1.461   0.223   3.867
 1797SOL    HW2 5719   1.566   0.320   3.917
 1798SOL     OW 5720   1.286   0.822   3.746
 1798SOL    HW1 5721   1.327   0.736   3.751
 1798SOL    HW2 5722   1.319   0.860   3.665
 1799SOL     OW 5723   1.065   1.353   4.583
 1799SOL    HW1 5724   1.074   1.280   4.522
 1799SOL    HW2 5725   1.121   1.422   4.547
 1800SOL     OW 5726   0.312   0.806   4.659
 1800SOL    HW1 5727   0.407   0.821   4.660
 1800SOL    HW2 5728   0.302   0.716   4.687
 1801SOL     OW 5729   0.314   0.528   4.723
 1801SOL    HW1 5730   0.277   0.439   4.718
 1801SOL    HW2 5731   0.391   0.525   4.666
 1802SOL     OW 5732   4.839   4.045   0.249
 1802SOL    HW1 5733   4.857   4.023   0.340
 1802SOL    HW2 5734   4.912   4.102   0.223
 1803SOL     OW 5735   4.776   3.858   0.062
 1803SOL    HW1 5736   4.804   3.913   0.135
 1803SOL    HW2 5737   1.190   0.250   5.134
 1804SOL     OW 5738   7.271   1.295   3.901
 1804SOL    HW1 5739   7.190   1.278   3.852
 1804SOL    HW2 5740   0.012   1.212   3.945
 1805SOL     OW 5741   0.105   1.759   4.689
 1805SOL    HW1 5742   0.105   1.674   4.644
 1805SOL    HW2 5743   0.181   1.805   4.653
 1806SOL     OW 5744   0.496   1.582   4.631
 1806SOL    HW1 5745   0.566   1.643   4.653
 1806SOL    HW2 5746   0.537   1.517   4.574
 1807SOL     OW 5747   0.957   0.777   4.961
 1807SOL    HW1 5748   1.021   0.762   5.030
 1807SOL    HW2 5749   0.879   0.729   4.990
 1808SOL     OW 5750   0.002   0.550   4.828
 1808SOL    HW1 5751   0.089   0.547   4.788
 1808SOL    HW2 5752   0.018   0.534   4.921
 1809SOL     OW 5753   3.856   4.141   0.273
 1809SOL    HW1 5754   3.948   4.166   0.258
 1809SOL    HW2 5755   3.806   4.217   0.244
 1810SOL     OW 5756   5.023   4.587   0.203
 1810SOL    HW1 5757   5.042   4.680   0.199
 1810SOL    HW2 5758   5.019   4.559   0.111
 1811SOL     OW 5759   0.824   0.574   4.090
 1811SOL    HW1 5760   0.833   0.499   4.032
 1811SOL    HW2 5761   0.747   0.620   4.058
 1812SOL     OW 5762   1.643   0.613   4.882
 1812SOL    HW1 5763   1.639   0.555   4.958
 1812SOL    HW2 5764   1.732   0.603   4.849
 1813SOL     OW 5765   0.728   0.428   4.952
 1813SOL    HW1 5766   0.670   0.355   4.930
 1813SOL    HW2 5767   0.711   0.493   4.883
 1814SOL     OW 5768   0.444   0.478   3.897
 1814SOL    HW1 5769   0.515   0.539   3.920
 1814SOL    HW2 5770   0.365   0.531   3.898
 1815SOL     OW 5771   3.817   4.773   0.017
 1815SOL    HW1 5772   3.868   4.738   0.090
 1815SOL    HW2 5773   0.162   1.059   5.106
 1816SOL     OW 5774   1.329   1.050   4.910
 1816SOL    HW1 5775   1.327   0.983   4.842
 1816SOL    HW2 5776   1.263   1.114   4.883
 1817SOL     OW 5777   1.322   0.866   4.018
 1817SOL    HW1 5778   1.252   0.828   4.070
 1817SOL    HW2 5779   1.298   0.847   3.927
 1818SOL     OW 5780   1.768   1.735   4.880
 1818SOL    HW1 5781   1.838   1.758   4.819
 1818SOL    HW2 5782   1.746   1.644   4.858
 1819SOL     OW 5783   1.256   1.737   4.833
 1819SOL    HW1 5784   1.338   1.761   4.790
 1819SOL    HW2 5785   1.263   1.643   4.849
 1820SOL     OW 5786   0.108   1.303   4.725
 1820SOL    HW1 5787   0.084   1.312   4.817
 1820SOL    HW2 5788   0.056   1.230   4.693
 1821SOL     OW 5789   4.297   5.310   0.296
 1821SOL    HW1 5790   4.261   5.398   0.295
 1821SOL    HW2 5791   4.384   5.319   0.258
 1822SOL     OW 5792   1.752   0.194   4.215
 1822SOL    HW1 5793   1.815   0.189   4.144
 1822SOL    HW2 5794   1.758   0.109   4.259
 1823SOL     OW 5795   1.396   1.571   4.224
 1823SOL    HW1 5796   1.453   1.604   4.154
 1823SOL    HW2 5797   1.342   1.646   4.249
 1824SOL     OW 5798   1.275   0.939   4.387
 1824SOL    HW1 5799   1.349   0.879   4.401
 1824SOL    HW2 5800   1.312   1.011   4.336
 1825SOL     OW 5801   0.789   1.273   5.136
 1825SOL    HW1 5802   4.398   4.956   0.069
 1825SOL    HW2 5803   0.713   1.274   5.078
 1826SOL     OW 5804   0.668   1.632   3.885
 1826SOL    HW1 5805   0.679   1.645   3.791
 1826SOL    HW2 5806   0.616   1.552   3.893
 1827SOL     OW 5807   1.617   1.722   5.123
 1827SOL    HW1 5808   1.671   1.726   5.044
 1827SOL    HW2 5809   1.600   1.813   5.145
 1828SOL     OW 5810   1.849   0.134   4.691
 1828SOL    HW1 5811   1.856   0.048   4.650
 1828SOL    HW2 5812   1.768   0.171   4.656
 1829SOL     OW 5813   0.251   0.285   4.435
 1829SOL    HW1 5814   0.160   0.312   4.422
 1829SOL    HW2 5815   0.262   0.283   4.530
 1830SOL     OW 5816   1.208   1.588   3.762
 1830SOL    HW1 5817   1.198   1.496   3.787
 1830SOL    HW2 5818   1.140   1.602   3.696
 1831SOL     OW 5819   0.807   0.997   5.095
 1831SOL    HW1 5820   0.878   0.957   5.045
 1831SOL    HW2 5821   0.832   1.089   5.103
 1832SOL     OW 5822   0.922   0.916   4.026
 1832SOL    HW1 5823   0.975   0.941   3.950
 1832SOL    HW2 5824   0.974   0.848   4.070
 1833SOL     OW 5825   1.486   1.635   3.780
 1833SOL    HW1 5826   1.393   1.619   3.764
 1833SOL    HW2 5827   1.524   1.642   3.692
 1834SOL     OW 5828   4.021   4.955   0.059
 1834SOL    HW1 5829   4.007   5.037   0.011
 1834SOL    HW2 5830   3.947   4.900   0.035
 1835SOL     OW 5831   1.595   1.277   4.989
 1835SOL    HW1 5832   1.682   1.278   5.029
 1835SOL    HW2 5833   1.548   1.349   5.033
 1836SOL     OW 5834   1.068   1.119   4.446
 1836SOL    HW1 5835   0.995   1.068   4.481
 1836SOL    HW2 5836   1.133   1.054   4.419
 1837SOL     OW 5837   1.023   0.266   4.683
 1837SOL    HW1 5838   1.019   0.218   4.601
 1837SOL    HW2 5839   1.004   0.200   4.750
 1838SOL     OW 5840   0.625   1.491   4.218
 1838SOL    HW1 5841   0.671   1.439   4.152
 1838SOL    HW2 5842   0.541   1.513   4.177
 1839SOL     OW 5843   1.720   0.418   5.074
 1839SOL    HW1 5844   1.806   0.460   5.079
 1839SOL    HW2 5845   1.734   0.339   5.023
 1840SOL     OW 5846   0.250   1.346   4.012
 1840SOL    HW1 5847   0.157   1.334   3.992
 1840SOL    HW2 5848   0.251   1.390   4.097
 1841SOL     OW 5849   4.290   3.814   0.081
 1841SOL    HW1 5850   4.372   3.808   0.032
 1841SOL    HW2 5851   4.317   3.815   0.173
 1842SOL     OW 5852   0.104   0.287   3.750
 1842SOL    HW1 5853   0.015   0.297   3.783
 1842SOL    HW2 5854   0.119   0.364   3.695
 1843SOL     OW 5855   1.420   0.866   5.091
 1843SOL    HW1 5856   1.375   0.927   5.033
 1843SOL    HW2 5857   1.511   0.868   5.062
 1844SOL     OW 5858   0.089   0.099   4.038
 1844SOL    HW1 5859   0.073   0.179   3.989
 1844SOL    HW2 5860   0.176   0.071   4.012
 1845SOL     OW 5861   1.189   1.320   3.849
 1845SOL    HW1 5862   1.101   1.281   3.849
 1845SOL    HW2 5863   1.212   1.327   3.942
 1846SOL     OW 5864   4.245   4.460   0.004
 1846SOL    HW1 5865   0.667   0.893   5.135
 1846SOL    HW2 5866   4.300   4.382   0.008
 1847SOL     OW 5867   1.497   1.799   4.717
 1847SOL    HW1 5868   1.521   1.873   4.662
 1847SOL    HW2 5869   1.580   1.770   4.755
 1848SOL     OW 5870   5.123   4.845   0.197
 1848SOL    HW1 5871   5.111   4.855   0.291
 1848SOL    HW2 5872   5.218   4.855   0.183
 1849SOL     OW 5873   4.039   5.385   0.104
 1849SOL    HW1 5874   3.950   5.417   0.091
 1849SOL    HW2 5875   4.027   5.303   0.153
 1850SOL     OW 5876   1.668   0.880   4.973
 1850SOL    HW1 5877   1.664   0.795   4.929
 1850SOL    HW2 5878   1.656   0.944   4.903
 1851SOL     OW 5879   1.222   0.331   4.178
 1851SOL    HW1 5880   1.286   0.260   4.176
 1851SOL    HW2 5881   1.245   0.381   4.256
 1852SOL     OW 5882   0.581   0.725   4.401
 1852SOL    HW1 5883   0.623   0.810   4.387
 1852SOL    HW2 5884   0.521   0.715   4.327
 1853SOL     OW 5885   5.407   3.940   0.173
 1853SOL    HW1 5886   5.386   3.997   0.100
 1853SOL    HW2 5887   5.378   3.988   0.251
 1854SOL     OW 5888   5.410   4.577   0.077
 1854SOL    HW1 5889   5.397   4.671   0.084
 1854SOL    HW2 5890   1.745   0.917   5.134
 1855SOL     OW 5891   0.854   1.360   3.780
 1855SOL    HW1 5892   0.827   1.377   3.869
 1855SOL    HW2 5893   0.873   1.446   3.743
 1856SOL     OW 5894   0.677   1.781   4.667
 1856SOL    HW1 5895   0.654   1.872   4.647
 1856SOL    HW2 5896   0.771   1.775   4.650
 1857SOL     OW 5897   0.872   0.975   4.581
 1857SOL    HW1 5898   0.922   0.905   4.623
 1857SOL    HW2 5899   0.828   1.020   4.653
 1858SOL     OW 5900   1.063   0.969   3.804
 1858SOL    HW1 5901   1.047   1.028   3.730
 1858SOL    HW2 5902   1.142   0.921   3.779
 1859SOL     OW 5903   1.828   1.567   4.563
 1859SOL    HW1 5904   1.754   1.558   4.504
 1859SOL    HW2 5905   1.801   1.521   4.643
 1860SOL     OW 5906   0.128   1.176   4.389
 1860SOL    HW1 5907   0.176   1.150   4.469
 1860SOL    HW2 5908   0.195   1.178   4.321
 1861SOL     OW 5909   4.329   5.039   0.213
 1861SOL    HW1 5910   4.260   4.984   0.250
 1861SOL    HW2 5911   4.300   5.129   0.228
 1862SOL     OW 5912   1.753   0.184   4.944
 1862SOL    HW1 5913   1.771   0.102   4.991
 1862SOL    HW2 5914   1.790   0.170   4.857
 1863SOL     OW 5915   0.411   0.414   4.244
 1863SOL    HW1 5916   0.450   0.341   4.195
 1863SOL    HW2 5917   0.362   0.371   4.315
 1864SOL     OW 5918   1.701   1.482   4.797
 1864SOL    HW1 5919   1.619   1.459   4.754
 1864SOL    HW2 5920   1.716   1.411   4.859
 1865SOL     OW 5921   0.354   0.567   4.998
 1865SOL    HW1 5922   0.407   0.506   5.049
 1865SOL    HW2 5923   0.362   0.535   4.908
 1866SOL     OW 5924   0.828   1.618   4.376
 1866SOL    HW1 5925   0.828   1.703   4.331
 1866SOL    HW2 5926   0.753   1.572   4.337
 1867SOL     OW 5927   1.429   0.222   4.848
 1867SOL    HW1 5928   1.520   0.223   4.875
 1867SOL    HW2 5929   1.383   0.272   4.915
 1868SOL     OW 5930   0.985   0.061   4.862
 1868SOL    HW1 5931   0.942   7.254   4.870
 1868SOL    HW2 5932   1.076   0.040   4.844
 1869SOL     OW 5933   0.782   1.331   4.054
 1869SOL    HW1 5934   0.756   1.239   4.064
 1869SOL    HW2 5935   0.863   1.339   4.105
 1870SOL     OW 5936   0.624   1.560   5.014
 1870SOL    HW1 5937   0.628   1.642   5.062
 1870SOL    HW2 5938   0.712   1.550   4.977
 1871SOL     OW 5939   1.321   0.112   3.900
 1871SOL    HW1 5940   1.301   0.031   3.854
 1871SOL    HW2 5941   1.239   0.162   3.895
 1872SOL     OW 5942   1.289   0.473   4.403
 1872SOL    HW1 5943   1.239   0.554   4.406
 1872SOL    HW2 5944   1.289   0.442   4.494
 1873SOL     OW 5945   1.611   0.226   4.612
 1873SOL    HW1 5946   1.523   0.214   4.647
 1873SOL    HW2 5947   1.604   0.301   4.554
 1874SOL     OW 5948   0.057   1.061   4.015
 1874SOL    HW1 5949   0.140   1.015   4.003
 1874SOL    HW2 5950   0.023   1.026   4.098
 1875SOL     OW 5951   0.894   1.673   4.050
 1875SOL    HW1 5952   0.817   1.656   3.996
 1875SOL    HW2 5953   0.867   1.742   4.110
 1876SOL     OW 5954   0.223   2.528   0.152
 1876SOL    HW1 5955   0.140   2.495   0.186
 1876SOL    HW2 5956   0.215   2.520   0.057
 1877SOL     OW 5957   0.214   2.152   0.988
 1877SOL    HW1 5958   0.245   2.106   1.066
 1877SOL    HW2 5959   0.122   2.126   0.979
 1878SOL     OW 5960   7.262   2.233   0.633
 1878SOL    HW1 5961   7.221   2.314   0.602
 1878SOL    HW2 5962   7.249   2.171   0.562
 1879SOL     OW 5963   0.581   3.171   1.210
 1879SOL    HW1 5964   0.499   3.174   1.161
 1879SOL    HW2 5965   0.595   3.260   1.241
 1880SOL     OW 5966   1.594   3.386   0.714
 1880SOL    HW1 5967   1.546   3.353   0.790
 1880SOL    HW2 5968   1.527   3.395   0.646
 1881SOL     OW 5969   1.140   2.564   0.693
 1881SOL    HW1 5970   1.186   2.647   0.680
 1881SOL    HW2 5971   1.092   2.574   0.775
 1882SOL     OW 5972   1.825   2.501   0.199
 1882SOL    HW1 5973   1.730   2.506   0.185
 1882SOL    HW2 5974   1.842   2.408   0.210
 1883SOL     OW 5975   0.732   2.995   1.055
 1883SOL    HW1 5976   0.676   3.034   1.122
 1883SOL    HW2 5977   0.771   3.070   1.010
 1884SOL     OW 5978   0.884   2.604   1.827
 1884SOL    HW1 5979   0.876   2.671   1.895
 1884SOL    HW2 5980   0.903   2.654   1.747
 1885SOL     OW 5981   0.685   2.849   0.654
 1885SOL    HW1 5982   0.752   2.848   0.722
 1885SOL    HW2 5983   0.618   2.909   0.688
 1886SOL     OW 5984   0.704   3.011   1.826
 1886SOL    HW1 5985   0.752   3.086   1.859
 1886SOL    HW2 5986   0.628   3.049   1.782
 1887SOL     OW 5987   0.356   3.267   1.069
 1887SOL    HW1 5988   0.276   3.233   1.029
 1887SOL    HW2 5989   0.392   3.327   1.005
 1888SOL     OW 5990   1.448   3.372   1.368
 1888SOL    HW1 5991   1.504   3.448   1.383
 1888SOL    HW2 5992   1.374   3.385   1.427
 1889SOL     OW 5993   0.468   2.242   1.448
 1889SOL    HW1 5994   0.541   2.182   1.463
 1889SOL    HW2 5995   0.390   2.193   1.475
 1890SOL     OW 5996   1.577   2.298   0.754
 1890SOL    HW1 5997   1.498   2.301   0.699
 1890SOL    HW2 5998   1.563   2.366   0.819
 1891SOL     OW 5999   0.226   3.584   0.477
 1891SOL    HW1 6000   0.252   3.660   0.529
 1891SOL    HW2 6001   0.295   3.575   0.412
 1892SOL     OW 6002   1.125   3.211   1.694
 1892SOL    HW1 6003   1.183   3.195   1.769
 1892SOL    HW2 6004   1.071   3.132   1.688
 1893SOL     OW 6005   0.255   3.306   0.511
 1893SOL    HW1 6006   0.235   3.398   0.530
 1893SOL    HW2 6007   0.214   3.257   0.583
 1894SOL     OW 6008   0.266   2.949   0.881
 1894SOL    HW1 6009   0.277   2.860   0.915
 1894SOL    HW2 6010   0.230   2.998   0.955
 1895SOL     OW 6011   0.587   3.668   1.423
 1895SOL    HW1 6012   0.510   3.647   1.476
 1895SOL    HW2 6013   0.616   3.754   1.455
 1896SOL     OW 6014   0.567   2.840   0.164
 1896SOL    HW1 6015   0.574   2.916   0.107
 1896SOL    HW2 6016   0.613   2.866   0.244
 1897SOL     OW 6017   1.594   1.992   1.463
 1897SOL    HW1 6018   1.630   2.069   1.419
 1897SOL    HW2 6019   1.562   2.026   1.547
 1898SOL     OW 6020   0.146   2.570   0.565
 1898SOL    HW1 6021   0.066   2.529   0.535
 1898SOL    HW2 6022   0.125   2.603   0.653
 1899SOL     OW 6023   1.856   3.613   0.325
 1899SOL    HW1 6024   1.927   3.589   0.384
 1899SOL    HW2 6025   1.870   3.705   0.306
 1900SOL     OW 6026   0.042   3.432   0.153
 1900SOL    HW1 6027   0.014   3.342   0.171
 1900SOL    HW2 6028   0.015   3.482   0.230
 1901SOL     OW 6029   1.698   2.786   0.658
 1901SOL    HW1 6030   1.785   2.750   0.641
 1901SOL    HW2 6031   1.679   2.839   0.580
 1902SOL     OW 6032   1.655   2.961   0.443
 1902SOL    HW1 6033   1.728   2.963   0.381
 1902SOL    HW2 6034   1.675   3.029   0.507
 1903SOL     OW 6035   0.182   2.617   1.559
 1903SOL    HW1 6036   0.277   2.616   1.563
 1903SOL    HW2 6037   0.157   2.703   1.590
 1904SOL     OW 6038   0.619   3.254   0.738
 1904SOL    HW1 6039   0.574   3.169   0.745
 1904SOL    HW2 6040   0.610   3.279   0.646
 1905SOL     OW 6041   1.270   3.091   1.417
 1905SOL    HW1 6042   1.298   3.021   1.357
 1905SOL    HW2 6043   1.332   3.086   1.489
 1906SOL     OW 6044   0.823   1.871   0.522
 1906SOL    HW1 6045   0.865   1.953   0.496
 1906SOL    HW2 6046   0.730   1.890   0.521
 1907SOL     OW 6047   0.186   2.828   1.268
 1907SOL    HW1 6048   0.272   2.787   1.270
 1907SOL    HW2 6049   0.146   2.798   1.186
 1908SOL     OW 6050   1.464   2.889   0.251
 1908SOL    HW1 6051   1.409   2.818   0.284
 1908SOL    HW2 6052   1.534   2.897   0.316
 1909SOL     OW 6053   1.190   3.685   1.635
 1909SOL    HW1 6054   1.188   3.747   1.562
 1909SOL    HW2 6055   1.210   3.601   1.595
 1910SOL     OW 6056   0.351   2.117   1.873
 1910SOL    HW1 6057   0.394   2.195   1.909
 1910SOL    HW2 6058   0.257   2.137   1.879
 1911SOL     OW 6059   1.472   3.278   0.935
 1911SOL    HW1 6060   1.407   3.298   1.003
 1911SOL    HW2 6061   1.454   3.188   0.910
 1912SOL     OW 6062   1.660   3.646   0.583
 1912SOL    HW1 6063   1.639   3.607   0.498
 1912SOL    HW2 6064   1.651   3.575   0.646
 1913SOL     OW 6065   0.599   2.574   0.281
 1913SOL    HW1 6066   0.597   2.661   0.242
 1913SOL    HW2 6067   0.534   2.579   0.352
 1914SOL     OW 6068   1.279   2.248   0.942
 1914SOL    HW1 6069   1.189   2.215   0.949
 1914SOL    HW2 6070   1.330   2.189   0.997
 1915SOL     OW 6071   1.592   3.541   0.336
 1915SOL    HW1 6072   1.686   3.559   0.324
 1915SOL    HW2 6073   1.560   3.523   0.248
 1916SOL     OW 6074   0.801   2.468   1.441
 1916SOL    HW1 6075   0.768   2.440   1.527
 1916SOL    HW2 6076   0.771   2.400   1.381
 1917SOL     OW 6077   1.392   2.337   1.675
 1917SOL    HW1 6078   1.397   2.381   1.760
 1917SOL    HW2 6079   1.443   2.258   1.685
 1918SOL     OW 6080   0.949   2.746   1.594
 1918SOL    HW1 6081   1.005   2.681   1.551
 1918SOL    HW2 6082   0.900   2.787   1.523
 1919SOL     OW 6083   1.007   2.261   1.210
 1919SOL    HW1 6084   0.915   2.277   1.232
 1919SOL    HW2 6085   1.004   2.215   1.126
 1920SOL     OW 6086   1.056   2.550   0.428
 1920SOL    HW1 6087   1.077   2.547   0.522
 1920SOL    HW2 6088   0.972   2.506   0.421
 1921SOL     OW 6089   0.067   2.706   0.806
 1921SOL    HW1 6090   0.151   2.686   0.848
 1921SOL    HW2 6091   0.031   2.778   0.859
 1922SOL     OW 6092   0.141   3.748   1.613
 1922SOL    HW1 6093   0.126   3.713   1.701
 1922SOL    HW2 6094   0.053   3.768   1.581
 1923SOL     OW 6095   0.877   2.202   0.212
 1923SOL    HW1 6096   0.919   2.255   0.145
 1923SOL    HW2 6097   0.868   2.115   0.172
 1924SOL     OW 6098   1.694   2.425   1.837
 1924SOL    HW1 6099   1.666   2.499   1.784
 1924SOL    HW2 6100   1.721   2.359   1.773
 1925SOL     OW 6101   1.396   3.017   0.564
 1925SOL    HW1 6102   1.475   3.004   0.512
 1925SOL    HW2 6103   1.346   3.084   0.517
 1926SOL     OW 6104   0.564   2.037   0.905
 1926SOL    HW1 6105   0.571   2.061   0.997
 1926SOL    HW2 6106   0.557   2.120   0.859
 1927SOL     OW 6107   1.016   3.331   0.483
 1927SOL    HW1 6108   0.979   3.394   0.421
 1927SOL    HW2 6109   0.971   3.350   0.565
 1928SOL     OW 6110   0.360   3.691   0.874
 1928SOL    HW1 6111   0.398   3.603   0.883
 1928SOL    HW2 6112   0.431   3.751   0.897
 1929SOL     OW 6113   1.802   2.909   0.895
 1929SOL    HW1 6114   1.754   2.895   0.813
 1929SOL    HW2 6115   1.734   2.920   0.961
 1930SOL     OW 6116   1.214   3.419   1.515
 1930SOL    HW1 6117   1.198   3.341   1.567
 1930SOL    HW2 6118   1.130   3.439   1.474
 1931SOL     OW 6119   0.300   2.792   0.251
 1931SOL    HW1 6120   0.389   2.802   0.216
 1931SOL    HW2 6121   0.277   2.702   0.231
 1932SOL     OW 6122   1.484   2.627   0.722
 1932SOL    HW1 6123   1.486   2.583   0.807
 1932SOL    HW2 6124   1.562   2.681   0.721
 1933SOL     OW 6125   0.474   3.142   1.731
 1933SOL    HW1 6126   0.445   3.144   1.640
 1933SOL    HW2 6127   0.393   3.146   1.782
 1934SOL     OW 6128   1.101   3.656   0.203
 1934SOL    HW1 6129   1.039   3.608   0.257
 1934SOL    HW2 6130   1.146   3.588   0.152
 1935SOL     OW 6131   0.219   2.127   1.489
 1935SOL    HW1 6132   0.135   2.165   1.465
 1935SOL    HW2 6133   0.197   2.047   1.536
 1936SOL     OW 6134   1.642   3.253   0.094
 1936SOL    HW1 6135   1.601   3.340   0.094
 1936SOL    HW2 6136   1.569   3.192   0.092
 1937SOL     OW 6137   0.459   3.595   0.315
 1937SOL    HW1 6138   0.503   3.652   0.378
 1937SOL    HW2 6139   0.529   3.557   0.262
 1938SOL     OW 6140   1.393   1.959   0.457
 1938SOL    HW1 6141   1.382   1.936   0.365
 1938SOL    HW2 6142   1.488   1.956   0.471
 1939SOL     OW 6143   0.208   3.648   1.227
 1939SOL    HW1 6144   0.261   3.573   1.254
 1939SOL    HW2 6145   0.178   3.626   1.139
 1940SOL     OW 6146   0.951   3.565   0.893
 1940SOL    HW1 6147   1.035   3.521   0.903
 1940SOL    HW2 6148   0.906   3.515   0.824
 1941SOL     OW 6149   0.406   2.553   0.476
 1941SOL    HW1 6150   0.414   2.459   0.488
 1941SOL    HW2 6151   0.316   2.573   0.500
 1942SOL     OW 6152   1.512   2.084   1.719
 1942SOL    HW1 6153   1.525   2.103   1.812
 1942SOL    HW2 6154   1.445   2.016   1.717
 1943SOL     OW 6155   0.636   1.977   0.116
 1943SOL    HW1 6156   0.730   1.962   0.106
 1943SOL    HW2 6157   0.595   1.924   0.048
 1944SOL     OW 6158   0.766   2.135   1.750
 1944SOL    HW1 6159   0.850   2.089   1.749
 1944SOL    HW2 6160   0.715   2.092   1.818
 1945SOL     OW 6161   0.868   3.387   1.199
 1945SOL    HW1 6162   0.847   3.350   1.114
 1945SOL    HW2 6163   0.934   3.327   1.235
 1946SOL     OW 6164   1.331   2.452   1.432
 1946SOL    HW1 6165   1.363   2.422   1.517
 1946SOL    HW2 6166   1.368   2.540   1.422
 1947SOL     OW 6167   0.814   3.243   0.952
 1947SOL    HW1 6168   0.901   3.236   0.911
 1947SOL    HW2 6169   0.754   3.255   0.878
 1948SOL     OW 6170   0.928   2.379   0.890
 1948SOL    HW1 6171   0.905   2.368   0.798
 1948SOL    HW2 6172   0.953   2.292   0.920
 1949SOL     OW 6173   0.556   1.926   0.492
 1949SOL    HW1 6174   0.480   1.927   0.550
 1949SOL    HW2 6175   0.543   2.001   0.434
 1950SOL     OW 6176   1.430   3.093   0.079
 1950SOL    HW1 6177   1.446   3.013   0.128
 1950SOL    HW2 6178   1.339   3.116   0.099
 1951SOL     OW 6179   0.299   1.928   0.232
 1951SOL    HW1 6180   0.361   1.998   0.251
 1951SOL    HW2 6181   0.347   1.848   0.252
 1952SOL     OW 6182   0.951   2.109   0.461
 1952SOL    HW1 6183   0.923   2.144   0.377
 1952SOL    HW2 6184   1.045   2.125   0.464
 1953SOL     OW 6185   1.076   2.556   1.448
 1953SOL    HW1 6186   1.009   2.488   1.453
 1953SOL    HW2 6187   1.158   2.508   1.443
 1954SOL     OW 6188   1.206   3.449   0.803
 1954SOL    HW1 6189   1.220   3.510   0.731
 1954SOL    HW2 6190   1.282   3.460   0.859
 1955SOL     OW 6191   0.476   3.018   0.718
 1955SOL    HW1 6192   0.408   2.996   0.781
 1955SOL    HW2 6193   0.434   3.008   0.632
 1956SOL     OW 6194   1.253   3.660   0.619
 1956SOL    HW1 6195   1.302   3.724   0.567
 1956SOL    HW2 6196   1.183   3.711   0.659
 1957SOL     OW 6197   1.017   2.353   0.032
 1957SOL    HW1 6198   4.618   6.069   5.136
 1957SOL    HW2 6199   1.071   2.389   0.102
 1958SOL     OW 6200   0.098   2.434   1.369
 1958SOL    HW1 6201   0.187   2.424   1.336
 1958SOL    HW2 6202   0.106   2.502   1.436
 1959SOL     OW 6203   0.577   2.082   1.176
 1959SOL    HW1 6204   0.617   2.019   1.235
 1959SOL    HW2 6205   0.483   2.077   1.195
 1960SOL     OW 6206   0.872   2.319   0.632
 1960SOL    HW1 6207   0.827   2.371   0.565
 1960SOL    HW2 6208   0.895   2.238   0.588
 1961SOL     OW 6209   1.017   1.922   0.743
 1961SOL    HW1 6210   0.955   1.916   0.670
 1961SOL    HW2 6211   0.995   1.847   0.799
 1962SOL     OW 6212   1.426   3.017   0.859
 1962SOL    HW1 6213   1.359   2.950   0.874
 1962SOL    HW2 6214   1.432   3.023   0.763
 1963SOL     OW 6215   1.461   2.474   0.958
 1963SOL    HW1 6216   1.398   2.404   0.969
 1963SOL    HW2 6217   1.517   2.468   1.035
 1964SOL     OW 6218   1.842   2.673   0.408
 1964SOL    HW1 6219   1.900   2.622   0.466
 1964SOL    HW2 6220   1.835   2.620   0.329
 1965SOL     OW 6221   0.494   3.280   0.130
 1965SOL    HW1 6222   0.422   3.245   0.182
 1965SOL    HW2 6223   0.451   3.325   0.057
 1966SOL     OW 6224   1.714   3.136   0.634
 1966SOL    HW1 6225   1.807   3.128   0.655
 1966SOL    HW2 6226   1.691   3.224   0.663
 1967SOL     OW 6227   1.345   2.456   0.064
 1967SOL    HW1 6228   1.286   2.421   0.132
 1967SOL    HW2 6229   1.430   2.462   0.106
 1968SOL     OW 6230   0.497   2.118   0.302
 1968SOL    HW1 6231   0.555   2.075   0.238
 1968SOL    HW2 6232   0.479   2.203   0.264
 1969SOL     OW 6233   1.735   3.105   1.540
 1969SOL    HW1 6234   1.823   3.071   1.524
 1969SOL    HW2 6235   1.749   3.193   1.576
 1970SOL     OW 6236   1.037   3.205   1.321
 1970SOL    HW1 6237   0.961   3.175   1.371
 1970SOL    HW2 6238   1.113   3.171   1.369
 1971SOL     OW 6239   1.604   3.493   1.668
 1971SOL    HW1 6240   1.595   3.531   1.581
 1971SOL    HW2 6241   1.683   3.439   1.663
 1972SOL     OW 6242   1.146   3.090   1.096
 1972SOL    HW1 6243   1.087   3.126   1.163
 1972SOL    HW2 6244   1.112   3.126   1.014
 1973SOL     OW 6245   1.608   2.957   1.080
 1973SOL    HW1 6246   1.600   3.023   1.150
 1973SOL    HW2 6247   1.536   2.978   1.020
 1974SOL     OW 6248   0.921   1.943   1.383
 1974SOL    HW1 6249   0.943   1.927   1.291
 1974SOL    HW2 6250   1.000   1.983   1.419
 1975SOL     OW 6251   0.976   2.980   1.727
 1975SOL    HW1 6252   0.885   2.997   1.752
 1975SOL    HW2 6253   0.973   2.900   1.674
 1976SOL     OW 6254   0.707   2.916   0.385
 1976SOL    HW1 6255   0.691   2.897   0.477
 1976SOL    HW2 6256   0.785   2.864   0.363
 1977SOL     OW 6257   0.424   2.691   1.260
 1977SOL    HW1 6258   0.494   2.697   1.326
 1977SOL    HW2 6259   0.394   2.600   1.266
 1978SOL     OW 6260   1.265   2.230   1.288
 1978SOL    HW1 6261   1.294   2.310   1.333
 1978SOL    HW2 6262   1.176   2.249   1.260
 1979SOL     OW 6263   0.042   3.474   1.386
 1979SOL    HW1 6264   0.074   3.556   1.351
 1979SOL    HW2 6265   0.114   3.412   1.375
 1980SOL     OW 6266   0.338   2.979   0.480
 1980SOL    HW1 6267   0.329   3.046   0.412
 1980SOL    HW2 6268   0.330   2.896   0.432
 1981SOL     OW 6269   0.551   2.365   0.857
 1981SOL    HW1 6270   0.562   2.423   0.781
 1981SOL    HW2 6271   0.613   2.399   0.921
 1982SOL     OW 6272   1.266   3.229   0.433
 1982SOL    HW1 6273   1.319   3.302   0.466
 1982SOL    HW2 6274   1.176   3.254   0.454
 1983SOL     OW 6275   1.301   3.330   1.140
 1983SOL    HW1 6276   1.348   3.338   1.223
 1983SOL    HW2 6277   1.248   3.251   1.150
 1984SOL     OW 6278   1.593   2.508   0.490
 1984SOL    HW1 6279   1.539   2.541   0.562
 1984SOL    HW2 6280   1.665   2.571   0.484
 1985SOL     OW 6281   0.333   3.400   1.305
 1985SOL    HW1 6282   0.330   3.347   1.225
 1985SOL    HW2 6283   0.425   3.419   1.318
 1986SOL     OW 6284   0.453   2.594   1.616
 1986SOL    HW1 6285   0.512   2.636   1.553
 1986SOL    HW2 6286   0.501   2.516   1.645
 1987SOL     OW 6287   1.617   2.643   1.694
 1987SOL    HW1 6288   1.531   2.684   1.687
 1987SOL    HW2 6289   1.669   2.683   1.624
 1988SOL     OW 6290   1.000   1.995   1.757
 1988SOL    HW1 6291   1.057   2.070   1.741
 1988SOL    HW2 6292   1.053   1.919   1.734
 1989SOL     OW 6293   0.498   1.907   1.763
 1989SOL    HW1 6294   0.448   1.853   1.701
 1989SOL    HW2 6295   0.440   1.980   1.784
 1990SOL     OW 6296   0.580   2.742   1.035
 1990SOL    HW1 6297   0.623   2.828   1.040
 1990SOL    HW2 6298   0.528   2.736   1.115
 1991SOL     OW 6299   1.310   2.712   1.011
 1991SOL    HW1 6300   1.221   2.688   0.985
 1991SOL    HW2 6301   1.363   2.635   0.993
 1992SOL     OW 6302   1.179   2.371   0.261
 1992SOL    HW1 6303   1.201   2.297   0.318
 1992SOL    HW2 6304   1.140   2.435   0.320
 1993SOL     OW 6305   0.314   2.043   1.232
 1993SOL    HW1 6306   0.279   2.080   1.313
 1993SOL    HW2 6307   0.287   1.951   1.234
 1994SOL     OW 6308   0.024   3.178   1.268
 1994SOL    HW1 6309   0.053   3.125   1.343
 1994SOL    HW2 6310   7.222   3.220   1.299
 1995SOL     OW 6311   0.712   2.493   1.041
 1995SOL    HW1 6312   0.788   2.486   0.983
 1995SOL    HW2 6313   0.679   2.581   1.026
 1996SOL     OW 6314   1.748   2.821   1.867
 1996SOL    HW1 6315   1.705   2.749   1.820
 1996SOL    HW2 6316   1.686   2.844   1.936
 1997SOL     OW 6317   0.319   1.927   0.629
 1997SOL    HW1 6318   0.288   2.016   0.646
 1997SOL    HW2 6319   0.328   1.887   0.715
 1998SOL     OW 6320   1.589   2.224   0.411
 1998SOL    HW1 6321   1.644   2.164   0.461
 1998SOL    HW2 6322   1.596   2.307   0.459
 1999SOL     OW 6323   1.036   2.621   0.959
 1999SOL    HW1 6324   1.016   2.636   1.051
 1999SOL    HW2 6325   1.004   2.532   0.941
 2000SOL     OW 6326   0.973   3.439   1.721
 2000SOL    HW1 6327   0.965   3.475   1.632
 2000SOL    HW2 6328   1.009   3.351   1.708
 2001SOL     OW 6329   1.840   3.359   1.604
 2001SOL    HW1 6330   1.866   3.386   1.516
 2001SOL    HW2 6331   1.918   3.372   1.658
 2002SOL     OW 6332   0.365   2.778   1.805
 2002SOL    HW1 6333   0.436   2.798   1.866
 2002SOL    HW2 6334   0.401   2.713   1.745
 2003SOL     OW 6335   1.573   2.147   0.148
 2003SOL    HW1 6336   1.485   2.126   0.118
 2003SOL    HW2 6337   1.566   2.151   0.243
 2004SOL     OW 6338   1.274   2.711   0.006
 2004SOL    HW1 6339   1.300   2.619   0.016
 2004SOL    HW2 6340   4.995   6.396   5.133
 2005SOL     OW 6341   1.066   3.210   0.856
 2005SOL    HW1 6342   1.075   3.140   0.791
 2005SOL    HW2 6343   1.119   3.282   0.822
 2006SOL     OW 6344   0.310   2.674   0.946
 2006SOL    HW1 6345   0.403   2.693   0.948
 2006SOL    HW2 6346   0.303   2.582   0.971
 2007SOL     OW 6347   0.326   2.396   1.002
 2007SOL    HW1 6348   0.282   2.311   0.995
 2007SOL    HW2 6349   0.403   2.388   0.946
 2008SOL     OW 6350   1.138   2.227   1.687
 2008SOL    HW1 6351   1.092   2.278   1.753
 2008SOL    HW2 6352   1.223   2.271   1.678
 2009SOL     OW 6353   1.158   2.052   1.473
 2009SOL    HW1 6354   1.146   2.114   1.545
 2009SOL    HW2 6355   1.204   2.102   1.406
 2010SOL     OW 6356   7.254   3.160   0.214
 2010SOL    HW1 6357   7.242   3.102   0.139
 2010SOL    HW2 6358   7.274   3.101   0.287
 2011SOL     OW 6359   0.105   3.629   0.971
 2011SOL    HW1 6360   0.101   3.541   0.933
 2011SOL    HW2 6361   0.181   3.669   0.930
 2012SOL     OW 6362   0.491   3.441   0.901
 2012SOL    HW1 6363   0.561   3.503   0.922
 2012SOL    HW2 6364   0.532   3.377   0.843
 2013SOL     OW 6365   0.956   2.647   1.216
 2013SOL    HW1 6366   1.015   2.632   1.291
 2013SOL    HW2 6367   0.876   2.599   1.239
 2014SOL     OW 6368   7.271   2.418   1.112
 2014SOL    HW1 6369   0.077   2.401   1.070
 2014SOL    HW2 6370   0.012   2.418   1.206
 2015SOL     OW 6371   0.207   2.388   1.710
 2015SOL    HW1 6372   0.242   2.314   1.660
 2015SOL    HW2 6373   0.203   2.460   1.647
 2016SOL     OW 6374   1.388   2.788   1.651
 2016SOL    HW1 6375   1.405   2.882   1.645
 2016SOL    HW2 6376   1.381   2.759   1.560
 2017SOL     OW 6377   0.819   2.428   0.371
 2017SOL    HW1 6378   0.819   2.350   0.315
 2017SOL    HW2 6379   0.744   2.479   0.341
 2018SOL     OW 6380   1.639   2.464   1.169
 2018SOL    HW1 6381   1.631   2.404   1.243
 2018SOL    HW2 6382   1.729   2.454   1.139
 2019SOL     OW 6383   0.224   3.418   1.719
 2019SOL    HW1 6384   0.208   3.485   1.785
 2019SOL    HW2 6385   0.234   3.337   1.768
 2020SOL     OW 6386   0.732   2.304   1.236
 2020SOL    HW1 6387   0.673   2.231   1.218
 2020SOL    HW2 6388   0.714   2.368   1.167
 2021SOL     OW 6389   0.948   3.526   1.455
 2021SOL    HW1 6390   0.909   3.484   1.379
 2021SOL    HW2 6391   0.931   3.620   1.442
 2022SOL     OW 6392   0.450   2.360   0.189
 2022SOL    HW1 6393   0.517   2.425   0.211
 2022SOL    HW2 6394   0.369   2.410   0.183
 2023SOL     OW 6395   0.132   3.012   1.463
 2023SOL    HW1 6396   0.127   2.963   1.545
 2023SOL    HW2 6397   0.151   2.945   1.397
 2024SOL     OW 6398   1.307   2.900   1.210
 2024SOL    HW1 6399   1.315   2.833   1.142
 2024SOL    HW2 6400   1.251   2.967   1.171
 2025SOL     OW 6401   1.282   2.697   0.317
 2025SOL    HW1 6402   1.211   2.650   0.363
 2025SOL    HW2 6403   1.260   2.687   0.224
 2026SOL     OW 6404   1.784   3.590   1.170
 2026SOL    HW1 6405   1.846   3.614   1.101
 2026SOL    HW2 6406   1.752   3.504   1.144
 2027SOL     OW 6407   1.249   3.603   1.101
 2027SOL    HW1 6408   1.330   3.626   1.057
 2027SOL    HW2 6409   1.257   3.510   1.121
 2028SOL     OW 6410   0.107   3.149   1.014
 2028SOL    HW1 6411   0.087   3.171   1.105
 2028SOL    HW2 6412   0.045   3.080   0.991
 2029SOL     OW 6413   0.693   3.533   1.759
 2029SOL    HW1 6414   0.643   3.611   1.732
 2029SOL    HW2 6415   0.782   3.550   1.729
 2030SOL     OW 6416   0.909   1.958   0.078
 2030SOL    HW1 6417   4.595   5.612   5.143
 2030SOL    HW2 6418   0.966   1.901   0.129
 2031SOL     OW 6419   1.749   2.033   0.532
 2031SOL    HW1 6420   1.813   2.014   0.463
 2031SOL    HW2 6421   1.722   1.947   0.563
 2032SOL     OW 6422   1.407   3.448   0.518
 2032SOL    HW1 6423   1.463   3.482   0.449
 2032SOL    HW2 6424   1.352   3.522   0.544
 2033SOL     OW 6425   0.140   3.636   1.870
 2033SOL    HW1 6426   0.091   3.570   1.919
 2033SOL    HW2 6427   0.180   3.691   1.937
 2034SOL     OW 6428   1.277   2.798   0.673
 2034SOL    HW1 6429   1.351   2.739   0.686
 2034SOL    HW2 6430   1.314   2.871   0.623
 2035SOL     OW 6431   0.785   3.137   1.413
 2035SOL    HW1 6432   0.759   3.187   1.490
 2035SOL    HW2 6433   0.712   3.147   1.352
 2036SOL     OW 6434   0.671   3.485   0.169
 2036SOL    HW1 6435   0.687   3.512   0.078
 2036SOL    HW2 6436   0.624   3.403   0.162
 2037SOL     OW 6437   1.619   3.591   1.402
 2037SOL    HW1 6438   1.673   3.592   1.324
 2037SOL    HW2 6439   1.603   3.683   1.422
 2038SOL     OW 6440   1.844   2.025   0.963
 2038SOL    HW1 6441   1.874   1.936   0.942
 2038SOL    HW2 6442   1.757   2.031   0.925
 2039SOL     OW 6443   0.244   2.175   0.709
 2039SOL    HW1 6444   0.156   2.204   0.685
 2039SOL    HW2 6445   0.243   2.172   0.804
 2040SOL     OW 6446   1.237   3.476   0.048
 2040SOL    HW1 6447   1.223   3.389   0.085
 2040SOL    HW2 6448   4.850   7.106   5.103
 2041SOL     OW 6449   0.828   2.870   1.383
 2041SOL    HW1 6450   0.870   2.863   1.298
 2041SOL    HW2 6451   0.815   2.964   1.395
 2042SOL     OW 6452   0.918   2.766   0.317
 2042SOL    HW1 6453   0.968   2.784   0.238
 2042SOL    HW2 6454   0.964   2.694   0.359
 2043SOL     OW 6455   1.516   3.500   0.075
 2043SOL    HW1 6456   1.422   3.503   0.056
 2043SOL    HW2 6457   1.552   3.578   0.032
 2044SOL     OW 6458   0.358   3.172   1.489
 2044SOL    HW1 6459   0.345   3.249   1.434
 2044SOL    HW2 6460   0.280   3.118   1.476
 2045SOL     OW 6461   1.597   3.154   1.281
 2045SOL    HW1 6462   1.649   3.130   1.358
 2045SOL    HW2 6463   1.536   3.221   1.313
 2046SOL     OW 6464   1.064   2.978   0.709
 2046SOL    HW1 6465   0.992   2.930   0.751
 2046SOL    HW2 6466   1.131   2.911   0.693
 2047SOL     OW 6467   1.028   2.110   0.963
 2047SOL    HW1 6468   1.026   2.068   0.877
 2047SOL    HW2 6469   1.023   2.038   1.025
 2048SOL     OW 6470   0.615   3.337   0.481
 2048SOL    HW1 6471   0.668   3.292   0.415
 2048SOL    HW2 6472   0.532   3.356   0.436
 2049SOL     OW 6473   1.745   2.241   1.388
 2049SOL    HW1 6474   1.816   2.305   1.385
 2049SOL    HW2 6475   1.772   2.172   1.328
 2050SOL     OW 6476   0.276   3.185   0.275
 2050SOL    HW1 6477   0.186   3.185   0.244
 2050SOL    HW2 6478   0.273   3.234   0.358
 2051SOL     OW 6479   0.127   2.856   1.694
 2051SOL    HW1 6480   0.060   2.813   1.747
 2051SOL    HW2 6481   0.208   2.843   1.743
 2052SOL     OW 6482   0.686   2.057   1.491
 2052SOL    HW1 6483   0.769   2.027   1.454
 2052SOL    HW2 6484   0.709   2.090   1.578
 2053SOL     OW 6485   0.044   2.183   0.042
 2053SOL    HW1 6486   7.234   2.146   0.048
 2053SOL    HW2 6487   3.713   5.799   5.101
 2054SOL     OW 6488   1.416   2.717   1.389
 2054SOL    HW1 6489   1.364   2.776   1.335
 2054SOL    HW2 6490   1.504   2.720   1.351
 2055SOL     OW 6491   0.080   2.088   0.303
 2055SOL    HW1 6492   0.076   2.117   0.212
 2055SOL    HW2 6493   0.145   2.018   0.304
 2056SOL     OW 6494   1.195   3.224   0.161
 2056SOL    HW1 6495   1.122   3.170   0.192
 2056SOL    HW2 6496   1.248   3.239   0.239
 2057SOL     OW 6497   0.634   2.686   1.433
 2057SOL    HW1 6498   0.691   2.762   1.422
 2057SOL    HW2 6499   0.693   2.611   1.436
 2058SOL     OW 6500   1.487   3.659   0.976
 2058SOL    HW1 6501   1.512   3.736   0.926
 2058SOL    HW2 6502   1.570   3.616   0.997
 2059SOL     OW 6503   0.712   2.413   1.694
 2059SOL    HW1 6504   0.764   2.467   1.754
 2059SOL    HW2 6505   0.728   2.323   1.722
 2060SOL     OW 6506   1.465   3.052   1.619
 2060SOL    HW1 6507   1.459   3.071   1.713
 2060SOL    HW2 6508   1.556   3.074   1.597
 2061SOL     OW 6509   0.370   3.610   1.577
 2061SOL    HW1 6510   0.289   3.662   1.574
 2061SOL    HW2 6511   0.342   3.524   1.607
 2062SOL     OW 6512   1.656   2.739   1.254
 2062SOL    HW1 6513   1.655   2.656   1.208
 2062SOL    HW2 6514   1.644   2.805   1.185
 2063SOL     OW 6515   1.223   2.180   0.459
 2063SOL    HW1 6516   1.283   2.106   0.456
 2063SOL    HW2 6517   1.252   2.232   0.534
 2064SOL     OW 6518   0.590   2.583   0.682
 2064SOL    HW1 6519   0.628   2.670   0.671
 2064SOL    HW2 6520   0.527   2.575   0.611
 2065SOL     OW 6521   1.753   2.212   1.663
 2065SOL    HW1 6522   1.748   2.227   1.569
 2065SOL    HW2 6523   1.676   2.159   1.683
 2066SOL     OW 6524   1.754   2.786   1.506
 2066SOL    HW1 6525   1.738   2.879   1.520
 2066SOL    HW2 6526   1.728   2.771   1.415
 2067SOL     OW 6527   0.826   3.191   0.028
 2067SOL    HW1 6528   0.811   3.194   0.122
 2067SOL    HW2 6529   4.381   6.852   5.135
 2068SOL     OW 6530   0.673   3.641   0.927
 2068SOL    HW1 6531   0.657   3.734   0.914
 2068SOL    HW2 6532   0.768   3.632   0.927
 2069SOL     OW 6533   0.874   2.839   0.860
 2069SOL    HW1 6534   0.925   2.767   0.897
 2069SOL    HW2 6535   0.832   2.879   0.936
 2070SOL     OW 6536   1.065   2.851   0.107
 2070SOL    HW1 6537   1.020   2.887   0.030
 2070SOL    HW2 6538   1.144   2.810   0.072
 2071SOL     OW 6539   1.832   3.424   0.852
 2071SOL    HW1 6540   1.759   3.414   0.792
 2071SOL    HW2 6541   1.807   3.374   0.930
 2072SOL     OW 6542   0.240   3.179   1.866
 2072SOL    HW1 6543   0.159   3.131   1.849
 2072SOL    HW2 6544   0.241   3.191   1.961
 2073SOL     OW 6545   0.156   3.097   0.666
 2073SOL    HW1 6546   0.179   3.050   0.747
 2073SOL    HW2 6547   0.201   3.048   0.597
 2074SOL     OW 6548   0.689   3.280   1.625
 2074SOL    HW1 6549   0.612   3.238   1.662
 2074SOL    HW2 6550   0.692   3.366   1.666
 2075SOL     OW 6551   1.813   2.032   1.233
 2075SOL    HW1 6552   1.811   1.937   1.245
 2075SOL    HW2 6553   1.825   2.045   1.139
 2076SOL     OW 6554   0.419   2.289   0.522
 2076SOL    HW1 6555   0.437   2.219   0.460
 2076SOL    HW2 6556   0.363   2.249   0.589
 2077SOL     OW 6557   1.696   3.343   1.086
 2077SOL    HW1 6558   1.617   3.322   1.036
 2077SOL    HW2 6559   1.699   3.276   1.154
 2078SOL     OW 6560   0.354   2.427   1.280
 2078SOL    HW1 6561   0.405   2.364   1.331
 2078SOL    HW2 6562   0.363   2.398   1.190
 2079SOL     OW 6563   0.833   3.456   0.673
 2079SOL    HW1 6564   0.810   3.530   0.617
 2079SOL    HW2 6565   0.757   3.397   0.667
 2080SOL     OW 6566   1.417   2.086   1.113
 2080SOL    HW1 6567   1.419   1.995   1.144
 2080SOL    HW2 6568   1.374   2.134   1.184
 2081SOL     OW 6569   1.013   1.879   1.122
 2081SOL    HW1 6570   0.963   1.815   1.072
 2081SOL    HW2 6571   1.101   1.842   1.129
 2082SOL     OW 6572   0.774   3.177   0.309
 2082SOL    HW1 6573   0.738   3.093   0.336
 2082SOL    HW2 6574   0.868   3.169   0.324
 2083SOL     OW 6575   0.612   3.434   1.290
 2083SOL    HW1 6576   0.609   3.517   1.336
 2083SOL    HW2 6577   0.701   3.428   1.256
 2084SOL     OW 6578   1.332   1.911   0.199
 2084SOL    HW1 6579   1.318   1.985   0.140
 2084SOL    HW2 6580   1.248   1.866   0.202
 2085SOL     OW 6581   1.300   2.330   0.680
 2085SOL    HW1 6582   1.251   2.411   0.676
 2085SOL    HW2 6583   1.288   2.298   0.769
 2086SOL     OW 6584   1.582   2.051   0.892
 2086SOL    HW1 6585   1.528   2.077   0.967
 2086SOL    HW2 6586   1.579   2.126   0.833
 2087SOL     OW 6587   0.066   2.919   0.335
 2087SOL    HW1 6588   0.145   2.877   0.301
 2087SOL    HW2 6589   7.272   2.864   0.302
 2088SOL     OW 6590   0.892   3.531   0.336
 2088SOL    HW1 6591   0.815   3.513   0.283
 2088SOL    HW2 6592   0.864   3.599   0.397
 2089SOL     OW 6593   0.248   2.501   1.975
 2089SOL    HW1 6594   0.154   2.497   1.993
 2089SOL    HW2 6595   0.255   2.482   1.882
 2090SOL     OW 6596   0.222   2.149   2.849
 2090SOL    HW1 6597   0.253   2.104   2.928
 2090SOL    HW2 6598   0.130   2.123   2.841
 2091SOL     OW 6599   7.243   2.206   2.537
 2091SOL    HW1 6600   7.193   2.286   2.519
 2091SOL    HW2 6601   7.221   2.147   2.465
 2092SOL     OW 6602   0.579   3.170   3.071
 2092SOL    HW1 6603   0.497   3.175   3.021
 2092SOL    HW2 6604   0.594   3.260   3.102
 2093SOL     OW 6605   1.585   3.387   2.566
 2093SOL    HW1 6606   1.539   3.355   2.643
 2093SOL    HW2 6607   1.519   3.389   2.497
 2094SOL     OW 6608   1.139   2.566   2.551
 2094SOL    HW1 6609   1.185   2.649   2.539
 2094SOL    HW2 6610   1.090   2.578   2.633
 2095SOL     OW 6611   1.797   2.448   2.084
 2095SOL    HW1 6612   1.762   2.445   1.994
 2095SOL    HW2 6613   1.754   2.375   2.129
 2096SOL     OW 6614   0.730   2.995   2.916
 2096SOL    HW1 6615   0.674   3.034   2.983
 2096SOL    HW2 6616   0.769   3.070   2.870
 2097SOL     OW 6617   0.885   2.607   3.685
 2097SOL    HW1 6618   0.892   2.673   3.754
 2097SOL    HW2 6619   0.903   2.654   3.604
 2098SOL     OW 6620   0.687   2.848   2.509
 2098SOL    HW1 6621   0.754   2.846   2.577
 2098SOL    HW2 6622   0.622   2.909   2.541
 2099SOL     OW 6623   0.705   3.012   3.690
 2099SOL    HW1 6624   0.756   3.086   3.723
 2099SOL    HW2 6625   0.630   3.052   3.647
 2100SOL     OW 6626   0.354   3.271   2.932
 2100SOL    HW1 6627   0.276   3.238   2.888
 2100SOL    HW2 6628   0.394   3.331   2.869
 2101SOL     OW 6629   1.448   3.371   3.229
 2101SOL    HW1 6630   1.505   3.447   3.244
 2101SOL    HW2 6631   1.375   3.384   3.289
 2102SOL     OW 6632   0.470   2.243   3.310
 2102SOL    HW1 6633   0.543   2.183   3.325
 2102SOL    HW2 6634   0.392   2.193   3.335
 2103SOL     OW 6635   1.581   2.295   2.617
 2103SOL    HW1 6636   1.511   2.303   2.553
 2103SOL    HW2 6637   1.564   2.365   2.680
 2104SOL     OW 6638   0.230   3.580   2.346
 2104SOL    HW1 6639   0.257   3.656   2.398
 2104SOL    HW2 6640   0.292   3.578   2.272
 2105SOL     OW 6641   1.127   3.210   3.556
 2105SOL    HW1 6642   1.185   3.193   3.630
 2105SOL    HW2 6643   1.073   3.131   3.550
 2106SOL     OW 6644   0.238   3.309   2.391
 2106SOL    HW1 6645   0.230   3.405   2.389
 2106SOL    HW2 6646   0.192   3.282   2.471
 2107SOL     OW 6647   0.275   2.953   2.742
 2107SOL    HW1 6648   0.281   2.865   2.780
 2107SOL    HW2 6649   0.234   3.005   2.811
 2108SOL     OW 6650   0.590   3.664   3.290
 2108SOL    HW1 6651   0.510   3.647   3.341
 2108SOL    HW2 6652   0.618   3.751   3.318
 2109SOL     OW 6653   0.574   2.842   2.011
 2109SOL    HW1 6654   0.621   2.888   1.942
 2109SOL    HW2 6655   0.613   2.873   2.092
 2110SOL     OW 6656   1.595   1.991   3.326
 2110SOL    HW1 6657   1.633   2.067   3.282
 2110SOL    HW2 6658   1.563   2.025   3.409
 2111SOL     OW 6659   0.137   2.556   2.423
 2111SOL    HW1 6660   0.052   2.533   2.384
 2111SOL    HW2 6661   0.115   2.590   2.510
 2112SOL     OW 6662   1.849   3.605   2.180
 2112SOL    HW1 6663   1.920   3.590   2.241
 2112SOL    HW2 6664   1.855   3.698   2.158
 2113SOL     OW 6665   0.014   3.424   1.984
 2113SOL    HW1 6666   0.006   3.332   2.008
 2113SOL    HW2 6667   7.203   3.450   1.959
 2114SOL     OW 6668   1.695   2.787   2.510
 2114SOL    HW1 6669   1.777   2.744   2.488
 2114SOL    HW2 6670   1.675   2.842   2.434
 2115SOL     OW 6671   1.657   2.971   2.295
 2115SOL    HW1 6672   1.741   2.963   2.250
 2115SOL    HW2 6673   1.673   3.036   2.364
 2116SOL     OW 6674   0.182   2.617   3.422
 2116SOL    HW1 6675   0.277   2.615   3.423
 2116SOL    HW2 6676   0.159   2.704   3.453
 2117SOL     OW 6677   0.621   3.259   2.594
 2117SOL    HW1 6678   0.579   3.173   2.600
 2117SOL    HW2 6679   0.607   3.286   2.503
 2118SOL     OW 6680   1.270   3.089   3.279
 2118SOL    HW1 6681   1.297   3.021   3.219
 2118SOL    HW2 6682   1.332   3.085   3.351
 2119SOL     OW 6683   0.829   1.867   2.383
 2119SOL    HW1 6684   0.871   1.948   2.354
 2119SOL    HW2 6685   0.736   1.887   2.383
 2120SOL     OW 6686   0.182   2.826   3.132
 2120SOL    HW1 6687   0.268   2.785   3.131
 2120SOL    HW2 6688   0.145   2.806   3.046
 2121SOL     OW 6689   1.534   2.877   2.063
 2121SOL    HW1 6690   1.465   2.818   2.093
 2121SOL    HW2 6691   1.576   2.909   2.143
 2122SOL     OW 6692   1.187   3.684   3.497
 2122SOL    HW1 6693   1.187   3.746   3.424
 2122SOL    HW2 6694   1.209   3.600   3.457
 2123SOL     OW 6695   0.351   2.119   3.733
 2123SOL    HW1 6696   0.394   2.196   3.770
 2123SOL    HW2 6697   0.257   2.137   3.740
 2124SOL     OW 6698   1.472   3.280   2.793
 2124SOL    HW1 6699   1.408   3.299   2.861
 2124SOL    HW2 6700   1.454   3.189   2.768
 2125SOL     OW 6701   1.638   3.654   2.422
 2125SOL    HW1 6702   1.623   3.607   2.340
 2125SOL    HW2 6703   1.635   3.586   2.489
 2126SOL     OW 6704   0.597   2.564   2.135
 2126SOL    HW1 6705   0.597   2.651   2.094
 2126SOL    HW2 6706   0.531   2.570   2.204
 2127SOL     OW 6707   1.281   2.251   2.805
 2127SOL    HW1 6708   1.191   2.218   2.810
 2127SOL    HW2 6709   1.332   2.191   2.859
 2128SOL     OW 6710   1.582   3.531   2.178
 2128SOL    HW1 6711   1.675   3.546   2.167
 2128SOL    HW2 6712   1.549   3.515   2.090
 2129SOL     OW 6713   0.798   2.469   3.303
 2129SOL    HW1 6714   0.766   2.441   3.389
 2129SOL    HW2 6715   0.770   2.401   3.243
 2130SOL     OW 6716   1.391   2.337   3.536
 2130SOL    HW1 6717   1.397   2.381   3.621
 2130SOL    HW2 6718   1.443   2.258   3.547
 2131SOL     OW 6719   0.948   2.746   3.453
 2131SOL    HW1 6720   1.004   2.682   3.409
 2131SOL    HW2 6721   0.900   2.788   3.381
 2132SOL     OW 6722   1.006   2.261   3.072
 2132SOL    HW1 6723   0.914   2.277   3.094
 2132SOL    HW2 6724   1.004   2.217   2.987
 2133SOL     OW 6725   1.062   2.561   2.282
 2133SOL    HW1 6726   1.081   2.557   2.376
 2133SOL    HW2 6727   0.977   2.517   2.273
 2134SOL     OW 6728   0.063   2.707   2.665
 2134SOL    HW1 6729   0.149   2.690   2.703
 2134SOL    HW2 6730   0.027   2.779   2.717
 2135SOL     OW 6731   0.138   3.755   3.467
 2135SOL    HW1 6732   0.124   3.721   3.555
 2135SOL    HW2 6733   0.049   3.767   3.432
 2136SOL     OW 6734   0.873   2.211   2.065
 2136SOL    HW1 6735   0.928   2.256   2.000
 2136SOL    HW2 6736   0.825   2.146   2.014
 2137SOL     OW 6737   1.691   2.425   3.699
 2137SOL    HW1 6738   1.664   2.500   3.646
 2137SOL    HW2 6739   1.719   2.359   3.636
 2138SOL     OW 6740   1.392   3.016   2.413
 2138SOL    HW1 6741   1.472   3.006   2.361
 2138SOL    HW2 6742   1.338   3.076   2.361
 2139SOL     OW 6743   0.563   2.036   2.766
 2139SOL    HW1 6744   0.571   2.061   2.858
 2139SOL    HW2 6745   0.557   2.119   2.718
 2140SOL     OW 6746   0.997   3.320   2.331
 2140SOL    HW1 6747   0.972   3.393   2.274
 2140SOL    HW2 6748   0.966   3.346   2.418
 2141SOL     OW 6749   0.366   3.690   2.738
 2141SOL    HW1 6750   0.406   3.604   2.747
 2141SOL    HW2 6751   0.436   3.752   2.758
 2142SOL     OW 6752   1.801   2.907   2.750
 2142SOL    HW1 6753   1.753   2.894   2.669
 2142SOL    HW2 6754   1.733   2.918   2.817
 2143SOL     OW 6755   1.215   3.417   3.376
 2143SOL    HW1 6756   1.199   3.340   3.430
 2143SOL    HW2 6757   1.131   3.435   3.335
 2144SOL     OW 6758   0.313   2.799   2.128
 2144SOL    HW1 6759   0.393   2.820   2.080
 2144SOL    HW2 6760   0.297   2.707   2.108
 2145SOL     OW 6761   1.483   2.624   2.574
 2145SOL    HW1 6762   1.486   2.582   2.660
 2145SOL    HW2 6763   1.562   2.677   2.571
 2146SOL     OW 6764   0.475   3.144   3.597
 2146SOL    HW1 6765   0.447   3.144   3.505
 2146SOL    HW2 6766   0.394   3.151   3.647
 2147SOL     OW 6767   1.142   3.635   2.091
 2147SOL    HW1 6768   1.059   3.607   2.129
 2147SOL    HW2 6769   1.160   3.571   2.023
 2148SOL     OW 6770   0.222   2.128   3.347
 2148SOL    HW1 6771   0.140   2.173   3.329
 2148SOL    HW2 6772   0.196   2.049   3.396
 2149SOL     OW 6773   1.640   3.250   1.955
 2149SOL    HW1 6774   1.597   3.335   1.944
 2149SOL    HW2 6775   1.573   3.186   1.930
 2150SOL     OW 6776   0.457   3.608   2.177
 2150SOL    HW1 6777   0.505   3.657   2.244
 2150SOL    HW2 6778   0.524   3.566   2.124
 2151SOL     OW 6779   1.400   1.966   2.321
 2151SOL    HW1 6780   1.401   1.943   2.228
 2151SOL    HW2 6781   1.489   1.949   2.350
 2152SOL     OW 6782   0.208   3.645   3.085
 2152SOL    HW1 6783   0.262   3.572   3.113
 2152SOL    HW2 6784   0.183   3.623   2.995
 2153SOL     OW 6785   0.953   3.564   2.753
 2153SOL    HW1 6786   1.037   3.520   2.764
 2153SOL    HW2 6787   0.909   3.515   2.684
 2154SOL     OW 6788   0.402   2.547   2.334
 2154SOL    HW1 6789   0.412   2.452   2.346
 2154SOL    HW2 6790   0.310   2.564   2.357
 2155SOL     OW 6791   1.512   2.084   3.581
 2155SOL    HW1 6792   1.525   2.103   3.674
 2155SOL    HW2 6793   1.444   2.017   3.579
 2156SOL     OW 6794   0.664   1.976   1.965
 2156SOL    HW1 6795   0.714   1.897   1.988
 2156SOL    HW2 6796   0.602   1.947   1.898
 2157SOL     OW 6797   0.765   2.136   3.612
 2157SOL    HW1 6798   0.849   2.090   3.612
 2157SOL    HW2 6799   0.714   2.093   3.681
 2158SOL     OW 6800   0.867   3.386   3.061
 2158SOL    HW1 6801   0.846   3.349   2.975
 2158SOL    HW2 6802   0.933   3.327   3.097
 2159SOL     OW 6803   1.331   2.453   3.294
 2159SOL    HW1 6804   1.363   2.423   3.379
 2159SOL    HW2 6805   1.369   2.540   3.283
 2160SOL     OW 6806   0.812   3.243   2.812
 2160SOL    HW1 6807   0.900   3.238   2.774
 2160SOL    HW2 6808   0.754   3.257   2.737
 2161SOL     OW 6809   0.927   2.378   2.749
 2161SOL    HW1 6810   0.904   2.366   2.657
 2161SOL    HW2 6811   0.953   2.291   2.778
 2162SOL     OW 6812   0.564   1.923   2.356
 2162SOL    HW1 6813   0.486   1.923   2.411
 2162SOL    HW2 6814   0.553   1.997   2.297
 2163SOL     OW 6815   1.436   3.073   1.893
 2163SOL    HW1 6816   1.465   2.999   1.947
 2163SOL    HW2 6817   1.352   3.099   1.932
 2164SOL     OW 6818   0.280   1.907   2.055
 2164SOL    HW1 6819   0.328   1.975   2.008
 2164SOL    HW2 6820   0.349   1.852   2.093
 2165SOL     OW 6821   0.951   2.105   2.312
 2165SOL    HW1 6822   0.923   2.141   2.228
 2165SOL    HW2 6823   1.045   2.125   2.316
 2166SOL     OW 6824   1.076   2.556   3.308
 2166SOL    HW1 6825   1.010   2.487   3.314
 2166SOL    HW2 6826   1.159   2.509   3.304
 2167SOL     OW 6827   1.209   3.450   2.665
 2167SOL    HW1 6828   1.223   3.510   2.592
 2167SOL    HW2 6829   1.284   3.464   2.722
 2168SOL     OW 6830   0.482   3.021   2.574
 2168SOL    HW1 6831   0.415   2.997   2.638
 2168SOL    HW2 6832   0.437   3.012   2.490
 2169SOL     OW 6833   1.251   3.654   2.476
 2169SOL    HW1 6834   1.300   3.718   2.424
 2169SOL    HW2 6835   1.180   3.705   2.515
 2170SOL     OW 6836   1.027   2.373   1.893
 2170SOL    HW1 6837   0.986   2.458   1.875
 2170SOL    HW2 6838   1.090   2.392   1.963
 2171SOL     OW 6839   0.099   2.429   3.235
 2171SOL    HW1 6840   0.188   2.421   3.200
 2171SOL    HW2 6841   0.105   2.499   3.300
 2172SOL     OW 6842   0.577   2.082   3.037
 2172SOL    HW1 6843   0.617   2.018   3.095
 2172SOL    HW2 6844   0.483   2.076   3.056
 2173SOL     OW 6845   0.873   2.315   2.489
 2173SOL    HW1 6846   0.835   2.371   2.422
 2173SOL    HW2 6847   0.896   2.234   2.443
 2174SOL     OW 6848   1.024   1.922   2.605
 2174SOL    HW1 6849   0.961   1.919   2.532
 2174SOL    HW2 6850   0.999   1.848   2.660
 2175SOL     OW 6851   1.426   3.018   2.717
 2175SOL    HW1 6852   1.357   2.953   2.732
 2175SOL    HW2 6853   1.434   3.023   2.622
 2176SOL     OW 6854   1.463   2.476   2.815
 2176SOL    HW1 6855   1.399   2.405   2.827
 2176SOL    HW2 6856   1.519   2.470   2.893
 2177SOL     OW 6857   1.833   2.663   2.249
 2177SOL    HW1 6858   1.891   2.618   2.310
 2177SOL    HW2 6859   1.817   2.599   2.180
 2178SOL     OW 6860   0.495   3.279   2.036
 2178SOL    HW1 6861   0.411   3.255   2.076
 2178SOL    HW2 6862   0.499   3.228   1.956
 2179SOL     OW 6863   1.712   3.137   2.497
 2179SOL    HW1 6864   1.805   3.129   2.517
 2179SOL    HW2 6865   1.688   3.226   2.523
 2180SOL     OW 6866   1.394   2.438   1.928
 2180SOL    HW1 6867   1.336   2.412   2.000
 2180SOL    HW2 6868   1.481   2.414   1.958
 2181SOL     OW 6869   0.528   2.113   2.166
 2181SOL    HW1 6870   0.579   2.070   2.098
 2181SOL    HW2 6871   0.500   2.196   2.126
 2182SOL     OW 6872   1.735   3.106   3.401
 2182SOL    HW1 6873   1.823   3.071   3.385
 2182SOL    HW2 6874   1.749   3.193   3.437
 2183SOL     OW 6875   1.037   3.206   3.185
 2183SOL    HW1 6876   0.961   3.176   3.235
 2183SOL    HW2 6877   1.113   3.172   3.233
 2184SOL     OW 6878   1.604   3.492   3.529
 2184SOL    HW1 6879   1.595   3.530   3.442
 2184SOL    HW2 6880   1.684   3.439   3.524
 2185SOL     OW 6881   1.146   3.092   2.961
 2185SOL    HW1 6882   1.088   3.127   3.029
 2185SOL    HW2 6883   1.112   3.128   2.879
 2186SOL     OW 6884   1.608   2.957   2.938
 2186SOL    HW1 6885   1.601   3.022   3.008
 2186SOL    HW2 6886   1.537   2.977   2.878
 2187SOL     OW 6887   0.920   1.944   3.244
 2187SOL    HW1 6888   0.942   1.927   3.152
 2187SOL    HW2 6889   0.999   1.983   3.281
 2188SOL     OW 6890   0.977   2.980   3.587
 2188SOL    HW1 6891   0.886   2.996   3.613
 2188SOL    HW2 6892   0.973   2.901   3.534
 2189SOL     OW 6893   0.714   2.921   2.239
 2189SOL    HW1 6894   0.699   2.896   2.330
 2189SOL    HW2 6895   0.789   2.868   2.211
 2190SOL     OW 6896   0.422   2.692   3.121
 2190SOL    HW1 6897   0.493   2.699   3.185
 2190SOL    HW2 6898   0.393   2.601   3.127
 2191SOL     OW 6899   1.265   2.230   3.151
 2191SOL    HW1 6900   1.293   2.310   3.195
 2191SOL    HW2 6901   1.175   2.249   3.122
 2192SOL     OW 6902   0.040   3.462   3.247
 2192SOL    HW1 6903   0.056   3.541   3.196
 2192SOL    HW2 6904   0.126   3.420   3.254
 2193SOL     OW 6905   0.336   2.991   2.338
 2193SOL    HW1 6906   0.324   3.062   2.274
 2193SOL    HW2 6907   0.333   2.911   2.286
 2194SOL     OW 6908   0.546   2.371   2.720
 2194SOL    HW1 6909   0.557   2.429   2.644
 2194SOL    HW2 6910   0.611   2.403   2.783
 2195SOL     OW 6911   1.246   3.217   2.262
 2195SOL    HW1 6912   1.302   3.288   2.295
 2195SOL    HW2 6913   1.158   3.241   2.293
 2196SOL     OW 6914   1.303   3.329   3.001
 2196SOL    HW1 6915   1.350   3.337   3.084
 2196SOL    HW2 6916   1.251   3.249   3.010
 2197SOL     OW 6917   1.576   2.484   2.345
 2197SOL    HW1 6918   1.525   2.523   2.416
 2197SOL    HW2 6919   1.624   2.557   2.307
 2198SOL     OW 6920   0.332   3.397   3.172
 2198SOL    HW1 6921   0.327   3.347   3.091
 2198SOL    HW2 6922   0.425   3.417   3.182
 2199SOL     OW 6923   0.455   2.593   3.477
 2199SOL    HW1 6924   0.512   2.636   3.413
 2199SOL    HW2 6925   0.506   2.517   3.507
 2200SOL     OW 6926   1.617   2.643   3.556
 2200SOL    HW1 6927   1.531   2.685   3.549
 2200SOL    HW2 6928   1.668   2.683   3.485
 2201SOL     OW 6929   0.999   1.995   3.621
 2201SOL    HW1 6930   1.057   2.070   3.604
 2201SOL    HW2 6931   1.050   1.919   3.596
 2202SOL     OW 6932   0.497   1.905   3.625
 2202SOL    HW1 6933   0.446   1.853   3.563
 2202SOL    HW2 6934   0.440   1.980   3.645
 2203SOL     OW 6935   0.582   2.741   2.896
 2203SOL    HW1 6936   0.623   2.827   2.900
 2203SOL    HW2 6937   0.528   2.737   2.975
 2204SOL     OW 6938   1.310   2.713   2.872
 2204SOL    HW1 6939   1.222   2.688   2.845
 2204SOL    HW2 6940   1.364   2.637   2.851
 2205SOL     OW 6941   1.199   2.384   2.119
 2205SOL    HW1 6942   1.210   2.308   2.176
 2205SOL    HW2 6943   1.159   2.450   2.176
 2206SOL     OW 6944   0.314   2.042   3.093
 2206SOL    HW1 6945   0.280   2.079   3.174
 2206SOL    HW2 6946   0.287   1.950   3.096
 2207SOL     OW 6947   0.045   3.182   3.131
 2207SOL    HW1 6948   0.071   3.126   3.204
 2207SOL    HW2 6949   7.266   3.248   3.170
 2208SOL     OW 6950   0.714   2.493   2.903
 2208SOL    HW1 6951   0.788   2.485   2.843
 2208SOL    HW2 6952   0.680   2.581   2.888
 2209SOL     OW 6953   1.748   2.820   3.729
 2209SOL    HW1 6954   1.705   2.749   3.682
 2209SOL    HW2 6955   1.687   2.844   3.798
 2210SOL     OW 6956   0.324   1.924   2.487
 2210SOL    HW1 6957   0.291   2.012   2.503
 2210SOL    HW2 6958   0.331   1.885   2.575
 2211SOL     OW 6959   1.632   2.251   2.210
 2211SOL    HW1 6960   1.664   2.187   2.273
 2211SOL    HW2 6961   1.603   2.325   2.263
 2212SOL     OW 6962   1.035   2.620   2.818
 2212SOL    HW1 6963   1.015   2.635   2.910
 2212SOL    HW2 6964   1.003   2.531   2.800
 2213SOL     OW 6965   0.974   3.436   3.585
 2213SOL    HW1 6966   0.965   3.473   3.497
 2213SOL    HW2 6967   1.011   3.349   3.570
 2214SOL     OW 6968   1.840   3.359   3.464
 2214SOL    HW1 6969   1.866   3.386   3.376
 2214SOL    HW2 6970   1.918   3.373   3.517
 2215SOL     OW 6971   0.366   2.777   3.667
 2215SOL    HW1 6972   0.438   2.798   3.727
 2215SOL    HW2 6973   0.404   2.712   3.607
 2216SOL     OW 6974   1.526   2.129   1.983
 2216SOL    HW1 6975   1.473   2.058   2.020
 2216SOL    HW2 6976   1.564   2.172   2.059
 2217SOL     OW 6977   1.285   2.687   1.884
 2217SOL    HW1 6978   1.324   2.600   1.890
 2217SOL    HW2 6979   1.319   2.723   1.802
 2218SOL     OW 6980   1.067   3.215   2.724
 2218SOL    HW1 6981   1.078   3.143   2.662
 2218SOL    HW2 6982   1.122   3.285   2.688
 2219SOL     OW 6983   0.308   2.677   2.806
 2219SOL    HW1 6984   0.402   2.693   2.803
 2219SOL    HW2 6985   0.300   2.585   2.832
 2220SOL     OW 6986   0.321   2.398   2.865
 2220SOL    HW1 6987   0.280   2.311   2.857
 2220SOL    HW2 6988   0.398   2.393   2.809
 2221SOL     OW 6989   1.138   2.227   3.550
 2221SOL    HW1 6990   1.092   2.278   3.616
 2221SOL    HW2 6991   1.223   2.271   3.541
 2222SOL     OW 6992   1.157   2.052   3.336
 2222SOL    HW1 6993   1.145   2.113   3.408
 2222SOL    HW2 6994   1.203   2.102   3.269
 2223SOL     OW 6995   7.264   3.149   2.029
 2223SOL    HW1 6996   7.178   3.135   1.989
 2223SOL    HW2 6997   0.005   3.066   2.074
 2224SOL     OW 6998   0.115   3.619   2.827
 2224SOL    HW1 6999   0.112   3.533   2.786
 2224SOL    HW2 7000   0.191   3.662   2.788
 2225SOL     OW 7001   0.495   3.440   2.766
 2225SOL    HW1 7002   0.566   3.501   2.786
 2225SOL    HW2 7003   0.534   3.378   2.704
 2226SOL     OW 7004   0.957   2.646   3.076
 2226SOL    HW1 7005   1.015   2.632   3.151
 2226SOL    HW2 7006   0.877   2.599   3.100
 2227SOL     OW 7007   7.275   2.417   2.974
 2227SOL    HW1 7008   0.083   2.411   2.934
 2227SOL    HW2 7009   0.014   2.414   3.068
 2228SOL     OW 7010   0.209   2.390   3.575
 2228SOL    HW1 7011   0.254   2.320   3.527
 2228SOL    HW2 7012   0.204   2.462   3.512
 2229SOL     OW 7013   1.387   2.788   3.513
 2229SOL    HW1 7014   1.405   2.882   3.507
 2229SOL    HW2 7015   1.381   2.759   3.422
 2230SOL     OW 7016   0.824   2.432   2.232
 2230SOL    HW1 7017   0.829   2.356   2.173
 2230SOL    HW2 7018   0.748   2.481   2.201
 2231SOL     OW 7019   1.639   2.465   3.029
 2231SOL    HW1 7020   1.630   2.406   3.103
 2231SOL    HW2 7021   1.729   2.453   2.999
 2232SOL     OW 7022   0.211   3.419   3.573
 2232SOL    HW1 7023   0.199   3.489   3.637
 2232SOL    HW2 7024   0.228   3.341   3.625
 2233SOL     OW 7025   0.732   2.304   3.098
 2233SOL    HW1 7026   0.673   2.231   3.078
 2233SOL    HW2 7027   0.715   2.368   3.029
 2234SOL     OW 7028   0.944   3.526   3.321
 2234SOL    HW1 7029   0.905   3.484   3.244
 2234SOL    HW2 7030   0.930   3.620   3.306
 2235SOL     OW 7031   0.462   2.341   2.029
 2235SOL    HW1 7032   0.527   2.405   2.057
 2235SOL    HW2 7033   0.381   2.391   2.022
 2236SOL     OW 7034   0.136   3.010   3.327
 2236SOL    HW1 7035   0.130   2.962   3.410
 2236SOL    HW2 7036   0.152   2.942   3.261
 2237SOL     OW 7037   1.306   2.899   3.072
 2237SOL    HW1 7038   1.315   2.833   3.003
 2237SOL    HW2 7039   1.251   2.966   3.033
 2238SOL     OW 7040   1.323   2.725   2.156
 2238SOL    HW1 7041   1.253   2.687   2.209
 2238SOL    HW2 7042   1.296   2.710   2.066
 2239SOL     OW 7043   1.781   3.592   3.028
 2239SOL    HW1 7044   1.845   3.616   2.961
 2239SOL    HW2 7045   1.752   3.504   3.004
 2240SOL     OW 7046   1.249   3.602   2.962
 2240SOL    HW1 7047   1.332   3.625   2.919
 2240SOL    HW2 7048   1.258   3.508   2.982
 2241SOL     OW 7049   0.108   3.143   2.872
 2241SOL    HW1 7050   0.092   3.165   2.964
 2241SOL    HW2 7051   0.043   3.075   2.852
 2242SOL     OW 7052   0.690   3.537   3.618
 2242SOL    HW1 7053   0.636   3.612   3.591
 2242SOL    HW2 7054   0.777   3.556   3.584
 2243SOL     OW 7055   1.748   2.044   2.362
 2243SOL    HW1 7056   1.806   2.026   2.288
 2243SOL    HW2 7057   1.720   1.958   2.392
 2244SOL     OW 7058   1.395   3.433   2.362
 2244SOL    HW1 7059   1.451   3.467   2.292
 2244SOL    HW2 7060   1.341   3.507   2.388
 2245SOL     OW 7061   0.137   3.642   3.722
 2245SOL    HW1 7062   0.089   3.577   3.773
 2245SOL    HW2 7063   0.185   3.693   3.788
 2246SOL     OW 7064   1.278   2.798   2.527
 2246SOL    HW1 7065   1.352   2.739   2.540
 2246SOL    HW2 7066   1.314   2.871   2.476
 2247SOL     OW 7067   0.784   3.137   3.275
 2247SOL    HW1 7068   0.758   3.187   3.353
 2247SOL    HW2 7069   0.711   3.148   3.215
 2248SOL     OW 7070   0.665   3.493   2.029
 2248SOL    HW1 7071   0.675   3.505   1.935
 2248SOL    HW2 7072   0.614   3.412   2.037
 2249SOL     OW 7073   1.619   3.590   3.263
 2249SOL    HW1 7074   1.673   3.592   3.184
 2249SOL    HW2 7075   1.604   3.683   3.284
 2250SOL     OW 7076   1.845   2.025   2.826
 2250SOL    HW1 7077   1.874   1.937   2.804
 2250SOL    HW2 7078   1.757   2.032   2.788
 2251SOL     OW 7079   0.243   2.171   2.569
 2251SOL    HW1 7080   0.152   2.195   2.552
 2251SOL    HW2 7081   0.251   2.169   2.664
 2252SOL     OW 7082   1.206   3.450   1.899
 2252SOL    HW1 7083   1.195   3.359   1.925
 2252SOL    HW2 7084   1.139   3.464   1.832
 2253SOL     OW 7085   0.827   2.871   3.242
 2253SOL    HW1 7086   0.869   2.864   3.157
 2253SOL    HW2 7087   0.814   2.965   3.256
 2254SOL     OW 7088   0.922   2.772   2.157
 2254SOL    HW1 7089   0.978   2.806   2.087
 2254SOL    HW2 7090   0.974   2.706   2.201
 2255SOL     OW 7091   1.484   3.497   1.918
 2255SOL    HW1 7092   1.391   3.481   1.903
 2255SOL    HW2 7093   1.522   3.503   1.830
 2256SOL     OW 7094   0.362   3.170   3.354
 2256SOL    HW1 7095   0.349   3.246   3.297
 2256SOL    HW2 7096   0.284   3.116   3.339
 2257SOL     OW 7097   1.596   3.153   3.140
 2257SOL    HW1 7098   1.650   3.131   3.216
 2257SOL    HW2 7099   1.537   3.221   3.173
 2258SOL     OW 7100   1.071   2.980   2.585
 2258SOL    HW1 7101   0.997   2.931   2.620
 2258SOL    HW2 7102   1.134   2.914   2.558
 2259SOL     OW 7103   1.030   2.111   2.825
 2259SOL    HW1 7104   1.030   2.069   2.739
 2259SOL    HW2 7105   1.024   2.039   2.887
 2260SOL     OW 7106   0.606   3.343   2.337
 2260SOL    HW1 7107   0.660   3.295   2.274
 2260SOL    HW2 7108   0.525   3.360   2.290
 2261SOL     OW 7109   1.746   2.240   3.252
 2261SOL    HW1 7110   1.816   2.305   3.248
 2261SOL    HW2 7111   1.774   2.171   3.191
 2262SOL     OW 7112   0.246   3.202   2.146
 2262SOL    HW1 7113   0.154   3.183   2.128
 2262SOL    HW2 7114   0.246   3.247   2.230
 2263SOL     OW 7115   0.128   2.855   3.559
 2263SOL    HW1 7116   0.062   2.815   3.615
 2263SOL    HW2 7117   0.211   2.842   3.606
 2264SOL     OW 7118   0.685   2.056   3.354
 2264SOL    HW1 7119   0.768   2.028   3.316
 2264SOL    HW2 7120   0.708   2.089   3.440
 2265SOL     OW 7121   0.085   2.181   1.928
 2265SOL    HW1 7122   0.003   2.131   1.930
 2265SOL    HW2 7123   0.057   2.271   1.914
 2266SOL     OW 7124   1.417   2.717   3.251
 2266SOL    HW1 7125   1.364   2.775   3.196
 2266SOL    HW2 7126   1.504   2.721   3.212
 2267SOL     OW 7127   0.104   2.088   2.189
 2267SOL    HW1 7128   0.109   2.127   2.101
 2267SOL    HW2 7129   0.155   2.007   2.182
 2268SOL     OW 7130   1.189   3.182   1.988
 2268SOL    HW1 7131   1.105   3.136   1.988
 2268SOL    HW2 7132   1.212   3.190   2.080
 2269SOL     OW 7133   0.632   2.687   3.292
 2269SOL    HW1 7134   0.690   2.763   3.281
 2269SOL    HW2 7135   0.692   2.613   3.296
 2270SOL     OW 7136   1.490   3.657   2.842
 2270SOL    HW1 7137   1.515   3.734   2.792
 2270SOL    HW2 7138   1.573   3.619   2.871
 2271SOL     OW 7139   0.709   2.416   3.557
 2271SOL    HW1 7140   0.761   2.471   3.615
 2271SOL    HW2 7141   0.726   2.326   3.586
 2272SOL     OW 7142   1.465   3.052   3.481
 2272SOL    HW1 7143   1.459   3.071   3.575
 2272SOL    HW2 7144   1.556   3.074   3.458
 2273SOL     OW 7145   0.366   3.613   3.438
 2273SOL    HW1 7146   0.287   3.666   3.431
 2273SOL    HW2 7147   0.335   3.526   3.465
 2274SOL     OW 7148   1.656   2.740   3.114
 2274SOL    HW1 7149   1.655   2.656   3.067
 2274SOL    HW2 7150   1.644   2.806   3.045
 2275SOL     OW 7151   1.221   2.184   2.318
 2275SOL    HW1 7152   1.282   2.110   2.316
 2275SOL    HW2 7153   1.248   2.235   2.394
 2276SOL     OW 7154   0.583   2.586   2.542
 2276SOL    HW1 7155   0.624   2.671   2.528
 2276SOL    HW2 7156   0.522   2.576   2.469
 2277SOL     OW 7157   1.753   2.212   3.527
 2277SOL    HW1 7158   1.749   2.227   3.433
 2277SOL    HW2 7159   1.675   2.159   3.546
 2278SOL     OW 7160   1.753   2.786   3.367
 2278SOL    HW1 7161   1.738   2.880   3.381
 2278SOL    HW2 7162   1.728   2.771   3.276
 2279SOL     OW 7163   0.850   3.222   1.918
 2279SOL    HW1 7164   0.826   3.230   2.010
 2279SOL    HW2 7165   0.864   3.312   1.889
 2280SOL     OW 7166   0.676   3.639   2.790
 2280SOL    HW1 7167   0.659   3.732   2.777
 2280SOL    HW2 7168   0.772   3.632   2.789
 2281SOL     OW 7169   0.872   2.837   2.720
 2281SOL    HW1 7170   0.923   2.766   2.756
 2281SOL    HW2 7171   0.830   2.878   2.796
 2282SOL     OW 7172   1.074   2.849   1.948
 2282SOL    HW1 7173   1.050   2.900   1.871
 2282SOL    HW2 7174   1.148   2.795   1.920
 2283SOL     OW 7175   1.825   3.427   2.707
 2283SOL    HW1 7176   1.750   3.418   2.647
 2283SOL    HW2 7177   1.799   3.378   2.785
 2284SOL     OW 7178   0.241   3.185   3.730
 2284SOL    HW1 7179   0.162   3.134   3.715
 2284SOL    HW2 7180   0.242   3.201   3.824
 2285SOL     OW 7181   0.136   3.052   2.524
 2285SOL    HW1 7182   0.180   3.024   2.604
 2285SOL    HW2 7183   0.203   3.043   2.456
 2286SOL     OW 7184   0.690   3.281   3.488
 2286SOL    HW1 7185   0.613   3.239   3.527
 2286SOL    HW2 7186   0.693   3.368   3.528
 2287SOL     OW 7187   1.812   2.031   3.096
 2287SOL    HW1 7188   1.812   1.936   3.106
 2287SOL    HW2 7189   1.826   2.045   3.003
 2288SOL     OW 7190   0.420   2.283   2.379
 2288SOL    HW1 7191   0.447   2.210   2.323
 2288SOL    HW2 7192   0.363   2.243   2.445
 2289SOL     OW 7193   1.696   3.343   2.944
 2289SOL    HW1 7194   1.617   3.323   2.894
 2289SOL    HW2 7195   1.700   3.276   3.012
 2290SOL     OW 7196   0.354   2.427   3.143
 2290SOL    HW1 7197   0.406   2.365   3.192
 2290SOL    HW2 7198   0.362   2.399   3.052
 2291SOL     OW 7199   0.835   3.457   2.531
 2291SOL    HW1 7200   0.810   3.532   2.477
 2291SOL    HW2 7201   0.757   3.401   2.532
 2292SOL     OW 7202   1.417   2.087   2.976
 2292SOL    HW1 7203   1.419   1.996   3.008
 2292SOL    HW2 7204   1.374   2.136   3.046
 2293SOL     OW 7205   1.013   1.879   2.983
 2293SOL    HW1 7206   0.962   1.814   2.934
 2293SOL    HW2 7207   1.101   1.841   2.989
 2294SOL     OW 7208   0.786   3.190   2.187
 2294SOL    HW1 7209   0.760   3.099   2.203
 2294SOL    HW2 7210   0.863   3.204   2.243
 2295SOL     OW 7211   0.611   3.432   3.153
 2295SOL    HW1 7212   0.609   3.515   3.200
 2295SOL    HW2 7213   0.700   3.427   3.117
 2296SOL     OW 7214   1.383   1.899   2.054
 2296SOL    HW1 7215   1.423   1.826   2.007
 2296SOL    HW2 7216   1.292   1.872   2.066
 2297SOL     OW 7217   1.297   2.331   2.539
 2297SOL    HW1 7218   1.247   2.413   2.537
 2297SOL    HW2 7219   1.290   2.301   2.630
 2298SOL     OW 7220   1.582   2.050   2.755
 2298SOL    HW1 7221   1.529   2.077   2.830
 2298SOL    HW2 7222   1.581   2.126   2.697
 2299SOL     OW 7223   0.061   2.924   2.155
 2299SOL    HW1 7224   0.144   2.877   2.143
 2299SOL    HW2 7225   0.027   2.890   2.238
 2300SOL     OW 7226   0.895   3.536   2.190
 2300SOL    HW1 7227   0.815   3.519   2.140
 2300SOL    HW2 7228   0.869   3.604   2.253
 2301SOL     OW 7229   0.245   2.500   3.840
 2301SOL    HW1 7230   0.151   2.496   3.855
 2301SOL    HW2 7231   0.255   2.483   3.746
 2302SOL     OW 7232   0.210   2.148   4.704
 2302SOL    HW1 7233   0.240   2.109   4.786
 2302SOL    HW2 7234   0.119   2.119   4.695
 2303SOL     OW 7235   7.253   2.223   4.383
 2303SOL    HW1 7236   7.216   2.305   4.351
 2303SOL    HW2 7237   7.224   2.157   4.321
 2304SOL     OW 7238   0.583   3.170   4.930
 2304SOL    HW1 7239   0.500   3.176   4.883
 2304SOL    HW2 7240   0.598   3.258   4.963
 2305SOL     OW 7241   1.582   3.385   4.431
 2305SOL    HW1 7242   1.536   3.356   4.510
 2305SOL    HW2 7243   1.516   3.387   4.363
 2306SOL     OW 7244   1.136   2.565   4.417
 2306SOL    HW1 7245   1.181   2.649   4.405
 2306SOL    HW2 7246   1.088   2.575   4.499
 2307SOL     OW 7247   1.797   2.447   3.945
 2307SOL    HW1 7248   1.761   2.445   3.856
 2307SOL    HW2 7249   1.754   2.375   3.990
 2308SOL     OW 7250   0.739   2.991   4.794
 2308SOL    HW1 7251   0.676   3.037   4.849
 2308SOL    HW2 7252   0.782   3.060   4.743
 2309SOL     OW 7253   0.689   2.846   4.375
 2309SOL    HW1 7254   0.756   2.845   4.443
 2309SOL    HW2 7255   0.623   2.908   4.407
 2310SOL     OW 7256   0.356   3.270   4.794
 2310SOL    HW1 7257   0.276   3.240   4.751
 2310SOL    HW2 7258   0.397   3.330   4.732
 2311SOL     OW 7259   1.452   3.365   5.088
 2311SOL    HW1 7260   1.505   3.444   5.098
 2311SOL    HW2 7261   1.377   3.379   5.146
 2312SOL     OW 7262   4.100   5.883   0.018
 2312SOL    HW1 7263   4.163   5.811   0.025
 2312SOL    HW2 7264   4.016   5.843   0.040
 2313SOL     OW 7265   1.583   2.296   4.478
 2313SOL    HW1 7266   1.515   2.306   4.412
 2313SOL    HW2 7267   1.565   2.366   4.541
 2314SOL     OW 7268   0.213   3.587   4.196
 2314SOL    HW1 7269   0.244   3.658   4.251
 2314SOL    HW2 7270   0.275   3.583   4.124
 2315SOL     OW 7271   4.734   6.877   0.269
 2315SOL    HW1 7272   4.738   6.913   0.357
 2315SOL    HW2 7273   4.687   6.795   0.278
 2316SOL     OW 7274   0.232   3.321   4.261
 2316SOL    HW1 7275   0.221   3.415   4.246
 2316SOL    HW2 7276   0.203   3.307   4.351
 2317SOL     OW 7277   0.276   2.947   4.605
 2317SOL    HW1 7278   0.285   2.858   4.638
 2317SOL    HW2 7279   0.246   2.998   4.681
 2318SOL     OW 7280   0.561   3.676   5.115
 2318SOL    HW1 7281   4.129   0.017   0.030
 2318SOL    HW2 7282   4.239   0.117   0.003
 2319SOL     OW 7283   0.574   2.843   3.874
 2319SOL    HW1 7284   0.623   2.889   3.805
 2319SOL    HW2 7285   0.614   2.874   3.955
 2320SOL     OW 7286   5.230   5.624   0.029
 2320SOL    HW1 7287   1.594   2.045   5.101
 2320SOL    HW2 7288   5.277   5.670   0.099
 2321SOL     OW 7289   0.150   2.555   4.301
 2321SOL    HW1 7290   0.069   2.512   4.271
 2321SOL    HW2 7291   0.129   2.589   4.388
 2322SOL     OW 7292   1.848   3.605   4.042
 2322SOL    HW1 7293   1.920   3.590   4.104
 2322SOL    HW2 7294   1.855   3.698   4.020
 2323SOL     OW 7295   0.019   3.432   3.846
 2323SOL    HW1 7296   0.010   3.341   3.874
 2323SOL    HW2 7297   7.207   3.461   3.831
 2324SOL     OW 7298   1.693   2.786   4.368
 2324SOL    HW1 7299   1.776   2.744   4.343
 2324SOL    HW2 7300   1.673   2.843   4.293
 2325SOL     OW 7301   1.657   2.972   4.156
 2325SOL    HW1 7302   1.741   2.964   4.112
 2325SOL    HW2 7303   1.672   3.037   4.225
 2326SOL     OW 7304   3.769   6.245   0.154
 2326SOL    HW1 7305   3.865   6.247   0.159
 2326SOL    HW2 7306   3.743   6.337   0.161
 2327SOL     OW 7307   0.618   3.255   4.459
 2327SOL    HW1 7308   0.575   3.170   4.462
 2327SOL    HW2 7309   0.608   3.285   4.369
 2328SOL     OW 7310   1.289   3.089   5.129
 2328SOL    HW1 7311   1.332   3.044   5.056
 2328SOL    HW2 7312   4.996   6.737   0.049
 2329SOL     OW 7313   0.829   1.869   4.243
 2329SOL    HW1 7314   0.871   1.950   4.214
 2329SOL    HW2 7315   0.735   1.889   4.243
 2330SOL     OW 7316   0.155   2.803   4.969
 2330SOL    HW1 7317   0.244   2.767   4.966
 2330SOL    HW2 7318   0.121   2.792   4.881
 2331SOL     OW 7319   1.534   2.877   3.924
 2331SOL    HW1 7320   1.465   2.819   3.955
 2331SOL    HW2 7321   1.576   2.910   4.004
 2332SOL     OW 7322   4.853   0.035   0.176
 2332SOL    HW1 7323   4.821   0.098   0.110
 2332SOL    HW2 7324   4.835   7.228   0.137
 2333SOL     OW 7325   1.464   3.276   4.660
 2333SOL    HW1 7326   1.399   3.294   4.727
 2333SOL    HW2 7327   1.448   3.185   4.634
 2334SOL     OW 7328   1.636   3.656   4.284
 2334SOL    HW1 7329   1.622   3.606   4.204
 2334SOL    HW2 7330   1.632   3.591   4.354
 2335SOL     OW 7331   0.599   2.564   3.992
 2335SOL    HW1 7332   0.601   2.650   3.952
 2335SOL    HW2 7333   0.534   2.571   4.062
 2336SOL     OW 7334   1.283   2.253   4.666
 2336SOL    HW1 7335   1.193   2.220   4.669
 2336SOL    HW2 7336   1.333   2.193   4.722
 2337SOL     OW 7337   1.581   3.529   4.041
 2337SOL    HW1 7338   1.675   3.546   4.031
 2337SOL    HW2 7339   1.549   3.514   3.952
 2338SOL     OW 7340   4.390   6.128   0.016
 2338SOL    HW1 7341   4.434   6.074   0.082
 2338SOL    HW2 7342   0.740   2.431   5.087
 2339SOL     OW 7343   5.079   6.019   0.254
 2339SOL    HW1 7344   5.042   6.086   0.313
 2339SOL    HW2 7345   5.164   5.999   0.292
 2340SOL     OW 7346   4.601   6.397   0.158
 2340SOL    HW1 7347   4.636   6.309   0.148
 2340SOL    HW2 7348   4.533   6.404   0.091
 2341SOL     OW 7349   1.005   2.252   4.935
 2341SOL    HW1 7350   0.917   2.280   4.956
 2341SOL    HW2 7351   1.000   2.221   4.844
 2342SOL     OW 7352   1.062   2.560   4.146
 2342SOL    HW1 7353   1.080   2.557   4.240
 2342SOL    HW2 7354   0.978   2.515   4.137
 2343SOL     OW 7355   0.062   2.705   4.532
 2343SOL    HW1 7356   0.148   2.689   4.571
 2343SOL    HW2 7357   0.027   2.779   4.582
 2344SOL     OW 7358   3.721   0.089   0.142
 2344SOL    HW1 7359   3.677   0.030   0.204
 2344SOL    HW2 7360   3.649   0.137   0.100
 2345SOL     OW 7361   0.877   2.211   3.926
 2345SOL    HW1 7362   0.931   2.259   3.863
 2345SOL    HW2 7363   0.835   2.143   3.874
 2346SOL     OW 7364   1.390   3.014   4.274
 2346SOL    HW1 7365   1.471   3.005   4.223
 2346SOL    HW2 7366   1.336   3.075   4.223
 2347SOL     OW 7367   0.563   2.035   4.628
 2347SOL    HW1 7368   0.567   2.064   4.719
 2347SOL    HW2 7369   0.556   2.116   4.577
 2348SOL     OW 7370   0.996   3.320   4.193
 2348SOL    HW1 7371   0.972   3.393   4.136
 2348SOL    HW2 7372   0.967   3.347   4.280
 2349SOL     OW 7373   0.363   3.689   4.598
 2349SOL    HW1 7374   0.405   3.604   4.608
 2349SOL    HW2 7375   0.432   3.752   4.619
 2350SOL     OW 7376   1.805   2.906   4.606
 2350SOL    HW1 7377   1.756   2.895   4.525
 2350SOL    HW2 7378   1.738   2.919   4.673
 2351SOL     OW 7379   4.849   7.045   0.074
 2351SOL    HW1 7380   4.822   6.982   0.141
 2351SOL    HW2 7381   4.768   7.068   0.029
 2352SOL     OW 7382   0.313   2.803   3.990
 2352SOL    HW1 7383   0.394   2.823   3.943
 2352SOL    HW2 7384   0.300   2.709   3.974
 2353SOL     OW 7385   1.482   2.623   4.435
 2353SOL    HW1 7386   1.487   2.583   4.521
 2353SOL    HW2 7387   1.561   2.678   4.430
 2354SOL     OW 7388   4.091   6.778   0.302
 2354SOL    HW1 7389   4.064   6.788   0.210
 2354SOL    HW2 7390   4.062   6.860   0.344
 2355SOL     OW 7391   1.143   3.636   3.953
 2355SOL    HW1 7392   1.060   3.606   3.991
 2355SOL    HW2 7393   1.162   3.572   3.884
 2356SOL     OW 7394   3.843   5.789   0.047
 2356SOL    HW1 7395   3.787   5.865   0.031
 2356SOL    HW2 7396   3.814   5.756   0.132
 2357SOL     OW 7397   1.639   3.249   3.818
 2357SOL    HW1 7398   1.598   3.334   3.806
 2357SOL    HW2 7399   1.572   3.186   3.792
 2358SOL     OW 7400   0.461   3.601   4.042
 2358SOL    HW1 7401   0.506   3.652   4.109
 2358SOL    HW2 7402   0.531   3.563   3.989
 2359SOL     OW 7403   1.401   1.968   4.182
 2359SOL    HW1 7404   1.401   1.944   4.090
 2359SOL    HW2 7405   1.491   1.955   4.211
 2360SOL     OW 7406   0.210   3.653   4.945
 2360SOL    HW1 7407   0.268   3.582   4.976
 2360SOL    HW2 7408   0.185   3.626   4.857
 2361SOL     OW 7409   0.953   3.564   4.614
 2361SOL    HW1 7410   1.037   3.520   4.624
 2361SOL    HW2 7411   0.908   3.516   4.544
 2362SOL     OW 7412   0.406   2.548   4.192
 2362SOL    HW1 7413   0.416   2.454   4.203
 2362SOL    HW2 7414   0.317   2.567   4.223
 2363SOL     OW 7415   0.664   1.974   3.826
 2363SOL    HW1 7416   0.714   1.895   3.848
 2363SOL    HW2 7417   0.602   1.945   3.759
 2364SOL     OW 7418   0.875   3.382   4.913
 2364SOL    HW1 7419   0.848   3.346   4.829
 2364SOL    HW2 7420   0.938   3.319   4.947
 2365SOL     OW 7421   4.979   6.099   0.008
 2365SOL    HW1 7422   5.025   6.075   0.088
 2365SOL    HW2 7423   1.373   2.547   5.132
 2366SOL     OW 7424   0.813   3.236   4.673
 2366SOL    HW1 7425   0.900   3.234   4.632
 2366SOL    HW2 7426   0.753   3.251   4.599
 2367SOL     OW 7427   0.934   2.379   4.612
 2367SOL    HW1 7428   0.909   2.371   4.520
 2367SOL    HW2 7429   0.960   2.291   4.638
 2368SOL     OW 7430   0.564   1.923   4.217
 2368SOL    HW1 7431   0.485   1.923   4.272
 2368SOL    HW2 7432   0.552   1.997   4.158
 2369SOL     OW 7433   1.434   3.074   3.755
 2369SOL    HW1 7434   1.464   3.000   3.809
 2369SOL    HW2 7435   1.351   3.100   3.794
 2370SOL     OW 7436   0.281   1.908   3.916
 2370SOL    HW1 7437   0.330   1.977   3.870
 2370SOL    HW2 7438   0.348   1.852   3.955
 2371SOL     OW 7439   0.952   2.107   4.175
 2371SOL    HW1 7440   0.924   2.142   4.090
 2371SOL    HW2 7441   1.045   2.126   4.179
 2372SOL     OW 7442   4.710   6.164   0.039
 2372SOL    HW1 7443   1.052   2.564   5.100
 2372SOL    HW2 7444   4.803   6.144   0.036
 2373SOL     OW 7445   1.210   3.452   4.528
 2373SOL    HW1 7446   1.226   3.512   4.455
 2373SOL    HW2 7447   1.283   3.469   4.588
 2374SOL     OW 7448   0.481   3.018   4.436
 2374SOL    HW1 7449   0.414   2.994   4.500
 2374SOL    HW2 7450   0.436   3.011   4.351
 2375SOL     OW 7451   1.251   3.654   4.337
 2375SOL    HW1 7452   1.301   3.718   4.285
 2375SOL    HW2 7453   1.181   3.706   4.377
 2376SOL     OW 7454   1.028   2.375   3.756
 2376SOL    HW1 7455   0.987   2.459   3.736
 2376SOL    HW2 7456   1.091   2.395   3.824
 2377SOL     OW 7457   0.100   2.408   5.104
 2377SOL    HW1 7458   0.188   2.420   5.068
 2377SOL    HW2 7459   3.731   6.116   0.024
 2378SOL     OW 7460   0.565   2.097   4.896
 2378SOL    HW1 7461   0.604   2.052   4.971
 2378SOL    HW2 7462   0.471   2.091   4.911
 2379SOL     OW 7463   0.873   2.316   4.352
 2379SOL    HW1 7464   0.835   2.373   4.285
 2379SOL    HW2 7465   0.897   2.236   4.306
 2380SOL     OW 7466   1.024   1.922   4.463
 2380SOL    HW1 7467   0.963   1.922   4.390
 2380SOL    HW2 7468   0.999   1.846   4.515
 2381SOL     OW 7469   1.426   3.015   4.578
 2381SOL    HW1 7470   1.358   2.949   4.594
 2381SOL    HW2 7471   1.432   3.021   4.483
 2382SOL     OW 7472   1.466   2.476   4.677
 2382SOL    HW1 7473   1.403   2.405   4.689
 2382SOL    HW2 7474   1.523   2.472   4.754
 2383SOL     OW 7475   1.833   2.662   4.111
 2383SOL    HW1 7476   1.891   2.617   4.172
 2383SOL    HW2 7477   1.817   2.598   4.041
 2384SOL     OW 7478   0.497   3.280   3.897
 2384SOL    HW1 7479   0.415   3.257   3.941
 2384SOL    HW2 7480   0.498   3.227   3.818
 2385SOL     OW 7481   1.710   3.136   4.359
 2385SOL    HW1 7482   1.804   3.130   4.380
 2385SOL    HW2 7483   1.685   3.223   4.389
 2386SOL     OW 7484   1.394   2.439   3.789
 2386SOL    HW1 7485   1.338   2.412   3.862
 2386SOL    HW2 7486   1.482   2.417   3.818
 2387SOL     OW 7487   0.528   2.113   4.027
 2387SOL    HW1 7488   0.581   2.070   3.960
 2387SOL    HW2 7489   0.501   2.196   3.987
 2388SOL     OW 7490   5.409   6.729   0.125
 2388SOL    HW1 7491   5.496   6.693   0.108
 2388SOL    HW2 7492   5.425   6.816   0.160
 2389SOL     OW 7493   1.050   3.200   5.032
 2389SOL    HW1 7494   0.973   3.172   5.081
 2389SOL    HW2 7495   1.124   3.171   5.085
 2390SOL     OW 7496   5.268   7.123   0.214
 2390SOL    HW1 7497   5.271   7.152   0.123
 2390SOL    HW2 7498   5.347   7.071   0.226
 2391SOL     OW 7499   1.129   3.064   4.806
 2391SOL    HW1 7500   1.082   3.106   4.878
 2391SOL    HW2 7501   1.106   3.115   4.729
 2392SOL     OW 7502   1.617   2.959   4.794
 2392SOL    HW1 7503   1.606   3.020   4.867
 2392SOL    HW2 7504   1.542   2.974   4.737
 2393SOL     OW 7505   0.929   1.961   5.082
 2393SOL    HW1 7506   0.956   1.957   4.991
 2393SOL    HW2 7507   1.003   2.001   5.128
 2394SOL     OW 7508   4.590   6.626   0.309
 2394SOL    HW1 7509   4.576   6.604   0.401
 2394SOL    HW2 7510   4.608   6.542   0.267
 2395SOL     OW 7511   0.713   2.921   4.103
 2395SOL    HW1 7512   0.698   2.897   4.195
 2395SOL    HW2 7513   0.789   2.869   4.077
 2396SOL     OW 7514   0.410   2.697   4.972
 2396SOL    HW1 7515   0.472   2.713   5.043
 2396SOL    HW2 7516   0.386   2.605   4.981
 2397SOL     OW 7517   1.265   2.233   5.017
 2397SOL    HW1 7518   1.295   2.314   5.059
 2397SOL    HW2 7519   1.176   2.252   4.989
 2398SOL     OW 7520   0.060   3.418   5.067
 2398SOL    HW1 7521   0.048   3.508   5.038
 2398SOL    HW2 7522   0.154   3.409   5.080
 2399SOL     OW 7523   0.335   2.995   4.200
 2399SOL    HW1 7524   0.323   3.067   4.138
 2399SOL    HW2 7525   0.333   2.916   4.147
 2400SOL     OW 7526   0.543   2.368   4.578
 2400SOL    HW1 7527   0.553   2.425   4.502
 2400SOL    HW2 7528   0.606   2.401   4.641
 2401SOL     OW 7529   1.245   3.217   4.124
 2401SOL    HW1 7530   1.302   3.287   4.156
 2401SOL    HW2 7531   1.158   3.240   4.155
 2402SOL     OW 7532   1.292   3.330   4.869
 2402SOL    HW1 7533   1.351   3.337   4.945
 2402SOL    HW2 7534   1.222   3.272   4.899
 2403SOL     OW 7535   1.578   2.483   4.207
 2403SOL    HW1 7536   1.526   2.523   4.277
 2403SOL    HW2 7537   1.628   2.555   4.170
 2404SOL     OW 7538   0.340   3.403   5.030
 2404SOL    HW1 7539   0.340   3.353   4.948
 2404SOL    HW2 7540   0.432   3.424   5.045
 2405SOL     OW 7541   4.036   6.261   0.194
 2405SOL    HW1 7542   4.108   6.274   0.133
 2405SOL    HW2 7543   4.079   6.250   0.279
 2406SOL     OW 7544   5.256   6.315   0.276
 2406SOL    HW1 7545   5.170   6.356   0.263
 2406SOL    HW2 7546   5.308   6.344   0.201
 2407SOL     OW 7547   4.121   5.554   0.294
 2407SOL    HW1 7548   4.092   5.496   0.224
 2407SOL    HW2 7549   4.058   5.626   0.294
 2408SOL     OW 7550   0.578   2.743   4.756
 2408SOL    HW1 7551   0.622   2.828   4.765
 2408SOL    HW2 7552   0.524   2.736   4.834
 2409SOL     OW 7553   1.321   2.715   4.728
 2409SOL    HW1 7554   1.231   2.692   4.707
 2409SOL    HW2 7555   1.371   2.636   4.710
 2410SOL     OW 7556   1.200   2.385   3.982
 2410SOL    HW1 7557   1.211   2.308   4.038
 2410SOL    HW2 7558   1.160   2.451   4.039
 2411SOL     OW 7559   0.302   2.056   4.951
 2411SOL    HW1 7560   0.261   2.090   5.031
 2411SOL    HW2 7561   0.281   1.963   4.950
 2412SOL     OW 7562   0.031   3.156   4.982
 2412SOL    HW1 7563   0.067   3.104   5.054
 2412SOL    HW2 7564   0.029   3.246   5.015
 2413SOL     OW 7565   0.710   2.494   4.753
 2413SOL    HW1 7566   0.787   2.491   4.696
 2413SOL    HW2 7567   0.678   2.584   4.744
 2414SOL     OW 7568   0.322   1.924   4.347
 2414SOL    HW1 7569   0.290   2.013   4.363
 2414SOL    HW2 7570   0.329   1.884   4.434
 2415SOL     OW 7571   1.631   2.251   4.071
 2415SOL    HW1 7572   1.664   2.187   4.135
 2415SOL    HW2 7573   1.603   2.325   4.125
 2416SOL     OW 7574   1.040   2.623   4.693
 2416SOL    HW1 7575   1.036   2.637   4.787
 2416SOL    HW2 7576   1.008   2.533   4.681
 2417SOL     OW 7577   4.564   7.109   0.248
 2417SOL    HW1 7578   4.587   7.129   0.157
 2417SOL    HW2 7579   4.623   7.037   0.272
 2418SOL     OW 7580   5.510   6.985   0.189
 2418SOL    HW1 7581   5.532   7.018   0.102
 2418SOL    HW2 7582   5.592   6.992   0.239
 2419SOL     OW 7583   1.526   2.128   3.845
 2419SOL    HW1 7584   1.473   2.057   3.882
 2419SOL    HW2 7585   1.564   2.172   3.921
 2420SOL     OW 7586   1.284   2.687   3.745
 2420SOL    HW1 7587   1.324   2.600   3.751
 2420SOL    HW2 7588   1.319   2.724   3.664
 2421SOL     OW 7589   1.067   3.217   4.581
 2421SOL    HW1 7590   1.079   3.145   4.519
 2421SOL    HW2 7591   1.124   3.287   4.549
 2422SOL     OW 7592   0.308   2.673   4.664
 2422SOL    HW1 7593   0.403   2.689   4.663
 2422SOL    HW2 7594   0.301   2.581   4.689
 2423SOL     OW 7595   0.316   2.394   4.723
 2423SOL    HW1 7596   0.273   2.309   4.713
 2423SOL    HW2 7597   0.394   2.388   4.668
 2424SOL     OW 7598   4.822   5.914   0.255
 2424SOL    HW1 7599   4.810   5.983   0.319
 2424SOL    HW2 7600   4.915   5.918   0.232
 2425SOL     OW 7601   4.797   5.702   0.062
 2425SOL    HW1 7602   4.804   5.758   0.139
 2425SOL    HW2 7603   1.204   2.111   5.140
 2426SOL     OW 7604   7.272   3.154   3.899
 2426SOL    HW1 7605   7.190   3.139   3.853
 2426SOL    HW2 7606   0.012   3.071   3.943
 2427SOL     OW 7607   0.113   3.614   4.688
 2427SOL    HW1 7608   0.110   3.530   4.641
 2427SOL    HW2 7609   0.187   3.660   4.650
 2428SOL     OW 7610   0.495   3.439   4.629
 2428SOL    HW1 7611   0.565   3.502   4.648
 2428SOL    HW2 7612   0.535   3.377   4.568
 2429SOL     OW 7613   1.025   2.687   4.962
 2429SOL    HW1 7614   1.093   2.740   5.003
 2429SOL    HW2 7615   0.943   2.731   4.986
 2430SOL     OW 7616   0.002   2.412   4.836
 2430SOL    HW1 7617   0.090   2.412   4.800
 2430SOL    HW2 7618   0.014   2.404   4.930
 2431SOL     OW 7619   3.856   6.007   0.289
 2431SOL    HW1 7620   3.946   6.042   0.292
 2431SOL    HW2 7621   3.803   6.080   0.257
 2432SOL     OW 7622   5.031   6.448   0.214
 2432SOL    HW1 7623   5.050   6.541   0.201
 2432SOL    HW2 7624   5.015   6.415   0.125
 2433SOL     OW 7625   0.824   2.431   4.093
 2433SOL    HW1 7626   0.831   2.356   4.035
 2433SOL    HW2 7627   0.749   2.480   4.061
 2434SOL     OW 7628   1.644   2.469   4.887
 2434SOL    HW1 7629   1.638   2.409   4.962
 2434SOL    HW2 7630   1.735   2.460   4.856
 2435SOL     OW 7631   0.733   2.314   4.952
 2435SOL    HW1 7632   0.669   2.245   4.931
 2435SOL    HW2 7633   0.721   2.379   4.883
 2436SOL     OW 7634   0.971   3.532   5.132
 2436SOL    HW1 7635   0.935   3.490   5.054
 2436SOL    HW2 7636   0.946   3.624   5.124
 2437SOL     OW 7637   0.461   2.340   3.890
 2437SOL    HW1 7638   0.527   2.404   3.915
 2437SOL    HW2 7639   0.380   2.391   3.885
 2438SOL     OW 7640   3.804   6.632   0.015
 2438SOL    HW1 7641   3.856   6.593   0.085
 2438SOL    HW2 7642   0.159   2.924   5.095
 2439SOL     OW 7643   1.337   2.920   4.906
 2439SOL    HW1 7644   1.344   2.846   4.846
 2439SOL    HW2 7645   1.264   2.972   4.873
 2440SOL     OW 7646   1.323   2.726   4.018
 2440SOL    HW1 7647   1.252   2.688   4.071
 2440SOL    HW2 7648   1.296   2.710   3.927
 2441SOL     OW 7649   1.752   3.591   4.859
 2441SOL    HW1 7650   1.828   3.615   4.806
 2441SOL    HW2 7651   1.738   3.498   4.841
 2442SOL     OW 7652   1.246   3.600   4.818
 2442SOL    HW1 7653   1.331   3.627   4.783
 2442SOL    HW2 7654   1.257   3.508   4.840
 2443SOL     OW 7655   0.110   3.157   4.723
 2443SOL    HW1 7656   0.086   3.167   4.815
 2443SOL    HW2 7657   0.053   3.087   4.691
 2444SOL     OW 7658   4.303   7.162   0.233
 2444SOL    HW1 7659   4.278   7.252   0.252
 2444SOL    HW2 7660   4.398   7.160   0.242
 2445SOL     OW 7661   1.746   2.043   4.223
 2445SOL    HW1 7662   1.805   2.026   4.150
 2445SOL    HW2 7663   1.721   1.956   4.255
 2446SOL     OW 7664   1.394   3.432   4.224
 2446SOL    HW1 7665   1.451   3.466   4.155
 2446SOL    HW2 7666   1.340   3.507   4.250
 2447SOL     OW 7667   1.276   2.797   4.390
 2447SOL    HW1 7668   1.350   2.738   4.402
 2447SOL    HW2 7669   1.312   2.869   4.338
 2448SOL     OW 7670   0.798   3.133   5.125
 2448SOL    HW1 7671   4.409   6.816   0.059
 2448SOL    HW2 7672   0.724   3.144   5.065
 2449SOL     OW 7673   0.668   3.493   3.888
 2449SOL    HW1 7674   0.677   3.506   3.794
 2449SOL    HW2 7675   0.617   3.412   3.896
 2450SOL     OW 7676   1.623   3.584   5.103
 2450SOL    HW1 7677   1.672   3.582   5.020
 2450SOL    HW2 7678   1.598   3.676   5.113
 2451SOL     OW 7679   1.846   2.024   4.686
 2451SOL    HW1 7680   1.874   1.935   4.664
 2451SOL    HW2 7681   1.758   2.031   4.648
 2452SOL     OW 7682   0.246   2.172   4.427
 2452SOL    HW1 7683   0.157   2.200   4.408
 2452SOL    HW2 7684   0.249   2.168   4.523
 2453SOL     OW 7685   1.207   3.451   3.760
 2453SOL    HW1 7686   1.197   3.360   3.786
 2453SOL    HW2 7687   1.140   3.465   3.694
 2454SOL     OW 7688   0.831   2.867   5.046
 2454SOL    HW1 7689   0.803   2.893   4.958
 2454SOL    HW2 7690   0.828   2.949   5.097
 2455SOL     OW 7691   0.921   2.773   4.026
 2455SOL    HW1 7692   0.974   2.801   3.951
 2455SOL    HW2 7693   0.974   2.706   4.069
 2456SOL     OW 7694   1.486   3.497   3.780
 2456SOL    HW1 7695   1.392   3.482   3.764
 2456SOL    HW2 7696   1.524   3.503   3.692
 2457SOL     OW 7697   4.013   6.809   0.049
 2457SOL    HW1 7698   4.000   6.896   0.011
 2457SOL    HW2 7699   3.934   6.760   0.025
 2458SOL     OW 7700   1.600   3.149   4.998
 2458SOL    HW1 7701   1.671   3.138   5.061
 2458SOL    HW2 7702   1.545   3.217   5.035
 2459SOL     OW 7703   1.068   2.980   4.446
 2459SOL    HW1 7704   0.997   2.929   4.484
 2459SOL    HW2 7705   1.133   2.914   4.420
 2460SOL     OW 7706   1.033   2.114   4.678
 2460SOL    HW1 7707   1.032   2.073   4.592
 2460SOL    HW2 7708   1.030   2.041   4.740
 2461SOL     OW 7709   0.610   3.347   4.204
 2461SOL    HW1 7710   0.661   3.298   4.140
 2461SOL    HW2 7711   0.531   3.374   4.156
 2462SOL     OW 7712   1.729   2.266   5.081
 2462SOL    HW1 7713   1.811   2.316   5.089
 2462SOL    HW2 7714   1.754   2.189   5.030
 2463SOL     OW 7715   0.250   3.209   4.016
 2463SOL    HW1 7716   0.157   3.194   3.995
 2463SOL    HW2 7717   0.248   3.254   4.100
 2464SOL     OW 7718   4.331   5.704   0.034
 2464SOL    HW1 7719   0.777   2.045   5.141
 2464SOL    HW2 7720   4.350   5.772   0.098
 2465SOL     OW 7721   0.083   2.178   3.789
 2465SOL    HW1 7722   0.002   2.128   3.790
 2465SOL    HW2 7723   0.056   2.269   3.775
 2466SOL     OW 7724   1.422   2.716   5.098
 2466SOL    HW1 7725   1.365   2.778   5.054
 2466SOL    HW2 7726   1.508   2.730   5.058
 2467SOL     OW 7727   0.097   2.084   4.050
 2467SOL    HW1 7728   0.107   2.122   3.963
 2467SOL    HW2 7729   0.149   2.004   4.048
 2468SOL     OW 7730   1.187   3.184   3.849
 2468SOL    HW1 7731   1.098   3.148   3.849
 2468SOL    HW2 7732   1.210   3.190   3.942
 2469SOL     OW 7733   4.232   6.347   0.023
 2469SOL    HW1 7734   4.283   6.421   0.055
 2469SOL    HW2 7735   4.294   6.275   0.020
 2470SOL     OW 7736   1.497   3.649   4.709
 2470SOL    HW1 7737   1.517   3.730   4.662
 2470SOL    HW2 7738   1.577   3.628   4.757
 2471SOL     OW 7739   5.129   6.708   0.177
 2471SOL    HW1 7740   5.119   6.753   0.261
 2471SOL    HW2 7741   5.223   6.711   0.159
 2472SOL     OW 7742   3.997   0.001   0.153
 2472SOL    HW1 7743   3.904   0.023   0.142
 2472SOL    HW2 7744   3.996   7.192   0.193
 2473SOL     OW 7745   1.666   2.745   4.972
 2473SOL    HW1 7746   1.662   2.660   4.927
 2473SOL    HW2 7747   1.654   2.809   4.902
 2474SOL     OW 7748   1.221   2.183   4.181
 2474SOL    HW1 7749   1.282   2.110   4.179
 2474SOL    HW2 7750   1.248   2.236   4.256
 2475SOL     OW 7751   0.584   2.585   4.403
 2475SOL    HW1 7752   0.626   2.670   4.391
 2475SOL    HW2 7753   0.525   2.577   4.328
 2476SOL     OW 7754   5.377   5.793   0.186
 2476SOL    HW1 7755   5.373   5.846   0.106
 2476SOL    HW2 7756   5.363   5.855   0.257
 2477SOL     OW 7757   5.410   6.428   0.078
 2477SOL    HW1 7758   5.398   6.522   0.090
 2477SOL    HW2 7759   1.741   2.772   5.134
 2478SOL     OW 7760   0.857   3.221   3.782
 2478SOL    HW1 7761   0.829   3.232   3.873
 2478SOL    HW2 7762   0.869   3.311   3.750
 2479SOL     OW 7763   0.675   3.639   4.652
 2479SOL    HW1 7764   0.656   3.732   4.640
 2479SOL    HW2 7765   0.770   3.633   4.650
 2480SOL     OW 7766   0.875   2.833   4.588
 2480SOL    HW1 7767   0.931   2.763   4.623
 2480SOL    HW2 7768   0.836   2.874   4.665
 2481SOL     OW 7769   1.062   2.833   3.805
 2481SOL    HW1 7770   1.045   2.892   3.732
 2481SOL    HW2 7771   1.141   2.785   3.779
 2482SOL     OW 7772   1.827   3.424   4.564
 2482SOL    HW1 7773   1.751   3.419   4.506
 2482SOL    HW2 7774   1.802   3.376   4.643
 2483SOL     OW 7775   0.129   3.040   4.389
 2483SOL    HW1 7776   0.177   3.015   4.468
 2483SOL    HW2 7777   0.196   3.045   4.321
 2484SOL     OW 7778   4.321   6.888   0.194
 2484SOL    HW1 7779   4.249   6.855   0.248
 2484SOL    HW2 7780   4.311   6.983   0.195
 2485SOL     OW 7781   1.796   2.038   4.953
 2485SOL    HW1 7782   1.800   1.943   4.968
 2485SOL    HW2 7783   1.816   2.048   4.860
 2486SOL     OW 7784   0.422   2.284   4.238
 2486SOL    HW1 7785   0.450   2.211   4.184
 2486SOL    HW2 7786   0.366   2.245   4.305
 2487SOL     OW 7787   1.699   3.331   4.795
 2487SOL    HW1 7788   1.617   3.314   4.750
 2487SOL    HW2 7789   1.704   3.265   4.863
 2488SOL     OW 7790   0.349   2.433   5.000
 2488SOL    HW1 7791   0.402   2.372   5.051
 2488SOL    HW2 7792   0.357   2.403   4.910
 2489SOL     OW 7793   0.835   3.466   4.387
 2489SOL    HW1 7794   0.820   3.546   4.336
 2489SOL    HW2 7795   0.755   3.415   4.375
 2490SOL     OW 7796   1.414   2.087   4.839
 2490SOL    HW1 7797   1.408   1.996   4.867
 2490SOL    HW2 7798   1.372   2.137   4.910
 2491SOL     OW 7799   1.021   1.876   4.831
 2491SOL    HW1 7800   0.977   1.817   4.769
 2491SOL    HW2 7801   1.108   1.838   4.843
 2492SOL     OW 7802   0.784   3.191   4.051
 2492SOL    HW1 7803   0.759   3.100   4.066
 2492SOL    HW2 7804   0.861   3.205   4.106
 2493SOL     OW 7805   0.619   3.430   5.012
 2493SOL    HW1 7806   0.610   3.518   5.050
 2493SOL    HW2 7807   0.709   3.427   4.980
 2494SOL     OW 7808   1.382   1.899   3.917
 2494SOL    HW1 7809   1.423   1.826   3.869
 2494SOL    HW2 7810   1.292   1.871   3.929
 2495SOL     OW 7811   1.296   2.332   4.400
 2495SOL    HW1 7812   1.246   2.414   4.398
 2495SOL    HW2 7813   1.292   2.304   4.492
 2496SOL     OW 7814   1.582   2.053   4.618
 2496SOL    HW1 7815   1.529   2.080   4.693
 2496SOL    HW2 7816   1.581   2.128   4.559
 2497SOL     OW 7817   0.059   2.922   4.017
 2497SOL    HW1 7818   0.144   2.879   4.004
 2497SOL    HW2 7819   0.027   2.886   4.100
 2498SOL     OW 7820   0.896   3.535   4.051
 2498SOL    HW1 7821   0.817   3.519   3.999
 2498SOL    HW2 7822   0.870   3.603   4.114
 2499SOL     OW 7823   0.193   4.327   0.129
 2499SOL    HW1 7824   0.134   4.402   0.122
 2499SOL    HW2 7825   0.150   4.258   0.078
 2500SOL     OW 7826   0.226   4.014   0.988
 2500SOL    HW1 7827   0.253   3.967   1.067
 2500SOL    HW2 7828   0.134   3.989   0.976
 2501SOL     OW 7829   7.248   4.081   0.660
 2501SOL    HW1 7830   7.226   4.170   0.633
 2501SOL    HW2 7831   7.211   4.025   0.592
 2502SOL     OW 7832   0.580   5.032   1.211
 2502SOL    HW1 7833   0.498   5.037   1.161
 2502SOL    HW2 7834   0.595   5.122   1.240
 2503SOL     OW 7835   1.584   5.245   0.711
 2503SOL    HW1 7836   1.540   5.214   0.790
 2503SOL    HW2 7837   1.516   5.250   0.645
 2504SOL     OW 7838   1.130   4.432   0.692
 2504SOL    HW1 7839   1.178   4.514   0.679
 2504SOL    HW2 7840   1.083   4.444   0.774
 2505SOL     OW 7841   1.740   4.324   0.250
 2505SOL    HW1 7842   1.774   4.305   0.162
 2505SOL    HW2 7843   1.711   4.239   0.283
 2506SOL     OW 7844   0.732   4.855   1.058
 2506SOL    HW1 7845   0.675   4.894   1.124
 2506SOL    HW2 7846   0.773   4.930   1.015
 2507SOL     OW 7847   0.884   4.467   1.827
 2507SOL    HW1 7848   0.881   4.533   1.896
 2507SOL    HW2 7849   0.903   4.516   1.747
 2508SOL     OW 7850   0.683   4.699   0.661
 2508SOL    HW1 7851   0.753   4.700   0.727
 2508SOL    HW2 7852   0.618   4.761   0.695
 2509SOL     OW 7853   0.705   4.872   1.827
 2509SOL    HW1 7854   0.754   4.947   1.862
 2509SOL    HW2 7855   0.629   4.911   1.784
 2510SOL     OW 7856   0.355   5.133   1.073
 2510SOL    HW1 7857   0.275   5.100   1.031
 2510SOL    HW2 7858   0.393   5.194   1.010
 2511SOL     OW 7859   1.449   5.233   1.367
 2511SOL    HW1 7860   1.506   5.309   1.382
 2511SOL    HW2 7861   1.375   5.246   1.427
 2512SOL     OW 7862   0.465   4.105   1.453
 2512SOL    HW1 7863   0.539   4.046   1.466
 2512SOL    HW2 7864   0.388   4.052   1.474
 2513SOL     OW 7865   1.596   4.166   0.753
 2513SOL    HW1 7866   1.564   4.198   0.669
 2513SOL    HW2 7867   1.558   4.226   0.817
 2514SOL     OW 7868   0.250   5.426   0.463
 2514SOL    HW1 7869   0.232   5.497   0.526
 2514SOL    HW2 7870   0.345   5.422   0.457
 2515SOL     OW 7871   1.125   5.072   1.693
 2515SOL    HW1 7872   1.184   5.057   1.766
 2515SOL    HW2 7873   1.071   4.993   1.687
 2516SOL     OW 7874   0.210   5.161   0.524
 2516SOL    HW1 7875   0.213   5.255   0.509
 2516SOL    HW2 7876   0.168   5.151   0.610
 2517SOL     OW 7877   0.267   4.809   0.895
 2517SOL    HW1 7878   0.277   4.722   0.932
 2517SOL    HW2 7879   0.230   4.862   0.966
 2518SOL     OW 7880   0.592   5.530   1.422
 2518SOL    HW1 7881   0.514   5.510   1.474
 2518SOL    HW2 7882   0.621   5.615   1.453
 2519SOL     OW 7883   0.549   4.670   0.176
 2519SOL    HW1 7884   0.603   4.636   0.104
 2519SOL    HW2 7885   0.612   4.702   0.240
 2520SOL     OW 7886   1.595   3.854   1.464
 2520SOL    HW1 7887   1.630   3.932   1.421
 2520SOL    HW2 7888   1.562   3.886   1.548
 2521SOL     OW 7889   0.137   4.451   0.575
 2521SOL    HW1 7890   0.063   4.396   0.551
 2521SOL    HW2 7891   0.119   4.476   0.666
 2522SOL     OW 7892   1.834   5.481   0.323
 2522SOL    HW1 7893   1.902   5.455   0.385
 2522SOL    HW2 7894   1.857   5.571   0.299
 2523SOL     OW 7895   0.032   5.295   0.127
 2523SOL    HW1 7896   0.025   5.206   0.161
 2523SOL    HW2 7897   7.221   5.328   0.128
 2524SOL     OW 7898   1.694   4.651   0.639
 2524SOL    HW1 7899   1.762   4.600   0.594
 2524SOL    HW2 7900   1.663   4.713   0.573
 2525SOL     OW 7901   1.645   4.833   0.427
 2525SOL    HW1 7902   1.726   4.821   0.377
 2525SOL    HW2 7903   1.667   4.901   0.491
 2526SOL     OW 7904   0.177   4.465   1.586
 2526SOL    HW1 7905   0.273   4.471   1.585
 2526SOL    HW2 7906   0.148   4.553   1.612
 2527SOL     OW 7907   0.620   5.107   0.757
 2527SOL    HW1 7908   0.577   5.022   0.762
 2527SOL    HW2 7909   0.604   5.136   0.667
 2528SOL     OW 7910   1.271   4.952   1.416
 2528SOL    HW1 7911   1.300   4.883   1.356
 2528SOL    HW2 7912   1.333   4.947   1.489
 2529SOL     OW 7913   0.821   3.728   0.522
 2529SOL    HW1 7914   0.865   3.809   0.496
 2529SOL    HW2 7915   0.728   3.748   0.517
 2530SOL     OW 7916   0.179   4.693   1.276
 2530SOL    HW1 7917   0.266   4.652   1.273
 2530SOL    HW2 7918   0.136   4.664   1.195
 2531SOL     OW 7919   1.476   4.757   0.216
 2531SOL    HW1 7920   1.421   4.688   0.254
 2531SOL    HW2 7921   1.536   4.781   0.287
 2532SOL     OW 7922   1.194   5.547   1.635
 2532SOL    HW1 7923   1.192   5.609   1.562
 2532SOL    HW2 7924   1.215   5.463   1.594
 2533SOL     OW 7925   0.365   3.975   1.871
 2533SOL    HW1 7926   0.401   4.054   1.911
 2533SOL    HW2 7927   0.270   3.988   1.873
 2534SOL     OW 7928   1.472   5.137   0.937
 2534SOL    HW1 7929   1.407   5.158   1.004
 2534SOL    HW2 7930   1.452   5.047   0.911
 2535SOL     OW 7931   1.658   5.500   0.584
 2535SOL    HW1 7932   1.626   5.463   0.501
 2535SOL    HW2 7933   1.643   5.430   0.648
 2536SOL     OW 7934   0.587   4.415   0.291
 2536SOL    HW1 7935   0.579   4.501   0.249
 2536SOL    HW2 7936   0.525   4.418   0.364
 2537SOL     OW 7937   1.281   4.115   0.946
 2537SOL    HW1 7938   1.192   4.081   0.951
 2537SOL    HW2 7939   1.332   4.054   1.000
 2538SOL     OW 7940   1.574   5.400   0.337
 2538SOL    HW1 7941   1.665   5.428   0.322
 2538SOL    HW2 7942   1.544   5.368   0.252
 2539SOL     OW 7943   0.795   4.334   1.440
 2539SOL    HW1 7944   0.765   4.306   1.526
 2539SOL    HW2 7945   0.768   4.264   1.380
 2540SOL     OW 7946   1.392   4.199   1.675
 2540SOL    HW1 7947   1.397   4.243   1.760
 2540SOL    HW2 7948   1.443   4.119   1.686
 2541SOL     OW 7949   0.948   4.607   1.594
 2541SOL    HW1 7950   1.005   4.542   1.551
 2541SOL    HW2 7951   0.899   4.647   1.522
 2542SOL     OW 7952   1.007   4.124   1.211
 2542SOL    HW1 7953   0.915   4.139   1.234
 2542SOL    HW2 7954   1.004   4.078   1.127
 2543SOL     OW 7955   1.074   4.420   0.417
 2543SOL    HW1 7956   1.086   4.418   0.512
 2543SOL    HW2 7957   0.988   4.381   0.402
 2544SOL     OW 7958   0.066   4.560   0.821
 2544SOL    HW1 7959   0.150   4.544   0.864
 2544SOL    HW2 7960   0.035   4.642   0.860
 2545SOL     OW 7961   0.148   5.611   1.613
 2545SOL    HW1 7962   0.132   5.577   1.701
 2545SOL    HW2 7963   0.061   5.614   1.573
 2546SOL     OW 7964   0.876   4.068   0.215
 2546SOL    HW1 7965   0.928   4.121   0.155
 2546SOL    HW2 7966   0.870   3.982   0.172
 2547SOL     OW 7967   1.695   4.287   1.836
 2547SOL    HW1 7968   1.667   4.361   1.783
 2547SOL    HW2 7969   1.722   4.221   1.773
 2548SOL     OW 7970   1.389   4.879   0.557
 2548SOL    HW1 7971   1.469   4.871   0.504
 2548SOL    HW2 7972   1.334   4.940   0.507
 2549SOL     OW 7973   0.565   3.902   0.908
 2549SOL    HW1 7974   0.572   3.922   1.001
 2549SOL    HW2 7975   0.559   3.987   0.865
 2550SOL     OW 7976   1.001   5.187   0.491
 2550SOL    HW1 7977   0.980   5.260   0.432
 2550SOL    HW2 7978   0.965   5.213   0.575
 2551SOL     OW 7979   0.362   5.553   0.872
 2551SOL    HW1 7980   0.402   5.467   0.883
 2551SOL    HW2 7981   0.432   5.615   0.892
 2552SOL     OW 7982   1.802   4.766   0.880
 2552SOL    HW1 7983   1.755   4.747   0.798
 2552SOL    HW2 7984   1.732   4.777   0.945
 2553SOL     OW 7985   1.215   5.281   1.513
 2553SOL    HW1 7986   1.198   5.203   1.566
 2553SOL    HW2 7987   1.130   5.304   1.476
 2554SOL     OW 7988   0.290   4.671   0.277
 2554SOL    HW1 7989   0.371   4.683   0.227
 2554SOL    HW2 7990   0.289   4.578   0.298
 2555SOL     OW 7991   1.482   4.490   0.716
 2555SOL    HW1 7992   1.487   4.447   0.802
 2555SOL    HW2 7993   1.562   4.542   0.711
 2556SOL     OW 7994   0.472   5.005   1.736
 2556SOL    HW1 7995   0.448   5.003   1.643
 2556SOL    HW2 7996   0.388   5.009   1.782
 2557SOL     OW 7997   1.105   5.513   0.185
 2557SOL    HW1 7998   1.049   5.465   0.246
 2557SOL    HW2 7999   1.143   5.445   0.130
 2558SOL     OW 8000   0.220   3.983   1.488
 2558SOL    HW1 8001   0.136   4.025   1.473
 2558SOL    HW2 8002   0.198   3.903   1.536
 2559SOL     OW 8003   1.636   5.073   0.064
 2559SOL    HW1 8004   1.604   5.162   0.076
 2559SOL    HW2 8005   1.557   5.020   0.057
 2560SOL     OW 8006   0.516   5.427   0.387
 2560SOL    HW1 8007   0.542   5.513   0.418
 2560SOL    HW2 8008   0.504   5.438   0.292
 2561SOL     OW 8009   1.398   3.826   0.453
 2561SOL    HW1 8010   1.389   3.812   0.359
 2561SOL    HW2 8011   1.493   3.823   0.468
 2562SOL     OW 8012   0.206   5.514   1.222
 2562SOL    HW1 8013   0.264   5.442   1.248
 2562SOL    HW2 8014   0.179   5.493   1.133
 2563SOL     OW 8015   0.951   5.427   0.894
 2563SOL    HW1 8016   1.035   5.383   0.903
 2563SOL    HW2 8017   0.904   5.377   0.827
 2564SOL     OW 8018   0.388   4.415   0.477
 2564SOL    HW1 8019   0.390   4.319   0.486
 2564SOL    HW2 8020   0.302   4.440   0.510
 2565SOL     OW 8021   1.511   3.945   1.720
 2565SOL    HW1 8022   1.525   3.964   1.813
 2565SOL    HW2 8023   1.443   3.878   1.718
 2566SOL     OW 8024   0.647   3.859   0.071
 2566SOL    HW1 8025   0.739   3.835   0.085
 2566SOL    HW2 8026   4.283   0.249   5.126
 2567SOL     OW 8027   0.765   3.998   1.749
 2567SOL    HW1 8028   0.849   3.951   1.748
 2567SOL    HW2 8029   0.714   3.955   1.817
 2568SOL     OW 8030   0.870   5.248   1.202
 2568SOL    HW1 8031   0.848   5.211   1.116
 2568SOL    HW2 8032   0.935   5.187   1.237
 2569SOL     OW 8033   1.333   4.315   1.433
 2569SOL    HW1 8034   1.365   4.284   1.518
 2569SOL    HW2 8035   1.371   4.402   1.422
 2570SOL     OW 8036   0.816   5.105   0.959
 2570SOL    HW1 8037   0.902   5.100   0.917
 2570SOL    HW2 8038   0.754   5.114   0.887
 2571SOL     OW 8039   0.928   4.240   0.891
 2571SOL    HW1 8040   0.905   4.229   0.799
 2571SOL    HW2 8041   0.955   4.152   0.920
 2572SOL     OW 8042   0.558   3.792   0.480
 2572SOL    HW1 8043   0.481   3.795   0.538
 2572SOL    HW2 8044   0.542   3.860   0.416
 2573SOL     OW 8045   1.406   4.940   0.026
 2573SOL    HW1 8046   1.429   4.865   0.081
 2573SOL    HW2 8047   1.331   4.979   0.070
 2574SOL     OW 8048   0.318   3.789   0.164
 2574SOL    HW1 8049   0.376   3.857   0.199
 2574SOL    HW2 8050   0.352   3.707   0.202
 2575SOL     OW 8051   0.948   3.966   0.462
 2575SOL    HW1 8052   0.920   4.002   0.378
 2575SOL    HW2 8053   1.042   3.984   0.466
 2576SOL     OW 8054   1.078   4.416   1.450
 2576SOL    HW1 8055   1.014   4.346   1.455
 2576SOL    HW2 8056   1.162   4.371   1.445
 2577SOL     OW 8057   1.207   5.314   0.806
 2577SOL    HW1 8058   1.222   5.375   0.733
 2577SOL    HW2 8059   1.278   5.332   0.868
 2578SOL     OW 8060   0.478   4.871   0.732
 2578SOL    HW1 8061   0.412   4.852   0.799
 2578SOL    HW2 8062   0.432   4.861   0.649
 2579SOL     OW 8063   1.253   5.519   0.617
 2579SOL    HW1 8064   1.304   5.581   0.566
 2579SOL    HW2 8065   1.183   5.571   0.657
 2580SOL     OW 8066   1.047   4.213   0.060
 2580SOL    HW1 8067   1.018   4.304   0.069
 2580SOL    HW2 8068   1.121   4.205   0.121
 2581SOL     OW 8069   0.096   4.294   1.375
 2581SOL    HW1 8070   0.187   4.291   1.344
 2581SOL    HW2 8071   0.097   4.359   1.445
 2582SOL     OW 8072   0.575   3.942   1.179
 2582SOL    HW1 8073   0.615   3.881   1.240
 2582SOL    HW2 8074   0.481   3.937   1.197
 2583SOL     OW 8075   0.872   4.180   0.632
 2583SOL    HW1 8076   0.845   4.237   0.561
 2583SOL    HW2 8077   0.895   4.097   0.589
 2584SOL     OW 8078   1.022   3.783   0.743
 2584SOL    HW1 8079   0.959   3.779   0.672
 2584SOL    HW2 8080   0.999   3.709   0.800
 2585SOL     OW 8081   1.423   4.878   0.856
 2585SOL    HW1 8082   1.354   4.814   0.873
 2585SOL    HW2 8083   1.426   4.885   0.761
 2586SOL     OW 8084   1.462   4.336   0.952
 2586SOL    HW1 8085   1.398   4.266   0.964
 2586SOL    HW2 8086   1.518   4.330   1.030
 2587SOL     OW 8087   1.840   4.526   0.403
 2587SOL    HW1 8088   1.898   4.474   0.459
 2587SOL    HW2 8089   1.801   4.462   0.344
 2588SOL     OW 8090   0.476   5.129   0.137
 2588SOL    HW1 8091   0.396   5.108   0.185
 2588SOL    HW2 8092   0.453   5.116   0.045
 2589SOL     OW 8093   1.707   5.003   0.623
 2589SOL    HW1 8094   1.799   4.995   0.649
 2589SOL    HW2 8095   1.680   5.088   0.656
 2590SOL     OW 8096   1.371   4.274   0.033
 2590SOL    HW1 8097   1.351   4.252   0.124
 2590SOL    HW2 8098   1.455   4.318   0.036
 2591SOL     OW 8099   0.508   3.971   0.277
 2591SOL    HW1 8100   0.566   3.934   0.211
 2591SOL    HW2 8101   0.485   4.057   0.242
 2592SOL     OW 8102   1.734   4.968   1.539
 2592SOL    HW1 8103   1.822   4.934   1.523
 2592SOL    HW2 8104   1.748   5.055   1.574
 2593SOL     OW 8105   1.038   5.064   1.321
 2593SOL    HW1 8106   0.962   5.035   1.373
 2593SOL    HW2 8107   1.113   5.031   1.370
 2594SOL     OW 8108   1.604   5.354   1.667
 2594SOL    HW1 8109   1.594   5.393   1.580
 2594SOL    HW2 8110   1.683   5.301   1.662
 2595SOL     OW 8111   1.145   4.950   1.097
 2595SOL    HW1 8112   1.088   4.985   1.165
 2595SOL    HW2 8113   1.112   4.988   1.016
 2596SOL     OW 8114   1.612   4.820   1.072
 2596SOL    HW1 8115   1.604   4.884   1.143
 2596SOL    HW2 8116   1.539   4.839   1.014
 2597SOL     OW 8117   0.921   3.804   1.383
 2597SOL    HW1 8118   0.942   3.790   1.291
 2597SOL    HW2 8119   1.000   3.845   1.420
 2598SOL     OW 8120   0.976   4.842   1.726
 2598SOL    HW1 8121   0.885   4.858   1.752
 2598SOL    HW2 8122   0.973   4.762   1.674
 2599SOL     OW 8123   0.703   4.745   0.388
 2599SOL    HW1 8124   0.696   4.724   0.481
 2599SOL    HW2 8125   0.793   4.724   0.365
 2600SOL     OW 8126   0.420   4.558   1.262
 2600SOL    HW1 8127   0.489   4.565   1.328
 2600SOL    HW2 8128   0.390   4.467   1.269
 2601SOL     OW 8129   1.266   4.093   1.289
 2601SOL    HW1 8130   1.295   4.172   1.333
 2601SOL    HW2 8131   1.176   4.112   1.261
 2602SOL     OW 8132   0.055   5.308   1.373
 2602SOL    HW1 8133   0.051   5.393   1.330
 2602SOL    HW2 8134   0.149   5.289   1.379
 2603SOL     OW 8135   0.336   4.842   0.497
 2603SOL    HW1 8136   0.393   4.903   0.450
 2603SOL    HW2 8137   0.310   4.778   0.432
 2604SOL     OW 8138   0.552   4.224   0.853
 2604SOL    HW1 8139   0.561   4.286   0.781
 2604SOL    HW2 8140   0.614   4.255   0.920
 2605SOL     OW 8141   1.246   5.082   0.413
 2605SOL    HW1 8142   1.301   5.152   0.446
 2605SOL    HW2 8143   1.158   5.102   0.446
 2606SOL     OW 8144   1.301   5.191   1.141
 2606SOL    HW1 8145   1.349   5.200   1.223
 2606SOL    HW2 8146   1.247   5.113   1.152
 2607SOL     OW 8147   1.555   4.319   0.509
 2607SOL    HW1 8148   1.509   4.379   0.569
 2607SOL    HW2 8149   1.580   4.374   0.435
 2608SOL     OW 8150   0.333   5.258   1.312
 2608SOL    HW1 8151   0.332   5.209   1.230
 2608SOL    HW2 8152   0.425   5.280   1.326
 2609SOL     OW 8153   0.453   4.453   1.623
 2609SOL    HW1 8154   0.507   4.497   1.557
 2609SOL    HW2 8155   0.506   4.380   1.652
 2610SOL     OW 8156   1.617   4.504   1.693
 2610SOL    HW1 8157   1.531   4.545   1.687
 2610SOL    HW2 8158   1.668   4.545   1.623
 2611SOL     OW 8159   0.999   3.858   1.756
 2611SOL    HW1 8160   1.057   3.933   1.740
 2611SOL    HW2 8161   1.053   3.782   1.735
 2612SOL     OW 8162   0.507   3.763   1.761
 2612SOL    HW1 8163   0.454   3.710   1.701
 2612SOL    HW2 8164   0.450   3.836   1.784
 2613SOL     OW 8165   0.581   4.603   1.037
 2613SOL    HW1 8166   0.625   4.688   1.041
 2613SOL    HW2 8167   0.529   4.599   1.117
 2614SOL     OW 8168   1.310   4.573   1.010
 2614SOL    HW1 8169   1.221   4.548   0.986
 2614SOL    HW2 8170   1.363   4.496   0.989
 2615SOL     OW 8171   1.223   4.232   0.271
 2615SOL    HW1 8172   1.228   4.157   0.331
 2615SOL    HW2 8173   1.179   4.300   0.321
 2616SOL     OW 8174   0.311   3.904   1.232
 2616SOL    HW1 8175   0.278   3.940   1.315
 2616SOL    HW2 8176   0.287   3.811   1.235
 2617SOL     OW 8177   0.038   5.046   1.278
 2617SOL    HW1 8178   0.062   4.990   1.352
 2617SOL    HW2 8179   0.030   5.134   1.315
 2618SOL     OW 8180   0.709   4.351   1.040
 2618SOL    HW1 8181   0.788   4.345   0.985
 2618SOL    HW2 8182   0.678   4.440   1.028
 2619SOL     OW 8183   1.747   4.683   1.867
 2619SOL    HW1 8184   1.705   4.611   1.820
 2619SOL    HW2 8185   1.686   4.706   1.936
 2620SOL     OW 8186   0.325   3.794   0.625
 2620SOL    HW1 8187   0.290   3.881   0.645
 2620SOL    HW2 8188   0.334   3.751   0.710
 2621SOL     OW 8189   1.624   4.096   0.363
 2621SOL    HW1 8190   1.666   4.032   0.420
 2621SOL    HW2 8191   1.589   4.162   0.424
 2622SOL     OW 8192   1.035   4.482   0.962
 2622SOL    HW1 8193   1.015   4.496   1.055
 2622SOL    HW2 8194   1.005   4.392   0.944
 2623SOL     OW 8195   0.974   5.300   1.721
 2623SOL    HW1 8196   0.966   5.336   1.632
 2623SOL    HW2 8197   1.010   5.213   1.708
 2624SOL     OW 8198   1.840   5.221   1.601
 2624SOL    HW1 8199   1.866   5.249   1.514
 2624SOL    HW2 8200   1.917   5.235   1.655
 2625SOL     OW 8201   0.368   4.645   1.807
 2625SOL    HW1 8202   0.438   4.664   1.870
 2625SOL    HW2 8203   0.404   4.577   1.751
 2626SOL     OW 8204   1.556   3.968   0.131
 2626SOL    HW1 8205   1.470   3.936   0.156
 2626SOL    HW2 8206   1.585   4.019   0.207
 2627SOL     OW 8207   1.264   4.531   0.024
 2627SOL    HW1 8208   1.312   4.448   0.023
 2627SOL    HW2 8209   4.944   0.944   5.101
 2628SOL     OW 8210   1.067   5.077   0.862
 2628SOL    HW1 8211   1.077   5.006   0.799
 2628SOL    HW2 8212   1.122   5.148   0.826
 2629SOL     OW 8213   0.311   4.534   0.953
 2629SOL    HW1 8214   0.405   4.555   0.954
 2629SOL    HW2 8215   0.307   4.442   0.979
 2630SOL     OW 8216   0.332   4.258   1.008
 2630SOL    HW1 8217   0.288   4.174   1.001
 2630SOL    HW2 8218   0.408   4.251   0.951
 2631SOL     OW 8219   1.138   4.090   1.686
 2631SOL    HW1 8220   1.092   4.140   1.753
 2631SOL    HW2 8221   1.223   4.134   1.678
 2632SOL     OW 8222   1.158   3.914   1.473
 2632SOL    HW1 8223   1.145   3.976   1.545
 2632SOL    HW2 8224   1.203   3.965   1.406
 2633SOL     OW 8225   7.267   5.024   0.186
 2633SOL    HW1 8226   7.176   5.022   0.157
 2633SOL    HW2 8227   0.008   4.934   0.212
 2634SOL     OW 8228   0.112   5.480   0.968
 2634SOL    HW1 8229   0.110   5.394   0.927
 2634SOL    HW2 8230   0.184   5.526   0.925
 2635SOL     OW 8231   0.494   5.304   0.908
 2635SOL    HW1 8232   0.564   5.367   0.925
 2635SOL    HW2 8233   0.535   5.237   0.854
 2636SOL     OW 8234   0.955   4.506   1.220
 2636SOL    HW1 8235   1.016   4.493   1.293
 2636SOL    HW2 8236   0.875   4.461   1.248
 2637SOL     OW 8237   7.267   4.280   1.116
 2637SOL    HW1 8238   0.076   4.268   1.079
 2637SOL    HW2 8239   0.004   4.281   1.211
 2638SOL     OW 8240   0.207   4.225   1.712
 2638SOL    HW1 8241   0.266   4.165   1.666
 2638SOL    HW2 8242   0.206   4.304   1.658
 2639SOL     OW 8243   1.387   4.649   1.651
 2639SOL    HW1 8244   1.404   4.744   1.646
 2639SOL    HW2 8245   1.382   4.621   1.560
 2640SOL     OW 8246   0.828   4.295   0.374
 2640SOL    HW1 8247   0.831   4.217   0.319
 2640SOL    HW2 8248   0.747   4.339   0.348
 2641SOL     OW 8249   1.636   4.328   1.167
 2641SOL    HW1 8250   1.626   4.269   1.241
 2641SOL    HW2 8251   1.726   4.315   1.138
 2642SOL     OW 8252   0.222   5.280   1.708
 2642SOL    HW1 8253   0.205   5.348   1.773
 2642SOL    HW2 8254   0.233   5.199   1.759
 2643SOL     OW 8255   0.732   4.165   1.238
 2643SOL    HW1 8256   0.672   4.091   1.220
 2643SOL    HW2 8257   0.713   4.228   1.168
 2644SOL     OW 8258   0.952   5.387   1.454
 2644SOL    HW1 8259   0.913   5.345   1.377
 2644SOL    HW2 8260   0.935   5.481   1.442
 2645SOL     OW 8261   0.451   4.214   0.156
 2645SOL    HW1 8262   0.506   4.282   0.196
 2645SOL    HW2 8263   0.367   4.258   0.139
 2646SOL     OW 8264   0.124   4.871   1.475
 2646SOL    HW1 8265   0.127   4.821   1.556
 2646SOL    HW2 8266   0.144   4.807   1.407
 2647SOL     OW 8267   1.308   4.760   1.209
 2647SOL    HW1 8268   1.317   4.694   1.141
 2647SOL    HW2 8269   1.252   4.827   1.171
 2648SOL     OW 8270   1.305   4.561   0.307
 2648SOL    HW1 8271   1.234   4.521   0.357
 2648SOL    HW2 8272   1.287   4.537   0.216
 2649SOL     OW 8273   1.777   5.455   1.164
 2649SOL    HW1 8274   1.842   5.478   1.098
 2649SOL    HW2 8275   1.750   5.366   1.141
 2650SOL     OW 8276   1.250   5.463   1.097
 2650SOL    HW1 8277   1.334   5.487   1.058
 2650SOL    HW2 8278   1.259   5.370   1.119
 2651SOL     OW 8279   0.106   5.012   1.019
 2651SOL    HW1 8280   0.087   5.034   1.110
 2651SOL    HW2 8281   0.045   4.942   0.998
 2652SOL     OW 8282   0.692   5.399   1.758
 2652SOL    HW1 8283   0.640   5.476   1.733
 2652SOL    HW2 8284   0.780   5.419   1.726
 2653SOL     OW 8285   0.919   3.825   0.083
 2653SOL    HW1 8286   4.597   0.198   5.142
 2653SOL    HW2 8287   0.981   3.770   0.129
 2654SOL     OW 8288   1.750   3.899   0.511
 2654SOL    HW1 8289   1.816   3.880   0.444
 2654SOL    HW2 8290   1.727   3.814   0.547
 2655SOL     OW 8291   1.391   5.297   0.513
 2655SOL    HW1 8292   1.449   5.333   0.446
 2655SOL    HW2 8293   1.338   5.371   0.542
 2656SOL     OW 8294   0.139   5.490   1.865
 2656SOL    HW1 8295   0.090   5.425   1.915
 2656SOL    HW2 8296   0.182   5.544   1.931
 2657SOL     OW 8297   1.274   4.661   0.668
 2657SOL    HW1 8298   1.349   4.602   0.682
 2657SOL    HW2 8299   1.311   4.733   0.617
 2658SOL     OW 8300   0.784   4.999   1.415
 2658SOL    HW1 8301   0.758   5.050   1.493
 2658SOL    HW2 8302   0.712   5.010   1.354
 2659SOL     OW 8303   0.718   5.315   0.136
 2659SOL    HW1 8304   0.645   5.376   0.122
 2659SOL    HW2 8305   0.676   5.237   0.173
 2660SOL     OW 8306   1.618   5.453   1.401
 2660SOL    HW1 8307   1.672   5.454   1.322
 2660SOL    HW2 8308   1.603   5.545   1.422
 2661SOL     OW 8309   1.845   3.887   0.962
 2661SOL    HW1 8310   1.873   3.798   0.940
 2661SOL    HW2 8311   1.757   3.894   0.924
 2662SOL     OW 8312   0.241   4.039   0.710
 2662SOL    HW1 8313   0.149   4.058   0.694
 2662SOL    HW2 8314   0.249   4.035   0.805
 2663SOL     OW 8315   1.230   5.327   0.020
 2663SOL    HW1 8316   1.215   5.237   0.047
 2663SOL    HW2 8317   4.865   1.686   5.071
 2664SOL     OW 8318   0.825   4.732   1.384
 2664SOL    HW1 8319   0.868   4.725   1.299
 2664SOL    HW2 8320   0.813   4.826   1.398
 2665SOL     OW 8321   0.950   4.669   0.320
 2665SOL    HW1 8322   1.006   4.712   0.256
 2665SOL    HW2 8323   0.995   4.587   0.342
 2666SOL     OW 8324   1.501   5.316   0.088
 2666SOL    HW1 8325   1.410   5.325   0.060
 2666SOL    HW2 8326   1.552   5.361   0.020
 2667SOL     OW 8327   0.360   5.026   1.491
 2667SOL    HW1 8328   0.348   5.103   1.436
 2667SOL    HW2 8329   0.279   4.976   1.481
 2668SOL     OW 8330   1.597   5.014   1.279
 2668SOL    HW1 8331   1.649   4.991   1.356
 2668SOL    HW2 8332   1.537   5.081   1.310
 2669SOL     OW 8333   1.068   4.842   0.725
 2669SOL    HW1 8334   0.995   4.792   0.762
 2669SOL    HW2 8335   1.131   4.776   0.697
 2670SOL     OW 8336   1.030   3.974   0.963
 2670SOL    HW1 8337   1.030   3.932   0.877
 2670SOL    HW2 8338   1.025   3.901   1.026
 2671SOL     OW 8339   0.589   5.195   0.507
 2671SOL    HW1 8340   0.551   5.124   0.455
 2671SOL    HW2 8341   0.558   5.275   0.465
 2672SOL     OW 8342   1.745   4.102   1.389
 2672SOL    HW1 8343   1.814   4.167   1.386
 2672SOL    HW2 8344   1.773   4.033   1.328
 2673SOL     OW 8345   0.251   5.076   0.270
 2673SOL    HW1 8346   0.163   5.058   0.238
 2673SOL    HW2 8347   0.240   5.099   0.362
 2674SOL     OW 8348   0.126   4.717   1.706
 2674SOL    HW1 8349   0.064   4.708   1.778
 2674SOL    HW2 8350   0.212   4.705   1.746
 2675SOL     OW 8351   0.685   3.919   1.490
 2675SOL    HW1 8352   0.768   3.890   1.453
 2675SOL    HW2 8353   0.707   3.952   1.578
 2676SOL     OW 8354   0.067   4.118   0.003
 2676SOL    HW1 8355   0.055   4.029   0.038
 2676SOL    HW2 8356   3.727   0.465   5.057
 2677SOL     OW 8357   1.418   4.579   1.389
 2677SOL    HW1 8358   1.365   4.638   1.335
 2677SOL    HW2 8359   1.506   4.583   1.350
 2678SOL     OW 8360   0.072   3.905   0.219
 2678SOL    HW1 8361   0.113   3.983   0.256
 2678SOL    HW2 8362   0.146   3.847   0.199
 2679SOL     OW 8363   1.190   5.074   0.135
 2679SOL    HW1 8364   1.094   5.078   0.135
 2679SOL    HW2 8365   1.213   5.067   0.227
 2680SOL     OW 8366   0.628   4.551   1.436
 2680SOL    HW1 8367   0.686   4.627   1.425
 2680SOL    HW2 8368   0.687   4.476   1.437
 2681SOL     OW 8369   1.493   5.522   0.983
 2681SOL    HW1 8370   1.515   5.598   0.929
 2681SOL    HW2 8371   1.577   5.490   1.016
 2682SOL     OW 8372   0.710   4.277   1.694
 2682SOL    HW1 8373   0.763   4.331   1.753
 2682SOL    HW2 8374   0.727   4.187   1.722
 2683SOL     OW 8375   1.465   4.914   1.620
 2683SOL    HW1 8376   1.458   4.933   1.713
 2683SOL    HW2 8377   1.555   4.936   1.597
 2684SOL     OW 8378   0.373   5.471   1.572
 2684SOL    HW1 8379   0.294   5.525   1.570
 2684SOL    HW2 8380   0.343   5.385   1.603
 2685SOL     OW 8381   1.657   4.603   1.251
 2685SOL    HW1 8382   1.654   4.519   1.205
 2685SOL    HW2 8383   1.646   4.668   1.181
 2686SOL     OW 8384   1.217   4.036   0.465
 2686SOL    HW1 8385   1.281   3.965   0.465
 2686SOL    HW2 8386   1.240   4.089   0.541
 2687SOL     OW 8387   0.578   4.439   0.680
 2687SOL    HW1 8388   0.621   4.525   0.675
 2687SOL    HW2 8389   0.514   4.441   0.610
 2688SOL     OW 8390   1.753   4.072   1.664
 2688SOL    HW1 8391   1.748   4.088   1.570
 2688SOL    HW2 8392   1.676   4.020   1.684
 2689SOL     OW 8393   1.752   4.648   1.505
 2689SOL    HW1 8394   1.737   4.742   1.520
 2689SOL    HW2 8395   1.728   4.634   1.413
 2690SOL     OW 8396   0.919   5.119   0.097
 2690SOL    HW1 8397   0.882   5.089   0.181
 2690SOL    HW2 8398   0.886   5.209   0.088
 2691SOL     OW 8399   0.674   5.505   0.925
 2691SOL    HW1 8400   0.656   5.598   0.914
 2691SOL    HW2 8401   0.769   5.499   0.928
 2692SOL     OW 8402   0.874   4.697   0.865
 2692SOL    HW1 8403   0.927   4.627   0.902
 2692SOL    HW2 8404   0.832   4.739   0.940
 2693SOL     OW 8405   1.104   4.757   0.106
 2693SOL    HW1 8406   1.048   4.734   0.032
 2693SOL    HW2 8407   1.186   4.711   0.090
 2694SOL     OW 8408   1.827   5.286   0.847
 2694SOL    HW1 8409   1.752   5.275   0.789
 2694SOL    HW2 8410   1.802   5.239   0.927
 2695SOL     OW 8411   0.234   5.047   1.861
 2695SOL    HW1 8412   0.144   5.015   1.860
 2695SOL    HW2 8413   0.255   5.056   1.954
 2696SOL     OW 8414   0.119   4.888   0.671
 2696SOL    HW1 8415   0.167   4.868   0.751
 2696SOL    HW2 8416   0.187   4.899   0.604
 2697SOL     OW 8417   0.688   5.144   1.627
 2697SOL    HW1 8418   0.611   5.104   1.667
 2697SOL    HW2 8419   0.693   5.231   1.666
 2698SOL     OW 8420   1.815   3.895   1.233
 2698SOL    HW1 8421   1.811   3.800   1.244
 2698SOL    HW2 8422   1.827   3.907   1.138
 2699SOL     OW 8423   0.389   4.146   0.504
 2699SOL    HW1 8424   0.455   4.081   0.478
 2699SOL    HW2 8425   0.350   4.111   0.583
 2700SOL     OW 8426   1.698   5.204   1.084
 2700SOL    HW1 8427   1.618   5.183   1.035
 2700SOL    HW2 8428   1.702   5.137   1.153
 2701SOL     OW 8429   0.353   4.293   1.286
 2701SOL    HW1 8430   0.403   4.230   1.338
 2701SOL    HW2 8431   0.363   4.264   1.196
 2702SOL     OW 8432   0.828   5.319   0.675
 2702SOL    HW1 8433   0.804   5.396   0.623
 2702SOL    HW2 8434   0.751   5.262   0.671
 2703SOL     OW 8435   1.418   3.949   1.114
 2703SOL    HW1 8436   1.419   3.858   1.144
 2703SOL    HW2 8437   1.375   3.997   1.184
 2704SOL     OW 8438   1.013   3.742   1.122
 2704SOL    HW1 8439   0.962   3.678   1.072
 2704SOL    HW2 8440   1.101   3.704   1.128
 2705SOL     OW 8441   0.809   5.062   0.329
 2705SOL    HW1 8442   0.730   5.033   0.375
 2705SOL    HW2 8443   0.871   5.082   0.399
 2706SOL     OW 8444   0.614   5.294   1.291
 2706SOL    HW1 8445   0.611   5.379   1.336
 2706SOL    HW2 8446   0.703   5.288   1.257
 2707SOL     OW 8447   1.339   3.796   0.184
 2707SOL    HW1 8448   1.360   3.767   0.096
 2707SOL    HW2 8449   1.251   3.762   0.201
 2708SOL     OW 8450   1.275   4.192   0.679
 2708SOL    HW1 8451   1.227   4.275   0.681
 2708SOL    HW2 8452   1.282   4.166   0.771
 2709SOL     OW 8453   1.583   3.916   0.891
 2709SOL    HW1 8454   1.529   3.943   0.965
 2709SOL    HW2 8455   1.581   3.992   0.832
 2710SOL     OW 8456   0.025   4.763   0.263
 2710SOL    HW1 8457   0.118   4.743   0.257
 2710SOL    HW2 8458   0.001   4.740   0.353
 2711SOL     OW 8459   0.906   5.395   0.337
 2711SOL    HW1 8460   0.834   5.376   0.278
 2711SOL    HW2 8461   0.873   5.462   0.396
 2712SOL     OW 8462   0.231   4.344   1.971
 2712SOL    HW1 8463   0.143   4.370   1.999
 2712SOL    HW2 8464   0.219   4.313   1.881
 2713SOL     OW 8465   0.216   4.009   2.844
 2713SOL    HW1 8466   0.249   3.967   2.923
 2713SOL    HW2 8467   0.122   3.989   2.843
 2714SOL     OW 8468   7.275   4.145   2.497
 2714SOL    HW1 8469   7.203   4.200   2.529
 2714SOL    HW2 8470   7.239   4.101   2.420
 2715SOL     OW 8471   0.584   5.032   3.072
 2715SOL    HW1 8472   0.500   5.034   3.025
 2715SOL    HW2 8473   0.598   5.123   3.099
 2716SOL     OW 8474   1.585   5.250   2.566
 2716SOL    HW1 8475   1.539   5.217   2.643
 2716SOL    HW2 8476   1.519   5.251   2.497
 2717SOL     OW 8477   1.139   4.427   2.551
 2717SOL    HW1 8478   1.185   4.510   2.539
 2717SOL    HW2 8479   1.090   4.439   2.633
 2718SOL     OW 8480   1.797   4.309   2.084
 2718SOL    HW1 8481   1.763   4.307   1.995
 2718SOL    HW2 8482   1.754   4.237   2.129
 2719SOL     OW 8483   0.733   4.856   2.915
 2719SOL    HW1 8484   0.677   4.894   2.982
 2719SOL    HW2 8485   0.772   4.932   2.871
 2720SOL     OW 8486   0.883   4.466   3.688
 2720SOL    HW1 8487   0.874   4.533   3.757
 2720SOL    HW2 8488   0.903   4.516   3.609
 2721SOL     OW 8489   0.683   4.709   2.510
 2721SOL    HW1 8490   0.751   4.707   2.577
 2721SOL    HW2 8491   0.615   4.766   2.545
 2722SOL     OW 8492   0.707   4.872   3.690
 2722SOL    HW1 8493   0.755   4.947   3.724
 2722SOL    HW2 8494   0.630   4.910   3.648
 2723SOL     OW 8495   0.354   5.127   2.937
 2723SOL    HW1 8496   0.274   5.094   2.895
 2723SOL    HW2 8497   0.394   5.184   2.871
 2724SOL     OW 8498   1.450   5.233   3.228
 2724SOL    HW1 8499   1.506   5.309   3.243
 2724SOL    HW2 8500   1.377   5.244   3.290
 2725SOL     OW 8501   0.472   4.105   3.307
 2725SOL    HW1 8502   0.544   4.044   3.324
 2725SOL    HW2 8503   0.393   4.057   3.334
 2726SOL     OW 8504   1.580   4.157   2.617
 2726SOL    HW1 8505   1.509   4.164   2.554
 2726SOL    HW2 8506   1.564   4.227   2.681
 2727SOL     OW 8507   0.208   5.439   2.343
 2727SOL    HW1 8508   0.242   5.514   2.393
 2727SOL    HW2 8509   0.254   5.443   2.259
 2728SOL     OW 8510   1.127   5.071   3.559
 2728SOL    HW1 8511   1.182   5.056   3.636
 2728SOL    HW2 8512   1.073   4.993   3.551
 2729SOL     OW 8513   0.302   5.182   2.369
 2729SOL    HW1 8514   0.265   5.270   2.376
 2729SOL    HW2 8515   0.258   5.132   2.438
 2730SOL     OW 8516   0.255   4.822   2.746
 2730SOL    HW1 8517   0.257   4.729   2.769
 2730SOL    HW2 8518   0.208   4.864   2.818
 2731SOL     OW 8519   0.583   5.532   3.284
 2731SOL    HW1 8520   0.506   5.512   3.337
 2731SOL    HW2 8521   0.614   5.617   3.317
 2732SOL     OW 8522   0.572   4.703   2.011
 2732SOL    HW1 8523   0.621   4.749   1.943
 2732SOL    HW2 8524   0.609   4.735   2.093
 2733SOL     OW 8525   1.595   3.853   3.327
 2733SOL    HW1 8526   1.632   3.930   3.283
 2733SOL    HW2 8527   1.563   3.886   3.410
 2734SOL     OW 8528   0.145   4.386   2.414
 2734SOL    HW1 8529   0.101   4.302   2.429
 2734SOL    HW2 8530   0.115   4.442   2.486
 2735SOL     OW 8531   1.848   5.468   2.181
 2735SOL    HW1 8532   1.920   5.453   2.242
 2735SOL    HW2 8533   1.855   5.560   2.158
 2736SOL     OW 8534   0.015   5.280   1.987
 2736SOL    HW1 8535   0.010   5.189   2.015
 2736SOL    HW2 8536   7.203   5.303   1.962
 2737SOL     OW 8537   1.695   4.649   2.511
 2737SOL    HW1 8538   1.778   4.607   2.489
 2737SOL    HW2 8539   1.675   4.704   2.434
 2738SOL     OW 8540   1.657   4.833   2.295
 2738SOL    HW1 8541   1.741   4.825   2.250
 2738SOL    HW2 8542   1.673   4.898   2.363
 2739SOL     OW 8543   0.180   4.474   3.419
 2739SOL    HW1 8544   0.276   4.475   3.423
 2739SOL    HW2 8545   0.154   4.563   3.443
 2740SOL     OW 8546   0.622   5.098   2.617
 2740SOL    HW1 8547   0.573   5.016   2.612
 2740SOL    HW2 8548   0.621   5.132   2.528
 2741SOL     OW 8549   1.269   4.951   3.280
 2741SOL    HW1 8550   1.297   4.882   3.220
 2741SOL    HW2 8551   1.332   4.946   3.352
 2742SOL     OW 8552   0.830   3.731   2.381
 2742SOL    HW1 8553   0.872   3.813   2.354
 2742SOL    HW2 8554   0.737   3.751   2.382
 2743SOL     OW 8555   0.189   4.693   3.135
 2743SOL    HW1 8556   0.273   4.649   3.126
 2743SOL    HW2 8557   0.136   4.659   3.063
 2744SOL     OW 8558   1.534   4.739   2.062
 2744SOL    HW1 8559   1.465   4.680   2.093
 2744SOL    HW2 8560   1.576   4.771   2.142
 2745SOL     OW 8561   1.186   5.544   3.496
 2745SOL    HW1 8562   1.186   5.605   3.422
 2745SOL    HW2 8563   1.205   5.459   3.456
 2746SOL     OW 8564   0.355   3.980   3.732
 2746SOL    HW1 8565   0.398   4.057   3.769
 2746SOL    HW2 8566   0.261   3.999   3.740
 2747SOL     OW 8567   1.472   5.141   2.793
 2747SOL    HW1 8568   1.408   5.161   2.861
 2747SOL    HW2 8569   1.454   5.051   2.768
 2748SOL     OW 8570   1.639   5.515   2.422
 2748SOL    HW1 8571   1.623   5.469   2.340
 2748SOL    HW2 8572   1.635   5.447   2.489
 2749SOL     OW 8573   0.597   4.424   2.127
 2749SOL    HW1 8574   0.599   4.512   2.089
 2749SOL    HW2 8575   0.532   4.431   2.198
 2750SOL     OW 8576   1.280   4.113   2.804
 2750SOL    HW1 8577   1.191   4.080   2.810
 2750SOL    HW2 8578   1.331   4.053   2.859
 2751SOL     OW 8579   1.581   5.392   2.178
 2751SOL    HW1 8580   1.675   5.409   2.168
 2751SOL    HW2 8581   1.549   5.377   2.090
 2752SOL     OW 8582   0.800   4.330   3.303
 2752SOL    HW1 8583   0.767   4.302   3.389
 2752SOL    HW2 8584   0.771   4.262   3.243
 2753SOL     OW 8585   1.391   4.200   3.537
 2753SOL    HW1 8586   1.397   4.243   3.622
 2753SOL    HW2 8587   1.443   4.120   3.548
 2754SOL     OW 8588   0.948   4.608   3.456
 2754SOL    HW1 8589   1.004   4.544   3.412
 2754SOL    HW2 8590   0.899   4.649   3.384
 2755SOL     OW 8591   1.006   4.123   3.071
 2755SOL    HW1 8592   0.915   4.139   3.093
 2755SOL    HW2 8593   1.003   4.078   2.986
 2756SOL     OW 8594   1.060   4.423   2.282
 2756SOL    HW1 8595   1.080   4.419   2.375
 2756SOL    HW2 8596   0.976   4.378   2.273
 2757SOL     OW 8597   0.065   4.537   2.627
 2757SOL    HW1 8598   0.145   4.547   2.679
 2757SOL    HW2 8599   7.274   4.524   2.691
 2758SOL     OW 8600   0.132   5.612   3.469
 2758SOL    HW1 8601   0.122   5.579   3.558
 2758SOL    HW2 8602   0.043   5.616   3.434
 2759SOL     OW 8603   0.872   4.073   2.064
 2759SOL    HW1 8604   0.926   4.117   1.998
 2759SOL    HW2 8605   0.824   4.006   2.014
 2760SOL     OW 8606   1.694   4.288   3.699
 2760SOL    HW1 8607   1.666   4.362   3.646
 2760SOL    HW2 8608   1.721   4.221   3.636
 2761SOL     OW 8609   1.392   4.878   2.413
 2761SOL    HW1 8610   1.472   4.868   2.362
 2761SOL    HW2 8611   1.338   4.938   2.361
 2762SOL     OW 8612   0.566   3.898   2.768
 2762SOL    HW1 8613   0.572   3.923   2.860
 2762SOL    HW2 8614   0.556   3.981   2.721
 2763SOL     OW 8615   0.996   5.181   2.328
 2763SOL    HW1 8616   0.973   5.254   2.271
 2763SOL    HW2 8617   0.964   5.208   2.414
 2764SOL     OW 8618   0.383   5.541   2.723
 2764SOL    HW1 8619   0.420   5.454   2.736
 2764SOL    HW2 8620   0.454   5.601   2.745
 2765SOL     OW 8621   1.801   4.770   2.750
 2765SOL    HW1 8622   1.753   4.756   2.669
 2765SOL    HW2 8623   1.733   4.780   2.817
 2766SOL     OW 8624   1.217   5.274   3.378
 2766SOL    HW1 8625   1.202   5.199   3.435
 2766SOL    HW2 8626   1.137   5.281   3.326
 2767SOL     OW 8627   0.309   4.657   2.140
 2767SOL    HW1 8628   0.383   4.678   2.083
 2767SOL    HW2 8629   0.308   4.562   2.146
 2768SOL     OW 8630   1.483   4.485   2.574
 2768SOL    HW1 8631   1.486   4.443   2.660
 2768SOL    HW2 8632   1.562   4.539   2.571
 2769SOL     OW 8633   0.478   5.004   3.600
 2769SOL    HW1 8634   0.453   5.004   3.507
 2769SOL    HW2 8635   0.394   5.010   3.647
 2770SOL     OW 8636   1.143   5.496   2.092
 2770SOL    HW1 8637   1.060   5.468   2.128
 2770SOL    HW2 8638   1.162   5.433   2.023
 2771SOL     OW 8639   0.221   3.997   3.347
 2771SOL    HW1 8640   0.141   4.045   3.325
 2771SOL    HW2 8641   0.190   3.919   3.393
 2772SOL     OW 8642   1.639   5.111   1.955
 2772SOL    HW1 8643   1.597   5.196   1.944
 2772SOL    HW2 8644   1.572   5.048   1.930
 2773SOL     OW 8645   0.459   5.468   2.173
 2773SOL    HW1 8646   0.505   5.515   2.242
 2773SOL    HW2 8647   0.528   5.421   2.126
 2774SOL     OW 8648   1.399   3.829   2.320
 2774SOL    HW1 8649   1.400   3.805   2.228
 2774SOL    HW2 8650   1.489   3.812   2.350
 2775SOL     OW 8651   0.219   5.519   3.090
 2775SOL    HW1 8652   0.272   5.442   3.110
 2775SOL    HW2 8653   0.194   5.508   2.999
 2776SOL     OW 8654   0.946   5.421   2.742
 2776SOL    HW1 8655   1.030   5.375   2.751
 2776SOL    HW2 8656   0.901   5.374   2.672
 2777SOL     OW 8657   0.402   4.407   2.323
 2777SOL    HW1 8658   0.420   4.314   2.337
 2777SOL    HW2 8659   0.310   4.418   2.350
 2778SOL     OW 8660   1.511   3.946   3.582
 2778SOL    HW1 8661   1.525   3.965   3.675
 2778SOL    HW2 8662   1.443   3.879   3.581
 2779SOL     OW 8663   0.668   3.839   1.967
 2779SOL    HW1 8664   0.715   3.760   1.996
 2779SOL    HW2 8665   0.607   3.807   1.900
 2780SOL     OW 8666   0.765   3.997   3.611
 2780SOL    HW1 8667   0.849   3.951   3.611
 2780SOL    HW2 8668   0.714   3.954   3.680
 2781SOL     OW 8669   0.870   5.252   3.061
 2781SOL    HW1 8670   0.849   5.213   2.976
 2781SOL    HW2 8671   0.936   5.194   3.099
 2782SOL     OW 8672   1.330   4.314   3.295
 2782SOL    HW1 8673   1.363   4.284   3.380
 2782SOL    HW2 8674   1.368   4.402   3.284
 2783SOL     OW 8675   0.816   5.108   2.818
 2783SOL    HW1 8676   0.902   5.101   2.776
 2783SOL    HW2 8677   0.754   5.112   2.745
 2784SOL     OW 8678   0.928   4.241   2.748
 2784SOL    HW1 8679   0.905   4.229   2.656
 2784SOL    HW2 8680   0.953   4.153   2.778
 2785SOL     OW 8681   0.565   3.787   2.355
 2785SOL    HW1 8682   0.488   3.788   2.411
 2785SOL    HW2 8683   0.553   3.861   2.296
 2786SOL     OW 8684   1.434   4.935   1.894
 2786SOL    HW1 8685   1.463   4.861   1.948
 2786SOL    HW2 8686   1.350   4.961   1.932
 2787SOL     OW 8687   0.274   3.778   2.060
 2787SOL    HW1 8688   0.329   3.843   2.017
 2787SOL    HW2 8689   0.337   3.719   2.102
 2788SOL     OW 8690   0.951   3.970   2.312
 2788SOL    HW1 8691   0.923   4.004   2.227
 2788SOL    HW2 8692   1.045   3.989   2.316
 2789SOL     OW 8693   1.075   4.419   3.309
 2789SOL    HW1 8694   1.008   4.351   3.314
 2789SOL    HW2 8695   1.157   4.370   3.305
 2790SOL     OW 8696   1.207   5.312   2.663
 2790SOL    HW1 8697   1.223   5.372   2.591
 2790SOL    HW2 8698   1.280   5.326   2.723
 2791SOL     OW 8699   0.471   4.871   2.581
 2791SOL    HW1 8700   0.403   4.855   2.646
 2791SOL    HW2 8701   0.426   4.864   2.497
 2792SOL     OW 8702   1.251   5.517   2.477
 2792SOL    HW1 8703   1.300   5.580   2.424
 2792SOL    HW2 8704   1.181   5.568   2.517
 2793SOL     OW 8705   1.027   4.235   1.893
 2793SOL    HW1 8706   0.985   4.319   1.875
 2793SOL    HW2 8707   1.089   4.253   1.963
 2794SOL     OW 8708   0.104   4.272   3.240
 2794SOL    HW1 8709   0.193   4.272   3.204
 2794SOL    HW2 8710   0.102   4.347   3.299
 2795SOL     OW 8711   0.575   3.945   3.038
 2795SOL    HW1 8712   0.615   3.885   3.101
 2795SOL    HW2 8713   0.481   3.940   3.056
 2796SOL     OW 8714   0.873   4.179   2.489
 2796SOL    HW1 8715   0.834   4.234   2.422
 2796SOL    HW2 8716   0.896   4.098   2.443
 2797SOL     OW 8717   1.022   3.782   2.603
 2797SOL    HW1 8718   0.960   3.776   2.530
 2797SOL    HW2 8719   0.999   3.708   2.660
 2798SOL     OW 8720   1.425   4.880   2.717
 2798SOL    HW1 8721   1.357   4.814   2.732
 2798SOL    HW2 8722   1.433   4.885   2.622
 2799SOL     OW 8723   1.462   4.338   2.816
 2799SOL    HW1 8724   1.398   4.268   2.827
 2799SOL    HW2 8725   1.518   4.333   2.893
 2800SOL     OW 8726   1.833   4.525   2.249
 2800SOL    HW1 8727   1.891   4.479   2.311
 2800SOL    HW2 8728   1.817   4.460   2.180
 2801SOL     OW 8729   0.511   5.132   2.012
 2801SOL    HW1 8730   0.434   5.101   2.059
 2801SOL    HW2 8731   0.509   5.086   1.928
 2802SOL     OW 8732   1.712   4.999   2.496
 2802SOL    HW1 8733   1.805   4.992   2.517
 2802SOL    HW2 8734   1.688   5.088   2.523
 2803SOL     OW 8735   1.393   4.300   1.929
 2803SOL    HW1 8736   1.334   4.274   2.000
 2803SOL    HW2 8737   1.480   4.277   1.961
 2804SOL     OW 8738   0.528   3.977   2.165
 2804SOL    HW1 8739   0.580   3.934   2.097
 2804SOL    HW2 8740   0.499   4.059   2.124
 2805SOL     OW 8741   1.735   4.967   3.401
 2805SOL    HW1 8742   1.823   4.933   3.385
 2805SOL    HW2 8743   1.749   5.055   3.437
 2806SOL     OW 8744   1.039   5.073   3.189
 2806SOL    HW1 8745   0.963   5.041   3.236
 2806SOL    HW2 8746   1.114   5.035   3.235
 2807SOL     OW 8747   1.604   5.355   3.530
 2807SOL    HW1 8748   1.595   5.393   3.442
 2807SOL    HW2 8749   1.683   5.301   3.524
 2808SOL     OW 8750   1.146   4.956   2.963
 2808SOL    HW1 8751   1.088   4.992   3.030
 2808SOL    HW2 8752   1.112   4.991   2.881
 2809SOL     OW 8753   1.609   4.819   2.938
 2809SOL    HW1 8754   1.601   4.884   3.008
 2809SOL    HW2 8755   1.536   4.839   2.879
 2810SOL     OW 8756   0.923   3.803   3.245
 2810SOL    HW1 8757   0.944   3.789   3.153
 2810SOL    HW2 8758   1.001   3.844   3.282
 2811SOL     OW 8759   0.977   4.842   3.589
 2811SOL    HW1 8760   0.886   4.858   3.614
 2811SOL    HW2 8761   0.973   4.762   3.536
 2812SOL     OW 8762   0.710   4.783   2.240
 2812SOL    HW1 8763   0.696   4.759   2.331
 2812SOL    HW2 8764   0.786   4.731   2.213
 2813SOL     OW 8765   0.425   4.552   3.116
 2813SOL    HW1 8766   0.494   4.559   3.182
 2813SOL    HW2 8767   0.394   4.461   3.124
 2814SOL     OW 8768   1.265   4.093   3.150
 2814SOL    HW1 8769   1.293   4.172   3.195
 2814SOL    HW2 8770   1.175   4.111   3.122
 2815SOL     OW 8771   0.078   5.301   3.234
 2815SOL    HW1 8772   0.073   5.396   3.220
 2815SOL    HW2 8773   0.171   5.282   3.236
 2816SOL     OW 8774   0.330   4.851   2.343
 2816SOL    HW1 8775   0.332   4.918   2.274
 2816SOL    HW2 8776   0.324   4.768   2.297
 2817SOL     OW 8777   0.543   4.235   2.720
 2817SOL    HW1 8778   0.554   4.292   2.644
 2817SOL    HW2 8779   0.607   4.266   2.784
 2818SOL     OW 8780   1.246   5.079   2.262
 2818SOL    HW1 8781   1.302   5.149   2.294
 2818SOL    HW2 8782   1.158   5.102   2.292
 2819SOL     OW 8783   1.304   5.192   3.000
 2819SOL    HW1 8784   1.351   5.199   3.083
 2819SOL    HW2 8785   1.252   5.112   3.010
 2820SOL     OW 8786   1.576   4.346   2.344
 2820SOL    HW1 8787   1.525   4.384   2.415
 2820SOL    HW2 8788   1.624   4.420   2.307
 2821SOL     OW 8789   0.343   5.255   3.174
 2821SOL    HW1 8790   0.339   5.205   3.092
 2821SOL    HW2 8791   0.435   5.276   3.184
 2822SOL     OW 8792   0.453   4.456   3.477
 2822SOL    HW1 8793   0.510   4.498   3.413
 2822SOL    HW2 8794   0.502   4.379   3.506
 2823SOL     OW 8795   1.617   4.505   3.555
 2823SOL    HW1 8796   1.531   4.546   3.549
 2823SOL    HW2 8797   1.668   4.545   3.485
 2824SOL     OW 8798   0.999   3.857   3.619
 2824SOL    HW1 8799   1.056   3.933   3.603
 2824SOL    HW2 8800   1.053   3.781   3.597
 2825SOL     OW 8801   0.499   3.767   3.624
 2825SOL    HW1 8802   0.448   3.714   3.562
 2825SOL    HW2 8803   0.442   3.841   3.645
 2826SOL     OW 8804   0.582   4.602   2.892
 2826SOL    HW1 8805   0.621   4.689   2.897
 2826SOL    HW2 8806   0.526   4.596   2.969
 2827SOL     OW 8807   1.310   4.576   2.871
 2827SOL    HW1 8808   1.221   4.551   2.845
 2827SOL    HW2 8809   1.363   4.500   2.851
 2828SOL     OW 8810   1.198   4.246   2.119
 2828SOL    HW1 8811   1.209   4.171   2.176
 2828SOL    HW2 8812   1.158   4.313   2.175
 2829SOL     OW 8813   0.311   3.906   3.092
 2829SOL    HW1 8814   0.276   3.944   3.172
 2829SOL    HW2 8815   0.285   3.814   3.095
 2830SOL     OW 8816   0.042   5.044   3.145
 2830SOL    HW1 8817   0.072   4.982   3.212
 2830SOL    HW2 8818   0.055   5.130   3.184
 2831SOL     OW 8819   0.713   4.355   2.902
 2831SOL    HW1 8820   0.788   4.347   2.842
 2831SOL    HW2 8821   0.680   4.443   2.887
 2832SOL     OW 8822   1.748   4.682   3.729
 2832SOL    HW1 8823   1.705   4.611   3.682
 2832SOL    HW2 8824   1.686   4.706   3.798
 2833SOL     OW 8825   0.327   3.791   2.489
 2833SOL    HW1 8826   0.292   3.879   2.505
 2833SOL    HW2 8827   0.334   3.752   2.576
 2834SOL     OW 8828   1.632   4.114   2.210
 2834SOL    HW1 8829   1.664   4.050   2.273
 2834SOL    HW2 8830   1.603   4.188   2.263
 2835SOL     OW 8831   1.035   4.483   2.818
 2835SOL    HW1 8832   1.015   4.498   2.910
 2835SOL    HW2 8833   1.004   4.394   2.801
 2836SOL     OW 8834   0.975   5.299   3.585
 2836SOL    HW1 8835   0.965   5.336   3.497
 2836SOL    HW2 8836   1.011   5.212   3.570
 2837SOL     OW 8837   1.840   5.221   3.464
 2837SOL    HW1 8838   1.866   5.248   3.377
 2837SOL    HW2 8839   1.918   5.235   3.518
 2838SOL     OW 8840   0.363   4.639   3.667
 2838SOL    HW1 8841   0.434   4.658   3.727
 2838SOL    HW2 8842   0.400   4.574   3.606
 2839SOL     OW 8843   1.527   3.990   1.983
 2839SOL    HW1 8844   1.474   3.920   2.020
 2839SOL    HW2 8845   1.565   4.034   2.060
 2840SOL     OW 8846   1.284   4.549   1.884
 2840SOL    HW1 8847   1.324   4.462   1.890
 2840SOL    HW2 8848   1.319   4.585   1.802
 2841SOL     OW 8849   1.068   5.075   2.723
 2841SOL    HW1 8850   1.078   5.003   2.662
 2841SOL    HW2 8851   1.123   5.145   2.687
 2842SOL     OW 8852   0.300   4.542   2.795
 2842SOL    HW1 8853   0.394   4.559   2.793
 2842SOL    HW2 8854   0.292   4.451   2.823
 2843SOL     OW 8855   0.314   4.259   2.864
 2843SOL    HW1 8856   0.274   4.174   2.853
 2843SOL    HW2 8857   0.393   4.256   2.809
 2844SOL     OW 8858   1.138   4.090   3.549
 2844SOL    HW1 8859   1.092   4.140   3.616
 2844SOL    HW2 8860   1.223   4.133   3.541
 2845SOL     OW 8861   1.158   3.914   3.336
 2845SOL    HW1 8862   1.146   3.976   3.408
 2845SOL    HW2 8863   1.204   3.965   3.268
 2846SOL     OW 8864   0.003   4.996   2.029
 2846SOL    HW1 8865   7.198   4.981   1.983
 2846SOL    HW2 8866   0.015   4.918   2.082
 2847SOL     OW 8867   0.136   5.537   2.828
 2847SOL    HW1 8868   0.093   5.456   2.802
 2847SOL    HW2 8869   0.220   5.536   2.782
 2848SOL     OW 8870   0.500   5.292   2.770
 2848SOL    HW1 8871   0.570   5.352   2.795
 2848SOL    HW2 8872   0.543   5.226   2.717
 2849SOL     OW 8873   0.957   4.508   3.076
 2849SOL    HW1 8874   1.014   4.494   3.151
 2849SOL    HW2 8875   0.876   4.462   3.099
 2850SOL     OW 8876   0.022   4.280   2.965
 2850SOL    HW1 8877   0.115   4.282   2.941
 2850SOL    HW2 8878   0.022   4.271   3.060
 2851SOL     OW 8879   0.205   4.248   3.572
 2851SOL    HW1 8880   0.243   4.176   3.522
 2851SOL    HW2 8881   0.200   4.321   3.509
 2852SOL     OW 8882   1.387   4.649   3.513
 2852SOL    HW1 8883   1.404   4.743   3.507
 2852SOL    HW2 8884   1.381   4.621   3.422
 2853SOL     OW 8885   0.823   4.294   2.229
 2853SOL    HW1 8886   0.829   4.217   2.172
 2853SOL    HW2 8887   0.747   4.342   2.197
 2854SOL     OW 8888   1.638   4.327   3.029
[truncated: 819,902 more chars]
