# Supplementary material for: Determination of Ligand Binding Modes in Hydrated Viral Ion Channels to Foster Drug Design and Repositioning
Source: J Chem Inf Model. 2021 Jul 27;61(8):4011–22. doi: 10.1021/acs.jcim.1c00488 (PMC8389532; doi:10.1021/acs.jcim.1c00488)
Supplement: Supplementary file 2 — ci1c00488_si_002.zip [file ci1c00488_si_002.zip › supporting_data_05_05/supporting_data/minimization_examples_3_ligands/AA_M2A_dry_holo/minim/after_st2.gro]

6bkk_maestro in water
27106
   21ACE    CH3    1   6.074   0.356   2.076
   21ACE   HH31    2   5.998   0.291   2.033
   21ACE   HH32    3   6.026   0.441   2.124
   21ACE   HH33    4   6.140   0.391   1.997
   21ACE      C    5   6.153   0.278   2.178
   21ACE      O    6   6.272   0.255   2.157
   22SER      N    7   6.090   0.238   2.288
   22SER      H    8   5.991   0.261   2.295
   22SER     CA    9   6.150   0.153   2.393
   22SER     HA   10   6.209   0.075   2.345
   22SER     CB   11   6.243   0.236   2.483
   22SER    HB1   12   6.261   0.181   2.576
   22SER    HB2   13   6.196   0.331   2.507
   22SER     OG   14   6.367   0.257   2.419
   22SER     HG   15   6.349   0.271   2.324
   22SER      C   16   6.045   0.085   2.481
   22SER      O   17   5.952   0.150   2.529
   23SER      N   18   6.062   7.260   2.506
   23SER      H   19   6.142   7.214   2.462
   23SER     CA   20   5.971   7.174   2.583
   23SER     HA   21   5.874   7.222   2.591
   23SER     CB   22   5.952   7.043   2.505
   23SER    HB1   23   5.888   6.975   2.561
   23SER    HB2   24   6.049   6.996   2.489
   23SER     OG   25   5.894   7.070   2.379
   23SER     HG   26   5.835   7.147   2.389
   23SER      C   27   6.019   7.151   2.728
   23SER      O   28   6.124   7.201   2.768
   24ASP      N   29   5.942   7.077   2.808
   24ASP      H   30   5.855   7.040   2.771
   24ASP     CA   31   5.967   7.060   2.953
   24ASP     HA   32   5.993   7.159   2.992
   24ASP     CB   33   5.836   7.017   3.019
   24ASP    HB1   34   5.817   6.913   2.995
   24ASP    HB2   35   5.754   7.077   2.980
   24ASP     CG   36   5.842   7.034   3.170
   24ASP    OD1   37   5.889   6.941   3.240
   24ASP    OD2   38   5.801   7.142   3.218
   24ASP      C   39   6.081   6.960   2.988
   24ASP      O   40   6.091   6.856   2.922
   25PRO      N   41   6.162   6.981   3.094
   25PRO     CD   42   6.174   7.105   3.169
   25PRO    HD1   43   6.100   7.107   3.249
   25PRO    HD2   44   6.164   7.192   3.105
   25PRO     CG   45   6.314   7.103   3.229
   25PRO    HG1   46   6.319   7.160   3.322
   25PRO    HG2   47   6.386   7.140   3.156
   25PRO     CB   48   6.339   6.954   3.253
   25PRO    HB1   49   6.292   6.925   3.347
   25PRO    HB2   50   6.445   6.931   3.254
   25PRO     CA   51   6.268   6.888   3.134
   25PRO     HA   52   6.340   6.880   3.053
   25PRO      C   53   6.222   6.746   3.172
   25PRO      O   54   6.298   6.650   3.154
   26LEU      N   55   6.098   6.728   3.220
   26LEU      H   56   6.040   6.809   3.236
   26LEU     CA   57   6.039   6.595   3.244
   26LEU     HA   58   6.115   6.531   3.290
   26LEU     CB   59   5.922   6.609   3.342
   26LEU    HB1   60   5.848   6.676   3.298
   26LEU    HB2   61   5.959   6.656   3.434
   26LEU     CG   62   5.852   6.477   3.379
   26LEU     HG   63   5.812   6.431   3.289
   26LEU    CD1   64   5.946   6.378   3.448
   26LEU   HD11   65   5.890   6.290   3.480
   26LEU   HD12   66   6.023   6.345   3.379
   26LEU   HD13   67   5.992   6.424   3.535
   26LEU    CD2   68   5.735   6.506   3.473
   26LEU   HD21   69   5.684   6.412   3.496
   26LEU   HD22   70   5.772   6.551   3.565
   26LEU   HD23   71   5.665   6.574   3.425
   26LEU      C   72   5.997   6.528   3.112
   26LEU      O   73   6.008   6.406   3.097
   27VAL      N   74   5.955   6.608   3.013
   27VAL      H   75   5.954   6.707   3.031
   27VAL     CA   76   5.923   6.562   2.877
   27VAL     HA   77   5.859   6.473   2.886
   27VAL     CB   78   5.842   6.669   2.801
   27VAL     HB   79   5.897   6.763   2.801
   27VAL    CG1   80   5.815   6.631   2.655
   27VAL   HG11   81   5.752   6.707   2.609
   27VAL   HG12   82   5.908   6.627   2.600
   27VAL   HG13   83   5.765   6.535   2.650
   27VAL    CG2   84   5.705   6.694   2.866
   27VAL   HG21   85   5.660   6.782   2.822
   27VAL   HG22   86   5.640   6.609   2.850
   27VAL   HG23   87   5.715   6.710   2.973
   27VAL      C   88   6.050   6.517   2.803
   27VAL      O   89   6.042   6.421   2.725
   28VAL      N   90   6.168   6.575   2.831
   28VAL      H   91   6.167   6.657   2.891
   28VAL     CA   92   6.297   6.522   2.783
   28VAL     HA   93   6.296   6.520   2.674
   28VAL     CB   94   6.420   6.604   2.829
   28VAL     HB   95   6.429   6.594   2.936
   28VAL    CG1   96   6.549   6.553   2.764
   28VAL   HG11   97   6.634   6.613   2.797
   28VAL   HG12   98   6.569   6.450   2.794
   28VAL   HG13   99   6.542   6.558   2.656
   28VAL    CG2  100   6.414   6.754   2.800
   28VAL   HG21  101   6.501   6.803   2.842
   28VAL   HG22  102   6.412   6.771   2.693
   28VAL   HG23  103   6.326   6.797   2.846
   28VAL      C  104   6.316   6.378   2.832
   28VAL      O  105   6.335   6.287   2.751
   29ALA      N  106   6.306   6.357   2.964
   29ALA      H  107   6.289   6.436   3.024
   29ALA     CA  108   6.326   6.226   3.026
   29ALA     HA  109   6.426   6.191   3.000
   29ALA     CB  110   6.319   6.242   3.178
   29ALA    HB1  111   6.395   6.312   3.212
   29ALA    HB2  112   6.221   6.278   3.208
   29ALA    HB3  113   6.337   6.145   3.226
   29ALA      C  114   6.226   6.122   2.972
   29ALA      O  115   6.267   6.018   2.923
   30ALA      N  116   6.096   6.154   2.973
   30ALA      H  117   6.068   6.243   3.014
   30ALA     CA  118   5.992   6.065   2.923
   30ALA     HA  119   5.996   5.972   2.980
   30ALA     CB  120   5.857   6.131   2.947
   30ALA    HB1  121   5.844   6.149   3.054
   30ALA    HB2  122   5.850   6.225   2.893
   30ALA    HB3  123   5.777   6.064   2.914
   30ALA      C  124   6.010   6.028   2.774
   30ALA      O  125   5.977   5.916   2.734
   31SER      N  126   6.065   6.119   2.692
   31SER      H  127   6.089   6.209   2.730
   31SER     CA  128   6.096   6.092   2.551
   31SER     HA  129   6.008   6.050   2.504
   31SER     CB  130   6.128   6.223   2.477
   31SER    HB1  131   6.150   6.201   2.373
   31SER    HB2  132   6.215   6.271   2.522
   31SER     OG  133   6.017   6.310   2.484
   31SER     HG  134   6.021   6.355   2.570
   31SER      C  135   6.209   5.990   2.537
   31SER      O  136   6.190   5.886   2.473
   32ILE      N  137   6.323   6.011   2.604
   32ILE      H  138   6.330   6.096   2.659
   32ILE     CA  139   6.438   5.919   2.605
   32ILE     HA  140   6.474   5.906   2.503
   32ILE     CB  141   6.553   5.980   2.690
   32ILE     HB  142   6.513   6.005   2.789
   32ILE    CG2  143   6.671   5.883   2.710
   32ILE   HG21  144   6.743   5.926   2.779
   32ILE   HG22  145   6.638   5.789   2.754
   32ILE   HG23  146   6.721   5.864   2.616
   32ILE    CG1  147   6.604   6.110   2.624
   32ILE   HG11  148   6.520   6.176   2.604
   32ILE   HG12  149   6.651   6.085   2.529
   32ILE     CD  150   6.703   6.190   2.709
   32ILE    HD1  151   6.722   6.286   2.661
   32ILE    HD2  152   6.662   6.207   2.808
   32ILE    HD3  153   6.797   6.136   2.716
   32ILE      C  154   6.398   5.780   2.658
   32ILE      O  155   6.434   5.678   2.599
   33ILE      N  156   6.323   5.778   2.768
   33ILE      H  157   6.300   5.868   2.811
   33ILE     CA  158   6.282   5.657   2.841
   33ILE     HA  159   6.369   5.593   2.854
   33ILE     CB  160   6.231   5.697   2.982
   33ILE     HB  161   6.157   5.776   2.971
   33ILE    CG2  162   6.165   5.580   3.056
   33ILE   HG21  163   6.240   5.502   3.072
   33ILE   HG22  164   6.126   5.612   3.152
   33ILE   HG23  165   6.082   5.539   2.999
   33ILE    CG1  166   6.349   5.750   3.068
   33ILE   HG11  167   6.408   5.821   3.011
   33ILE   HG12  168   6.416   5.667   3.093
   33ILE     CD  169   6.307   5.820   3.198
   33ILE    HD1  170   6.261   5.749   3.267
   33ILE    HD2  171   6.395   5.863   3.246
   33ILE    HD3  172   6.236   5.899   3.176
   33ILE      C  173   6.180   5.575   2.760
   33ILE      O  174   6.189   5.453   2.758
   34GLY      N  175   6.086   5.639   2.688
   34GLY      H  176   6.082   5.740   2.692
   34GLY     CA  177   5.990   5.567   2.604
   34GLY    HA1  178   5.909   5.633   2.577
   34GLY    HA2  179   5.947   5.485   2.661
   34GLY      C  180   6.049   5.510   2.475
   34GLY      O  181   6.004   5.404   2.429
   35ILE      N  182   6.154   5.573   2.421
   35ILE      H  183   6.181   5.662   2.460
   35ILE     CA  184   6.235   5.516   2.313
   35ILE     HA  185   6.169   5.482   2.234
   35ILE     CB  186   6.329   5.623   2.253
   35ILE     HB  187   6.384   5.672   2.334
   35ILE    CG2  188   6.431   5.561   2.156
   35ILE   HG21  189   6.497   5.637   2.115
   35ILE   HG22  190   6.495   5.490   2.209
   35ILE   HG23  191   6.380   5.510   2.075
   35ILE    CG1  192   6.244   5.730   2.180
   35ILE   HG11  193   6.167   5.768   2.247
   35ILE   HG12  194   6.192   5.684   2.096
   35ILE     CD  195   6.323   5.851   2.128
   35ILE    HD1  196   6.389   5.821   2.047
   35ILE    HD2  197   6.253   5.925   2.090
   35ILE    HD3  198   6.381   5.895   2.210
   35ILE      C  199   6.310   5.391   2.364
   35ILE      O  200   6.304   5.287   2.299
   36LEU      N  201   6.371   5.397   2.483
   36LEU      H  202   6.374   5.486   2.532
   36LEU     CA  203   6.429   5.279   2.548
   36LEU     HA  204   6.502   5.237   2.479
   36LEU     CB  205   6.503   5.323   2.676
   36LEU    HB1  206   6.432   5.371   2.743
   36LEU    HB2  207   6.578   5.398   2.649
   36LEU     CG  208   6.572   5.209   2.753
   36LEU     HG  209   6.497   5.136   2.783
   36LEU    CD1  210   6.680   5.139   2.671
   36LEU   HD11  211   6.754   5.212   2.637
   36LEU   HD12  212   6.729   5.063   2.732
   36LEU   HD13  213   6.636   5.090   2.585
   36LEU    CD2  214   6.637   5.264   2.880
   36LEU   HD21  215   6.683   5.183   2.936
   36LEU   HD22  216   6.713   5.338   2.854
   36LEU   HD23  217   6.561   5.312   2.942
   36LEU      C  218   6.323   5.171   2.575
   36LEU      O  219   6.350   5.053   2.557
   37HIS      N  220   6.200   5.209   2.610
   37HIS      H  221   6.186   5.308   2.631
   37HIS     CA  222   6.089   5.116   2.636
   37HIS     HA  223   6.126   5.040   2.705
   37HIS     CB  224   5.975   5.194   2.704
   37HIS    HB1  225   5.930   5.261   2.632
   37HIS    HB2  226   6.018   5.255   2.784
   37HIS     CG  227   5.865   5.113   2.767
   37HIS    ND1  228   5.737   5.161   2.790
   37HIS    CE1  229   5.671   5.064   2.855
   37HIS    HE1  230   5.568   5.070   2.887
   37HIS    NE2  231   5.752   4.959   2.876
   37HIS    HE2  232   5.726   4.875   2.926
   37HIS    CD2  233   5.875   4.987   2.820
   37HIS    HD2  234   5.963   4.924   2.822
   37HIS      C  235   6.042   5.042   2.510
   37HIS      O  236   6.008   4.924   2.521
   38LEU      N  237   6.046   5.103   2.390
   38LEU      H  238   6.073   5.201   2.387
   38LEU     CA  239   6.026   5.030   2.264
   38LEU     HA  240   5.945   4.959   2.281
   38LEU     CB  241   5.982   5.123   2.149
   38LEU    HB1  242   6.058   5.200   2.135
   38LEU    HB2  243   5.889   5.173   2.178
   38LEU     CG  244   5.960   5.049   2.015
   38LEU     HG  245   6.054   5.002   1.985
   38LEU    CD1  246   5.851   4.942   2.020
   38LEU   HD11  247   5.755   4.989   2.043
   38LEU   HD12  248   5.844   4.892   1.924
   38LEU   HD13  249   5.874   4.867   2.096
   38LEU    CD2  250   5.921   5.145   1.903
   38LEU   HD21  251   5.908   5.090   1.810
   38LEU   HD22  252   5.828   5.196   1.928
   38LEU   HD23  253   6.001   5.218   1.888
   38LEU      C  254   6.149   4.947   2.226
   38LEU      O  255   6.133   4.833   2.183
   39ILE      N  256   6.272   4.998   2.244
   39ILE      H  257   6.280   5.093   2.277
   39ILE     CA  258   6.395   4.922   2.216
   39ILE     HA  259   6.395   4.892   2.111
   39ILE     CB  260   6.521   5.010   2.240
   39ILE     HB  261   6.510   5.059   2.336
   39ILE    CG2  262   6.650   4.926   2.244
   39ILE   HG21  263   6.662   4.870   2.152
   39ILE   HG22  264   6.737   4.990   2.257
   39ILE   HG23  265   6.649   4.857   2.329
   39ILE    CG1  266   6.531   5.117   2.129
   39ILE   HG11  267   6.434   5.164   2.115
   39ILE   HG12  268   6.558   5.069   2.035
   39ILE     CD  269   6.633   5.228   2.158
   39ILE    HD1  270   6.625   5.305   2.081
   39ILE    HD2  271   6.613   5.273   2.255
   39ILE    HD3  272   6.735   5.189   2.156
   39ILE      C  273   6.398   4.791   2.297
   39ILE      O  274   6.414   4.683   2.240
   40LEU      N  275   6.373   4.798   2.428
   40LEU      H  276   6.360   4.890   2.470
   40LEU     CA  277   6.368   4.680   2.515
   40LEU     HA  278   6.458   4.622   2.499
   40LEU     CB  279   6.364   4.724   2.663
   40LEU    HB1  280   6.348   4.636   2.724
   40LEU    HB2  281   6.278   4.790   2.677
   40LEU     CG  282   6.490   4.796   2.713
   40LEU     HG  283   6.513   4.881   2.650
   40LEU    CD1  284   6.466   4.847   2.855
   40LEU   HD11  285   6.555   4.898   2.892
   40LEU   HD12  286   6.383   4.917   2.855
   40LEU   HD13  287   6.443   4.763   2.921
   40LEU    CD2  288   6.614   4.705   2.714
   40LEU   HD21  289   6.699   4.760   2.755
   40LEU   HD22  290   6.595   4.617   2.776
   40LEU   HD23  291   6.639   4.674   2.613
   40LEU      C  292   6.250   4.588   2.482
   40LEU      O  293   6.265   4.466   2.495
   41TRP      N  294   6.136   4.641   2.435
   41TRP      H  295   6.129   4.741   2.428
   41TRP     CA  296   6.023   4.560   2.387
   41TRP     HA  297   5.998   4.486   2.463
   41TRP     CB  298   5.900   4.649   2.365
   41TRP    HB1  299   5.921   4.719   2.284
   41TRP    HB2  300   5.885   4.708   2.455
   41TRP     CG  301   5.773   4.577   2.334
   41TRP    CD1  302   5.685   4.532   2.426
   41TRP    HD1  303   5.697   4.541   2.533
   41TRP    NE1  304   5.580   4.469   2.362
   41TRP    HE1  305   5.506   4.420   2.412
   41TRP    CE2  306   5.595   4.468   2.226
   41TRP    CZ2  307   5.519   4.414   2.122
   41TRP    HZ2  308   5.428   4.360   2.143
   41TRP    CH2  309   5.564   4.428   1.990
   41TRP    HH2  310   5.507   4.386   1.908
   41TRP    CZ3  311   5.684   4.497   1.964
   41TRP    HZ3  312   5.719   4.506   1.862
   41TRP    CE3  313   5.760   4.551   2.069
   41TRP    HE3  314   5.852   4.602   2.048
   41TRP    CD2  315   5.718   4.537   2.204
   41TRP      C  316   6.057   4.483   2.259
   41TRP      O  317   6.029   4.364   2.250
   42ILE      N  318   6.122   4.548   2.162
   42ILE      H  319   6.141   4.647   2.175
   42ILE     CA  320   6.168   4.484   2.038
   42ILE     HA  321   6.083   4.432   1.992
   42ILE     CB  322   6.218   4.592   1.938
   42ILE     HB  323   6.285   4.660   1.990
   42ILE    CG2  324   6.296   4.529   1.821
   42ILE   HG21  325   6.332   4.607   1.753
   42ILE   HG22  326   6.383   4.476   1.857
   42ILE   HG23  327   6.232   4.461   1.765
   42ILE    CG1  328   6.096   4.671   1.884
   42ILE   HG11  329   6.042   4.713   1.968
   42ILE   HG12  330   6.029   4.604   1.831
   42ILE     CD  331   6.131   4.788   1.791
   42ILE    HD1  332   6.171   4.752   1.696
   42ILE    HD2  333   6.041   4.846   1.770
   42ILE    HD3  334   6.204   4.854   1.839
   42ILE      C  335   6.272   4.376   2.070
   42ILE      O  336   6.261   4.264   2.020
   43LEU      N  337   6.368   4.404   2.159
   43LEU      H  338   6.373   4.498   2.196
   43LEU     CA  339   6.465   4.304   2.207
   43LEU     HA  340   6.517   4.261   2.122
   43LEU     CB  341   6.568   4.375   2.298
   43LEU    HB1  342   6.628   4.299   2.349
   43LEU    HB2  343   6.514   4.430   2.375
   43LEU     CG  344   6.663   4.471   2.224
   43LEU     HG  345   6.606   4.537   2.158
   43LEU    CD1  346   6.739   4.557   2.325
   43LEU   HD11  347   6.668   4.617   2.382
   43LEU   HD12  348   6.797   4.494   2.392
   43LEU   HD13  349   6.806   4.625   2.272
   43LEU    CD2  350   6.765   4.396   2.139
   43LEU   HD21  351   6.825   4.330   2.201
   43LEU   HD22  352   6.715   4.338   2.061
   43LEU   HD23  353   6.831   4.468   2.090
   43LEU      C  354   6.399   4.187   2.282
   43LEU      O  355   6.445   4.073   2.271
   44ASP      N  356   6.288   4.212   2.352
   44ASP      H  357   6.258   4.308   2.361
   44ASP     CA  358   6.206   4.109   2.417
   44ASP     HA  359   6.273   4.037   2.466
   44ASP     CB  360   6.121   4.177   2.526
   44ASP    HB1  361   6.050   4.245   2.479
   44ASP    HB2  362   6.187   4.236   2.590
   44ASP     CG  363   6.046   4.078   2.614
   44ASP    OD1  364   5.921   4.081   2.614
   44ASP    OD2  365   6.114   3.999   2.685
   44ASP      C  366   6.118   4.029   2.318
   44ASP      O  367   6.072   3.920   2.352
   45ARG      N  368   6.096   4.081   2.196
   45ARG      H  369   6.135   4.173   2.178
   45ARG     CA  370   5.998   4.027   2.100
   45ARG     HA  371   5.945   3.947   2.150
   45ARG     CB  372   5.896   4.140   2.070
   45ARG    HB1  373   5.947   4.221   2.019
   45ARG    HB2  374   5.858   4.178   2.165
   45ARG     CG  375   5.776   4.097   1.985
   45ARG    HG1  376   5.809   4.075   1.884
   45ARG    HG2  377   5.706   4.181   1.979
   45ARG     CD  378   5.702   3.976   2.044
   45ARG    HD1  379   5.659   4.004   2.141
   45ARG    HD2  380   5.770   3.893   2.060
   45ARG     NE  381   5.595   3.930   1.955
   45ARG     HE  382   5.499   3.947   1.984
   45ARG     CZ  383   5.609   3.867   1.841
   45ARG    NH1  384   5.724   3.830   1.792
   45ARG   HH11  385   5.809   3.846   1.846
   45ARG   HH12  386   5.730   3.778   1.706
   45ARG    NH2  387   5.502   3.841   1.772
   45ARG   HH21  388   5.414   3.872   1.812
   45ARG   HH22  389   5.509   3.805   1.678
   45ARG      C  390   6.058   3.963   1.974
   45ARG      O  391   5.988   3.885   1.909
   46LEU      N  392   6.184   3.991   1.941
   46LEU      H  393   6.231   4.062   1.994
   46LEU     CA  394   6.258   3.925   1.832
   46LEU     HA  395   6.189   3.899   1.752
   46LEU     CB  396   6.363   4.022   1.775
   46LEU    HB1  397   6.428   3.967   1.707
   46LEU    HB2  398   6.426   4.057   1.858
   46LEU     CG  399   6.308   4.145   1.701
   46LEU     HG  400   6.238   4.199   1.765
   46LEU    CD1  401   6.424   4.238   1.664
   46LEU   HD11  402   6.474   4.270   1.755
   46LEU   HD12  403   6.495   4.185   1.600
   46LEU   HD13  404   6.386   4.325   1.611
   46LEU    CD2  405   6.235   4.106   1.572
   46LEU   HD21  406   6.205   4.196   1.518
   46LEU   HD22  407   6.301   4.046   1.508
   46LEU   HD23  408   6.145   4.049   1.595
   46LEU      C  409   6.327   3.795   1.882
   46LEU      O  410   6.422   3.802   1.961
   46NME      N  411   6.288   3.675   1.839
   46NME      H  412   6.342   3.597   1.874
   46NME    CH3  413   6.175   3.644   1.751
   46NME   HH31  414   6.182   3.699   1.658
   46NME   HH32  415   6.174   3.537   1.729
   46NME   HH33  416   6.081   3.670   1.801
  121ACE    CH3  417   6.065   0.277   2.820
  121ACE   HH31  418   6.110   0.189   2.774
  121ACE   HH32  419   6.043   0.351   2.743
  121ACE   HH33  420   6.135   0.319   2.892
  121ACE      C  421   5.938   0.236   2.890
  121ACE      O  422   5.934   0.235   3.013
  122SER      N  423   5.836   0.202   2.812
  122SER      H  424   5.851   0.200   2.712
  122SER     CA  425   5.706   0.152   2.860
  122SER     HA  426   5.720   0.099   2.953
  122SER     CB  427   5.606   0.268   2.883
  122SER    HB1  428   5.505   0.227   2.890
  122SER    HB2  429   5.609   0.335   2.797
  122SER     OG  430   5.631   0.342   3.002
  122SER     HG  431   5.596   0.290   3.078
  122SER      C  432   5.643   0.055   2.759
  122SER      O  433   5.665   0.067   2.638
  123SER      N  434   5.559   7.269   2.808
  123SER      H  435   5.548   7.265   2.909
  123SER     CA  436   5.475   7.177   2.730
  123SER     HA  437   5.470   7.210   2.626
  123SER     CB  438   5.535   7.036   2.733
  123SER    HB1  439   5.465   6.965   2.687
  123SER    HB2  440   5.551   7.006   2.836
  123SER     OG  441   5.657   7.031   2.662
  123SER     HG  442   5.636   7.035   2.567
  123SER      C  443   5.331   7.175   2.785
  123SER      O  444   5.304   7.227   2.893
  124ASP      N  445   5.236   7.117   2.711
  124ASP      H  446   5.262   7.077   2.621
  124ASP     CA  447   5.095   7.108   2.752
  124ASP     HA  448   5.060   7.210   2.768
  124ASP     CB  449   5.014   7.049   2.635
  124ASP    HB1  450   5.044   6.946   2.620
  124ASP    HB2  451   5.038   7.104   2.544
  124ASP     CG  452   4.863   7.055   2.657
  124ASP    OD1  453   4.798   7.143   2.596
  124ASP    OD2  454   4.811   6.974   2.738
  124ASP      C  455   5.075   7.025   2.882
  124ASP      O  456   5.142   6.923   2.899
  125PRO      N  457   4.982   7.062   2.972
  125PRO     CD  458   4.911   7.189   2.975
  125PRO    HD1  459   4.826   7.185   2.906
  125PRO    HD2  460   4.976   7.273   2.950
  125PRO     CG  461   4.860   7.204   3.118
  125PRO    HG1  462   4.769   7.264   3.122
  125PRO    HG2  463   4.938   7.248   3.180
  125PRO     CB  464   4.836   7.060   3.160
  125PRO    HB1  465   4.741   7.025   3.120
  125PRO    HB2  466   4.838   7.050   3.269
  125PRO     CA  467   4.953   6.986   3.094
  125PRO     HA  468   5.040   6.992   3.160
  125PRO      C  469   4.917   6.837   3.074
  125PRO      O  470   4.946   6.756   3.163
  126LEU      N  471   4.860   6.799   2.960
  126LEU      H  472   4.838   6.869   2.890
  126LEU     CA  473   4.832   6.658   2.926
  126LEU     HA  474   4.798   6.608   3.017
  126LEU     CB  475   4.719   6.653   2.822
  126LEU    HB1  476   4.756   6.696   2.728
  126LEU    HB2  477   4.637   6.714   2.857
  126LEU     CG  478   4.665   6.511   2.792
  126LEU     HG  479   4.746   6.448   2.756
  126LEU    CD1  480   4.601   6.447   2.915
  126LEU   HD11  481   4.526   6.513   2.958
  126LEU   HD12  482   4.554   6.352   2.888
  126LEU   HD13  483   4.677   6.426   2.990
  126LEU    CD2  484   4.558   6.519   2.683
  126LEU   HD21  485   4.519   6.420   2.663
  126LEU   HD22  486   4.476   6.584   2.716
  126LEU   HD23  487   4.601   6.559   2.592
  126LEU      C  488   4.959   6.585   2.878
  126LEU      O  489   4.977   6.467   2.905
  127VAL      N  490   5.051   6.657   2.813
  127VAL      H  491   5.031   6.756   2.801
  127VAL     CA  492   5.184   6.608   2.772
  127VAL     HA  493   5.172   6.511   2.724
  127VAL     CB  494   5.244   6.706   2.668
  127VAL     HB  495   5.243   6.807   2.708
  127VAL    CG1  496   5.389   6.675   2.628
  127VAL   HG11  497   5.394   6.577   2.582
  127VAL   HG12  498   5.424   6.749   2.556
  127VAL   HG13  499   5.453   6.679   2.715
  127VAL    CG2  500   5.160   6.706   2.539
  127VAL   HG21  501   5.196   6.784   2.472
  127VAL   HG22  502   5.169   6.610   2.489
  127VAL   HG23  503   5.055   6.724   2.561
  127VAL      C  504   5.273   6.588   2.895
  127VAL      O  505   5.350   6.491   2.900
  128VAL      N  506   5.258   6.672   2.998
  128VAL      H  507   5.199   6.753   2.984
  128VAL     CA  508   5.318   6.652   3.131
  128VAL     HA  509   5.424   6.631   3.119
  128VAL     CB  510   5.307   6.780   3.217
  128VAL     HB  511   5.203   6.812   3.219
  128VAL    CG1  512   5.353   6.758   3.362
  128VAL   HG11  513   5.352   6.852   3.416
  128VAL   HG12  514   5.286   6.689   3.414
  128VAL   HG13  515   5.455   6.717   3.363
  128VAL    CG2  516   5.392   6.892   3.157
  128VAL   HG21  517   5.359   6.915   3.056
  128VAL   HG22  518   5.382   6.982   3.217
  128VAL   HG23  519   5.497   6.862   3.155
  128VAL      C  520   5.257   6.530   3.202
  128VAL      O  521   5.332   6.441   3.242
  129ALA      N  522   5.124   6.520   3.212
  129ALA      H  523   5.066   6.597   3.180
  129ALA     CA  524   5.058   6.404   3.273
  129ALA     HA  525   5.087   6.399   3.378
  129ALA     CB  526   4.906   6.425   3.267
  129ALA    HB1  527   4.879   6.519   3.317
  129ALA    HB2  528   4.872   6.429   3.163
  129ALA    HB3  529   4.855   6.343   3.317
  129ALA      C  530   5.099   6.271   3.207
  129ALA      O  531   5.142   6.178   3.274
  130ALA      N  532   5.099   6.267   3.073
  130ALA      H  533   5.060   6.345   3.022
  130ALA     CA  534   5.145   6.151   2.996
  130ALA     HA  535   5.088   6.064   3.028
  130ALA     CB  536   5.115   6.177   2.848
  130ALA    HB1  537   5.145   6.090   2.789
  130ALA    HB2  538   5.008   6.192   2.836
  130ALA    HB3  539   5.168   6.265   2.813
  130ALA      C  540   5.295   6.120   3.017
  130ALA      O  541   5.337   6.007   2.996
  131SER      N  542   5.377   6.218   3.056
  131SER      H  543   5.337   6.309   3.076
  131SER     CA  544   5.520   6.196   3.086
  131SER     HA  545   5.563   6.130   3.011
  131SER     CB  546   5.598   6.329   3.082
  131SER    HB1  547   5.702   6.310   3.106
  131SER    HB2  548   5.558   6.399   3.154
  131SER     OG  549   5.589   6.383   2.951
  131SER     HG  550   5.505   6.432   2.944
  131SER      C  551   5.540   6.126   3.220
  131SER      O  552   5.622   6.036   3.229
  132ILE      N  553   5.461   6.161   3.321
  132ILE      H  554   5.393   6.236   3.307
  132ILE     CA  555   5.461   6.091   3.450
  132ILE     HA  556   5.563   6.088   3.488
  132ILE     CB  557   5.373   6.168   3.552
  132ILE     HB  558   5.271   6.171   3.515
  132ILE    CG2  559   5.374   6.095   3.688
  132ILE   HG21  560   5.309   6.145   3.759
  132ILE   HG22  561   5.337   5.993   3.676
  132ILE   HG23  562   5.475   6.090   3.728
  132ILE    CG1  563   5.423   6.313   3.571
  132ILE   HG11  564   5.436   6.361   3.475
  132ILE   HG12  565   5.520   6.311   3.621
  132ILE     CD  566   5.328   6.403   3.651
  132ILE    HD1  567   5.367   6.505   3.652
  132ILE    HD2  568   5.230   6.403   3.604
  132ILE    HD3  569   5.319   6.368   3.754
  132ILE      C  570   5.414   5.946   3.431
  132ILE      O  571   5.478   5.852   3.479
  133ILE      N  572   5.305   5.927   3.355
  133ILE      H  573   5.258   6.011   3.321
  133ILE     CA  574   5.241   5.798   3.329
  133ILE     HA  575   5.226   5.747   3.424
  133ILE     CB  576   5.101   5.825   3.267
  133ILE     HB  577   5.114   5.895   3.184
  133ILE    CG2  578   5.034   5.698   3.213
  133ILE   HG21  579   5.010   5.633   3.297
  133ILE   HG22  580   4.942   5.724   3.160
  133ILE   HG23  581   5.098   5.646   3.143
  133ILE    CG1  582   5.009   5.891   3.373
  133ILE   HG11  583   5.061   5.973   3.421
  133ILE   HG12  584   4.985   5.818   3.450
  133ILE     CD  585   4.878   5.947   3.317
  133ILE    HD1  586   4.900   6.020   3.238
  133ILE    HD2  587   4.815   5.868   3.277
  133ILE    HD3  588   4.824   5.998   3.396
  133ILE      C  589   5.330   5.705   3.244
  133ILE      O  590   5.345   5.587   3.277
  134GLY      N  591   5.396   5.756   3.139
  134GLY      H  592   5.380   5.852   3.112
  134GLY     CA  593   5.484   5.674   3.054
  134GLY    HA1  594   5.510   5.731   2.965
  134GLY    HA2  595   5.430   5.585   3.022
  134GLY      C  596   5.614   5.629   3.121
  134GLY      O  597   5.657   5.516   3.099
  135ILE      N  598   5.673   5.713   3.207
  135ILE      H  599   5.637   5.807   3.217
  135ILE     CA  600   5.791   5.674   3.288
  135ILE     HA  601   5.867   5.634   3.221
  135ILE     CB  602   5.850   5.797   3.359
  135ILE     HB  603   5.769   5.850   3.410
  135ILE    CG2  604   5.954   5.758   3.466
  135ILE   HG21  605   5.991   5.846   3.517
  135ILE   HG22  606   5.910   5.693   3.542
  135ILE   HG23  607   6.038   5.706   3.419
  135ILE    CG1  608   5.915   5.891   3.255
  135ILE   HG11  609   5.843   5.912   3.175
  135ILE   HG12  610   6.000   5.841   3.209
  135ILE     CD  611   5.960   6.027   3.312
  135ILE    HD1  612   6.044   6.013   3.380
  135ILE    HD2  613   5.993   6.091   3.230
  135ILE    HD3  614   5.877   6.075   3.363
  135ILE      C  615   5.754   5.560   3.385
  135ILE      O  616   5.831   5.465   3.402
  136LEU      N  617   5.633   5.566   3.443
  136LEU      H  618   5.574   5.646   3.425
  136LEU     CA  619   5.580   5.458   3.527
  136LEU     HA  620   5.655   5.434   3.602
  136LEU     CB  621   5.454   5.510   3.599
  136LEU    HB1  622   5.380   5.539   3.525
  136LEU    HB2  623   5.481   5.600   3.656
  136LEU     CG  624   5.389   5.409   3.695
  136LEU     HG  625   5.359   5.321   3.639
  136LEU    CD1  626   5.483   5.366   3.809
  136LEU   HD11  627   5.517   5.454   3.864
  136LEU   HD12  628   5.429   5.300   3.877
  136LEU   HD13  629   5.568   5.313   3.769
  136LEU    CD2  630   5.263   5.470   3.757
  136LEU   HD21  631   5.215   5.397   3.822
  136LEU   HD22  632   5.290   5.558   3.816
  136LEU   HD23  633   5.194   5.499   3.679
  136LEU      C  634   5.554   5.330   3.447
  136LEU      O  635   5.575   5.220   3.498
  137HIS      N  636   5.516   5.339   3.319
  137HIS      H  637   5.495   5.431   3.282
  137HIS     CA  638   5.494   5.222   3.234
  137HIS     HA  639   5.427   5.155   3.289
  137HIS     CB  640   5.422   5.263   3.104
  137HIS    HB1  641   5.493   5.316   3.040
  137HIS    HB2  642   5.342   5.333   3.129
  137HIS     CG  643   5.361   5.150   3.024
  137HIS    ND1  644   5.315   5.163   2.893
  137HIS    CE1  645   5.270   5.042   2.856
  137HIS    HE1  646   5.228   5.019   2.759
  137HIS    NE2  647   5.285   4.954   2.957
  137HIS    HE2  648   5.258   4.857   2.954
  137HIS    CD2  649   5.342   5.020   3.064
  137HIS    HD2  650   5.367   4.977   3.160
  137HIS      C  651   5.622   5.141   3.206
  137HIS      O  652   5.615   5.019   3.200
  138LEU      N  653   5.741   5.204   3.199
  138LEU      H  654   5.743   5.306   3.204
  138LEU     CA  655   5.867   5.128   3.192
  138LEU     HA  656   5.855   5.055   3.113
  138LEU     CB  657   5.987   5.218   3.155
  138LEU    HB1  658   5.995   5.298   3.229
  138LEU    HB2  659   5.968   5.264   3.058
  138LEU     CG  660   6.121   5.141   3.151
  138LEU     HG  661   6.139   5.097   3.248
  138LEU    CD1  662   6.124   5.031   3.045
  138LEU   HD11  663   6.221   4.981   3.046
  138LEU   HD12  664   6.048   4.956   3.066
  138LEU   HD13  665   6.108   5.075   2.946
  138LEU    CD2  666   6.238   5.234   3.120
  138LEU   HD21  667   6.331   5.178   3.122
  138LEU   HD22  668   6.225   5.279   3.022
  138LEU   HD23  669   6.243   5.311   3.197
  138LEU      C  670   5.891   5.050   3.322
  138LEU      O  671   5.920   4.931   3.317
  139ILE      N  672   5.872   5.114   3.439
  139ILE      H  673   5.845   5.212   3.435
  139ILE     CA  674   5.889   5.051   3.571
  139ILE     HA  675   5.991   5.015   3.580
  139ILE     CB  676   5.862   5.155   3.683
  139ILE     HB  677   5.765   5.200   3.666
  139ILE    CG2  678   5.860   5.089   3.822
  139ILE   HG21  679   5.780   5.015   3.829
  139ILE   HG22  680   5.955   5.040   3.843
  139ILE   HG23  681   5.840   5.163   3.899
  139ILE    CG1  682   5.968   5.267   3.680
  139ILE   HG11  683   5.982   5.301   3.577
  139ILE   HG12  684   6.064   5.228   3.715
  139ILE     CD  685   5.932   5.390   3.763
  139ILE    HD1  686   6.007   5.468   3.746
  139ILE    HD2  687   5.835   5.429   3.733
  139ILE    HD3  688   5.930   5.366   3.869
  139ILE      C  689   5.796   4.929   3.583
  139ILE      O  690   5.841   4.820   3.618
  140LEU      N  691   5.668   4.946   3.551
  140LEU      H  692   5.637   5.038   3.523
  140LEU     CA  693   5.569   4.838   3.558
  140LEU     HA  694   5.573   4.795   3.658
  140LEU     CB  695   5.429   4.897   3.535
  140LEU    HB1  696   5.357   4.814   3.526
  140LEU    HB2  697   5.429   4.950   3.440
  140LEU     CG  698   5.380   4.991   3.646
  140LEU     HG  699   5.454   5.069   3.665
  140LEU    CD1  700   5.250   5.058   3.603
  140LEU   HD11  701   5.214   5.124   3.682
  140LEU   HD12  702   5.268   5.118   3.514
  140LEU   HD13  703   5.174   4.983   3.581
  140LEU    CD2  704   5.353   4.918   3.778
  140LEU   HD21  705   5.317   4.991   3.851
  140LEU   HD22  706   5.278   4.841   3.764
  140LEU   HD23  707   5.445   4.874   3.816
  140LEU      C  708   5.599   4.723   3.461
  140LEU      O  709   5.578   4.608   3.498
  141TRP      N  710   5.654   4.752   3.342
  141TRP      H  711   5.667   4.849   3.318
  141TRP     CA  712   5.695   4.650   3.245
  141TRP     HA  713   5.617   4.575   3.238
  141TRP     CB  714   5.710   4.715   3.108
  141TRP    HB1  715   5.789   4.790   3.113
  141TRP    HB2  716   5.617   4.767   3.084
  141TRP     CG  717   5.741   4.622   2.995
  141TRP    CD1  718   5.650   4.551   2.924
  141TRP    HD1  719   5.543   4.554   2.940
  141TRP    NE1  720   5.714   4.475   2.828
  141TRP    HE1  721   5.665   4.413   2.765
  141TRP    CE2  722   5.850   4.493   2.832
  141TRP    CZ2  723   5.956   4.441   2.756
  141TRP    HZ2  724   5.937   4.370   2.677
  141TRP    CH2  725   6.088   4.478   2.788
  141TRP    HH2  726   6.171   4.436   2.734
  141TRP    CZ3  727   6.111   4.569   2.893
  141TRP    HZ3  728   6.213   4.596   2.919
  141TRP    CE3  729   6.004   4.623   2.967
  141TRP    HE3  730   6.024   4.691   3.048
  141TRP    CD2  731   5.871   4.586   2.938
  141TRP      C  732   5.823   4.575   3.287
  141TRP      O  733   5.829   4.453   3.275
  142ILE      N  734   5.922   4.644   3.346
  142ILE      H  735   5.913   4.745   3.353
  142ILE     CA  736   6.041   4.580   3.405
  142ILE     HA  737   6.087   4.515   3.331
  142ILE     CB  738   6.145   4.687   3.445
  142ILE     HB  739   6.096   4.763   3.506
  142ILE    CG2  740   6.259   4.626   3.527
  142ILE   HG21  741   6.333   4.701   3.554
  142ILE   HG22  742   6.221   4.585   3.621
  142ILE   HG23  743   6.309   4.547   3.470
  142ILE    CG1  744   6.204   4.755   3.319
  142ILE   HG11  745   6.124   4.788   3.254
  142ILE   HG12  746   6.264   4.683   3.264
  142ILE     CD  747   6.291   4.878   3.351
  142ILE    HD1  748   6.235   4.948   3.412
  142ILE    HD2  749   6.382   4.849   3.402
  142ILE    HD3  750   6.320   4.927   3.258
  142ILE      C  751   6.001   4.489   3.524
  142ILE      O  752   6.051   4.377   3.536
  143LEU      N  753   5.906   4.533   3.607
  143LEU      H  754   5.873   4.629   3.596
  143LEU     CA  755   5.848   4.451   3.714
  143LEU     HA  756   5.929   4.407   3.772
  143LEU     CB  757   5.760   4.538   3.806
  143LEU    HB1  758   5.700   4.473   3.869
  143LEU    HB2  759   5.692   4.596   3.744
  143LEU     CG  760   5.838   4.635   3.898
  143LEU     HG  761   5.906   4.696   3.839
  143LEU    CD1  762   5.738   4.727   3.969
  143LEU   HD11  763   5.793   4.796   4.033
  143LEU   HD12  764   5.682   4.784   3.895
  143LEU   HD13  765   5.669   4.668   4.029
  143LEU    CD2  766   5.918   4.561   4.005
  143LEU   HD21  767   5.997   4.502   3.958
  143LEU   HD22  768   5.965   4.633   4.072
  143LEU   HD23  769   5.853   4.495   4.063
  143LEU      C  770   5.766   4.332   3.660
  143LEU      O  771   5.754   4.231   3.729
  144ASP      N  772   5.711   4.340   3.538
  144ASP      H  773   5.718   4.428   3.488
  144ASP     CA  774   5.637   4.230   3.474
  144ASP     HA  775   5.578   4.179   3.549
  144ASP     CB  776   5.541   4.288   3.369
  144ASP    HB1  777   5.598   4.332   3.287
  144ASP    HB2  778   5.483   4.368   3.416
  144ASP     CG  779   5.441   4.186   3.314
  144ASP    OD1  780   5.414   4.187   3.191
  144ASP    OD2  781   5.383   4.109   3.393
  144ASP      C  782   5.733   4.126   3.412
  144ASP      O  783   5.713   4.006   3.428
  145ARG      N  784   5.840   4.171   3.345
  145ARG      H  785   5.850   4.272   3.335
  145ARG     CA  786   5.936   4.085   3.273
  145ARG     HA  787   5.880   4.005   3.224
  145ARG     CB  788   6.011   4.168   3.167
  145ARG    HB1  789   6.096   4.110   3.129
  145ARG    HB2  790   6.050   4.258   3.213
  145ARG     CG  791   5.924   4.207   3.047
  145ARG    HG1  792   5.978   4.280   2.987
  145ARG    HG2  793   5.832   4.254   3.082
  145ARG     CD  794   5.891   4.087   2.957
  145ARG    HD1  795   5.862   4.001   3.017
  145ARG    HD2  796   5.980   4.059   2.902
  145ARG     NE  797   5.782   4.117   2.862
  145ARG     HE  798   5.810   4.125   2.764
  145ARG     CZ  799   5.654   4.129   2.891
  145ARG    NH1  800   5.609   4.102   3.010
  145ARG   HH11  801   5.672   4.057   3.075
  145ARG   HH12  802   5.515   4.125   3.041
  145ARG    NH2  803   5.570   4.170   2.800
  145ARG   HH21  804   5.605   4.184   2.706
  145ARG   HH22  805   5.470   4.170   2.816
  145ARG      C  806   6.036   4.011   3.361
  145ARG      O  807   6.077   3.902   3.322
  146LEU      N  808   6.077   4.067   3.475
  146LEU      H  809   6.042   4.159   3.499
  146LEU     CA  810   6.184   4.009   3.558
  146LEU     HA  811   6.241   3.939   3.498
  146LEU     CB  812   6.283   4.120   3.599
  146LEU    HB1  813   6.361   4.075   3.661
  146LEU    HB2  814   6.230   4.193   3.661
  146LEU     CG  815   6.350   4.194   3.482
  146LEU     HG  816   6.274   4.247   3.424
  146LEU    CD1  817   6.449   4.297   3.537
  146LEU   HD11  818   6.526   4.248   3.594
  146LEU   HD12  819   6.494   4.352   3.454
  146LEU   HD13  820   6.396   4.368   3.600
  146LEU    CD2  821   6.427   4.101   3.388
  146LEU   HD21  822   6.477   4.160   3.311
  146LEU   HD22  823   6.502   4.045   3.443
  146LEU   HD23  824   6.359   4.033   3.337
  146LEU      C  825   6.129   3.932   3.680
  146LEU      O  826   6.072   3.993   3.770
  146NME      N  827   6.145   3.800   3.689
  146NME      H  828   6.114   3.758   3.776
  146NME    CH3  829   6.201   3.709   3.589
  146NME   HH31  830   6.189   3.606   3.622
  146NME   HH32  831   6.149   3.721   3.493
  146NME   HH33  832   6.307   3.730   3.574
  221ACE    CH3  833   5.190   0.250   2.854
  221ACE   HH31  834   5.124   0.262   2.940
  221ACE   HH32  835   5.268   0.178   2.880
  221ACE   HH33  836   5.235   0.346   2.830
  221ACE      C  837   5.111   0.199   2.736
  221ACE      O  838   4.989   0.188   2.744
  222SER      N  839   5.180   0.170   2.626
  222SER      H  840   5.281   0.176   2.628
  222SER     CA  841   5.121   0.114   2.504
  222SER     HA  842   5.038   0.049   2.532
  222SER     CB  843   5.063   0.225   2.414
  222SER    HB1  844   4.992   0.284   2.472
  222SER    HB2  845   5.009   0.179   2.331
  222SER     OG  846   5.163   0.310   2.361
  222SER     HG  847   5.214   0.347   2.435
  222SER      C  848   5.220   0.027   2.425
  222SER      O  849   5.342   0.038   2.446
  223SER      N  850   5.169   7.246   2.337
  223SER      H  851   5.068   7.244   2.327
  223SER     CA  852   5.247   7.151   2.256
  223SER     HA  853   5.349   7.186   2.246
  223SER     CB  854   5.249   7.014   2.325
  223SER    HB1  855   5.296   6.941   2.260
  223SER    HB2  856   5.146   6.982   2.345
  223SER     OG  857   5.321   7.019   2.447
  223SER     HG  858   5.415   7.037   2.424
  223SER      C  859   5.187   7.137   2.115
  223SER      O  860   5.077   7.184   2.088
  224ASP      N  861   5.260   7.073   2.023
  224ASP      H  862   5.350   7.036   2.049
  224ASP     CA  863   5.210   7.046   1.888
  224ASP     HA  864   5.166   7.138   1.852
  224ASP     CB  865   5.326   7.013   1.792
  224ASP    HB1  866   5.287   6.999   1.692
  224ASP    HB2  867   5.372   6.919   1.823
  224ASP     CG  868   5.431   7.122   1.789
  224ASP    OD1  869   5.403   7.230   1.732
  224ASP    OD2  870   5.543   7.099   1.841
  224ASP      C  871   5.102   6.935   1.882
  224ASP      O  872   5.103   6.845   1.966
  225PRO      N  873   5.012   6.937   1.781
  225PRO     CD  874   4.998   7.039   1.678
  225PRO    HD1  875   5.073   7.025   1.601
  225PRO    HD2  876   5.005   7.140   1.720
  225PRO     CG  877   4.859   7.020   1.618
  225PRO    HG1  878   4.856   7.050   1.513
  225PRO    HG2  879   4.785   7.075   1.676
  225PRO     CB  880   4.836   6.870   1.635
  225PRO    HB1  881   4.887   6.816   1.554
  225PRO    HB2  882   4.730   6.845   1.636
  225PRO     CA  883   4.903   6.840   1.770
  225PRO     HA  884   4.831   6.861   1.849
  225PRO      C  885   4.944   6.693   1.780
  225PRO      O  886   4.879   6.617   1.852
  226LEU      N  887   5.054   6.651   1.715
  226LEU      H  888   5.104   6.717   1.655
  226LEU     CA  889   5.102   6.512   1.720
  226LEU     HA  890   5.017   6.447   1.698
  226LEU     CB  891   5.207   6.493   1.609
  226LEU    HB1  892   5.294   6.555   1.633
  226LEU    HB2  893   5.165   6.529   1.515
  226LEU     CG  894   5.255   6.348   1.588
  226LEU     HG  895   5.296   6.309   1.681
  226LEU    CD1  896   5.142   6.257   1.541
  226LEU   HD11  897   5.182   6.158   1.516
  226LEU   HD12  898   5.067   6.244   1.619
  226LEU   HD13  899   5.094   6.299   1.452
  226LEU    CD2  900   5.365   6.346   1.483
  226LEU   HD21  901   5.400   6.244   1.468
  226LEU   HD22  902   5.326   6.384   1.388
  226LEU   HD23  903   5.449   6.408   1.515
  226LEU      C  904   5.156   6.474   1.858
  226LEU      O  905   5.142   6.359   1.901
  227VAL      N  906   5.213   6.570   1.931
  227VAL      H  907   5.213   6.663   1.893
  227VAL     CA  908   5.267   6.553   2.067
  227VAL     HA  909   5.327   6.462   2.071
  227VAL     CB  910   5.358   6.673   2.102
  227VAL     HB  911   5.301   6.765   2.095
  227VAL    CG1  912   5.417   6.668   2.243
  227VAL   HG11  913   5.474   6.758   2.263
  227VAL   HG12  914   5.339   6.659   2.317
  227VAL   HG13  915   5.484   6.582   2.251
  227VAL    CG2  916   5.476   6.681   2.004
  227VAL   HG21  917   5.441   6.698   1.903
  227VAL   HG22  918   5.542   6.764   2.031
  227VAL   HG23  919   5.534   6.588   2.007
  227VAL      C  920   5.153   6.534   2.168
  227VAL      O  921   5.162   6.452   2.260
  228VAL      N  922   5.040   6.604   2.148
  228VAL      H  923   5.039   6.672   2.073
  228VAL     CA  924   4.917   6.583   2.227
  228VAL     HA  925   4.946   6.572   2.332
  228VAL     CB  926   4.823   6.704   2.219
  228VAL     HB  927   4.789   6.718   2.117
  228VAL    CG1  928   4.701   6.683   2.310
  228VAL   HG11  929   4.639   6.772   2.312
  228VAL   HG12  930   4.639   6.601   2.273
  228VAL   HG13  931   4.733   6.660   2.412
  228VAL    CG2  932   4.893   6.832   2.267
  228VAL   HG21  933   4.931   6.819   2.368
  228VAL   HG22  934   4.976   6.857   2.200
  228VAL   HG23  935   4.823   6.916   2.266
  228VAL      C  936   4.847   6.452   2.188
  228VAL      O  937   4.810   6.375   2.276
  229ALA      N  938   4.836   6.420   2.058
  229ALA      H  939   4.867   6.486   1.988
  229ALA     CA  940   4.777   6.293   2.012
  229ALA     HA  941   4.675   6.286   2.049
  229ALA     CB  942   4.773   6.292   1.859
  229ALA    HB1  943   4.873   6.303   1.818
  229ALA    HB2  944   4.731   6.197   1.824
  229ALA    HB3  945   4.710   6.372   1.823
  229ALA      C  946   4.854   6.171   2.065
  229ALA      O  947   4.793   6.079   2.122
  230ALA      N  948   4.987   6.172   2.056
  230ALA      H  949   5.032   6.248   2.006
  230ALA     CA  950   5.072   6.068   2.113
  230ALA     HA  951   5.041   5.972   2.071
  230ALA     CB  952   5.216   6.094   2.068
  230ALA    HB1  953   5.282   6.018   2.111
  230ALA    HB2  954   5.222   6.089   1.960
  230ALA    HB3  955   5.247   6.193   2.101
  230ALA      C  956   5.061   6.058   2.266
  230ALA      O  957   5.076   5.949   2.321
  231SER      N  958   5.029   6.168   2.335
  231SER      H  959   5.016   6.255   2.285
  231SER     CA  960   5.002   6.168   2.480
  231SER     HA  961   5.080   6.109   2.530
  231SER     CB  962   5.009   6.310   2.537
  231SER    HB1  963   4.985   6.308   2.643
  231SER    HB2  964   4.936   6.374   2.487
  231SER     OG  965   5.139   6.361   2.518
  231SER     HG  966   5.148   6.389   2.425
  231SER      C  967   4.868   6.102   2.515
  231SER      O  968   4.864   6.015   2.601
  232ILE      N  969   4.761   6.135   2.442
  232ILE      H  970   4.771   6.208   2.372
  232ILE     CA  971   4.629   6.069   2.453
  232ILE     HA  972   4.591   6.082   2.554
  232ILE     CB  973   4.530   6.136   2.354
  232ILE     HB  974   4.578   6.144   2.256
  232ILE    CG2  975   4.401   6.054   2.335
  232ILE   HG21  976   4.350   6.043   2.430
  232ILE   HG22  977   4.334   6.104   2.265
  232ILE   HG23  978   4.423   5.956   2.293
  232ILE    CG1  979   4.496   6.279   2.403
  232ILE   HG11  980   4.588   6.332   2.426
  232ILE   HG12  981   4.437   6.272   2.494
  232ILE     CD  982   4.419   6.364   2.301
  232ILE    HD1  983   4.472   6.366   2.206
  232ILE    HD2  984   4.318   6.326   2.287
  232ILE    HD3  985   4.411   6.466   2.339
  232ILE      C  986   4.642   5.918   2.428
  232ILE      O  987   4.591   5.836   2.504
  233ILE      N  988   4.716   5.880   2.323
  233ILE      H  989   4.751   5.954   2.262
  233ILE     CA  990   4.747   5.742   2.286
  233ILE     HA  991   4.654   5.685   2.283
  233ILE     CB  992   4.807   5.743   2.143
  233ILE     HB  993   4.880   5.824   2.137
  233ILE    CG2  994   4.880   5.613   2.106
  233ILE   HG21  995   4.920   5.619   2.005
  233ILE   HG22  996   4.964   5.597   2.174
  233ILE   HG23  997   4.811   5.529   2.114
  233ILE    CG1  998   4.692   5.771   2.042
  233ILE   HG11  999   4.633   5.855   2.077
  233ILE   HG12 1000   4.626   5.684   2.037
  233ILE     CD 1001   4.739   5.805   1.900
  233ILE    HD1 1002   4.787   5.719   1.853
  233ILE    HD2 1003   4.652   5.832   1.840
  233ILE    HD3 1004   4.807   5.890   1.902
  233ILE      C 1005   4.836   5.673   2.391
  233ILE      O 1006   4.812   5.557   2.424
  234GLY      N 1007   4.933   5.744   2.450
  234GLY      H 1008   4.948   5.839   2.418
  234GLY     CA 1009   5.022   5.692   2.554
  234GLY    HA1 1010   5.099   5.766   2.574
  234GLY    HA2 1011   5.070   5.600   2.519
  234GLY      C 1012   4.950   5.662   2.685
  234GLY      O 1013   4.972   5.556   2.745
  235ILE      N 1014   4.858   5.749   2.728
  235ILE      H 1015   4.849   5.836   2.677
  235ILE     CA 1016   4.774   5.727   2.846
  235ILE     HA 1017   4.839   5.705   2.931
  235ILE     CB 1018   4.694   5.856   2.878
  235ILE     HB 1019   4.647   5.891   2.786
  235ILE    CG2 1020   4.583   5.830   2.981
  235ILE   HG21 1021   4.529   5.922   3.003
  235ILE   HG22 1022   4.510   5.760   2.942
  235ILE   HG23 1023   4.625   5.791   3.074
  235ILE    CG1 1024   4.791   5.965   2.929
  235ILE   HG11 1025   4.875   5.974   2.860
  235ILE   HG12 1026   4.832   5.934   3.025
  235ILE     CD 1027   4.729   6.105   2.942
  235ILE    HD1 1028   4.807   6.176   2.970
  235ILE    HD2 1029   4.685   6.135   2.847
  235ILE    HD3 1030   4.653   6.106   3.020
  235ILE      C 1031   4.685   5.603   2.826
  235ILE      O 1032   4.680   5.515   2.912
  236LEU      N 1033   4.623   5.590   2.708
  236LEU      H 1034   4.634   5.665   2.640
  236LEU     CA 1035   4.544   5.473   2.669
  236LEU     HA 1036   4.465   5.460   2.743
  236LEU     CB 1037   4.480   5.500   2.532
  236LEU    HB1 1038   4.560   5.519   2.460
  236LEU    HB2 1039   4.420   5.590   2.538
  236LEU     CG 1040   4.393   5.386   2.477
  236LEU     HG 1041   4.451   5.294   2.472
  236LEU    CD1 1042   4.269   5.362   2.564
  236LEU   HD11 1043   4.206   5.286   2.518
  236LEU   HD12 1044   4.298   5.328   2.663
  236LEU   HD13 1045   4.211   5.454   2.573
  236LEU    CD2 1046   4.347   5.419   2.335
  236LEU   HD21 1047   4.292   5.334   2.294
  236LEU   HD22 1048   4.281   5.506   2.337
  236LEU   HD23 1049   4.433   5.439   2.272
  236LEU      C 1050   4.628   5.344   2.669
  236LEU      O 1051   4.579   5.239   2.714
  237HIS      N 1052   4.755   5.350   2.626
  237HIS      H 1053   4.786   5.438   2.586
  237HIS     CA 1054   4.848   5.237   2.623
  237HIS     HA 1055   4.804   5.159   2.560
  237HIS     CB 1056   4.982   5.280   2.561
  237HIS    HB1 1057   5.038   5.339   2.634
  237HIS    HB2 1058   4.961   5.346   2.477
  237HIS     CG 1059   5.074   5.171   2.509
  237HIS    ND1 1060   5.173   5.192   2.413
  237HIS    CE1 1061   5.229   5.071   2.391
  237HIS    HE1 1062   5.309   5.052   2.322
  237HIS    NE2 1063   5.170   4.978   2.467
  237HIS    HE2 1064   5.193   4.879   2.467
  237HIS    CD2 1065   5.073   5.039   2.543
  237HIS    HD2 1066   5.008   4.991   2.614
  237HIS      C 1067   4.865   5.176   2.763
  237HIS      O 1068   4.844   5.055   2.778
  238LEU      N 1069   4.894   5.256   2.866
  238LEU      H 1070   4.906   5.356   2.849
  238LEU     CA 1071   4.907   5.204   3.003
  238LEU     HA 1072   4.976   5.121   2.999
  238LEU     CB 1073   4.964   5.309   3.100
  238LEU    HB1 1074   4.897   5.396   3.102
  238LEU    HB2 1075   5.062   5.342   3.064
  238LEU     CG 1076   4.978   5.255   3.245
  238LEU     HG 1077   4.883   5.214   3.278
  238LEU    CD1 1078   5.085   5.146   3.257
  238LEU   HD11 1079   5.086   5.107   3.358
  238LEU   HD12 1080   5.063   5.063   3.190
  238LEU   HD13 1081   5.182   5.187   3.233
  238LEU    CD2 1082   5.014   5.364   3.344
  238LEU   HD21 1083   5.029   5.322   3.443
  238LEU   HD22 1084   5.106   5.415   3.313
  238LEU   HD23 1085   4.932   5.435   3.349
  238LEU      C 1086   4.773   5.149   3.054
  238LEU      O 1087   4.771   5.039   3.110
  239ILE      N 1088   4.662   5.220   3.033
  239ILE      H 1089   4.671   5.309   2.984
  239ILE     CA 1090   4.528   5.178   3.079
  239ILE     HA 1091   4.531   5.168   3.187
  239ILE     CB 1092   4.423   5.286   3.043
  239ILE     HB 1093   4.434   5.312   2.937
  239ILE    CG2 1094   4.279   5.235   3.065
  239ILE   HG21 1095   4.207   5.313   3.043
  239ILE   HG22 1096   4.258   5.152   2.997
  239ILE   HG23 1097   4.266   5.202   3.168
  239ILE    CG1 1098   4.447   5.413   3.128
  239ILE   HG11 1099   4.552   5.439   3.126
  239ILE   HG12 1100   4.420   5.393   3.232
  239ILE     CD 1101   4.369   5.536   3.079
  239ILE    HD1 1102   4.262   5.522   3.096
  239ILE    HD2 1103   4.401   5.624   3.135
  239ILE    HD3 1104   4.388   5.552   2.973
  239ILE      C 1105   4.494   5.039   3.023
  239ILE      O 1106   4.464   4.948   3.100
  240LEU      N 1107   4.506   5.018   2.892
  240LEU      H 1108   4.534   5.096   2.833
  240LEU     CA 1109   4.481   4.888   2.829
  240LEU     HA 1110   4.385   4.851   2.864
  240LEU     CB 1111   4.475   4.906   2.676
  240LEU    HB1 1112   4.476   4.808   2.629
  240LEU    HB2 1113   4.564   4.959   2.645
  240LEU     CG 1114   4.353   4.983   2.624
  240LEU     HG 1115   4.350   5.082   2.669
  240LEU    CD1 1116   4.365   4.999   2.472
  240LEU   HD11 1117   4.281   5.057   2.434
  240LEU   HD12 1118   4.458   5.050   2.448
  240LEU   HD13 1119   4.365   4.901   2.424
  240LEU    CD2 1120   4.220   4.912   2.653
  240LEU   HD21 1121   4.224   4.810   2.615
  240LEU   HD22 1122   4.202   4.910   2.761
  240LEU   HD23 1123   4.138   4.966   2.606
  240LEU      C 1124   4.586   4.782   2.869
  240LEU      O 1125   4.551   4.665   2.883
  241TRP      N 1126   4.712   4.820   2.892
  241TRP      H 1127   4.735   4.918   2.881
  241TRP     CA 1128   4.818   4.728   2.934
  241TRP     HA 1129   4.820   4.643   2.866
  241TRP     CB 1130   4.953   4.800   2.922
  241TRP    HB1 1131   4.954   4.886   2.989
  241TRP    HB2 1132   4.963   4.838   2.820
  241TRP     CG 1133   5.075   4.719   2.950
  241TRP    CD1 1134   5.153   4.662   2.856
  241TRP    HD1 1135   5.136   4.669   2.750
  241TRP    NE1 1136   5.257   4.593   2.917
  241TRP    HE1 1137   5.324   4.538   2.864
  241TRP    CE2 1138   5.253   4.607   3.054
  241TRP    CZ2 1139   5.334   4.558   3.158
  241TRP    HZ2 1140   5.418   4.494   3.137
  241TRP    CH2 1141   5.301   4.591   3.291
  241TRP    HH2 1142   5.361   4.554   3.372
  241TRP    CZ3 1143   5.190   4.672   3.318
  241TRP    HZ3 1144   5.165   4.697   3.420
  241TRP    CE3 1145   5.109   4.720   3.213
  241TRP    HE3 1146   5.024   4.782   3.235
  241TRP    CD2 1147   5.137   4.687   3.079
  241TRP      C 1148   4.796   4.671   3.075
  241TRP      O 1149   4.818   4.552   3.098
  242ILE      N 1150   4.745   4.754   3.168
  242ILE      H 1151   4.733   4.852   3.142
  242ILE     CA 1152   4.701   4.713   3.303
  242ILE     HA 1153   4.779   4.649   3.347
  242ILE     CB 1154   4.681   4.836   3.394
  242ILE     HB 1155   4.614   4.906   3.344
  242ILE    CG2 1156   4.616   4.796   3.528
  242ILE   HG21 1157   4.519   4.751   3.512
  242ILE   HG22 1158   4.680   4.726   3.582
  242ILE   HG23 1159   4.599   4.884   3.591
  242ILE    CG1 1160   4.816   4.908   3.421
  242ILE   HG11 1161   4.863   4.932   3.326
  242ILE   HG12 1162   4.882   4.841   3.475
  242ILE     CD 1163   4.803   5.039   3.500
  242ILE    HD1 1164   4.731   5.105   3.451
  242ILE    HD2 1165   4.772   5.020   3.602
  242ILE    HD3 1166   4.900   5.089   3.503
  242ILE      C 1167   4.574   4.628   3.293
  242ILE      O 1168   4.565   4.522   3.356
  243LEU      N 1169   4.475   4.670   3.213
  243LEU      H 1170   4.486   4.760   3.166
  243LEU     CA 1171   4.347   4.600   3.199
  243LEU     HA 1172   4.309   4.578   3.299
  243LEU     CB 1173   4.246   4.690   3.126
  243LEU    HB1 1174   4.161   4.629   3.096
  243LEU    HB2 1175   4.293   4.728   3.035
  243LEU     CG 1176   4.192   4.808   3.209
  243LEU     HG 1177   4.275   4.867   3.248
  243LEU    CD1 1178   4.106   4.897   3.120
  243LEU   HD11 1179   4.165   4.932   3.035
  243LEU   HD12 1180   4.020   4.841   3.083
  243LEU   HD13 1181   4.071   4.983   3.176
  243LEU    CD2 1182   4.107   4.763   3.328
  243LEU   HD21 1183   4.026   4.699   3.293
  243LEU   HD22 1184   4.167   4.709   3.400
  243LEU   HD23 1185   4.065   4.850   3.378
  243LEU      C 1186   4.359   4.463   3.130
  243LEU      O 1187   4.270   4.380   3.146
  244ASP      N 1188   4.470   4.433   3.061
  244ASP      H 1189   4.536   4.507   3.042
  244ASP     CA 1190   4.499   4.298   3.012
  244ASP     HA 1191   4.405   4.255   2.976
  244ASP     CB 1192   4.596   4.307   2.893
  244ASP    HB1 1193   4.696   4.331   2.931
  244ASP    HB2 1194   4.565   4.387   2.827
  244ASP     CG 1195   4.600   4.177   2.812
  244ASP    OD1 1196   4.708   4.142   2.760
  244ASP    OD2 1197   4.494   4.112   2.795
  244ASP      C 1198   4.553   4.202   3.121
  244ASP      O 1199   4.556   4.081   3.101
  245ARG      N 1200   4.595   4.257   3.235
  245ARG      H 1201   4.587   4.358   3.243
  245ARG     CA 1202   4.658   4.186   3.348
  245ARG     HA 1203   4.683   4.085   3.318
  245ARG     CB 1204   4.789   4.260   3.386
  245ARG    HB1 1205   4.830   4.216   3.476
  245ARG    HB2 1206   4.767   4.365   3.405
  245ARG     CG 1207   4.893   4.248   3.274
  245ARG    HG1 1208   4.846   4.270   3.178
  245ARG    HG2 1209   4.929   4.145   3.271
  245ARG     CD 1210   5.012   4.344   3.292
  245ARG    HD1 1211   5.047   4.337   3.395
  245ARG    HD2 1212   4.980   4.447   3.275
  245ARG     NE 1213   5.122   4.309   3.202
  245ARG     HE 1214   5.206   4.271   3.244
  245ARG     CZ 1215   5.119   4.302   3.070
  245ARG    NH1 1216   5.020   4.349   2.999
  245ARG   HH11 1217   4.948   4.405   3.045
  245ARG   HH12 1218   5.011   4.321   2.903
  245ARG    NH2 1219   5.217   4.245   3.008
  245ARG   HH21 1220   5.293   4.209   3.066
  245ARG   HH22 1221   5.216   4.227   2.909
  245ARG      C 1222   4.566   4.173   3.470
  245ARG      O 1223   4.581   4.077   3.546
  246LEU      N 1224   4.472   4.266   3.487
  246LEU      H 1225   4.471   4.342   3.421
  246LEU     CA 1226   4.374   4.271   3.596
  246LEU     HA 1227   4.402   4.199   3.673
  246LEU     CB 1228   4.375   4.412   3.658
  246LEU    HB1 1229   4.298   4.417   3.735
  246LEU    HB2 1230   4.347   4.484   3.581
  246LEU     CG 1231   4.509   4.456   3.721
  246LEU     HG 1232   4.582   4.470   3.642
  246LEU    CD1 1233   4.489   4.589   3.794
  246LEU   HD11 1234   4.585   4.625   3.830
  246LEU   HD12 1235   4.446   4.662   3.726
  246LEU   HD13 1236   4.421   4.575   3.879
  246LEU    CD2 1237   4.564   4.355   3.822
  246LEU   HD21 1238   4.653   4.396   3.870
  246LEU   HD22 1239   4.489   4.333   3.898
  246LEU   HD23 1240   4.593   4.263   3.771
  246LEU      C 1241   4.233   4.229   3.548
  246LEU      O 1242   4.204   4.235   3.428
  246NME      N 1243   4.142   4.186   3.635
  246NME      H 1244   4.053   4.156   3.595
  246NME    CH3 1245   4.157   4.165   3.779
  246NME   HH31 1246   4.231   4.087   3.796
  246NME   HH32 1247   4.187   4.256   3.830
  246NME   HH33 1248   4.062   4.132   3.821
  321ACE    CH3 1249   5.330   0.159   2.003
  321ACE   HH31 1250   5.291   0.239   1.940
  321ACE   HH32 1251   5.299   0.063   1.962
  321ACE   HH33 1252   5.292   0.170   2.104
  321ACE      C 1253   5.480   0.168   2.004
  321ACE      O 1254   5.537   0.214   2.102
  322SER      N 1255   5.543   0.123   1.895
  322SER      H 1256   5.485   0.081   1.823
  322SER     CA 1257   5.688   0.117   1.875
  322SER     HA 1258   5.706   0.059   1.784
  322SER     CB 1259   5.749   0.255   1.850
  322SER    HB1 1260   5.857   0.246   1.847
  322SER    HB2 1261   5.721   0.323   1.931
  322SER     OG 1262   5.704   0.306   1.725
  322SER     HG 1263   5.606   0.314   1.729
  322SER      C 1264   5.760   0.041   1.987
  322SER      O 1265   5.820   0.100   2.078
  323SER      N 1266   5.752   7.214   1.979
  323SER      H 1267   5.694   7.176   1.905
  323SER     CA 1268   5.818   7.118   2.067
  323SER     HA 1269   5.826   7.163   2.166
  323SER     CB 1270   5.736   6.989   2.079
  323SER    HB1 1271   5.769   6.932   2.166
  323SER    HB2 1272   5.753   6.928   1.990
  323SER     OG 1273   5.597   7.017   2.089
  323SER     HG 1274   5.572   7.050   2.000
  323SER      C 1275   5.959   7.085   2.018
  323SER      O 1276   5.986   7.093   1.897
  324ASP      N 1277   6.049   7.044   2.108
  324ASP      H 1278   6.021   7.037   2.205
  324ASP     CA 1279   6.183   6.999   2.068
  324ASP     HA 1280   6.226   7.079   2.009
  324ASP     CB 1281   6.273   6.978   2.190
  324ASP    HB1 1282   6.371   6.944   2.157
  324ASP    HB2 1283   6.228   6.900   2.250
  324ASP     CG 1284   6.293   7.103   2.276
  324ASP    OD1 1285   6.337   7.207   2.222
  324ASP    OD2 1286   6.275   7.095   2.400
  324ASP      C 1287   6.181   6.870   1.982
  324ASP      O 1288   6.094   6.785   2.001
  325PRO      N 1289   6.278   6.850   1.890
  325PRO     CD 1290   6.387   6.942   1.857
  325PRO    HD1 1291   6.471   6.925   1.924
  325PRO    HD2 1292   6.357   7.047   1.861
  325PRO     CG 1293   6.427   6.908   1.714
  325PRO    HG1 1294   6.531   6.933   1.695
  325PRO    HG2 1295   6.361   6.961   1.644
  325PRO     CB 1296   6.400   6.758   1.707
  325PRO    HB1 1297   6.484   6.705   1.751
  325PRO    HB2 1298   6.383   6.726   1.604
  325PRO     CA 1299   6.275   6.741   1.793
  325PRO     HA 1300   6.187   6.756   1.730
  325PRO      C 1301   6.267   6.600   1.853
  325PRO      O 1302   6.194   6.516   1.801
  326LEU      N 1303   6.336   6.574   1.965
  326LEU      H 1304   6.400   6.645   2.000
  326LEU     CA 1305   6.331   6.446   2.036
  326LEU     HA 1306   6.357   6.367   1.965
  326LEU     CB 1307   6.438   6.449   2.146
  326LEU    HB1 1308   6.417   6.533   2.212
  326LEU    HB2 1309   6.534   6.466   2.099
  326LEU     CG 1310   6.450   6.322   2.233
  326LEU     HG 1311   6.358   6.307   2.289
  326LEU    CD1 1312   6.481   6.196   2.152
  326LEU   HD11 1313   6.398   6.173   2.085
  326LEU   HD12 1314   6.571   6.211   2.094
  326LEU   HD13 1315   6.495   6.112   2.219
  326LEU    CD2 1316   6.564   6.343   2.332
  326LEU   HD21 1317   6.658   6.363   2.279
  326LEU   HD22 1318   6.542   6.427   2.398
  326LEU   HD23 1319   6.577   6.253   2.392
  326LEU      C 1320   6.191   6.413   2.091
  326LEU      O 1321   6.153   6.297   2.097
  327VAL      N 1322   6.111   6.515   2.124
  327VAL      H 1323   6.145   6.609   2.110
  327VAL     CA 1324   5.973   6.499   2.171
  327VAL     HA 1325   5.971   6.422   2.248
  327VAL     CB 1326   5.920   6.630   2.233
  327VAL     HB 1327   5.906   6.704   2.155
  327VAL    CG1 1328   5.784   6.609   2.302
  327VAL   HG11 1329   5.747   6.705   2.340
  327VAL   HG12 1330   5.712   6.571   2.230
  327VAL   HG13 1331   5.795   6.539   2.384
  327VAL    CG2 1332   6.016   6.687   2.338
  327VAL   HG21 1333   5.973   6.774   2.386
  327VAL   HG22 1334   6.039   6.611   2.413
  327VAL   HG23 1335   6.109   6.717   2.290
  327VAL      C 1336   5.882   6.452   2.057
  327VAL      O 1337   5.799   6.364   2.075
  328VAL      N 1338   5.902   6.506   1.936
  328VAL      H 1339   5.972   6.578   1.926
  328VAL     CA 1340   5.829   6.461   1.815
  328VAL     HA 1341   5.723   6.453   1.840
  328VAL     CB 1342   5.842   6.565   1.702
  328VAL     HB 1343   5.947   6.584   1.683
  328VAL    CG1 1344   5.775   6.518   1.572
  328VAL   HG11 1345   5.782   6.597   1.497
  328VAL   HG12 1346   5.826   6.431   1.533
  328VAL   HG13 1347   5.670   6.495   1.590
  328VAL    CG2 1348   5.775   6.696   1.745
  328VAL   HG21 1349   5.671   6.679   1.773
  328VAL   HG22 1350   5.829   6.741   1.829
  328VAL   HG23 1351   5.778   6.767   1.662
  328VAL      C 1352   5.875   6.322   1.772
  328VAL      O 1353   5.792   6.235   1.746
  329ALA      N 1354   6.006   6.296   1.774
  329ALA      H 1355   6.070   6.371   1.798
  329ALA     CA 1356   6.063   6.164   1.744
  329ALA     HA 1357   6.037   6.137   1.642
  329ALA     CB 1358   6.216   6.176   1.755
  329ALA    HB1 1359   6.262   6.081   1.731
  329ALA    HB2 1360   6.252   6.252   1.685
  329ALA    HB3 1361   6.244   6.204   1.856
  329ALA      C 1362   6.008   6.055   1.838
  329ALA      O 1363   5.968   5.947   1.792
  330ALA      N 1364   5.999   6.084   1.968
  330ALA      H 1365   6.040   6.171   2.001
  330ALA     CA 1366   5.939   5.996   2.068
  330ALA     HA 1367   5.979   5.896   2.054
  330ALA     CB 1368   5.981   6.044   2.207
  330ALA    HB1 1369   5.944   5.975   2.282
  330ALA    HB2 1370   6.090   6.048   2.213
  330ALA    HB3 1371   5.941   6.144   2.226
  330ALA      C 1372   5.785   5.986   2.055
  330ALA      O 1373   5.729   5.882   2.089
  331SER      N 1374   5.717   6.088   2.002
  331SER      H 1375   5.768   6.172   1.978
  331SER     CA 1376   5.572   6.084   1.974
  331SER     HA 1377   5.519   6.053   2.064
  331SER     CB 1378   5.519   6.223   1.934
  331SER    HB1 1379   5.413   6.216   1.912
  331SER    HB2 1380   5.569   6.257   1.843
  331SER     OG 1381   5.538   6.317   2.037
  331SER     HG 1382   5.634   6.330   2.051
  331SER      C 1383   5.538   5.983   1.865
  331SER      O 1384   5.449   5.899   1.883
  332ILE      N 1385   5.614   5.983   1.754
  332ILE      H 1386   5.685   6.056   1.746
  332ILE     CA 1387   5.598   5.889   1.642
  332ILE     HA 1388   5.495   5.893   1.607
  332ILE     CB 1389   5.691   5.932   1.526
  332ILE     HB 1390   5.793   5.940   1.565
  332ILE    CG2 1391   5.692   5.829   1.411
  332ILE   HG21 1392   5.592   5.818   1.370
  332ILE   HG22 1393   5.760   5.861   1.332
  332ILE   HG23 1394   5.728   5.732   1.447
  332ILE    CG1 1395   5.648   6.070   1.471
  332ILE   HG11 1396   5.627   6.139   1.553
  332ILE   HG12 1397   5.556   6.059   1.414
  332ILE     CD 1398   5.754   6.138   1.383
  332ILE    HD1 1399   5.768   6.083   1.291
  332ILE    HD2 1400   5.721   6.239   1.359
  332ILE    HD3 1401   5.848   6.144   1.438
  332ILE      C 1402   5.625   5.744   1.688
  332ILE      O 1403   5.550   5.652   1.653
  333ILE      N 1404   5.727   5.726   1.773
  333ILE      H 1405   5.785   5.806   1.794
  333ILE     CA 1406   5.762   5.598   1.836
  333ILE     HA 1407   5.766   5.521   1.759
  333ILE     CB 1408   5.904   5.611   1.898
  333ILE     HB 1409   5.913   5.710   1.943
  333ILE    CG2 1410   5.931   5.508   2.009
  333ILE   HG21 1411   5.867   5.527   2.095
  333ILE   HG22 1412   5.912   5.408   1.972
  333ILE   HG23 1413   6.034   5.514   2.043
  333ILE    CG1 1414   6.007   5.599   1.783
  333ILE   HG11 1415   5.978   5.667   1.702
  333ILE   HG12 1416   6.005   5.498   1.743
  333ILE     CD 1417   6.151   5.635   1.821
  333ILE    HD1 1418   6.192   5.561   1.890
  333ILE    HD2 1419   6.213   5.634   1.731
  333ILE    HD3 1420   6.155   5.734   1.865
  333ILE      C 1421   5.654   5.550   1.936
  333ILE      O 1422   5.621   5.432   1.937
  334GLY      N 1423   5.594   5.640   2.014
  334GLY      H 1424   5.627   5.736   2.012
  334GLY     CA 1425   5.487   5.606   2.108
  334GLY    HA1 1426   5.463   5.695   2.166
  334GLY    HA2 1427   5.521   5.528   2.176
  334GLY      C 1428   5.359   5.559   2.038
  334GLY      O 1429   5.301   5.457   2.077
  335ILE      N 1430   5.321   5.625   1.928
  335ILE      H 1431   5.373   5.709   1.903
  335ILE     CA 1432   5.208   5.585   1.843
  335ILE     HA 1433   5.119   5.576   1.905
  335ILE     CB 1434   5.182   5.694   1.736
  335ILE     HB 1435   5.276   5.718   1.687
  335ILE    CG2 1436   5.083   5.647   1.628
  335ILE   HG21 1437   5.071   5.724   1.553
  335ILE   HG22 1438   5.120   5.558   1.577
  335ILE   HG23 1439   4.985   5.626   1.672
  335ILE    CG1 1440   5.127   5.821   1.806
  335ILE   HG11 1441   5.191   5.847   1.890
  335ILE   HG12 1442   5.028   5.800   1.846
  335ILE     CD 1443   5.119   5.944   1.715
  335ILE    HD1 1444   5.087   6.030   1.774
  335ILE    HD2 1445   5.217   5.965   1.672
  335ILE    HD3 1446   5.046   5.929   1.636
  335ILE      C 1447   5.233   5.446   1.782
  335ILE      O 1448   5.145   5.360   1.788
  336LEU      N 1449   5.355   5.423   1.730
  336LEU      H 1450   5.421   5.499   1.728
  336LEU     CA 1451   5.398   5.293   1.677
  336LEU     HA 1452   5.330   5.264   1.597
  336LEU     CB 1453   5.539   5.311   1.617
  336LEU    HB1 1454   5.604   5.352   1.694
  336LEU    HB2 1455   5.534   5.383   1.536
  336LEU     CG 1456   5.605   5.182   1.564
  336LEU     HG 1457   5.612   5.109   1.644
  336LEU    CD1 1458   5.527   5.121   1.448
  336LEU   HD11 1459   5.580   5.034   1.410
  336LEU   HD12 1460   5.428   5.089   1.482
  336LEU   HD13 1461   5.515   5.194   1.368
  336LEU    CD2 1462   5.747   5.213   1.516
  336LEU   HD21 1463   5.794   5.122   1.479
  336LEU   HD22 1464   5.743   5.288   1.436
  336LEU   HD23 1465   5.806   5.252   1.598
  336LEU      C 1466   5.394   5.183   1.784
  336LEU      O 1467   5.349   5.072   1.754
  337HIS      N 1468   5.435   5.210   1.908
  337HIS      H 1469   5.476   5.301   1.927
  337HIS     CA 1470   5.439   5.107   2.013
  337HIS     HA 1471   5.496   5.023   1.972
  337HIS     CB 1472   5.514   5.158   2.137
  337HIS    HB1 1473   5.450   5.225   2.193
  337HIS    HB2 1474   5.600   5.216   2.104
  337HIS     CG 1475   5.568   5.051   2.231
  337HIS    ND1 1476   5.653   5.077   2.339
  337HIS    CE1 1477   5.691   4.958   2.387
  337HIS    HE1 1478   5.759   4.943   2.470
  337HIS    NE2 1479   5.631   4.859   2.319
  337HIS    HE2 1480   5.646   4.760   2.335
  337HIS    CD2 1481   5.555   4.915   2.219
  337HIS    HD2 1482   5.502   4.861   2.142
  337HIS      C 1483   5.300   5.053   2.047
  337HIS      O 1484   5.286   4.933   2.065
  338LEU      N 1485   5.195   5.137   2.049
  338LEU      H 1486   5.210   5.236   2.033
  338LEU     CA 1487   5.058   5.086   2.071
  338LEU     HA 1488   5.063   5.020   2.158
  338LEU     CB 1489   4.961   5.201   2.105
  338LEU    HB1 1490   4.956   5.269   2.021
  338LEU    HB2 1491   5.000   5.256   2.191
  338LEU     CG 1492   4.818   5.152   2.139
  338LEU     HG 1493   4.777   5.100   2.053
  338LEU    CD1 1494   4.814   5.057   2.259
  338LEU   HD11 1495   4.862   5.104   2.345
  338LEU   HD12 1496   4.712   5.033   2.285
  338LEU   HD13 1497   4.866   4.964   2.236
  338LEU    CD2 1498   4.726   5.270   2.171
  338LEU   HD21 1499   4.628   5.233   2.201
  338LEU   HD22 1500   4.768   5.329   2.252
  338LEU   HD23 1501   4.715   5.331   2.081
  338LEU      C 1502   5.009   5.001   1.953
  338LEU      O 1503   4.948   4.897   1.975
  339ILE      N 1504   5.041   5.041   1.829
  339ILE      H 1505   5.094   5.126   1.818
  339ILE     CA 1506   5.007   4.964   1.708
  339ILE     HA 1507   4.899   4.948   1.706
  339ILE     CB 1508   5.047   5.043   1.581
  339ILE     HB 1509   5.151   5.074   1.591
  339ILE    CG2 1510   5.035   4.958   1.453
  339ILE   HG21 1511   5.063   5.017   1.366
  339ILE   HG22 1512   5.103   4.873   1.457
  339ILE   HG23 1513   4.932   4.923   1.441
  339ILE    CG1 1514   4.960   5.170   1.569
  339ILE   HG11 1515   4.953   5.218   1.666
  339ILE   HG12 1516   4.859   5.142   1.539
  339ILE     CD 1517   5.015   5.274   1.471
  339ILE    HD1 1518   5.120   5.295   1.493
  339ILE    HD2 1519   5.006   5.237   1.369
  339ILE    HD3 1520   4.958   5.366   1.480
  339ILE      C 1521   5.073   4.825   1.713
  339ILE      O 1522   5.004   4.724   1.697
  340LEU      N 1523   5.203   4.819   1.742
  340LEU      H 1524   5.253   4.907   1.754
  340LEU     CA 1525   5.277   4.694   1.755
  340LEU     HA 1526   5.265   4.636   1.663
  340LEU     CB 1527   5.427   4.722   1.777
  340LEU    HB1 1528   5.476   4.628   1.801
  340LEU    HB2 1529   5.437   4.788   1.864
  340LEU     CG 1530   5.501   4.785   1.658
  340LEU     HG 1531   5.454   4.880   1.631
  340LEU    CD1 1532   5.646   4.813   1.697
  340LEU   HD11 1533   5.699   4.859   1.614
  340LEU   HD12 1534   5.648   4.881   1.782
  340LEU   HD13 1535   5.696   4.720   1.723
  340LEU    CD2 1536   5.501   4.696   1.534
  340LEU   HD21 1537   5.399   4.687   1.495
  340LEU   HD22 1538   5.562   4.741   1.457
  340LEU   HD23 1539   5.540   4.597   1.559
  340LEU      C 1540   5.223   4.607   1.869
  340LEU      O 1541   5.207   4.486   1.850
  341TRP      N 1542   5.190   4.667   1.984
  341TRP      H 1543   5.208   4.766   1.992
  341TRP     CA 1544   5.137   4.596   2.101
  341TRP     HA 1545   5.206   4.515   2.126
  341TRP     CB 1546   5.132   4.693   2.221
  341TRP    HB1 1547   5.059   4.772   2.200
  341TRP    HB2 1548   5.230   4.740   2.232
  341TRP     CG 1549   5.098   4.628   2.351
  341TRP    CD1 1550   5.188   4.574   2.436
  341TRP    HD1 1551   5.295   4.572   2.420
  341TRP    NE1 1552   5.122   4.518   2.544
  341TRP    HE1 1553   5.171   4.468   2.618
  341TRP    CE2 1554   4.986   4.539   2.537
  341TRP    CZ2 1555   4.880   4.507   2.623
  341TRP    HZ2 1556   4.898   4.457   2.716
  341TRP    CH2 1557   4.749   4.540   2.585
  341TRP    HH2 1558   4.665   4.515   2.649
  341TRP    CZ3 1559   4.726   4.604   2.462
  341TRP    HZ3 1560   4.625   4.630   2.432
  341TRP    CE3 1561   4.834   4.638   2.378
  341TRP    HE3 1562   4.815   4.690   2.285
  341TRP    CD2 1563   4.967   4.607   2.413
  341TRP      C 1564   5.000   4.533   2.074
  341TRP      O 1565   4.980   4.416   2.106
  342ILE      N 1566   4.909   4.607   2.008
  342ILE      H 1567   4.934   4.703   1.985
  342ILE     CA 1568   4.776   4.558   1.967
  342ILE     HA 1569   4.728   4.513   2.053
  342ILE     CB 1570   4.687   4.676   1.919
  342ILE     HB 1571   4.744   4.736   1.848
  342ILE    CG2 1572   4.559   4.627   1.848
  342ILE   HG21 1573   4.500   4.711   1.814
  342ILE   HG22 1574   4.584   4.569   1.760
  342ILE   HG23 1575   4.500   4.566   1.916
  342ILE    CG1 1576   4.649   4.765   2.040
  342ILE   HG11 1577   4.740   4.796   2.091
  342ILE   HG12 1578   4.591   4.706   2.111
  342ILE     CD 1579   4.570   4.892   2.005
  342ILE    HD1 1580   4.561   4.954   2.094
  342ILE    HD2 1581   4.622   4.947   1.927
  342ILE    HD3 1582   4.470   4.867   1.971
  342ILE      C 1583   4.789   4.448   1.861
  342ILE      O 1584   4.726   4.343   1.875
  343LEU      N 1585   4.873   4.465   1.758
  343LEU      H 1586   4.923   4.553   1.751
  343LEU     CA 1587   4.895   4.362   1.656
  343LEU     HA 1588   4.797   4.329   1.619
  343LEU     CB 1589   4.974   4.422   1.539
  343LEU    HB1 1590   5.004   4.342   1.471
  343LEU    HB2 1591   5.065   4.468   1.578
  343LEU     CG 1592   4.895   4.527   1.458
  343LEU     HG 1593   4.859   4.606   1.524
  343LEU    CD1 1594   4.986   4.592   1.354
  343LEU   HD11 1595   5.021   4.516   1.284
  343LEU   HD12 1596   4.932   4.669   1.300
  343LEU   HD13 1597   5.072   4.637   1.404
  343LEU    CD2 1598   4.775   4.467   1.386
  343LEU   HD21 1599   4.805   4.379   1.329
  343LEU   HD22 1600   4.698   4.439   1.457
  343LEU   HD23 1601   4.732   4.540   1.317
  343LEU      C 1602   4.963   4.235   1.712
  343LEU      O 1603   4.942   4.125   1.660
  344ASP      N 1604   5.036   4.248   1.823
  344ASP      H 1605   5.056   4.342   1.856
  344ASP     CA 1606   5.090   4.136   1.901
  344ASP     HA 1607   5.110   4.054   1.833
  344ASP     CB 1608   5.226   4.179   1.958
  344ASP    HB1 1609   5.212   4.261   2.028
  344ASP    HB2 1610   5.290   4.215   1.877
  344ASP     CG 1611   5.298   4.063   2.027
  344ASP    OD1 1612   5.333   4.077   2.147
  344ASP    OD2 1613   5.318   3.959   1.961
  344ASP      C 1614   4.993   4.082   2.009
  344ASP      O 1615   5.026   3.988   2.082
  345ARG      N 1616   4.871   4.136   2.020
  345ARG      H 1617   4.851   4.217   1.963
  345ARG     CA 1618   4.768   4.091   2.115
  345ARG     HA 1619   4.806   4.003   2.167
  345ARG     CB 1620   4.746   4.202   2.220
  345ARG    HB1 1621   4.699   4.288   2.171
  345ARG    HB2 1622   4.843   4.234   2.258
  345ARG     CG 1623   4.659   4.160   2.340
  345ARG    HG1 1624   4.560   4.131   2.305
  345ARG    HG2 1625   4.648   4.247   2.405
  345ARG     CD 1626   4.722   4.046   2.421
  345ARG    HD1 1627   4.816   4.080   2.464
  345ARG    HD2 1628   4.743   3.961   2.357
  345ARG     NE 1629   4.632   4.004   2.529
  345ARG     HE 1630   4.631   4.064   2.612
  345ARG     CZ 1631   4.556   3.897   2.537
  345ARG    NH1 1632   4.556   3.802   2.448
  345ARG   HH11 1633   4.624   3.800   2.374
  345ARG   HH12 1634   4.492   3.723   2.456
  345ARG    NH2 1635   4.478   3.884   2.639
  345ARG   HH21 1636   4.477   3.960   2.708
  345ARG   HH22 1637   4.428   3.798   2.657
  345ARG      C 1638   4.637   4.043   2.050
  345ARG      O 1639   4.569   3.958   2.107
  346LEU      N 1640   4.603   4.091   1.930
  346LEU      H 1641   4.659   4.166   1.892
  346LEU     CA 1642   4.491   4.041   1.850
  346LEU     HA 1643   4.408   4.023   1.918
  346LEU     CB 1644   4.449   4.147   1.747
  346LEU    HB1 1645   4.380   4.102   1.676
  346LEU    HB2 1646   4.537   4.178   1.691
  346LEU     CG 1647   4.382   4.273   1.807
  346LEU     HG 1648   4.449   4.320   1.879
  346LEU    CD1 1649   4.352   4.372   1.695
  346LEU   HD11 1650   4.310   4.464   1.737
  346LEU   HD12 1651   4.444   4.397   1.643
  346LEU   HD13 1652   4.281   4.329   1.624
  346LEU    CD2 1653   4.249   4.241   1.877
  346LEU   HD21 1654   4.202   4.334   1.910
  346LEU   HD22 1655   4.182   4.188   1.810
  346LEU   HD23 1656   4.267   4.180   1.966
  346LEU      C 1657   4.524   3.905   1.784
  346LEU      O 1658   4.641   3.872   1.762
  346NME      N 1659   4.425   3.822   1.750
  346NME      H 1660   4.453   3.736   1.705
  346NME    CH3 1661   4.281   3.841   1.773
  346NME   HH31 1662   4.240   3.912   1.701
  346NME   HH32 1663   4.230   3.745   1.761
  346NME   HH33 1664   4.262   3.876   1.874
  455AMA     N1 1665   5.502   6.190   2.763
  455AMA    H11 1666   5.564   6.257   2.805
  455AMA    H12 1667   5.407   6.215   2.785
  455AMA    H13 1668   5.522   6.097   2.803
  455AMA    C10 1669   5.520   6.181   2.619
  455AMA     C7 1670   5.498   6.318   2.552
  455AMA    H71 1671   5.569   6.390   2.591
  455AMA    H72 1672   5.397   6.353   2.574
  455AMA     C1 1673   5.516   6.304   2.400
  455AMA     H1 1674   5.500   6.400   2.353
  455AMA     C8 1675   5.663   6.134   2.586
  455AMA    H81 1676   5.735   6.208   2.623
  455AMA    H82 1677   5.685   6.040   2.635
  455AMA     C5 1678   5.679   6.117   2.434
  455AMA     H5 1679   5.780   6.082   2.412
  455AMA     C6 1680   5.657   6.253   2.367
  455AMA    H61 1681   5.732   6.324   2.403
  455AMA    H62 1682   5.669   6.242   2.260
  455AMA     C4 1683   5.575   6.016   2.382
  455AMA    H41 1684   5.589   5.919   2.430
  455AMA    H42 1685   5.588   6.002   2.275
  455AMA     C9 1686   5.416   6.082   2.562
  455AMA    H91 1687   5.428   5.984   2.609
  455AMA    H92 1688   5.315   6.117   2.584
  455AMA     C3 1689   5.433   6.067   2.411
  455AMA     H3 1690   5.360   5.996   2.372
  455AMA     C2 1691   5.413   6.204   2.344
  455AMA    H21 1692   5.428   6.193   2.237
  455AMA    H22 1693   5.312   6.239   2.361
  456SOL     OW 1694   6.155   6.858   2.661
  456SOL    HW1 1695   6.122   6.849   2.750
  456SOL    HW2 1696   6.225   6.923   2.667
  457SOL     OW 1697   5.576   7.057   2.377
  457SOL    HW1 1698   5.589   7.026   2.287
  457SOL    HW2 1699   5.616   7.143   2.379
  458SOL     OW 1700   5.700   4.215   2.554
  458SOL    HW1 1701   5.785   4.171   2.558
  458SOL    HW2 1702   5.666   4.196   2.467
  459SOL     OW 1703   5.216   7.303   3.136
  459SOL    HW1 1704   5.295   7.287   3.187
  459SOL    HW2 1705   5.238   7.275   3.047
  460SOL     OW 1706   5.035   3.924   2.356
  460SOL    HW1 1707   5.017   3.952   2.266
  460SOL    HW2 1708   5.122   3.884   2.351
  461SOL     OW 1709   5.172   4.257   2.289
  461SOL    HW1 1710   5.220   4.195   2.235
  461SOL    HW2 1711   5.110   4.299   2.229
  462SOL     OW 1712   5.368   4.311   2.478
  462SOL    HW1 1713   5.420   4.235   2.453
  462SOL    HW2 1714   5.291   4.307   2.420
  463SOL     OW 1715   5.736   4.763   2.658
  463SOL    HW1 1716   5.754   4.851   2.689
  463SOL    HW2 1717   5.820   4.717   2.667
  464SOL     OW 1718   5.691   0.461   4.328
  464SOL    HW1 1719   5.609   0.451   4.280
  464SOL    HW2 1720   5.756   0.415   4.275
  465SOL     OW 1721   5.280   4.152   2.742
  465SOL    HW1 1722   5.300   4.059   2.729
  465SOL    HW2 1723   5.226   4.176   2.667
  466SOL     OW 1724   6.682   4.450   4.191
  466SOL    HW1 1725   6.606   4.435   4.135
  466SOL    HW2 1726   6.723   4.364   4.200
  467SOL     OW 1727   6.737   3.005   3.676
  467SOL    HW1 1728   6.683   2.984   3.751
  467SOL    HW2 1729   6.684   3.066   3.624
  468SOL     OW 1730   2.673   6.816   1.765
  468SOL    HW1 1731   2.586   6.856   1.762
  468SOL    HW2 1732   2.733   6.890   1.758
  469SOL     OW 1733   4.379   4.552   2.710
  469SOL    HW1 1734   4.303   4.528   2.764
  469SOL    HW2 1735   4.443   4.585   2.773
  470SOL     OW 1736   6.398   6.544   1.093
  470SOL    HW1 1737   6.398   6.459   1.049
  470SOL    HW2 1738   6.305   6.565   1.105
  471SOL     OW 1739   5.758   3.764   3.057
  471SOL    HW1 1740   5.851   3.755   3.080
  471SOL    HW2 1741   5.721   3.677   3.071
  472SOL     OW 1742   6.891   3.557   0.659
  472SOL    HW1 1743   6.977   3.529   0.692
  472SOL    HW2 1744   6.845   3.474   0.643
  473SOL     OW 1745   6.440   4.342   2.694
  473SOL    HW1 1746   6.411   4.252   2.704
  473SOL    HW2 1747   6.385   4.378   2.624
  474SOL     OW 1748   5.160   5.464   2.308
  474SOL    HW1 1749   5.208   5.449   2.227
  474SOL    HW2 1750   5.155   5.378   2.350
  475SOL     OW 1751   5.750   5.472   2.847
  475SOL    HW1 1752   5.742   5.381   2.819
  475SOL    HW2 1753   5.717   5.474   2.936
  476SOL     OW 1754   4.493   7.232   2.770
  476SOL    HW1 1755   4.440   7.232   2.690
  476SOL    HW2 1756   4.569   7.285   2.748
  477SOL     OW 1757   5.209   5.578   2.872
  477SOL    HW1 1758   5.127   5.548   2.833
  477SOL    HW2 1759   5.273   5.513   2.844
  478SOL     OW 1760   3.731   5.884   0.259
  478SOL    HW1 1761   3.774   5.956   0.305
  478SOL    HW2 1762   3.722   5.815   0.325
  479SOL     OW 1763   5.719   7.285   2.386
  479SOL    HW1 1764   5.700   0.022   2.470
  479SOL    HW2 1765   5.713   0.051   2.322
  480SOL     OW 1766   5.114   5.831   2.925
  480SOL    HW1 1767   5.133   5.737   2.921
  480SOL    HW2 1768   5.198   5.873   2.907
  481SOL     OW 1769   5.678   5.691   2.692
  481SOL    HW1 1770   5.696   5.616   2.749
  481SOL    HW2 1771   5.633   5.653   2.616
  482SOL     OW 1772   4.790   4.892   2.548
  482SOL    HW1 1773   4.797   4.917   2.640
  482SOL    HW2 1774   4.790   4.796   2.549
  483SOL     OW 1775   1.458   0.714   0.328
  483SOL    HW1 1776   1.377   0.713   0.378
  483SOL    HW2 1777   1.524   0.748   0.390
  484SOL     OW 1778   5.236   5.729   2.286
  484SOL    HW1 1779   5.168   5.795   2.299
  484SOL    HW2 1780   5.190   5.645   2.298
  485SOL     OW 1781   3.860   5.537   2.353
  485SOL    HW1 1782   3.910   5.619   2.355
  485SOL    HW2 1783   3.843   5.517   2.445
  486SOL     OW 1784   0.579   6.278   2.303
  486SOL    HW1 1785   0.534   6.211   2.355
  486SOL    HW2 1786   0.603   6.345   2.367
  487SOL     OW 1787   5.305   3.902   2.966
  487SOL    HW1 1788   5.216   3.930   2.947
  487SOL    HW2 1789   5.348   3.896   2.881
  488SOL     OW 1790   3.146   0.253   2.176
  488SOL    HW1 1791   3.201   0.312   2.124
  488SOL    HW2 1792   3.206   0.213   2.239
  489SOL     OW 1793   5.504   4.107   2.357
  489SOL    HW1 1794   5.516   4.017   2.384
  489SOL    HW2 1795   5.454   4.101   2.275
  490SOL     OW 1796   5.617   5.575   2.444
  490SOL    HW1 1797   5.651   5.485   2.442
  490SOL    HW2 1798   5.673   5.623   2.383
  491SOL     OW 1799   0.741   3.386   0.907
  491SOL    HW1 1800   0.784   3.401   0.823
  491SOL    HW2 1801   0.650   3.414   0.893
  492SOL     OW 1802   7.084   5.294   3.211
  492SOL    HW1 1803   7.100   5.256   3.125
  492SOL    HW2 1804   7.149   5.253   3.268
  493SOL     OW 1805   4.056   7.136   3.508
  493SOL    HW1 1806   3.961   7.139   3.495
  493SOL    HW2 1807   4.092   7.122   3.421
  494SOL     OW 1808   5.790   5.712   2.291
  494SOL    HW1 1809   5.816   5.771   2.362
  494SOL    HW2 1810   5.770   5.771   2.218
  495SOL     OW 1811   6.613   6.716   2.074
  495SOL    HW1 1812   6.603   6.735   2.167
  495SOL    HW2 1813   6.685   6.771   2.045
  496SOL     OW 1814   5.075   3.639   4.105
  496SOL    HW1 1815   5.072   3.709   4.169
  496SOL    HW2 1816   5.154   3.656   4.054
  497SOL     OW 1817   4.964   4.211   2.760
  497SOL    HW1 1818   4.997   4.191   2.672
  497SOL    HW2 1819   4.871   4.190   2.756
  498SOL     OW 1820   5.726   2.176   2.573
  498SOL    HW1 1821   5.672   2.200   2.498
  498SOL    HW2 1822   5.779   2.102   2.542
  499SOL     OW 1823   5.348   5.787   2.761
  499SOL    HW1 1824   5.304   5.711   2.799
  499SOL    HW2 1825   5.363   5.763   2.670
  500SOL     OW 1826   0.153   4.059   3.117
  500SOL    HW1 1827   0.231   4.079   3.065
  500SOL    HW2 1828   0.119   4.144   3.143
  501SOL     OW 1829   4.521   4.205   1.389
  501SOL    HW1 1830   4.595   4.160   1.431
  501SOL    HW2 1831   4.474   4.136   1.343
  502SOL     OW 1832   4.209   4.034   3.247
  502SOL    HW1 1833   4.217   4.109   3.305
  502SOL    HW2 1834   4.252   3.962   3.295
  503SOL     OW 1835   5.920   0.663   1.388
  503SOL    HW1 1836   5.967   0.713   1.455
  503SOL    HW2 1837   5.944   0.572   1.405
  504SOL     OW 1838   4.488   3.644   2.984
  504SOL    HW1 1839   4.534   3.561   2.973
  504SOL    HW2 1840   4.450   3.639   3.072
  505SOL     OW 1841   1.435   4.148   4.882
  505SOL    HW1 1842   1.477   4.081   4.935
  505SOL    HW2 1843   1.483   4.147   4.799
  506SOL     OW 1844   6.696   3.389   1.905
  506SOL    HW1 1845   6.732   3.477   1.916
  506SOL    HW2 1846   6.701   3.349   1.992
  507SOL     OW 1847   5.701   7.025   1.628
  507SOL    HW1 1848   5.718   7.103   1.576
  507SOL    HW2 1849   5.652   7.057   1.704
  508SOL     OW 1850   6.286   0.033   1.995
  508SOL    HW1 1851   6.283   0.121   2.033
  508SOL    HW2 1852   6.296   7.280   2.070
  509SOL     OW 1853   6.967   4.662   4.744
  509SOL    HW1 1854   7.043   4.713   4.773
  509SOL    HW2 1855   6.957   4.594   4.810
  510SOL     OW 1856   6.013   2.921   3.175
  510SOL    HW1 1857   5.926   2.955   3.194
  510SOL    HW2 1858   6.045   2.976   3.104
  511SOL     OW 1859   6.689   0.170   2.302
  511SOL    HW1 1860   6.663   0.098   2.244
  511SOL    HW2 1861   6.663   0.141   2.390
  512SOL     OW 1862   5.068   2.885   3.351
  512SOL    HW1 1863   5.117   2.967   3.344
  512SOL    HW2 1864   5.014   2.896   3.430
  513SOL     OW 1865   6.529   5.958   3.579
  513SOL    HW1 1866   6.577   5.940   3.660
  513SOL    HW2 1867   6.457   5.896   3.580
  514SOL     OW 1868   5.480   5.282   2.552
  514SOL    HW1 1869   5.422   5.303   2.478
  514SOL    HW2 1870   5.568   5.298   2.517
  515SOL     OW 1871   4.598   7.300   4.897
  515SOL    HW1 1872   4.595   0.063   4.830
  515SOL    HW2 1873   4.576   7.220   4.850
  516SOL     OW 1874   2.597   6.188   2.665
  516SOL    HW1 1875   2.618   6.277   2.696
  516SOL    HW2 1876   2.562   6.143   2.742
  517SOL     OW 1877   5.293   2.734   4.988
  517SOL    HW1 1878   5.242   2.810   5.015
  517SOL    HW2 1879   5.227   2.668   4.966
  518SOL     OW 1880   5.061   5.500   0.397
  518SOL    HW1 1881   5.095   5.483   0.309
  518SOL    HW2 1882   5.101   5.583   0.423
  519SOL     OW 1883   5.829   5.849   2.521
  519SOL    HW1 1884   5.895   5.881   2.583
  519SOL    HW2 1885   5.767   5.801   2.576
  520SOL     OW 1886   3.644   2.777   2.533
  520SOL    HW1 1887   3.619   2.708   2.595
  520SOL    HW2 1888   3.589   2.851   2.556
  521SOL     OW 1889   7.107   5.675   1.140
  521SOL    HW1 1890   7.087   5.703   1.230
  521SOL    HW2 1891   7.179   5.613   1.150
  522SOL     OW 1892   6.887   4.863   1.412
  522SOL    HW1 1893   6.916   4.908   1.491
  522SOL    HW2 1894   6.967   4.823   1.377
  523SOL     OW 1895   1.933   1.207   4.777
  523SOL    HW1 1896   1.919   1.298   4.805
  523SOL    HW2 1897   1.849   1.164   4.794
  524SOL     OW 1898   5.102   6.102   1.085
  524SOL    HW1 1899   5.022   6.078   1.131
  524SOL    HW2 1900   5.096   6.055   1.002
  525SOL     OW 1901   2.928   5.801   1.885
  525SOL    HW1 1902   2.915   5.740   1.812
  525SOL    HW2 1903   2.911   5.887   1.847
  526SOL     OW 1904   6.241   3.274   3.249
  526SOL    HW1 1905   6.146   3.280   3.237
  526SOL    HW2 1906   6.252   3.251   3.341
  527SOL     OW 1907   4.043   7.013   1.582
  527SOL    HW1 1908   4.007   7.094   1.617
  527SOL    HW2 1909   4.121   6.997   1.635
  528SOL     OW 1910   0.934   0.133   3.545
  528SOL    HW1 1911   0.878   0.056   3.539
  528SOL    HW2 1912   1.022   0.100   3.531
  529SOL     OW 1913   5.145   0.116   1.001
  529SOL    HW1 1914   5.206   0.161   1.059
  529SOL    HW2 1915   5.168   0.024   1.008
  530SOL     OW 1916   4.314   3.047   3.013
  530SOL    HW1 1917   4.286   2.961   3.042
  530SOL    HW2 1918   4.357   3.031   2.929
  531SOL     OW 1919   4.867   7.247   2.356
  531SOL    HW1 1920   4.841   7.205   2.439
  531SOL    HW2 1921   4.790   7.297   2.330
  532SOL     OW 1922   6.164   5.701   0.627
  532SOL    HW1 1923   6.123   5.618   0.654
  532SOL    HW2 1924   6.258   5.685   0.637
  533SOL     OW 1925   6.960   4.398   3.810
  533SOL    HW1 1926   6.926   4.447   3.885
  533SOL    HW2 1927   7.021   4.334   3.849
  534SOL     OW 1928   6.804   4.489   3.200
  534SOL    HW1 1929   6.785   4.407   3.245
  534SOL    HW2 1930   6.900   4.492   3.196
  535SOL     OW 1931   4.100   4.911   1.941
  535SOL    HW1 1932   4.158   4.838   1.964
  535SOL    HW2 1933   4.025   4.901   2.000
  536SOL     OW 1934   2.407   3.949   3.893
  536SOL    HW1 1935   2.400   3.930   3.799
  536SOL    HW2 1936   2.320   3.982   3.917
  537SOL     OW 1937   5.620   0.554   2.505
  537SOL    HW1 1938   5.565   0.508   2.441
  537SOL    HW2 1939   5.699   0.500   2.511
  538SOL     OW 1940   3.824   3.515   2.252
  538SOL    HW1 1941   3.877   3.588   2.282
  538SOL    HW2 1942   3.880   3.438   2.263
  539SOL     OW 1943   4.086   6.973   2.991
  539SOL    HW1 1944   4.135   6.909   2.939
  539SOL    HW2 1945   4.069   7.045   2.930
  540SOL     OW 1946   7.103   4.423   1.187
  540SOL    HW1 1947   7.195   4.406   1.209
  540SOL    HW2 1948   7.087   4.512   1.219
  541SOL     OW 1949   7.139   3.298   3.339
  541SOL    HW1 1950   7.091   3.286   3.257
  541SOL    HW2 1951   7.071   3.313   3.405
  542SOL     OW 1952   5.368   0.795   1.265
  542SOL    HW1 1953   5.462   0.779   1.259
  542SOL    HW2 1954   5.329   0.725   1.213
  543SOL     OW 1955   4.277   6.265   3.622
  543SOL    HW1 1956   4.277   6.172   3.645
  543SOL    HW2 1957   4.203   6.274   3.562
  544SOL     OW 1958   1.442   3.276   0.761
  544SOL    HW1 1959   1.403   3.333   0.827
  544SOL    HW2 1960   1.415   3.187   0.786
  545SOL     OW 1961   6.748   1.064   1.998
  545SOL    HW1 1962   6.677   1.121   2.026
  545SOL    HW2 1963   6.816   1.075   2.065
  546SOL     OW 1964   5.327   5.545   4.947
  546SOL    HW1 1965   5.296   5.492   5.020
  546SOL    HW2 1966   5.248   5.563   4.896
  547SOL     OW 1967   6.619   3.158   3.254
  547SOL    HW1 1968   6.680   3.086   3.240
  547SOL    HW2 1969   6.620   3.207   3.172
  548SOL     OW 1970   6.932   0.547   3.693
  548SOL    HW1 1971   6.998   0.493   3.648
  548SOL    HW2 1972   6.916   0.620   3.633
  549SOL     OW 1973   0.302   3.822   2.666
  549SOL    HW1 1974   0.332   3.801   2.755
  549SOL    HW2 1975   0.264   3.909   2.673
  550SOL     OW 1976   6.122   6.585   1.087
  550SOL    HW1 1977   6.122   6.602   0.993
  550SOL    HW2 1978   6.089   6.665   1.127
  551SOL     OW 1979   6.556   6.493   4.266
  551SOL    HW1 1980   6.636   6.473   4.219
  551SOL    HW2 1981   6.566   6.450   4.351
  552SOL     OW 1982   4.424   4.001   3.922
  552SOL    HW1 1983   4.514   4.013   3.955
  552SOL    HW2 1984   4.370   4.050   3.984
  553SOL     OW 1985   4.195   2.668   2.840
  553SOL    HW1 1986   4.277   2.647   2.797
  553SOL    HW2 1987   4.157   2.738   2.786
  554SOL     OW 1988   1.526   3.032   0.029
  554SOL    HW1 1989   1.503   2.941   0.016
  554SOL    HW2 1990   5.232   6.707   5.118
  555SOL     OW 1991   6.767   4.272   1.036
  555SOL    HW1 1992   6.696   4.210   1.018
  555SOL    HW2 1993   6.802   4.245   1.121
  556SOL     OW 1994   3.069   0.149   0.855
  556SOL    HW1 1995   3.014   0.196   0.792
  556SOL    HW2 1996   3.083   0.212   0.926
  557SOL     OW 1997   4.830   3.659   1.203
  557SOL    HW1 1998   4.897   3.727   1.204
  557SOL    HW2 1999   4.811   3.644   1.110
  558SOL     OW 2000   4.650   3.621   1.584
  558SOL    HW1 2001   4.708   3.685   1.543
  558SOL    HW2 2002   4.663   3.632   1.678
  559SOL     OW 2003   5.438   0.012   3.317
  559SOL    HW1 2004   5.373   0.014   3.387
  559SOL    HW2 2005   5.455   0.104   3.298
  560SOL     OW 2006   2.486   0.806   1.885
  560SOL    HW1 2007   2.396   0.830   1.862
  560SOL    HW2 2008   2.499   0.843   1.973
  561SOL     OW 2009   2.341   6.161   1.980
  561SOL    HW1 2010   2.261   6.109   1.990
  561SOL    HW2 2011   2.383   6.126   1.902
  562SOL     OW 2012   0.166   7.103   1.280
  562SOL    HW1 2013   0.159   7.074   1.371
  562SOL    HW2 2014   0.076   7.125   1.255
  563SOL     OW 2015   5.573   5.921   2.825
  563SOL    HW1 2016   5.631   5.852   2.792
  563SOL    HW2 2017   5.485   5.883   2.821
  564SOL     OW 2018   6.009   3.848   0.224
  564SOL    HW1 2019   5.960   3.825   0.303
  564SOL    HW2 2020   6.042   3.936   0.243
  565SOL     OW 2021   6.572   6.940   1.267
  565SOL    HW1 2022   6.648   6.950   1.210
  565SOL    HW2 2023   6.607   6.910   1.350
  566SOL     OW 2024   5.632   3.537   2.810
  566SOL    HW1 2025   5.721   3.551   2.777
  566SOL    HW2 2026   5.643   3.517   2.903
  567SOL     OW 2027   3.746   5.432   0.466
  567SOL    HW1 2028   3.735   5.527   0.465
  567SOL    HW2 2029   3.751   5.409   0.559
  568SOL     OW 2030   6.446   0.294   1.537
  568SOL    HW1 2031   6.368   0.289   1.482
  568SOL    HW2 2032   6.465   0.204   1.561
  569SOL     OW 2033   6.686   1.433   1.772
  569SOL    HW1 2034   6.624   1.481   1.826
  569SOL    HW2 2035   6.725   1.499   1.716
  570SOL     OW 2036   7.202   0.735   2.527
  570SOL    HW1 2037   7.177   0.799   2.594
  570SOL    HW2 2038   7.228   0.657   2.576
  571SOL     OW 2039   0.406   6.670   2.716
  571SOL    HW1 2040   0.360   6.729   2.657
  571SOL    HW2 2041   0.406   6.716   2.800
  572SOL     OW 2042   6.601   1.752   2.571
  572SOL    HW1 2043   6.603   1.811   2.495
  572SOL    HW2 2044   6.685   1.706   2.567
  573SOL     OW 2045   7.122   2.498   1.117
  573SOL    HW1 2046   7.113   2.517   1.211
  573SOL    HW2 2047   7.035   2.469   1.090
  574SOL     OW 2048   3.628   4.062   5.022
  574SOL    HW1 2049   3.588   3.985   4.981
  574SOL    HW2 2050   3.553   4.115   5.052
  575SOL     OW 2051   5.095   6.936   4.109
  575SOL    HW1 2052   5.027   6.876   4.137
  575SOL    HW2 2053   5.085   7.012   4.166
  576SOL     OW 2054   0.382   6.489   2.247
  576SOL    HW1 2055   0.447   6.427   2.214
  576SOL    HW2 2056   0.362   6.457   2.335
  577SOL     OW 2057   6.025   3.740   3.115
  577SOL    HW1 2058   6.073   3.786   3.046
  577SOL    HW2 2059   6.051   3.783   3.196
  578SOL     OW 2060   5.625   4.328   1.629
  578SOL    HW1 2061   5.532   4.350   1.631
  578SOL    HW2 2062   5.627   4.234   1.610
  579SOL     OW 2063   4.865   6.909   0.550
  579SOL    HW1 2064   4.836   6.833   0.600
  579SOL    HW2 2065   4.960   6.897   0.541
  580SOL     OW 2066   7.222   4.292   4.692
  580SOL    HW1 2067   7.261   4.295   4.779
  580SOL    HW2 2068   7.247   4.207   4.657
  581SOL     OW 2069   5.216   1.379   4.008
  581SOL    HW1 2070   5.221   1.466   3.968
  581SOL    HW2 2071   5.125   1.352   3.993
  582SOL     OW 2072   6.550   2.705   0.748
  582SOL    HW1 2073   6.519   2.628   0.796
  582SOL    HW2 2074   6.586   2.763   0.815
  583SOL     OW 2075   5.857   1.213   2.031
  583SOL    HW1 2076   5.804   1.135   2.046
  583SOL    HW2 2077   5.938   1.195   2.078
  584SOL     OW 2078   3.662   5.888   2.558
  584SOL    HW1 2079   3.740   5.903   2.504
  584SOL    HW2 2080   3.658   5.964   2.616
  585SOL     OW 2081   6.508   2.347   2.374
  585SOL    HW1 2082   6.471   2.421   2.422
  585SOL    HW2 2083   6.437   2.316   2.318
  586SOL     OW 2084   4.393   3.572   1.509
  586SOL    HW1 2085   4.483   3.598   1.525
  586SOL    HW2 2086   4.391   3.479   1.529
  587SOL     OW 2087   5.283   3.681   3.694
  587SOL    HW1 2088   5.258   3.589   3.700
  587SOL    HW2 2089   5.284   3.713   3.784
  588SOL     OW 2090   0.716   7.138   0.298
  588SOL    HW1 2091   0.683   7.223   0.328
  588SOL    HW2 2092   0.664   7.119   0.220
  589SOL     OW 2093   5.762   7.236   1.460
  589SOL    HW1 2094   5.778   0.021   1.489
  589SOL    HW2 2095   5.837   7.216   1.403
  590SOL     OW 2096   5.376   6.200   0.508
  590SOL    HW1 2097   5.440   6.254   0.461
  590SOL    HW2 2098   5.422   6.118   0.527
  591SOL     OW 2099   4.965   3.245   3.400
  591SOL    HW1 2100   5.049   3.201   3.383
  591SOL    HW2 2101   4.956   3.307   3.328
  592SOL     OW 2102   1.800   4.740   2.526
  592SOL    HW1 2103   1.871   4.800   2.546
  592SOL    HW2 2104   1.795   4.741   2.430
  593SOL     OW 2105   6.720   5.637   1.893
  593SOL    HW1 2106   6.711   5.686   1.811
  593SOL    HW2 2107   6.702   5.701   1.961
  594SOL     OW 2108   4.245   5.141   2.006
  594SOL    HW1 2109   4.178   5.209   2.014
  594SOL    HW2 2110   4.196   5.062   1.983
  595SOL     OW 2111   6.390   3.814   2.230
  595SOL    HW1 2112   6.416   3.802   2.139
  595SOL    HW2 2113   6.411   3.905   2.249
  596SOL     OW 2114   4.824   0.431   1.172
  596SOL    HW1 2115   4.851   0.375   1.099
  596SOL    HW2 2116   4.875   0.511   1.160
  597SOL     OW 2117   2.765   5.274   3.542
  597SOL    HW1 2118   2.673   5.298   3.530
  597SOL    HW2 2119   2.770   5.243   3.633
  598SOL     OW 2120   4.589   0.547   1.052
  598SOL    HW1 2121   4.642   0.574   0.977
  598SOL    HW2 2122   4.650   0.500   1.109
  599SOL     OW 2123   3.635   3.012   4.322
  599SOL    HW1 2124   3.575   3.056   4.262
  599SOL    HW2 2125   3.715   2.998   4.271
  600SOL     OW 2126   6.653   2.723   3.353
  600SOL    HW1 2127   6.561   2.710   3.377
  600SOL    HW2 2128   6.674   2.651   3.294
  601SOL     OW 2129   5.832   4.962   4.620
  601SOL    HW1 2130   5.830   5.055   4.643
  601SOL    HW2 2131   5.904   4.926   4.671
  602SOL     OW 2132   5.394   5.718   2.506
  602SOL    HW1 2133   5.467   5.661   2.481
  602SOL    HW2 2134   5.342   5.725   2.426
  603SOL     OW 2135   5.639   7.161   3.427
  603SOL    HW1 2136   5.706   7.162   3.359
  603SOL    HW2 2137   5.567   7.214   3.390
  604SOL     OW 2138   5.343   3.894   2.687
  604SOL    HW1 2139   5.270   3.832   2.676
  604SOL    HW2 2140   5.408   3.866   2.623
  605SOL     OW 2141   3.848   4.146   2.992
  605SOL    HW1 2142   3.851   4.052   3.007
  605SOL    HW2 2143   3.939   4.174   2.999
  606SOL     OW 2144   2.817   0.135   3.991
  606SOL    HW1 2145   2.802   0.101   3.903
  606SOL    HW2 2146   2.755   0.206   4.001
  607SOL     OW 2147   6.610   2.976   2.542
  607SOL    HW1 2148   6.622   3.006   2.452
  607SOL    HW2 2149   6.698   2.960   2.575
  608SOL     OW 2150   6.928   4.431   2.704
  608SOL    HW1 2151   6.934   4.468   2.792
  608SOL    HW2 2152   6.846   4.381   2.704
  609SOL     OW 2153   0.852   4.058   0.692
  609SOL    HW1 2154   0.880   3.976   0.733
  609SOL    HW2 2155   0.851   4.038   0.598
  610SOL     OW 2156   4.361   2.430   4.677
  610SOL    HW1 2157   4.413   2.386   4.610
  610SOL    HW2 2158   4.283   2.459   4.630
  611SOL     OW 2159   3.988   6.676   1.756
  611SOL    HW1 2160   3.907   6.726   1.750
  611SOL    HW2 2161   3.960   6.584   1.756
  612SOL     OW 2162   7.054   6.953   1.632
  612SOL    HW1 2163   7.124   7.016   1.648
  612SOL    HW2 2164   6.986   7.004   1.588
  613SOL     OW 2165   4.247   1.928   4.332
  613SOL    HW1 2166   4.319   1.977   4.292
  613SOL    HW2 2167   4.278   1.908   4.420
  614SOL     OW 2168   4.869   3.101   2.080
  614SOL    HW1 2169   4.874   3.117   2.174
  614SOL    HW2 2170   4.811   3.170   2.047
  615SOL     OW 2171   6.879   1.153   4.318
  615SOL    HW1 2172   6.841   1.077   4.362
  615SOL    HW2 2173   6.953   1.117   4.269
  616SOL     OW 2174   5.488   4.670   4.566
  616SOL    HW1 2175   5.494   4.729   4.491
  616SOL    HW2 2176   5.519   4.722   4.640
  617SOL     OW 2177   6.352   3.691   3.040
  617SOL    HW1 2178   6.295   3.755   2.997
  617SOL    HW2 2179   6.369   3.625   2.973
  618SOL     OW 2180   5.584   1.932   2.109
  618SOL    HW1 2181   5.636   2.010   2.092
  618SOL    HW2 2182   5.493   1.962   2.105
  619SOL     OW 2183   3.288   4.962   3.939
  619SOL    HW1 2184   3.274   5.046   3.983
  619SOL    HW2 2185   3.333   4.909   4.005
  620SOL     OW 2186   7.180   4.117   2.107
  620SOL    HW1 2187   7.198   4.101   2.200
  620SOL    HW2 2188   7.086   4.104   2.098
  621SOL     OW 2189   7.152   3.876   3.687
  621SOL    HW1 2190   7.126   3.784   3.683
  621SOL    HW2 2191   7.084   3.922   3.638
  622SOL     OW 2192   3.322   6.863   2.483
  622SOL    HW1 2193   3.361   6.778   2.463
  622SOL    HW2 2194   3.352   6.884   2.571
  623SOL     OW 2195   7.290   3.931   2.779
  623SOL    HW1 2196   0.061   3.982   2.752
  623SOL    HW2 2197   7.227   3.995   2.812
  624SOL     OW 2198   3.888   4.687   2.424
  624SOL    HW1 2199   3.947   4.646   2.487
  624SOL    HW2 2200   3.882   4.778   2.453
  625SOL     OW 2201   3.457   6.052   1.663
  625SOL    HW1 2202   3.551   6.066   1.665
  625SOL    HW2 2203   3.423   6.110   1.731
  626SOL     OW 2204   0.950   0.694   4.946
  626SOL    HW1 2205   1.021   0.757   4.953
  626SOL    HW2 2206   0.893   0.714   5.021
  627SOL     OW 2207   5.510   6.705   4.406
  627SOL    HW1 2208   5.454   6.683   4.481
  627SOL    HW2 2209   5.490   6.796   4.387
  628SOL     OW 2210   5.312   1.062   1.138
  628SOL    HW1 2211   5.400   1.094   1.118
  628SOL    HW2 2212   5.327   0.978   1.182
  629SOL     OW 2213   5.320   6.734   4.960
  629SOL    HW1 2214   5.339   6.647   4.926
  629SOL    HW2 2215   5.398   6.785   4.940
  630SOL     OW 2216   5.213   5.724   0.462
  630SOL    HW1 2217   5.300   5.682   0.464
  630SOL    HW2 2218   5.211   5.778   0.541
  631SOL     OW 2219   6.574   6.407   3.768
  631SOL    HW1 2220   6.481   6.418   3.749
  631SOL    HW2 2221   6.615   6.401   3.682
  632SOL     OW 2222   1.167   4.568   2.046
  632SOL    HW1 2223   1.244   4.514   2.032
  632SOL    HW2 2224   1.107   4.512   2.096
  633SOL     OW 2225   4.390   3.625   3.238
  633SOL    HW1 2226   4.472   3.592   3.276
  633SOL    HW2 2227   4.367   3.699   3.294
  634SOL     OW 2228   0.969   5.056   2.625
  634SOL    HW1 2229   0.994   4.963   2.626
  634SOL    HW2 2230   1.027   5.097   2.688
  635SOL     OW 2231   1.304   3.231   5.154
  635SOL    HW1 2232   4.885   6.936   0.024
  635SOL    HW2 2233   1.344   3.286   5.087
  636SOL     OW 2234   3.455   6.478   0.512
  636SOL    HW1 2235   3.396   6.553   0.518
  636SOL    HW2 2236   3.449   6.450   0.421
  637SOL     OW 2237   0.312   2.736   4.917
  637SOL    HW1 2238   0.397   2.745   4.958
  637SOL    HW2 2239   0.283   2.826   4.899
  638SOL     OW 2240   4.764   6.689   0.688
  638SOL    HW1 2241   4.751   6.686   0.783
  638SOL    HW2 2242   4.849   6.647   0.675
  639SOL     OW 2243   3.343   3.889   3.554
  639SOL    HW1 2244   3.412   3.894   3.620
  639SOL    HW2 2245   3.266   3.860   3.602
  640SOL     OW 2246   4.002   6.153   1.945
  640SOL    HW1 2247   4.049   6.234   1.964
  640SOL    HW2 2248   4.070   6.086   1.942
  641SOL     OW 2249   0.549   4.912   4.232
  641SOL    HW1 2250   0.549   4.992   4.283
  641SOL    HW2 2251   0.612   4.927   4.162
  642SOL     OW 2252   0.617   3.761   3.517
  642SOL    HW1 2253   0.586   3.675   3.545
  642SOL    HW2 2254   0.569   3.779   3.437
  643SOL     OW 2255   1.120   6.011   2.713
  643SOL    HW1 2256   1.039   6.061   2.704
  643SOL    HW2 2257   1.142   5.983   2.624
  644SOL     OW 2258   4.860   2.770   4.759
  644SOL    HW1 2259   4.867   2.826   4.837
  644SOL    HW2 2260   4.797   2.702   4.783
  645SOL     OW 2261   4.428   4.623   0.588
  645SOL    HW1 2262   4.499   4.561   0.606
  645SOL    HW2 2263   4.451   4.701   0.639
  646SOL     OW 2264   5.125   4.085   3.465
  646SOL    HW1 2265   5.128   4.118   3.555
  646SOL    HW2 2266   5.215   4.091   3.435
  647SOL     OW 2267   2.953   5.623   2.391
  647SOL    HW1 2268   3.018   5.690   2.414
  647SOL    HW2 2269   2.953   5.621   2.295
  648SOL     OW 2270   4.666   6.005   1.601
  648SOL    HW1 2271   4.596   5.994   1.536
  648SOL    HW2 2272   4.623   6.050   1.674
  649SOL     OW 2273   6.604   2.936   1.214
  649SOL    HW1 2274   6.632   3.008   1.270
  649SOL    HW2 2275   6.513   2.921   1.239
  650SOL     OW 2276   6.514   2.629   0.174
  650SOL    HW1 2277   6.511   2.534   0.169
  650SOL    HW2 2278   6.478   2.650   0.261
  651SOL     OW 2279   4.410   2.628   2.441
  651SOL    HW1 2280   4.329   2.580   2.460
  651SOL    HW2 2281   4.474   2.560   2.421
  652SOL     OW 2282   4.469   0.593   0.035
  652SOL    HW1 2283   4.465   0.500   0.016
  652SOL    HW2 2284   0.887   4.279   5.144
  653SOL     OW 2285   2.948   5.317   4.736
  653SOL    HW1 2286   2.957   5.374   4.812
  653SOL    HW2 2287   2.889   5.363   4.677
  654SOL     OW 2288   5.249   0.348   3.345
  654SOL    HW1 2289   5.178   0.283   3.341
  654SOL    HW2 2290   5.236   0.391   3.430
  655SOL     OW 2291   1.227   5.286   1.579
  655SOL    HW1 2292   1.150   5.238   1.550
  655SOL    HW2 2293   1.281   5.221   1.624
  656SOL     OW 2294   6.671   6.492   1.017
  656SOL    HW1 2295   6.586   6.535   1.029
  656SOL    HW2 2296   6.720   6.551   0.959
  657SOL     OW 2297   3.467   3.821   3.193
  657SOL    HW1 2298   3.385   3.861   3.165
  657SOL    HW2 2299   3.519   3.894   3.227
  658SOL     OW 2300   4.035   1.621   1.732
  658SOL    HW1 2301   4.094   1.551   1.763
  658SOL    HW2 2302   4.039   1.688   1.800
  659SOL     OW 2303   3.230   4.671   3.049
  659SOL    HW1 2304   3.188   4.752   3.080
  659SOL    HW2 2305   3.201   4.604   3.111
  660SOL     OW 2306   0.080   1.324   1.161
  660SOL    HW1 2307   7.302   1.278   1.169
  660SOL    HW2 2308   0.099   1.323   1.067
  661SOL     OW 2309   3.068   6.649   4.297
  661SOL    HW1 2310   3.009   6.708   4.251
  661SOL    HW2 2311   3.152   6.695   4.298
  662SOL     OW 2312   4.173   3.542   3.083
  662SOL    HW1 2313   4.184   3.458   3.038
  662SOL    HW2 2314   4.252   3.551   3.137
  663SOL     OW 2315   0.036   2.936   4.237
  663SOL    HW1 2316   0.127   2.940   4.265
  663SOL    HW2 2317   0.011   2.845   4.251
  664SOL     OW 2318   7.094   0.401   2.789
  664SOL    HW1 2319   7.029   0.375   2.724
  664SOL    HW2 2320   7.169   0.433   2.738
  665SOL     OW 2321   6.869   5.351   4.911
  665SOL    HW1 2322   6.781   5.364   4.877
  665SOL    HW2 2323   6.894   5.436   4.948
  666SOL     OW 2324   5.163   2.908   3.067
  666SOL    HW1 2325   5.110   2.885   3.143
  666SOL    HW2 2326   5.180   3.002   3.078
  667SOL     OW 2327   2.892   0.798   0.102
  667SOL    HW1 2328   2.956   0.857   0.143
  667SOL    HW2 2329   2.853   0.850   0.032
  668SOL     OW 2330   1.739   3.957   4.564
  668SOL    HW1 2331   1.750   3.863   4.581
  668SOL    HW2 2332   1.809   3.998   4.614
  669SOL     OW 2333   4.873   6.048   1.213
  669SOL    HW1 2334   4.858   5.996   1.292
  669SOL    HW2 2335   4.819   6.126   1.227
  670SOL     OW 2336   4.033   3.804   1.460
  670SOL    HW1 2337   4.017   3.896   1.481
  670SOL    HW2 2338   3.945   3.764   1.462
  671SOL     OW 2339   0.112   4.325   3.192
  671SOL    HW1 2340   0.148   4.351   3.107
  671SOL    HW2 2341   0.075   4.406   3.227
  672SOL     OW 2342   3.508   6.408   1.446
  672SOL    HW1 2343   3.558   6.490   1.449
  672SOL    HW2 2344   3.575   6.340   1.441
  673SOL     OW 2345   6.630   3.749   2.646
  673SOL    HW1 2346   6.549   3.730   2.599
  673SOL    HW2 2347   6.698   3.699   2.599
  674SOL     OW 2348   6.091   6.689   0.332
  674SOL    HW1 2349   6.063   6.739   0.408
  674SOL    HW2 2350   6.168   6.641   0.361
  675SOL     OW 2351   7.267   1.845   0.083
  675SOL    HW1 2352   0.020   1.896   0.139
  675SOL    HW2 2353   0.019   1.778   0.044
  676SOL     OW 2354   4.828   5.665   3.781
  676SOL    HW1 2355   4.816   5.573   3.755
  676SOL    HW2 2356   4.914   5.668   3.821
  677SOL     OW 2357   4.352   2.879   2.533
  677SOL    HW1 2358   4.347   2.943   2.462
  677SOL    HW2 2359   4.381   2.798   2.491
  678SOL     OW 2360   6.198   5.056   0.871
  678SOL    HW1 2361   6.174   4.966   0.890
  678SOL    HW2 2362   6.289   5.051   0.843
  679SOL     OW 2363   1.188   5.543   2.739
  679SOL    HW1 2364   1.254   5.612   2.742
  679SOL    HW2 2365   1.238   5.461   2.743
  680SOL     OW 2366   2.371   4.035   4.195
  680SOL    HW1 2367   2.310   4.024   4.268
  680SOL    HW2 2368   2.314   4.043   4.118
  681SOL     OW 2369   6.928   0.008   2.094
  681SOL    HW1 2370   6.875   0.057   2.031
  681SOL    HW2 2371   7.009   0.059   2.101
  682SOL     OW 2372   3.847   6.524   1.464
  682SOL    HW1 2373   3.771   6.580   1.450
  682SOL    HW2 2374   3.868   6.489   1.378
  683SOL     OW 2375   6.595   3.043   2.255
  683SOL    HW1 2376   6.576   2.962   2.209
  683SOL    HW2 2377   6.511   3.071   2.291
  684SOL     OW 2378   5.851   5.592   0.693
  684SOL    HW1 2379   5.924   5.530   0.686
  684SOL    HW2 2380   5.851   5.617   0.785
  685SOL     OW 2381   7.176   5.656   1.739
  685SOL    HW1 2382   7.136   5.729   1.786
  685SOL    HW2 2383   7.238   5.697   1.678
  686SOL     OW 2384   0.537   0.078   1.396
  686SOL    HW1 2385   0.484   0.156   1.381
  686SOL    HW2 2386   0.494   0.009   1.344
  687SOL     OW 2387   4.936   4.605   3.757
  687SOL    HW1 2388   5.013   4.553   3.737
  687SOL    HW2 2389   4.867   4.571   3.700
  688SOL     OW 2390   6.717   5.529   1.548
  688SOL    HW1 2391   6.704   5.616   1.585
  688SOL    HW2 2392   6.810   5.511   1.563
  689SOL     OW 2393   5.481   5.762   3.889
  689SOL    HW1 2394   5.538   5.714   3.949
  689SOL    HW2 2395   5.539   5.790   3.818
  690SOL     OW 2396   0.736   5.148   0.922
  690SOL    HW1 2397   0.755   5.213   0.989
  690SOL    HW2 2398   0.771   5.185   0.841
  691SOL     OW 2399   5.479   1.040   3.218
  691SOL    HW1 2400   5.431   1.017   3.297
  691SOL    HW2 2401   5.413   1.041   3.149
  692SOL     OW 2402   4.425   2.139   1.909
  692SOL    HW1 2403   4.517   2.116   1.925
  692SOL    HW2 2404   4.420   2.232   1.929
  693SOL     OW 2405   0.573   0.583   1.230
  693SOL    HW1 2406   0.564   0.496   1.192
  693SOL    HW2 2407   0.536   0.575   1.317
  694SOL     OW 2408   6.731   6.485   1.496
  694SOL    HW1 2409   6.639   6.482   1.521
  694SOL    HW2 2410   6.734   6.444   1.409
  695SOL     OW 2411   1.001   2.312   2.104
  695SOL    HW1 2412   0.978   2.226   2.139
  695SOL    HW2 2413   0.997   2.300   2.009
  696SOL     OW 2414   5.759   6.242   0.996
  696SOL    HW1 2415   5.827   6.286   1.048
  696SOL    HW2 2416   5.795   6.237   0.908
  697SOL     OW 2417   6.880   5.948   3.020
  697SOL    HW1 2418   6.856   5.961   3.111
  697SOL    HW2 2419   6.896   6.036   2.986
  698SOL     OW 2420   2.092   5.820   4.362
  698SOL    HW1 2421   2.110   5.752   4.427
  698SOL    HW2 2422   2.172   5.823   4.309
  699SOL     OW 2423   4.308   1.910   2.764
  699SOL    HW1 2424   4.247   1.937   2.833
  699SOL    HW2 2425   4.338   1.992   2.725
  700SOL     OW 2426   3.709   6.537   1.905
  700SOL    HW1 2427   3.762   6.479   1.850
  700SOL    HW2 2428   3.705   6.619   1.856
  701SOL     OW 2429   3.405   0.323   1.500
  701SOL    HW1 2430   3.343   0.366   1.441
  701SOL    HW2 2431   3.473   0.287   1.443
  702SOL     OW 2432   5.666   6.337   3.851
  702SOL    HW1 2433   5.604   6.409   3.862
  702SOL    HW2 2434   5.612   6.258   3.848
  703SOL     OW 2435   4.239   1.403   5.022
  703SOL    HW1 2436   4.173   1.378   5.087
  703SOL    HW2 2437   4.323   1.381   5.062
  704SOL     OW 2438   6.688   4.296   1.417
  704SOL    HW1 2439   6.769   4.281   1.368
  704SOL    HW2 2440   6.645   4.210   1.417
  705SOL     OW 2441   7.026   2.179   1.604
  705SOL    HW1 2442   7.099   2.230   1.570
  705SOL    HW2 2443   6.983   2.236   1.668
  706SOL     OW 2444   5.191   5.516   4.529
  706SOL    HW1 2445   5.149   5.467   4.458
  706SOL    HW2 2446   5.257   5.456   4.564
  707SOL     OW 2447   4.323   5.307   0.334
  707SOL    HW1 2448   4.291   5.226   0.294
  707SOL    HW2 2449   4.245   5.362   0.343
  708SOL     OW 2450   5.408   3.774   4.235
  708SOL    HW1 2451   5.494   3.815   4.245
  708SOL    HW2 2452   5.346   3.846   4.238
  709SOL     OW 2453   3.915   1.451   1.554
  709SOL    HW1 2454   3.957   1.515   1.612
  709SOL    HW2 2455   3.862   1.397   1.613
  710SOL     OW 2456   6.742   1.140   0.056
  710SOL    HW1 2457   3.145   4.785   5.143
  710SOL    HW2 2458   6.665   1.188   0.026
  711SOL     OW 2459   0.206   1.004   0.052
  711SOL    HW1 2460   0.125   1.049   0.029
  711SOL    HW2 2461   0.178   0.922   0.092
  712SOL     OW 2462   3.705   4.983   0.405
  712SOL    HW1 2463   3.745   5.067   0.384
  712SOL    HW2 2464   3.612   5.002   0.416
  713SOL     OW 2465   5.302   3.610   0.456
  713SOL    HW1 2466   5.367   3.647   0.395
  713SOL    HW2 2467   5.313   3.516   0.448
  714SOL     OW 2468   4.102   4.276   2.544
  714SOL    HW1 2469   4.080   4.369   2.550
  714SOL    HW2 2470   4.156   4.259   2.621
  715SOL     OW 2471   6.457   4.035   2.989
  715SOL    HW1 2472   6.473   3.968   3.056
  715SOL    HW2 2473   6.508   4.110   3.017
  716SOL     OW 2474   4.732   5.170   3.880
  716SOL    HW1 2475   4.657   5.112   3.869
  716SOL    HW2 2476   4.709   5.226   3.954
  717SOL     OW 2477   1.717   1.316   5.018
  717SOL    HW1 2478   1.742   1.286   5.105
  717SOL    HW2 2479   1.793   1.363   4.985
  718SOL     OW 2480   1.318   6.346   4.653
  718SOL    HW1 2481   1.313   6.262   4.607
  718SOL    HW2 2482   1.317   6.412   4.583
  719SOL     OW 2483   3.383   7.297   1.205
  719SOL    HW1 2484   3.354   7.232   1.142
  719SOL    HW2 2485   3.473   0.013   1.179
  720SOL     OW 2486   3.606   4.133   4.096
  720SOL    HW1 2487   3.642   4.218   4.117
  720SOL    HW2 2488   3.582   4.139   4.003
  721SOL     OW 2489   0.862   3.486   2.304
  721SOL    HW1 2490   0.850   3.430   2.380
  721SOL    HW2 2491   0.829   3.435   2.230
  722SOL     OW 2492   4.429   5.261   4.747
  722SOL    HW1 2493   4.335   5.278   4.736
  722SOL    HW2 2494   4.470   5.311   4.677
  723SOL     OW 2495   4.828   4.597   4.438
  723SOL    HW1 2496   4.782   4.514   4.449
  723SOL    HW2 2497   4.807   4.624   4.348
  724SOL     OW 2498   3.000   4.905   3.950
  724SOL    HW1 2499   3.093   4.908   3.928
  724SOL    HW2 2500   2.997   4.926   4.044
  725SOL     OW 2501   4.853   5.520   4.120
  725SOL    HW1 2502   4.786   5.453   4.107
  725SOL    HW2 2503   4.903   5.489   4.195
  726SOL     OW 2504   1.318   4.552   1.749
  726SOL    HW1 2505   1.343   4.509   1.831
  726SOL    HW2 2506   1.298   4.480   1.689
  727SOL     OW 2507   2.633   0.813   2.333
  727SOL    HW1 2508   2.670   0.897   2.360
  727SOL    HW2 2509   2.646   0.756   2.409
  728SOL     OW 2510   5.689   0.573   1.822
  728SOL    HW1 2511   5.703   0.492   1.772
  728SOL    HW2 2512   5.636   0.628   1.763
  729SOL     OW 2513   3.746   6.792   1.201
  729SOL    HW1 2514   3.722   6.854   1.132
  729SOL    HW2 2515   3.819   6.835   1.247
  730SOL     OW 2516   5.191   5.757   4.164
  730SOL    HW1 2517   5.174   5.761   4.258
  730SOL    HW2 2518   5.230   5.842   4.143
  731SOL     OW 2519   6.420   5.597   0.634
  731SOL    HW1 2520   6.483   5.600   0.562
  731SOL    HW2 2521   6.419   5.505   0.661
  732SOL     OW 2522   5.692   2.786   2.200
  732SOL    HW1 2523   5.628   2.815   2.265
  732SOL    HW2 2524   5.738   2.865   2.173
  733SOL     OW 2525   2.796   6.067   2.317
  733SOL    HW1 2526   2.729   6.012   2.277
  733SOL    HW2 2527   2.748   6.142   2.350
  734SOL     OW 2528   5.241   0.093   1.607
  734SOL    HW1 2529   5.301   0.039   1.658
  734SOL    HW2 2530   5.188   0.138   1.673
  735SOL     OW 2531   2.963   4.377   4.045
  735SOL    HW1 2532   2.917   4.404   3.966
  735SOL    HW2 2533   2.895   4.338   4.100
  736SOL     OW 2534   4.821   3.022   2.730
  736SOL    HW1 2535   4.763   3.059   2.663
  736SOL    HW2 2536   4.901   3.000   2.683
  737SOL     OW 2537   5.624   4.925   0.373
  737SOL    HW1 2538   5.616   4.838   0.335
  737SOL    HW2 2539   5.559   4.928   0.443
  738SOL     OW 2540   6.925   7.128   2.303
  738SOL    HW1 2541   6.967   7.059   2.253
  738SOL    HW2 2542   6.915   7.201   2.242
  739SOL     OW 2543   1.408   4.204   2.174
  739SOL    HW1 2544   1.387   4.134   2.111
  739SOL    HW2 2545   1.464   4.161   2.239
  740SOL     OW 2546   5.472   6.051   4.612
  740SOL    HW1 2547   5.448   6.017   4.526
  740SOL    HW2 2548   5.390   6.085   4.648
  741SOL     OW 2549   7.058   3.875   4.937
  741SOL    HW1 2550   7.110   3.949   4.968
  741SOL    HW2 2551   7.122   3.806   4.920
  742SOL     OW 2552   3.691   5.560   2.128
  742SOL    HW1 2553   3.671   5.650   2.104
  742SOL    HW2 2554   3.739   5.567   2.210
  743SOL     OW 2555   5.915   6.118   0.046
  743SOL    HW1 2556   5.822   6.099   0.059
  743SOL    HW2 2557   5.959   6.035   0.060
  744SOL     OW 2558   6.521   7.119   2.861
  744SOL    HW1 2559   6.494   7.202   2.900
  744SOL    HW2 2560   6.457   7.102   2.793
  745SOL     OW 2561   3.095   6.295   3.035
  745SOL    HW1 2562   3.161   6.329   3.096
  745SOL    HW2 2563   3.047   6.372   3.006
  746SOL     OW 2564   5.744   1.168   4.216
  746SOL    HW1 2565   5.790   1.138   4.295
  746SOL    HW2 2566   5.740   1.091   4.160
  747SOL     OW 2567   6.929   6.801   2.690
  747SOL    HW1 2568   6.845   6.846   2.699
  747SOL    HW2 2569   6.992   6.860   2.731
  748SOL     OW 2570   6.461   4.426   4.041
  748SOL    HW1 2571   6.429   4.500   4.092
  748SOL    HW2 2572   6.406   4.426   3.962
  749SOL     OW 2573   5.102   6.944   1.134
  749SOL    HW1 2574   5.153   6.878   1.181
  749SOL    HW2 2575   5.071   6.900   1.055
  750SOL     OW 2576   4.290   4.995   0.592
  750SOL    HW1 2577   4.200   4.965   0.577
  750SOL    HW2 2578   4.282   5.089   0.605
  751SOL     OW 2579   0.042   5.246   1.752
  751SOL    HW1 2580   7.268   5.238   1.699
  751SOL    HW2 2581   0.107   5.193   1.705
  752SOL     OW 2582   7.161   6.471   2.410
  752SOL    HW1 2583   7.162   6.383   2.372
  752SOL    HW2 2584   7.252   6.502   2.401
  753SOL     OW 2585   5.571   3.578   3.939
  753SOL    HW1 2586   5.632   3.607   4.007
  753SOL    HW2 2587   5.579   3.644   3.871
  754SOL     OW 2588   6.974   4.555   0.724
  754SOL    HW1 2589   6.978   4.496   0.799
  754SOL    HW2 2590   6.891   4.601   0.734
  755SOL     OW 2591   5.524   6.285   1.146
  755SOL    HW1 2592   5.595   6.261   1.086
  755SOL    HW2 2593   5.475   6.203   1.159
  756SOL     OW 2594   6.228   6.769   3.976
  756SOL    HW1 2595   6.204   6.860   3.988
  756SOL    HW2 2596   6.318   6.771   3.945
  757SOL     OW 2597   1.138   1.104   3.584
  757SOL    HW1 2598   1.185   1.168   3.637
  757SOL    HW2 2599   1.069   1.155   3.541
  758SOL     OW 2600   4.751   6.296   1.244
  758SOL    HW1 2601   4.821   6.352   1.277
  758SOL    HW2 2602   4.671   6.345   1.263
  759SOL     OW 2603   5.451   4.547   0.595
  759SOL    HW1 2604   5.543   4.570   0.583
  759SOL    HW2 2605   5.448   4.452   0.585
  760SOL     OW 2606   7.078   6.530   0.704
  760SOL    HW1 2607   7.118   6.595   0.646
  760SOL    HW2 2608   7.150   6.500   0.759
  761SOL     OW 2609   3.601   4.783   3.057
  761SOL    HW1 2610   3.528   4.824   3.102
  761SOL    HW2 2611   3.664   4.854   3.044
  762SOL     OW 2612   0.505   2.820   2.477
  762SOL    HW1 2613   0.598   2.841   2.473
  762SOL    HW2 2614   0.470   2.876   2.545
  763SOL     OW 2615   3.384   3.615   0.971
  763SOL    HW1 2616   3.319   3.578   1.031
  763SOL    HW2 2617   3.334   3.676   0.917
  764SOL     OW 2618   2.908   0.099   2.487
  764SOL    HW1 2619   2.963   0.138   2.555
  764SOL    HW2 2620   2.963   0.030   2.449
  765SOL     OW 2621   0.193   3.959   4.056
  765SOL    HW1 2622   0.276   3.955   4.102
  765SOL    HW2 2623   0.202   4.034   3.996
  766SOL     OW 2624   3.695   7.101   2.505
  766SOL    HW1 2625   3.682   7.009   2.482
  766SOL    HW2 2626   3.645   7.150   2.441
  767SOL     OW 2627   5.050   7.152   4.276
  767SOL    HW1 2628   5.111   7.221   4.302
  767SOL    HW2 2629   5.025   7.110   4.358
  768SOL     OW 2630   5.687   0.786   4.833
  768SOL    HW1 2631   5.754   0.852   4.817
  768SOL    HW2 2632   5.736   0.709   4.863
  769SOL     OW 2633   3.823   5.485   2.627
  769SOL    HW1 2634   3.770   5.406   2.640
  769SOL    HW2 2635   3.893   5.477   2.692
  770SOL     OW 2636   1.509   7.054   1.882
  770SOL    HW1 2637   1.566   7.077   1.808
  770SOL    HW2 2638   1.425   7.033   1.843
  771SOL     OW 2639   3.194   0.002   3.400
  771SOL    HW1 2640   3.134   0.038   3.465
  771SOL    HW2 2641   3.174   0.050   3.320
  772SOL     OW 2642   4.750   2.814   3.488
  772SOL    HW1 2643   4.679   2.871   3.459
  772SOL    HW2 2644   4.818   2.874   3.520
  773SOL     OW 2645   6.981   6.269   0.763
  773SOL    HW1 2646   7.006   6.359   0.739
  773SOL    HW2 2647   6.899   6.278   0.811
  774SOL     OW 2648   5.065   3.328   2.980
  774SOL    HW1 2649   5.135   3.272   3.015
  774SOL    HW2 2650   5.110   3.389   2.922
  775SOL     OW 2651   0.637   4.819   1.326
  775SOL    HW1 2652   0.624   4.725   1.341
  775SOL    HW2 2653   0.705   4.844   1.389
  776SOL     OW 2654   6.673   4.593   3.560
  776SOL    HW1 2655   6.604   4.601   3.626
  776SOL    HW2 2656   6.695   4.500   3.560
  777SOL     OW 2657   7.285   1.142   2.592
  777SOL    HW1 2658   7.208   1.182   2.553
  777SOL    HW2 2659   7.294   1.184   2.677
  778SOL     OW 2660   4.151   4.597   0.545
  778SOL    HW1 2661   4.149   4.533   0.474
  778SOL    HW2 2662   4.244   4.606   0.567
  779SOL     OW 2663   6.439   3.829   3.882
  779SOL    HW1 2664   6.411   3.738   3.877
  779SOL    HW2 2665   6.427   3.852   3.974
  780SOL     OW 2666   5.143   3.708   2.647
  780SOL    HW1 2667   5.056   3.708   2.608
  780SOL    HW2 2668   5.197   3.658   2.587
  781SOL     OW 2669   2.772   3.263   0.909
  781SOL    HW1 2670   2.717   3.288   0.835
  781SOL    HW2 2671   2.799   3.174   0.890
  782SOL     OW 2672   2.805   4.966   1.560
  782SOL    HW1 2673   2.885   4.988   1.514
  782SOL    HW2 2674   2.833   4.912   1.634
  783SOL     OW 2675   3.148   5.867   4.011
  783SOL    HW1 2676   3.189   5.864   4.098
  783SOL    HW2 2677   3.072   5.810   4.018
  784SOL     OW 2678   0.634   4.465   2.023
  784SOL    HW1 2679   0.551   4.473   2.070
  784SOL    HW2 2680   0.659   4.374   2.034
  785SOL     OW 2681   0.684   6.305   2.930
  785SOL    HW1 2682   0.691   6.211   2.912
  785SOL    HW2 2683   0.771   6.340   2.908
  786SOL     OW 2684   0.483   2.383   2.783
  786SOL    HW1 2685   0.511   2.472   2.764
  786SOL    HW2 2686   0.400   2.374   2.736
  787SOL     OW 2687   4.433   5.182   4.189
  787SOL    HW1 2688   4.439   5.089   4.166
  787SOL    HW2 2689   4.342   5.205   4.172
  788SOL     OW 2690   6.848   6.138   1.134
  788SOL    HW1 2691   6.938   6.171   1.133
  788SOL    HW2 2692   6.855   6.050   1.170
  789SOL     OW 2693   5.203   0.007   0.311
  789SOL    HW1 2694   5.231   7.227   0.276
  789SOL    HW2 2695   5.263   0.024   0.384
  790SOL     OW 2696   4.519   6.287   3.487
  790SOL    HW1 2697   4.440   6.295   3.541
  790SOL    HW2 2698   4.503   6.211   3.432
  791SOL     OW 2699   4.773   2.156   2.298
  791SOL    HW1 2700   4.749   2.080   2.245
  791SOL    HW2 2701   4.781   2.121   2.387
  792SOL     OW 2702   5.232   6.185   0.744
  792SOL    HW1 2703   5.269   6.201   0.658
  792SOL    HW2 2704   5.190   6.268   0.768
  793SOL     OW 2705   6.865   3.414   2.698
  793SOL    HW1 2706   6.928   3.469   2.744
  793SOL    HW2 2707   6.895   3.324   2.715
  794SOL     OW 2708   6.628   2.125   0.953
  794SOL    HW1 2709   6.625   2.130   1.048
  794SOL    HW2 2710   6.720   2.144   0.931
  795SOL     OW 2711   6.194   2.475   3.181
  795SOL    HW1 2712   6.174   2.482   3.274
  795SOL    HW2 2713   6.139   2.540   3.139
  796SOL     OW 2714   5.904   1.663   1.347
  796SOL    HW1 2715   5.909   1.750   1.309
  796SOL    HW2 2716   5.975   1.614   1.304
  797SOL     OW 2717   5.315   2.800   2.244
  797SOL    HW1 2718   5.230   2.811   2.285
  797SOL    HW2 2719   5.305   2.725   2.186
  798SOL     OW 2720   7.038   4.801   2.085
  798SOL    HW1 2721   7.123   4.768   2.115
  798SOL    HW2 2722   7.054   4.893   2.064
  799SOL     OW 2723   4.989   2.268   2.697
  799SOL    HW1 2724   5.040   2.323   2.638
  799SOL    HW2 2725   4.911   2.319   2.716
  800SOL     OW 2726   0.158   4.081   0.965
  800SOL    HW1 2727   0.134   4.173   0.976
  800SOL    HW2 2728   0.163   4.047   1.055
  801SOL     OW 2729   1.165   6.537   2.761
  801SOL    HW1 2730   1.164   6.631   2.745
  801SOL    HW2 2731   1.257   6.513   2.761
  802SOL     OW 2732   3.474   6.413   1.999
  802SOL    HW1 2733   3.557   6.452   1.970
  802SOL    HW2 2734   3.484   6.403   2.093
  803SOL     OW 2735   6.495   3.443   0.875
  803SOL    HW1 2736   6.569   3.481   0.922
  803SOL    HW2 2737   6.421   3.500   0.897
  804SOL     OW 2738   3.447   6.875   1.479
  804SOL    HW1 2739   3.501   6.953   1.490
  804SOL    HW2 2740   3.377   6.884   1.543
  805SOL     OW 2741   5.042   5.749   1.288
  805SOL    HW1 2742   4.980   5.723   1.221
  805SOL    HW2 2743   4.992   5.805   1.347
  806SOL     OW 2744   2.953   1.138   0.021
  806SOL    HW1 2745   2.990   1.100   0.100
  806SOL    HW2 2746   6.552   4.721   5.149
  807SOL     OW 2747   0.710   0.379   2.587
  807SOL    HW1 2748   0.661   0.366   2.506
  807SOL    HW2 2749   0.642   0.395   2.653
  808SOL     OW 2750   4.271   6.110   1.247
  808SOL    HW1 2751   4.337   6.102   1.316
  808SOL    HW2 2752   4.204   6.167   1.284
  809SOL     OW 2753   4.973   4.749   4.998
  809SOL    HW1 2754   5.031   4.680   4.966
  809SOL    HW2 2755   4.887   4.725   4.965
  810SOL     OW 2756   3.683   4.528   3.013
  810SOL    HW1 2757   3.706   4.543   2.922
  810SOL    HW2 2758   3.652   4.613   3.045
  811SOL     OW 2759   4.240   5.752   2.247
  811SOL    HW1 2760   4.148   5.750   2.275
  811SOL    HW2 2761   4.290   5.760   2.328
  812SOL     OW 2762   1.546   1.526   5.047
  812SOL    HW1 2763   1.599   1.449   5.027
  812SOL    HW2 2764   1.496   1.502   5.125
  813SOL     OW 2765   0.809   5.340   1.114
  813SOL    HW1 2766   0.748   5.380   1.176
  813SOL    HW2 2767   0.874   5.408   1.098
  814SOL     OW 2768   6.067   0.130   0.170
  814SOL    HW1 2769   6.060   0.219   0.205
  814SOL    HW2 2770   6.016   0.077   0.230
  815SOL     OW 2771   6.821   4.772   3.003
  815SOL    HW1 2772   6.736   4.743   3.039
  815SOL    HW2 2773   6.865   4.691   2.979
  816SOL     OW 2774   0.387   5.667   2.227
  816SOL    HW1 2775   0.421   5.579   2.240
  816SOL    HW2 2776   0.366   5.671   2.134
  817SOL     OW 2777   5.493   3.384   1.044
  817SOL    HW1 2778   5.564   3.447   1.029
  817SOL    HW2 2779   5.476   3.390   1.138
  818SOL     OW 2780   6.828   7.075   1.524
  818SOL    HW1 2781   6.772   6.998   1.516
  818SOL    HW2 2782   6.788   7.127   1.594
  819SOL     OW 2783   4.846   5.904   0.797
  819SOL    HW1 2784   4.938   5.922   0.818
  819SOL    HW2 2785   4.840   5.808   0.796
  820SOL     OW 2786   5.123   1.115   3.323
  820SOL    HW1 2787   5.169   1.193   3.292
  820SOL    HW2 2788   5.192   1.060   3.360
  821SOL     OW 2789   1.953   5.337   1.168
  821SOL    HW1 2790   1.972   5.244   1.158
  821SOL    HW2 2791   2.036   5.376   1.193
  822SOL     OW 2792   6.267   6.205   3.832
  822SOL    HW1 2793   6.237   6.135   3.774
  822SOL    HW2 2794   6.277   6.281   3.774
  823SOL     OW 2795   0.013   5.357   2.923
  823SOL    HW1 2796   0.069   5.321   2.855
  823SOL    HW2 2797   7.245   5.295   2.930
  824SOL     OW 2798   6.512   4.476   1.316
  824SOL    HW1 2799   6.571   4.551   1.310
  824SOL    HW2 2800   6.566   4.406   1.354
  825SOL     OW 2801   4.211   6.654   2.200
  825SOL    HW1 2802   4.164   6.707   2.136
  825SOL    HW2 2803   4.163   6.571   2.203
  826SOL     OW 2804   2.115   1.740   4.982
  826SOL    HW1 2805   2.148   1.655   5.010
  826SOL    HW2 2806   2.062   1.770   5.056
  827SOL     OW 2807   5.205   3.118   3.329
  827SOL    HW1 2808   5.284   3.071   3.357
  827SOL    HW2 2809   5.229   3.158   3.246
  828SOL     OW 2810   5.326   5.969   0.176
  828SOL    HW1 2811   5.251   5.909   0.188
  828SOL    HW2 2812   5.397   5.912   0.146
  829SOL     OW 2813   7.129   0.353   0.937
  829SOL    HW1 2814   7.123   0.289   0.866
  829SOL    HW2 2815   7.222   0.352   0.962
  830SOL     OW 2816   1.759   0.293   0.093
  830SOL    HW1 2817   1.769   0.249   0.178
  830SOL    HW2 2818   1.672   0.333   0.097
  831SOL     OW 2819   2.996   1.435   1.202
  831SOL    HW1 2820   2.984   1.381   1.280
  831SOL    HW2 2821   2.968   1.379   1.129
  832SOL     OW 2822   5.057   3.977   2.885
  832SOL    HW1 2823   5.034   4.064   2.852
  832SOL    HW2 2824   4.990   3.919   2.849
  833SOL     OW 2825   0.770   2.400   4.453
  833SOL    HW1 2826   0.821   2.390   4.534
  833SOL    HW2 2827   0.799   2.328   4.398
  834SOL     OW 2828   3.778   5.747   3.187
  834SOL    HW1 2829   3.732   5.714   3.264
  834SOL    HW2 2830   3.709   5.756   3.121
  835SOL     OW 2831   6.223   1.406   0.713
  835SOL    HW1 2832   6.191   1.440   0.630
  835SOL    HW2 2833   6.318   1.416   0.709
  836SOL     OW 2834   1.764   7.083   4.525
  836SOL    HW1 2835   1.691   7.069   4.586
  836SOL    HW2 2836   1.795   7.171   4.543
  837SOL     OW 2837   7.089   4.601   2.559
  837SOL    HW1 2838   7.021   4.545   2.598
  837SOL    HW2 2839   7.058   4.690   2.574
  838SOL     OW 2840   4.255   3.283   2.176
  838SOL    HW1 2841   4.334   3.335   2.194
  838SOL    HW2 2842   4.230   3.308   2.087
  839SOL     OW 2843   3.559   0.235   2.750
  839SOL    HW1 2844   3.484   0.244   2.692
  839SOL    HW2 2845   3.526   0.185   2.825
  840SOL     OW 2846   0.131   5.607   2.888
  840SOL    HW1 2847   0.143   5.628   2.981
  840SOL    HW2 2848   0.083   5.524   2.888
  841SOL     OW 2849   2.731   3.134   5.016
  841SOL    HW1 2850   2.797   3.184   5.065
  841SOL    HW2 2851   2.778   3.057   4.985
  842SOL     OW 2852   3.757   7.173   4.075
  842SOL    HW1 2853   3.783   7.166   3.982
  842SOL    HW2 2854   3.815   7.241   4.110
  843SOL     OW 2855   4.990   6.558   3.608
  843SOL    HW1 2856   4.985   6.465   3.631
  843SOL    HW2 2857   4.909   6.574   3.558
  844SOL     OW 2858   2.177   2.850   3.931
  844SOL    HW1 2859   2.131   2.902   3.998
  844SOL    HW2 2860   2.265   2.838   3.967
  845SOL     OW 2861   0.033   6.914   4.952
  845SOL    HW1 2862   0.058   6.845   5.013
  845SOL    HW2 2863   7.278   6.871   4.891
  846SOL     OW 2864   2.848   0.017   0.557
  846SOL    HW1 2865   2.797   7.269   0.496
  846SOL    HW2 2866   2.809   7.304   0.642
  847SOL     OW 2867   2.610   4.779   1.814
  847SOL    HW1 2868   2.703   4.798   1.804
  847SOL    HW2 2869   2.578   4.848   1.873
  848SOL     OW 2870   3.096   5.975   1.520
  848SOL    HW1 2871   3.091   6.055   1.573
  848SOL    HW2 2872   3.036   5.991   1.447
  849SOL     OW 2873   0.661   5.747   2.547
  849SOL    HW1 2874   0.712   5.675   2.511
  849SOL    HW2 2875   0.627   5.793   2.471
  850SOL     OW 2876   3.886   3.755   0.814
  850SOL    HW1 2877   3.978   3.759   0.841
  850SOL    HW2 2878   3.837   3.758   0.896
  851SOL     OW 2879   5.578   3.783   3.762
  851SOL    HW1 2880   5.578   3.741   3.675
  851SOL    HW2 2881   5.650   3.846   3.758
  852SOL     OW 2882   1.452   3.252   3.030
  852SOL    HW1 2883   1.429   3.341   3.057
  852SOL    HW2 2884   1.425   3.198   3.104
  853SOL     OW 2885   6.429   4.884   4.061
  853SOL    HW1 2886   6.524   4.899   4.067
  853SOL    HW2 2887   6.415   4.802   4.108
  854SOL     OW 2888   2.328   4.806   0.869
  854SOL    HW1 2889   2.269   4.851   0.809
  854SOL    HW2 2890   2.325   4.714   0.843
  855SOL     OW 2891   5.944   1.913   4.097
  855SOL    HW1 2892   5.940   2.008   4.109
  855SOL    HW2 2893   5.984   1.880   4.177
  856SOL     OW 2894   5.359   6.059   1.170
  856SOL    HW1 2895   5.270   6.083   1.146
  856SOL    HW2 2896   5.348   5.991   1.237
  857SOL     OW 2897   3.931   5.371   1.020
  857SOL    HW1 2898   3.900   5.461   1.012
  857SOL    HW2 2899   3.853   5.317   1.007
  858SOL     OW 2900   0.368   5.863   2.864
  858SOL    HW1 2901   0.413   5.786   2.830
  858SOL    HW2 2902   0.434   5.908   2.918
  859SOL     OW 2903   1.209   6.527   1.624
  859SOL    HW1 2904   1.191   6.601   1.566
  859SOL    HW2 2905   1.249   6.566   1.701
  860SOL     OW 2906   4.163   6.834   3.640
  860SOL    HW1 2907   4.121   6.764   3.691
  860SOL    HW2 2908   4.117   6.913   3.667
  861SOL     OW 2909   6.900   6.351   1.673
  861SOL    HW1 2910   6.834   6.399   1.623
  861SOL    HW2 2911   6.967   6.328   1.608
  862SOL     OW 2912   1.456   3.681   0.998
  862SOL    HW1 2913   1.496   3.751   0.945
  862SOL    HW2 2914   1.409   3.728   1.067
  863SOL     OW 2915   5.697   6.711   5.066
  863SOL    HW1 2916   5.635   6.717   5.139
  863SOL    HW2 2917   5.653   6.755   4.993
  864SOL     OW 2918   7.007   1.851   3.771
  864SOL    HW1 2919   6.917   1.837   3.801
  864SOL    HW2 2920   7.009   1.809   3.685
  865SOL     OW 2921   5.625   1.349   0.595
  865SOL    HW1 2922   5.543   1.376   0.635
  865SOL    HW2 2923   5.613   1.256   0.577
  866SOL     OW 2924   1.528   4.914   3.040
  866SOL    HW1 2925   1.537   4.960   2.957
  866SOL    HW2 2926   1.584   4.964   3.100
  867SOL     OW 2927   7.106   1.450   1.838
  867SOL    HW1 2928   7.060   1.434   1.920
  867SOL    HW2 2929   7.108   1.546   1.830
  868SOL     OW 2930   0.716   2.257   1.012
  868SOL    HW1 2931   0.625   2.287   1.007
  868SOL    HW2 2932   0.709   2.162   1.023
  869SOL     OW 2933   5.460   0.428   4.182
  869SOL    HW1 2934   5.489   0.473   4.103
  869SOL    HW2 2935   5.384   0.478   4.212
  870SOL     OW 2936   6.994   5.510   1.589
  870SOL    HW1 2937   7.022   5.419   1.593
  870SOL    HW2 2938   7.053   5.556   1.649
  871SOL     OW 2939   6.432   3.307   0.347
  871SOL    HW1 2940   6.458   3.215   0.338
  871SOL    HW2 2941   6.454   3.329   0.437
  872SOL     OW 2942   7.011   0.827   2.340
  872SOL    HW1 2943   7.081   0.800   2.400
  872SOL    HW2 2944   6.931   0.818   2.391
  873SOL     OW 2945   6.753   4.255   3.326
  873SOL    HW1 2946   6.799   4.171   3.323
  873SOL    HW2 2947   6.749   4.277   3.419
  874SOL     OW 2948   3.808   7.147   2.754
  874SOL    HW1 2949   3.903   7.160   2.751
  874SOL    HW2 2950   3.783   7.132   2.663
  875SOL     OW 2951   0.964   5.850   1.581
  875SOL    HW1 2952   1.037   5.908   1.558
  875SOL    HW2 2953   0.985   5.767   1.540
  876SOL     OW 2954   6.542   3.837   3.175
  876SOL    HW1 2955   6.546   3.806   3.266
  876SOL    HW2 2956   6.481   3.778   3.132
  877SOL     OW 2957   7.252   3.745   0.793
  877SOL    HW1 2958   0.033   3.784   0.779
  877SOL    HW2 2959   7.190   3.816   0.778
  878SOL     OW 2960   5.782   1.624   2.115
  878SOL    HW1 2961   5.732   1.665   2.186
  878SOL    HW2 2962   5.862   1.676   2.111
  879SOL     OW 2963   5.647   2.743   3.226
  879SOL    HW1 2964   5.684   2.655   3.234
  879SOL    HW2 2965   5.556   2.728   3.198
  880SOL     OW 2966   2.523   4.353   0.763
  880SOL    HW1 2967   2.566   4.323   0.683
  880SOL    HW2 2968   2.448   4.404   0.732
  881SOL     OW 2969   0.706   4.142   2.588
  881SOL    HW1 2970   0.769   4.109   2.524
  881SOL    HW2 2971   0.685   4.230   2.557
  882SOL     OW 2972   5.892   6.185   0.747
  882SOL    HW1 2973   5.900   6.095   0.715
  882SOL    HW2 2974   5.975   6.201   0.792
  883SOL     OW 2975   5.535   3.348   4.088
  883SOL    HW1 2976   5.533   3.423   4.028
  883SOL    HW2 2977   5.505   3.384   4.171
  884SOL     OW 2978   5.020   1.608   0.393
  884SOL    HW1 2979   5.007   1.699   0.367
  884SOL    HW2 2980   4.988   1.556   0.319
  885SOL     OW 2981   6.418   0.927   1.747
  885SOL    HW1 2982   6.481   0.973   1.692
  885SOL    HW2 2983   6.351   0.993   1.767
  886SOL     OW 2984   1.522   3.708   3.950
  886SOL    HW1 2985   1.485   3.630   3.908
  886SOL    HW2 2986   1.604   3.677   3.988
  887SOL     OW 2987   4.442   0.245   0.538
  887SOL    HW1 2988   4.415   0.153   0.534
  887SOL    HW2 2989   4.377   0.291   0.484
  888SOL     OW 2990   4.050   4.857   0.522
  888SOL    HW1 2991   3.960   4.844   0.550
  888SOL    HW2 2992   4.090   4.770   0.526
  889SOL     OW 2993   5.567   5.519   1.208
  889SOL    HW1 2994   5.651   5.474   1.209
  889SOL    HW2 2995   5.568   5.570   1.127
  890SOL     OW 2996   0.820   6.516   2.244
  890SOL    HW1 2997   0.870   6.435   2.252
  890SOL    HW2 2998   0.755   6.512   2.313
  891SOL     OW 2999   6.362   3.820   0.814
  891SOL    HW1 3000   6.310   3.845   0.738
  891SOL    HW2 3001   6.328   3.733   0.839
  892SOL     OW 3002   7.207   2.701   3.294
  892SOL    HW1 3003   7.202   2.684   3.388
  892SOL    HW2 3004   7.282   2.759   3.284
  893SOL     OW 3005   2.822   4.765   2.073
  893SOL    HW1 3006   2.877   4.802   2.143
  893SOL    HW2 3007   2.854   4.675   2.063
  894SOL     OW 3008   6.617   3.324   4.457
  894SOL    HW1 3009   6.651   3.406   4.422
  894SOL    HW2 3010   6.609   3.340   4.551
  895SOL     OW 3011   5.584   0.469   1.318
  895SOL    HW1 3012   5.651   0.403   1.301
  895SOL    HW2 3013   5.512   0.421   1.359
  896SOL     OW 3014   3.804   0.912   2.656
  896SOL    HW1 3015   3.809   1.005   2.680
  896SOL    HW2 3016   3.852   0.867   2.725
  897SOL     OW 3017   0.809   2.968   3.303
  897SOL    HW1 3018   0.902   2.945   3.300
  897SOL    HW2 3019   0.806   3.054   3.345
  898SOL     OW 3020   4.453   5.966   1.426
  898SOL    HW1 3021   4.504   5.930   1.354
  898SOL    HW2 3022   4.395   5.895   1.453
  899SOL     OW 3023   5.719   5.530   4.683
  899SOL    HW1 3024   5.686   5.491   4.764
  899SOL    HW2 3025   5.646   5.581   4.649
  900SOL     OW 3026   4.419   0.024   2.141
  900SOL    HW1 3027   4.424   7.250   2.086
  900SOL    HW2 3028   4.326   0.031   2.164
  901SOL     OW 3029   4.002   0.328   4.089
  901SOL    HW1 3030   3.919   0.377   4.092
  901SOL    HW2 3031   4.030   0.336   3.997
  902SOL     OW 3032   6.990   3.277   3.104
  902SOL    HW1 3033   6.929   3.212   3.070
  902SOL    HW2 3034   6.939   3.358   3.107
  903SOL     OW 3035   4.157   4.776   1.291
  903SOL    HW1 3036   4.073   4.796   1.333
  903SOL    HW2 3037   4.136   4.764   1.199
  904SOL     OW 3038   2.988   4.072   3.384
  904SOL    HW1 3039   3.083   4.082   3.396
  904SOL    HW2 3040   2.974   4.088   3.290
  905SOL     OW 3041   3.181   1.620   4.937
  905SOL    HW1 3042   3.092   1.651   4.921
  905SOL    HW2 3043   3.178   1.527   4.911
  906SOL     OW 3044   5.652   3.815   2.806
  906SOL    HW1 3045   5.619   3.726   2.796
  906SOL    HW2 3046   5.689   3.816   2.894
  907SOL     OW 3047   5.374   5.370   4.684
  907SOL    HW1 3048   5.440   5.372   4.752
  907SOL    HW2 3049   5.339   5.281   4.687
  908SOL     OW 3050   6.798   6.494   2.031
  908SOL    HW1 3051   6.847   6.506   2.112
  908SOL    HW2 3052   6.731   6.563   2.032
  909SOL     OW 3053   7.210   3.783   2.370
  909SOL    HW1 3054   7.145   3.769   2.439
  909SOL    HW2 3055   7.222   3.877   2.366
  910SOL     OW 3056   0.175   6.540   2.071
  910SOL    HW1 3057   0.101   6.479   2.072
  910SOL    HW2 3058   0.235   6.506   2.138
  911SOL     OW 3059   0.007   5.725   0.915
  911SOL    HW1 3060   0.084   5.781   0.923
  911SOL    HW2 3061   7.239   5.780   0.943
  912SOL     OW 3062   5.495   0.271   3.241
  912SOL    HW1 3063   5.557   0.315   3.299
  912SOL    HW2 3064   5.409   0.305   3.268
  913SOL     OW 3065   6.025   5.868   0.059
  913SOL    HW1 3066   6.120   5.860   0.057
  913SOL    HW2 3067   5.992   5.779   0.048
  914SOL     OW 3068   5.002   4.897   0.964
  914SOL    HW1 3069   4.936   4.934   1.023
  914SOL    HW2 3070   5.085   4.934   0.994
  915SOL     OW 3071   5.670   7.163   3.971
  915SOL    HW1 3072   5.661   7.154   3.876
  915SOL    HW2 3073   5.721   7.086   3.998
  916SOL     OW 3074   3.593   2.501   4.916
  916SOL    HW1 3075   3.673   2.544   4.949
  916SOL    HW2 3076   3.582   2.535   4.828
  917SOL     OW 3077   5.704   1.001   3.060
  917SOL    HW1 3078   5.698   1.082   3.009
  917SOL    HW2 3079   5.618   0.993   3.102
  918SOL     OW 3080   7.272   5.572   3.535
  918SOL    HW1 3081   7.265   5.638   3.604
  918SOL    HW2 3082   0.035   5.512   3.566
  919SOL     OW 3083   5.409   4.867   0.104
  919SOL    HW1 3084   5.479   4.819   0.148
  919SOL    HW2 3085   5.366   4.917   0.173
  920SOL     OW 3086   2.182   2.126   3.736
  920SOL    HW1 3087   2.202   2.070   3.661
  920SOL    HW2 3088   2.251   2.193   3.734
  921SOL     OW 3089   2.330   0.307   0.830
  921SOL    HW1 3090   2.384   0.367   0.882
  921SOL    HW2 3091   2.393   0.247   0.790
  922SOL     OW 3092   3.902   2.879   4.978
  922SOL    HW1 3093   3.863   2.954   5.022
  922SOL    HW2 3094   3.996   2.892   4.986
  923SOL     OW 3095   2.354   6.053   0.944
  923SOL    HW1 3096   2.314   6.018   0.864
  923SOL    HW2 3097   2.318   6.141   0.952
  924SOL     OW 3098   5.936   2.473   1.975
  924SOL    HW1 3099   5.972   2.495   1.890
  924SOL    HW2 3100   6.013   2.464   2.032
  925SOL     OW 3101   2.607   2.924   3.417
  925SOL    HW1 3102   2.607   3.020   3.420
  925SOL    HW2 3103   2.526   2.899   3.463
  926SOL     OW 3104   6.557   5.566   3.929
  926SOL    HW1 3105   6.527   5.637   3.873
  926SOL    HW2 3106   6.593   5.501   3.868
  927SOL     OW 3107   4.481   6.407   0.895
  927SOL    HW1 3108   4.572   6.413   0.923
  927SOL    HW2 3109   4.450   6.323   0.929
  928SOL     OW 3110   0.494   3.420   1.199
  928SOL    HW1 3111   0.456   3.492   1.149
  928SOL    HW2 3112   0.474   3.441   1.290
  929SOL     OW 3113   5.389   3.714   3.436
  929SOL    HW1 3114   5.337   3.705   3.516
  929SOL    HW2 3115   5.342   3.780   3.385
  930SOL     OW 3116   6.685   5.771   1.655
  930SOL    HW1 3117   6.595   5.805   1.650
  930SOL    HW2 3118   6.738   5.848   1.674
  931SOL     OW 3119   2.518   7.152   2.633
  931SOL    HW1 3120   2.575   7.155   2.556
  931SOL    HW2 3121   2.578   7.155   2.708
  932SOL     OW 3122   5.362   2.024   1.815
  932SOL    HW1 3123   5.385   2.117   1.818
  932SOL    HW2 3124   5.331   2.004   1.903
  933SOL     OW 3125   6.686   6.827   1.490
  933SOL    HW1 3126   6.661   6.739   1.462
  933SOL    HW2 3127   6.728   6.814   1.576
  934SOL     OW 3128   6.173   6.005   3.667
  934SOL    HW1 3129   6.225   5.927   3.648
  934SOL    HW2 3130   6.148   6.039   3.581
  935SOL     OW 3131   3.314   0.602   0.132
  935SOL    HW1 3132   3.297   0.601   0.038
  935SOL    HW2 3133   3.285   0.516   0.162
  936SOL     OW 3134   2.491   0.849   0.190
  936SOL    HW1 3135   2.571   0.852   0.242
  936SOL    HW2 3136   2.430   0.799   0.243
  937SOL     OW 3137   5.807   3.745   2.296
  937SOL    HW1 3138   5.734   3.688   2.321
  937SOL    HW2 3139   5.826   3.795   2.375
  938SOL     OW 3140   1.135   3.508   2.275
  938SOL    HW1 3141   1.041   3.523   2.286
  938SOL    HW2 3142   1.141   3.418   2.242
  939SOL     OW 3143   4.805   6.796   4.638
  939SOL    HW1 3144   4.766   6.725   4.588
  939SOL    HW2 3145   4.764   6.875   4.604
  940SOL     OW 3146   3.716   1.668   4.777
  940SOL    HW1 3147   3.729   1.642   4.686
  940SOL    HW2 3148   3.624   1.650   4.794
  941SOL     OW 3149   6.436   5.096   4.488
  941SOL    HW1 3150   6.349   5.131   4.510
  941SOL    HW2 3151   6.486   5.105   4.569
  942SOL     OW 3152   5.964   3.820   4.721
  942SOL    HW1 3153   5.933   3.732   4.701
  942SOL    HW2 3154   5.909   3.849   4.793
  943SOL     OW 3155   3.714   3.586   4.607
  943SOL    HW1 3156   3.738   3.493   4.603
  943SOL    HW2 3157   3.619   3.586   4.598
  944SOL     OW 3158   0.240   3.469   0.714
  944SOL    HW1 3159   0.325   3.512   0.724
  944SOL    HW2 3160   0.190   3.527   0.657
  945SOL     OW 3161   4.673   4.055   5.060
  945SOL    HW1 3162   4.600   4.030   5.002
  945SOL    HW2 3163   4.735   4.099   5.002
  946SOL     OW 3164   6.852   0.462   1.402
  946SOL    HW1 3165   6.918   0.512   1.449
  946SOL    HW2 3166   6.772   0.475   1.453
  947SOL     OW 3167   7.142   2.639   1.815
  947SOL    HW1 3168   7.090   2.632   1.735
  947SOL    HW2 3169   7.102   2.575   1.874
  948SOL     OW 3170   3.931   7.260   1.654
  948SOL    HW1 3171   3.876   7.250   1.576
  948SOL    HW2 3172   3.874   7.302   1.718
  949SOL     OW 3173   0.446   4.474   2.667
  949SOL    HW1 3174   0.513   4.523   2.715
  949SOL    HW2 3175   0.373   4.535   2.657
  950SOL     OW 3176   3.511   5.691   0.684
  950SOL    HW1 3177   3.525   5.600   0.713
  950SOL    HW2 3178   3.434   5.720   0.733
  951SOL     OW 3179   3.268   6.080   2.111
  951SOL    HW1 3180   3.307   6.137   2.178
  951SOL    HW2 3181   3.185   6.052   2.150
  952SOL     OW 3182   5.867   3.602   2.699
  952SOL    HW1 3183   5.865   3.677   2.639
  952SOL    HW2 3184   5.960   3.590   2.717
  953SOL     OW 3185   0.527   4.628   3.674
  953SOL    HW1 3186   0.531   4.587   3.587
  953SOL    HW2 3187   0.435   4.624   3.698
  954SOL     OW 3188   0.614   1.857   0.845
  954SOL    HW1 3189   0.600   1.778   0.792
  954SOL    HW2 3190   0.688   1.901   0.802
  955SOL     OW 3191   3.935   4.261   4.403
  955SOL    HW1 3192   3.986   4.196   4.453
  955SOL    HW2 3193   3.846   4.252   4.435
  956SOL     OW 3194   5.037   5.661   3.965
  956SOL    HW1 3195   4.975   5.600   4.007
  956SOL    HW2 3196   5.089   5.696   4.037
  957SOL     OW 3197   4.058   7.233   0.956
  957SOL    HW1 3198   4.081   7.147   0.920
  957SOL    HW2 3199   4.140   7.282   0.956
  958SOL     OW 3200   4.757   6.012   4.116
  958SOL    HW1 3201   4.759   5.921   4.086
  958SOL    HW2 3202   4.700   6.056   4.053
  959SOL     OW 3203   6.000   2.464   4.147
  959SOL    HW1 3204   6.058   2.539   4.161
  959SOL    HW2 3205   5.967   2.476   4.058
  960SOL     OW 3206   4.625   6.605   1.755
  960SOL    HW1 3207   4.708   6.605   1.803
  960SOL    HW2 3208   4.649   6.581   1.665
  961SOL     OW 3209   7.004   6.409   3.958
  961SOL    HW1 3210   6.982   6.325   3.919
  961SOL    HW2 3211   7.054   6.455   3.890
  962SOL     OW 3212   2.406   6.051   3.532
  962SOL    HW1 3213   2.340   5.986   3.555
  962SOL    HW2 3214   2.445   6.018   3.451
  963SOL     OW 3215   6.095   0.049   0.578
  963SOL    HW1 3216   6.137   7.285   0.527
  963SOL    HW2 3217   6.006   0.053   0.543
  964SOL     OW 3218   6.217   7.289   1.415
  964SOL    HW1 3219   6.208   7.281   1.510
  964SOL    HW2 3220   6.301   7.246   1.396
  965SOL     OW 3221   6.140   4.798   1.147
  965SOL    HW1 3222   6.119   4.705   1.145
  965SOL    HW2 3223   6.055   4.841   1.147
  966SOL     OW 3224   5.631   4.540   5.033
  966SOL    HW1 3225   5.696   4.521   4.965
  966SOL    HW2 3226   5.577   4.609   4.996
  967SOL     OW 3227   5.226   7.075   3.652
  967SOL    HW1 3228   5.300   7.018   3.670
  967SOL    HW2 3229   5.161   7.053   3.719
  968SOL     OW 3230   6.973   4.928   0.878
  968SOL    HW1 3231   7.017   5.007   0.911
  968SOL    HW2 3232   6.961   4.873   0.956
  969SOL     OW 3233   3.692   4.387   4.141
  969SOL    HW1 3234   3.666   4.431   4.222
  969SOL    HW2 3235   3.708   4.458   4.080
  970SOL     OW 3236   4.897   7.266   3.527
  970SOL    HW1 3237   4.888   7.300   3.616
  970SOL    HW2 3238   4.926   0.037   3.475
  971SOL     OW 3239   4.000   2.911   3.420
  971SOL    HW1 3240   3.953   2.931   3.339
  971SOL    HW2 3241   4.062   2.984   3.429
  972SOL     OW 3242   1.750   5.974   4.578
  972SOL    HW1 3243   1.756   5.921   4.499
  972SOL    HW2 3244   1.657   5.983   4.595
  973SOL     OW 3245   5.856   2.639   2.666
  973SOL    HW1 3246   5.872   2.553   2.627
  973SOL    HW2 3247   5.939   2.663   2.705
  974SOL     OW 3248   4.599   3.403   2.915
  974SOL    HW1 3249   4.684   3.359   2.906
  974SOL    HW2 3250   4.563   3.403   2.826
  975SOL     OW 3251   6.686   0.245   1.065
  975SOL    HW1 3252   6.768   0.264   1.111
  975SOL    HW2 3253   6.711   0.184   0.996
  976SOL     OW 3254   5.717   2.643   1.961
  976SOL    HW1 3255   5.703   2.693   2.041
  976SOL    HW2 3256   5.792   2.586   1.981
  977SOL     OW 3257   6.494   4.446   2.958
  977SOL    HW1 3258   6.536   4.370   2.998
  977SOL    HW2 3259   6.471   4.417   2.870
  978SOL     OW 3260   4.231   6.047   2.965
  978SOL    HW1 3261   4.218   6.090   3.049
  978SOL    HW2 3262   4.198   5.958   2.978
  979SOL     OW 3263   4.353   5.843   2.634
  979SOL    HW1 3264   4.437   5.827   2.591
  979SOL    HW2 3265   4.363   5.929   2.674
  980SOL     OW 3266   3.953   4.362   3.935
  980SOL    HW1 3267   3.889   4.331   3.871
  980SOL    HW2 3268   3.955   4.294   4.003
  981SOL     OW 3269   1.741   6.010   0.336
  981SOL    HW1 3270   1.720   6.080   0.274
  981SOL    HW2 3271   1.670   5.946   0.324
  982SOL     OW 3272   4.502   5.599   1.078
  982SOL    HW1 3273   4.513   5.565   0.989
  982SOL    HW2 3274   4.413   5.574   1.101
  983SOL     OW 3275   3.879   3.875   3.035
  983SOL    HW1 3276   3.963   3.844   3.001
  983SOL    HW2 3277   3.819   3.801   3.022
  984SOL     OW 3278   5.640   0.828   2.485
  984SOL    HW1 3279   5.724   0.826   2.439
  984SOL    HW2 3280   5.620   0.736   2.502
  985SOL     OW 3281   6.052   2.716   0.698
  985SOL    HW1 3282   6.003   2.772   0.637
  985SOL    HW2 3283   6.142   2.748   0.693
  986SOL     OW 3284   0.753   4.770   2.590
  986SOL    HW1 3285   0.726   4.834   2.524
  986SOL    HW2 3286   0.849   4.771   2.586
  987SOL     OW 3287   6.448   5.041   0.750
  987SOL    HW1 3288   6.537   5.036   0.783
  987SOL    HW2 3289   6.438   4.963   0.695
  988SOL     OW 3290   0.115   6.577   2.437
  988SOL    HW1 3291   0.091   6.615   2.522
  988SOL    HW2 3292   0.189   6.519   2.457
  989SOL     OW 3293   3.985   5.355   0.152
  989SOL    HW1 3294   4.030   5.391   0.229
  989SOL    HW2 3295   3.930   5.426   0.120
  990SOL     OW 3296   4.834   0.183   1.627
  990SOL    HW1 3297   4.869   0.208   1.541
  990SOL    HW2 3298   4.741   0.208   1.623
  991SOL     OW 3299   0.711   1.038   2.877
  991SOL    HW1 3300   0.738   1.033   2.785
  991SOL    HW2 3301   0.779   1.089   2.919
  992SOL     OW 3302   5.882   4.117   1.433
  992SOL    HW1 3303   5.921   4.114   1.346
  992SOL    HW2 3304   5.881   4.209   1.457
  993SOL     OW 3305   0.218   2.626   2.117
  993SOL    HW1 3306   0.254   2.701   2.163
  993SOL    HW2 3307   0.292   2.567   2.106
  994SOL     OW 3308   3.206   0.048   3.847
  994SOL    HW1 3309   3.178   0.101   3.921
  994SOL    HW2 3310   3.301   0.040   3.857
  995SOL     OW 3311   5.681   1.016   2.073
  995SOL    HW1 3312   5.620   0.980   2.008
  995SOL    HW2 3313   5.635   1.008   2.156
  996SOL     OW 3314   5.401   4.470   2.702
  996SOL    HW1 3315   5.425   4.554   2.663
  996SOL    HW2 3316   5.396   4.409   2.628
  997SOL     OW 3317   5.303   4.472   1.369
  997SOL    HW1 3318   5.395   4.461   1.343
  997SOL    HW2 3319   5.267   4.532   1.304
  998SOL     OW 3320   5.301   3.901   3.248
  998SOL    HW1 3321   5.321   3.911   3.155
  998SOL    HW2 3322   5.334   3.980   3.289
  999SOL     OW 3323   5.095   3.364   1.887
  999SOL    HW1 3324   5.099   3.269   1.894
  999SOL    HW2 3325   5.019   3.382   1.833
 1000SOL     OW 3326   7.227   4.970   3.167
 1000SOL    HW1 3327   7.236   5.020   3.248
 1000SOL    HW2 3328   7.133   4.968   3.151
 1001SOL     OW 3329   4.728   0.072   2.704
 1001SOL    HW1 3330   4.812   0.115   2.724
 1001SOL    HW2 3331   4.752   7.295   2.662
 1002SOL     OW 3332   7.216   5.567   2.576
 1002SOL    HW1 3333   7.151   5.559   2.646
 1002SOL    HW2 3334   7.228   5.478   2.544
 1003SOL     OW 3335   1.589   2.606   5.078
 1003SOL    HW1 3336   1.560   2.576   5.164
 1003SOL    HW2 3337   1.529   2.677   5.056
 1004SOL     OW 3338   7.283   5.027   3.866
 1004SOL    HW1 3339   7.284   5.092   3.936
 1004SOL    HW2 3340   7.249   4.947   3.908
 1005SOL     OW 3341   3.873   5.248   1.661
 1005SOL    HW1 3342   3.815   5.265   1.587
 1005SOL    HW2 3343   3.938   5.318   1.658
 1006SOL     OW 3344   6.633   4.230   3.070
 1006SOL    HW1 3345   6.664   4.245   3.160
 1006SOL    HW2 3346   6.711   4.203   3.022
 1007SOL     OW 3347   3.418   0.625   3.402
 1007SOL    HW1 3348   3.465   0.670   3.332
 1007SOL    HW2 3349   3.340   0.679   3.416
 1008SOL     OW 3350   6.946   3.731   0.445
 1008SOL    HW1 3351   7.024   3.684   0.415
 1008SOL    HW2 3352   6.913   3.680   0.519
 1009SOL     OW 3353   5.481   4.249   4.833
 1009SOL    HW1 3354   5.498   4.203   4.915
 1009SOL    HW2 3355   5.450   4.336   4.859
 1010SOL     OW 3356   4.571   7.056   2.466
 1010SOL    HW1 3357   4.651   7.076   2.516
 1010SOL    HW2 3358   4.510   7.126   2.489
 1011SOL     OW 3359   2.084   0.426   1.128
 1011SOL    HW1 3360   2.165   0.469   1.102
 1011SOL    HW2 3361   2.107   0.333   1.135
 1012SOL     OW 3362   6.151   5.679   3.829
 1012SOL    HW1 3363   6.060   5.698   3.810
 1012SOL    HW2 3364   6.149   5.612   3.897
 1013SOL     OW 3365   5.529   3.842   2.450
 1013SOL    HW1 3366   5.613   3.858   2.493
 1013SOL    HW2 3367   5.534   3.752   2.418
 1014SOL     OW 3368   4.207   0.698   2.762
 1014SOL    HW1 3369   4.273   0.628   2.758
 1014SOL    HW2 3370   4.164   0.695   2.677
 1015SOL     OW 3371   5.062   0.220   1.776
 1015SOL    HW1 3372   5.061   0.312   1.803
 1015SOL    HW2 3373   4.982   0.209   1.725
 1016SOL     OW 3374   5.273   1.445   2.546
 1016SOL    HW1 3375   5.303   1.355   2.558
 1016SOL    HW2 3376   5.178   1.439   2.539
 1017SOL     OW 3377   3.536   2.939   4.830
 1017SOL    HW1 3378   3.614   2.884   4.834
 1017SOL    HW2 3379   3.532   2.968   4.739
 1018SOL     OW 3380   4.861   5.674   1.098
 1018SOL    HW1 3381   4.782   5.729   1.098
 1018SOL    HW2 3382   4.829   5.586   1.081
 1019SOL     OW 3383   5.082   4.145   2.523
 1019SOL    HW1 3384   5.064   4.059   2.486
 1019SOL    HW2 3385   5.107   4.199   2.447
 1020SOL     OW 3386   5.466   3.279   3.211
 1020SOL    HW1 3387   5.441   3.372   3.210
 1020SOL    HW2 3388   5.534   3.274   3.279
 1021SOL     OW 3389   7.203   3.363   4.355
 1021SOL    HW1 3390   7.276   3.392   4.409
 1021SOL    HW2 3391   7.235   3.370   4.265
 1022SOL     OW 3392   6.585   4.047   1.387
 1022SOL    HW1 3393   6.602   4.001   1.305
 1022SOL    HW2 3394   6.609   3.983   1.455
 1023SOL     OW 3395   5.789   1.812   1.794
 1023SOL    HW1 3396   5.706   1.810   1.746
 1023SOL    HW2 3397   5.831   1.728   1.773
 1024SOL     OW 3398   2.626   1.816   1.618
 1024SOL    HW1 3399   2.647   1.805   1.525
 1024SOL    HW2 3400   2.531   1.819   1.621
 1025SOL     OW 3401   0.870   1.924   3.999
 1025SOL    HW1 3402   0.892   1.885   4.083
 1025SOL    HW2 3403   0.942   1.900   3.941
 1026SOL     OW 3404   3.172   4.154   2.055
 1026SOL    HW1 3405   3.247   4.202   2.091
 1026SOL    HW2 3406   3.164   4.077   2.111
 1027SOL     OW 3407   5.637   1.757   2.312
 1027SOL    HW1 3408   5.592   1.792   2.389
 1027SOL    HW2 3409   5.619   1.820   2.243
 1028SOL     OW 3410   4.193   2.745   2.112
 1028SOL    HW1 3411   4.179   2.811   2.044
 1028SOL    HW2 3412   4.157   2.784   2.191
 1029SOL     OW 3413   3.607   3.813   4.888
 1029SOL    HW1 3414   3.586   3.730   4.931
 1029SOL    HW2 3415   3.698   3.803   4.860
 1030SOL     OW 3416   3.319   2.230   5.030
 1030SOL    HW1 3417   3.412   2.238   5.054
 1030SOL    HW2 3418   3.318   2.249   4.936
 1031SOL     OW 3419   4.512   4.686   1.401
 1031SOL    HW1 3420   4.490   4.597   1.373
 1031SOL    HW2 3421   4.455   4.743   1.348
 1032SOL     OW 3422   4.590   6.995   2.887
 1032SOL    HW1 3423   4.544   7.063   2.839
 1032SOL    HW2 3424   4.668   6.978   2.835
 1033SOL     OW 3425   5.471   6.459   4.279
 1033SOL    HW1 3426   5.551   6.428   4.235
 1033SOL    HW2 3427   5.496   6.543   4.317
 1034SOL     OW 3428   7.200   5.771   2.391
 1034SOL    HW1 3429   7.260   5.725   2.332
 1034SOL    HW2 3430   7.190   5.713   2.466
 1035SOL     OW 3431   3.606   4.717   4.820
 1035SOL    HW1 3432   3.691   4.686   4.851
 1035SOL    HW2 3433   3.614   4.718   4.725
 1036SOL     OW 3434   6.762   3.989   2.339
 1036SOL    HW1 3435   6.691   4.013   2.399
 1036SOL    HW2 3436   6.731   3.909   2.295
 1037SOL     OW 3437   4.564   6.489   1.302
 1037SOL    HW1 3438   4.553   6.569   1.251
 1037SOL    HW2 3439   4.475   6.464   1.327
 1038SOL     OW 3440   6.805   4.092   1.856
 1038SOL    HW1 3441   6.870   4.072   1.789
 1038SOL    HW2 3442   6.744   4.018   1.854
 1039SOL     OW 3443   4.614   6.321   0.331
 1039SOL    HW1 3444   4.539   6.301   0.387
 1039SOL    HW2 3445   4.577   6.326   0.243
 1040SOL     OW 3446   5.337   7.164   4.519
 1040SOL    HW1 3447   5.380   7.234   4.568
 1040SOL    HW2 3448   5.283   7.119   4.584
 1041SOL     OW 3449   3.709   6.623   0.344
 1041SOL    HW1 3450   3.758   6.630   0.425
 1041SOL    HW2 3451   3.653   6.701   0.342
 1042SOL     OW 3452   0.162   4.882   2.311
 1042SOL    HW1 3453   0.253   4.864   2.334
 1042SOL    HW2 3454   0.116   4.886   2.395
 1043SOL     OW 3455   4.228   0.855   1.625
 1043SOL    HW1 3456   4.234   0.801   1.704
 1043SOL    HW2 3457   4.311   0.904   1.622
 1044SOL     OW 3458   3.459   5.169   3.027
 1044SOL    HW1 3459   3.403   5.226   3.081
 1044SOL    HW2 3460   3.526   5.227   2.991
 1045SOL     OW 3461   5.074   4.341   4.258
 1045SOL    HW1 3462   5.164   4.314   4.242
 1045SOL    HW2 3463   5.058   4.316   4.349
 1046SOL     OW 3464   5.250   0.008   3.514
 1046SOL    HW1 3465   5.243   7.230   3.561
 1046SOL    HW2 3466   5.210   0.072   3.573
 1047SOL     OW 3467   5.978   6.945   1.650
 1047SOL    HW1 3468   5.998   6.989   1.732
 1047SOL    HW2 3469   5.885   6.963   1.634
 1048SOL     OW 3470   5.240   3.981   4.110
 1048SOL    HW1 3471   5.171   4.020   4.057
 1048SOL    HW2 3472   5.316   3.978   4.052
 1049SOL     OW 3473   3.240   5.195   0.645
 1049SOL    HW1 3474   3.225   5.239   0.729
 1049SOL    HW2 3475   3.152   5.183   0.609
 1050SOL     OW 3476   4.986   5.388   0.772
 1050SOL    HW1 3477   5.060   5.406   0.831
 1050SOL    HW2 3478   4.938   5.317   0.814
 1051SOL     OW 3479   4.216   2.267   2.941
 1051SOL    HW1 3480   4.303   2.296   2.969
 1051SOL    HW2 3481   4.158   2.338   2.968
 1052SOL     OW 3482   2.762   5.097   2.221
 1052SOL    HW1 3483   2.819   5.021   2.233
 1052SOL    HW2 3484   2.689   5.083   2.281
 1053SOL     OW 3485   3.041   6.106   0.508
 1053SOL    HW1 3486   3.065   6.111   0.415
 1053SOL    HW2 3487   3.022   6.014   0.523
 1054SOL     OW 3488   5.220   4.687   0.537
 1054SOL    HW1 3489   5.304   4.642   0.543
 1054SOL    HW2 3490   5.243   4.779   0.524
 1055SOL     OW 3491   5.496   4.258   3.833
 1055SOL    HW1 3492   5.576   4.242   3.784
 1055SOL    HW2 3493   5.453   4.329   3.786
 1056SOL     OW 3494   3.473   3.799   4.425
 1056SOL    HW1 3495   3.457   3.810   4.519
 1056SOL    HW2 3496   3.500   3.886   4.395
 1057SOL     OW 3497   6.557   5.045   1.337
 1057SOL    HW1 3498   6.572   5.037   1.431
 1057SOL    HW2 3499   6.479   4.992   1.321
 1058SOL     OW 3500   2.908   3.662   3.577
 1058SOL    HW1 3501   2.842   3.606   3.617
 1058SOL    HW2 3502   2.861   3.710   3.509
 1059SOL     OW 3503   6.847   2.896   2.658
 1059SOL    HW1 3504   6.886   2.834   2.597
 1059SOL    HW2 3505   6.811   2.842   2.728
 1060SOL     OW 3506   6.217   0.152   3.157
 1060SOL    HW1 3507   6.185   0.242   3.151
 1060SOL    HW2 3508   6.139   0.099   3.172
 1061SOL     OW 3509   3.994   7.174   1.222
 1061SOL    HW1 3510   3.994   7.201   1.131
 1061SOL    HW2 3511   4.086   7.158   1.243
 1062SOL     OW 3512   5.055   4.076   0.870
 1062SOL    HW1 3513   5.016   4.147   0.819
 1062SOL    HW2 3514   4.988   4.053   0.934
 1063SOL     OW 3515   3.832   4.648   3.583
 1063SOL    HW1 3516   3.741   4.618   3.578
 1063SOL    HW2 3517   3.866   4.635   3.495
 1064SOL     OW 3518   5.118   0.909   1.694
 1064SOL    HW1 3519   5.159   0.962   1.762
 1064SOL    HW2 3520   5.192   0.874   1.643
 1065SOL     OW 3521   6.151   3.834   2.893
 1065SOL    HW1 3522   6.136   3.904   2.830
 1065SOL    HW2 3523   6.136   3.753   2.844
 1066SOL     OW 3524   3.916   3.489   3.856
 1066SOL    HW1 3525   3.826   3.458   3.867
 1066SOL    HW2 3526   3.955   3.426   3.796
 1067SOL     OW 3527   6.335   7.080   2.662
 1067SOL    HW1 3528   6.266   7.136   2.698
 1067SOL    HW2 3529   6.328   7.091   2.567
 1068SOL     OW 3530   0.771   1.516   2.737
 1068SOL    HW1 3531   0.795   1.602   2.772
 1068SOL    HW2 3532   0.848   1.462   2.752
 1069SOL     OW 3533   2.828   5.487   2.592
 1069SOL    HW1 3534   2.770   5.434   2.536
 1069SOL    HW2 3535   2.878   5.540   2.530
 1070SOL     OW 3536   4.256   7.090   1.234
 1070SOL    HW1 3537   4.285   7.057   1.319
 1070SOL    HW2 3538   4.318   7.160   1.213
 1071SOL     OW 3539   6.171   5.447   3.435
 1071SOL    HW1 3540   6.075   5.446   3.434
 1071SOL    HW2 3541   6.195   5.363   3.474
 1072SOL     OW 3542   3.871   6.382   1.217
 1072SOL    HW1 3543   3.917   6.342   1.143
 1072SOL    HW2 3544   3.806   6.439   1.177
 1073SOL     OW 3545   3.762   1.451   3.427
 1073SOL    HW1 3546   3.826   1.380   3.421
 1073SOL    HW2 3547   3.690   1.414   3.478
 1074SOL     OW 3548   0.488   6.462   4.365
 1074SOL    HW1 3549   0.541   6.500   4.435
 1074SOL    HW2 3550   0.496   6.525   4.293
 1075SOL     OW 3551   3.682   4.227   4.506
 1075SOL    HW1 3552   3.678   4.210   4.600
 1075SOL    HW2 3553   3.628   4.159   4.467
 1076SOL     OW 3554   5.745   3.214   3.062
 1076SOL    HW1 3555   5.674   3.206   2.998
 1076SOL    HW2 3556   5.738   3.136   3.116
 1077SOL     OW 3557   3.284   6.902   3.129
 1077SOL    HW1 3558   3.358   6.899   3.068
 1077SOL    HW2 3559   3.323   6.928   3.213
 1078SOL     OW 3560   3.147   5.345   1.791
 1078SOL    HW1 3561   3.172   5.436   1.773
 1078SOL    HW2 3562   3.180   5.329   1.880
 1079SOL     OW 3563   6.370   5.287   1.864
 1079SOL    HW1 3564   6.446   5.336   1.831
 1079SOL    HW2 3565   6.378   5.292   1.959
 1080SOL     OW 3566   2.783   3.119   3.192
 1080SOL    HW1 3567   2.809   3.193   3.136
 1080SOL    HW2 3568   2.827   3.136   3.275
 1081SOL     OW 3569   5.496   0.176   1.225
 1081SOL    HW1 3570   5.588   0.199   1.233
 1081SOL    HW2 3571   5.493   0.112   1.154
 1082SOL     OW 3572   5.182   5.498   1.288
 1082SOL    HW1 3573   5.260   5.524   1.337
 1082SOL    HW2 3574   5.127   5.577   1.286
 1083SOL     OW 3575   3.050   6.982   2.988
 1083SOL    HW1 3576   3.120   6.948   3.044
 1083SOL    HW2 3577   3.074   7.073   2.974
 1084SOL     OW 3578   6.217   2.054   0.892
 1084SOL    HW1 3579   6.253   1.974   0.932
 1084SOL    HW2 3580   6.224   2.039   0.798
 1085SOL     OW 3581   6.568   6.339   4.489
 1085SOL    HW1 3582   6.541   6.247   4.493
 1085SOL    HW2 3583   6.546   6.374   4.575
 1086SOL     OW 3584   2.849   3.447   1.652
 1086SOL    HW1 3585   2.894   3.530   1.639
 1086SOL    HW2 3586   2.912   3.393   1.701
 1087SOL     OW 3587   0.134   1.953   0.263
 1087SOL    HW1 3588   0.101   1.923   0.347
 1087SOL    HW2 3589   0.225   1.977   0.280
 1088SOL     OW 3590   5.470   4.723   2.618
 1088SOL    HW1 3591   5.565   4.723   2.634
 1088SOL    HW2 3592   5.447   4.815   2.610
 1089SOL     OW 3593   5.294   3.858   2.295
 1089SOL    HW1 3594   5.309   3.932   2.236
 1089SOL    HW2 3595   5.371   3.857   2.352
 1090SOL     OW 3596   1.022   1.627   0.475
 1090SOL    HW1 3597   1.079   1.636   0.551
 1090SOL    HW2 3598   0.973   1.546   0.492
 1091SOL     OW 3599   4.374   2.953   1.225
 1091SOL    HW1 3600   4.341   2.892   1.158
 1091SOL    HW2 3601   4.463   2.973   1.197
 1092SOL     OW 3602   5.172   0.405   4.467
 1092SOL    HW1 3603   5.202   0.461   4.538
 1092SOL    HW2 3604   5.196   0.453   4.387
 1093SOL     OW 3605   6.693   4.942   1.115
 1093SOL    HW1 3606   6.667   4.980   1.199
 1093SOL    HW2 3607   6.777   4.900   1.133
 1094SOL     OW 3608   0.806   6.813   2.706
 1094SOL    HW1 3609   0.877   6.877   2.700
 1094SOL    HW2 3610   0.748   6.834   2.634
 1095SOL     OW 3611   1.633   1.321   4.692
 1095SOL    HW1 3612   1.620   1.414   4.673
 1095SOL    HW2 3613   1.687   1.288   4.620
 1096SOL     OW 3614   2.669   6.683   3.336
 1096SOL    HW1 3615   2.603   6.715   3.398
 1096SOL    HW2 3616   2.630   6.603   3.300
 1097SOL     OW 3617   6.056   7.166   3.605
 1097SOL    HW1 3618   6.132   7.224   3.600
 1097SOL    HW2 3619   5.984   7.223   3.635
 1098SOL     OW 3620   2.555   6.805   2.571
 1098SOL    HW1 3621   2.642   6.835   2.546
 1098SOL    HW2 3622   2.550   6.820   2.665
 1099SOL     OW 3623   0.334   3.221   3.401
 1099SOL    HW1 3624   0.255   3.275   3.399
 1099SOL    HW2 3625   0.322   3.164   3.478
 1100SOL     OW 3626   6.272   0.680   1.998
 1100SOL    HW1 3627   6.190   0.659   1.955
 1100SOL    HW2 3628   6.256   0.663   2.091
 1101SOL     OW 3629   4.276   6.107   4.329
 1101SOL    HW1 3630   4.187   6.080   4.350
 1101SOL    HW2 3631   4.331   6.049   4.382
 1102SOL     OW 3632   6.922   6.997   0.315
 1102SOL    HW1 3633   6.909   6.903   0.326
 1102SOL    HW2 3634   6.885   7.016   0.228
 1103SOL     OW 3635   6.449   3.070   1.885
 1103SOL    HW1 3636   6.418   3.116   1.807
 1103SOL    HW2 3637   6.380   3.083   1.950
 1104SOL     OW 3638   4.105   3.810   4.405
 1104SOL    HW1 3639   4.164   3.779   4.474
 1104SOL    HW2 3640   4.032   3.747   4.406
 1105SOL     OW 3641   5.626   3.154   2.583
 1105SOL    HW1 3642   5.550   3.129   2.531
 1105SOL    HW2 3643   5.693   3.089   2.561
 1106SOL     OW 3644   0.244   4.563   2.372
 1106SOL    HW1 3645   0.149   4.554   2.370
 1106SOL    HW2 3646   0.263   4.598   2.459
 1107SOL     OW 3647   5.419   1.048   2.802
 1107SOL    HW1 3648   5.449   0.960   2.781
 1107SOL    HW2 3649   5.368   1.038   2.882
 1108SOL     OW 3650   3.681   3.977   3.383
 1108SOL    HW1 3651   3.762   3.995   3.334
 1108SOL    HW2 3652   3.683   3.883   3.399
 1109SOL     OW 3653   4.737   3.338   1.954
 1109SOL    HW1 3654   4.794   3.366   1.883
 1109SOL    HW2 3655   4.649   3.355   1.922
 1110SOL     OW 3656   6.289   1.570   2.889
 1110SOL    HW1 3657   6.283   1.558   2.983
 1110SOL    HW2 3658   6.383   1.569   2.870
 1111SOL     OW 3659   6.576   0.152   2.571
 1111SOL    HW1 3660   6.510   0.206   2.528
 1111SOL    HW2 3661   6.576   0.181   2.662
 1112SOL     OW 3662   7.195   0.525   4.939
 1112SOL    HW1 3663   7.246   0.445   4.924
 1112SOL    HW2 3664   7.108   0.505   4.905
 1113SOL     OW 3665   0.801   6.782   3.981
 1113SOL    HW1 3666   0.722   6.733   3.955
 1113SOL    HW2 3667   0.767   6.855   4.033
 1114SOL     OW 3668   7.231   0.396   1.525
 1114SOL    HW1 3669   7.169   0.467   1.509
 1114SOL    HW2 3670   7.183   0.334   1.581
 1115SOL     OW 3671   6.578   2.982   4.966
 1115SOL    HW1 3672   6.628   3.046   4.916
 1115SOL    HW2 3673   6.553   3.028   5.046
 1116SOL     OW 3674   7.260   5.968   2.864
 1116SOL    HW1 3675   7.303   5.951   2.949
 1116SOL    HW2 3676   0.027   5.974   2.802
 1117SOL     OW 3677   0.632   6.324   3.198
 1117SOL    HW1 3678   0.639   6.322   3.103
 1117SOL    HW2 3679   0.722   6.313   3.229
 1118SOL     OW 3680   0.799   1.634   4.561
 1118SOL    HW1 3681   0.810   1.600   4.650
 1118SOL    HW2 3682   0.871   1.695   4.550
 1119SOL     OW 3683   3.507   4.967   0.897
 1119SOL    HW1 3684   3.508   4.877   0.864
 1119SOL    HW2 3685   3.571   4.967   0.968
 1120SOL     OW 3686   4.849   4.358   0.444
 1120SOL    HW1 3687   4.904   4.284   0.469
 1120SOL    HW2 3688   4.808   4.331   0.362
 1121SOL     OW 3689   5.141   2.626   3.308
 1121SOL    HW1 3690   5.104   2.582   3.385
 1121SOL    HW2 3691   5.125   2.719   3.323
 1122SOL     OW 3692   5.196   4.784   4.311
 1122SOL    HW1 3693   5.191   4.852   4.243
 1122SOL    HW2 3694   5.274   4.733   4.289
 1123SOL     OW 3695   2.943   4.293   2.117
 1123SOL    HW1 3696   2.953   4.289   2.212
 1123SOL    HW2 3697   3.020   4.246   2.083
 1124SOL     OW 3698   0.844   0.510   0.626
 1124SOL    HW1 3699   0.816   0.573   0.692
 1124SOL    HW2 3700   0.766   0.456   0.609
 1125SOL     OW 3701   2.104   4.843   0.208
 1125SOL    HW1 3702   2.115   4.800   0.123
 1125SOL    HW2 3703   2.023   4.806   0.243
 1126SOL     OW 3704   1.926   1.697   3.209
 1126SOL    HW1 3705   1.844   1.730   3.246
 1126SOL    HW2 3706   1.953   1.765   3.148
 1127SOL     OW 3707   5.182   2.442   1.592
 1127SOL    HW1 3708   5.171   2.535   1.614
 1127SOL    HW2 3709   5.130   2.396   1.658
 1128SOL     OW 3710   4.061   5.448   1.611
 1128SOL    HW1 3711   4.050   5.525   1.556
 1128SOL    HW2 3712   4.131   5.398   1.570
 1129SOL     OW 3713   6.130   3.712   2.186
 1129SOL    HW1 3714   6.224   3.733   2.193
 1129SOL    HW2 3715   6.087   3.778   2.240
 1130SOL     OW 3716   2.253   2.197   4.831
 1130SOL    HW1 3717   2.292   2.118   4.869
 1130SOL    HW2 3718   2.294   2.269   4.879
 1131SOL     OW 3719   4.947   3.886   3.416
 1131SOL    HW1 3720   4.983   3.842   3.339
 1131SOL    HW2 3721   5.008   3.957   3.434
 1132SOL     OW 3722   4.826   2.064   2.575
 1132SOL    HW1 3723   4.877   2.134   2.618
 1132SOL    HW2 3724   4.784   2.018   2.647
 1133SOL     OW 3725   4.130   5.795   3.041
 1133SOL    HW1 3726   4.087   5.709   3.048
 1133SOL    HW2 3727   4.105   5.841   3.121
 1134SOL     OW 3728   3.857   6.864   2.269
 1134SOL    HW1 3729   3.792   6.850   2.338
 1134SOL    HW2 3730   3.861   6.780   2.223
 1135SOL     OW 3731   2.378   0.407   0.300
 1135SOL    HW1 3732   2.392   0.348   0.226
 1135SOL    HW2 3733   2.358   0.348   0.373
 1136SOL     OW 3734   2.632   4.559   4.035
 1136SOL    HW1 3735   2.629   4.537   4.128
 1136SOL    HW2 3736   2.564   4.505   3.995
 1137SOL     OW 3737   1.088   3.653   1.841
 1137SOL    HW1 3738   1.003   3.653   1.797
 1137SOL    HW2 3739   1.074   3.703   1.921
 1138SOL     OW 3740   4.779   3.907   3.632
 1138SOL    HW1 3741   4.711   3.968   3.605
 1138SOL    HW2 3742   4.841   3.907   3.560
 1139SOL     OW 3743   4.453   1.632   4.641
 1139SOL    HW1 3744   4.449   1.624   4.737
 1139SOL    HW2 3745   4.539   1.596   4.618
 1140SOL     OW 3746   6.377   1.335   3.579
 1140SOL    HW1 3747   6.399   1.428   3.573
 1140SOL    HW2 3748   6.335   1.326   3.665
 1141SOL     OW 3749   2.940   3.952   0.727
 1141SOL    HW1 3750   2.861   3.978   0.680
 1141SOL    HW2 3751   2.924   3.860   0.751
 1142SOL     OW 3752   3.006   6.892   1.984
 1142SOL    HW1 3753   2.963   6.927   1.906
 1142SOL    HW2 3754   3.030   6.802   1.961
 1143SOL     OW 3755   6.704   4.238   4.805
 1143SOL    HW1 3756   6.795   4.221   4.828
 1143SOL    HW2 3757   6.703   4.329   4.774
 1144SOL     OW 3758   5.111   2.834   3.779
 1144SOL    HW1 3759   5.134   2.886   3.856
 1144SOL    HW2 3760   5.167   2.757   3.784
 1145SOL     OW 3761   4.040   1.456   2.963
 1145SOL    HW1 3762   4.117   1.418   2.921
 1145SOL    HW2 3763   3.995   1.502   2.892
 1146SOL     OW 3764   5.288   2.760   4.484
 1146SOL    HW1 3765   5.297   2.694   4.553
 1146SOL    HW2 3766   5.304   2.843   4.527
 1147SOL     OW 3767   5.821   4.136   4.179
 1147SOL    HW1 3768   5.869   4.133   4.096
 1147SOL    HW2 3769   5.736   4.174   4.156
 1148SOL     OW 3770   1.408   6.901   0.125
 1148SOL    HW1 3771   1.413   6.924   0.218
 1148SOL    HW2 3772   1.498   6.909   0.093
 1149SOL     OW 3773   5.918   0.710   1.882
 1149SOL    HW1 3774   5.841   0.654   1.873
 1149SOL    HW2 3775   5.913   0.769   1.806
 1150SOL     OW 3776   3.133   6.225   2.402
 1150SOL    HW1 3777   3.110   6.144   2.358
 1150SOL    HW2 3778   3.063   6.286   2.379
 1151SOL     OW 3779   6.215   2.875   3.351
 1151SOL    HW1 3780   6.284   2.922   3.303
 1151SOL    HW2 3781   6.138   2.883   3.295
 1152SOL     OW 3782   6.117   4.495   0.877
 1152SOL    HW1 3783   6.082   4.474   0.790
 1152SOL    HW2 3784   6.179   4.566   0.861
 1153SOL     OW 3785   0.330   4.033   2.243
 1153SOL    HW1 3786   0.272   4.102   2.211
 1153SOL    HW2 3787   0.277   3.954   2.241
 1154SOL     OW 3788   3.105   3.615   1.415
 1154SOL    HW1 3789   3.085   3.641   1.504
 1154SOL    HW2 3790   3.075   3.525   1.408
 1155SOL     OW 3791   5.886   0.822   2.369
 1155SOL    HW1 3792   5.929   0.744   2.403
 1155SOL    HW2 3793   5.908   0.824   2.276
 1156SOL     OW 3794   7.287   1.238   0.513
 1156SOL    HW1 3795   7.285   1.293   0.591
 1156SOL    HW2 3796   7.227   1.280   0.452
 1157SOL     OW 3797   2.931   5.336   1.624
 1157SOL    HW1 3798   2.967   5.349   1.537
 1157SOL    HW2 3799   3.007   5.330   1.681
 1158SOL     OW 3800   0.229   1.121   0.468
 1158SOL    HW1 3801   0.297   1.171   0.514
 1158SOL    HW2 3802   0.148   1.167   0.488
 1159SOL     OW 3803   4.000   2.525   1.628
 1159SOL    HW1 3804   4.025   2.617   1.638
 1159SOL    HW2 3805   4.079   2.475   1.650
 1160SOL     OW 3806   5.415   4.958   0.551
 1160SOL    HW1 3807   5.407   4.935   0.644
 1160SOL    HW2 3808   5.425   5.053   0.550
 1161SOL     OW 3809   6.452   0.060   3.021
 1161SOL    HW1 3810   6.366   0.092   3.048
 1161SOL    HW2 3811   6.498   0.042   3.103
 1162SOL     OW 3812   4.525   2.663   3.141
 1162SOL    HW1 3813   4.508   2.653   3.234
 1162SOL    HW2 3814   4.562   2.751   3.132
 1163SOL     OW 3815   5.980   6.952   3.794
 1163SOL    HW1 3816   5.951   6.869   3.755
 1163SOL    HW2 3817   6.002   7.007   3.719
 1164SOL     OW 3818   4.096   1.840   4.758
 1164SOL    HW1 3819   4.164   1.847   4.691
 1164SOL    HW2 3820   4.018   1.878   4.717
 1165SOL     OW 3821   0.917   1.438   2.283
 1165SOL    HW1 3822   0.996   1.485   2.254
 1165SOL    HW2 3823   0.878   1.494   2.350
 1166SOL     OW 3824   5.780   3.860   2.570
 1166SOL    HW1 3825   5.739   3.849   2.656
 1166SOL    HW2 3826   5.837   3.936   2.581
 1167SOL     OW 3827   3.844   5.123   2.014
 1167SOL    HW1 3828   3.851   5.042   2.065
 1167SOL    HW2 3829   3.863   5.193   2.076
 1168SOL     OW 3830   5.851   0.350   3.611
 1168SOL    HW1 3831   5.910   0.341   3.686
 1168SOL    HW2 3832   5.899   0.308   3.539
 1169SOL     OW 3833   3.305   5.835   2.754
 1169SOL    HW1 3834   3.348   5.875   2.829
 1169SOL    HW2 3835   3.213   5.862   2.763
 1170SOL     OW 3836   4.183   6.119   3.237
 1170SOL    HW1 3837   4.260   6.090   3.287
 1170SOL    HW2 3838   4.120   6.047   3.247
 1171SOL     OW 3839   4.608   1.573   1.573
 1171SOL    HW1 3840   4.614   1.662   1.538
 1171SOL    HW2 3841   4.679   1.525   1.529
 1172SOL     OW 3842   7.111   0.636   4.085
 1172SOL    HW1 3843   7.203   0.624   4.108
 1172SOL    HW2 3844   7.066   0.641   4.169
 1173SOL     OW 3845   3.216   5.149   1.615
 1173SOL    HW1 3846   3.190   5.204   1.688
 1173SOL    HW2 3847   3.221   5.060   1.651
 1174SOL     OW 3848   4.402   6.123   1.676
 1174SOL    HW1 3849   4.405   6.094   1.585
 1174SOL    HW2 3850   4.368   6.212   1.672
 1175SOL     OW 3851   4.437   5.899   3.900
 1175SOL    HW1 3852   4.368   5.940   3.952
 1175SOL    HW2 3853   4.510   5.960   3.904
 1176SOL     OW 3854   6.716   7.301   4.899
 1176SOL    HW1 3855   6.673   0.044   4.970
 1176SOL    HW2 3856   6.666   7.220   4.891
 1177SOL     OW 3857   7.282   1.415   0.741
 1177SOL    HW1 3858   0.032   1.468   0.799
 1177SOL    HW2 3859   7.247   1.346   0.798
 1178SOL     OW 3860   6.258   5.533   1.233
 1178SOL    HW1 3861   6.291   5.587   1.161
 1178SOL    HW2 3862   6.335   5.514   1.286
 1179SOL     OW 3863   1.089   0.888   0.623
 1179SOL    HW1 3864   1.094   0.837   0.704
 1179SOL    HW2 3865   0.995   0.891   0.602
 1180SOL     OW 3866   6.534   1.235   2.046
 1180SOL    HW1 3867   6.459   1.256   1.990
 1180SOL    HW2 3868   6.496   1.185   2.118
 1181SOL     OW 3869   4.514   0.352   3.304
 1181SOL    HW1 3870   4.461   0.400   3.241
 1181SOL    HW2 3871   4.560   0.286   3.251
 1182SOL     OW 3872   3.104   1.472   3.387
 1182SOL    HW1 3873   3.043   1.529   3.435
 1182SOL    HW2 3874   3.175   1.530   3.361
 1183SOL     OW 3875   2.824   4.124   2.867
 1183SOL    HW1 3876   2.729   4.128   2.878
 1183SOL    HW2 3877   2.838   4.057   2.801
 1184SOL     OW 3878   5.663   2.511   1.356
 1184SOL    HW1 3879   5.639   2.541   1.269
 1184SOL    HW2 3880   5.580   2.502   1.403
 1185SOL     OW 3881   2.996   6.758   2.832
 1185SOL    HW1 3882   3.010   6.781   2.740
 1185SOL    HW2 3883   3.018   6.838   2.879
 1186SOL     OW 3884   4.748   0.282   0.252
 1186SOL    HW1 3885   4.736   0.333   0.333
 1186SOL    HW2 3886   4.812   0.215   0.275
 1187SOL     OW 3887   0.374   1.880   4.945
 1187SOL    HW1 3888   0.459   1.918   4.924
 1187SOL    HW2 3889   0.394   1.800   4.993
 1188SOL     OW 3890   3.592   0.300   1.722
 1188SOL    HW1 3891   3.523   0.291   1.656
 1188SOL    HW2 3892   3.637   0.382   1.698
 1189SOL     OW 3893   5.573   3.173   2.853
 1189SOL    HW1 3894   5.481   3.150   2.845
 1189SOL    HW2 3895   5.606   3.174   2.763
 1190SOL     OW 3896   0.677   1.262   4.263
 1190SOL    HW1 3897   0.709   1.352   4.272
 1190SOL    HW2 3898   0.756   1.208   4.269
 1191SOL     OW 3899   0.392   0.316   1.637
 1191SOL    HW1 3900   0.315   0.260   1.628
 1191SOL    HW2 3901   0.464   0.255   1.651
 1192SOL     OW 3902   6.467   6.715   4.628
 1192SOL    HW1 3903   6.395   6.697   4.567
 1192SOL    HW2 3904   6.537   6.749   4.573
 1193SOL     OW 3905   5.381   4.016   3.646
 1193SOL    HW1 3906   5.391   3.921   3.641
 1193SOL    HW2 3907   5.389   4.046   3.555
 1194SOL     OW 3908   4.724   5.394   1.319
 1194SOL    HW1 3909   4.745   5.415   1.228
 1194SOL    HW2 3910   4.690   5.305   1.317
 1195SOL     OW 3911   5.407   2.104   2.856
 1195SOL    HW1 3912   5.493   2.145   2.860
 1195SOL    HW2 3913   5.398   2.058   2.939
 1196SOL     OW 3914   2.499   1.336   0.021
 1196SOL    HW1 3915   2.593   1.334   0.039
 1196SOL    HW2 3916   2.472   1.244   0.019
 1197SOL     OW 3917   6.076   3.487   3.019
 1197SOL    HW1 3918   6.082   3.508   2.926
 1197SOL    HW2 3919   6.057   3.570   3.062
 1198SOL     OW 3920   4.295   3.064   2.338
 1198SOL    HW1 3921   4.289   3.131   2.270
 1198SOL    HW2 3922   4.221   3.006   2.321
 1199SOL     OW 3923   2.801   4.211   3.781
 1199SOL    HW1 3924   2.804   4.306   3.787
 1199SOL    HW2 3925   2.726   4.186   3.835
 1200SOL     OW 3926   4.490   0.828   4.850
 1200SOL    HW1 3927   4.422   0.895   4.858
 1200SOL    HW2 3928   4.568   0.867   4.890
 1201SOL     OW 3929   5.566   4.199   4.088
 1201SOL    HW1 3930   5.541   4.234   4.003
 1201SOL    HW2 3931   5.536   4.108   4.087
 1202SOL     OW 3932   5.515   1.806   4.814
 1202SOL    HW1 3933   5.574   1.818   4.739
 1202SOL    HW2 3934   5.524   1.888   4.864
 1203SOL     OW 3935   5.022   1.111   3.053
 1203SOL    HW1 3936   5.021   1.107   3.149
 1203SOL    HW2 3937   4.967   1.038   3.026
 1204SOL     OW 3938   1.557   4.024   2.335
 1204SOL    HW1 3939   1.516   3.989   2.414
 1204SOL    HW2 3940   1.599   3.948   2.295
 1205SOL     OW 3941   3.639   6.440   4.242
 1205SOL    HW1 3942   3.691   6.480   4.312
 1205SOL    HW2 3943   3.575   6.508   4.219
 1206SOL     OW 3944   6.917   4.072   2.112
 1206SOL    HW1 3945   6.854   4.052   2.181
 1206SOL    HW2 3946   6.864   4.081   2.033
 1207SOL     OW 3947   3.871   6.633   2.115
 1207SOL    HW1 3948   3.922   6.557   2.144
 1207SOL    HW2 3949   3.804   6.596   2.058
 1208SOL     OW 3950   4.087   7.298   3.724
 1208SOL    HW1 3951   4.140   0.067   3.695
 1208SOL    HW2 3952   4.086   7.239   3.649
 1209SOL     OW 3953   6.153   5.144   4.565
 1209SOL    HW1 3954   6.113   5.173   4.647
 1209SOL    HW2 3955   6.127   5.210   4.501
 1210SOL     OW 3956   1.449   4.432   2.829
 1210SOL    HW1 3957   1.369   4.417   2.880
 1210SOL    HW2 3958   1.520   4.406   2.888
 1211SOL     OW 3959   4.668   5.308   4.110
 1211SOL    HW1 3960   4.730   5.266   4.171
 1211SOL    HW2 3961   4.582   5.277   4.138
 1212SOL     OW 3962   4.184   3.290   2.932
 1212SOL    HW1 3963   4.190   3.256   2.843
 1212SOL    HW2 3964   4.222   3.221   2.986
 1213SOL     OW 3965   2.902   6.262   2.747
 1213SOL    HW1 3966   2.822   6.315   2.744
 1213SOL    HW2 3967   2.872   6.172   2.735
 1214SOL     OW 3968   6.271   4.852   0.149
 1214SOL    HW1 3969   6.327   4.804   0.089
 1214SOL    HW2 3970   6.331   4.888   0.215
 1215SOL     OW 3971   6.351   4.827   3.806
 1215SOL    HW1 3972   6.293   4.898   3.779
 1215SOL    HW2 3973   6.377   4.849   3.895
 1216SOL     OW 3974   5.808   2.125   3.729
 1216SOL    HW1 3975   5.732   2.141   3.674
 1216SOL    HW2 3976   5.797   2.184   3.804
 1217SOL     OW 3977   0.652   5.974   1.235
 1217SOL    HW1 3978   0.693   5.982   1.321
 1217SOL    HW2 3979   0.645   6.064   1.203
 1218SOL     OW 3980   0.889   4.049   4.151
 1218SOL    HW1 3981   0.803   4.012   4.131
 1218SOL    HW2 3982   0.926   3.991   4.217
 1219SOL     OW 3983   5.549   5.185   0.007
 1219SOL    HW1 3984   5.617   5.137   0.054
 1219SOL    HW2 3985   1.912   1.513   5.080
 1220SOL     OW 3986   5.873   3.022   1.866
 1220SOL    HW1 3987   5.806   3.084   1.837
 1220SOL    HW2 3988   5.852   3.006   1.958
 1221SOL     OW 3989   3.290   5.907   3.607
 1221SOL    HW1 3990   3.330   5.873   3.687
 1221SOL    HW2 3991   3.316   5.846   3.539
 1222SOL     OW 3992   2.867   0.938   2.011
 1222SOL    HW1 3993   2.850   0.845   1.999
 1222SOL    HW2 3994   2.955   0.942   2.049
 1223SOL     OW 3995   5.466   4.998   2.587
 1223SOL    HW1 3996   5.519   5.010   2.509
 1223SOL    HW2 3997   5.451   5.086   2.621
 1224SOL     OW 3998   4.724   1.444   3.896
 1224SOL    HW1 3999   4.694   1.508   3.961
 1224SOL    HW2 4000   4.762   1.498   3.826
 1225SOL     OW 4001   6.643   4.585   4.423
 1225SOL    HW1 4002   6.649   4.539   4.339
 1225SOL    HW2 4003   6.575   4.538   4.471
 1226SOL     OW 4004   6.893   0.356   2.313
 1226SOL    HW1 4005   6.863   0.420   2.248
 1226SOL    HW2 4006   6.829   0.285   2.307
 1227SOL     OW 4007   7.172   4.233   3.902
 1227SOL    HW1 4008   7.229   4.242   3.826
 1227SOL    HW2 4009   7.229   4.248   3.977
 1228SOL     OW 4010   5.863   6.484   0.345
 1228SOL    HW1 4011   5.845   6.409   0.401
 1228SOL    HW2 4012   5.941   6.524   0.383
 1229SOL     OW 4013   4.143   3.640   3.504
 1229SOL    HW1 4014   4.096   3.681   3.577
 1229SOL    HW2 4015   4.212   3.588   3.546
 1230SOL     OW 4016   4.441   2.958   2.787
 1230SOL    HW1 4017   4.523   2.908   2.787
 1230SOL    HW2 4018   4.403   2.941   2.701
 1231SOL     OW 4019   4.132   6.217   2.579
 1231SOL    HW1 4020   4.141   6.297   2.527
 1231SOL    HW2 4021   4.098   6.247   2.663
 1232SOL     OW 4022   4.830   3.615   3.988
 1232SOL    HW1 4023   4.919   3.621   4.024
 1232SOL    HW2 4024   4.780   3.572   4.057
 1233SOL     OW 4025   2.996   1.007   1.027
 1233SOL    HW1 4026   2.944   0.934   0.994
 1233SOL    HW2 4027   3.023   0.979   1.115
 1234SOL     OW 4028   6.288   4.985   4.745
 1234SOL    HW1 4029   6.369   5.035   4.754
 1234SOL    HW2 4030   6.240   5.032   4.676
 1235SOL     OW 4031   3.188   1.800   5.150
 1235SOL    HW1 4032   3.200   1.737   5.080
 1235SOL    HW2 4033   6.904   5.428   0.051
 1236SOL     OW 4034   4.758   7.122   2.084
 1236SOL    HW1 4035   4.832   7.143   2.140
 1236SOL    HW2 4036   4.775   7.169   2.003
 1237SOL     OW 4037   5.044   6.023   3.726
 1237SOL    HW1 4038   4.968   5.967   3.737
 1237SOL    HW2 4039   5.115   5.977   3.771
 1238SOL     OW 4040   3.731   5.020   2.987
 1238SOL    HW1 4041   3.658   5.072   3.020
 1238SOL    HW2 4042   3.805   5.080   2.987
 1239SOL     OW 4043   2.029   2.372   4.809
 1239SOL    HW1 4044   2.097   2.306   4.824
 1239SOL    HW2 4045   1.947   2.326   4.821
 1240SOL     OW 4046   0.830   5.858   1.817
 1240SOL    HW1 4047   0.874   5.854   1.732
 1240SOL    HW2 4048   0.861   5.940   1.856
 1241SOL     OW 4049   5.858   1.519   3.492
 1241SOL    HW1 4050   5.823   1.588   3.548
 1241SOL    HW2 4051   5.888   1.565   3.413
 1242SOL     OW 4052   4.952   1.109   0.790
 1242SOL    HW1 4053   5.011   1.069   0.727
 1242SOL    HW2 4054   5.007   1.132   0.865
 1243SOL     OW 4055   5.649   0.900   3.534
 1243SOL    HW1 4056   5.586   0.938   3.595
 1243SOL    HW2 4057   5.674   0.972   3.477
 1244SOL     OW 4058   3.855   3.861   0.566
 1244SOL    HW1 4059   3.861   3.814   0.650
 1244SOL    HW2 4060   3.780   3.822   0.522
 1245SOL     OW 4061   5.217   0.505   3.119
 1245SOL    HW1 4062   5.122   0.513   3.120
 1245SOL    HW2 4063   5.238   0.454   3.197
 1246SOL     OW 4064   6.451   4.210   4.896
 1246SOL    HW1 4065   6.395   4.184   4.822
 1246SOL    HW2 4066   6.538   4.216   4.858
 1247SOL     OW 4067   2.329   0.670   0.323
 1247SOL    HW1 4068   2.331   0.686   0.417
 1247SOL    HW2 4069   2.350   0.577   0.314
 1248SOL     OW 4070   0.058   4.872   2.566
 1248SOL    HW1 4071   7.269   4.854   2.570
 1248SOL    HW2 4072   0.070   4.949   2.621
 1249SOL     OW 4073   0.541   6.782   1.470
 1249SOL    HW1 4074   0.490   6.862   1.463
 1249SOL    HW2 4075   0.586   6.790   1.554
 1250SOL     OW 4076   3.985   5.784   2.356
 1250SOL    HW1 4077   4.022   5.838   2.426
 1250SOL    HW2 4078   3.948   5.847   2.295
 1251SOL     OW 4079   6.292   1.819   1.016
 1251SOL    HW1 4080   6.242   1.756   0.964
 1251SOL    HW2 4081   6.376   1.775   1.033
 1252SOL     OW 4082   2.230   0.787   1.410
 1252SOL    HW1 4083   2.290   0.738   1.465
 1252SOL    HW2 4084   2.276   0.798   1.327
 1253SOL     OW 4085   7.080   1.572   4.459
 1253SOL    HW1 4086   7.106   1.645   4.403
 1253SOL    HW2 4087   6.984   1.577   4.462
 1254SOL     OW 4088   5.478   0.962   0.758
 1254SOL    HW1 4089   5.412   1.031   0.771
 1254SOL    HW2 4090   5.513   0.945   0.845
 1255SOL     OW 4091   0.754   1.999   0.200
 1255SOL    HW1 4092   0.778   1.928   0.259
 1255SOL    HW2 4093   0.837   2.035   0.170
 1256SOL     OW 4094   6.979   6.760   1.239
 1256SOL    HW1 4095   7.067   6.797   1.234
 1256SOL    HW2 4096   6.979   6.706   1.318
 1257SOL     OW 4097   0.285   6.952   4.046
 1257SOL    HW1 4098   0.276   6.923   3.956
 1257SOL    HW2 4099   0.213   6.910   4.093
 1258SOL     OW 4100   2.405   2.693   1.238
 1258SOL    HW1 4101   2.336   2.635   1.206
 1258SOL    HW2 4102   2.362   2.779   1.245
 1259SOL     OW 4103   4.877   3.221   4.778
 1259SOL    HW1 4104   4.887   3.193   4.869
 1259SOL    HW2 4105   4.890   3.141   4.727
 1260SOL     OW 4106   1.832   6.463   2.097
 1260SOL    HW1 4107   1.802   6.554   2.099
 1260SOL    HW2 4108   1.925   6.468   2.074
 1261SOL     OW 4109   2.948   1.903   0.410
 1261SOL    HW1 4110   2.993   1.824   0.379
 1261SOL    HW2 4111   2.917   1.880   0.498
 1262SOL     OW 4112   0.423   0.361   1.911
 1262SOL    HW1 4113   0.348   0.412   1.939
 1262SOL    HW2 4114   0.412   0.351   1.817
 1263SOL     OW 4115   4.587   3.319   4.792
 1263SOL    HW1 4116   4.666   3.271   4.767
 1263SOL    HW2 4117   4.611   3.411   4.785
 1264SOL     OW 4118   0.798   2.723   0.527
 1264SOL    HW1 4119   0.862   2.667   0.484
 1264SOL    HW2 4120   0.721   2.719   0.471
 1265SOL     OW 4121   1.072   1.806   1.307
 1265SOL    HW1 4122   1.106   1.867   1.371
 1265SOL    HW2 4123   1.147   1.783   1.252
 1266SOL     OW 4124   1.610   0.853   1.009
 1266SOL    HW1 4125   1.674   0.788   1.037
 1266SOL    HW2 4126   1.555   0.807   0.946
 1267SOL     OW 4127   6.728   6.358   1.252
 1267SOL    HW1 4128   6.708   6.412   1.175
 1267SOL    HW2 4129   6.773   6.281   1.217
 1268SOL     OW 4130   3.851   3.106   3.811
 1268SOL    HW1 4131   3.796   3.179   3.840
 1268SOL    HW2 4132   3.820   3.030   3.861
 1269SOL     OW 4133   4.691   6.583   4.507
 1269SOL    HW1 4134   4.608   6.556   4.547
 1269SOL    HW2 4135   4.674   6.581   4.413
 1270SOL     OW 4136   0.177   0.786   1.109
 1270SOL    HW1 4137   0.109   0.739   1.158
 1270SOL    HW2 4138   0.230   0.828   1.176
 1271SOL     OW 4139   7.047   0.791   1.311
 1271SOL    HW1 4140   6.978   0.769   1.248
 1271SOL    HW2 4141   7.034   0.883   1.331
 1272SOL     OW 4142   4.149   4.383   4.820
 1272SOL    HW1 4143   4.239   4.362   4.793
 1272SOL    HW2 4144   4.151   4.379   4.915
 1273SOL     OW 4145   6.220   2.354   2.284
 1273SOL    HW1 4146   6.125   2.348   2.299
 1273SOL    HW2 4147   6.228   2.392   2.196
 1274SOL     OW 4148   4.404   3.432   4.164
 1274SOL    HW1 4149   4.421   3.378   4.241
 1274SOL    HW2 4150   4.467   3.504   4.171
 1275SOL     OW 4151   3.713   3.079   3.576
 1275SOL    HW1 4152   3.780   3.081   3.645
 1275SOL    HW2 4153   3.688   3.171   3.565
 1276SOL     OW 4154   3.197   3.337   3.653
 1276SOL    HW1 4155   3.145   3.379   3.721
 1276SOL    HW2 4156   3.218   3.251   3.688
 1277SOL     OW 4157   2.255   1.350   0.900
 1277SOL    HW1 4158   2.264   1.254   0.895
 1277SOL    HW2 4159   2.304   1.382   0.824
 1278SOL     OW 4160   0.027   0.247   0.278
 1278SOL    HW1 4161   0.023   0.255   0.374
 1278SOL    HW2 4162   7.282   0.167   0.259
 1279SOL     OW 4163   5.431   6.040   5.108
 1279SOL    HW1 4164   5.483   5.989   5.045
 1279SOL    HW2 4165   5.382   5.974   5.158
 1280SOL     OW 4166   3.027   0.992   0.241
 1280SOL    HW1 4167   3.102   0.939   0.264
 1280SOL    HW2 4168   2.986   1.014   0.325
 1281SOL     OW 4169   7.152   6.036   1.482
 1281SOL    HW1 4170   7.109   5.954   1.458
 1281SOL    HW2 4171   7.239   6.030   1.441
 1282SOL     OW 4172   0.944   2.569   0.338
 1282SOL    HW1 4173   0.862   2.548   0.294
 1282SOL    HW2 4174   1.003   2.498   0.316
 1283SOL     OW 4175   1.441   2.197   0.452
 1283SOL    HW1 4176   1.411   2.274   0.404
 1283SOL    HW2 4177   1.528   2.221   0.485
 1284SOL     OW 4178   2.021   1.949   0.479
 1284SOL    HW1 4179   2.062   1.863   0.490
 1284SOL    HW2 4180   1.936   1.931   0.440
 1285SOL     OW 4181   0.361   1.731   0.179
 1285SOL    HW1 4182   0.339   1.687   0.261
 1285SOL    HW2 4183   0.396   1.816   0.206
 1286SOL     OW 4184   6.814   4.955   4.528
 1286SOL    HW1 4185   6.772   4.915   4.604
 1286SOL    HW2 4186   6.805   5.050   4.543
 1287SOL     OW 4187   7.232   3.357   0.520
 1287SOL    HW1 4188   7.173   3.286   0.492
 1287SOL    HW2 4189   0.013   3.315   0.527
 1288SOL     OW 4190   1.859   0.490   0.719
 1288SOL    HW1 4191   1.857   0.481   0.815
 1288SOL    HW2 4192   1.782   0.543   0.698
 1289SOL     OW 4193   1.761   2.397   1.408
 1289SOL    HW1 4194   1.806   2.342   1.343
 1289SOL    HW2 4195   1.751   2.482   1.365
 1290SOL     OW 4196   3.822   3.916   5.159
 1290SOL    HW1 4197   3.760   3.967   5.108
 1290SOL    HW2 4198   0.129   0.255   0.080
 1291SOL     OW 4199   3.636   5.492   4.490
 1291SOL    HW1 4200   3.704   5.479   4.556
 1291SOL    HW2 4201   3.679   5.543   4.421
 1292SOL     OW 4202   1.241   7.084   1.249
 1292SOL    HW1 4203   1.229   7.179   1.258
 1292SOL    HW2 4204   1.306   7.074   1.180
 1293SOL     OW 4205   3.353   3.092   3.045
 1293SOL    HW1 4206   3.341   3.034   3.120
 1293SOL    HW2 4207   3.315   3.176   3.073
 1294SOL     OW 4208   0.983   0.187   1.280
 1294SOL    HW1 4209   0.933   0.217   1.356
 1294SOL    HW2 4210   1.013   0.267   1.238
 1295SOL     OW 4211   4.460   3.286   4.388
 1295SOL    HW1 4212   4.475   3.201   4.347
 1295SOL    HW2 4213   4.411   3.267   4.468
 1296SOL     OW 4214   1.194   2.066   2.080
 1296SOL    HW1 4215   1.099   2.058   2.084
 1296SOL    HW2 4216   1.219   2.022   1.999
 1297SOL     OW 4217   1.452   0.978   0.746
 1297SOL    HW1 4218   1.510   0.949   0.676
 1297SOL    HW2 4219   1.428   0.898   0.793
 1298SOL     OW 4220   1.788   6.697   0.183
 1298SOL    HW1 4221   1.848   6.683   0.257
 1298SOL    HW2 4222   1.739   6.616   0.176
 1299SOL     OW 4223   3.858   5.044   5.134
 1299SOL    HW1 4224   0.277   1.347   0.015
 1299SOL    HW2 4225   3.862   5.009   5.045
 1300SOL     OW 4226   0.453   1.363   2.020
 1300SOL    HW1 4227   0.522   1.397   2.077
 1300SOL    HW2 4228   0.382   1.427   2.028
 1301SOL     OW 4229   4.094   5.925   4.464
 1301SOL    HW1 4230   4.014   5.962   4.503
 1301SOL    HW2 4231   4.066   5.840   4.429
 1302SOL     OW 4232   1.263   6.420   0.858
 1302SOL    HW1 4233   1.304   6.430   0.772
 1302SOL    HW2 4234   1.202   6.493   0.865
 1303SOL     OW 4235   1.566   0.490   1.753
 1303SOL    HW1 4236   1.593   0.571   1.796
 1303SOL    HW2 4237   1.487   0.463   1.800
 1304SOL     OW 4238   5.020   2.999   4.229
 1304SOL    HW1 4239   4.933   3.040   4.223
 1304SOL    HW2 4240   5.061   3.042   4.304
 1305SOL     OW 4241   4.848   6.357   4.546
 1305SOL    HW1 4242   4.802   6.440   4.538
 1305SOL    HW2 4243   4.913   6.358   4.475
 1306SOL     OW 4244   0.317   2.306   0.575
 1306SOL    HW1 4245   0.296   2.333   0.664
 1306SOL    HW2 4246   0.385   2.367   0.547
 1307SOL     OW 4247   1.174   6.107   2.035
 1307SOL    HW1 4248   1.205   6.158   2.111
 1307SOL    HW2 4249   1.214   6.150   1.960
 1308SOL     OW 4250   2.023   1.498   0.879
 1308SOL    HW1 4251   2.011   1.528   0.789
 1308SOL    HW2 4252   2.103   1.446   0.876
 1309SOL     OW 4253   6.844   1.235   0.295
 1309SOL    HW1 4254   6.816   1.181   0.221
 1309SOL    HW2 4255   6.814   1.323   0.273
 1310SOL     OW 4256   1.868   2.477   0.639
 1310SOL    HW1 4257   1.950   2.459   0.593
 1310SOL    HW2 4258   1.881   2.441   0.727
 1311SOL     OW 4259   4.159   3.467   4.679
 1311SOL    HW1 4260   4.188   3.556   4.662
 1311SOL    HW2 4261   4.095   3.477   4.750
 1312SOL     OW 4262   1.541   1.954   2.865
 1312SOL    HW1 4263   1.471   2.019   2.879
 1312SOL    HW2 4264   1.588   1.987   2.789
 1313SOL     OW 4265   2.608   2.226   3.548
 1313SOL    HW1 4266   2.675   2.169   3.584
 1313SOL    HW2 4267   2.656   2.304   3.520
 1314SOL     OW 4268   6.476   6.082   5.071
 1314SOL    HW1 4269   6.470   6.073   4.976
 1314SOL    HW2 4270   6.414   6.018   5.105
 1315SOL     OW 4271   5.701   5.632   4.022
 1315SOL    HW1 4272   5.724   5.543   4.048
 1315SOL    HW2 4273   5.769   5.657   3.958
 1316SOL     OW 4274   0.469   0.680   2.029
 1316SOL    HW1 4275   0.398   0.648   1.973
 1316SOL    HW2 4276   0.544   0.627   2.006
 1317SOL     OW 4277   6.495   1.996   0.379
 1317SOL    HW1 4278   6.478   1.936   0.306
 1317SOL    HW2 4279   6.446   2.075   0.357
 1318SOL     OW 4280   3.028   3.124   1.514
 1318SOL    HW1 4281   3.012   3.039   1.472
 1318SOL    HW2 4282   3.034   3.104   1.607
 1319SOL     OW 4283   2.660   6.771   4.179
 1319SOL    HW1 4284   2.597   6.843   4.184
 1319SOL    HW2 4285   2.631   6.710   4.247
 1320SOL     OW 4286   1.703   7.025   2.562
 1320SOL    HW1 4287   1.785   7.025   2.612
 1320SOL    HW2 4288   1.666   7.112   2.577
 1321SOL     OW 4289   1.303   0.566   0.151
 1321SOL    HW1 4290   1.351   0.619   0.215
 1321SOL    HW2 4291   1.217   0.552   0.191
 1322SOL     OW 4292   0.825   5.812   2.190
 1322SOL    HW1 4293   0.879   5.887   2.211
 1322SOL    HW2 4294   0.883   5.736   2.203
 1323SOL     OW 4295   2.409   2.198   1.232
 1323SOL    HW1 4296   2.457   2.279   1.248
 1323SOL    HW2 4297   2.467   2.145   1.177
 1324SOL     OW 4298   0.754   1.134   0.006
 1324SOL    HW1 4299   4.395   4.872   5.130
 1324SOL    HW2 4300   4.455   4.735   5.107
 1325SOL     OW 4301   1.647   7.151   1.232
 1325SOL    HW1 4302   1.640   7.247   1.226
 1325SOL    HW2 4303   1.608   7.130   1.317
 1326SOL     OW 4304   4.845   3.883   3.896
 1326SOL    HW1 4305   4.825   3.886   3.802
 1326SOL    HW2 4306   4.838   3.790   3.919
 1327SOL     OW 4307   1.515   5.869   0.304
 1327SOL    HW1 4308   1.427   5.898   0.281
 1327SOL    HW2 4309   1.510   5.774   0.303
 1328SOL     OW 4310   1.199   2.606   1.347
 1328SOL    HW1 4311   1.249   2.683   1.373
 1328SOL    HW2 4312   1.221   2.540   1.413
 1329SOL     OW 4313   3.519   4.062   4.352
 1329SOL    HW1 4314   3.424   4.074   4.352
 1329SOL    HW2 4315   3.546   4.087   4.263
 1330SOL     OW 4316   4.585   1.842   3.917
 1330SOL    HW1 4317   4.518   1.910   3.921
 1330SOL    HW2 4318   4.553   1.781   3.851
 1331SOL     OW 4319   1.234   0.702   0.475
 1331SOL    HW1 4320   1.190   0.767   0.528
 1331SOL    HW2 4321   1.193   0.619   0.500
 1332SOL     OW 4322   0.770   1.571   2.465
 1332SOL    HW1 4323   0.686   1.614   2.448
 1332SOL    HW2 4324   0.768   1.549   2.558
 1333SOL     OW 4325   6.471   1.587   0.040
 1333SOL    HW1 4326   2.754   5.200   5.147
 1333SOL    HW2 4327   6.556   1.563   0.001
 1334SOL     OW 4328   1.759   1.799   0.652
 1334SOL    HW1 4329   1.667   1.795   0.678
 1334SOL    HW2 4330   1.757   1.835   0.563
 1335SOL     OW 4331   2.986   0.198   0.245
 1335SOL    HW1 4332   2.954   0.150   0.169
 1335SOL    HW2 4333   2.907   0.236   0.284
 1336SOL     OW 4334   7.186   6.751   1.497
 1336SOL    HW1 4335   7.119   6.684   1.484
 1336SOL    HW2 4336   7.140   6.821   1.543
 1337SOL     OW 4337   1.494   7.178   0.834
 1337SOL    HW1 4338   1.429   7.168   0.764
 1337SOL    HW2 4339   1.463   7.253   0.885
 1338SOL     OW 4340   5.510   2.992   4.278
 1338SOL    HW1 4341   5.554   3.026   4.356
 1338SOL    HW2 4342   5.513   2.897   4.289
 1339SOL     OW 4343   2.594   0.253   1.691
 1339SOL    HW1 4344   2.588   0.186   1.759
 1339SOL    HW2 4345   2.674   0.231   1.644
 1340SOL     OW 4346   4.051   3.414   4.429
 1340SOL    HW1 4347   4.092   3.415   4.516
 1340SOL    HW2 4348   3.994   3.491   4.428
 1341SOL     OW 4349   3.705   3.490   1.996
 1341SOL    HW1 4350   3.751   3.511   2.077
 1341SOL    HW2 4351   3.633   3.433   2.023
 1342SOL     OW 4352   2.024   1.454   2.580
 1342SOL    HW1 4353   2.102   1.445   2.524
 1342SOL    HW2 4354   2.035   1.386   2.647
 1343SOL     OW 4355   3.156   6.446   4.928
 1343SOL    HW1 4356   3.192   6.530   4.956
 1343SOL    HW2 4357   3.131   6.402   5.009
 1344SOL     OW 4358   3.015   1.964   1.762
 1344SOL    HW1 4359   3.097   1.969   1.812
 1344SOL    HW2 4360   3.021   1.880   1.716
 1345SOL     OW 4361   0.289   0.510   0.695
 1345SOL    HW1 4362   0.260   0.419   0.702
 1345SOL    HW2 4363   0.223   0.559   0.744
 1346SOL     OW 4364   4.451   4.357   4.981
 1346SOL    HW1 4365   4.404   4.279   5.011
 1346SOL    HW2 4366   4.445   4.353   4.885
 1347SOL     OW 4367   2.787   0.568   0.404
 1347SOL    HW1 4368   2.875   0.601   0.423
 1347SOL    HW2 4369   2.735   0.647   0.385
 1348SOL     OW 4370   6.945   2.270   0.500
 1348SOL    HW1 4371   6.969   2.209   0.571
 1348SOL    HW2 4372   6.972   2.225   0.420
 1349SOL     OW 4373   2.135   2.929   1.854
 1349SOL    HW1 4374   2.047   2.959   1.877
 1349SOL    HW2 4375   2.148   2.959   1.764
 1350SOL     OW 4376   2.068   1.016   2.026
 1350SOL    HW1 4377   2.124   0.960   1.972
 1350SOL    HW2 4378   2.082   1.104   1.992
 1351SOL     OW 4379   1.736   2.041   1.913
 1351SOL    HW1 4380   1.653   1.994   1.920
 1351SOL    HW2 4381   1.795   1.997   1.974
 1352SOL     OW 4382   0.024   2.799   1.170
 1352SOL    HW1 4383   0.057   2.866   1.111
 1352SOL    HW2 4384   7.234   2.813   1.171
 1353SOL     OW 4385   0.547   0.300   0.562
 1353SOL    HW1 4386   0.459   0.267   0.544
 1353SOL    HW2 4387   0.540   0.395   0.552
 1354SOL     OW 4388   3.127   4.588   4.098
 1354SOL    HW1 4389   3.063   4.521   4.075
 1354SOL    HW2 4390   3.094   4.627   4.179
 1355SOL     OW 4391   2.387   1.218   1.758
 1355SOL    HW1 4392   2.413   1.298   1.804
 1355SOL    HW2 4393   2.308   1.188   1.804
 1356SOL     OW 4394   2.251   2.480   4.361
 1356SOL    HW1 4395   2.225   2.401   4.314
 1356SOL    HW2 4396   2.266   2.449   4.451
 1357SOL     OW 4397   0.847   3.654   1.192
 1357SOL    HW1 4398   0.776   3.656   1.255
 1357SOL    HW2 4399   0.831   3.728   1.134
 1358SOL     OW 4400   3.610   5.151   4.334
 1358SOL    HW1 4401   3.701   5.125   4.345
 1358SOL    HW2 4402   3.563   5.107   4.405
 1359SOL     OW 4403   3.899   4.926   4.884
 1359SOL    HW1 4404   3.984   4.926   4.840
 1359SOL    HW2 4405   3.843   4.977   4.826
 1360SOL     OW 4406   0.673   2.894   1.186
 1360SOL    HW1 4407   0.596   2.911   1.239
 1360SOL    HW2 4408   0.672   2.961   1.119
 1361SOL     OW 4409   4.850   4.183   4.891
 1361SOL    HW1 4410   4.816   4.242   4.824
 1361SOL    HW2 4411   4.925   4.141   4.851
 1362SOL     OW 4412   1.034   1.141   1.430
 1362SOL    HW1 4413   1.091   1.165   1.358
 1362SOL    HW2 4414   1.061   1.052   1.453
 1363SOL     OW 4415   6.807   0.542   0.660
 1363SOL    HW1 4416   6.721   0.523   0.625
 1363SOL    HW2 4417   6.827   0.631   0.629
 1364SOL     OW 4418   5.312   2.393   5.041
 1364SOL    HW1 4419   5.244   2.441   4.994
 1364SOL    HW2 4420   5.387   2.452   5.042
 1365SOL     OW 4421   1.118   7.123   2.428
 1365SOL    HW1 4422   1.198   7.172   2.448
 1365SOL    HW2 4423   1.143   7.063   2.358
 1366SOL     OW 4424   2.014   6.447   0.900
 1366SOL    HW1 4425   1.935   6.417   0.944
 1366SOL    HW2 4426   1.998   6.540   0.883
 1367SOL     OW 4427   0.965   0.691   0.029
 1367SOL    HW1 4428   4.559   4.353   5.119
 1367SOL    HW2 4429   0.997   0.601   0.023
 1368SOL     OW 4430   1.092   1.637   0.209
 1368SOL    HW1 4431   1.053   1.554   0.183
 1368SOL    HW2 4432   1.079   1.642   0.303
 1369SOL     OW 4433   3.395   0.137   0.209
 1369SOL    HW1 4434   3.486   0.143   0.239
 1369SOL    HW2 4435   3.386   0.048   0.175
 1370SOL     OW 4436   1.447   7.238   0.434
 1370SOL    HW1 4437   1.416   0.012   0.480
 1370SOL    HW2 4438   1.399   7.239   0.351
 1371SOL     OW 4439   0.984   6.308   2.340
 1371SOL    HW1 4440   0.991   6.368   2.413
 1371SOL    HW2 4441   1.075   6.291   2.313
 1372SOL     OW 4442   4.654   4.079   4.457
 1372SOL    HW1 4443   4.649   4.027   4.537
 1372SOL    HW2 4444   4.600   4.031   4.394
 1373SOL     OW 4445   2.381   1.806   1.435
 1373SOL    HW1 4446   2.466   1.807   1.392
 1373SOL    HW2 4447   2.347   1.718   1.421
 1374SOL     OW 4448   1.344   1.032   1.528
 1374SOL    HW1 4449   1.319   1.053   1.618
 1374SOL    HW2 4450   1.275   0.974   1.496
 1375SOL     OW 4451   0.510   0.855   0.619
 1375SOL    HW1 4452   0.538   0.906   0.543
 1375SOL    HW2 4453   0.550   0.899   0.694
 1376SOL     OW 4454   3.686   0.943   2.169
 1376SOL    HW1 4455   3.615   0.889   2.202
 1376SOL    HW2 4456   3.761   0.923   2.226
 1377SOL     OW 4457   1.235   0.063   1.225
 1377SOL    HW1 4458   1.150   0.103   1.239
 1377SOL    HW2 4459   1.295   0.113   1.280
 1378SOL     OW 4460   0.015   3.026   1.917
 1378SOL    HW1 4461   0.091   3.079   1.895
 1378SOL    HW2 4462   0.048   2.937   1.923
 1379SOL     OW 4463   3.296   2.978   1.628
 1379SOL    HW1 4464   3.223   2.916   1.633
 1379SOL    HW2 4465   3.281   3.039   1.700
 1380SOL     OW 4466   5.606   5.886   4.967
 1380SOL    HW1 4467   5.649   5.911   4.885
 1380SOL    HW2 4468   5.677   5.855   5.023
 1381SOL     OW 4469   0.898   5.972   0.660
 1381SOL    HW1 4470   0.947   6.023   0.595
 1381SOL    HW2 4471   0.951   5.977   0.740
 1382SOL     OW 4472   4.305   3.300   3.940
 1382SOL    HW1 4473   4.353   3.334   4.016
 1382SOL    HW2 4474   4.257   3.376   3.906
 1383SOL     OW 4475   2.901   1.016   0.491
 1383SOL    HW1 4476   2.840   1.060   0.551
 1383SOL    HW2 4477   2.987   1.030   0.530
 1384SOL     OW 4478   3.853   5.524   4.964
 1384SOL    HW1 4479   3.860   5.456   5.031
 1384SOL    HW2 4480   3.903   5.597   4.998
 1385SOL     OW 4481   0.138   7.228   0.306
 1385SOL    HW1 4482   0.134   7.141   0.347
 1385SOL    HW2 4483   0.047   7.257   0.302
 1386SOL     OW 4484   0.908   2.122   1.483
 1386SOL    HW1 4485   0.961   2.185   1.434
 1386SOL    HW2 4486   0.826   2.118   1.435
 1387SOL     OW 4487   0.110   6.700   2.923
 1387SOL    HW1 4488   0.046   6.732   2.986
 1387SOL    HW2 4489   0.165   6.639   2.974
 1388SOL     OW 4490   1.276   0.260   0.166
 1388SOL    HW1 4491   1.357   0.217   0.140
 1388SOL    HW2 4492   1.298   0.353   0.167
 1389SOL     OW 4493   5.444   3.498   4.306
 1389SOL    HW1 4494   5.421   3.590   4.288
 1389SOL    HW2 4495   5.362   3.460   4.339
 1390SOL     OW 4496   2.105   2.395   0.249
 1390SOL    HW1 4497   2.108   2.393   0.344
 1390SOL    HW2 4498   2.181   2.343   0.221
 1391SOL     OW 4499   0.681   0.208   0.784
 1391SOL    HW1 4500   0.609   0.181   0.840
 1391SOL    HW2 4501   0.638   0.237   0.703
 1392SOL     OW 4502   0.816   0.997   1.857
 1392SOL    HW1 4503   0.798   1.033   1.770
 1392SOL    HW2 4504   0.729   0.983   1.895
 1393SOL     OW 4505   6.712   1.264   0.540
 1393SOL    HW1 4506   6.705   1.359   0.551
 1393SOL    HW2 4507   6.747   1.252   0.452
 1394SOL     OW 4508   0.171   7.003   1.538
 1394SOL    HW1 4509   0.159   6.909   1.529
 1394SOL    HW2 4510   0.263   7.014   1.560
 1395SOL     OW 4511   3.659   5.340   2.963
 1395SOL    HW1 4512   3.643   5.409   3.028
 1395SOL    HW2 4513   3.749   5.312   2.979
 1396SOL     OW 4514   3.048   7.047   0.680
 1396SOL    HW1 4515   3.101   7.125   0.695
 1396SOL    HW2 4516   3.027   7.051   0.587
 1397SOL     OW 4517   0.810   1.767   3.084
 1397SOL    HW1 4518   0.818   1.760   2.989
 1397SOL    HW2 4519   0.795   1.859   3.100
 1398SOL     OW 4520   3.088   2.362   5.108
 1398SOL    HW1 4521   3.062   2.283   5.154
 1398SOL    HW2 4522   3.176   2.342   5.075
 1399SOL     OW 4523   2.339   0.898   2.883
 1399SOL    HW1 4524   2.320   0.992   2.878
 1399SOL    HW2 4525   2.282   0.866   2.953
 1400SOL     OW 4526   0.499   0.363   2.408
 1400SOL    HW1 4527   0.457   0.426   2.350
 1400SOL    HW2 4528   0.485   0.278   2.366
 1401SOL     OW 4529   1.189   1.026   0.401
 1401SOL    HW1 4530   1.146   0.979   0.330
 1401SOL    HW2 4531   1.156   0.984   0.481
 1402SOL     OW 4532   4.477   5.506   4.546
 1402SOL    HW1 4533   4.493   5.425   4.499
 1402SOL    HW2 4534   4.476   5.574   4.478
 1403SOL     OW 4535   6.331   5.312   4.950
 1403SOL    HW1 4536   6.315   5.393   4.999
 1403SOL    HW2 4537   6.341   5.340   4.859
 1404SOL     OW 4538   0.624   2.210   0.393
 1404SOL    HW1 4539   0.663   2.279   0.447
 1404SOL    HW2 4540   0.639   2.239   0.303
 1405SOL     OW 4541   2.110   2.455   4.050
 1405SOL    HW1 4542   2.019   2.466   4.076
 1405SOL    HW2 4543   2.141   2.381   4.102
 1406SOL     OW 4544   4.132   4.911   4.736
 1406SOL    HW1 4545   4.163   4.897   4.647
 1406SOL    HW2 4546   4.181   4.847   4.788
 1407SOL     OW 4547   4.770   5.088   4.466
 1407SOL    HW1 4548   4.817   5.132   4.396
 1407SOL    HW2 4549   4.812   5.119   4.547
 1408SOL     OW 4550   1.836   0.252   0.590
 1408SOL    HW1 4551   1.856   0.339   0.624
 1408SOL    HW2 4552   1.824   0.198   0.667
 1409SOL     OW 4553   4.650   1.740   3.541
 1409SOL    HW1 4554   4.592   1.748   3.466
 1409SOL    HW2 4555   4.592   1.717   3.614
 1410SOL     OW 4556   1.326   3.080   0.223
 1410SOL    HW1 4557   1.400   3.052   0.169
 1410SOL    HW2 4558   1.346   3.045   0.310
 1411SOL     OW 4559   6.885   2.341   1.779
 1411SOL    HW1 4560   6.834   2.398   1.722
 1411SOL    HW2 4561   6.896   2.391   1.859
 1412SOL     OW 4562   5.253   4.018   4.970
 1412SOL    HW1 4563   5.216   4.042   5.055
 1412SOL    HW2 4564   5.345   4.045   4.976
 1413SOL     OW 4565   6.925   0.359   1.838
 1413SOL    HW1 4566   6.995   0.415   1.872
 1413SOL    HW2 4567   6.853   0.419   1.820
 1414SOL     OW 4568   6.200   2.312   0.618
 1414SOL    HW1 4569   6.220   2.219   0.619
 1414SOL    HW2 4570   6.189   2.336   0.710
 1415SOL     OW 4571   6.932   1.034   0.491
 1415SOL    HW1 4572   6.936   1.076   0.577
 1415SOL    HW2 4573   6.900   1.102   0.432
 1416SOL     OW 4574   1.117   6.280   1.571
 1416SOL    HW1 4575   1.084   6.291   1.482
 1416SOL    HW2 4576   1.149   6.367   1.595
 1417SOL     OW 4577   0.868   1.158   0.614
 1417SOL    HW1 4578   0.885   1.084   0.556
 1417SOL    HW2 4579   0.792   1.131   0.665
 1418SOL     OW 4580   5.848   4.485   4.864
 1418SOL    HW1 4581   5.925   4.529   4.900
 1418SOL    HW2 4582   5.861   4.485   4.770
 1419SOL     OW 4583   2.132   1.259   1.893
 1419SOL    HW1 4584   2.089   1.281   1.810
 1419SOL    HW2 4585   2.133   1.341   1.942
 1420SOL     OW 4586   1.542   0.471   0.053
 1420SOL    HW1 4587   1.595   0.549   0.070
 1420SOL    HW2 4588   1.454   0.495   0.082
 1421SOL     OW 4589   2.732   0.837   0.329
 1421SOL    HW1 4590   2.782   0.895   0.386
 1421SOL    HW2 4591   2.790   0.820   0.255
 1422SOL     OW 4592   1.803   6.635   4.554
 1422SOL    HW1 4593   1.711   6.612   4.561
 1422SOL    HW2 4594   1.815   6.663   4.463
 1423SOL     OW 4595   2.184   0.984   1.605
 1423SOL    HW1 4596   2.110   1.039   1.580
 1423SOL    HW2 4597   2.205   0.934   1.526
 1424SOL     OW 4598   5.652   4.460   4.502
 1424SOL    HW1 4599   5.620   4.440   4.414
 1424SOL    HW2 4600   5.598   4.534   4.531
 1425SOL     OW 4601   0.879   0.702   0.292
 1425SOL    HW1 4602   0.942   0.634   0.316
 1425SOL    HW2 4603   0.895   0.719   0.200
 1426SOL     OW 4604   3.016   6.969   0.121
 1426SOL    HW1 4605   3.038   7.052   0.077
 1426SOL    HW2 4606   2.988   6.995   0.209
 1427SOL     OW 4607   1.674   1.851   1.646
 1427SOL    HW1 4608   1.724   1.932   1.640
 1427SOL    HW2 4609   1.741   1.782   1.649
 1428SOL     OW 4610   4.536   5.265   4.436
 1428SOL    HW1 4611   4.494   5.233   4.356
 1428SOL    HW2 4612   4.606   5.201   4.453
 1429SOL     OW 4613   0.124   1.615   0.601
 1429SOL    HW1 4614   0.166   1.651   0.678
 1429SOL    HW2 4615   0.070   1.543   0.634
 1430SOL     OW 4616   7.005   6.537   1.073
 1430SOL    HW1 4617   6.941   6.555   1.004
 1430SOL    HW2 4618   6.986   6.601   1.141
 1431SOL     OW 4619   0.127   0.626   0.887
 1431SOL    HW1 4620   0.168   0.684   0.951
 1431SOL    HW2 4621   0.034   0.652   0.888
 1432SOL     OW 4622   1.514   5.764   3.255
 1432SOL    HW1 4623   1.429   5.767   3.210
 1432SOL    HW2 4624   1.562   5.839   3.220
 1433SOL     OW 4625   7.206   6.716   0.551
 1433SOL    HW1 4626   7.212   6.738   0.458
 1433SOL    HW2 4627   7.258   6.784   0.595
 1434SOL     OW 4628   1.016   5.348   0.827
 1434SOL    HW1 4629   0.957   5.300   0.768
 1434SOL    HW2 4630   1.011   5.439   0.797
 1435SOL     OW 4631   2.745   5.259   4.257
 1435SOL    HW1 4632   2.795   5.201   4.314
 1435SOL    HW2 4633   2.685   5.202   4.210
 1436SOL     OW 4634   0.926   3.650   0.551
 1436SOL    HW1 4635   0.863   3.654   0.479
 1436SOL    HW2 4636   1.003   3.696   0.518
 1437SOL     OW 4637   3.284   1.826   1.068
 1437SOL    HW1 4638   3.253   1.761   1.131
 1437SOL    HW2 4639   3.364   1.788   1.031
 1438SOL     OW 4640   2.564   0.095   0.319
 1438SOL    HW1 4641   2.627   0.165   0.336
 1438SOL    HW2 4642   2.516   0.124   0.242
 1439SOL     OW 4643   0.884   1.603   1.354
 1439SOL    HW1 4644   0.935   1.539   1.403
 1439SOL    HW2 4645   0.944   1.675   1.337
 1440SOL     OW 4646   3.098   0.812   0.688
 1440SOL    HW1 4647   3.161   0.793   0.757
 1440SOL    HW2 4648   3.118   0.902   0.662
 1441SOL     OW 4649   4.338   5.038   5.074
 1441SOL    HW1 4650   4.274   5.100   5.107
 1441SOL    HW2 4651   4.414   5.091   5.052
 1442SOL     OW 4652   5.306   6.008   4.100
 1442SOL    HW1 4653   5.283   5.974   4.013
 1442SOL    HW2 4654   5.320   6.102   4.086
 1443SOL     OW 4655   2.700   7.164   0.364
 1443SOL    HW1 4656   2.652   7.245   0.346
 1443SOL    HW2 4657   2.649   7.095   0.320
 1444SOL     OW 4658   5.853   5.050   4.176
 1444SOL    HW1 4659   5.779   5.037   4.117
 1444SOL    HW2 4660   5.847   4.978   4.238
 1445SOL     OW 4661   2.471   5.728   4.022
 1445SOL    HW1 4662   2.556   5.767   4.004
 1445SOL    HW2 4663   2.491   5.637   4.047
 1446SOL     OW 4664   0.637   1.734   0.563
 1446SOL    HW1 4665   0.706   1.734   0.497
 1446SOL    HW2 4666   0.611   1.826   0.571
 1447SOL     OW 4667   0.635   2.011   0.575
 1447SOL    HW1 4668   0.641   2.081   0.509
 1447SOL    HW2 4669   0.714   2.023   0.629
 1448SOL     OW 4670   2.544   3.562   1.335
 1448SOL    HW1 4671   2.523   3.638   1.282
 1448SOL    HW2 4672   2.554   3.490   1.272
 1449SOL     OW 4673   2.250   1.537   1.691
 1449SOL    HW1 4674   2.180   1.475   1.672
 1449SOL    HW2 4675   2.270   1.578   1.607
 1450SOL     OW 4676   6.141   2.239   1.091
 1450SOL    HW1 4677   6.127   2.304   1.022
 1450SOL    HW2 4678   6.160   2.158   1.044
 1451SOL     OW 4679   0.981   2.003   0.493
 1451SOL    HW1 4680   0.931   1.940   0.440
 1451SOL    HW2 4681   0.947   1.991   0.582
 1452SOL     OW 4682   0.785   2.803   1.773
 1452SOL    HW1 4683   0.792   2.755   1.691
 1452SOL    HW2 4684   0.728   2.877   1.753
 1453SOL     OW 4685   1.891   6.056   2.311
 1453SOL    HW1 4686   1.919   6.144   2.336
 1453SOL    HW2 4687   1.816   6.070   2.253
 1454SOL     OW 4688   5.213   3.414   3.737
 1454SOL    HW1 4689   5.138   3.424   3.678
 1454SOL    HW2 4690   5.183   3.351   3.802
 1455SOL     OW 4691   0.864   0.172   0.268
 1455SOL    HW1 4692   0.821   0.239   0.215
 1455SOL    HW2 4693   0.792   0.129   0.314
 1456SOL     OW 4694   1.119   0.927   0.021
 1456SOL    HW1 4695   1.054   0.858   0.033
 1456SOL    HW2 4696   4.849   4.535   5.152
 1457SOL     OW 4697   0.118   1.569   0.912
 1457SOL    HW1 4698   0.059   1.608   0.976
 1457SOL    HW2 4699   0.205   1.578   0.950
 1458SOL     OW 4700   1.325   6.067   1.291
 1458SOL    HW1 4701   1.361   6.148   1.255
 1458SOL    HW2 4702   1.401   6.019   1.322
 1459SOL     OW 4703   4.068   3.907   4.763
 1459SOL    HW1 4704   3.986   3.859   4.775
 1459SOL    HW2 4705   4.115   3.896   4.846
 1460SOL     OW 4706   3.491   2.617   3.059
 1460SOL    HW1 4707   3.413   2.632   3.006
 1460SOL    HW2 4708   3.483   2.679   3.131
 1461SOL     OW 4709   1.178   3.784   0.535
 1461SOL    HW1 4710   1.194   3.730   0.612
 1461SOL    HW2 4711   1.189   3.874   0.566
 1462SOL     OW 4712   0.948   6.762   0.484
 1462SOL    HW1 4713   1.031   6.810   0.476
 1462SOL    HW2 4714   0.969   6.673   0.456
 1463SOL     OW 4715   5.063   1.824   4.589
 1463SOL    HW1 4716   5.135   1.765   4.567
 1463SOL    HW2 4717   5.103   1.894   4.640
 1464SOL     OW 4718   6.952   5.686   0.914
 1464SOL    HW1 4719   7.005   5.695   0.994
 1464SOL    HW2 4720   6.864   5.666   0.946
 1465SOL     OW 4721   2.871   6.387   3.955
 1465SOL    HW1 4722   2.791   6.344   3.986
 1465SOL    HW2 4723   2.838   6.464   3.907
 1466SOL     OW 4724   4.724   4.673   4.190
 1466SOL    HW1 4725   4.689   4.751   4.233
 1466SOL    HW2 4726   4.775   4.707   4.117
 1467SOL     OW 4727   0.899   1.778   2.045
 1467SOL    HW1 4728   0.815   1.771   2.001
 1467SOL    HW2 4729   0.957   1.719   1.995
 1468SOL     OW 4730   6.640   0.829   0.765
 1468SOL    HW1 4731   6.691   0.809   0.687
 1468SOL    HW2 4732   6.607   0.917   0.750
 1469SOL     OW 4733   7.031   7.176   2.552
 1469SOL    HW1 4734   6.991   7.160   2.466
 1469SOL    HW2 4735   6.972   7.238   2.595
 1470SOL     OW 4736   7.190   1.499   4.703
 1470SOL    HW1 4737   7.285   1.499   4.690
 1470SOL    HW2 4738   7.155   1.538   4.623
 1471SOL     OW 4739   0.519   2.293   3.699
 1471SOL    HW1 4740   0.581   2.249   3.642
 1471SOL    HW2 4741   0.466   2.223   3.736
 1472SOL     OW 4742   0.209   7.004   3.541
 1472SOL    HW1 4743   0.198   6.951   3.462
 1472SOL    HW2 4744   0.273   7.071   3.517
 1473SOL     OW 4745   6.627   0.913   1.337
 1473SOL    HW1 4746   6.632   0.833   1.285
 1473SOL    HW2 4747   6.607   0.982   1.274
 1474SOL     OW 4748   6.196   0.481   4.198
 1474SOL    HW1 4749   6.243   0.445   4.122
 1474SOL    HW2 4750   6.184   0.407   4.256
 1475SOL     OW 4751   7.035   0.220   4.991
 1475SOL    HW1 4752   6.995   0.298   4.952
 1475SOL    HW2 4753   6.972   0.192   5.058
 1476SOL     OW 4754   7.255   0.943   1.063
 1476SOL    HW1 4755   0.041   0.913   1.068
 1476SOL    HW2 4756   7.208   0.872   1.020
 1477SOL     OW 4757   1.564   7.048   3.174
 1477SOL    HW1 4758   1.595   6.957   3.173
 1477SOL    HW2 4759   1.511   7.056   3.096
 1478SOL     OW 4760   6.974   3.444   1.073
 1478SOL    HW1 4761   7.013   3.378   1.016
 1478SOL    HW2 4762   7.032   3.520   1.066
 1479SOL     OW 4763   1.186   7.162   2.885
 1479SOL    HW1 4764   1.196   7.204   2.800
 1479SOL    HW2 4765   1.188   7.234   2.948
 1480SOL     OW 4766   0.209   7.211   1.946
 1480SOL    HW1 4767   0.219   7.122   1.979
 1480SOL    HW2 4768   0.277   7.219   1.879
 1481SOL     OW 4769   0.948   5.631   1.928
 1481SOL    HW1 4770   1.035   5.641   1.889
 1481SOL    HW2 4771   0.899   5.707   1.898
 1482SOL     OW 4772   0.606   2.214   2.317
 1482SOL    HW1 4773   0.518   2.212   2.355
 1482SOL    HW2 4774   0.630   2.306   2.316
 1483SOL     OW 4775   0.611   0.649   4.163
 1483SOL    HW1 4776   0.672   0.676   4.232
 1483SOL    HW2 4777   0.611   0.721   4.101
 1484SOL     OW 4778   7.200   1.958   2.677
 1484SOL    HW1 4779   7.145   1.979   2.752
 1484SOL    HW2 4780   7.242   1.876   2.700
 1485SOL     OW 4781   6.892   1.333   2.713
 1485SOL    HW1 4782   6.849   1.365   2.792
 1485SOL    HW2 4783   6.834   1.265   2.679
 1486SOL     OW 4784   0.134   7.155   2.375
 1486SOL    HW1 4785   0.068   7.086   2.365
 1486SOL    HW2 4786   0.100   7.209   2.446
 1487SOL     OW 4787   2.481   7.091   3.523
 1487SOL    HW1 4788   2.554   7.040   3.558
 1487SOL    HW2 4789   2.478   7.069   3.430
 1488SOL     OW 4790   2.776   6.604   3.814
 1488SOL    HW1 4791   2.825   6.683   3.837
 1488SOL    HW2 4792   2.790   6.594   3.719
 1489SOL     OW 4793   0.552   0.237   2.860
 1489SOL    HW1 4794   0.504   0.285   2.792
 1489SOL    HW2 4795   0.586   0.160   2.815
 1490SOL     OW 4796   0.532   5.979   3.048
 1490SOL    HW1 4797   0.626   5.993   3.035
 1490SOL    HW2 4798   0.527   5.901   3.102
 1491SOL     OW 4799   6.849   1.770   1.295
 1491SOL    HW1 4800   6.904   1.830   1.245
 1491SOL    HW2 4801   6.909   1.702   1.325
 1492SOL     OW 4802   3.204   0.816   3.779
 1492SOL    HW1 4803   3.136   0.872   3.741
 1492SOL    HW2 4804   3.250   0.780   3.703
 1493SOL     OW 4805   0.446   0.118   2.305
 1493SOL    HW1 4806   0.452   0.068   2.386
 1493SOL    HW2 4807   0.363   0.090   2.265
 1494SOL     OW 4808   7.286   2.260   2.278
 1494SOL    HW1 4809   7.289   2.352   2.302
 1494SOL    HW2 4810   7.279   2.259   2.183
 1495SOL     OW 4811   2.937   1.413   3.727
 1495SOL    HW1 4812   2.919   1.381   3.815
 1495SOL    HW2 4813   2.940   1.334   3.673
 1496SOL     OW 4814   0.716   0.249   3.402
 1496SOL    HW1 4815   0.789   0.230   3.460
 1496SOL    HW2 4816   0.646   0.190   3.431
 1497SOL     OW 4817   1.415   0.618   2.365
 1497SOL    HW1 4818   1.412   0.692   2.426
 1497SOL    HW2 4819   1.507   0.612   2.340
 1498SOL     OW 4820   1.157   0.305   2.866
 1498SOL    HW1 4821   1.123   0.370   2.928
 1498SOL    HW2 4822   1.082   0.281   2.812
 1499SOL     OW 4823   0.646   1.909   1.518
 1499SOL    HW1 4824   0.726   1.911   1.571
 1499SOL    HW2 4825   0.654   1.983   1.458
 1500SOL     OW 4826   2.003   0.762   2.825
 1500SOL    HW1 4827   1.971   0.694   2.884
 1500SOL    HW2 4828   2.074   0.719   2.777
 1501SOL     OW 4829   0.787   0.679   4.720
 1501SOL    HW1 4830   0.852   0.706   4.784
 1501SOL    HW2 4831   0.775   0.585   4.734
 1502SOL     OW 4832   0.373   2.826   2.231
 1502SOL    HW1 4833   0.437   2.822   2.159
 1502SOL    HW2 4834   0.424   2.808   2.310
 1503SOL     OW 4835   4.904   5.546   5.075
 1503SOL    HW1 4836   4.931   5.629   5.036
 1503SOL    HW2 4837   4.948   5.544   5.159
 1504SOL     OW 4838   2.359   7.021   1.997
 1504SOL    HW1 4839   2.439   7.013   2.049
 1504SOL    HW2 4840   2.386   7.002   1.908
 1505SOL     OW 4841   1.085   6.877   3.395
 1505SOL    HW1 4842   1.166   6.828   3.390
 1505SOL    HW2 4843   1.029   6.828   3.455
 1506SOL     OW 4844   2.836   1.996   0.989
 1506SOL    HW1 4845   2.887   2.053   1.046
 1506SOL    HW2 4846   2.894   1.921   0.972
 1507SOL     OW 4847   1.287   6.538   4.462
 1507SOL    HW1 4848   1.255   6.476   4.396
 1507SOL    HW2 4849   1.208   6.580   4.496
 1508SOL     OW 4850   2.749   0.105   3.474
 1508SOL    HW1 4851   2.751   0.022   3.426
 1508SOL    HW2 4852   2.657   0.132   3.471
 1509SOL     OW 4853   0.119   6.150   2.301
 1509SOL    HW1 4854   0.141   6.166   2.393
 1509SOL    HW2 4855   0.184   6.086   2.272
 1510SOL     OW 4856   2.187   6.171   3.145
 1510SOL    HW1 4857   2.233   6.182   3.062
 1510SOL    HW2 4858   2.212   6.248   3.196
 1511SOL     OW 4859   0.251   6.877   3.293
 1511SOL    HW1 4860   0.238   6.936   3.219
 1511SOL    HW2 4861   0.267   6.792   3.252
 1512SOL     OW 4862   0.184   0.132   1.626
 1512SOL    HW1 4863   0.121   0.123   1.697
 1512SOL    HW2 4864   0.131   0.134   1.546
 1513SOL     OW 4865   6.694   2.651   1.942
 1513SOL    HW1 4866   6.637   2.576   1.922
 1513SOL    HW2 4867   6.686   2.708   1.866
 1514SOL     OW 4868   7.099   6.130   1.909
 1514SOL    HW1 4869   7.098   6.225   1.901
 1514SOL    HW2 4870   7.037   6.111   1.980
 1515SOL     OW 4871   0.800   2.034   2.385
 1515SOL    HW1 4872   0.855   2.030   2.307
 1515SOL    HW2 4873   0.737   2.103   2.366
 1516SOL     OW 4874   0.512   1.485   0.544
 1516SOL    HW1 4875   0.561   1.564   0.564
 1516SOL    HW2 4876   0.443   1.513   0.484
 1517SOL     OW 4877   0.267   0.925   2.835
 1517SOL    HW1 4878   0.356   0.894   2.850
 1517SOL    HW2 4879   0.211   0.861   2.879
 1518SOL     OW 4880   1.965   0.449   1.942
 1518SOL    HW1 4881   2.027   0.381   1.970
 1518SOL    HW2 4882   1.905   0.404   1.882
 1519SOL     OW 4883   0.190   1.160   1.354
 1519SOL    HW1 4884   0.117   1.161   1.416
 1519SOL    HW2 4885   0.160   1.215   1.281
 1520SOL     OW 4886   0.864   0.617   3.921
 1520SOL    HW1 4887   0.902   0.606   3.834
 1520SOL    HW2 4888   0.802   0.545   3.929
 1521SOL     OW 4889   1.133   2.046   2.708
 1521SOL    HW1 4890   1.120   2.123   2.652
 1521SOL    HW2 4891   1.067   1.983   2.677
 1522SOL     OW 4892   0.297   1.561   0.384
 1522SOL    HW1 4893   0.280   1.474   0.348
 1522SOL    HW2 4894   0.230   1.573   0.451
 1523SOL     OW 4895   1.037   1.582   4.109
 1523SOL    HW1 4896   1.067   1.512   4.166
 1523SOL    HW2 4897   0.973   1.541   4.052
 1524SOL     OW 4898   6.366   6.536   3.422
 1524SOL    HW1 4899   6.329   6.616   3.460
 1524SOL    HW2 4900   6.365   6.551   3.328
 1525SOL     OW 4901   0.378   7.267   1.726
 1525SOL    HW1 4902   0.458   0.016   1.726
 1525SOL    HW2 4903   0.312   0.017   1.684
 1526SOL     OW 4904   0.142   6.393   3.406
 1526SOL    HW1 4905   0.081   6.319   3.411
 1526SOL    HW2 4906   0.093   6.467   3.443
 1527SOL     OW 4907   2.159   0.934   1.046
 1527SOL    HW1 4908   2.163   1.016   1.096
 1527SOL    HW2 4909   2.092   0.882   1.091
 1528SOL     OW 4910   0.495   1.232   0.942
 1528SOL    HW1 4911   0.407   1.211   0.911
 1528SOL    HW2 4912   0.514   1.165   1.008
 1529SOL     OW 4913   2.735   7.288   0.807
 1529SOL    HW1 4914   2.760   0.030   0.887
 1529SOL    HW2 4915   2.757   7.197   0.825
 1530SOL     OW 4916   0.712   2.239   2.825
 1530SOL    HW1 4917   0.633   2.285   2.800
 1530SOL    HW2 4918   0.735   2.274   2.911
 1531SOL     OW 4919   4.157   4.647   5.087
 1531SOL    HW1 4920   4.120   4.559   5.094
 1531SOL    HW2 4921   4.229   4.649   5.150
 1532SOL     OW 4922   0.799   6.538   2.684
 1532SOL    HW1 4923   0.798   6.632   2.704
 1532SOL    HW2 4924   0.831   6.498   2.765
 1533SOL     OW 4925   2.072   0.295   3.602
 1533SOL    HW1 4926   2.027   0.222   3.644
 1533SOL    HW2 4927   2.002   0.349   3.566
 1534SOL     OW 4928   0.863   7.145   1.712
 1534SOL    HW1 4929   0.900   7.061   1.685
 1534SOL    HW2 4930   0.806   7.170   1.639
 1535SOL     OW 4931   7.194   0.712   1.733
 1535SOL    HW1 4932   7.216   0.795   1.775
 1535SOL    HW2 4933   7.279   0.671   1.715
 1536SOL     OW 4934   7.085   1.240   3.067
 1536SOL    HW1 4935   7.136   1.231   3.147
 1536SOL    HW2 4936   7.026   1.313   3.084
 1537SOL     OW 4937   1.221   0.115   2.424
 1537SOL    HW1 4938   1.303   0.114   2.374
 1537SOL    HW2 4939   1.154   0.141   2.360
 1538SOL     OW 4940   0.202   0.320   2.131
 1538SOL    HW1 4941   0.210   0.230   2.160
 1538SOL    HW2 4942   0.124   0.321   2.076
 1539SOL     OW 4943   0.855   5.943   3.236
 1539SOL    HW1 4944   0.836   5.849   3.233
 1539SOL    HW2 4945   0.831   5.976   3.150
 1540SOL     OW 4946   7.258   6.324   2.714
 1540SOL    HW1 4947   7.191   6.255   2.707
 1540SOL    HW2 4948   7.210   6.405   2.697
 1541SOL     OW 4949   3.167   2.450   1.379
 1541SOL    HW1 4950   3.076   2.425   1.397
 1541SOL    HW2 4951   3.214   2.366   1.376
 1542SOL     OW 4952   0.323   6.405   2.501
 1542SOL    HW1 4953   0.269   6.328   2.519
 1542SOL    HW2 4954   0.383   6.410   2.576
 1543SOL     OW 4955   2.117   0.620   1.790
 1543SOL    HW1 4956   2.198   0.575   1.815
 1543SOL    HW2 4957   2.049   0.578   1.841
 1544SOL     OW 4958   6.057   6.023   5.078
 1544SOL    HW1 4959   6.061   6.061   4.990
 1544SOL    HW2 4960   5.966   5.997   5.089
 1545SOL     OW 4961   1.453   2.177   3.884
 1545SOL    HW1 4962   1.486   2.166   3.973
 1545SOL    HW2 4963   1.511   2.243   3.845
 1546SOL     OW 4964   7.069   1.274   2.506
 1546SOL    HW1 4965   7.019   1.294   2.585
 1546SOL    HW2 4966   7.003   1.252   2.440
 1547SOL     OW 4967   2.012   3.216   0.279
 1547SOL    HW1 4968   2.105   3.238   0.285
 1547SOL    HW2 4969   2.000   3.143   0.341
 1548SOL     OW 4970   0.441   2.694   1.515
 1548SOL    HW1 4971   0.399   2.735   1.590
 1548SOL    HW2 4972   0.515   2.752   1.495
 1549SOL     OW 4973   0.757   1.372   3.618
 1549SOL    HW1 4974   0.821   1.316   3.574
 1549SOL    HW2 4975   0.736   1.325   3.699
 1550SOL     OW 4976   0.870   0.891   3.926
 1550SOL    HW1 4977   0.879   0.796   3.922
 1550SOL    HW2 4978   0.881   0.921   3.836
 1551SOL     OW 4979   6.992   1.578   0.452
 1551SOL    HW1 4980   7.029   1.497   0.417
 1551SOL    HW2 4981   7.031   1.647   0.400
 1552SOL     OW 4982   1.117   5.058   4.129
 1552SOL    HW1 4983   1.198   5.036   4.084
 1552SOL    HW2 4984   1.066   5.108   4.065
 1553SOL     OW 4985   2.837   1.129   2.786
 1553SOL    HW1 4986   2.828   1.119   2.691
 1553SOL    HW2 4987   2.800   1.216   2.804
 1554SOL     OW 4988   1.244   6.887   3.669
 1554SOL    HW1 4989   1.162   6.892   3.718
 1554SOL    HW2 4990   1.256   6.974   3.632
 1555SOL     OW 4991   1.846   0.107   0.825
 1555SOL    HW1 4992   1.936   0.136   0.838
 1555SOL    HW2 4993   1.850   0.012   0.827
 1556SOL     OW 4994   3.559   5.030   4.967
 1556SOL    HW1 4995   3.596   4.979   4.894
 1556SOL    HW2 4996   3.588   5.119   4.951
 1557SOL     OW 4997   0.532   6.323   1.413
 1557SOL    HW1 4998   0.495   6.404   1.447
 1557SOL    HW2 4999   0.513   6.258   1.481
 1558SOL     OW 5000   1.774   1.068   1.058
 1558SOL    HW1 5001   1.804   1.100   0.973
 1558SOL    HW2 5002   1.712   0.998   1.037
 1559SOL     OW 5003   7.191   0.260   3.005
 1559SOL    HW1 5004   7.124   0.203   3.043
 1559SOL    HW2 5005   7.147   0.303   2.932
 1560SOL     OW 5006   0.995   0.626   3.666
 1560SOL    HW1 5007   1.085   0.631   3.697
 1560SOL    HW2 5008   0.994   0.681   3.587
 1561SOL     OW 5009   1.828   0.649   2.083
 1561SOL    HW1 5010   1.767   0.673   2.012
 1561SOL    HW2 5011   1.884   0.582   2.044
 1562SOL     OW 5012   2.152   2.252   1.131
 1562SOL    HW1 5013   2.145   2.207   1.047
 1562SOL    HW2 5014   2.236   2.224   1.167
 1563SOL     OW 5015   0.940   1.240   3.460
 1563SOL    HW1 5016   0.892   1.203   3.386
 1563SOL    HW2 5017   0.982   1.319   3.426
 1564SOL     OW 5018   1.420   1.478   2.134
 1564SOL    HW1 5019   1.377   1.405   2.089
 1564SOL    HW2 5020   1.457   1.439   2.213
 1565SOL     OW 5021   1.534   7.202   3.399
 1565SOL    HW1 5022   1.536   7.148   3.320
 1565SOL    HW2 5023   1.625   7.205   3.428
 1566SOL     OW 5024   7.280   0.363   3.258
 1566SOL    HW1 5025   7.259   0.323   3.174
 1566SOL    HW2 5026   0.068   0.384   3.251
 1567SOL     OW 5027   0.556   1.589   1.726
 1567SOL    HW1 5028   0.610   1.518   1.760
 1567SOL    HW2 5029   0.591   1.606   1.638
 1568SOL     OW 5030   0.285   2.099   1.509
 1568SOL    HW1 5031   0.380   2.092   1.501
 1568SOL    HW2 5032   0.257   2.012   1.536
 1569SOL     OW 5033   0.344   6.346   3.975
 1569SOL    HW1 5034   0.323   6.277   3.912
 1569SOL    HW2 5035   0.283   6.417   3.954
 1570SOL     OW 5036   0.353   0.226   3.055
 1570SOL    HW1 5037   0.347   0.132   3.072
 1570SOL    HW2 5038   0.436   0.237   3.008
 1571SOL     OW 5039   6.136   0.779   0.385
 1571SOL    HW1 5040   6.048   0.786   0.347
 1571SOL    HW2 5041   6.159   0.869   0.408
 1572SOL     OW 5042   6.587   0.227   2.834
 1572SOL    HW1 5043   6.535   0.175   2.895
 1572SOL    HW2 5044   6.674   0.233   2.875
 1573SOL     OW 5045   0.244   2.365   4.524
 1573SOL    HW1 5046   0.235   2.415   4.605
 1573SOL    HW2 5047   0.332   2.385   4.493
 1574SOL     OW 5048   3.003   2.916   4.479
 1574SOL    HW1 5049   3.001   2.990   4.538
 1574SOL    HW2 5050   3.066   2.941   4.411
 1575SOL     OW 5051   2.038   0.435   2.565
 1575SOL    HW1 5052   2.089   0.504   2.608
 1575SOL    HW2 5053   2.093   0.407   2.492
 1576SOL     OW 5054   6.694   2.128   1.733
 1576SOL    HW1 5055   6.659   2.147   1.820
 1576SOL    HW2 5056   6.739   2.208   1.707
 1577SOL     OW 5057   6.769   1.620   2.966
 1577SOL    HW1 5058   6.744   1.690   3.026
 1577SOL    HW2 5059   6.691   1.605   2.912
 1578SOL     OW 5060   0.506   2.399   3.297
 1578SOL    HW1 5061   0.494   2.377   3.205
 1578SOL    HW2 5062   0.594   2.368   3.318
 1579SOL     OW 5063   0.469   5.579   4.979
 1579SOL    HW1 5064   0.475   5.651   5.041
 1579SOL    HW2 5065   0.555   5.537   4.982
 1580SOL     OW 5066   4.098   2.982   0.026
 1580SOL    HW1 5067   4.064   3.067   0.053
 1580SOL    HW2 5068   0.520   6.655   5.136
 1581SOL     OW 5069   1.066   1.719   3.611
 1581SOL    HW1 5070   1.073   1.776   3.687
 1581SOL    HW2 5071   1.127   1.757   3.547
 1582SOL     OW 5072   0.696   0.831   1.557
 1582SOL    HW1 5073   0.623   0.842   1.618
 1582SOL    HW2 5074   0.752   0.907   1.573
 1583SOL     OW 5075   0.004   6.232   4.483
 1583SOL    HW1 5076   7.299   6.271   4.396
 1583SOL    HW2 5077   0.009   6.306   4.543
 1584SOL     OW 5078   0.990   7.017   2.649
 1584SOL    HW1 5079   0.961   7.096   2.695
 1584SOL    HW2 5080   1.030   7.050   2.568
 1585SOL     OW 5081   6.689   2.165   2.274
 1585SOL    HW1 5082   6.759   2.148   2.337
 1585SOL    HW2 5083   6.635   2.233   2.314
 1586SOL     OW 5084   3.288   6.850   4.662
 1586SOL    HW1 5085   3.199   6.848   4.697
 1586SOL    HW2 5086   3.278   6.824   4.570
 1587SOL     OW 5087   1.861   0.443   3.508
 1587SOL    HW1 5088   1.896   0.521   3.551
 1587SOL    HW2 5089   1.771   0.466   3.484
 1588SOL     OW 5090   7.191   6.987   3.037
 1588SOL    HW1 5091   7.140   6.978   2.956
 1588SOL    HW2 5092   7.199   6.898   3.071
 1589SOL     OW 5093   1.234   0.730   1.206
 1589SOL    HW1 5094   1.303   0.793   1.229
 1589SOL    HW2 5095   1.220   0.679   1.287
 1590SOL     OW 5096   5.119   0.191   3.659
 1590SOL    HW1 5097   5.143   0.216   3.748
 1590SOL    HW2 5098   5.048   0.252   3.635
 1591SOL     OW 5099   0.073   0.796   1.977
 1591SOL    HW1 5100   0.094   0.878   2.023
 1591SOL    HW2 5101   7.299   0.764   2.020
 1592SOL     OW 5102   1.395   1.326   4.369
 1592SOL    HW1 5103   1.420   1.245   4.324
 1592SOL    HW2 5104   1.367   1.298   4.456
 1593SOL     OW 5105   0.352   6.666   3.159
 1593SOL    HW1 5106   0.355   6.571   3.146
 1593SOL    HW2 5107   0.397   6.702   3.082
 1594SOL     OW 5108   0.918   6.939   4.300
 1594SOL    HW1 5109   0.844   6.950   4.240
 1594SOL    HW2 5110   0.963   7.023   4.299
 1595SOL     OW 5111   1.972   1.130   1.522
 1595SOL    HW1 5112   1.890   1.141   1.569
 1595SOL    HW2 5113   1.945   1.103   1.434
 1596SOL     OW 5114   0.417   7.204   1.221
 1596SOL    HW1 5115   0.343   7.158   1.260
 1596SOL    HW2 5116   0.379   7.256   1.151
 1597SOL     OW 5117   0.945   1.204   2.440
 1597SOL    HW1 5118   0.938   1.285   2.391
 1597SOL    HW2 5119   1.033   1.205   2.478
 1598SOL     OW 5120   0.578   7.169   4.766
 1598SOL    HW1 5121   0.559   7.251   4.721
 1598SOL    HW2 5122   0.603   7.195   4.854
 1599SOL     OW 5123   0.422   1.293   2.322
 1599SOL    HW1 5124   0.479   1.363   2.290
 1599SOL    HW2 5125   0.413   1.233   2.248
 1600SOL     OW 5126   0.631   6.885   2.508
 1600SOL    HW1 5127   0.586   6.828   2.446
 1600SOL    HW2 5128   0.642   6.968   2.461
 1601SOL     OW 5129   0.215   2.664   0.715
 1601SOL    HW1 5130   0.164   2.745   0.725
 1601SOL    HW2 5131   0.297   2.693   0.675
 1602SOL     OW 5132   0.973   1.747   0.835
 1602SOL    HW1 5133   0.917   1.671   0.815
 1602SOL    HW2 5134   1.060   1.720   0.806
 1603SOL     OW 5135   7.254   3.484   1.288
 1603SOL    HW1 5136   7.177   3.513   1.337
 1603SOL    HW2 5137   7.258   3.390   1.303
 1604SOL     OW 5138   0.348   0.526   2.245
 1604SOL    HW1 5139   0.298   0.461   2.195
 1604SOL    HW2 5140   0.387   0.583   2.179
 1605SOL     OW 5141   0.721   1.121   2.297
 1605SOL    HW1 5142   0.662   1.148   2.367
 1605SOL    HW2 5143   0.809   1.130   2.334
 1606SOL     OW 5144   7.284   2.023   1.864
 1606SOL    HW1 5145   7.240   1.995   1.784
 1606SOL    HW2 5146   0.072   2.003   1.849
 1607SOL     OW 5147   2.923   0.768   4.580
 1607SOL    HW1 5148   3.011   0.770   4.617
 1607SOL    HW2 5149   2.889   0.682   4.605
 1608SOL     OW 5150   3.641   5.872   3.894
 1608SOL    HW1 5151   3.706   5.864   3.824
 1608SOL    HW2 5152   3.674   5.944   3.948
 1609SOL     OW 5153   0.760   7.226   3.533
 1609SOL    HW1 5154   0.677   7.273   3.529
 1609SOL    HW2 5155   0.754   7.160   3.463
 1610SOL     OW 5156   7.304   6.487   4.612
 1610SOL    HW1 5157   0.042   6.484   4.697
 1610SOL    HW2 5158   7.213   6.510   4.632
 1611SOL     OW 5159   1.724   1.216   3.246
 1611SOL    HW1 5160   1.653   1.269   3.284
 1611SOL    HW2 5161   1.792   1.280   3.224
 1612SOL     OW 5162   7.159   1.630   3.083
 1612SOL    HW1 5163   7.134   1.719   3.108
 1612SOL    HW2 5164   7.255   1.630   3.087
 1613SOL     OW 5165   3.579   4.458   4.394
 1613SOL    HW1 5166   3.618   4.382   4.436
 1613SOL    HW2 5167   3.493   4.428   4.364
 1614SOL     OW 5168   1.866   2.479   2.553
 1614SOL    HW1 5169   1.937   2.420   2.526
 1614SOL    HW2 5170   1.881   2.559   2.504
 1615SOL     OW 5171   1.731   1.487   0.462
 1615SOL    HW1 5172   1.707   1.397   0.438
 1615SOL    HW2 5173   1.648   1.530   0.479
 1616SOL     OW 5174   2.364   0.389   1.648
 1616SOL    HW1 5175   2.444   0.338   1.654
 1616SOL    HW2 5176   2.345   0.416   1.738
 1617SOL     OW 5177   2.517   2.433   3.151
 1617SOL    HW1 5178   2.487   2.514   3.111
 1617SOL    HW2 5179   2.607   2.450   3.178
 1618SOL     OW 5180   7.267   2.281   0.787
 1618SOL    HW1 5181   7.302   2.326   0.864
 1618SOL    HW2 5182   7.268   2.347   0.718
 1619SOL     OW 5183   5.479   2.521   0.835
 1619SOL    HW1 5184   5.389   2.495   0.854
 1619SOL    HW2 5185   5.477   2.553   0.745
 1620SOL     OW 5186   1.182   2.294   3.329
 1620SOL    HW1 5187   1.213   2.317   3.242
 1620SOL    HW2 5188   1.262   2.287   3.382
 1621SOL     OW 5189   6.961   1.752   2.817
 1621SOL    HW1 5190   7.007   1.685   2.767
 1621SOL    HW2 5191   6.899   1.703   2.871
 1622SOL     OW 5192   2.220   0.870   1.845
 1622SOL    HW1 5193   2.175   0.786   1.827
 1622SOL    HW2 5194   2.211   0.919   1.763
 1623SOL     OW 5195   0.003   2.553   2.279
 1623SOL    HW1 5196   0.077   2.558   2.219
 1623SOL    HW2 5197   7.278   2.644   2.288
 1624SOL     OW 5198   0.147   6.720   1.495
 1624SOL    HW1 5199   0.052   6.728   1.487
 1624SOL    HW2 5200   0.161   6.689   1.584
 1625SOL     OW 5201   6.537   0.691   3.361
 1625SOL    HW1 5202   6.513   0.599   3.367
 1625SOL    HW2 5203   6.523   0.726   3.449
 1626SOL     OW 5204   1.190   2.505   2.127
 1626SOL    HW1 5205   1.266   2.462   2.088
 1626SOL    HW2 5206   1.119   2.442   2.119
 1627SOL     OW 5207   2.370   0.006   3.241
 1627SOL    HW1 5208   2.398   7.244   3.303
 1627SOL    HW2 5209   2.435   0.004   3.171
 1628SOL     OW 5210   1.227   0.272   3.662
 1628SOL    HW1 5211   1.238   0.201   3.599
 1628SOL    HW2 5212   1.256   0.351   3.617
 1629SOL     OW 5213   0.667   0.622   2.952
 1629SOL    HW1 5214   0.714   0.539   2.938
 1629SOL    HW2 5215   0.591   0.598   3.004
 1630SOL     OW 5216   0.154   1.261   2.383
 1630SOL    HW1 5217   0.248   1.275   2.382
 1630SOL    HW2 5218   0.138   1.212   2.464
 1631SOL     OW 5219   1.504   1.914   1.982
 1631SOL    HW1 5220   1.417   1.905   1.944
 1631SOL    HW2 5221   1.518   1.832   2.030
 1632SOL     OW 5222   0.156   1.851   1.569
 1632SOL    HW1 5223   0.088   1.880   1.508
 1632SOL    HW2 5224   0.148   1.756   1.571
 1633SOL     OW 5225   2.094   2.122   0.886
 1633SOL    HW1 5226   2.049   2.037   0.884
 1633SOL    HW2 5227   2.186   2.101   0.869
 1634SOL     OW 5228   0.857   1.115   4.931
 1634SOL    HW1 5229   0.779   1.127   4.985
 1634SOL    HW2 5230   0.930   1.138   4.988
 1635SOL     OW 5231   1.019   1.409   1.501
 1635SOL    HW1 5232   1.007   1.316   1.480
 1635SOL    HW2 5233   1.114   1.422   1.498
 1636SOL     OW 5234   2.290   2.066   1.451
 1636SOL    HW1 5235   2.328   1.978   1.443
 1636SOL    HW2 5236   2.327   2.115   1.377
 1637SOL     OW 5237   1.514   1.363   3.336
 1637SOL    HW1 5238   1.516   1.423   3.410
 1637SOL    HW2 5239   1.426   1.373   3.299
 1638SOL     OW 5240   0.015   1.845   0.488
 1638SOL    HW1 5241   0.007   1.905   0.561
 1638SOL    HW2 5242   0.058   1.768   0.525
 1639SOL     OW 5243   2.010   6.408   3.814
 1639SOL    HW1 5244   2.010   6.378   3.905
 1639SOL    HW2 5245   1.997   6.503   3.821
 1640SOL     OW 5246   6.998   1.387   2.083
 1640SOL    HW1 5247   7.011   1.300   2.120
 1640SOL    HW2 5248   6.903   1.400   2.083
 1641SOL     OW 5249   0.430   0.833   3.794
 1641SOL    HW1 5250   0.465   0.777   3.724
 1641SOL    HW2 5251   0.503   0.846   3.854
 1642SOL     OW 5252   0.124   0.628   3.812
 1642SOL    HW1 5253   0.163   0.697   3.865
 1642SOL    HW2 5254   0.034   0.657   3.796
 1643SOL     OW 5255   1.994   4.504   4.624
 1643SOL    HW1 5256   2.053   4.475   4.694
 1643SOL    HW2 5257   1.956   4.585   4.657
 1644SOL     OW 5258   0.947   6.910   1.593
 1644SOL    HW1 5259   0.872   6.852   1.583
 1644SOL    HW2 5260   0.976   6.928   1.504
 1645SOL     OW 5261   6.853   0.059   2.661
 1645SOL    HW1 5262   6.761   0.061   2.633
 1645SOL    HW2 5263   6.882   0.150   2.652
 1646SOL     OW 5264   0.097   1.861   2.217
 1646SOL    HW1 5265   0.107   1.846   2.123
 1646SOL    HW2 5266   0.141   1.945   2.232
 1647SOL     OW 5267   0.472   7.281   2.542
 1647SOL    HW1 5268   0.405   7.228   2.585
 1647SOL    HW2 5269   0.533   7.304   2.612
 1648SOL     OW 5270   3.332   2.712   2.447
 1648SOL    HW1 5271   3.344   2.795   2.402
 1648SOL    HW2 5272   3.307   2.737   2.536
 1649SOL     OW 5273   7.269   7.115   1.695
 1649SOL    HW1 5274   0.039   7.087   1.642
 1649SOL    HW2 5275   7.291   7.204   1.721
 1650SOL     OW 5276   2.224   0.858   3.879
 1650SOL    HW1 5277   2.313   0.827   3.896
 1650SOL    HW2 5278   2.173   0.778   3.865
 1651SOL     OW 5279   6.895   1.931   3.374
 1651SOL    HW1 5280   6.930   1.862   3.430
 1651SOL    HW2 5281   6.814   1.958   3.416
 1652SOL     OW 5282   2.411   1.639   2.788
 1652SOL    HW1 5283   2.362   1.721   2.782
 1652SOL    HW2 5284   2.374   1.594   2.864
 1653SOL     OW 5285   0.014   0.073   1.836
 1653SOL    HW1 5286   0.073   0.016   1.885
 1653SOL    HW2 5287   7.300   0.145   1.896
 1654SOL     OW 5288   2.167   6.340   4.314
 1654SOL    HW1 5289   2.252   6.327   4.272
 1654SOL    HW2 5290   2.133   6.251   4.326
 1655SOL     OW 5291   2.633   0.335   3.983
 1655SOL    HW1 5292   2.547   0.355   4.022
 1655SOL    HW2 5293   2.650   0.408   3.924
 1656SOL     OW 5294   2.425   7.068   2.983
 1656SOL    HW1 5295   2.346   7.102   2.941
 1656SOL    HW2 5296   2.454   6.997   2.927
 1657SOL     OW 5297   1.015   6.945   1.327
 1657SOL    HW1 5298   1.088   7.002   1.305
 1657SOL    HW2 5299   0.948   6.967   1.262
 1658SOL     OW 5300   0.106   6.839   4.224
 1658SOL    HW1 5301   0.119   6.777   4.297
 1658SOL    HW2 5302   0.093   6.924   4.267
 1659SOL     OW 5303   0.245   6.850   2.560
 1659SOL    HW1 5304   0.165   6.808   2.591
 1659SOL    HW2 5305   0.235   6.850   2.464
 1660SOL     OW 5306   0.562   3.129   2.720
 1660SOL    HW1 5307   0.477   3.108   2.681
 1660SOL    HW2 5308   0.581   3.218   2.691
 1661SOL     OW 5309   1.916   2.536   4.611
 1661SOL    HW1 5310   1.892   2.616   4.658
 1661SOL    HW2 5311   1.966   2.486   4.675
 1662SOL     OW 5312   2.080   1.241   2.759
 1662SOL    HW1 5313   2.044   1.161   2.721
 1662SOL    HW2 5314   2.167   1.217   2.789
 1663SOL     OW 5315   0.455   0.664   2.642
 1663SOL    HW1 5316   0.535   0.689   2.597
 1663SOL    HW2 5317   0.451   0.721   2.719
 1664SOL     OW 5318   7.256   0.288   1.998
 1664SOL    HW1 5319   7.222   0.288   2.088
 1664SOL    HW2 5320   7.219   0.366   1.958
 1665SOL     OW 5321   0.417   1.932   2.938
 1665SOL    HW1 5322   0.462   1.984   3.005
 1665SOL    HW2 5323   0.324   1.941   2.959
 1666SOL     OW 5324   6.160   6.879   0.755
 1666SOL    HW1 5325   6.196   6.966   0.741
 1666SOL    HW2 5326   6.237   6.822   0.763
 1667SOL     OW 5327   6.389   2.662   3.409
 1667SOL    HW1 5328   6.333   2.739   3.396
 1667SOL    HW2 5329   6.327   2.589   3.419
 1668SOL     OW 5330   3.387   3.567   1.990
 1668SOL    HW1 5331   3.406   3.603   2.077
 1668SOL    HW2 5332   3.414   3.476   1.995
 1669SOL     OW 5333   0.236   0.579   1.910
 1669SOL    HW1 5334   0.180   0.646   1.948
 1669SOL    HW2 5335   0.196   0.559   1.825
 1670SOL     OW 5336   1.224   0.621   4.335
 1670SOL    HW1 5337   1.139   0.626   4.290
 1670SOL    HW2 5338   1.260   0.537   4.308
 1671SOL     OW 5339   1.028   6.483   3.608
 1671SOL    HW1 5340   0.997   6.570   3.582
 1671SOL    HW2 5341   0.957   6.446   3.659
 1672SOL     OW 5342   2.119   2.014   1.910
 1672SOL    HW1 5343   2.126   2.053   1.823
 1672SOL    HW2 5344   2.081   2.084   1.964
 1673SOL     OW 5345   1.251   1.478   2.846
 1673SOL    HW1 5346   1.298   1.550   2.805
 1673SOL    HW2 5347   1.252   1.499   2.940
 1674SOL     OW 5348   1.478   6.667   2.323
 1674SOL    HW1 5349   1.449   6.736   2.382
 1674SOL    HW2 5350   1.471   6.587   2.376
 1675SOL     OW 5351   6.216   3.422   0.635
 1675SOL    HW1 5352   6.305   3.391   0.619
 1675SOL    HW2 5353   6.193   3.385   0.720
 1676SOL     OW 5354   1.671   6.382   2.830
 1676SOL    HW1 5355   1.737   6.449   2.845
 1676SOL    HW2 5356   1.719   6.309   2.791
 1677SOL     OW 5357   6.594   0.684   1.188
 1677SOL    HW1 5358   6.510   0.719   1.156
 1677SOL    HW2 5359   6.573   0.595   1.218
 1678SOL     OW 5360   0.069   1.587   1.546
 1678SOL    HW1 5361   7.278   1.590   1.556
 1678SOL    HW2 5362   0.083   1.579   1.452
 1679SOL     OW 5363   1.400   2.253   3.494
 1679SOL    HW1 5364   1.461   2.221   3.428
 1679SOL    HW2 5365   1.384   2.178   3.551
 1680SOL     OW 5366   3.015   3.755   0.384
 1680SOL    HW1 5367   3.082   3.808   0.428
 1680SOL    HW2 5368   3.062   3.715   0.311
 1681SOL     OW 5369   6.607   5.397   4.809
 1681SOL    HW1 5370   6.531   5.393   4.751
 1681SOL    HW2 5371   6.598   5.479   4.856
 1682SOL     OW 5372   0.093   7.302   4.034
 1682SOL    HW1 5373   0.090   0.083   4.076
 1682SOL    HW2 5374   0.185   7.277   4.035
 1683SOL     OW 5375   2.133   1.113   4.622
 1683SOL    HW1 5376   2.067   1.149   4.682
 1683SOL    HW2 5377   2.118   1.019   4.622
 1684SOL     OW 5378   6.632   2.459   4.712
 1684SOL    HW1 5379   6.594   2.487   4.795
 1684SOL    HW2 5380   6.601   2.369   4.700
 1685SOL     OW 5381   0.296   0.167   4.549
 1685SOL    HW1 5382   0.259   0.237   4.602
 1685SOL    HW2 5383   0.256   0.087   4.581
 1686SOL     OW 5384   5.897   6.018   0.411
 1686SOL    HW1 5385   5.879   5.935   0.368
 1686SOL    HW2 5386   5.991   6.033   0.398
 1687SOL     OW 5387   1.711   1.179   3.617
 1687SOL    HW1 5388   1.637   1.157   3.674
 1687SOL    HW2 5389   1.707   1.115   3.546
 1688SOL     OW 5390   0.605   0.951   4.622
 1688SOL    HW1 5391   0.563   0.912   4.546
 1688SOL    HW2 5392   0.535   0.996   4.669
 1689SOL     OW 5393   0.284   0.846   4.620
 1689SOL    HW1 5394   0.351   0.838   4.553
 1689SOL    HW2 5395   0.312   0.920   4.674
 1690SOL     OW 5396   4.973   3.337   0.435
 1690SOL    HW1 5397   5.001   3.377   0.517
 1690SOL    HW2 5398   4.880   3.359   0.428
 1691SOL     OW 5399   0.657   5.850   4.220
 1691SOL    HW1 5400   0.616   5.836   4.135
 1691SOL    HW2 5401   0.585   5.846   4.283
 1692SOL     OW 5402   6.539   2.348   3.061
 1692SOL    HW1 5403   6.452   2.310   3.047
 1692SOL    HW2 5404   6.595   2.308   2.995
 1693SOL     OW 5405   2.520   0.589   4.371
 1693SOL    HW1 5406   2.598   0.533   4.365
 1693SOL    HW2 5407   2.531   0.634   4.455
 1694SOL     OW 5408   7.003   3.201   2.203
 1694SOL    HW1 5409   7.063   3.230   2.272
 1694SOL    HW2 5410   7.049   3.222   2.121
 1695SOL     OW 5411   0.585   7.131   3.184
 1695SOL    HW1 5412   0.615   7.150   3.095
 1695SOL    HW2 5413   0.636   7.054   3.211
 1696SOL     OW 5414   5.757   0.259   1.266
 1696SOL    HW1 5415   5.815   0.255   1.190
 1696SOL    HW2 5416   5.810   0.225   1.338
 1697SOL     OW 5417   0.046   0.951   2.396
 1697SOL    HW1 5418   0.024   1.018   2.461
 1697SOL    HW2 5419   0.008   0.870   2.430
 1698SOL     OW 5420   5.297   5.846   1.330
 1698SOL    HW1 5421   5.206   5.819   1.317
 1698SOL    HW2 5422   5.340   5.767   1.364
 1699SOL     OW 5423   6.335   2.143   2.639
 1699SOL    HW1 5424   6.358   2.060   2.682
 1699SOL    HW2 5425   6.255   2.171   2.683
 1700SOL     OW 5426   1.268   0.664   3.729
 1700SOL    HW1 5427   1.331   0.638   3.797
 1700SOL    HW2 5428   1.272   0.759   3.727
 1701SOL     OW 5429   5.596   1.365   1.614
 1701SOL    HW1 5430   5.674   1.347   1.667
 1701SOL    HW2 5431   5.619   1.443   1.564
 1702SOL     OW 5432   2.033   7.024   5.159
 1702SOL    HW1 5433   2.071   7.057   5.078
 1702SOL    HW2 5434   1.960   6.969   5.130
 1703SOL     OW 5435   1.143   1.188   3.126
 1703SOL    HW1 5436   1.053   1.188   3.092
 1703SOL    HW2 5437   1.142   1.124   3.197
 1704SOL     OW 5438   0.622   6.343   3.961
 1704SOL    HW1 5439   0.528   6.335   3.973
 1704SOL    HW2 5440   0.658   6.263   4.000
 1705SOL     OW 5441   0.906   0.974   3.677
 1705SOL    HW1 5442   0.989   1.012   3.647
 1705SOL    HW2 5443   0.854   0.966   3.597
 1706SOL     OW 5444   3.431   5.024   0.417
 1706SOL    HW1 5445   3.378   5.007   0.340
 1706SOL    HW2 5446   3.418   5.117   0.435
 1707SOL     OW 5447   1.164   0.379   4.697
 1707SOL    HW1 5448   1.210   0.296   4.686
 1707SOL    HW2 5449   1.229   0.446   4.673
 1708SOL     OW 5450   3.901   3.187   0.133
 1708SOL    HW1 5451   3.849   3.140   0.068
 1708SOL    HW2 5452   3.851   3.179   0.214
 1709SOL     OW 5453   1.321   0.866   4.535
 1709SOL    HW1 5454   1.243   0.921   4.527
 1709SOL    HW2 5455   1.362   0.870   4.448
 1710SOL     OW 5456   7.098   2.794   4.462
 1710SOL    HW1 5457   7.040   2.727   4.500
 1710SOL    HW2 5458   7.148   2.746   4.396
 1711SOL     OW 5459   0.806   1.497   4.325
 1711SOL    HW1 5460   0.875   1.440   4.358
 1711SOL    HW2 5461   0.785   1.555   4.398
 1712SOL     OW 5462   2.915   0.834   3.410
 1712SOL    HW1 5463   2.829   0.876   3.422
 1712SOL    HW2 5464   2.895   0.741   3.399
 1713SOL     OW 5465   6.384   1.769   4.587
 1713SOL    HW1 5466   6.382   1.731   4.499
 1713SOL    HW2 5467   6.367   1.695   4.645
 1714SOL     OW 5468   2.554   0.714   4.614
 1714SOL    HW1 5469   2.597   0.666   4.684
 1714SOL    HW2 5470   2.475   0.751   4.654
 1715SOL     OW 5471   0.731   5.876   4.988
 1715SOL    HW1 5472   0.734   5.907   5.079
 1715SOL    HW2 5473   0.779   5.793   4.990
 1716SOL     OW 5474   5.745   4.991   1.066
 1716SOL    HW1 5475   5.818   5.000   1.128
 1716SOL    HW2 5476   5.753   5.069   1.010
 1717SOL     OW 5477   0.885   5.650   4.986
 1717SOL    HW1 5478   0.949   5.628   5.054
 1717SOL    HW2 5479   0.834   5.570   4.975
 1718SOL     OW 5480   4.577   3.765   0.816
 1718SOL    HW1 5481   4.588   3.838   0.878
 1718SOL    HW2 5482   4.492   3.781   0.776
 1719SOL     OW 5483   3.818   0.669   4.894
 1719SOL    HW1 5484   3.725   0.660   4.917
 1719SOL    HW2 5485   3.857   0.713   4.969
 1720SOL     OW 5486   0.677   0.035   3.844
 1720SOL    HW1 5487   0.715   0.120   3.821
 1720SOL    HW2 5488   0.745   7.276   3.821
 1721SOL     OW 5489   0.252   1.376   2.662
 1721SOL    HW1 5490   0.337   1.416   2.683
 1721SOL    HW2 5491   0.271   1.282   2.661
 1722SOL     OW 5492   7.298   1.075   4.712
 1722SOL    HW1 5493   7.263   0.986   4.724
 1722SOL    HW2 5494   0.012   1.081   4.619
 1723SOL     OW 5495   6.814   7.204   4.261
 1723SOL    HW1 5496   6.866   7.226   4.184
 1723SOL    HW2 5497   6.868   7.233   4.335
 1724SOL     OW 5498   1.536   7.264   4.892
 1724SOL    HW1 5499   1.440   7.258   4.892
 1724SOL    HW2 5500   1.555   0.050   4.869
 1725SOL     OW 5501   4.290   5.748   1.467
 1725SOL    HW1 5502   4.196   5.733   1.479
 1725SOL    HW2 5503   4.332   5.677   1.514
 1726SOL     OW 5504   1.196   1.230   2.556
 1726SOL    HW1 5505   1.237   1.156   2.510
 1726SOL    HW2 5506   1.270   1.284   2.585
 1727SOL     OW 5507   6.806   1.586   4.462
 1727SOL    HW1 5508   6.743   1.621   4.400
 1727SOL    HW2 5509   6.782   1.494   4.472
 1728SOL     OW 5510   5.465   5.608   0.498
 1728SOL    HW1 5511   5.544   5.662   0.509
 1728SOL    HW2 5512   5.482   5.557   0.419
 1729SOL     OW 5513   1.543   6.596   3.671
 1729SOL    HW1 5514   1.466   6.598   3.614
 1729SOL    HW2 5515   1.506   6.593   3.760
 1730SOL     OW 5516   5.899   0.713   3.292
 1730SOL    HW1 5517   5.906   0.805   3.263
 1730SOL    HW2 5518   5.833   0.675   3.235
 1731SOL     OW 5519   6.377   6.883   4.829
 1731SOL    HW1 5520   6.282   6.889   4.815
 1731SOL    HW2 5521   6.409   6.830   4.756
 1732SOL     OW 5522   1.009   6.297   4.160
 1732SOL    HW1 5523   0.993   6.368   4.097
 1732SOL    HW2 5524   0.936   6.302   4.221
 1733SOL     OW 5525   6.587   1.525   4.065
 1733SOL    HW1 5526   6.620   1.539   3.976
 1733SOL    HW2 5527   6.647   1.462   4.103
 1734SOL     OW 5528   4.634   5.138   1.280
 1734SOL    HW1 5529   4.561   5.138   1.218
 1734SOL    HW2 5530   4.600   5.094   1.358
 1735SOL     OW 5531   0.668   0.500   3.295
 1735SOL    HW1 5532   0.675   0.417   3.341
 1735SOL    HW2 5533   0.758   0.528   3.282
 1736SOL     OW 5534   0.381   1.585   4.289
 1736SOL    HW1 5535   0.420   1.661   4.247
 1736SOL    HW2 5536   0.435   1.569   4.366
 1737SOL     OW 5537   3.999   1.334   0.524
 1737SOL    HW1 5538   4.038   1.273   0.587
 1737SOL    HW2 5539   4.069   1.351   0.461
 1738SOL     OW 5540   0.017   1.096   4.429
 1738SOL    HW1 5541   0.069   1.098   4.349
 1738SOL    HW2 5542   7.268   1.176   4.424
 1739SOL     OW 5543   6.793   1.618   1.588
 1739SOL    HW1 5544   6.769   1.710   1.587
 1739SOL    HW2 5545   6.871   1.612   1.533
 1740SOL     OW 5546   0.427   0.365   3.896
 1740SOL    HW1 5547   0.518   0.379   3.923
 1740SOL    HW2 5548   0.422   0.403   3.808
 1741SOL     OW 5549   6.240   6.631   4.485
 1741SOL    HW1 5550   6.245   6.536   4.488
 1741SOL    HW2 5551   6.219   6.651   4.393
 1742SOL     OW 5552   7.272   1.245   5.102
 1742SOL    HW1 5553   3.661   4.879   0.021
 1742SOL    HW2 5554   7.251   1.338   5.106
 1743SOL     OW 5555   1.828   1.720   4.805
 1743SOL    HW1 5556   1.916   1.743   4.774
 1743SOL    HW2 5557   1.769   1.764   4.744
 1744SOL     OW 5558   0.248   0.210   1.278
 1744SOL    HW1 5559   0.172   0.181   1.328
 1744SOL    HW2 5560   0.234   0.304   1.267
 1745SOL     OW 5561   3.111   2.805   0.596
 1745SOL    HW1 5562   3.059   2.882   0.572
 1745SOL    HW2 5563   3.194   2.816   0.549
 1746SOL     OW 5564   0.284   0.337   4.327
 1746SOL    HW1 5565   0.341   0.406   4.360
 1746SOL    HW2 5566   0.290   0.268   4.393
 1747SOL     OW 5567   0.816   0.804   2.172
 1747SOL    HW1 5568   0.734   0.789   2.218
 1747SOL    HW2 5569   0.812   0.895   2.144
 1748SOL     OW 5570   0.088   7.119   2.846
 1748SOL    HW1 5571   0.070   7.213   2.845
 1748SOL    HW2 5572   0.006   7.079   2.877
 1749SOL     OW 5573   0.623   7.272   4.102
 1749SOL    HW1 5574   0.651   0.041   4.157
 1749SOL    HW2 5575   0.640   7.302   4.013
 1750SOL     OW 5576   5.815   4.726   1.081
 1750SOL    HW1 5577   5.789   4.817   1.066
 1750SOL    HW2 5578   5.818   4.687   0.994
 1751SOL     OW 5579   6.868   1.685   4.092
 1751SOL    HW1 5580   6.868   1.696   4.187
 1751SOL    HW2 5581   6.960   1.693   4.067
 1752SOL     OW 5582   2.572   4.922   0.175
 1752SOL    HW1 5583   2.501   4.890   0.231
 1752SOL    HW2 5584   2.548   5.012   0.155
 1753SOL     OW 5585   1.008   0.630   1.581
 1753SOL    HW1 5586   1.001   0.673   1.667
 1753SOL    HW2 5587   0.920   0.595   1.565
 1754SOL     OW 5588   6.998   1.718   3.519
 1754SOL    HW1 5589   6.950   1.643   3.484
 1754SOL    HW2 5590   7.088   1.687   3.529
 1755SOL     OW 5591   6.664   4.797   3.356
 1755SOL    HW1 5592   6.660   4.729   3.424
 1755SOL    HW2 5593   6.633   4.753   3.277
 1756SOL     OW 5594   3.112   3.615   0.170
 1756SOL    HW1 5595   3.058   3.553   0.121
 1756SOL    HW2 5596   3.169   3.560   0.223
 1757SOL     OW 5597   6.996   7.260   4.469
 1757SOL    HW1 5598   6.977   7.248   4.562
 1757SOL    HW2 5599   7.054   7.187   4.446
 1758SOL     OW 5600   6.926   6.120   4.650
 1758SOL    HW1 5601   6.839   6.083   4.664
 1758SOL    HW2 5602   6.983   6.069   4.709
 1759SOL     OW 5603   0.505   6.658   4.180
 1759SOL    HW1 5604   0.524   6.657   4.086
 1759SOL    HW2 5605   0.495   6.751   4.201
 1760SOL     OW 5606   7.203   1.333   4.381
 1760SOL    HW1 5607   7.160   1.406   4.427
 1760SOL    HW2 5608   7.212   1.365   4.291
 1761SOL     OW 5609   1.723   3.219   2.992
 1761SOL    HW1 5610   1.755   3.303   2.958
 1761SOL    HW2 5611   1.628   3.232   3.000
 1762SOL     OW 5612   0.055   2.283   4.344
 1762SOL    HW1 5613   0.111   2.309   4.417
 1762SOL    HW2 5614   0.115   2.279   4.269
 1763SOL     OW 5615   4.018   0.340   3.376
 1763SOL    HW1 5616   4.108   0.306   3.379
 1763SOL    HW2 5617   4.001   0.371   3.465
 1764SOL     OW 5618   1.250   0.035   4.388
 1764SOL    HW1 5619   1.266   0.055   4.480
 1764SOL    HW2 5620   1.195   0.107   4.356
 1765SOL     OW 5621   3.808   2.724   0.400
 1765SOL    HW1 5622   3.720   2.687   0.407
 1765SOL    HW2 5623   3.801   2.812   0.437
 1766SOL     OW 5624   3.410   5.248   0.171
 1766SOL    HW1 5625   3.416   5.261   0.266
 1766SOL    HW2 5626   3.370   5.329   0.139
 1767SOL     OW 5627   1.852   2.479   4.141
 1767SOL    HW1 5628   1.860   2.539   4.216
 1767SOL    HW2 5629   1.766   2.500   4.104
 1768SOL     OW 5630   0.632   1.161   5.109
 1768SOL    HW1 5631   0.695   1.108   5.158
 1768SOL    HW2 5632   4.264   4.886   0.001
 1769SOL     OW 5633   6.039   5.452   0.240
 1769SOL    HW1 5634   6.067   5.379   0.295
 1769SOL    HW2 5635   6.119   5.501   0.222
 1770SOL     OW 5636   1.442   1.644   4.820
 1770SOL    HW1 5637   1.473   1.591   4.893
 1770SOL    HW2 5638   1.423   1.730   4.859
 1771SOL     OW 5639   4.812   2.913   0.357
 1771SOL    HW1 5640   4.740   2.854   0.376
 1771SOL    HW2 5641   4.871   2.905   0.432
 1772SOL     OW 5642   5.732   1.496   4.748
 1772SOL    HW1 5643   5.747   1.505   4.654
 1772SOL    HW2 5644   5.705   1.405   4.760
 1773SOL     OW 5645   0.258   7.016   3.044
 1773SOL    HW1 5646   0.291   7.103   3.067
 1773SOL    HW2 5647   0.192   7.032   2.977
 1774SOL     OW 5648   6.865   2.493   5.137
 1774SOL    HW1 5649   3.284   6.190   0.016
 1774SOL    HW2 5650   6.870   2.524   5.047
 1775SOL     OW 5651   2.673   1.257   4.935
 1775SOL    HW1 5652   2.727   1.335   4.923
 1775SOL    HW2 5653   2.659   1.224   4.846
 1776SOL     OW 5654   3.490   3.874   0.098
 1776SOL    HW1 5655   3.508   3.895   0.006
 1776SOL    HW2 5656   3.401   3.838   0.098
 1777SOL     OW 5657   6.723   2.748   4.954
 1777SOL    HW1 5658   6.669   2.827   4.950
 1777SOL    HW2 5659   6.660   2.676   4.957
 1778SOL     OW 5660   0.938   6.521   3.995
 1778SOL    HW1 5661   0.885   6.598   4.012
 1778SOL    HW2 5662   0.903   6.484   3.914
 1779SOL     OW 5663   1.061   0.405   2.422
 1779SOL    HW1 5664   0.998   0.469   2.458
 1779SOL    HW2 5665   1.129   0.399   2.489
 1780SOL     OW 5666   0.505   2.075   3.348
 1780SOL    HW1 5667   0.540   2.075   3.259
 1780SOL    HW2 5668   0.410   2.082   3.336
 1781SOL     OW 5669   0.211   6.635   3.709
 1781SOL    HW1 5670   0.182   6.592   3.790
 1781SOL    HW2 5671   0.247   6.719   3.738
 1782SOL     OW 5672   1.371   0.831   4.246
 1782SOL    HW1 5673   1.326   0.852   4.164
 1782SOL    HW2 5674   1.321   0.758   4.282
 1783SOL     OW 5675   6.163   7.256   4.453
 1783SOL    HW1 5676   6.165   7.275   4.359
 1783SOL    HW2 5677   6.097   0.011   4.488
 1784SOL     OW 5678   0.609   7.271   5.015
 1784SOL    HW1 5679   0.517   7.297   5.018
 1784SOL    HW2 5680   0.657   0.049   5.015
 1785SOL     OW 5681   3.794   3.655   1.496
 1785SOL    HW1 5682   3.811   3.565   1.469
 1785SOL    HW2 5683   3.761   3.647   1.586
 1786SOL     OW 5684   6.317   1.471   4.036
 1786SOL    HW1 5685   6.279   1.557   4.057
 1786SOL    HW2 5686   6.411   1.483   4.046
 1787SOL     OW 5687   7.137   7.015   4.417
 1787SOL    HW1 5688   7.098   6.949   4.359
 1787SOL    HW2 5689   7.216   7.043   4.371
 1788SOL     OW 5690   1.100   2.078   4.196
 1788SOL    HW1 5691   1.078   1.986   4.211
 1788SOL    HW2 5692   1.126   2.082   4.104
 1789SOL     OW 5693   4.099   2.611   0.959
 1789SOL    HW1 5694   4.079   2.530   1.006
 1789SOL    HW2 5695   4.018   2.662   0.965
 1790SOL     OW 5696   1.481   5.576   0.823
 1790SOL    HW1 5697   1.502   5.483   0.816
 1790SOL    HW2 5698   1.500   5.611   0.736
 1791SOL     OW 5699   4.139   4.393   0.320
 1791SOL    HW1 5700   4.044   4.396   0.333
 1791SOL    HW2 5701   4.151   4.405   0.226
 1792SOL     OW 5702   1.793   2.213   4.261
 1792SOL    HW1 5703   1.856   2.268   4.214
 1792SOL    HW2 5704   1.713   2.221   4.210
 1793SOL     OW 5705   1.923   1.471   4.902
 1793SOL    HW1 5706   1.885   1.548   4.860
 1793SOL    HW2 5707   2.017   1.481   4.891
 1794SOL     OW 5708   3.050   5.094   0.261
 1794SOL    HW1 5709   2.986   5.028   0.234
 1794SOL    HW2 5710   3.135   5.057   0.236
 1795SOL     OW 5711   0.391   1.075   4.746
 1795SOL    HW1 5712   0.447   1.142   4.786
 1795SOL    HW2 5713   0.323   1.125   4.700
 1796SOL     OW 5714   1.428   0.634   4.879
 1796SOL    HW1 5715   1.394   0.599   4.797
 1796SOL    HW2 5716   1.423   0.729   4.868
 1797SOL     OW 5717   0.476   0.513   4.428
 1797SOL    HW1 5718   0.479   0.507   4.523
 1797SOL    HW2 5719   0.562   0.481   4.399
 1798SOL     OW 5720   3.197   0.785   3.426
 1798SOL    HW1 5721   3.243   0.869   3.423
 1798SOL    HW2 5722   3.105   0.807   3.436
 1799SOL     OW 5723   4.855   5.354   0.524
 1799SOL    HW1 5724   4.904   5.411   0.464
 1799SOL    HW2 5725   4.896   5.368   0.609
 1800SOL     OW 5726   2.359   4.837   0.317
 1800SOL    HW1 5727   2.272   4.846   0.278
 1800SOL    HW2 5728   2.347   4.775   0.389
 1801SOL     OW 5729   0.347   0.947   4.212
 1801SOL    HW1 5730   0.279   1.014   4.220
 1801SOL    HW2 5731   0.318   0.892   4.140
 1802SOL     OW 5732   6.613   3.893   0.723
 1802SOL    HW1 5733   6.669   3.829   0.769
 1802SOL    HW2 5734   6.525   3.876   0.756
 1803SOL     OW 5735   4.480   2.325   0.080
 1803SOL    HW1 5736   4.480   2.234   0.111
 1803SOL    HW2 5737   4.508   2.377   0.155
 1804SOL     OW 5738   6.331   0.372   3.976
 1804SOL    HW1 5739   6.271   0.310   3.933
 1804SOL    HW2 5740   6.410   0.320   3.992
 1805SOL     OW 5741   5.435   1.772   3.995
 1805SOL    HW1 5742   5.357   1.720   3.975
 1805SOL    HW2 5743   5.475   1.787   3.910
 1806SOL     OW 5744   1.150   2.849   4.008
 1806SOL    HW1 5745   1.109   2.842   3.922
 1806SOL    HW2 5746   1.243   2.835   3.991
 1807SOL     OW 5747   2.448   2.819   4.547
 1807SOL    HW1 5748   2.382   2.771   4.596
 1807SOL    HW2 5749   2.405   2.843   4.465
 1808SOL     OW 5750   6.782   1.470   4.814
 1808SOL    HW1 5751   6.790   1.381   4.778
 1808SOL    HW2 5752   6.870   1.491   4.845
 1809SOL     OW 5753   6.922   0.882   3.800
 1809SOL    HW1 5754   6.844   0.879   3.745
 1809SOL    HW2 5755   6.890   0.861   3.888
 1810SOL     OW 5756   2.041   1.238   4.395
 1810SOL    HW1 5757   2.079   1.199   4.474
 1810SOL    HW2 5758   2.081   1.325   4.390
 1811SOL     OW 5759   7.031   6.975   5.043
 1811SOL    HW1 5760   7.101   7.004   5.102
 1811SOL    HW2 5761   6.957   6.956   5.101
 1812SOL     OW 5762   2.328   0.973   4.971
 1812SOL    HW1 5763   2.233   0.981   4.976
 1812SOL    HW2 5764   2.360   1.057   5.006
 1813SOL     OW 5765   3.327   1.242   5.100
 1813SOL    HW1 5766   3.375   1.298   5.039
 1813SOL    HW2 5767   3.382   1.164   5.110
 1814SOL     OW 5768   7.174   6.795   3.397
 1814SOL    HW1 5769   7.183   6.775   3.304
 1814SOL    HW2 5770   7.131   6.881   3.398
 1815SOL     OW 5771   2.201   6.255   1.246
 1815SOL    HW1 5772   2.141   6.287   1.314
 1815SOL    HW2 5773   2.279   6.310   1.255
 1816SOL     OW 5774   4.388   4.511   1.041
 1816SOL    HW1 5775   4.409   4.489   1.132
 1816SOL    HW2 5776   4.467   4.491   0.992
 1817SOL     OW 5777   7.082   0.214   3.628
 1817SOL    HW1 5778   7.152   0.243   3.686
 1817SOL    HW2 5779   7.091   0.119   3.624
 1818SOL     OW 5780   1.719   1.067   4.893
 1818SOL    HW1 5781   1.703   1.015   4.972
 1818SOL    HW2 5782   1.694   1.156   4.917
 1819SOL     OW 5783   6.548   1.147   4.124
 1819SOL    HW1 5784   6.515   1.171   4.210
 1819SOL    HW2 5785   6.542   1.052   4.121
 1820SOL     OW 5786   1.289   1.872   4.427
 1820SOL    HW1 5787   1.203   1.849   4.460
 1820SOL    HW2 5788   1.337   1.902   4.504
 1821SOL     OW 5789   1.661   0.986   5.150
 1821SOL    HW1 5790   5.339   4.722   0.024
 1821SOL    HW2 5791   5.225   4.623   0.016
 1822SOL     OW 5792   1.180   0.035   3.487
 1822SOL    HW1 5793   1.258   0.077   3.452
 1822SOL    HW2 5794   1.213   7.260   3.528
 1823SOL     OW 5795   6.901   0.332   2.601
 1823SOL    HW1 5796   6.908   0.346   2.507
 1823SOL    HW2 5797   6.822   0.379   2.626
 1824SOL     OW 5798   2.241   7.097   4.682
 1824SOL    HW1 5799   2.183   7.064   4.614
 1824SOL    HW2 5800   2.322   7.117   4.636
 1825SOL     OW 5801   1.319   2.236   4.281
 1825SOL    HW1 5802   1.257   2.165   4.267
 1825SOL    HW2 5803   1.266   2.316   4.279
 1826SOL     OW 5804   7.150   7.180   3.228
 1826SOL    HW1 5805   7.173   7.117   3.160
 1826SOL    HW2 5806   7.107   7.128   3.296
 1827SOL     OW 5807   0.158   1.486   4.637
 1827SOL    HW1 5808   0.180   1.393   4.627
 1827SOL    HW2 5809   0.234   1.525   4.680
 1828SOL     OW 5810   6.387   4.791   0.601
 1828SOL    HW1 5811   6.464   4.746   0.567
 1828SOL    HW2 5812   6.313   4.736   0.572
 1829SOL     OW 5813   2.834   3.835   0.191
 1829SOL    HW1 5814   2.855   3.928   0.181
 1829SOL    HW2 5815   2.892   3.804   0.261
 1830SOL     OW 5816   0.690   1.376   1.849
 1830SOL    HW1 5817   0.745   1.345   1.921
 1830SOL    HW2 5818   0.601   1.350   1.874
 1831SOL     OW 5819   0.886   5.714   3.750
 1831SOL    HW1 5820   0.853   5.758   3.671
 1831SOL    HW2 5821   0.889   5.784   3.816
 1832SOL     OW 5822   0.651   1.908   3.826
 1832SOL    HW1 5823   0.702   1.896   3.746
 1832SOL    HW2 5824   0.716   1.905   3.897
 1833SOL     OW 5825   2.634   1.496   3.447
 1833SOL    HW1 5826   2.719   1.538   3.457
 1833SOL    HW2 5827   2.579   1.562   3.405
 1834SOL     OW 5828   4.744   4.238   0.211
 1834SOL    HW1 5829   4.802   4.164   0.193
 1834SOL    HW2 5830   4.657   4.199   0.217
 1835SOL     OW 5831   5.642   5.044   0.774
 1835SOL    HW1 5832   5.648   5.122   0.829
 1835SOL    HW2 5833   5.556   5.007   0.794
 1836SOL     OW 5834   0.499   6.039   3.844
 1836SOL    HW1 5835   0.562   6.064   3.777
 1836SOL    HW2 5836   0.417   6.080   3.817
 1837SOL     OW 5837   5.892   3.339   0.183
 1837SOL    HW1 5838   5.818   3.331   0.124
 1837SOL    HW2 5839   5.922   3.429   0.172
 1838SOL     OW 5840   4.109   3.867   0.210
 1838SOL    HW1 5841   4.110   3.883   0.305
 1838SOL    HW2 5842   4.088   3.952   0.171
 1839SOL     OW 5843   0.349   0.035   5.003
 1839SOL    HW1 5844   0.296   7.263   4.982
 1839SOL    HW2 5845   0.288   0.095   5.047
 1840SOL     OW 5846   0.595   0.764   3.357
 1840SOL    HW1 5847   0.607   0.677   3.319
 1840SOL    HW2 5848   0.532   0.806   3.299
 1841SOL     OW 5849   1.816   6.727   4.283
 1841SOL    HW1 5850   1.799   6.735   4.189
 1841SOL    HW2 5851   1.902   6.685   4.289
 1842SOL     OW 5852   6.802   0.169   4.504
 1842SOL    HW1 5853   6.886   0.123   4.497
 1842SOL    HW2 5854   6.802   0.204   4.593
 1843SOL     OW 5855   6.878   5.358   1.233
 1843SOL    HW1 5856   6.948   5.315   1.281
 1843SOL    HW2 5857   6.912   5.368   1.144
 1844SOL     OW 5858   1.196   5.097   3.186
 1844SOL    HW1 5859   1.205   5.019   3.131
 1844SOL    HW2 5860   1.155   5.162   3.129
 1845SOL     OW 5861   1.114   0.825   2.898
 1845SOL    HW1 5862   1.030   0.811   2.941
 1845SOL    HW2 5863   1.104   0.782   2.813
 1846SOL     OW 5864   0.088   2.159   5.157
 1846SOL    HW1 5865   3.738   5.847   0.080
 1846SOL    HW2 5866   0.000   2.173   5.122
 1847SOL     OW 5867   0.492   1.320   3.505
 1847SOL    HW1 5868   0.469   1.297   3.595
 1847SOL    HW2 5869   0.583   1.347   3.509
 1848SOL     OW 5870   0.433   3.986   0.697
 1848SOL    HW1 5871   0.503   3.930   0.732
 1848SOL    HW2 5872   0.468   4.020   0.615
 1849SOL     OW 5873   4.541   6.713   0.521
 1849SOL    HW1 5874   4.617   6.714   0.580
 1849SOL    HW2 5875   4.578   6.734   0.435
 1850SOL     OW 5876   1.460   0.262   5.063
 1850SOL    HW1 5877   1.462   0.212   5.144
 1850SOL    HW2 5878   1.460   0.354   5.092
 1851SOL     OW 5879   0.797   0.186   4.649
 1851SOL    HW1 5880   0.707   0.155   4.644
 1851SOL    HW2 5881   0.839   0.127   4.712
 1852SOL     OW 5882   4.715   4.998   0.733
 1852SOL    HW1 5883   4.780   4.932   0.709
 1852SOL    HW2 5884   4.633   4.950   0.739
 1853SOL     OW 5885   2.308   6.819   3.318
 1853SOL    HW1 5886   2.358   6.896   3.291
 1853SOL    HW2 5887   2.355   6.784   3.393
 1854SOL     OW 5888   6.254   6.305   0.101
 1854SOL    HW1 5889   6.297   6.325   0.018
 1854SOL    HW2 5890   6.169   6.350   0.096
 1855SOL     OW 5891   1.103   0.893   1.529
 1855SOL    HW1 5892   1.118   0.921   1.619
 1855SOL    HW2 5893   1.069   0.804   1.537
 1856SOL     OW 5894   6.691   1.496   3.809
 1856SOL    HW1 5895   6.774   1.475   3.765
 1856SOL    HW2 5896   6.649   1.412   3.822
 1857SOL     OW 5897   0.439   6.953   4.855
 1857SOL    HW1 5898   0.487   7.028   4.818
 1857SOL    HW2 5899   0.444   6.886   4.787
 1858SOL     OW 5900   0.744   6.776   2.176
 1858SOL    HW1 5901   0.657   6.776   2.214
 1858SOL    HW2 5902   0.778   6.688   2.194
 1859SOL     OW 5903   1.366   1.845   4.169
 1859SOL    HW1 5904   1.333   1.859   4.258
 1859SOL    HW2 5905   1.457   1.817   4.181
 1860SOL     OW 5906   0.355   7.219   4.039
 1860SOL    HW1 5907   0.335   7.126   4.050
 1860SOL    HW2 5908   0.441   7.230   4.080
 1861SOL     OW 5909   4.608   5.247   0.006
 1861SOL    HW1 5910   0.878   1.571   5.120
 1861SOL    HW2 5911   1.019   1.625   5.106
 1862SOL     OW 5912   6.118   4.517   1.152
 1862SOL    HW1 5913   6.092   4.513   1.059
 1862SOL    HW2 5914   6.192   4.456   1.159
 1863SOL     OW 5915   0.705   3.170   4.168
 1863SOL    HW1 5916   0.666   3.257   4.172
 1863SOL    HW2 5917   0.789   3.184   4.124
 1864SOL     OW 5918   0.119   1.932   4.206
 1864SOL    HW1 5919   0.171   1.881   4.145
 1864SOL    HW2 5920   0.058   1.981   4.151
 1865SOL     OW 5921   2.511   2.185   4.369
 1865SOL    HW1 5922   2.530   2.205   4.461
 1865SOL    HW2 5923   2.432   2.132   4.372
 1866SOL     OW 5924   0.079   0.848   5.122
 1866SOL    HW1 5925   0.068   0.929   5.071
 1866SOL    HW2 5926   0.120   0.787   5.060
 1867SOL     OW 5927   1.188   1.299   4.010
 1867SOL    HW1 5928   1.137   1.218   4.005
 1867SOL    HW2 5929   1.172   1.332   4.099
 1868SOL     OW 5930   2.816   0.434   4.939
 1868SOL    HW1 5931   2.731   0.477   4.946
 1868SOL    HW2 5932   2.870   0.476   5.005
 1869SOL     OW 5933   1.115   0.690   2.654
 1869SOL    HW1 5934   1.030   0.670   2.615
 1869SOL    HW2 5935   1.162   0.606   2.653
 1870SOL     OW 5936   3.480   6.189   2.494
 1870SOL    HW1 5937   3.539   6.168   2.566
 1870SOL    HW2 5938   3.428   6.110   2.482
 1871SOL     OW 5939   1.264   1.282   3.743
 1871SOL    HW1 5940   1.258   1.365   3.695
 1871SOL    HW2 5941   1.229   1.302   3.830
 1872SOL     OW 5942   7.181   1.460   3.649
 1872SOL    HW1 5943   7.206   1.548   3.679
 1872SOL    HW2 5944   7.225   1.450   3.565
 1873SOL     OW 5945   1.863   0.373   4.370
 1873SOL    HW1 5946   1.812   0.331   4.439
 1873SOL    HW2 5947   1.848   0.318   4.293
 1874SOL     OW 5948   6.561   2.204   4.603
 1874SOL    HW1 5949   6.583   2.112   4.618
 1874SOL    HW2 5950   6.606   2.226   4.521
 1875SOL     OW 5951   6.617   1.235   3.869
 1875SOL    HW1 5952   6.569   1.209   3.948
 1875SOL    HW2 5953   6.705   1.201   3.882
 1876SOL     OW 5954   3.225   2.407   0.401
 1876SOL    HW1 5955   3.136   2.373   0.411
 1876SOL    HW2 5956   3.267   2.391   0.485
 1877SOL     OW 5957   1.778   3.034   1.508
 1877SOL    HW1 5958   1.713   2.986   1.456
 1877SOL    HW2 5959   1.862   3.010   1.468
 1878SOL     OW 5960   1.939   3.071   0.709
 1878SOL    HW1 5961   1.979   3.152   0.740
 1878SOL    HW2 5962   1.846   3.093   0.697
 1879SOL     OW 5963   0.053   2.428   1.002
 1879SOL    HW1 5964   7.271   2.445   1.040
 1879SOL    HW2 5965   0.114   2.477   1.056
 1880SOL     OW 5966   2.279   1.485   0.424
 1880SOL    HW1 5967   2.200   1.447   0.385
 1880SOL    HW2 5968   2.339   1.497   0.350
 1881SOL     OW 5969   5.652   6.423   4.732
 1881SOL    HW1 5970   5.616   6.371   4.661
 1881SOL    HW2 5971   5.687   6.358   4.794
 1882SOL     OW 5972   2.840   0.666   1.971
 1882SOL    HW1 5973   2.794   0.657   1.888
 1882SOL    HW2 5974   2.776   0.640   2.037
 1883SOL     OW 5975   1.632   1.250   0.365
 1883SOL    HW1 5976   1.590   1.292   0.291
 1883SOL    HW2 5977   1.575   1.176   0.386
 1884SOL     OW 5978   6.810   2.766   1.260
 1884SOL    HW1 5979   6.781   2.683   1.222
 1884SOL    HW2 5980   6.739   2.827   1.240
 1885SOL     OW 5981   3.435   5.356   4.642
 1885SOL    HW1 5982   3.493   5.372   4.568
 1885SOL    HW2 5983   3.465   5.417   4.710
 1886SOL     OW 5984   0.440   5.000   1.246
 1886SOL    HW1 5985   0.473   5.085   1.276
 1886SOL    HW2 5986   0.506   4.937   1.275
 1887SOL     OW 5987   3.585   0.354   4.989
 1887SOL    HW1 5988   3.658   0.295   4.970
 1887SOL    HW2 5989   3.567   0.340   5.082
 1888SOL     OW 5990   0.941   3.805   0.777
 1888SOL    HW1 5991   1.031   3.773   0.792
 1888SOL    HW2 5992   0.910   3.754   0.702
 1889SOL     OW 5993   0.509   2.493   0.521
 1889SOL    HW1 5994   0.524   2.576   0.477
 1889SOL    HW2 5995   0.597   2.457   0.536
 1890SOL     OW 5996   1.698   3.200   0.689
 1890SOL    HW1 5997   1.718   3.248   0.609
 1890SOL    HW2 5998   1.608   3.225   0.710
 1891SOL     OW 5999   3.931   0.945   3.707
 1891SOL    HW1 6000   3.980   1.020   3.742
 1891SOL    HW2 6001   3.889   0.978   3.628
 1892SOL     OW 6002   2.036   5.266   2.349
 1892SOL    HW1 6003   1.992   5.203   2.292
 1892SOL    HW2 6004   1.990   5.348   2.334
 1893SOL     OW 6005   4.769   1.971   5.054
 1893SOL    HW1 6006   4.840   1.990   4.992
 1893SOL    HW2 6007   4.693   2.015   5.018
 1894SOL     OW 6008   1.285   6.026   3.970
 1894SOL    HW1 6009   1.201   6.015   4.014
 1894SOL    HW2 6010   1.332   6.092   4.021
 1895SOL     OW 6011   1.162   4.194   0.414
 1895SOL    HW1 6012   1.135   4.201   0.506
 1895SOL    HW2 6013   1.094   4.141   0.373
 1896SOL     OW 6014   3.813   6.536   4.436
 1896SOL    HW1 6015   3.847   6.509   4.522
 1896SOL    HW2 6016   3.890   6.538   4.380
 1897SOL     OW 6017   2.253   2.786   0.681
 1897SOL    HW1 6018   2.263   2.881   0.681
 1897SOL    HW2 6019   2.187   2.769   0.748
 1898SOL     OW 6020   6.159   1.828   0.116
 1898SOL    HW1 6021   6.157   1.800   0.024
 1898SOL    HW2 6022   6.074   1.800   0.151
 1899SOL     OW 6023   2.371   3.100   2.482
 1899SOL    HW1 6024   2.325   3.024   2.518
 1899SOL    HW2 6025   2.306   3.171   2.484
 1900SOL     OW 6026   3.075   6.318   5.163
 1900SOL    HW1 6027   6.653   2.660   0.058
 1900SOL    HW2 6028   6.801   2.633   0.049
 1901SOL     OW 6029   4.723   6.513   5.009
 1901SOL    HW1 6030   4.725   6.541   5.101
 1901SOL    HW2 6031   4.770   6.582   4.963
 1902SOL     OW 6032   5.055   6.961   3.837
 1902SOL    HW1 6033   4.960   6.959   3.832
 1902SOL    HW2 6034   5.075   6.960   3.930
 1903SOL     OW 6035   0.888   2.955   1.349
 1903SOL    HW1 6036   0.929   3.030   1.306
 1903SOL    HW2 6037   0.821   2.925   1.288
 1904SOL     OW 6038   2.690   1.148   4.352
 1904SOL    HW1 6039   2.693   1.073   4.412
 1904SOL    HW2 6040   2.658   1.111   4.269
 1905SOL     OW 6041   0.927   4.665   0.438
 1905SOL    HW1 6042   0.996   4.723   0.407
 1905SOL    HW2 6043   0.870   4.721   0.490
 1906SOL     OW 6044   6.750   1.478   0.220
 1906SOL    HW1 6045   6.735   1.477   0.126
 1906SOL    HW2 6046   6.784   1.565   0.239
 1907SOL     OW 6047   3.437   7.098   5.043
 1907SOL    HW1 6048   3.487   7.167   5.000
 1907SOL    HW2 6049   3.356   7.091   4.991
 1908SOL     OW 6050   2.341   1.084   0.447
 1908SOL    HW1 6051   2.402   1.119   0.512
 1908SOL    HW2 6052   2.373   1.118   0.363
 1909SOL     OW 6053   3.120   2.072   5.144
 1909SOL    HW1 6054   3.150   1.981   5.145
 1909SOL    HW2 6055   3.193   2.121   5.105
 1910SOL     OW 6056   1.595   3.844   0.817
 1910SOL    HW1 6057   1.561   3.918   0.768
 1910SOL    HW2 6058   1.602   3.774   0.753
 1911SOL     OW 6059   1.927   1.586   0.631
 1911SOL    HW1 6060   1.874   1.662   0.655
 1911SOL    HW2 6061   1.871   1.534   0.573
 1912SOL     OW 6062   1.532   4.362   0.143
 1912SOL    HW1 6063   1.464   4.354   0.210
 1912SOL    HW2 6064   1.550   4.272   0.116
 1913SOL     OW 6065   2.527   5.374   5.020
 1913SOL    HW1 6066   2.582   5.421   4.957
 1913SOL    HW2 6067   2.565   5.286   5.024
 1914SOL     OW 6068   0.797   2.452   0.823
 1914SOL    HW1 6069   0.778   2.383   0.887
 1914SOL    HW2 6070   0.892   2.462   0.826
 1915SOL     OW 6071   5.781   0.171   4.867
 1915SOL    HW1 6072   5.801   0.231   4.796
 1915SOL    HW2 6073   5.854   0.109   4.867
 1916SOL     OW 6074   1.293   3.835   2.202
 1916SOL    HW1 6075   1.369   3.779   2.221
 1916SOL    HW2 6076   1.325   3.898   2.137
 1917SOL     OW 6077   0.257   4.142   1.522
 1917SOL    HW1 6078   0.268   4.192   1.441
 1917SOL    HW2 6079   0.337   4.160   1.572
 1918SOL     OW 6080   0.264   2.414   0.826
 1918SOL    HW1 6081   0.189   2.410   0.886
 1918SOL    HW2 6082   0.263   2.504   0.793
 1919SOL     OW 6083   1.501   3.155   2.017
 1919SOL    HW1 6084   1.462   3.158   2.105
 1919SOL    HW2 6085   1.585   3.200   2.026
 1920SOL     OW 6086   1.071   4.384   0.173
 1920SOL    HW1 6087   1.149   4.392   0.228
 1920SOL    HW2 6088   1.103   4.393   0.084
 1921SOL     OW 6089   4.008   6.270   4.228
 1921SOL    HW1 6090   4.023   6.358   4.262
 1921SOL    HW2 6091   4.050   6.270   4.141
 1922SOL     OW 6092   0.944   3.801   2.659
 1922SOL    HW1 6093   0.917   3.790   2.567
 1922SOL    HW2 6094   0.952   3.712   2.693
 1923SOL     OW 6095   2.791   0.788   1.247
 1923SOL    HW1 6096   2.789   0.801   1.153
 1923SOL    HW2 6097   2.871   0.830   1.276
 1924SOL     OW 6098   0.670   2.890   0.699
 1924SOL    HW1 6099   0.727   2.839   0.641
 1924SOL    HW2 6100   0.729   2.955   0.738
 1925SOL     OW 6101   5.466   5.641   4.653
 1925SOL    HW1 6102   5.442   5.700   4.725
 1925SOL    HW2 6103   5.418   5.560   4.671
 1926SOL     OW 6104   6.222   2.820   1.849
 1926SOL    HW1 6105   6.302   2.803   1.800
 1926SOL    HW2 6106   6.240   2.789   1.937
 1927SOL     OW 6107   3.388   0.322   4.291
 1927SOL    HW1 6108   3.393   0.370   4.209
 1927SOL    HW2 6109   3.295   0.303   4.303
 1928SOL     OW 6110   0.724   4.551   0.773
 1928SOL    HW1 6111   0.768   4.569   0.856
 1928SOL    HW2 6112   0.735   4.456   0.761
 1929SOL     OW 6113   2.883   0.165   1.284
 1929SOL    HW1 6114   2.845   0.133   1.202
 1929SOL    HW2 6115   2.977   0.149   1.274
 1930SOL     OW 6116   2.273   2.482   2.415
 1930SOL    HW1 6117   2.289   2.421   2.343
 1930SOL    HW2 6118   2.332   2.453   2.485
 1931SOL     OW 6119   0.988   2.245   1.835
 1931SOL    HW1 6120   0.996   2.162   1.788
 1931SOL    HW2 6121   0.896   2.270   1.824
 1932SOL     OW 6122   2.488   3.956   0.838
 1932SOL    HW1 6123   2.396   3.944   0.861
 1932SOL    HW2 6124   2.490   3.957   0.742
 1933SOL     OW 6125   7.080   3.963   0.791
 1933SOL    HW1 6126   7.129   4.045   0.799
 1933SOL    HW2 6127   6.999   3.987   0.745
 1934SOL     OW 6128   3.286   5.273   4.870
 1934SOL    HW1 6129   3.350   5.264   4.799
 1934SOL    HW2 6130   3.282   5.186   4.910
 1935SOL     OW 6131   7.268   1.177   1.508
 1935SOL    HW1 6132   7.216   1.255   1.526
 1935SOL    HW2 6133   7.205   1.113   1.473
 1936SOL     OW 6134   3.941   4.492   0.759
 1936SOL    HW1 6135   3.989   4.542   0.693
 1936SOL    HW2 6136   4.006   4.471   0.826
 1937SOL     OW 6137   3.873   6.917   4.713
 1937SOL    HW1 6138   3.812   6.990   4.704
 1937SOL    HW2 6139   3.819   6.843   4.741
 1938SOL     OW 6140   4.962   5.773   4.908
 1938SOL    HW1 6141   5.017   5.710   4.861
 1938SOL    HW2 6142   4.985   5.857   4.869
 1939SOL     OW 6143   2.156   2.146   1.673
 1939SOL    HW1 6144   2.084   2.200   1.639
 1939SOL    HW2 6145   2.201   2.114   1.595
 1940SOL     OW 6146   7.140   1.845   0.895
 1940SOL    HW1 6147   7.144   1.934   0.931
 1940SOL    HW2 6148   7.192   1.849   0.815
 1941SOL     OW 6149   2.328   5.837   4.639
 1941SOL    HW1 6150   2.385   5.788   4.698
 1941SOL    HW2 6151   2.385   5.861   4.566
 1942SOL     OW 6152   2.008   3.347   1.393
 1942SOL    HW1 6153   1.981   3.317   1.306
 1942SOL    HW2 6154   2.100   3.322   1.399
 1943SOL     OW 6155   4.026   5.682   4.362
 1943SOL    HW1 6156   4.063   5.687   4.273
 1943SOL    HW2 6157   3.932   5.669   4.348
 1944SOL     OW 6158   6.670   3.847   1.846
 1944SOL    HW1 6159   6.724   3.774   1.876
 1944SOL    HW2 6160   6.586   3.836   1.890
 1945SOL     OW 6161   6.774   3.089   0.475
 1945SOL    HW1 6162   6.761   3.001   0.510
 1945SOL    HW2 6163   6.707   3.099   0.408
 1946SOL     OW 6164   1.076   3.206   0.291
 1946SOL    HW1 6165   1.147   3.151   0.257
 1946SOL    HW2 6166   1.017   3.144   0.334
 1947SOL     OW 6167   0.167   2.944   0.657
 1947SOL    HW1 6168   0.257   2.919   0.638
 1947SOL    HW2 6169   0.141   2.999   0.583
 1948SOL     OW 6170   1.075   0.003   5.063
 1948SOL    HW1 6171   1.072   0.095   5.089
 1948SOL    HW2 6172   1.108   7.262   5.141
 1949SOL     OW 6173   3.829   5.528   4.692
 1949SOL    HW1 6174   3.775   5.607   4.685
 1949SOL    HW2 6175   3.839   5.514   4.786
 1950SOL     OW 6176   7.299   0.612   4.409
 1950SOL    HW1 6177   0.031   0.620   4.322
 1950SOL    HW2 6178   7.243   0.534   4.404
 1951SOL     OW 6179   5.108   6.378   4.804
 1951SOL    HW1 6180   5.036   6.370   4.867
 1951SOL    HW2 6181   5.093   6.462   4.760
 1952SOL     OW 6182   1.449   2.023   1.648
 1952SOL    HW1 6183   1.480   2.091   1.709
 1952SOL    HW2 6184   1.522   1.960   1.645
 1953SOL     OW 6185   7.301   3.523   2.429
 1953SOL    HW1 6186   0.054   3.540   2.503
 1953SOL    HW2 6187   7.266   3.609   2.406
 1954SOL     OW 6188   2.008   2.990   0.441
 1954SOL    HW1 6189   1.989   3.008   0.533
 1954SOL    HW2 6190   1.956   2.912   0.421
 1955SOL     OW 6191   5.095   6.884   4.912
 1955SOL    HW1 6192   5.121   6.947   4.845
 1955SOL    HW2 6193   5.171   6.826   4.921
 1956SOL     OW 6194   0.366   3.590   1.020
 1956SOL    HW1 6195   0.274   3.564   1.025
 1956SOL    HW2 6196   0.390   3.578   0.929
 1957SOL     OW 6197   3.790   7.229   5.155
 1957SOL    HW1 6198   3.726   7.244   5.085
 1957SOL    HW2 6199   0.102   3.624   0.065
 1958SOL     OW 6200   3.289   5.025   4.995
 1958SOL    HW1 6201   3.259   4.935   4.982
 1958SOL    HW2 6202   3.384   5.020   4.991
 1959SOL     OW 6203   2.200   3.314   0.603
 1959SOL    HW1 6204   2.228   3.405   0.611
 1959SOL    HW2 6205   2.122   3.307   0.657
 1960SOL     OW 6206   1.199   3.073   0.809
 1960SOL    HW1 6207   1.283   3.032   0.791
 1960SOL    HW2 6208   1.139   3.036   0.744
 1961SOL     OW 6209   0.581   1.919   2.509
 1961SOL    HW1 6210   0.655   1.954   2.461
 1961SOL    HW2 6211   0.601   1.935   2.601
 1962SOL     OW 6212   0.515   2.482   1.185
 1962SOL    HW1 6213   0.486   2.566   1.149
 1962SOL    HW2 6214   0.481   2.417   1.123
 1963SOL     OW 6215   0.363   2.284   2.428
 1963SOL    HW1 6216   0.330   2.279   2.518
 1963SOL    HW2 6217   0.375   2.378   2.412
 1964SOL     OW 6218   1.818   4.195   0.731
 1964SOL    HW1 6219   1.830   4.170   0.822
 1964SOL    HW2 6220   1.861   4.280   0.723
 1965SOL     OW 6221   3.272   1.456   4.208
 1965SOL    HW1 6222   3.261   1.369   4.245
 1965SOL    HW2 6223   3.352   1.490   4.249
 1966SOL     OW 6224   6.977   5.861   5.031
 1966SOL    HW1 6225   7.038   5.905   5.091
 1966SOL    HW2 6226   6.892   5.900   5.052
 1967SOL     OW 6227   0.111   3.685   1.590
 1967SOL    HW1 6228   0.109   3.590   1.579
 1967SOL    HW2 6229   0.021   3.708   1.614
 1968SOL     OW 6230   3.547   5.989   4.589
 1968SOL    HW1 6231   3.575   6.039   4.666
 1968SOL    HW2 6232   3.459   6.023   4.571
 1969SOL     OW 6233   3.973   4.596   2.183
 1969SOL    HW1 6234   3.949   4.620   2.273
 1969SOL    HW2 6235   3.940   4.507   2.172
 1970SOL     OW 6236   1.595   2.660   1.047
 1970SOL    HW1 6237   1.526   2.723   1.070
 1970SOL    HW2 6238   1.547   2.580   1.024
 1971SOL     OW 6239   6.338   0.024   4.657
 1971SOL    HW1 6240   6.426   0.021   4.620
 1971SOL    HW2 6241   6.282   7.292   4.589
 1972SOL     OW 6242   6.869   0.737   3.506
 1972SOL    HW1 6243   6.808   0.804   3.537
 1972SOL    HW2 6244   6.826   0.699   3.429
 1973SOL     OW 6245   2.817   1.919   2.021
 1973SOL    HW1 6246   2.789   1.853   1.957
 1973SOL    HW2 6247   2.740   1.935   2.075
 1974SOL     OW 6248   7.021   2.066   0.668
 1974SOL    HW1 6249   6.986   1.981   0.641
 1974SOL    HW2 6250   7.115   2.051   0.677
 1975SOL     OW 6251   2.019   3.743   0.955
 1975SOL    HW1 6252   2.011   3.731   0.860
 1975SOL    HW2 6253   1.939   3.787   0.981
 1976SOL     OW 6254   2.877   0.148   4.941
 1976SOL    HW1 6255   2.917   0.151   5.027
 1976SOL    HW2 6256   2.848   0.238   4.925
 1977SOL     OW 6257   1.371   2.421   0.315
 1977SOL    HW1 6258   1.279   2.411   0.292
 1977SOL    HW2 6259   1.416   2.429   0.231
 1978SOL     OW 6260   2.850   2.409   0.713
 1978SOL    HW1 6261   2.865   2.496   0.675
 1978SOL    HW2 6262   2.863   2.422   0.807
 1979SOL     OW 6263   7.206   3.696   2.101
 1979SOL    HW1 6264   7.214   3.782   2.059
 1979SOL    HW2 6265   7.193   3.716   2.194
 1980SOL     OW 6266   3.327   5.355   3.980
 1980SOL    HW1 6267   3.413   5.328   4.011
 1980SOL    HW2 6268   3.265   5.306   4.036
 1981SOL     OW 6269   6.300   2.845   0.697
 1981SOL    HW1 6270   6.367   2.777   0.707
 1981SOL    HW2 6271   6.350   2.925   0.680
 1982SOL     OW 6272   2.030   2.207   2.083
 1982SOL    HW1 6273   1.997   2.291   2.052
 1982SOL    HW2 6274   1.964   2.177   2.145
 1983SOL     OW 6275   1.889   4.163   1.002
 1983SOL    HW1 6276   1.903   4.184   1.094
 1983SOL    HW2 6277   1.976   4.169   0.962
 1984SOL     OW 6278   4.674   5.412   5.133
 1984SOL    HW1 6279   4.757   5.453   5.109
 1984SOL    HW2 6280   1.038   1.721   0.054
 1985SOL     OW 6281   6.832   3.767   1.369
 1985SOL    HW1 6282   6.768   3.765   1.298
 1985SOL    HW2 6283   6.782   3.793   1.446
 1986SOL     OW 6284   6.930   2.563   0.185
 1986SOL    HW1 6285   6.870   2.589   0.256
 1986SOL    HW2 6286   6.999   2.514   0.229
 1987SOL     OW 6287   4.627   2.868   1.547
 1987SOL    HW1 6288   4.654   2.809   1.616
 1987SOL    HW2 6289   4.661   2.830   1.466
 1988SOL     OW 6290   0.998   3.277   1.473
 1988SOL    HW1 6291   0.965   3.365   1.493
 1988SOL    HW2 6292   1.015   3.238   1.559
 1989SOL     OW 6293   2.781   1.879   2.806
 1989SOL    HW1 6294   2.826   1.959   2.832
 1989SOL    HW2 6295   2.703   1.909   2.760
 1990SOL     OW 6296   0.720   2.309   1.855
 1990SOL    HW1 6297   0.708   2.258   1.935
 1990SOL    HW2 6298   0.640   2.293   1.804
 1991SOL     OW 6299   1.313   3.459   0.932
 1991SOL    HW1 6300   1.376   3.529   0.949
 1991SOL    HW2 6301   1.276   3.439   1.017
 1992SOL     OW 6302   2.600   0.586   0.721
 1992SOL    HW1 6303   2.686   0.626   0.720
 1992SOL    HW2 6304   2.611   0.503   0.675
 1993SOL     OW 6305   4.616   2.463   0.285
 1993SOL    HW1 6306   4.643   2.388   0.338
 1993SOL    HW2 6307   4.693   2.481   0.230
 1994SOL     OW 6308   6.695   2.558   1.114
 1994SOL    HW1 6309   6.766   2.512   1.069
 1994SOL    HW2 6310   6.617   2.538   1.061
 1995SOL     OW 6311   3.548   4.993   4.561
 1995SOL    HW1 6312   3.617   5.028   4.618
 1995SOL    HW2 6313   3.576   4.903   4.542
 1996SOL     OW 6314   2.083   3.964   0.520
 1996SOL    HW1 6315   2.161   3.998   0.476
 1996SOL    HW2 6316   2.014   3.968   0.453
 1997SOL     OW 6317   1.289   1.774   1.144
 1997SOL    HW1 6318   1.291   1.693   1.095
 1997SOL    HW2 6319   1.263   1.841   1.080
 1998SOL     OW 6320   5.258   0.597   4.286
 1998SOL    HW1 6321   5.170   0.634   4.276
 1998SOL    HW2 6322   5.303   0.656   4.346
 1999SOL     OW 6323   6.943   3.872   1.008
 1999SOL    HW1 6324   6.867   3.831   0.966
 1999SOL    HW2 6325   6.991   3.913   0.936
 2000SOL     OW 6326   0.962   3.539   2.736
 2000SOL    HW1 6327   0.919   3.522   2.820
 2000SOL    HW2 6328   1.050   3.502   2.746
 2001SOL     OW 6329   1.487   4.044   0.664
 2001SOL    HW1 6330   1.489   4.129   0.708
 2001SOL    HW2 6331   1.394   4.021   0.661
 2002SOL     OW 6332   0.059   3.944   2.008
 2002SOL    HW1 6333   0.100   3.909   2.087
 2002SOL    HW2 6334   0.003   4.015   2.038
 2003SOL     OW 6335   4.040   5.939   3.987
 2003SOL    HW1 6336   4.117   5.995   4.001
 2003SOL    HW2 6337   4.062   5.856   4.029
 2004SOL     OW 6338   2.791   6.045   4.607
 2004SOL    HW1 6339   2.869   6.085   4.645
 2004SOL    HW2 6340   2.724   6.112   4.612
 2005SOL     OW 6341   6.007   0.019   4.830
 2005SOL    HW1 6342   6.020   7.240   4.873
 2005SOL    HW2 6343   6.085   0.070   4.853
 2006SOL     OW 6344   6.735   3.259   2.152
 2006SOL    HW1 6345   6.827   3.237   2.169
 2006SOL    HW2 6346   6.686   3.181   2.181
 2007SOL     OW 6347   7.242   3.220   1.361
 2007SOL    HW1 6348   7.301   3.147   1.383
 2007SOL    HW2 6349   7.189   3.232   1.440
 2008SOL     OW 6350   0.979   2.304   1.082
 2008SOL    HW1 6351   0.992   2.284   1.175
 2008SOL    HW2 6352   0.885   2.294   1.068
 2009SOL     OW 6353   2.745   3.114   0.123
 2009SOL    HW1 6354   2.693   3.035   0.135
 2009SOL    HW2 6355   2.815   3.108   0.188
 2010SOL     OW 6356   4.450   6.516   4.628
 2010SOL    HW1 6357   4.395   6.456   4.578
 2010SOL    HW2 6358   4.456   6.477   4.715
 2011SOL     OW 6359   2.130   1.456   3.842
 2011SOL    HW1 6360   2.123   1.551   3.837
 2011SOL    HW2 6361   2.046   1.424   3.806
 2012SOL     OW 6362   2.823   3.694   0.748
 2012SOL    HW1 6363   2.886   3.635   0.707
 2012SOL    HW2 6364   2.751   3.699   0.686
 2013SOL     OW 6365   0.427   3.280   0.390
 2013SOL    HW1 6366   0.457   3.232   0.312
 2013SOL    HW2 6367   0.459   3.228   0.463
 2014SOL     OW 6368   2.793   4.699   4.385
 2014SOL    HW1 6369   2.759   4.755   4.316
 2014SOL    HW2 6370   2.800   4.756   4.462
 2015SOL     OW 6371   0.622   2.963   3.094
 2015SOL    HW1 6372   0.685   2.957   3.166
 2015SOL    HW2 6373   0.540   2.989   3.136
 2016SOL     OW 6374   2.098   5.053   1.419
 2016SOL    HW1 6375   2.180   5.092   1.448
 2016SOL    HW2 6376   2.084   5.089   1.331
 2017SOL     OW 6377   1.920   3.473   0.220
 2017SOL    HW1 6378   1.825   3.458   0.211
 2017SOL    HW2 6379   1.955   3.387   0.244
 2018SOL     OW 6380   0.063   3.406   1.593
 2018SOL    HW1 6381   0.100   3.354   1.522
 2018SOL    HW2 6382   7.277   3.377   1.599
 2019SOL     OW 6383   7.003   3.082   0.171
 2019SOL    HW1 6384   6.992   2.988   0.154
 2019SOL    HW2 6385   7.094   3.100   0.148
 2020SOL     OW 6386   0.333   2.795   1.748
 2020SOL    HW1 6387   0.248   2.787   1.792
 2020SOL    HW2 6388   0.390   2.735   1.795
 2021SOL     OW 6389   3.014   3.599   1.932
 2021SOL    HW1 6390   3.077   3.662   1.970
 2021SOL    HW2 6391   2.952   3.583   2.003
 2022SOL     OW 6392   2.537   1.272   2.711
 2022SOL    HW1 6393   2.607   1.304   2.768
 2022SOL    HW2 6394   2.515   1.347   2.656
 2023SOL     OW 6395   2.867   6.270   4.973
 2023SOL    HW1 6396   2.862   6.338   4.906
 2023SOL    HW2 6397   2.945   6.293   5.024
 2024SOL     OW 6398   1.900   4.288   2.936
 2024SOL    HW1 6399   1.866   4.289   2.847
 2024SOL    HW2 6400   1.824   4.310   2.990
 2025SOL     OW 6401   3.816   0.635   4.094
 2025SOL    HW1 6402   3.732   0.649   4.051
 2025SOL    HW2 6403   3.792   0.619   4.186
 2026SOL     OW 6404   2.253   4.509   0.271
 2026SOL    HW1 6405   2.194   4.440   0.304
 2026SOL    HW2 6406   2.278   4.558   0.349
 2027SOL     OW 6407   0.903   4.338   1.095
 2027SOL    HW1 6408   0.873   4.346   1.185
 2027SOL    HW2 6409   0.851   4.402   1.046
 2028SOL     OW 6410   6.691   2.355   0.433
 2028SOL    HW1 6411   6.777   2.324   0.459
 2028SOL    HW2 6412   6.631   2.313   0.495
 2029SOL     OW 6413   0.691   2.395   1.364
 2029SOL    HW1 6414   0.771   2.445   1.345
 2029SOL    HW2 6415   0.627   2.429   1.302
 2030SOL     OW 6416   3.422   3.864   4.691
 2030SOL    HW1 6417   3.351   3.809   4.725
 2030SOL    HW2 6418   3.492   3.856   4.756
 2031SOL     OW 6419   1.865   2.256   0.306
 2031SOL    HW1 6420   1.941   2.308   0.280
 2031SOL    HW2 6421   1.865   2.182   0.246
 2032SOL     OW 6422   6.765   1.583   0.981
 2032SOL    HW1 6423   6.784   1.532   0.903
 2032SOL    HW2 6424   6.796   1.671   0.960
 2033SOL     OW 6425   0.308   4.208   4.817
 2033SOL    HW1 6426   0.293   4.250   4.732
 2033SOL    HW2 6427   0.387   4.251   4.851
 2034SOL     OW 6428   0.095   2.756   1.899
 2034SOL    HW1 6429   0.128   2.706   1.973
 2034SOL    HW2 6430   0.020   2.706   1.867
 2035SOL     OW 6431   7.183   2.292   2.686
 2035SOL    HW1 6432   7.256   2.241   2.650
 2035SOL    HW2 6433   7.216   2.330   2.767
 2036SOL     OW 6434   5.582   3.623   0.757
 2036SOL    HW1 6435   5.604   3.613   0.850
 2036SOL    HW2 6436   5.607   3.539   0.718
 2037SOL     OW 6437   1.303   2.895   2.240
 2037SOL    HW1 6438   1.239   2.852   2.183
 2037SOL    HW2 6439   1.268   2.885   2.328
 2038SOL     OW 6440   1.137   4.490   1.077
 2038SOL    HW1 6441   1.066   4.425   1.073
 2038SOL    HW2 6442   1.182   4.481   0.993
 2039SOL     OW 6443   6.072   0.749   1.167
 2039SOL    HW1 6444   6.016   0.713   1.236
 2039SOL    HW2 6445   6.070   0.843   1.182
 2040SOL     OW 6446   2.854   2.675   0.292
 2040SOL    HW1 6447   2.758   2.673   0.296
 2040SOL    HW2 6448   2.881   2.635   0.375
 2041SOL     OW 6449   1.324   6.888   4.699
 2041SOL    HW1 6450   1.377   6.810   4.718
 2041SOL    HW2 6451   1.242   6.874   4.746
 2042SOL     OW 6452   0.294   3.362   0.035
 2042SOL    HW1 6453   0.386   3.389   0.032
 2042SOL    HW2 6454   0.245   3.440   0.011
 2043SOL     OW 6455   2.467   3.021   0.472
 2043SOL    HW1 6456   2.402   2.991   0.408
 2043SOL    HW2 6457   2.417   3.036   0.552
 2044SOL     OW 6458   6.602   4.645   3.124
 2044SOL    HW1 6459   6.548   4.591   3.067
 2044SOL    HW2 6460   6.672   4.587   3.154
 2045SOL     OW 6461   0.703   4.250   0.306
 2045SOL    HW1 6462   0.732   4.341   0.301
 2045SOL    HW2 6463   0.779   4.198   0.280
 2046SOL     OW 6464   6.086   1.363   0.050
 2046SOL    HW1 6465   6.051   1.274   0.042
 2046SOL    HW2 6466   6.076   1.384   0.143
 2047SOL     OW 6467   6.526   3.439   1.681
 2047SOL    HW1 6468   6.580   3.425   1.603
 2047SOL    HW2 6469   6.586   3.428   1.754
 2048SOL     OW 6470   6.392   3.758   1.190
 2048SOL    HW1 6471   6.324   3.784   1.128
 2048SOL    HW2 6472   6.349   3.758   1.275
 2049SOL     OW 6473   2.094   4.101   2.963
 2049SOL    HW1 6474   2.031   4.173   2.956
 2049SOL    HW2 6475   2.073   4.043   2.891
 2050SOL     OW 6476   6.650   3.790   0.027
 2050SOL    HW1 6477   6.680   3.700   0.022
 2050SOL    HW2 6478   6.682   3.822   0.111
 2051SOL     OW 6479   0.462   2.486   2.108
 2051SOL    HW1 6480   0.436   2.394   2.102
 2051SOL    HW2 6481   0.518   2.491   2.185
 2052SOL     OW 6482   1.358   3.194   2.776
 2052SOL    HW1 6483   1.388   3.208   2.866
 2052SOL    HW2 6484   1.290   3.260   2.763
 2053SOL     OW 6485   0.603   1.481   0.916
 2053SOL    HW1 6486   0.564   1.394   0.918
 2053SOL    HW2 6487   0.657   1.485   0.995
 2054SOL     OW 6488   0.071   3.104   0.457
 2054SOL    HW1 6489   0.109   3.150   0.383
 2054SOL    HW2 6490   7.282   3.100   0.439
 2055SOL     OW 6491   0.564   3.149   1.489
 2055SOL    HW1 6492   0.614   3.127   1.567
 2055SOL    HW2 6493   0.630   3.170   1.423
 2056SOL     OW 6494   7.297   3.104   0.121
 2056SOL    HW1 6495   0.032   3.181   0.161
 2056SOL    HW2 6496   7.261   3.136   0.038
 2057SOL     OW 6497   6.973   3.976   1.258
 2057SOL    HW1 6498   6.964   3.949   1.167
 2057SOL    HW2 6499   6.926   3.909   1.307
 2058SOL     OW 6500   6.247   0.136   4.885
 2058SOL    HW1 6501   6.279   0.078   4.954
 2058SOL    HW2 6502   6.288   0.104   4.804
 2059SOL     OW 6503   3.743   5.092   4.729
 2059SOL    HW1 6504   3.717   5.170   4.779
 2059SOL    HW2 6505   3.822   5.119   4.683
 2060SOL     OW 6506   2.394   3.211   1.149
 2060SOL    HW1 6507   2.381   3.191   1.056
 2060SOL    HW2 6508   2.474   3.262   1.152
 2061SOL     OW 6509   0.032   4.082   0.596
 2061SOL    HW1 6510   7.285   4.121   0.667
 2061SOL    HW2 6511   0.084   4.015   0.640
 2062SOL     OW 6512   0.057   6.001   4.890
 2062SOL    HW1 6513   0.087   6.080   4.845
 2062SOL    HW2 6514   0.065   6.021   4.983
 2063SOL     OW 6515   0.667   2.239   0.096
 2063SOL    HW1 6516   0.684   2.149   0.125
 2063SOL    HW2 6517   0.728   2.253   0.024
 2064SOL     OW 6518   6.893   2.105   0.037
 2064SOL    HW1 6519   6.804   2.074   0.025
 2064SOL    HW2 6520   6.891   2.197   0.010
 2065SOL     OW 6521   2.537   0.264   1.095
 2065SOL    HW1 6522   2.538   0.263   1.191
 2065SOL    HW2 6523   2.520   0.355   1.073
 2066SOL     OW 6524   4.325   3.799   0.647
 2066SOL    HW1 6525   4.251   3.840   0.603
 2066SOL    HW2 6526   4.384   3.773   0.576
 2067SOL     OW 6527   6.568   0.019   4.508
 2067SOL    HW1 6528   6.585   7.234   4.481
 2067SOL    HW2 6529   6.653   0.062   4.504
 2068SOL     OW 6530   1.150   2.974   1.071
 2068SOL    HW1 6531   1.158   3.021   0.988
 2068SOL    HW2 6532   1.109   3.037   1.131
 2069SOL     OW 6533   5.597   3.250   0.380
 2069SOL    HW1 6534   5.673   3.297   0.415
 2069SOL    HW2 6535   5.634   3.178   0.330
 2070SOL     OW 6536   4.366   5.906   4.497
 2070SOL    HW1 6537   4.398   5.830   4.448
 2070SOL    HW2 6538   4.271   5.899   4.493
 2071SOL     OW 6539   0.198   0.227   5.106
 2071SOL    HW1 6540   0.141   0.272   5.043
 2071SOL    HW2 6541   3.813   3.900   0.026
 2072SOL     OW 6542   0.877   3.171   1.912
 2072SOL    HW1 6543   0.853   3.249   1.961
 2072SOL    HW2 6544   0.897   3.106   1.979
 2073SOL     OW 6545   5.256   3.635   3.039
 2073SOL    HW1 6546   5.244   3.582   2.960
 2073SOL    HW2 6547   5.279   3.722   3.006
 2074SOL     OW 6548   2.529   5.092   2.377
 2074SOL    HW1 6549   2.452   5.139   2.409
 2074SOL    HW2 6550   2.493   5.026   2.317
 2075SOL     OW 6551   5.382   6.317   5.064
 2075SOL    HW1 6552   5.404   6.224   5.068
 2075SOL    HW2 6553   5.437   6.357   5.132
 2076SOL     OW 6554   0.553   2.826   2.026
 2076SOL    HW1 6555   0.548   2.754   1.963
 2076SOL    HW2 6556   0.633   2.810   2.076
 2077SOL     OW 6557   3.535   3.808   0.737
 2077SOL    HW1 6558   3.441   3.801   0.754
 2077SOL    HW2 6559   3.563   3.882   0.791
 2078SOL     OW 6560   0.651   1.992   1.078
 2078SOL    HW1 6561   0.734   1.952   1.101
 2078SOL    HW2 6562   0.623   1.946   0.999
 2079SOL     OW 6563   2.743   3.137   1.267
 2079SOL    HW1 6564   2.833   3.149   1.239
 2079SOL    HW2 6565   2.727   3.209   1.329
 2080SOL     OW 6566   3.065   1.822   2.083
 2080SOL    HW1 6567   3.125   1.856   2.017
 2080SOL    HW2 6568   2.979   1.859   2.059
 2081SOL     OW 6569   4.191   6.634   3.133
 2081SOL    HW1 6570   4.260   6.682   3.087
 2081SOL    HW2 6571   4.194   6.667   3.223
 2082SOL     OW 6572   3.033   6.824   5.023
 2082SOL    HW1 6573   2.992   6.878   5.091
 2082SOL    HW2 6574   2.977   6.746   5.017
 2083SOL     OW 6575   6.028   5.501   1.081
 2083SOL    HW1 6576   6.045   5.414   1.044
 2083SOL    HW2 6577   6.105   5.519   1.135
 2084SOL     OW 6578   2.777   1.520   0.283
 2084SOL    HW1 6579   2.767   1.453   0.216
 2084SOL    HW2 6580   2.728   1.595   0.250
 2085SOL     OW 6581   0.929   2.549   1.307
 2085SOL    HW1 6582   1.016   2.588   1.316
 2085SOL    HW2 6583   0.891   2.591   1.229
 2086SOL     OW 6584   6.776   3.306   0.638
 2086SOL    HW1 6585   6.794   3.260   0.721
 2086SOL    HW2 6586   6.788   3.238   0.571
 2087SOL     OW 6587   0.658   6.574   4.553
 2087SOL    HW1 6588   0.728   6.635   4.531
 2087SOL    HW2 6589   0.703   6.494   4.581
 2088SOL     OW 6590   2.966   1.872   4.270
 2088SOL    HW1 6591   2.888   1.925   4.286
 2088SOL    HW2 6592   2.951   1.833   4.184
 2089SOL     OW 6593   0.639   2.674   0.880
 2089SOL    HW1 6594   0.649   2.742   0.814
 2089SOL    HW2 6595   0.680   2.596   0.842
 2090SOL     OW 6596   0.440   2.721   1.065
 2090SOL    HW1 6597   0.502   2.707   0.993
 2090SOL    HW2 6598   0.470   2.801   1.107
 2091SOL     OW 6599   1.065   1.463   3.384
 2091SOL    HW1 6600   1.059   1.541   3.329
 2091SOL    HW2 6601   1.133   1.484   3.448
 2092SOL     OW 6602   6.960   2.734   2.463
 2092SOL    HW1 6603   6.964   2.659   2.405
 2092SOL    HW2 6604   6.964   2.810   2.405
 2093SOL     OW 6605   1.636   3.954   1.950
 2093SOL    HW1 6606   1.660   3.964   1.858
 2093SOL    HW2 6607   1.547   3.987   1.956
 2094SOL     OW 6608   1.566   1.821   3.731
 2094SOL    HW1 6609   1.609   1.850   3.811
 2094SOL    HW2 6610   1.637   1.792   3.674
 2095SOL     OW 6611   1.954   2.318   1.590
 2095SOL    HW1 6612   2.022   2.385   1.583
 2095SOL    HW2 6613   1.883   2.351   1.535
 2096SOL     OW 6614   7.151   2.110   0.980
 2096SOL    HW1 6615   7.234   2.099   1.027
 2096SOL    HW2 6616   7.171   2.171   0.910
 2097SOL     OW 6617   2.453   1.292   3.087
 2097SOL    HW1 6618   2.409   1.259   3.165
 2097SOL    HW2 6619   2.411   1.376   3.070
 2098SOL     OW 6620   7.061   2.855   1.175
 2098SOL    HW1 6621   6.977   2.829   1.214
 2098SOL    HW2 6622   7.057   2.951   1.173
 2099SOL     OW 6623   6.203   3.332   2.428
 2099SOL    HW1 6624   6.155   3.373   2.356
 2099SOL    HW2 6625   6.135   3.292   2.482
 2100SOL     OW 6626   0.747   2.618   3.024
 2100SOL    HW1 6627   0.679   2.665   3.073
 2100SOL    HW2 6628   0.812   2.685   3.004
 2101SOL     OW 6629   1.755   3.490   2.913
 2101SOL    HW1 6630   1.827   3.519   2.858
 2101SOL    HW2 6631   1.677   3.501   2.859
 2102SOL     OW 6632   0.030   1.957   3.526
 2102SOL    HW1 6633   0.122   1.953   3.553
 2102SOL    HW2 6634   0.015   2.049   3.507
 2103SOL     OW 6635   0.887   1.525   1.713
 2103SOL    HW1 6636   0.929   1.481   1.639
 2103SOL    HW2 6637   0.825   1.461   1.747
 2104SOL     OW 6638   0.445   4.233   0.827
 2104SOL    HW1 6639   0.404   4.285   0.759
 2104SOL    HW2 6640   0.427   4.142   0.802
 2105SOL     OW 6641   0.605   3.419   4.173
 2105SOL    HW1 6642   0.663   3.495   4.177
 2105SOL    HW2 6643   0.529   3.449   4.124
 2106SOL     OW 6644   0.007   2.510   0.614
 2106SOL    HW1 6645   7.265   2.583   0.573
 2106SOL    HW2 6646   0.082   2.551   0.657
 2107SOL     OW 6647   0.759   2.793   2.198
 2107SOL    HW1 6648   0.757   2.824   2.288
 2107SOL    HW2 6649   0.804   2.708   2.202
 2108SOL     OW 6650   0.799   2.661   3.714
 2108SOL    HW1 6651   0.798   2.690   3.623
 2108SOL    HW2 6652   0.710   2.632   3.731
 2109SOL     OW 6653   1.181   2.423   4.526
 2109SOL    HW1 6654   1.244   2.422   4.598
 2109SOL    HW2 6655   1.116   2.357   4.550
 2110SOL     OW 6656   0.116   5.114   5.118
 2110SOL    HW1 6657   3.694   1.442   0.010
 2110SOL    HW2 6658   0.081   5.172   5.051
 2111SOL     OW 6659   0.078   0.245   4.164
 2111SOL    HW1 6660   0.143   0.275   4.227
 2111SOL    HW2 6661   0.097   0.296   4.085
 2112SOL     OW 6662   3.607   4.033   0.886
 2112SOL    HW1 6663   3.642   4.010   0.972
 2112SOL    HW2 6664   3.568   4.119   0.898
 2113SOL     OW 6665   2.399   3.896   3.629
 2113SOL    HW1 6666   2.464   3.938   3.572
 2113SOL    HW2 6667   2.328   3.871   3.570
 2114SOL     OW 6668   1.564   3.076   1.155
 2114SOL    HW1 6669   1.627   3.121   1.099
 2114SOL    HW2 6670   1.512   3.146   1.193
 2115SOL     OW 6671   2.106   3.960   1.711
 2115SOL    HW1 6672   2.198   3.954   1.736
 2115SOL    HW2 6673   2.108   3.978   1.617
 2116SOL     OW 6674   6.233   1.938   4.881
 2116SOL    HW1 6675   6.264   1.977   4.963
 2116SOL    HW2 6676   6.233   1.844   4.898
 2117SOL     OW 6677   0.536   0.668   3.608
 2117SOL    HW1 6678   0.610   0.609   3.625
 2117SOL    HW2 6679   0.556   0.707   3.523
 2118SOL     OW 6680   0.780   3.972   2.804
 2118SOL    HW1 6681   0.837   3.913   2.755
 2118SOL    HW2 6682   0.754   4.039   2.740
 2119SOL     OW 6683   7.272   1.720   2.471
 2119SOL    HW1 6684   7.271   1.626   2.487
 2119SOL    HW2 6685   0.002   1.757   2.552
 2120SOL     OW 6686   7.164   3.080   3.865
 2120SOL    HW1 6687   7.116   3.139   3.923
 2120SOL    HW2 6688   7.115   3.083   3.783
 2121SOL     OW 6689   2.992   3.201   1.165
 2121SOL    HW1 6690   2.985   3.275   1.105
 2121SOL    HW2 6691   3.053   3.140   1.121
 2122SOL     OW 6692   1.046   3.211   2.666
 2122SOL    HW1 6693   1.033   3.218   2.761
 2122SOL    HW2 6694   0.966   3.248   2.628
 2123SOL     OW 6695   0.745   0.501   3.655
 2123SOL    HW1 6696   0.758   0.414   3.692
 2123SOL    HW2 6697   0.834   0.537   3.646
 2124SOL     OW 6698   0.477   4.751   2.124
 2124SOL    HW1 6699   0.434   4.791   2.048
 2124SOL    HW2 6700   0.443   4.662   2.127
 2125SOL     OW 6701   1.909   4.390   1.970
 2125SOL    HW1 6702   1.983   4.437   1.932
 2125SOL    HW2 6703   1.903   4.310   1.917
 2126SOL     OW 6704   6.543   2.429   1.891
 2126SOL    HW1 6705   6.567   2.345   1.931
 2126SOL    HW2 6706   6.456   2.413   1.854
 2127SOL     OW 6707   1.816   2.410   3.216
 2127SOL    HW1 6708   1.790   2.451   3.134
 2127SOL    HW2 6709   1.802   2.316   3.201
 2128SOL     OW 6710   7.249   3.047   0.796
 2128SOL    HW1 6711   0.017   3.029   0.736
 2128SOL    HW2 6712   7.280   3.016   0.881
 2129SOL     OW 6713   0.249   1.670   2.351
 2129SOL    HW1 6714   0.199   1.630   2.422
 2129SOL    HW2 6715   0.194   1.743   2.322
 2130SOL     OW 6716   2.498   4.247   1.206
 2130SOL    HW1 6717   2.561   4.223   1.274
 2130SOL    HW2 6718   2.541   4.223   1.124
 2131SOL     OW 6719   1.566   2.702   3.249
 2131SOL    HW1 6720   1.591   2.681   3.338
 2131SOL    HW2 6721   1.642   2.747   3.212
 2132SOL     OW 6722   0.384   3.513   4.039
 2132SOL    HW1 6723   0.346   3.425   4.044
 2132SOL    HW2 6724   0.309   3.570   4.020
 2133SOL     OW 6725   2.566   2.037   1.063
 2133SOL    HW1 6726   2.517   1.963   1.027
 2133SOL    HW2 6727   2.655   2.024   1.034
 2134SOL     OW 6728   0.220   4.166   3.865
 2134SOL    HW1 6729   0.157   4.196   3.799
 2134SOL    HW2 6730   0.294   4.133   3.814
 2135SOL     OW 6731   6.725   4.795   4.742
 2135SOL    HW1 6732   6.709   4.843   4.823
 2135SOL    HW2 6733   6.813   4.760   4.752
 2136SOL     OW 6734   1.524   2.307   1.515
 2136SOL    HW1 6735   1.605   2.336   1.472
 2136SOL    HW2 6736   1.528   2.212   1.512
 2137SOL     OW 6737   1.692   1.766   5.043
 2137SOL    HW1 6738   1.744   1.756   4.964
 2137SOL    HW2 6739   1.656   1.678   5.060
 2138SOL     OW 6740   7.080   2.905   1.853
 2138SOL    HW1 6741   7.108   2.815   1.834
 2138SOL    HW2 6742   7.161   2.950   1.878
 2139SOL     OW 6743   0.238   2.353   2.671
 2139SOL    HW1 6744   0.182   2.276   2.666
 2139SOL    HW2 6745   0.184   2.424   2.636
 2140SOL     OW 6746   1.086   3.633   1.323
 2140SOL    HW1 6747   1.055   3.604   1.408
 2140SOL    HW2 6748   1.007   3.651   1.273
 2141SOL     OW 6749   6.820   2.874   1.510
 2141SOL    HW1 6750   6.823   2.827   1.426
 2141SOL    HW2 6751   6.800   2.964   1.486
 2142SOL     OW 6752   3.097   1.538   3.002
 2142SOL    HW1 6753   3.065   1.603   2.939
 2142SOL    HW2 6754   3.024   1.524   3.062
 2143SOL     OW 6755   1.201   3.406   1.908
 2143SOL    HW1 6756   1.259   3.452   1.968
 2143SOL    HW2 6757   1.148   3.474   1.868
 2144SOL     OW 6758   3.619   7.279   4.936
 2144SOL    HW1 6759   3.650   0.062   4.916
 2144SOL    HW2 6760   3.645   7.226   4.861
 2145SOL     OW 6761   1.290   3.783   1.204
 2145SOL    HW1 6762   1.217   3.734   1.243
 2145SOL    HW2 6763   1.348   3.803   1.277
 2146SOL     OW 6764   0.021   3.563   3.560
 2146SOL    HW1 6765   0.064   3.537   3.641
 2146SOL    HW2 6766   7.234   3.577   3.585
 2147SOL     OW 6767   1.960   4.878   2.099
 2147SOL    HW1 6768   1.922   4.876   2.012
 2147SOL    HW2 6769   1.935   4.963   2.135
 2148SOL     OW 6770   1.017   0.473   3.028
 2148SOL    HW1 6771   0.996   0.505   3.116
 2148SOL    HW2 6772   0.934   0.445   2.992
 2149SOL     OW 6773   3.627   3.605   1.097
 2149SOL    HW1 6774   3.631   3.671   1.166
 2149SOL    HW2 6775   3.543   3.620   1.054
 2150SOL     OW 6776   0.239   2.378   3.354
 2150SOL    HW1 6777   0.218   2.438   3.426
 2150SOL    HW2 6778   0.334   2.385   3.344
 2151SOL     OW 6779   1.846   1.226   4.062
 2151SOL    HW1 6780   1.890   1.145   4.035
 2151SOL    HW2 6781   1.754   1.212   4.038
 2152SOL     OW 6782   0.157   2.539   4.137
 2152SOL    HW1 6783   0.192   2.451   4.124
 2152SOL    HW2 6784   0.099   2.552   4.062
 2153SOL     OW 6785   1.736   3.910   3.860
 2153SOL    HW1 6786   1.670   3.888   3.926
 2153SOL    HW2 6787   1.699   3.878   3.778
 2154SOL     OW 6788   1.177   3.773   3.182
 2154SOL    HW1 6789   1.087   3.781   3.150
 2154SOL    HW2 6790   1.228   3.829   3.123
 2155SOL     OW 6791   3.219   2.729   0.836
 2155SOL    HW1 6792   3.180   2.751   0.752
 2155SOL    HW2 6793   3.286   2.795   0.850
 2156SOL     OW 6794   1.070   2.483   0.829
 2156SOL    HW1 6795   1.159   2.468   0.797
 2156SOL    HW2 6796   1.078   2.561   0.885
 2157SOL     OW 6797   7.243   1.265   2.840
 2157SOL    HW1 6798   7.180   1.257   2.911
 2157SOL    HW2 6799   0.019   1.227   2.875
 2158SOL     OW 6800   1.087   1.444   4.694
 2158SOL    HW1 6801   1.009   1.460   4.747
 2158SOL    HW2 6802   1.143   1.520   4.710
 2159SOL     OW 6803   0.665   1.614   3.264
 2159SOL    HW1 6804   0.714   1.671   3.204
 2159SOL    HW2 6805   0.710   1.624   3.348
 2160SOL     OW 6806   3.409   3.435   3.506
 2160SOL    HW1 6807   3.384   3.518   3.467
 2160SOL    HW2 6808   3.337   3.414   3.567
 2161SOL     OW 6809   1.568   1.224   4.022
 2161SOL    HW1 6810   1.522   1.308   4.022
 2161SOL    HW2 6811   1.533   1.177   4.097
 2162SOL     OW 6812   1.081   6.620   2.283
 2162SOL    HW1 6813   1.076   6.590   2.374
 2162SOL    HW2 6814   0.994   6.603   2.247
 2163SOL     OW 6815   5.104   5.573   4.783
 2163SOL    HW1 6816   5.038   5.504   4.794
 2163SOL    HW2 6817   5.132   5.566   4.692
 2164SOL     OW 6818   1.191   0.556   2.232
 2164SOL    HW1 6819   1.143   0.496   2.290
 2164SOL    HW2 6820   1.269   0.579   2.282
 2165SOL     OW 6821   1.776   1.524   0.980
 2165SOL    HW1 6822   1.767   1.617   1.000
 2165SOL    HW2 6823   1.865   1.515   0.947
 2166SOL     OW 6824   1.365   2.029   3.665
 2166SOL    HW1 6825   1.391   2.077   3.744
 2166SOL    HW2 6826   1.414   1.947   3.669
 2167SOL     OW 6827   7.193   7.155   4.825
 2167SOL    HW1 6828   7.206   7.101   4.903
 2167SOL    HW2 6829   7.246   7.113   4.757
 2168SOL     OW 6830   0.489   3.430   1.477
 2168SOL    HW1 6831   0.507   3.336   1.481
 2168SOL    HW2 6832   0.460   3.452   1.566
 2169SOL     OW 6833   1.191   3.427   1.172
 2169SOL    HW1 6834   1.103   3.397   1.148
 2169SOL    HW2 6835   1.176   3.499   1.233
 2170SOL     OW 6836   7.145   1.933   1.641
 2170SOL    HW1 6837   7.174   1.911   1.553
 2170SOL    HW2 6838   7.093   2.013   1.630
 2171SOL     OW 6839   6.837   3.508   3.110
 2171SOL    HW1 6840   6.905   3.575   3.106
 2171SOL    HW2 6841   6.773   3.534   3.043
 2172SOL     OW 6842   1.074   2.031   3.590
 2172SOL    HW1 6843   1.165   2.027   3.620
 2172SOL    HW2 6844   1.030   2.089   3.652
 2173SOL     OW 6845   1.142   2.898   2.468
 2173SOL    HW1 6846   1.088   2.970   2.436
 2173SOL    HW2 6847   1.082   2.824   2.477
 2174SOL     OW 6848   5.846   2.598   1.541
 2174SOL    HW1 6849   5.913   2.648   1.494
 2174SOL    HW2 6850   5.785   2.571   1.472
 2175SOL     OW 6851   2.397   3.817   2.743
 2175SOL    HW1 6852   2.491   3.807   2.753
 2175SOL    HW2 6853   2.384   3.911   2.731
 2176SOL     OW 6854   1.699   0.993   3.408
 2176SOL    HW1 6855   1.721   1.060   3.344
 2176SOL    HW2 6856   1.769   0.928   3.400
 2177SOL     OW 6857   0.157   3.591   2.063
 2177SOL    HW1 6858   0.161   3.527   1.993
 2177SOL    HW2 6859   0.063   3.610   2.072
 2178SOL     OW 6860   6.114   3.263   1.663
 2178SOL    HW1 6861   6.092   3.195   1.599
 2178SOL    HW2 6862   6.115   3.216   1.747
 2179SOL     OW 6863   1.570   2.467   1.736
 2179SOL    HW1 6864   1.539   2.419   1.659
 2179SOL    HW2 6865   1.626   2.536   1.700
 2180SOL     OW 6866   1.607   2.883   1.353
 2180SOL    HW1 6867   1.519   2.862   1.384
 2180SOL    HW2 6868   1.592   2.947   1.283
 2181SOL     OW 6869   2.156   2.506   1.567
 2181SOL    HW1 6870   2.247   2.477   1.561
 2181SOL    HW2 6871   2.153   2.562   1.645
 2182SOL     OW 6872   1.703   6.539   5.049
 2182SOL    HW1 6873   1.786   6.571   5.083
 2182SOL    HW2 6874   1.636   6.578   5.105
 2183SOL     OW 6875   0.903   2.828   2.952
 2183SOL    HW1 6876   0.996   2.848   2.957
 2183SOL    HW2 6877   0.863   2.910   2.921
 2184SOL     OW 6878   2.671   4.253   2.131
 2184SOL    HW1 6879   2.763   4.265   2.108
 2184SOL    HW2 6880   2.652   4.326   2.190
 2185SOL     OW 6881   1.396   3.485   3.846
 2185SOL    HW1 6882   1.410   3.441   3.929
 2185SOL    HW2 6883   1.344   3.423   3.795
 2186SOL     OW 6884   7.097   3.260   0.899
 2186SOL    HW1 6885   7.151   3.190   0.861
 2186SOL    HW2 6886   7.118   3.337   0.845
 2187SOL     OW 6887   0.266   0.783   4.003
 2187SOL    HW1 6888   0.322   0.807   3.929
 2187SOL    HW2 6889   0.306   0.704   4.039
 2188SOL     OW 6890   1.280   2.264   4.928
 2188SOL    HW1 6891   1.258   2.177   4.896
 2188SOL    HW2 6892   1.325   2.305   4.854
 2189SOL     OW 6893   1.572   3.054   2.659
 2189SOL    HW1 6894   1.495   3.094   2.699
 2189SOL    HW2 6895   1.596   3.113   2.588
 2190SOL     OW 6896   7.061   1.547   2.668
 2190SOL    HW1 6897   7.017   1.466   2.693
 2190SOL    HW2 6898   7.147   1.518   2.637
 2191SOL     OW 6899   1.802   7.230   3.469
 2191SOL    HW1 6900   1.889   7.204   3.498
 2191SOL    HW2 6901   1.807   0.020   3.459
 2192SOL     OW 6902   6.872   2.413   4.252
 2192SOL    HW1 6903   6.966   2.412   4.268
 2192SOL    HW2 6904   6.864   2.404   4.157
 2193SOL     OW 6905   0.748   2.740   3.444
 2193SOL    HW1 6906   0.659   2.715   3.421
 2193SOL    HW2 6907   0.760   2.826   3.403
 2194SOL     OW 6908   0.616   2.574   4.104
 2194SOL    HW1 6909   0.642   2.611   4.189
 2194SOL    HW2 6910   0.562   2.643   4.064
 2195SOL     OW 6911   1.938   3.616   1.421
 2195SOL    HW1 6912   1.993   3.673   1.368
 2195SOL    HW2 6913   1.982   3.531   1.418
 2196SOL     OW 6914   6.795   1.211   1.314
 2196SOL    HW1 6915   6.723   1.185   1.256
 2196SOL    HW2 6916   6.765   1.293   1.354
 2197SOL     OW 6917   1.929   4.134   1.825
 2197SOL    HW1 6918   1.844   4.097   1.799
 2197SOL    HW2 6919   1.993   4.071   1.794
 2198SOL     OW 6920   6.566   2.292   2.644
 2198SOL    HW1 6921   6.485   2.241   2.648
 2198SOL    HW2 6922   6.579   2.309   2.551
 2199SOL     OW 6923   1.127   2.772   2.077
 2199SOL    HW1 6924   1.113   2.779   1.983
 2199SOL    HW2 6925   1.141   2.679   2.092
 2200SOL     OW 6926   0.747   0.448   4.385
 2200SOL    HW1 6927   0.755   0.542   4.400
 2200SOL    HW2 6928   0.825   0.411   4.427
 2201SOL     OW 6929   0.933   0.579   3.268
 2201SOL    HW1 6930   0.965   0.503   3.315
 2201SOL    HW2 6931   0.960   0.654   3.321
 2202SOL     OW 6932   1.240   2.121   1.228
 2202SOL    HW1 6933   1.243   2.064   1.305
 2202SOL    HW2 6934   1.186   2.195   1.254
 2203SOL     OW 6935   1.828   3.100   3.218
 2203SOL    HW1 6936   1.825   3.007   3.198
 2203SOL    HW2 6937   1.804   3.143   3.136
 2204SOL     OW 6938   0.934   2.973   2.094
 2204SOL    HW1 6939   1.010   2.916   2.084
 2204SOL    HW2 6940   0.862   2.915   2.118
 2205SOL     OW 6941   0.674   2.838   1.496
 2205SOL    HW1 6942   0.729   2.761   1.509
 2205SOL    HW2 6943   0.734   2.904   1.460
 2206SOL     OW 6944   6.510   1.653   1.075
 2206SOL    HW1 6945   6.597   1.627   1.044
 2206SOL    HW2 6946   6.510   1.630   1.168
 2207SOL     OW 6947   6.273   4.118   4.238
 2207SOL    HW1 6948   6.190   4.135   4.282
 2207SOL    HW2 6949   6.339   4.149   4.299
 2208SOL     OW 6950   1.253   2.931   2.720
 2208SOL    HW1 6951   1.219   2.924   2.631
 2208SOL    HW2 6952   1.284   3.022   2.727
 2209SOL     OW 6953   6.662   7.049   0.689
 2209SOL    HW1 6954   6.591   7.046   0.625
 2209SOL    HW2 6955   6.728   7.106   0.649
 2210SOL     OW 6956   6.960   1.061   2.182
 2210SOL    HW1 6957   6.917   1.112   2.250
 2210SOL    HW2 6958   6.985   0.979   2.225
 2211SOL     OW 6959   2.198   3.308   2.503
 2211SOL    HW1 6960   2.131   3.283   2.567
 2211SOL    HW2 6961   2.151   3.360   2.438
 2212SOL     OW 6962   1.077   1.584   1.904
 2212SOL    HW1 6963   1.007   1.565   1.841
 2212SOL    HW2 6964   1.157   1.559   1.859
 2213SOL     OW 6965   1.461   3.384   4.092
 2213SOL    HW1 6966   1.435   3.305   4.139
 2213SOL    HW2 6967   1.451   3.455   4.155
 2214SOL     OW 6968   4.020   5.685   1.475
 2214SOL    HW1 6969   3.932   5.721   1.488
 2214SOL    HW2 6970   4.014   5.637   1.393
 2215SOL     OW 6971   0.650   2.480   2.322
 2215SOL    HW1 6972   0.728   2.506   2.274
 2215SOL    HW2 6973   0.667   2.507   2.412
 2216SOL     OW 6974   2.131   1.547   1.938
 2216SOL    HW1 6975   2.073   1.623   1.932
 2216SOL    HW2 6976   2.179   1.547   1.856
 2217SOL     OW 6977   7.230   3.910   1.771
 2217SOL    HW1 6978   7.264   3.982   1.718
 2217SOL    HW2 6979   7.278   3.916   1.853
 2218SOL     OW 6980   2.545   4.128   2.922
 2218SOL    HW1 6981   2.481   4.189   2.957
 2218SOL    HW2 6982   2.502   4.088   2.846
 2219SOL     OW 6983   1.225   0.868   1.989
 2219SOL    HW1 6984   1.289   0.797   1.990
 2219SOL    HW2 6985   1.141   0.825   2.007
 2220SOL     OW 6986   6.661   2.280   4.360
 2220SOL    HW1 6987   6.622   2.231   4.287
 2220SOL    HW2 6988   6.743   2.314   4.325
 2221SOL     OW 6989   6.746   2.404   3.454
 2221SOL    HW1 6990   6.822   2.346   3.448
 2221SOL    HW2 6991   6.752   2.460   3.377
 2222SOL     OW 6992   2.334   2.275   1.833
 2222SOL    HW1 6993   2.368   2.211   1.895
 2222SOL    HW2 6994   2.270   2.227   1.780
 2223SOL     OW 6995   6.056   3.541   0.449
 2223SOL    HW1 6996   6.112   3.508   0.519
 2223SOL    HW2 6997   6.110   3.534   0.370
 2224SOL     OW 6998   7.005   4.471   3.475
 2224SOL    HW1 6999   7.002   4.556   3.519
 2224SOL    HW2 7000   6.925   4.427   3.502
 2225SOL     OW 7001   2.666   3.833   2.757
 2225SOL    HW1 7002   2.735   3.865   2.699
 2225SOL    HW2 7003   2.711   3.808   2.838
 2226SOL     OW 7004   6.663   2.032   3.477
 2226SOL    HW1 7005   6.655   2.095   3.406
 2226SOL    HW2 7006   6.574   2.001   3.492
 2227SOL     OW 7007   0.661   1.788   1.894
 2227SOL    HW1 7008   0.610   1.721   1.850
 2227SOL    HW2 7009   0.603   1.864   1.898
 2228SOL     OW 7010   7.223   2.806   2.299
 2228SOL    HW1 7011   7.136   2.841   2.279
 2228SOL    HW2 7012   7.271   2.879   2.337
 2229SOL     OW 7013   1.753   3.558   2.136
 2229SOL    HW1 7014   1.835   3.566   2.086
 2229SOL    HW2 7015   1.731   3.466   2.131
 2230SOL     OW 7016   1.690   3.829   1.251
 2230SOL    HW1 7017   1.700   3.734   1.254
 2230SOL    HW2 7018   1.728   3.853   1.166
 2231SOL     OW 7019   3.224   2.262   2.577
 2231SOL    HW1 7020   3.167   2.313   2.519
 2231SOL    HW2 7021   3.173   2.185   2.600
 2232SOL     OW 7022   4.450   2.690   3.407
 2232SOL    HW1 7023   4.356   2.699   3.392
 2232SOL    HW2 7024   4.480   2.778   3.429
 2233SOL     OW 7025   1.605   0.519   3.460
 2233SOL    HW1 7026   1.574   0.603   3.426
 2233SOL    HW2 7027   1.558   0.453   3.409
 2234SOL     OW 7028   2.165   5.096   3.608
 2234SOL    HW1 7029   2.231   5.101   3.539
 2234SOL    HW2 7030   2.205   5.040   3.675
 2235SOL     OW 7031   6.471   1.768   1.714
 2235SOL    HW1 7032   6.550   1.805   1.674
 2235SOL    HW2 7033   6.412   1.754   1.640
 2236SOL     OW 7034   0.598   2.633   2.789
 2236SOL    HW1 7035   0.662   2.627   2.860
 2236SOL    HW2 7036   0.564   2.722   2.795
 2237SOL     OW 7037   7.150   2.276   3.237
 2237SOL    HW1 7038   7.201   2.221   3.178
 2237SOL    HW2 7039   7.133   2.355   3.186
 2238SOL     OW 7040   1.613   3.467   1.544
 2238SOL    HW1 7041   1.533   3.414   1.549
 2238SOL    HW2 7042   1.683   3.407   1.568
 2239SOL     OW 7043   2.232   3.626   2.095
 2239SOL    HW1 7044   2.289   3.641   2.020
 2239SOL    HW2 7045   2.144   3.614   2.057
 2240SOL     OW 7046   1.290   3.512   2.501
 2240SOL    HW1 7047   1.364   3.573   2.493
 2240SOL    HW2 7048   1.239   3.526   2.422
 2241SOL     OW 7049   6.465   1.126   2.528
 2241SOL    HW1 7050   6.485   1.141   2.435
 2241SOL    HW2 7051   6.394   1.061   2.527
 2242SOL     OW 7052   0.524   3.673   3.855
 2242SOL    HW1 7053   0.485   3.621   3.925
 2242SOL    HW2 7054   0.453   3.729   3.824
 2243SOL     OW 7055   1.029   2.005   1.686
 2243SOL    HW1 7056   0.986   2.051   1.615
 2243SOL    HW2 7057   0.976   1.927   1.700
 2244SOL     OW 7058   1.454   2.970   0.752
 2244SOL    HW1 7059   1.411   2.888   0.774
 2244SOL    HW2 7060   1.547   2.953   0.768
 2245SOL     OW 7061   6.966   2.255   3.691
 2245SOL    HW1 7062   6.965   2.243   3.596
 2245SOL    HW2 7063   6.877   2.231   3.719
 2246SOL     OW 7064   2.882   2.772   1.797
 2246SOL    HW1 7065   2.814   2.800   1.736
 2246SOL    HW2 7066   2.964   2.785   1.750
 2247SOL     OW 7067   7.147   3.489   3.937
 2247SOL    HW1 7068   7.105   3.411   3.972
 2247SOL    HW2 7069   7.116   3.561   3.992
 2248SOL     OW 7070   7.295   2.012   0.711
 2248SOL    HW1 7071   7.302   2.105   0.732
 2248SOL    HW2 7072   0.073   1.974   0.740
 2249SOL     OW 7073   0.167   3.417   1.848
 2249SOL    HW1 7074   0.187   3.324   1.860
 2249SOL    HW2 7075   0.118   3.420   1.766
 2250SOL     OW 7076   2.810   0.430   1.268
 2250SOL    HW1 7077   2.831   0.336   1.271
 2250SOL    HW2 7078   2.863   0.468   1.338
 2251SOL     OW 7079   0.074   1.716   1.958
 2251SOL    HW1 7080   7.284   1.728   1.965
 2251SOL    HW2 7081   0.085   1.635   1.909
 2252SOL     OW 7082   3.112   3.121   0.726
 2252SOL    HW1 7083   3.178   3.128   0.657
 2252SOL    HW2 7084   3.035   3.086   0.682
 2253SOL     OW 7085   1.100   1.869   3.851
 2253SOL    HW1 7086   1.134   1.955   3.872
 2253SOL    HW2 7087   1.163   1.808   3.888
 2254SOL     OW 7088   0.771   3.392   2.049
 2254SOL    HW1 7089   0.783   3.485   2.028
 2254SOL    HW2 7090   0.680   3.374   2.026
 2255SOL     OW 7091   6.630   7.064   4.421
 2255SOL    HW1 7092   6.662   6.979   4.450
 2255SOL    HW2 7093   6.696   7.095   4.359
 2256SOL     OW 7094   0.873   2.181   4.321
 2256SOL    HW1 7095   0.800   2.127   4.291
 2256SOL    HW2 7096   0.948   2.153   4.268
 2257SOL     OW 7097   2.004   1.367   3.461
 2257SOL    HW1 7098   2.090   1.343   3.495
 2257SOL    HW2 7099   1.952   1.389   3.538
 2258SOL     OW 7100   0.881   3.044   0.402
 2258SOL    HW1 7101   0.828   3.121   0.426
 2258SOL    HW2 7102   0.822   2.991   0.348
 2259SOL     OW 7103   1.611   1.746   3.029
 2259SOL    HW1 7104   1.577   1.810   2.967
 2259SOL    HW2 7105   1.659   1.798   3.094
 2260SOL     OW 7106   0.929   2.375   2.708
 2260SOL    HW1 7107   0.866   2.312   2.743
 2260SOL    HW2 7108   0.980   2.325   2.645
 2261SOL     OW 7109   7.287   2.917   2.663
 2261SOL    HW1 7110   7.248   2.830   2.651
 2261SOL    HW2 7111   0.002   2.947   2.575
 2262SOL     OW 7112   6.042   2.670   3.070
 2262SOL    HW1 7113   5.952   2.652   3.042
 2262SOL    HW2 7114   6.036   2.754   3.116
 2263SOL     OW 7115   4.097   5.684   0.138
 2263SOL    HW1 7116   4.190   5.665   0.128
 2263SOL    HW2 7117   4.086   5.699   0.232
 2264SOL     OW 7118   0.950   1.882   2.568
 2264SOL    HW1 7119   0.983   1.823   2.501
 2264SOL    HW2 7120   0.895   1.944   2.521
 2265SOL     OW 7121   5.165   7.090   4.732
 2265SOL    HW1 7122   5.097   7.078   4.666
 2265SOL    HW2 7123   5.130   7.158   4.790
 2266SOL     OW 7124   0.527   0.071   3.495
 2266SOL    HW1 7125   0.457   0.136   3.505
 2266SOL    HW2 7126   0.480   7.294   3.479
 2267SOL     OW 7127   0.510   2.887   2.844
 2267SOL    HW1 7128   0.536   2.899   2.936
 2267SOL    HW2 7129   0.533   2.969   2.802
 2268SOL     OW 7130   2.001   3.330   0.787
 2268SOL    HW1 7131   2.045   3.372   0.861
 2268SOL    HW2 7132   1.922   3.382   0.774
 2269SOL     OW 7133   0.972   3.410   5.034
 2269SOL    HW1 7134   0.919   3.472   4.984
 2269SOL    HW2 7135   0.926   3.327   5.025
 2270SOL     OW 7136   3.448   3.208   4.225
 2270SOL    HW1 7137   3.408   3.199   4.311
 2270SOL    HW2 7138   3.521   3.268   4.239
 2271SOL     OW 7139   0.709   1.637   4.111
 2271SOL    HW1 7140   0.745   1.591   4.187
 2271SOL    HW2 7141   0.749   1.594   4.036
 2272SOL     OW 7142   2.064   2.300   2.480
 2272SOL    HW1 7143   2.129   2.358   2.440
 2272SOL    HW2 7144   2.115   2.224   2.509
 2273SOL     OW 7145   1.353   3.740   4.329
 2273SOL    HW1 7146   1.449   3.731   4.328
 2273SOL    HW2 7147   1.338   3.835   4.333
 2274SOL     OW 7148   1.315   3.926   2.997
 2274SOL    HW1 7149   1.252   3.997   2.989
 2274SOL    HW2 7150   1.399   3.969   3.012
 2275SOL     OW 7151   6.697   1.887   1.607
 2275SOL    HW1 7152   6.695   1.975   1.644
 2275SOL    HW2 7153   6.675   1.900   1.515
 2276SOL     OW 7154   7.029   1.058   0.781
 2276SOL    HW1 7155   6.968   1.002   0.830
 2276SOL    HW2 7156   7.103   1.001   0.761
 2277SOL     OW 7157   5.999   4.106   1.184
 2277SOL    HW1 7158   6.090   4.087   1.209
 2277SOL    HW2 7159   6.008   4.154   1.101
 2278SOL     OW 7160   2.254   3.181   3.181
 2278SOL    HW1 7161   2.274   3.269   3.212
 2278SOL    HW2 7162   2.339   3.144   3.157
 2279SOL     OW 7163   0.162   3.816   2.231
 2279SOL    HW1 7164   0.102   3.797   2.302
 2279SOL    HW2 7165   0.177   3.731   2.189
 2280SOL     OW 7166   7.131   3.250   1.958
 2280SOL    HW1 7167   7.203   3.188   1.957
 2280SOL    HW2 7168   7.072   3.220   1.888
 2281SOL     OW 7169   1.516   2.659   2.387
 2281SOL    HW1 7170   1.528   2.592   2.319
 2281SOL    HW2 7171   1.455   2.620   2.449
 2282SOL     OW 7172   7.110   3.305   1.588
 2282SOL    HW1 7173   7.045   3.374   1.573
 2282SOL    HW2 7174   7.066   3.242   1.645
 2283SOL     OW 7175   3.605   3.249   0.765
 2283SOL    HW1 7176   3.699   3.237   0.751
 2283SOL    HW2 7177   3.593   3.344   0.766
 2284SOL     OW 7178   5.470   0.055   0.001
 2284SOL    HW1 7179   1.801   3.624   5.122
 2284SOL    HW2 7180   1.822   3.772   5.095
 2285SOL     OW 7181   0.102   3.936   3.601
 2285SOL    HW1 7182   0.103   4.031   3.592
 2285SOL    HW2 7183   0.017   3.916   3.639
 2286SOL     OW 7184   2.082   3.428   4.082
 2286SOL    HW1 7185   2.030   3.371   4.138
 2286SOL    HW2 7186   2.067   3.516   4.117
 2287SOL     OW 7187   1.553   2.145   3.297
 2287SOL    HW1 7188   1.592   2.172   3.214
 2287SOL    HW2 7189   1.493   2.075   3.274
 2288SOL     OW 7190   7.116   2.476   3.753
 2288SOL    HW1 7191   7.201   2.433   3.744
 2288SOL    HW2 7192   7.052   2.408   3.737
 2289SOL     OW 7193   7.073   1.974   2.926
 2289SOL    HW1 7194   7.028   1.895   2.895
 2289SOL    HW2 7195   7.091   1.957   3.018
 2290SOL     OW 7196   1.030   2.067   3.320
 2290SOL    HW1 7197   1.074   2.151   3.315
 2290SOL    HW2 7198   1.035   2.042   3.412
 2291SOL     OW 7199   3.098   4.057   2.476
 2291SOL    HW1 7200   3.063   4.141   2.447
 2291SOL    HW2 7201   3.127   4.015   2.395
 2292SOL     OW 7202   2.767   2.087   3.192
 2292SOL    HW1 7203   2.694   2.125   3.144
 2292SOL    HW2 7204   2.844   2.110   3.140
 2293SOL     OW 7205   0.072   1.750   2.734
 2293SOL    HW1 7206   0.168   1.751   2.726
 2293SOL    HW2 7207   0.052   1.665   2.773
 2294SOL     OW 7208   1.103   3.329   0.801
 2294SOL    HW1 7209   1.136   3.239   0.806
 2294SOL    HW2 7210   1.172   3.382   0.841
 2295SOL     OW 7211   6.128   0.914   4.930
 2295SOL    HW1 7212   6.217   0.945   4.947
 2295SOL    HW2 7213   6.090   0.902   5.016
 2296SOL     OW 7214   3.065   1.474   2.692
 2296SOL    HW1 7215   3.025   1.549   2.735
 2296SOL    HW2 7216   3.156   1.500   2.677
 2297SOL     OW 7217   1.454   2.561   3.033
 2297SOL    HW1 7218   1.484   2.609   3.111
 2297SOL    HW2 7219   1.395   2.494   3.068
 2298SOL     OW 7220   0.179   3.096   3.031
 2298SOL    HW1 7221   0.090   3.130   3.027
 2298SOL    HW2 7222   0.182   3.028   2.964
 2299SOL     OW 7223   2.236   3.577   0.353
 2299SOL    HW1 7224   2.226   3.486   0.328
 2299SOL    HW2 7225   2.156   3.620   0.322
 2300SOL     OW 7226   3.601   2.716   0.921
 2300SOL    HW1 7227   3.600   2.675   0.834
 2300SOL    HW2 7228   3.541   2.791   0.913
 2301SOL     OW 7229   0.460   2.248   1.761
 2301SOL    HW1 7230   0.476   2.316   1.695
 2301SOL    HW2 7231   0.374   2.269   1.797
 2302SOL     OW 7232   2.130   1.532   4.600
 2302SOL    HW1 7233   2.108   1.621   4.629
 2302SOL    HW2 7234   2.119   1.535   4.505
 2303SOL     OW 7235   1.873   3.155   4.483
 2303SOL    HW1 7236   1.847   3.063   4.478
 2303SOL    HW2 7237   1.929   3.161   4.560
 2304SOL     OW 7238   5.816   2.457   4.354
 2304SOL    HW1 7239   5.885   2.456   4.287
 2304SOL    HW2 7240   5.850   2.401   4.423
 2305SOL     OW 7241   0.136   1.826   4.820
 2305SOL    HW1 7242   0.092   1.791   4.897
 2305SOL    HW2 7243   0.227   1.839   4.848
 2306SOL     OW 7244   2.477   1.396   3.646
 2306SOL    HW1 7245   2.470   1.473   3.703
 2306SOL    HW2 7246   2.533   1.425   3.574
 2307SOL     OW 7247   2.792   1.029   3.034
 2307SOL    HW1 7248   2.809   1.054   2.943
 2307SOL    HW2 7249   2.715   0.972   3.029
 2308SOL     OW 7250   4.836   5.111   0.384
 2308SOL    HW1 7251   4.827   5.198   0.422
 2308SOL    HW2 7252   4.925   5.085   0.407
 2309SOL     OW 7253   0.570   2.297   4.112
 2309SOL    HW1 7254   0.638   2.259   4.056
 2309SOL    HW2 7255   0.585   2.391   4.109
 2310SOL     OW 7256   6.369   3.039   4.039
 2310SOL    HW1 7257   6.326   3.115   4.078
 2310SOL    HW2 7258   6.308   3.009   3.972
 2311SOL     OW 7259   5.403   0.076   0.666
 2311SOL    HW1 7260   5.434   0.141   0.602
 2311SOL    HW2 7261   5.477   0.066   0.726
 2312SOL     OW 7262   5.998   4.664   4.386
 2312SOL    HW1 7263   6.048   4.601   4.333
 2312SOL    HW2 7264   6.059   4.736   4.402
 2313SOL     OW 7265   3.837   5.211   0.335
 2313SOL    HW1 7266   3.803   5.285   0.385
 2313SOL    HW2 7267   3.878   5.250   0.258
 2314SOL     OW 7268   2.952   5.533   0.482
 2314SOL    HW1 7269   2.875   5.584   0.457
 2314SOL    HW2 7270   2.980   5.490   0.401
 2315SOL     OW 7271   3.723   1.433   1.255
 2315SOL    HW1 7272   3.811   1.460   1.279
 2315SOL    HW2 7273   3.735   1.355   1.201
 2316SOL     OW 7274   3.931   5.833   0.609
 2316SOL    HW1 7275   3.966   5.806   0.694
 2316SOL    HW2 7276   3.959   5.924   0.598
 2317SOL     OW 7277   6.720   4.090   3.691
 2317SOL    HW1 7278   6.673   4.011   3.665
 2317SOL    HW2 7279   6.676   4.118   3.771
 2318SOL     OW 7280   4.256   6.776   0.492
 2318SOL    HW1 7281   4.350   6.760   0.491
 2318SOL    HW2 7282   4.243   6.838   0.564
 2319SOL     OW 7283   7.071   5.753   1.414
 2319SOL    HW1 7284   7.159   5.750   1.452
 2319SOL    HW2 7285   7.024   5.681   1.457
 2320SOL     OW 7286   6.716   0.227   0.372
 2320SOL    HW1 7287   6.643   0.224   0.311
 2320SOL    HW2 7288   6.793   0.238   0.316
 2321SOL     OW 7289   5.657   2.229   2.845
 2321SOL    HW1 7290   5.673   2.216   2.752
 2321SOL    HW2 7291   5.742   2.217   2.887
 2322SOL     OW 7292   3.047   5.402   0.250
 2322SOL    HW1 7293   3.034   5.307   0.253
 2322SOL    HW2 7294   3.136   5.413   0.218
 2323SOL     OW 7295   0.042   2.192   4.757
 2323SOL    HW1 7296   0.114   2.172   4.817
 2323SOL    HW2 7297   0.020   2.283   4.775
 2324SOL     OW 7298   6.223   0.258   1.370
 2324SOL    HW1 7299   6.212   0.279   1.277
 2324SOL    HW2 7300   6.212   0.164   1.375
 2325SOL     OW 7301   1.742   2.328   4.507
 2325SOL    HW1 7302   1.795   2.407   4.521
 2325SOL    HW2 7303   1.777   2.291   4.426
 2326SOL     OW 7304   2.667   6.811   0.735
 2326SOL    HW1 7305   2.579   6.814   0.697
 2326SOL    HW2 7306   2.662   6.743   0.802
 2327SOL     OW 7307   5.553   6.958   0.255
 2327SOL    HW1 7308   5.600   6.996   0.181
 2327SOL    HW2 7309   5.598   6.877   0.274
 2328SOL     OW 7310   2.222   3.722   5.139
 2328SOL    HW1 7311   5.941   0.094   0.038
 2328SOL    HW2 7312   2.199   3.804   5.095
 2329SOL     OW 7313   5.828   1.655   4.126
 2329SOL    HW1 7314   5.866   1.740   4.103
 2329SOL    HW2 7315   5.835   1.603   4.046
 2330SOL     OW 7316   0.495   2.219   4.749
 2330SOL    HW1 7317   0.531   2.308   4.752
 2330SOL    HW2 7318   0.403   2.229   4.773
 2331SOL     OW 7319   0.238   1.434   3.879
 2331SOL    HW1 7320   0.163   1.378   3.861
 2331SOL    HW2 7321   0.265   1.411   3.967
 2332SOL     OW 7322   1.570   4.159   4.638
 2332SOL    HW1 7323   1.617   4.080   4.609
 2332SOL    HW2 7324   1.630   4.231   4.617
 2333SOL     OW 7325   6.082   2.608   3.693
 2333SOL    HW1 7326   6.158   2.605   3.751
 2333SOL    HW2 7327   6.011   2.568   3.743
 2334SOL     OW 7328   0.365   2.562   2.458
 2334SOL    HW1 7329   0.280   2.581   2.497
 2334SOL    HW2 7330   0.415   2.644   2.469
 2335SOL     OW 7331   6.698   2.177   3.712
 2335SOL    HW1 7332   6.649   2.258   3.700
 2335SOL    HW2 7333   6.686   2.129   3.630
 2336SOL     OW 7334   2.424   2.027   3.916
 2336SOL    HW1 7335   2.519   2.018   3.908
 2336SOL    HW2 7336   2.397   2.071   3.835
 2337SOL     OW 7337   1.608   3.839   3.631
 2337SOL    HW1 7338   1.566   3.917   3.595
 2337SOL    HW2 7339   1.537   3.774   3.638
 2338SOL     OW 7340   4.628   5.251   0.651
 2338SOL    HW1 7341   4.655   5.162   0.673
 2338SOL    HW2 7342   4.697   5.284   0.593
 2339SOL     OW 7343   3.347   5.595   1.451
 2339SOL    HW1 7344   3.345   5.690   1.437
 2339SOL    HW2 7345   3.287   5.559   1.386
 2340SOL     OW 7346   5.674   7.251   0.824
 2340SOL    HW1 7347   5.696   7.159   0.837
 2340SOL    HW2 7348   5.619   7.273   0.900
 2341SOL     OW 7349   6.343   6.026   0.866
 2341SOL    HW1 7350   6.364   6.033   0.959
 2341SOL    HW2 7351   6.391   5.948   0.837
 2342SOL     OW 7352   1.344   2.294   2.018
 2342SOL    HW1 7353   1.295   2.219   2.052
 2342SOL    HW2 7354   1.410   2.256   1.960
 2343SOL     OW 7355   0.280   1.803   4.023
 2343SOL    HW1 7356   0.310   1.820   3.934
 2343SOL    HW2 7357   0.360   1.800   4.076
 2344SOL     OW 7358   2.420   3.624   3.719
 2344SOL    HW1 7359   2.366   3.570   3.661
 2344SOL    HW2 7360   2.409   3.713   3.685
 2345SOL     OW 7361   1.049   1.660   3.187
 2345SOL    HW1 7362   1.097   1.742   3.172
 2345SOL    HW2 7363   0.960   1.678   3.157
 2346SOL     OW 7364   1.008   0.787   3.427
 2346SOL    HW1 7365   0.929   0.841   3.434
 2346SOL    HW2 7366   1.073   0.845   3.388
 2347SOL     OW 7367   7.131   1.788   4.280
 2347SOL    HW1 7368   7.141   1.765   4.188
 2347SOL    HW2 7369   7.076   1.866   4.280
 2348SOL     OW 7370   6.906   4.030   3.298
 2348SOL    HW1 7371   6.874   3.971   3.230
 2348SOL    HW2 7372   6.979   4.076   3.258
 2349SOL     OW 7373   5.911   4.505   4.593
 2349SOL    HW1 7374   5.943   4.569   4.528
 2349SOL    HW2 7375   5.825   4.479   4.559
 2350SOL     OW 7376   0.777   2.901   2.449
 2350SOL    HW1 7377   0.828   2.981   2.436
 2350SOL    HW2 7378   0.841   2.835   2.477
 2351SOL     OW 7379   5.028   6.616   0.684
 2351SOL    HW1 7380   5.053   6.540   0.737
 2351SOL    HW2 7381   5.089   6.614   0.610
 2352SOL     OW 7382   0.033   1.760   5.073
 2352SOL    HW1 7383   0.094   1.807   5.128
 2352SOL    HW2 7384   7.257   1.811   5.076
 2353SOL     OW 7385   0.409   1.311   1.417
 2353SOL    HW1 7386   0.381   1.355   1.497
 2353SOL    HW2 7387   0.337   1.250   1.397
 2354SOL     OW 7388   0.418   2.331   3.040
 2354SOL    HW1 7389   0.442   2.346   2.949
 2354SOL    HW2 7390   0.331   2.369   3.049
 2355SOL     OW 7391   2.958   4.126   3.111
 2355SOL    HW1 7392   2.901   4.107   3.037
 2355SOL    HW2 7393   3.046   4.132   3.073
 2356SOL     OW 7394   6.784   1.726   4.698
 2356SOL    HW1 7395   6.805   1.690   4.611
 2356SOL    HW2 7396   6.769   1.649   4.753
 2357SOL     OW 7397   1.231   3.241   2.468
 2357SOL    HW1 7398   1.255   3.332   2.487
 2357SOL    HW2 7399   1.170   3.218   2.538
 2358SOL     OW 7400   0.165   2.537   3.566
 2358SOL    HW1 7401   0.082   2.585   3.561
 2358SOL    HW2 7402   0.151   2.471   3.634
 2359SOL     OW 7403   0.854   1.801   1.703
 2359SOL    HW1 7404   0.872   1.708   1.692
 2359SOL    HW2 7405   0.786   1.805   1.770
 2360SOL     OW 7406   1.304   3.472   3.483
 2360SOL    HW1 7407   1.383   3.435   3.444
 2360SOL    HW2 7408   1.282   3.412   3.554
 2361SOL     OW 7409   0.508   1.806   4.172
 2361SOL    HW1 7410   0.582   1.752   4.143
 2361SOL    HW2 7411   0.549   1.883   4.211
 2362SOL     OW 7412   6.120   2.489   3.447
 2362SOL    HW1 7413   6.027   2.475   3.429
 2362SOL    HW2 7414   6.122   2.532   3.532
 2363SOL     OW 7415   3.714   4.565   0.227
 2363SOL    HW1 7416   3.775   4.504   0.269
 2363SOL    HW2 7417   3.713   4.539   0.135
 2364SOL     OW 7418   0.862   3.162   5.009
 2364SOL    HW1 7419   0.790   3.134   4.952
 2364SOL    HW2 7420   0.939   3.118   4.973
 2365SOL     OW 7421   1.623   3.708   4.351
 2365SOL    HW1 7422   1.676   3.634   4.320
 2365SOL    HW2 7423   1.653   3.723   4.441
 2366SOL     OW 7424   0.451   5.365   4.405
 2366SOL    HW1 7425   0.407   5.365   4.490
 2366SOL    HW2 7426   0.379   5.363   4.341
 2367SOL     OW 7427   3.697   5.234   0.983
 2367SOL    HW1 7428   3.696   5.145   1.017
 2367SOL    HW2 7429   3.608   5.267   0.998
 2368SOL     OW 7430   6.593   2.455   3.684
 2368SOL    HW1 7431   6.559   2.545   3.684
 2368SOL    HW2 7432   6.645   2.450   3.604
 2369SOL     OW 7433   1.413   2.803   5.002
 2369SOL    HW1 7434   1.352   2.858   5.051
 2369SOL    HW2 7435   1.363   2.774   4.926
 2370SOL     OW 7436   5.437   7.087   4.809
 2370SOL    HW1 7437   5.343   7.092   4.792
 2370SOL    HW2 7438   5.461   7.175   4.839
 2371SOL     OW 7439   0.960   1.330   4.482
 2371SOL    HW1 7440   0.879   1.309   4.529
 2371SOL    HW2 7441   1.015   1.372   4.548
 2372SOL     OW 7442   6.625   1.691   4.288
 2372SOL    HW1 7443   6.536   1.676   4.318
 2372SOL    HW2 7444   6.627   1.652   4.200
 2373SOL     OW 7445   6.692   1.437   2.365
 2373SOL    HW1 7446   6.732   1.502   2.424
 2373SOL    HW2 7447   6.601   1.465   2.358
 2374SOL     OW 7448   0.992   2.230   4.564
 2374SOL    HW1 7449   0.962   2.212   4.475
 2374SOL    HW2 7450   0.964   2.154   4.615
 2375SOL     OW 7451   0.481   3.023   4.096
 2375SOL    HW1 7452   0.503   2.949   4.039
 2375SOL    HW2 7453   0.566   3.065   4.115
 2376SOL     OW 7454   6.077   0.395   3.190
 2376SOL    HW1 7455   6.124   0.461   3.139
 2376SOL    HW2 7456   6.010   0.362   3.131
 2377SOL     OW 7457   5.703   2.524   4.730
 2377SOL    HW1 7458   5.664   2.469   4.661
 2377SOL    HW2 7459   5.633   2.586   4.753
 2378SOL     OW 7460   4.770   5.420   1.043
 2378SOL    HW1 7461   4.698   5.441   0.984
 2378SOL    HW2 7462   4.808   5.339   1.008
 2379SOL     OW 7463   6.572   2.165   4.123
 2379SOL    HW1 7464   6.601   2.093   4.067
 2379SOL    HW2 7465   6.571   2.241   4.065
 2380SOL     OW 7466   1.031   1.788   2.299
 2380SOL    HW1 7467   0.966   1.791   2.230
 2380SOL    HW2 7468   1.086   1.713   2.277
 2381SOL     OW 7469   2.287   2.654   4.703
 2381SOL    HW1 7470   2.216   2.660   4.766
 2381SOL    HW2 7471   2.282   2.565   4.670
 2382SOL     OW 7472   0.320   1.364   4.132
 2382SOL    HW1 7473   0.328   1.440   4.189
 2382SOL    HW2 7474   0.407   1.324   4.133
 2383SOL     OW 7475   2.883   3.661   4.478
 2383SOL    HW1 7476   2.871   3.632   4.388
 2383SOL    HW2 7477   2.894   3.580   4.529
 2384SOL     OW 7478   0.100   3.085   4.011
 2384SOL    HW1 7479   0.021   3.094   3.957
 2384SOL    HW2 7480   0.070   3.036   4.088
 2385SOL     OW 7481   1.627   4.438   4.371
 2385SOL    HW1 7482   1.690   4.391   4.425
 2385SOL    HW2 7483   1.554   4.458   4.430
 2386SOL     OW 7484   4.734   5.571   0.073
 2386SOL    HW1 7485   4.665   5.528   0.125
 2386SOL    HW2 7486   4.777   5.629   0.135
 2387SOL     OW 7487   0.966   0.340   4.508
 2387SOL    HW1 7488   1.031   0.367   4.574
 2387SOL    HW2 7489   0.910   0.278   4.554
 2388SOL     OW 7490   5.705   5.974   0.979
 2388SOL    HW1 7491   5.796   5.948   0.969
 2388SOL    HW2 7492   5.708   6.069   0.988
 2389SOL     OW 7493   5.537   5.805   0.054
 2389SOL    HW1 7494   1.826   2.154   5.144
 2389SOL    HW2 7495   5.576   5.717   0.052
 2390SOL     OW 7496   1.427   1.986   4.639
 2390SOL    HW1 7497   1.361   2.000   4.707
 2390SOL    HW2 7498   1.442   2.073   4.601
 2391SOL     OW 7499   0.025   3.918   4.268
 2391SOL    HW1 7500   0.071   3.926   4.185
 2391SOL    HW2 7501   0.077   3.969   4.330
 2392SOL     OW 7502   2.097   3.255   3.867
 2392SOL    HW1 7503   2.093   3.316   3.940
 2392SOL    HW2 7504   2.067   3.306   3.792
 2393SOL     OW 7505   7.122   2.040   4.689
 2393SOL    HW1 7506   7.130   2.056   4.595
 2393SOL    HW2 7507   7.188   2.097   4.729
 2394SOL     OW 7508   6.068   0.086   0.856
 2394SOL    HW1 7509   6.061   0.077   0.761
 2394SOL    HW2 7510   6.162   0.082   0.874
 2395SOL     OW 7511   0.681   7.134   2.929
 2395SOL    HW1 7512   0.642   7.069   2.869
 2395SOL    HW2 7513   0.772   7.106   2.938
 2396SOL     OW 7514   5.327   4.259   4.414
 2396SOL    HW1 7515   5.388   4.188   4.431
 2396SOL    HW2 7516   5.244   4.230   4.452
 2397SOL     OW 7517   6.990   0.867   4.895
 2397SOL    HW1 7518   7.025   0.923   4.964
 2397SOL    HW2 7519   7.064   0.852   4.836
 2398SOL     OW 7520   4.098   5.456   0.381
 2398SOL    HW1 7521   4.099   5.550   0.398
 2398SOL    HW2 7522   4.065   5.416   0.461
 2399SOL     OW 7523   6.782   0.936   4.444
 2399SOL    HW1 7524   6.785   0.938   4.540
 2399SOL    HW2 7525   6.750   0.849   4.422
 2400SOL     OW 7526   5.907   1.879   3.814
 2400SOL    HW1 7527   5.874   1.964   3.785
 2400SOL    HW2 7528   5.929   1.891   3.907
 2401SOL     OW 7529   0.416   3.131   5.050
 2401SOL    HW1 7530   0.370   3.120   5.134
 2401SOL    HW2 7531   0.449   3.221   5.053
 2402SOL     OW 7532   5.810   3.322   4.046
 2402SOL    HW1 7533   5.715   3.324   4.057
 2402SOL    HW2 7534   5.828   3.392   3.983
 2403SOL     OW 7535   2.989   1.911   4.541
 2403SOL    HW1 7536   2.900   1.908   4.576
 2403SOL    HW2 7537   2.981   1.873   4.453
 2404SOL     OW 7538   3.690   1.416   0.775
 2404SOL    HW1 7539   3.700   1.356   0.701
 2404SOL    HW2 7540   3.779   1.427   0.809
 2405SOL     OW 7541   3.078   6.122   0.224
 2405SOL    HW1 7542   3.055   6.029   0.229
 2405SOL    HW2 7543   3.111   6.134   0.135
 2406SOL     OW 7544   1.072   3.620   4.693
 2406SOL    HW1 7545   1.157   3.620   4.649
 2406SOL    HW2 7546   1.064   3.709   4.728
 2407SOL     OW 7547   3.310   2.297   4.766
 2407SOL    HW1 7548   3.368   2.258   4.701
 2407SOL    HW2 7549   3.315   2.391   4.749
 2408SOL     OW 7550   5.194   5.456   0.163
 2408SOL    HW1 7551   5.250   5.380   0.180
 2408SOL    HW2 7552   5.232   5.496   0.085
 2409SOL     OW 7553   0.269   5.942   0.209
 2409SOL    HW1 7554   0.190   5.977   0.167
 2409SOL    HW2 7555   0.237   5.900   0.289
 2410SOL     OW 7556   7.044   2.229   4.086
 2410SOL    HW1 7557   6.980   2.272   4.030
 2410SOL    HW2 7558   7.085   2.301   4.135
 2411SOL     OW 7559   7.237   2.626   3.974
 2411SOL    HW1 7560   7.181   2.571   3.919
 2411SOL    HW2 7561   7.176   2.674   4.030
 2412SOL     OW 7562   0.242   2.115   3.254
 2412SOL    HW1 7563   0.247   2.205   3.285
 2412SOL    HW2 7564   0.169   2.114   3.192
 2413SOL     OW 7565   7.200   2.068   4.423
 2413SOL    HW1 7566   7.249   2.145   4.394
 2413SOL    HW2 7567   7.124   2.064   4.366
 2414SOL     OW 7568   6.597   7.251   4.077
 2414SOL    HW1 7569   6.538   7.176   4.070
 2414SOL    HW2 7570   6.652   7.231   4.153
 2415SOL     OW 7571   1.466   0.373   3.268
 2415SOL    HW1 7572   1.421   0.457   3.263
 2415SOL    HW2 7573   1.493   0.356   3.178
 2416SOL     OW 7574   1.267   1.775   3.431
 2416SOL    HW1 7575   1.289   1.865   3.409
 2416SOL    HW2 7576   1.312   1.722   3.366
 2417SOL     OW 7577   0.682   7.123   1.210
 2417SOL    HW1 7578   0.723   7.201   1.173
 2417SOL    HW2 7579   0.589   7.143   1.212
 2418SOL     OW 7580   1.648   1.424   1.696
 2418SOL    HW1 7581   1.592   1.497   1.667
 2418SOL    HW2 7582   1.655   1.436   1.791
 2419SOL     OW 7583   5.917   5.599   0.031
 2419SOL    HW1 7584   5.825   5.574   0.022
 2419SOL    HW2 7585   5.953   5.536   0.093
 2420SOL     OW 7586   2.024   1.910   3.062
 2420SOL    HW1 7587   1.974   1.965   3.002
 2420SOL    HW2 7588   2.039   1.965   3.139
 2421SOL     OW 7589   2.208   3.415   4.388
 2421SOL    HW1 7590   2.243   3.483   4.329
 2421SOL    HW2 7591   2.214   3.334   4.338
 2422SOL     OW 7592   7.159   0.329   2.250
 2422SOL    HW1 7593   7.199   0.413   2.275
 2422SOL    HW2 7594   7.068   0.337   2.276
 2423SOL     OW 7595   7.299   2.662   4.318
 2423SOL    HW1 7596   0.049   2.666   4.396
 2423SOL    HW2 7597   0.050   2.622   4.251
 2424SOL     OW 7598   6.984   2.018   4.266
 2424SOL    HW1 7599   6.975   2.082   4.196
 2424SOL    HW2 7600   6.894   1.999   4.294
 2425SOL     OW 7601   2.531   2.602   4.820
 2425SOL    HW1 7602   2.451   2.638   4.783
 2425SOL    HW2 7603   2.580   2.569   4.745
 2426SOL     OW 7604   6.611   1.994   3.908
 2426SOL    HW1 7605   6.641   2.057   3.843
 2426SOL    HW2 7606   6.660   1.914   3.888
 2427SOL     OW 7607   7.278   4.036   4.614
 2427SOL    HW1 7608   0.009   3.960   4.659
 2427SOL    HW2 7609   7.192   4.007   4.583
 2428SOL     OW 7610   0.812   3.971   5.129
 2428SOL    HW1 7611   0.906   3.973   5.113
 2428SOL    HW2 7612   4.455   0.277   0.049
 2429SOL     OW 7613   0.921   3.632   4.463
 2429SOL    HW1 7614   0.974   3.619   4.541
 2429SOL    HW2 7615   0.899   3.544   4.433
 2430SOL     OW 7616   5.022   0.700   3.358
 2430SOL    HW1 7617   4.994   0.646   3.283
 2430SOL    HW2 7618   4.941   0.723   3.402
 2431SOL     OW 7619   0.752   1.283   4.668
 2431SOL    HW1 7620   0.670   1.276   4.718
 2431SOL    HW2 7621   0.790   1.195   4.672
 2432SOL     OW 7622   5.318   7.119   0.598
 2432SOL    HW1 7623   5.333   7.208   0.630
 2432SOL    HW2 7624   5.297   7.069   0.677
 2433SOL     OW 7625   0.158   1.998   4.579
 2433SOL    HW1 7626   0.166   1.937   4.653
 2433SOL    HW2 7627   0.117   2.076   4.618
 2434SOL     OW 7628   5.265   6.587   0.004
 2434SOL    HW1 7629   1.558   2.898   5.100
 2434SOL    HW2 7630   5.207   6.596   0.079
 2435SOL     OW 7631   2.719   1.547   4.202
 2435SOL    HW1 7632   2.814   1.537   4.208
 2435SOL    HW2 7633   2.687   1.515   4.287
 2436SOL     OW 7634   1.110   3.315   4.534
 2436SOL    HW1 7635   1.200   3.327   4.504
 2436SOL    HW2 7636   1.117   3.317   4.630
 2437SOL     OW 7637   1.331   0.381   4.229
 2437SOL    HW1 7638   1.399   0.379   4.297
 2437SOL    HW2 7639   1.267   0.317   4.259
 2438SOL     OW 7640   3.595   6.880   0.373
 2438SOL    HW1 7641   3.563   6.885   0.463
 2438SOL    HW2 7642   3.670   6.939   0.371
 2439SOL     OW 7643   1.131   3.070   4.183
 2439SOL    HW1 7644   1.134   2.999   4.118
 2439SOL    HW2 7645   1.094   3.029   4.261
 2440SOL     OW 7646   1.142   1.384   4.269
 2440SOL    HW1 7647   1.232   1.377   4.303
 2440SOL    HW2 7648   1.087   1.356   4.342
 2441SOL     OW 7649   0.321   3.069   2.608
 2441SOL    HW1 7650   0.308   3.060   2.513
 2441SOL    HW2 7651   0.258   3.136   2.634
 2442SOL     OW 7652   0.501   4.248   2.247
 2442SOL    HW1 7653   0.567   4.225   2.183
 2442SOL    HW2 7654   0.448   4.169   2.258
 2443SOL     OW 7655   0.754   2.342   3.076
 2443SOL    HW1 7656   0.774   2.336   3.169
 2443SOL    HW2 7657   0.760   2.436   3.056
 2444SOL     OW 7658   5.497   6.453   0.098
 2444SOL    HW1 7659   5.413   6.492   0.073
 2444SOL    HW2 7660   5.509   6.380   0.038
 2445SOL     OW 7661   1.176   2.460   3.740
 2445SOL    HW1 7662   1.105   2.435   3.681
 2445SOL    HW2 7663   1.146   2.433   3.827
 2446SOL     OW 7664   5.735   0.453   0.921
 2446SOL    HW1 7665   5.793   0.389   0.962
 2446SOL    HW2 7666   5.788   0.490   0.850
 2447SOL     OW 7667   0.602   3.440   4.550
 2447SOL    HW1 7668   0.688   3.416   4.516
 2447SOL    HW2 7669   0.541   3.416   4.480
 2448SOL     OW 7670   1.814   3.432   5.037
 2448SOL    HW1 7671   1.785   3.341   5.041
 2448SOL    HW2 7672   1.883   3.439   5.102
 2449SOL     OW 7673   1.029   1.078   4.042
 2449SOL    HW1 7674   0.985   1.101   4.124
 2449SOL    HW2 7675   0.970   1.017   3.999
 2450SOL     OW 7676   2.782   4.274   4.842
 2450SOL    HW1 7677   2.872   4.247   4.823
 2450SOL    HW2 7678   2.746   4.201   4.892
 2451SOL     OW 7679   3.196   3.002   4.293
 2451SOL    HW1 7680   3.226   2.911   4.297
 2451SOL    HW2 7681   3.240   3.038   4.217
 2452SOL     OW 7682   0.346   1.743   2.744
 2452SOL    HW1 7683   0.395   1.661   2.745
 2452SOL    HW2 7684   0.384   1.795   2.815
 2453SOL     OW 7685   3.139   2.349   3.555
 2453SOL    HW1 7686   3.112   2.300   3.477
 2453SOL    HW2 7687   3.064   2.342   3.614
 2454SOL     OW 7688   1.676   3.569   4.831
 2454SOL    HW1 7689   1.594   3.613   4.854
 2454SOL    HW2 7690   1.712   3.540   4.914
 2455SOL     OW 7691   7.084   3.605   3.693
 2455SOL    HW1 7692   7.109   3.566   3.776
 2455SOL    HW2 7693   6.997   3.569   3.675
 2456SOL     OW 7694   0.016   2.229   3.448
 2456SOL    HW1 7695   0.093   2.271   3.410
 2456SOL    HW2 7696   7.252   2.243   3.383
 2457SOL     OW 7697   4.031   6.379   0.128
 2457SOL    HW1 7698   4.082   6.380   0.047
 2457SOL    HW2 7699   4.097   6.384   0.197
 2458SOL     OW 7700   0.210   4.083   2.708
 2458SOL    HW1 7701   0.157   4.162   2.708
 2458SOL    HW2 7702   0.300   4.114   2.707
 2459SOL     OW 7703   3.986   5.531   1.257
 2459SOL    HW1 7704   3.927   5.574   1.196
 2459SOL    HW2 7705   3.972   5.437   1.243
 2460SOL     OW 7706   6.979   6.738   3.590
 2460SOL    HW1 7707   7.038   6.746   3.515
 2460SOL    HW2 7708   7.033   6.763   3.665
 2461SOL     OW 7709   0.383   3.127   4.459
 2461SOL    HW1 7710   0.317   3.125   4.528
 2461SOL    HW2 7711   0.358   3.056   4.400
 2462SOL     OW 7712   2.853   2.886   4.915
 2462SOL    HW1 7713   2.852   2.850   4.826
 2462SOL    HW2 7714   2.804   2.822   4.966
 2463SOL     OW 7715   6.943   1.474   3.124
 2463SOL    HW1 7716   7.023   1.525   3.110
 2463SOL    HW2 7717   6.878   1.516   3.067
 2464SOL     OW 7718   3.130   6.359   0.595
 2464SOL    HW1 7719   3.137   6.386   0.504
 2464SOL    HW2 7720   3.108   6.266   0.591
 2465SOL     OW 7721   0.198   2.298   1.866
 2465SOL    HW1 7722   0.178   2.322   1.775
 2465SOL    HW2 7723   0.114   2.302   1.911
 2466SOL     OW 7724   1.377   3.179   4.257
 2466SOL    HW1 7725   1.295   3.139   4.230
 2466SOL    HW2 7726   1.426   3.108   4.299
 2467SOL     OW 7727   6.588   4.163   3.922
 2467SOL    HW1 7728   6.512   4.106   3.935
 2467SOL    HW2 7729   6.560   4.248   3.955
 2468SOL     OW 7730   1.204   3.133   3.413
 2468SOL    HW1 7731   1.146   3.057   3.408
 2468SOL    HW2 7732   1.251   3.122   3.495
 2469SOL     OW 7733   1.579   2.515   4.030
 2469SOL    HW1 7734   1.612   2.458   3.961
 2469SOL    HW2 7735   1.557   2.597   3.986
 2470SOL     OW 7736   1.349   4.617   4.909
 2470SOL    HW1 7737   1.328   4.679   4.840
 2470SOL    HW2 7738   1.333   4.531   4.870
 2471SOL     OW 7739   5.664   0.825   0.436
 2471SOL    HW1 7740   5.592   0.789   0.383
 2471SOL    HW2 7741   5.666   0.769   0.513
 2472SOL     OW 7742   3.506   6.043   0.258
 2472SOL    HW1 7743   3.503   6.051   0.353
 2472SOL    HW2 7744   3.583   5.989   0.241
 2473SOL     OW 7745   5.367   5.248   0.195
 2473SOL    HW1 7746   5.427   5.223   0.124
 2473SOL    HW2 7747   5.345   5.165   0.238
 2474SOL     OW 7748   0.091   1.498   2.850
 2474SOL    HW1 7749   0.157   1.457   2.795
 2474SOL    HW2 7750   0.021   1.433   2.856
 2475SOL     OW 7751   4.383   3.571   2.436
 2475SOL    HW1 7752   4.294   3.578   2.470
 2475SOL    HW2 7753   4.427   3.510   2.495
 2476SOL     OW 7754   2.352   1.401   3.987
 2476SOL    HW1 7755   2.270   1.411   3.938
 2476SOL    HW2 7756   2.339   1.321   4.038
 2477SOL     OW 7757   1.523   1.545   3.546
 2477SOL    HW1 7758   1.559   1.511   3.628
 2477SOL    HW2 7759   1.581   1.618   3.523
 2478SOL     OW 7760   6.661   3.849   1.566
 2478SOL    HW1 7761   6.585   3.790   1.559
 2478SOL    HW2 7762   6.676   3.859   1.660
 2479SOL     OW 7763   0.883   2.527   4.766
 2479SOL    HW1 7764   0.966   2.495   4.801
 2479SOL    HW2 7765   0.906   2.606   4.717
 2480SOL     OW 7766   1.087   2.241   2.518
 2480SOL    HW1 7767   1.115   2.175   2.455
 2480SOL    HW2 7768   1.104   2.324   2.474
 2481SOL     OW 7769   6.961   4.033   3.566
 2481SOL    HW1 7770   6.932   4.017   3.476
 2481SOL    HW2 7771   6.880   4.046   3.615
 2482SOL     OW 7772   0.813   1.625   3.509
 2482SOL    HW1 7773   0.906   1.635   3.531
 2482SOL    HW2 7774   0.788   1.541   3.547
 2483SOL     OW 7775   6.476   2.720   3.724
 2483SOL    HW1 7776   6.449   2.771   3.648
 2483SOL    HW2 7777   6.520   2.782   3.781
 2484SOL     OW 7778   0.617   2.470   4.779
 2484SOL    HW1 7779   0.582   2.545   4.730
 2484SOL    HW2 7780   0.712   2.476   4.769
 2485SOL     OW 7781   0.573   2.115   3.086
 2485SOL    HW1 7782   0.509   2.184   3.070
 2485SOL    HW2 7783   0.658   2.158   3.078
 2486SOL     OW 7784   5.092   3.235   3.915
 2486SOL    HW1 7785   5.089   3.280   4.000
 2486SOL    HW2 7786   5.127   3.148   3.935
 2487SOL     OW 7787   0.309   2.924   4.284
 2487SOL    HW1 7788   0.366   2.956   4.215
 2487SOL    HW2 7789   0.331   2.832   4.294
 2488SOL     OW 7790   6.783   0.935   4.720
 2488SOL    HW1 7791   6.709   0.875   4.731
 2488SOL    HW2 7792   6.847   0.906   4.785
 2489SOL     OW 7793   1.152   3.744   4.135
 2489SOL    HW1 7794   1.221   3.721   4.197
 2489SOL    HW2 7795   1.197   3.787   4.063
 2490SOL     OW 7796   5.585   5.644   0.960
 2490SOL    HW1 7797   5.547   5.732   0.966
 2490SOL    HW2 7798   5.679   5.660   0.954
 2491SOL     OW 7799   0.331   0.495   3.662
 2491SOL    HW1 7800   0.257   0.545   3.697
 2491SOL    HW2 7801   0.395   0.562   3.638
 2492SOL     OW 7802   1.081   4.251   4.649
 2492SOL    HW1 7803   1.016   4.223   4.584
 2492SOL    HW2 7804   1.164   4.218   4.616
 2493SOL     OW 7805   0.440   3.751   4.978
 2493SOL    HW1 7806   0.534   3.760   4.962
 2493SOL    HW2 7807   0.399   3.816   4.921
 2494SOL     OW 7808   1.469   1.094   4.243
 2494SOL    HW1 7809   1.423   1.012   4.226
 2494SOL    HW2 7810   1.533   1.073   4.311
 2495SOL     OW 7811   1.322   3.191   1.799
 2495SOL    HW1 7812   1.389   3.166   1.863
 2495SOL    HW2 7813   1.285   3.272   1.834
 2496SOL     OW 7814   5.793   4.603   0.837
 2496SOL    HW1 7815   5.805   4.509   0.852
 2496SOL    HW2 7816   5.762   4.609   0.746
 2497SOL     OW 7817   7.160   2.675   2.648
 2497SOL    HW1 7818   7.090   2.688   2.584
 2497SOL    HW2 7819   7.114   2.656   2.730
 2498SOL     OW 7820   7.047   6.143   0.184
 2498SOL    HW1 7821   7.043   6.180   0.095
 2498SOL    HW2 7822   6.993   6.065   0.180
 2499SOL     OW 7823   3.246   1.873   4.298
 2499SOL    HW1 7824   3.265   1.867   4.391
 2499SOL    HW2 7825   3.151   1.873   4.293
 2500SOL     OW 7826   4.739   1.920   2.806
 2500SOL    HW1 7827   4.807   1.864   2.844
 2500SOL    HW2 7828   4.661   1.864   2.804
 2501SOL     OW 7829   4.277   0.632   4.874
 2501SOL    HW1 7830   4.361   0.677   4.863
 2501SOL    HW2 7831   4.242   0.626   4.785
 2502SOL     OW 7832   1.293   5.796   0.670
 2502SOL    HW1 7833   1.377   5.758   0.645
 2502SOL    HW2 7834   1.228   5.742   0.624
 2503SOL     OW 7835   4.471   0.554   3.661
 2503SOL    HW1 7836   4.439   0.512   3.741
 2503SOL    HW2 7837   4.405   0.621   3.641
 2504SOL     OW 7838   6.133   3.031   1.218
 2504SOL    HW1 7839   6.042   3.046   1.193
 2504SOL    HW2 7840   6.184   3.053   1.140
 2505SOL     OW 7841   5.842   1.071   4.455
 2505SOL    HW1 7842   5.885   1.119   4.526
 2505SOL    HW2 7843   5.885   0.985   4.455
 2506SOL     OW 7844   1.567   3.674   0.001
 2506SOL    HW1 7845   1.516   3.629   0.068
 2506SOL    HW2 7846   5.183   7.295   5.083
 2507SOL     OW 7847   0.532   5.883   3.418
 2507SOL    HW1 7848   0.525   5.839   3.333
 2507SOL    HW2 7849   0.518   5.976   3.398
 2508SOL     OW 7850   1.718   3.868   0.111
 2508SOL    HW1 7851   1.765   3.903   0.036
 2508SOL    HW2 7852   1.665   3.796   0.075
 2509SOL     OW 7853   1.829   4.878   1.855
 2509SOL    HW1 7854   1.765   4.814   1.824
 2509SOL    HW2 7855   1.877   4.903   1.776
 2510SOL     OW 7856   0.499   0.104   0.963
 2510SOL    HW1 7857   0.519   0.021   0.919
 2510SOL    HW2 7858   0.408   0.096   0.989
 2511SOL     OW 7859   0.509   5.420   2.224
 2511SOL    HW1 7860   0.553   5.337   2.242
 2511SOL    HW2 7861   0.568   5.465   2.164
 2512SOL     OW 7862   2.276   3.289   1.382
 2512SOL    HW1 7863   2.339   3.244   1.439
 2512SOL    HW2 7864   2.301   3.262   1.294
 2513SOL     OW 7865   1.638   4.420   1.701
 2513SOL    HW1 7866   1.579   4.361   1.653
 2513SOL    HW2 7867   1.713   4.432   1.643
 2514SOL     OW 7868   3.656   1.093   4.287
 2514SOL    HW1 7869   3.725   1.026   4.290
 2514SOL    HW2 7870   3.654   1.121   4.195
 2515SOL     OW 7871   4.057   1.419   4.817
 2515SOL    HW1 7872   4.128   1.411   4.881
 2515SOL    HW2 7873   4.007   1.496   4.845
 2516SOL     OW 7874   6.099   5.208   1.312
 2516SOL    HW1 7875   6.126   5.150   1.383
 2516SOL    HW2 7876   6.147   5.289   1.328
 2517SOL     OW 7877   0.895   4.100   2.381
 2517SOL    HW1 7878   0.963   4.033   2.387
 2517SOL    HW2 7879   0.891   4.122   2.288
 2518SOL     OW 7880   4.318   0.194   4.779
 2518SOL    HW1 7881   4.410   0.221   4.779
 2518SOL    HW2 7882   4.296   0.182   4.872
 2519SOL     OW 7883   4.508   1.131   5.030
 2519SOL    HW1 7884   4.510   1.226   5.029
 2519SOL    HW2 7885   4.424   1.108   4.990
 2520SOL     OW 7886   1.092   4.738   0.830
 2520SOL    HW1 7887   1.034   4.791   0.884
 2520SOL    HW2 7888   1.035   4.675   0.787
 2521SOL     OW 7889   0.321   5.385   0.009
 2521SOL    HW1 7890   0.233   5.384   0.045
 2521SOL    HW2 7891   3.965   1.697   5.086
 2522SOL     OW 7892   2.946   5.842   0.530
 2522SOL    HW1 7893   2.995   5.792   0.596
 2522SOL    HW2 7894   2.862   5.797   0.523
 2523SOL     OW 7895   3.300   2.580   4.747
 2523SOL    HW1 7896   3.290   2.648   4.813
 2523SOL    HW2 7897   3.385   2.598   4.707
 2524SOL     OW 7898   0.427   3.729   2.430
 2524SOL    HW1 7899   0.391   3.753   2.515
 2524SOL    HW2 7900   0.413   3.807   2.375
 2525SOL     OW 7901   7.164   0.682   5.161
 2525SOL    HW1 7902   7.177   0.628   5.083
 2525SOL    HW2 7903   7.233   0.748   5.158
 2526SOL     OW 7904   1.347   4.000   1.982
 2526SOL    HW1 7905   1.346   3.927   1.920
 2526SOL    HW2 7906   1.273   4.055   1.957
 2527SOL     OW 7907   4.385   1.595   4.213
 2527SOL    HW1 7908   4.312   1.649   4.183
 2527SOL    HW2 7909   4.357   1.562   4.298
 2528SOL     OW 7910   1.657   3.499   1.028
 2528SOL    HW1 7911   1.585   3.560   1.015
 2528SOL    HW2 7912   1.681   3.509   1.120
 2529SOL     OW 7913   7.008   5.370   0.193
 2529SOL    HW1 7914   7.001   5.284   0.152
 2529SOL    HW2 7915   7.087   5.365   0.247
 2530SOL     OW 7916   2.573   4.683   2.169
 2530SOL    HW1 7917   2.651   4.718   2.126
 2530SOL    HW2 7918   2.605   4.608   2.219
 2531SOL     OW 7919   0.180   3.270   0.264
 2531SOL    HW1 7920   0.211   3.310   0.183
 2531SOL    HW2 7921   0.254   3.277   0.324
 2532SOL     OW 7922   0.000   4.115   1.608
 2532SOL    HW1 7923   7.270   4.070   1.531
 2532SOL    HW2 7924   0.091   4.134   1.586
 2533SOL     OW 7925   4.228   0.463   5.087
 2533SOL    HW1 7926   4.229   0.372   5.056
 2533SOL    HW2 7927   4.247   0.515   5.009
 2534SOL     OW 7928   0.975   4.044   1.696
 2534SOL    HW1 7929   0.897   3.990   1.685
 2534SOL    HW2 7930   0.987   4.086   1.611
 2535SOL     OW 7931   1.357   5.012   2.144
 2535SOL    HW1 7932   1.437   4.968   2.175
 2535SOL    HW2 7933   1.315   4.948   2.086
 2536SOL     OW 7934   6.756   0.243   4.773
 2536SOL    HW1 7935   6.755   0.154   4.808
 2536SOL    HW2 7936   6.673   0.282   4.802
 2537SOL     OW 7937   5.756   1.022   2.652
 2537SOL    HW1 7938   5.815   0.971   2.708
 2537SOL    HW2 7939   5.709   0.956   2.601
 2538SOL     OW 7940   1.129   4.140   1.894
 2538SOL    HW1 7941   1.076   4.098   1.826
 2538SOL    HW2 7942   1.155   4.224   1.856
 2539SOL     OW 7943   1.363   4.420   1.217
 2539SOL    HW1 7944   1.284   4.456   1.174
 2539SOL    HW2 7945   1.432   4.483   1.196
 2540SOL     OW 7946   1.759   3.855   2.176
 2540SOL    HW1 7947   1.722   3.894   2.098
 2540SOL    HW2 7948   1.752   3.760   2.161
 2541SOL     OW 7949   0.871   6.792   0.890
 2541SOL    HW1 7950   0.813   6.814   0.963
 2541SOL    HW2 7951   0.886   6.876   0.846
 2542SOL     OW 7952   0.121   2.983   0.999
 2542SOL    HW1 7953   0.191   2.969   0.934
 2542SOL    HW2 7954   0.128   3.075   1.022
 2543SOL     OW 7955   2.385   3.668   1.865
 2543SOL    HW1 7956   2.469   3.628   1.840
 2543SOL    HW2 7957   2.321   3.627   1.808
 2544SOL     OW 7958   7.290   4.727   2.170
 2544SOL    HW1 7959   0.042   4.676   2.112
 2544SOL    HW2 7960   0.044   4.789   2.213
 2545SOL     OW 7961   6.836   5.968   1.769
 2545SOL    HW1 7962   6.863   6.059   1.781
 2545SOL    HW2 7963   6.906   5.917   1.807
 2546SOL     OW 7964   4.871   0.461   4.264
 2546SOL    HW1 7965   4.782   0.424   4.266
 2546SOL    HW2 7966   4.911   0.421   4.186
 2547SOL     OW 7967   1.751   3.273   2.090
 2547SOL    HW1 7968   1.802   3.247   2.013
 2547SOL    HW2 7969   1.779   3.214   2.159
 2548SOL     OW 7970   6.138   2.648   4.584
 2548SOL    HW1 7971   6.079   2.621   4.655
 2548SOL    HW2 7972   6.137   2.744   4.586
 2549SOL     OW 7973   2.606   1.423   4.425
 2549SOL    HW1 7974   2.513   1.411   4.406
 2549SOL    HW2 7975   2.643   1.335   4.418
 2550SOL     OW 7976   7.165   4.859   0.465
 2550SOL    HW1 7977   7.219   4.932   0.436
 2550SOL    HW2 7978   7.195   4.842   0.555
 2551SOL     OW 7979   3.012   2.535   4.734
 2551SOL    HW1 7980   2.974   2.619   4.709
 2551SOL    HW2 7981   3.106   2.549   4.727
 2552SOL     OW 7982   1.804   4.719   2.257
 2552SOL    HW1 7983   1.860   4.771   2.199
 2552SOL    HW2 7984   1.837   4.630   2.247
 2553SOL     OW 7985   1.883   5.490   2.296
 2553SOL    HW1 7986   1.796   5.525   2.314
 2553SOL    HW2 7987   1.942   5.549   2.343
 2554SOL     OW 7988   1.563   4.869   1.060
 2554SOL    HW1 7989   1.505   4.935   1.099
 2554SOL    HW2 7990   1.636   4.919   1.024
 2555SOL     OW 7991   1.469   3.806   1.414
 2555SOL    HW1 7992   1.497   3.732   1.467
 2555SOL    HW2 7993   1.545   3.827   1.359
 2556SOL     OW 7994   0.394   6.098   0.826
 2556SOL    HW1 7995   0.379   6.125   0.916
 2556SOL    HW2 7996   0.490   6.095   0.818
 2557SOL     OW 7997   1.533   5.704   0.587
 2557SOL    HW1 7998   1.523   5.675   0.496
 2557SOL    HW2 7999   1.592   5.779   0.581
 2558SOL     OW 8000   0.609   4.598   0.113
 2558SOL    HW1 8001   0.679   4.550   0.159
 2558SOL    HW2 8002   0.590   4.544   0.036
 2559SOL     OW 8003   5.807   2.901   4.568
 2559SOL    HW1 8004   5.794   2.836   4.498
 2559SOL    HW2 8005   5.754   2.976   4.541
 2560SOL     OW 8006   3.674   2.044   4.775
 2560SOL    HW1 8007   3.739   1.992   4.727
 2560SOL    HW2 8008   3.725   2.094   4.838
 2561SOL     OW 8009   6.042   1.494   5.042
 2561SOL    HW1 8010   5.996   1.412   5.026
 2561SOL    HW2 8011   6.065   1.490   5.135
 2562SOL     OW 8012   0.406   4.868   1.617
 2562SOL    HW1 8013   0.491   4.904   1.643
 2562SOL    HW2 8014   0.421   4.774   1.611
 2563SOL     OW 8015   1.128   5.181   2.804
 2563SOL    HW1 8016   1.099   5.213   2.889
 2563SOL    HW2 8017   1.214   5.220   2.791
 2564SOL     OW 8018   4.281   0.622   4.272
 2564SOL    HW1 8019   4.242   0.535   4.280
 2564SOL    HW2 8020   4.363   0.616   4.322
 2565SOL     OW 8021   2.109   4.872   0.699
 2565SOL    HW1 8022   2.088   4.811   0.629
 2565SOL    HW2 8023   2.036   4.865   0.760
 2566SOL     OW 8024   2.717   1.236   3.402
 2566SOL    HW1 8025   2.678   1.319   3.432
 2566SOL    HW2 8026   2.720   1.244   3.307
 2567SOL     OW 8027   1.286   4.416   2.329
 2567SOL    HW1 8028   1.328   4.347   2.279
 2567SOL    HW2 8029   1.338   4.424   2.409
 2568SOL     OW 8030   0.460   5.194   0.355
 2568SOL    HW1 8031   0.499   5.140   0.423
 2568SOL    HW2 8032   0.387   5.141   0.322
 2569SOL     OW 8033   6.763   5.834   4.287
 2569SOL    HW1 8034   6.794   5.923   4.305
 2569SOL    HW2 8035   6.823   5.777   4.335
 2570SOL     OW 8036   3.523   6.773   4.787
 2570SOL    HW1 8037   3.436   6.799   4.758
 2570SOL    HW2 8038   3.564   6.735   4.709
 2571SOL     OW 8039   0.562   5.321   0.134
 2571SOL    HW1 8040   0.483   5.336   0.081
 2571SOL    HW2 8041   0.531   5.273   0.210
 2572SOL     OW 8042   2.788   0.613   4.168
 2572SOL    HW1 8043   2.781   0.539   4.230
 2572SOL    HW2 8044   2.881   0.634   4.167
 2573SOL     OW 8045   3.312   2.152   3.785
 2573SOL    HW1 8046   3.233   2.108   3.754
 2573SOL    HW2 8047   3.280   2.229   3.831
 2574SOL     OW 8048   6.398   5.799   3.888
 2574SOL    HW1 8049   6.314   5.766   3.858
 2574SOL    HW2 8050   6.386   5.815   3.981
 2575SOL     OW 8051   1.206   4.366   1.564
 2575SOL    HW1 8052   1.149   4.290   1.554
 2575SOL    HW2 8053   1.164   4.435   1.513
 2576SOL     OW 8054   0.354   5.479   2.565
 2576SOL    HW1 8055   0.392   5.542   2.626
 2576SOL    HW2 8056   0.427   5.454   2.508
 2577SOL     OW 8057   1.457   6.382   1.883
 2577SOL    HW1 8058   1.422   6.468   1.859
 2577SOL    HW2 8059   1.396   6.320   1.843
 2578SOL     OW 8060   3.967   0.060   4.421
 2578SOL    HW1 8061   3.882   0.053   4.463
 2578SOL    HW2 8062   4.019   0.115   4.480
 2579SOL     OW 8063   5.256   0.892   4.022
 2579SOL    HW1 8064   5.196   0.822   4.051
 2579SOL    HW2 8065   5.214   0.929   3.944
 2580SOL     OW 8066   0.305   5.042   2.132
 2580SOL    HW1 8067   0.241   4.991   2.183
 2580SOL    HW2 8068   0.318   4.992   2.052
 2581SOL     OW 8069   6.101   2.889   0.308
 2581SOL    HW1 8070   6.122   2.982   0.298
 2581SOL    HW2 8071   6.041   2.886   0.382
 2582SOL     OW 8072   2.686   3.774   1.478
 2582SOL    HW1 8073   2.615   3.837   1.493
 2582SOL    HW2 8074   2.642   3.692   1.456
 2583SOL     OW 8075   6.508   1.230   4.395
 2583SOL    HW1 8076   6.589   1.268   4.428
 2583SOL    HW2 8077   6.502   1.145   4.438
 2584SOL     OW 8078   1.947   2.876   0.908
 2584SOL    HW1 8079   1.956   2.944   0.841
 2584SOL    HW2 8080   1.982   2.916   0.987
 2585SOL     OW 8081   2.146   4.177   0.915
 2585SOL    HW1 8082   2.219   4.217   0.964
 2585SOL    HW2 8083   2.177   4.089   0.894
 2586SOL     OW 8084   1.407   3.268   1.267
 2586SOL    HW1 8085   1.384   3.243   1.356
 2586SOL    HW2 8086   1.332   3.321   1.237
 2587SOL     OW 8087   5.505   0.850   3.922
 2587SOL    HW1 8088   5.424   0.865   3.971
 2587SOL    HW2 8089   5.574   0.886   3.978
 2588SOL     OW 8090   4.104   6.967   4.861
 2588SOL    HW1 8091   4.020   6.954   4.817
 2588SOL    HW2 8092   4.145   6.881   4.862
 2589SOL     OW 8093   5.995   0.626   5.157
 2589SOL    HW1 8094   2.351   4.372   0.007
 2589SOL    HW2 8095   6.084   0.592   5.163
 2590SOL     OW 8096   0.306   3.697   0.328
 2590SOL    HW1 8097   0.233   3.656   0.281
 2590SOL    HW2 8098   0.270   3.778   0.363
 2591SOL     OW 8099   4.172   0.368   4.305
 2591SOL    HW1 8100   4.115   0.347   4.231
 2591SOL    HW2 8101   4.245   0.305   4.298
 2592SOL     OW 8102   2.098   4.732   2.990
 2592SOL    HW1 8103   2.116   4.799   3.056
 2592SOL    HW2 8104   2.028   4.770   2.936
 2593SOL     OW 8105   1.559   4.605   1.123
 2593SOL    HW1 8106   1.555   4.700   1.112
 2593SOL    HW2 8107   1.638   4.591   1.176
 2594SOL     OW 8108   1.543   3.936   3.306
 2594SOL    HW1 8109   1.537   3.996   3.380
 2594SOL    HW2 8110   1.464   3.882   3.312
 2595SOL     OW 8111   1.212   3.745   0.261
 2595SOL    HW1 8112   1.123   3.720   0.239
 2595SOL    HW2 8113   1.209   3.767   0.354
 2596SOL     OW 8114   2.123   5.166   1.732
 2596SOL    HW1 8115   2.066   5.093   1.707
 2596SOL    HW2 8116   2.188   5.171   1.661
 2597SOL     OW 8117   6.562   2.777   2.158
 2597SOL    HW1 8118   6.609   2.743   2.235
 2597SOL    HW2 8119   6.609   2.740   2.084
 2598SOL     OW 8120   2.613   5.912   2.184
 2598SOL    HW1 8121   2.615   5.947   2.095
 2598SOL    HW2 8122   2.651   5.825   2.177
 2599SOL     OW 8123   4.287   1.020   4.895
 2599SOL    HW1 8124   4.214   1.064   4.852
 2599SOL    HW2 8125   4.246   0.958   4.955
 2600SOL     OW 8126   3.261   3.789   0.773
 2600SOL    HW1 8127   3.228   3.836   0.697
 2600SOL    HW2 8128   3.222   3.834   0.848
 2601SOL     OW 8129   0.503   3.397   1.993
 2601SOL    HW1 8130   0.471   3.485   2.014
 2601SOL    HW2 8131   0.473   3.343   2.066
 2602SOL     OW 8132   6.459   4.823   1.033
 2602SOL    HW1 8133   6.540   4.869   1.055
 2602SOL    HW2 8134   6.405   4.832   1.111
 2603SOL     OW 8135   2.849   1.476   4.889
 2603SOL    HW1 8136   2.880   1.455   4.800
 2603SOL    HW2 8137   2.862   1.570   4.897
 2604SOL     OW 8138   1.670   4.722   0.658
 2604SOL    HW1 8139   1.696   4.647   0.605
 2604SOL    HW2 8140   1.611   4.685   0.724
 2605SOL     OW 8141   1.151   5.627   0.493
 2605SOL    HW1 8142   1.109   5.661   0.414
 2605SOL    HW2 8143   1.201   5.551   0.463
 2606SOL     OW 8144   6.172   6.007   0.405
 2606SOL    HW1 8145   6.231   6.042   0.339
 2606SOL    HW2 8146   6.170   5.913   0.388
 2607SOL     OW 8147   0.511   4.117   0.461
 2607SOL    HW1 8148   0.434   4.169   0.440
 2607SOL    HW2 8149   0.585   4.167   0.428
 2608SOL     OW 8150   1.856   4.838   1.278
 2608SOL    HW1 8151   1.814   4.752   1.272
 2608SOL    HW2 8152   1.946   4.819   1.302
 2609SOL     OW 8153   7.078   4.880   2.596
 2609SOL    HW1 8154   7.064   4.902   2.505
 2609SOL    HW2 8155   7.068   4.962   2.644
 2610SOL     OW 8156   1.343   3.665   2.894
 2610SOL    HW1 8157   1.359   3.621   2.978
 2610SOL    HW2 8158   1.330   3.757   2.916
 2611SOL     OW 8159   1.294   4.601   0.574
 2611SOL    HW1 8160   1.361   4.533   0.566
 2611SOL    HW2 8161   1.342   4.683   0.567
 2612SOL     OW 8162   4.149   7.175   4.687
 2612SOL    HW1 8163   4.238   7.208   4.673
 2612SOL    HW2 8164   4.160   7.103   4.750
 2613SOL     OW 8165   2.217   3.920   0.853
 2613SOL    HW1 8166   2.158   3.858   0.895
 2613SOL    HW2 8167   2.208   3.903   0.759
 2614SOL     OW 8168   2.176   4.325   3.427
 2614SOL    HW1 8169   2.124   4.362   3.356
 2614SOL    HW2 8170   2.257   4.296   3.384
 2615SOL     OW 8171   0.834   5.221   0.672
 2615SOL    HW1 8172   0.814   5.274   0.595
 2615SOL    HW2 8173   0.864   5.137   0.637
 2616SOL     OW 8174   7.101   3.131   0.432
 2616SOL    HW1 8175   7.073   3.064   0.494
 2616SOL    HW2 8176   7.042   3.122   0.357
 2617SOL     OW 8177   1.030   5.627   1.439
 2617SOL    HW1 8178   1.113   5.580   1.443
 2617SOL    HW2 8179   1.030   5.670   1.353
 2618SOL     OW 8180   4.818   0.758   5.085
 2618SOL    HW1 8181   4.782   0.832   5.035
 2618SOL    HW2 8182   4.838   0.692   5.019
 2619SOL     OW 8183   1.918   4.470   2.238
 2619SOL    HW1 8184   2.010   4.448   2.254
 2619SOL    HW2 8185   1.900   4.435   2.151
 2620SOL     OW 8186   7.241   2.511   0.061
 2620SOL    HW1 8187   7.196   2.470   0.135
 2620SOL    HW2 8188   0.029   2.490   0.074
 2621SOL     OW 8189   7.121   0.703   3.405
 2621SOL    HW1 8190   7.124   0.607   3.410
 2621SOL    HW2 8191   7.037   0.726   3.446
 2622SOL     OW 8192   1.277   5.079   0.960
 2622SOL    HW1 8193   1.189   5.107   0.984
 2622SOL    HW2 8194   1.325   5.076   1.042
 2623SOL     OW 8195   1.665   5.595   1.463
 2623SOL    HW1 8196   1.711   5.630   1.540
 2623SOL    HW2 8197   1.705   5.510   1.447
 2624SOL     OW 8198   1.667   5.632   1.013
 2624SOL    HW1 8199   1.656   5.547   1.056
 2624SOL    HW2 8200   1.603   5.630   0.941
 2625SOL     OW 8201   7.199   3.966   1.409
 2625SOL    HW1 8202   7.242   3.893   1.365
 2625SOL    HW2 8203   7.122   3.984   1.355
 2626SOL     OW 8204   5.712   6.007   4.738
 2626SOL    HW1 8205   5.718   6.087   4.790
 2626SOL    HW2 8206   5.630   6.017   4.689
 2627SOL     OW 8207   1.395   3.996   1.607
 2627SOL    HW1 8208   1.416   3.939   1.533
 2627SOL    HW2 8209   1.364   3.936   1.675
 2628SOL     OW 8210   3.510   2.012   3.915
 2628SOL    HW1 8211   3.445   2.066   3.870
 2628SOL    HW2 8212   3.458   1.953   3.970
 2629SOL     OW 8213   0.113   0.644   4.651
 2629SOL    HW1 8214   0.075   0.627   4.565
 2629SOL    HW2 8215   0.174   0.716   4.637
 2630SOL     OW 8216   0.193   4.649   1.221
 2630SOL    HW1 8217   0.206   4.710   1.293
 2630SOL    HW2 8218   0.172   4.705   1.146
 2631SOL     OW 8219   0.425   4.862   2.369
 2631SOL    HW1 8220   0.447   4.818   2.287
 2631SOL    HW2 8221   0.508   4.897   2.401
 2632SOL     OW 8222   1.727   3.236   0.982
 2632SOL    HW1 8223   1.694   3.325   0.993
 2632SOL    HW2 8224   1.729   3.222   0.887
 2633SOL     OW 8225   5.842   4.687   0.115
 2633SOL    HW1 8226   5.907   4.737   0.165
 2633SOL    HW2 8227   5.823   4.742   0.039
 2634SOL     OW 8228   5.047   6.739   4.414
 2634SOL    HW1 8229   4.981   6.763   4.350
 2634SOL    HW2 8230   5.112   6.689   4.365
 2635SOL     OW 8231   5.307   2.535   4.650
 2635SOL    HW1 8232   5.213   2.546   4.657
 2635SOL    HW2 8233   5.319   2.444   4.622
 2636SOL     OW 8234   4.433   4.960   0.355
 2636SOL    HW1 8235   4.519   4.926   0.379
 2636SOL    HW2 8236   4.385   4.967   0.438
 2637SOL     OW 8237   3.517   6.837   5.056
 2637SOL    HW1 8238   3.493   6.930   5.054
 2637SOL    HW2 8239   3.532   6.814   4.965
 2638SOL     OW 8240   1.525   4.738   1.984
 2638SOL    HW1 8241   1.541   4.771   2.072
 2638SOL    HW2 8242   1.575   4.656   1.979
 2639SOL     OW 8243   1.405   5.069   1.202
 2639SOL    HW1 8244   1.492   5.079   1.241
 2639SOL    HW2 8245   1.355   5.020   1.268
 2640SOL     OW 8246   5.043   6.366   4.342
 2640SOL    HW1 8247   5.077   6.445   4.300
 2640SOL    HW2 8248   5.116   6.334   4.396
 2641SOL     OW 8249   5.947   1.219   4.677
 2641SOL    HW1 8250   5.998   1.290   4.638
 2641SOL    HW2 8251   5.936   1.245   4.768
 2642SOL     OW 8252   3.329   1.890   4.565
 2642SOL    HW1 8253   3.379   1.972   4.566
 2642SOL    HW2 8254   3.270   1.898   4.639
 2643SOL     OW 8255   0.338   4.875   1.914
 2643SOL    HW1 8256   0.382   4.909   1.837
 2643SOL    HW2 8257   0.260   4.830   1.880
 2644SOL     OW 8258   1.563   6.719   1.262
 2644SOL    HW1 8259   1.495   6.776   1.299
 2644SOL    HW2 8260   1.520   6.634   1.253
 2645SOL     OW 8261   1.984   1.877   3.629
 2645SOL    HW1 8262   1.945   1.964   3.634
 2645SOL    HW2 8263   2.064   1.890   3.576
 2646SOL     OW 8264   0.232   4.657   2.634
 2646SOL    HW1 8265   0.201   4.743   2.607
 2646SOL    HW2 8266   0.157   4.616   2.677
 2647SOL     OW 8267   6.312   5.092   1.680
 2647SOL    HW1 8268   6.401   5.061   1.663
 2647SOL    HW2 8269   6.323   5.160   1.746
 2648SOL     OW 8270   5.707   0.725   4.418
 2648SOL    HW1 8271   5.717   0.637   4.382
 2648SOL    HW2 8272   5.797   0.754   4.437
 2649SOL     OW 8273   0.800   6.028   2.980
 2649SOL    HW1 8274   0.799   5.976   2.899
 2649SOL    HW2 8275   0.887   6.069   2.980
 2650SOL     OW 8276   1.050   4.718   1.200
 2650SOL    HW1 8277   1.096   4.649   1.153
 2650SOL    HW2 8278   1.029   4.783   1.132
 2651SOL     OW 8279   5.932   2.889   0.523
 2651SOL    HW1 8280   5.837   2.878   0.518
 2651SOL    HW2 8281   5.944   2.982   0.544
 2652SOL     OW 8282   2.133   3.336   1.849
 2652SOL    HW1 8283   2.154   3.412   1.796
 2652SOL    HW2 8284   2.211   3.281   1.845
 2653SOL     OW 8285   4.479   6.415   4.903
 2653SOL    HW1 8286   4.460   6.321   4.908
 2653SOL    HW2 8287   4.568   6.423   4.938
 2654SOL     OW 8288   2.597   4.669   0.075
 2654SOL    HW1 8289   6.303   1.017   5.161
 2654SOL    HW2 8290   2.591   4.761   0.101
 2655SOL     OW 8291   4.006   1.758   3.216
 2655SOL    HW1 8292   3.966   1.843   3.236
 2655SOL    HW2 8293   3.940   1.711   3.167
 2656SOL     OW 8294   0.606   6.445   0.626
 2656SOL    HW1 8295   0.659   6.383   0.577
 2656SOL    HW2 8296   0.663   6.522   0.637
 2657SOL     OW 8297   0.250   4.856   1.391
 2657SOL    HW1 8298   0.304   4.913   1.337
 2657SOL    HW2 8299   0.295   4.854   1.476
 2658SOL     OW 8300   2.620   3.852   0.367
 2658SOL    HW1 8301   2.689   3.852   0.301
 2658SOL    HW2 8302   2.540   3.834   0.317
 2659SOL     OW 8303   7.000   4.371   0.929
 2659SOL    HW1 8304   6.916   4.333   0.957
 2659SOL    HW2 8305   7.044   4.394   1.011
 2660SOL     OW 8306   5.508   1.801   3.732
 2660SOL    HW1 8307   5.425   1.767   3.696
 2660SOL    HW2 8308   5.519   1.886   3.690
 2661SOL     OW 8309   1.999   5.427   0.688
 2661SOL    HW1 8310   1.948   5.477   0.624
 2661SOL    HW2 8311   1.962   5.452   0.772
 2662SOL     OW 8312   4.510   0.118   5.125
 2662SOL    HW1 8313   4.416   0.130   5.108
 2662SOL    HW2 8314   4.542   0.068   5.050
 2663SOL     OW 8315   3.638   2.837   3.685
 2663SOL    HW1 8316   3.643   2.924   3.645
 2663SOL    HW2 8317   3.655   2.852   3.778
 2664SOL     OW 8318   7.161   4.717   1.737
 2664SOL    HW1 8319   7.134   4.664   1.812
 2664SOL    HW2 8320   7.122   4.673   1.661
 2665SOL     OW 8321   5.860   0.346   4.673
 2665SOL    HW1 8322   5.782   0.397   4.650
 2665SOL    HW2 8323   5.924   0.412   4.701
 2666SOL     OW 8324   2.048   6.162   1.608
 2666SOL    HW1 8325   2.024   6.229   1.544
 2666SOL    HW2 8326   2.003   6.188   1.688
 2667SOL     OW 8327   1.228   4.578   3.852
 2667SOL    HW1 8328   1.207   4.486   3.832
 2667SOL    HW2 8329   1.282   4.574   3.931
 2668SOL     OW 8330   1.494   6.906   2.705
 2668SOL    HW1 8331   1.432   6.890   2.634
 2668SOL    HW2 8332   1.573   6.937   2.660
 2669SOL     OW 8333   1.704   5.988   1.680
 2669SOL    HW1 8334   1.656   5.972   1.598
 2669SOL    HW2 8335   1.740   6.076   1.670
 2670SOL     OW 8336   1.353   4.641   0.223
 2670SOL    HW1 8337   1.447   4.652   0.214
 2670SOL    HW2 8338   1.342   4.553   0.259
 2671SOL     OW 8339   0.756   5.208   1.996
 2671SOL    HW1 8340   0.834   5.218   2.050
 2671SOL    HW2 8341   0.774   5.261   1.918
 2672SOL     OW 8342   0.685   4.837   1.057
 2672SOL    HW1 8343   0.665   4.840   1.150
 2672SOL    HW2 8344   0.620   4.895   1.017
 2673SOL     OW 8345   1.326   5.909   1.703
 2673SOL    HW1 8346   1.367   5.833   1.663
 2673SOL    HW2 8347   1.262   5.940   1.638
 2674SOL     OW 8348   0.837   3.373   2.556
 2674SOL    HW1 8349   0.877   3.440   2.612
 2674SOL    HW2 8350   0.744   3.374   2.582
 2675SOL     OW 8351   7.079   3.126   1.155
 2675SOL    HW1 8352   7.098   3.176   1.075
 2675SOL    HW2 8353   7.139   3.162   1.221
 2676SOL     OW 8354   5.857   0.014   3.717
 2676SOL    HW1 8355   5.795   7.246   3.711
 2676SOL    HW2 8356   5.802   0.092   3.713
 2677SOL     OW 8357   6.834   0.663   4.989
 2677SOL    HW1 8358   6.854   0.655   5.082
 2677SOL    HW2 8359   6.890   0.735   4.959
 2678SOL     OW 8360   4.115   6.150   4.990
 2678SOL    HW1 8361   4.092   6.238   5.021
 2678SOL    HW2 8362   4.054   6.133   4.918
 2679SOL     OW 8363   3.856   3.015   4.153
 2679SOL    HW1 8364   3.881   3.105   4.174
 2679SOL    HW2 8365   3.939   2.971   4.134
 2680SOL     OW 8366   1.415   4.779   2.474
 2680SOL    HW1 8367   1.422   4.735   2.559
 2680SOL    HW2 8368   1.332   4.750   2.438
 2681SOL     OW 8369   1.011   4.082   1.084
 2681SOL    HW1 8370   0.963   4.163   1.067
 2681SOL    HW2 8371   1.077   4.106   1.149
 2682SOL     OW 8372   1.264   4.810   1.975
 2682SOL    HW1 8373   1.356   4.790   1.959
 2682SOL    HW2 8374   1.225   4.727   2.002
 2683SOL     OW 8375   2.131   5.107   0.140
 2683SOL    HW1 8376   2.130   5.014   0.161
 2683SOL    HW2 8377   2.041   5.126   0.113
 2684SOL     OW 8378   0.056   4.309   2.713
 2684SOL    HW1 8379   0.038   4.403   2.722
 2684SOL    HW2 8380   7.274   4.269   2.702
 2685SOL     OW 8381   2.122   4.768   1.295
 2685SOL    HW1 8382   2.165   4.826   1.232
 2685SOL    HW2 8383   2.178   4.769   1.372
 2686SOL     OW 8384   0.098   3.516   1.054
 2686SOL    HW1 8385   0.052   3.507   1.138
 2686SOL    HW2 8386   0.034   3.559   0.997
 2687SOL     OW 8387   4.331   0.987   4.392
 2687SOL    HW1 8388   4.410   0.935   4.401
 2687SOL    HW2 8389   4.362   1.075   4.371
 2688SOL     OW 8390   0.239   2.541   1.414
 2688SOL    HW1 8391   0.238   2.542   1.318
 2688SOL    HW2 8392   0.317   2.591   1.438
 2689SOL     OW 8393   1.746   5.138   1.555
 2689SOL    HW1 8394   1.690   5.168   1.627
 2689SOL    HW2 8395   1.771   5.219   1.510
 2690SOL     OW 8396   0.459   2.584   0.181
 2690SOL    HW1 8397   0.384   2.641   0.164
 2690SOL    HW2 8398   0.433   2.498   0.148
 2691SOL     OW 8399   0.361   6.165   1.094
 2691SOL    HW1 8400   0.338   6.106   1.165
 2691SOL    HW2 8401   0.447   6.199   1.118
 2692SOL     OW 8402   1.464   4.261   1.556
 2692SOL    HW1 8403   1.448   4.169   1.575
 2692SOL    HW2 8404   1.377   4.300   1.551
 2693SOL     OW 8405   6.921   5.328   0.589
 2693SOL    HW1 8406   6.872   5.356   0.512
 2693SOL    HW2 8407   7.007   5.368   0.579
 2694SOL     OW 8408   6.643   4.721   1.846
 2694SOL    HW1 8409   6.582   4.669   1.897
 2694SOL    HW2 8410   6.622   4.702   1.755
 2695SOL     OW 8411   0.838   4.844   1.510
 2695SOL    HW1 8412   0.840   4.824   1.604
 2695SOL    HW2 8413   0.930   4.855   1.485
 2696SOL     OW 8414   1.822   4.238   0.085
 2696SOL    HW1 8415   1.839   4.298   0.013
 2696SOL    HW2 8416   1.742   4.192   0.060
 2697SOL     OW 8417   7.076   4.544   1.939
 2697SOL    HW1 8418   7.010   4.484   1.905
 2697SOL    HW2 8419   7.027   4.606   1.993
 2698SOL     OW 8420   1.372   4.906   1.432
 2698SOL    HW1 8421   1.380   4.870   1.521
 2698SOL    HW2 8422   1.463   4.924   1.406
 2699SOL     OW 8423   4.868   6.795   4.209
 2699SOL    HW1 8424   4.794   6.854   4.195
 2699SOL    HW2 8425   4.830   6.707   4.204
 2700SOL     OW 8426   1.426   5.719   2.188
 2700SOL    HW1 8427   1.358   5.651   2.193
 2700SOL    HW2 8428   1.406   5.767   2.108
 2701SOL     OW 8429   5.457   4.755   4.975
 2701SOL    HW1 8430   5.413   4.826   5.021
 2701SOL    HW2 8431   5.485   4.794   4.892
 2702SOL     OW 8432   6.961   5.398   0.975
 2702SOL    HW1 8433   6.890   5.365   0.920
 2702SOL    HW2 8434   6.973   5.489   0.949
 2703SOL     OW 8435   2.777   3.602   1.108
 2703SOL    HW1 8436   2.817   3.652   1.179
 2703SOL    HW2 8437   2.740   3.669   1.050
 2704SOL     OW 8438   2.092   4.027   1.439
 2704SOL    HW1 8439   2.176   4.009   1.397
 2704SOL    HW2 8440   2.030   3.969   1.394
 2705SOL     OW 8441   1.032   4.549   1.431
 2705SOL    HW1 8442   1.040   4.612   1.358
 2705SOL    HW2 8443   1.042   4.602   1.510
 2706SOL     OW 8444   0.674   3.097   1.010
 2706SOL    HW1 8445   0.731   3.099   0.933
 2706SOL    HW2 8446   0.711   3.164   1.068
 2707SOL     OW 8447   2.960   3.426   1.010
 2707SOL    HW1 8448   2.906   3.499   1.042
 2707SOL    HW2 8449   2.898   3.370   0.962
 2708SOL     OW 8450   1.191   3.421   0.033
 2708SOL    HW1 8451   1.276   3.378   0.032
 2708SOL    HW2 8452   1.171   3.433   0.126
 2709SOL     OW 8453   1.029   5.172   1.032
 2709SOL    HW1 8454   1.033   5.234   0.958
 2709SOL    HW2 8455   0.963   5.208   1.090
 2710SOL     OW 8456   5.459   0.309   5.033
 2710SOL    HW1 8457   5.423   0.389   4.994
 2710SOL    HW2 8458   5.444   0.242   4.966
 2711SOL     OW 8459   4.126   7.199   5.012
 2711SOL    HW1 8460   4.130   7.113   4.971
 2711SOL    HW2 8461   4.044   7.237   4.980
 2712SOL     OW 8462   0.898   3.609   3.406
 2712SOL    HW1 8463   0.829   3.585   3.345
 2712SOL    HW2 8464   0.979   3.579   3.364
 2713SOL     OW 8465   0.958   2.692   2.476
 2713SOL    HW1 8466   0.885   2.642   2.512
 2713SOL    HW2 8467   1.018   2.625   2.443
 2714SOL     OW 8468   6.253   3.493   0.245
 2714SOL    HW1 8469   6.315   3.431   0.283
 2714SOL    HW2 8470   6.306   3.570   0.223
 2715SOL     OW 8471   6.849   4.794   3.882
 2715SOL    HW1 8472   6.869   4.712   3.927
 2715SOL    HW2 8473   6.793   4.842   3.943
 2716SOL     OW 8474   1.457   5.131   3.277
 2716SOL    HW1 8475   1.366   5.117   3.252
 2716SOL    HW2 8476   1.481   5.214   3.237
 2717SOL     OW 8477   1.741   2.649   1.290
 2717SOL    HW1 8478   1.704   2.733   1.316
 2717SOL    HW2 8479   1.712   2.637   1.200
 2718SOL     OW 8480   6.524   0.108   5.085
 2718SOL    HW1 8481   2.864   3.787   0.012
 2718SOL    HW2 8482   6.454   0.044   5.073
 2719SOL     OW 8483   1.837   5.710   3.125
 2719SOL    HW1 8484   1.811   5.714   3.218
 2719SOL    HW2 8485   1.932   5.711   3.127
 2720SOL     OW 8486   7.158   2.930   2.926
 2720SOL    HW1 8487   7.207   2.918   2.844
 2720SOL    HW2 8488   7.175   3.021   2.950
 2721SOL     OW 8489   0.147   5.393   2.388
 2721SOL    HW1 8490   0.195   5.449   2.449
 2721SOL    HW2 8491   0.201   5.314   2.380
 2722SOL     OW 8492   0.724   5.299   2.857
 2722SOL    HW1 8493   0.750   5.247   2.932
 2722SOL    HW2 8494   0.794   5.363   2.845
 2723SOL     OW 8495   1.469   5.036   2.554
 2723SOL    HW1 8496   1.454   4.944   2.533
 2723SOL    HW2 8497   1.396   5.082   2.513
 2724SOL     OW 8498   1.961   3.930   2.350
 2724SOL    HW1 8499   1.989   3.846   2.386
 2724SOL    HW2 8500   1.896   3.906   2.284
 2725SOL     OW 8501   6.432   2.915   4.280
 2725SOL    HW1 8502   6.430   2.958   4.194
 2725SOL    HW2 8503   6.440   2.986   4.343
 2726SOL     OW 8504   7.112   4.199   3.218
 2726SOL    HW1 8505   7.153   4.198   3.304
 2726SOL    HW2 8506   7.104   4.292   3.196
 2727SOL     OW 8507   6.909   4.542   4.503
 2727SOL    HW1 8508   6.817   4.560   4.482
 2727SOL    HW2 8509   6.924   4.586   4.586
 2728SOL     OW 8510   1.808   4.308   3.334
 2728SOL    HW1 8511   1.831   4.225   3.377
 2728SOL    HW2 8512   1.781   4.365   3.406
 2729SOL     OW 8513   2.125   4.061   2.544
 2729SOL    HW1 8514   2.148   4.149   2.513
 2729SOL    HW2 8515   2.078   4.022   2.470
 2730SOL     OW 8516   1.949   4.963   1.622
 2730SOL    HW1 8517   2.005   4.979   1.546
 2730SOL    HW2 8518   1.870   5.013   1.603
 2731SOL     OW 8519   0.973   4.821   2.217
 2731SOL    HW1 8520   0.893   4.768   2.212
 2731SOL    HW2 8521   0.986   4.853   2.128
 2732SOL     OW 8522   0.602   4.543   1.376
 2732SOL    HW1 8523   0.548   4.559   1.453
 2732SOL    HW2 8524   0.540   4.524   1.306
 2733SOL     OW 8525   5.094   0.369   0.311
 2733SOL    HW1 8526   5.087   0.298   0.247
 2733SOL    HW2 8527   5.050   0.334   0.389
 2734SOL     OW 8528   1.314   3.607   4.570
 2734SOL    HW1 8529   1.338   3.518   4.541
 2734SOL    HW2 8530   1.323   3.660   4.491
 2735SOL     OW 8531   0.377   6.399   3.115
 2735SOL    HW1 8532   0.464   6.375   3.148
 2735SOL    HW2 8533   0.341   6.317   3.082
 2736SOL     OW 8534   0.596   3.927   3.011
 2736SOL    HW1 8535   0.600   4.018   3.041
 2736SOL    HW2 8536   0.655   3.924   2.935
 2737SOL     OW 8537   0.917   6.101   1.912
 2737SOL    HW1 8538   0.855   6.131   1.978
 2737SOL    HW2 8539   1.002   6.103   1.957
 2738SOL     OW 8540   0.781   5.835   3.530
 2738SOL    HW1 8541   0.818   5.923   3.520
 2738SOL    HW2 8542   0.690   5.844   3.500
 2739SOL     OW 8543   1.333   3.550   2.087
 2739SOL    HW1 8544   1.408   3.586   2.135
 2739SOL    HW2 8545   1.262   3.551   2.152
 2740SOL     OW 8546   6.571   7.089   3.457
 2740SOL    HW1 8547   6.599   7.151   3.525
 2740SOL    HW2 8548   6.547   7.010   3.506
 2741SOL     OW 8549   1.460   3.942   2.590
 2741SOL    HW1 8550   1.498   3.989   2.664
 2741SOL    HW2 8551   1.365   3.949   2.603
 2742SOL     OW 8552   1.362   2.821   1.471
 2742SOL    HW1 8553   1.401   2.825   1.559
 2742SOL    HW2 8554   1.283   2.874   1.478
 2743SOL     OW 8555   0.615   5.348   1.683
 2743SOL    HW1 8556   0.534   5.393   1.658
 2743SOL    HW2 8557   0.684   5.410   1.661
 2744SOL     OW 8558   1.018   4.917   1.961
 2744SOL    HW1 8559   1.026   5.001   1.916
 2744SOL    HW2 8560   1.108   4.884   1.965
 2745SOL     OW 8561   6.620   5.112   3.673
 2745SOL    HW1 8562   6.540   5.103   3.725
 2745SOL    HW2 8563   6.590   5.109   3.582
 2746SOL     OW 8564   6.857   4.991   3.350
 2746SOL    HW1 8565   6.932   4.947   3.390
 2746SOL    HW2 8566   6.786   4.927   3.354
 2747SOL     OW 8567   4.359   1.889   0.609
 2747SOL    HW1 8568   4.264   1.902   0.613
 2747SOL    HW2 8569   4.395   1.955   0.667
 2748SOL     OW 8570   1.344   5.360   1.203
 2748SOL    HW1 8571   1.303   5.402   1.127
 2748SOL    HW2 8572   1.329   5.267   1.191
 2749SOL     OW 8573   7.076   4.862   3.474
 2749SOL    HW1 8574   7.099   4.934   3.533
 2749SOL    HW2 8575   7.023   4.803   3.528
 2750SOL     OW 8576   0.580   1.784   4.737
 2750SOL    HW1 8577   0.578   1.857   4.676
 2750SOL    HW2 8578   0.662   1.794   4.785
 2751SOL     OW 8579   2.495   6.366   1.497
 2751SOL    HW1 8580   2.476   6.387   1.406
 2751SOL    HW2 8581   2.409   6.352   1.537
 2752SOL     OW 8582   1.053   5.136   1.803
 2752SOL    HW1 8583   1.036   5.127   1.709
 2752SOL    HW2 8584   1.008   5.217   1.828
 2753SOL     OW 8585   1.684   5.392   3.722
 2753SOL    HW1 8586   1.596   5.355   3.722
 2753SOL    HW2 8587   1.709   5.395   3.630
 2754SOL     OW 8588   2.250   3.996   3.301
 2754SOL    HW1 8589   2.267   3.962   3.213
 2754SOL    HW2 8590   2.297   4.079   3.304
 2755SOL     OW 8591   1.054   3.811   2.060
 2755SOL    HW1 8592   1.135   3.805   2.110
 2755SOL    HW2 8593   1.021   3.899   2.077
 2756SOL     OW 8594   2.181   3.709   2.870
 2756SOL    HW1 8595   2.262   3.732   2.825
 2756SOL    HW2 8596   2.115   3.768   2.832
 2757SOL     OW 8597   0.194   6.222   2.000
 2757SOL    HW1 8598   0.203   6.154   2.067
 2757SOL    HW2 8599   0.112   6.266   2.022
 2758SOL     OW 8600   6.919   6.005   3.612
 2758SOL    HW1 8601   6.892   5.912   3.614
 2758SOL    HW2 8602   6.854   6.047   3.556
 2759SOL     OW 8603   0.952   4.158   2.105
 2759SOL    HW1 8604   0.980   4.241   2.144
 2759SOL    HW2 8605   1.012   4.144   2.032
 2760SOL     OW 8606   0.817   4.412   3.372
 2760SOL    HW1 8607   0.821   4.323   3.338
 2760SOL    HW2 8608   0.881   4.414   3.444
 2761SOL     OW 8609   0.560   3.890   1.454
 2761SOL    HW1 8610   0.464   3.883   1.453
 2761SOL    HW2 8611   0.578   3.977   1.418
 2762SOL     OW 8612   1.602   5.050   2.806
 2762SOL    HW1 8613   1.549   5.081   2.733
 2762SOL    HW2 8614   1.628   4.961   2.782
 2763SOL     OW 8615   0.469   6.057   2.441
 2763SOL    HW1 8616   0.388   6.012   2.463
 2763SOL    HW2 8617   0.519   5.993   2.390
 2764SOL     OW 8618   7.223   6.242   3.451
 2764SOL    HW1 8619   7.194   6.161   3.409
 2764SOL    HW2 8620   7.163   6.309   3.418
 2765SOL     OW 8621   2.895   3.949   2.636
 2765SOL    HW1 8622   2.928   3.861   2.652
 2765SOL    HW2 8623   2.964   3.991   2.584
 2766SOL     OW 8624   5.404   1.478   0.706
 2766SOL    HW1 8625   5.426   1.570   0.711
 2766SOL    HW2 8626   5.339   1.472   0.636
 2767SOL     OW 8627   1.506   2.851   1.716
 2767SOL    HW1 8628   1.457   2.847   1.798
 2767SOL    HW2 8629   1.582   2.906   1.735
 2768SOL     OW 8630   1.359   5.336   2.817
 2768SOL    HW1 8631   1.354   5.382   2.901
 2768SOL    HW2 8632   1.453   5.328   2.800
 2769SOL     OW 8633   0.714   2.942   4.655
 2769SOL    HW1 8634   0.686   2.996   4.729
 2769SOL    HW2 8635   0.707   2.999   4.579
 2770SOL     OW 8636   2.039   4.584   0.922
 2770SOL    HW1 8637   1.986   4.663   0.911
 2770SOL    HW2 8638   2.039   4.568   1.017
 2771SOL     OW 8639   0.033   4.586   3.230
 2771SOL    HW1 8640   0.107   4.618   3.178
 2771SOL    HW2 8641   0.031   4.644   3.306
 2772SOL     OW 8642   2.296   6.401   3.253
 2772SOL    HW1 8643   2.271   6.476   3.200
 2772SOL    HW2 8644   2.391   6.408   3.261
 2773SOL     OW 8645   0.690   3.557   3.233
 2773SOL    HW1 8646   0.647   3.492   3.288
 2773SOL    HW2 8647   0.690   3.518   3.146
 2774SOL     OW 8648   7.070   2.932   0.621
 2774SOL    HW1 8649   6.993   2.911   0.674
 2774SOL    HW2 8650   7.132   2.969   0.684
 2775SOL     OW 8651   1.244   5.263   2.083
 2775SOL    HW1 8652   1.295   5.307   2.016
 2775SOL    HW2 8653   1.292   5.182   2.101
 2776SOL     OW 8654   0.074   6.511   3.158
 2776SOL    HW1 8655   0.120   6.477   3.234
 2776SOL    HW2 8656   0.084   6.442   3.092
 2777SOL     OW 8657   2.122   3.531   3.085
 2777SOL    HW1 8658   2.077   3.575   3.157
 2777SOL    HW2 8659   2.134   3.599   3.019
 2778SOL     OW 8660   4.933   1.871   0.346
 2778SOL    HW1 8661   4.930   1.957   0.303
 2778SOL    HW2 8662   4.850   1.830   0.322
 2779SOL     OW 8663   6.814   3.639   3.936
 2779SOL    HW1 8664   6.898   3.663   3.975
 2779SOL    HW2 8665   6.749   3.679   3.994
 2780SOL     OW 8666   4.495   7.061   0.943
 2780SOL    HW1 8667   4.511   7.155   0.950
 2780SOL    HW2 8668   4.564   7.021   0.997
 2781SOL     OW 8669   0.376   4.388   3.927
 2781SOL    HW1 8670   0.334   4.458   3.877
 2781SOL    HW2 8671   0.321   4.311   3.913
 2782SOL     OW 8672   2.293   5.197   2.461
 2782SOL    HW1 8673   2.269   5.153   2.542
 2782SOL    HW2 8674   2.210   5.224   2.422
 2783SOL     OW 8675   1.986   3.252   3.388
 2783SOL    HW1 8676   1.932   3.193   3.335
 2783SOL    HW2 8677   1.991   3.332   3.337
 2784SOL     OW 8678   0.949   4.626   3.246
 2784SOL    HW1 8679   0.917   4.705   3.288
 2784SOL    HW2 8680   0.898   4.555   3.286
 2785SOL     OW 8681   0.498   2.606   1.862
 2785SOL    HW1 8682   0.525   2.542   1.797
 2785SOL    HW2 8683   0.488   2.556   1.943
 2786SOL     OW 8684   2.487   5.546   0.523
 2786SOL    HW1 8685   2.464   5.545   0.616
 2786SOL    HW2 8686   2.427   5.609   0.483
 2787SOL     OW 8687   6.802   4.114   0.145
 2787SOL    HW1 8688   6.797   4.022   0.173
 2787SOL    HW2 8689   6.804   4.163   0.227
 2788SOL     OW 8690   2.272   3.903   3.047
 2788SOL    HW1 8691   2.225   3.979   3.013
 2788SOL    HW2 8692   2.240   3.830   2.995
 2789SOL     OW 8693   0.181   6.006   4.120
 2789SOL    HW1 8694   0.186   6.009   4.216
 2789SOL    HW2 8695   0.172   5.913   4.100
 2790SOL     OW 8696   0.925   7.195   4.622
 2790SOL    HW1 8697   0.927   7.242   4.706
 2790SOL    HW2 8698   1.016   7.168   4.608
 2791SOL     OW 8699   2.774   4.325   3.179
 2791SOL    HW1 8700   2.809   4.399   3.130
 2791SOL    HW2 8701   2.836   4.253   3.164
 2792SOL     OW 8702   0.923   4.124   4.463
 2792SOL    HW1 8703   0.833   4.107   4.492
 2792SOL    HW2 8704   0.952   4.041   4.426
 2793SOL     OW 8705   2.074   3.785   1.255
 2793SOL    HW1 8706   2.071   3.777   1.159
 2793SOL    HW2 8707   2.162   3.816   1.274
 2794SOL     OW 8708   7.291   2.833   3.797
 2794SOL    HW1 8709   7.275   2.770   3.866
 2794SOL    HW2 8710   7.244   2.912   3.824
 2795SOL     OW 8711   2.681   3.550   3.687
 2795SOL    HW1 8712   2.595   3.579   3.717
 2795SOL    HW2 8713   2.665   3.508   3.603
 2796SOL     OW 8714   1.388   4.415   1.992
 2796SOL    HW1 8715   1.479   4.446   1.989
 2796SOL    HW2 8716   1.390   4.343   2.055
 2797SOL     OW 8717   0.684   2.125   3.540
 2797SOL    HW1 8718   0.613   2.105   3.478
 2797SOL    HW2 8719   0.723   2.041   3.560
 2798SOL     OW 8720   1.015   5.141   4.531
 2798SOL    HW1 8721   1.014   5.228   4.491
 2798SOL    HW2 8722   1.105   5.129   4.560
 2799SOL     OW 8723   1.147   3.264   2.154
 2799SOL    HW1 8724   1.153   3.290   2.062
 2799SOL    HW2 8725   1.230   3.221   2.172
 2800SOL     OW 8726   3.948   5.630   1.800
 2800SOL    HW1 8727   3.910   5.561   1.854
 2800SOL    HW2 8728   4.003   5.583   1.736
 2801SOL     OW 8729   1.521   4.100   3.084
 2801SOL    HW1 8730   1.453   4.149   3.130
 2801SOL    HW2 8731   1.554   4.038   3.149
 2802SOL     OW 8732   3.194   5.339   0.879
 2802SOL    HW1 8733   3.182   5.412   0.817
 2802SOL    HW2 8734   3.105   5.308   0.896
 2803SOL     OW 8735   0.833   3.868   1.016
 2803SOL    HW1 8736   0.882   3.944   1.048
 2803SOL    HW2 8737   0.877   3.844   0.934
 2804SOL     OW 8738   0.914   3.991   3.044
 2804SOL    HW1 8739   0.911   3.897   3.062
 2804SOL    HW2 8740   0.869   4.001   2.961
 2805SOL     OW 8741   1.412   4.686   2.734
 2805SOL    HW1 8742   1.425   4.595   2.762
 2805SOL    HW2 8743   1.324   4.708   2.764
 2806SOL     OW 8744   0.297   3.512   4.970
 2806SOL    HW1 8745   0.330   3.601   4.978
 2806SOL    HW2 8746   0.370   3.457   5.000
 2807SOL     OW 8747   4.811   1.664   1.032
 2807SOL    HW1 8748   4.748   1.632   1.096
 2807SOL    HW2 8749   4.785   1.755   1.017
 2808SOL     OW 8750   6.941   5.240   1.874
 2808SOL    HW1 8751   6.990   5.253   1.793
 2808SOL    HW2 8752   6.938   5.327   1.915
 2809SOL     OW 8753   1.005   4.167   3.940
 2809SOL    HW1 8754   0.960   4.141   4.021
 2809SOL    HW2 8755   1.013   4.085   3.891
 2810SOL     OW 8756   1.009   2.675   4.167
 2810SOL    HW1 8757   1.059   2.739   4.116
 2810SOL    HW2 8758   0.951   2.633   4.103
 2811SOL     OW 8759   0.894   6.544   1.384
 2811SOL    HW1 8760   0.820   6.582   1.336
 2811SOL    HW2 8761   0.858   6.520   1.469
 2812SOL     OW 8762   6.997   4.558   2.944
 2812SOL    HW1 8763   7.027   4.523   3.028
 2812SOL    HW2 8764   7.059   4.627   2.923
 2813SOL     OW 8765   0.332   5.303   2.046
 2813SOL    HW1 8766   0.381   5.347   2.116
 2813SOL    HW2 8767   0.306   5.219   2.085
 2814SOL     OW 8768   2.793   2.558   2.831
 2814SOL    HW1 8769   2.792   2.545   2.736
 2814SOL    HW2 8770   2.747   2.641   2.844
 2815SOL     OW 8771   0.794   5.148   3.068
 2815SOL    HW1 8772   0.846   5.188   3.138
 2815SOL    HW2 8773   0.767   5.063   3.104
 2816SOL     OW 8774   7.166   4.767   2.876
 2816SOL    HW1 8775   7.127   4.820   2.806
 2816SOL    HW2 8776   7.196   4.831   2.941
 2817SOL     OW 8777   7.101   5.134   2.693
 2817SOL    HW1 8778   7.079   5.191   2.619
 2817SOL    HW2 8779   7.197   5.129   2.692
 2818SOL     OW 8780   1.456   4.982   0.303
 2818SOL    HW1 8781   1.441   4.932   0.383
 2818SOL    HW2 8782   1.372   5.026   0.287
 2819SOL     OW 8783   3.287   6.198   2.865
 2819SOL    HW1 8784   3.254   6.224   2.779
 2819SOL    HW2 8785   3.216   6.219   2.925
 2820SOL     OW 8786   1.274   5.130   2.377
 2820SOL    HW1 8787   1.179   5.119   2.378
 2820SOL    HW2 8788   1.302   5.086   2.297
 2821SOL     OW 8789   6.150   6.658   4.229
 2821SOL    HW1 8790   6.076   6.599   4.215
 2821SOL    HW2 8791   6.176   6.686   4.141
 2822SOL     OW 8792   1.377   4.711   3.673
 2822SOL    HW1 8793   1.317   4.663   3.731
 2822SOL    HW2 8794   1.330   4.792   3.653
 2823SOL     OW 8795   3.637   5.670   2.723
 2823SOL    HW1 8796   3.648   5.747   2.667
 2823SOL    HW2 8797   3.705   5.609   2.694
 2824SOL     OW 8798   5.906   3.512   3.872
 2824SOL    HW1 8799   5.955   3.588   3.901
 2824SOL    HW2 8800   5.875   3.534   3.785
 2825SOL     OW 8801   5.251   3.591   4.650
 2825SOL    HW1 8802   5.261   3.657   4.718
 2825SOL    HW2 8803   5.195   3.524   4.689
 2826SOL     OW 8804   0.156   5.424   3.676
 2826SOL    HW1 8805   0.235   5.471   3.701
 2826SOL    HW2 8806   0.111   5.406   3.759
 2827SOL     OW 8807   0.170   4.242   2.164
 2827SOL    HW1 8808   0.144   4.258   2.255
 2827SOL    HW2 8809   0.099   4.281   2.112
 2828SOL     OW 8810   1.227   5.533   2.188
 2828SOL    HW1 8811   1.238   5.440   2.166
 2828SOL    HW2 8812   1.134   5.541   2.208
 2829SOL     OW 8813   1.143   4.140   2.997
 2829SOL    HW1 8814   1.133   4.166   2.905
 2829SOL    HW2 8815   1.060   4.098   3.020
 2830SOL     OW 8816   6.432   4.824   4.409
 2830SOL    HW1 8817   6.506   4.779   4.450
 2830SOL    HW2 8818   6.449   4.917   4.425
 2831SOL     OW 8819   1.775   5.022   0.963
 2831SOL    HW1 8820   1.840   5.049   1.028
 2831SOL    HW2 8821   1.775   5.092   0.898
 2832SOL     OW 8822   2.191   4.386   2.195
 2832SOL    HW1 8823   2.166   4.311   2.141
 2832SOL    HW2 8824   2.254   4.435   2.142
 2833SOL     OW 8825   7.076   3.533   1.922
 2833SOL    HW1 8826   7.096   3.441   1.937
 2833SOL    HW2 8827   7.124   3.579   1.990
 2834SOL     OW 8828   4.659   0.349   5.146
 2834SOL    HW1 8829   4.747   0.313   5.156
 2834SOL    HW2 8830   4.601   0.273   5.143
 2835SOL     OW 8831   1.519   3.668   2.248
 2835SOL    HW1 8832   1.601   3.629   2.217
 2835SOL    HW2 8833   1.526   3.668   2.343
 2836SOL     OW 8834   2.065   7.137   3.485
 2836SOL    HW1 8835   2.089   7.197   3.414
 2836SOL    HW2 8836   2.057   7.052   3.442
 2837SOL     OW 8837   3.210   5.058   3.475
 2837SOL    HW1 8838   3.205   4.964   3.455
 2837SOL    HW2 8839   3.119   5.088   3.468
 2838SOL     OW 8840   0.862   2.552   3.971
 2838SOL    HW1 8841   0.773   2.547   4.008
 2838SOL    HW2 8842   0.849   2.585   3.882
 2839SOL     OW 8843   1.861   5.199   0.434
 2839SOL    HW1 8844   1.926   5.149   0.483
 2839SOL    HW2 8845   1.913   5.259   0.380
 2840SOL     OW 8846   3.002   3.676   1.666
 2840SOL    HW1 8847   2.958   3.761   1.667
 2840SOL    HW2 8848   3.013   3.654   1.759
 2841SOL     OW 8849   0.460   5.014   2.767
 2841SOL    HW1 8850   0.546   5.034   2.730
 2841SOL    HW2 8851   0.441   4.926   2.736
 2842SOL     OW 8852   0.700   3.679   4.192
 2842SOL    HW1 8853   0.618   3.679   4.241
 2842SOL    HW2 8854   0.699   3.762   4.144
 2843SOL     OW 8855   1.706   3.317   3.962
 2843SOL    HW1 8856   1.709   3.347   3.871
 2843SOL    HW2 8857   1.621   3.347   3.995
 2844SOL     OW 8858   0.432   3.745   4.628
 2844SOL    HW1 8859   0.527   3.752   4.619
 2844SOL    HW2 8860   0.408   3.822   4.680
 2845SOL     OW 8861   1.591   4.069   2.809
 2845SOL    HW1 8862   1.637   4.148   2.781
 2845SOL    HW2 8863   1.567   4.085   2.900
 2846SOL     OW 8864   0.411   3.860   1.060
 2846SOL    HW1 8865   0.329   3.890   1.101
 2846SOL    HW2 8866   0.402   3.765   1.057
 2847SOL     OW 8867   1.378   0.645   3.299
 2847SOL    HW1 8868   1.404   0.736   3.308
 2847SOL    HW2 8869   1.327   0.642   3.218
 2848SOL     OW 8870   2.177   6.993   1.151
 2848SOL    HW1 8871   2.262   6.994   1.195
 2848SOL    HW2 8872   2.167   6.903   1.119
 2849SOL     OW 8873   2.069   3.771   3.688
 2849SOL    HW1 8874   1.987   3.786   3.641
 2849SOL    HW2 8875   2.134   3.758   3.618
 2850SOL     OW 8876   0.452   5.265   2.885
 2850SOL    HW1 8877   0.545   5.284   2.874
 2850SOL    HW2 8878   0.444   5.172   2.862
 2851SOL     OW 8879   6.965   3.029   4.494
 2851SOL    HW1 8880   7.007   2.946   4.474
 2851SOL    HW2 8881   6.955   3.029   4.589
 2852SOL     OW 8882   3.264   5.863   1.714
 2852SOL    HW1 8883   3.338   5.921   1.696
 2852SOL    HW2 8884   3.194   5.896   1.658
 2853SOL     OW 8885   0.570   4.049   1.837
 2853SOL    HW1 8886   0.484   4.021   1.868
 2853SOL    HW2 8887   0.552   4.105   1.762
 2854SOL     OW 8888   2.723   3.881   4.414
[truncated: 819,902 more chars]
