# Supplementary material for: Determination of Ligand Binding Modes in Hydrated Viral Ion Channels to Foster Drug Design and Repositioning
Source: J Chem Inf Model. 2021 Jul 27;61(8):4011–22. doi: 10.1021/acs.jcim.1c00488 (PMC8389532; doi:10.1021/acs.jcim.1c00488)
Supplement: Supplementary file 2 — ci1c00488_si_002.zip [file ci1c00488_si_002.zip › supporting_data_05_05/supporting_data/minimization_examples_3_ligands/AA_M2A_dry_holo/minim/b4em.gro]

6bkk_maestro
27112
   21ACE    CH3    1   6.101   7.535   2.028
   21ACE   HH31    2   6.011   7.495   2.013
   21ACE   HH32    3   6.095   7.634   2.017
   21ACE   HH33    4   6.166   7.498   1.961
   21ACE      C    5   6.150   7.502   2.169
   21ACE      O    6   6.259   7.543   2.207
   22SER      N    7   6.071   7.426   2.254
   22SER      H    8   5.982   7.393   2.223
   22SER     CA    9   6.119   7.395   2.390
   22SER     HA   10   6.190   7.326   2.381
   22SER     CB   11   6.180   7.518   2.455
   22SER    HB1   12   6.214   7.498   2.547
   22SER    HB2   13   6.114   7.594   2.460
   22SER     OG   14   6.288   7.557   2.372
   22SER     HG   15   6.332   7.638   2.411
   22SER      C   16   6.008   7.334   2.472
   22SER      O   17   5.911   7.399   2.510
   23SER      N   18   6.021   7.204   2.498
   23SER      H   19   6.099   7.158   2.456
   23SER     CA   20   5.933   7.120   2.580
   23SER     HA   21   5.844   7.165   2.579
   23SER     CB   22   5.932   6.979   2.519
   23SER    HB1   23   5.873   6.919   2.573
   23SER    HB2   24   6.025   6.942   2.518
   23SER     OG   25   5.885   6.969   2.386
   23SER     HG   26   5.889   6.874   2.356
   23SER      C   27   5.983   7.108   2.726
   23SER      O   28   6.098   7.142   2.754
   24ASP      N   29   5.899   7.056   2.815
   24ASP      H   30   5.807   7.030   2.785
   24ASP     CA   31   5.934   7.033   2.957
   24ASP     HA   32   5.970   7.121   2.987
   24ASP     CB   33   5.808   6.988   3.034
   24ASP    HB1   34   5.832   6.913   3.095
   24ASP    HB2   35   5.739   6.958   2.969
   24ASP     CG   36   5.748   7.101   3.118
   24ASP    OD1   37   5.802   7.129   3.228
   24ASP    OD2   38   5.641   7.153   3.079
   24ASP      C   39   6.044   6.925   2.978
   24ASP      O   40   6.041   6.822   2.909
   25PRO      N   41   6.136   6.939   3.075
   25PRO     CD   42   6.161   7.060   3.153
   25PRO    HD1   43   6.104   7.061   3.234
   25PRO    HD2   44   6.142   7.141   3.097
   25PRO     CG   45   6.309   7.051   3.189
   25PRO    HG1   46   6.329   7.102   3.273
   25PRO    HG2   47   6.367   7.085   3.115
   25PRO     CB   48   6.329   6.901   3.211
   25PRO    HB1   49   6.297   6.874   3.301
   25PRO    HB2   50   6.425   6.876   3.199
   25PRO     CA   51   6.242   6.840   3.101
   25PRO     HA   52   6.290   6.826   3.014
   25PRO      C   53   6.193   6.701   3.141
   25PRO      O   54   6.255   6.601   3.104
   26LEU      N   55   6.080   6.690   3.213
   26LEU      H   56   6.035   6.773   3.245
   26LEU     CA   57   6.021   6.559   3.247
   26LEU     HA   58   6.095   6.500   3.277
   26LEU     CB   59   5.922   6.578   3.363
   26LEU    HB1   60   5.846   6.633   3.330
   26LEU    HB2   61   5.969   6.627   3.436
   26LEU     CG   62   5.865   6.447   3.421
   26LEU     HG   63   5.813   6.403   3.348
   26LEU    CD1   64   5.972   6.350   3.469
   26LEU   HD11   65   5.928   6.268   3.506
   26LEU   HD12   66   6.031   6.325   3.392
   26LEU   HD13   67   6.027   6.393   3.541
   26LEU    CD2   68   5.777   6.481   3.543
   26LEU   HD21   69   5.739   6.396   3.581
   26LEU   HD22   70   5.832   6.527   3.612
   26LEU   HD23   71   5.702   6.541   3.514
   26LEU      C   72   5.958   6.491   3.124
   26LEU      O   73   5.964   6.369   3.111
   27VAL      N   74   5.909   6.570   3.028
   27VAL      H   75   5.901   6.668   3.048
   27VAL     CA   76   5.867   6.523   2.895
   27VAL     HA   77   5.810   6.442   2.910
   27VAL     CB   78   5.780   6.630   2.826
   27VAL     HB   79   5.841   6.709   2.816
   27VAL    CG1   80   5.732   6.587   2.687
   27VAL   HG11   81   5.676   6.660   2.647
   27VAL   HG12   82   5.810   6.569   2.628
   27VAL   HG13   83   5.676   6.504   2.695
   27VAL    CG2   84   5.657   6.668   2.909
   27VAL   HG21   85   5.604   6.737   2.860
   27VAL   HG22   86   5.600   6.587   2.924
   27VAL   HG23   87   5.687   6.705   2.997
   27VAL      C   88   5.989   6.478   2.812
   27VAL      O   89   5.977   6.384   2.734
   28VAL      N   90   6.109   6.537   2.832
   28VAL      H   91   6.114   6.617   2.891
   28VAL     CA   92   6.235   6.488   2.770
   28VAL     HA   93   6.211   6.479   2.673
   28VAL     CB   94   6.354   6.586   2.783
   28VAL     HB   95   6.369   6.596   2.881
   28VAL    CG1   96   6.479   6.532   2.712
   28VAL   HG11   97   6.554   6.597   2.722
   28VAL   HG12   98   6.505   6.444   2.752
   28VAL   HG13   99   6.459   6.519   2.614
   28VAL    CG2  100   6.328   6.724   2.722
   28VAL   HG21  101   6.408   6.782   2.734
   28VAL   HG22  102   6.308   6.714   2.624
   28VAL   HG23  103   6.249   6.766   2.767
   28VAL      C  104   6.273   6.352   2.828
   28VAL      O  105   6.299   6.259   2.753
   29ALA      N  106   6.269   6.338   2.961
   29ALA      H  107   6.247   6.419   3.016
   29ALA     CA  108   6.295   6.212   3.029
   29ALA     HA  109   6.387   6.185   3.003
   29ALA     CB  110   6.286   6.235   3.180
   29ALA    HB1  111   6.303   6.149   3.228
   29ALA    HB2  112   6.354   6.303   3.208
   29ALA    HB3  113   6.194   6.268   3.204
   29ALA      C  114   6.200   6.101   2.982
   29ALA      O  115   6.246   5.993   2.945
   30ALA      N  116   6.070   6.129   2.975
   30ALA      H  117   6.038   6.218   3.008
   30ALA     CA  118   5.971   6.035   2.920
   30ALA     HA  119   5.982   5.950   2.973
   30ALA     CB  120   5.832   6.093   2.941
   30ALA    HB1  121   5.764   6.029   2.904
   30ALA    HB2  122   5.816   6.106   3.039
   30ALA    HB3  123   5.825   6.180   2.893
   30ALA      C  124   5.998   6.002   2.772
   30ALA      O  125   5.991   5.885   2.735
   31SER      N  126   6.035   6.100   2.690
   31SER      H  127   6.040   6.193   2.727
   31SER     CA  128   6.069   6.079   2.548
   31SER     HA  129   5.988   6.034   2.511
   31SER     CB  130   6.096   6.213   2.478
   31SER    HB1  131   6.121   6.198   2.383
   31SER    HB2  132   6.168   6.263   2.525
   31SER     OG  133   5.980   6.295   2.479
   31SER     HG  134   6.001   6.381   2.433
   31SER      C  135   6.190   5.988   2.529
   31SER      O  136   6.198   5.915   2.431
   32ILE      N  137   6.288   5.991   2.622
   32ILE      H  138   6.280   6.058   2.696
   32ILE     CA  139   6.405   5.902   2.621
   32ILE     HA  140   6.438   5.893   2.527
   32ILE     CB  141   6.517   5.967   2.707
   32ILE     HB  142   6.478   5.990   2.796
   32ILE    CG2  143   6.634   5.870   2.729
   32ILE   HG21  144   6.704   5.915   2.785
   32ILE   HG22  145   6.601   5.788   2.777
   32ILE   HG23  146   6.673   5.843   2.641
   32ILE    CG1  147   6.569   6.095   2.636
   32ILE   HG11  148   6.490   6.149   2.606
   32ILE   HG12  149   6.623   6.068   2.557
   32ILE     CD  150   6.656   6.184   2.725
   32ILE    HD1  151   6.686   6.264   2.674
   32ILE    HD2  152   6.603   6.213   2.805
   32ILE    HD3  153   6.736   6.132   2.756
   32ILE      C  154   6.364   5.761   2.667
   32ILE      O  155   6.393   5.663   2.601
   33ILE      N  156   6.288   5.754   2.777
   33ILE      H  157   6.262   5.840   2.821
   33ILE     CA  158   6.238   5.629   2.837
   33ILE     HA  159   6.315   5.567   2.849
   33ILE     CB  160   6.178   5.662   2.975
   33ILE     HB  161   6.121   5.744   2.966
   33ILE    CG2  162   6.085   5.553   3.029
   33ILE   HG21  163   6.050   5.580   3.118
   33ILE   HG22  164   6.009   5.540   2.965
   33ILE   HG23  165   6.136   5.467   3.037
   33ILE    CG1  166   6.296   5.686   3.074
   33ILE   HG11  167   6.363   5.746   3.029
   33ILE   HG12  168   6.338   5.598   3.095
   33ILE     CD  169   6.258   5.751   3.207
   33ILE    HD1  170   6.340   5.763   3.263
   33ILE    HD2  171   6.217   5.841   3.189
   33ILE    HD3  172   6.193   5.693   3.255
   33ILE      C  173   6.142   5.554   2.742
   33ILE      O  174   6.148   5.432   2.736
   34GLY      N  175   6.061   5.623   2.662
   34GLY      H  176   6.062   5.723   2.669
   34GLY     CA  177   5.969   5.563   2.565
   34GLY    HA1  178   5.909   5.636   2.531
   34GLY    HA2  179   5.915   5.495   2.613
   34GLY      C  180   6.042   5.497   2.447
   34GLY      O  181   6.010   5.384   2.409
   35ILE      N  182   6.148   5.560   2.394
   35ILE      H  183   6.170   5.652   2.427
   35ILE     CA  184   6.232   5.498   2.291
   35ILE     HA  185   6.170   5.466   2.220
   35ILE     CB  186   6.328   5.601   2.225
   35ILE     HB  187   6.382   5.646   2.296
   35ILE    CG2  188   6.426   5.530   2.127
   35ILE   HG21  189   6.486   5.598   2.086
   35ILE   HG22  190   6.480   5.463   2.178
   35ILE   HG23  191   6.373   5.484   2.056
   35ILE    CG1  192   6.244   5.709   2.151
   35ILE   HG11  193   6.199   5.766   2.220
   35ILE   HG12  194   6.174   5.662   2.096
   35ILE     CD  195   6.322   5.802   2.057
   35ILE    HD1  196   6.259   5.867   2.015
   35ILE    HD2  197   6.392   5.851   2.109
   35ILE    HD3  198   6.366   5.747   1.986
   35ILE      C  199   6.306   5.375   2.348
   35ILE      O  200   6.310   5.271   2.283
   36LEU      N  201   6.359   5.383   2.471
   36LEU      H  202   6.361   5.472   2.517
   36LEU     CA  203   6.414   5.267   2.540
   36LEU     HA  204   6.488   5.233   2.480
   36LEU     CB  205   6.473   5.309   2.676
   36LEU    HB1  206   6.402   5.358   2.727
   36LEU    HB2  207   6.550   5.371   2.659
   36LEU     CG  208   6.524   5.193   2.763
   36LEU     HG  209   6.446   5.132   2.777
   36LEU    CD1  210   6.637   5.117   2.696
   36LEU   HD11  211   6.667   5.042   2.755
   36LEU   HD12  212   6.605   5.079   2.609
   36LEU   HD13  213   6.714   5.178   2.678
   36LEU    CD2  214   6.575   5.245   2.898
   36LEU   HD21  215   6.607   5.168   2.953
   36LEU   HD22  216   6.650   5.309   2.883
   36LEU   HD23  217   6.500   5.292   2.946
   36LEU      C  218   6.309   5.154   2.555
   36LEU      O  219   6.339   5.039   2.529
   37HIS      N  220   6.186   5.188   2.594
   37HIS      H  221   6.166   5.285   2.608
   37HIS     CA  222   6.079   5.091   2.616
   37HIS     HA  223   6.119   5.022   2.677
   37HIS     CB  224   5.961   5.162   2.683
   37HIS    HB1  225   5.921   5.226   2.618
   37HIS    HB2  226   5.995   5.213   2.762
   37HIS     CG  227   5.849   5.074   2.733
   37HIS    ND1  228   5.723   5.122   2.769
   37HIS    CE1  229   5.654   5.017   2.813
   37HIS    HE1  230   5.559   5.020   2.846
   37HIS    NE2  231   5.728   4.906   2.805
   37HIS    HE2  232   5.698   4.814   2.831
   37HIS    CD2  233   5.852   4.940   2.757
   37HIS    HD2  234   5.930   4.878   2.742
   37HIS      C  235   6.038   5.018   2.488
   37HIS      O  236   6.021   4.895   2.493
   38LEU      N  237   6.030   5.084   2.371
   38LEU      H  238   6.039   5.183   2.371
   38LEU     CA  239   6.008   5.013   2.245
   38LEU     HA  240   5.932   4.951   2.266
   38LEU     CB  241   5.964   5.108   2.131
   38LEU    HB1  242   6.037   5.175   2.116
   38LEU    HB2  243   5.881   5.155   2.159
   38LEU     CG  244   5.937   5.032   1.999
   38LEU     HG  245   6.024   4.986   1.980
   38LEU    CD1  246   5.823   4.929   2.009
   38LEU   HD11  247   5.811   4.884   1.921
   38LEU   HD12  248   5.846   4.861   2.078
   38LEU   HD13  249   5.739   4.976   2.035
   38LEU    CD2  250   5.899   5.125   1.884
   38LEU   HD21  251   5.883   5.072   1.801
   38LEU   HD22  252   5.816   5.176   1.908
   38LEU   HD23  253   5.974   5.190   1.867
   38LEU      C  254   6.129   4.926   2.205
   38LEU      O  255   6.110   4.814   2.160
   39ILE      N  256   6.253   4.973   2.227
   39ILE      H  257   6.264   5.066   2.262
   39ILE     CA  258   6.374   4.892   2.201
   39ILE     HA  259   6.369   4.867   2.104
   39ILE     CB  260   6.503   4.975   2.223
   39ILE     HB  261   6.496   5.020   2.312
   39ILE    CG2  262   6.629   4.886   2.227
   39ILE   HG21  263   6.709   4.943   2.242
   39ILE   HG22  264   6.620   4.820   2.302
   39ILE   HG23  265   6.637   4.837   2.140
   39ILE    CG1  266   6.517   5.081   2.112
   39ILE   HG11  267   6.428   5.125   2.098
   39ILE   HG12  268   6.544   5.034   2.027
   39ILE     CD  269   6.621   5.190   2.142
   39ILE    HD1  270   6.625   5.255   2.066
   39ILE    HD2  271   6.595   5.239   2.225
   39ILE    HD3  272   6.711   5.148   2.154
   39ILE      C  273   6.372   4.762   2.285
   39ILE      O  274   6.388   4.654   2.230
   40LEU      N  275   6.343   4.772   2.415
   40LEU      H  276   6.330   4.864   2.454
   40LEU     CA  277   6.331   4.657   2.504
   40LEU     HA  278   6.416   4.605   2.491
   40LEU     CB  279   6.316   4.705   2.650
   40LEU    HB1  280   6.298   4.625   2.707
   40LEU    HB2  281   6.238   4.768   2.654
   40LEU     CG  282   6.438   4.779   2.708
   40LEU     HG  283   6.465   4.849   2.642
   40LEU    CD1  284   6.401   4.840   2.842
   40LEU   HD11  285   6.481   4.887   2.880
   40LEU   HD12  286   6.326   4.905   2.830
   40LEU   HD13  287   6.373   4.767   2.905
   40LEU    CD2  288   6.558   4.685   2.730
   40LEU   HD21  289   6.634   4.737   2.768
   40LEU   HD22  290   6.532   4.612   2.794
   40LEU   HD23  291   6.585   4.644   2.643
   40LEU      C  292   6.214   4.565   2.464
   40LEU      O  293   6.227   4.443   2.467
   41TRP      N  294   6.100   4.621   2.420
   41TRP      H  295   6.093   4.721   2.420
   41TRP     CA  296   5.985   4.544   2.372
   41TRP     HA  297   5.967   4.475   2.442
   41TRP     CB  298   5.864   4.638   2.358
   41TRP    HB1  299   5.881   4.702   2.283
   41TRP    HB2  300   5.852   4.689   2.444
   41TRP     CG  301   5.734   4.569   2.329
   41TRP    CD1  302   5.640   4.538   2.422
   41TRP    HD1  303   5.646   4.560   2.520
   41TRP    NE1  304   5.535   4.472   2.362
   41TRP    HE1  305   5.455   4.437   2.411
   41TRP    CE2  306   5.554   4.460   2.226
   41TRP    CZ2  307   5.477   4.402   2.123
   41TRP    HZ2  308   5.389   4.359   2.144
   41TRP    CH2  309   5.526   4.404   1.991
   41TRP    HH2  310   5.474   4.362   1.917
   41TRP    CZ3  311   5.649   4.467   1.964
   41TRP    HZ3  312   5.683   4.470   1.870
   41TRP    CE3  313   5.725   4.525   2.067
   41TRP    HE3  314   5.812   4.568   2.046
   41TRP    CD2  315   5.679   4.522   2.201
   41TRP      C  316   6.015   4.468   2.242
   41TRP      O  317   5.972   4.354   2.228
   42ILE      N  318   6.091   4.527   2.149
   42ILE      H  319   6.118   4.622   2.165
   42ILE     CA  320   6.135   4.461   2.026
   42ILE     HA  321   6.055   4.416   1.988
   42ILE     CB  322   6.187   4.566   1.924
   42ILE     HB  323   6.252   4.626   1.970
   42ILE    CG2  324   6.261   4.501   1.806
   42ILE   HG21  325   6.292   4.571   1.743
   42ILE   HG22  326   6.340   4.450   1.841
   42ILE   HG23  327   6.199   4.438   1.759
   42ILE    CG1  328   6.066   4.649   1.870
   42ILE   HG11  329   6.014   4.682   1.949
   42ILE   HG12  330   6.009   4.589   1.815
   42ILE     CD  331   6.106   4.770   1.784
   42ILE    HD1  332   6.023   4.817   1.754
   42ILE    HD2  333   6.162   4.832   1.838
   42ILE    HD3  334   6.157   4.739   1.705
   42ILE      C  335   6.237   4.352   2.056
   42ILE      O  336   6.225   4.240   2.005
   43LEU      N  337   6.335   4.377   2.145
   43LEU      H  338   6.342   4.469   2.183
   43LEU     CA  339   6.433   4.275   2.189
   43LEU     HA  340   6.474   4.238   2.106
   43LEU     CB  341   6.540   4.343   2.276
   43LEU    HB1  342   6.593   4.272   2.321
   43LEU    HB2  343   6.493   4.398   2.345
   43LEU     CG  344   6.637   4.436   2.200
   43LEU     HG  345   6.582   4.497   2.143
   43LEU    CD1  346   6.723   4.514   2.299
   43LEU   HD11  347   6.786   4.573   2.249
   43LEU   HD12  348   6.664   4.570   2.357
   43LEU   HD13  349   6.776   4.450   2.356
   43LEU    CD2  350   6.731   4.358   2.108
   43LEU   HD21  351   6.792   4.421   2.061
   43LEU   HD22  352   6.786   4.294   2.163
   43LEU   HD23  353   6.678   4.307   2.041
   43LEU      C  354   6.366   4.158   2.263
   43LEU      O  355   6.410   4.044   2.249
   44ASP      N  356   6.256   4.183   2.335
   44ASP      H  357   6.229   4.279   2.347
   44ASP     CA  358   6.170   4.081   2.398
   44ASP     HA  359   6.232   4.016   2.442
   44ASP     CB  360   6.080   4.151   2.500
   44ASP    HB1  361   6.028   4.222   2.453
   44ASP    HB2  362   6.139   4.194   2.569
   44ASP     CG  363   5.980   4.061   2.573
   44ASP    OD1  364   5.858   4.075   2.544
   44ASP    OD2  365   6.020   3.987   2.666
   44ASP      C  366   6.089   3.999   2.295
   44ASP      O  367   6.035   3.894   2.331
   45ARG      N  368   6.079   4.045   2.170
   45ARG      H  369   6.137   4.122   2.144
   45ARG     CA  370   5.989   3.989   2.065
   45ARG     HA  371   5.940   3.913   2.108
   45ARG     CB  372   5.893   4.102   2.023
   45ARG    HB1  373   5.947   4.170   1.973
   45ARG    HB2  374   5.857   4.144   2.107
   45ARG     CG  375   5.774   4.063   1.935
   45ARG    HG1  376   5.807   4.041   1.844
   45ARG    HG2  377   5.711   4.141   1.930
   45ARG     CD  378   5.696   3.941   1.989
   45ARG    HD1  379   5.653   3.964   2.076
   45ARG    HD2  380   5.758   3.864   2.002
   45ARG     NE  381   5.591   3.900   1.896
   45ARG     HE  382   5.497   3.927   1.920
   45ARG     CZ  383   5.605   3.830   1.784
   45ARG    NH1  384   5.720   3.785   1.746
   45ARG   HH11  385   5.802   3.801   1.801
   45ARG   HH12  386   5.727   3.732   1.661
   45ARG    NH2  387   5.500   3.810   1.711
   45ARG   HH21  388   5.411   3.847   1.740
   45ARG   HH22  389   5.507   3.758   1.626
   45ARG      C  390   6.059   3.922   1.946
   45ARG      O  391   5.990   3.871   1.857
   46LEU      N  392   6.193   3.923   1.943
   46LEU      H  393   6.240   3.967   2.020
   46LEU     CA  394   6.278   3.864   1.838
   46LEU     HA  395   6.217   3.836   1.764
   46LEU     CB  396   6.375   3.971   1.785
   46LEU    HB1  397   6.444   3.925   1.728
   46LEU    HB2  398   6.420   4.013   1.864
   46LEU     CG  399   6.311   4.083   1.701
   46LEU     HG  400   6.232   4.119   1.751
   46LEU    CD1  401   6.414   4.194   1.677
   46LEU   HD11  402   6.372   4.267   1.623
   46LEU   HD12  403   6.444   4.231   1.765
   46LEU   HD13  404   6.492   4.156   1.628
   46LEU    CD2  405   6.266   4.032   1.565
   46LEU   HD21  406   6.225   4.106   1.513
   46LEU   HD22  407   6.344   3.995   1.515
   46LEU   HD23  408   6.198   3.959   1.578
   46LEU      C  409   6.349   3.736   1.886
   46LEU      O  410   6.454   3.746   1.953
   46NME      N  411   6.301   3.630   1.854
   46NME      H  412   6.345   3.545   1.883
   46NME    CH3  413   6.180   3.625   1.773
   46NME   HH31  414   6.155   3.530   1.756
   46NME   HH32  415   6.106   3.671   1.821
   46NME   HH33  416   6.197   3.671   1.686
  121ACE    CH3  417   6.045   7.522   2.777
  121ACE   HH31  418   6.012   7.530   2.682
  121ACE   HH32  419   6.082   7.610   2.806
  121ACE   HH33  420   6.116   7.453   2.781
  121ACE      C  421   5.930   7.484   2.867
  121ACE      O  422   5.951   7.470   2.987
  122SER      N  423   5.812   7.469   2.808
  122SER      H  424   5.807   7.486   2.709
  122SER     CA  425   5.687   7.431   2.877
  122SER     HA  426   5.716   7.376   2.955
  122SER     CB  427   5.608   7.554   2.924
  122SER    HB1  428   5.526   7.525   2.975
  122SER    HB2  429   5.580   7.609   2.845
  122SER     OG  430   5.681   7.640   3.009
  122SER     HG  431   5.623   7.717   3.036
  122SER      C  432   5.597   7.353   2.782
  122SER      O  433   5.564   7.402   2.673
  123SER      N  434   5.551   7.235   2.824
  123SER      H  435   5.578   7.204   2.915
  123SER     CA  436   5.462   7.147   2.746
  123SER     HA  437   5.468   7.180   2.652
  123SER     CB  438   5.513   7.002   2.758
  123SER    HB1  439   5.448   6.938   2.717
  123SER    HB2  440   5.529   6.978   2.853
  123SER     OG  441   5.636   6.988   2.689
  123SER     HG  442   5.668   6.894   2.697
  123SER      C  443   5.316   7.156   2.789
  123SER      O  444   5.284   7.207   2.897
  124ASP      N  445   5.226   7.106   2.705
  124ASP      H  446   5.259   7.076   2.615
  124ASP     CA  447   5.083   7.093   2.734
  124ASP     HA  448   5.049   7.185   2.754
  124ASP     CB  449   5.013   7.036   2.609
  124ASP    HB1  450   5.049   6.944   2.592
  124ASP    HB2  451   5.034   7.095   2.531
  124ASP     CG  452   4.861   7.026   2.620
  124ASP    OD1  453   4.790   7.089   2.537
  124ASP    OD2  454   4.812   6.954   2.710
  124ASP      C  455   5.058   7.005   2.858
  124ASP      O  456   5.121   6.898   2.868
  125PRO      N  457   4.968   7.041   2.951
  125PRO     CD  458   4.894   7.166   2.956
  125PRO    HD1  459   4.818   7.162   2.891
  125PRO    HD2  460   4.954   7.242   2.932
  125PRO     CG  461   4.843   7.179   3.099
  125PRO    HG1  462   4.756   7.229   3.102
  125PRO    HG2  463   4.910   7.226   3.157
  125PRO     CB  464   4.825   7.034   3.141
  125PRO    HB1  465   4.737   6.998   3.110
  125PRO    HB2  466   4.832   7.024   3.241
  125PRO     CA  467   4.941   6.962   3.072
  125PRO     HA  468   5.026   6.961   3.125
  125PRO      C  469   4.908   6.814   3.048
  125PRO      O  470   4.943   6.730   3.131
  126LEU      N  471   4.844   6.779   2.934
  126LEU      H  472   4.817   6.851   2.871
  126LEU     CA  473   4.812   6.640   2.900
  126LEU     HA  474   4.776   6.597   2.983
  126LEU     CB  475   4.706   6.639   2.789
  126LEU    HB1  476   4.746   6.681   2.708
  126LEU    HB2  477   4.629   6.695   2.821
  126LEU     CG  478   4.651   6.501   2.749
  126LEU     HG  479   4.726   6.450   2.708
  126LEU    CD1  480   4.597   6.422   2.869
  126LEU   HD11  481   4.563   6.333   2.837
  126LEU   HD12  482   4.671   6.407   2.935
  126LEU   HD13  483   4.523   6.473   2.912
  126LEU    CD2  484   4.537   6.520   2.651
  126LEU   HD21  485   4.501   6.430   2.625
  126LEU   HD22  486   4.464   6.574   2.694
  126LEU   HD23  487   4.570   6.568   2.570
  126LEU      C  488   4.938   6.561   2.859
  126LEU      O  489   4.952   6.443   2.893
  127VAL      N  490   5.035   6.627   2.794
  127VAL      H  491   5.017   6.721   2.766
  127VAL     CA  492   5.166   6.570   2.760
  127VAL     HA  493   5.148   6.480   2.721
  127VAL     CB  494   5.238   6.657   2.655
  127VAL     HB  495   5.250   6.747   2.698
  127VAL    CG1  496   5.375   6.601   2.616
  127VAL   HG11  497   5.417   6.661   2.548
  127VAL   HG12  498   5.433   6.596   2.697
  127VAL   HG13  499   5.363   6.510   2.577
  127VAL    CG2  500   5.154   6.672   2.527
  127VAL   HG21  501   5.203   6.729   2.461
  127VAL   HG22  502   5.138   6.582   2.487
  127VAL   HG23  503   5.066   6.714   2.549
  127VAL      C  504   5.251   6.553   2.887
  127VAL      O  505   5.320   6.451   2.902
  128VAL      N  506   5.243   6.647   2.981
  128VAL      H  507   5.190   6.730   2.960
  128VAL     CA  508   5.305   6.637   3.113
  128VAL     HA  509   5.402   6.620   3.097
  128VAL     CB  510   5.291   6.770   3.191
  128VAL     HB  511   5.193   6.789   3.193
  128VAL    CG1  512   5.341   6.763   3.336
  128VAL   HG11  513   5.328   6.853   3.379
  128VAL   HG12  514   5.288   6.695   3.386
  128VAL   HG13  515   5.438   6.739   3.337
  128VAL    CG2  516   5.368   6.883   3.121
  128VAL   HG21  517   5.358   6.967   3.173
  128VAL   HG22  518   5.465   6.858   3.115
  128VAL   HG23  519   5.332   6.895   3.028
  128VAL      C  520   5.249   6.518   3.192
  128VAL      O  521   5.327   6.439   3.247
  129ALA      N  522   5.116   6.498   3.192
  129ALA      H  523   5.058   6.564   3.145
  129ALA     CA  524   5.053   6.383   3.257
  129ALA     HA  525   5.088   6.380   3.351
  129ALA     CB  526   4.902   6.404   3.259
  129ALA    HB1  527   4.857   6.327   3.303
  129ALA    HB2  528   4.881   6.488   3.310
  129ALA    HB3  529   4.868   6.413   3.165
  129ALA      C  530   5.091   6.249   3.189
  129ALA      O  531   5.137   6.157   3.255
  130ALA      N  532   5.079   6.241   3.056
  130ALA      H  533   5.043   6.321   3.007
  130ALA     CA  534   5.116   6.123   2.978
  130ALA     HA  535   5.062   6.047   3.014
  130ALA     CB  536   5.085   6.154   2.832
  130ALA    HB1  537   5.109   6.075   2.775
  130ALA    HB2  538   4.987   6.173   2.822
  130ALA    HB3  539   5.138   6.233   2.803
  130ALA      C  540   5.264   6.084   2.993
  130ALA      O  541   5.298   5.966   2.989
  131SER      N  542   5.352   6.181   3.016
  131SER      H  543   5.319   6.275   3.017
  131SER     CA  544   5.495   6.157   3.042
  131SER     HA  545   5.524   6.092   2.971
  131SER     CB  546   5.570   6.289   3.030
  131SER    HB1  547   5.667   6.278   3.054
  131SER    HB2  548   5.530   6.360   3.088
  131SER     OG  549   5.564   6.333   2.896
  131SER     HG  550   5.613   6.420   2.887
  131SER      C  551   5.521   6.090   3.177
  131SER      O  552   5.604   6.001   3.186
  132ILE      N  553   5.445   6.126   3.282
  132ILE      H  554   5.383   6.204   3.272
  132ILE     CA  555   5.450   6.055   3.411
  132ILE     HA  556   5.546   6.051   3.438
  132ILE     CB  557   5.369   6.136   3.517
  132ILE     HB  558   5.277   6.148   3.480
  132ILE    CG2  559   5.360   6.058   3.650
  132ILE   HG21  560   5.307   6.112   3.716
  132ILE   HG22  561   5.314   5.970   3.635
  132ILE   HG23  562   5.452   6.041   3.686
  132ILE    CG1  563   5.433   6.274   3.544
  132ILE   HG11  564   5.459   6.315   3.456
  132ILE   HG12  565   5.514   6.262   3.601
  132ILE     CD  566   5.340   6.373   3.615
  132ILE    HD1  567   5.388   6.460   3.628
  132ILE    HD2  568   5.258   6.388   3.559
  132ILE    HD3  569   5.313   6.335   3.703
  132ILE      C  570   5.399   5.912   3.397
  132ILE      O  571   5.456   5.818   3.452
  133ILE      N  572   5.294   5.892   3.317
  133ILE      H  573   5.256   5.972   3.270
  133ILE     CA  574   5.229   5.763   3.292
  133ILE     HA  575   5.219   5.717   3.380
  133ILE     CB  576   5.087   5.788   3.237
  133ILE     HB  577   5.099   5.842   3.153
  133ILE    CG2  578   5.015   5.658   3.199
  133ILE   HG21  579   4.923   5.680   3.164
  133ILE   HG22  580   5.067   5.610   3.129
  133ILE   HG23  581   5.006   5.600   3.281
  133ILE    CG1  582   5.001   5.863   3.341
  133ILE   HG11  583   5.055   5.939   3.378
  133ILE   HG12  584   4.979   5.800   3.415
  133ILE     CD  585   4.869   5.921   3.289
  133ILE    HD1  586   4.821   5.968   3.363
  133ILE    HD2  587   4.888   5.987   3.216
  133ILE    HD3  588   4.812   5.847   3.253
  133ILE      C  589   5.318   5.670   3.207
  133ILE      O  590   5.329   5.552   3.237
  134GLY      N  591   5.392   5.723   3.108
  134GLY      H  592   5.379   5.820   3.086
  134GLY     CA  593   5.490   5.648   3.029
  134GLY    HA1  594   5.520   5.707   2.954
  134GLY    HA2  595   5.443   5.568   2.992
  134GLY      C  596   5.612   5.603   3.112
  134GLY      O  597   5.652   5.486   3.105
  135ILE      N  598   5.665   5.690   3.199
  135ILE      H  599   5.629   5.783   3.201
  135ILE     CA  600   5.773   5.653   3.292
  135ILE     HA  601   5.847   5.617   3.236
  135ILE     CB  602   5.824   5.779   3.367
  135ILE     HB  603   5.745   5.825   3.408
  135ILE    CG2  604   5.922   5.742   3.480
  135ILE   HG21  605   5.952   5.825   3.525
  135ILE   HG22  606   5.876   5.683   3.545
  135ILE   HG23  607   6.000   5.694   3.441
  135ILE    CG1  608   5.894   5.874   3.266
  135ILE   HG11  609   5.835   5.886   3.187
  135ILE   HG12  610   5.980   5.832   3.237
  135ILE     CD  611   5.927   6.013   3.322
  135ILE    HD1  612   5.972   6.068   3.251
  135ILE    HD2  613   5.842   6.058   3.350
  135ILE    HD3  614   5.987   6.004   3.401
  135ILE      C  615   5.728   5.542   3.387
  135ILE      O  616   5.805   5.448   3.414
  136LEU      N  617   5.603   5.544   3.434
  136LEU      H  618   5.548   5.626   3.417
  136LEU     CA  619   5.542   5.434   3.510
  136LEU     HA  620   5.605   5.411   3.583
  136LEU     CB  621   5.409   5.483   3.568
  136LEU    HB1  622   5.352   5.516   3.493
  136LEU    HB2  623   5.428   5.559   3.631
  136LEU     CG  624   5.330   5.375   3.645
  136LEU     HG  625   5.318   5.296   3.584
  136LEU    CD1  626   5.405   5.327   3.769
  136LEU   HD11  627   5.351   5.257   3.816
  136LEU   HD12  628   5.493   5.288   3.742
  136LEU   HD13  629   5.420   5.404   3.831
  136LEU    CD2  630   5.194   5.431   3.688
  136LEU   HD21  631   5.144   5.361   3.738
  136LEU   HD22  632   5.209   5.510   3.747
  136LEU   HD23  633   5.143   5.459   3.607
  136LEU      C  634   5.527   5.307   3.424
  136LEU      O  635   5.552   5.198   3.475
  137HIS      N  636   5.490   5.318   3.296
  137HIS      H  637   5.477   5.410   3.258
  137HIS     CA  638   5.468   5.203   3.208
  137HIS     HA  639   5.403   5.145   3.258
  137HIS     CB  640   5.409   5.250   3.074
  137HIS    HB1  641   5.482   5.294   3.021
  137HIS    HB2  642   5.337   5.317   3.093
  137HIS     CG  643   5.348   5.144   2.986
  137HIS    ND1  644   5.300   5.166   2.857
  137HIS    CE1  645   5.241   5.053   2.817
  137HIS    HE1  646   5.196   5.040   2.728
  137HIS    NE2  647   5.250   4.960   2.913
  137HIS    HE2  648   5.214   4.867   2.908
  137HIS    CD2  649   5.319   5.014   3.020
  137HIS    HD2  650   5.342   4.968   3.105
  137HIS      C  651   5.595   5.118   3.188
  137HIS      O  652   5.585   4.996   3.198
  138LEU      N  653   5.712   5.180   3.168
  138LEU      H  654   5.715   5.279   3.157
  138LEU     CA  655   5.837   5.102   3.162
  138LEU     HA  656   5.818   5.030   3.095
  138LEU     CB  657   5.955   5.189   3.111
  138LEU    HB1  658   5.966   5.267   3.171
  138LEU    HB2  659   5.934   5.220   3.018
  138LEU     CG  660   6.089   5.110   3.107
  138LEU     HG  661   6.103   5.079   3.201
  138LEU    CD1  662   6.086   4.988   3.015
  138LEU   HD11  663   6.175   4.942   3.018
  138LEU   HD12  664   6.016   4.924   3.046
  138LEU   HD13  665   6.067   5.017   2.922
  138LEU    CD2  666   6.205   5.197   3.060
  138LEU   HD21  667   6.290   5.143   3.059
  138LEU   HD22  668   6.187   5.231   2.968
  138LEU   HD23  669   6.216   5.274   3.123
  138LEU      C  670   5.869   5.036   3.296
  138LEU      O  671   5.910   4.919   3.297
  139ILE      N  672   5.848   5.104   3.409
  139ILE      H  673   5.814   5.197   3.404
  139ILE     CA  674   5.874   5.046   3.543
  139ILE     HA  675   5.968   5.015   3.542
  139ILE     CB  676   5.857   5.155   3.653
  139ILE     HB  677   5.768   5.199   3.641
  139ILE    CG2  678   5.862   5.092   3.794
  139ILE   HG21  679   5.851   5.164   3.863
  139ILE   HG22  680   5.787   5.026   3.803
  139ILE   HG23  681   5.949   5.046   3.807
  139ILE    CG1  682   5.969   5.261   3.639
  139ILE   HG11  683   5.976   5.287   3.543
  139ILE   HG12  684   6.055   5.221   3.669
  139ILE     CD  685   5.943   5.388   3.722
  139ILE    HD1  686   6.018   5.453   3.709
  139ILE    HD2  687   5.857   5.431   3.692
  139ILE    HD3  688   5.936   5.364   3.819
  139ILE      C  689   5.786   4.923   3.566
  139ILE      O  690   5.837   4.818   3.604
  140LEU      N  691   5.655   4.932   3.537
  140LEU      H  692   5.620   5.020   3.504
  140LEU     CA  693   5.563   4.819   3.550
  140LEU     HA  694   5.579   4.783   3.642
  140LEU     CB  695   5.418   4.869   3.535
  140LEU    HB1  696   5.358   4.790   3.534
  140LEU    HB2  697   5.411   4.918   3.448
  140LEU     CG  698   5.370   4.964   3.646
  140LEU     HG  699   5.434   5.040   3.649
  140LEU    CD1  700   5.229   5.013   3.613
  140LEU   HD11  701   5.198   5.074   3.685
  140LEU   HD12  702   5.231   5.062   3.526
  140LEU   HD13  703   5.167   4.935   3.607
  140LEU    CD2  704   5.368   4.897   3.784
  140LEU   HD21  705   5.336   4.963   3.852
  140LEU   HD22  706   5.306   4.818   3.782
  140LEU   HD23  707   5.460   4.866   3.808
  140LEU      C  708   5.594   4.707   3.450
  140LEU      O  709   5.582   4.589   3.486
  141TRP      N  710   5.637   4.739   3.328
  141TRP      H  711   5.642   4.836   3.304
  141TRP     CA  712   5.679   4.641   3.227
  141TRP     HA  713   5.605   4.574   3.222
  141TRP     CB  714   5.696   4.711   3.091
  141TRP    HB1  715   5.770   4.777   3.099
  141TRP    HB2  716   5.611   4.759   3.069
  141TRP     CG  717   5.728   4.621   2.975
  141TRP    CD1  718   5.638   4.565   2.891
  141TRP    HD1  719   5.539   4.578   2.897
  141TRP    NE1  720   5.702   4.487   2.797
  141TRP    HE1  721   5.656   4.434   2.726
  141TRP    CE2  722   5.839   4.493   2.813
  141TRP    CZ2  723   5.945   4.433   2.744
  141TRP    HZ2  724   5.926   4.373   2.665
  141TRP    CH2  725   6.077   4.458   2.785
  141TRP    HH2  726   6.154   4.416   2.736
  141TRP    CZ3  727   6.100   4.542   2.896
  141TRP    HZ3  728   6.193   4.560   2.926
  141TRP    CE3  729   5.992   4.600   2.966
  141TRP    HE3  730   6.011   4.659   3.045
  141TRP    CD2  731   5.859   4.577   2.926
  141TRP      C  732   5.804   4.565   3.269
  141TRP      O  733   5.807   4.443   3.260
  142ILE      N  734   5.906   4.632   3.324
  142ILE      H  735   5.902   4.731   3.326
  142ILE     CA  736   6.025   4.566   3.382
  142ILE     HA  737   6.064   4.509   3.310
  142ILE     CB  738   6.130   4.671   3.424
  142ILE     HB  739   6.084   4.740   3.480
  142ILE    CG2  740   6.244   4.609   3.509
  142ILE   HG21  741   6.309   4.680   3.534
  142ILE   HG22  742   6.205   4.569   3.592
  142ILE   HG23  743   6.290   4.538   3.456
  142ILE    CG1  744   6.191   4.738   3.298
  142ILE   HG11  745   6.116   4.769   3.239
  142ILE   HG12  746   6.246   4.670   3.249
  142ILE     CD  747   6.281   4.858   3.327
  142ILE    HD1  748   6.316   4.895   3.241
  142ILE    HD2  749   6.229   4.929   3.374
  142ILE    HD3  750   6.358   4.830   3.384
  142ILE      C  751   5.983   4.473   3.498
  142ILE      O  752   6.028   4.359   3.503
  143LEU      N  753   5.894   4.519   3.587
  143LEU      H  754   5.859   4.612   3.577
  143LEU     CA  755   5.843   4.438   3.699
  143LEU     HA  756   5.926   4.403   3.742
  143LEU     CB  757   5.765   4.529   3.795
  143LEU    HB1  758   5.717   4.470   3.861
  143LEU    HB2  759   5.697   4.580   3.742
  143LEU     CG  760   5.852   4.630   3.873
  143LEU     HG  761   5.912   4.675   3.807
  143LEU    CD1  762   5.761   4.731   3.945
  143LEU   HD11  763   5.818   4.796   3.996
  143LEU   HD12  764   5.706   4.780   3.878
  143LEU   HD13  765   5.702   4.682   4.009
  143LEU    CD2  766   5.938   4.562   3.979
  143LEU   HD21  767   5.993   4.631   4.027
  143LEU   HD22  768   5.880   4.514   4.045
  143LEU   HD23  769   5.999   4.496   3.935
  143LEU      C  770   5.758   4.317   3.653
  143LEU      O  771   5.757   4.215   3.722
  144ASP      N  772   5.690   4.324   3.538
  144ASP      H  773   5.689   4.412   3.490
  144ASP     CA  774   5.617   4.211   3.478
  144ASP     HA  775   5.570   4.165   3.554
  144ASP     CB  776   5.516   4.265   3.376
  144ASP    HB1  777   5.567   4.307   3.301
  144ASP    HB2  778   5.460   4.334   3.422
  144ASP     CG  779   5.422   4.158   3.316
  144ASP    OD1  780   5.375   4.178   3.202
  144ASP    OD2  781   5.389   4.059   3.383
  144ASP      C  782   5.714   4.109   3.413
  144ASP      O  783   5.693   3.988   3.422
  145ARG      N  784   5.821   4.157   3.348
  145ARG      H  785   5.839   4.255   3.355
  145ARG     CA  786   5.915   4.076   3.269
  145ARG     HA  787   5.857   4.004   3.230
  145ARG     CB  788   5.979   4.165   3.161
  145ARG    HB1  789   6.051   4.114   3.116
  145ARG    HB2  790   6.018   4.246   3.206
  145ARG     CG  791   5.879   4.213   3.054
  145ARG    HG1  792   5.920   4.289   3.004
  145ARG    HG2  793   5.795   4.243   3.099
  145ARG     CD  794   5.845   4.101   2.955
  145ARG    HD1  795   5.819   4.018   3.004
  145ARG    HD2  796   5.924   4.082   2.896
  145ARG     NE  797   5.731   4.140   2.868
  145ARG     HE  798   5.751   4.206   2.796
  145ARG     CZ  799   5.606   4.098   2.876
  145ARG    NH1  800   5.565   4.015   2.968
  145ARG   HH11  801   5.628   3.981   3.037
  145ARG   HH12  802   5.469   3.986   2.969
  145ARG    NH2  803   5.519   4.139   2.791
  145ARG   HH21  804   5.546   4.203   2.719
  145ARG   HH22  805   5.425   4.107   2.797
  145ARG      C  806   6.024   4.005   3.351
  145ARG      O  807   6.079   3.906   3.302
  146LEU      N  808   6.056   4.054   3.472
  146LEU      H  809   6.006   4.135   3.502
  146LEU     CA  810   6.157   3.998   3.562
  146LEU     HA  811   6.213   3.935   3.509
  146LEU     CB  812   6.245   4.114   3.617
  146LEU    HB1  813   6.308   4.076   3.683
  146LEU    HB2  814   6.185   4.180   3.662
  146LEU     CG  815   6.328   4.192   3.514
  146LEU     HG  816   6.265   4.236   3.450
  146LEU    CD1  817   6.413   4.295   3.587
  146LEU   HD11  818   6.467   4.347   3.521
  146LEU   HD12  819   6.353   4.358   3.637
  146LEU   HD13  820   6.473   4.249   3.652
  146LEU    CD2  821   6.422   4.101   3.435
  146LEU   HD21  822   6.475   4.155   3.370
  146LEU   HD22  823   6.485   4.055   3.499
  146LEU   HD23  824   6.369   4.032   3.386
  146LEU      C  825   6.094   3.911   3.671
  146LEU      O  826   6.175   3.916   3.786
  146NME      N  827   6.068   3.795   3.648
  146NME      H  828   6.027   3.738   3.719
  146NME    CH3  829   6.096   3.739   3.516
  146NME   HH31  830   6.068   3.643   3.514
  146NME   HH32  831   6.045   3.790   3.447
  146NME   HH33  832   6.194   3.746   3.497
  221ACE    CH3  833   5.259   7.557   2.827
  221ACE   HH31  834   5.355   7.553   2.797
  221ACE   HH32  835   5.235   7.652   2.846
  221ACE   HH33  836   5.248   7.502   2.910
  221ACE      C  837   5.170   7.502   2.719
  221ACE      O  838   5.048   7.498   2.736
  222SER      N  839   5.230   7.461   2.608
  222SER      H  840   5.328   7.477   2.599
  222SER     CA  841   5.161   7.392   2.497
  222SER     HA  842   5.096   7.331   2.542
  222SER     CB  843   5.084   7.492   2.409
  222SER    HB1  844   5.023   7.548   2.465
  222SER    HB2  845   5.030   7.442   2.341
  222SER     OG  846   5.166   7.582   2.338
  222SER     HG  847   5.109   7.643   2.283
  222SER      C  848   5.257   7.307   2.413
  222SER      O  849   5.379   7.325   2.418
  223SER      N  850   5.202   7.213   2.335
  223SER      H  851   5.102   7.211   2.329
  223SER     CA  852   5.277   7.112   2.258
  223SER     HA  853   5.369   7.150   2.247
  223SER     CB  854   5.281   6.980   2.335
  223SER    HB1  855   5.327   6.909   2.282
  223SER    HB2  856   5.188   6.950   2.358
  223SER     OG  857   5.352   6.994   2.457
  223SER     HG  858   5.353   6.906   2.505
  223SER      C  859   5.214   7.088   2.121
  223SER      O  860   5.099   7.125   2.096
  224ASP      N  861   5.289   7.027   2.029
  224ASP      H  862   5.382   7.000   2.053
  224ASP     CA  863   5.239   6.999   1.893
  224ASP     HA  864   5.205   7.087   1.860
  224ASP     CB  865   5.351   6.949   1.801
  224ASP    HB1  866   5.315   6.943   1.708
  224ASP    HB2  867   5.380   6.859   1.832
  224ASP     CG  868   5.474   7.041   1.798
  224ASP    OD1  869   5.462   7.160   1.837
  224ASP    OD2  870   5.583   6.994   1.760
  224ASP      C  871   5.122   6.898   1.896
  224ASP      O  872   5.127   6.802   1.973
  225PRO      N  873   5.019   6.913   1.808
  225PRO     CD  874   4.995   7.028   1.724
  225PRO    HD1  875   5.060   7.029   1.649
  225PRO    HD2  876   5.006   7.112   1.778
  225PRO     CG  877   4.851   7.014   1.673
  225PRO    HG1  878   4.841   7.051   1.581
  225PRO    HG2  879   4.786   7.060   1.734
  225PRO     CB  880   4.830   6.864   1.674
  225PRO    HB1  881   4.866   6.822   1.591
  225PRO    HB2  882   4.733   6.841   1.683
  225PRO     CA  883   4.908   6.819   1.798
  225PRO     HA  884   4.857   6.826   1.884
  225PRO      C  885   4.949   6.671   1.788
  225PRO      O  886   4.889   6.587   1.854
  226LEU      N  887   5.056   6.640   1.715
  226LEU      H  888   5.104   6.712   1.665
  226LEU     CA  889   5.108   6.501   1.707
  226LEU     HA  890   5.030   6.443   1.682
  226LEU     CB  891   5.217   6.498   1.599
  226LEU    HB1  892   5.295   6.551   1.631
  226LEU    HB2  893   5.181   6.539   1.516
  226LEU     CG  894   5.267   6.356   1.564
  226LEU     HG  895   5.302   6.313   1.648
  226LEU    CD1  896   5.152   6.269   1.509
  226LEU   HD11  897   5.187   6.178   1.487
  226LEU   HD12  898   5.080   6.262   1.577
  226LEU   HD13  899   5.116   6.311   1.425
  226LEU    CD2  900   5.378   6.364   1.459
  226LEU   HD21  901   5.410   6.272   1.436
  226LEU   HD22  902   5.342   6.408   1.376
  226LEU   HD23  903   5.454   6.418   1.495
  226LEU      C  904   5.158   6.448   1.843
  226LEU      O  905   5.144   6.330   1.872
  227VAL      N  906   5.213   6.535   1.928
  227VAL      H  907   5.224   6.629   1.898
  227VAL     CA  908   5.259   6.500   2.065
  227VAL     HA  909   5.306   6.412   2.057
  227VAL     CB  910   5.360   6.605   2.117
  227VAL     HB  911   5.308   6.690   2.122
  227VAL    CG1  912   5.414   6.567   2.255
  227VAL   HG11  913   5.479   6.637   2.286
  227VAL   HG12  914   5.339   6.561   2.320
  227VAL   HG13  915   5.461   6.479   2.250
  227VAL    CG2  916   5.480   6.623   2.025
  227VAL   HG21  917   5.542   6.692   2.064
  227VAL   HG22  918   5.529   6.536   2.016
  227VAL   HG23  919   5.449   6.653   1.935
  227VAL      C  920   5.140   6.484   2.160
  227VAL      O  921   5.141   6.394   2.244
  228VAL      N  922   5.035   6.565   2.144
  228VAL      H  923   5.042   6.638   2.076
  228VAL     CA  924   4.911   6.553   2.223
  228VAL     HA  925   4.938   6.544   2.319
  228VAL     CB  926   4.825   6.680   2.210
  228VAL     HB  927   4.802   6.690   2.113
  228VAL    CG1  928   4.696   6.668   2.293
  228VAL   HG11  929   4.642   6.752   2.282
  228VAL   HG12  930   4.642   6.590   2.260
  228VAL   HG13  931   4.719   6.655   2.389
  228VAL    CG2  932   4.901   6.802   2.262
  228VAL   HG21  933   4.844   6.883   2.253
  228VAL   HG22  934   4.925   6.788   2.358
  228VAL   HG23  935   4.985   6.814   2.208
  228VAL      C  936   4.834   6.425   2.183
  228VAL      O  937   4.794   6.349   2.270
  229ALA      N  938   4.824   6.395   2.052
  229ALA      H  939   4.858   6.461   1.986
  229ALA     CA  940   4.763   6.270   2.003
  229ALA     HA  941   4.671   6.265   2.041
  229ALA     CB  942   4.757   6.278   1.850
  229ALA    HB1  943   4.716   6.194   1.814
  229ALA    HB2  944   4.701   6.356   1.823
  229ALA    HB3  945   4.849   6.288   1.813
  229ALA      C  946   4.841   6.146   2.051
  229ALA      O  947   4.781   6.054   2.106
  230ALA      N  948   4.975   6.146   2.040
  230ALA      H  949   5.019   6.222   1.993
  230ALA     CA  950   5.057   6.039   2.094
  230ALA     HA  951   5.022   5.955   2.051
  230ALA     CB  952   5.204   6.065   2.056
  230ALA    HB1  953   5.262   5.992   2.092
  230ALA    HB2  954   5.213   6.068   1.956
  230ALA    HB3  955   5.233   6.153   2.095
  230ALA      C  956   5.042   6.022   2.245
  230ALA      O  957   5.038   5.909   2.295
  231SER      N  958   5.024   6.132   2.320
  231SER      H  959   5.029   6.220   2.275
  231SER     CA  960   5.000   6.130   2.465
  231SER     HA  961   5.071   6.071   2.503
  231SER     CB  962   5.011   6.273   2.519
  231SER    HB1  963   4.989   6.277   2.617
  231SER    HB2  964   4.952   6.336   2.469
  231SER     OG  965   5.144   6.319   2.504
  231SER     HG  966   5.151   6.412   2.539
  231SER      C  967   4.866   6.067   2.502
  231SER      O  968   4.860   5.983   2.592
  232ILE      N  969   4.758   6.097   2.428
  232ILE      H  970   4.766   6.169   2.359
  232ILE     CA  971   4.627   6.029   2.444
  232ILE     HA  972   4.600   6.040   2.540
  232ILE     CB  973   4.522   6.097   2.353
  232ILE     HB  974   4.560   6.099   2.260
  232ILE    CG2  975   4.390   6.016   2.350
  232ILE   HG21  976   4.324   6.062   2.290
  232ILE   HG22  977   4.407   5.924   2.315
  232ILE   HG23  978   4.352   6.011   2.442
  232ILE    CG1  979   4.494   6.241   2.399
  232ILE   HG11  980   4.581   6.285   2.420
  232ILE   HG12  981   4.437   6.238   2.481
  232ILE     CD  982   4.421   6.328   2.295
  232ILE    HD1  983   4.407   6.419   2.332
  232ILE    HD2  984   4.477   6.333   2.212
  232ILE    HD3  985   4.333   6.286   2.273
  232ILE      C  986   4.641   5.879   2.417
  232ILE      O  987   4.592   5.797   2.495
  233ILE      N  988   4.712   5.844   2.309
  233ILE      H  989   4.749   5.917   2.253
  233ILE     CA  990   4.739   5.706   2.267
  233ILE     HA  991   4.650   5.659   2.261
  233ILE     CB  992   4.805   5.709   2.127
  233ILE     HB  993   4.868   5.786   2.123
  233ILE    CG2  994   4.892   5.586   2.097
  233ILE   HG21  995   4.932   5.594   2.006
  233ILE   HG22  996   4.965   5.580   2.165
  233ILE   HG23  997   4.836   5.504   2.102
  233ILE    CG1  998   4.694   5.726   2.021
  233ILE   HG11  999   4.628   5.793   2.055
  233ILE   HG12 1000   4.648   5.637   2.009
  233ILE     CD 1001   4.741   5.772   1.884
  233ILE    HD1 1002   4.663   5.780   1.822
  233ILE    HD2 1003   4.786   5.862   1.893
  233ILE    HD3 1004   4.806   5.706   1.847
  233ILE      C 1005   4.819   5.628   2.372
  233ILE      O 1006   4.783   5.516   2.405
  234GLY      N 1007   4.925   5.686   2.429
  234GLY      H 1008   4.948   5.780   2.403
  234GLY     CA 1009   5.008   5.619   2.529
  234GLY    HA1 1010   5.094   5.669   2.535
  234GLY    HA2 1011   5.026   5.526   2.494
  234GLY      C 1012   4.944   5.609   2.668
  234GLY      O 1013   4.972   5.516   2.743
  235ILE      N 1014   4.852   5.701   2.704
  235ILE      H 1015   4.841   5.784   2.648
  235ILE     CA 1016   4.768   5.685   2.823
  235ILE     HA 1017   4.831   5.664   2.898
  235ILE     CB 1018   4.693   5.815   2.858
  235ILE     HB 1019   4.647   5.846   2.774
  235ILE    CG2 1020   4.590   5.791   2.970
  235ILE   HG21 1021   4.542   5.876   2.991
  235ILE   HG22 1022   4.523   5.722   2.940
  235ILE   HG23 1023   4.637   5.758   3.052
  235ILE    CG1 1024   4.791   5.925   2.904
  235ILE   HG11 1025   4.872   5.922   2.845
  235ILE   HG12 1026   4.819   5.905   2.998
  235ILE     CD 1027   4.732   6.066   2.900
  235ILE    HD1 1028   4.800   6.132   2.931
  235ILE    HD2 1029   4.705   6.088   2.806
  235ILE    HD3 1030   4.651   6.070   2.960
  235ILE      C 1031   4.672   5.566   2.804
  235ILE      O 1032   4.660   5.481   2.892
  236LEU      N 1033   4.608   5.555   2.686
  236LEU      H 1034   4.614   5.630   2.620
  236LEU     CA 1035   4.528   5.438   2.652
  236LEU     HA 1036   4.459   5.429   2.724
  236LEU     CB 1037   4.458   5.462   2.517
  236LEU    HB1 1038   4.529   5.476   2.448
  236LEU    HB2 1039   4.402   5.544   2.524
  236LEU     CG 1040   4.367   5.346   2.470
  236LEU     HG 1041   4.421   5.261   2.473
  236LEU    CD1 1042   4.247   5.325   2.561
  236LEU   HD11 1043   4.191   5.250   2.526
  236LEU   HD12 1044   4.278   5.305   2.653
  236LEU   HD13 1045   4.192   5.409   2.562
  236LEU    CD2 1046   4.318   5.373   2.328
  236LEU   HD21 1047   4.260   5.298   2.298
  236LEU   HD22 1048   4.267   5.459   2.326
  236LEU   HD23 1049   4.397   5.381   2.266
  236LEU      C 1050   4.612   5.310   2.652
  236LEU      O 1051   4.563   5.205   2.693
  237HIS      N 1052   4.739   5.316   2.612
  237HIS      H 1053   4.775   5.404   2.581
  237HIS     CA 1054   4.829   5.201   2.611
  237HIS     HA 1055   4.777   5.132   2.561
  237HIS     CB 1056   4.959   5.231   2.535
  237HIS    HB1 1057   5.017   5.287   2.595
  237HIS    HB2 1058   4.935   5.284   2.453
  237HIS     CG 1059   5.038   5.111   2.492
  237HIS    ND1 1060   5.156   5.118   2.418
  237HIS    CE1 1061   5.197   4.992   2.397
  237HIS    HE1 1062   5.279   4.965   2.348
  237HIS    NE2 1063   5.110   4.906   2.453
  237HIS    HE2 1064   5.117   4.807   2.453
  237HIS    CD2 1065   5.009   4.979   2.512
  237HIS    HD2 1066   4.929   4.943   2.560
  237HIS      C 1067   4.856   5.146   2.752
  237HIS      O 1068   4.840   5.026   2.770
  238LEU      N 1069   4.887   5.229   2.852
  238LEU      H 1070   4.901   5.326   2.834
  238LEU     CA 1071   4.902   5.176   2.989
  238LEU     HA 1072   4.968   5.102   2.981
  238LEU     CB 1073   4.960   5.281   3.087
  238LEU    HB1 1074   4.898   5.359   3.090
  238LEU    HB2 1075   5.049   5.310   3.053
  238LEU     CG 1076   4.977   5.223   3.231
  238LEU     HG 1077   4.887   5.188   3.258
  238LEU    CD1 1078   5.077   5.109   3.237
  238LEU   HD11 1079   5.084   5.076   3.331
  238LEU   HD12 1080   5.048   5.034   3.178
  238LEU   HD13 1081   5.167   5.142   3.207
  238LEU    CD2 1082   5.022   5.329   3.329
  238LEU   HD21 1083   5.032   5.289   3.420
  238LEU   HD22 1084   5.110   5.366   3.299
  238LEU   HD23 1085   4.955   5.403   3.332
  238LEU      C 1086   4.769   5.119   3.041
  238LEU      O 1087   4.769   5.011   3.099
  239ILE      N 1088   4.656   5.187   3.015
  239ILE      H 1089   4.663   5.273   2.964
  239ILE     CA 1090   4.524   5.141   3.057
  239ILE     HA 1091   4.528   5.132   3.157
  239ILE     CB 1092   4.415   5.246   3.019
  239ILE     HB 1093   4.428   5.271   2.923
  239ILE    CG2 1094   4.272   5.190   3.031
  239ILE   HG21 1095   4.206   5.261   3.006
  239ILE   HG22 1096   4.262   5.111   2.970
  239ILE   HG23 1097   4.256   5.161   3.126
  239ILE    CG1 1098   4.432   5.371   3.110
  239ILE   HG11 1099   4.528   5.397   3.112
  239ILE   HG12 1100   4.402   5.347   3.203
  239ILE     CD 1101   4.350   5.491   3.063
  239ILE    HD1 1102   4.365   5.568   3.125
  239ILE    HD2 1103   4.380   5.516   2.970
  239ILE    HD3 1104   4.253   5.467   3.061
  239ILE      C 1105   4.493   5.001   3.000
  239ILE      O 1106   4.461   4.910   3.076
  240LEU      N 1107   4.510   4.980   2.869
  240LEU      H 1108   4.538   5.057   2.811
  240LEU     CA 1109   4.488   4.849   2.807
  240LEU     HA 1110   4.398   4.819   2.839
  240LEU     CB 1111   4.488   4.862   2.654
  240LEU    HB1 1112   4.484   4.771   2.615
  240LEU    HB2 1113   4.573   4.907   2.627
  240LEU     CG 1114   4.371   4.944   2.596
  240LEU     HG 1115   4.371   5.033   2.641
  240LEU    CD1 1116   4.389   4.958   2.445
  240LEU   HD11 1117   4.313   5.011   2.407
  240LEU   HD12 1118   4.475   5.006   2.426
  240LEU   HD13 1119   4.390   4.868   2.402
  240LEU    CD2 1120   4.235   4.879   2.620
  240LEU   HD21 1121   4.163   4.935   2.581
  240LEU   HD22 1122   4.233   4.788   2.578
  240LEU   HD23 1123   4.220   4.870   2.719
  240LEU      C 1124   4.591   4.745   2.853
  240LEU      O 1125   4.556   4.629   2.875
  241TRP      N 1126   4.718   4.785   2.874
  241TRP      H 1127   4.740   4.880   2.856
  241TRP     CA 1128   4.824   4.696   2.923
  241TRP     HA 1129   4.824   4.616   2.864
  241TRP     CB 1130   4.958   4.771   2.911
  241TRP    HB1 1131   4.956   4.850   2.973
  241TRP    HB2 1132   4.968   4.803   2.817
  241TRP     CG 1133   5.080   4.692   2.944
  241TRP    CD1 1134   5.157   4.626   2.856
  241TRP    HD1 1135   5.143   4.624   2.757
  241TRP    NE1 1136   5.260   4.562   2.922
  241TRP    HE1 1137   5.330   4.507   2.877
  241TRP    CE2 1138   5.253   4.583   3.058
  241TRP    CZ2 1139   5.329   4.537   3.167
  241TRP    HZ2 1140   5.407   4.476   3.152
  241TRP    CH2 1141   5.294   4.578   3.297
  241TRP    HH2 1142   5.347   4.545   3.376
  241TRP    CZ3 1143   5.185   4.664   3.317
  241TRP    HZ3 1144   5.162   4.694   3.410
  241TRP    CE3 1145   5.110   4.710   3.207
  241TRP    HE3 1146   5.033   4.771   3.223
  241TRP    CD2 1147   5.140   4.669   3.076
  241TRP      C 1148   4.798   4.645   3.066
  241TRP      O 1149   4.825   4.528   3.095
  242ILE      N 1150   4.742   4.729   3.154
  242ILE      H 1151   4.731   4.825   3.125
  242ILE     CA 1152   4.696   4.692   3.288
  242ILE     HA 1153   4.770   4.637   3.327
  242ILE     CB 1154   4.676   4.818   3.377
  242ILE     HB 1155   4.620   4.882   3.324
  242ILE    CG2 1156   4.600   4.784   3.508
  242ILE   HG21 1157   4.589   4.867   3.562
  242ILE   HG22 1158   4.510   4.746   3.486
  242ILE   HG23 1159   4.653   4.717   3.560
  242ILE    CG1 1160   4.811   4.884   3.410
  242ILE   HG11 1161   4.858   4.903   3.324
  242ILE   HG12 1162   4.865   4.818   3.464
  242ILE     CD 1163   4.803   5.014   3.490
  242ILE    HD1 1164   4.895   5.049   3.507
  242ILE    HD2 1165   4.750   5.082   3.438
  242ILE    HD3 1166   4.757   4.997   3.578
  242ILE      C 1167   4.568   4.606   3.281
  242ILE      O 1168   4.562   4.501   3.344
  243LEU      N 1169   4.467   4.648   3.204
  243LEU      H 1170   4.480   4.731   3.150
  243LEU     CA 1171   4.339   4.577   3.196
  243LEU     HA 1172   4.312   4.563   3.291
  243LEU     CB 1173   4.237   4.665   3.119
  243LEU    HB1 1174   4.157   4.609   3.098
  243LEU    HB2 1175   4.280   4.696   3.034
  243LEU     CG 1176   4.190   4.789   3.197
  243LEU     HG 1177   4.273   4.836   3.230
  243LEU    CD1 1178   4.107   4.879   3.106
  243LEU   HD11 1179   4.077   4.960   3.157
  243LEU   HD12 1180   4.163   4.909   3.028
  243LEU   HD13 1181   4.028   4.829   3.073
  243LEU    CD2 1182   4.104   4.753   3.319
  243LEU   HD21 1183   4.077   4.837   3.366
  243LEU   HD22 1184   4.023   4.704   3.289
  243LEU   HD23 1185   4.157   4.696   3.382
  243LEU      C 1186   4.351   4.438   3.131
  243LEU      O 1187   4.274   4.348   3.166
  244ASP      N 1188   4.450   4.414   3.045
  244ASP      H 1189   4.506   4.491   3.015
  244ASP     CA 1190   4.481   4.281   2.993
  244ASP     HA 1191   4.393   4.240   2.969
  244ASP     CB 1192   4.571   4.298   2.868
  244ASP    HB1 1193   4.664   4.320   2.898
  244ASP    HB2 1194   4.535   4.372   2.812
  244ASP     CG 1195   4.577   4.171   2.783
  244ASP    OD1 1196   4.686   4.134   2.736
  244ASP    OD2 1197   4.469   4.112   2.754
  244ASP      C 1198   4.545   4.187   3.097
  244ASP      O 1199   4.561   4.066   3.071
  245ARG      N 1200   4.582   4.239   3.216
  245ARG      H 1201   4.564   4.336   3.230
  245ARG     CA 1202   4.645   4.165   3.327
  245ARG     HA 1203   4.662   4.074   3.290
  245ARG     CB 1204   4.776   4.237   3.366
  245ARG    HB1 1205   4.813   4.194   3.448
  245ARG    HB2 1206   4.756   4.333   3.385
  245ARG     CG 1207   4.881   4.229   3.255
  245ARG    HG1 1208   4.839   4.258   3.169
  245ARG    HG2 1209   4.911   4.134   3.246
  245ARG     CD 1210   5.005   4.317   3.281
  245ARG    HD1 1211   5.039   4.300   3.373
  245ARG    HD2 1212   4.980   4.413   3.271
  245ARG     NE 1213   5.114   4.287   3.186
  245ARG     HE 1214   5.202   4.263   3.227
  245ARG     CZ 1215   5.109   4.289   3.054
  245ARG    NH1 1216   5.009   4.335   2.987
  245ARG   HH11 1217   4.930   4.373   3.036
  245ARG   HH12 1218   5.011   4.334   2.887
  245ARG    NH2 1219   5.209   4.238   2.989
  245ARG   HH21 1220   5.287   4.199   3.038
  245ARG   HH22 1221   5.209   4.238   2.889
  245ARG      C 1222   4.555   4.148   3.450
  245ARG      O 1223   4.593   4.071   3.539
  246LEU      N 1224   4.440   4.216   3.458
  246LEU      H 1225   4.413   4.270   3.378
  246LEU     CA 1226   4.349   4.219   3.575
  246LEU     HA 1227   4.386   4.154   3.641
  246LEU     CB 1228   4.351   4.361   3.636
  246LEU    HB1 1229   4.287   4.362   3.713
  246LEU    HB2 1230   4.319   4.425   3.566
  246LEU     CG 1231   4.486   4.413   3.687
  246LEU     HG 1232   4.549   4.417   3.610
  246LEU    CD1 1233   4.465   4.550   3.750
  246LEU   HD11 1234   4.552   4.585   3.784
  246LEU   HD12 1235   4.429   4.613   3.681
  246LEU   HD13 1236   4.400   4.543   3.826
  246LEU    CD2 1237   4.544   4.321   3.796
  246LEU   HD21 1238   4.632   4.358   3.827
  246LEU   HD22 1239   4.481   4.316   3.873
  246LEU   HD23 1240   4.558   4.230   3.757
  246LEU      C 1241   4.209   4.166   3.545
  246LEU      O 1242   4.196   4.070   3.465
  246NME      N 1243   4.112   4.209   3.605
  246NME      H 1244   4.021   4.174   3.585
  246NME    CH3 1245   4.129   4.313   3.705
  246NME   HH31 1246   4.040   4.336   3.744
  246NME   HH32 1247   4.189   4.279   3.778
  246NME   HH33 1248   4.170   4.394   3.663
  321ACE    CH3 1249   5.299   7.506   2.041
  321ACE   HH31 1250   5.248   7.467   1.965
  321ACE   HH32 1251   5.270   7.463   2.126
  321ACE   HH33 1252   5.282   7.604   2.045
  321ACE      C 1253   5.449   7.481   2.020
  321ACE      O 1254   5.529   7.522   2.103
  322SER      N 1255   5.493   7.414   1.908
  322SER      H 1256   5.427   7.381   1.840
  322SER     CA 1257   5.637   7.391   1.888
  322SER     HA 1258   5.643   7.337   1.804
  322SER     CB 1259   5.712   7.521   1.869
  322SER    HB1 1260   5.806   7.514   1.901
  322SER    HB2 1261   5.666   7.596   1.917
  322SER     OG 1262   5.716   7.555   1.731
  322SER     HG 1263   5.765   7.641   1.719
  322SER      C 1264   5.699   7.309   2.001
  322SER      O 1265   5.754   7.365   2.097
  323SER      N 1266   5.698   7.176   1.988
  323SER      H 1267   5.641   7.137   1.916
  323SER     CA 1268   5.775   7.084   2.073
  323SER     HA 1269   5.779   7.125   2.164
  323SER     CB 1270   5.702   6.949   2.080
  323SER    HB1 1271   5.754   6.883   2.133
  323SER    HB2 1272   5.686   6.912   1.988
  323SER     OG 1273   5.575   6.965   2.142
  323SER     HG 1274   5.528   6.877   2.146
  323SER      C 1275   5.920   7.065   2.020
  323SER      O 1276   5.953   7.109   1.909
  324ASP      N 1277   6.008   7.005   2.099
  324ASP      H 1278   5.980   6.980   2.192
  324ASP     CA 1279   6.145   6.971   2.055
  324ASP     HA 1280   6.169   7.046   1.993
  324ASP     CB 1281   6.243   6.970   2.174
  324ASP    HB1 1282   6.335   6.955   2.140
  324ASP    HB2 1283   6.217   6.896   2.237
  324ASP     CG 1284   6.241   7.102   2.251
  324ASP    OD1 1285   6.231   7.209   2.187
  324ASP    OD2 1286   6.245   7.099   2.376
  324ASP      C 1287   6.152   6.839   1.975
  324ASP      O 1288   6.075   6.747   2.004
  325PRO      N 1289   6.244   6.824   1.877
  325PRO     CD 1290   6.349   6.920   1.841
  325PRO    HD1 1291   6.424   6.914   1.906
  325PRO    HD2 1292   6.311   7.013   1.843
  325PRO     CG 1293   6.393   6.882   1.700
  325PRO    HG1 1294   6.490   6.905   1.686
  325PRO    HG2 1295   6.338   6.929   1.631
  325PRO     CB 1296   6.371   6.732   1.696
  325PRO    HB1 1297   6.449   6.684   1.734
  325PRO    HB2 1298   6.355   6.701   1.602
  325PRO     CA 1299   6.246   6.712   1.782
  325PRO     HA 1300   6.160   6.716   1.731
  325PRO      C 1301   6.247   6.573   1.847
  325PRO      O 1302   6.175   6.484   1.804
  326LEU      N 1303   6.323   6.558   1.956
  326LEU      H 1304   6.376   6.636   1.988
  326LEU     CA 1305   6.334   6.432   2.031
  326LEU     HA 1306   6.363   6.362   1.966
  326LEU     CB 1307   6.438   6.455   2.143
  326LEU    HB1 1308   6.396   6.513   2.212
  326LEU    HB2 1309   6.516   6.502   2.103
  326LEU     CG 1310   6.487   6.327   2.211
  326LEU     HG 1311   6.407   6.276   2.243
  326LEU    CD1 1312   6.566   6.239   2.113
  326LEU   HD11 1313   6.597   6.157   2.160
  326LEU   HD12 1314   6.508   6.214   2.036
  326LEU   HD13 1315   6.646   6.290   2.080
  326LEU    CD2 1316   6.579   6.363   2.327
  326LEU   HD21 1317   6.612   6.279   2.371
  326LEU   HD22 1318   6.658   6.415   2.293
  326LEU   HD23 1319   6.529   6.418   2.393
  326LEU      C 1320   6.199   6.385   2.089
  326LEU      O 1321   6.175   6.265   2.099
  327VAL      N 1322   6.109   6.479   2.120
  327VAL      H 1323   6.137   6.574   2.111
  327VAL     CA 1324   5.972   6.451   2.165
  327VAL     HA 1325   5.981   6.375   2.229
  327VAL     CB 1326   5.909   6.573   2.237
  327VAL     HB 1327   5.894   6.642   2.167
  327VAL    CG1 1328   5.776   6.538   2.303
  327VAL   HG11 1329   5.739   6.619   2.349
  327VAL   HG12 1330   5.711   6.506   2.234
  327VAL   HG13 1331   5.790   6.465   2.371
  327VAL    CG2 1332   6.003   6.628   2.345
  327VAL   HG21 1333   5.960   6.707   2.389
  327VAL   HG22 1334   6.021   6.558   2.413
  327VAL   HG23 1335   6.089   6.657   2.303
  327VAL      C 1336   5.883   6.409   2.048
  327VAL      O 1337   5.803   6.318   2.062
  328VAL      N 1338   5.902   6.471   1.930
  328VAL      H 1339   5.969   6.545   1.925
  328VAL     CA 1340   5.828   6.434   1.807
  328VAL     HA 1341   5.732   6.434   1.833
  328VAL     CB 1342   5.848   6.539   1.696
  328VAL     HB 1343   5.943   6.530   1.667
  328VAL    CG1 1344   5.753   6.514   1.579
  328VAL   HG11 1345   5.768   6.583   1.508
  328VAL   HG12 1346   5.771   6.423   1.540
  328VAL   HG13 1347   5.659   6.518   1.610
  328VAL    CG2 1348   5.820   6.683   1.745
  328VAL   HG21 1349   5.834   6.747   1.670
  328VAL   HG22 1350   5.726   6.689   1.778
  328VAL   HG23 1351   5.883   6.705   1.820
  328VAL      C 1352   5.869   6.294   1.760
  328VAL      O 1353   5.783   6.215   1.720
  329ALA      N 1354   5.997   6.257   1.771
  329ALA      H 1355   6.064   6.326   1.797
  329ALA     CA 1356   6.044   6.120   1.749
  329ALA     HA 1357   6.015   6.095   1.657
  329ALA     CB 1358   6.196   6.119   1.756
  329ALA    HB1 1359   6.230   6.026   1.741
  329ALA    HB2 1360   6.234   6.180   1.686
  329ALA    HB3 1361   6.226   6.150   1.847
  329ALA      C 1362   5.981   6.020   1.848
  329ALA      O 1363   5.929   5.917   1.807
  330ALA      N 1364   5.979   6.053   1.977
  330ALA      H 1365   6.024   6.138   2.005
  330ALA     CA 1366   5.913   5.972   2.079
  330ALA     HA 1367   5.950   5.880   2.066
  330ALA     CB 1368   5.951   6.027   2.217
  330ALA    HB1 1369   5.906   5.972   2.288
  330ALA    HB2 1370   6.050   6.022   2.229
  330ALA    HB3 1371   5.920   6.122   2.225
  330ALA      C 1372   5.759   5.963   2.062
  330ALA      O 1373   5.700   5.865   2.107
  331SER      N 1374   5.695   6.058   1.995
  331SER      H 1375   5.746   6.141   1.970
  331SER     CA 1376   5.553   6.049   1.955
  331SER     HA 1377   5.507   6.023   2.040
  331SER     CB 1378   5.501   6.183   1.903
  331SER    HB1 1379   5.405   6.175   1.876
  331SER    HB2 1380   5.555   6.214   1.825
  331SER     OG 1381   5.509   6.282   2.003
  331SER     HG 1382   5.474   6.368   1.968
  331SER      C 1383   5.532   5.945   1.845
  331SER      O 1384   5.440   5.863   1.854
  332ILE      N 1385   5.618   5.946   1.743
  332ILE      H 1386   5.690   6.016   1.742
  332ILE     CA 1387   5.613   5.850   1.631
  332ILE     HA 1388   5.521   5.852   1.590
  332ILE     CB 1389   5.714   5.893   1.523
  332ILE     HB 1390   5.803   5.905   1.568
  332ILE    CG2 1391   5.734   5.785   1.415
  332ILE   HG21 1392   5.801   5.818   1.347
  332ILE   HG22 1393   5.768   5.702   1.457
  332ILE   HG23 1394   5.647   5.767   1.369
  332ILE    CG1 1395   5.668   6.026   1.458
  332ILE   HG11 1396   5.635   6.087   1.529
  332ILE   HG12 1397   5.594   6.006   1.393
  332ILE     CD 1398   5.779   6.098   1.382
  332ILE    HD1 1399   5.743   6.183   1.342
  332ILE    HD2 1400   5.854   6.120   1.445
  332ILE    HD3 1401   5.814   6.039   1.309
  332ILE      C 1402   5.635   5.708   1.683
  332ILE      O 1403   5.561   5.616   1.650
  333ILE      N 1404   5.732   5.693   1.773
  333ILE      H 1405   5.786   5.774   1.797
  333ILE     CA 1406   5.767   5.567   1.840
  333ILE     HA 1407   5.766   5.495   1.770
  333ILE     CB 1408   5.910   5.580   1.895
  333ILE     HB 1409   5.919   5.668   1.941
  333ILE    CG2 1410   5.941   5.476   2.004
  333ILE   HG21 1411   6.035   5.489   2.037
  333ILE   HG22 1412   5.878   5.487   2.080
  333ILE   HG23 1413   5.932   5.384   1.966
  333ILE    CG1 1414   6.009   5.567   1.775
  333ILE   HG11 1415   5.973   5.621   1.699
  333ILE   HG12 1416   6.015   5.471   1.748
  333ILE     CD 1417   6.150   5.616   1.804
  333ILE    HD1 1418   6.207   5.605   1.722
  333ILE    HD2 1419   6.147   5.713   1.829
  333ILE    HD3 1420   6.189   5.563   1.879
  333ILE      C 1421   5.661   5.522   1.942
  333ILE      O 1422   5.629   5.404   1.946
  334GLY      N 1423   5.598   5.614   2.016
  334GLY      H 1424   5.627   5.709   2.007
  334GLY     CA 1425   5.491   5.582   2.111
  334GLY    HA1 1426   5.472   5.665   2.163
  334GLY    HA2 1427   5.525   5.512   2.173
  334GLY      C 1428   5.363   5.533   2.045
  334GLY      O 1429   5.307   5.431   2.084
  335ILE      N 1430   5.320   5.598   1.934
  335ILE      H 1431   5.368   5.681   1.905
  335ILE     CA 1432   5.207   5.550   1.854
  335ILE     HA 1433   5.131   5.537   1.919
  335ILE     CB 1434   5.162   5.657   1.751
  335ILE     HB 1435   5.241   5.682   1.695
  335ILE    CG2 1436   5.053   5.598   1.658
  335ILE   HG21 1437   5.025   5.667   1.591
  335ILE   HG22 1438   5.090   5.518   1.609
  335ILE   HG23 1439   4.974   5.570   1.712
  335ILE    CG1 1440   5.110   5.783   1.822
  335ILE   HG11 1441   5.186   5.825   1.872
  335ILE   HG12 1442   5.039   5.756   1.887
  335ILE     CD 1443   5.050   5.891   1.731
  335ILE    HD1 1444   5.019   5.968   1.786
  335ILE    HD2 1445   5.119   5.922   1.666
  335ILE    HD3 1446   4.972   5.852   1.681
  335ILE      C 1447   5.239   5.414   1.790
  335ILE      O 1448   5.156   5.322   1.796
  336LEU      N 1449   5.361   5.396   1.737
  336LEU      H 1450   5.422   5.475   1.732
  336LEU     CA 1451   5.408   5.266   1.687
  336LEU     HA 1452   5.344   5.237   1.616
  336LEU     CB 1453   5.549   5.287   1.627
  336LEU    HB1 1454   5.607   5.328   1.697
  336LEU    HB2 1455   5.540   5.350   1.550
  336LEU     CG 1456   5.619   5.160   1.576
  336LEU     HG 1457   5.623   5.097   1.653
  336LEU    CD1 1458   5.543   5.093   1.462
  336LEU   HD11 1459   5.592   5.011   1.432
  336LEU   HD12 1460   5.451   5.067   1.494
  336LEU   HD13 1461   5.534   5.157   1.385
  336LEU    CD2 1462   5.760   5.194   1.526
  336LEU   HD21 1463   5.805   5.111   1.493
  336LEU   HD22 1464   5.754   5.260   1.451
  336LEU   HD23 1465   5.813   5.234   1.601
  336LEU      C 1466   5.405   5.158   1.796
  336LEU      O 1467   5.368   5.044   1.765
  337HIS      N 1468   5.436   5.190   1.922
  337HIS      H 1469   5.461   5.285   1.942
  337HIS     CA 1470   5.436   5.094   2.033
  337HIS     HA 1471   5.489   5.017   1.998
  337HIS     CB 1472   5.505   5.153   2.157
  337HIS    HB1 1473   5.439   5.209   2.206
  337HIS    HB2 1474   5.581   5.211   2.126
  337HIS     CG 1475   5.562   5.053   2.255
  337HIS    ND1 1476   5.646   5.085   2.363
  337HIS    CE1 1477   5.689   4.968   2.414
  337HIS    HE1 1478   5.754   4.959   2.489
  337HIS    NE2 1479   5.631   4.866   2.349
  337HIS    HE2 1480   5.643   4.769   2.371
  337HIS    CD2 1481   5.553   4.916   2.248
  337HIS    HD2 1482   5.499   4.863   2.182
  337HIS      C 1483   5.294   5.043   2.065
  337HIS      O 1484   5.278   4.922   2.081
  338LEU      N 1485   5.191   5.130   2.066
  338LEU      H 1486   5.209   5.228   2.054
  338LEU     CA 1487   5.053   5.082   2.085
  338LEU     HA 1488   5.058   5.026   2.168
  338LEU     CB 1489   4.954   5.198   2.108
  338LEU    HB1 1490   4.960   5.261   2.031
  338LEU    HB2 1491   4.980   5.246   2.192
  338LEU     CG 1492   4.806   5.149   2.122
  338LEU     HG 1493   4.787   5.100   2.038
  338LEU    CD1 1494   4.786   5.056   2.242
  338LEU   HD11 1495   4.690   5.028   2.246
  338LEU   HD12 1496   4.844   4.975   2.231
  338LEU   HD13 1497   4.810   5.104   2.326
  338LEU    CD2 1498   4.708   5.264   2.139
  338LEU   HD21 1499   4.615   5.228   2.147
  338LEU   HD22 1500   4.731   5.316   2.221
  338LEU   HD23 1501   4.713   5.324   2.059
  338LEU      C 1502   5.008   4.994   1.967
  338LEU      O 1503   4.950   4.888   1.989
  339ILE      N 1504   5.037   5.034   1.843
  339ILE      H 1505   5.088   5.120   1.830
  339ILE     CA 1506   4.998   4.959   1.723
  339ILE     HA 1507   4.899   4.946   1.730
  339ILE     CB 1508   5.028   5.038   1.595
  339ILE     HB 1509   5.125   5.060   1.596
  339ILE    CG2 1510   4.995   4.955   1.469
  339ILE   HG21 1511   5.015   5.009   1.388
  339ILE   HG22 1512   5.050   4.872   1.469
  339ILE   HG23 1513   4.898   4.930   1.470
  339ILE    CG1 1514   4.947   5.169   1.591
  339ILE   HG11 1515   4.947   5.209   1.683
  339ILE   HG12 1516   4.854   5.149   1.564
  339ILE     CD 1517   5.006   5.272   1.493
  339ILE    HD1 1518   4.951   5.355   1.495
  339ILE    HD2 1519   5.100   5.293   1.521
  339ILE    HD3 1520   5.007   5.233   1.401
  339ILE      C 1521   5.064   4.820   1.723
  339ILE      O 1522   4.995   4.719   1.704
  340LEU      N 1523   5.194   4.812   1.752
  340LEU      H 1524   5.245   4.897   1.765
  340LEU     CA 1525   5.265   4.684   1.764
  340LEU     HA 1526   5.248   4.638   1.677
  340LEU     CB 1527   5.415   4.709   1.784
  340LEU    HB1 1528   5.457   4.623   1.814
  340LEU    HB2 1529   5.426   4.778   1.855
  340LEU     CG 1530   5.489   4.757   1.659
  340LEU     HG 1531   5.438   4.835   1.621
  340LEU    CD1 1532   5.632   4.797   1.696
  340LEU   HD11 1533   5.680   4.829   1.615
  340LEU   HD12 1534   5.629   4.871   1.764
  340LEU   HD13 1535   5.679   4.718   1.735
  340LEU    CD2 1536   5.497   4.649   1.551
  340LEU   HD21 1537   5.546   4.684   1.472
  340LEU   HD22 1538   5.546   4.569   1.588
  340LEU   HD23 1539   5.405   4.621   1.524
  340LEU      C 1540   5.209   4.598   1.878
  340LEU      O 1541   5.194   4.477   1.859
  341TRP      N 1542   5.172   4.657   1.992
  341TRP      H 1543   5.186   4.755   2.000
  341TRP     CA 1544   5.111   4.585   2.104
  341TRP     HA 1545   5.171   4.506   2.122
  341TRP     CB 1546   5.107   4.676   2.227
  341TRP    HB1 1547   5.046   4.753   2.207
  341TRP    HB2 1548   5.199   4.710   2.245
  341TRP     CG 1549   5.057   4.609   2.351
  341TRP    CD1 1550   5.133   4.534   2.435
  341TRP    HD1 1551   5.231   4.520   2.425
  341TRP    NE1 1552   5.054   4.480   2.534
  341TRP    HE1 1553   5.088   4.421   2.607
  341TRP    CE2 1554   4.921   4.518   2.521
  341TRP    CZ2 1555   4.805   4.489   2.593
  341TRP    HZ2 1556   4.809   4.429   2.672
  341TRP    CH2 1557   4.684   4.546   2.553
  341TRP    HH2 1558   4.600   4.527   2.604
  341TRP    CZ3 1559   4.679   4.629   2.439
  341TRP    HZ3 1560   4.592   4.669   2.410
  341TRP    CE3 1561   4.797   4.657   2.367
  341TRP    HE3 1562   4.793   4.718   2.287
  341TRP    CD2 1563   4.921   4.603   2.405
  341TRP      C 1564   4.973   4.529   2.070
  341TRP      O 1565   4.949   4.410   2.094
  342ILE      N 1566   4.885   4.608   2.008
  342ILE      H 1567   4.911   4.704   1.992
  342ILE     CA 1568   4.753   4.563   1.962
  342ILE     HA 1569   4.706   4.526   2.042
  342ILE     CB 1570   4.670   4.681   1.905
  342ILE     HB 1571   4.726   4.730   1.838
  342ILE    CG2 1572   4.543   4.632   1.833
  342ILE   HG21 1573   4.492   4.710   1.798
  342ILE   HG22 1574   4.568   4.572   1.757
  342ILE   HG23 1575   4.485   4.581   1.898
  342ILE    CG1 1576   4.631   4.778   2.020
  342ILE   HG11 1577   4.714   4.802   2.070
  342ILE   HG12 1578   4.568   4.731   2.081
  342ILE     CD 1579   4.564   4.907   1.972
  342ILE    HD1 1580   4.542   4.965   2.051
  342ILE    HD2 1581   4.627   4.957   1.911
  342ILE    HD3 1582   4.480   4.885   1.922
  342ILE      C 1583   4.769   4.450   1.859
  342ILE      O 1584   4.708   4.344   1.872
  343LEU      N 1585   4.855   4.469   1.758
  343LEU      H 1586   4.906   4.555   1.754
  343LEU     CA 1587   4.877   4.369   1.653
  343LEU     HA 1588   4.785   4.347   1.620
  343LEU     CB 1589   4.963   4.428   1.541
  343LEU    HB1 1590   4.989   4.353   1.479
  343LEU    HB2 1591   5.045   4.467   1.582
  343LEU     CG 1592   4.894   4.538   1.457
  343LEU     HG 1593   4.860   4.608   1.520
  343LEU    CD1 1594   4.994   4.595   1.357
  343LEU   HD11 1595   4.950   4.666   1.302
  343LEU   HD12 1596   5.072   4.634   1.406
  343LEU   HD13 1597   5.026   4.522   1.296
  343LEU    CD2 1598   4.773   4.487   1.380
  343LEU   HD21 1599   4.733   4.562   1.328
  343LEU   HD22 1600   4.803   4.415   1.317
  343LEU   HD23 1601   4.706   4.450   1.444
  343LEU      C 1602   4.938   4.240   1.708
  343LEU      O 1603   4.903   4.132   1.660
  344ASP      N 1604   5.026   4.245   1.809
  344ASP      H 1605   5.055   4.334   1.842
  344ASP     CA 1606   5.081   4.125   1.872
  344ASP     HA 1607   5.091   4.059   1.797
  344ASP     CB 1608   5.219   4.157   1.934
  344ASP    HB1 1609   5.206   4.206   2.020
  344ASP    HB2 1610   5.271   4.214   1.870
  344ASP     CG 1611   5.301   4.030   1.963
  344ASP    OD1 1612   5.356   4.015   2.075
  344ASP    OD2 1613   5.315   3.946   1.872
  344ASP      C 1614   4.985   4.060   1.974
  344ASP      O 1615   5.017   3.953   2.028
  345ARG      N 1616   4.868   4.120   2.001
  345ARG      H 1617   4.845   4.202   1.949
  345ARG     CA 1618   4.772   4.073   2.103
  345ARG     HA 1619   4.815   3.994   2.146
  345ARG     CB 1620   4.751   4.188   2.204
  345ARG    HB1 1621   4.713   4.266   2.154
  345ARG    HB2 1622   4.840   4.213   2.242
  345ARG     CG 1623   4.658   4.159   2.322
  345ARG    HG1 1624   4.566   4.142   2.286
  345ARG    HG2 1625   4.656   4.239   2.381
  345ARG     CD 1626   4.702   4.038   2.404
  345ARG    HD1 1627   4.787   4.058   2.453
  345ARG    HD2 1628   4.717   3.959   2.344
  345ARG     NE 1629   4.600   4.001   2.502
  345ARG     HE 1630   4.613   4.037   2.595
  345ARG     CZ 1631   4.492   3.928   2.483
  345ARG    NH1 1632   4.460   3.875   2.368
  345ARG   HH11 1633   4.519   3.890   2.289
  345ARG   HH12 1634   4.377   3.820   2.360
  345ARG    NH2 1635   4.411   3.910   2.582
  345ARG   HH21 1636   4.430   3.951   2.671
  345ARG   HH22 1637   4.328   3.854   2.569
  345ARG      C 1638   4.639   4.018   2.047
  345ARG      O 1639   4.576   3.940   2.119
  346LEU      N 1640   4.599   4.057   1.927
  346LEU      H 1641   4.659   4.117   1.874
  346LEU     CA 1642   4.470   4.016   1.864
  346LEU     HA 1643   4.407   4.007   1.941
  346LEU     CB 1644   4.425   4.126   1.765
  346LEU    HB1 1645   4.348   4.089   1.712
  346LEU    HB2 1646   4.501   4.146   1.704
  346LEU     CG 1647   4.378   4.259   1.829
  346LEU     HG 1648   4.450   4.292   1.890
  346LEU    CD1 1649   4.349   4.356   1.715
  346LEU   HD11 1650   4.318   4.443   1.754
  346LEU   HD12 1651   4.432   4.371   1.662
  346LEU   HD13 1652   4.277   4.319   1.657
  346LEU    CD2 1653   4.250   4.242   1.912
  346LEU   HD21 1654   4.224   4.330   1.951
  346LEU   HD22 1655   4.177   4.208   1.853
  346LEU   HD23 1656   4.266   4.176   1.986
  346LEU      C 1657   4.472   3.878   1.796
  346LEU      O 1658   4.571   3.843   1.728
  346NME      N 1659   4.370   3.813   1.799
  346NME      H 1660   4.367   3.723   1.756
  346NME    CH3 1661   4.251   3.866   1.866
  346NME   HH31 1662   4.177   3.800   1.859
  346NME   HH32 1663   4.272   3.883   1.962
  346NME   HH33 1664   4.224   3.952   1.822
    1AMA     N1 1665   5.449   6.317   2.739
    1AMA    H11 1666   5.428   6.242   2.803
    1AMA    H12 1667   5.529   6.367   2.771
    1AMA    H13 1668   5.370   6.379   2.735
    1AMA    C10 1669   5.475   6.262   2.607
    1AMA     C7 1670   5.506   6.376   2.511
    1AMA    H71 1671   5.528   6.469   2.542
    1AMA    H72 1672   5.466   6.381   2.419
    1AMA     C1 1673   5.534   6.319   2.372
    1AMA     H1 1674   5.512   6.415   2.356
    1AMA     C8 1675   5.595   6.168   2.614
    1AMA    H81 1676   5.661   6.162   2.689
    1AMA    H82 1677   5.503   6.174   2.652
    1AMA     C5 1678   5.622   6.110   2.476
    1AMA     H5 1679   5.698   6.077   2.420
    1AMA     C6 1680   5.653   6.224   2.378
    1AMA    H61 1681   5.688   6.188   2.465
    1AMA    H62 1682   5.726   6.226   2.310
    1AMA     C4 1683   5.500   6.034   2.427
    1AMA    H41 1684   5.496   5.934   2.425
    1AMA    H42 1685   5.438   6.071   2.357
    1AMA     C9 1686   5.353   6.186   2.559
    1AMA    H91 1687   5.419   6.180   2.633
    1AMA    H92 1688   5.260   6.192   2.597
    1AMA     C3 1689   5.380   6.129   2.420
    1AMA     H3 1690   5.280   6.128   2.429
    1AMA     C2 1691   5.411   6.243   2.323
    1AMA    H21 1692   5.375   6.253   2.230
    1AMA    H22 1693   5.337   6.216   2.385
    1HOH     OW 1694   6.033   6.790   2.640
    1HOH    HW1 1695   6.114   6.790   2.698
    1HOH    HW2 1696   5.951   6.790   2.698
    2HOH     OW 1697   5.643   7.226   2.419
    2HOH    HW1 1698   5.725   7.226   2.476
    2HOH    HW2 1699   5.643   7.308   2.361
    4HOH     OW 1700   5.677   4.247   2.576
    4HOH    HW1 1701   5.759   4.247   2.634
    4HOH    HW2 1702   5.677   4.165   2.518
    5HOH     OW 1703   5.390   7.233   3.144
    5HOH    HW1 1704   5.309   7.233   3.202
    5HOH    HW2 1705   5.390   7.315   3.087
    6HOH     OW 1706   5.338   4.284   2.464
    6HOH    HW1 1707   5.256   4.284   2.522
    6HOH    HW2 1708   5.338   4.203   2.406
    7HOH     OW 1709   5.109   4.253   2.288
    7HOH    HW1 1710   5.109   4.334   2.230
    7HOH    HW2 1711   5.109   4.171   2.230
    8HOH     OW 1712   5.437   4.982   2.610
    8HOH    HW1 1713   5.519   4.982   2.668
    8HOH    HW2 1714   5.356   4.982   2.668
    9HOH     OW 1715   5.721   5.379   2.334
    9HOH    HW1 1716   5.803   5.379   2.392
    9HOH    HW2 1717   5.721   5.460   2.276
   10HOH     OW 1718   5.921   6.913   3.355
   10HOH    HW1 1719   6.003   6.913   3.413
   10HOH    HW2 1720   5.921   6.832   3.297
   11HOH     OW 1721   5.397   4.720   2.595
   11HOH    HW1 1722   5.315   4.720   2.652
   11HOH    HW2 1723   5.397   4.802   2.537
   12HOH     OW 1724   5.603   5.791   3.697
   12HOH    HW1 1725   5.522   5.791   3.754
   12HOH    HW2 1726   5.603   5.710   3.639
   13HOH     OW 1727   5.738   4.202   2.308
   13HOH    HW1 1728   5.738   4.283   2.251
   13HOH    HW2 1729   5.738   4.120   2.251
   14HOH     OW 1730   4.833   6.592   2.536
   14HOH    HW1 1731   4.915   6.592   2.594
   14HOH    HW2 1732   4.751   6.592   2.594
   15HOH     OW 1733   4.297   4.537   2.754
   15HOH    HW1 1734   4.378   4.537   2.811
   15HOH    HW2 1735   4.297   4.619   2.696
   16HOH     OW 1736   5.400   5.580   1.408
   16HOH    HW1 1737   5.482   5.580   1.465
   16HOH    HW2 1738   5.400   5.498   1.350
   17HOH     OW 1739   5.377   4.394   2.714
   17HOH    HW1 1740   5.296   4.394   2.771
   17HOH    HW2 1741   5.377   4.476   2.656
   18HOH     OW 1742   5.319   4.339   1.617
   18HOH    HW1 1743   5.238   4.339   1.675
   18HOH    HW2 1744   5.319   4.258   1.559
   19HOH     OW 1745   6.418   4.300   2.637
   19HOH    HW1 1746   6.418   4.382   2.579
   19HOH    HW2 1747   6.418   4.219   2.579
   20HOH     OW 1748   5.205   5.422   2.348
   20HOH    HW1 1749   5.287   5.422   2.406
   20HOH    HW2 1750   5.123   5.422   2.406
   21HOH     OW 1751   5.693   5.427   2.805
   21HOH    HW1 1752   5.775   5.427   2.863
   21HOH    HW2 1753   5.693   5.508   2.747
   22HOH     OW 1754   4.581   6.984   2.863
   22HOH    HW1 1755   4.663   6.984   2.921
   22HOH    HW2 1756   4.581   6.902   2.805
   23HOH     OW 1757   5.238   5.474   2.818
   23HOH    HW1 1758   5.156   5.474   2.876
   23HOH    HW2 1759   5.238   5.555   2.760
   25HOH     OW 1760   5.191   6.814   1.507
   25HOH    HW1 1761   5.109   6.814   1.565
   25HOH    HW2 1762   5.191   6.732   1.449
   26HOH     OW 1763   5.508   7.360   2.185
   26HOH    HW1 1764   5.508   7.442   2.127
   26HOH    HW2 1765   5.508   7.279   2.127
   27HOH     OW 1766   5.196   5.777   2.816
   27HOH    HW1 1767   5.277   5.777   2.874
   27HOH    HW2 1768   5.114   5.777   2.874
   28HOH     OW 1769   5.759   5.726   2.821
   28HOH    HW1 1770   5.840   5.726   2.879
   28HOH    HW2 1771   5.759   5.807   2.763
   29HOH     OW 1772   4.778   4.778   2.574
   29HOH    HW1 1773   4.859   4.778   2.632
   29HOH    HW2 1774   4.778   4.696   2.516
   31HOH     OW 1775   5.392   4.496   3.670
   31HOH    HW1 1776   5.310   4.496   3.728
   31HOH    HW2 1777   5.392   4.578   3.613
   32HOH     OW 1778   5.247   5.734   2.266
   32HOH    HW1 1779   5.165   5.734   2.324
   32HOH    HW2 1780   5.247   5.653   2.209
   33HOH     OW 1781   4.343   5.809   2.648
   33HOH    HW1 1782   4.343   5.891   2.590
   33HOH    HW2 1783   4.343   5.727   2.590
   34HOH     OW 1784   6.649   5.610   2.462
   34HOH    HW1 1785   6.731   5.610   2.519
   34HOH    HW2 1786   6.567   5.610   2.519
   35HOH     OW 1787   5.113   4.272   2.721
   35HOH    HW1 1788   5.195   4.272   2.779
   35HOH    HW2 1789   5.113   4.354   2.663
   36HOH     OW 1790   4.869   7.178   2.346
   36HOH    HW1 1791   4.951   7.178   2.404
   36HOH    HW2 1792   4.869   7.096   2.288
   39HOH     OW 1793   5.471   4.098   2.290
   39HOH    HW1 1794   5.389   4.098   2.348
   39HOH    HW2 1795   5.471   4.180   2.233
   41HOH     OW 1796   5.368   5.594   2.474
   41HOH    HW1 1797   5.286   5.594   2.532
   41HOH    HW2 1798   5.368   5.512   2.417
   42HOH     OW 1799   6.604   3.953   2.101
   42HOH    HW1 1800   6.604   4.034   2.043
   42HOH    HW2 1801   6.604   3.871   2.043
   43HOH     OW 1802   6.328   3.782   2.248
   43HOH    HW1 1803   6.410   3.782   2.305
   43HOH    HW2 1804   6.247   3.782   2.305
   44HOH     OW 1805   4.542   6.870   2.600
   44HOH    HW1 1806   4.623   6.870   2.657
   44HOH    HW2 1807   4.542   6.952   2.542
   45HOH     OW 1808   5.808   5.681   2.288
   45HOH    HW1 1809   5.890   5.681   2.346
   45HOH    HW2 1810   5.808   5.599   2.230
   46HOH     OW 1811   6.351   7.041   2.640
   46HOH    HW1 1812   6.270   7.041   2.697
   46HOH    HW2 1813   6.351   7.123   2.582
   47HOH     OW 1814   5.789   3.952   3.679
   47HOH    HW1 1815   5.708   3.952   3.736
   47HOH    HW2 1816   5.789   3.871   3.621
   48HOH     OW 1817   5.290   4.053   2.773
   48HOH    HW1 1818   5.290   4.135   2.715
   48HOH    HW2 1819   5.290   3.972   2.715
   49HOH     OW 1820   5.679   3.949   2.380
   49HOH    HW1 1821   5.760   3.949   2.438
   49HOH    HW2 1822   5.597   3.949   2.438
   50HOH     OW 1823   5.355   5.936   2.637
   50HOH    HW1 1824   5.436   5.936   2.695
   50HOH    HW2 1825   5.355   6.018   2.579
   51HOH     OW 1826   6.287   4.009   2.777
   51HOH    HW1 1827   6.369   4.009   2.835
   51HOH    HW2 1828   6.287   3.927   2.720
   52HOH     OW 1829   4.843   3.867   1.720
   52HOH    HW1 1830   4.762   3.867   1.778
   52HOH    HW2 1831   4.843   3.948   1.662
   53HOH     OW 1832   4.285   3.960   2.907
   53HOH    HW1 1833   4.204   3.960   2.965
   53HOH    HW2 1834   4.285   3.878   2.849
   54HOH     OW 1835   5.613   7.645   2.123
   54HOH    HW1 1836   5.613   7.727   2.065
   54HOH    HW2 1837   5.613   7.563   2.065
   55HOH     OW 1838   5.235   4.232   3.591
   55HOH    HW1 1839   5.316   4.232   3.648
   55HOH    HW2 1840   5.153   4.232   3.648
   56HOH     OW 1841   5.869   7.647   2.230
   56HOH    HW1 1842   5.951   7.647   2.287
   56HOH    HW2 1843   5.869   7.729   2.172
   57HOH     OW 1844   6.162   3.730   2.541
   57HOH    HW1 1845   6.244   3.730   2.599
   57HOH    HW2 1846   6.162   3.648   2.483
   58HOH     OW 1847   5.630   6.918   1.549
   58HOH    HW1 1848   5.548   6.918   1.607
   58HOH    HW2 1849   5.630   7.000   1.491
   59HOH     OW 1850   6.196   7.334   1.945
   59HOH    HW1 1851   6.115   7.334   2.003
   59HOH    HW2 1852   6.196   7.253   1.888
   60HOH     OW 1853   6.124   5.436   3.376
   60HOH    HW1 1854   6.124   5.517   3.318
   60HOH    HW2 1855   6.124   5.354   3.318
   61HOH     OW 1856   6.077   3.607   2.126
   61HOH    HW1 1857   6.159   3.607   2.183
   61HOH    HW2 1858   5.996   3.607   2.183
   62HOH     OW 1859   6.548   6.741   2.080
   62HOH    HW1 1860   6.630   6.741   2.137
   62HOH    HW2 1861   6.548   6.822   2.022
   63HOH     OW 1862   4.704   3.857   2.809
   63HOH    HW1 1863   4.785   3.857   2.867
   63HOH    HW2 1864   4.704   3.775   2.751
   64HOH     OW 1865   6.513   6.563   3.157
   64HOH    HW1 1866   6.432   6.563   3.215
   64HOH    HW2 1867   6.513   6.644   3.100
   65HOH     OW 1868   5.373   5.298   2.523
   65HOH    HW1 1869   5.292   5.298   2.581
   65HOH    HW2 1870   5.373   5.216   2.465
   66HOH     OW 1871   5.648   7.386   3.261
   66HOH    HW1 1872   5.648   7.467   3.204
   66HOH    HW2 1873   5.648   7.304   3.204
   67HOH     OW 1874   4.059   4.367   3.358
   67HOH    HW1 1875   4.140   4.367   3.415
   67HOH    HW2 1876   3.977   4.367   3.415
   68HOH     OW 1877   5.922   7.363   3.225
   68HOH    HW1 1878   6.004   7.363   3.283
   68HOH    HW2 1879   5.922   7.445   3.167
   69HOH     OW 1880   4.590   6.625   1.876
   69HOH    HW1 1881   4.671   6.625   1.934
   69HOH    HW2 1882   4.590   6.544   1.818
   70HOH     OW 1883   5.708   5.876   2.495
   70HOH    HW1 1884   5.627   5.876   2.553
   70HOH    HW2 1885   5.708   5.958   2.437
   71HOH     OW 1886   4.921   4.079   2.686
   71HOH    HW1 1887   4.839   4.079   2.743
   71HOH    HW2 1888   4.921   3.998   2.628
   72HOH     OW 1889   6.091   5.841   1.545
   72HOH    HW1 1890   6.091   5.922   1.487
   72HOH    HW2 1891   6.091   5.759   1.487
   73HOH     OW 1892   6.182   6.445   1.519
   73HOH    HW1 1893   6.263   6.445   1.577
   73HOH    HW2 1894   6.100   6.445   1.577
   74HOH     OW 1895   4.701   3.988   1.535
   74HOH    HW1 1896   4.783   3.988   1.593
   74HOH    HW2 1897   4.701   4.070   1.477
   75HOH     OW 1898   4.485   6.024   1.977
   75HOH    HW1 1899   4.567   6.024   2.035
   75HOH    HW2 1900   4.485   5.943   1.919
   76HOH     OW 1901   4.036   4.606   2.786
   76HOH    HW1 1902   3.954   4.606   2.844
   76HOH    HW2 1903   4.036   4.688   2.729
   77HOH     OW 1904   5.889   3.776   2.737
   77HOH    HW1 1905   5.807   3.776   2.795
   77HOH    HW2 1906   5.889   3.694   2.679
   78HOH     OW 1907   4.671   7.246   2.677
   78HOH    HW1 1908   4.671   7.328   2.620
   78HOH    HW2 1909   4.671   7.165   2.620
   79HOH     OW 1910   6.338   7.354   2.604
   79HOH    HW1 1911   6.420   7.354   2.662
   79HOH    HW2 1912   6.256   7.354   2.662
   80HOH     OW 1913   5.991   6.993   1.651
   80HOH    HW1 1914   6.072   6.993   1.709
   80HOH    HW2 1915   5.991   7.074   1.593
   81HOH     OW 1916   5.863   4.119   3.924
   81HOH    HW1 1917   5.944   4.119   3.982
   81HOH    HW2 1918   5.863   4.037   3.866
   82HOH     OW 1919   4.646   7.063   2.379
   82HOH    HW1 1920   4.564   7.063   2.437
   82HOH    HW2 1921   4.646   7.144   2.321
   83HOH     OW 1922   5.310   5.858   1.377
   83HOH    HW1 1923   5.229   5.858   1.435
   83HOH    HW2 1924   5.310   5.776   1.319
   84HOH     OW 1925   6.168   4.236   3.953
   84HOH    HW1 1926   6.168   4.318   3.895
   84HOH    HW2 1927   6.168   4.155   3.895
   85HOH     OW 1928   5.385   3.773   2.172
   85HOH    HW1 1929   5.467   3.773   2.230
   85HOH    HW2 1930   5.304   3.773   2.230
   86HOH     OW 1931   4.342   4.308   2.591
   86HOH    HW1 1932   4.424   4.308   2.649
   86HOH    HW2 1933   4.342   4.390   2.534
   87HOH     OW 1934   4.176   4.095   3.197
   87HOH    HW1 1935   4.258   4.095   3.255
   87HOH    HW2 1936   4.176   4.013   3.140
   88HOH     OW 1937   5.496   7.554   2.405
   88HOH    HW1 1938   5.414   7.554   2.463
   88HOH    HW2 1939   5.496   7.635   2.348
   89HOH     OW 1940   4.265   4.559   2.424
   89HOH    HW1 1941   4.184   4.559   2.482
   89HOH    HW2 1942   4.265   4.477   2.367
   90HOH     OW 1943   4.967   6.754   3.426
   90HOH    HW1 1944   4.967   6.835   3.368
   90HOH    HW2 1945   4.967   6.672   3.368
   91HOH     OW 1946   6.565   4.693   1.923
   91HOH    HW1 1947   6.647   4.693   1.981
   91HOH    HW2 1948   6.483   4.693   1.981
   92HOH     OW 1949   6.114   4.838   3.743
   92HOH    HW1 1950   6.196   4.838   3.801
   92HOH    HW2 1951   6.114   4.920   3.685
   93HOH     OW 1952   5.291   7.502   2.112
   93HOH    HW1 1953   5.372   7.502   2.170
   93HOH    HW2 1954   5.291   7.421   2.054
   94HOH     OW 1955   5.383   4.535   3.942
   94HOH    HW1 1956   5.301   4.535   3.999
   94HOH    HW2 1957   5.383   4.617   3.884
   95HOH     OW 1958   5.419   5.773   3.881
   95HOH    HW1 1959   5.337   5.773   3.939
   95HOH    HW2 1960   5.419   5.692   3.823
   96HOH     OW 1961   6.156   7.430   3.153
   96HOH    HW1 1962   6.156   7.512   3.095
   96HOH    HW2 1963   6.156   7.348   3.095
   97HOH     OW 1964   5.613   7.146   3.417
   97HOH    HW1 1965   5.694   7.146   3.475
   97HOH    HW2 1966   5.531   7.146   3.475
   98HOH     OW 1967   5.992   3.686   3.508
   98HOH    HW1 1968   6.074   3.686   3.566
   98HOH    HW2 1969   5.992   3.767   3.450
   99HOH     OW 1970   6.321   7.256   2.883
   99HOH    HW1 1971   6.403   7.256   2.941
   99HOH    HW2 1972   6.321   7.175   2.825
  100HOH     OW 1973   6.812   5.543   2.695
  100HOH    HW1 1974   6.730   5.543   2.753
  100HOH    HW2 1975   6.812   5.624   2.638
  101HOH     OW 1976   5.741   7.158   1.634
  101HOH    HW1 1977   5.660   7.158   1.692
  101HOH    HW2 1978   5.741   7.077   1.576
  102HOH     OW 1979   5.717   6.860   3.538
  102HOH    HW1 1980   5.717   6.942   3.480
  102HOH    HW2 1981   5.717   6.779   3.480
  103HOH     OW 1982   5.410   3.870   3.201
  103HOH    HW1 1983   5.492   3.870   3.259
  103HOH    HW2 1984   5.329   3.870   3.259
  104HOH     OW 1985   5.303   3.969   2.493
  104HOH    HW1 1986   5.384   3.969   2.551
  104HOH    HW2 1987   5.303   4.050   2.436
  105HOH     OW 1988   5.764   6.012   3.691
  105HOH    HW1 1989   5.846   6.012   3.749
  105HOH    HW2 1990   5.764   5.931   3.634
  106HOH     OW 1991   5.307   4.351   1.340
  106HOH    HW1 1992   5.225   4.351   1.398
  106HOH    HW2 1993   5.307   4.432   1.283
  107HOH     OW 1994   6.554   5.954   3.096
  107HOH    HW1 1995   6.472   5.954   3.154
  107HOH    HW2 1996   6.554   5.872   3.038
  108HOH     OW 1997   5.289   4.060   1.593
  108HOH    HW1 1998   5.289   4.141   1.535
  108HOH    HW2 1999   5.289   3.978   1.535
  109HOH     OW 2000   5.041   3.962   2.321
  109HOH    HW1 2001   5.123   3.962   2.379
  109HOH    HW2 2002   4.960   3.962   2.379
  110HOH     OW 2003   5.334   7.167   3.401
  110HOH    HW1 2004   5.415   7.167   3.459
  110HOH    HW2 2005   5.334   7.249   3.344
  111HOH     OW 2006   4.823   7.168   2.067
  111HOH    HW1 2007   4.905   7.168   2.124
  111HOH    HW2 2008   4.823   7.086   2.009
  112HOH     OW 2009   4.344   6.086   2.758
  112HOH    HW1 2010   4.263   6.086   2.816
  112HOH    HW2 2011   4.344   6.167   2.701
  113HOH     OW 2012   6.713   5.848   2.319
  113HOH    HW1 2013   6.631   5.848   2.377
  113HOH    HW2 2014   6.713   5.766   2.261
  114HOH     OW 2015   5.588   5.891   2.737
  114HOH    HW1 2016   5.588   5.972   2.679
  114HOH    HW2 2017   5.588   5.809   2.679
  115HOH     OW 2018   5.980   4.250   1.686
  115HOH    HW1 2019   6.062   4.250   1.744
  115HOH    HW2 2020   5.899   4.250   1.744
  116HOH     OW 2021   6.126   7.601   2.005
  116HOH    HW1 2022   6.208   7.601   2.062
  116HOH    HW2 2023   6.126   7.683   1.947
  117HOH     OW 2024   6.044   3.558   1.869
  117HOH    HW1 2025   6.125   3.558   1.927
  117HOH    HW2 2026   6.044   3.477   1.812
  118HOH     OW 2027   4.147   3.862   1.696
  118HOH    HW1 2028   4.065   3.862   1.754
  118HOH    HW2 2029   4.147   3.943   1.638
  119HOH     OW 2030   5.018   7.382   1.999
  119HOH    HW1 2031   4.937   7.382   2.056
  119HOH    HW2 2032   5.018   7.301   1.941
  120HOH     OW 2033   6.436   7.265   2.019
  120HOH    HW1 2034   6.436   7.347   1.961
  120HOH    HW2 2035   6.436   7.183   1.961
  121HOH     OW 2036   5.742   7.640   2.559
  121HOH    HW1 2037   5.823   7.640   2.617
  121HOH    HW2 2038   5.660   7.640   2.617
  122HOH     OW 2039   6.575   6.878   2.959
  122HOH    HW1 2040   6.657   6.878   3.017
  122HOH    HW2 2041   6.575   6.960   2.902
  123HOH     OW 2042   4.784   7.524   2.712
  123HOH    HW1 2043   4.865   7.524   2.770
  123HOH    HW2 2044   4.784   7.442   2.654
  124HOH     OW 2045   5.883   3.644   2.436
  124HOH    HW1 2046   5.801   3.644   2.494
  124HOH    HW2 2047   5.883   3.725   2.379
  125HOH     OW 2048   6.131   6.010   1.326
  125HOH    HW1 2049   6.049   6.010   1.383
  125HOH    HW2 2050   6.131   5.928   1.268
  126HOH     OW 2051   4.954   6.396   3.628
  126HOH    HW1 2052   4.954   6.478   3.570
  126HOH    HW2 2053   4.954   6.315   3.570
  127HOH     OW 2054   6.221   3.454   2.356
  127HOH    HW1 2055   6.302   3.454   2.413
  127HOH    HW2 2056   6.139   3.454   2.413
  128HOH     OW 2057   5.083   3.915   2.970
  128HOH    HW1 2058   5.165   3.915   3.028
  128HOH    HW2 2059   5.083   3.996   2.912
  129HOH     OW 2060   5.578   4.222   1.649
  129HOH    HW1 2061   5.659   4.222   1.706
  129HOH    HW2 2062   5.578   4.140   1.591
  130HOH     OW 2063   5.375   7.596   1.760
  130HOH    HW1 2064   5.293   7.596   1.817
  130HOH    HW2 2065   5.375   7.677   1.702
  131HOH     OW 2066   6.015   6.044   3.747
  131HOH    HW1 2067   5.933   6.044   3.805
  131HOH    HW2 2068   6.015   5.963   3.689
  132HOH     OW 2069   4.974   6.163   3.525
  132HOH    HW1 2070   4.974   6.245   3.467
  132HOH    HW2 2071   4.974   6.081   3.467
  133HOH     OW 2072   6.014   3.691   1.634
  133HOH    HW1 2073   6.096   3.691   1.691
  133HOH    HW2 2074   5.933   3.691   1.691
  134HOH     OW 2075   5.303   7.750   2.546
  134HOH    HW1 2076   5.385   7.750   2.604
  134HOH    HW2 2077   5.303   7.832   2.489
  135HOH     OW 2078   4.012   4.369   3.791
  135HOH    HW1 2079   4.094   4.369   3.849
  135HOH    HW2 2080   4.012   4.287   3.733
  136HOH     OW 2081   4.796   3.944   3.043
  136HOH    HW1 2082   4.714   3.944   3.100
  136HOH    HW2 2083   4.796   4.026   2.985
  137HOH     OW 2084   5.154   3.733   1.766
  137HOH    HW1 2085   5.073   3.733   1.824
  137HOH    HW2 2086   5.154   3.651   1.708
  138HOH     OW 2087   5.702   3.763   3.151
  138HOH    HW1 2088   5.702   3.845   3.093
  138HOH    HW2 2089   5.702   3.681   3.093
  139HOH     OW 2090   6.505   6.741   2.362
  139HOH    HW1 2091   6.587   6.741   2.420
  139HOH    HW2 2092   6.424   6.741   2.420
  140HOH     OW 2093   4.523   6.870   1.933
  140HOH    HW1 2094   4.604   6.870   1.990
  140HOH    HW2 2095   4.523   6.952   1.875
  141HOH     OW 2096   5.890   6.907   1.421
  141HOH    HW1 2097   5.972   6.907   1.479
  141HOH    HW2 2098   5.890   6.825   1.364
  142HOH     OW 2099   5.666   3.724   1.472
  142HOH    HW1 2100   5.584   3.724   1.529
  142HOH    HW2 2101   5.666   3.805   1.414
  143HOH     OW 2102   6.702   4.285   2.664
  143HOH    HW1 2103   6.620   4.285   2.722
  143HOH    HW2 2104   6.702   4.204   2.606
  144HOH     OW 2105   6.254   5.286   1.975
  144HOH    HW1 2106   6.254   5.368   1.917
  144HOH    HW2 2107   6.254   5.204   1.917
  145HOH     OW 2108   4.334   4.466   2.166
  145HOH    HW1 2109   4.415   4.466   2.224
  145HOH    HW2 2110   4.252   4.466   2.224
  146HOH     OW 2111   6.267   3.863   3.093
  146HOH    HW1 2112   6.349   3.863   3.151
  146HOH    HW2 2113   6.267   3.944   3.036
  147HOH     OW 2114   6.052   5.621   1.402
  147HOH    HW1 2115   6.134   5.621   1.459
  147HOH    HW2 2116   6.052   5.539   1.344
  148HOH     OW 2117   4.354   5.045   3.370
  148HOH    HW1 2118   4.272   5.045   3.428
  148HOH    HW2 2119   4.354   5.127   3.312
  149HOH     OW 2120   4.398   6.464   1.958
  149HOH    HW1 2121   4.316   6.464   2.016
  149HOH    HW2 2122   4.398   6.382   1.900
  150HOH     OW 2123   4.331   3.852   3.472
  150HOH    HW1 2124   4.331   3.933   3.414
  150HOH    HW2 2125   4.331   3.770   3.414
  151HOH     OW 2126   6.591   3.550   2.084
  151HOH    HW1 2127   6.672   3.550   2.142
  151HOH    HW2 2128   6.509   3.550   2.142
  152HOH     OW 2129   5.929   3.803   3.945
  152HOH    HW1 2130   6.011   3.803   4.003
  152HOH    HW2 2131   5.929   3.885   3.887
  153HOH     OW 2132   5.633   5.587   2.612
  153HOH    HW1 2133   5.715   5.587   2.670
  153HOH    HW2 2134   5.633   5.505   2.554
  154HOH     OW 2135   5.920   7.210   3.437
  154HOH    HW1 2136   5.838   7.210   3.495
  154HOH    HW2 2137   5.920   7.291   3.379
  155HOH     OW 2138   5.143   3.941   3.327
  155HOH    HW1 2139   5.062   3.941   3.385
  155HOH    HW2 2140   5.143   3.860   3.270
  156HOH     OW 2141   4.219   3.727   2.440
  156HOH    HW1 2142   4.219   3.809   2.382
  156HOH    HW2 2143   4.219   3.646   2.382
  157HOH     OW 2144   5.186   7.421   3.184
  157HOH    HW1 2145   5.268   7.421   3.242
  157HOH    HW2 2146   5.105   7.421   3.242
  158HOH     OW 2147   5.618   3.693   2.243
  158HOH    HW1 2148   5.700   3.693   2.301
  158HOH    HW2 2149   5.618   3.774   2.185
  159HOH     OW 2150   6.331   4.246   2.920
  159HOH    HW1 2151   6.413   4.246   2.978
  159HOH    HW2 2152   6.331   4.164   2.862
  160HOH     OW 2153   5.594   4.050   1.454
  160HOH    HW1 2154   5.513   4.050   1.512
  160HOH    HW2 2155   5.594   4.132   1.396
  161HOH     OW 2156   5.623   5.471   1.258
  161HOH    HW1 2157   5.541   5.471   1.316
  161HOH    HW2 2158   5.623   5.389   1.200
  162HOH     OW 2159   4.141   5.702   2.798
  162HOH    HW1 2160   4.141   5.783   2.741
  162HOH    HW2 2161   4.141   5.620   2.741
  163HOH     OW 2162   5.248   7.318   1.692
  163HOH    HW1 2163   5.329   7.318   1.750
  163HOH    HW2 2164   5.166   7.318   1.750
  164HOH     OW 2165   6.466   4.869   1.769
  164HOH    HW1 2166   6.547   4.869   1.827
  164HOH    HW2 2167   6.466   4.951   1.711
  165HOH     OW 2168   5.611   3.846   2.626
  165HOH    HW1 2169   5.693   3.846   2.684
  165HOH    HW2 2170   5.611   3.764   2.568
  166HOH     OW 2171   6.218   6.632   3.630
  166HOH    HW1 2172   6.136   6.632   3.688
  166HOH    HW2 2173   6.218   6.714   3.572
  167HOH     OW 2174   5.712   5.604   3.876
  167HOH    HW1 2175   5.630   5.604   3.934
  167HOH    HW2 2176   5.712   5.522   3.818
  168HOH     OW 2177   6.742   4.102   1.836
  168HOH    HW1 2178   6.742   4.183   1.779
  168HOH    HW2 2179   6.742   4.020   1.779
  169HOH     OW 2180   5.083   7.026   3.436
  169HOH    HW1 2181   5.165   7.026   3.493
  169HOH    HW2 2182   5.001   7.026   3.493
  170HOH     OW 2183   4.169   4.107   3.898
  170HOH    HW1 2184   4.250   4.107   3.956
  170HOH    HW2 2185   4.169   4.189   3.840
  171HOH     OW 2186   6.793   5.507   2.261
  171HOH    HW1 2187   6.875   5.507   2.319
  171HOH    HW2 2188   6.793   5.425   2.204
  172HOH     OW 2189   6.554   4.589   3.255
  172HOH    HW1 2190   6.472   4.589   3.313
  172HOH    HW2 2191   6.554   4.671   3.197
  173HOH     OW 2192   4.869   7.546   2.952
  173HOH    HW1 2193   4.788   7.546   3.010
  173HOH    HW2 2194   4.869   7.464   2.895
  174HOH     OW 2195   6.326   4.392   3.136
  174HOH    HW1 2196   6.326   4.473   3.078
  174HOH    HW2 2197   6.326   4.310   3.078
  175HOH     OW 2198   4.745   3.714   1.933
  175HOH    HW1 2199   4.826   3.714   1.991
  175HOH    HW2 2200   4.663   3.714   1.991
  176HOH     OW 2201   4.718   5.545   3.218
  176HOH    HW1 2202   4.799   5.545   3.276
  176HOH    HW2 2203   4.718   5.627   3.160
  177HOH     OW 2204   6.032   6.099   1.112
  177HOH    HW1 2205   6.114   6.099   1.170
  177HOH    HW2 2206   6.032   6.017   1.054
  178HOH     OW 2207   6.084   7.002   3.558
  178HOH    HW1 2208   6.002   7.002   3.616
  178HOH    HW2 2209   6.084   7.084   3.501
  179HOH     OW 2210   5.095   7.058   1.363
  179HOH    HW1 2211   5.014   7.058   1.421
  179HOH    HW2 2212   5.095   6.977   1.305
  180HOH     OW 2213   5.490   6.764   3.661
  180HOH    HW1 2214   5.490   6.846   3.603
  180HOH    HW2 2215   5.490   6.683   3.603
  181HOH     OW 2216   4.313   6.221   1.984
  181HOH    HW1 2217   4.394   6.221   2.041
  181HOH    HW2 2218   4.231   6.221   2.041
  182HOH     OW 2219   6.264   5.188   3.450
  182HOH    HW1 2220   6.346   5.188   3.508
  182HOH    HW2 2221   6.264   5.270   3.393
  183HOH     OW 2222   6.354   5.825   1.603
  183HOH    HW1 2223   6.435   5.825   1.660
  183HOH    HW2 2224   6.354   5.744   1.545
  184HOH     OW 2225   4.992   4.265   3.702
  184HOH    HW1 2226   4.910   4.265   3.760
  184HOH    HW2 2227   4.992   4.346   3.644
  185HOH     OW 2228   6.857   6.084   2.301
  185HOH    HW1 2229   6.775   6.084   2.358
  185HOH    HW2 2230   6.857   6.002   2.243
  186HOH     OW 2231   5.437   6.744   1.411
  186HOH    HW1 2232   5.437   6.825   1.353
  186HOH    HW2 2233   5.437   6.662   1.353
  187HOH     OW 2234   4.166   5.736   2.445
  187HOH    HW1 2235   4.248   5.736   2.502
  187HOH    HW2 2236   4.084   5.736   2.502
  188HOH     OW 2237   6.287   4.663   3.881
  188HOH    HW1 2238   6.369   4.663   3.938
  188HOH    HW2 2239   6.287   4.745   3.823
  189HOH     OW 2240   4.406   6.879   3.014
  189HOH    HW1 2241   4.488   6.879   3.072
  189HOH    HW2 2242   4.406   6.798   2.956
  190HOH     OW 2243   3.924   4.051   3.501
  190HOH    HW1 2244   3.842   4.051   3.558
  190HOH    HW2 2245   3.924   4.132   3.443
  191HOH     OW 2246   4.702   6.515   1.581
  191HOH    HW1 2247   4.620   6.515   1.639
  191HOH    HW2 2248   4.702   6.433   1.524
  192HOH     OW 2249   6.290   5.053   3.712
  192HOH    HW1 2250   6.290   5.134   3.655
  192HOH    HW2 2251   6.290   4.971   3.655
  193HOH     OW 2252   6.917   4.494   2.603
  193HOH    HW1 2253   6.998   4.494   2.660
  193HOH    HW2 2254   6.835   4.494   2.660
  194HOH     OW 2255   6.629   6.359   1.803
  194HOH    HW1 2256   6.711   6.359   1.861
  194HOH    HW2 2257   6.629   6.441   1.746
  195HOH     OW 2258   5.108   4.586   3.729
  195HOH    HW1 2259   5.190   4.586   3.787
  195HOH    HW2 2260   5.108   4.505   3.672
  196HOH     OW 2261   4.890   4.083   1.362
  196HOH    HW1 2262   4.808   4.083   1.420
  196HOH    HW2 2263   4.890   4.165   1.305
  197HOH     OW 2264   5.430   3.888   3.490
  197HOH    HW1 2265   5.349   3.888   3.548
  197HOH    HW2 2266   5.430   3.807   3.433
  198HOH     OW 2267   4.924   5.952   3.733
  198HOH    HW1 2268   4.924   6.033   3.675
  198HOH    HW2 2269   4.924   5.870   3.675
  199HOH     OW 2270   4.554   5.777   1.562
  199HOH    HW1 2271   4.636   5.777   1.620
  199HOH    HW2 2272   4.473   5.777   1.620
  200HOH     OW 2273   5.825   7.828   2.916
  200HOH    HW1 2274   5.906   7.828   2.974
  200HOH    HW2 2275   5.825   7.910   2.858
  201HOH     OW 2276   6.299   3.555   1.623
  201HOH    HW1 2277   6.380   3.555   1.681
  201HOH    HW2 2278   6.299   3.474   1.566
  202HOH     OW 2279   4.450   3.868   3.243
  202HOH    HW1 2280   4.368   3.868   3.300
  202HOH    HW2 2281   4.450   3.949   3.185
  203HOH     OW 2282   5.838   6.630   1.224
  203HOH    HW1 2283   5.756   6.630   1.281
  203HOH    HW2 2284   5.838   6.548   1.166
  204HOH     OW 2285   4.239   4.917   3.689
  204HOH    HW1 2286   4.239   4.998   3.631
  204HOH    HW2 2287   4.239   4.835   3.631
  205HOH     OW 2288   5.403   7.767   3.073
  205HOH    HW1 2289   5.485   7.767   3.131
  205HOH    HW2 2290   5.322   7.767   3.131
  206HOH     OW 2291   6.997   4.824   2.288
  206HOH    HW1 2292   7.079   4.824   2.346
  206HOH    HW2 2293   6.997   4.905   2.230
  207HOH     OW 2294   6.773   6.118   3.084
  207HOH    HW1 2295   6.855   6.118   3.142
  207HOH    HW2 2296   6.773   6.036   3.026
  208HOH     OW 2297   4.627   3.630   1.613
  208HOH    HW1 2298   4.545   3.630   1.671
  208HOH    HW2 2299   4.627   3.712   1.556
  209HOH     OW 2300   4.753   3.705   2.214
  209HOH    HW1 2301   4.671   3.705   2.271
  209HOH    HW2 2302   4.753   3.623   2.156
  210HOH     OW 2303   5.220   5.266   4.119
  210HOH    HW1 2304   5.220   5.348   4.062
  210HOH    HW2 2305   5.220   5.185   4.062
  211HOH     OW 2306   6.080   6.654   1.412
  211HOH    HW1 2307   6.162   6.654   1.470
  211HOH    HW2 2308   5.999   6.654   1.470
  212HOH     OW 2309   4.275   4.217   2.289
  212HOH    HW1 2310   4.357   4.217   2.347
  212HOH    HW2 2311   4.275   4.298   2.231
  213HOH     OW 2312   4.074   4.332   2.906
  213HOH    HW1 2313   4.156   4.332   2.964
  213HOH    HW2 2314   4.074   4.250   2.848
  214HOH     OW 2315   6.272   3.978   3.994
  214HOH    HW1 2316   6.190   3.978   4.051
  214HOH    HW2 2317   6.272   4.059   3.936
  215HOH     OW 2318   6.599   7.022   2.705
  215HOH    HW1 2319   6.518   7.022   2.762
  215HOH    HW2 2320   6.599   6.941   2.647
  216HOH     OW 2321   6.073   4.879   4.096
  216HOH    HW1 2322   6.073   4.960   4.038
  216HOH    HW2 2323   6.073   4.797   4.038
  217HOH     OW 2324   6.371   3.728   3.651
  217HOH    HW1 2325   6.452   3.728   3.709
  217HOH    HW2 2326   6.289   3.728   3.709
  218HOH     OW 2327   5.520   4.218   3.921
  218HOH    HW1 2328   5.601   4.218   3.978
  218HOH    HW2 2329   5.520   4.300   3.863
  219HOH     OW 2330   5.963   7.285   1.692
  219HOH    HW1 2331   6.045   7.285   1.750
  219HOH    HW2 2332   5.963   7.203   1.635
  220HOH     OW 2333   4.806   5.389   1.794
  220HOH    HW1 2334   4.725   5.389   1.852
  220HOH    HW2 2335   4.806   5.471   1.736
  221HOH     OW 2336   4.460   3.682   2.073
  221HOH    HW1 2337   4.378   3.682   2.131
  221HOH    HW2 2338   4.460   3.601   2.015
  222HOH     OW 2339   6.680   5.579   2.924
  222HOH    HW1 2340   6.680   5.661   2.866
  222HOH    HW2 2341   6.680   5.498   2.866
  223HOH     OW 2342   4.359   6.762   2.412
  223HOH    HW1 2343   4.440   6.762   2.470
  223HOH    HW2 2344   4.277   6.762   2.470
  224HOH     OW 2345   6.542   4.079   2.587
  224HOH    HW1 2346   6.624   4.079   2.645
  224HOH    HW2 2347   6.542   4.160   2.530
  225HOH     OW 2348   4.312   5.782   2.061
  225HOH    HW1 2349   4.393   5.782   2.119
  225HOH    HW2 2350   4.312   5.701   2.003
  226HOH     OW 2351   6.362   7.816   2.489
  226HOH    HW1 2352   6.280   7.816   2.546
  226HOH    HW2 2353   6.362   7.898   2.431
  227HOH     OW 2354   4.377   6.155   3.051
  227HOH    HW1 2355   4.295   6.155   3.109
  227HOH    HW2 2356   4.377   6.074   2.993
  228HOH     OW 2357   5.114   3.718   2.130
  228HOH    HW1 2358   5.114   3.800   2.072
  228HOH    HW2 2359   5.114   3.637   2.072
  229HOH     OW 2360   6.493   6.289   1.594
  229HOH    HW1 2361   6.574   6.289   1.652
  229HOH    HW2 2362   6.411   6.289   1.652
  230HOH     OW 2363   6.489   7.311   2.355
  230HOH    HW1 2364   6.571   7.311   2.413
  230HOH    HW2 2365   6.489   7.393   2.297
  231HOH     OW 2366   5.921   7.678   1.572
  231HOH    HW1 2367   6.002   7.678   1.629
  231HOH    HW2 2368   5.921   7.596   1.514
  232HOH     OW 2369   6.600   6.090   1.810
  232HOH    HW1 2370   6.519   6.090   1.867
  232HOH    HW2 2371   6.600   6.172   1.752
  233HOH     OW 2372   4.304   6.848   2.771
  233HOH    HW1 2373   4.223   6.848   2.829
  233HOH    HW2 2374   4.304   6.767   2.713
  234HOH     OW 2375   6.684   3.697   1.810
  234HOH    HW1 2376   6.684   3.779   1.752
  234HOH    HW2 2377   6.684   3.616   1.752
  235HOH     OW 2378   5.307   5.378   1.257
  235HOH    HW1 2379   5.389   5.378   1.314
  235HOH    HW2 2380   5.225   5.378   1.314
  236HOH     OW 2381   6.099   5.067   1.549
  236HOH    HW1 2382   6.180   5.067   1.607
  236HOH    HW2 2383   6.099   5.149   1.491
  237HOH     OW 2384   6.214   7.427   3.465
  237HOH    HW1 2385   6.296   7.427   3.523
  237HOH    HW2 2386   6.214   7.346   3.407
  238HOH     OW 2387   4.881   4.513   3.593
  238HOH    HW1 2388   4.799   4.513   3.651
  238HOH    HW2 2389   4.881   4.595   3.536
  239HOH     OW 2390   6.639   7.003   2.081
  239HOH    HW1 2391   6.557   7.003   2.139
  239HOH    HW2 2392   6.639   6.922   2.023
  240HOH     OW 2393   4.630   6.673   3.262
  240HOH    HW1 2394   4.630   6.755   3.204
  240HOH    HW2 2395   4.630   6.591   3.204
  241HOH     OW 2396   6.420   6.860   1.344
  241HOH    HW1 2397   6.502   6.860   1.402
  241HOH    HW2 2398   6.338   6.860   1.402
  242HOH     OW 2399   4.514   7.228   3.023
  242HOH    HW1 2400   4.596   7.228   3.080
  242HOH    HW2 2401   4.514   7.310   2.965
  243HOH     OW 2402   4.065   3.887   3.675
  243HOH    HW1 2403   4.146   3.887   3.732
  243HOH    HW2 2404   4.065   3.805   3.617
  244HOH     OW 2405   4.634   5.327   3.384
  244HOH    HW1 2406   4.553   5.327   3.441
  244HOH    HW2 2407   4.634   5.408   3.326
  245HOH     OW 2408   5.461   7.302   1.561
  245HOH    HW1 2409   5.379   7.302   1.619
  245HOH    HW2 2410   5.461   7.220   1.504
  246HOH     OW 2411   6.419   7.396   3.240
  246HOH    HW1 2412   6.419   7.478   3.182
  246HOH    HW2 2413   6.419   7.315   3.182
  247HOH     OW 2414   5.074   6.384   1.198
  247HOH    HW1 2415   5.156   6.384   1.256
  247HOH    HW2 2416   4.993   6.384   1.256
  248HOH     OW 2417   6.524   6.016   3.377
  248HOH    HW1 2418   6.605   6.016   3.434
  248HOH    HW2 2419   6.524   6.098   3.319
  249HOH     OW 2420   6.139   7.125   1.434
  249HOH    HW1 2421   6.221   7.125   1.492
  249HOH    HW2 2422   6.139   7.043   1.376
  250HOH     OW 2423   6.751   3.993   2.303
  250HOH    HW1 2424   6.669   3.993   2.361
  250HOH    HW2 2425   6.751   4.075   2.245
  251HOH     OW 2426   5.041   7.625   2.122
  251HOH    HW1 2427   4.960   7.625   2.180
  251HOH    HW2 2428   5.041   7.543   2.064
  252HOH     OW 2429   4.997   6.700   1.350
  252HOH    HW1 2430   4.997   6.782   1.292
  252HOH    HW2 2431   4.997   6.619   1.292
  253HOH     OW 2432   5.877   5.784   3.812
  253HOH    HW1 2433   5.959   5.784   3.870
  253HOH    HW2 2434   5.796   5.784   3.870
  254HOH     OW 2435   6.274   5.106   1.771
  254HOH    HW1 2436   6.355   5.106   1.829
  254HOH    HW2 2437   6.274   5.187   1.713
  255HOH     OW 2438   5.970   3.980   1.309
  255HOH    HW1 2439   6.052   3.980   1.367
  255HOH    HW2 2440   5.970   3.899   1.251
  257HOH     OW 2441   6.743   3.923   1.642
  257HOH    HW1 2442   6.662   3.923   1.700
  257HOH    HW2 2443   6.743   4.005   1.584
  258HOH     OW 2444   5.648   6.223   3.877
  258HOH    HW1 2445   5.566   6.223   3.934
  258HOH    HW2 2446   5.648   6.141   3.819
  259HOH     OW 2447   5.331   6.060   1.201
  259HOH    HW1 2448   5.331   6.142   1.143
  259HOH    HW2 2449   5.331   5.979   1.143
  260HOH     OW 2450   4.964   5.171   3.908
  260HOH    HW1 2451   5.045   5.171   3.966
  260HOH    HW2 2452   4.882   5.171   3.966
  261HOH     OW 2453   5.872   5.452   1.227
  261HOH    HW1 2454   5.954   5.452   1.285
  261HOH    HW2 2455   5.872   5.533   1.169
  262HOH     OW 2456   5.913   6.356   1.169
  262HOH    HW1 2457   5.995   6.356   1.227
  262HOH    HW2 2458   5.913   6.275   1.112
  263HOH     OW 2459   6.677   6.626   1.882
  263HOH    HW1 2460   6.596   6.626   1.939
  263HOH    HW2 2461   6.677   6.707   1.824
  264HOH     OW 2462   4.819   3.733   2.556
  264HOH    HW1 2463   4.737   3.733   2.613
  264HOH    HW2 2464   4.819   3.651   2.498
  265HOH     OW 2465   4.290   3.575   1.745
  265HOH    HW1 2466   4.290   3.656   1.687
  265HOH    HW2 2467   4.290   3.493   1.687
  266HOH     OW 2468   4.294   3.877   2.116
  266HOH    HW1 2469   4.376   3.877   2.174
  266HOH    HW2 2470   4.212   3.877   2.174
  267HOH     OW 2471   6.275   3.704   3.381
  267HOH    HW1 2472   6.357   3.704   3.439
  267HOH    HW2 2473   6.275   3.786   3.323
  268HOH     OW 2474   5.314   4.720   4.097
  268HOH    HW1 2475   5.395   4.720   4.155
  268HOH    HW2 2476   5.314   4.638   4.040
  269HOH     OW 2477   4.523   6.738   1.474
  269HOH    HW1 2478   4.442   6.738   1.532
  269HOH    HW2 2479   4.523   6.819   1.416
  270HOH     OW 2480   4.446   4.333   1.308
  270HOH    HW1 2481   4.365   4.333   1.365
  270HOH    HW2 2482   4.446   4.251   1.250
  271HOH     OW 2483   3.696   4.857   3.206
  271HOH    HW1 2484   3.696   4.938   3.148
  271HOH    HW2 2485   3.696   4.775   3.148
  272HOH     OW 2486   4.640   3.960   3.783
  272HOH    HW1 2487   4.721   3.960   3.841
  272HOH    HW2 2488   4.558   3.960   3.841
  273HOH     OW 2489   6.032   3.512   2.781
  273HOH    HW1 2490   6.113   3.512   2.839
  273HOH    HW2 2491   6.032   3.594   2.723
  274HOH     OW 2492   5.161   5.800   3.899
  274HOH    HW1 2493   5.242   5.800   3.957
  274HOH    HW2 2494   5.161   5.718   3.841
  275HOH     OW 2495   6.109   5.270   4.095
  275HOH    HW1 2496   6.027   5.270   4.153
  275HOH    HW2 2497   6.109   5.352   4.037
  276HOH     OW 2498   4.274   5.889   3.186
  276HOH    HW1 2499   4.192   5.889   3.243
  276HOH    HW2 2500   4.274   5.807   3.128
  277HOH     OW 2501   4.464   5.158   3.626
  277HOH    HW1 2502   4.464   5.240   3.568
  277HOH    HW2 2503   4.464   5.076   3.568
  278HOH     OW 2504   7.087   4.350   2.368
  278HOH    HW1 2505   7.169   4.350   2.426
  278HOH    HW2 2506   7.006   4.350   2.426
  279HOH     OW 2507   4.862   6.905   1.281
  279HOH    HW1 2508   4.944   6.905   1.339
  279HOH    HW2 2509   4.862   6.987   1.223
  280HOH     OW 2510   5.570   7.708   1.492
  280HOH    HW1 2511   5.652   7.708   1.549
  280HOH    HW2 2512   5.570   7.626   1.434
  281HOH     OW 2513   4.763   7.403   2.472
  281HOH    HW1 2514   4.682   7.403   2.530
  281HOH    HW2 2515   4.763   7.485   2.414
  282HOH     OW 2516   5.230   6.050   3.996
  282HOH    HW1 2517   5.148   6.050   4.053
  282HOH    HW2 2518   5.230   5.968   3.938
  283HOH     OW 2519   5.971   4.597   1.507
  283HOH    HW1 2520   5.971   4.679   1.450
  283HOH    HW2 2521   5.971   4.515   1.450
  284HOH     OW 2522   4.439   3.595   2.798
  284HOH    HW1 2523   4.520   3.595   2.856
  284HOH    HW2 2524   4.357   3.595   2.856
  285HOH     OW 2525   4.205   6.617   2.824
  285HOH    HW1 2526   4.287   6.617   2.882
  285HOH    HW2 2527   4.205   6.699   2.767
  286HOH     OW 2528   5.444   7.065   1.421
  286HOH    HW1 2529   5.526   7.065   1.479
  286HOH    HW2 2530   5.444   6.983   1.364
  287HOH     OW 2531   4.512   4.444   4.171
  287HOH    HW1 2532   4.431   4.444   4.229
  287HOH    HW2 2533   4.512   4.526   4.114
  288HOH     OW 2534   5.734   3.773   3.417
  288HOH    HW1 2535   5.652   3.773   3.475
  288HOH    HW2 2536   5.734   3.691   3.359
  289HOH     OW 2537   5.707   5.238   1.115
  289HOH    HW1 2538   5.707   5.320   1.057
  289HOH    HW2 2539   5.707   5.157   1.057
  290HOH     OW 2540   6.713   6.862   1.773
  290HOH    HW1 2541   6.795   6.862   1.831
  290HOH    HW2 2542   6.631   6.862   1.831
  291HOH     OW 2543   6.644   4.942   3.177
  291HOH    HW1 2544   6.725   4.942   3.235
  291HOH    HW2 2545   6.644   5.024   3.119
  292HOH     OW 2546   4.558   5.711   3.356
  292HOH    HW1 2547   4.640   5.711   3.414
  292HOH    HW2 2548   4.558   5.629   3.298
  293HOH     OW 2549   4.589   6.182   3.312
  293HOH    HW1 2550   4.507   6.182   3.370
  293HOH    HW2 2551   4.589   6.264   3.254
  294HOH     OW 2552   3.901   4.897   2.783
  294HOH    HW1 2553   3.819   4.897   2.840
  294HOH    HW2 2554   3.901   4.815   2.725
  295HOH     OW 2555   4.745   7.365   1.561
  295HOH    HW1 2556   4.745   7.446   1.504
  295HOH    HW2 2557   4.745   7.283   1.504
  296HOH     OW 2558   6.397   7.277   1.760
  296HOH    HW1 2559   6.478   7.277   1.818
  296HOH    HW2 2560   6.315   7.277   1.818
  297HOH     OW 2561   4.439   7.104   3.243
  297HOH    HW1 2562   4.521   7.104   3.301
  297HOH    HW2 2563   4.439   7.186   3.185
  298HOH     OW 2564   5.192   6.729   3.639
  298HOH    HW1 2565   5.273   6.729   3.697
  298HOH    HW2 2566   5.192   6.647   3.581
  299HOH     OW 2567   5.805   7.852   1.752
  299HOH    HW1 2568   5.723   7.852   1.810
  299HOH    HW2 2569   5.805   7.934   1.694
  300HOH     OW 2570   6.733   5.178   3.187
  300HOH    HW1 2571   6.651   5.178   3.245
  300HOH    HW2 2572   6.733   5.096   3.129
  301HOH     OW 2573   5.691   5.910   0.992
  301HOH    HW1 2574   5.691   5.992   0.934
  301HOH    HW2 2575   5.691   5.828   0.934
  302HOH     OW 2576   4.175   4.650   1.926
  302HOH    HW1 2577   4.257   4.650   1.984
  302HOH    HW2 2578   4.093   4.650   1.984
  303HOH     OW 2579   6.073   4.360   1.411
  303HOH    HW1 2580   6.155   4.360   1.469
  303HOH    HW2 2581   6.073   4.441   1.353
  304HOH     OW 2582   6.796   6.527   2.899
  304HOH    HW1 2583   6.878   6.527   2.957
  304HOH    HW2 2584   6.796   6.446   2.841
  305HOH     OW 2585   5.941   3.664   3.201
  305HOH    HW1 2586   5.860   3.664   3.259
  305HOH    HW2 2587   5.941   3.746   3.144
  306HOH     OW 2588   6.279   4.570   1.435
  306HOH    HW1 2589   6.197   4.570   1.493
  306HOH    HW2 2590   6.279   4.488   1.377
  307HOH     OW 2591   4.926   5.867   1.379
  307HOH    HW1 2592   4.926   5.948   1.321
  307HOH    HW2 2593   4.926   5.785   1.321
  308HOH     OW 2594   6.940   6.373   2.254
  308HOH    HW1 2595   7.022   6.373   2.312
  308HOH    HW2 2596   6.859   6.373   2.312
  309HOH     OW 2597   4.645   4.827   1.509
  309HOH    HW1 2598   4.726   4.827   1.567
  309HOH    HW2 2599   4.645   4.909   1.451
  310HOH     OW 2600   4.237   6.315   2.775
  310HOH    HW1 2601   4.319   6.315   2.833
  310HOH    HW2 2602   4.237   6.233   2.718
  311HOH     OW 2603   5.339   3.904   1.370
  311HOH    HW1 2604   5.257   3.904   1.428
  311HOH    HW2 2605   5.339   3.985   1.312
  312HOH     OW 2606   6.056   5.313   1.373
  312HOH    HW1 2607   5.975   5.313   1.431
  312HOH    HW2 2608   6.056   5.231   1.315
  313HOH     OW 2609   4.058   5.118   3.484
  313HOH    HW1 2610   4.058   5.200   3.426
  313HOH    HW2 2611   4.058   5.037   3.426
  315HOH     OW 2612   6.461   3.733   2.521
  315HOH    HW1 2613   6.543   3.733   2.579
  315HOH    HW2 2614   6.380   3.733   2.579
  316HOH     OW 2615   3.974   5.165   2.789
  316HOH    HW1 2616   4.056   5.165   2.847
  316HOH    HW2 2617   3.974   5.246   2.731
  317HOH     OW 2618   4.440   6.946   2.248
  317HOH    HW1 2619   4.522   6.946   2.305
  317HOH    HW2 2620   4.440   6.865   2.190
  318HOH     OW 2621   6.860   4.162   2.463
  318HOH    HW1 2622   6.778   4.162   2.521
  318HOH    HW2 2623   6.860   4.243   2.406
  319HOH     OW 2624   4.290   6.654   2.193
  319HOH    HW1 2625   4.209   6.654   2.251
  319HOH    HW2 2626   4.290   6.573   2.135
  320HOH     OW 2627   6.487   6.641   3.406
  320HOH    HW1 2628   6.487   6.723   3.349
  320HOH    HW2 2629   6.487   6.559   3.349
  321HOH     OW 2630   6.660   6.945   3.187
  321HOH    HW1 2631   6.742   6.945   3.244
  321HOH    HW2 2632   6.578   6.945   3.244
  322HOH     OW 2633   4.817   5.685   3.654
  322HOH    HW1 2634   4.898   5.685   3.712
  322HOH    HW2 2635   4.817   5.767   3.597
  323HOH     OW 2636   6.643   4.496   1.746
  323HOH    HW1 2637   6.725   4.496   1.804
  323HOH    HW2 2638   6.643   4.415   1.689
  324HOH     OW 2639   4.417   6.988   1.632
  324HOH    HW1 2640   4.335   6.988   1.689
  324HOH    HW2 2641   4.417   7.070   1.574
  325HOH     OW 2642   5.522   3.606   3.374
  325HOH    HW1 2643   5.441   3.606   3.432
  325HOH    HW2 2644   5.522   3.524   3.316
  326HOH     OW 2645   6.679   6.730   1.466
  326HOH    HW1 2646   6.679   6.812   1.409
  326HOH    HW2 2647   6.679   6.648   1.409
  327HOH     OW 2648   3.818   4.485   3.402
  327HOH    HW1 2649   3.900   4.485   3.459
  327HOH    HW2 2650   3.736   4.485   3.459
  328HOH     OW 2651   5.984   4.843   1.453
  328HOH    HW1 2652   6.065   4.843   1.511
  328HOH    HW2 2653   5.984   4.925   1.396
  329HOH     OW 2654   6.270   5.594   3.569
  329HOH    HW1 2655   6.352   5.594   3.627
  329HOH    HW2 2656   6.270   5.513   3.511
  330HOH     OW 2657   7.012   6.336   2.659
  330HOH    HW1 2658   6.931   6.336   2.717
  330HOH    HW2 2659   7.012   6.418   2.601
  331HOH     OW 2660   4.245   4.836   1.728
  331HOH    HW1 2661   4.164   4.836   1.785
  331HOH    HW2 2662   4.245   4.755   1.670
  332HOH     OW 2663   6.577   4.875   3.571
  332HOH    HW1 2664   6.577   4.957   3.513
  332HOH    HW2 2665   6.577   4.794   3.513
  333HOH     OW 2666   6.278   3.442   2.032
  333HOH    HW1 2667   6.360   3.442   2.089
  333HOH    HW2 2668   6.197   3.442   2.089
  334HOH     OW 2669   5.859   5.040   4.162
  334HOH    HW1 2670   5.941   5.040   4.220
  334HOH    HW2 2671   5.859   5.122   4.104
  335HOH     OW 2672   3.845   4.550   3.001
  335HOH    HW1 2673   3.927   4.550   3.059
  335HOH    HW2 2674   3.845   4.469   2.944
  336HOH     OW 2675   4.017   5.434   2.826
  336HOH    HW1 2676   3.936   5.434   2.883
  336HOH    HW2 2677   4.017   5.516   2.768
  337HOH     OW 2678   6.830   4.696   1.947
  337HOH    HW1 2679   6.748   4.696   2.005
  337HOH    HW2 2680   6.830   4.614   1.889
  338HOH     OW 2681   6.797   6.817   2.776
  338HOH    HW1 2682   6.797   6.899   2.718
  338HOH    HW2 2683   6.797   6.735   2.718
  339HOH     OW 2684   6.482   4.187   3.970
  339HOH    HW1 2685   6.564   4.187   4.028
  339HOH    HW2 2686   6.401   4.187   4.028
  340HOH     OW 2687   4.070   4.048   2.552
  340HOH    HW1 2688   4.152   4.048   2.610
  340HOH    HW2 2689   4.070   4.129   2.494
  341HOH     OW 2690   6.566   7.223   2.924
  341HOH    HW1 2691   6.648   7.223   2.982
  341HOH    HW2 2692   6.566   7.141   2.866
  342HOH     OW 2693   5.609   6.475   1.187
  342HOH    HW1 2694   5.528   6.475   1.245
  342HOH    HW2 2695   5.609   6.556   1.130
  343HOH     OW 2696   5.054   6.324   3.855
  343HOH    HW1 2697   4.973   6.324   3.912
  343HOH    HW2 2698   5.054   6.243   3.797
  344HOH     OW 2699   5.530   3.773   2.893
  344HOH    HW1 2700   5.530   3.854   2.836
  344HOH    HW2 2701   5.530   3.691   2.836
  345HOH     OW 2702   3.949   4.681   2.506
  345HOH    HW1 2703   4.031   4.681   2.564
  345HOH    HW2 2704   3.867   4.681   2.564
  346HOH     OW 2705   6.487   3.413   1.846
  346HOH    HW1 2706   6.569   3.413   1.904
  346HOH    HW2 2707   6.487   3.495   1.789
  347HOH     OW 2708   6.062   7.771   1.809
  347HOH    HW1 2709   6.144   7.771   1.867
  347HOH    HW2 2710   6.062   7.689   1.752
  348HOH     OW 2711   6.547   3.800   3.183
  348HOH    HW1 2712   6.465   3.800   3.241
  348HOH    HW2 2713   6.547   3.882   3.126
  349HOH     OW 2714   5.440   7.920   1.695
  349HOH    HW1 2715   5.358   7.920   1.753
  349HOH    HW2 2716   5.440   7.838   1.637
  350HOH     OW 2717   4.862   3.791   3.280
  350HOH    HW1 2718   4.862   3.872   3.223
  350HOH    HW2 2719   4.862   3.709   3.223
  351HOH     OW 2720   6.693   5.879   1.993
  351HOH    HW1 2721   6.774   5.879   2.051
  351HOH    HW2 2722   6.611   5.879   2.051
  352HOH     OW 2723   5.526   7.751   2.671
  352HOH    HW1 2724   5.608   7.751   2.728
  352HOH    HW2 2725   5.526   7.833   2.613
  353HOH     OW 2726   4.835   7.249   3.529
  353HOH    HW1 2727   4.916   7.249   3.587
  353HOH    HW2 2728   4.835   7.167   3.471
  354HOH     OW 2729   6.781   6.580   2.467
  354HOH    HW1 2730   6.700   6.580   2.524
  354HOH    HW2 2731   6.781   6.662   2.409
  355HOH     OW 2732   5.264   7.915   2.156
  355HOH    HW1 2733   5.182   7.915   2.214
  355HOH    HW2 2734   5.264   7.833   2.099
  356HOH     OW 2735   5.511   4.798   1.136
  356HOH    HW1 2736   5.511   4.880   1.079
  356HOH    HW2 2737   5.511   4.716   1.079
  357HOH     OW 2738   4.049   6.302   2.433
  357HOH    HW1 2739   4.131   6.302   2.491
  357HOH    HW2 2740   3.968   6.302   2.491
  358HOH     OW 2741   4.653   5.470   1.612
  358HOH    HW1 2742   4.735   5.470   1.669
  358HOH    HW2 2743   4.653   5.552   1.554
  359HOH     OW 2744   4.887   4.704   3.774
  359HOH    HW1 2745   4.969   4.704   3.832
  359HOH    HW2 2746   4.887   4.622   3.717
  360HOH     OW 2747   6.173   7.803   3.089
  360HOH    HW1 2748   6.091   7.803   3.147
  360HOH    HW2 2749   6.173   7.884   3.031
  361HOH     OW 2750   4.104   5.485   3.378
  361HOH    HW1 2751   4.023   5.485   3.436
  361HOH    HW2 2752   4.104   5.403   3.320
  362HOH     OW 2753   4.618   4.908   3.865
  362HOH    HW1 2754   4.618   4.990   3.807
  362HOH    HW2 2755   4.618   4.826   3.807
  363HOH     OW 2756   3.844   4.761   3.567
  363HOH    HW1 2757   3.926   4.761   3.624
  363HOH    HW2 2758   3.762   4.761   3.624
  364HOH     OW 2759   4.065   5.851   2.229
  364HOH    HW1 2760   4.147   5.851   2.286
  364HOH    HW2 2761   4.065   5.933   2.171
  365HOH     OW 2762   4.904   5.481   1.210
  365HOH    HW1 2763   4.986   5.481   1.268
  365HOH    HW2 2764   4.904   5.399   1.152
  366HOH     OW 2765   6.867   4.318   1.793
  366HOH    HW1 2766   6.786   4.318   1.850
  366HOH    HW2 2767   6.867   4.400   1.735
  367HOH     OW 2768   5.953   7.855   2.573
  367HOH    HW1 2769   5.871   7.855   2.631
  367HOH    HW2 2770   5.953   7.773   2.515
  368HOH     OW 2771   6.460   5.445   3.405
  368HOH    HW1 2772   6.460   5.527   3.347
  368HOH    HW2 2773   6.460   5.364   3.347
  369HOH     OW 2774   6.873   5.129   1.889
  369HOH    HW1 2775   6.955   5.129   1.947
  369HOH    HW2 2776   6.792   5.129   1.947
  370HOH     OW 2777   4.947   4.251   1.005
  370HOH    HW1 2778   5.028   4.251   1.063
  370HOH    HW2 2779   4.947   4.333   0.947
  371HOH     OW 2780   5.139   5.603   1.281
  371HOH    HW1 2781   5.220   5.603   1.339
  371HOH    HW2 2782   5.139   5.521   1.224
  372HOH     OW 2783   4.461   3.897   1.468
  372HOH    HW1 2784   4.380   3.897   1.526
  372HOH    HW2 2785   4.461   3.979   1.410
  373HOH     OW 2786   5.979   7.656   3.163
  373HOH    HW1 2787   5.898   7.656   3.221
  373HOH    HW2 2788   5.979   7.575   3.106
  374HOH     OW 2789   4.472   6.347   1.593
  374HOH    HW1 2790   4.472   6.429   1.535
  374HOH    HW2 2791   4.472   6.266   1.535
  375HOH     OW 2792   6.749   4.412   2.913
  375HOH    HW1 2793   6.831   4.412   2.971
  375HOH    HW2 2794   6.667   4.412   2.971
  376HOH     OW 2795   7.025   5.132   2.816
  376HOH    HW1 2796   7.107   5.132   2.874
  376HOH    HW2 2797   7.025   5.213   2.759
  377HOH     OW 2798   6.451   5.375   1.799
  377HOH    HW1 2799   6.533   5.375   1.857
  377HOH    HW2 2800   6.451   5.293   1.741
  378HOH     OW 2801   4.084   6.136   2.146
  378HOH    HW1 2802   4.003   6.136   2.204
  378HOH    HW2 2803   4.084   6.217   2.088
  379HOH     OW 2804   5.771   4.986   1.145
  379HOH    HW1 2805   5.690   4.986   1.203
  379HOH    HW2 2806   5.771   4.905   1.087
  380HOH     OW 2807   4.980   3.667   1.570
  380HOH    HW1 2808   4.980   3.748   1.513
  380HOH    HW2 2809   4.980   3.585   1.513
  381HOH     OW 2810   5.405   5.741   1.167
  381HOH    HW1 2811   5.487   5.741   1.225
  381HOH    HW2 2812   5.323   5.741   1.225
  382HOH     OW 2813   6.232   7.896   2.848
  382HOH    HW1 2814   6.313   7.896   2.905
  382HOH    HW2 2815   6.232   7.978   2.790
  383HOH     OW 2816   6.183   4.498   4.197
  383HOH    HW1 2817   6.265   4.498   4.255
  383HOH    HW2 2818   6.183   4.416   4.140
  384HOH     OW 2819   5.419   4.001   3.769
  384HOH    HW1 2820   5.337   4.001   3.826
  384HOH    HW2 2821   5.419   4.083   3.711
  386HOH     OW 2822   5.462   3.543   2.039
  386HOH    HW1 2823   5.380   3.543   2.096
  386HOH    HW2 2824   5.462   3.461   1.981
  387HOH     OW 2825   5.534   6.184   1.094
  387HOH    HW1 2826   5.534   6.266   1.036
  387HOH    HW2 2827   5.534   6.103   1.036
  388HOH     OW 2828   4.316   5.647   3.414
  388HOH    HW1 2829   4.397   5.647   3.472
  388HOH    HW2 2830   4.234   5.647   3.472
  389HOH     OW 2831   6.467   7.592   2.025
  389HOH    HW1 2832   6.549   7.592   2.082
  389HOH    HW2 2833   6.467   7.674   1.967
  390HOH     OW 2834   4.098   5.949   2.634
  390HOH    HW1 2835   4.179   5.949   2.692
  390HOH    HW2 2836   4.098   5.868   2.576
  391HOH     OW 2837   7.078   4.279   1.937
  391HOH    HW1 2838   6.996   4.279   1.994
  391HOH    HW2 2839   7.078   4.360   1.879
  392HOH     OW 2840   4.752   3.831   3.537
  392HOH    HW1 2841   4.670   3.831   3.595
  392HOH    HW2 2842   4.752   3.749   3.479
  393HOH     OW 2843   4.161   6.415   2.088
  393HOH    HW1 2844   4.161   6.496   2.031
  393HOH    HW2 2845   4.161   6.333   2.031
  394HOH     OW 2846   6.779   5.472   1.997
  394HOH    HW1 2847   6.861   5.472   2.054
  394HOH    HW2 2848   6.698   5.472   2.054
  395HOH     OW 2849   4.828   6.107   1.521
  395HOH    HW1 2850   4.910   6.107   1.579
  395HOH    HW2 2851   4.828   6.188   1.464
  397HOH     OW 2852   4.618   6.482   3.490
  397HOH    HW1 2853   4.700   6.482   3.548
  397HOH    HW2 2854   4.618   6.401   3.433
  398HOH     OW 2855   5.616   6.573   3.855
  398HOH    HW1 2856   5.534   6.573   3.913
  398HOH    HW2 2857   5.616   6.655   3.798
  399HOH     OW 2858   4.081   4.609   3.736
  399HOH    HW1 2859   3.999   4.609   3.794
  399HOH    HW2 2860   4.081   4.528   3.678
  401HOH     OW 2861   6.637   6.350   3.043
  401HOH    HW1 2862   6.637   6.432   2.985
  401HOH    HW2 2863   6.637   6.269   2.985
  402HOH     OW 2864   5.582   4.392   4.198
  402HOH    HW1 2865   5.663   4.392   4.256
  402HOH    HW2 2866   5.500   4.392   4.256
  403HOH     OW 2867   3.933   4.067   2.111
  403HOH    HW1 2868   4.015   4.067   2.169
  403HOH    HW2 2869   3.933   4.149   2.053
  404HOH     OW 2870   3.867   5.257   2.401
  404HOH    HW1 2871   3.949   5.257   2.459
  404HOH    HW2 2872   3.867   5.175   2.343
  406HOH     OW 2873   6.989   5.314   2.615
  406HOH    HW1 2874   6.907   5.314   2.673
  406HOH    HW2 2875   6.989   5.395   2.557
  407HOH     OW 2876   4.012   4.473   1.582
  407HOH    HW1 2877   3.931   4.473   1.640
  407HOH    HW2 2878   4.012   4.391   1.525
  408HOH     OW 2879   5.639   3.719   3.780
  408HOH    HW1 2880   5.639   3.800   3.722
  408HOH    HW2 2881   5.639   3.637   3.722
  409HOH     OW 2882   3.791   5.093   3.266
  409HOH    HW1 2883   3.873   5.093   3.323
  409HOH    HW2 2884   3.710   5.093   3.323
  410HOH     OW 2885   6.473   4.055   3.019
  410HOH    HW1 2886   6.555   4.055   3.077
  410HOH    HW2 2887   6.473   4.137   2.961
  411HOH     OW 2888   4.265   4.784   2.152
  411HOH    HW1 2889   4.346   4.784   2.210
  411HOH    HW2 2890   4.265   4.703   2.095
  412HOH     OW 2891   6.152   3.613   3.809
  412HOH    HW1 2892   6.070   3.613   3.866
  412HOH    HW2 2893   6.152   3.694   3.751
  413HOH     OW 2894   4.299   4.099   1.356
  413HOH    HW1 2895   4.218   4.099   1.414
  413HOH    HW2 2896   4.299   4.017   1.298
  414HOH     OW 2897   4.726   4.998   1.224
  414HOH    HW1 2898   4.726   5.079   1.166
  414HOH    HW2 2899   4.726   4.916   1.166
  415HOH     OW 2900   6.913   5.808   2.488
  415HOH    HW1 2901   6.994   5.808   2.546
  415HOH    HW2 2902   6.831   5.808   2.546
  416HOH     OW 2903   7.034   6.200   2.447
  416HOH    HW1 2904   7.115   6.200   2.505
  416HOH    HW2 2905   7.034   6.282   2.389
  417HOH     OW 2906   4.815   7.844   2.561
  417HOH    HW1 2907   4.896   7.844   2.619
  417HOH    HW2 2908   4.815   7.762   2.504
  418HOH     OW 2909   6.312   6.367   3.540
  418HOH    HW1 2910   6.230   6.367   3.598
  418HOH    HW2 2911   6.312   6.449   3.482
  419HOH     OW 2912   5.440   7.509   3.371
  419HOH    HW1 2913   5.358   7.509   3.429
  419HOH    HW2 2914   5.440   7.427   3.313
  420HOH     OW 2915   6.578   7.055   3.435
  420HOH    HW1 2916   6.578   7.137   3.378
  420HOH    HW2 2917   6.578   6.973   3.378
  421HOH     OW 2918   4.238   5.078   1.880
  421HOH    HW1 2919   4.319   5.078   1.937
  421HOH    HW2 2920   4.156   5.078   1.937
  422HOH     OW 2921   4.689   7.309   1.839
  422HOH    HW1 2922   4.771   7.309   1.897
  422HOH    HW2 2923   4.689   7.391   1.781
  423HOH     OW 2924   3.931   5.371   3.110
  423HOH    HW1 2925   4.013   5.371   3.168
  423HOH    HW2 2926   3.931   5.290   3.052
  424HOH     OW 2927   6.557   7.611   2.388
  424HOH    HW1 2928   6.476   7.611   2.446
  424HOH    HW2 2929   6.557   7.693   2.330
  425HOH     OW 2930   6.759   4.243   1.506
  425HOH    HW1 2931   6.677   4.243   1.563
  425HOH    HW2 2932   6.759   4.161   1.448
  426HOH     OW 2933   5.159   7.845   3.029
  426HOH    HW1 2934   5.159   7.926   2.971
  426HOH    HW2 2935   5.159   7.763   2.971
  427HOH     OW 2936   6.368   6.212   1.387
  427HOH    HW1 2937   6.449   6.212   1.444
  427HOH    HW2 2938   6.286   6.212   1.444
  429HOH     OW 2939   6.571   4.449   1.454
  429HOH    HW1 2940   6.653   4.449   1.512
  429HOH    HW2 2941   6.571   4.530   1.396
  430HOH     OW 2942   6.377   7.608   2.791
  430HOH    HW1 2943   6.459   7.608   2.849
  430HOH    HW2 2944   6.377   7.527   2.733
  431HOH     OW 2945   6.730   4.291   3.321
  431HOH    HW1 2946   6.648   4.291   3.379
  431HOH    HW2 2947   6.730   4.373   3.263
  432HOH     OW 2948   4.781   5.270   3.715
  432HOH    HW1 2949   4.699   5.270   3.773
  432HOH    HW2 2950   4.781   5.189   3.657
  434HOH     OW 2951   6.418   5.420   1.551
  434HOH    HW1 2952   6.418   5.502   1.493
  434HOH    HW2 2953   6.418   5.339   1.493
  435HOH     OW 2954   6.775   4.750   3.021
  435HOH    HW1 2955   6.857   4.750   3.079
  435HOH    HW2 2956   6.694   4.750   3.079
  436HOH     OW 2957   6.603   4.146   1.308
  436HOH    HW1 2958   6.684   4.146   1.366
  436HOH    HW2 2959   6.603   4.228   1.250
  438HOH     OW 2960   4.769   7.463   3.277
  438HOH    HW1 2961   4.851   7.463   3.335
  438HOH    HW2 2962   4.769   7.381   3.219
  439HOH     OW 2963   6.591   3.731   3.432
  439HOH    HW1 2964   6.509   3.731   3.490
  439HOH    HW2 2965   6.591   3.813   3.374
  440HOH     OW 2966   4.035   4.082   1.629
  440HOH    HW1 2967   3.954   4.082   1.687
  440HOH    HW2 2968   4.035   4.000   1.571
  441HOH     OW 2969   6.803   4.075   3.488
  441HOH    HW1 2970   6.803   4.157   3.430
  441HOH    HW2 2971   6.803   3.993   3.430
  442HOH     OW 2972   4.517   4.770   1.209
  442HOH    HW1 2973   4.599   4.770   1.266
  442HOH    HW2 2974   4.436   4.770   1.266
  443HOH     OW 2975   5.819   3.608   2.036
  443HOH    HW1 2976   5.901   3.608   2.094
  443HOH    HW2 2977   5.819   3.690   1.978
  444HOH     OW 2978   6.401   7.142   1.427
  444HOH    HW1 2979   6.482   7.142   1.485
  444HOH    HW2 2980   6.401   7.060   1.369
  445HOH     OW 2981   4.444   6.118   1.702
  445HOH    HW1 2982   4.363   6.118   1.760
  445HOH    HW2 2983   4.444   6.200   1.644
  446HOH     OW 2984   6.798   4.395   3.653
  446HOH    HW1 2985   6.716   4.395   3.711
  446HOH    HW2 2986   6.798   4.313   3.596
  447HOH     OW 2987   4.312   5.813   1.754
  447HOH    HW1 2988   4.312   5.895   1.696
  447HOH    HW2 2989   4.312   5.731   1.696
  448HOH     OW 2990   4.635   4.372   1.035
  448HOH    HW1 2991   4.717   4.372   1.092
  448HOH    HW2 2992   4.554   4.372   1.092
  449HOH     OW 2993   5.431   4.558   1.195
  449HOH    HW1 2994   5.513   4.558   1.253
  449HOH    HW2 2995   5.431   4.639   1.137
  450HOH     OW 2996   6.526   5.690   1.760
  450HOH    HW1 2997   6.607   5.690   1.817
  450HOH    HW2 2998   6.526   5.608   1.702
  451HOH     OW 2999   6.977   5.285   2.236
  451HOH    HW1 3000   6.895   5.285   2.293
  451HOH    HW2 3001   6.977   5.367   2.178
  452HOH     OW 3002   5.974   4.229   4.150
  452HOH    HW1 3003   5.893   4.229   4.208
  452HOH    HW2 3004   5.974   4.147   4.093
  453HOH     OW 3005   4.058   4.846   2.293
  453HOH    HW1 3006   4.058   4.928   2.236
  453HOH    HW2 3007   4.058   4.765   2.236
  454HOH     OW 3008   5.657   5.407   4.050
  454HOH    HW1 3009   5.738   5.407   4.108
  454HOH    HW2 3010   5.575   5.407   4.108
  455HOH     OW 3011   5.218   6.638   1.229
  455HOH    HW1 3012   5.299   6.638   1.287
  455HOH    HW2 3013   5.218   6.719   1.171
  456HOH     OW 3014   4.455   7.214   2.485
  456HOH    HW1 3015   4.536   7.214   2.543
  456HOH    HW2 3016   4.455   7.132   2.427
  457HOH     OW 3017   6.138   5.680   3.808
  457HOH    HW1 3018   6.056   5.680   3.865
  457HOH    HW2 3019   6.138   5.761   3.750
  458HOH     OW 3020   4.792   4.633   4.043
  458HOH    HW1 3021   4.710   4.633   4.101
  458HOH    HW2 3022   4.792   4.551   3.985
  459HOH     OW 3023   4.511   5.938   3.506
  459HOH    HW1 3024   4.511   6.019   3.449
  459HOH    HW2 3025   4.511   5.856   3.449
  460HOH     OW 3026   4.979   7.635   3.196
  460HOH    HW1 3027   5.061   7.635   3.254
  460HOH    HW2 3028   4.898   7.635   3.254
  461HOH     OW 3029   4.383   6.649   3.150
  461HOH    HW1 3030   4.465   6.649   3.207
  461HOH    HW2 3031   4.383   6.731   3.092
  462HOH     OW 3032   5.261   3.705   3.369
  462HOH    HW1 3033   5.343   3.705   3.427
  462HOH    HW2 3034   5.261   3.624   3.311
  463HOH     OW 3035   4.335   4.567   1.362
  463HOH    HW1 3036   4.253   4.567   1.420
  463HOH    HW2 3037   4.335   4.648   1.304
  464HOH     OW 3038   4.113   3.553   1.980
  464HOH    HW1 3039   4.031   3.553   2.038
  464HOH    HW2 3040   4.113   3.472   1.922
  465HOH     OW 3041   6.397   3.987   1.239
  465HOH    HW1 3042   6.397   4.069   1.181
  465HOH    HW2 3043   6.397   3.906   1.181
  466HOH     OW 3044   6.038   3.740   2.943
  466HOH    HW1 3045   6.120   3.740   3.000
  466HOH    HW2 3046   5.956   3.740   3.000
  468HOH     OW 3047   5.513   4.996   4.193
  468HOH    HW1 3048   5.594   4.996   4.251
  468HOH    HW2 3049   5.513   5.077   4.136
  469HOH     OW 3050   5.924   7.434   1.462
  469HOH    HW1 3051   6.006   7.434   1.520
  469HOH    HW2 3052   5.924   7.352   1.404
  470HOH     OW 3053   6.768   3.679   2.291
  470HOH    HW1 3054   6.686   3.679   2.348
  470HOH    HW2 3055   6.768   3.761   2.233
  471HOH     OW 3056   6.610   7.238   1.617
  471HOH    HW1 3057   6.528   7.238   1.675
  471HOH    HW2 3058   6.610   7.156   1.559
  472HOH     OW 3059   6.371   4.915   1.532
  472HOH    HW1 3060   6.371   4.997   1.475
  472HOH    HW2 3061   6.371   4.833   1.475
  473HOH     OW 3062   5.525   7.865   2.221
  473HOH    HW1 3063   5.607   7.865   2.279
  473HOH    HW2 3064   5.443   7.865   2.279
  474HOH     OW 3065   5.824   5.676   1.113
  474HOH    HW1 3066   5.906   5.676   1.171
  474HOH    HW2 3067   5.824   5.758   1.055
  475HOH     OW 3068   3.980   5.361   2.092
  475HOH    HW1 3069   4.062   5.361   2.150
  475HOH    HW2 3070   3.980   5.279   2.034
  476HOH     OW 3071   5.866   6.763   3.749
  476HOH    HW1 3072   5.784   6.763   3.807
  476HOH    HW2 3073   5.866   6.845   3.691
  477HOH     OW 3074   6.522   6.571   1.342
  477HOH    HW1 3075   6.440   6.571   1.400
  477HOH    HW2 3076   6.522   6.489   1.285
  478HOH     OW 3077   5.257   7.003   3.614
  478HOH    HW1 3078   5.257   7.085   3.556
  478HOH    HW2 3079   5.257   6.922   3.556
  479HOH     OW 3080   6.917   5.402   3.052
  479HOH    HW1 3081   6.999   5.402   3.109
  479HOH    HW2 3082   6.835   5.402   3.109
  480HOH     OW 3083   5.412   3.670   1.466
  480HOH    HW1 3084   5.493   3.670   1.524
  480HOH    HW2 3085   5.412   3.752   1.408
  481HOH     OW 3086   4.132   3.730   2.797
  481HOH    HW1 3087   4.214   3.730   2.855
  481HOH    HW2 3088   4.132   3.648   2.739
  482HOH     OW 3089   5.946   5.481   4.117
  482HOH    HW1 3090   5.864   5.481   4.175
  482HOH    HW2 3091   5.946   5.563   4.060
  483HOH     OW 3092   4.140   4.714   3.980
  483HOH    HW1 3093   4.059   4.714   4.037
  483HOH    HW2 3094   4.140   4.632   3.922
  484HOH     OW 3095   4.023   5.544   2.264
  484HOH    HW1 3096   4.023   5.625   2.206
  484HOH    HW2 3097   4.023   5.462   2.206
  485HOH     OW 3098   5.678   3.471   1.725
  485HOH    HW1 3099   5.760   3.471   1.783
  485HOH    HW2 3100   5.597   3.471   1.783
  486HOH     OW 3101   4.019   3.788   2.221
  486HOH    HW1 3102   4.101   3.788   2.279
  486HOH    HW2 3103   4.019   3.869   2.163
  487HOH     OW 3104   5.244   6.481   3.968
  487HOH    HW1 3105   5.325   6.481   4.026
  487HOH    HW2 3106   5.244   6.399   3.910
  488HOH     OW 3107   4.580   5.237   1.394
  488HOH    HW1 3108   4.498   5.237   1.451
  488HOH    HW2 3109   4.580   5.318   1.336
  489HOH     OW 3110   6.926   4.023   2.052
  489HOH    HW1 3111   6.845   4.023   2.109
  489HOH    HW2 3112   6.926   3.942   1.994
  490HOH     OW 3113   5.046   3.530   1.952
  490HOH    HW1 3114   5.046   3.612   1.894
  490HOH    HW2 3115   5.046   3.448   1.894
  491HOH     OW 3116   6.078   6.280   1.342
  491HOH    HW1 3117   6.160   6.280   1.400
  491HOH    HW2 3118   5.996   6.280   1.400
  493HOH     OW 3119   4.219   6.508   2.568
  493HOH    HW1 3120   4.301   6.508   2.626
  493HOH    HW2 3121   4.219   6.589   2.510
  494HOH     OW 3122   4.939   7.800   2.336
  494HOH    HW1 3123   5.020   7.800   2.393
  494HOH    HW2 3124   4.939   7.719   2.278
  495HOH     OW 3125   6.088   7.842   2.131
  495HOH    HW1 3126   6.007   7.842   2.189
  495HOH    HW2 3127   6.088   7.924   2.073
  496HOH     OW 3128   6.698   4.106   3.783
  496HOH    HW1 3129   6.616   4.106   3.841
  496HOH    HW2 3130   6.698   4.025   3.725
  497HOH     OW 3131   6.434   7.282   3.511
  497HOH    HW1 3132   6.434   7.364   3.453
  497HOH    HW2 3133   6.434   7.200   3.453
  498HOH     OW 3134   6.616   5.510   3.207
  498HOH    HW1 3135   6.698   5.510   3.265
  498HOH    HW2 3136   6.535   5.510   3.265
  499HOH     OW 3137   5.102   3.893   1.546
  499HOH    HW1 3138   5.183   3.893   1.604
  499HOH    HW2 3139   5.102   3.975   1.488
  500HOH     OW 3140   6.523   5.082   3.433
  500HOH    HW1 3141   6.605   5.082   3.491
  500HOH    HW2 3142   6.523   5.001   3.376
  501HOH     OW 3143   5.596   5.959   3.952
  501HOH    HW1 3144   5.515   5.959   4.010
  501HOH    HW2 3145   5.596   6.041   3.895
  503HOH     OW 3146   5.760   4.696   1.211
  503HOH    HW1 3147   5.678   4.696   1.269
  503HOH    HW2 3148   5.760   4.614   1.153
  504HOH     OW 3149   5.816   4.812   4.315
  504HOH    HW1 3150   5.816   4.893   4.257
  504HOH    HW2 3151   5.816   4.730   4.257
  505HOH     OW 3152   5.858   4.436   4.348
  505HOH    HW1 3153   5.939   4.436   4.406
  505HOH    HW2 3154   5.776   4.436   4.406
  506HOH     OW 3155   4.513   4.154   4.125
  506HOH    HW1 3156   4.595   4.154   4.183
  506HOH    HW2 3157   4.513   4.236   4.067
  507HOH     OW 3158   5.768   4.407   1.456
  507HOH    HW1 3159   5.849   4.407   1.514
  507HOH    HW2 3160   5.768   4.326   1.398
  508HOH     OW 3161   6.335   5.315   3.800
  508HOH    HW1 3162   6.254   5.315   3.858
  508HOH    HW2 3163   6.335   5.397   3.742
  509HOH     OW 3164   6.537   7.021   2.433
  509HOH    HW1 3165   6.455   7.021   2.490
  509HOH    HW2 3166   6.537   6.940   2.375
  510HOH     OW 3167   6.142   3.704   1.359
  510HOH    HW1 3168   6.142   3.786   1.301
  510HOH    HW2 3169   6.142   3.622   1.301
  512HOH     OW 3170   4.591   7.075   2.063
  512HOH    HW1 3171   4.672   7.075   2.121
  512HOH    HW2 3172   4.509   7.075   2.121
  513HOH     OW 3173   6.676   4.650   3.505
  513HOH    HW1 3174   6.757   4.650   3.563
  513HOH    HW2 3175   6.676   4.732   3.447
  514HOH     OW 3176   5.034   4.873   1.097
  514HOH    HW1 3177   5.116   4.873   1.155
  514HOH    HW2 3178   5.034   4.792   1.039
  516HOH     OW 3179   3.885   4.305   1.739
  516HOH    HW1 3180   3.804   4.305   1.797
  516HOH    HW2 3181   3.885   4.387   1.682
  517HOH     OW 3182   4.163   3.713   3.218
  517HOH    HW1 3183   4.081   3.713   3.276
  517HOH    HW2 3184   4.163   3.631   3.160
  518HOH     OW 3185   6.903   3.782   1.918
  518HOH    HW1 3186   6.903   3.863   1.861
  518HOH    HW2 3187   6.903   3.700   1.861
  519HOH     OW 3188   4.416   4.758   4.080
  519HOH    HW1 3189   4.497   4.758   4.138
  519HOH    HW2 3190   4.334   4.758   4.138
  520HOH     OW 3191   4.897   4.294   3.976
  520HOH    HW1 3192   4.979   4.294   4.034
  520HOH    HW2 3193   4.897   4.376   3.918
  522HOH     OW 3194   5.619   3.965   3.972
  522HOH    HW1 3195   5.701   3.965   4.029
  522HOH    HW2 3196   5.619   3.883   3.914
  523HOH     OW 3197   4.525   5.042   1.557
  523HOH    HW1 3198   4.443   5.042   1.615
  523HOH    HW2 3199   4.525   5.124   1.500
  524HOH     OW 3200   5.036   4.870   3.927
  524HOH    HW1 3201   4.955   4.870   3.985
  524HOH    HW2 3202   5.036   4.788   3.870
  526HOH     OW 3203   6.576   3.400   1.571
  526HOH    HW1 3204   6.576   3.482   1.513
  526HOH    HW2 3205   6.576   3.319   1.513
  530HOH     OW 3206   4.781   7.389   2.188
  530HOH    HW1 3207   4.863   7.389   2.246
  530HOH    HW2 3208   4.699   7.389   2.246
  531HOH     OW 3209   6.333   6.978   3.612
  531HOH    HW1 3210   6.415   6.978   3.670
  531HOH    HW2 3211   6.333   7.059   3.555
  534HOH     OW 3212   5.153   5.575   4.055
  534HOH    HW1 3213   5.235   5.575   4.112
  534HOH    HW2 3214   5.153   5.493   3.997
  535HOH     OW 3215   4.243   4.255   4.086
  535HOH    HW1 3216   4.161   4.255   4.143
  535HOH    HW2 3217   4.243   4.337   4.028
  536HOH     OW 3218   6.109   7.545   1.676
  536HOH    HW1 3219   6.027   7.545   1.733
  536HOH    HW2 3220   6.109   7.464   1.618
  538HOH     OW 3221   4.971   6.118   1.217
  538HOH    HW1 3222   4.971   6.200   1.159
  538HOH    HW2 3223   4.971   6.037   1.159
  539HOH     OW 3224   6.061   3.390   3.602
  539HOH    HW1 3225   6.143   3.390   3.659
  539HOH    HW2 3226   5.980   3.390   3.659
  540HOH     OW 3227   6.044   6.360   3.844
  540HOH    HW1 3228   6.126   6.360   3.902
  540HOH    HW2 3229   6.044   6.441   3.786
  541HOH     OW 3230   7.093   4.618   2.395
  541HOH    HW1 3231   7.175   4.618   2.453
  541HOH    HW2 3232   7.093   4.536   2.337
  543HOH     OW 3233   6.494   7.956   2.210
  543HOH    HW1 3234   6.412   7.956   2.268
  543HOH    HW2 3235   6.494   8.037   2.152
  544HOH     OW 3236   5.903   7.529   3.456
  544HOH    HW1 3237   5.822   7.529   3.514
  544HOH    HW2 3238   5.903   7.448   3.398
  545HOH     OW 3239   4.925   5.591   3.894
  545HOH    HW1 3240   4.925   5.673   3.837
  545HOH    HW2 3241   4.925   5.510   3.837
  550HOH     OW 3242   5.376   3.433   1.813
  550HOH    HW1 3243   5.458   3.433   1.871
  550HOH    HW2 3244   5.295   3.433   1.871
  551HOH     OW 3245   6.359   3.413   3.574
  551HOH    HW1 3246   6.441   3.413   3.632
  551HOH    HW2 3247   6.359   3.494   3.516
  552HOH     OW 3248   4.788   3.704   1.370
  552HOH    HW1 3249   4.870   3.704   1.428
  552HOH    HW2 3250   4.788   3.622   1.312
  553HOH     OW 3251   6.781   6.580   2.111
  553HOH    HW1 3252   6.699   6.580   2.169
  553HOH    HW2 3253   6.781   6.662   2.053
  554HOH     OW 3254   4.632   3.457   2.389
  554HOH    HW1 3255   4.550   3.457   2.447
  554HOH    HW2 3256   4.632   3.376   2.331
  557HOH     OW 3257   6.899   4.833   2.803
  557HOH    HW1 3258   6.899   4.915   2.745
  557HOH    HW2 3259   6.899   4.751   2.745
  558HOH     OW 3260   4.686   6.096   3.623
  558HOH    HW1 3261   4.767   6.096   3.680
  558HOH    HW2 3262   4.604   6.096   3.680
  559HOH     OW 3263   4.048   5.674   3.085
  559HOH    HW1 3264   4.130   5.674   3.142
  559HOH    HW2 3265   4.048   5.756   3.027
  560HOH     OW 3266   3.696   4.088   3.771
  560HOH    HW1 3267   3.778   4.088   3.829
  560HOH    HW2 3268   3.696   4.006   3.713
  562HOH     OW 3269   7.076   4.574   2.036
  562HOH    HW1 3270   6.994   4.574   2.094
  562HOH    HW2 3271   7.076   4.655   1.978
  563HOH     OW 3272   3.982   4.501   2.073
  563HOH    HW1 3273   3.901   4.501   2.131
  563HOH    HW2 3274   3.982   4.419   2.015
  564HOH     OW 3275   3.936   3.695   1.688
  564HOH    HW1 3276   3.936   3.777   1.630
  564HOH    HW2 3277   3.936   3.614   1.630
  565HOH     OW 3278   5.647   8.007   3.012
  565HOH    HW1 3279   5.729   8.007   3.070
  565HOH    HW2 3280   5.565   8.007   3.070
  567HOH     OW 3281   6.296   4.304   1.298
  567HOH    HW1 3282   6.378   4.304   1.356
  567HOH    HW2 3283   6.296   4.386   1.240
  569HOH     OW 3284   7.012   5.798   2.771
  569HOH    HW1 3285   7.094   5.798   2.828
  569HOH    HW2 3286   7.012   5.716   2.713
  571HOH     OW 3287   4.867   4.573   0.975
  571HOH    HW1 3288   4.785   4.573   1.032
  571HOH    HW2 3289   4.867   4.654   0.917
  572HOH     OW 3290   6.616   6.276   3.372
  572HOH    HW1 3291   6.534   6.276   3.430
  572HOH    HW2 3292   6.616   6.194   3.314
  575HOH     OW 3293   4.397   5.255   1.773
  575HOH    HW1 3294   4.397   5.336   1.715
  575HOH    HW2 3295   4.397   5.173   1.715
  576HOH     OW 3296   4.753   7.212   1.322
  576HOH    HW1 3297   4.835   7.212   1.380
  576HOH    HW2 3298   4.671   7.212   1.380
  578HOH     OW 3299   6.465   3.848   3.874
  578HOH    HW1 3300   6.547   3.848   3.932
  578HOH    HW2 3301   6.465   3.930   3.816
  581HOH     OW 3302   5.089   5.220   1.093
  581HOH    HW1 3303   5.171   5.220   1.151
  581HOH    HW2 3304   5.089   5.139   1.036
  586HOH     OW 3305   6.557   3.726   1.436
  586HOH    HW1 3306   6.476   3.726   1.494
  586HOH    HW2 3307   6.557   3.808   1.379
  587HOH     OW 3308   5.069   7.357   3.420
  587HOH    HW1 3309   4.987   7.357   3.478
  587HOH    HW2 3310   5.069   7.275   3.362
  588HOH     OW 3311   5.672   7.755   3.313
  588HOH    HW1 3312   5.672   7.837   3.256
  588HOH    HW2 3313   5.672   7.674   3.256
  589HOH     OW 3314   5.778   4.734   2.651
  589HOH    HW1 3315   5.860   4.734   2.709
  589HOH    HW2 3316   5.696   4.734   2.709
  590HOH     OW 3317   5.183   4.360   1.107
  590HOH    HW1 3318   5.265   4.360   1.165
  590HOH    HW2 3319   5.183   4.442   1.049
  592HOH     OW 3320   5.858   3.954   4.177
  592HOH    HW1 3321   5.940   3.954   4.235
  592HOH    HW2 3322   5.858   3.872   4.119
  594HOH     OW 3323   6.407   3.782   2.848
  594HOH    HW1 3324   6.325   3.782   2.905
  594HOH    HW2 3325   6.407   3.863   2.790
  595HOH     OW 3326   6.704   5.739   3.273
  595HOH    HW1 3327   6.623   5.739   3.331
  595HOH    HW2 3328   6.704   5.657   3.215
  596HOH     OW 3329   5.226   7.924   2.772
  596HOH    HW1 3330   5.226   8.006   2.714
  596HOH    HW2 3331   5.226   7.843   2.714
  597HOH     OW 3332   6.282   5.983   3.549
  597HOH    HW1 3333   6.364   5.983   3.607
  597HOH    HW2 3334   6.201   5.983   3.607
  598HOH     OW 3335   4.101   5.047   2.131
  598HOH    HW1 3336   4.183   5.047   2.188
  598HOH    HW2 3337   4.101   5.129   2.073
  600HOH     OW 3338   6.556   4.278   3.110
  600HOH    HW1 3339   6.638   4.278   3.168
  600HOH    HW2 3340   6.556   4.196   3.053
  601HOH     OW 3341   4.289   3.555   2.217
  601HOH    HW1 3342   4.208   3.555   2.274
  601HOH    HW2 3343   4.289   3.637   2.159
  602HOH     OW 3344   6.509   4.744   3.790
  602HOH    HW1 3345   6.427   4.744   3.848
  602HOH    HW2 3346   6.509   4.662   3.733
  603HOH     OW 3347   4.463   7.430   3.177
  603HOH    HW1 3348   4.463   7.512   3.119
  603HOH    HW2 3349   4.463   7.348   3.119
  608HOH     OW 3350   5.137   4.144   1.270
  608HOH    HW1 3351   5.219   4.144   1.328
  608HOH    HW2 3352   5.056   4.144   1.328
  609HOH     OW 3353   5.409   5.572   4.057
  609HOH    HW1 3354   5.491   5.572   4.115
  609HOH    HW2 3355   5.409   5.654   3.999
  610HOH     OW 3356   4.603   7.459   2.971
  610HOH    HW1 3357   4.684   7.459   3.029
  610HOH    HW2 3358   4.603   7.377   2.914
  612HOH     OW 3359   6.887   5.016   3.031
  612HOH    HW1 3360   6.805   5.016   3.089
  612HOH    HW2 3361   6.887   5.097   2.973
  615HOH     OW 3362   6.218   5.074   3.959
  615HOH    HW1 3363   6.137   5.074   4.017
  615HOH    HW2 3364   6.218   4.993   3.901
  616HOH     OW 3365   4.230   3.518   2.683
  616HOH    HW1 3366   4.230   3.600   2.625
  616HOH    HW2 3367   4.230   3.436   2.625
  617HOH     OW 3368   5.635   7.934   1.999
  617HOH    HW1 3369   5.717   7.934   2.057
  617HOH    HW2 3370   5.553   7.934   2.057
  619HOH     OW 3371   4.921   7.847   2.865
  619HOH    HW1 3372   5.003   7.847   2.922
  619HOH    HW2 3373   4.921   7.929   2.807
  620HOH     OW 3374   4.456   7.241   1.746
  620HOH    HW1 3375   4.538   7.241   1.804
  620HOH    HW2 3376   4.456   7.159   1.689
  621HOH     OW 3377   3.874   4.030   3.147
  621HOH    HW1 3378   3.793   4.030   3.205
  621HOH    HW2 3379   3.874   4.112   3.089
  622HOH     OW 3380   4.088   4.317   1.370
  622HOH    HW1 3381   4.006   4.317   1.428
  622HOH    HW2 3382   4.088   4.235   1.312
  623HOH     OW 3383   5.339   3.744   2.701
  623HOH    HW1 3384   5.339   3.825   2.643
  623HOH    HW2 3385   5.339   3.662   2.643
  624HOH     OW 3386   6.232   3.478   3.197
  624HOH    HW1 3387   6.314   3.478   3.255
  624HOH    HW2 3388   6.151   3.478   3.255
  627HOH     OW 3389   4.985   7.318   1.360
  627HOH    HW1 3390   5.066   7.318   1.418
  627HOH    HW2 3391   4.985   7.400   1.303
  628HOH     OW 3392   6.326   3.276   1.653
  628HOH    HW1 3393   6.408   3.276   1.711
  628HOH    HW2 3394   6.326   3.195   1.595
  629HOH     OW 3395   5.645   7.214   1.388
  629HOH    HW1 3396   5.564   7.214   1.445
  629HOH    HW2 3397   5.645   7.296   1.330
  631HOH     OW 3398   5.865   7.917   3.183
  631HOH    HW1 3399   5.783   7.917   3.241
  631HOH    HW2 3400   5.865   7.835   3.125
  641HOH     OW 3401   5.441   5.055   1.079
  641HOH    HW1 3402   5.441   5.137   1.022
  641HOH    HW2 3403   5.441   4.974   1.022
  642HOH     OW 3404   4.091   3.723   1.470
  642HOH    HW1 3405   4.172   3.723   1.528
  642HOH    HW2 3406   4.009   3.723   1.528
  643HOH     OW 3407   4.676   3.677   3.790
  643HOH    HW1 3408   4.758   3.677   3.848
  643HOH    HW2 3409   4.676   3.759   3.732
  644HOH     OW 3410   5.684   4.172   4.113
  644HOH    HW1 3411   5.765   4.172   4.171
  644HOH    HW2 3412   5.684   4.091   4.055
  648HOH     OW 3413   5.003   4.040   3.589
  648HOH    HW1 3414   4.921   4.040   3.646
  648HOH    HW2 3415   5.003   4.122   3.531
  649HOH     OW 3416   5.161   4.600   0.930
  649HOH    HW1 3417   5.080   4.600   0.988
  649HOH    HW2 3418   5.161   4.518   0.872
  653HOH     OW 3419   4.652   4.154   1.170
  653HOH    HW1 3420   4.652   4.236   1.112
  653HOH    HW2 3421   4.652   4.073   1.112
  655HOH     OW 3422   4.195   6.415   3.024
  655HOH    HW1 3423   4.277   6.415   3.081
  655HOH    HW2 3424   4.113   6.415   3.081
  656HOH     OW 3425   4.759   6.958   3.547
  656HOH    HW1 3426   4.841   6.958   3.605
  656HOH    HW2 3427   4.759   7.040   3.489
  657HOH     OW 3428   6.987   6.061   2.952
  657HOH    HW1 3429   7.069   6.061   3.009
  657HOH    HW2 3430   6.987   5.979   2.894
  658HOH     OW 3431   6.849   6.284   1.963
  658HOH    HW1 3432   6.768   6.284   2.021
  658HOH    HW2 3433   6.849   6.365   1.905
  663HOH     OW 3434   6.961   4.925   2.559
  663HOH    HW1 3435   6.879   4.925   2.617
  663HOH    HW2 3436   6.961   4.843   2.501
  668HOH     OW 3437   4.259   5.518   2.008
  668HOH    HW1 3438   4.259   5.599   1.950
  668HOH    HW2 3439   4.259   5.436   1.950
  673HOH     OW 3440   5.914   4.028   1.552
  673HOH    HW1 3441   5.995   4.028   1.610
  673HOH    HW2 3442   5.832   4.028   1.610
  677HOH     OW 3443   4.792   5.598   1.415
  677HOH    HW1 3444   4.874   5.598   1.473
  677HOH    HW2 3445   4.792   5.679   1.358
  681HOH     OW 3446   5.711   7.337   3.593
  681HOH    HW1 3447   5.793   7.337   3.650
  681HOH    HW2 3448   5.711   7.255   3.535
  683HOH     OW 3449   4.579   6.981   1.431
  683HOH    HW1 3450   4.498   6.981   1.489
  683HOH    HW2 3451   4.579   7.063   1.373
  684HOH     OW 3452   6.564   6.030   1.569
  684HOH    HW1 3453   6.483   6.030   1.627
  684HOH    HW2 3454   6.564   5.949   1.511
  686HOH     OW 3455   5.720   7.641   1.296
  686HOH    HW1 3456   5.720   7.723   1.239
  686HOH    HW2 3457   5.720   7.560   1.239
  688HOH     OW 3458   3.955   5.603   2.568
  688HOH    HW1 3459   4.037   5.603   2.625
  688HOH    HW2 3460   3.873   5.603   2.625
  690HOH     OW 3461   4.425   3.989   3.921
  690HOH    HW1 3462   4.507   3.989   3.979
  690HOH    HW2 3463   4.425   4.071   3.863
  705HOH     OW 3464   4.390   7.165   2.722
  705HOH    HW1 3465   4.472   7.165   2.780
  705HOH    HW2 3466   4.390   7.083   2.665
  712HOH     OW 3467   6.684   7.120   1.829
  712HOH    HW1 3468   6.602   7.120   1.887
  712HOH    HW2 3469   6.684   7.201   1.771
  713HOH     OW 3470   6.105   4.017   4.258
  713HOH    HW1 3471   6.023   4.017   4.315
  713HOH    HW2 3472   6.105   3.935   4.200
  714HOH     OW 3473   4.428   5.534   1.766
  714HOH    HW1 3474   4.428   5.616   1.708
  714HOH    HW2 3475   4.428   5.453   1.708
  715HOH     OW 3476   6.594   5.127   1.745
  715HOH    HW1 3477   6.676   5.127   1.803
  715HOH    HW2 3478   6.512   5.127   1.803
  716HOH     OW 3479   4.669   3.646   2.941
  716HOH    HW1 3480   4.751   3.646   2.999
  716HOH    HW2 3481   4.669   3.728   2.884
  717HOH     OW 3482   4.028   6.047   2.388
  717HOH    HW1 3483   4.109   6.047   2.445
  717HOH    HW2 3484   4.028   5.966   2.330
  718HOH     OW 3485   3.867   4.949   2.525
  718HOH    HW1 3486   3.786   4.949   2.583
  718HOH    HW2 3487   3.867   5.030   2.467
  720HOH     OW 3488   5.552   4.300   1.306
  720HOH    HW1 3489   5.470   4.300   1.363
  720HOH    HW2 3490   5.552   4.218   1.248
  722HOH     OW 3491   5.398   6.272   4.002
  722HOH    HW1 3492   5.398   6.354   3.944
  722HOH    HW2 3493   5.398   6.190   3.944
  724HOH     OW 3494   4.081   3.901   3.069
  724HOH    HW1 3495   4.163   3.901   3.126
  724HOH    HW2 3496   4.000   3.901   3.126
  729HOH     OW 3497   6.177   5.303   1.635
  729HOH    HW1 3498   6.258   5.303   1.692
  729HOH    HW2 3499   6.177   5.385   1.577
  731HOH     OW 3500   3.951   4.323   3.124
  731HOH    HW1 3501   4.033   4.323   3.182
  731HOH    HW2 3502   3.951   4.241   3.067
  732HOH     OW 3503   6.462   3.318   2.174
  732HOH    HW1 3504   6.380   3.318   2.232
  732HOH    HW2 3505   6.462   3.400   2.116
  733HOH     OW 3506   7.078   6.056   2.670
  733HOH    HW1 3507   6.996   6.056   2.727
  733HOH    HW2 3508   7.078   5.974   2.612
  737HOH     OW 3509   6.584   4.483   3.874
  737HOH    HW1 3510   6.584   4.565   3.817
  737HOH    HW2 3511   6.584   4.402   3.817
  740HOH     OW 3512   5.934   3.360   1.668
  740HOH    HW1 3513   6.016   3.360   1.726
  740HOH    HW2 3514   5.852   3.360   1.726
  748HOH     OW 3515   3.742   4.390   3.744
  748HOH    HW1 3516   3.823   4.390   3.802
  748HOH    HW2 3517   3.742   4.472   3.687
  750HOH     OW 3518   5.139   7.531   1.816
  750HOH    HW1 3519   5.221   7.531   1.874
  750HOH    HW2 3520   5.139   7.449   1.758
  751HOH     OW 3521   5.767   3.535   3.631
  751HOH    HW1 3522   5.685   3.535   3.688
  751HOH    HW2 3523   5.767   3.616   3.573
  752HOH     OW 3524   4.287   3.756   3.752
  752HOH    HW1 3525   4.206   3.756   3.809
  752HOH    HW2 3526   4.287   3.675   3.694
  759HOH     OW 3527   6.688   7.209   2.235
  759HOH    HW1 3528   6.688   7.290   2.177
  759HOH    HW2 3529   6.688   7.127   2.177
  765HOH     OW 3530   6.288   3.710   4.084
  765HOH    HW1 3531   6.370   3.710   4.142
  765HOH    HW2 3532   6.206   3.710   4.142
  769HOH     OW 3533   4.047   4.059   2.841
  769HOH    HW1 3534   4.129   4.059   2.899
  769HOH    HW2 3535   4.047   4.141   2.783
  773HOH     OW 3536   4.838   6.333   1.406
  773HOH    HW1 3537   4.920   6.333   1.464
  773HOH    HW2 3538   4.838   6.252   1.348
  775HOH     OW 3539   6.217   3.219   1.889
  775HOH    HW1 3540   6.136   3.219   1.946
  775HOH    HW2 3541   6.217   3.301   1.831
  777HOH     OW 3542   4.728   6.635   1.351
  777HOH    HW1 3543   4.646   6.635   1.409
  777HOH    HW2 3544   4.728   6.553   1.293
  781HOH     OW 3545   4.579   7.206   3.432
  781HOH    HW1 3546   4.579   7.288   3.374
  781HOH    HW2 3547   4.579   7.125   3.374
  794HOH     OW 3548   6.872   5.846   3.071
  794HOH    HW1 3549   6.953   5.846   3.128
  794HOH    HW2 3550   6.790   5.846   3.128
  795HOH     OW 3551   4.976   7.364   1.692
  795HOH    HW1 3552   5.057   7.364   1.750
  795HOH    HW2 3553   4.976   7.446   1.635
  801HOH     OW 3554   5.837   3.521   3.885
  801HOH    HW1 3555   5.918   3.521   3.943
  801HOH    HW2 3556   5.837   3.440   3.828
  805HOH     OW 3557   4.199   5.921   2.942
  805HOH    HW1 3558   4.118   5.921   3.000
  805HOH    HW2 3559   4.199   6.003   2.884
  814HOH     OW 3560   4.558   3.507   1.844
  814HOH    HW1 3561   4.476   3.507   1.902
  814HOH    HW2 3562   4.558   3.426   1.786
  816HOH     OW 3563   6.001   5.089   1.250
  816HOH    HW1 3564   6.001   5.171   1.192
  816HOH    HW2 3565   6.001   5.007   1.192
  826HOH     OW 3566   3.821   3.832   3.580
  826HOH    HW1 3567   3.902   3.832   3.638
  826HOH    HW2 3568   3.739   3.832   3.638
  839HOH     OW 3569   5.657   6.793   1.289
  839HOH    HW1 3570   5.738   6.793   1.346
  839HOH    HW2 3571   5.657   6.875   1.231
  854HOH     OW 3572   5.355   6.406   1.063
  854HOH    HW1 3573   5.437   6.406   1.121
  854HOH    HW2 3574   5.355   6.325   1.005
  863HOH     OW 3575   4.558   6.903   3.371
  863HOH    HW1 3576   4.476   6.903   3.429
  863HOH    HW2 3577   4.558   6.985   3.313
  871HOH     OW 3578   5.314   7.625   1.513
  871HOH    HW1 3579   5.232   7.625   1.571
  871HOH    HW2 3580   5.314   7.543   1.455
  875HOH     OW 3581   6.229   6.205   3.753
  875HOH    HW1 3582   6.229   6.286   3.696
  875HOH    HW2 3583   6.229   6.123   3.696
  877HOH     OW 3584   4.470   3.532   1.408
  877HOH    HW1 3585   4.552   3.532   1.466
  877HOH    HW2 3586   4.389   3.532   1.466
  888HOH     OW 3587   4.779   4.408   4.168
  888HOH    HW1 3588   4.860   4.408   4.226
  888HOH    HW2 3589   4.779   4.489   4.110
  889HOH     OW 3590   5.463   4.806   2.835
  889HOH    HW1 3591   5.545   4.806   2.892
  889HOH    HW2 3592   5.463   4.724   2.777
  892HOH     OW 3593   5.479   3.393   1.504
  892HOH    HW1 3594   5.398   3.393   1.562
  892HOH    HW2 3595   5.479   3.475   1.446
  894HOH     OW 3596   5.581   4.737   4.370
  894HOH    HW1 3597   5.499   4.737   4.427
  894HOH    HW2 3598   5.581   4.656   4.312
  895HOH     OW 3599   4.443   3.602   2.498
  895HOH    HW1 3600   4.443   3.684   2.440
  895HOH    HW2 3601   4.443   3.521   2.440
  900HOH     OW 3602   5.095   8.023   2.320
  900HOH    HW1 3603   5.176   8.023   2.378
  900HOH    HW2 3604   5.013   8.023   2.378
  901HOH     OW 3605   5.269   4.893   1.189
  901HOH    HW1 3606   5.350   4.893   1.247
  901HOH    HW2 3607   5.269   4.975   1.132
  903HOH     OW 3608   6.729   7.004   1.506
  903HOH    HW1 3609   6.811   7.004   1.564
  903HOH    HW2 3610   6.729   6.923   1.448
  904HOH     OW 3611   4.756   4.792   1.048
  904HOH    HW1 3612   4.674   4.792   1.106
  904HOH    HW2 3613   4.756   4.874   0.990
  906HOH     OW 3614   4.066   6.648   2.321
  906HOH    HW1 3615   3.985   6.648   2.379
  906HOH    HW2 3616   4.066   6.566   2.263
  907HOH     OW 3617   6.637   7.276   3.198
  907HOH    HW1 3618   6.637   7.358   3.140
  907HOH    HW2 3619   6.637   7.195   3.140
  908HOH     OW 3620   4.310   5.393   3.549
  908HOH    HW1 3621   4.391   5.393   3.607
  908HOH    HW2 3622   4.228   5.393   3.607
  909HOH     OW 3623   6.449   5.783   3.557
  909HOH    HW1 3624   6.531   5.783   3.615
  909HOH    HW2 3625   6.449   5.865   3.500
  913HOH     OW 3626   5.182   7.765   1.961
  913HOH    HW1 3627   5.264   7.765   2.019
  913HOH    HW2 3628   5.182   7.684   1.904
  922HOH     OW 3629   4.793   6.611   3.630
  922HOH    HW1 3630   4.711   6.611   3.688
  922HOH    HW2 3631   4.793   6.692   3.572
  924HOH     OW 3632   5.807   6.131   0.929
  924HOH    HW1 3633   5.725   6.131   0.987
  924HOH    HW2 3634   5.807   6.050   0.871
  931HOH     OW 3635   6.943   5.036   2.132
  931HOH    HW1 3636   6.943   5.118   2.074
  931HOH    HW2 3637   6.943   4.955   2.074
  934HOH     OW 3638   5.190   4.930   4.161
  934HOH    HW1 3639   5.271   4.930   4.219
  934HOH    HW2 3640   5.108   4.930   4.219
  936HOH     OW 3641   4.568   3.621   3.543
  936HOH    HW1 3642   4.649   3.621   3.600
  936HOH    HW2 3643   4.568   3.702   3.485
  940HOH     OW 3644   7.104   4.166   2.195
  940HOH    HW1 3645   7.185   4.166   2.253
  940HOH    HW2 3646   7.104   4.085   2.137
  944HOH     OW 3647   4.711   7.647   2.322
  944HOH    HW1 3648   4.629   7.647   2.380
  944HOH    HW2 3649   4.711   7.729   2.264
  948HOH     OW 3650   3.915   4.267   4.009
  948HOH    HW1 3651   3.834   4.267   4.067
  948HOH    HW2 3652   3.915   4.185   3.951
  960HOH     OW 3653   4.020   3.643   3.489
  960HOH    HW1 3654   4.020   3.725   3.431
  960HOH    HW2 3655   4.020   3.562   3.431
  971HOH     OW 3656   5.824   7.945   1.496
  971HOH    HW1 3657   5.905   7.945   1.553
  971HOH    HW2 3658   5.742   7.945   1.553
  975HOH     OW 3659   5.822   7.070   3.652
  975HOH    HW1 3660   5.904   7.070   3.710
  975HOH    HW2 3661   5.822   7.152   3.595
  979HOH     OW 3662   3.761   5.119   2.973
  979HOH    HW1 3663   3.843   5.119   3.031
  979HOH    HW2 3664   3.761   5.038   2.916
  980HOH     OW 3665   6.735   6.826   2.530
  980HOH    HW1 3666   6.653   6.826   2.588
  980HOH    HW2 3667   6.735   6.907   2.472
  981HOH     OW 3668   6.144   7.925   2.416
  981HOH    HW1 3669   6.063   7.925   2.473
  981HOH    HW2 3670   6.144   7.843   2.358
  997HOH     OW 3671   6.237   5.512   3.974
  997HOH    HW1 3672   6.237   5.594   3.916
  997HOH    HW2 3673   6.237   5.430   3.916
 1003HOH     OW 3674   6.611   7.389   2.563
 1003HOH    HW1 3675   6.692   7.389   2.621
 1003HOH    HW2 3676   6.529   7.389   2.621
 1005HOH     OW 3677   6.978   6.330   2.945
 1005HOH    HW1 3678   7.059   6.330   3.003
 1005HOH    HW2 3679   6.978   6.412   2.887
 1024HOH     OW 3680   5.584   5.633   1.014
 1024HOH    HW1 3681   5.666   5.633   1.072
 1024HOH    HW2 3682   5.584   5.551   0.956
 1042HOH     OW 3683   4.160   4.695   1.515
 1042HOH    HW1 3684   4.078   4.695   1.573
 1042HOH    HW2 3685   4.160   4.777   1.457
 1045HOH     OW 3686   3.960   3.782   1.963
 1045HOH    HW1 3687   3.878   3.782   2.021
 1045HOH    HW2 3688   3.960   3.701   1.905
 1052HOH     OW 3689   5.018   3.842   2.697
 1052HOH    HW1 3690   5.018   3.924   2.639
 1052HOH    HW2 3691   5.018   3.761   2.639
 1075HOH     OW 3692   6.423   3.511   3.833
 1075HOH    HW1 3693   6.504   3.511   3.891
 1075HOH    HW2 3694   6.341   3.511   3.891
 1083HOH     OW 3695   4.156   3.983   2.303
 1083HOH    HW1 3696   4.237   3.983   2.361
 1083HOH    HW2 3697   4.156   4.065   2.245
 1091HOH     OW 3698   6.060   3.546   4.050
 1091HOH    HW1 3699   6.142   3.546   4.108
 1091HOH    HW2 3700   6.060   3.464   3.992
 1121HOH     OW 3701   4.771   5.265   1.119
 1121HOH    HW1 3702   4.689   5.265   1.177
 1121HOH    HW2 3703   4.771   5.346   1.061
 1128HOH     OW 3704   6.745   4.057   3.131
 1128HOH    HW1 3705   6.664   4.057   3.189
 1128HOH    HW2 3706   6.745   3.975   3.073
 1156HOH     OW 3707   4.831   3.470   1.621
 1156HOH    HW1 3708   4.831   3.551   1.564
 1156HOH    HW2 3709   4.831   3.388   1.564
 1181HOH     OW 3710   4.664   5.179   1.774
 1181HOH    HW1 3711   4.745   5.179   1.831
 1181HOH    HW2 3712   4.582   5.179   1.831
 1197HOH     OW 3713   5.089   3.716   2.450
 1197HOH    HW1 3714   5.171   3.716   2.507
 1197HOH    HW2 3715   5.089   3.798   2.392
 1200HOH     OW 3716   5.999   5.854   1.179
 1200HOH    HW1 3717   6.080   5.854   1.237
 1200HOH    HW2 3718   5.999   5.773   1.121
 1203HOH     OW 3719   4.373   3.712   3.049
 1203HOH    HW1 3720   4.291   3.712   3.107
 1203HOH    HW2 3721   4.373   3.794   2.992
 1215HOH     OW 3722   5.882   3.544   1.421
 1215HOH    HW1 3723   5.800   3.544   1.479
 1215HOH    HW2 3724   5.882   3.462   1.363
 1216HOH     OW 3725   4.311   6.398   3.253
 1216HOH    HW1 3726   4.311   6.480   3.195
 1216HOH    HW2 3727   4.311   6.316   3.195
 1220HOH     OW 3728   5.464   7.921   2.849
 1220HOH    HW1 3729   5.546   7.921   2.907
 1220HOH    HW2 3730   5.383   7.921   2.907
 1236HOH     OW 3731   6.728   3.847   3.662
 1236HOH    HW1 3732   6.809   3.847   3.720
 1236HOH    HW2 3733   6.728   3.929   3.604
 1267HOH     OW 3734   3.710   4.171   3.440
 1267HOH    HW1 3735   3.791   4.171   3.498
 1267HOH    HW2 3736   3.710   4.090   3.382
 1272HOH     OW 3737   6.576   4.728   1.594
 1272HOH    HW1 3738   6.494   4.728   1.652
 1272HOH    HW2 3739   6.576   4.810   1.536
 1276HOH     OW 3740   4.545   5.514   3.527
 1276HOH    HW1 3741   4.463   5.514   3.584
 1276HOH    HW2 3742   4.545   5.432   3.469
 1282HOH     OW 3743   5.446   5.372   4.215
 1282HOH    HW1 3744   5.446   5.454   4.157
 1282HOH    HW2 3745   5.446   5.290   4.157
 1297HOH     OW 3746   4.668   7.706   2.881
 1297HOH    HW1 3747   4.750   7.706   2.938
 1297HOH    HW2 3748   4.586   7.706   2.938
 1306HOH     OW 3749   4.033   4.291   2.205
 1306HOH    HW1 3750   4.115   4.291   2.263
 1306HOH    HW2 3751   4.033   4.372   2.148
 1310HOH     OW 3752   4.531   7.234   1.446
 1310HOH    HW1 3753   4.612   7.234   1.504
 1310HOH    HW2 3754   4.531   7.153   1.389
 1326HOH     OW 3755   4.779   4.072   3.973
 1326HOH    HW1 3756   4.697   4.072   4.031
 1326HOH    HW2 3757   4.779   4.154   3.915
 1329HOH     OW 3758   4.902   3.830   3.809
 1329HOH    HW1 3759   4.820   3.830   3.867
 1329HOH    HW2 3760   4.902   3.748   3.751
 1341HOH     OW 3761   4.328   3.392   1.938
 1341HOH    HW1 3762   4.328   3.473   1.881
 1341HOH    HW2 3763   4.328   3.310   1.881
 1342HOH     OW 3764   6.031   4.676   4.314
 1342HOH    HW1 3765   6.113   4.676   4.372
 1342HOH    HW2 3766   5.949   4.676   4.372
 1350HOH     OW 3767   5.227   3.821   3.688
 1350HOH    HW1 3768   5.309   3.821   3.746
 1350HOH    HW2 3769   5.227   3.903   3.630
 1351HOH     OW 3770   5.098   4.623   3.996
 1351HOH    HW1 3771   5.180   4.623   4.053
 1351HOH    HW2 3772   5.098   4.541   3.938
 1359HOH     OW 3773   4.971   7.879   2.055
 1359HOH    HW1 3774   4.889   7.879   2.112
 1359HOH    HW2 3775   4.971   7.960   1.997
 1378HOH     OW 3776   3.672   4.864   2.923
 1378HOH    HW1 3777   3.591   4.864   2.980
 1378HOH    HW2 3778   3.672   4.782   2.865
 1379HOH     OW 3779   6.058   3.774   4.194
 1379HOH    HW1 3780   6.058   3.855   4.136
 1379HOH    HW2 3781   6.058   3.692   4.136
 1385HOH     OW 3782   4.388   4.815   1.487
 1385HOH    HW1 3783   4.469   4.815   1.545
 1385HOH    HW2 3784   4.306   4.815   1.545
 1404HOH     OW 3785   6.766   3.418   1.841
 1404HOH    HW1 3786   6.848   3.418   1.899
 1404HOH    HW2 3787   6.766   3.500   1.783
 1415HOH     OW 3788   5.867   6.590   3.936
 1415HOH    HW1 3789   5.948   6.590   3.994
 1415HOH    HW2 3790   5.867   6.508   3.879
 1427HOH     OW 3791   5.208   3.477   1.605
 1427HOH    HW1 3792   5.126   3.477   1.663
 1427HOH    HW2 3793   5.208   3.559   1.547
 1437HOH     OW 3794   6.647   7.407   2.066
 1437HOH    HW1 3795   6.565   7.407   2.124
 1437HOH    HW2 3796   6.647   7.325   2.008
 1441HOH     OW 3797   3.871   3.833   3.332
 1441HOH    HW1 3798   3.871   3.915   3.275
 1441HOH    HW2 3799   3.871   3.751   3.275
 1452HOH     OW 3800   4.261   4.542   4.155
 1452HOH    HW1 3801   4.343   4.542   4.213
 1452HOH    HW2 3802   4.179   4.542   4.213
 1544HOH     OW 3803   4.147   3.480   1.540
 1544HOH    HW1 3804   4.229   3.480   1.598
 1544HOH    HW2 3805   4.147   3.561   1.482
 1599HOH     OW 3806   6.344   3.420   1.413
 1599HOH    HW1 3807   6.426   3.420   1.471
 1599HOH    HW2 3808   6.344   3.338   1.355
 1603HOH     OW 3809   6.647   7.863   2.502
 1603HOH    HW1 3810   6.565   7.863   2.560
 1603HOH    HW2 3811   6.647   7.944   2.444
 1646HOH     OW 3812   3.961   3.808   2.523
 1646HOH    HW1 3813   3.880   3.808   2.581
 1646HOH    HW2 3814   3.961   3.726   2.465
 1683HOH     OW 3815   4.987   5.375   4.079
 1683HOH    HW1 3816   4.987   5.457   4.021
 1683HOH    HW2 3817   4.987   5.294   4.021
 1697HOH     OW 3818   5.169   4.063   3.775
 1697HOH    HW1 3819   5.251   4.063   3.833
 1697HOH    HW2 3820   5.087   4.063   3.833
 1699HOH     OW 3821   5.454   7.752   1.961
 1699HOH    HW1 3822   5.535   7.752   2.019
 1699HOH    HW2 3823   5.454   7.834   1.903
 1700HOH     OW 3824   4.797   3.459   1.933
 1700HOH    HW1 3825   4.878   3.459   1.991
 1700HOH    HW2 3826   4.797   3.378   1.875
 1701HOH     OW 3827   4.120   4.303   2.474
 1701HOH    HW1 3828   4.039   4.303   2.532
 1701HOH    HW2 3829   4.120   4.385   2.417
 1710HOH     OW 3830   5.073   7.844   2.576
 1710HOH    HW1 3831   4.991   7.844   2.634
 1710HOH    HW2 3832   5.073   7.762   2.518
 1712HOH     OW 3833   3.974   4.972   3.714
 1712HOH    HW1 3834   3.974   5.054   3.656
 1712HOH    HW2 3835   3.974   4.891   3.656
 1713HOH     OW 3836   5.384   6.699   3.894
 1713HOH    HW1 3837   5.466   6.699   3.951
 1713HOH    HW2 3838   5.303   6.699   3.951
 1721HOH     OW 3839   6.619   7.641   2.671
 1721HOH    HW1 3840   6.701   7.641   2.729
 1721HOH    HW2 3841   6.619   7.722   2.613
 1733HOH     OW 3842   4.577   6.139   1.456
 1733HOH    HW1 3843   4.659   6.139   1.514
 1733HOH    HW2 3844   4.577   6.057   1.399
 1762HOH     OW 3845   4.605   4.845   2.375
 1762HOH    HW1 3846   4.524   4.845   2.433
 1762HOH    HW2 3847   4.605   4.927   2.318
 1764HOH     OW 3848   4.458   4.569   1.064
 1764HOH    HW1 3849   4.376   4.569   1.121
 1764HOH    HW2 3850   4.458   4.487   1.006
 1774HOH     OW 3851   5.550   5.156   3.994
 1774HOH    HW1 3852   5.550   5.238   3.936
 1774HOH    HW2 3853   5.550   5.074   3.936
 1793HOH     OW 3854   6.857   6.037   1.872
 1793HOH    HW1 3855   6.939   6.037   1.930
 1793HOH    HW2 3856   6.775   6.037   1.930
 1796HOH     OW 3857   6.610   6.512   1.579
 1796HOH    HW1 3858   6.691   6.512   1.637
 1796HOH    HW2 3859   6.610   6.593   1.521
 1810HOH     OW 3860   6.150   6.868   1.272
 1810HOH    HW1 3861   6.231   6.868   1.329
 1810HOH    HW2 3862   6.150   6.786   1.214
 1834HOH     OW 3863   6.304   5.594   1.391
 1834HOH    HW1 3864   6.222   5.594   1.449
 1834HOH    HW2 3865   6.304   5.676   1.334
 1841HOH     OW 3866   6.747   6.693   3.152
 1841HOH    HW1 3867   6.666   6.693   3.210
 1841HOH    HW2 3868   6.747   6.611   3.094
 1855HOH     OW 3869   5.515   7.082   3.646
 1855HOH    HW1 3870   5.515   7.164   3.589
 1855HOH    HW2 3871   5.515   7.001   3.589
 1866HOH     OW 3872   5.012   6.581   3.798
 1866HOH    HW1 3873   5.094   6.581   3.856
 1866HOH    HW2 3874   4.931   6.581   3.856
 1876HOH     OW 3875   3.823   4.276   2.004
 1876HOH    HW1 3876   3.904   4.276   2.062
 1876HOH    HW2 3877   3.823   4.358   1.946
 1877HOH     OW 3878   3.857   3.996   1.870
 1877HOH    HW1 3879   3.939   3.996   1.928
 1877HOH    HW2 3880   3.857   3.914   1.812
 1892HOH     OW 3881   4.567   5.207   3.858
 1892HOH    HW1 3882   4.485   5.207   3.916
 1892HOH    HW2 3883   4.567   5.288   3.800
 1906HOH     OW 3884   4.623   5.451   1.270
 1906HOH    HW1 3885   4.541   5.451   1.327
 1906HOH    HW2 3886   4.623   5.370   1.212
 1915HOH     OW 3887   5.465   6.701   1.157
 1915HOH    HW1 3888   5.465   6.782   1.099
 1915HOH    HW2 3889   5.465   6.619   1.099
 1939HOH     OW 3890   3.630   4.636   3.304
 1939HOH    HW1 3891   3.712   4.636   3.362
 1939HOH    HW2 3892   3.548   4.636   3.362
 1962HOH     OW 3893   5.845   3.511   3.380
 1962HOH    HW1 3894   5.926   3.511   3.438
 1962HOH    HW2 3895   5.845   3.592   3.322
 2034HOH     OW 3896   6.216   4.795   1.345
 2034HOH    HW1 3897   6.298   4.795   1.403
 2034HOH    HW2 3898   6.216   4.714   1.288
 2049HOH     OW 3899   6.289   6.650   1.238
 2049HOH    HW1 3900   6.207   6.650   1.296
 2049HOH    HW2 3901   6.289   6.731   1.180
 2079HOH     OW 3902   6.466   6.756   3.650
 2079HOH    HW1 3903   6.384   6.756   3.708
 2079HOH    HW2 3904   6.466   6.674   3.592
 2080HOH     OW 3905   4.636   3.660   3.287
 2080HOH    HW1 3906   4.636   3.741   3.229
 2080HOH    HW2 3907   4.636   3.578   3.229
 2104HOH     OW 3908   5.466   5.302   1.020
 2104HOH    HW1 3909   5.548   5.302   1.078
 2104HOH    HW2 3910   5.385   5.302   1.078
 2137HOH     OW 3911   5.414   7.841   3.315
 2137HOH    HW1 3912   5.496   7.841   3.373
 2137HOH    HW2 3913   5.414   7.923   3.257
 2179HOH     OW 3914   6.341   4.423   3.960
 2179HOH    HW1 3915   6.423   4.423   4.018
 2179HOH    HW2 3916   6.341   4.341   3.902
 2233HOH     OW 3917   4.977   3.528   2.236
 2233HOH    HW1 3918   4.895   3.528   2.294
 2233HOH    HW2 3919   4.977   3.610   2.179
 2255HOH     OW 3920   5.580   3.886   1.264
 2255HOH    HW1 3921   5.498   3.886   1.322
 2255HOH    HW2 3922   5.580   3.804   1.206
 2299HOH     OW 3923   4.465   3.388   1.629
 2299HOH    HW1 3924   4.465   3.470   1.571
 2299HOH    HW2 3925   4.465   3.307   1.571
 2331HOH     OW 3926   6.176   4.104   1.189
 2331HOH    HW1 3927   6.258   4.104   1.247
 2331HOH    HW2 3928   6.094   4.104   1.247
 2333HOH     OW 3929   5.308   3.679   3.070
 2333HOH    HW1 3930   5.389   3.679   3.128
 2333HOH    HW2 3931   5.308   3.761   3.012
 2339HOH     OW 3932   5.542   3.567   3.048
 2339HOH    HW1 3933   5.624   3.567   3.106
 2339HOH    HW2 3934   5.542   3.485   2.990
 2340HOH     OW 3935   5.337   8.009   2.465
 2340HOH    HW1 3936   5.256   8.009   2.523
 2340HOH    HW2 3937   5.337   8.091   2.408
 2353HOH     OW 3938   6.872   5.711   2.075
 2353HOH    HW1 3939   6.790   5.711   2.133
 2353HOH    HW2 3940   6.872   5.630   2.017
 2361HOH     OW 3941   4.364   6.762   1.761
 2361HOH    HW1 3942   4.364   6.844   1.703
 2361HOH    HW2 3943   4.364   6.681   1.703
 2363HOH     OW 3944   6.702   4.919   1.877
 2363HOH    HW1 3945   6.783   4.919   1.935
 2363HOH    HW2 3946   6.620   4.919   1.935
 2381HOH     OW 3947   3.931   4.606   1.792
 2381HOH    HW1 3948   4.012   4.606   1.850
 2381HOH    HW2 3949   3.931   4.687   1.734
 2385HOH     OW 3950   4.156   6.752   2.582
 2385HOH    HW1 3951   4.237   6.752   2.640
 2385HOH    HW2 3952   4.156   6.670   2.525
 2392HOH     OW 3953   6.465   6.168   3.573
 2392HOH    HW1 3954   6.384   6.168   3.630
 2392HOH    HW2 3955   6.465   6.250   3.515
 2395HOH     OW 3956   6.820   5.149   2.396
 2395HOH    HW1 3957   6.738   5.149   2.454
 2395HOH    HW2 3958   6.820   5.067   2.338
 2396HOH     OW 3959   4.255   4.951   3.957
 2396HOH    HW1 3960   4.255   5.033   3.900
 2396HOH    HW2 3961   4.255   4.870   3.900
 2413HOH     OW 3962   4.354   3.617   3.382
 2413HOH    HW1 3963   4.436   3.617   3.440
 2413HOH    HW2 3964   4.273   3.617   3.440
 2455HOH     OW 3965   3.789   5.441   2.711
 2455HOH    HW1 3966   3.871   5.441   2.769
 2455HOH    HW2 3967   3.789   5.523   2.653
 2473HOH     OW 3968   6.464   3.159   1.840
 2473HOH    HW1 3969   6.545   3.159   1.898
 2473HOH    HW2 3970   6.464   3.078   1.782
 2533HOH     OW 3971   6.709   6.827   3.460
 2533HOH    HW1 3972   6.627   6.827   3.518
 2533HOH    HW2 3973   6.709   6.908   3.402
 2544HOH     OW 3974   4.672   3.558   2.706
 2544HOH    HW1 3975   4.590   3.558   2.764
 2544HOH    HW2 3976   4.672   3.476   2.649
 2546HOH     OW 3977   7.046   4.515   1.758
 2546HOH    HW1 3978   7.046   4.597   1.700
 2546HOH    HW2 3979   7.046   4.433   1.700
 2608HOH     OW 3980   6.819   4.718   2.496
 2608HOH    HW1 3981   6.900   4.718   2.553
 2608HOH    HW2 3982   6.737   4.718   2.553
 2812HOH     OW 3983   4.287   5.242   2.065
 2812HOH    HW1 3984   4.369   5.242   2.123
 2812HOH    HW2 3985   4.287   5.324   2.007
 2889HOH     OW 3986   6.750   7.449   2.330
 2889HOH    HW1 3987   6.832   7.449   2.388
 2889HOH    HW2 3988   6.750   7.367   2.272
 2899HOH     OW 3989   5.124   5.799   3.618
 2899HOH    HW1 3990   5.042   5.799   3.676
 2899HOH    HW2 3991   5.124   5.880   3.560
 2911HOH     OW 3992   5.478   7.509   1.324
 2911HOH    HW1 3993   5.396   7.509   1.382
 2911HOH    HW2 3994   5.478   7.427   1.266
 2988HOH     OW 3995   5.408   5.653   2.723
 2988HOH    HW1 3996   5.408   5.734   2.665
 2988HOH    HW2 3997   5.408   5.571   2.665
 3001HOH     OW 3998   4.493   7.430   2.621
 3001HOH    HW1 3999   4.575   7.430   2.679
 3001HOH    HW2 4000   4.412   7.430   2.679
 3004HOH     OW 4001   6.359   4.675   4.159
 3004HOH    HW1 4002   6.441   4.675   4.217
 3004HOH    HW2 4003   6.359   4.757   4.101
 3011HOH     OW 4004   6.739   6.802   2.264
 3011HOH    HW1 4005   6.821   6.802   2.321
 3011HOH    HW2 4006   6.739   6.721   2.206
 3017HOH     OW 4007   6.983   4.532   2.901
 3017HOH    HW1 4008   6.901   4.532   2.959
 3017HOH    HW2 4009   6.983   4.614   2.843
 3040HOH     OW 4010   5.839   5.479   1.473
 3040HOH    HW1 4011   5.758   5.479   1.531
 3040HOH    HW2 4012   5.839   5.398   1.416
 3044HOH     OW 4013   6.404   5.944   1.380
 3044HOH    HW1 4014   6.404   6.026   1.322
 3044HOH    HW2 4015   6.404   5.862   1.322
 3056HOH     OW 4016   6.068   3.366   3.858
 3056HOH    HW1 4017   6.149   3.366   3.916
 3056HOH    HW2 4018   5.986   3.366   3.916
 3059HOH     OW 4019   4.569   6.413   3.134
 3059HOH    HW1 4020   4.651   6.413   3.192
 3059HOH    HW2 4021   4.569   6.494   3.076
 3076HOH     OW 4022   6.137   4.455   3.805
 3076HOH    HW1 4023   6.219   4.455   3.863
 3076HOH    HW2 4024   6.137   4.373   3.748
 3083HOH     OW 4025   6.432   5.405   2.999
 3083HOH    HW1 4026   6.350   5.405   3.057
 3083HOH    HW2 4027   6.432   5.486   2.941
 3087HOH     OW 4028   6.066   5.693   4.058
 3087HOH    HW1 4029   5.984   5.693   4.115
 3087HOH    HW2 4030   6.066   5.611   4.000
 3089HOH     OW 4031   6.161   3.835   1.133
 3089HOH    HW1 4032   6.161   3.916   1.075
 3089HOH    HW2 4033   6.161   3.753   1.075
 3132HOH     OW 4034   4.305   6.996   2.489
 3132HOH    HW1 4035   4.387   6.996   2.547
 3132HOH    HW2 4036   4.224   6.996   2.547
 3161HOH     OW 4037   4.701   6.351   3.689
 3161HOH    HW1 4038   4.782   6.351   3.747
 3161HOH    HW2 4039   4.701   6.433   3.632
 3167HOH     OW 4040   4.082   5.777   3.363
 3167HOH    HW1 4041   4.163   5.777   3.421
 3167HOH    HW2 4042   4.082   5.696   3.306
 3174HOH     OW 4043   6.234   7.348   1.582
 3174HOH    HW1 4044   6.152   7.348   1.639
 3174HOH    HW2 4045   6.234   7.430   1.524
 3230HOH     OW 4046   7.001   6.050   2.078
 3230HOH    HW1 4047   6.919   6.050   2.136
 3230HOH    HW2 4048   7.001   5.968   2.021
 3231HOH     OW 4049   5.650   6.835   3.866
 3231HOH    HW1 4050   5.650   6.916   3.808
 3231HOH    HW2 4051   5.650   6.753   3.808
 3243HOH     OW 4052   5.739   6.385   0.987
 3243HOH    HW1 4053   5.821   6.385   1.045
 3243HOH    HW2 4054   5.657   6.385   1.045
 3272HOH     OW 4055   5.617   8.005   3.271
 3272HOH    HW1 4056   5.698   8.005   3.329
 3272HOH    HW2 4057   5.617   8.087   3.214
 3276HOH     OW 4058   4.574   4.537   1.440
 3276HOH    HW1 4059   4.656   4.537   1.498
 3276HOH    HW2 4060   4.574   4.455   1.383
 3303HOH     OW 4061   6.316   6.448   3.794
 3303HOH    HW1 4062   6.234   6.448   3.852
 3303HOH    HW2 4063   6.316   6.530   3.736
 3312HOH     OW 4064   6.103   4.335   4.378
 3312HOH    HW1 4065   6.022   4.335   4.436
 3312HOH    HW2 4066   6.103   4.253   4.320
 3314HOH     OW 4067   5.830   5.282   4.248
 3314HOH    HW1 4068   5.830   5.364   4.190
 3314HOH    HW2 4069   5.830   5.201   4.190
 3319HOH     OW 4070   6.986   5.623   2.951
 3319HOH    HW1 4071   7.067   5.623   3.009
 3319HOH    HW2 4072   6.904   5.623   3.009
 3325HOH     OW 4073   6.956   6.633   2.701
 3325HOH    HW1 4074   7.037   6.633   2.759
 3325HOH    HW2 4075   6.956   6.715   2.643
 3329HOH     OW 4076   4.547   5.945   3.245
 3329HOH    HW1 4077   4.629   5.945   3.303
 3329HOH    HW2 4078   4.547   5.863   3.188
 3423HOH     OW 4079   5.225   7.662   3.258
 3423HOH    HW1 4080   5.144   7.662   3.316
 3423HOH    HW2 4081   5.225   7.744   3.201
 3546HOH     OW 4082   4.285   6.363   1.759
 3546HOH    HW1 4083   4.203   6.363   1.817
 3546HOH    HW2 4084   4.285   6.281   1.701
 3582HOH     OW 4085   5.425   3.653   3.600
 3582HOH    HW1 4086   5.425   3.734   3.542
 3582HOH    HW2 4087   5.425   3.571   3.542
 3583SOL     OW 4088   0.230   0.628   0.113
 3583SOL    HW1 4089   0.137   0.626   0.150
 3583SOL    HW2 4090   0.231   0.589   0.021
 3584SOL     OW 4091   0.225   0.275   0.996
 3584SOL    HW1 4092   0.260   0.258   1.088
 3584SOL    HW2 4093   0.137   0.230   0.984
 3585SOL     OW 4094   0.019   0.368   0.647
 3585SOL    HW1 4095  -0.063   0.411   0.686
 3585SOL    HW2 4096  -0.009   0.295   0.584
 3586SOL     OW 4097   0.569   1.275   1.165
 3586SOL    HW1 4098   0.476   1.268   1.128
 3586SOL    HW2 4099   0.580   1.364   1.209
 3587SOL     OW 4100   1.555   1.511   0.703
 3587SOL    HW1 4101   1.498   1.495   0.784
 3587SOL    HW2 4102   1.496   1.521   0.623
 3588SOL     OW 4103   1.135   0.703   0.717
 3588SOL    HW1 4104   1.192   0.781   0.692
 3588SOL    HW2 4105   1.075   0.729   0.793
 3589SOL     OW 4106   1.755   0.607   0.231
 3589SOL    HW1 4107   1.743   0.594   0.132
 3589SOL    HW2 4108   1.725   0.526   0.280
 3590SOL     OW 4109   0.768   1.144   1.023
 3590SOL    HW1 4110   0.690   1.161   1.083
 3590SOL    HW2 4111   0.802   1.231   0.987
 3591SOL     OW 4112   0.850   0.798   1.823
 3591SOL    HW1 4113   0.846   0.874   1.888
 3591SOL    HW2 4114   0.872   0.834   1.732
 3592SOL     OW 4115   0.685   1.012   0.665
 3592SOL    HW1 4116   0.754   0.996   0.735
 3592SOL    HW2 4117   0.612   1.069   0.703
 3593SOL     OW 4118   0.686   1.161   1.803
 3593SOL    HW1 4119   0.746   1.240   1.817
 3593SOL    HW2 4120   0.600   1.192   1.762
 3594SOL     OW 4121   0.335   1.435   1.061
 3594SOL    HW1 4122   0.257   1.404   1.008
 3594SOL    HW2 4123   0.393   1.493   1.004
 3595SOL     OW 4124   1.460   1.505   1.339
 3595SOL    HW1 4125   1.484   1.599   1.365
 3595SOL    HW2 4126   1.444   1.451   1.421
 3596SOL     OW 4127   0.438   0.392   1.499
 3596SOL    HW1 4128   0.520   0.336   1.508
 3596SOL    HW2 4129   0.357   0.334   1.503
 3597SOL     OW 4130   1.603   0.447   0.737
 3597SOL    HW1 4131   1.529   0.493   0.687
 3597SOL    HW2 4132   1.654   0.515   0.790
 3598SOL     OW 4133   0.231   1.713   0.483
 3598SOL    HW1 4134   0.265   1.790   0.537
 3598SOL    HW2 4135   0.275   1.713   0.393
 3599SOL     OW 4136   1.127   1.341   1.690
 3599SOL    HW1 4137   1.174   1.341   1.778
 3599SOL    HW2 4138   1.079   1.254   1.679
 3600SOL     OW 4139   0.230   1.434   0.538
 3600SOL    HW1 4140   0.204   1.530   0.538
 3600SOL    HW2 4141   0.159   1.380   0.583
 3601SOL     OW 4142   0.240   1.091   0.886
 3601SOL    HW1 4143   0.254   1.007   0.938
 3601SOL    HW2 4144   0.185   1.155   0.941
 3602SOL     OW 4145   0.620   1.786   1.439
 3602SOL    HW1 4146   0.528   1.769   1.474
 3602SOL    HW2 4147   0.648   1.878   1.465
 3603SOL     OW 4148   0.606   0.964   0.123
 3603SOL    HW1 4149   0.613   1.048   0.069
 3603SOL    HW2 4150   0.652   0.977   0.211
 3604SOL     OW 4151   1.594   0.114   1.480
 3604SOL    HW1 4152   1.576   0.181   1.408
 3604SOL    HW2 4153   1.591   0.160   1.569
 3605SOL     OW 4154   0.122   0.643   0.563
 3605SOL    HW1 4155   0.077   0.555   0.580
 3605SOL    HW2 4156   0.121   0.697   0.647
 3606SOL     OW 4157   1.842   1.767   0.359
 3606SOL    HW1 4158   1.896   1.738   0.439
 3606SOL    HW2 4159   1.872   1.857   0.330
 3607SOL     OW 4160   0.027   1.596   0.117
 3607SOL    HW1 4161   0.008   1.500   0.138
 3607SOL    HW2 4162  -0.006   1.654   0.192
 3608SOL     OW 4163   1.689   0.922   0.612
 3608SOL    HW1 4164   1.784   0.893   0.620
 3608SOL    HW2 4165   1.681   0.987   0.537
 3609SOL     OW 4166   1.641   1.108   0.432
 3609SOL    HW1 4167   1.727   1.110   0.380
 3609SOL    HW2 4168   1.655   1.155   0.520
 3610SOL     OW 4169   0.113   0.737   1.597
 3610SOL    HW1 4170   0.201   0.724   1.642
 3610SOL    HW2 4171   0.100   0.834   1.575
 3611SOL     OW 4172   0.613   1.365   0.726
 3611SOL    HW1 4173   0.564   1.278   0.735
 3611SOL    HW2 4174   0.590   1.408   0.639
 3612SOL     OW 4175   1.293   1.228   1.423
 3612SOL    HW1 4176   1.330   1.155   1.365
 3612SOL    HW2 4177   1.345   1.233   1.508
 3613SOL     OW 4178   0.809   0.004   0.502
 3613SOL    HW1 4179   0.849   0.095   0.493
 3613SOL    HW2 4180   0.709   0.012   0.508
 3614SOL     OW 4181   0.197   0.976   1.264
 3614SOL    HW1 4182   0.286   0.931   1.250
 3614SOL    HW2 4183   0.124   0.911   1.245
 3615SOL     OW 4184   1.525   0.999   0.190
 3615SOL    HW1 4185   1.462   0.923   0.203
 3615SOL    HW2 4186   1.573   1.017   0.276
 3616SOL     OW 4187   1.187   1.792   1.616
 3616SOL    HW1 4188   1.211   1.852   1.540
 3616SOL    HW2 4189   1.194   1.697   1.586
 3617SOL     OW 4190   0.317   0.251   1.801
 3617SOL    HW1 4191   0.388   0.322   1.807
 3617SOL    HW2 4192   0.229   0.290   1.829
 3618SOL     OW 4193   1.466   1.417   0.953
 3618SOL    HW1 4194   1.407   1.423   1.033
 3618SOL    HW2 4195   1.451   1.329   0.907
 3619SOL     OW 4196   1.667   1.714   0.572
 3619SOL    HW1 4197   1.626   1.691   0.484
 3619SOL    HW2 4198   1.649   1.640   0.637
 3620SOL     OW 4199   0.598   0.729   0.270
 3620SOL    HW1 4200   0.622   0.798   0.202
 3620SOL    HW2 4201   0.520   0.762   0.324
 3621SOL     OW 4202   1.281   0.345   0.944
 3621SOL    HW1 4203   1.195   0.295   0.931
 3621SOL    HW2 4204   1.343   0.291   1.000
 3622SOL     OW 4205   1.576   1.662   0.307
 3622SOL    HW1 4206   1.665   1.708   0.310
 3622SOL    HW2 4207   1.555   1.638   0.212
 3623SOL     OW 4208   0.807   0.605   1.465
 3623SOL    HW1 4209   0.760   0.602   1.554
 3623SOL    HW2 4210   0.756   0.550   1.399
 3624SOL     OW 4211   1.394   0.469   1.674
 3624SOL    HW1 4212   1.374   0.512   1.762
 3624SOL    HW2 4213   1.472   0.407   1.683
 3625SOL     OW 4214   0.973   0.890   1.572
 3625SOL    HW1 4215   1.019   0.806   1.543
 3625SOL    HW2 4216   0.917   0.924   1.497
 3626SOL     OW 4217   0.991   0.410   1.242
 3626SOL    HW1 4218   0.914   0.444   1.296
 3626SOL    HW2 4219   0.957   0.359   1.163
 3627SOL     OW 4220   1.041   0.701   0.429
 3627SOL    HW1 4221   1.067   0.697   0.525
 3627SOL    HW2 4222   0.956   0.650   0.415
 3628SOL     OW 4223   0.076   0.811   0.789
 3628SOL    HW1 4224   0.175   0.799   0.798
 3628SOL    HW2 4225   0.052   0.906   0.810
 3629SOL     OW 4226   0.130   1.821   1.571
 3629SOL    HW1 4227   0.120   1.806   1.670
 3629SOL    HW2 4228   0.044   1.857   1.535
 3630SOL     OW 4229   0.865   0.348   0.195
 3630SOL    HW1 4230   0.924   0.411   0.146
 3630SOL    HW2 4231   0.884   0.254   0.166
 3631SOL     OW 4232   1.719   0.585   1.831
 3631SOL    HW1 4233   1.693   0.674   1.795
 3631SOL    HW2 4234   1.717   0.517   1.758
 3632SOL     OW 4235   1.362   1.144   0.545
 3632SOL    HW1 4236   1.445   1.115   0.497
 3632SOL    HW2 4237   1.313   1.211   0.489
 3633SOL     OW 4238   0.550   0.196   0.885
 3633SOL    HW1 4239   0.545   0.191   0.985
 3633SOL    HW2 4240   0.552   0.292   0.856
 3634SOL     OW 4241   1.008   1.456   0.477
 3634SOL    HW1 4242   0.962   1.528   0.425
 3634SOL    HW2 4243   1.004   1.476   0.575
 3635SOL     OW 4244   0.351   1.801   0.853
 3635SOL    HW1 4245   0.401   1.715   0.859
 3635SOL    HW2 4246   0.416   1.878   0.850
 3636SOL     OW 4247   1.795   1.066   0.873
 3636SOL    HW1 4248   1.733   1.051   0.797
 3636SOL    HW2 4249   1.743   1.077   0.958
 3637SOL     OW 4250   1.227   1.550   1.506
 3637SOL    HW1 4251   1.233   1.473   1.570
 3637SOL    HW2 4252   1.175   1.524   1.426
 3638SOL     OW 4253   0.321   0.943   0.242
 3638SOL    HW1 4254   0.403   0.982   0.200
 3638SOL    HW2 4255   0.294   0.861   0.193
 3639SOL     OW 4256   1.458   0.735   0.728
 3639SOL    HW1 4257   1.453   0.670   0.803
 3639SOL    HW2 4258   1.538   0.794   0.741
 3640SOL     OW 4259   0.461   1.266   1.727
 3640SOL    HW1 4260   0.411   1.267   1.641
 3640SOL    HW2 4261   0.398   1.248   1.803
 3641SOL     OW 4262   1.111   1.776   0.237
 3641SOL    HW1 4263   1.051   1.714   0.287
 3641SOL    HW2 4264   1.142   1.732   0.152
 3642SOL     OW 4265   0.202   0.285   1.498
 3642SOL    HW1 4266   0.122   0.345   1.485
 3642SOL    HW2 4267   0.192   0.236   1.584
 3643SOL     OW 4268   1.632   1.377   0.081
 3643SOL    HW1 4269   1.600   1.471   0.071
 3643SOL    HW2 4270   1.556   1.314   0.069
 3644SOL     OW 4271   0.464   1.743   0.323
 3644SOL    HW1 4272   0.497   1.782   0.409
 3644SOL    HW2 4273   0.540   1.736   0.258
 3645SOL     OW 4274   1.400   0.107   0.426
 3645SOL    HW1 4275   1.376   0.070   0.336
 3645SOL    HW2 4276   1.499   0.123   0.430
 3646SOL     OW 4277   0.249   1.785   1.241
 3646SOL    HW1 4278   0.306   1.720   1.291
 3646SOL    HW2 4279   0.233   1.752   1.148
 3647SOL     OW 4280   0.940   1.698   0.904
 3647SOL    HW1 4281   1.020   1.641   0.925
 3647SOL    HW2 4282   0.891   1.658   0.827
 3648SOL     OW 4283   0.382   0.700   0.480
 3648SOL    HW1 4284   0.427   0.610   0.477
 3648SOL    HW2 4285   0.288   0.689   0.513
 3649SOL     OW 4286   1.547   0.222   1.729
 3649SOL    HW1 4287   1.542   0.259   1.821
 3649SOL    HW2 4288   1.475   0.153   1.717
 3650SOL     OW 4289   0.614   0.122   0.117
 3650SOL    HW1 4290   0.712   0.100   0.124
 3650SOL    HW2 4291   0.583   0.105   0.024
 3651SOL     OW 4292   0.781   0.264   1.749
 3651SOL    HW1 4293   0.848   0.203   1.792
 3651SOL    HW2 4294   0.708   0.283   1.814
 3652SOL     OW 4295   0.888   1.514   1.195
 3652SOL    HW1 4296   0.865   1.489   1.101
 3652SOL    HW2 4297   0.949   1.445   1.234
 3653SOL     OW 4298   1.351   0.590   1.433
 3653SOL    HW1 4299   1.379   0.547   1.518
 3653SOL    HW2 4300   1.376   0.686   1.434
 3654SOL     OW 4301   0.803   1.402   0.924
 3654SOL    HW1 4302   0.893   1.416   0.882
 3654SOL    HW2 4303   0.732   1.404   0.853
 3655SOL     OW 4304   0.922   0.503   0.899
 3655SOL    HW1 4305   0.897   0.494   0.803
 3655SOL    HW2 4306   0.970   0.421   0.930
 3656SOL     OW 4307   0.539   0.064   0.512
 3656SOL    HW1 4308   0.458   0.065   0.570
 3656SOL    HW2 4309   0.542   0.147   0.457
 3657SOL     OW 4310   1.434   1.188   0.041
 3657SOL    HW1 4311   1.466   1.112   0.098
 3657SOL    HW2 4312   1.342   1.215   0.071
 3658SOL     OW 4313   0.297   0.035   0.171
 3658SOL    HW1 4314   0.346   0.119   0.150
 3658SOL    HW2 4315   0.359  -0.030   0.216
 3659SOL     OW 4316   0.935   0.236   0.480
 3659SOL    HW1 4317   0.887   0.277   0.402
 3659SOL    HW2 4318   1.034   0.234   0.461
 3660SOL     OW 4319   1.076   0.683   1.464
 3660SOL    HW1 4320   0.996   0.622   1.467
 3660SOL    HW2 4321   1.157   0.630   1.440
 3661SOL     OW 4322   1.227   1.570   0.793
 3661SOL    HW1 4323   1.248   1.644   0.728
 3661SOL    HW2 4324   1.295   1.570   0.866
 3662SOL     OW 4325   0.459   1.152   0.741
 3662SOL    HW1 4326   0.388   1.125   0.806
 3662SOL    HW2 4327   0.433   1.124   0.648
 3663SOL     OW 4328   1.271   1.797   0.591
 3663SOL    HW1 4329   1.315   1.861   0.527
 3663SOL    HW2 4330   1.221   1.849   0.661
 3664SOL     OW 4331   1.032   0.549   0.016
 3664SOL    HW1 4332   0.991   0.631  -0.023
 3664SOL    HW2 4333   1.096   0.575   0.089
 3665SOL     OW 4334   0.078   0.556   1.386
 3665SOL    HW1 4335   0.170   0.555   1.345
 3665SOL    HW2 4336   0.072   0.630   1.453
 3666SOL     OW 4337   0.561   0.222   1.147
 3666SOL    HW1 4338   0.599   0.138   1.184
 3666SOL    HW2 4339   0.473   0.241   1.191
 3667SOL     OW 4340   0.866   0.454   0.642
 3667SOL    HW1 4341   0.834   0.526   0.580
 3667SOL    HW2 4342   0.890   0.373   0.589
 3668SOL     OW 4343   1.017   0.039   0.753
 3668SOL    HW1 4344   0.945   0.044   0.684
 3668SOL    HW2 4345   0.993  -0.030   0.822
 3669SOL     OW 4346   1.429   1.173   0.867
 3669SOL    HW1 4347   1.374   1.089   0.860
 3669SOL    HW2 4348   1.455   1.202   0.775
 3670SOL     OW 4349   1.466   0.590   0.992
 3670SOL    HW1 4350   1.436   0.495   0.999
 3670SOL    HW2 4351   1.539   0.606   1.058
 3671SOL     OW 4352   1.857   0.833   0.377
 3671SOL    HW1 4353   1.899   0.769   0.441
 3671SOL    HW2 4354   1.819   0.782   0.299
 3672SOL     OW 4355   0.488   1.385   0.174
 3672SOL    HW1 4356   0.401   1.370   0.221
 3672SOL    HW2 4357   0.471   1.411   0.079
 3673SOL     OW 4358   1.664   1.280   0.657
 3673SOL    HW1 4359   1.763   1.288   0.671
 3673SOL    HW2 4360   1.619   1.364   0.688
 3674SOL     OW 4361   1.390   0.575   0.078
 3674SOL    HW1 4362   1.336   0.554   0.159
 3674SOL    HW2 4363   1.481   0.534   0.087
 3675SOL     OW 4364   0.527   0.256   0.328
 3675SOL    HW1 4365   0.554   0.197   0.253
 3675SOL    HW2 4366   0.527   0.351   0.297
 3676SOL     OW 4367   1.754   1.223   1.588
 3676SOL    HW1 4368   1.845   1.184   1.575
 3676SOL    HW2 4369   1.762   1.319   1.612
 3677SOL     OW 4370   1.064   1.347   1.340
 3677SOL    HW1 4371   0.984   1.324   1.395
 3677SOL    HW2 4372   1.147   1.321   1.389
 3678SOL     OW 4373   1.592   1.629   1.625
 3678SOL    HW1 4374   1.619   1.663   1.535
 3678SOL    HW2 4375   1.671   1.591   1.671
 3679SOL     OW 4376   1.111   1.195   1.100
 3679SOL    HW1 4377   1.071   1.239   1.181
 3679SOL    HW2 4378   1.070   1.232   1.017
 3680SOL     OW 4379   1.638   1.099   1.079
 3680SOL    HW1 4380   1.643   1.180   1.138
 3680SOL    HW2 4381   1.552   1.101   1.028
 3681SOL     OW 4382   0.915   0.089   1.402
 3681SOL    HW1 4383   0.940   0.069   1.307
 3681SOL    HW2 4384   0.987   0.145   1.444
 3682SOL     OW 4385   0.980   1.116   1.719
 3682SOL    HW1 4386   0.881   1.122   1.729
 3682SOL    HW2 4387   1.003   1.036   1.663
 3683SOL     OW 4388   0.705   1.050   0.368
 3683SOL    HW1 4389   0.691   1.057   0.467
 3683SOL    HW2 4390   0.789   0.999   0.350
 3684SOL     OW 4391   0.410   0.813   1.251
 3684SOL    HW1 4392   0.496   0.825   1.301
 3684SOL    HW2 4393   0.368   0.726   1.278
 3685SOL     OW 4394   1.274   0.386   1.262
 3685SOL    HW1 4395   1.295   0.460   1.326
 3685SOL    HW2 4396   1.185   0.403   1.219
 3686SOL     OW 4397   0.064   1.564   1.331
 3686SOL    HW1 4398   0.018   1.646   1.297
 3686SOL    HW2 4399   0.162   1.583   1.340
 3687SOL     OW 4400   0.367   1.100   0.501
 3687SOL    HW1 4401   0.360   1.183   0.445
 3687SOL    HW2 4402   0.371   1.020   0.441
 3688SOL     OW 4403   0.566   0.537   0.865
 3688SOL    HW1 4404   0.578   0.603   0.791
 3688SOL    HW2 4405   0.612   0.571   0.948
 3689SOL     OW 4406   1.252   1.348   0.388
 3689SOL    HW1 4407   1.302   1.425   0.428
 3689SOL    HW2 4408   1.157   1.350   0.420
 3690SOL     OW 4409   1.272   1.445   1.142
 3690SOL    HW1 4410   1.319   1.458   1.229
 3690SOL    HW2 4411   1.206   1.371   1.151
 3691SOL     OW 4412   1.582   0.639   0.472
 3691SOL    HW1 4413   1.551   0.700   0.545
 3691SOL    HW2 4414   1.632   0.691   0.403
 3692SOL     OW 4415   0.354   1.510   1.329
 3692SOL    HW1 4416   0.333   1.466   1.242
 3692SOL    HW2 4417   0.451   1.536   1.332
 3693SOL     OW 4418   0.402   0.751   1.598
 3693SOL    HW1 4419   0.470   0.806   1.551
 3693SOL    HW2 4420   0.442   0.663   1.625
 3694SOL     OW 4421   1.587   0.779   1.670
 3694SOL    HW1 4422   1.495   0.817   1.665
 3694SOL    HW2 4423   1.647   0.826   1.605
 3695SOL     OW 4424   1.013   0.105   1.770
 3695SOL    HW1 4425   1.019   0.190   1.718
 3695SOL    HW2 4426   1.045   0.029   1.713
 3696SOL     OW 4427   0.504   0.050   1.740
 3696SOL    HW1 4428   0.462  -0.007   1.670
 3696SOL    HW2 4429   0.438   0.119   1.772
 3697SOL     OW 4430   0.573   0.870   1.029
 3697SOL    HW1 4431   0.617   0.959   1.020
 3697SOL    HW2 4432   0.510   0.870   1.106
 3698SOL     OW 4433   1.360   0.862   1.045
 3698SOL    HW1 4434   1.285   0.862   0.979
 3698SOL    HW2 4435   1.397   0.770   1.054
 3699SOL     OW 4436   1.209   0.525   0.275
 3699SOL    HW1 4437   1.222   0.441   0.329
 3699SOL    HW2 4438   1.180   0.599   0.335
 3700SOL     OW 4439   0.307   0.213   1.231
 3700SOL    HW1 4440   0.284   0.250   1.321
 3700SOL    HW2 4441   0.277   0.118   1.225
 3701SOL     OW 4442   0.037   1.310   1.282
 3701SOL    HW1 4443   0.090   1.261   1.350
 3701SOL    HW2 4444   0.059   1.408   1.287
 3702SOL     OW 4445   0.732   0.634   1.064
 3702SOL    HW1 4446   0.791   0.608   0.988
 3702SOL    HW2 4447   0.704   0.730   1.053
 3703SOL     OW 4448   1.728   0.935   1.854
 3703SOL    HW1 4449   1.682   0.928   1.765
 3703SOL    HW2 4450   1.666   0.979   1.920
 3704SOL     OW 4451   0.307   0.063   0.618
 3704SOL    HW1 4452   0.296   0.157   0.651
 3704SOL    HW2 4453   0.302   0.000   0.695
 3705SOL     OW 4454   1.622   0.367   0.374
 3705SOL    HW1 4455   1.624   0.291   0.438
 3705SOL    HW2 4456   1.574   0.444   0.414
 3706SOL     OW 4457   1.023   0.766   0.966
 3706SOL    HW1 4458   1.038   0.787   1.062
 3706SOL    HW2 4459   0.993   0.671   0.957
 3707SOL     OW 4460   0.980   1.573   1.700
 3707SOL    HW1 4461   0.960   1.617   1.612
 3707SOL    HW2 4462   1.019   1.482   1.684
 3708SOL     OW 4463   1.859   1.518   1.605
 3708SOL    HW1 4464   1.873   1.545   1.510
 3708SOL    HW2 4465   1.942   1.540   1.658
 3709SOL     OW 4466   0.350   0.898   1.804
 3709SOL    HW1 4467   0.426   0.942   1.852
 3709SOL    HW2 4468   0.385   0.851   1.722
 3710SOL     OW 4469   1.540   0.274   0.125
 3710SOL    HW1 4470   1.479   0.199   0.148
 3710SOL    HW2 4471   1.562   0.326   0.208
 3711SOL     OW 4472   1.303   0.838   0.042
 3711SOL    HW1 4473   1.337   0.745   0.057
 3711SOL    HW2 4474   1.321   0.865  -0.053
 3712SOL     OW 4475   1.068   1.333   0.849
 3712SOL    HW1 4476   1.075   1.249   0.794
 3712SOL    HW2 4477   1.130   1.402   0.813
 3713SOL     OW 4478   0.319   0.810   0.949
 3713SOL    HW1 4479   0.412   0.846   0.954
 3713SOL    HW2 4480   0.313   0.725   1.001
 3714SOL     OW 4481   0.339   0.509   1.006
 3714SOL    HW1 4482   0.287   0.426   0.989
 3714SOL    HW2 4483   0.416   0.514   0.942
 3715SOL     OW 4484   1.138   0.380   1.678
 3715SOL    HW1 4485   1.093   0.443   1.742
 3715SOL    HW2 4486   1.231   0.411   1.661
 3716SOL     OW 4487   1.160   0.207   1.477
 3716SOL    HW1 4488   1.160   0.271   1.554
 3716SOL    HW2 4489   1.188   0.255   1.394
 3717SOL     OW 4490   0.008   1.326   0.200
 3717SOL    HW1 4491  -0.085   1.347   0.169
 3717SOL    HW2 4492   0.018   1.227   0.213
 3718SOL     OW 4493   0.088   1.801   0.927
 3718SOL    HW1 4494   0.046   1.715   0.900
 3718SOL    HW2 4495   0.182   1.804   0.893
 3719SOL     OW 4496   0.504   1.568   0.910
 3719SOL    HW1 4497   0.570   1.642   0.919
 3719SOL    HW2 4498   0.548   1.489   0.868
 3720SOL     OW 4499   1.002   0.796   1.238
 3720SOL    HW1 4500   1.043   0.764   1.324
 3720SOL    HW2 4501   0.906   0.769   1.235
 3721SOL     OW 4502   0.040   0.544   1.114
 3721SOL    HW1 4503   0.125   0.511   1.073
 3721SOL    HW2 4504   0.053   0.559   1.212
 3722SOL     OW 4505   0.189   0.520   1.722
 3722SOL    HW1 4506   0.248   0.480   1.652
 3722SOL    HW2 4507   0.131   0.591   1.681
 3723SOL     OW 4508   1.369   0.950   1.660
 3723SOL    HW1 4509   1.408   1.039   1.680
 3723SOL    HW2 4510   1.379   0.930   1.563
 3724SOL     OW 4511   0.815   0.572   0.325
 3724SOL    HW1 4512   0.822   0.483   0.279
 3724SOL    HW2 4513   0.721   0.606   0.317
 3725SOL     OW 4514   1.657   0.604   1.206
 3725SOL    HW1 4515   1.619   0.535   1.268
 3725SOL    HW2 4516   1.739   0.568   1.162
 3726SOL     OW 4517   0.252   1.564   1.744
 3726SOL    HW1 4518   0.222   1.621   1.820
 3726SOL    HW2 4519   0.245   1.467   1.770
 3727SOL     OW 4520   0.671   0.464   1.269
 3727SOL    HW1 4521   0.637   0.375   1.239
 3727SOL    HW2 4522   0.697   0.518   1.189
 3728SOL     OW 4523   0.930   1.678   1.465
 3728SOL    HW1 4524   0.906   1.660   1.370
 3728SOL    HW2 4525   0.960   1.772   1.475
 3729SOL     OW 4526   0.473   0.500   0.191
 3729SOL    HW1 4527   0.534   0.580   0.195
 3729SOL    HW2 4528   0.378   0.531   0.198
 3730SOL     OW 4529   0.159   1.137   1.466
 3730SOL    HW1 4530   0.181   1.076   1.542
 3730SOL    HW2 4531   0.169   1.088   1.380
 3731SOL     OW 4532   1.347   1.059   1.234
 3731SOL    HW1 4533   1.371   0.996   1.160
 3731SOL    HW2 4534   1.257   1.099   1.216
 3732SOL     OW 4535   1.302   0.855   0.309
 3732SOL    HW1 4536   1.216   0.824   0.351
 3732SOL    HW2 4537   1.298   0.841   0.210
 3733SOL     OW 4538   1.759   1.747   1.154
 3733SOL    HW1 4539   1.820   1.777   1.081
 3733SOL    HW2 4540   1.721   1.658   1.132
 3734SOL     OW 4541   1.252   1.731   1.128
 3734SOL    HW1 4542   1.336   1.736   1.074
 3734SOL    HW2 4543   1.229   1.635   1.146
 3735SOL     OW 4544   0.083   1.258   1.022
 3735SOL    HW1 4545   0.078   1.257   1.122
 3735SOL    HW2 4546   0.000   1.217   0.984
 3736SOL     OW 4547   0.688   1.662   1.716
 3736SOL    HW1 4548   0.632   1.743   1.725
 3736SOL    HW2 4549   0.740   1.666   1.630
 3737SOL     OW 4550   0.903   0.086   0.133
 3737SOL    HW1 4551   0.954   0.087   0.047
 3737SOL    HW2 4552   0.959   0.044   0.204
 3738SOL     OW 4553   1.726   0.135   0.523
 3738SOL    HW1 4554   1.799   0.118   0.456
 3738SOL    HW2 4555   1.695   0.048   0.561
 3739SOL     OW 4556   1.388   1.573   0.477
 3739SOL    HW1 4557   1.455   1.585   0.403
 3739SOL    HW2 4558   1.348   1.662   0.500
 3740SOL     OW 4559   0.130   1.794   1.851
 3740SOL    HW1 4560   0.089   1.720   1.904
 3740SOL    HW2 4561   0.194   1.845   1.909
 3741SOL     OW 4562   1.280   0.927   0.672
 3741SOL    HW1 4563   1.340   0.846   0.674
 3741SOL    HW2 4564   1.320   0.996   0.612
 3742SOL     OW 4565   0.830   1.273   1.422
 3742SOL    HW1 4566   0.825   1.306   1.517
 3742SOL    HW2 4567   0.744   1.292   1.376
 3743SOL     OW 4568   0.672   1.616   0.154
 3743SOL    HW1 4569   0.681   1.626   0.055
 3743SOL    HW2 4570   0.632   1.527   0.175
 3744SOL     OW 4571   1.650   1.720   1.394
 3744SOL    HW1 4572   1.703   1.730   1.310
 3744SOL    HW2 4573   1.623   1.810   1.428
 3745SOL     OW 4574   1.841   0.175   0.963
 3745SOL    HW1 4575   1.880   0.090   0.927
 3745SOL    HW2 4576   1.743   0.177   0.944
 3746SOL     OW 4577   0.263   0.326   0.720
 3746SOL    HW1 4578   0.184   0.377   0.686
 3746SOL    HW2 4579   0.254   0.311   0.818
 3747SOL     OW 4580   1.194   1.612   0.031
 3747SOL    HW1 4581   1.200   1.519   0.068
 3747SOL    HW2 4582   1.135   1.612  -0.049
 3748SOL     OW 4583   0.822   1.002   1.372
 3748SOL    HW1 4584   0.862   1.001   1.280
 3748SOL    HW2 4585   0.832   1.094   1.412
 3749SOL     OW 4586   0.916   0.910   0.291
 3749SOL    HW1 4587   0.979   0.948   0.223
 3749SOL    HW2 4588   0.956   0.827   0.330
 3750SOL     OW 4589   1.504   1.607   0.044
 3750SOL    HW1 4590   1.412   1.644   0.051
 3750SOL    HW2 4591   1.542   1.627  -0.046
 3751SOL     OW 4592   0.372   1.288   1.490
 3751SOL    HW1 4593   0.359   1.381   1.456
 3751SOL    HW2 4594   0.288   1.236   1.477
 3752SOL     OW 4595   1.614   1.292   1.289
 3752SOL    HW1 4596   1.674   1.295   1.369
 3752SOL    HW2 4597   1.539   1.356   1.302
 3753SOL     OW 4598   1.039   1.098   0.696
 3753SOL    HW1 4599   0.969   1.051   0.750
 3753SOL    HW2 4600   1.098   1.030   0.653
 3754SOL     OW 4601   1.014   0.236   0.971
 3754SOL    HW1 4602   1.006   0.200   0.878
 3754SOL    HW2 4603   1.012   0.160   1.036
 3755SOL     OW 4604   0.590   1.487   0.491
 3755SOL    HW1 4605   0.632   1.429   0.421
 3755SOL    HW2 4606   0.546   1.566   0.447
 3756SOL     OW 4607   1.709   0.385   1.381
 3756SOL    HW1 4608   1.782   0.454   1.385
 3756SOL    HW2 4609   1.737   0.310   1.322
 3757SOL     OW 4610   0.255   1.348   0.290
 3757SOL    HW1 4611   0.159   1.349   0.263
 3757SOL    HW2 4612   0.267   1.401   0.374
 3758SOL     OW 4613   0.105   1.013   1.726
 3758SOL    HW1 4614   0.028   0.980   1.780
 3758SOL    HW2 4615   0.190   0.983   1.768
 3759SOL     OW 4616   0.672   0.203   1.489
 3759SOL    HW1 4617   0.762   0.187   1.449
 3759SOL    HW2 4618   0.680   0.208   1.588
 3760SOL     OW 4619   0.075   0.345   0.033
 3760SOL    HW1 4620  -0.017   0.317   0.004
 3760SOL    HW2 4621   0.106   0.422  -0.023
 3761SOL     OW 4622   1.440   0.856   1.398
 3761SOL    HW1 4623   1.383   0.908   1.335
 3761SOL    HW2 4624   1.536   0.868   1.374
 3762SOL     OW 4625   0.072   0.166   0.318
 3762SOL    HW1 4626   0.055   0.249   0.264
 3762SOL    HW2 4627   0.162   0.129   0.296
 3763SOL     OW 4628   1.183   1.335   0.119
 3763SOL    HW1 4629   1.084   1.324   0.121
 3763SOL    HW2 4630   1.217   1.350   0.212
 3764SOL     OW 4631   0.613   0.842   1.431
 3764SOL    HW1 4632   0.669   0.923   1.414
 3764SOL    HW2 4633   0.672   0.762   1.434
 3765SOL     OW 4634   1.493   1.767   0.959
 3765SOL    HW1 4635   1.526   1.831   0.890
 3765SOL    HW2 4636   1.559   1.761   1.034
 3766SOL     OW 4637   0.716   0.565   1.708
 3766SOL    HW1 4638   0.735   0.630   1.782
 3766SOL    HW2 4639   0.776   0.485   1.717
 3767SOL     OW 4640   1.450   1.220   1.633
 3767SOL    HW1 4641   1.441   1.210   1.732
 3767SOL    HW2 4642   1.546   1.213   1.607
 3768SOL     OW 4643   0.390   1.741   1.560
 3768SOL    HW1 4644   0.299   1.782   1.558
 3768SOL    HW2 4645   0.383   1.647   1.592
 3769SOL     OW 4646   1.674   0.883   1.254
 3769SOL    HW1 4647   1.647   0.794   1.217
 3769SOL    HW2 4648   1.675   0.951   1.181
 3770SOL     OW 4649   1.225   0.325   0.449
 3770SOL    HW1 4650   1.290   0.251   0.438
 3770SOL    HW2 4651   1.245   0.375   0.533
 3771SOL     OW 4652   0.594   0.745   0.652
 3771SOL    HW1 4653   0.644   0.830   0.633
 3771SOL    HW2 4654   0.506   0.747   0.604
 3772SOL     OW 4655   1.777   0.342   1.642
 3772SOL    HW1 4656   1.760   0.373   1.548
 3772SOL    HW2 4657   1.693   0.305   1.680
 3773SOL     OW 4658   1.730   0.934   1.517
 3773SOL    HW1 4659   1.768   1.025   1.532
 3773SOL    HW2 4660   1.722   0.917   1.418
 3774SOL     OW 4661   0.859   1.374   0.016
 3774SOL    HW1 4662   0.813   1.389   0.104
 3774SOL    HW2 4663   0.903   1.459  -0.014
 3775SOL     OW 4664   0.661   1.790   0.953
 3775SOL    HW1 4665   0.615   1.878   0.940
 3775SOL    HW2 4666   0.760   1.802   0.946
 3776SOL     OW 4667   0.859   0.956   0.861
 3776SOL    HW1 4668   0.913   0.887   0.909
 3776SOL    HW2 4669   0.827   1.025   0.927
 3777SOL     OW 4670   1.083   0.984   0.087
 3777SOL    HW1 4671   1.060   1.037   0.005
 3777SOL    HW2 4672   1.164   0.928   0.068
 3778SOL     OW 4673   1.861   1.569   0.851
 3778SOL    HW1 4674   1.790   1.557   0.781
 3778SOL    HW2 4675   1.862   1.490   0.911
 3779SOL     OW 4676   0.221   1.314   1.844
 3779SOL    HW1 4677   0.156   1.241   1.823
 3779SOL    HW2 4678   0.225   1.328   1.942
 3780SOL     OW 4679   0.079   1.240   0.653
 3780SOL    HW1 4680   0.078   1.193   0.741
 3780SOL    HW2 4681   0.161   1.212   0.602
 3781SOL     OW 4682   0.672   1.391   1.624
 3781SOL    HW1 4683   0.594   1.341   1.662
 3781SOL    HW2 4684   0.669   1.486   1.655
 3782SOL     OW 4685   1.824   0.192   1.227
 3782SOL    HW1 4686   1.820   0.102   1.271
 3782SOL    HW2 4687   1.827   0.181   1.128
 3783SOL     OW 4688   0.428   0.424   0.520
 3783SOL    HW1 4689   0.458   0.352   0.458
 3783SOL    HW2 4690   0.389   0.384   0.603
 3784SOL     OW 4691   1.705   1.487   1.104
 3784SOL    HW1 4692   1.612   1.462   1.077
 3784SOL    HW2 4693   1.731   1.437   1.186
 3785SOL     OW 4694   0.317   0.547   1.280
 3785SOL    HW1 4695   0.355   0.488   1.352
 3785SOL    HW2 4696   0.357   0.521   1.192
 3786SOL     OW 4697   0.812   1.586   0.687
 3786SOL    HW1 4698   0.844   1.596   0.593
 3786SOL    HW2 4699   0.733   1.524   0.689
 3787SOL     OW 4700   1.424   0.214   1.112
 3787SOL    HW1 4701   1.476   0.149   1.167
 3787SOL    HW2 4702   1.375   0.277   1.173
 3788SOL     OW 4703   1.001   0.034   1.154
 3788SOL    HW1 4704   0.938  -0.038   1.123
 3788SOL    HW2 4705   1.094  -0.002   1.154
 3789SOL     OW 4706   0.770   1.330   0.301
 3789SOL    HW1 4707   0.724   1.243   0.318
 3789SOL    HW2 4708   0.861   1.327   0.342
 3790SOL     OW 4709   0.618   1.567   1.284
 3790SOL    HW1 4710   0.613   1.649   1.341
 3790SOL    HW2 4711   0.707   1.564   1.239
 3791SOL     OW 4712   1.352   0.052   0.168
 3791SOL    HW1 4713   1.387   0.011   0.084
 3791SOL    HW2 4714   1.262   0.014   0.188
 3792SOL     OW 4715   1.300   0.453   0.691
 3792SOL    HW1 4716   1.241   0.533   0.695
 3792SOL    HW2 4717   1.315   0.418   0.784
 3793SOL     OW 4718   1.593   0.221   0.882
 3793SOL    HW1 4719   1.509   0.220   0.936
 3793SOL    HW2 4720   1.595   0.304   0.826
 3794SOL     OW 4721   0.039   1.077   0.300
 3794SOL    HW1 4722   0.138   1.066   0.291
 3794SOL    HW2 4723  -0.001   0.991   0.332
 3795SOL     OW 4724   0.875   1.646   0.337
 3795SOL    HW1 4725   0.798   1.611   0.283
 3795SOL    HW2 4726   0.843   1.717   0.399
 3796SOL     OW 4727   0.230   0.628   1.975
 3796SOL    HW1 4728   0.137   0.626   2.012
 3796SOL    HW2 4729   0.231   0.589   1.883
 3797SOL     OW 4730   0.225   0.275   2.858
 3797SOL    HW1 4731   0.260   0.258   2.950
 3797SOL    HW2 4732   0.137   0.230   2.846
 3798SOL     OW 4733   0.019   0.368   2.509
 3798SOL    HW1 4734  -0.063   0.411   2.548
 3798SOL    HW2 4735  -0.009   0.295   2.446
 3799SOL     OW 4736   0.569   1.275   3.027
 3799SOL    HW1 4737   0.476   1.268   2.990
 3799SOL    HW2 4738   0.580   1.364   3.071
 3800SOL     OW 4739   1.555   1.511   2.565
 3800SOL    HW1 4740   1.498   1.495   2.646
 3800SOL    HW2 4741   1.496   1.521   2.485
 3801SOL     OW 4742   1.135   0.703   2.579
 3801SOL    HW1 4743   1.192   0.781   2.554
 3801SOL    HW2 4744   1.075   0.729   2.655
 3802SOL     OW 4745   1.755   0.607   2.093
 3802SOL    HW1 4746   1.743   0.594   1.994
 3802SOL    HW2 4747   1.725   0.526   2.142
 3803SOL     OW 4748   0.768   1.144   2.885
 3803SOL    HW1 4749   0.690   1.161   2.945
 3803SOL    HW2 4750   0.802   1.231   2.849
 3804SOL     OW 4751   0.850   0.798   3.685
 3804SOL    HW1 4752   0.846   0.874   3.750
 3804SOL    HW2 4753   0.872   0.834   3.594
 3805SOL     OW 4754   0.685   1.012   2.527
 3805SOL    HW1 4755   0.754   0.996   2.597
 3805SOL    HW2 4756   0.612   1.069   2.565
 3806SOL     OW 4757   0.686   1.161   3.665
 3806SOL    HW1 4758   0.746   1.240   3.679
 3806SOL    HW2 4759   0.600   1.192   3.624
 3807SOL     OW 4760   0.335   1.435   2.923
 3807SOL    HW1 4761   0.257   1.404   2.870
 3807SOL    HW2 4762   0.393   1.493   2.866
 3808SOL     OW 4763   1.460   1.505   3.201
 3808SOL    HW1 4764   1.484   1.599   3.227
 3808SOL    HW2 4765   1.444   1.451   3.283
 3809SOL     OW 4766   0.438   0.392   3.361
 3809SOL    HW1 4767   0.520   0.336   3.370
 3809SOL    HW2 4768   0.357   0.334   3.365
 3810SOL     OW 4769   1.603   0.447   2.599
 3810SOL    HW1 4770   1.529   0.493   2.549
 3810SOL    HW2 4771   1.654   0.515   2.652
 3811SOL     OW 4772   0.231   1.713   2.345
 3811SOL    HW1 4773   0.265   1.790   2.399
 3811SOL    HW2 4774   0.275   1.713   2.255
 3812SOL     OW 4775   1.127   1.341   3.552
 3812SOL    HW1 4776   1.174   1.341   3.640
 3812SOL    HW2 4777   1.079   1.254   3.541
 3813SOL     OW 4778   0.230   1.434   2.400
 3813SOL    HW1 4779   0.204   1.530   2.400
 3813SOL    HW2 4780   0.159   1.380   2.445
 3814SOL     OW 4781   0.240   1.091   2.748
 3814SOL    HW1 4782   0.254   1.007   2.800
 3814SOL    HW2 4783   0.185   1.155   2.803
 3815SOL     OW 4784   0.620   1.786   3.301
 3815SOL    HW1 4785   0.528   1.769   3.336
 3815SOL    HW2 4786   0.648   1.878   3.327
 3816SOL     OW 4787   0.606   0.964   1.985
 3816SOL    HW1 4788   0.613   1.048   1.931
 3816SOL    HW2 4789   0.652   0.977   2.073
 3817SOL     OW 4790   1.594   0.114   3.342
 3817SOL    HW1 4791   1.576   0.181   3.270
 3817SOL    HW2 4792   1.591   0.160   3.431
 3818SOL     OW 4793   0.122   0.643   2.425
 3818SOL    HW1 4794   0.077   0.555   2.442
 3818SOL    HW2 4795   0.121   0.697   2.509
 3819SOL     OW 4796   1.842   1.767   2.221
 3819SOL    HW1 4797   1.896   1.738   2.301
 3819SOL    HW2 4798   1.872   1.857   2.192
 3820SOL     OW 4799   0.027   1.596   1.979
 3820SOL    HW1 4800   0.008   1.500   2.000
 3820SOL    HW2 4801  -0.006   1.654   2.054
 3821SOL     OW 4802   1.689   0.922   2.474
 3821SOL    HW1 4803   1.784   0.893   2.482
 3821SOL    HW2 4804   1.681   0.987   2.399
 3822SOL     OW 4805   1.641   1.108   2.294
 3822SOL    HW1 4806   1.727   1.110   2.242
 3822SOL    HW2 4807   1.655   1.155   2.382
 3823SOL     OW 4808   0.113   0.737   3.459
 3823SOL    HW1 4809   0.201   0.724   3.504
 3823SOL    HW2 4810   0.100   0.834   3.437
 3824SOL     OW 4811   0.613   1.365   2.588
 3824SOL    HW1 4812   0.564   1.278   2.597
 3824SOL    HW2 4813   0.590   1.408   2.501
 3825SOL     OW 4814   1.293   1.228   3.285
 3825SOL    HW1 4815   1.330   1.155   3.227
 3825SOL    HW2 4816   1.345   1.233   3.370
 3826SOL     OW 4817   0.809   0.004   2.364
 3826SOL    HW1 4818   0.849   0.095   2.355
 3826SOL    HW2 4819   0.709   0.012   2.370
 3827SOL     OW 4820   0.197   0.976   3.126
 3827SOL    HW1 4821   0.286   0.931   3.112
 3827SOL    HW2 4822   0.124   0.911   3.107
 3828SOL     OW 4823   1.525   0.999   2.052
 3828SOL    HW1 4824   1.462   0.923   2.065
 3828SOL    HW2 4825   1.573   1.017   2.138
 3829SOL     OW 4826   1.187   1.792   3.478
 3829SOL    HW1 4827   1.211   1.852   3.402
 3829SOL    HW2 4828   1.194   1.697   3.448
 3830SOL     OW 4829   0.317   0.251   3.663
 3830SOL    HW1 4830   0.388   0.322   3.669
 3830SOL    HW2 4831   0.229   0.290   3.691
 3831SOL     OW 4832   1.466   1.417   2.815
 3831SOL    HW1 4833   1.407   1.423   2.895
 3831SOL    HW2 4834   1.451   1.329   2.769
 3832SOL     OW 4835   1.667   1.714   2.434
 3832SOL    HW1 4836   1.626   1.691   2.346
 3832SOL    HW2 4837   1.649   1.640   2.499
 3833SOL     OW 4838   0.598   0.729   2.132
 3833SOL    HW1 4839   0.622   0.798   2.064
 3833SOL    HW2 4840   0.520   0.762   2.186
 3834SOL     OW 4841   1.281   0.345   2.806
 3834SOL    HW1 4842   1.195   0.295   2.793
 3834SOL    HW2 4843   1.343   0.291   2.862
 3835SOL     OW 4844   1.576   1.662   2.169
 3835SOL    HW1 4845   1.665   1.708   2.172
 3835SOL    HW2 4846   1.555   1.638   2.074
 3836SOL     OW 4847   0.807   0.605   3.327
 3836SOL    HW1 4848   0.760   0.602   3.416
 3836SOL    HW2 4849   0.756   0.550   3.261
 3837SOL     OW 4850   1.394   0.469   3.536
 3837SOL    HW1 4851   1.374   0.512   3.624
 3837SOL    HW2 4852   1.472   0.407   3.545
 3838SOL     OW 4853   0.973   0.890   3.434
 3838SOL    HW1 4854   1.019   0.806   3.405
 3838SOL    HW2 4855   0.917   0.924   3.359
 3839SOL     OW 4856   0.991   0.410   3.104
 3839SOL    HW1 4857   0.914   0.444   3.158
 3839SOL    HW2 4858   0.957   0.359   3.025
 3840SOL     OW 4859   1.041   0.701   2.291
 3840SOL    HW1 4860   1.067   0.697   2.387
 3840SOL    HW2 4861   0.956   0.650   2.277
 3841SOL     OW 4862   0.076   0.811   2.651
 3841SOL    HW1 4863   0.175   0.799   2.660
 3841SOL    HW2 4864   0.052   0.906   2.672
 3842SOL     OW 4865   0.130   1.821   3.433
 3842SOL    HW1 4866   0.120   1.806   3.532
 3842SOL    HW2 4867   0.044   1.857   3.397
 3843SOL     OW 4868   0.865   0.348   2.057
 3843SOL    HW1 4869   0.924   0.411   2.008
 3843SOL    HW2 4870   0.884   0.254   2.028
 3844SOL     OW 4871   1.719   0.585   3.693
 3844SOL    HW1 4872   1.693   0.674   3.657
 3844SOL    HW2 4873   1.717   0.517   3.620
 3845SOL     OW 4874   1.362   1.144   2.407
 3845SOL    HW1 4875   1.445   1.115   2.359
 3845SOL    HW2 4876   1.313   1.211   2.351
 3846SOL     OW 4877   0.550   0.196   2.747
 3846SOL    HW1 4878   0.545   0.191   2.847
 3846SOL    HW2 4879   0.552   0.292   2.718
 3847SOL     OW 4880   1.008   1.456   2.339
 3847SOL    HW1 4881   0.962   1.528   2.287
 3847SOL    HW2 4882   1.004   1.476   2.437
 3848SOL     OW 4883   0.351   1.801   2.715
 3848SOL    HW1 4884   0.401   1.715   2.721
 3848SOL    HW2 4885   0.416   1.878   2.712
 3849SOL     OW 4886   1.795   1.066   2.735
 3849SOL    HW1 4887   1.733   1.051   2.659
 3849SOL    HW2 4888   1.743   1.077   2.820
 3850SOL     OW 4889   1.227   1.550   3.368
 3850SOL    HW1 4890   1.233   1.473   3.432
 3850SOL    HW2 4891   1.175   1.524   3.288
 3851SOL     OW 4892   0.321   0.943   2.104
 3851SOL    HW1 4893   0.403   0.982   2.062
 3851SOL    HW2 4894   0.294   0.861   2.055
 3852SOL     OW 4895   1.458   0.735   2.590
 3852SOL    HW1 4896   1.453   0.670   2.665
 3852SOL    HW2 4897   1.538   0.794   2.603
 3853SOL     OW 4898   0.461   1.266   3.589
 3853SOL    HW1 4899   0.411   1.267   3.503
 3853SOL    HW2 4900   0.398   1.248   3.665
 3854SOL     OW 4901   1.111   1.776   2.099
 3854SOL    HW1 4902   1.051   1.714   2.149
 3854SOL    HW2 4903   1.142   1.732   2.014
 3855SOL     OW 4904   0.202   0.285   3.360
 3855SOL    HW1 4905   0.122   0.345   3.347
 3855SOL    HW2 4906   0.192   0.236   3.446
 3856SOL     OW 4907   1.632   1.377   1.943
 3856SOL    HW1 4908   1.600   1.471   1.933
 3856SOL    HW2 4909   1.556   1.314   1.931
 3857SOL     OW 4910   0.464   1.743   2.185
 3857SOL    HW1 4911   0.497   1.782   2.271
 3857SOL    HW2 4912   0.540   1.736   2.120
 3858SOL     OW 4913   1.400   0.107   2.288
 3858SOL    HW1 4914   1.376   0.070   2.198
 3858SOL    HW2 4915   1.499   0.123   2.292
 3859SOL     OW 4916   0.249   1.785   3.103
 3859SOL    HW1 4917   0.306   1.720   3.153
 3859SOL    HW2 4918   0.233   1.752   3.010
 3860SOL     OW 4919   0.940   1.698   2.766
 3860SOL    HW1 4920   1.020   1.641   2.787
 3860SOL    HW2 4921   0.891   1.658   2.689
 3861SOL     OW 4922   0.382   0.700   2.342
 3861SOL    HW1 4923   0.427   0.610   2.339
 3861SOL    HW2 4924   0.288   0.689   2.375
 3862SOL     OW 4925   1.547   0.222   3.591
 3862SOL    HW1 4926   1.542   0.259   3.683
 3862SOL    HW2 4927   1.475   0.153   3.579
 3863SOL     OW 4928   0.614   0.122   1.979
 3863SOL    HW1 4929   0.712   0.100   1.986
 3863SOL    HW2 4930   0.583   0.105   1.886
 3864SOL     OW 4931   0.781   0.264   3.611
 3864SOL    HW1 4932   0.848   0.203   3.654
 3864SOL    HW2 4933   0.708   0.283   3.676
 3865SOL     OW 4934   0.888   1.514   3.057
 3865SOL    HW1 4935   0.865   1.489   2.963
 3865SOL    HW2 4936   0.949   1.445   3.096
 3866SOL     OW 4937   1.351   0.590   3.295
 3866SOL    HW1 4938   1.379   0.547   3.380
 3866SOL    HW2 4939   1.376   0.686   3.296
 3867SOL     OW 4940   0.803   1.402   2.786
 3867SOL    HW1 4941   0.893   1.416   2.744
 3867SOL    HW2 4942   0.732   1.404   2.715
 3868SOL     OW 4943   0.922   0.503   2.761
 3868SOL    HW1 4944   0.897   0.494   2.665
 3868SOL    HW2 4945   0.970   0.421   2.792
 3869SOL     OW 4946   0.539   0.064   2.374
 3869SOL    HW1 4947   0.458   0.065   2.432
 3869SOL    HW2 4948   0.542   0.147   2.319
 3870SOL     OW 4949   1.434   1.188   1.903
 3870SOL    HW1 4950   1.466   1.112   1.960
 3870SOL    HW2 4951   1.342   1.215   1.933
 3871SOL     OW 4952   0.297   0.035   2.033
 3871SOL    HW1 4953   0.346   0.119   2.012
 3871SOL    HW2 4954   0.359  -0.030   2.078
 3872SOL     OW 4955   0.935   0.236   2.342
 3872SOL    HW1 4956   0.887   0.277   2.264
 3872SOL    HW2 4957   1.034   0.234   2.323
 3873SOL     OW 4958   1.076   0.683   3.326
 3873SOL    HW1 4959   0.996   0.622   3.329
 3873SOL    HW2 4960   1.157   0.630   3.302
 3874SOL     OW 4961   1.227   1.570   2.655
 3874SOL    HW1 4962   1.248   1.644   2.590
 3874SOL    HW2 4963   1.295   1.570   2.728
 3875SOL     OW 4964   0.459   1.152   2.603
 3875SOL    HW1 4965   0.388   1.125   2.668
 3875SOL    HW2 4966   0.433   1.124   2.510
 3876SOL     OW 4967   1.271   1.797   2.453
 3876SOL    HW1 4968   1.315   1.861   2.389
 3876SOL    HW2 4969   1.221   1.849   2.523
 3877SOL     OW 4970   1.032   0.549   1.878
 3877SOL    HW1 4971   0.991   0.631   1.839
 3877SOL    HW2 4972   1.096   0.575   1.951
 3878SOL     OW 4973   0.078   0.556   3.248
 3878SOL    HW1 4974   0.170   0.555   3.207
 3878SOL    HW2 4975   0.072   0.630   3.315
 3879SOL     OW 4976   0.561   0.222   3.009
 3879SOL    HW1 4977   0.599   0.138   3.046
 3879SOL    HW2 4978   0.473   0.241   3.053
 3880SOL     OW 4979   0.866   0.454   2.504
 3880SOL    HW1 4980   0.834   0.526   2.442
 3880SOL    HW2 4981   0.890   0.373   2.451
 3881SOL     OW 4982   1.017   0.039   2.615
 3881SOL    HW1 4983   0.945   0.044   2.546
 3881SOL    HW2 4984   0.993  -0.030   2.684
 3882SOL     OW 4985   1.429   1.173   2.729
 3882SOL    HW1 4986   1.374   1.089   2.722
 3882SOL    HW2 4987   1.455   1.202   2.637
 3883SOL     OW 4988   1.466   0.590   2.854
 3883SOL    HW1 4989   1.436   0.495   2.861
 3883SOL    HW2 4990   1.539   0.606   2.920
 3884SOL     OW 4991   1.857   0.833   2.239
 3884SOL    HW1 4992   1.899   0.769   2.303
 3884SOL    HW2 4993   1.819   0.782   2.161
 3885SOL     OW 4994   0.488   1.385   2.036
 3885SOL    HW1 4995   0.401   1.370   2.083
 3885SOL    HW2 4996   0.471   1.411   1.941
 3886SOL     OW 4997   1.664   1.280   2.519
 3886SOL    HW1 4998   1.763   1.288   2.533
 3886SOL    HW2 4999   1.619   1.364   2.550
 3887SOL     OW 5000   1.390   0.575   1.940
 3887SOL    HW1 5001   1.336   0.554   2.021
 3887SOL    HW2 5002   1.481   0.534   1.949
 3888SOL     OW 5003   0.527   0.256   2.190
 3888SOL    HW1 5004   0.554   0.197   2.115
 3888SOL    HW2 5005   0.527   0.351   2.159
 3889SOL     OW 5006   1.754   1.223   3.450
 3889SOL    HW1 5007   1.845   1.184   3.437
 3889SOL    HW2 5008   1.762   1.319   3.474
 3890SOL     OW 5009   1.064   1.347   3.202
 3890SOL    HW1 5010   0.984   1.324   3.257
 3890SOL    HW2 5011   1.147   1.321   3.251
 3891SOL     OW 5012   1.592   1.629   3.487
 3891SOL    HW1 5013   1.619   1.663   3.397
 3891SOL    HW2 5014   1.671   1.591   3.533
 3892SOL     OW 5015   1.111   1.195   2.962
 3892SOL    HW1 5016   1.071   1.239   3.043
 3892SOL    HW2 5017   1.070   1.232   2.879
 3893SOL     OW 5018   1.638   1.099   2.941
 3893SOL    HW1 5019   1.643   1.180   3.000
 3893SOL    HW2 5020   1.552   1.101   2.890
 3894SOL     OW 5021   0.915   0.089   3.264
 3894SOL    HW1 5022   0.940   0.069   3.169
 3894SOL    HW2 5023   0.987   0.145   3.306
 3895SOL     OW 5024   0.980   1.116   3.581
 3895SOL    HW1 5025   0.881   1.122   3.591
 3895SOL    HW2 5026   1.003   1.036   3.525
 3896SOL     OW 5027   0.705   1.050   2.230
 3896SOL    HW1 5028   0.691   1.057   2.329
 3896SOL    HW2 5029   0.789   0.999   2.212
 3897SOL     OW 5030   0.410   0.813   3.113
 3897SOL    HW1 5031   0.496   0.825   3.163
 3897SOL    HW2 5032   0.368   0.726   3.140
 3898SOL     OW 5033   1.274   0.386   3.124
 3898SOL    HW1 5034   1.295   0.460   3.188
 3898SOL    HW2 5035   1.185   0.403   3.081
 3899SOL     OW 5036   0.064   1.564   3.193
 3899SOL    HW1 5037   0.018   1.646   3.159
 3899SOL    HW2 5038   0.162   1.583   3.202
 3900SOL     OW 5039   0.367   1.100   2.363
 3900SOL    HW1 5040   0.360   1.183   2.307
 3900SOL    HW2 5041   0.371   1.020   2.303
 3901SOL     OW 5042   0.566   0.537   2.727
 3901SOL    HW1 5043   0.578   0.603   2.653
 3901SOL    HW2 5044   0.612   0.571   2.810
 3902SOL     OW 5045   1.252   1.348   2.250
 3902SOL    HW1 5046   1.302   1.425   2.290
 3902SOL    HW2 5047   1.157   1.350   2.282
 3903SOL     OW 5048   1.272   1.445   3.004
 3903SOL    HW1 5049   1.319   1.458   3.091
 3903SOL    HW2 5050   1.206   1.371   3.013
 3904SOL     OW 5051   1.582   0.639   2.334
 3904SOL    HW1 5052   1.551   0.700   2.407
 3904SOL    HW2 5053   1.632   0.691   2.265
 3905SOL     OW 5054   0.354   1.510   3.191
 3905SOL    HW1 5055   0.333   1.466   3.104
 3905SOL    HW2 5056   0.451   1.536   3.194
 3906SOL     OW 5057   0.402   0.751   3.460
 3906SOL    HW1 5058   0.470   0.806   3.413
 3906SOL    HW2 5059   0.442   0.663   3.487
 3907SOL     OW 5060   1.587   0.779   3.532
 3907SOL    HW1 5061   1.495   0.817   3.527
 3907SOL    HW2 5062   1.647   0.826   3.467
 3908SOL     OW 5063   1.013   0.105   3.632
 3908SOL    HW1 5064   1.019   0.190   3.580
 3908SOL    HW2 5065   1.045   0.029   3.575
 3909SOL     OW 5066   0.504   0.050   3.602
 3909SOL    HW1 5067   0.462  -0.007   3.532
 3909SOL    HW2 5068   0.438   0.119   3.634
 3910SOL     OW 5069   0.573   0.870   2.891
 3910SOL    HW1 5070   0.617   0.959   2.882
 3910SOL    HW2 5071   0.510   0.870   2.968
 3911SOL     OW 5072   1.360   0.862   2.907
 3911SOL    HW1 5073   1.285   0.862   2.841
 3911SOL    HW2 5074   1.397   0.770   2.916
 3912SOL     OW 5075   1.209   0.525   2.137
 3912SOL    HW1 5076   1.222   0.441   2.191
 3912SOL    HW2 5077   1.180   0.599   2.197
 3913SOL     OW 5078   0.307   0.213   3.093
 3913SOL    HW1 5079   0.284   0.250   3.183
 3913SOL    HW2 5080   0.277   0.118   3.087
 3914SOL     OW 5081   0.037   1.310   3.144
 3914SOL    HW1 5082   0.090   1.261   3.212
 3914SOL    HW2 5083   0.059   1.408   3.149
 3915SOL     OW 5084   0.732   0.634   2.926
 3915SOL    HW1 5085   0.791   0.608   2.850
 3915SOL    HW2 5086   0.704   0.730   2.915
 3916SOL     OW 5087   1.728   0.935   3.716
 3916SOL    HW1 5088   1.682   0.928   3.627
 3916SOL    HW2 5089   1.666   0.979   3.782
 3917SOL     OW 5090   0.307   0.063   2.480
 3917SOL    HW1 5091   0.296   0.157   2.513
 3917SOL    HW2 5092   0.302   0.000   2.557
 3918SOL     OW 5093   1.622   0.367   2.236
 3918SOL    HW1 5094   1.624   0.291   2.300
 3918SOL    HW2 5095   1.574   0.444   2.276
 3919SOL     OW 5096   1.023   0.766   2.828
 3919SOL    HW1 5097   1.038   0.787   2.924
 3919SOL    HW2 5098   0.993   0.671   2.819
 3920SOL     OW 5099   0.980   1.573   3.562
 3920SOL    HW1 5100   0.960   1.617   3.474
 3920SOL    HW2 5101   1.019   1.482   3.546
 3921SOL     OW 5102   1.859   1.518   3.467
 3921SOL    HW1 5103   1.873   1.545   3.372
 3921SOL    HW2 5104   1.942   1.540   3.520
 3922SOL     OW 5105   0.350   0.898   3.666
 3922SOL    HW1 5106   0.426   0.942   3.714
 3922SOL    HW2 5107   0.385   0.851   3.584
 3923SOL     OW 5108   1.540   0.274   1.987
 3923SOL    HW1 5109   1.479   0.199   2.010
 3923SOL    HW2 5110   1.562   0.326   2.070
 3924SOL     OW 5111   1.303   0.838   1.904
 3924SOL    HW1 5112   1.337   0.745   1.919
 3924SOL    HW2 5113   1.321   0.865   1.809
 3925SOL     OW 5114   1.068   1.333   2.711
 3925SOL    HW1 5115   1.075   1.249   2.656
 3925SOL    HW2 5116   1.130   1.402   2.675
 3926SOL     OW 5117   0.319   0.810   2.811
 3926SOL    HW1 5118   0.412   0.846   2.816
 3926SOL    HW2 5119   0.313   0.725   2.863
 3927SOL     OW 5120   0.339   0.509   2.868
 3927SOL    HW1 5121   0.287   0.426   2.851
 3927SOL    HW2 5122   0.416   0.514   2.804
 3928SOL     OW 5123   1.138   0.380   3.540
 3928SOL    HW1 5124   1.093   0.443   3.604
 3928SOL    HW2 5125   1.231   0.411   3.523
 3929SOL     OW 5126   1.160   0.207   3.339
 3929SOL    HW1 5127   1.160   0.271   3.416
 3929SOL    HW2 5128   1.188   0.255   3.256
 3930SOL     OW 5129   0.008   1.326   2.062
 3930SOL    HW1 5130  -0.085   1.347   2.031
 3930SOL    HW2 5131   0.018   1.227   2.075
 3931SOL     OW 5132   0.088   1.801   2.789
 3931SOL    HW1 5133   0.046   1.715   2.762
 3931SOL    HW2 5134   0.182   1.804   2.755
 3932SOL     OW 5135   0.504   1.568   2.772
 3932SOL    HW1 5136   0.570   1.642   2.781
 3932SOL    HW2 5137   0.548   1.489   2.730
 3933SOL     OW 5138   1.002   0.796   3.100
 3933SOL    HW1 5139   1.043   0.764   3.186
 3933SOL    HW2 5140   0.906   0.769   3.097
 3934SOL     OW 5141   0.040   0.544   2.976
 3934SOL    HW1 5142   0.125   0.511   2.935
 3934SOL    HW2 5143   0.053   0.559   3.074
 3935SOL     OW 5144   0.189   0.520   3.584
 3935SOL    HW1 5145   0.248   0.480   3.514
 3935SOL    HW2 5146   0.131   0.591   3.543
 3936SOL     OW 5147   1.369   0.950   3.522
 3936SOL    HW1 5148   1.408   1.039   3.542
 3936SOL    HW2 5149   1.379   0.930   3.425
 3937SOL     OW 5150   0.815   0.572   2.187
 3937SOL    HW1 5151   0.822   0.483   2.141
 3937SOL    HW2 5152   0.721   0.606   2.179
 3938SOL     OW 5153   1.657   0.604   3.068
 3938SOL    HW1 5154   1.619   0.535   3.130
 3938SOL    HW2 5155   1.739   0.568   3.024
 3939SOL     OW 5156   0.252   1.564   3.606
 3939SOL    HW1 5157   0.222   1.621   3.682
 3939SOL    HW2 5158   0.245   1.467   3.632
 3940SOL     OW 5159   0.671   0.464   3.131
 3940SOL    HW1 5160   0.637   0.375   3.101
 3940SOL    HW2 5161   0.697   0.518   3.051
 3941SOL     OW 5162   0.930   1.678   3.327
 3941SOL    HW1 5163   0.906   1.660   3.232
 3941SOL    HW2 5164   0.960   1.772   3.337
 3942SOL     OW 5165   0.473   0.500   2.053
 3942SOL    HW1 5166   0.534   0.580   2.057
 3942SOL    HW2 5167   0.378   0.531   2.060
 3943SOL     OW 5168   0.159   1.137   3.328
 3943SOL    HW1 5169   0.181   1.076   3.404
 3943SOL    HW2 5170   0.169   1.088   3.242
 3944SOL     OW 5171   1.347   1.059   3.096
 3944SOL    HW1 5172   1.371   0.996   3.022
 3944SOL    HW2 5173   1.257   1.099   3.078
 3945SOL     OW 5174   1.302   0.855   2.171
 3945SOL    HW1 5175   1.216   0.824   2.213
 3945SOL    HW2 5176   1.298   0.841   2.072
 3946SOL     OW 5177   1.759   1.747   3.016
 3946SOL    HW1 5178   1.820   1.777   2.943
 3946SOL    HW2 5179   1.721   1.658   2.994
 3947SOL     OW 5180   1.252   1.731   2.990
 3947SOL    HW1 5181   1.336   1.736   2.936
 3947SOL    HW2 5182   1.229   1.635   3.008
 3948SOL     OW 5183   0.083   1.258   2.884
 3948SOL    HW1 5184   0.078   1.257   2.984
 3948SOL    HW2 5185   0.000   1.217   2.846
 3949SOL     OW 5186   0.688   1.662   3.578
 3949SOL    HW1 5187   0.632   1.743   3.587
 3949SOL    HW2 5188   0.740   1.666   3.492
 3950SOL     OW 5189   1.726   0.135   2.385
 3950SOL    HW1 5190   1.799   0.118   2.318
 3950SOL    HW2 5191   1.695   0.048   2.423
 3951SOL     OW 5192   1.388   1.573   2.339
 3951SOL    HW1 5193   1.455   1.585   2.265
 3951SOL    HW2 5194   1.348   1.662   2.362
 3952SOL     OW 5195   0.130   1.794   3.713
 3952SOL    HW1 5196   0.089   1.720   3.766
 3952SOL    HW2 5197   0.194   1.845   3.771
 3953SOL     OW 5198   1.280   0.927   2.534
 3953SOL    HW1 5199   1.340   0.846   2.536
 3953SOL    HW2 5200   1.320   0.996   2.474
 3954SOL     OW 5201   0.830   1.273   3.284
 3954SOL    HW1 5202   0.825   1.306   3.379
 3954SOL    HW2 5203   0.744   1.292   3.238
 3955SOL     OW 5204   0.672   1.616   2.016
 3955SOL    HW1 5205   0.681   1.626   1.917
 3955SOL    HW2 5206   0.632   1.527   2.037
 3956SOL     OW 5207   1.650   1.720   3.256
 3956SOL    HW1 5208   1.703   1.730   3.172
 3956SOL    HW2 5209   1.623   1.810   3.290
 3957SOL     OW 5210   1.841   0.175   2.825
 3957SOL    HW1 5211   1.880   0.090   2.789
 3957SOL    HW2 5212   1.743   0.177   2.806
 3958SOL     OW 5213   0.263   0.326   2.582
 3958SOL    HW1 5214   0.184   0.377   2.548
 3958SOL    HW2 5215   0.254   0.311   2.680
 3959SOL     OW 5216   1.194   1.612   1.893
 3959SOL    HW1 5217   1.200   1.519   1.930
 3959SOL    HW2 5218   1.135   1.612   1.813
 3960SOL     OW 5219   0.822   1.002   3.234
 3960SOL    HW1 5220   0.862   1.001   3.142
 3960SOL    HW2 5221   0.832   1.094   3.274
 3961SOL     OW 5222   0.916   0.910   2.153
 3961SOL    HW1 5223   0.979   0.948   2.085
 3961SOL    HW2 5224   0.956   0.827   2.192
 3962SOL     OW 5225   1.504   1.607   1.906
 3962SOL    HW1 5226   1.412   1.644   1.913
 3962SOL    HW2 5227   1.542   1.627   1.816
 3963SOL     OW 5228   0.372   1.288   3.352
 3963SOL    HW1 5229   0.359   1.381   3.318
 3963SOL    HW2 5230   0.288   1.236   3.339
 3964SOL     OW 5231   1.614   1.292   3.151
 3964SOL    HW1 5232   1.674   1.295   3.231
 3964SOL    HW2 5233   1.539   1.356   3.164
 3965SOL     OW 5234   1.039   1.098   2.558
 3965SOL    HW1 5235   0.969   1.051   2.612
 3965SOL    HW2 5236   1.098   1.030   2.515
 3966SOL     OW 5237   1.014   0.236   2.833
 3966SOL    HW1 5238   1.006   0.200   2.740
 3966SOL    HW2 5239   1.012   0.160   2.898
 3967SOL     OW 5240   0.590   1.487   2.353
 3967SOL    HW1 5241   0.632   1.429   2.283
 3967SOL    HW2 5242   0.546   1.566   2.309
 3968SOL     OW 5243   1.709   0.385   3.243
 3968SOL    HW1 5244   1.782   0.454   3.247
 3968SOL    HW2 5245   1.737   0.310   3.184
 3969SOL     OW 5246   0.255   1.348   2.152
 3969SOL    HW1 5247   0.159   1.349   2.125
 3969SOL    HW2 5248   0.267   1.401   2.236
 3970SOL     OW 5249   0.105   1.013   3.588
 3970SOL    HW1 5250   0.028   0.980   3.642
 3970SOL    HW2 5251   0.190   0.983   3.630
 3971SOL     OW 5252   0.672   0.203   3.351
 3971SOL    HW1 5253   0.762   0.187   3.311
 3971SOL    HW2 5254   0.680   0.208   3.450
 3972SOL     OW 5255   0.075   0.345   1.895
 3972SOL    HW1 5256  -0.017   0.317   1.866
 3972SOL    HW2 5257   0.106   0.422   1.839
 3973SOL     OW 5258   1.440   0.856   3.260
 3973SOL    HW1 5259   1.383   0.908   3.197
 3973SOL    HW2 5260   1.536   0.868   3.236
 3974SOL     OW 5261   0.072   0.166   2.180
 3974SOL    HW1 5262   0.055   0.249   2.126
 3974SOL    HW2 5263   0.162   0.129   2.158
 3975SOL     OW 5264   1.183   1.335   1.981
 3975SOL    HW1 5265   1.084   1.324   1.983
 3975SOL    HW2 5266   1.217   1.350   2.074
 3976SOL     OW 5267   0.613   0.842   3.293
 3976SOL    HW1 5268   0.669   0.923   3.276
 3976SOL    HW2 5269   0.672   0.762   3.296
 3977SOL     OW 5270   1.493   1.767   2.821
 3977SOL    HW1 5271   1.526   1.831   2.752
 3977SOL    HW2 5272   1.559   1.761   2.896
 3978SOL     OW 5273   0.716   0.565   3.570
 3978SOL    HW1 5274   0.735   0.630   3.644
 3978SOL    HW2 5275   0.776   0.485   3.579
 3979SOL     OW 5276   1.450   1.220   3.495
 3979SOL    HW1 5277   1.441   1.210   3.594
 3979SOL    HW2 5278   1.546   1.213   3.469
 3980SOL     OW 5279   0.390   1.741   3.422
 3980SOL    HW1 5280   0.299   1.782   3.420
 3980SOL    HW2 5281   0.383   1.647   3.454
 3981SOL     OW 5282   1.674   0.883   3.116
 3981SOL    HW1 5283   1.647   0.794   3.079
 3981SOL    HW2 5284   1.675   0.951   3.043
 3982SOL     OW 5285   1.225   0.325   2.311
 3982SOL    HW1 5286   1.290   0.251   2.300
 3982SOL    HW2 5287   1.245   0.375   2.395
 3983SOL     OW 5288   0.594   0.745   2.514
 3983SOL    HW1 5289   0.644   0.830   2.495
 3983SOL    HW2 5290   0.506   0.747   2.466
 3984SOL     OW 5291   1.777   0.342   3.504
 3984SOL    HW1 5292   1.760   0.373   3.410
 3984SOL    HW2 5293   1.693   0.305   3.542
 3985SOL     OW 5294   1.730   0.934   3.379
 3985SOL    HW1 5295   1.768   1.025   3.394
 3985SOL    HW2 5296   1.722   0.917   3.280
 3986SOL     OW 5297   0.859   1.374   1.878
 3986SOL    HW1 5298   0.813   1.389   1.966
 3986SOL    HW2 5299   0.903   1.459   1.848
 3987SOL     OW 5300   0.661   1.790   2.815
 3987SOL    HW1 5301   0.615   1.878   2.802
 3987SOL    HW2 5302   0.760   1.802   2.808
 3988SOL     OW 5303   0.859   0.956   2.723
 3988SOL    HW1 5304   0.913   0.887   2.771
 3988SOL    HW2 5305   0.827   1.025   2.789
 3989SOL     OW 5306   1.083   0.984   1.949
 3989SOL    HW1 5307   1.060   1.037   1.867
 3989SOL    HW2 5308   1.164   0.928   1.930
 3990SOL     OW 5309   1.861   1.569   2.713
 3990SOL    HW1 5310   1.790   1.557   2.643
 3990SOL    HW2 5311   1.862   1.490   2.773
 3991SOL     OW 5312   0.221   1.314   3.706
 3991SOL    HW1 5313   0.156   1.241   3.685
 3991SOL    HW2 5314   0.225   1.328   3.804
 3992SOL     OW 5315   0.079   1.240   2.515
 3992SOL    HW1 5316   0.078   1.193   2.603
 3992SOL    HW2 5317   0.161   1.212   2.464
 3993SOL     OW 5318   0.672   1.391   3.486
 3993SOL    HW1 5319   0.594   1.341   3.524
 3993SOL    HW2 5320   0.669   1.486   3.517
 3994SOL     OW 5321   1.824   0.192   3.089
 3994SOL    HW1 5322   1.820   0.102   3.133
 3994SOL    HW2 5323   1.827   0.181   2.990
 3995SOL     OW 5324   0.428   0.424   2.382
 3995SOL    HW1 5325   0.458   0.352   2.320
 3995SOL    HW2 5326   0.389   0.384   2.465
 3996SOL     OW 5327   1.705   1.487   2.966
 3996SOL    HW1 5328   1.612   1.462   2.939
 3996SOL    HW2 5329   1.731   1.437   3.048
 3997SOL     OW 5330   0.317   0.547   3.142
 3997SOL    HW1 5331   0.355   0.488   3.214
 3997SOL    HW2 5332   0.357   0.521   3.054
 3998SOL     OW 5333   0.812   1.586   2.549
 3998SOL    HW1 5334   0.844   1.596   2.455
 3998SOL    HW2 5335   0.733   1.524   2.551
 3999SOL     OW 5336   1.424   0.214   2.974
 3999SOL    HW1 5337   1.476   0.149   3.029
 3999SOL    HW2 5338   1.375   0.277   3.035
 4000SOL     OW 5339   1.001   0.034   3.016
 4000SOL    HW1 5340   0.938  -0.038   2.985
 4000SOL    HW2 5341   1.094  -0.002   3.016
 4001SOL     OW 5342   0.770   1.330   2.163
 4001SOL    HW1 5343   0.724   1.243   2.180
 4001SOL    HW2 5344   0.861   1.327   2.204
 4002SOL     OW 5345   0.618   1.567   3.146
 4002SOL    HW1 5346   0.613   1.649   3.203
 4002SOL    HW2 5347   0.707   1.564   3.101
 4003SOL     OW 5348   1.352   0.052   2.030
 4003SOL    HW1 5349   1.387   0.011   1.946
 4003SOL    HW2 5350   1.262   0.014   2.050
 4004SOL     OW 5351   1.300   0.453   2.553
 4004SOL    HW1 5352   1.241   0.533   2.557
 4004SOL    HW2 5353   1.315   0.418   2.646
 4005SOL     OW 5354   1.593   0.221   2.744
 4005SOL    HW1 5355   1.509   0.220   2.798
 4005SOL    HW2 5356   1.595   0.304   2.688
 4006SOL     OW 5357   0.039   1.077   2.162
 4006SOL    HW1 5358   0.138   1.066   2.153
 4006SOL    HW2 5359  -0.001   0.991   2.194
 4007SOL     OW 5360   0.875   1.646   2.199
 4007SOL    HW1 5361   0.798   1.611   2.145
 4007SOL    HW2 5362   0.843   1.717   2.261
 4008SOL     OW 5363   0.230   0.628   3.837
 4008SOL    HW1 5364   0.137   0.626   3.874
 4008SOL    HW2 5365   0.231   0.589   3.745
 4009SOL     OW 5366   0.225   0.275   4.720
 4009SOL    HW1 5367   0.260   0.258   4.812
 4009SOL    HW2 5368   0.137   0.230   4.708
 4010SOL     OW 5369   0.019   0.368   4.371
 4010SOL    HW1 5370  -0.063   0.411   4.410
 4010SOL    HW2 5371  -0.009   0.295   4.308
 4011SOL     OW 5372   0.569   1.275   4.889
 4011SOL    HW1 5373   0.476   1.268   4.852
 4011SOL    HW2 5374   0.580   1.364   4.933
 4012SOL     OW 5375   1.555   1.511   4.427
 4012SOL    HW1 5376   1.498   1.495   4.508
 4012SOL    HW2 5377   1.496   1.521   4.347
 4013SOL     OW 5378   1.135   0.703   4.441
 4013SOL    HW1 5379   1.192   0.781   4.416
 4013SOL    HW2 5380   1.075   0.729   4.517
 4014SOL     OW 5381   1.755   0.607   3.955
 4014SOL    HW1 5382   1.743   0.594   3.856
 4014SOL    HW2 5383   1.725   0.526   4.004
 4015SOL     OW 5384   0.768   1.144   4.747
 4015SOL    HW1 5385   0.690   1.161   4.807
 4015SOL    HW2 5386   0.802   1.231   4.711
 4016SOL     OW 5387   0.685   1.012   4.389
 4016SOL    HW1 5388   0.754   0.996   4.459
 4016SOL    HW2 5389   0.612   1.069   4.427
 4017SOL     OW 5390   0.335   1.435   4.785
 4017SOL    HW1 5391   0.257   1.404   4.732
 4017SOL    HW2 5392   0.393   1.493   4.728
 4018SOL     OW 5393   1.460   1.505   5.063
 4018SOL    HW1 5394   1.484   1.599   5.089
 4018SOL    HW2 5395   1.444   1.451   5.145
 4019SOL     OW 5396   0.438   0.392   5.223
 4019SOL    HW1 5397   0.520   0.336   5.232
 4019SOL    HW2 5398   0.357   0.334   5.227
 4020SOL     OW 5399   1.603   0.447   4.461
 4020SOL    HW1 5400   1.529   0.493   4.411
 4020SOL    HW2 5401   1.654   0.515   4.514
 4021SOL     OW 5402   0.231   1.713   4.207
 4021SOL    HW1 5403   0.265   1.790   4.261
 4021SOL    HW2 5404   0.275   1.713   4.117
 4022SOL     OW 5405   1.127   1.341   5.414
 4022SOL    HW1 5406   1.174   1.341   5.502
 4022SOL    HW2 5407   1.079   1.254   5.403
 4023SOL     OW 5408   0.230   1.434   4.262
 4023SOL    HW1 5409   0.204   1.530   4.262
 4023SOL    HW2 5410   0.159   1.380   4.307
 4024SOL     OW 5411   0.240   1.091   4.610
 4024SOL    HW1 5412   0.254   1.007   4.662
 4024SOL    HW2 5413   0.185   1.155   4.665
 4025SOL     OW 5414   0.620   1.786   5.163
 4025SOL    HW1 5415   0.528   1.769   5.198
 4025SOL    HW2 5416   0.648   1.878   5.189
 4026SOL     OW 5417   0.606   0.964   3.847
 4026SOL    HW1 5418   0.613   1.048   3.793
 4026SOL    HW2 5419   0.652   0.977   3.935
 4027SOL     OW 5420   1.594   0.114   5.204
 4027SOL    HW1 5421   1.576   0.181   5.132
 4027SOL    HW2 5422   1.591   0.160   5.293
 4028SOL     OW 5423   0.122   0.643   4.287
 4028SOL    HW1 5424   0.077   0.555   4.304
 4028SOL    HW2 5425   0.121   0.697   4.371
 4029SOL     OW 5426   1.842   1.767   4.083
 4029SOL    HW1 5427   1.896   1.738   4.163
 4029SOL    HW2 5428   1.872   1.857   4.054
 4030SOL     OW 5429   0.027   1.596   3.841
 4030SOL    HW1 5430   0.008   1.500   3.862
 4030SOL    HW2 5431  -0.006   1.654   3.916
 4031SOL     OW 5432   1.689   0.922   4.336
 4031SOL    HW1 5433   1.784   0.893   4.344
 4031SOL    HW2 5434   1.681   0.987   4.261
 4032SOL     OW 5435   1.641   1.108   4.156
 4032SOL    HW1 5436   1.727   1.110   4.104
 4032SOL    HW2 5437   1.655   1.155   4.244
 4033SOL     OW 5438   0.113   0.737   5.321
 4033SOL    HW1 5439   0.201   0.724   5.366
 4033SOL    HW2 5440   0.100   0.834   5.299
 4034SOL     OW 5441   0.613   1.365   4.450
 4034SOL    HW1 5442   0.564   1.278   4.459
 4034SOL    HW2 5443   0.590   1.408   4.363
 4035SOL     OW 5444   1.293   1.228   5.147
 4035SOL    HW1 5445   1.330   1.155   5.089
 4035SOL    HW2 5446   1.345   1.233   5.232
 4036SOL     OW 5447   0.809   0.004   4.226
 4036SOL    HW1 5448   0.849   0.095   4.217
 4036SOL    HW2 5449   0.709   0.012   4.232
 4037SOL     OW 5450   0.197   0.976   4.988
 4037SOL    HW1 5451   0.286   0.931   4.974
 4037SOL    HW2 5452   0.124   0.911   4.969
 4038SOL     OW 5453   1.525   0.999   3.914
 4038SOL    HW1 5454   1.462   0.923   3.927
 4038SOL    HW2 5455   1.573   1.017   4.000
 4039SOL     OW 5456   1.187   1.792   5.340
 4039SOL    HW1 5457   1.211   1.852   5.264
 4039SOL    HW2 5458   1.194   1.697   5.310
 4040SOL     OW 5459   1.466   1.417   4.677
 4040SOL    HW1 5460   1.407   1.423   4.757
 4040SOL    HW2 5461   1.451   1.329   4.631
 4041SOL     OW 5462   1.667   1.714   4.296
 4041SOL    HW1 5463   1.626   1.691   4.208
 4041SOL    HW2 5464   1.649   1.640   4.361
 4042SOL     OW 5465   0.598   0.729   3.994
 4042SOL    HW1 5466   0.622   0.798   3.926
 4042SOL    HW2 5467   0.520   0.762   4.048
 4043SOL     OW 5468   1.281   0.345   4.668
 4043SOL    HW1 5469   1.195   0.295   4.655
 4043SOL    HW2 5470   1.343   0.291   4.724
 4044SOL     OW 5471   1.576   1.662   4.031
 4044SOL    HW1 5472   1.665   1.708   4.034
 4044SOL    HW2 5473   1.555   1.638   3.936
 4045SOL     OW 5474   0.807   0.605   5.189
 4045SOL    HW1 5475   0.760   0.602   5.278
 4045SOL    HW2 5476   0.756   0.550   5.123
 4046SOL     OW 5477   1.394   0.469   5.398
 4046SOL    HW1 5478   1.374   0.512   5.486
 4046SOL    HW2 5479   1.472   0.407   5.407
 4047SOL     OW 5480   0.973   0.890   5.296
 4047SOL    HW1 5481   1.019   0.806   5.267
 4047SOL    HW2 5482   0.917   0.924   5.221
 4048SOL     OW 5483   0.991   0.410   4.966
 4048SOL    HW1 5484   0.914   0.444   5.020
 4048SOL    HW2 5485   0.957   0.359   4.887
 4049SOL     OW 5486   1.041   0.701   4.153
 4049SOL    HW1 5487   1.067   0.697   4.249
 4049SOL    HW2 5488   0.956   0.650   4.139
 4050SOL     OW 5489   0.076   0.811   4.513
 4050SOL    HW1 5490   0.175   0.799   4.522
 4050SOL    HW2 5491   0.052   0.906   4.534
 4051SOL     OW 5492   0.130   1.821   5.295
 4051SOL    HW1 5493   0.120   1.806   5.394
 4051SOL    HW2 5494   0.044   1.857   5.259
 4052SOL     OW 5495   0.865   0.348   3.919
 4052SOL    HW1 5496   0.924   0.411   3.870
 4052SOL    HW2 5497   0.884   0.254   3.890
 4053SOL     OW 5498   1.362   1.144   4.269
 4053SOL    HW1 5499   1.445   1.115   4.221
 4053SOL    HW2 5500   1.313   1.211   4.213
 4054SOL     OW 5501   0.550   0.196   4.609
 4054SOL    HW1 5502   0.545   0.191   4.709
 4054SOL    HW2 5503   0.552   0.292   4.580
 4055SOL     OW 5504   1.008   1.456   4.201
 4055SOL    HW1 5505   0.962   1.528   4.149
 4055SOL    HW2 5506   1.004   1.476   4.299
 4056SOL     OW 5507   0.351   1.801   4.577
 4056SOL    HW1 5508   0.401   1.715   4.583
 4056SOL    HW2 5509   0.416   1.878   4.574
 4057SOL     OW 5510   1.795   1.066   4.597
 4057SOL    HW1 5511   1.733   1.051   4.521
 4057SOL    HW2 5512   1.743   1.077   4.682
 4058SOL     OW 5513   1.227   1.550   5.230
 4058SOL    HW1 5514   1.233   1.473   5.294
 4058SOL    HW2 5515   1.175   1.524   5.150
 4059SOL     OW 5516   0.321   0.943   3.966
 4059SOL    HW1 5517   0.403   0.982   3.924
 4059SOL    HW2 5518   0.294   0.861   3.917
 4060SOL     OW 5519   1.458   0.735   4.452
 4060SOL    HW1 5520   1.453   0.670   4.527
 4060SOL    HW2 5521   1.538   0.794   4.465
 4061SOL     OW 5522   0.461   1.266   5.451
 4061SOL    HW1 5523   0.411   1.267   5.365
 4061SOL    HW2 5524   0.398   1.248   5.527
 4062SOL     OW 5525   1.111   1.776   3.961
 4062SOL    HW1 5526   1.051   1.714   4.011
 4062SOL    HW2 5527   1.142   1.732   3.876
 4063SOL     OW 5528   0.202   0.285   5.222
 4063SOL    HW1 5529   0.122   0.345   5.209
 4063SOL    HW2 5530   0.192   0.236   5.308
 4064SOL     OW 5531   1.632   1.377   3.805
 4064SOL    HW1 5532   1.600   1.471   3.795
 4064SOL    HW2 5533   1.556   1.314   3.793
 4065SOL     OW 5534   0.464   1.743   4.047
 4065SOL    HW1 5535   0.497   1.782   4.133
 4065SOL    HW2 5536   0.540   1.736   3.982
 4066SOL     OW 5537   1.400   0.107   4.150
 4066SOL    HW1 5538   1.376   0.070   4.060
 4066SOL    HW2 5539   1.499   0.123   4.154
 4067SOL     OW 5540   0.249   1.785   4.965
 4067SOL    HW1 5541   0.306   1.720   5.015
 4067SOL    HW2 5542   0.233   1.752   4.872
 4068SOL     OW 5543   0.940   1.698   4.628
 4068SOL    HW1 5544   1.020   1.641   4.649
 4068SOL    HW2 5545   0.891   1.658   4.551
 4069SOL     OW 5546   0.382   0.700   4.204
 4069SOL    HW1 5547   0.427   0.610   4.201
 4069SOL    HW2 5548   0.288   0.689   4.237
 4070SOL     OW 5549   0.614   0.122   3.841
 4070SOL    HW1 5550   0.712   0.100   3.848
 4070SOL    HW2 5551   0.583   0.105   3.748
 4071SOL     OW 5552   0.888   1.514   4.919
 4071SOL    HW1 5553   0.865   1.489   4.825
 4071SOL    HW2 5554   0.949   1.445   4.958
 4072SOL     OW 5555   1.351   0.590   5.157
 4072SOL    HW1 5556   1.379   0.547   5.242
 4072SOL    HW2 5557   1.376   0.686   5.158
 4073SOL     OW 5558   0.803   1.402   4.648
 4073SOL    HW1 5559   0.893   1.416   4.606
 4073SOL    HW2 5560   0.732   1.404   4.577
 4074SOL     OW 5561   0.922   0.503   4.623
 4074SOL    HW1 5562   0.897   0.494   4.527
 4074SOL    HW2 5563   0.970   0.421   4.654
 4075SOL     OW 5564   0.539   0.064   4.236
 4075SOL    HW1 5565   0.458   0.065   4.294
 4075SOL    HW2 5566   0.542   0.147   4.181
 4076SOL     OW 5567   1.434   1.188   3.765
 4076SOL    HW1 5568   1.466   1.112   3.822
 4076SOL    HW2 5569   1.342   1.215   3.795
 4077SOL     OW 5570   0.297   0.035   3.895
 4077SOL    HW1 5571   0.346   0.119   3.874
 4077SOL    HW2 5572   0.359  -0.030   3.940
 4078SOL     OW 5573   0.935   0.236   4.204
 4078SOL    HW1 5574   0.887   0.277   4.126
 4078SOL    HW2 5575   1.034   0.234   4.185
 4079SOL     OW 5576   1.076   0.683   5.188
 4079SOL    HW1 5577   0.996   0.622   5.191
 4079SOL    HW2 5578   1.157   0.630   5.164
 4080SOL     OW 5579   1.227   1.570   4.517
 4080SOL    HW1 5580   1.248   1.644   4.452
 4080SOL    HW2 5581   1.295   1.570   4.590
 4081SOL     OW 5582   0.459   1.152   4.465
 4081SOL    HW1 5583   0.388   1.125   4.530
 4081SOL    HW2 5584   0.433   1.124   4.372
 4082SOL     OW 5585   1.271   1.797   4.315
 4082SOL    HW1 5586   1.315   1.861   4.251
 4082SOL    HW2 5587   1.221   1.849   4.385
 4083SOL     OW 5588   1.032   0.549   3.740
 4083SOL    HW1 5589   0.991   0.631   3.701
 4083SOL    HW2 5590   1.096   0.575   3.813
 4084SOL     OW 5591   0.078   0.556   5.110
 4084SOL    HW1 5592   0.170   0.555   5.069
 4084SOL    HW2 5593   0.072   0.630   5.177
 4085SOL     OW 5594   0.561   0.222   4.871
 4085SOL    HW1 5595   0.599   0.138   4.908
 4085SOL    HW2 5596   0.473   0.241   4.915
 4086SOL     OW 5597   0.866   0.454   4.366
 4086SOL    HW1 5598   0.834   0.526   4.304
 4086SOL    HW2 5599   0.890   0.373   4.313
 4087SOL     OW 5600   1.017   0.039   4.477
 4087SOL    HW1 5601   0.945   0.044   4.408
 4087SOL    HW2 5602   0.993  -0.030   4.546
 4088SOL     OW 5603   1.429   1.173   4.591
 4088SOL    HW1 5604   1.374   1.089   4.584
 4088SOL    HW2 5605   1.455   1.202   4.499
 4089SOL     OW 5606   1.466   0.590   4.716
 4089SOL    HW1 5607   1.436   0.495   4.723
 4089SOL    HW2 5608   1.539   0.606   4.782
 4090SOL     OW 5609   1.857   0.833   4.101
 4090SOL    HW1 5610   1.899   0.769   4.165
 4090SOL    HW2 5611   1.819   0.782   4.023
 4091SOL     OW 5612   0.488   1.385   3.898
 4091SOL    HW1 5613   0.401   1.370   3.945
 4091SOL    HW2 5614   0.471   1.411   3.803
 4092SOL     OW 5615   1.664   1.280   4.381
 4092SOL    HW1 5616   1.763   1.288   4.395
 4092SOL    HW2 5617   1.619   1.364   4.412
 4093SOL     OW 5618   1.390   0.575   3.802
 4093SOL    HW1 5619   1.336   0.554   3.883
 4093SOL    HW2 5620   1.481   0.534   3.811
 4094SOL     OW 5621   0.527   0.256   4.052
 4094SOL    HW1 5622   0.554   0.197   3.977
 4094SOL    HW2 5623   0.527   0.351   4.021
 4095SOL     OW 5624   1.754   1.223   5.312
 4095SOL    HW1 5625   1.845   1.184   5.299
 4095SOL    HW2 5626   1.762   1.319   5.336
 4096SOL     OW 5627   1.064   1.347   5.064
 4096SOL    HW1 5628   0.984   1.324   5.119
 4096SOL    HW2 5629   1.147   1.321   5.113
 4097SOL     OW 5630   1.592   1.629   5.349
 4097SOL    HW1 5631   1.619   1.663   5.259
 4097SOL    HW2 5632   1.671   1.591   5.395
 4098SOL     OW 5633   1.111   1.195   4.824
 4098SOL    HW1 5634   1.071   1.239   4.905
 4098SOL    HW2 5635   1.070   1.232   4.741
 4099SOL     OW 5636   1.638   1.099   4.803
 4099SOL    HW1 5637   1.643   1.180   4.862
 4099SOL    HW2 5638   1.552   1.101   4.752
 4100SOL     OW 5639   0.915   0.089   5.126
 4100SOL    HW1 5640   0.940   0.069   5.031
 4100SOL    HW2 5641   0.987   0.145   5.168
 4101SOL     OW 5642   0.980   1.116   5.443
 4101SOL    HW1 5643   0.881   1.122   5.453
 4101SOL    HW2 5644   1.003   1.036   5.387
 4102SOL     OW 5645   0.705   1.050   4.092
 4102SOL    HW1 5646   0.691   1.057   4.191
 4102SOL    HW2 5647   0.789   0.999   4.074
 4103SOL     OW 5648   0.410   0.813   4.975
 4103SOL    HW1 5649   0.496   0.825   5.025
 4103SOL    HW2 5650   0.368   0.726   5.002
 4104SOL     OW 5651   1.274   0.386   4.986
 4104SOL    HW1 5652   1.295   0.460   5.050
 4104SOL    HW2 5653   1.185   0.403   4.943
 4105SOL     OW 5654   0.064   1.564   5.055
 4105SOL    HW1 5655   0.018   1.646   5.021
 4105SOL    HW2 5656   0.162   1.583   5.064
 4106SOL     OW 5657   0.367   1.100   4.225
 4106SOL    HW1 5658   0.360   1.183   4.169
 4106SOL    HW2 5659   0.371   1.020   4.165
 4107SOL     OW 5660   0.566   0.537   4.589
 4107SOL    HW1 5661   0.578   0.603   4.515
 4107SOL    HW2 5662   0.612   0.571   4.672
 4108SOL     OW 5663   1.252   1.348   4.112
 4108SOL    HW1 5664   1.302   1.425   4.152
 4108SOL    HW2 5665   1.157   1.350   4.144
 4109SOL     OW 5666   1.272   1.445   4.866
 4109SOL    HW1 5667   1.319   1.458   4.953
 4109SOL    HW2 5668   1.206   1.371   4.875
 4110SOL     OW 5669   1.582   0.639   4.196
 4110SOL    HW1 5670   1.551   0.700   4.269
 4110SOL    HW2 5671   1.632   0.691   4.127
 4111SOL     OW 5672   0.354   1.510   5.053
 4111SOL    HW1 5673   0.333   1.466   4.966
 4111SOL    HW2 5674   0.451   1.536   5.056
 4112SOL     OW 5675   0.402   0.751   5.322
 4112SOL    HW1 5676   0.470   0.806   5.275
 4112SOL    HW2 5677   0.442   0.663   5.349
 4113SOL     OW 5678   1.587   0.779   5.394
 4113SOL    HW1 5679   1.495   0.817   5.389
 4113SOL    HW2 5680   1.647   0.826   5.329
 4114SOL     OW 5681   0.504   0.050   5.464
 4114SOL    HW1 5682   0.462  -0.007   5.394
 4114SOL    HW2 5683   0.438   0.119   5.496
 4115SOL     OW 5684   0.573   0.870   4.753
 4115SOL    HW1 5685   0.617   0.959   4.744
 4115SOL    HW2 5686   0.510   0.870   4.830
 4116SOL     OW 5687   1.360   0.862   4.769
 4116SOL    HW1 5688   1.285   0.862   4.703
 4116SOL    HW2 5689   1.397   0.770   4.778
 4117SOL     OW 5690   1.209   0.525   3.999
 4117SOL    HW1 5691   1.222   0.441   4.053
 4117SOL    HW2 5692   1.180   0.599   4.059
 4118SOL     OW 5693   0.307   0.213   4.955
 4118SOL    HW1 5694   0.284   0.250   5.045
 4118SOL    HW2 5695   0.277   0.118   4.949
 4119SOL     OW 5696   0.037   1.310   5.006
 4119SOL    HW1 5697   0.090   1.261   5.074
 4119SOL    HW2 5698   0.059   1.408   5.011
 4120SOL     OW 5699   0.732   0.634   4.788
 4120SOL    HW1 5700   0.791   0.608   4.712
 4120SOL    HW2 5701   0.704   0.730   4.777
 4121SOL     OW 5702   0.307   0.063   4.342
 4121SOL    HW1 5703   0.296   0.157   4.375
 4121SOL    HW2 5704   0.302   0.000   4.419
 4122SOL     OW 5705   1.622   0.367   4.098
 4122SOL    HW1 5706   1.624   0.291   4.162
 4122SOL    HW2 5707   1.574   0.444   4.138
 4123SOL     OW 5708   1.023   0.766   4.690
 4123SOL    HW1 5709   1.038   0.787   4.786
 4123SOL    HW2 5710   0.993   0.671   4.681
 4124SOL     OW 5711   0.980   1.573   5.424
 4124SOL    HW1 5712   0.960   1.617   5.336
 4124SOL    HW2 5713   1.019   1.482   5.408
 4125SOL     OW 5714   1.859   1.518   5.329
 4125SOL    HW1 5715   1.873   1.545   5.234
 4125SOL    HW2 5716   1.942   1.540   5.382
 4126SOL     OW 5717   1.540   0.274   3.849
 4126SOL    HW1 5718   1.479   0.199   3.872
 4126SOL    HW2 5719   1.562   0.326   3.932
 4127SOL     OW 5720   1.303   0.838   3.766
 4127SOL    HW1 5721   1.337   0.745   3.781
 4127SOL    HW2 5722   1.321   0.865   3.671
 4128SOL     OW 5723   1.068   1.333   4.573
 4128SOL    HW1 5724   1.075   1.249   4.518
 4128SOL    HW2 5725   1.130   1.402   4.537
 4129SOL     OW 5726   0.319   0.810   4.673
 4129SOL    HW1 5727   0.412   0.846   4.678
 4129SOL    HW2 5728   0.313   0.725   4.725
 4130SOL     OW 5729   0.339   0.509   4.730
 4130SOL    HW1 5730   0.287   0.426   4.713
 4130SOL    HW2 5731   0.416   0.514   4.666
 4131SOL     OW 5732   1.138   0.380   5.402
 4131SOL    HW1 5733   1.093   0.443   5.466
 4131SOL    HW2 5734   1.231   0.411   5.385
 4132SOL     OW 5735   1.160   0.207   5.201
 4132SOL    HW1 5736   1.160   0.271   5.278
 4132SOL    HW2 5737   1.188   0.255   5.118
 4133SOL     OW 5738   0.008   1.326   3.924
 4133SOL    HW1 5739  -0.085   1.347   3.893
 4133SOL    HW2 5740   0.018   1.227   3.937
 4134SOL     OW 5741   0.088   1.801   4.651
 4134SOL    HW1 5742   0.046   1.715   4.624
 4134SOL    HW2 5743   0.182   1.804   4.617
 4135SOL     OW 5744   0.504   1.568   4.634
 4135SOL    HW1 5745   0.570   1.642   4.643
 4135SOL    HW2 5746   0.548   1.489   4.592
 4136SOL     OW 5747   1.002   0.796   4.962
 4136SOL    HW1 5748   1.043   0.764   5.048
 4136SOL    HW2 5749   0.906   0.769   4.959
 4137SOL     OW 5750   0.040   0.544   4.838
 4137SOL    HW1 5751   0.125   0.511   4.797
 4137SOL    HW2 5752   0.053   0.559   4.936
 4138SOL     OW 5753   0.189   0.520   5.446
 4138SOL    HW1 5754   0.248   0.480   5.376
 4138SOL    HW2 5755   0.131   0.591   5.405
 4139SOL     OW 5756   1.369   0.950   5.384
 4139SOL    HW1 5757   1.408   1.039   5.404
 4139SOL    HW2 5758   1.379   0.930   5.287
 4140SOL     OW 5759   0.815   0.572   4.049
 4140SOL    HW1 5760   0.822   0.483   4.003
 4140SOL    HW2 5761   0.721   0.606   4.041
 4141SOL     OW 5762   1.657   0.604   4.930
 4141SOL    HW1 5763   1.619   0.535   4.992
 4141SOL    HW2 5764   1.739   0.568   4.886
 4142SOL     OW 5765   0.671   0.464   4.993
 4142SOL    HW1 5766   0.637   0.375   4.963
 4142SOL    HW2 5767   0.697   0.518   4.913
 4143SOL     OW 5768   0.930   1.678   5.189
 4143SOL    HW1 5769   0.906   1.660   5.094
 4143SOL    HW2 5770   0.960   1.772   5.199
 4144SOL     OW 5771   0.473   0.500   3.915
 4144SOL    HW1 5772   0.534   0.580   3.919
 4144SOL    HW2 5773   0.378   0.531   3.922
 4145SOL     OW 5774   0.159   1.137   5.190
 4145SOL    HW1 5775   0.181   1.076   5.266
 4145SOL    HW2 5776   0.169   1.088   5.104
 4146SOL     OW 5777   1.347   1.059   4.958
 4146SOL    HW1 5778   1.371   0.996   4.884
 4146SOL    HW2 5779   1.257   1.099   4.940
 4147SOL     OW 5780   1.302   0.855   4.033
 4147SOL    HW1 5781   1.216   0.824   4.075
 4147SOL    HW2 5782   1.298   0.841   3.934
 4148SOL     OW 5783   1.759   1.747   4.878
 4148SOL    HW1 5784   1.820   1.777   4.805
 4148SOL    HW2 5785   1.721   1.658   4.856
 4149SOL     OW 5786   1.252   1.731   4.852
 4149SOL    HW1 5787   1.336   1.736   4.798
 4149SOL    HW2 5788   1.229   1.635   4.870
 4150SOL     OW 5789   0.083   1.258   4.746
 4150SOL    HW1 5790   0.078   1.257   4.846
 4150SOL    HW2 5791   0.000   1.217   4.708
 4151SOL     OW 5792   0.688   1.662   5.440
 4151SOL    HW1 5793   0.632   1.743   5.449
 4151SOL    HW2 5794   0.740   1.666   5.354
 4152SOL     OW 5795   1.726   0.135   4.247
 4152SOL    HW1 5796   1.799   0.118   4.180
 4152SOL    HW2 5797   1.695   0.048   4.285
 4153SOL     OW 5798   1.388   1.573   4.201
 4153SOL    HW1 5799   1.455   1.585   4.127
 4153SOL    HW2 5800   1.348   1.662   4.224
 4154SOL     OW 5801   1.280   0.927   4.396
 4154SOL    HW1 5802   1.340   0.846   4.398
 4154SOL    HW2 5803   1.320   0.996   4.336
 4155SOL     OW 5804   0.830   1.273   5.146
 4155SOL    HW1 5805   0.825   1.306   5.241
 4155SOL    HW2 5806   0.744   1.292   5.100
 4156SOL     OW 5807   0.672   1.616   3.878
 4156SOL    HW1 5808   0.681   1.626   3.779
 4156SOL    HW2 5809   0.632   1.527   3.899
 4157SOL     OW 5810   1.650   1.720   5.118
 4157SOL    HW1 5811   1.703   1.730   5.034
 4157SOL    HW2 5812   1.623   1.810   5.152
 4158SOL     OW 5813   1.841   0.175   4.687
 4158SOL    HW1 5814   1.880   0.090   4.651
 4158SOL    HW2 5815   1.743   0.177   4.668
 4159SOL     OW 5816   0.263   0.326   4.444
 4159SOL    HW1 5817   0.184   0.377   4.410
 4159SOL    HW2 5818   0.254   0.311   4.542
 4160SOL     OW 5819   1.194   1.612   3.755
 4160SOL    HW1 5820   1.200   1.519   3.792
 4160SOL    HW2 5821   1.135   1.612   3.675
 4161SOL     OW 5822   0.822   1.002   5.096
 4161SOL    HW1 5823   0.862   1.001   5.004
 4161SOL    HW2 5824   0.832   1.094   5.136
 4162SOL     OW 5825   0.916   0.910   4.015
 4162SOL    HW1 5826   0.979   0.948   3.947
 4162SOL    HW2 5827   0.956   0.827   4.054
 4163SOL     OW 5828   1.504   1.607   3.768
 4163SOL    HW1 5829   1.412   1.644   3.775
 4163SOL    HW2 5830   1.542   1.627   3.678
 4164SOL     OW 5831   0.372   1.288   5.214
 4164SOL    HW1 5832   0.359   1.381   5.180
 4164SOL    HW2 5833   0.288   1.236   5.201
 4165SOL     OW 5834   1.614   1.292   5.013
 4165SOL    HW1 5835   1.674   1.295   5.093
 4165SOL    HW2 5836   1.539   1.356   5.026
 4166SOL     OW 5837   1.039   1.098   4.420
 4166SOL    HW1 5838   0.969   1.051   4.474
 4166SOL    HW2 5839   1.098   1.030   4.377
 4167SOL     OW 5840   1.014   0.236   4.695
 4167SOL    HW1 5841   1.006   0.200   4.602
 4167SOL    HW2 5842   1.012   0.160   4.760
 4168SOL     OW 5843   0.590   1.487   4.215
 4168SOL    HW1 5844   0.632   1.429   4.145
 4168SOL    HW2 5845   0.546   1.566   4.171
 4169SOL     OW 5846   1.709   0.385   5.105
 4169SOL    HW1 5847   1.782   0.454   5.109
 4169SOL    HW2 5848   1.737   0.310   5.046
 4170SOL     OW 5849   0.255   1.348   4.014
 4170SOL    HW1 5850   0.159   1.349   3.987
 4170SOL    HW2 5851   0.267   1.401   4.098
 4171SOL     OW 5852   0.672   0.203   5.213
 4171SOL    HW1 5853   0.762   0.187   5.173
 4171SOL    HW2 5854   0.680   0.208   5.312
 4172SOL     OW 5855   0.075   0.345   3.757
 4172SOL    HW1 5856  -0.017   0.317   3.728
 4172SOL    HW2 5857   0.106   0.422   3.701
 4173SOL     OW 5858   1.440   0.856   5.122
 4173SOL    HW1 5859   1.383   0.908   5.059
 4173SOL    HW2 5860   1.536   0.868   5.098
 4174SOL     OW 5861   0.072   0.166   4.042
 4174SOL    HW1 5862   0.055   0.249   3.988
 4174SOL    HW2 5863   0.162   0.129   4.020
 4175SOL     OW 5864   1.183   1.335   3.843
 4175SOL    HW1 5865   1.084   1.324   3.845
 4175SOL    HW2 5866   1.217   1.350   3.936
 4176SOL     OW 5867   0.613   0.842   5.155
 4176SOL    HW1 5868   0.669   0.923   5.138
 4176SOL    HW2 5869   0.672   0.762   5.158
 4177SOL     OW 5870   1.493   1.767   4.683
 4177SOL    HW1 5871   1.526   1.831   4.614
 4177SOL    HW2 5872   1.559   1.761   4.758
 4178SOL     OW 5873   1.450   1.220   5.357
 4178SOL    HW1 5874   1.441   1.210   5.456
 4178SOL    HW2 5875   1.546   1.213   5.331
 4179SOL     OW 5876   0.390   1.741   5.284
 4179SOL    HW1 5877   0.299   1.782   5.282
 4179SOL    HW2 5878   0.383   1.647   5.316
 4180SOL     OW 5879   1.674   0.883   4.978
 4180SOL    HW1 5880   1.647   0.794   4.941
 4180SOL    HW2 5881   1.675   0.951   4.905
 4181SOL     OW 5882   1.225   0.325   4.173
 4181SOL    HW1 5883   1.290   0.251   4.162
 4181SOL    HW2 5884   1.245   0.375   4.257
 4182SOL     OW 5885   0.594   0.745   4.376
 4182SOL    HW1 5886   0.644   0.830   4.357
 4182SOL    HW2 5887   0.506   0.747   4.328
 4183SOL     OW 5888   1.777   0.342   5.366
 4183SOL    HW1 5889   1.760   0.373   5.272
 4183SOL    HW2 5890   1.693   0.305   5.404
 4184SOL     OW 5891   1.730   0.934   5.241
 4184SOL    HW1 5892   1.768   1.025   5.256
 4184SOL    HW2 5893   1.722   0.917   5.142
 4185SOL     OW 5894   0.859   1.374   3.740
 4185SOL    HW1 5895   0.813   1.389   3.828
 4185SOL    HW2 5896   0.903   1.459   3.710
 4186SOL     OW 5897   0.661   1.790   4.677
 4186SOL    HW1 5898   0.615   1.878   4.664
 4186SOL    HW2 5899   0.760   1.802   4.670
 4187SOL     OW 5900   0.859   0.956   4.585
 4187SOL    HW1 5901   0.913   0.887   4.633
 4187SOL    HW2 5902   0.827   1.025   4.651
 4188SOL     OW 5903   1.083   0.984   3.811
 4188SOL    HW1 5904   1.060   1.037   3.729
 4188SOL    HW2 5905   1.164   0.928   3.792
 4189SOL     OW 5906   1.861   1.569   4.575
 4189SOL    HW1 5907   1.790   1.557   4.505
 4189SOL    HW2 5908   1.862   1.490   4.635
 4190SOL     OW 5909   0.079   1.240   4.377
 4190SOL    HW1 5910   0.078   1.193   4.465
 4190SOL    HW2 5911   0.161   1.212   4.326
 4191SOL     OW 5912   0.672   1.391   5.348
 4191SOL    HW1 5913   0.594   1.341   5.386
 4191SOL    HW2 5914   0.669   1.486   5.379
 4192SOL     OW 5915   1.824   0.192   4.951
 4192SOL    HW1 5916   1.820   0.102   4.995
 4192SOL    HW2 5917   1.827   0.181   4.852
 4193SOL     OW 5918   0.428   0.424   4.244
 4193SOL    HW1 5919   0.458   0.352   4.182
 4193SOL    HW2 5920   0.389   0.384   4.327
 4194SOL     OW 5921   1.705   1.487   4.828
 4194SOL    HW1 5922   1.612   1.462   4.801
 4194SOL    HW2 5923   1.731   1.437   4.910
 4195SOL     OW 5924   0.317   0.547   5.004
 4195SOL    HW1 5925   0.355   0.488   5.076
 4195SOL    HW2 5926   0.357   0.521   4.916
 4196SOL     OW 5927   0.812   1.586   4.411
 4196SOL    HW1 5928   0.844   1.596   4.317
 4196SOL    HW2 5929   0.733   1.524   4.413
 4197SOL     OW 5930   1.424   0.214   4.836
 4197SOL    HW1 5931   1.476   0.149   4.891
 4197SOL    HW2 5932   1.375   0.277   4.897
 4198SOL     OW 5933   1.001   0.034   4.878
 4198SOL    HW1 5934   0.938  -0.038   4.847
 4198SOL    HW2 5935   1.094  -0.002   4.878
 4199SOL     OW 5936   0.770   1.330   4.025
 4199SOL    HW1 5937   0.724   1.243   4.042
 4199SOL    HW2 5938   0.861   1.327   4.066
 4200SOL     OW 5939   0.618   1.567   5.008
 4200SOL    HW1 5940   0.613   1.649   5.065
 4200SOL    HW2 5941   0.707   1.564   4.963
 4201SOL     OW 5942   1.352   0.052   3.892
 4201SOL    HW1 5943   1.387   0.011   3.808
 4201SOL    HW2 5944   1.262   0.014   3.912
 4202SOL     OW 5945   1.300   0.453   4.415
 4202SOL    HW1 5946   1.241   0.533   4.419
 4202SOL    HW2 5947   1.315   0.418   4.508
 4203SOL     OW 5948   1.593   0.221   4.606
 4203SOL    HW1 5949   1.509   0.220   4.660
 4203SOL    HW2 5950   1.595   0.304   4.550
 4204SOL     OW 5951   0.039   1.077   4.024
 4204SOL    HW1 5952   0.138   1.066   4.015
 4204SOL    HW2 5953  -0.001   0.991   4.056
 4205SOL     OW 5954   0.875   1.646   4.061
 4205SOL    HW1 5955   0.798   1.611   4.007
 4205SOL    HW2 5956   0.843   1.717   4.123
 4206SOL     OW 5957   0.230   2.490   0.113
 4206SOL    HW1 5958   0.137   2.488   0.150
 4206SOL    HW2 5959   0.231   2.451   0.021
 4207SOL     OW 5960   0.225   2.137   0.996
 4207SOL    HW1 5961   0.260   2.120   1.088
 4207SOL    HW2 5962   0.137   2.092   0.984
 4208SOL     OW 5963   0.019   2.230   0.647
 4208SOL    HW1 5964  -0.063   2.273   0.686
 4208SOL    HW2 5965  -0.009   2.157   0.584
 4209SOL     OW 5966   0.569   3.137   1.165
 4209SOL    HW1 5967   0.476   3.130   1.128
 4209SOL    HW2 5968   0.580   3.226   1.209
 4210SOL     OW 5969   1.555   3.373   0.703
 4210SOL    HW1 5970   1.498   3.357   0.784
 4210SOL    HW2 5971   1.496   3.383   0.623
 4211SOL     OW 5972   1.135   2.565   0.717
 4211SOL    HW1 5973   1.192   2.643   0.692
 4211SOL    HW2 5974   1.075   2.591   0.793
 4212SOL     OW 5975   1.755   2.469   0.231
 4212SOL    HW1 5976   1.743   2.456   0.132
 4212SOL    HW2 5977   1.725   2.388   0.280
 4213SOL     OW 5978   0.768   3.006   1.023
 4213SOL    HW1 5979   0.690   3.023   1.083
 4213SOL    HW2 5980   0.802   3.093   0.987
 4214SOL     OW 5981   0.850   2.660   1.823
 4214SOL    HW1 5982   0.846   2.736   1.888
 4214SOL    HW2 5983   0.872   2.696   1.732
 4215SOL     OW 5984   0.685   2.874   0.665
 4215SOL    HW1 5985   0.754   2.858   0.735
 4215SOL    HW2 5986   0.612   2.931   0.703
 4216SOL     OW 5987   0.686   3.023   1.803
 4216SOL    HW1 5988   0.746   3.102   1.817
 4216SOL    HW2 5989   0.600   3.054   1.762
 4217SOL     OW 5990   0.335   3.297   1.061
 4217SOL    HW1 5991   0.257   3.266   1.008
 4217SOL    HW2 5992   0.393   3.355   1.004
 4218SOL     OW 5993   1.460   3.367   1.339
 4218SOL    HW1 5994   1.484   3.461   1.365
 4218SOL    HW2 5995   1.444   3.313   1.421
 4219SOL     OW 5996   0.438   2.254   1.499
 4219SOL    HW1 5997   0.520   2.198   1.508
 4219SOL    HW2 5998   0.357   2.196   1.503
 4220SOL     OW 5999   1.603   2.309   0.737
 4220SOL    HW1 6000   1.529   2.355   0.687
 4220SOL    HW2 6001   1.654   2.377   0.790
 4221SOL     OW 6002   0.231   3.575   0.483
 4221SOL    HW1 6003   0.265   3.652   0.537
 4221SOL    HW2 6004   0.275   3.575   0.393
 4222SOL     OW 6005   1.127   3.203   1.690
 4222SOL    HW1 6006   1.174   3.203   1.778
 4222SOL    HW2 6007   1.079   3.116   1.679
 4223SOL     OW 6008   0.230   3.296   0.538
 4223SOL    HW1 6009   0.204   3.392   0.538
 4223SOL    HW2 6010   0.159   3.242   0.583
 4224SOL     OW 6011   0.240   2.953   0.886
 4224SOL    HW1 6012   0.254   2.869   0.938
 4224SOL    HW2 6013   0.185   3.017   0.941
 4225SOL     OW 6014   0.620   3.648   1.439
 4225SOL    HW1 6015   0.528   3.631   1.474
 4225SOL    HW2 6016   0.648   3.740   1.465
 4226SOL     OW 6017   0.606   2.826   0.123
 4226SOL    HW1 6018   0.613   2.910   0.069
 4226SOL    HW2 6019   0.652   2.839   0.211
 4227SOL     OW 6020   1.594   1.976   1.480
 4227SOL    HW1 6021   1.576   2.043   1.408
 4227SOL    HW2 6022   1.591   2.022   1.569
 4228SOL     OW 6023   0.122   2.505   0.563
 4228SOL    HW1 6024   0.077   2.417   0.580
 4228SOL    HW2 6025   0.121   2.559   0.647
 4229SOL     OW 6026   1.842   3.629   0.359
 4229SOL    HW1 6027   1.896   3.600   0.439
 4229SOL    HW2 6028   1.872   3.719   0.330
 4230SOL     OW 6029   0.027   3.458   0.117
 4230SOL    HW1 6030   0.008   3.362   0.138
 4230SOL    HW2 6031  -0.006   3.516   0.192
 4231SOL     OW 6032   1.689   2.784   0.612
 4231SOL    HW1 6033   1.784   2.755   0.620
 4231SOL    HW2 6034   1.681   2.849   0.537
 4232SOL     OW 6035   1.641   2.970   0.432
 4232SOL    HW1 6036   1.727   2.972   0.380
 4232SOL    HW2 6037   1.655   3.017   0.520
 4233SOL     OW 6038   0.113   2.599   1.597
 4233SOL    HW1 6039   0.201   2.586   1.642
 4233SOL    HW2 6040   0.100   2.696   1.575
 4234SOL     OW 6041   0.613   3.227   0.726
 4234SOL    HW1 6042   0.564   3.140   0.735
 4234SOL    HW2 6043   0.590   3.270   0.639
 4235SOL     OW 6044   1.293   3.090   1.423
 4235SOL    HW1 6045   1.330   3.017   1.365
 4235SOL    HW2 6046   1.345   3.095   1.508
 4236SOL     OW 6047   0.809   1.866   0.502
 4236SOL    HW1 6048   0.849   1.957   0.493
 4236SOL    HW2 6049   0.709   1.874   0.508
 4237SOL     OW 6050   0.197   2.838   1.264
 4237SOL    HW1 6051   0.286   2.793   1.250
 4237SOL    HW2 6052   0.124   2.773   1.245
 4238SOL     OW 6053   1.525   2.861   0.190
 4238SOL    HW1 6054   1.462   2.785   0.203
 4238SOL    HW2 6055   1.573   2.879   0.276
 4239SOL     OW 6056   1.187   3.654   1.616
 4239SOL    HW1 6057   1.211   3.714   1.540
 4239SOL    HW2 6058   1.194   3.559   1.586
 4240SOL     OW 6059   0.317   2.113   1.801
 4240SOL    HW1 6060   0.388   2.184   1.807
 4240SOL    HW2 6061   0.229   2.152   1.829
 4241SOL     OW 6062   1.466   3.279   0.953
 4241SOL    HW1 6063   1.407   3.285   1.033
 4241SOL    HW2 6064   1.451   3.191   0.907
 4242SOL     OW 6065   1.667   3.576   0.572
 4242SOL    HW1 6066   1.626   3.553   0.484
 4242SOL    HW2 6067   1.649   3.502   0.637
 4243SOL     OW 6068   0.598   2.591   0.270
 4243SOL    HW1 6069   0.622   2.660   0.202
 4243SOL    HW2 6070   0.520   2.624   0.324
 4244SOL     OW 6071   1.281   2.207   0.944
 4244SOL    HW1 6072   1.195   2.157   0.931
 4244SOL    HW2 6073   1.343   2.153   1.000
 4245SOL     OW 6074   1.576   3.524   0.307
 4245SOL    HW1 6075   1.665   3.570   0.310
 4245SOL    HW2 6076   1.555   3.500   0.212
 4246SOL     OW 6077   0.807   2.467   1.465
 4246SOL    HW1 6078   0.760   2.464   1.554
 4246SOL    HW2 6079   0.756   2.412   1.399
 4247SOL     OW 6080   1.394   2.331   1.674
 4247SOL    HW1 6081   1.374   2.374   1.762
 4247SOL    HW2 6082   1.472   2.269   1.683
 4248SOL     OW 6083   0.973   2.752   1.572
 4248SOL    HW1 6084   1.019   2.668   1.543
 4248SOL    HW2 6085   0.917   2.786   1.497
 4249SOL     OW 6086   0.991   2.272   1.242
 4249SOL    HW1 6087   0.914   2.306   1.296
 4249SOL    HW2 6088   0.957   2.221   1.163
 4250SOL     OW 6089   1.041   2.563   0.429
 4250SOL    HW1 6090   1.067   2.559   0.525
 4250SOL    HW2 6091   0.956   2.512   0.415
 4251SOL     OW 6092   0.076   2.673   0.789
 4251SOL    HW1 6093   0.175   2.661   0.798
 4251SOL    HW2 6094   0.052   2.768   0.810
 4252SOL     OW 6095   0.130   3.683   1.571
 4252SOL    HW1 6096   0.120   3.668   1.670
 4252SOL    HW2 6097   0.044   3.719   1.535
 4253SOL     OW 6098   0.865   2.210   0.195
 4253SOL    HW1 6099   0.924   2.273   0.146
 4253SOL    HW2 6100   0.884   2.116   0.166
 4254SOL     OW 6101   1.719   2.447   1.831
 4254SOL    HW1 6102   1.693   2.536   1.795
 4254SOL    HW2 6103   1.717   2.379   1.758
 4255SOL     OW 6104   1.362   3.006   0.545
 4255SOL    HW1 6105   1.445   2.977   0.497
 4255SOL    HW2 6106   1.313   3.073   0.489
 4256SOL     OW 6107   0.550   2.058   0.885
 4256SOL    HW1 6108   0.545   2.053   0.985
 4256SOL    HW2 6109   0.552   2.154   0.856
 4257SOL     OW 6110   1.008   3.318   0.477
 4257SOL    HW1 6111   0.962   3.390   0.425
 4257SOL    HW2 6112   1.004   3.338   0.575
 4258SOL     OW 6113   0.351   3.663   0.853
 4258SOL    HW1 6114   0.401   3.577   0.859
 4258SOL    HW2 6115   0.416   3.740   0.850
 4259SOL     OW 6116   1.795   2.928   0.873
 4259SOL    HW1 6117   1.733   2.913   0.797
 4259SOL    HW2 6118   1.743   2.939   0.958
 4260SOL     OW 6119   1.227   3.412   1.506
 4260SOL    HW1 6120   1.233   3.335   1.570
 4260SOL    HW2 6121   1.175   3.386   1.426
 4261SOL     OW 6122   0.321   2.805   0.242
 4261SOL    HW1 6123   0.403   2.844   0.200
 4261SOL    HW2 6124   0.294   2.723   0.193
 4262SOL     OW 6125   1.458   2.597   0.728
 4262SOL    HW1 6126   1.453   2.532   0.803
 4262SOL    HW2 6127   1.538   2.656   0.741
 4263SOL     OW 6128   0.461   3.128   1.727
 4263SOL    HW1 6129   0.411   3.129   1.641
 4263SOL    HW2 6130   0.398   3.110   1.803
 4264SOL     OW 6131   1.111   3.638   0.237
 4264SOL    HW1 6132   1.051   3.576   0.287
 4264SOL    HW2 6133   1.142   3.594   0.152
 4265SOL     OW 6134   0.202   2.147   1.498
 4265SOL    HW1 6135   0.122   2.207   1.485
 4265SOL    HW2 6136   0.192   2.098   1.584
 4266SOL     OW 6137   1.632   3.239   0.081
 4266SOL    HW1 6138   1.600   3.333   0.071
 4266SOL    HW2 6139   1.556   3.176   0.069
 4267SOL     OW 6140   0.464   3.605   0.323
 4267SOL    HW1 6141   0.497   3.644   0.409
 4267SOL    HW2 6142   0.540   3.598   0.258
 4268SOL     OW 6143   1.400   1.969   0.426
 4268SOL    HW1 6144   1.376   1.932   0.336
 4268SOL    HW2 6145   1.499   1.985   0.430
 4269SOL     OW 6146   0.249   3.647   1.241
 4269SOL    HW1 6147   0.306   3.582   1.291
 4269SOL    HW2 6148   0.233   3.614   1.148
 4270SOL     OW 6149   0.940   3.560   0.904
 4270SOL    HW1 6150   1.020   3.503   0.925
 4270SOL    HW2 6151   0.891   3.520   0.827
 4271SOL     OW 6152   0.382   2.562   0.480
 4271SOL    HW1 6153   0.427   2.472   0.477
 4271SOL    HW2 6154   0.288   2.551   0.513
 4272SOL     OW 6155   1.547   2.084   1.729
 4272SOL    HW1 6156   1.542   2.121   1.821
 4272SOL    HW2 6157   1.475   2.015   1.717
 4273SOL     OW 6158   0.614   1.984   0.117
 4273SOL    HW1 6159   0.712   1.962   0.124
 4273SOL    HW2 6160   0.583   1.967   0.024
 4274SOL     OW 6161   0.781   2.126   1.749
 4274SOL    HW1 6162   0.848   2.065   1.792
 4274SOL    HW2 6163   0.708   2.145   1.814
 4275SOL     OW 6164   0.888   3.376   1.195
 4275SOL    HW1 6165   0.865   3.351   1.101
 4275SOL    HW2 6166   0.949   3.307   1.234
 4276SOL     OW 6167   1.351   2.452   1.433
 4276SOL    HW1 6168   1.379   2.409   1.518
 4276SOL    HW2 6169   1.376   2.548   1.434
 4277SOL     OW 6170   0.803   3.264   0.924
 4277SOL    HW1 6171   0.893   3.278   0.882
 4277SOL    HW2 6172   0.732   3.266   0.853
 4278SOL     OW 6173   0.922   2.365   0.899
 4278SOL    HW1 6174   0.897   2.356   0.803
 4278SOL    HW2 6175   0.970   2.283   0.930
 4279SOL     OW 6176   0.539   1.926   0.512
 4279SOL    HW1 6177   0.458   1.927   0.570
 4279SOL    HW2 6178   0.542   2.009   0.457
 4280SOL     OW 6179   1.434   3.050   0.041
 4280SOL    HW1 6180   1.466   2.974   0.098
 4280SOL    HW2 6181   1.342   3.077   0.071
 4281SOL     OW 6182   0.297   1.897   0.171
 4281SOL    HW1 6183   0.346   1.981   0.150
 4281SOL    HW2 6184   0.359   1.832   0.216
 4282SOL     OW 6185   0.935   2.098   0.480
 4282SOL    HW1 6186   0.887   2.139   0.402
 4282SOL    HW2 6187   1.034   2.096   0.461
 4283SOL     OW 6188   1.076   2.545   1.464
 4283SOL    HW1 6189   0.996   2.484   1.467
 4283SOL    HW2 6190   1.157   2.492   1.440
 4284SOL     OW 6191   1.227   3.432   0.793
 4284SOL    HW1 6192   1.248   3.506   0.728
 4284SOL    HW2 6193   1.295   3.432   0.866
 4285SOL     OW 6194   0.459   3.014   0.741
 4285SOL    HW1 6195   0.388   2.987   0.806
 4285SOL    HW2 6196   0.433   2.986   0.648
 4286SOL     OW 6197   1.271   3.659   0.591
 4286SOL    HW1 6198   1.315   3.723   0.527
 4286SOL    HW2 6199   1.221   3.711   0.661
 4287SOL     OW 6200   1.032   2.411   0.016
 4287SOL    HW1 6201   0.991   2.493  -0.023
 4287SOL    HW2 6202   1.096   2.437   0.089
 4288SOL     OW 6203   0.078   2.418   1.386
 4288SOL    HW1 6204   0.170   2.417   1.345
 4288SOL    HW2 6205   0.072   2.492   1.453
 4289SOL     OW 6206   0.561   2.084   1.147
 4289SOL    HW1 6207   0.599   2.000   1.184
 4289SOL    HW2 6208   0.473   2.103   1.191
 4290SOL     OW 6209   0.866   2.316   0.642
 4290SOL    HW1 6210   0.834   2.388   0.580
 4290SOL    HW2 6211   0.890   2.235   0.589
 4291SOL     OW 6212   1.017   1.901   0.753
 4291SOL    HW1 6213   0.945   1.906   0.684
 4291SOL    HW2 6214   0.993   1.832   0.822
 4292SOL     OW 6215   1.429   3.035   0.867
 4292SOL    HW1 6216   1.374   2.951   0.860
 4292SOL    HW2 6217   1.455   3.064   0.775
 4293SOL     OW 6218   1.466   2.452   0.992
 4293SOL    HW1 6219   1.436   2.357   0.999
 4293SOL    HW2 6220   1.539   2.468   1.058
 4294SOL     OW 6221   1.857   2.695   0.377
 4294SOL    HW1 6222   1.899   2.631   0.441
 4294SOL    HW2 6223   1.819   2.644   0.299
 4295SOL     OW 6224   0.488   3.247   0.174
 4295SOL    HW1 6225   0.401   3.232   0.221
 4295SOL    HW2 6226   0.471   3.273   0.079
 4296SOL     OW 6227   1.664   3.142   0.657
 4296SOL    HW1 6228   1.763   3.150   0.671
 4296SOL    HW2 6229   1.619   3.226   0.688
 4297SOL     OW 6230   1.390   2.437   0.078
 4297SOL    HW1 6231   1.336   2.416   0.159
 4297SOL    HW2 6232   1.481   2.396   0.087
 4298SOL     OW 6233   0.527   2.118   0.328
 4298SOL    HW1 6234   0.554   2.059   0.253
 4298SOL    HW2 6235   0.527   2.213   0.297
 4299SOL     OW 6236   1.754   3.085   1.588
 4299SOL    HW1 6237   1.845   3.046   1.575
 4299SOL    HW2 6238   1.762   3.181   1.612
 4300SOL     OW 6239   1.064   3.209   1.340
 4300SOL    HW1 6240   0.984   3.186   1.395
 4300SOL    HW2 6241   1.147   3.183   1.389
 4301SOL     OW 6242   1.592   3.491   1.625
 4301SOL    HW1 6243   1.619   3.525   1.535
 4301SOL    HW2 6244   1.671   3.453   1.671
 4302SOL     OW 6245   1.111   3.057   1.100
 4302SOL    HW1 6246   1.071   3.101   1.181
 4302SOL    HW2 6247   1.070   3.094   1.017
 4303SOL     OW 6248   1.638   2.961   1.079
 4303SOL    HW1 6249   1.643   3.042   1.138
 4303SOL    HW2 6250   1.552   2.963   1.028
 4304SOL     OW 6251   0.915   1.951   1.402
 4304SOL    HW1 6252   0.940   1.931   1.307
 4304SOL    HW2 6253   0.987   2.007   1.444
 4305SOL     OW 6254   0.980   2.978   1.719
 4305SOL    HW1 6255   0.881   2.984   1.729
 4305SOL    HW2 6256   1.003   2.898   1.663
 4306SOL     OW 6257   0.705   2.912   0.368
 4306SOL    HW1 6258   0.691   2.919   0.467
 4306SOL    HW2 6259   0.789   2.861   0.350
 4307SOL     OW 6260   0.410   2.675   1.251
 4307SOL    HW1 6261   0.496   2.687   1.301
 4307SOL    HW2 6262   0.368   2.588   1.278
 4308SOL     OW 6263   1.274   2.248   1.262
 4308SOL    HW1 6264   1.295   2.322   1.326
 4308SOL    HW2 6265   1.185   2.265   1.219
 4309SOL     OW 6266   0.064   3.426   1.331
 4309SOL    HW1 6267   0.018   3.508   1.297
 4309SOL    HW2 6268   0.162   3.445   1.340
 4310SOL     OW 6269   0.367   2.962   0.501
 4310SOL    HW1 6270   0.360   3.045   0.445
 4310SOL    HW2 6271   0.371   2.882   0.441
 4311SOL     OW 6272   0.566   2.399   0.865
 4311SOL    HW1 6273   0.578   2.465   0.791
 4311SOL    HW2 6274   0.612   2.433   0.948
 4312SOL     OW 6275   1.252   3.210   0.388
 4312SOL    HW1 6276   1.302   3.287   0.428
 4312SOL    HW2 6277   1.157   3.212   0.420
 4313SOL     OW 6278   1.272   3.307   1.142
 4313SOL    HW1 6279   1.319   3.320   1.229
 4313SOL    HW2 6280   1.206   3.233   1.151
 4314SOL     OW 6281   1.582   2.501   0.472
 4314SOL    HW1 6282   1.551   2.562   0.545
 4314SOL    HW2 6283   1.632   2.553   0.403
 4315SOL     OW 6284   0.354   3.372   1.329
 4315SOL    HW1 6285   0.333   3.328   1.242
 4315SOL    HW2 6286   0.451   3.398   1.332
 4316SOL     OW 6287   0.402   2.613   1.598
 4316SOL    HW1 6288   0.470   2.668   1.551
 4316SOL    HW2 6289   0.442   2.525   1.625
 4317SOL     OW 6290   1.587   2.641   1.670
 4317SOL    HW1 6291   1.495   2.679   1.665
 4317SOL    HW2 6292   1.647   2.688   1.605
 4318SOL     OW 6293   1.013   1.967   1.770
 4318SOL    HW1 6294   1.019   2.052   1.718
 4318SOL    HW2 6295   1.045   1.891   1.713
 4319SOL     OW 6296   0.504   1.912   1.740
 4319SOL    HW1 6297   0.462   1.855   1.670
 4319SOL    HW2 6298   0.438   1.981   1.772
 4320SOL     OW 6299   0.573   2.732   1.029
 4320SOL    HW1 6300   0.617   2.821   1.020
 4320SOL    HW2 6301   0.510   2.732   1.106
 4321SOL     OW 6302   1.360   2.724   1.045
 4321SOL    HW1 6303   1.285   2.724   0.979
 4321SOL    HW2 6304   1.397   2.632   1.054
 4322SOL     OW 6305   1.209   2.387   0.275
 4322SOL    HW1 6306   1.222   2.303   0.329
 4322SOL    HW2 6307   1.180   2.461   0.335
 4323SOL     OW 6308   0.307   2.075   1.231
 4323SOL    HW1 6309   0.284   2.112   1.321
 4323SOL    HW2 6310   0.277   1.980   1.225
 4324SOL     OW 6311   0.037   3.172   1.282
 4324SOL    HW1 6312   0.090   3.123   1.350
 4324SOL    HW2 6313   0.059   3.270   1.287
 4325SOL     OW 6314   0.732   2.496   1.064
 4325SOL    HW1 6315   0.791   2.470   0.988
 4325SOL    HW2 6316   0.704   2.592   1.053
 4326SOL     OW 6317   1.728   2.797   1.854
 4326SOL    HW1 6318   1.682   2.790   1.765
 4326SOL    HW2 6319   1.666   2.841   1.920
 4327SOL     OW 6320   0.307   1.925   0.618
 4327SOL    HW1 6321   0.296   2.019   0.651
 4327SOL    HW2 6322   0.302   1.862   0.695
 4328SOL     OW 6323   1.622   2.229   0.374
 4328SOL    HW1 6324   1.624   2.153   0.438
 4328SOL    HW2 6325   1.574   2.306   0.414
 4329SOL     OW 6326   1.023   2.628   0.966
 4329SOL    HW1 6327   1.038   2.649   1.062
 4329SOL    HW2 6328   0.993   2.533   0.957
 4330SOL     OW 6329   0.980   3.435   1.700
 4330SOL    HW1 6330   0.960   3.479   1.612
 4330SOL    HW2 6331   1.019   3.344   1.684
 4331SOL     OW 6332   1.859   3.380   1.605
 4331SOL    HW1 6333   1.873   3.407   1.510
 4331SOL    HW2 6334   1.942   3.402   1.658
 4332SOL     OW 6335   0.350   2.760   1.804
 4332SOL    HW1 6336   0.426   2.804   1.852
 4332SOL    HW2 6337   0.385   2.713   1.722
 4333SOL     OW 6338   1.540   2.136   0.125
 4333SOL    HW1 6339   1.479   2.061   0.148
 4333SOL    HW2 6340   1.562   2.188   0.208
 4334SOL     OW 6341   1.303   2.700   0.042
 4334SOL    HW1 6342   1.337   2.607   0.057
 4334SOL    HW2 6343   1.321   2.727  -0.053
 4335SOL     OW 6344   1.068   3.195   0.849
 4335SOL    HW1 6345   1.075   3.111   0.794
 4335SOL    HW2 6346   1.130   3.264   0.813
 4336SOL     OW 6347   0.319   2.672   0.949
 4336SOL    HW1 6348   0.412   2.708   0.954
 4336SOL    HW2 6349   0.313   2.587   1.001
 4337SOL     OW 6350   0.339   2.371   1.006
 4337SOL    HW1 6351   0.287   2.288   0.989
 4337SOL    HW2 6352   0.416   2.376   0.942
 4338SOL     OW 6353   1.138   2.242   1.678
 4338SOL    HW1 6354   1.093   2.305   1.742
 4338SOL    HW2 6355   1.231   2.273   1.661
 4339SOL     OW 6356   1.160   2.069   1.477
 4339SOL    HW1 6357   1.160   2.133   1.554
 4339SOL    HW2 6358   1.188   2.117   1.394
 4340SOL     OW 6359   0.008   3.188   0.200
 4340SOL    HW1 6360  -0.085   3.209   0.169
 4340SOL    HW2 6361   0.018   3.089   0.213
 4341SOL     OW 6362   0.088   3.663   0.927
 4341SOL    HW1 6363   0.046   3.577   0.900
 4341SOL    HW2 6364   0.182   3.666   0.893
 4342SOL     OW 6365   0.504   3.430   0.910
 4342SOL    HW1 6366   0.570   3.504   0.919
 4342SOL    HW2 6367   0.548   3.351   0.868
 4343SOL     OW 6368   1.002   2.658   1.238
 4343SOL    HW1 6369   1.043   2.626   1.324
 4343SOL    HW2 6370   0.906   2.631   1.235
 4344SOL     OW 6371   0.040   2.406   1.114
 4344SOL    HW1 6372   0.125   2.373   1.073
 4344SOL    HW2 6373   0.053   2.421   1.212
 4345SOL     OW 6374   0.189   2.382   1.722
 4345SOL    HW1 6375   0.248   2.342   1.652
 4345SOL    HW2 6376   0.131   2.453   1.681
 4346SOL     OW 6377   1.369   2.812   1.660
 4346SOL    HW1 6378   1.408   2.901   1.680
 4346SOL    HW2 6379   1.379   2.792   1.563
 4347SOL     OW 6380   0.815   2.434   0.325
 4347SOL    HW1 6381   0.822   2.345   0.279
 4347SOL    HW2 6382   0.721   2.468   0.317
 4348SOL     OW 6383   1.657   2.466   1.206
 4348SOL    HW1 6384   1.619   2.397   1.268
 4348SOL    HW2 6385   1.739   2.430   1.162
 4349SOL     OW 6386   0.252   3.426   1.744
 4349SOL    HW1 6387   0.222   3.483   1.820
 4349SOL    HW2 6388   0.245   3.329   1.770
 4350SOL     OW 6389   0.671   2.326   1.269
 4350SOL    HW1 6390   0.637   2.237   1.239
 4350SOL    HW2 6391   0.697   2.380   1.189
 4351SOL     OW 6392   0.930   3.540   1.465
 4351SOL    HW1 6393   0.906   3.522   1.370
 4351SOL    HW2 6394   0.960   3.634   1.475
 4352SOL     OW 6395   0.473   2.362   0.191
 4352SOL    HW1 6396   0.534   2.442   0.195
 4352SOL    HW2 6397   0.378   2.393   0.198
 4353SOL     OW 6398   0.159   2.999   1.466
 4353SOL    HW1 6399   0.181   2.938   1.542
 4353SOL    HW2 6400   0.169   2.950   1.380
 4354SOL     OW 6401   1.347   2.921   1.234
 4354SOL    HW1 6402   1.371   2.858   1.160
 4354SOL    HW2 6403   1.257   2.961   1.216
 4355SOL     OW 6404   1.302   2.717   0.309
 4355SOL    HW1 6405   1.216   2.686   0.351
 4355SOL    HW2 6406   1.298   2.703   0.210
 4356SOL     OW 6407   1.759   3.609   1.154
 4356SOL    HW1 6408   1.820   3.639   1.081
 4356SOL    HW2 6409   1.721   3.520   1.132
 4357SOL     OW 6410   1.252   3.593   1.128
 4357SOL    HW1 6411   1.336   3.598   1.074
 4357SOL    HW2 6412   1.229   3.497   1.146
 4358SOL     OW 6413   0.083   3.120   1.022
 4358SOL    HW1 6414   0.078   3.119   1.122
 4358SOL    HW2 6415   0.000   3.079   0.984
 4359SOL     OW 6416   0.688   3.524   1.716
 4359SOL    HW1 6417   0.632   3.605   1.725
 4359SOL    HW2 6418   0.740   3.528   1.630
 4360SOL     OW 6419   0.903   1.948   0.133
 4360SOL    HW1 6420   0.954   1.949   0.047
 4360SOL    HW2 6421   0.959   1.906   0.204
 4361SOL     OW 6422   1.726   1.997   0.523
 4361SOL    HW1 6423   1.799   1.980   0.456
 4361SOL    HW2 6424   1.695   1.910   0.561
 4362SOL     OW 6425   1.388   3.435   0.477
 4362SOL    HW1 6426   1.455   3.447   0.403
 4362SOL    HW2 6427   1.348   3.524   0.500
 4363SOL     OW 6428   0.130   3.656   1.851
 4363SOL    HW1 6429   0.089   3.582   1.904
 4363SOL    HW2 6430   0.194   3.707   1.909
 4364SOL     OW 6431   1.280   2.789   0.672
 4364SOL    HW1 6432   1.340   2.708   0.674
 4364SOL    HW2 6433   1.320   2.858   0.612
 4365SOL     OW 6434   0.830   3.135   1.422
 4365SOL    HW1 6435   0.825   3.168   1.517
 4365SOL    HW2 6436   0.744   3.154   1.376
 4366SOL     OW 6437   0.672   3.478   0.154
 4366SOL    HW1 6438   0.681   3.488   0.055
 4366SOL    HW2 6439   0.632   3.389   0.175
 4367SOL     OW 6440   1.650   3.582   1.394
 4367SOL    HW1 6441   1.703   3.592   1.310
 4367SOL    HW2 6442   1.623   3.672   1.428
 4368SOL     OW 6443   1.841   2.037   0.963
 4368SOL    HW1 6444   1.880   1.952   0.927
 4368SOL    HW2 6445   1.743   2.039   0.944
 4369SOL     OW 6446   0.263   2.188   0.720
 4369SOL    HW1 6447   0.184   2.239   0.686
 4369SOL    HW2 6448   0.254   2.173   0.818
 4370SOL     OW 6449   1.194   3.474   0.031
 4370SOL    HW1 6450   1.200   3.381   0.068
 4370SOL    HW2 6451   1.135   3.474  -0.049
 4371SOL     OW 6452   0.822   2.864   1.372
 4371SOL    HW1 6453   0.862   2.863   1.280
 4371SOL    HW2 6454   0.832   2.956   1.412
 4372SOL     OW 6455   0.916   2.772   0.291
 4372SOL    HW1 6456   0.979   2.810   0.223
 4372SOL    HW2 6457   0.956   2.689   0.330
 4373SOL     OW 6458   1.504   3.469   0.044
 4373SOL    HW1 6459   1.412   3.506   0.051
 4373SOL    HW2 6460   1.542   3.489  -0.046
 4374SOL     OW 6461   0.372   3.150   1.490
 4374SOL    HW1 6462   0.359   3.243   1.456
 4374SOL    HW2 6463   0.288   3.098   1.477
 4375SOL     OW 6464   1.614   3.154   1.289
 4375SOL    HW1 6465   1.674   3.157   1.369
 4375SOL    HW2 6466   1.539   3.218   1.302
 4376SOL     OW 6467   1.039   2.960   0.696
 4376SOL    HW1 6468   0.969   2.913   0.750
 4376SOL    HW2 6469   1.098   2.892   0.653
 4377SOL     OW 6470   1.014   2.098   0.971
 4377SOL    HW1 6471   1.006   2.062   0.878
 4377SOL    HW2 6472   1.012   2.022   1.036
 4378SOL     OW 6473   0.590   3.349   0.491
 4378SOL    HW1 6474   0.632   3.291   0.421
 4378SOL    HW2 6475   0.546   3.428   0.447
 4379SOL     OW 6476   1.709   2.247   1.381
 4379SOL    HW1 6477   1.782   2.316   1.385
 4379SOL    HW2 6478   1.737   2.172   1.322
 4380SOL     OW 6479   0.255   3.210   0.290
 4380SOL    HW1 6480   0.159   3.211   0.263
 4380SOL    HW2 6481   0.267   3.263   0.374
 4381SOL     OW 6482   0.105   2.875   1.726
 4381SOL    HW1 6483   0.028   2.842   1.780
 4381SOL    HW2 6484   0.190   2.845   1.768
 4382SOL     OW 6485   0.672   2.065   1.489
 4382SOL    HW1 6486   0.762   2.049   1.449
 4382SOL    HW2 6487   0.680   2.070   1.588
 4383SOL     OW 6488   0.075   2.207   0.033
 4383SOL    HW1 6489  -0.017   2.179   0.004
 4383SOL    HW2 6490   0.106   2.284  -0.023
 4384SOL     OW 6491   1.440   2.718   1.398
 4384SOL    HW1 6492   1.383   2.770   1.335
 4384SOL    HW2 6493   1.536   2.730   1.374
 4385SOL     OW 6494   0.072   2.028   0.318
 4385SOL    HW1 6495   0.055   2.111   0.264
 4385SOL    HW2 6496   0.162   1.991   0.296
 4386SOL     OW 6497   1.183   3.197   0.119
 4386SOL    HW1 6498   1.084   3.186   0.121
 4386SOL    HW2 6499   1.217   3.212   0.212
 4387SOL     OW 6500   0.613   2.704   1.431
 4387SOL    HW1 6501   0.669   2.785   1.414
 4387SOL    HW2 6502   0.672   2.624   1.434
 4388SOL     OW 6503   1.493   3.629   0.959
 4388SOL    HW1 6504   1.526   3.693   0.890
 4388SOL    HW2 6505   1.559   3.623   1.034
 4389SOL     OW 6506   0.716   2.427   1.708
 4389SOL    HW1 6507   0.735   2.492   1.782
 4389SOL    HW2 6508   0.776   2.347   1.717
 4390SOL     OW 6509   1.450   3.082   1.633
 4390SOL    HW1 6510   1.441   3.072   1.732
 4390SOL    HW2 6511   1.546   3.075   1.607
 4391SOL     OW 6512   0.390   3.603   1.560
 4391SOL    HW1 6513   0.299   3.644   1.558
 4391SOL    HW2 6514   0.383   3.509   1.592
 4392SOL     OW 6515   1.674   2.745   1.254
 4392SOL    HW1 6516   1.647   2.656   1.217
 4392SOL    HW2 6517   1.675   2.813   1.181
 4393SOL     OW 6518   1.225   2.187   0.449
 4393SOL    HW1 6519   1.290   2.113   0.438
 4393SOL    HW2 6520   1.245   2.237   0.533
 4394SOL     OW 6521   0.594   2.607   0.652
 4394SOL    HW1 6522   0.644   2.692   0.633
 4394SOL    HW2 6523   0.506   2.609   0.604
 4395SOL     OW 6524   1.777   2.204   1.642
 4395SOL    HW1 6525   1.760   2.235   1.548
 4395SOL    HW2 6526   1.693   2.167   1.680
 4396SOL     OW 6527   1.730   2.796   1.517
 4396SOL    HW1 6528   1.768   2.887   1.532
 4396SOL    HW2 6529   1.722   2.779   1.418
 4397SOL     OW 6530   0.859   3.236   0.016
 4397SOL    HW1 6531   0.813   3.251   0.104
 4397SOL    HW2 6532   0.903   3.321  -0.014
 4398SOL     OW 6533   0.661   3.652   0.953
 4398SOL    HW1 6534   0.615   3.740   0.940
 4398SOL    HW2 6535   0.760   3.664   0.946
 4399SOL     OW 6536   0.859   2.818   0.861
 4399SOL    HW1 6537   0.913   2.749   0.909
 4399SOL    HW2 6538   0.827   2.887   0.927
 4400SOL     OW 6539   1.083   2.846   0.087
 4400SOL    HW1 6540   1.060   2.899   0.005
 4400SOL    HW2 6541   1.164   2.790   0.068
 4401SOL     OW 6542   1.861   3.431   0.851
 4401SOL    HW1 6543   1.790   3.419   0.781
 4401SOL    HW2 6544   1.862   3.352   0.911
 4402SOL     OW 6545   0.221   3.176   1.844
 4402SOL    HW1 6546   0.156   3.103   1.823
 4402SOL    HW2 6547   0.225   3.190   1.942
 4403SOL     OW 6548   0.079   3.102   0.653
 4403SOL    HW1 6549   0.078   3.055   0.741
 4403SOL    HW2 6550   0.161   3.074   0.602
 4404SOL     OW 6551   0.672   3.253   1.624
 4404SOL    HW1 6552   0.594   3.203   1.662
 4404SOL    HW2 6553   0.669   3.348   1.655
 4405SOL     OW 6554   1.824   2.054   1.227
 4405SOL    HW1 6555   1.820   1.964   1.271
 4405SOL    HW2 6556   1.827   2.043   1.128
 4406SOL     OW 6557   0.428   2.286   0.520
 4406SOL    HW1 6558   0.458   2.214   0.458
 4406SOL    HW2 6559   0.389   2.246   0.603
 4407SOL     OW 6560   1.705   3.349   1.104
 4407SOL    HW1 6561   1.612   3.324   1.077
 4407SOL    HW2 6562   1.731   3.299   1.186
 4408SOL     OW 6563   0.317   2.409   1.280
 4408SOL    HW1 6564   0.355   2.350   1.352
 4408SOL    HW2 6565   0.357   2.383   1.192
 4409SOL     OW 6566   0.812   3.448   0.687
 4409SOL    HW1 6567   0.844   3.458   0.593
 4409SOL    HW2 6568   0.733   3.386   0.689
 4410SOL     OW 6569   1.424   2.076   1.112
 4410SOL    HW1 6570   1.476   2.011   1.167
 4410SOL    HW2 6571   1.375   2.139   1.173
 4411SOL     OW 6572   1.001   1.896   1.154
 4411SOL    HW1 6573   0.938   1.824   1.123
 4411SOL    HW2 6574   1.094   1.860   1.154
 4412SOL     OW 6575   0.770   3.192   0.301
 4412SOL    HW1 6576   0.724   3.105   0.318
 4412SOL    HW2 6577   0.861   3.189   0.342
 4413SOL     OW 6578   0.618   3.429   1.284
 4413SOL    HW1 6579   0.613   3.511   1.341
 4413SOL    HW2 6580   0.707   3.426   1.239
 4414SOL     OW 6581   1.352   1.914   0.168
 4414SOL    HW1 6582   1.387   1.873   0.084
 4414SOL    HW2 6583   1.262   1.876   0.188
 4415SOL     OW 6584   1.300   2.315   0.691
 4415SOL    HW1 6585   1.241   2.395   0.695
 4415SOL    HW2 6586   1.315   2.280   0.784
 4416SOL     OW 6587   1.593   2.083   0.882
 4416SOL    HW1 6588   1.509   2.082   0.936
 4416SOL    HW2 6589   1.595   2.166   0.826
 4417SOL     OW 6590   0.039   2.939   0.300
 4417SOL    HW1 6591   0.138   2.928   0.291
 4417SOL    HW2 6592  -0.001   2.853   0.332
 4418SOL     OW 6593   0.875   3.508   0.337
 4418SOL    HW1 6594   0.798   3.473   0.283
 4418SOL    HW2 6595   0.843   3.579   0.399
 4419SOL     OW 6596   0.230   2.490   1.975
 4419SOL    HW1 6597   0.137   2.488   2.012
 4419SOL    HW2 6598   0.231   2.451   1.883
 4420SOL     OW 6599   0.225   2.137   2.858
 4420SOL    HW1 6600   0.260   2.120   2.950
 4420SOL    HW2 6601   0.137   2.092   2.846
 4421SOL     OW 6602   0.019   2.230   2.509
 4421SOL    HW1 6603  -0.063   2.273   2.548
 4421SOL    HW2 6604  -0.009   2.157   2.446
 4422SOL     OW 6605   0.569   3.137   3.027
 4422SOL    HW1 6606   0.476   3.130   2.990
 4422SOL    HW2 6607   0.580   3.226   3.071
 4423SOL     OW 6608   1.555   3.373   2.565
 4423SOL    HW1 6609   1.498   3.357   2.646
 4423SOL    HW2 6610   1.496   3.383   2.485
 4424SOL     OW 6611   1.135   2.565   2.579
 4424SOL    HW1 6612   1.192   2.643   2.554
 4424SOL    HW2 6613   1.075   2.591   2.655
 4425SOL     OW 6614   1.755   2.469   2.093
 4425SOL    HW1 6615   1.743   2.456   1.994
 4425SOL    HW2 6616   1.725   2.388   2.142
 4426SOL     OW 6617   0.768   3.006   2.885
 4426SOL    HW1 6618   0.690   3.023   2.945
 4426SOL    HW2 6619   0.802   3.093   2.849
 4427SOL     OW 6620   0.850   2.660   3.685
 4427SOL    HW1 6621   0.846   2.736   3.750
 4427SOL    HW2 6622   0.872   2.696   3.594
 4428SOL     OW 6623   0.685   2.874   2.527
 4428SOL    HW1 6624   0.754   2.858   2.597
 4428SOL    HW2 6625   0.612   2.931   2.565
 4429SOL     OW 6626   0.686   3.023   3.665
 4429SOL    HW1 6627   0.746   3.102   3.679
 4429SOL    HW2 6628   0.600   3.054   3.624
 4430SOL     OW 6629   0.335   3.297   2.923
 4430SOL    HW1 6630   0.257   3.266   2.870
 4430SOL    HW2 6631   0.393   3.355   2.866
 4431SOL     OW 6632   1.460   3.367   3.201
 4431SOL    HW1 6633   1.484   3.461   3.227
 4431SOL    HW2 6634   1.444   3.313   3.283
 4432SOL     OW 6635   0.438   2.254   3.361
 4432SOL    HW1 6636   0.520   2.198   3.370
 4432SOL    HW2 6637   0.357   2.196   3.365
 4433SOL     OW 6638   1.603   2.309   2.599
 4433SOL    HW1 6639   1.529   2.355   2.549
 4433SOL    HW2 6640   1.654   2.377   2.652
 4434SOL     OW 6641   0.231   3.575   2.345
 4434SOL    HW1 6642   0.265   3.652   2.399
 4434SOL    HW2 6643   0.275   3.575   2.255
 4435SOL     OW 6644   1.127   3.203   3.552
 4435SOL    HW1 6645   1.174   3.203   3.640
 4435SOL    HW2 6646   1.079   3.116   3.541
 4436SOL     OW 6647   0.230   3.296   2.400
 4436SOL    HW1 6648   0.204   3.392   2.400
 4436SOL    HW2 6649   0.159   3.242   2.445
 4437SOL     OW 6650   0.240   2.953   2.748
 4437SOL    HW1 6651   0.254   2.869   2.800
 4437SOL    HW2 6652   0.185   3.017   2.803
 4438SOL     OW 6653   0.620   3.648   3.301
 4438SOL    HW1 6654   0.528   3.631   3.336
 4438SOL    HW2 6655   0.648   3.740   3.327
 4439SOL     OW 6656   0.606   2.826   1.985
 4439SOL    HW1 6657   0.613   2.910   1.931
 4439SOL    HW2 6658   0.652   2.839   2.073
 4440SOL     OW 6659   1.594   1.976   3.342
 4440SOL    HW1 6660   1.576   2.043   3.270
 4440SOL    HW2 6661   1.591   2.022   3.431
 4441SOL     OW 6662   0.122   2.505   2.425
 4441SOL    HW1 6663   0.077   2.417   2.442
 4441SOL    HW2 6664   0.121   2.559   2.509
 4442SOL     OW 6665   1.842   3.629   2.221
 4442SOL    HW1 6666   1.896   3.600   2.301
 4442SOL    HW2 6667   1.872   3.719   2.192
 4443SOL     OW 6668   0.027   3.458   1.979
 4443SOL    HW1 6669   0.008   3.362   2.000
 4443SOL    HW2 6670  -0.006   3.516   2.054
 4444SOL     OW 6671   1.689   2.784   2.474
 4444SOL    HW1 6672   1.784   2.755   2.482
 4444SOL    HW2 6673   1.681   2.849   2.399
 4445SOL     OW 6674   1.641   2.970   2.294
 4445SOL    HW1 6675   1.727   2.972   2.242
 4445SOL    HW2 6676   1.655   3.017   2.382
 4446SOL     OW 6677   0.113   2.599   3.459
 4446SOL    HW1 6678   0.201   2.586   3.504
 4446SOL    HW2 6679   0.100   2.696   3.437
 4447SOL     OW 6680   0.613   3.227   2.588
 4447SOL    HW1 6681   0.564   3.140   2.597
 4447SOL    HW2 6682   0.590   3.270   2.501
 4448SOL     OW 6683   1.293   3.090   3.285
 4448SOL    HW1 6684   1.330   3.017   3.227
 4448SOL    HW2 6685   1.345   3.095   3.370
 4449SOL     OW 6686   0.809   1.866   2.364
 4449SOL    HW1 6687   0.849   1.957   2.355
 4449SOL    HW2 6688   0.709   1.874   2.370
 4450SOL     OW 6689   0.197   2.838   3.126
 4450SOL    HW1 6690   0.286   2.793   3.112
 4450SOL    HW2 6691   0.124   2.773   3.107
 4451SOL     OW 6692   1.525   2.861   2.052
 4451SOL    HW1 6693   1.462   2.785   2.065
 4451SOL    HW2 6694   1.573   2.879   2.138
 4452SOL     OW 6695   1.187   3.654   3.478
 4452SOL    HW1 6696   1.211   3.714   3.402
 4452SOL    HW2 6697   1.194   3.559   3.448
 4453SOL     OW 6698   0.317   2.113   3.663
 4453SOL    HW1 6699   0.388   2.184   3.669
 4453SOL    HW2 6700   0.229   2.152   3.691
 4454SOL     OW 6701   1.466   3.279   2.815
 4454SOL    HW1 6702   1.407   3.285   2.895
 4454SOL    HW2 6703   1.451   3.191   2.769
 4455SOL     OW 6704   1.667   3.576   2.434
 4455SOL    HW1 6705   1.626   3.553   2.346
 4455SOL    HW2 6706   1.649   3.502   2.499
 4456SOL     OW 6707   0.598   2.591   2.132
 4456SOL    HW1 6708   0.622   2.660   2.064
 4456SOL    HW2 6709   0.520   2.624   2.186
 4457SOL     OW 6710   1.281   2.207   2.806
 4457SOL    HW1 6711   1.195   2.157   2.793
 4457SOL    HW2 6712   1.343   2.153   2.862
 4458SOL     OW 6713   1.576   3.524   2.169
 4458SOL    HW1 6714   1.665   3.570   2.172
 4458SOL    HW2 6715   1.555   3.500   2.074
 4459SOL     OW 6716   0.807   2.467   3.327
 4459SOL    HW1 6717   0.760   2.464   3.416
 4459SOL    HW2 6718   0.756   2.412   3.261
 4460SOL     OW 6719   1.394   2.331   3.536
 4460SOL    HW1 6720   1.374   2.374   3.624
 4460SOL    HW2 6721   1.472   2.269   3.545
 4461SOL     OW 6722   0.973   2.752   3.434
 4461SOL    HW1 6723   1.019   2.668   3.405
 4461SOL    HW2 6724   0.917   2.786   3.359
 4462SOL     OW 6725   0.991   2.272   3.104
 4462SOL    HW1 6726   0.914   2.306   3.158
 4462SOL    HW2 6727   0.957   2.221   3.025
 4463SOL     OW 6728   1.041   2.563   2.291
 4463SOL    HW1 6729   1.067   2.559   2.387
 4463SOL    HW2 6730   0.956   2.512   2.277
 4464SOL     OW 6731   0.076   2.673   2.651
 4464SOL    HW1 6732   0.175   2.661   2.660
 4464SOL    HW2 6733   0.052   2.768   2.672
 4465SOL     OW 6734   0.130   3.683   3.433
 4465SOL    HW1 6735   0.120   3.668   3.532
 4465SOL    HW2 6736   0.044   3.719   3.397
 4466SOL     OW 6737   0.865   2.210   2.057
 4466SOL    HW1 6738   0.924   2.273   2.008
 4466SOL    HW2 6739   0.884   2.116   2.028
 4467SOL     OW 6740   1.719   2.447   3.693
 4467SOL    HW1 6741   1.693   2.536   3.657
 4467SOL    HW2 6742   1.717   2.379   3.620
 4468SOL     OW 6743   1.362   3.006   2.407
 4468SOL    HW1 6744   1.445   2.977   2.359
 4468SOL    HW2 6745   1.313   3.073   2.351
 4469SOL     OW 6746   0.550   2.058   2.747
 4469SOL    HW1 6747   0.545   2.053   2.847
 4469SOL    HW2 6748   0.552   2.154   2.718
 4470SOL     OW 6749   1.008   3.318   2.339
 4470SOL    HW1 6750   0.962   3.390   2.287
 4470SOL    HW2 6751   1.004   3.338   2.437
 4471SOL     OW 6752   0.351   3.663   2.715
 4471SOL    HW1 6753   0.401   3.577   2.721
 4471SOL    HW2 6754   0.416   3.740   2.712
 4472SOL     OW 6755   1.795   2.928   2.735
 4472SOL    HW1 6756   1.733   2.913   2.659
 4472SOL    HW2 6757   1.743   2.939   2.820
 4473SOL     OW 6758   1.227   3.412   3.368
 4473SOL    HW1 6759   1.233   3.335   3.432
 4473SOL    HW2 6760   1.175   3.386   3.288
 4474SOL     OW 6761   0.321   2.805   2.104
 4474SOL    HW1 6762   0.403   2.844   2.062
 4474SOL    HW2 6763   0.294   2.723   2.055
 4475SOL     OW 6764   1.458   2.597   2.590
 4475SOL    HW1 6765   1.453   2.532   2.665
 4475SOL    HW2 6766   1.538   2.656   2.603
 4476SOL     OW 6767   0.461   3.128   3.589
 4476SOL    HW1 6768   0.411   3.129   3.503
 4476SOL    HW2 6769   0.398   3.110   3.665
 4477SOL     OW 6770   1.111   3.638   2.099
 4477SOL    HW1 6771   1.051   3.576   2.149
 4477SOL    HW2 6772   1.142   3.594   2.014
 4478SOL     OW 6773   0.202   2.147   3.360
 4478SOL    HW1 6774   0.122   2.207   3.347
 4478SOL    HW2 6775   0.192   2.098   3.446
 4479SOL     OW 6776   1.632   3.239   1.943
 4479SOL    HW1 6777   1.600   3.333   1.933
 4479SOL    HW2 6778   1.556   3.176   1.931
 4480SOL     OW 6779   0.464   3.605   2.185
 4480SOL    HW1 6780   0.497   3.644   2.271
 4480SOL    HW2 6781   0.540   3.598   2.120
 4481SOL     OW 6782   1.400   1.969   2.288
 4481SOL    HW1 6783   1.376   1.932   2.198
 4481SOL    HW2 6784   1.499   1.985   2.292
 4482SOL     OW 6785   0.249   3.647   3.103
 4482SOL    HW1 6786   0.306   3.582   3.153
 4482SOL    HW2 6787   0.233   3.614   3.010
 4483SOL     OW 6788   0.940   3.560   2.766
 4483SOL    HW1 6789   1.020   3.503   2.787
 4483SOL    HW2 6790   0.891   3.520   2.689
 4484SOL     OW 6791   0.382   2.562   2.342
 4484SOL    HW1 6792   0.427   2.472   2.339
 4484SOL    HW2 6793   0.288   2.551   2.375
 4485SOL     OW 6794   1.547   2.084   3.591
 4485SOL    HW1 6795   1.542   2.121   3.683
 4485SOL    HW2 6796   1.475   2.015   3.579
 4486SOL     OW 6797   0.614   1.984   1.979
 4486SOL    HW1 6798   0.712   1.962   1.986
 4486SOL    HW2 6799   0.583   1.967   1.886
 4487SOL     OW 6800   0.781   2.126   3.611
 4487SOL    HW1 6801   0.848   2.065   3.654
 4487SOL    HW2 6802   0.708   2.145   3.676
 4488SOL     OW 6803   0.888   3.376   3.057
 4488SOL    HW1 6804   0.865   3.351   2.963
 4488SOL    HW2 6805   0.949   3.307   3.096
 4489SOL     OW 6806   1.351   2.452   3.295
 4489SOL    HW1 6807   1.379   2.409   3.380
 4489SOL    HW2 6808   1.376   2.548   3.296
 4490SOL     OW 6809   0.803   3.264   2.786
 4490SOL    HW1 6810   0.893   3.278   2.744
 4490SOL    HW2 6811   0.732   3.266   2.715
 4491SOL     OW 6812   0.922   2.365   2.761
 4491SOL    HW1 6813   0.897   2.356   2.665
 4491SOL    HW2 6814   0.970   2.283   2.792
 4492SOL     OW 6815   0.539   1.926   2.374
 4492SOL    HW1 6816   0.458   1.927   2.432
 4492SOL    HW2 6817   0.542   2.009   2.319
 4493SOL     OW 6818   1.434   3.050   1.903
 4493SOL    HW1 6819   1.466   2.974   1.960
 4493SOL    HW2 6820   1.342   3.077   1.933
 4494SOL     OW 6821   0.297   1.897   2.033
 4494SOL    HW1 6822   0.346   1.981   2.012
 4494SOL    HW2 6823   0.359   1.832   2.078
 4495SOL     OW 6824   0.935   2.098   2.342
 4495SOL    HW1 6825   0.887   2.139   2.264
 4495SOL    HW2 6826   1.034   2.096   2.323
 4496SOL     OW 6827   1.076   2.545   3.326
 4496SOL    HW1 6828   0.996   2.484   3.329
 4496SOL    HW2 6829   1.157   2.492   3.302
 4497SOL     OW 6830   1.227   3.432   2.655
 4497SOL    HW1 6831   1.248   3.506   2.590
 4497SOL    HW2 6832   1.295   3.432   2.728
 4498SOL     OW 6833   0.459   3.014   2.603
 4498SOL    HW1 6834   0.388   2.987   2.668
 4498SOL    HW2 6835   0.433   2.986   2.510
 4499SOL     OW 6836   1.271   3.659   2.453
 4499SOL    HW1 6837   1.315   3.723   2.389
 4499SOL    HW2 6838   1.221   3.711   2.523
 4500SOL     OW 6839   1.032   2.411   1.878
 4500SOL    HW1 6840   0.991   2.493   1.839
 4500SOL    HW2 6841   1.096   2.437   1.951
 4501SOL     OW 6842   0.078   2.418   3.248
 4501SOL    HW1 6843   0.170   2.417   3.207
 4501SOL    HW2 6844   0.072   2.492   3.315
 4502SOL     OW 6845   0.561   2.084   3.009
 4502SOL    HW1 6846   0.599   2.000   3.046
 4502SOL    HW2 6847   0.473   2.103   3.053
 4503SOL     OW 6848   0.866   2.316   2.504
 4503SOL    HW1 6849   0.834   2.388   2.442
 4503SOL    HW2 6850   0.890   2.235   2.451
 4504SOL     OW 6851   1.017   1.901   2.615
 4504SOL    HW1 6852   0.945   1.906   2.546
 4504SOL    HW2 6853   0.993   1.832   2.684
 4505SOL     OW 6854   1.429   3.035   2.729
 4505SOL    HW1 6855   1.374   2.951   2.722
 4505SOL    HW2 6856   1.455   3.064   2.637
 4506SOL     OW 6857   1.466   2.452   2.854
 4506SOL    HW1 6858   1.436   2.357   2.861
 4506SOL    HW2 6859   1.539   2.468   2.920
 4507SOL     OW 6860   1.857   2.695   2.239
 4507SOL    HW1 6861   1.899   2.631   2.303
 4507SOL    HW2 6862   1.819   2.644   2.161
 4508SOL     OW 6863   0.488   3.247   2.036
 4508SOL    HW1 6864   0.401   3.232   2.083
 4508SOL    HW2 6865   0.471   3.273   1.941
 4509SOL     OW 6866   1.664   3.142   2.519
 4509SOL    HW1 6867   1.763   3.150   2.533
 4509SOL    HW2 6868   1.619   3.226   2.550
 4510SOL     OW 6869   1.390   2.437   1.940
 4510SOL    HW1 6870   1.336   2.416   2.021
 4510SOL    HW2 6871   1.481   2.396   1.949
 4511SOL     OW 6872   0.527   2.118   2.190
 4511SOL    HW1 6873   0.554   2.059   2.115
 4511SOL    HW2 6874   0.527   2.213   2.159
 4512SOL     OW 6875   1.754   3.085   3.450
 4512SOL    HW1 6876   1.845   3.046   3.437
 4512SOL    HW2 6877   1.762   3.181   3.474
 4513SOL     OW 6878   1.064   3.209   3.202
 4513SOL    HW1 6879   0.984   3.186   3.257
 4513SOL    HW2 6880   1.147   3.183   3.251
 4514SOL     OW 6881   1.592   3.491   3.487
 4514SOL    HW1 6882   1.619   3.525   3.397
 4514SOL    HW2 6883   1.671   3.453   3.533
 4515SOL     OW 6884   1.111   3.057   2.962
 4515SOL    HW1 6885   1.071   3.101   3.043
 4515SOL    HW2 6886   1.070   3.094   2.879
 4516SOL     OW 6887   1.638   2.961   2.941
 4516SOL    HW1 6888   1.643   3.042   3.000
 4516SOL    HW2 6889   1.552   2.963   2.890
 4517SOL     OW 6890   0.915   1.951   3.264
 4517SOL    HW1 6891   0.940   1.931   3.169
 4517SOL    HW2 6892   0.987   2.007   3.306
 4518SOL     OW 6893   0.980   2.978   3.581
 4518SOL    HW1 6894   0.881   2.984   3.591
 4518SOL    HW2 6895   1.003   2.898   3.525
 4519SOL     OW 6896   0.705   2.912   2.230
 4519SOL    HW1 6897   0.691   2.919   2.329
 4519SOL    HW2 6898   0.789   2.861   2.212
 4520SOL     OW 6899   0.410   2.675   3.113
 4520SOL    HW1 6900   0.496   2.687   3.163
 4520SOL    HW2 6901   0.368   2.588   3.140
 4521SOL     OW 6902   1.274   2.248   3.124
 4521SOL    HW1 6903   1.295   2.322   3.188
 4521SOL    HW2 6904   1.185   2.265   3.081
 4522SOL     OW 6905   0.064   3.426   3.193
 4522SOL    HW1 6906   0.018   3.508   3.159
 4522SOL    HW2 6907   0.162   3.445   3.202
 4523SOL     OW 6908   0.367   2.962   2.363
 4523SOL    HW1 6909   0.360   3.045   2.307
 4523SOL    HW2 6910   0.371   2.882   2.303
 4524SOL     OW 6911   0.566   2.399   2.727
 4524SOL    HW1 6912   0.578   2.465   2.653
 4524SOL    HW2 6913   0.612   2.433   2.810
 4525SOL     OW 6914   1.252   3.210   2.250
 4525SOL    HW1 6915   1.302   3.287   2.290
 4525SOL    HW2 6916   1.157   3.212   2.282
 4526SOL     OW 6917   1.272   3.307   3.004
 4526SOL    HW1 6918   1.319   3.320   3.091
 4526SOL    HW2 6919   1.206   3.233   3.013
 4527SOL     OW 6920   1.582   2.501   2.334
 4527SOL    HW1 6921   1.551   2.562   2.407
 4527SOL    HW2 6922   1.632   2.553   2.265
 4528SOL     OW 6923   0.354   3.372   3.191
 4528SOL    HW1 6924   0.333   3.328   3.104
 4528SOL    HW2 6925   0.451   3.398   3.194
 4529SOL     OW 6926   0.402   2.613   3.460
 4529SOL    HW1 6927   0.470   2.668   3.413
 4529SOL    HW2 6928   0.442   2.525   3.487
 4530SOL     OW 6929   1.587   2.641   3.532
 4530SOL    HW1 6930   1.495   2.679   3.527
 4530SOL    HW2 6931   1.647   2.688   3.467
 4531SOL     OW 6932   1.013   1.967   3.632
 4531SOL    HW1 6933   1.019   2.052   3.580
 4531SOL    HW2 6934   1.045   1.891   3.575
 4532SOL     OW 6935   0.504   1.912   3.602
 4532SOL    HW1 6936   0.462   1.855   3.532
 4532SOL    HW2 6937   0.438   1.981   3.634
 4533SOL     OW 6938   0.573   2.732   2.891
 4533SOL    HW1 6939   0.617   2.821   2.882
 4533SOL    HW2 6940   0.510   2.732   2.968
 4534SOL     OW 6941   1.360   2.724   2.907
 4534SOL    HW1 6942   1.285   2.724   2.841
 4534SOL    HW2 6943   1.397   2.632   2.916
 4535SOL     OW 6944   1.209   2.387   2.137
 4535SOL    HW1 6945   1.222   2.303   2.191
 4535SOL    HW2 6946   1.180   2.461   2.197
 4536SOL     OW 6947   0.307   2.075   3.093
 4536SOL    HW1 6948   0.284   2.112   3.183
 4536SOL    HW2 6949   0.277   1.980   3.087
 4537SOL     OW 6950   0.037   3.172   3.144
 4537SOL    HW1 6951   0.090   3.123   3.212
 4537SOL    HW2 6952   0.059   3.270   3.149
 4538SOL     OW 6953   0.732   2.496   2.926
 4538SOL    HW1 6954   0.791   2.470   2.850
 4538SOL    HW2 6955   0.704   2.592   2.915
 4539SOL     OW 6956   1.728   2.797   3.716
 4539SOL    HW1 6957   1.682   2.790   3.627
 4539SOL    HW2 6958   1.666   2.841   3.782
 4540SOL     OW 6959   0.307   1.925   2.480
 4540SOL    HW1 6960   0.296   2.019   2.513
 4540SOL    HW2 6961   0.302   1.862   2.557
 4541SOL     OW 6962   1.622   2.229   2.236
 4541SOL    HW1 6963   1.624   2.153   2.300
 4541SOL    HW2 6964   1.574   2.306   2.276
 4542SOL     OW 6965   1.023   2.628   2.828
 4542SOL    HW1 6966   1.038   2.649   2.924
 4542SOL    HW2 6967   0.993   2.533   2.819
 4543SOL     OW 6968   0.980   3.435   3.562
 4543SOL    HW1 6969   0.960   3.479   3.474
 4543SOL    HW2 6970   1.019   3.344   3.546
 4544SOL     OW 6971   1.859   3.380   3.467
 4544SOL    HW1 6972   1.873   3.407   3.372
 4544SOL    HW2 6973   1.942   3.402   3.520
 4545SOL     OW 6974   0.350   2.760   3.666
 4545SOL    HW1 6975   0.426   2.804   3.714
 4545SOL    HW2 6976   0.385   2.713   3.584
 4546SOL     OW 6977   1.540   2.136   1.987
 4546SOL    HW1 6978   1.479   2.061   2.010
 4546SOL    HW2 6979   1.562   2.188   2.070
 4547SOL     OW 6980   1.303   2.700   1.904
 4547SOL    HW1 6981   1.337   2.607   1.919
 4547SOL    HW2 6982   1.321   2.727   1.809
 4548SOL     OW 6983   1.068   3.195   2.711
 4548SOL    HW1 6984   1.075   3.111   2.656
 4548SOL    HW2 6985   1.130   3.264   2.675
 4549SOL     OW 6986   0.319   2.672   2.811
 4549SOL    HW1 6987   0.412   2.708   2.816
 4549SOL    HW2 6988   0.313   2.587   2.863
 4550SOL     OW 6989   0.339   2.371   2.868
 4550SOL    HW1 6990   0.287   2.288   2.851
 4550SOL    HW2 6991   0.416   2.376   2.804
 4551SOL     OW 6992   1.138   2.242   3.540
 4551SOL    HW1 6993   1.093   2.305   3.604
 4551SOL    HW2 6994   1.231   2.273   3.523
 4552SOL     OW 6995   1.160   2.069   3.339
 4552SOL    HW1 6996   1.160   2.133   3.416
 4552SOL    HW2 6997   1.188   2.117   3.256
 4553SOL     OW 6998   0.008   3.188   2.062
 4553SOL    HW1 6999  -0.085   3.209   2.031
 4553SOL    HW2 7000   0.018   3.089   2.075
 4554SOL     OW 7001   0.088   3.663   2.789
 4554SOL    HW1 7002   0.046   3.577   2.762
 4554SOL    HW2 7003   0.182   3.666   2.755
 4555SOL     OW 7004   0.504   3.430   2.772
 4555SOL    HW1 7005   0.570   3.504   2.781
 4555SOL    HW2 7006   0.548   3.351   2.730
 4556SOL     OW 7007   1.002   2.658   3.100
 4556SOL    HW1 7008   1.043   2.626   3.186
 4556SOL    HW2 7009   0.906   2.631   3.097
 4557SOL     OW 7010   0.040   2.406   2.976
 4557SOL    HW1 7011   0.125   2.373   2.935
 4557SOL    HW2 7012   0.053   2.421   3.074
 4558SOL     OW 7013   0.189   2.382   3.584
 4558SOL    HW1 7014   0.248   2.342   3.514
 4558SOL    HW2 7015   0.131   2.453   3.543
 4559SOL     OW 7016   1.369   2.812   3.522
 4559SOL    HW1 7017   1.408   2.901   3.542
 4559SOL    HW2 7018   1.379   2.792   3.425
 4560SOL     OW 7019   0.815   2.434   2.187
 4560SOL    HW1 7020   0.822   2.345   2.141
 4560SOL    HW2 7021   0.721   2.468   2.179
 4561SOL     OW 7022   1.657   2.466   3.068
 4561SOL    HW1 7023   1.619   2.397   3.130
 4561SOL    HW2 7024   1.739   2.430   3.024
 4562SOL     OW 7025   0.252   3.426   3.606
 4562SOL    HW1 7026   0.222   3.483   3.682
 4562SOL    HW2 7027   0.245   3.329   3.632
 4563SOL     OW 7028   0.671   2.326   3.131
 4563SOL    HW1 7029   0.637   2.237   3.101
 4563SOL    HW2 7030   0.697   2.380   3.051
 4564SOL     OW 7031   0.930   3.540   3.327
 4564SOL    HW1 7032   0.906   3.522   3.232
 4564SOL    HW2 7033   0.960   3.634   3.337
 4565SOL     OW 7034   0.473   2.362   2.053
 4565SOL    HW1 7035   0.534   2.442   2.057
 4565SOL    HW2 7036   0.378   2.393   2.060
 4566SOL     OW 7037   0.159   2.999   3.328
 4566SOL    HW1 7038   0.181   2.938   3.404
 4566SOL    HW2 7039   0.169   2.950   3.242
 4567SOL     OW 7040   1.347   2.921   3.096
 4567SOL    HW1 7041   1.371   2.858   3.022
 4567SOL    HW2 7042   1.257   2.961   3.078
 4568SOL     OW 7043   1.302   2.717   2.171
 4568SOL    HW1 7044   1.216   2.686   2.213
 4568SOL    HW2 7045   1.298   2.703   2.072
 4569SOL     OW 7046   1.759   3.609   3.016
 4569SOL    HW1 7047   1.820   3.639   2.943
 4569SOL    HW2 7048   1.721   3.520   2.994
 4570SOL     OW 7049   1.252   3.593   2.990
 4570SOL    HW1 7050   1.336   3.598   2.936
 4570SOL    HW2 7051   1.229   3.497   3.008
 4571SOL     OW 7052   0.083   3.120   2.884
 4571SOL    HW1 7053   0.078   3.119   2.984
 4571SOL    HW2 7054   0.000   3.079   2.846
 4572SOL     OW 7055   0.688   3.524   3.578
 4572SOL    HW1 7056   0.632   3.605   3.587
 4572SOL    HW2 7057   0.740   3.528   3.492
 4573SOL     OW 7058   1.726   1.997   2.385
 4573SOL    HW1 7059   1.799   1.980   2.318
 4573SOL    HW2 7060   1.695   1.910   2.423
 4574SOL     OW 7061   1.388   3.435   2.339
 4574SOL    HW1 7062   1.455   3.447   2.265
 4574SOL    HW2 7063   1.348   3.524   2.362
 4575SOL     OW 7064   0.130   3.656   3.713
 4575SOL    HW1 7065   0.089   3.582   3.766
 4575SOL    HW2 7066   0.194   3.707   3.771
 4576SOL     OW 7067   1.280   2.789   2.534
 4576SOL    HW1 7068   1.340   2.708   2.536
 4576SOL    HW2 7069   1.320   2.858   2.474
 4577SOL     OW 7070   0.830   3.135   3.284
 4577SOL    HW1 7071   0.825   3.168   3.379
 4577SOL    HW2 7072   0.744   3.154   3.238
 4578SOL     OW 7073   0.672   3.478   2.016
 4578SOL    HW1 7074   0.681   3.488   1.917
 4578SOL    HW2 7075   0.632   3.389   2.037
 4579SOL     OW 7076   1.650   3.582   3.256
 4579SOL    HW1 7077   1.703   3.592   3.172
 4579SOL    HW2 7078   1.623   3.672   3.290
 4580SOL     OW 7079   1.841   2.037   2.825
 4580SOL    HW1 7080   1.880   1.952   2.789
 4580SOL    HW2 7081   1.743   2.039   2.806
 4581SOL     OW 7082   0.263   2.188   2.582
 4581SOL    HW1 7083   0.184   2.239   2.548
 4581SOL    HW2 7084   0.254   2.173   2.680
 4582SOL     OW 7085   1.194   3.474   1.893
 4582SOL    HW1 7086   1.200   3.381   1.930
 4582SOL    HW2 7087   1.135   3.474   1.813
 4583SOL     OW 7088   0.822   2.864   3.234
 4583SOL    HW1 7089   0.862   2.863   3.142
 4583SOL    HW2 7090   0.832   2.956   3.274
 4584SOL     OW 7091   0.916   2.772   2.153
 4584SOL    HW1 7092   0.979   2.810   2.085
 4584SOL    HW2 7093   0.956   2.689   2.192
 4585SOL     OW 7094   1.504   3.469   1.906
 4585SOL    HW1 7095   1.412   3.506   1.913
 4585SOL    HW2 7096   1.542   3.489   1.816
 4586SOL     OW 7097   0.372   3.150   3.352
 4586SOL    HW1 7098   0.359   3.243   3.318
 4586SOL    HW2 7099   0.288   3.098   3.339
 4587SOL     OW 7100   1.614   3.154   3.151
 4587SOL    HW1 7101   1.674   3.157   3.231
 4587SOL    HW2 7102   1.539   3.218   3.164
 4588SOL     OW 7103   1.039   2.960   2.558
 4588SOL    HW1 7104   0.969   2.913   2.612
 4588SOL    HW2 7105   1.098   2.892   2.515
 4589SOL     OW 7106   1.014   2.098   2.833
 4589SOL    HW1 7107   1.006   2.062   2.740
 4589SOL    HW2 7108   1.012   2.022   2.898
 4590SOL     OW 7109   0.590   3.349   2.353
 4590SOL    HW1 7110   0.632   3.291   2.283
 4590SOL    HW2 7111   0.546   3.428   2.309
 4591SOL     OW 7112   1.709   2.247   3.243
 4591SOL    HW1 7113   1.782   2.316   3.247
 4591SOL    HW2 7114   1.737   2.172   3.184
 4592SOL     OW 7115   0.255   3.210   2.152
 4592SOL    HW1 7116   0.159   3.211   2.125
 4592SOL    HW2 7117   0.267   3.263   2.236
 4593SOL     OW 7118   0.105   2.875   3.588
 4593SOL    HW1 7119   0.028   2.842   3.642
 4593SOL    HW2 7120   0.190   2.845   3.630
 4594SOL     OW 7121   0.672   2.065   3.351
 4594SOL    HW1 7122   0.762   2.049   3.311
 4594SOL    HW2 7123   0.680   2.070   3.450
 4595SOL     OW 7124   0.075   2.207   1.895
 4595SOL    HW1 7125  -0.017   2.179   1.866
 4595SOL    HW2 7126   0.106   2.284   1.839
 4596SOL     OW 7127   1.440   2.718   3.260
 4596SOL    HW1 7128   1.383   2.770   3.197
 4596SOL    HW2 7129   1.536   2.730   3.236
 4597SOL     OW 7130   0.072   2.028   2.180
 4597SOL    HW1 7131   0.055   2.111   2.126
 4597SOL    HW2 7132   0.162   1.991   2.158
 4598SOL     OW 7133   1.183   3.197   1.981
 4598SOL    HW1 7134   1.084   3.186   1.983
 4598SOL    HW2 7135   1.217   3.212   2.074
 4599SOL     OW 7136   0.613   2.704   3.293
 4599SOL    HW1 7137   0.669   2.785   3.276
 4599SOL    HW2 7138   0.672   2.624   3.296
 4600SOL     OW 7139   1.493   3.629   2.821
 4600SOL    HW1 7140   1.526   3.693   2.752
 4600SOL    HW2 7141   1.559   3.623   2.896
 4601SOL     OW 7142   0.716   2.427   3.570
 4601SOL    HW1 7143   0.735   2.492   3.644
 4601SOL    HW2 7144   0.776   2.347   3.579
 4602SOL     OW 7145   1.450   3.082   3.495
 4602SOL    HW1 7146   1.441   3.072   3.594
 4602SOL    HW2 7147   1.546   3.075   3.469
 4603SOL     OW 7148   0.390   3.603   3.422
 4603SOL    HW1 7149   0.299   3.644   3.420
 4603SOL    HW2 7150   0.383   3.509   3.454
 4604SOL     OW 7151   1.674   2.745   3.116
 4604SOL    HW1 7152   1.647   2.656   3.079
 4604SOL    HW2 7153   1.675   2.813   3.043
 4605SOL     OW 7154   1.225   2.187   2.311
 4605SOL    HW1 7155   1.290   2.113   2.300
 4605SOL    HW2 7156   1.245   2.237   2.395
 4606SOL     OW 7157   0.594   2.607   2.514
 4606SOL    HW1 7158   0.644   2.692   2.495
 4606SOL    HW2 7159   0.506   2.609   2.466
 4607SOL     OW 7160   1.777   2.204   3.504
 4607SOL    HW1 7161   1.760   2.235   3.410
 4607SOL    HW2 7162   1.693   2.167   3.542
 4608SOL     OW 7163   1.730   2.796   3.379
 4608SOL    HW1 7164   1.768   2.887   3.394
 4608SOL    HW2 7165   1.722   2.779   3.280
 4609SOL     OW 7166   0.859   3.236   1.878
 4609SOL    HW1 7167   0.813   3.251   1.966
 4609SOL    HW2 7168   0.903   3.321   1.848
 4610SOL     OW 7169   0.661   3.652   2.815
 4610SOL    HW1 7170   0.615   3.740   2.802
 4610SOL    HW2 7171   0.760   3.664   2.808
 4611SOL     OW 7172   0.859   2.818   2.723
 4611SOL    HW1 7173   0.913   2.749   2.771
 4611SOL    HW2 7174   0.827   2.887   2.789
 4612SOL     OW 7175   1.083   2.846   1.949
 4612SOL    HW1 7176   1.060   2.899   1.867
 4612SOL    HW2 7177   1.164   2.790   1.930
 4613SOL     OW 7178   1.861   3.431   2.713
 4613SOL    HW1 7179   1.790   3.419   2.643
 4613SOL    HW2 7180   1.862   3.352   2.773
 4614SOL     OW 7181   0.221   3.176   3.706
 4614SOL    HW1 7182   0.156   3.103   3.685
 4614SOL    HW2 7183   0.225   3.190   3.804
 4615SOL     OW 7184   0.079   3.102   2.515
 4615SOL    HW1 7185   0.078   3.055   2.603
 4615SOL    HW2 7186   0.161   3.074   2.464
 4616SOL     OW 7187   0.672   3.253   3.486
 4616SOL    HW1 7188   0.594   3.203   3.524
 4616SOL    HW2 7189   0.669   3.348   3.517
 4617SOL     OW 7190   1.824   2.054   3.089
 4617SOL    HW1 7191   1.820   1.964   3.133
 4617SOL    HW2 7192   1.827   2.043   2.990
 4618SOL     OW 7193   0.428   2.286   2.382
 4618SOL    HW1 7194   0.458   2.214   2.320
 4618SOL    HW2 7195   0.389   2.246   2.465
 4619SOL     OW 7196   1.705   3.349   2.966
 4619SOL    HW1 7197   1.612   3.324   2.939
 4619SOL    HW2 7198   1.731   3.299   3.048
 4620SOL     OW 7199   0.317   2.409   3.142
 4620SOL    HW1 7200   0.355   2.350   3.214
 4620SOL    HW2 7201   0.357   2.383   3.054
 4621SOL     OW 7202   0.812   3.448   2.549
 4621SOL    HW1 7203   0.844   3.458   2.455
 4621SOL    HW2 7204   0.733   3.386   2.551
 4622SOL     OW 7205   1.424   2.076   2.974
 4622SOL    HW1 7206   1.476   2.011   3.029
 4622SOL    HW2 7207   1.375   2.139   3.035
 4623SOL     OW 7208   1.001   1.896   3.016
 4623SOL    HW1 7209   0.938   1.824   2.985
 4623SOL    HW2 7210   1.094   1.860   3.016
 4624SOL     OW 7211   0.770   3.192   2.163
 4624SOL    HW1 7212   0.724   3.105   2.180
 4624SOL    HW2 7213   0.861   3.189   2.204
 4625SOL     OW 7214   0.618   3.429   3.146
 4625SOL    HW1 7215   0.613   3.511   3.203
 4625SOL    HW2 7216   0.707   3.426   3.101
 4626SOL     OW 7217   1.352   1.914   2.030
 4626SOL    HW1 7218   1.387   1.873   1.946
 4626SOL    HW2 7219   1.262   1.876   2.050
 4627SOL     OW 7220   1.300   2.315   2.553
 4627SOL    HW1 7221   1.241   2.395   2.557
 4627SOL    HW2 7222   1.315   2.280   2.646
 4628SOL     OW 7223   1.593   2.083   2.744
 4628SOL    HW1 7224   1.509   2.082   2.798
 4628SOL    HW2 7225   1.595   2.166   2.688
 4629SOL     OW 7226   0.039   2.939   2.162
 4629SOL    HW1 7227   0.138   2.928   2.153
 4629SOL    HW2 7228  -0.001   2.853   2.194
 4630SOL     OW 7229   0.875   3.508   2.199
 4630SOL    HW1 7230   0.798   3.473   2.145
 4630SOL    HW2 7231   0.843   3.579   2.261
 4631SOL     OW 7232   0.230   2.490   3.837
 4631SOL    HW1 7233   0.137   2.488   3.874
 4631SOL    HW2 7234   0.231   2.451   3.745
 4632SOL     OW 7235   0.225   2.137   4.720
 4632SOL    HW1 7236   0.260   2.120   4.812
 4632SOL    HW2 7237   0.137   2.092   4.708
 4633SOL     OW 7238   0.019   2.230   4.371
 4633SOL    HW1 7239  -0.063   2.273   4.410
 4633SOL    HW2 7240  -0.009   2.157   4.308
 4634SOL     OW 7241   0.569   3.137   4.889
 4634SOL    HW1 7242   0.476   3.130   4.852
 4634SOL    HW2 7243   0.580   3.226   4.933
 4635SOL     OW 7244   1.555   3.373   4.427
 4635SOL    HW1 7245   1.498   3.357   4.508
 4635SOL    HW2 7246   1.496   3.383   4.347
 4636SOL     OW 7247   1.135   2.565   4.441
 4636SOL    HW1 7248   1.192   2.643   4.416
 4636SOL    HW2 7249   1.075   2.591   4.517
 4637SOL     OW 7250   1.755   2.469   3.955
 4637SOL    HW1 7251   1.743   2.456   3.856
 4637SOL    HW2 7252   1.725   2.388   4.004
 4638SOL     OW 7253   0.768   3.006   4.747
 4638SOL    HW1 7254   0.690   3.023   4.807
 4638SOL    HW2 7255   0.802   3.093   4.711
 4639SOL     OW 7256   0.685   2.874   4.389
 4639SOL    HW1 7257   0.754   2.858   4.459
 4639SOL    HW2 7258   0.612   2.931   4.427
 4640SOL     OW 7259   0.335   3.297   4.785
 4640SOL    HW1 7260   0.257   3.266   4.732
 4640SOL    HW2 7261   0.393   3.355   4.728
 4641SOL     OW 7262   1.460   3.367   5.063
 4641SOL    HW1 7263   1.484   3.461   5.089
 4641SOL    HW2 7264   1.444   3.313   5.145
 4642SOL     OW 7265   0.438   2.254   5.223
 4642SOL    HW1 7266   0.520   2.198   5.232
 4642SOL    HW2 7267   0.357   2.196   5.227
 4643SOL     OW 7268   1.603   2.309   4.461
 4643SOL    HW1 7269   1.529   2.355   4.411
 4643SOL    HW2 7270   1.654   2.377   4.514
 4644SOL     OW 7271   0.231   3.575   4.207
 4644SOL    HW1 7272   0.265   3.652   4.261
 4644SOL    HW2 7273   0.275   3.575   4.117
 4645SOL     OW 7274   1.127   3.203   5.414
 4645SOL    HW1 7275   1.174   3.203   5.502
 4645SOL    HW2 7276   1.079   3.116   5.403
 4646SOL     OW 7277   0.230   3.296   4.262
 4646SOL    HW1 7278   0.204   3.392   4.262
 4646SOL    HW2 7279   0.159   3.242   4.307
 4647SOL     OW 7280   0.240   2.953   4.610
 4647SOL    HW1 7281   0.254   2.869   4.662
 4647SOL    HW2 7282   0.185   3.017   4.665
 4648SOL     OW 7283   0.620   3.648   5.163
 4648SOL    HW1 7284   0.528   3.631   5.198
 4648SOL    HW2 7285   0.648   3.740   5.189
 4649SOL     OW 7286   0.606   2.826   3.847
 4649SOL    HW1 7287   0.613   2.910   3.793
 4649SOL    HW2 7288   0.652   2.839   3.935
 4650SOL     OW 7289   1.594   1.976   5.204
 4650SOL    HW1 7290   1.576   2.043   5.132
 4650SOL    HW2 7291   1.591   2.022   5.293
 4651SOL     OW 7292   0.122   2.505   4.287
 4651SOL    HW1 7293   0.077   2.417   4.304
 4651SOL    HW2 7294   0.121   2.559   4.371
 4652SOL     OW 7295   1.842   3.629   4.083
 4652SOL    HW1 7296   1.896   3.600   4.163
 4652SOL    HW2 7297   1.872   3.719   4.054
 4653SOL     OW 7298   0.027   3.458   3.841
 4653SOL    HW1 7299   0.008   3.362   3.862
 4653SOL    HW2 7300  -0.006   3.516   3.916
 4654SOL     OW 7301   1.689   2.784   4.336
 4654SOL    HW1 7302   1.784   2.755   4.344
 4654SOL    HW2 7303   1.681   2.849   4.261
 4655SOL     OW 7304   1.641   2.970   4.156
 4655SOL    HW1 7305   1.727   2.972   4.104
 4655SOL    HW2 7306   1.655   3.017   4.244
 4656SOL     OW 7307   0.113   2.599   5.321
 4656SOL    HW1 7308   0.201   2.586   5.366
 4656SOL    HW2 7309   0.100   2.696   5.299
 4657SOL     OW 7310   0.613   3.227   4.450
 4657SOL    HW1 7311   0.564   3.140   4.459
 4657SOL    HW2 7312   0.590   3.270   4.363
 4658SOL     OW 7313   1.293   3.090   5.147
 4658SOL    HW1 7314   1.330   3.017   5.089
 4658SOL    HW2 7315   1.345   3.095   5.232
 4659SOL     OW 7316   0.809   1.866   4.226
 4659SOL    HW1 7317   0.849   1.957   4.217
 4659SOL    HW2 7318   0.709   1.874   4.232
 4660SOL     OW 7319   0.197   2.838   4.988
 4660SOL    HW1 7320   0.286   2.793   4.974
 4660SOL    HW2 7321   0.124   2.773   4.969
 4661SOL     OW 7322   1.525   2.861   3.914
 4661SOL    HW1 7323   1.462   2.785   3.927
 4661SOL    HW2 7324   1.573   2.879   4.000
 4662SOL     OW 7325   1.187   3.654   5.340
 4662SOL    HW1 7326   1.211   3.714   5.264
 4662SOL    HW2 7327   1.194   3.559   5.310
 4663SOL     OW 7328   1.466   3.279   4.677
 4663SOL    HW1 7329   1.407   3.285   4.757
 4663SOL    HW2 7330   1.451   3.191   4.631
 4664SOL     OW 7331   1.667   3.576   4.296
 4664SOL    HW1 7332   1.626   3.553   4.208
 4664SOL    HW2 7333   1.649   3.502   4.361
 4665SOL     OW 7334   0.598   2.591   3.994
 4665SOL    HW1 7335   0.622   2.660   3.926
 4665SOL    HW2 7336   0.520   2.624   4.048
 4666SOL     OW 7337   1.281   2.207   4.668
 4666SOL    HW1 7338   1.195   2.157   4.655
 4666SOL    HW2 7339   1.343   2.153   4.724
 4667SOL     OW 7340   1.576   3.524   4.031
 4667SOL    HW1 7341   1.665   3.570   4.034
 4667SOL    HW2 7342   1.555   3.500   3.936
 4668SOL     OW 7343   0.807   2.467   5.189
 4668SOL    HW1 7344   0.760   2.464   5.278
 4668SOL    HW2 7345   0.756   2.412   5.123
 4669SOL     OW 7346   1.394   2.331   5.398
 4669SOL    HW1 7347   1.374   2.374   5.486
 4669SOL    HW2 7348   1.472   2.269   5.407
 4670SOL     OW 7349   0.973   2.752   5.296
 4670SOL    HW1 7350   1.019   2.668   5.267
 4670SOL    HW2 7351   0.917   2.786   5.221
 4671SOL     OW 7352   0.991   2.272   4.966
 4671SOL    HW1 7353   0.914   2.306   5.020
 4671SOL    HW2 7354   0.957   2.221   4.887
 4672SOL     OW 7355   1.041   2.563   4.153
 4672SOL    HW1 7356   1.067   2.559   4.249
 4672SOL    HW2 7357   0.956   2.512   4.139
 4673SOL     OW 7358   0.076   2.673   4.513
 4673SOL    HW1 7359   0.175   2.661   4.522
 4673SOL    HW2 7360   0.052   2.768   4.534
 4674SOL     OW 7361   0.130   3.683   5.295
 4674SOL    HW1 7362   0.120   3.668   5.394
 4674SOL    HW2 7363   0.044   3.719   5.259
 4675SOL     OW 7364   0.865   2.210   3.919
 4675SOL    HW1 7365   0.924   2.273   3.870
 4675SOL    HW2 7366   0.884   2.116   3.890
 4676SOL     OW 7367   1.362   3.006   4.269
 4676SOL    HW1 7368   1.445   2.977   4.221
 4676SOL    HW2 7369   1.313   3.073   4.213
 4677SOL     OW 7370   0.550   2.058   4.609
 4677SOL    HW1 7371   0.545   2.053   4.709
 4677SOL    HW2 7372   0.552   2.154   4.580
 4678SOL     OW 7373   1.008   3.318   4.201
 4678SOL    HW1 7374   0.962   3.390   4.149
 4678SOL    HW2 7375   1.004   3.338   4.299
 4679SOL     OW 7376   0.351   3.663   4.577
 4679SOL    HW1 7377   0.401   3.577   4.583
 4679SOL    HW2 7378   0.416   3.740   4.574
 4680SOL     OW 7379   1.795   2.928   4.597
 4680SOL    HW1 7380   1.733   2.913   4.521
 4680SOL    HW2 7381   1.743   2.939   4.682
 4681SOL     OW 7382   1.227   3.412   5.230
 4681SOL    HW1 7383   1.233   3.335   5.294
 4681SOL    HW2 7384   1.175   3.386   5.150
 4682SOL     OW 7385   0.321   2.805   3.966
 4682SOL    HW1 7386   0.403   2.844   3.924
 4682SOL    HW2 7387   0.294   2.723   3.917
 4683SOL     OW 7388   1.458   2.597   4.452
 4683SOL    HW1 7389   1.453   2.532   4.527
 4683SOL    HW2 7390   1.538   2.656   4.465
 4684SOL     OW 7391   0.461   3.128   5.451
 4684SOL    HW1 7392   0.411   3.129   5.365
 4684SOL    HW2 7393   0.398   3.110   5.527
 4685SOL     OW 7394   1.111   3.638   3.961
 4685SOL    HW1 7395   1.051   3.576   4.011
 4685SOL    HW2 7396   1.142   3.594   3.876
 4686SOL     OW 7397   0.202   2.147   5.222
 4686SOL    HW1 7398   0.122   2.207   5.209
 4686SOL    HW2 7399   0.192   2.098   5.308
 4687SOL     OW 7400   1.632   3.239   3.805
 4687SOL    HW1 7401   1.600   3.333   3.795
 4687SOL    HW2 7402   1.556   3.176   3.793
 4688SOL     OW 7403   0.464   3.605   4.047
 4688SOL    HW1 7404   0.497   3.644   4.133
 4688SOL    HW2 7405   0.540   3.598   3.982
 4689SOL     OW 7406   1.400   1.969   4.150
 4689SOL    HW1 7407   1.376   1.932   4.060
 4689SOL    HW2 7408   1.499   1.985   4.154
 4690SOL     OW 7409   0.249   3.647   4.965
 4690SOL    HW1 7410   0.306   3.582   5.015
 4690SOL    HW2 7411   0.233   3.614   4.872
 4691SOL     OW 7412   0.940   3.560   4.628
 4691SOL    HW1 7413   1.020   3.503   4.649
 4691SOL    HW2 7414   0.891   3.520   4.551
 4692SOL     OW 7415   0.382   2.562   4.204
 4692SOL    HW1 7416   0.427   2.472   4.201
 4692SOL    HW2 7417   0.288   2.551   4.237
 4693SOL     OW 7418   0.614   1.984   3.841
 4693SOL    HW1 7419   0.712   1.962   3.848
 4693SOL    HW2 7420   0.583   1.967   3.748
 4694SOL     OW 7421   0.888   3.376   4.919
 4694SOL    HW1 7422   0.865   3.351   4.825
 4694SOL    HW2 7423   0.949   3.307   4.958
 4695SOL     OW 7424   1.351   2.452   5.157
 4695SOL    HW1 7425   1.379   2.409   5.242
 4695SOL    HW2 7426   1.376   2.548   5.158
 4696SOL     OW 7427   0.803   3.264   4.648
 4696SOL    HW1 7428   0.893   3.278   4.606
 4696SOL    HW2 7429   0.732   3.266   4.577
 4697SOL     OW 7430   0.922   2.365   4.623
 4697SOL    HW1 7431   0.897   2.356   4.527
 4697SOL    HW2 7432   0.970   2.283   4.654
 4698SOL     OW 7433   0.539   1.926   4.236
 4698SOL    HW1 7434   0.458   1.927   4.294
 4698SOL    HW2 7435   0.542   2.009   4.181
 4699SOL     OW 7436   1.434   3.050   3.765
 4699SOL    HW1 7437   1.466   2.974   3.822
 4699SOL    HW2 7438   1.342   3.077   3.795
 4700SOL     OW 7439   0.297   1.897   3.895
 4700SOL    HW1 7440   0.346   1.981   3.874
 4700SOL    HW2 7441   0.359   1.832   3.940
 4701SOL     OW 7442   0.935   2.098   4.204
 4701SOL    HW1 7443   0.887   2.139   4.126
 4701SOL    HW2 7444   1.034   2.096   4.185
 4702SOL     OW 7445   1.076   2.545   5.188
 4702SOL    HW1 7446   0.996   2.484   5.191
 4702SOL    HW2 7447   1.157   2.492   5.164
 4703SOL     OW 7448   1.227   3.432   4.517
 4703SOL    HW1 7449   1.248   3.506   4.452
 4703SOL    HW2 7450   1.295   3.432   4.590
 4704SOL     OW 7451   0.459   3.014   4.465
 4704SOL    HW1 7452   0.388   2.987   4.530
 4704SOL    HW2 7453   0.433   2.986   4.372
 4705SOL     OW 7454   1.271   3.659   4.315
 4705SOL    HW1 7455   1.315   3.723   4.251
 4705SOL    HW2 7456   1.221   3.711   4.385
 4706SOL     OW 7457   1.032   2.411   3.740
 4706SOL    HW1 7458   0.991   2.493   3.701
 4706SOL    HW2 7459   1.096   2.437   3.813
 4707SOL     OW 7460   0.078   2.418   5.110
 4707SOL    HW1 7461   0.170   2.417   5.069
 4707SOL    HW2 7462   0.072   2.492   5.177
 4708SOL     OW 7463   0.561   2.084   4.871
 4708SOL    HW1 7464   0.599   2.000   4.908
 4708SOL    HW2 7465   0.473   2.103   4.915
 4709SOL     OW 7466   0.866   2.316   4.366
 4709SOL    HW1 7467   0.834   2.388   4.304
 4709SOL    HW2 7468   0.890   2.235   4.313
 4710SOL     OW 7469   1.017   1.901   4.477
 4710SOL    HW1 7470   0.945   1.906   4.408
 4710SOL    HW2 7471   0.993   1.832   4.546
 4711SOL     OW 7472   1.429   3.035   4.591
 4711SOL    HW1 7473   1.374   2.951   4.584
 4711SOL    HW2 7474   1.455   3.064   4.499
 4712SOL     OW 7475   1.466   2.452   4.716
 4712SOL    HW1 7476   1.436   2.357   4.723
 4712SOL    HW2 7477   1.539   2.468   4.782
 4713SOL     OW 7478   1.857   2.695   4.101
 4713SOL    HW1 7479   1.899   2.631   4.165
 4713SOL    HW2 7480   1.819   2.644   4.023
 4714SOL     OW 7481   0.488   3.247   3.898
 4714SOL    HW1 7482   0.401   3.232   3.945
 4714SOL    HW2 7483   0.471   3.273   3.803
 4715SOL     OW 7484   1.664   3.142   4.381
 4715SOL    HW1 7485   1.763   3.150   4.395
 4715SOL    HW2 7486   1.619   3.226   4.412
 4716SOL     OW 7487   1.390   2.437   3.802
 4716SOL    HW1 7488   1.336   2.416   3.883
 4716SOL    HW2 7489   1.481   2.396   3.811
 4717SOL     OW 7490   0.527   2.118   4.052
 4717SOL    HW1 7491   0.554   2.059   3.977
 4717SOL    HW2 7492   0.527   2.213   4.021
 4718SOL     OW 7493   1.754   3.085   5.312
 4718SOL    HW1 7494   1.845   3.046   5.299
 4718SOL    HW2 7495   1.762   3.181   5.336
 4719SOL     OW 7496   1.064   3.209   5.064
 4719SOL    HW1 7497   0.984   3.186   5.119
 4719SOL    HW2 7498   1.147   3.183   5.113
 4720SOL     OW 7499   1.592   3.491   5.349
 4720SOL    HW1 7500   1.619   3.525   5.259
 4720SOL    HW2 7501   1.671   3.453   5.395
 4721SOL     OW 7502   1.111   3.057   4.824
 4721SOL    HW1 7503   1.071   3.101   4.905
 4721SOL    HW2 7504   1.070   3.094   4.741
 4722SOL     OW 7505   1.638   2.961   4.803
 4722SOL    HW1 7506   1.643   3.042   4.862
 4722SOL    HW2 7507   1.552   2.963   4.752
 4723SOL     OW 7508   0.915   1.951   5.126
 4723SOL    HW1 7509   0.940   1.931   5.031
 4723SOL    HW2 7510   0.987   2.007   5.168
 4724SOL     OW 7511   0.980   2.978   5.443
 4724SOL    HW1 7512   0.881   2.984   5.453
 4724SOL    HW2 7513   1.003   2.898   5.387
 4725SOL     OW 7514   0.705   2.912   4.092
 4725SOL    HW1 7515   0.691   2.919   4.191
 4725SOL    HW2 7516   0.789   2.861   4.074
 4726SOL     OW 7517   0.410   2.675   4.975
 4726SOL    HW1 7518   0.496   2.687   5.025
 4726SOL    HW2 7519   0.368   2.588   5.002
 4727SOL     OW 7520   1.274   2.248   4.986
 4727SOL    HW1 7521   1.295   2.322   5.050
 4727SOL    HW2 7522   1.185   2.265   4.943
 4728SOL     OW 7523   0.064   3.426   5.055
 4728SOL    HW1 7524   0.018   3.508   5.021
 4728SOL    HW2 7525   0.162   3.445   5.064
 4729SOL     OW 7526   0.367   2.962   4.225
 4729SOL    HW1 7527   0.360   3.045   4.169
 4729SOL    HW2 7528   0.371   2.882   4.165
 4730SOL     OW 7529   0.566   2.399   4.589
 4730SOL    HW1 7530   0.578   2.465   4.515
 4730SOL    HW2 7531   0.612   2.433   4.672
 4731SOL     OW 7532   1.252   3.210   4.112
 4731SOL    HW1 7533   1.302   3.287   4.152
 4731SOL    HW2 7534   1.157   3.212   4.144
 4732SOL     OW 7535   1.272   3.307   4.866
 4732SOL    HW1 7536   1.319   3.320   4.953
 4732SOL    HW2 7537   1.206   3.233   4.875
 4733SOL     OW 7538   1.582   2.501   4.196
 4733SOL    HW1 7539   1.551   2.562   4.269
 4733SOL    HW2 7540   1.632   2.553   4.127
 4734SOL     OW 7541   0.354   3.372   5.053
 4734SOL    HW1 7542   0.333   3.328   4.966
 4734SOL    HW2 7543   0.451   3.398   5.056
 4735SOL     OW 7544   0.402   2.613   5.322
 4735SOL    HW1 7545   0.470   2.668   5.275
 4735SOL    HW2 7546   0.442   2.525   5.349
 4736SOL     OW 7547   1.587   2.641   5.394
 4736SOL    HW1 7548   1.495   2.679   5.389
 4736SOL    HW2 7549   1.647   2.688   5.329
 4737SOL     OW 7550   0.504   1.912   5.464
 4737SOL    HW1 7551   0.462   1.855   5.394
 4737SOL    HW2 7552   0.438   1.981   5.496
 4738SOL     OW 7553   0.573   2.732   4.753
 4738SOL    HW1 7554   0.617   2.821   4.744
 4738SOL    HW2 7555   0.510   2.732   4.830
 4739SOL     OW 7556   1.360   2.724   4.769
 4739SOL    HW1 7557   1.285   2.724   4.703
 4739SOL    HW2 7558   1.397   2.632   4.778
 4740SOL     OW 7559   1.209   2.387   3.999
 4740SOL    HW1 7560   1.222   2.303   4.053
 4740SOL    HW2 7561   1.180   2.461   4.059
 4741SOL     OW 7562   0.307   2.075   4.955
 4741SOL    HW1 7563   0.284   2.112   5.045
 4741SOL    HW2 7564   0.277   1.980   4.949
 4742SOL     OW 7565   0.037   3.172   5.006
 4742SOL    HW1 7566   0.090   3.123   5.074
 4742SOL    HW2 7567   0.059   3.270   5.011
 4743SOL     OW 7568   0.732   2.496   4.788
 4743SOL    HW1 7569   0.791   2.470   4.712
 4743SOL    HW2 7570   0.704   2.592   4.777
 4744SOL     OW 7571   0.307   1.925   4.342
 4744SOL    HW1 7572   0.296   2.019   4.375
 4744SOL    HW2 7573   0.302   1.862   4.419
 4745SOL     OW 7574   1.622   2.229   4.098
 4745SOL    HW1 7575   1.624   2.153   4.162
 4745SOL    HW2 7576   1.574   2.306   4.138
 4746SOL     OW 7577   1.023   2.628   4.690
 4746SOL    HW1 7578   1.038   2.649   4.786
 4746SOL    HW2 7579   0.993   2.533   4.681
 4747SOL     OW 7580   0.980   3.435   5.424
 4747SOL    HW1 7581   0.960   3.479   5.336
 4747SOL    HW2 7582   1.019   3.344   5.408
 4748SOL     OW 7583   1.859   3.380   5.329
 4748SOL    HW1 7584   1.873   3.407   5.234
 4748SOL    HW2 7585   1.942   3.402   5.382
 4749SOL     OW 7586   1.540   2.136   3.849
 4749SOL    HW1 7587   1.479   2.061   3.872
 4749SOL    HW2 7588   1.562   2.188   3.932
 4750SOL     OW 7589   1.303   2.700   3.766
 4750SOL    HW1 7590   1.337   2.607   3.781
 4750SOL    HW2 7591   1.321   2.727   3.671
 4751SOL     OW 7592   1.068   3.195   4.573
 4751SOL    HW1 7593   1.075   3.111   4.518
 4751SOL    HW2 7594   1.130   3.264   4.537
 4752SOL     OW 7595   0.319   2.672   4.673
 4752SOL    HW1 7596   0.412   2.708   4.678
 4752SOL    HW2 7597   0.313   2.587   4.725
 4753SOL     OW 7598   0.339   2.371   4.730
 4753SOL    HW1 7599   0.287   2.288   4.713
 4753SOL    HW2 7600   0.416   2.376   4.666
 4754SOL     OW 7601   1.138   2.242   5.402
 4754SOL    HW1 7602   1.093   2.305   5.466
 4754SOL    HW2 7603   1.231   2.273   5.385
 4755SOL     OW 7604   1.160   2.069   5.201
 4755SOL    HW1 7605   1.160   2.133   5.278
 4755SOL    HW2 7606   1.188   2.117   5.118
 4756SOL     OW 7607   0.008   3.188   3.924
 4756SOL    HW1 7608  -0.085   3.209   3.893
 4756SOL    HW2 7609   0.018   3.089   3.937
 4757SOL     OW 7610   0.088   3.663   4.651
 4757SOL    HW1 7611   0.046   3.577   4.624
 4757SOL    HW2 7612   0.182   3.666   4.617
 4758SOL     OW 7613   0.504   3.430   4.634
 4758SOL    HW1 7614   0.570   3.504   4.643
 4758SOL    HW2 7615   0.548   3.351   4.592
 4759SOL     OW 7616   1.002   2.658   4.962
 4759SOL    HW1 7617   1.043   2.626   5.048
 4759SOL    HW2 7618   0.906   2.631   4.959
 4760SOL     OW 7619   0.040   2.406   4.838
 4760SOL    HW1 7620   0.125   2.373   4.797
 4760SOL    HW2 7621   0.053   2.421   4.936
 4761SOL     OW 7622   0.189   2.382   5.446
 4761SOL    HW1 7623   0.248   2.342   5.376
 4761SOL    HW2 7624   0.131   2.453   5.405
 4762SOL     OW 7625   1.369   2.812   5.384
 4762SOL    HW1 7626   1.408   2.901   5.404
 4762SOL    HW2 7627   1.379   2.792   5.287
 4763SOL     OW 7628   0.815   2.434   4.049
 4763SOL    HW1 7629   0.822   2.345   4.003
 4763SOL    HW2 7630   0.721   2.468   4.041
 4764SOL     OW 7631   1.657   2.466   4.930
 4764SOL    HW1 7632   1.619   2.397   4.992
 4764SOL    HW2 7633   1.739   2.430   4.886
 4765SOL     OW 7634   0.671   2.326   4.993
 4765SOL    HW1 7635   0.637   2.237   4.963
 4765SOL    HW2 7636   0.697   2.380   4.913
 4766SOL     OW 7637   0.930   3.540   5.189
 4766SOL    HW1 7638   0.906   3.522   5.094
 4766SOL    HW2 7639   0.960   3.634   5.199
 4767SOL     OW 7640   0.473   2.362   3.915
 4767SOL    HW1 7641   0.534   2.442   3.919
 4767SOL    HW2 7642   0.378   2.393   3.922
 4768SOL     OW 7643   0.159   2.999   5.190
 4768SOL    HW1 7644   0.181   2.938   5.266
 4768SOL    HW2 7645   0.169   2.950   5.104
 4769SOL     OW 7646   1.347   2.921   4.958
 4769SOL    HW1 7647   1.371   2.858   4.884
 4769SOL    HW2 7648   1.257   2.961   4.940
 4770SOL     OW 7649   1.302   2.717   4.033
 4770SOL    HW1 7650   1.216   2.686   4.075
 4770SOL    HW2 7651   1.298   2.703   3.934
 4771SOL     OW 7652   1.759   3.609   4.878
 4771SOL    HW1 7653   1.820   3.639   4.805
 4771SOL    HW2 7654   1.721   3.520   4.856
 4772SOL     OW 7655   1.252   3.593   4.852
 4772SOL    HW1 7656   1.336   3.598   4.798
 4772SOL    HW2 7657   1.229   3.497   4.870
 4773SOL     OW 7658   0.083   3.120   4.746
 4773SOL    HW1 7659   0.078   3.119   4.846
 4773SOL    HW2 7660   0.000   3.079   4.708
 4774SOL     OW 7661   0.688   3.524   5.440
 4774SOL    HW1 7662   0.632   3.605   5.449
 4774SOL    HW2 7663   0.740   3.528   5.354
 4775SOL     OW 7664   1.726   1.997   4.247
 4775SOL    HW1 7665   1.799   1.980   4.180
 4775SOL    HW2 7666   1.695   1.910   4.285
 4776SOL     OW 7667   1.388   3.435   4.201
 4776SOL    HW1 7668   1.455   3.447   4.127
 4776SOL    HW2 7669   1.348   3.524   4.224
 4777SOL     OW 7670   1.280   2.789   4.396
 4777SOL    HW1 7671   1.340   2.708   4.398
 4777SOL    HW2 7672   1.320   2.858   4.336
 4778SOL     OW 7673   0.830   3.135   5.146
 4778SOL    HW1 7674   0.825   3.168   5.241
 4778SOL    HW2 7675   0.744   3.154   5.100
 4779SOL     OW 7676   0.672   3.478   3.878
 4779SOL    HW1 7677   0.681   3.488   3.779
 4779SOL    HW2 7678   0.632   3.389   3.899
 4780SOL     OW 7679   1.650   3.582   5.118
 4780SOL    HW1 7680   1.703   3.592   5.034
 4780SOL    HW2 7681   1.623   3.672   5.152
 4781SOL     OW 7682   1.841   2.037   4.687
 4781SOL    HW1 7683   1.880   1.952   4.651
 4781SOL    HW2 7684   1.743   2.039   4.668
 4782SOL     OW 7685   0.263   2.188   4.444
 4782SOL    HW1 7686   0.184   2.239   4.410
 4782SOL    HW2 7687   0.254   2.173   4.542
 4783SOL     OW 7688   1.194   3.474   3.755
 4783SOL    HW1 7689   1.200   3.381   3.792
 4783SOL    HW2 7690   1.135   3.474   3.675
 4784SOL     OW 7691   0.822   2.864   5.096
 4784SOL    HW1 7692   0.862   2.863   5.004
 4784SOL    HW2 7693   0.832   2.956   5.136
 4785SOL     OW 7694   0.916   2.772   4.015
 4785SOL    HW1 7695   0.979   2.810   3.947
 4785SOL    HW2 7696   0.956   2.689   4.054
 4786SOL     OW 7697   1.504   3.469   3.768
 4786SOL    HW1 7698   1.412   3.506   3.775
 4786SOL    HW2 7699   1.542   3.489   3.678
 4787SOL     OW 7700   0.372   3.150   5.214
 4787SOL    HW1 7701   0.359   3.243   5.180
 4787SOL    HW2 7702   0.288   3.098   5.201
 4788SOL     OW 7703   1.614   3.154   5.013
 4788SOL    HW1 7704   1.674   3.157   5.093
 4788SOL    HW2 7705   1.539   3.218   5.026
 4789SOL     OW 7706   1.039   2.960   4.420
 4789SOL    HW1 7707   0.969   2.913   4.474
 4789SOL    HW2 7708   1.098   2.892   4.377
 4790SOL     OW 7709   1.014   2.098   4.695
 4790SOL    HW1 7710   1.006   2.062   4.602
 4790SOL    HW2 7711   1.012   2.022   4.760
 4791SOL     OW 7712   0.590   3.349   4.215
 4791SOL    HW1 7713   0.632   3.291   4.145
 4791SOL    HW2 7714   0.546   3.428   4.171
 4792SOL     OW 7715   1.709   2.247   5.105
 4792SOL    HW1 7716   1.782   2.316   5.109
 4792SOL    HW2 7717   1.737   2.172   5.046
 4793SOL     OW 7718   0.255   3.210   4.014
 4793SOL    HW1 7719   0.159   3.211   3.987
 4793SOL    HW2 7720   0.267   3.263   4.098
 4794SOL     OW 7721   0.672   2.065   5.213
 4794SOL    HW1 7722   0.762   2.049   5.173
 4794SOL    HW2 7723   0.680   2.070   5.312
 4795SOL     OW 7724   0.075   2.207   3.757
 4795SOL    HW1 7725  -0.017   2.179   3.728
 4795SOL    HW2 7726   0.106   2.284   3.701
 4796SOL     OW 7727   1.440   2.718   5.122
 4796SOL    HW1 7728   1.383   2.770   5.059
 4796SOL    HW2 7729   1.536   2.730   5.098
 4797SOL     OW 7730   0.072   2.028   4.042
 4797SOL    HW1 7731   0.055   2.111   3.988
 4797SOL    HW2 7732   0.162   1.991   4.020
 4798SOL     OW 7733   1.183   3.197   3.843
 4798SOL    HW1 7734   1.084   3.186   3.845
 4798SOL    HW2 7735   1.217   3.212   3.936
 4799SOL     OW 7736   0.613   2.704   5.155
 4799SOL    HW1 7737   0.669   2.785   5.138
 4799SOL    HW2 7738   0.672   2.624   5.158
 4800SOL     OW 7739   1.493   3.629   4.683
 4800SOL    HW1 7740   1.526   3.693   4.614
 4800SOL    HW2 7741   1.559   3.623   4.758
 4801SOL     OW 7742   1.450   3.082   5.357
 4801SOL    HW1 7743   1.441   3.072   5.456
 4801SOL    HW2 7744   1.546   3.075   5.331
 4802SOL     OW 7745   0.390   3.603   5.284
 4802SOL    HW1 7746   0.299   3.644   5.282
 4802SOL    HW2 7747   0.383   3.509   5.316
 4803SOL     OW 7748   1.674   2.745   4.978
 4803SOL    HW1 7749   1.647   2.656   4.941
 4803SOL    HW2 7750   1.675   2.813   4.905
 4804SOL     OW 7751   1.225   2.187   4.173
 4804SOL    HW1 7752   1.290   2.113   4.162
 4804SOL    HW2 7753   1.245   2.237   4.257
 4805SOL     OW 7754   0.594   2.607   4.376
 4805SOL    HW1 7755   0.644   2.692   4.357
 4805SOL    HW2 7756   0.506   2.609   4.328
 4806SOL     OW 7757   1.777   2.204   5.366
 4806SOL    HW1 7758   1.760   2.235   5.272
 4806SOL    HW2 7759   1.693   2.167   5.404
 4807SOL     OW 7760   1.730   2.796   5.241
 4807SOL    HW1 7761   1.768   2.887   5.256
 4807SOL    HW2 7762   1.722   2.779   5.142
 4808SOL     OW 7763   0.859   3.236   3.740
 4808SOL    HW1 7764   0.813   3.251   3.828
 4808SOL    HW2 7765   0.903   3.321   3.710
 4809SOL     OW 7766   0.661   3.652   4.677
 4809SOL    HW1 7767   0.615   3.740   4.664
 4809SOL    HW2 7768   0.760   3.664   4.670
 4810SOL     OW 7769   0.859   2.818   4.585
 4810SOL    HW1 7770   0.913   2.749   4.633
 4810SOL    HW2 7771   0.827   2.887   4.651
 4811SOL     OW 7772   1.083   2.846   3.811
 4811SOL    HW1 7773   1.060   2.899   3.729
 4811SOL    HW2 7774   1.164   2.790   3.792
 4812SOL     OW 7775   1.861   3.431   4.575
 4812SOL    HW1 7776   1.790   3.419   4.505
 4812SOL    HW2 7777   1.862   3.352   4.635
 4813SOL     OW 7778   0.079   3.102   4.377
 4813SOL    HW1 7779   0.078   3.055   4.465
 4813SOL    HW2 7780   0.161   3.074   4.326
 4814SOL     OW 7781   0.672   3.253   5.348
 4814SOL    HW1 7782   0.594   3.203   5.386
 4814SOL    HW2 7783   0.669   3.348   5.379
 4815SOL     OW 7784   1.824   2.054   4.951
 4815SOL    HW1 7785   1.820   1.964   4.995
 4815SOL    HW2 7786   1.827   2.043   4.852
 4816SOL     OW 7787   0.428   2.286   4.244
 4816SOL    HW1 7788   0.458   2.214   4.182
 4816SOL    HW2 7789   0.389   2.246   4.327
 4817SOL     OW 7790   1.705   3.349   4.828
 4817SOL    HW1 7791   1.612   3.324   4.801
 4817SOL    HW2 7792   1.731   3.299   4.910
 4818SOL     OW 7793   0.317   2.409   5.004
 4818SOL    HW1 7794   0.355   2.350   5.076
 4818SOL    HW2 7795   0.357   2.383   4.916
 4819SOL     OW 7796   0.812   3.448   4.411
 4819SOL    HW1 7797   0.844   3.458   4.317
 4819SOL    HW2 7798   0.733   3.386   4.413
 4820SOL     OW 7799   1.424   2.076   4.836
 4820SOL    HW1 7800   1.476   2.011   4.891
 4820SOL    HW2 7801   1.375   2.139   4.897
 4821SOL     OW 7802   1.001   1.896   4.878
 4821SOL    HW1 7803   0.938   1.824   4.847
 4821SOL    HW2 7804   1.094   1.860   4.878
 4822SOL     OW 7805   0.770   3.192   4.025
 4822SOL    HW1 7806   0.724   3.105   4.042
 4822SOL    HW2 7807   0.861   3.189   4.066
 4823SOL     OW 7808   0.618   3.429   5.008
 4823SOL    HW1 7809   0.613   3.511   5.065
 4823SOL    HW2 7810   0.707   3.426   4.963
 4824SOL     OW 7811   1.352   1.914   3.892
 4824SOL    HW1 7812   1.387   1.873   3.808
 4824SOL    HW2 7813   1.262   1.876   3.912
 4825SOL     OW 7814   1.300   2.315   4.415
 4825SOL    HW1 7815   1.241   2.395   4.419
 4825SOL    HW2 7816   1.315   2.280   4.508
 4826SOL     OW 7817   1.593   2.083   4.606
 4826SOL    HW1 7818   1.509   2.082   4.660
 4826SOL    HW2 7819   1.595   2.166   4.550
 4827SOL     OW 7820   0.039   2.939   4.024
 4827SOL    HW1 7821   0.138   2.928   4.015
 4827SOL    HW2 7822  -0.001   2.853   4.056
 4828SOL     OW 7823   0.875   3.508   4.061
 4828SOL    HW1 7824   0.798   3.473   4.007
 4828SOL    HW2 7825   0.843   3.579   4.123
 4829SOL     OW 7826   0.230   4.352   0.113
 4829SOL    HW1 7827   0.137   4.350   0.150
 4829SOL    HW2 7828   0.231   4.313   0.021
 4830SOL     OW 7829   0.225   3.999   0.996
 4830SOL    HW1 7830   0.260   3.982   1.088
 4830SOL    HW2 7831   0.137   3.954   0.984
 4831SOL     OW 7832   0.019   4.092   0.647
 4831SOL    HW1 7833  -0.063   4.135   0.686
 4831SOL    HW2 7834  -0.009   4.019   0.584
 4832SOL     OW 7835   0.569   4.999   1.165
 4832SOL    HW1 7836   0.476   4.992   1.128
 4832SOL    HW2 7837   0.580   5.088   1.209
 4833SOL     OW 7838   1.555   5.235   0.703
 4833SOL    HW1 7839   1.498   5.219   0.784
 4833SOL    HW2 7840   1.496   5.245   0.623
 4834SOL     OW 7841   1.135   4.427   0.717
 4834SOL    HW1 7842   1.192   4.505   0.692
 4834SOL    HW2 7843   1.075   4.453   0.793
 4835SOL     OW 7844   1.755   4.331   0.231
 4835SOL    HW1 7845   1.743   4.318   0.132
 4835SOL    HW2 7846   1.725   4.250   0.280
 4836SOL     OW 7847   0.768   4.868   1.023
 4836SOL    HW1 7848   0.690   4.885   1.083
 4836SOL    HW2 7849   0.802   4.955   0.987
 4837SOL     OW 7850   0.850   4.522   1.823
 4837SOL    HW1 7851   0.846   4.598   1.888
 4837SOL    HW2 7852   0.872   4.558   1.732
 4838SOL     OW 7853   0.685   4.736   0.665
 4838SOL    HW1 7854   0.754   4.720   0.735
 4838SOL    HW2 7855   0.612   4.793   0.703
 4839SOL     OW 7856   0.686   4.885   1.803
 4839SOL    HW1 7857   0.746   4.964   1.817
 4839SOL    HW2 7858   0.600   4.916   1.762
 4840SOL     OW 7859   0.335   5.159   1.061
 4840SOL    HW1 7860   0.257   5.128   1.008
 4840SOL    HW2 7861   0.393   5.217   1.004
 4841SOL     OW 7862   1.460   5.229   1.339
 4841SOL    HW1 7863   1.484   5.323   1.365
 4841SOL    HW2 7864   1.444   5.175   1.421
 4842SOL     OW 7865   0.438   4.116   1.499
 4842SOL    HW1 7866   0.520   4.060   1.508
 4842SOL    HW2 7867   0.357   4.058   1.503
 4843SOL     OW 7868   1.603   4.171   0.737
 4843SOL    HW1 7869   1.529   4.217   0.687
 4843SOL    HW2 7870   1.654   4.239   0.790
 4844SOL     OW 7871   0.231   5.437   0.483
 4844SOL    HW1 7872   0.265   5.514   0.537
 4844SOL    HW2 7873   0.275   5.437   0.393
 4845SOL     OW 7874   1.127   5.065   1.690
 4845SOL    HW1 7875   1.174   5.065   1.778
 4845SOL    HW2 7876   1.079   4.978   1.679
 4846SOL     OW 7877   0.230   5.158   0.538
 4846SOL    HW1 7878   0.204   5.254   0.538
 4846SOL    HW2 7879   0.159   5.104   0.583
 4847SOL     OW 7880   0.240   4.815   0.886
 4847SOL    HW1 7881   0.254   4.731   0.938
 4847SOL    HW2 7882   0.185   4.879   0.941
 4848SOL     OW 7883   0.620   5.510   1.439
 4848SOL    HW1 7884   0.528   5.493   1.474
 4848SOL    HW2 7885   0.648   5.602   1.465
 4849SOL     OW 7886   0.606   4.688   0.123
 4849SOL    HW1 7887   0.613   4.772   0.069
 4849SOL    HW2 7888   0.652   4.701   0.211
 4850SOL     OW 7889   1.594   3.838   1.480
 4850SOL    HW1 7890   1.576   3.905   1.408
 4850SOL    HW2 7891   1.591   3.884   1.569
 4851SOL     OW 7892   0.122   4.367   0.563
 4851SOL    HW1 7893   0.077   4.279   0.580
 4851SOL    HW2 7894   0.121   4.421   0.647
 4852SOL     OW 7895   1.842   5.491   0.359
 4852SOL    HW1 7896   1.896   5.462   0.439
 4852SOL    HW2 7897   1.872   5.581   0.330
 4853SOL     OW 7898   0.027   5.320   0.117
 4853SOL    HW1 7899   0.008   5.224   0.138
 4853SOL    HW2 7900  -0.006   5.378   0.192
 4854SOL     OW 7901   1.689   4.646   0.612
 4854SOL    HW1 7902   1.784   4.617   0.620
 4854SOL    HW2 7903   1.681   4.711   0.537
 4855SOL     OW 7904   1.641   4.832   0.432
 4855SOL    HW1 7905   1.727   4.834   0.380
 4855SOL    HW2 7906   1.655   4.879   0.520
 4856SOL     OW 7907   0.113   4.461   1.597
 4856SOL    HW1 7908   0.201   4.448   1.642
 4856SOL    HW2 7909   0.100   4.558   1.575
 4857SOL     OW 7910   0.613   5.089   0.726
 4857SOL    HW1 7911   0.564   5.002   0.735
 4857SOL    HW2 7912   0.590   5.132   0.639
 4858SOL     OW 7913   1.293   4.952   1.423
 4858SOL    HW1 7914   1.330   4.879   1.365
 4858SOL    HW2 7915   1.345   4.957   1.508
 4859SOL     OW 7916   0.809   3.728   0.502
 4859SOL    HW1 7917   0.849   3.819   0.493
 4859SOL    HW2 7918   0.709   3.736   0.508
 4860SOL     OW 7919   0.197   4.700   1.264
 4860SOL    HW1 7920   0.286   4.655   1.250
 4860SOL    HW2 7921   0.124   4.635   1.245
 4861SOL     OW 7922   1.525   4.723   0.190
 4861SOL    HW1 7923   1.462   4.647   0.203
 4861SOL    HW2 7924   1.573   4.741   0.276
 4862SOL     OW 7925   1.187   5.516   1.616
 4862SOL    HW1 7926   1.211   5.576   1.540
 4862SOL    HW2 7927   1.194   5.421   1.586
 4863SOL     OW 7928   0.317   3.975   1.801
 4863SOL    HW1 7929   0.388   4.046   1.807
 4863SOL    HW2 7930   0.229   4.014   1.829
 4864SOL     OW 7931   1.466   5.141   0.953
 4864SOL    HW1 7932   1.407   5.147   1.033
 4864SOL    HW2 7933   1.451   5.053   0.907
 4865SOL     OW 7934   1.667   5.438   0.572
 4865SOL    HW1 7935   1.626   5.415   0.484
 4865SOL    HW2 7936   1.649   5.364   0.637
 4866SOL     OW 7937   0.598   4.453   0.270
 4866SOL    HW1 7938   0.622   4.522   0.202
 4866SOL    HW2 7939   0.520   4.486   0.324
 4867SOL     OW 7940   1.281   4.069   0.944
 4867SOL    HW1 7941   1.195   4.019   0.931
 4867SOL    HW2 7942   1.343   4.015   1.000
 4868SOL     OW 7943   1.576   5.386   0.307
 4868SOL    HW1 7944   1.665   5.432   0.310
 4868SOL    HW2 7945   1.555   5.362   0.212
 4869SOL     OW 7946   0.807   4.329   1.465
 4869SOL    HW1 7947   0.760   4.326   1.554
 4869SOL    HW2 7948   0.756   4.274   1.399
 4870SOL     OW 7949   1.394   4.193   1.674
 4870SOL    HW1 7950   1.374   4.236   1.762
 4870SOL    HW2 7951   1.472   4.131   1.683
 4871SOL     OW 7952   0.973   4.614   1.572
 4871SOL    HW1 7953   1.019   4.530   1.543
 4871SOL    HW2 7954   0.917   4.648   1.497
 4872SOL     OW 7955   0.991   4.134   1.242
 4872SOL    HW1 7956   0.914   4.168   1.296
 4872SOL    HW2 7957   0.957   4.083   1.163
 4873SOL     OW 7958   1.041   4.425   0.429
 4873SOL    HW1 7959   1.067   4.421   0.525
 4873SOL    HW2 7960   0.956   4.374   0.415
 4874SOL     OW 7961   0.076   4.535   0.789
 4874SOL    HW1 7962   0.175   4.523   0.798
 4874SOL    HW2 7963   0.052   4.630   0.810
 4875SOL     OW 7964   0.130   5.545   1.571
 4875SOL    HW1 7965   0.120   5.530   1.670
 4875SOL    HW2 7966   0.044   5.581   1.535
 4876SOL     OW 7967   0.865   4.072   0.195
 4876SOL    HW1 7968   0.924   4.135   0.146
 4876SOL    HW2 7969   0.884   3.978   0.166
 4877SOL     OW 7970   1.719   4.309   1.831
 4877SOL    HW1 7971   1.693   4.398   1.795
 4877SOL    HW2 7972   1.717   4.241   1.758
 4878SOL     OW 7973   1.362   4.868   0.545
 4878SOL    HW1 7974   1.445   4.839   0.497
 4878SOL    HW2 7975   1.313   4.935   0.489
 4879SOL     OW 7976   0.550   3.920   0.885
 4879SOL    HW1 7977   0.545   3.915   0.985
 4879SOL    HW2 7978   0.552   4.016   0.856
 4880SOL     OW 7979   1.008   5.180   0.477
 4880SOL    HW1 7980   0.962   5.252   0.425
 4880SOL    HW2 7981   1.004   5.200   0.575
 4881SOL     OW 7982   0.351   5.525   0.853
 4881SOL    HW1 7983   0.401   5.439   0.859
 4881SOL    HW2 7984   0.416   5.602   0.850
 4882SOL     OW 7985   1.795   4.790   0.873
 4882SOL    HW1 7986   1.733   4.775   0.797
 4882SOL    HW2 7987   1.743   4.801   0.958
 4883SOL     OW 7988   1.227   5.274   1.506
 4883SOL    HW1 7989   1.233   5.197   1.570
 4883SOL    HW2 7990   1.175   5.248   1.426
 4884SOL     OW 7991   0.321   4.667   0.242
 4884SOL    HW1 7992   0.403   4.706   0.200
 4884SOL    HW2 7993   0.294   4.585   0.193
 4885SOL     OW 7994   1.458   4.459   0.728
 4885SOL    HW1 7995   1.453   4.394   0.803
 4885SOL    HW2 7996   1.538   4.518   0.741
 4886SOL     OW 7997   0.461   4.990   1.727
 4886SOL    HW1 7998   0.411   4.991   1.641
 4886SOL    HW2 7999   0.398   4.972   1.803
 4887SOL     OW 8000   1.111   5.500   0.237
 4887SOL    HW1 8001   1.051   5.438   0.287
 4887SOL    HW2 8002   1.142   5.456   0.152
 4888SOL     OW 8003   0.202   4.009   1.498
 4888SOL    HW1 8004   0.122   4.069   1.485
 4888SOL    HW2 8005   0.192   3.960   1.584
 4889SOL     OW 8006   1.632   5.101   0.081
 4889SOL    HW1 8007   1.600   5.195   0.071
 4889SOL    HW2 8008   1.556   5.038   0.069
 4890SOL     OW 8009   0.464   5.467   0.323
 4890SOL    HW1 8010   0.497   5.506   0.409
 4890SOL    HW2 8011   0.540   5.460   0.258
 4891SOL     OW 8012   1.400   3.831   0.426
 4891SOL    HW1 8013   1.376   3.794   0.336
 4891SOL    HW2 8014   1.499   3.847   0.430
 4892SOL     OW 8015   0.249   5.509   1.241
 4892SOL    HW1 8016   0.306   5.444   1.291
 4892SOL    HW2 8017   0.233   5.476   1.148
 4893SOL     OW 8018   0.940   5.422   0.904
 4893SOL    HW1 8019   1.020   5.365   0.925
 4893SOL    HW2 8020   0.891   5.382   0.827
 4894SOL     OW 8021   0.382   4.424   0.480
 4894SOL    HW1 8022   0.427   4.334   0.477
 4894SOL    HW2 8023   0.288   4.413   0.513
 4895SOL     OW 8024   1.547   3.946   1.729
 4895SOL    HW1 8025   1.542   3.983   1.821
 4895SOL    HW2 8026   1.475   3.877   1.717
 4896SOL     OW 8027   0.614   3.846   0.117
 4896SOL    HW1 8028   0.712   3.824   0.124
 4896SOL    HW2 8029   0.583   3.829   0.024
 4897SOL     OW 8030   0.781   3.988   1.749
 4897SOL    HW1 8031   0.848   3.927   1.792
 4897SOL    HW2 8032   0.708   4.007   1.814
 4898SOL     OW 8033   0.888   5.238   1.195
 4898SOL    HW1 8034   0.865   5.213   1.101
 4898SOL    HW2 8035   0.949   5.169   1.234
 4899SOL     OW 8036   1.351   4.314   1.433
 4899SOL    HW1 8037   1.379   4.271   1.518
 4899SOL    HW2 8038   1.376   4.410   1.434
 4900SOL     OW 8039   0.803   5.126   0.924
 4900SOL    HW1 8040   0.893   5.140   0.882
 4900SOL    HW2 8041   0.732   5.128   0.853
 4901SOL     OW 8042   0.922   4.227   0.899
 4901SOL    HW1 8043   0.897   4.218   0.803
 4901SOL    HW2 8044   0.970   4.145   0.930
 4902SOL     OW 8045   0.539   3.788   0.512
 4902SOL    HW1 8046   0.458   3.789   0.570
 4902SOL    HW2 8047   0.542   3.871   0.457
 4903SOL     OW 8048   1.434   4.912   0.041
 4903SOL    HW1 8049   1.466   4.836   0.098
 4903SOL    HW2 8050   1.342   4.939   0.071
 4904SOL     OW 8051   0.297   3.759   0.171
 4904SOL    HW1 8052   0.346   3.843   0.150
 4904SOL    HW2 8053   0.359   3.694   0.216
 4905SOL     OW 8054   0.935   3.960   0.480
 4905SOL    HW1 8055   0.887   4.001   0.402
 4905SOL    HW2 8056   1.034   3.958   0.461
 4906SOL     OW 8057   1.076   4.407   1.464
 4906SOL    HW1 8058   0.996   4.346   1.467
 4906SOL    HW2 8059   1.157   4.354   1.440
 4907SOL     OW 8060   1.227   5.294   0.793
 4907SOL    HW1 8061   1.248   5.368   0.728
 4907SOL    HW2 8062   1.295   5.294   0.866
 4908SOL     OW 8063   0.459   4.876   0.741
 4908SOL    HW1 8064   0.388   4.849   0.806
 4908SOL    HW2 8065   0.433   4.848   0.648
 4909SOL     OW 8066   1.271   5.521   0.591
 4909SOL    HW1 8067   1.315   5.585   0.527
 4909SOL    HW2 8068   1.221   5.573   0.661
 4910SOL     OW 8069   1.032   4.273   0.016
 4910SOL    HW1 8070   0.991   4.355  -0.023
 4910SOL    HW2 8071   1.096   4.299   0.089
 4911SOL     OW 8072   0.078   4.280   1.386
 4911SOL    HW1 8073   0.170   4.279   1.345
 4911SOL    HW2 8074   0.072   4.354   1.453
 4912SOL     OW 8075   0.561   3.946   1.147
 4912SOL    HW1 8076   0.599   3.862   1.184
 4912SOL    HW2 8077   0.473   3.965   1.191
 4913SOL     OW 8078   0.866   4.178   0.642
 4913SOL    HW1 8079   0.834   4.250   0.580
 4913SOL    HW2 8080   0.890   4.097   0.589
 4914SOL     OW 8081   1.017   3.763   0.753
 4914SOL    HW1 8082   0.945   3.768   0.684
 4914SOL    HW2 8083   0.993   3.694   0.822
 4915SOL     OW 8084   1.429   4.897   0.867
 4915SOL    HW1 8085   1.374   4.813   0.860
 4915SOL    HW2 8086   1.455   4.926   0.775
 4916SOL     OW 8087   1.466   4.314   0.992
 4916SOL    HW1 8088   1.436   4.219   0.999
 4916SOL    HW2 8089   1.539   4.330   1.058
 4917SOL     OW 8090   1.857   4.557   0.377
 4917SOL    HW1 8091   1.899   4.493   0.441
 4917SOL    HW2 8092   1.819   4.506   0.299
 4918SOL     OW 8093   0.488   5.109   0.174
 4918SOL    HW1 8094   0.401   5.094   0.221
 4918SOL    HW2 8095   0.471   5.135   0.079
 4919SOL     OW 8096   1.664   5.004   0.657
 4919SOL    HW1 8097   1.763   5.012   0.671
 4919SOL    HW2 8098   1.619   5.088   0.688
 4920SOL     OW 8099   1.390   4.299   0.078
 4920SOL    HW1 8100   1.336   4.278   0.159
 4920SOL    HW2 8101   1.481   4.258   0.087
 4921SOL     OW 8102   0.527   3.980   0.328
 4921SOL    HW1 8103   0.554   3.921   0.253
 4921SOL    HW2 8104   0.527   4.075   0.297
 4922SOL     OW 8105   1.754   4.947   1.588
 4922SOL    HW1 8106   1.845   4.908   1.575
 4922SOL    HW2 8107   1.762   5.043   1.612
 4923SOL     OW 8108   1.064   5.071   1.340
 4923SOL    HW1 8109   0.984   5.048   1.395
 4923SOL    HW2 8110   1.147   5.045   1.389
 4924SOL     OW 8111   1.592   5.353   1.625
 4924SOL    HW1 8112   1.619   5.387   1.535
 4924SOL    HW2 8113   1.671   5.315   1.671
 4925SOL     OW 8114   1.111   4.919   1.100
 4925SOL    HW1 8115   1.071   4.963   1.181
 4925SOL    HW2 8116   1.070   4.956   1.017
 4926SOL     OW 8117   1.638   4.823   1.079
 4926SOL    HW1 8118   1.643   4.904   1.138
 4926SOL    HW2 8119   1.552   4.825   1.028
 4927SOL     OW 8120   0.915   3.813   1.402
 4927SOL    HW1 8121   0.940   3.793   1.307
 4927SOL    HW2 8122   0.987   3.869   1.444
 4928SOL     OW 8123   0.980   4.840   1.719
 4928SOL    HW1 8124   0.881   4.846   1.729
 4928SOL    HW2 8125   1.003   4.760   1.663
 4929SOL     OW 8126   0.705   4.774   0.368
 4929SOL    HW1 8127   0.691   4.781   0.467
 4929SOL    HW2 8128   0.789   4.723   0.350
 4930SOL     OW 8129   0.410   4.537   1.251
 4930SOL    HW1 8130   0.496   4.549   1.301
 4930SOL    HW2 8131   0.368   4.450   1.278
 4931SOL     OW 8132   1.274   4.110   1.262
 4931SOL    HW1 8133   1.295   4.184   1.326
 4931SOL    HW2 8134   1.185   4.127   1.219
 4932SOL     OW 8135   0.064   5.288   1.331
 4932SOL    HW1 8136   0.018   5.370   1.297
 4932SOL    HW2 8137   0.162   5.307   1.340
 4933SOL     OW 8138   0.367   4.824   0.501
 4933SOL    HW1 8139   0.360   4.907   0.445
 4933SOL    HW2 8140   0.371   4.744   0.441
 4934SOL     OW 8141   0.566   4.261   0.865
 4934SOL    HW1 8142   0.578   4.327   0.791
 4934SOL    HW2 8143   0.612   4.295   0.948
 4935SOL     OW 8144   1.252   5.072   0.388
 4935SOL    HW1 8145   1.302   5.149   0.428
 4935SOL    HW2 8146   1.157   5.074   0.420
 4936SOL     OW 8147   1.272   5.169   1.142
 4936SOL    HW1 8148   1.319   5.182   1.229
 4936SOL    HW2 8149   1.206   5.095   1.151
 4937SOL     OW 8150   1.582   4.363   0.472
 4937SOL    HW1 8151   1.551   4.424   0.545
 4937SOL    HW2 8152   1.632   4.415   0.403
 4938SOL     OW 8153   0.354   5.234   1.329
 4938SOL    HW1 8154   0.333   5.190   1.242
 4938SOL    HW2 8155   0.451   5.260   1.332
 4939SOL     OW 8156   0.402   4.475   1.598
 4939SOL    HW1 8157   0.470   4.530   1.551
 4939SOL    HW2 8158   0.442   4.387   1.625
 4940SOL     OW 8159   1.587   4.503   1.670
 4940SOL    HW1 8160   1.495   4.541   1.665
 4940SOL    HW2 8161   1.647   4.550   1.605
 4941SOL     OW 8162   1.013   3.829   1.770
 4941SOL    HW1 8163   1.019   3.914   1.718
 4941SOL    HW2 8164   1.045   3.753   1.713
 4942SOL     OW 8165   0.504   3.774   1.740
 4942SOL    HW1 8166   0.462   3.717   1.670
 4942SOL    HW2 8167   0.438   3.843   1.772
 4943SOL     OW 8168   0.573   4.594   1.029
 4943SOL    HW1 8169   0.617   4.683   1.020
 4943SOL    HW2 8170   0.510   4.594   1.106
 4944SOL     OW 8171   1.360   4.586   1.045
 4944SOL    HW1 8172   1.285   4.586   0.979
 4944SOL    HW2 8173   1.397   4.494   1.054
 4945SOL     OW 8174   1.209   4.249   0.275
 4945SOL    HW1 8175   1.222   4.165   0.329
 4945SOL    HW2 8176   1.180   4.323   0.335
 4946SOL     OW 8177   0.307   3.937   1.231
 4946SOL    HW1 8178   0.284   3.974   1.321
 4946SOL    HW2 8179   0.277   3.842   1.225
 4947SOL     OW 8180   0.037   5.034   1.282
 4947SOL    HW1 8181   0.090   4.985   1.350
 4947SOL    HW2 8182   0.059   5.132   1.287
 4948SOL     OW 8183   0.732   4.358   1.064
 4948SOL    HW1 8184   0.791   4.332   0.988
 4948SOL    HW2 8185   0.704   4.454   1.053
 4949SOL     OW 8186   1.728   4.659   1.854
 4949SOL    HW1 8187   1.682   4.652   1.765
 4949SOL    HW2 8188   1.666   4.703   1.920
 4950SOL     OW 8189   0.307   3.787   0.618
 4950SOL    HW1 8190   0.296   3.881   0.651
 4950SOL    HW2 8191   0.302   3.724   0.695
 4951SOL     OW 8192   1.622   4.091   0.374
 4951SOL    HW1 8193   1.624   4.015   0.438
 4951SOL    HW2 8194   1.574   4.168   0.414
 4952SOL     OW 8195   1.023   4.490   0.966
 4952SOL    HW1 8196   1.038   4.511   1.062
 4952SOL    HW2 8197   0.993   4.395   0.957
 4953SOL     OW 8198   0.980   5.297   1.700
 4953SOL    HW1 8199   0.960   5.341   1.612
 4953SOL    HW2 8200   1.019   5.206   1.684
 4954SOL     OW 8201   1.859   5.242   1.605
 4954SOL    HW1 8202   1.873   5.269   1.510
 4954SOL    HW2 8203   1.942   5.264   1.658
 4955SOL     OW 8204   0.350   4.622   1.804
 4955SOL    HW1 8205   0.426   4.666   1.852
 4955SOL    HW2 8206   0.385   4.575   1.722
 4956SOL     OW 8207   1.540   3.998   0.125
 4956SOL    HW1 8208   1.479   3.923   0.148
 4956SOL    HW2 8209   1.562   4.050   0.208
 4957SOL     OW 8210   1.303   4.562   0.042
 4957SOL    HW1 8211   1.337   4.469   0.057
 4957SOL    HW2 8212   1.321   4.589  -0.053
 4958SOL     OW 8213   1.068   5.057   0.849
 4958SOL    HW1 8214   1.075   4.973   0.794
 4958SOL    HW2 8215   1.130   5.126   0.813
 4959SOL     OW 8216   0.319   4.534   0.949
 4959SOL    HW1 8217   0.412   4.570   0.954
 4959SOL    HW2 8218   0.313   4.449   1.001
 4960SOL     OW 8219   0.339   4.233   1.006
 4960SOL    HW1 8220   0.287   4.150   0.989
 4960SOL    HW2 8221   0.416   4.238   0.942
 4961SOL     OW 8222   1.138   4.104   1.678
 4961SOL    HW1 8223   1.093   4.167   1.742
 4961SOL    HW2 8224   1.231   4.135   1.661
 4962SOL     OW 8225   1.160   3.931   1.477
 4962SOL    HW1 8226   1.160   3.995   1.554
 4962SOL    HW2 8227   1.188   3.979   1.394
 4963SOL     OW 8228   0.008   5.050   0.200
 4963SOL    HW1 8229  -0.085   5.071   0.169
 4963SOL    HW2 8230   0.018   4.951   0.213
 4964SOL     OW 8231   0.088   5.525   0.927
 4964SOL    HW1 8232   0.046   5.439   0.900
 4964SOL    HW2 8233   0.182   5.528   0.893
 4965SOL     OW 8234   0.504   5.292   0.910
 4965SOL    HW1 8235   0.570   5.366   0.919
 4965SOL    HW2 8236   0.548   5.213   0.868
 4966SOL     OW 8237   1.002   4.520   1.238
 4966SOL    HW1 8238   1.043   4.488   1.324
 4966SOL    HW2 8239   0.906   4.493   1.235
 4967SOL     OW 8240   0.040   4.268   1.114
 4967SOL    HW1 8241   0.125   4.235   1.073
 4967SOL    HW2 8242   0.053   4.283   1.212
 4968SOL     OW 8243   0.189   4.244   1.722
 4968SOL    HW1 8244   0.248   4.204   1.652
 4968SOL    HW2 8245   0.131   4.315   1.681
 4969SOL     OW 8246   1.369   4.674   1.660
 4969SOL    HW1 8247   1.408   4.763   1.680
 4969SOL    HW2 8248   1.379   4.654   1.563
 4970SOL     OW 8249   0.815   4.296   0.325
 4970SOL    HW1 8250   0.822   4.207   0.279
 4970SOL    HW2 8251   0.721   4.330   0.317
 4971SOL     OW 8252   1.657   4.328   1.206
 4971SOL    HW1 8253   1.619   4.259   1.268
 4971SOL    HW2 8254   1.739   4.292   1.162
 4972SOL     OW 8255   0.252   5.288   1.744
 4972SOL    HW1 8256   0.222   5.345   1.820
 4972SOL    HW2 8257   0.245   5.191   1.770
 4973SOL     OW 8258   0.671   4.188   1.269
 4973SOL    HW1 8259   0.637   4.099   1.239
 4973SOL    HW2 8260   0.697   4.242   1.189
 4974SOL     OW 8261   0.930   5.402   1.465
 4974SOL    HW1 8262   0.906   5.384   1.370
 4974SOL    HW2 8263   0.960   5.496   1.475
 4975SOL     OW 8264   0.473   4.224   0.191
 4975SOL    HW1 8265   0.534   4.304   0.195
 4975SOL    HW2 8266   0.378   4.255   0.198
 4976SOL     OW 8267   0.159   4.861   1.466
 4976SOL    HW1 8268   0.181   4.800   1.542
 4976SOL    HW2 8269   0.169   4.812   1.380
 4977SOL     OW 8270   1.347   4.783   1.234
 4977SOL    HW1 8271   1.371   4.720   1.160
 4977SOL    HW2 8272   1.257   4.823   1.216
 4978SOL     OW 8273   1.302   4.579   0.309
 4978SOL    HW1 8274   1.216   4.548   0.351
 4978SOL    HW2 8275   1.298   4.565   0.210
 4979SOL     OW 8276   1.759   5.471   1.154
 4979SOL    HW1 8277   1.820   5.501   1.081
 4979SOL    HW2 8278   1.721   5.382   1.132
 4980SOL     OW 8279   1.252   5.455   1.128
 4980SOL    HW1 8280   1.336   5.460   1.074
 4980SOL    HW2 8281   1.229   5.359   1.146
 4981SOL     OW 8282   0.083   4.982   1.022
 4981SOL    HW1 8283   0.078   4.981   1.122
 4981SOL    HW2 8284   0.000   4.941   0.984
 4982SOL     OW 8285   0.688   5.386   1.716
 4982SOL    HW1 8286   0.632   5.467   1.725
 4982SOL    HW2 8287   0.740   5.390   1.630
 4983SOL     OW 8288   0.903   3.810   0.133
 4983SOL    HW1 8289   0.954   3.811   0.047
 4983SOL    HW2 8290   0.959   3.768   0.204
 4984SOL     OW 8291   1.726   3.859   0.523
 4984SOL    HW1 8292   1.799   3.842   0.456
 4984SOL    HW2 8293   1.695   3.772   0.561
 4985SOL     OW 8294   1.388   5.297   0.477
 4985SOL    HW1 8295   1.455   5.309   0.403
 4985SOL    HW2 8296   1.348   5.386   0.500
 4986SOL     OW 8297   0.130   5.518   1.851
 4986SOL    HW1 8298   0.089   5.444   1.904
 4986SOL    HW2 8299   0.194   5.569   1.909
 4987SOL     OW 8300   1.280   4.651   0.672
 4987SOL    HW1 8301   1.340   4.570   0.674
 4987SOL    HW2 8302   1.320   4.720   0.612
 4988SOL     OW 8303   0.830   4.997   1.422
 4988SOL    HW1 8304   0.825   5.030   1.517
 4988SOL    HW2 8305   0.744   5.016   1.376
 4989SOL     OW 8306   0.672   5.340   0.154
 4989SOL    HW1 8307   0.681   5.350   0.055
 4989SOL    HW2 8308   0.632   5.251   0.175
 4990SOL     OW 8309   1.650   5.444   1.394
 4990SOL    HW1 8310   1.703   5.454   1.310
 4990SOL    HW2 8311   1.623   5.534   1.428
 4991SOL     OW 8312   1.841   3.899   0.963
 4991SOL    HW1 8313   1.880   3.814   0.927
 4991SOL    HW2 8314   1.743   3.901   0.944
 4992SOL     OW 8315   0.263   4.050   0.720
 4992SOL    HW1 8316   0.184   4.101   0.686
 4992SOL    HW2 8317   0.254   4.035   0.818
 4993SOL     OW 8318   1.194   5.336   0.031
 4993SOL    HW1 8319   1.200   5.243   0.068
 4993SOL    HW2 8320   1.135   5.336  -0.049
 4994SOL     OW 8321   0.822   4.726   1.372
 4994SOL    HW1 8322   0.862   4.725   1.280
 4994SOL    HW2 8323   0.832   4.818   1.412
 4995SOL     OW 8324   0.916   4.634   0.291
 4995SOL    HW1 8325   0.979   4.672   0.223
 4995SOL    HW2 8326   0.956   4.551   0.330
 4996SOL     OW 8327   1.504   5.331   0.044
 4996SOL    HW1 8328   1.412   5.368   0.051
 4996SOL    HW2 8329   1.542   5.351  -0.046
 4997SOL     OW 8330   0.372   5.012   1.490
 4997SOL    HW1 8331   0.359   5.105   1.456
 4997SOL    HW2 8332   0.288   4.960   1.477
 4998SOL     OW 8333   1.614   5.016   1.289
 4998SOL    HW1 8334   1.674   5.019   1.369
 4998SOL    HW2 8335   1.539   5.080   1.302
 4999SOL     OW 8336   1.039   4.822   0.696
 4999SOL    HW1 8337   0.969   4.775   0.750
 4999SOL    HW2 8338   1.098   4.754   0.653
 5000SOL     OW 8339   1.014   3.960   0.971
 5000SOL    HW1 8340   1.006   3.924   0.878
 5000SOL    HW2 8341   1.012   3.884   1.036
 5001SOL     OW 8342   0.590   5.211   0.491
 5001SOL    HW1 8343   0.632   5.153   0.421
 5001SOL    HW2 8344   0.546   5.290   0.447
 5002SOL     OW 8345   1.709   4.109   1.381
 5002SOL    HW1 8346   1.782   4.178   1.385
 5002SOL    HW2 8347   1.737   4.034   1.322
 5003SOL     OW 8348   0.255   5.072   0.290
 5003SOL    HW1 8349   0.159   5.073   0.263
 5003SOL    HW2 8350   0.267   5.125   0.374
 5004SOL     OW 8351   0.105   4.737   1.726
 5004SOL    HW1 8352   0.028   4.704   1.780
 5004SOL    HW2 8353   0.190   4.707   1.768
 5005SOL     OW 8354   0.672   3.927   1.489
 5005SOL    HW1 8355   0.762   3.911   1.449
 5005SOL    HW2 8356   0.680   3.932   1.588
 5006SOL     OW 8357   0.075   4.069   0.033
 5006SOL    HW1 8358  -0.017   4.041   0.004
 5006SOL    HW2 8359   0.106   4.146  -0.023
 5007SOL     OW 8360   1.440   4.580   1.398
 5007SOL    HW1 8361   1.383   4.632   1.335
 5007SOL    HW2 8362   1.536   4.592   1.374
 5008SOL     OW 8363   0.072   3.890   0.318
 5008SOL    HW1 8364   0.055   3.973   0.264
 5008SOL    HW2 8365   0.162   3.853   0.296
 5009SOL     OW 8366   1.183   5.059   0.119
 5009SOL    HW1 8367   1.084   5.048   0.121
 5009SOL    HW2 8368   1.217   5.074   0.212
 5010SOL     OW 8369   0.613   4.566   1.431
 5010SOL    HW1 8370   0.669   4.647   1.414
 5010SOL    HW2 8371   0.672   4.486   1.434
 5011SOL     OW 8372   1.493   5.491   0.959
 5011SOL    HW1 8373   1.526   5.555   0.890
 5011SOL    HW2 8374   1.559   5.485   1.034
 5012SOL     OW 8375   0.716   4.289   1.708
 5012SOL    HW1 8376   0.735   4.354   1.782
 5012SOL    HW2 8377   0.776   4.209   1.717
 5013SOL     OW 8378   1.450   4.944   1.633
 5013SOL    HW1 8379   1.441   4.934   1.732
 5013SOL    HW2 8380   1.546   4.937   1.607
 5014SOL     OW 8381   0.390   5.465   1.560
 5014SOL    HW1 8382   0.299   5.506   1.558
 5014SOL    HW2 8383   0.383   5.371   1.592
 5015SOL     OW 8384   1.674   4.607   1.254
 5015SOL    HW1 8385   1.647   4.518   1.217
 5015SOL    HW2 8386   1.675   4.675   1.181
 5016SOL     OW 8387   1.225   4.049   0.449
 5016SOL    HW1 8388   1.290   3.975   0.438
 5016SOL    HW2 8389   1.245   4.099   0.533
 5017SOL     OW 8390   0.594   4.469   0.652
 5017SOL    HW1 8391   0.644   4.554   0.633
 5017SOL    HW2 8392   0.506   4.471   0.604
 5018SOL     OW 8393   1.777   4.066   1.642
 5018SOL    HW1 8394   1.760   4.097   1.548
 5018SOL    HW2 8395   1.693   4.029   1.680
 5019SOL     OW 8396   1.730   4.658   1.517
 5019SOL    HW1 8397   1.768   4.749   1.532
 5019SOL    HW2 8398   1.722   4.641   1.418
 5020SOL     OW 8399   0.859   5.098   0.016
 5020SOL    HW1 8400   0.813   5.113   0.104
 5020SOL    HW2 8401   0.903   5.183  -0.014
 5021SOL     OW 8402   0.661   5.514   0.953
 5021SOL    HW1 8403   0.615   5.602   0.940
 5021SOL    HW2 8404   0.760   5.526   0.946
 5022SOL     OW 8405   0.859   4.680   0.861
 5022SOL    HW1 8406   0.913   4.611   0.909
 5022SOL    HW2 8407   0.827   4.749   0.927
 5023SOL     OW 8408   1.083   4.708   0.087
 5023SOL    HW1 8409   1.060   4.761   0.005
 5023SOL    HW2 8410   1.164   4.652   0.068
 5024SOL     OW 8411   1.861   5.293   0.851
 5024SOL    HW1 8412   1.790   5.281   0.781
 5024SOL    HW2 8413   1.862   5.214   0.911
 5025SOL     OW 8414   0.221   5.038   1.844
 5025SOL    HW1 8415   0.156   4.965   1.823
 5025SOL    HW2 8416   0.225   5.052   1.942
 5026SOL     OW 8417   0.079   4.964   0.653
 5026SOL    HW1 8418   0.078   4.917   0.741
 5026SOL    HW2 8419   0.161   4.936   0.602
 5027SOL     OW 8420   0.672   5.115   1.624
 5027SOL    HW1 8421   0.594   5.065   1.662
 5027SOL    HW2 8422   0.669   5.210   1.655
 5028SOL     OW 8423   1.824   3.916   1.227
 5028SOL    HW1 8424   1.820   3.826   1.271
 5028SOL    HW2 8425   1.827   3.905   1.128
 5029SOL     OW 8426   0.428   4.148   0.520
 5029SOL    HW1 8427   0.458   4.076   0.458
 5029SOL    HW2 8428   0.389   4.108   0.603
 5030SOL     OW 8429   1.705   5.211   1.104
 5030SOL    HW1 8430   1.612   5.186   1.077
 5030SOL    HW2 8431   1.731   5.161   1.186
 5031SOL     OW 8432   0.317   4.271   1.280
 5031SOL    HW1 8433   0.355   4.212   1.352
 5031SOL    HW2 8434   0.357   4.245   1.192
 5032SOL     OW 8435   0.812   5.310   0.687
 5032SOL    HW1 8436   0.844   5.320   0.593
 5032SOL    HW2 8437   0.733   5.248   0.689
 5033SOL     OW 8438   1.424   3.938   1.112
 5033SOL    HW1 8439   1.476   3.873   1.167
 5033SOL    HW2 8440   1.375   4.001   1.173
 5034SOL     OW 8441   1.001   3.758   1.154
 5034SOL    HW1 8442   0.938   3.686   1.123
 5034SOL    HW2 8443   1.094   3.722   1.154
 5035SOL     OW 8444   0.770   5.054   0.301
 5035SOL    HW1 8445   0.724   4.967   0.318
 5035SOL    HW2 8446   0.861   5.051   0.342
 5036SOL     OW 8447   0.618   5.291   1.284
 5036SOL    HW1 8448   0.613   5.373   1.341
 5036SOL    HW2 8449   0.707   5.288   1.239
 5037SOL     OW 8450   1.352   3.776   0.168
 5037SOL    HW1 8451   1.387   3.735   0.084
 5037SOL    HW2 8452   1.262   3.738   0.188
 5038SOL     OW 8453   1.300   4.177   0.691
 5038SOL    HW1 8454   1.241   4.257   0.695
 5038SOL    HW2 8455   1.315   4.142   0.784
 5039SOL     OW 8456   1.593   3.945   0.882
 5039SOL    HW1 8457   1.509   3.944   0.936
 5039SOL    HW2 8458   1.595   4.028   0.826
 5040SOL     OW 8459   0.039   4.801   0.300
 5040SOL    HW1 8460   0.138   4.790   0.291
 5040SOL    HW2 8461  -0.001   4.715   0.332
 5041SOL     OW 8462   0.875   5.370   0.337
 5041SOL    HW1 8463   0.798   5.335   0.283
 5041SOL    HW2 8464   0.843   5.441   0.399
 5042SOL     OW 8465   0.230   4.352   1.975
 5042SOL    HW1 8466   0.137   4.350   2.012
 5042SOL    HW2 8467   0.231   4.313   1.883
 5043SOL     OW 8468   0.225   3.999   2.858
 5043SOL    HW1 8469   0.260   3.982   2.950
 5043SOL    HW2 8470   0.137   3.954   2.846
 5044SOL     OW 8471   0.019   4.092   2.509
 5044SOL    HW1 8472  -0.063   4.135   2.548
 5044SOL    HW2 8473  -0.009   4.019   2.446
 5045SOL     OW 8474   0.569   4.999   3.027
 5045SOL    HW1 8475   0.476   4.992   2.990
 5045SOL    HW2 8476   0.580   5.088   3.071
 5046SOL     OW 8477   1.555   5.235   2.565
 5046SOL    HW1 8478   1.498   5.219   2.646
 5046SOL    HW2 8479   1.496   5.245   2.485
 5047SOL     OW 8480   1.135   4.427   2.579
 5047SOL    HW1 8481   1.192   4.505   2.554
 5047SOL    HW2 8482   1.075   4.453   2.655
 5048SOL     OW 8483   1.755   4.331   2.093
 5048SOL    HW1 8484   1.743   4.318   1.994
 5048SOL    HW2 8485   1.725   4.250   2.142
 5049SOL     OW 8486   0.768   4.868   2.885
 5049SOL    HW1 8487   0.690   4.885   2.945
 5049SOL    HW2 8488   0.802   4.955   2.849
 5050SOL     OW 8489   0.850   4.522   3.685
 5050SOL    HW1 8490   0.846   4.598   3.750
 5050SOL    HW2 8491   0.872   4.558   3.594
 5051SOL     OW 8492   0.685   4.736   2.527
 5051SOL    HW1 8493   0.754   4.720   2.597
 5051SOL    HW2 8494   0.612   4.793   2.565
 5052SOL     OW 8495   0.686   4.885   3.665
 5052SOL    HW1 8496   0.746   4.964   3.679
 5052SOL    HW2 8497   0.600   4.916   3.624
 5053SOL     OW 8498   0.335   5.159   2.923
 5053SOL    HW1 8499   0.257   5.128   2.870
 5053SOL    HW2 8500   0.393   5.217   2.866
 5054SOL     OW 8501   1.460   5.229   3.201
 5054SOL    HW1 8502   1.484   5.323   3.227
 5054SOL    HW2 8503   1.444   5.175   3.283
 5055SOL     OW 8504   0.438   4.116   3.361
 5055SOL    HW1 8505   0.520   4.060   3.370
 5055SOL    HW2 8506   0.357   4.058   3.365
 5056SOL     OW 8507   1.603   4.171   2.599
 5056SOL    HW1 8508   1.529   4.217   2.549
 5056SOL    HW2 8509   1.654   4.239   2.652
 5057SOL     OW 8510   0.231   5.437   2.345
 5057SOL    HW1 8511   0.265   5.514   2.399
 5057SOL    HW2 8512   0.275   5.437   2.255
 5058SOL     OW 8513   1.127   5.065   3.552
 5058SOL    HW1 8514   1.174   5.065   3.640
 5058SOL    HW2 8515   1.079   4.978   3.541
 5059SOL     OW 8516   0.230   5.158   2.400
 5059SOL    HW1 8517   0.204   5.254   2.400
 5059SOL    HW2 8518   0.159   5.104   2.445
 5060SOL     OW 8519   0.240   4.815   2.748
 5060SOL    HW1 8520   0.254   4.731   2.800
 5060SOL    HW2 8521   0.185   4.879   2.803
 5061SOL     OW 8522   0.620   5.510   3.301
 5061SOL    HW1 8523   0.528   5.493   3.336
 5061SOL    HW2 8524   0.648   5.602   3.327
 5062SOL     OW 8525   0.606   4.688   1.985
 5062SOL    HW1 8526   0.613   4.772   1.931
 5062SOL    HW2 8527   0.652   4.701   2.073
 5063SOL     OW 8528   1.594   3.838   3.342
 5063SOL    HW1 8529   1.576   3.905   3.270
 5063SOL    HW2 8530   1.591   3.884   3.431
 5064SOL     OW 8531   0.122   4.367   2.425
 5064SOL    HW1 8532   0.077   4.279   2.442
 5064SOL    HW2 8533   0.121   4.421   2.509
 5065SOL     OW 8534   1.842   5.491   2.221
 5065SOL    HW1 8535   1.896   5.462   2.301
 5065SOL    HW2 8536   1.872   5.581   2.192
 5066SOL     OW 8537   0.027   5.320   1.979
 5066SOL    HW1 8538   0.008   5.224   2.000
 5066SOL    HW2 8539  -0.006   5.378   2.054
 5067SOL     OW 8540   1.689   4.646   2.474
 5067SOL    HW1 8541   1.784   4.617   2.482
 5067SOL    HW2 8542   1.681   4.711   2.399
 5068SOL     OW 8543   1.641   4.832   2.294
 5068SOL    HW1 8544   1.727   4.834   2.242
 5068SOL    HW2 8545   1.655   4.879   2.382
 5069SOL     OW 8546   0.113   4.461   3.459
 5069SOL    HW1 8547   0.201   4.448   3.504
 5069SOL    HW2 8548   0.100   4.558   3.437
 5070SOL     OW 8549   0.613   5.089   2.588
 5070SOL    HW1 8550   0.564   5.002   2.597
 5070SOL    HW2 8551   0.590   5.132   2.501
 5071SOL     OW 8552   1.293   4.952   3.285
 5071SOL    HW1 8553   1.330   4.879   3.227
 5071SOL    HW2 8554   1.345   4.957   3.370
 5072SOL     OW 8555   0.809   3.728   2.364
 5072SOL    HW1 8556   0.849   3.819   2.355
 5072SOL    HW2 8557   0.709   3.736   2.370
 5073SOL     OW 8558   0.197   4.700   3.126
 5073SOL    HW1 8559   0.286   4.655   3.112
 5073SOL    HW2 8560   0.124   4.635   3.107
 5074SOL     OW 8561   1.525   4.723   2.052
 5074SOL    HW1 8562   1.462   4.647   2.065
 5074SOL    HW2 8563   1.573   4.741   2.138
 5075SOL     OW 8564   1.187   5.516   3.478
 5075SOL    HW1 8565   1.211   5.576   3.402
 5075SOL    HW2 8566   1.194   5.421   3.448
 5076SOL     OW 8567   0.317   3.975   3.663
 5076SOL    HW1 8568   0.388   4.046   3.669
 5076SOL    HW2 8569   0.229   4.014   3.691
 5077SOL     OW 8570   1.466   5.141   2.815
 5077SOL    HW1 8571   1.407   5.147   2.895
 5077SOL    HW2 8572   1.451   5.053   2.769
 5078SOL     OW 8573   1.667   5.438   2.434
 5078SOL    HW1 8574   1.626   5.415   2.346
 5078SOL    HW2 8575   1.649   5.364   2.499
 5079SOL     OW 8576   0.598   4.453   2.132
 5079SOL    HW1 8577   0.622   4.522   2.064
 5079SOL    HW2 8578   0.520   4.486   2.186
 5080SOL     OW 8579   1.281   4.069   2.806
 5080SOL    HW1 8580   1.195   4.019   2.793
 5080SOL    HW2 8581   1.343   4.015   2.862
 5081SOL     OW 8582   1.576   5.386   2.169
 5081SOL    HW1 8583   1.665   5.432   2.172
 5081SOL    HW2 8584   1.555   5.362   2.074
 5082SOL     OW 8585   0.807   4.329   3.327
 5082SOL    HW1 8586   0.760   4.326   3.416
 5082SOL    HW2 8587   0.756   4.274   3.261
 5083SOL     OW 8588   1.394   4.193   3.536
 5083SOL    HW1 8589   1.374   4.236   3.624
 5083SOL    HW2 8590   1.472   4.131   3.545
 5084SOL     OW 8591   0.973   4.614   3.434
 5084SOL    HW1 8592   1.019   4.530   3.405
 5084SOL    HW2 8593   0.917   4.648   3.359
 5085SOL     OW 8594   0.991   4.134   3.104
 5085SOL    HW1 8595   0.914   4.168   3.158
 5085SOL    HW2 8596   0.957   4.083   3.025
 5086SOL     OW 8597   1.041   4.425   2.291
 5086SOL    HW1 8598   1.067   4.421   2.387
 5086SOL    HW2 8599   0.956   4.374   2.277
 5087SOL     OW 8600   0.076   4.535   2.651
 5087SOL    HW1 8601   0.175   4.523   2.660
 5087SOL    HW2 8602   0.052   4.630   2.672
 5088SOL     OW 8603   0.130   5.545   3.433
 5088SOL    HW1 8604   0.120   5.530   3.532
 5088SOL    HW2 8605   0.044   5.581   3.397
 5089SOL     OW 8606   0.865   4.072   2.057
 5089SOL    HW1 8607   0.924   4.135   2.008
 5089SOL    HW2 8608   0.884   3.978   2.028
 5090SOL     OW 8609   1.719   4.309   3.693
 5090SOL    HW1 8610   1.693   4.398   3.657
 5090SOL    HW2 8611   1.717   4.241   3.620
 5091SOL     OW 8612   1.362   4.868   2.407
 5091SOL    HW1 8613   1.445   4.839   2.359
 5091SOL    HW2 8614   1.313   4.935   2.351
 5092SOL     OW 8615   0.550   3.920   2.747
 5092SOL    HW1 8616   0.545   3.915   2.847
 5092SOL    HW2 8617   0.552   4.016   2.718
 5093SOL     OW 8618   1.008   5.180   2.339
 5093SOL    HW1 8619   0.962   5.252   2.287
 5093SOL    HW2 8620   1.004   5.200   2.437
 5094SOL     OW 8621   0.351   5.525   2.715
 5094SOL    HW1 8622   0.401   5.439   2.721
 5094SOL    HW2 8623   0.416   5.602   2.712
 5095SOL     OW 8624   1.795   4.790   2.735
 5095SOL    HW1 8625   1.733   4.775   2.659
 5095SOL    HW2 8626   1.743   4.801   2.820
 5096SOL     OW 8627   1.227   5.274   3.368
 5096SOL    HW1 8628   1.233   5.197   3.432
 5096SOL    HW2 8629   1.175   5.248   3.288
 5097SOL     OW 8630   0.321   4.667   2.104
 5097SOL    HW1 8631   0.403   4.706   2.062
 5097SOL    HW2 8632   0.294   4.585   2.055
 5098SOL     OW 8633   1.458   4.459   2.590
 5098SOL    HW1 8634   1.453   4.394   2.665
 5098SOL    HW2 8635   1.538   4.518   2.603
 5099SOL     OW 8636   0.461   4.990   3.589
 5099SOL    HW1 8637   0.411   4.991   3.503
 5099SOL    HW2 8638   0.398   4.972   3.665
 5100SOL     OW 8639   1.111   5.500   2.099
 5100SOL    HW1 8640   1.051   5.438   2.149
 5100SOL    HW2 8641   1.142   5.456   2.014
 5101SOL     OW 8642   0.202   4.009   3.360
 5101SOL    HW1 8643   0.122   4.069   3.347
 5101SOL    HW2 8644   0.192   3.960   3.446
 5102SOL     OW 8645   1.632   5.101   1.943
 5102SOL    HW1 8646   1.600   5.195   1.933
 5102SOL    HW2 8647   1.556   5.038   1.931
 5103SOL     OW 8648   0.464   5.467   2.185
 5103SOL    HW1 8649   0.497   5.506   2.271
 5103SOL    HW2 8650   0.540   5.460   2.120
 5104SOL     OW 8651   1.400   3.831   2.288
 5104SOL    HW1 8652   1.376   3.794   2.198
 5104SOL    HW2 8653   1.499   3.847   2.292
 5105SOL     OW 8654   0.249   5.509   3.103
 5105SOL    HW1 8655   0.306   5.444   3.153
 5105SOL    HW2 8656   0.233   5.476   3.010
 5106SOL     OW 8657   0.940   5.422   2.766
 5106SOL    HW1 8658   1.020   5.365   2.787
 5106SOL    HW2 8659   0.891   5.382   2.689
 5107SOL     OW 8660   0.382   4.424   2.342
 5107SOL    HW1 8661   0.427   4.334   2.339
 5107SOL    HW2 8662   0.288   4.413   2.375
 5108SOL     OW 8663   1.547   3.946   3.591
 5108SOL    HW1 8664   1.542   3.983   3.683
 5108SOL    HW2 8665   1.475   3.877   3.579
 5109SOL     OW 8666   0.614   3.846   1.979
 5109SOL    HW1 8667   0.712   3.824   1.986
 5109SOL    HW2 8668   0.583   3.829   1.886
 5110SOL     OW 8669   0.781   3.988   3.611
 5110SOL    HW1 8670   0.848   3.927   3.654
 5110SOL    HW2 8671   0.708   4.007   3.676
 5111SOL     OW 8672   0.888   5.238   3.057
 5111SOL    HW1 8673   0.865   5.213   2.963
 5111SOL    HW2 8674   0.949   5.169   3.096
 5112SOL     OW 8675   1.351   4.314   3.295
 5112SOL    HW1 8676   1.379   4.271   3.380
 5112SOL    HW2 8677   1.376   4.410   3.296
 5113SOL     OW 8678   0.803   5.126   2.786
 5113SOL    HW1 8679   0.893   5.140   2.744
 5113SOL    HW2 8680   0.732   5.128   2.715
 5114SOL     OW 8681   0.922   4.227   2.761
 5114SOL    HW1 8682   0.897   4.218   2.665
 5114SOL    HW2 8683   0.970   4.145   2.792
 5115SOL     OW 8684   0.539   3.788   2.374
 5115SOL    HW1 8685   0.458   3.789   2.432
 5115SOL    HW2 8686   0.542   3.871   2.319
 5116SOL     OW 8687   1.434   4.912   1.903
 5116SOL    HW1 8688   1.466   4.836   1.960
 5116SOL    HW2 8689   1.342   4.939   1.933
 5117SOL     OW 8690   0.297   3.759   2.033
 5117SOL    HW1 8691   0.346   3.843   2.012
 5117SOL    HW2 8692   0.359   3.694   2.078
 5118SOL     OW 8693   0.935   3.960   2.342
 5118SOL    HW1 8694   0.887   4.001   2.264
 5118SOL    HW2 8695   1.034   3.958   2.323
 5119SOL     OW 8696   1.076   4.407   3.326
 5119SOL    HW1 8697   0.996   4.346   3.329
 5119SOL    HW2 8698   1.157   4.354   3.302
 5120SOL     OW 8699   1.227   5.294   2.655
 5120SOL    HW1 8700   1.248   5.368   2.590
 5120SOL    HW2 8701   1.295   5.294   2.728
 5121SOL     OW 8702   0.459   4.876   2.603
 5121SOL    HW1 8703   0.388   4.849   2.668
 5121SOL    HW2 8704   0.433   4.848   2.510
 5122SOL     OW 8705   1.271   5.521   2.453
 5122SOL    HW1 8706   1.315   5.585   2.389
 5122SOL    HW2 8707   1.221   5.573   2.523
 5123SOL     OW 8708   1.032   4.273   1.878
 5123SOL    HW1 8709   0.991   4.355   1.839
 5123SOL    HW2 8710   1.096   4.299   1.951
 5124SOL     OW 8711   0.078   4.280   3.248
 5124SOL    HW1 8712   0.170   4.279   3.207
 5124SOL    HW2 8713   0.072   4.354   3.315
 5125SOL     OW 8714   0.561   3.946   3.009
 5125SOL    HW1 8715   0.599   3.862   3.046
 5125SOL    HW2 8716   0.473   3.965   3.053
 5126SOL     OW 8717   0.866   4.178   2.504
 5126SOL    HW1 8718   0.834   4.250   2.442
 5126SOL    HW2 8719   0.890   4.097   2.451
 5127SOL     OW 8720   1.017   3.763   2.615
 5127SOL    HW1 8721   0.945   3.768   2.546
 5127SOL    HW2 8722   0.993   3.694   2.684
 5128SOL     OW 8723   1.429   4.897   2.729
 5128SOL    HW1 8724   1.374   4.813   2.722
 5128SOL    HW2 8725   1.455   4.926   2.637
 5129SOL     OW 8726   1.466   4.314   2.854
 5129SOL    HW1 8727   1.436   4.219   2.861
 5129SOL    HW2 8728   1.539   4.330   2.920
 5130SOL     OW 8729   1.857   4.557   2.239
 5130SOL    HW1 8730   1.899   4.493   2.303
 5130SOL    HW2 8731   1.819   4.506   2.161
 5131SOL     OW 8732   0.488   5.109   2.036
 5131SOL    HW1 8733   0.401   5.094   2.083
 5131SOL    HW2 8734   0.471   5.135   1.941
 5132SOL     OW 8735   1.664   5.004   2.519
 5132SOL    HW1 8736   1.763   5.012   2.533
 5132SOL    HW2 8737   1.619   5.088   2.550
 5133SOL     OW 8738   1.390   4.299   1.940
 5133SOL    HW1 8739   1.336   4.278   2.021
 5133SOL    HW2 8740   1.481   4.258   1.949
 5134SOL     OW 8741   0.527   3.980   2.190
 5134SOL    HW1 8742   0.554   3.921   2.115
 5134SOL    HW2 8743   0.527   4.075   2.159
 5135SOL     OW 8744   1.754   4.947   3.450
 5135SOL    HW1 8745   1.845   4.908   3.437
 5135SOL    HW2 8746   1.762   5.043   3.474
 5136SOL     OW 8747   1.064   5.071   3.202
 5136SOL    HW1 8748   0.984   5.048   3.257
 5136SOL    HW2 8749   1.147   5.045   3.251
 5137SOL     OW 8750   1.592   5.353   3.487
 5137SOL    HW1 8751   1.619   5.387   3.397
 5137SOL    HW2 8752   1.671   5.315   3.533
 5138SOL     OW 8753   1.111   4.919   2.962
 5138SOL    HW1 8754   1.071   4.963   3.043
 5138SOL    HW2 8755   1.070   4.956   2.879
 5139SOL     OW 8756   1.638   4.823   2.941
 5139SOL    HW1 8757   1.643   4.904   3.000
 5139SOL    HW2 8758   1.552   4.825   2.890
 5140SOL     OW 8759   0.915   3.813   3.264
 5140SOL    HW1 8760   0.940   3.793   3.169
 5140SOL    HW2 8761   0.987   3.869   3.306
 5141SOL     OW 8762   0.980   4.840   3.581
 5141SOL    HW1 8763   0.881   4.846   3.591
 5141SOL    HW2 8764   1.003   4.760   3.525
 5142SOL     OW 8765   0.705   4.774   2.230
 5142SOL    HW1 8766   0.691   4.781   2.329
 5142SOL    HW2 8767   0.789   4.723   2.212
 5143SOL     OW 8768   0.410   4.537   3.113
 5143SOL    HW1 8769   0.496   4.549   3.163
 5143SOL    HW2 8770   0.368   4.450   3.140
 5144SOL     OW 8771   1.274   4.110   3.124
 5144SOL    HW1 8772   1.295   4.184   3.188
 5144SOL    HW2 8773   1.185   4.127   3.081
 5145SOL     OW 8774   0.064   5.288   3.193
 5145SOL    HW1 8775   0.018   5.370   3.159
 5145SOL    HW2 8776   0.162   5.307   3.202
 5146SOL     OW 8777   0.367   4.824   2.363
 5146SOL    HW1 8778   0.360   4.907   2.307
 5146SOL    HW2 8779   0.371   4.744   2.303
 5147SOL     OW 8780   0.566   4.261   2.727
 5147SOL    HW1 8781   0.578   4.327   2.653
 5147SOL    HW2 8782   0.612   4.295   2.810
 5148SOL     OW 8783   1.252   5.072   2.250
 5148SOL    HW1 8784   1.302   5.149   2.290
 5148SOL    HW2 8785   1.157   5.074   2.282
 5149SOL     OW 8786   1.272   5.169   3.004
 5149SOL    HW1 8787   1.319   5.182   3.091
 5149SOL    HW2 8788   1.206   5.095   3.013
 5150SOL     OW 8789   1.582   4.363   2.334
 5150SOL    HW1 8790   1.551   4.424   2.407
 5150SOL    HW2 8791   1.632   4.415   2.265
 5151SOL     OW 8792   0.354   5.234   3.191
 5151SOL    HW1 8793   0.333   5.190   3.104
 5151SOL    HW2 8794   0.451   5.260   3.194
 5152SOL     OW 8795   0.402   4.475   3.460
 5152SOL    HW1 8796   0.470   4.530   3.413
 5152SOL    HW2 8797   0.442   4.387   3.487
 5153SOL     OW 8798   1.587   4.503   3.532
 5153SOL    HW1 8799   1.495   4.541   3.527
 5153SOL    HW2 8800   1.647   4.550   3.467
 5154SOL     OW 8801   1.013   3.829   3.632
 5154SOL    HW1 8802   1.019   3.914   3.580
 5154SOL    HW2 8803   1.045   3.753   3.575
 5155SOL     OW 8804   0.504   3.774   3.602
 5155SOL    HW1 8805   0.462   3.717   3.532
 5155SOL    HW2 8806   0.438   3.843   3.634
 5156SOL     OW 8807   0.573   4.594   2.891
 5156SOL    HW1 8808   0.617   4.683   2.882
 5156SOL    HW2 8809   0.510   4.594   2.968
 5157SOL     OW 8810   1.360   4.586   2.907
 5157SOL    HW1 8811   1.285   4.586   2.841
 5157SOL    HW2 8812   1.397   4.494   2.916
 5158SOL     OW 8813   1.209   4.249   2.137
 5158SOL    HW1 8814   1.222   4.165   2.191
 5158SOL    HW2 8815   1.180   4.323   2.197
 5159SOL     OW 8816   0.307   3.937   3.093
 5159SOL    HW1 8817   0.284   3.974   3.183
 5159SOL    HW2 8818   0.277   3.842   3.087
 5160SOL     OW 8819   0.037   5.034   3.144
 5160SOL    HW1 8820   0.090   4.985   3.212
 5160SOL    HW2 8821   0.059   5.132   3.149
 5161SOL     OW 8822   0.732   4.358   2.926
 5161SOL    HW1 8823   0.791   4.332   2.850
 5161SOL    HW2 8824   0.704   4.454   2.915
 5162SOL     OW 8825   1.728   4.659   3.716
 5162SOL    HW1 8826   1.682   4.652   3.627
 5162SOL    HW2 8827   1.666   4.703   3.782
 5163SOL     OW 8828   0.307   3.787   2.480
 5163SOL    HW1 8829   0.296   3.881   2.513
 5163SOL    HW2 8830   0.302   3.724   2.557
 5164SOL     OW 8831   1.622   4.091   2.236
 5164SOL    HW1 8832   1.624   4.015   2.300
 5164SOL    HW2 8833   1.574   4.168   2.276
 5165SOL     OW 8834   1.023   4.490   2.828
 5165SOL    HW1 8835   1.038   4.511   2.924
 5165SOL    HW2 8836   0.993   4.395   2.819
 5166SOL     OW 8837   0.980   5.297   3.562
 5166SOL    HW1 8838   0.960   5.341   3.474
 5166SOL    HW2 8839   1.019   5.206   3.546
 5167SOL     OW 8840   1.859   5.242   3.467
 5167SOL    HW1 8841   1.873   5.269   3.372
 5167SOL    HW2 8842   1.942   5.264   3.520
 5168SOL     OW 8843   0.350   4.622   3.666
 5168SOL    HW1 8844   0.426   4.666   3.714
 5168SOL    HW2 8845   0.385   4.575   3.584
 5169SOL     OW 8846   1.540   3.998   1.987
 5169SOL    HW1 8847   1.479   3.923   2.010
 5169SOL    HW2 8848   1.562   4.050   2.070
 5170SOL     OW 8849   1.303   4.562   1.904
 5170SOL    HW1 8850   1.337   4.469   1.919
 5170SOL    HW2 8851   1.321   4.589   1.809
 5171SOL     OW 8852   1.068   5.057   2.711
 5171SOL    HW1 8853   1.075   4.973   2.656
 5171SOL    HW2 8854   1.130   5.126   2.675
 5172SOL     OW 8855   0.319   4.534   2.811
 5172SOL    HW1 8856   0.412   4.570   2.816
 5172SOL    HW2 8857   0.313   4.449   2.863
 5173SOL     OW 8858   0.339   4.233   2.868
 5173SOL    HW1 8859   0.287   4.150   2.851
 5173SOL    HW2 8860   0.416   4.238   2.804
 5174SOL     OW 8861   1.138   4.104   3.540
 5174SOL    HW1 8862   1.093   4.167   3.604
 5174SOL    HW2 8863   1.231   4.135   3.523
 5175SOL     OW 8864   1.160   3.931   3.339
 5175SOL    HW1 8865   1.160   3.995   3.416
 5175SOL    HW2 8866   1.188   3.979   3.256
 5176SOL     OW 8867   0.008   5.050   2.062
 5176SOL    HW1 8868  -0.085   5.071   2.031
 5176SOL    HW2 8869   0.018   4.951   2.075
 5177SOL     OW 8870   0.088   5.525   2.789
 5177SOL    HW1 8871   0.046   5.439   2.762
 5177SOL    HW2 8872   0.182   5.528   2.755
 5178SOL     OW 8873   0.504   5.292   2.772
 5178SOL    HW1 8874   0.570   5.366   2.781
 5178SOL    HW2 8875   0.548   5.213   2.730
 5179SOL     OW 8876   1.002   4.520   3.100
 5179SOL    HW1 8877   1.043   4.488   3.186
 5179SOL    HW2 8878   0.906   4.493   3.097
 5180SOL     OW 8879   0.040   4.268   2.976
 5180SOL    HW1 8880   0.125   4.235   2.935
 5180SOL    HW2 8881   0.053   4.283   3.074
 5181SOL     OW 8882   0.189   4.244   3.584
 5181SOL    HW1 8883   0.248   4.204   3.514
 5181SOL    HW2 8884   0.131   4.315   3.543
 5182SOL     OW 8885   1.369   4.674   3.522
 5182SOL    HW1 8886   1.408   4.763   3.542
 5182SOL    HW2 8887   1.379   4.654   3.425
 5183SOL     OW 8888   0.815   4.296   2.187
[truncated: 820,172 more chars]
