# Supplementary material for: Determination of Ligand Binding Modes in Hydrated Viral Ion Channels to Foster Drug Design and Repositioning
Source: J Chem Inf Model. 2021 Jul 27;61(8):4011–22. doi: 10.1021/acs.jcim.1c00488 (PMC8389532; doi:10.1021/acs.jcim.1c00488)
Supplement: Supplementary file 2 — ci1c00488_si_002.zip [file ci1c00488_si_002.zip › supporting_data_05_05/supporting_data/minimization_examples_3_ligands/AA_M2A_dry_holo/minim/ion_b4em.gro]

6bkk_maestro in water
27106
   21ACE    CH3    1   6.101   7.535   2.028
   21ACE   HH31    2   6.011   7.495   2.013
   21ACE   HH32    3   6.095   7.634   2.017
   21ACE   HH33    4   6.166   7.498   1.961
   21ACE      C    5   6.150   7.502   2.169
   21ACE      O    6   6.259   7.543   2.207
   22SER      N    7   6.071   7.426   2.254
   22SER      H    8   5.982   7.393   2.223
   22SER     CA    9   6.119   7.395   2.390
   22SER     HA   10   6.190   7.326   2.381
   22SER     CB   11   6.180   7.518   2.455
   22SER    HB1   12   6.214   7.498   2.547
   22SER    HB2   13   6.114   7.594   2.460
   22SER     OG   14   6.288   7.557   2.372
   22SER     HG   15   6.332   7.638   2.411
   22SER      C   16   6.008   7.334   2.472
   22SER      O   17   5.911   7.399   2.510
   23SER      N   18   6.021   7.204   2.498
   23SER      H   19   6.099   7.158   2.456
   23SER     CA   20   5.933   7.120   2.580
   23SER     HA   21   5.844   7.165   2.579
   23SER     CB   22   5.932   6.979   2.519
   23SER    HB1   23   5.873   6.919   2.573
   23SER    HB2   24   6.025   6.942   2.518
   23SER     OG   25   5.885   6.969   2.386
   23SER     HG   26   5.889   6.874   2.356
   23SER      C   27   5.983   7.108   2.726
   23SER      O   28   6.098   7.142   2.754
   24ASP      N   29   5.899   7.056   2.815
   24ASP      H   30   5.807   7.030   2.785
   24ASP     CA   31   5.934   7.033   2.957
   24ASP     HA   32   5.970   7.121   2.987
   24ASP     CB   33   5.808   6.988   3.034
   24ASP    HB1   34   5.832   6.913   3.095
   24ASP    HB2   35   5.739   6.958   2.969
   24ASP     CG   36   5.748   7.101   3.118
   24ASP    OD1   37   5.802   7.129   3.228
   24ASP    OD2   38   5.641   7.153   3.079
   24ASP      C   39   6.044   6.925   2.978
   24ASP      O   40   6.041   6.822   2.909
   25PRO      N   41   6.136   6.939   3.075
   25PRO     CD   42   6.161   7.060   3.153
   25PRO    HD1   43   6.104   7.061   3.234
   25PRO    HD2   44   6.142   7.141   3.097
   25PRO     CG   45   6.309   7.051   3.189
   25PRO    HG1   46   6.329   7.102   3.273
   25PRO    HG2   47   6.367   7.085   3.115
   25PRO     CB   48   6.329   6.901   3.211
   25PRO    HB1   49   6.297   6.874   3.301
   25PRO    HB2   50   6.425   6.876   3.199
   25PRO     CA   51   6.242   6.840   3.101
   25PRO     HA   52   6.290   6.826   3.014
   25PRO      C   53   6.193   6.701   3.141
   25PRO      O   54   6.255   6.601   3.104
   26LEU      N   55   6.080   6.690   3.213
   26LEU      H   56   6.035   6.773   3.245
   26LEU     CA   57   6.021   6.559   3.247
   26LEU     HA   58   6.095   6.500   3.277
   26LEU     CB   59   5.922   6.578   3.363
   26LEU    HB1   60   5.846   6.633   3.330
   26LEU    HB2   61   5.969   6.627   3.436
   26LEU     CG   62   5.865   6.447   3.421
   26LEU     HG   63   5.813   6.403   3.348
   26LEU    CD1   64   5.972   6.350   3.469
   26LEU   HD11   65   5.928   6.268   3.506
   26LEU   HD12   66   6.031   6.325   3.392
   26LEU   HD13   67   6.027   6.393   3.541
   26LEU    CD2   68   5.777   6.481   3.543
   26LEU   HD21   69   5.739   6.396   3.581
   26LEU   HD22   70   5.832   6.527   3.612
   26LEU   HD23   71   5.702   6.541   3.514
   26LEU      C   72   5.958   6.491   3.124
   26LEU      O   73   5.964   6.369   3.111
   27VAL      N   74   5.909   6.570   3.028
   27VAL      H   75   5.901   6.668   3.048
   27VAL     CA   76   5.867   6.523   2.895
   27VAL     HA   77   5.810   6.442   2.910
   27VAL     CB   78   5.780   6.630   2.826
   27VAL     HB   79   5.841   6.709   2.816
   27VAL    CG1   80   5.732   6.587   2.687
   27VAL   HG11   81   5.676   6.660   2.647
   27VAL   HG12   82   5.810   6.569   2.628
   27VAL   HG13   83   5.676   6.504   2.695
   27VAL    CG2   84   5.657   6.668   2.909
   27VAL   HG21   85   5.604   6.737   2.860
   27VAL   HG22   86   5.600   6.587   2.924
   27VAL   HG23   87   5.687   6.705   2.997
   27VAL      C   88   5.989   6.478   2.812
   27VAL      O   89   5.977   6.384   2.734
   28VAL      N   90   6.109   6.537   2.832
   28VAL      H   91   6.114   6.617   2.891
   28VAL     CA   92   6.235   6.488   2.770
   28VAL     HA   93   6.211   6.479   2.673
   28VAL     CB   94   6.354   6.586   2.783
   28VAL     HB   95   6.369   6.596   2.881
   28VAL    CG1   96   6.479   6.532   2.712
   28VAL   HG11   97   6.554   6.597   2.722
   28VAL   HG12   98   6.505   6.444   2.752
   28VAL   HG13   99   6.459   6.519   2.614
   28VAL    CG2  100   6.328   6.724   2.722
   28VAL   HG21  101   6.408   6.782   2.734
   28VAL   HG22  102   6.308   6.714   2.624
   28VAL   HG23  103   6.249   6.766   2.767
   28VAL      C  104   6.273   6.352   2.828
   28VAL      O  105   6.299   6.259   2.753
   29ALA      N  106   6.269   6.338   2.961
   29ALA      H  107   6.247   6.419   3.016
   29ALA     CA  108   6.295   6.212   3.029
   29ALA     HA  109   6.387   6.185   3.003
   29ALA     CB  110   6.286   6.235   3.180
   29ALA    HB1  111   6.303   6.149   3.228
   29ALA    HB2  112   6.354   6.303   3.208
   29ALA    HB3  113   6.194   6.268   3.204
   29ALA      C  114   6.200   6.101   2.982
   29ALA      O  115   6.246   5.993   2.945
   30ALA      N  116   6.070   6.129   2.975
   30ALA      H  117   6.038   6.218   3.008
   30ALA     CA  118   5.971   6.035   2.920
   30ALA     HA  119   5.982   5.950   2.973
   30ALA     CB  120   5.832   6.093   2.941
   30ALA    HB1  121   5.764   6.029   2.904
   30ALA    HB2  122   5.816   6.106   3.039
   30ALA    HB3  123   5.825   6.180   2.893
   30ALA      C  124   5.998   6.002   2.772
   30ALA      O  125   5.991   5.885   2.735
   31SER      N  126   6.035   6.100   2.690
   31SER      H  127   6.040   6.193   2.727
   31SER     CA  128   6.069   6.079   2.548
   31SER     HA  129   5.988   6.034   2.511
   31SER     CB  130   6.096   6.213   2.478
   31SER    HB1  131   6.121   6.198   2.383
   31SER    HB2  132   6.168   6.263   2.525
   31SER     OG  133   5.980   6.295   2.479
   31SER     HG  134   6.001   6.381   2.433
   31SER      C  135   6.190   5.988   2.529
   31SER      O  136   6.198   5.915   2.431
   32ILE      N  137   6.288   5.991   2.622
   32ILE      H  138   6.280   6.058   2.696
   32ILE     CA  139   6.405   5.902   2.621
   32ILE     HA  140   6.438   5.893   2.527
   32ILE     CB  141   6.517   5.967   2.707
   32ILE     HB  142   6.478   5.990   2.796
   32ILE    CG2  143   6.634   5.870   2.729
   32ILE   HG21  144   6.704   5.915   2.785
   32ILE   HG22  145   6.601   5.788   2.777
   32ILE   HG23  146   6.673   5.843   2.641
   32ILE    CG1  147   6.569   6.095   2.636
   32ILE   HG11  148   6.490   6.149   2.606
   32ILE   HG12  149   6.623   6.068   2.557
   32ILE     CD  150   6.656   6.184   2.725
   32ILE    HD1  151   6.686   6.264   2.674
   32ILE    HD2  152   6.603   6.213   2.805
   32ILE    HD3  153   6.736   6.132   2.756
   32ILE      C  154   6.364   5.761   2.667
   32ILE      O  155   6.393   5.663   2.601
   33ILE      N  156   6.288   5.754   2.777
   33ILE      H  157   6.262   5.840   2.821
   33ILE     CA  158   6.238   5.629   2.837
   33ILE     HA  159   6.315   5.567   2.849
   33ILE     CB  160   6.178   5.662   2.975
   33ILE     HB  161   6.121   5.744   2.966
   33ILE    CG2  162   6.085   5.553   3.029
   33ILE   HG21  163   6.050   5.580   3.118
   33ILE   HG22  164   6.009   5.540   2.965
   33ILE   HG23  165   6.136   5.467   3.037
   33ILE    CG1  166   6.296   5.686   3.074
   33ILE   HG11  167   6.363   5.746   3.029
   33ILE   HG12  168   6.338   5.598   3.095
   33ILE     CD  169   6.258   5.751   3.207
   33ILE    HD1  170   6.340   5.763   3.263
   33ILE    HD2  171   6.217   5.841   3.189
   33ILE    HD3  172   6.193   5.693   3.255
   33ILE      C  173   6.142   5.554   2.742
   33ILE      O  174   6.148   5.432   2.736
   34GLY      N  175   6.061   5.623   2.662
   34GLY      H  176   6.062   5.723   2.669
   34GLY     CA  177   5.969   5.563   2.565
   34GLY    HA1  178   5.909   5.636   2.531
   34GLY    HA2  179   5.915   5.495   2.613
   34GLY      C  180   6.042   5.497   2.447
   34GLY      O  181   6.010   5.384   2.409
   35ILE      N  182   6.148   5.560   2.394
   35ILE      H  183   6.170   5.652   2.427
   35ILE     CA  184   6.232   5.498   2.291
   35ILE     HA  185   6.170   5.466   2.220
   35ILE     CB  186   6.328   5.601   2.225
   35ILE     HB  187   6.382   5.646   2.296
   35ILE    CG2  188   6.426   5.530   2.127
   35ILE   HG21  189   6.486   5.598   2.086
   35ILE   HG22  190   6.480   5.463   2.178
   35ILE   HG23  191   6.373   5.484   2.056
   35ILE    CG1  192   6.244   5.709   2.151
   35ILE   HG11  193   6.199   5.766   2.220
   35ILE   HG12  194   6.174   5.662   2.096
   35ILE     CD  195   6.322   5.802   2.057
   35ILE    HD1  196   6.259   5.867   2.015
   35ILE    HD2  197   6.392   5.851   2.109
   35ILE    HD3  198   6.366   5.747   1.986
   35ILE      C  199   6.306   5.375   2.348
   35ILE      O  200   6.310   5.271   2.283
   36LEU      N  201   6.359   5.383   2.471
   36LEU      H  202   6.361   5.472   2.517
   36LEU     CA  203   6.414   5.267   2.540
   36LEU     HA  204   6.488   5.233   2.480
   36LEU     CB  205   6.473   5.309   2.676
   36LEU    HB1  206   6.402   5.358   2.727
   36LEU    HB2  207   6.550   5.371   2.659
   36LEU     CG  208   6.524   5.193   2.763
   36LEU     HG  209   6.446   5.132   2.777
   36LEU    CD1  210   6.637   5.117   2.696
   36LEU   HD11  211   6.667   5.042   2.755
   36LEU   HD12  212   6.605   5.079   2.609
   36LEU   HD13  213   6.714   5.178   2.678
   36LEU    CD2  214   6.575   5.245   2.898
   36LEU   HD21  215   6.607   5.168   2.953
   36LEU   HD22  216   6.650   5.309   2.883
   36LEU   HD23  217   6.500   5.292   2.946
   36LEU      C  218   6.309   5.154   2.555
   36LEU      O  219   6.339   5.039   2.529
   37HIS      N  220   6.186   5.188   2.594
   37HIS      H  221   6.166   5.285   2.608
   37HIS     CA  222   6.079   5.091   2.616
   37HIS     HA  223   6.119   5.022   2.677
   37HIS     CB  224   5.961   5.162   2.683
   37HIS    HB1  225   5.921   5.226   2.618
   37HIS    HB2  226   5.995   5.213   2.762
   37HIS     CG  227   5.849   5.074   2.733
   37HIS    ND1  228   5.723   5.122   2.769
   37HIS    CE1  229   5.654   5.017   2.813
   37HIS    HE1  230   5.559   5.020   2.846
   37HIS    NE2  231   5.728   4.906   2.805
   37HIS    HE2  232   5.698   4.814   2.831
   37HIS    CD2  233   5.852   4.940   2.757
   37HIS    HD2  234   5.930   4.878   2.742
   37HIS      C  235   6.038   5.018   2.488
   37HIS      O  236   6.021   4.895   2.493
   38LEU      N  237   6.030   5.084   2.371
   38LEU      H  238   6.039   5.183   2.371
   38LEU     CA  239   6.008   5.013   2.245
   38LEU     HA  240   5.932   4.951   2.266
   38LEU     CB  241   5.964   5.108   2.131
   38LEU    HB1  242   6.037   5.175   2.116
   38LEU    HB2  243   5.881   5.155   2.159
   38LEU     CG  244   5.937   5.032   1.999
   38LEU     HG  245   6.024   4.986   1.980
   38LEU    CD1  246   5.823   4.929   2.009
   38LEU   HD11  247   5.811   4.884   1.921
   38LEU   HD12  248   5.846   4.861   2.078
   38LEU   HD13  249   5.739   4.976   2.035
   38LEU    CD2  250   5.899   5.125   1.884
   38LEU   HD21  251   5.883   5.072   1.801
   38LEU   HD22  252   5.816   5.176   1.908
   38LEU   HD23  253   5.974   5.190   1.867
   38LEU      C  254   6.129   4.926   2.205
   38LEU      O  255   6.110   4.814   2.160
   39ILE      N  256   6.253   4.973   2.227
   39ILE      H  257   6.264   5.066   2.262
   39ILE     CA  258   6.374   4.892   2.201
   39ILE     HA  259   6.369   4.867   2.104
   39ILE     CB  260   6.503   4.975   2.223
   39ILE     HB  261   6.496   5.020   2.312
   39ILE    CG2  262   6.629   4.886   2.227
   39ILE   HG21  263   6.709   4.943   2.242
   39ILE   HG22  264   6.620   4.820   2.302
   39ILE   HG23  265   6.637   4.837   2.140
   39ILE    CG1  266   6.517   5.081   2.112
   39ILE   HG11  267   6.428   5.125   2.098
   39ILE   HG12  268   6.544   5.034   2.027
   39ILE     CD  269   6.621   5.190   2.142
   39ILE    HD1  270   6.625   5.255   2.066
   39ILE    HD2  271   6.595   5.239   2.225
   39ILE    HD3  272   6.711   5.148   2.154
   39ILE      C  273   6.372   4.762   2.285
   39ILE      O  274   6.388   4.654   2.230
   40LEU      N  275   6.343   4.772   2.415
   40LEU      H  276   6.330   4.864   2.454
   40LEU     CA  277   6.331   4.657   2.504
   40LEU     HA  278   6.416   4.605   2.491
   40LEU     CB  279   6.316   4.705   2.650
   40LEU    HB1  280   6.298   4.625   2.707
   40LEU    HB2  281   6.238   4.768   2.654
   40LEU     CG  282   6.438   4.779   2.708
   40LEU     HG  283   6.465   4.849   2.642
   40LEU    CD1  284   6.401   4.840   2.842
   40LEU   HD11  285   6.481   4.887   2.880
   40LEU   HD12  286   6.326   4.905   2.830
   40LEU   HD13  287   6.373   4.767   2.905
   40LEU    CD2  288   6.558   4.685   2.730
   40LEU   HD21  289   6.634   4.737   2.768
   40LEU   HD22  290   6.532   4.612   2.794
   40LEU   HD23  291   6.585   4.644   2.643
   40LEU      C  292   6.214   4.565   2.464
   40LEU      O  293   6.227   4.443   2.467
   41TRP      N  294   6.100   4.621   2.420
   41TRP      H  295   6.093   4.721   2.420
   41TRP     CA  296   5.985   4.544   2.372
   41TRP     HA  297   5.967   4.475   2.442
   41TRP     CB  298   5.864   4.638   2.358
   41TRP    HB1  299   5.881   4.702   2.283
   41TRP    HB2  300   5.852   4.689   2.444
   41TRP     CG  301   5.734   4.569   2.329
   41TRP    CD1  302   5.640   4.538   2.422
   41TRP    HD1  303   5.646   4.560   2.520
   41TRP    NE1  304   5.535   4.472   2.362
   41TRP    HE1  305   5.455   4.437   2.411
   41TRP    CE2  306   5.554   4.460   2.226
   41TRP    CZ2  307   5.477   4.402   2.123
   41TRP    HZ2  308   5.389   4.359   2.144
   41TRP    CH2  309   5.526   4.404   1.991
   41TRP    HH2  310   5.474   4.362   1.917
   41TRP    CZ3  311   5.649   4.467   1.964
   41TRP    HZ3  312   5.683   4.470   1.870
   41TRP    CE3  313   5.725   4.525   2.067
   41TRP    HE3  314   5.812   4.568   2.046
   41TRP    CD2  315   5.679   4.522   2.201
   41TRP      C  316   6.015   4.468   2.242
   41TRP      O  317   5.972   4.354   2.228
   42ILE      N  318   6.091   4.527   2.149
   42ILE      H  319   6.118   4.622   2.165
   42ILE     CA  320   6.135   4.461   2.026
   42ILE     HA  321   6.055   4.416   1.988
   42ILE     CB  322   6.187   4.566   1.924
   42ILE     HB  323   6.252   4.626   1.970
   42ILE    CG2  324   6.261   4.501   1.806
   42ILE   HG21  325   6.292   4.571   1.743
   42ILE   HG22  326   6.340   4.450   1.841
   42ILE   HG23  327   6.199   4.438   1.759
   42ILE    CG1  328   6.066   4.649   1.870
   42ILE   HG11  329   6.014   4.682   1.949
   42ILE   HG12  330   6.009   4.589   1.815
   42ILE     CD  331   6.106   4.770   1.784
   42ILE    HD1  332   6.023   4.817   1.754
   42ILE    HD2  333   6.162   4.832   1.838
   42ILE    HD3  334   6.157   4.739   1.705
   42ILE      C  335   6.237   4.352   2.056
   42ILE      O  336   6.225   4.240   2.005
   43LEU      N  337   6.335   4.377   2.145
   43LEU      H  338   6.342   4.469   2.183
   43LEU     CA  339   6.433   4.275   2.189
   43LEU     HA  340   6.474   4.238   2.106
   43LEU     CB  341   6.540   4.343   2.276
   43LEU    HB1  342   6.593   4.272   2.321
   43LEU    HB2  343   6.493   4.398   2.345
   43LEU     CG  344   6.637   4.436   2.200
   43LEU     HG  345   6.582   4.497   2.143
   43LEU    CD1  346   6.723   4.514   2.299
   43LEU   HD11  347   6.786   4.573   2.249
   43LEU   HD12  348   6.664   4.570   2.357
   43LEU   HD13  349   6.776   4.450   2.356
   43LEU    CD2  350   6.731   4.358   2.108
   43LEU   HD21  351   6.792   4.421   2.061
   43LEU   HD22  352   6.786   4.294   2.163
   43LEU   HD23  353   6.678   4.307   2.041
   43LEU      C  354   6.366   4.158   2.263
   43LEU      O  355   6.410   4.044   2.249
   44ASP      N  356   6.256   4.183   2.335
   44ASP      H  357   6.229   4.279   2.347
   44ASP     CA  358   6.170   4.081   2.398
   44ASP     HA  359   6.232   4.016   2.442
   44ASP     CB  360   6.080   4.151   2.500
   44ASP    HB1  361   6.028   4.222   2.453
   44ASP    HB2  362   6.139   4.194   2.569
   44ASP     CG  363   5.980   4.061   2.573
   44ASP    OD1  364   5.858   4.075   2.544
   44ASP    OD2  365   6.020   3.987   2.666
   44ASP      C  366   6.089   3.999   2.295
   44ASP      O  367   6.035   3.894   2.331
   45ARG      N  368   6.079   4.045   2.170
   45ARG      H  369   6.137   4.122   2.144
   45ARG     CA  370   5.989   3.989   2.065
   45ARG     HA  371   5.940   3.913   2.108
   45ARG     CB  372   5.893   4.102   2.023
   45ARG    HB1  373   5.947   4.170   1.973
   45ARG    HB2  374   5.857   4.144   2.107
   45ARG     CG  375   5.774   4.063   1.935
   45ARG    HG1  376   5.807   4.041   1.844
   45ARG    HG2  377   5.711   4.141   1.930
   45ARG     CD  378   5.696   3.941   1.989
   45ARG    HD1  379   5.653   3.964   2.076
   45ARG    HD2  380   5.758   3.864   2.002
   45ARG     NE  381   5.591   3.900   1.896
   45ARG     HE  382   5.497   3.927   1.920
   45ARG     CZ  383   5.605   3.830   1.784
   45ARG    NH1  384   5.720   3.785   1.746
   45ARG   HH11  385   5.802   3.801   1.801
   45ARG   HH12  386   5.727   3.732   1.661
   45ARG    NH2  387   5.500   3.810   1.711
   45ARG   HH21  388   5.411   3.847   1.740
   45ARG   HH22  389   5.507   3.758   1.626
   45ARG      C  390   6.059   3.922   1.946
   45ARG      O  391   5.990   3.871   1.857
   46LEU      N  392   6.193   3.923   1.943
   46LEU      H  393   6.240   3.967   2.020
   46LEU     CA  394   6.278   3.864   1.838
   46LEU     HA  395   6.217   3.836   1.764
   46LEU     CB  396   6.375   3.971   1.785
   46LEU    HB1  397   6.444   3.925   1.728
   46LEU    HB2  398   6.420   4.013   1.864
   46LEU     CG  399   6.311   4.083   1.701
   46LEU     HG  400   6.232   4.119   1.751
   46LEU    CD1  401   6.414   4.194   1.677
   46LEU   HD11  402   6.372   4.267   1.623
   46LEU   HD12  403   6.444   4.231   1.765
   46LEU   HD13  404   6.492   4.156   1.628
   46LEU    CD2  405   6.266   4.032   1.565
   46LEU   HD21  406   6.225   4.106   1.513
   46LEU   HD22  407   6.344   3.995   1.515
   46LEU   HD23  408   6.198   3.959   1.578
   46LEU      C  409   6.349   3.736   1.886
   46LEU      O  410   6.454   3.746   1.953
   46NME      N  411   6.301   3.630   1.854
   46NME      H  412   6.345   3.545   1.883
   46NME    CH3  413   6.180   3.625   1.773
   46NME   HH31  414   6.155   3.530   1.756
   46NME   HH32  415   6.106   3.671   1.821
   46NME   HH33  416   6.197   3.671   1.686
  121ACE    CH3  417   6.045   7.522   2.777
  121ACE   HH31  418   6.012   7.530   2.682
  121ACE   HH32  419   6.082   7.610   2.806
  121ACE   HH33  420   6.116   7.453   2.781
  121ACE      C  421   5.930   7.484   2.867
  121ACE      O  422   5.951   7.470   2.987
  122SER      N  423   5.812   7.469   2.808
  122SER      H  424   5.807   7.486   2.709
  122SER     CA  425   5.687   7.431   2.877
  122SER     HA  426   5.716   7.376   2.955
  122SER     CB  427   5.608   7.554   2.924
  122SER    HB1  428   5.526   7.525   2.975
  122SER    HB2  429   5.580   7.609   2.845
  122SER     OG  430   5.681   7.640   3.009
  122SER     HG  431   5.623   7.717   3.036
  122SER      C  432   5.597   7.353   2.782
  122SER      O  433   5.564   7.402   2.673
  123SER      N  434   5.551   7.235   2.824
  123SER      H  435   5.578   7.204   2.915
  123SER     CA  436   5.462   7.147   2.746
  123SER     HA  437   5.468   7.180   2.652
  123SER     CB  438   5.513   7.002   2.758
  123SER    HB1  439   5.448   6.938   2.717
  123SER    HB2  440   5.529   6.978   2.853
  123SER     OG  441   5.636   6.988   2.689
  123SER     HG  442   5.668   6.894   2.697
  123SER      C  443   5.316   7.156   2.789
  123SER      O  444   5.284   7.207   2.897
  124ASP      N  445   5.226   7.106   2.705
  124ASP      H  446   5.259   7.076   2.615
  124ASP     CA  447   5.083   7.093   2.734
  124ASP     HA  448   5.049   7.185   2.754
  124ASP     CB  449   5.013   7.036   2.609
  124ASP    HB1  450   5.049   6.944   2.592
  124ASP    HB2  451   5.034   7.095   2.531
  124ASP     CG  452   4.861   7.026   2.620
  124ASP    OD1  453   4.790   7.089   2.537
  124ASP    OD2  454   4.812   6.954   2.710
  124ASP      C  455   5.058   7.005   2.858
  124ASP      O  456   5.121   6.898   2.868
  125PRO      N  457   4.968   7.041   2.951
  125PRO     CD  458   4.894   7.166   2.956
  125PRO    HD1  459   4.818   7.162   2.891
  125PRO    HD2  460   4.954   7.242   2.932
  125PRO     CG  461   4.843   7.179   3.099
  125PRO    HG1  462   4.756   7.229   3.102
  125PRO    HG2  463   4.910   7.226   3.157
  125PRO     CB  464   4.825   7.034   3.141
  125PRO    HB1  465   4.737   6.998   3.110
  125PRO    HB2  466   4.832   7.024   3.241
  125PRO     CA  467   4.941   6.962   3.072
  125PRO     HA  468   5.026   6.961   3.125
  125PRO      C  469   4.908   6.814   3.048
  125PRO      O  470   4.943   6.730   3.131
  126LEU      N  471   4.844   6.779   2.934
  126LEU      H  472   4.817   6.851   2.871
  126LEU     CA  473   4.812   6.640   2.900
  126LEU     HA  474   4.776   6.597   2.983
  126LEU     CB  475   4.706   6.639   2.789
  126LEU    HB1  476   4.746   6.681   2.708
  126LEU    HB2  477   4.629   6.695   2.821
  126LEU     CG  478   4.651   6.501   2.749
  126LEU     HG  479   4.726   6.450   2.708
  126LEU    CD1  480   4.597   6.422   2.869
  126LEU   HD11  481   4.563   6.333   2.837
  126LEU   HD12  482   4.671   6.407   2.935
  126LEU   HD13  483   4.523   6.473   2.912
  126LEU    CD2  484   4.537   6.520   2.651
  126LEU   HD21  485   4.501   6.430   2.625
  126LEU   HD22  486   4.464   6.574   2.694
  126LEU   HD23  487   4.570   6.568   2.570
  126LEU      C  488   4.938   6.561   2.859
  126LEU      O  489   4.952   6.443   2.893
  127VAL      N  490   5.035   6.627   2.794
  127VAL      H  491   5.017   6.721   2.766
  127VAL     CA  492   5.166   6.570   2.760
  127VAL     HA  493   5.148   6.480   2.721
  127VAL     CB  494   5.238   6.657   2.655
  127VAL     HB  495   5.250   6.747   2.698
  127VAL    CG1  496   5.375   6.601   2.616
  127VAL   HG11  497   5.417   6.661   2.548
  127VAL   HG12  498   5.433   6.596   2.697
  127VAL   HG13  499   5.363   6.510   2.577
  127VAL    CG2  500   5.154   6.672   2.527
  127VAL   HG21  501   5.203   6.729   2.461
  127VAL   HG22  502   5.138   6.582   2.487
  127VAL   HG23  503   5.066   6.714   2.549
  127VAL      C  504   5.251   6.553   2.887
  127VAL      O  505   5.320   6.451   2.902
  128VAL      N  506   5.243   6.647   2.981
  128VAL      H  507   5.190   6.730   2.960
  128VAL     CA  508   5.305   6.637   3.113
  128VAL     HA  509   5.402   6.620   3.097
  128VAL     CB  510   5.291   6.770   3.191
  128VAL     HB  511   5.193   6.789   3.193
  128VAL    CG1  512   5.341   6.763   3.336
  128VAL   HG11  513   5.328   6.853   3.379
  128VAL   HG12  514   5.288   6.695   3.386
  128VAL   HG13  515   5.438   6.739   3.337
  128VAL    CG2  516   5.368   6.883   3.121
  128VAL   HG21  517   5.358   6.967   3.173
  128VAL   HG22  518   5.465   6.858   3.115
  128VAL   HG23  519   5.332   6.895   3.028
  128VAL      C  520   5.249   6.518   3.192
  128VAL      O  521   5.327   6.439   3.247
  129ALA      N  522   5.116   6.498   3.192
  129ALA      H  523   5.058   6.564   3.145
  129ALA     CA  524   5.053   6.383   3.257
  129ALA     HA  525   5.088   6.380   3.351
  129ALA     CB  526   4.902   6.404   3.259
  129ALA    HB1  527   4.857   6.327   3.303
  129ALA    HB2  528   4.881   6.488   3.310
  129ALA    HB3  529   4.868   6.413   3.165
  129ALA      C  530   5.091   6.249   3.189
  129ALA      O  531   5.137   6.157   3.255
  130ALA      N  532   5.079   6.241   3.056
  130ALA      H  533   5.043   6.321   3.007
  130ALA     CA  534   5.116   6.123   2.978
  130ALA     HA  535   5.062   6.047   3.014
  130ALA     CB  536   5.085   6.154   2.832
  130ALA    HB1  537   5.109   6.075   2.775
  130ALA    HB2  538   4.987   6.173   2.822
  130ALA    HB3  539   5.138   6.233   2.803
  130ALA      C  540   5.264   6.084   2.993
  130ALA      O  541   5.298   5.966   2.989
  131SER      N  542   5.352   6.181   3.016
  131SER      H  543   5.319   6.275   3.017
  131SER     CA  544   5.495   6.157   3.042
  131SER     HA  545   5.524   6.092   2.971
  131SER     CB  546   5.570   6.289   3.030
  131SER    HB1  547   5.667   6.278   3.054
  131SER    HB2  548   5.530   6.360   3.088
  131SER     OG  549   5.564   6.333   2.896
  131SER     HG  550   5.613   6.420   2.887
  131SER      C  551   5.521   6.090   3.177
  131SER      O  552   5.604   6.001   3.186
  132ILE      N  553   5.445   6.126   3.282
  132ILE      H  554   5.383   6.204   3.272
  132ILE     CA  555   5.450   6.055   3.411
  132ILE     HA  556   5.546   6.051   3.438
  132ILE     CB  557   5.369   6.136   3.517
  132ILE     HB  558   5.277   6.148   3.480
  132ILE    CG2  559   5.360   6.058   3.650
  132ILE   HG21  560   5.307   6.112   3.716
  132ILE   HG22  561   5.314   5.970   3.635
  132ILE   HG23  562   5.452   6.041   3.686
  132ILE    CG1  563   5.433   6.274   3.544
  132ILE   HG11  564   5.459   6.315   3.456
  132ILE   HG12  565   5.514   6.262   3.601
  132ILE     CD  566   5.340   6.373   3.615
  132ILE    HD1  567   5.388   6.460   3.628
  132ILE    HD2  568   5.258   6.388   3.559
  132ILE    HD3  569   5.313   6.335   3.703
  132ILE      C  570   5.399   5.912   3.397
  132ILE      O  571   5.456   5.818   3.452
  133ILE      N  572   5.294   5.892   3.317
  133ILE      H  573   5.256   5.972   3.270
  133ILE     CA  574   5.229   5.763   3.292
  133ILE     HA  575   5.219   5.717   3.380
  133ILE     CB  576   5.087   5.788   3.237
  133ILE     HB  577   5.099   5.842   3.153
  133ILE    CG2  578   5.015   5.658   3.199
  133ILE   HG21  579   4.923   5.680   3.164
  133ILE   HG22  580   5.067   5.610   3.129
  133ILE   HG23  581   5.006   5.600   3.281
  133ILE    CG1  582   5.001   5.863   3.341
  133ILE   HG11  583   5.055   5.939   3.378
  133ILE   HG12  584   4.979   5.800   3.415
  133ILE     CD  585   4.869   5.921   3.289
  133ILE    HD1  586   4.821   5.968   3.363
  133ILE    HD2  587   4.888   5.987   3.216
  133ILE    HD3  588   4.812   5.847   3.253
  133ILE      C  589   5.318   5.670   3.207
  133ILE      O  590   5.329   5.552   3.237
  134GLY      N  591   5.392   5.723   3.108
  134GLY      H  592   5.379   5.820   3.086
  134GLY     CA  593   5.490   5.648   3.029
  134GLY    HA1  594   5.520   5.707   2.954
  134GLY    HA2  595   5.443   5.568   2.992
  134GLY      C  596   5.612   5.603   3.112
  134GLY      O  597   5.652   5.486   3.105
  135ILE      N  598   5.665   5.690   3.199
  135ILE      H  599   5.629   5.783   3.201
  135ILE     CA  600   5.773   5.653   3.292
  135ILE     HA  601   5.847   5.617   3.236
  135ILE     CB  602   5.824   5.779   3.367
  135ILE     HB  603   5.745   5.825   3.408
  135ILE    CG2  604   5.922   5.742   3.480
  135ILE   HG21  605   5.952   5.825   3.525
  135ILE   HG22  606   5.876   5.683   3.545
  135ILE   HG23  607   6.000   5.694   3.441
  135ILE    CG1  608   5.894   5.874   3.266
  135ILE   HG11  609   5.835   5.886   3.187
  135ILE   HG12  610   5.980   5.832   3.237
  135ILE     CD  611   5.927   6.013   3.322
  135ILE    HD1  612   5.972   6.068   3.251
  135ILE    HD2  613   5.842   6.058   3.350
  135ILE    HD3  614   5.987   6.004   3.401
  135ILE      C  615   5.728   5.542   3.387
  135ILE      O  616   5.805   5.448   3.414
  136LEU      N  617   5.603   5.544   3.434
  136LEU      H  618   5.548   5.626   3.417
  136LEU     CA  619   5.542   5.434   3.510
  136LEU     HA  620   5.605   5.411   3.583
  136LEU     CB  621   5.409   5.483   3.568
  136LEU    HB1  622   5.352   5.516   3.493
  136LEU    HB2  623   5.428   5.559   3.631
  136LEU     CG  624   5.330   5.375   3.645
  136LEU     HG  625   5.318   5.296   3.584
  136LEU    CD1  626   5.405   5.327   3.769
  136LEU   HD11  627   5.351   5.257   3.816
  136LEU   HD12  628   5.493   5.288   3.742
  136LEU   HD13  629   5.420   5.404   3.831
  136LEU    CD2  630   5.194   5.431   3.688
  136LEU   HD21  631   5.144   5.361   3.738
  136LEU   HD22  632   5.209   5.510   3.747
  136LEU   HD23  633   5.143   5.459   3.607
  136LEU      C  634   5.527   5.307   3.424
  136LEU      O  635   5.552   5.198   3.475
  137HIS      N  636   5.490   5.318   3.296
  137HIS      H  637   5.477   5.410   3.258
  137HIS     CA  638   5.468   5.203   3.208
  137HIS     HA  639   5.403   5.145   3.258
  137HIS     CB  640   5.409   5.250   3.074
  137HIS    HB1  641   5.482   5.294   3.021
  137HIS    HB2  642   5.337   5.317   3.093
  137HIS     CG  643   5.348   5.144   2.986
  137HIS    ND1  644   5.300   5.166   2.857
  137HIS    CE1  645   5.241   5.053   2.817
  137HIS    HE1  646   5.196   5.040   2.728
  137HIS    NE2  647   5.250   4.960   2.913
  137HIS    HE2  648   5.214   4.867   2.908
  137HIS    CD2  649   5.319   5.014   3.020
  137HIS    HD2  650   5.342   4.968   3.105
  137HIS      C  651   5.595   5.118   3.188
  137HIS      O  652   5.585   4.996   3.198
  138LEU      N  653   5.712   5.180   3.168
  138LEU      H  654   5.715   5.279   3.157
  138LEU     CA  655   5.837   5.102   3.162
  138LEU     HA  656   5.818   5.030   3.095
  138LEU     CB  657   5.955   5.189   3.111
  138LEU    HB1  658   5.966   5.267   3.171
  138LEU    HB2  659   5.934   5.220   3.018
  138LEU     CG  660   6.089   5.110   3.107
  138LEU     HG  661   6.103   5.079   3.201
  138LEU    CD1  662   6.086   4.988   3.015
  138LEU   HD11  663   6.175   4.942   3.018
  138LEU   HD12  664   6.016   4.924   3.046
  138LEU   HD13  665   6.067   5.017   2.922
  138LEU    CD2  666   6.205   5.197   3.060
  138LEU   HD21  667   6.290   5.143   3.059
  138LEU   HD22  668   6.187   5.231   2.968
  138LEU   HD23  669   6.216   5.274   3.123
  138LEU      C  670   5.869   5.036   3.296
  138LEU      O  671   5.910   4.919   3.297
  139ILE      N  672   5.848   5.104   3.409
  139ILE      H  673   5.814   5.197   3.404
  139ILE     CA  674   5.874   5.046   3.543
  139ILE     HA  675   5.968   5.015   3.542
  139ILE     CB  676   5.857   5.155   3.653
  139ILE     HB  677   5.768   5.199   3.641
  139ILE    CG2  678   5.862   5.092   3.794
  139ILE   HG21  679   5.851   5.164   3.863
  139ILE   HG22  680   5.787   5.026   3.803
  139ILE   HG23  681   5.949   5.046   3.807
  139ILE    CG1  682   5.969   5.261   3.639
  139ILE   HG11  683   5.976   5.287   3.543
  139ILE   HG12  684   6.055   5.221   3.669
  139ILE     CD  685   5.943   5.388   3.722
  139ILE    HD1  686   6.018   5.453   3.709
  139ILE    HD2  687   5.857   5.431   3.692
  139ILE    HD3  688   5.936   5.364   3.819
  139ILE      C  689   5.786   4.923   3.566
  139ILE      O  690   5.837   4.818   3.604
  140LEU      N  691   5.655   4.932   3.537
  140LEU      H  692   5.620   5.020   3.504
  140LEU     CA  693   5.563   4.819   3.550
  140LEU     HA  694   5.579   4.783   3.642
  140LEU     CB  695   5.418   4.869   3.535
  140LEU    HB1  696   5.358   4.790   3.534
  140LEU    HB2  697   5.411   4.918   3.448
  140LEU     CG  698   5.370   4.964   3.646
  140LEU     HG  699   5.434   5.040   3.649
  140LEU    CD1  700   5.229   5.013   3.613
  140LEU   HD11  701   5.198   5.074   3.685
  140LEU   HD12  702   5.231   5.062   3.526
  140LEU   HD13  703   5.167   4.935   3.607
  140LEU    CD2  704   5.368   4.897   3.784
  140LEU   HD21  705   5.336   4.963   3.852
  140LEU   HD22  706   5.306   4.818   3.782
  140LEU   HD23  707   5.460   4.866   3.808
  140LEU      C  708   5.594   4.707   3.450
  140LEU      O  709   5.582   4.589   3.486
  141TRP      N  710   5.637   4.739   3.328
  141TRP      H  711   5.642   4.836   3.304
  141TRP     CA  712   5.679   4.641   3.227
  141TRP     HA  713   5.605   4.574   3.222
  141TRP     CB  714   5.696   4.711   3.091
  141TRP    HB1  715   5.770   4.777   3.099
  141TRP    HB2  716   5.611   4.759   3.069
  141TRP     CG  717   5.728   4.621   2.975
  141TRP    CD1  718   5.638   4.565   2.891
  141TRP    HD1  719   5.539   4.578   2.897
  141TRP    NE1  720   5.702   4.487   2.797
  141TRP    HE1  721   5.656   4.434   2.726
  141TRP    CE2  722   5.839   4.493   2.813
  141TRP    CZ2  723   5.945   4.433   2.744
  141TRP    HZ2  724   5.926   4.373   2.665
  141TRP    CH2  725   6.077   4.458   2.785
  141TRP    HH2  726   6.154   4.416   2.736
  141TRP    CZ3  727   6.100   4.542   2.896
  141TRP    HZ3  728   6.193   4.560   2.926
  141TRP    CE3  729   5.992   4.600   2.966
  141TRP    HE3  730   6.011   4.659   3.045
  141TRP    CD2  731   5.859   4.577   2.926
  141TRP      C  732   5.804   4.565   3.269
  141TRP      O  733   5.807   4.443   3.260
  142ILE      N  734   5.906   4.632   3.324
  142ILE      H  735   5.902   4.731   3.326
  142ILE     CA  736   6.025   4.566   3.382
  142ILE     HA  737   6.064   4.509   3.310
  142ILE     CB  738   6.130   4.671   3.424
  142ILE     HB  739   6.084   4.740   3.480
  142ILE    CG2  740   6.244   4.609   3.509
  142ILE   HG21  741   6.309   4.680   3.534
  142ILE   HG22  742   6.205   4.569   3.592
  142ILE   HG23  743   6.290   4.538   3.456
  142ILE    CG1  744   6.191   4.738   3.298
  142ILE   HG11  745   6.116   4.769   3.239
  142ILE   HG12  746   6.246   4.670   3.249
  142ILE     CD  747   6.281   4.858   3.327
  142ILE    HD1  748   6.316   4.895   3.241
  142ILE    HD2  749   6.229   4.929   3.374
  142ILE    HD3  750   6.358   4.830   3.384
  142ILE      C  751   5.983   4.473   3.498
  142ILE      O  752   6.028   4.359   3.503
  143LEU      N  753   5.894   4.519   3.587
  143LEU      H  754   5.859   4.612   3.577
  143LEU     CA  755   5.843   4.438   3.699
  143LEU     HA  756   5.926   4.403   3.742
  143LEU     CB  757   5.765   4.529   3.795
  143LEU    HB1  758   5.717   4.470   3.861
  143LEU    HB2  759   5.697   4.580   3.742
  143LEU     CG  760   5.852   4.630   3.873
  143LEU     HG  761   5.912   4.675   3.807
  143LEU    CD1  762   5.761   4.731   3.945
  143LEU   HD11  763   5.818   4.796   3.996
  143LEU   HD12  764   5.706   4.780   3.878
  143LEU   HD13  765   5.702   4.682   4.009
  143LEU    CD2  766   5.938   4.562   3.979
  143LEU   HD21  767   5.993   4.631   4.027
  143LEU   HD22  768   5.880   4.514   4.045
  143LEU   HD23  769   5.999   4.496   3.935
  143LEU      C  770   5.758   4.317   3.653
  143LEU      O  771   5.757   4.215   3.722
  144ASP      N  772   5.690   4.324   3.538
  144ASP      H  773   5.689   4.412   3.490
  144ASP     CA  774   5.617   4.211   3.478
  144ASP     HA  775   5.570   4.165   3.554
  144ASP     CB  776   5.516   4.265   3.376
  144ASP    HB1  777   5.567   4.307   3.301
  144ASP    HB2  778   5.460   4.334   3.422
  144ASP     CG  779   5.422   4.158   3.316
  144ASP    OD1  780   5.375   4.178   3.202
  144ASP    OD2  781   5.389   4.059   3.383
  144ASP      C  782   5.714   4.109   3.413
  144ASP      O  783   5.693   3.988   3.422
  145ARG      N  784   5.821   4.157   3.348
  145ARG      H  785   5.839   4.255   3.355
  145ARG     CA  786   5.915   4.076   3.269
  145ARG     HA  787   5.857   4.004   3.230
  145ARG     CB  788   5.979   4.165   3.161
  145ARG    HB1  789   6.051   4.114   3.116
  145ARG    HB2  790   6.018   4.246   3.206
  145ARG     CG  791   5.879   4.213   3.054
  145ARG    HG1  792   5.920   4.289   3.004
  145ARG    HG2  793   5.795   4.243   3.099
  145ARG     CD  794   5.845   4.101   2.955
  145ARG    HD1  795   5.819   4.018   3.004
  145ARG    HD2  796   5.924   4.082   2.896
  145ARG     NE  797   5.731   4.140   2.868
  145ARG     HE  798   5.751   4.206   2.796
  145ARG     CZ  799   5.606   4.098   2.876
  145ARG    NH1  800   5.565   4.015   2.968
  145ARG   HH11  801   5.628   3.981   3.037
  145ARG   HH12  802   5.469   3.986   2.969
  145ARG    NH2  803   5.519   4.139   2.791
  145ARG   HH21  804   5.546   4.203   2.719
  145ARG   HH22  805   5.425   4.107   2.797
  145ARG      C  806   6.024   4.005   3.351
  145ARG      O  807   6.079   3.906   3.302
  146LEU      N  808   6.056   4.054   3.472
  146LEU      H  809   6.006   4.135   3.502
  146LEU     CA  810   6.157   3.998   3.562
  146LEU     HA  811   6.213   3.935   3.509
  146LEU     CB  812   6.245   4.114   3.617
  146LEU    HB1  813   6.308   4.076   3.683
  146LEU    HB2  814   6.185   4.180   3.662
  146LEU     CG  815   6.328   4.192   3.514
  146LEU     HG  816   6.265   4.236   3.450
  146LEU    CD1  817   6.413   4.295   3.587
  146LEU   HD11  818   6.467   4.347   3.521
  146LEU   HD12  819   6.353   4.358   3.637
  146LEU   HD13  820   6.473   4.249   3.652
  146LEU    CD2  821   6.422   4.101   3.435
  146LEU   HD21  822   6.475   4.155   3.370
  146LEU   HD22  823   6.485   4.055   3.499
  146LEU   HD23  824   6.369   4.032   3.386
  146LEU      C  825   6.094   3.911   3.671
  146LEU      O  826   6.175   3.916   3.786
  146NME      N  827   6.068   3.795   3.648
  146NME      H  828   6.027   3.738   3.719
  146NME    CH3  829   6.096   3.739   3.516
  146NME   HH31  830   6.068   3.643   3.514
  146NME   HH32  831   6.045   3.790   3.447
  146NME   HH33  832   6.194   3.746   3.497
  221ACE    CH3  833   5.259   7.557   2.827
  221ACE   HH31  834   5.355   7.553   2.797
  221ACE   HH32  835   5.235   7.652   2.846
  221ACE   HH33  836   5.248   7.502   2.910
  221ACE      C  837   5.170   7.502   2.719
  221ACE      O  838   5.048   7.498   2.736
  222SER      N  839   5.230   7.461   2.608
  222SER      H  840   5.328   7.477   2.599
  222SER     CA  841   5.161   7.392   2.497
  222SER     HA  842   5.096   7.331   2.542
  222SER     CB  843   5.084   7.492   2.409
  222SER    HB1  844   5.023   7.548   2.465
  222SER    HB2  845   5.030   7.442   2.341
  222SER     OG  846   5.166   7.582   2.338
  222SER     HG  847   5.109   7.643   2.283
  222SER      C  848   5.257   7.307   2.413
  222SER      O  849   5.379   7.325   2.418
  223SER      N  850   5.202   7.213   2.335
  223SER      H  851   5.102   7.211   2.329
  223SER     CA  852   5.277   7.112   2.258
  223SER     HA  853   5.369   7.150   2.247
  223SER     CB  854   5.281   6.980   2.335
  223SER    HB1  855   5.327   6.909   2.282
  223SER    HB2  856   5.188   6.950   2.358
  223SER     OG  857   5.352   6.994   2.457
  223SER     HG  858   5.353   6.906   2.505
  223SER      C  859   5.214   7.088   2.121
  223SER      O  860   5.099   7.125   2.096
  224ASP      N  861   5.289   7.027   2.029
  224ASP      H  862   5.382   7.000   2.053
  224ASP     CA  863   5.239   6.999   1.893
  224ASP     HA  864   5.205   7.087   1.860
  224ASP     CB  865   5.351   6.949   1.801
  224ASP    HB1  866   5.315   6.943   1.708
  224ASP    HB2  867   5.380   6.859   1.832
  224ASP     CG  868   5.474   7.041   1.798
  224ASP    OD1  869   5.462   7.160   1.837
  224ASP    OD2  870   5.583   6.994   1.760
  224ASP      C  871   5.122   6.898   1.896
  224ASP      O  872   5.127   6.802   1.973
  225PRO      N  873   5.019   6.913   1.808
  225PRO     CD  874   4.995   7.028   1.724
  225PRO    HD1  875   5.060   7.029   1.649
  225PRO    HD2  876   5.006   7.112   1.778
  225PRO     CG  877   4.851   7.014   1.673
  225PRO    HG1  878   4.841   7.051   1.581
  225PRO    HG2  879   4.786   7.060   1.734
  225PRO     CB  880   4.830   6.864   1.674
  225PRO    HB1  881   4.866   6.822   1.591
  225PRO    HB2  882   4.733   6.841   1.683
  225PRO     CA  883   4.908   6.819   1.798
  225PRO     HA  884   4.857   6.826   1.884
  225PRO      C  885   4.949   6.671   1.788
  225PRO      O  886   4.889   6.587   1.854
  226LEU      N  887   5.056   6.640   1.715
  226LEU      H  888   5.104   6.712   1.665
  226LEU     CA  889   5.108   6.501   1.707
  226LEU     HA  890   5.030   6.443   1.682
  226LEU     CB  891   5.217   6.498   1.599
  226LEU    HB1  892   5.295   6.551   1.631
  226LEU    HB2  893   5.181   6.539   1.516
  226LEU     CG  894   5.267   6.356   1.564
  226LEU     HG  895   5.302   6.313   1.648
  226LEU    CD1  896   5.152   6.269   1.509
  226LEU   HD11  897   5.187   6.178   1.487
  226LEU   HD12  898   5.080   6.262   1.577
  226LEU   HD13  899   5.116   6.311   1.425
  226LEU    CD2  900   5.378   6.364   1.459
  226LEU   HD21  901   5.410   6.272   1.436
  226LEU   HD22  902   5.342   6.408   1.376
  226LEU   HD23  903   5.454   6.418   1.495
  226LEU      C  904   5.158   6.448   1.843
  226LEU      O  905   5.144   6.330   1.872
  227VAL      N  906   5.213   6.535   1.928
  227VAL      H  907   5.224   6.629   1.898
  227VAL     CA  908   5.259   6.500   2.065
  227VAL     HA  909   5.306   6.412   2.057
  227VAL     CB  910   5.360   6.605   2.117
  227VAL     HB  911   5.308   6.690   2.122
  227VAL    CG1  912   5.414   6.567   2.255
  227VAL   HG11  913   5.479   6.637   2.286
  227VAL   HG12  914   5.339   6.561   2.320
  227VAL   HG13  915   5.461   6.479   2.250
  227VAL    CG2  916   5.480   6.623   2.025
  227VAL   HG21  917   5.542   6.692   2.064
  227VAL   HG22  918   5.529   6.536   2.016
  227VAL   HG23  919   5.449   6.653   1.935
  227VAL      C  920   5.140   6.484   2.160
  227VAL      O  921   5.141   6.394   2.244
  228VAL      N  922   5.035   6.565   2.144
  228VAL      H  923   5.042   6.638   2.076
  228VAL     CA  924   4.911   6.553   2.223
  228VAL     HA  925   4.938   6.544   2.319
  228VAL     CB  926   4.825   6.680   2.210
  228VAL     HB  927   4.802   6.690   2.113
  228VAL    CG1  928   4.696   6.668   2.293
  228VAL   HG11  929   4.642   6.752   2.282
  228VAL   HG12  930   4.642   6.590   2.260
  228VAL   HG13  931   4.719   6.655   2.389
  228VAL    CG2  932   4.901   6.802   2.262
  228VAL   HG21  933   4.844   6.883   2.253
  228VAL   HG22  934   4.925   6.788   2.358
  228VAL   HG23  935   4.985   6.814   2.208
  228VAL      C  936   4.834   6.425   2.183
  228VAL      O  937   4.794   6.349   2.270
  229ALA      N  938   4.824   6.395   2.052
  229ALA      H  939   4.858   6.461   1.986
  229ALA     CA  940   4.763   6.270   2.003
  229ALA     HA  941   4.671   6.265   2.041
  229ALA     CB  942   4.757   6.278   1.850
  229ALA    HB1  943   4.716   6.194   1.814
  229ALA    HB2  944   4.701   6.356   1.823
  229ALA    HB3  945   4.849   6.288   1.813
  229ALA      C  946   4.841   6.146   2.051
  229ALA      O  947   4.781   6.054   2.106
  230ALA      N  948   4.975   6.146   2.040
  230ALA      H  949   5.019   6.222   1.993
  230ALA     CA  950   5.057   6.039   2.094
  230ALA     HA  951   5.022   5.955   2.051
  230ALA     CB  952   5.204   6.065   2.056
  230ALA    HB1  953   5.262   5.992   2.092
  230ALA    HB2  954   5.213   6.068   1.956
  230ALA    HB3  955   5.233   6.153   2.095
  230ALA      C  956   5.042   6.022   2.245
  230ALA      O  957   5.038   5.909   2.295
  231SER      N  958   5.024   6.132   2.320
  231SER      H  959   5.029   6.220   2.275
  231SER     CA  960   5.000   6.130   2.465
  231SER     HA  961   5.071   6.071   2.503
  231SER     CB  962   5.011   6.273   2.519
  231SER    HB1  963   4.989   6.277   2.617
  231SER    HB2  964   4.952   6.336   2.469
  231SER     OG  965   5.144   6.319   2.504
  231SER     HG  966   5.151   6.412   2.539
  231SER      C  967   4.866   6.067   2.502
  231SER      O  968   4.860   5.983   2.592
  232ILE      N  969   4.758   6.097   2.428
  232ILE      H  970   4.766   6.169   2.359
  232ILE     CA  971   4.627   6.029   2.444
  232ILE     HA  972   4.600   6.040   2.540
  232ILE     CB  973   4.522   6.097   2.353
  232ILE     HB  974   4.560   6.099   2.260
  232ILE    CG2  975   4.390   6.016   2.350
  232ILE   HG21  976   4.324   6.062   2.290
  232ILE   HG22  977   4.407   5.924   2.315
  232ILE   HG23  978   4.352   6.011   2.442
  232ILE    CG1  979   4.494   6.241   2.399
  232ILE   HG11  980   4.581   6.285   2.420
  232ILE   HG12  981   4.437   6.238   2.481
  232ILE     CD  982   4.421   6.328   2.295
  232ILE    HD1  983   4.407   6.419   2.332
  232ILE    HD2  984   4.477   6.333   2.212
  232ILE    HD3  985   4.333   6.286   2.273
  232ILE      C  986   4.641   5.879   2.417
  232ILE      O  987   4.592   5.797   2.495
  233ILE      N  988   4.712   5.844   2.309
  233ILE      H  989   4.749   5.917   2.253
  233ILE     CA  990   4.739   5.706   2.267
  233ILE     HA  991   4.650   5.659   2.261
  233ILE     CB  992   4.805   5.709   2.127
  233ILE     HB  993   4.868   5.786   2.123
  233ILE    CG2  994   4.892   5.586   2.097
  233ILE   HG21  995   4.932   5.594   2.006
  233ILE   HG22  996   4.965   5.580   2.165
  233ILE   HG23  997   4.836   5.504   2.102
  233ILE    CG1  998   4.694   5.726   2.021
  233ILE   HG11  999   4.628   5.793   2.055
  233ILE   HG12 1000   4.648   5.637   2.009
  233ILE     CD 1001   4.741   5.772   1.884
  233ILE    HD1 1002   4.663   5.780   1.822
  233ILE    HD2 1003   4.786   5.862   1.893
  233ILE    HD3 1004   4.806   5.706   1.847
  233ILE      C 1005   4.819   5.628   2.372
  233ILE      O 1006   4.783   5.516   2.405
  234GLY      N 1007   4.925   5.686   2.429
  234GLY      H 1008   4.948   5.780   2.403
  234GLY     CA 1009   5.008   5.619   2.529
  234GLY    HA1 1010   5.094   5.669   2.535
  234GLY    HA2 1011   5.026   5.526   2.494
  234GLY      C 1012   4.944   5.609   2.668
  234GLY      O 1013   4.972   5.516   2.743
  235ILE      N 1014   4.852   5.701   2.704
  235ILE      H 1015   4.841   5.784   2.648
  235ILE     CA 1016   4.768   5.685   2.823
  235ILE     HA 1017   4.831   5.664   2.898
  235ILE     CB 1018   4.693   5.815   2.858
  235ILE     HB 1019   4.647   5.846   2.774
  235ILE    CG2 1020   4.590   5.791   2.970
  235ILE   HG21 1021   4.542   5.876   2.991
  235ILE   HG22 1022   4.523   5.722   2.940
  235ILE   HG23 1023   4.637   5.758   3.052
  235ILE    CG1 1024   4.791   5.925   2.904
  235ILE   HG11 1025   4.872   5.922   2.845
  235ILE   HG12 1026   4.819   5.905   2.998
  235ILE     CD 1027   4.732   6.066   2.900
  235ILE    HD1 1028   4.800   6.132   2.931
  235ILE    HD2 1029   4.705   6.088   2.806
  235ILE    HD3 1030   4.651   6.070   2.960
  235ILE      C 1031   4.672   5.566   2.804
  235ILE      O 1032   4.660   5.481   2.892
  236LEU      N 1033   4.608   5.555   2.686
  236LEU      H 1034   4.614   5.630   2.620
  236LEU     CA 1035   4.528   5.438   2.652
  236LEU     HA 1036   4.459   5.429   2.724
  236LEU     CB 1037   4.458   5.462   2.517
  236LEU    HB1 1038   4.529   5.476   2.448
  236LEU    HB2 1039   4.402   5.544   2.524
  236LEU     CG 1040   4.367   5.346   2.470
  236LEU     HG 1041   4.421   5.261   2.473
  236LEU    CD1 1042   4.247   5.325   2.561
  236LEU   HD11 1043   4.191   5.250   2.526
  236LEU   HD12 1044   4.278   5.305   2.653
  236LEU   HD13 1045   4.192   5.409   2.562
  236LEU    CD2 1046   4.318   5.373   2.328
  236LEU   HD21 1047   4.260   5.298   2.298
  236LEU   HD22 1048   4.267   5.459   2.326
  236LEU   HD23 1049   4.397   5.381   2.266
  236LEU      C 1050   4.612   5.310   2.652
  236LEU      O 1051   4.563   5.205   2.693
  237HIS      N 1052   4.739   5.316   2.612
  237HIS      H 1053   4.775   5.404   2.581
  237HIS     CA 1054   4.829   5.201   2.611
  237HIS     HA 1055   4.777   5.132   2.561
  237HIS     CB 1056   4.959   5.231   2.535
  237HIS    HB1 1057   5.017   5.287   2.595
  237HIS    HB2 1058   4.935   5.284   2.453
  237HIS     CG 1059   5.038   5.111   2.492
  237HIS    ND1 1060   5.156   5.118   2.418
  237HIS    CE1 1061   5.197   4.992   2.397
  237HIS    HE1 1062   5.279   4.965   2.348
  237HIS    NE2 1063   5.110   4.906   2.453
  237HIS    HE2 1064   5.117   4.807   2.453
  237HIS    CD2 1065   5.009   4.979   2.512
  237HIS    HD2 1066   4.929   4.943   2.560
  237HIS      C 1067   4.856   5.146   2.752
  237HIS      O 1068   4.840   5.026   2.770
  238LEU      N 1069   4.887   5.229   2.852
  238LEU      H 1070   4.901   5.326   2.834
  238LEU     CA 1071   4.902   5.176   2.989
  238LEU     HA 1072   4.968   5.102   2.981
  238LEU     CB 1073   4.960   5.281   3.087
  238LEU    HB1 1074   4.898   5.359   3.090
  238LEU    HB2 1075   5.049   5.310   3.053
  238LEU     CG 1076   4.977   5.223   3.231
  238LEU     HG 1077   4.887   5.188   3.258
  238LEU    CD1 1078   5.077   5.109   3.237
  238LEU   HD11 1079   5.084   5.076   3.331
  238LEU   HD12 1080   5.048   5.034   3.178
  238LEU   HD13 1081   5.167   5.142   3.207
  238LEU    CD2 1082   5.022   5.329   3.329
  238LEU   HD21 1083   5.032   5.289   3.420
  238LEU   HD22 1084   5.110   5.366   3.299
  238LEU   HD23 1085   4.955   5.403   3.332
  238LEU      C 1086   4.769   5.119   3.041
  238LEU      O 1087   4.769   5.011   3.099
  239ILE      N 1088   4.656   5.187   3.015
  239ILE      H 1089   4.663   5.273   2.964
  239ILE     CA 1090   4.524   5.141   3.057
  239ILE     HA 1091   4.528   5.132   3.157
  239ILE     CB 1092   4.415   5.246   3.019
  239ILE     HB 1093   4.428   5.271   2.923
  239ILE    CG2 1094   4.272   5.190   3.031
  239ILE   HG21 1095   4.206   5.261   3.006
  239ILE   HG22 1096   4.262   5.111   2.970
  239ILE   HG23 1097   4.256   5.161   3.126
  239ILE    CG1 1098   4.432   5.371   3.110
  239ILE   HG11 1099   4.528   5.397   3.112
  239ILE   HG12 1100   4.402   5.347   3.203
  239ILE     CD 1101   4.350   5.491   3.063
  239ILE    HD1 1102   4.365   5.568   3.125
  239ILE    HD2 1103   4.380   5.516   2.970
  239ILE    HD3 1104   4.253   5.467   3.061
  239ILE      C 1105   4.493   5.001   3.000
  239ILE      O 1106   4.461   4.910   3.076
  240LEU      N 1107   4.510   4.980   2.869
  240LEU      H 1108   4.538   5.057   2.811
  240LEU     CA 1109   4.488   4.849   2.807
  240LEU     HA 1110   4.398   4.819   2.839
  240LEU     CB 1111   4.488   4.862   2.654
  240LEU    HB1 1112   4.484   4.771   2.615
  240LEU    HB2 1113   4.573   4.907   2.627
  240LEU     CG 1114   4.371   4.944   2.596
  240LEU     HG 1115   4.371   5.033   2.641
  240LEU    CD1 1116   4.389   4.958   2.445
  240LEU   HD11 1117   4.313   5.011   2.407
  240LEU   HD12 1118   4.475   5.006   2.426
  240LEU   HD13 1119   4.390   4.868   2.402
  240LEU    CD2 1120   4.235   4.879   2.620
  240LEU   HD21 1121   4.163   4.935   2.581
  240LEU   HD22 1122   4.233   4.788   2.578
  240LEU   HD23 1123   4.220   4.870   2.719
  240LEU      C 1124   4.591   4.745   2.853
  240LEU      O 1125   4.556   4.629   2.875
  241TRP      N 1126   4.718   4.785   2.874
  241TRP      H 1127   4.740   4.880   2.856
  241TRP     CA 1128   4.824   4.696   2.923
  241TRP     HA 1129   4.824   4.616   2.864
  241TRP     CB 1130   4.958   4.771   2.911
  241TRP    HB1 1131   4.956   4.850   2.973
  241TRP    HB2 1132   4.968   4.803   2.817
  241TRP     CG 1133   5.080   4.692   2.944
  241TRP    CD1 1134   5.157   4.626   2.856
  241TRP    HD1 1135   5.143   4.624   2.757
  241TRP    NE1 1136   5.260   4.562   2.922
  241TRP    HE1 1137   5.330   4.507   2.877
  241TRP    CE2 1138   5.253   4.583   3.058
  241TRP    CZ2 1139   5.329   4.537   3.167
  241TRP    HZ2 1140   5.407   4.476   3.152
  241TRP    CH2 1141   5.294   4.578   3.297
  241TRP    HH2 1142   5.347   4.545   3.376
  241TRP    CZ3 1143   5.185   4.664   3.317
  241TRP    HZ3 1144   5.162   4.694   3.410
  241TRP    CE3 1145   5.110   4.710   3.207
  241TRP    HE3 1146   5.033   4.771   3.223
  241TRP    CD2 1147   5.140   4.669   3.076
  241TRP      C 1148   4.798   4.645   3.066
  241TRP      O 1149   4.825   4.528   3.095
  242ILE      N 1150   4.742   4.729   3.154
  242ILE      H 1151   4.731   4.825   3.125
  242ILE     CA 1152   4.696   4.692   3.288
  242ILE     HA 1153   4.770   4.637   3.327
  242ILE     CB 1154   4.676   4.818   3.377
  242ILE     HB 1155   4.620   4.882   3.324
  242ILE    CG2 1156   4.600   4.784   3.508
  242ILE   HG21 1157   4.589   4.867   3.562
  242ILE   HG22 1158   4.510   4.746   3.486
  242ILE   HG23 1159   4.653   4.717   3.560
  242ILE    CG1 1160   4.811   4.884   3.410
  242ILE   HG11 1161   4.858   4.903   3.324
  242ILE   HG12 1162   4.865   4.818   3.464
  242ILE     CD 1163   4.803   5.014   3.490
  242ILE    HD1 1164   4.895   5.049   3.507
  242ILE    HD2 1165   4.750   5.082   3.438
  242ILE    HD3 1166   4.757   4.997   3.578
  242ILE      C 1167   4.568   4.606   3.281
  242ILE      O 1168   4.562   4.501   3.344
  243LEU      N 1169   4.467   4.648   3.204
  243LEU      H 1170   4.480   4.731   3.150
  243LEU     CA 1171   4.339   4.577   3.196
  243LEU     HA 1172   4.312   4.563   3.291
  243LEU     CB 1173   4.237   4.665   3.119
  243LEU    HB1 1174   4.157   4.609   3.098
  243LEU    HB2 1175   4.280   4.696   3.034
  243LEU     CG 1176   4.190   4.789   3.197
  243LEU     HG 1177   4.273   4.836   3.230
  243LEU    CD1 1178   4.107   4.879   3.106
  243LEU   HD11 1179   4.077   4.960   3.157
  243LEU   HD12 1180   4.163   4.909   3.028
  243LEU   HD13 1181   4.028   4.829   3.073
  243LEU    CD2 1182   4.104   4.753   3.319
  243LEU   HD21 1183   4.077   4.837   3.366
  243LEU   HD22 1184   4.023   4.704   3.289
  243LEU   HD23 1185   4.157   4.696   3.382
  243LEU      C 1186   4.351   4.438   3.131
  243LEU      O 1187   4.274   4.348   3.166
  244ASP      N 1188   4.450   4.414   3.045
  244ASP      H 1189   4.506   4.491   3.015
  244ASP     CA 1190   4.481   4.281   2.993
  244ASP     HA 1191   4.393   4.240   2.969
  244ASP     CB 1192   4.571   4.298   2.868
  244ASP    HB1 1193   4.664   4.320   2.898
  244ASP    HB2 1194   4.535   4.372   2.812
  244ASP     CG 1195   4.577   4.171   2.783
  244ASP    OD1 1196   4.686   4.134   2.736
  244ASP    OD2 1197   4.469   4.112   2.754
  244ASP      C 1198   4.545   4.187   3.097
  244ASP      O 1199   4.561   4.066   3.071
  245ARG      N 1200   4.582   4.239   3.216
  245ARG      H 1201   4.564   4.336   3.230
  245ARG     CA 1202   4.645   4.165   3.327
  245ARG     HA 1203   4.662   4.074   3.290
  245ARG     CB 1204   4.776   4.237   3.366
  245ARG    HB1 1205   4.813   4.194   3.448
  245ARG    HB2 1206   4.756   4.333   3.385
  245ARG     CG 1207   4.881   4.229   3.255
  245ARG    HG1 1208   4.839   4.258   3.169
  245ARG    HG2 1209   4.911   4.134   3.246
  245ARG     CD 1210   5.005   4.317   3.281
  245ARG    HD1 1211   5.039   4.300   3.373
  245ARG    HD2 1212   4.980   4.413   3.271
  245ARG     NE 1213   5.114   4.287   3.186
  245ARG     HE 1214   5.202   4.263   3.227
  245ARG     CZ 1215   5.109   4.289   3.054
  245ARG    NH1 1216   5.009   4.335   2.987
  245ARG   HH11 1217   4.930   4.373   3.036
  245ARG   HH12 1218   5.011   4.334   2.887
  245ARG    NH2 1219   5.209   4.238   2.989
  245ARG   HH21 1220   5.287   4.199   3.038
  245ARG   HH22 1221   5.209   4.238   2.889
  245ARG      C 1222   4.555   4.148   3.450
  245ARG      O 1223   4.593   4.071   3.539
  246LEU      N 1224   4.440   4.216   3.458
  246LEU      H 1225   4.413   4.270   3.378
  246LEU     CA 1226   4.349   4.219   3.575
  246LEU     HA 1227   4.386   4.154   3.641
  246LEU     CB 1228   4.351   4.361   3.636
  246LEU    HB1 1229   4.287   4.362   3.713
  246LEU    HB2 1230   4.319   4.425   3.566
  246LEU     CG 1231   4.486   4.413   3.687
  246LEU     HG 1232   4.549   4.417   3.610
  246LEU    CD1 1233   4.465   4.550   3.750
  246LEU   HD11 1234   4.552   4.585   3.784
  246LEU   HD12 1235   4.429   4.613   3.681
  246LEU   HD13 1236   4.400   4.543   3.826
  246LEU    CD2 1237   4.544   4.321   3.796
  246LEU   HD21 1238   4.632   4.358   3.827
  246LEU   HD22 1239   4.481   4.316   3.873
  246LEU   HD23 1240   4.558   4.230   3.757
  246LEU      C 1241   4.209   4.166   3.545
  246LEU      O 1242   4.196   4.070   3.465
  246NME      N 1243   4.112   4.209   3.605
  246NME      H 1244   4.021   4.174   3.585
  246NME    CH3 1245   4.129   4.313   3.705
  246NME   HH31 1246   4.040   4.336   3.744
  246NME   HH32 1247   4.189   4.279   3.778
  246NME   HH33 1248   4.170   4.394   3.663
  321ACE    CH3 1249   5.299   7.506   2.041
  321ACE   HH31 1250   5.248   7.467   1.965
  321ACE   HH32 1251   5.270   7.463   2.126
  321ACE   HH33 1252   5.282   7.604   2.045
  321ACE      C 1253   5.449   7.481   2.020
  321ACE      O 1254   5.529   7.522   2.103
  322SER      N 1255   5.493   7.414   1.908
  322SER      H 1256   5.427   7.381   1.840
  322SER     CA 1257   5.637   7.391   1.888
  322SER     HA 1258   5.643   7.337   1.804
  322SER     CB 1259   5.712   7.521   1.869
  322SER    HB1 1260   5.806   7.514   1.901
  322SER    HB2 1261   5.666   7.596   1.917
  322SER     OG 1262   5.716   7.555   1.731
  322SER     HG 1263   5.765   7.641   1.719
  322SER      C 1264   5.699   7.309   2.001
  322SER      O 1265   5.754   7.365   2.097
  323SER      N 1266   5.698   7.176   1.988
  323SER      H 1267   5.641   7.137   1.916
  323SER     CA 1268   5.775   7.084   2.073
  323SER     HA 1269   5.779   7.125   2.164
  323SER     CB 1270   5.702   6.949   2.080
  323SER    HB1 1271   5.754   6.883   2.133
  323SER    HB2 1272   5.686   6.912   1.988
  323SER     OG 1273   5.575   6.965   2.142
  323SER     HG 1274   5.528   6.877   2.146
  323SER      C 1275   5.920   7.065   2.020
  323SER      O 1276   5.953   7.109   1.909
  324ASP      N 1277   6.008   7.005   2.099
  324ASP      H 1278   5.980   6.980   2.192
  324ASP     CA 1279   6.145   6.971   2.055
  324ASP     HA 1280   6.169   7.046   1.993
  324ASP     CB 1281   6.243   6.970   2.174
  324ASP    HB1 1282   6.335   6.955   2.140
  324ASP    HB2 1283   6.217   6.896   2.237
  324ASP     CG 1284   6.241   7.102   2.251
  324ASP    OD1 1285   6.231   7.209   2.187
  324ASP    OD2 1286   6.245   7.099   2.376
  324ASP      C 1287   6.152   6.839   1.975
  324ASP      O 1288   6.075   6.747   2.004
  325PRO      N 1289   6.244   6.824   1.877
  325PRO     CD 1290   6.349   6.920   1.841
  325PRO    HD1 1291   6.424   6.914   1.906
  325PRO    HD2 1292   6.311   7.013   1.843
  325PRO     CG 1293   6.393   6.882   1.700
  325PRO    HG1 1294   6.490   6.905   1.686
  325PRO    HG2 1295   6.338   6.929   1.631
  325PRO     CB 1296   6.371   6.732   1.696
  325PRO    HB1 1297   6.449   6.684   1.734
  325PRO    HB2 1298   6.355   6.701   1.602
  325PRO     CA 1299   6.246   6.712   1.782
  325PRO     HA 1300   6.160   6.716   1.731
  325PRO      C 1301   6.247   6.573   1.847
  325PRO      O 1302   6.175   6.484   1.804
  326LEU      N 1303   6.323   6.558   1.956
  326LEU      H 1304   6.376   6.636   1.988
  326LEU     CA 1305   6.334   6.432   2.031
  326LEU     HA 1306   6.363   6.362   1.966
  326LEU     CB 1307   6.438   6.455   2.143
  326LEU    HB1 1308   6.396   6.513   2.212
  326LEU    HB2 1309   6.516   6.502   2.103
  326LEU     CG 1310   6.487   6.327   2.211
  326LEU     HG 1311   6.407   6.276   2.243
  326LEU    CD1 1312   6.566   6.239   2.113
  326LEU   HD11 1313   6.597   6.157   2.160
  326LEU   HD12 1314   6.508   6.214   2.036
  326LEU   HD13 1315   6.646   6.290   2.080
  326LEU    CD2 1316   6.579   6.363   2.327
  326LEU   HD21 1317   6.612   6.279   2.371
  326LEU   HD22 1318   6.658   6.415   2.293
  326LEU   HD23 1319   6.529   6.418   2.393
  326LEU      C 1320   6.199   6.385   2.089
  326LEU      O 1321   6.175   6.265   2.099
  327VAL      N 1322   6.109   6.479   2.120
  327VAL      H 1323   6.137   6.574   2.111
  327VAL     CA 1324   5.972   6.451   2.165
  327VAL     HA 1325   5.981   6.375   2.229
  327VAL     CB 1326   5.909   6.573   2.237
  327VAL     HB 1327   5.894   6.642   2.167
  327VAL    CG1 1328   5.776   6.538   2.303
  327VAL   HG11 1329   5.739   6.619   2.349
  327VAL   HG12 1330   5.711   6.506   2.234
  327VAL   HG13 1331   5.790   6.465   2.371
  327VAL    CG2 1332   6.003   6.628   2.345
  327VAL   HG21 1333   5.960   6.707   2.389
  327VAL   HG22 1334   6.021   6.558   2.413
  327VAL   HG23 1335   6.089   6.657   2.303
  327VAL      C 1336   5.883   6.409   2.048
  327VAL      O 1337   5.803   6.318   2.062
  328VAL      N 1338   5.902   6.471   1.930
  328VAL      H 1339   5.969   6.545   1.925
  328VAL     CA 1340   5.828   6.434   1.807
  328VAL     HA 1341   5.732   6.434   1.833
  328VAL     CB 1342   5.848   6.539   1.696
  328VAL     HB 1343   5.943   6.530   1.667
  328VAL    CG1 1344   5.753   6.514   1.579
  328VAL   HG11 1345   5.768   6.583   1.508
  328VAL   HG12 1346   5.771   6.423   1.540
  328VAL   HG13 1347   5.659   6.518   1.610
  328VAL    CG2 1348   5.820   6.683   1.745
  328VAL   HG21 1349   5.834   6.747   1.670
  328VAL   HG22 1350   5.726   6.689   1.778
  328VAL   HG23 1351   5.883   6.705   1.820
  328VAL      C 1352   5.869   6.294   1.760
  328VAL      O 1353   5.783   6.215   1.720
  329ALA      N 1354   5.997   6.257   1.771
  329ALA      H 1355   6.064   6.326   1.797
  329ALA     CA 1356   6.044   6.120   1.749
  329ALA     HA 1357   6.015   6.095   1.657
  329ALA     CB 1358   6.196   6.119   1.756
  329ALA    HB1 1359   6.230   6.026   1.741
  329ALA    HB2 1360   6.234   6.180   1.686
  329ALA    HB3 1361   6.226   6.150   1.847
  329ALA      C 1362   5.981   6.020   1.848
  329ALA      O 1363   5.929   5.917   1.807
  330ALA      N 1364   5.979   6.053   1.977
  330ALA      H 1365   6.024   6.138   2.005
  330ALA     CA 1366   5.913   5.972   2.079
  330ALA     HA 1367   5.950   5.880   2.066
  330ALA     CB 1368   5.951   6.027   2.217
  330ALA    HB1 1369   5.906   5.972   2.288
  330ALA    HB2 1370   6.050   6.022   2.229
  330ALA    HB3 1371   5.920   6.122   2.225
  330ALA      C 1372   5.759   5.963   2.062
  330ALA      O 1373   5.700   5.865   2.107
  331SER      N 1374   5.695   6.058   1.995
  331SER      H 1375   5.746   6.141   1.970
  331SER     CA 1376   5.553   6.049   1.955
  331SER     HA 1377   5.507   6.023   2.040
  331SER     CB 1378   5.501   6.183   1.903
  331SER    HB1 1379   5.405   6.175   1.876
  331SER    HB2 1380   5.555   6.214   1.825
  331SER     OG 1381   5.509   6.282   2.003
  331SER     HG 1382   5.474   6.368   1.968
  331SER      C 1383   5.532   5.945   1.845
  331SER      O 1384   5.440   5.863   1.854
  332ILE      N 1385   5.618   5.946   1.743
  332ILE      H 1386   5.690   6.016   1.742
  332ILE     CA 1387   5.613   5.850   1.631
  332ILE     HA 1388   5.521   5.852   1.590
  332ILE     CB 1389   5.714   5.893   1.523
  332ILE     HB 1390   5.803   5.905   1.568
  332ILE    CG2 1391   5.734   5.785   1.415
  332ILE   HG21 1392   5.801   5.818   1.347
  332ILE   HG22 1393   5.768   5.702   1.457
  332ILE   HG23 1394   5.647   5.767   1.369
  332ILE    CG1 1395   5.668   6.026   1.458
  332ILE   HG11 1396   5.635   6.087   1.529
  332ILE   HG12 1397   5.594   6.006   1.393
  332ILE     CD 1398   5.779   6.098   1.382
  332ILE    HD1 1399   5.743   6.183   1.342
  332ILE    HD2 1400   5.854   6.120   1.445
  332ILE    HD3 1401   5.814   6.039   1.309
  332ILE      C 1402   5.635   5.708   1.683
  332ILE      O 1403   5.561   5.616   1.650
  333ILE      N 1404   5.732   5.693   1.773
  333ILE      H 1405   5.786   5.774   1.797
  333ILE     CA 1406   5.767   5.567   1.840
  333ILE     HA 1407   5.766   5.495   1.770
  333ILE     CB 1408   5.910   5.580   1.895
  333ILE     HB 1409   5.919   5.668   1.941
  333ILE    CG2 1410   5.941   5.476   2.004
  333ILE   HG21 1411   6.035   5.489   2.037
  333ILE   HG22 1412   5.878   5.487   2.080
  333ILE   HG23 1413   5.932   5.384   1.966
  333ILE    CG1 1414   6.009   5.567   1.775
  333ILE   HG11 1415   5.973   5.621   1.699
  333ILE   HG12 1416   6.015   5.471   1.748
  333ILE     CD 1417   6.150   5.616   1.804
  333ILE    HD1 1418   6.207   5.605   1.722
  333ILE    HD2 1419   6.147   5.713   1.829
  333ILE    HD3 1420   6.189   5.563   1.879
  333ILE      C 1421   5.661   5.522   1.942
  333ILE      O 1422   5.629   5.404   1.946
  334GLY      N 1423   5.598   5.614   2.016
  334GLY      H 1424   5.627   5.709   2.007
  334GLY     CA 1425   5.491   5.582   2.111
  334GLY    HA1 1426   5.472   5.665   2.163
  334GLY    HA2 1427   5.525   5.512   2.173
  334GLY      C 1428   5.363   5.533   2.045
  334GLY      O 1429   5.307   5.431   2.084
  335ILE      N 1430   5.320   5.598   1.934
  335ILE      H 1431   5.368   5.681   1.905
  335ILE     CA 1432   5.207   5.550   1.854
  335ILE     HA 1433   5.131   5.537   1.919
  335ILE     CB 1434   5.162   5.657   1.751
  335ILE     HB 1435   5.241   5.682   1.695
  335ILE    CG2 1436   5.053   5.598   1.658
  335ILE   HG21 1437   5.025   5.667   1.591
  335ILE   HG22 1438   5.090   5.518   1.609
  335ILE   HG23 1439   4.974   5.570   1.712
  335ILE    CG1 1440   5.110   5.783   1.822
  335ILE   HG11 1441   5.186   5.825   1.872
  335ILE   HG12 1442   5.039   5.756   1.887
  335ILE     CD 1443   5.050   5.891   1.731
  335ILE    HD1 1444   5.019   5.968   1.786
  335ILE    HD2 1445   5.119   5.922   1.666
  335ILE    HD3 1446   4.972   5.852   1.681
  335ILE      C 1447   5.239   5.414   1.790
  335ILE      O 1448   5.156   5.322   1.796
  336LEU      N 1449   5.361   5.396   1.737
  336LEU      H 1450   5.422   5.475   1.732
  336LEU     CA 1451   5.408   5.266   1.687
  336LEU     HA 1452   5.344   5.237   1.616
  336LEU     CB 1453   5.549   5.287   1.627
  336LEU    HB1 1454   5.607   5.328   1.697
  336LEU    HB2 1455   5.540   5.350   1.550
  336LEU     CG 1456   5.619   5.160   1.576
  336LEU     HG 1457   5.623   5.097   1.653
  336LEU    CD1 1458   5.543   5.093   1.462
  336LEU   HD11 1459   5.592   5.011   1.432
  336LEU   HD12 1460   5.451   5.067   1.494
  336LEU   HD13 1461   5.534   5.157   1.385
  336LEU    CD2 1462   5.760   5.194   1.526
  336LEU   HD21 1463   5.805   5.111   1.493
  336LEU   HD22 1464   5.754   5.260   1.451
  336LEU   HD23 1465   5.813   5.234   1.601
  336LEU      C 1466   5.405   5.158   1.796
  336LEU      O 1467   5.368   5.044   1.765
  337HIS      N 1468   5.436   5.190   1.922
  337HIS      H 1469   5.461   5.285   1.942
  337HIS     CA 1470   5.436   5.094   2.033
  337HIS     HA 1471   5.489   5.017   1.998
  337HIS     CB 1472   5.505   5.153   2.157
  337HIS    HB1 1473   5.439   5.209   2.206
  337HIS    HB2 1474   5.581   5.211   2.126
  337HIS     CG 1475   5.562   5.053   2.255
  337HIS    ND1 1476   5.646   5.085   2.363
  337HIS    CE1 1477   5.689   4.968   2.414
  337HIS    HE1 1478   5.754   4.959   2.489
  337HIS    NE2 1479   5.631   4.866   2.349
  337HIS    HE2 1480   5.643   4.769   2.371
  337HIS    CD2 1481   5.553   4.916   2.248
  337HIS    HD2 1482   5.499   4.863   2.182
  337HIS      C 1483   5.294   5.043   2.065
  337HIS      O 1484   5.278   4.922   2.081
  338LEU      N 1485   5.191   5.130   2.066
  338LEU      H 1486   5.209   5.228   2.054
  338LEU     CA 1487   5.053   5.082   2.085
  338LEU     HA 1488   5.058   5.026   2.168
  338LEU     CB 1489   4.954   5.198   2.108
  338LEU    HB1 1490   4.960   5.261   2.031
  338LEU    HB2 1491   4.980   5.246   2.192
  338LEU     CG 1492   4.806   5.149   2.122
  338LEU     HG 1493   4.787   5.100   2.038
  338LEU    CD1 1494   4.786   5.056   2.242
  338LEU   HD11 1495   4.690   5.028   2.246
  338LEU   HD12 1496   4.844   4.975   2.231
  338LEU   HD13 1497   4.810   5.104   2.326
  338LEU    CD2 1498   4.708   5.264   2.139
  338LEU   HD21 1499   4.615   5.228   2.147
  338LEU   HD22 1500   4.731   5.316   2.221
  338LEU   HD23 1501   4.713   5.324   2.059
  338LEU      C 1502   5.008   4.994   1.967
  338LEU      O 1503   4.950   4.888   1.989
  339ILE      N 1504   5.037   5.034   1.843
  339ILE      H 1505   5.088   5.120   1.830
  339ILE     CA 1506   4.998   4.959   1.723
  339ILE     HA 1507   4.899   4.946   1.730
  339ILE     CB 1508   5.028   5.038   1.595
  339ILE     HB 1509   5.125   5.060   1.596
  339ILE    CG2 1510   4.995   4.955   1.469
  339ILE   HG21 1511   5.015   5.009   1.388
  339ILE   HG22 1512   5.050   4.872   1.469
  339ILE   HG23 1513   4.898   4.930   1.470
  339ILE    CG1 1514   4.947   5.169   1.591
  339ILE   HG11 1515   4.947   5.209   1.683
  339ILE   HG12 1516   4.854   5.149   1.564
  339ILE     CD 1517   5.006   5.272   1.493
  339ILE    HD1 1518   4.951   5.355   1.495
  339ILE    HD2 1519   5.100   5.293   1.521
  339ILE    HD3 1520   5.007   5.233   1.401
  339ILE      C 1521   5.064   4.820   1.723
  339ILE      O 1522   4.995   4.719   1.704
  340LEU      N 1523   5.194   4.812   1.752
  340LEU      H 1524   5.245   4.897   1.765
  340LEU     CA 1525   5.265   4.684   1.764
  340LEU     HA 1526   5.248   4.638   1.677
  340LEU     CB 1527   5.415   4.709   1.784
  340LEU    HB1 1528   5.457   4.623   1.814
  340LEU    HB2 1529   5.426   4.778   1.855
  340LEU     CG 1530   5.489   4.757   1.659
  340LEU     HG 1531   5.438   4.835   1.621
  340LEU    CD1 1532   5.632   4.797   1.696
  340LEU   HD11 1533   5.680   4.829   1.615
  340LEU   HD12 1534   5.629   4.871   1.764
  340LEU   HD13 1535   5.679   4.718   1.735
  340LEU    CD2 1536   5.497   4.649   1.551
  340LEU   HD21 1537   5.546   4.684   1.472
  340LEU   HD22 1538   5.546   4.569   1.588
  340LEU   HD23 1539   5.405   4.621   1.524
  340LEU      C 1540   5.209   4.598   1.878
  340LEU      O 1541   5.194   4.477   1.859
  341TRP      N 1542   5.172   4.657   1.992
  341TRP      H 1543   5.186   4.755   2.000
  341TRP     CA 1544   5.111   4.585   2.104
  341TRP     HA 1545   5.171   4.506   2.122
  341TRP     CB 1546   5.107   4.676   2.227
  341TRP    HB1 1547   5.046   4.753   2.207
  341TRP    HB2 1548   5.199   4.710   2.245
  341TRP     CG 1549   5.057   4.609   2.351
  341TRP    CD1 1550   5.133   4.534   2.435
  341TRP    HD1 1551   5.231   4.520   2.425
  341TRP    NE1 1552   5.054   4.480   2.534
  341TRP    HE1 1553   5.088   4.421   2.607
  341TRP    CE2 1554   4.921   4.518   2.521
  341TRP    CZ2 1555   4.805   4.489   2.593
  341TRP    HZ2 1556   4.809   4.429   2.672
  341TRP    CH2 1557   4.684   4.546   2.553
  341TRP    HH2 1558   4.600   4.527   2.604
  341TRP    CZ3 1559   4.679   4.629   2.439
  341TRP    HZ3 1560   4.592   4.669   2.410
  341TRP    CE3 1561   4.797   4.657   2.367
  341TRP    HE3 1562   4.793   4.718   2.287
  341TRP    CD2 1563   4.921   4.603   2.405
  341TRP      C 1564   4.973   4.529   2.070
  341TRP      O 1565   4.949   4.410   2.094
  342ILE      N 1566   4.885   4.608   2.008
  342ILE      H 1567   4.911   4.704   1.992
  342ILE     CA 1568   4.753   4.563   1.962
  342ILE     HA 1569   4.706   4.526   2.042
  342ILE     CB 1570   4.670   4.681   1.905
  342ILE     HB 1571   4.726   4.730   1.838
  342ILE    CG2 1572   4.543   4.632   1.833
  342ILE   HG21 1573   4.492   4.710   1.798
  342ILE   HG22 1574   4.568   4.572   1.757
  342ILE   HG23 1575   4.485   4.581   1.898
  342ILE    CG1 1576   4.631   4.778   2.020
  342ILE   HG11 1577   4.714   4.802   2.070
  342ILE   HG12 1578   4.568   4.731   2.081
  342ILE     CD 1579   4.564   4.907   1.972
  342ILE    HD1 1580   4.542   4.965   2.051
  342ILE    HD2 1581   4.627   4.957   1.911
  342ILE    HD3 1582   4.480   4.885   1.922
  342ILE      C 1583   4.769   4.450   1.859
  342ILE      O 1584   4.708   4.344   1.872
  343LEU      N 1585   4.855   4.469   1.758
  343LEU      H 1586   4.906   4.555   1.754
  343LEU     CA 1587   4.877   4.369   1.653
  343LEU     HA 1588   4.785   4.347   1.620
  343LEU     CB 1589   4.963   4.428   1.541
  343LEU    HB1 1590   4.989   4.353   1.479
  343LEU    HB2 1591   5.045   4.467   1.582
  343LEU     CG 1592   4.894   4.538   1.457
  343LEU     HG 1593   4.860   4.608   1.520
  343LEU    CD1 1594   4.994   4.595   1.357
  343LEU   HD11 1595   4.950   4.666   1.302
  343LEU   HD12 1596   5.072   4.634   1.406
  343LEU   HD13 1597   5.026   4.522   1.296
  343LEU    CD2 1598   4.773   4.487   1.380
  343LEU   HD21 1599   4.733   4.562   1.328
  343LEU   HD22 1600   4.803   4.415   1.317
  343LEU   HD23 1601   4.706   4.450   1.444
  343LEU      C 1602   4.938   4.240   1.708
  343LEU      O 1603   4.903   4.132   1.660
  344ASP      N 1604   5.026   4.245   1.809
  344ASP      H 1605   5.055   4.334   1.842
  344ASP     CA 1606   5.081   4.125   1.872
  344ASP     HA 1607   5.091   4.059   1.797
  344ASP     CB 1608   5.219   4.157   1.934
  344ASP    HB1 1609   5.206   4.206   2.020
  344ASP    HB2 1610   5.271   4.214   1.870
  344ASP     CG 1611   5.301   4.030   1.963
  344ASP    OD1 1612   5.356   4.015   2.075
  344ASP    OD2 1613   5.315   3.946   1.872
  344ASP      C 1614   4.985   4.060   1.974
  344ASP      O 1615   5.017   3.953   2.028
  345ARG      N 1616   4.868   4.120   2.001
  345ARG      H 1617   4.845   4.202   1.949
  345ARG     CA 1618   4.772   4.073   2.103
  345ARG     HA 1619   4.815   3.994   2.146
  345ARG     CB 1620   4.751   4.188   2.204
  345ARG    HB1 1621   4.713   4.266   2.154
  345ARG    HB2 1622   4.840   4.213   2.242
  345ARG     CG 1623   4.658   4.159   2.322
  345ARG    HG1 1624   4.566   4.142   2.286
  345ARG    HG2 1625   4.656   4.239   2.381
  345ARG     CD 1626   4.702   4.038   2.404
  345ARG    HD1 1627   4.787   4.058   2.453
  345ARG    HD2 1628   4.717   3.959   2.344
  345ARG     NE 1629   4.600   4.001   2.502
  345ARG     HE 1630   4.613   4.037   2.595
  345ARG     CZ 1631   4.492   3.928   2.483
  345ARG    NH1 1632   4.460   3.875   2.368
  345ARG   HH11 1633   4.519   3.890   2.289
  345ARG   HH12 1634   4.377   3.820   2.360
  345ARG    NH2 1635   4.411   3.910   2.582
  345ARG   HH21 1636   4.430   3.951   2.671
  345ARG   HH22 1637   4.328   3.854   2.569
  345ARG      C 1638   4.639   4.018   2.047
  345ARG      O 1639   4.576   3.940   2.119
  346LEU      N 1640   4.599   4.057   1.927
  346LEU      H 1641   4.659   4.117   1.874
  346LEU     CA 1642   4.470   4.016   1.864
  346LEU     HA 1643   4.407   4.007   1.941
  346LEU     CB 1644   4.425   4.126   1.765
  346LEU    HB1 1645   4.348   4.089   1.712
  346LEU    HB2 1646   4.501   4.146   1.704
  346LEU     CG 1647   4.378   4.259   1.829
  346LEU     HG 1648   4.450   4.292   1.890
  346LEU    CD1 1649   4.349   4.356   1.715
  346LEU   HD11 1650   4.318   4.443   1.754
  346LEU   HD12 1651   4.432   4.371   1.662
  346LEU   HD13 1652   4.277   4.319   1.657
  346LEU    CD2 1653   4.250   4.242   1.912
  346LEU   HD21 1654   4.224   4.330   1.951
  346LEU   HD22 1655   4.177   4.208   1.853
  346LEU   HD23 1656   4.266   4.176   1.986
  346LEU      C 1657   4.472   3.878   1.796
  346LEU      O 1658   4.571   3.843   1.728
  346NME      N 1659   4.370   3.813   1.799
  346NME      H 1660   4.367   3.723   1.756
  346NME    CH3 1661   4.251   3.866   1.866
  346NME   HH31 1662   4.177   3.800   1.859
  346NME   HH32 1663   4.272   3.883   1.962
  346NME   HH33 1664   4.224   3.952   1.822
  347AMA     N1 1665   5.449   6.317   2.739
  347AMA    H11 1666   5.428   6.242   2.803
  347AMA    H12 1667   5.529   6.367   2.771
  347AMA    H13 1668   5.370   6.379   2.735
  347AMA    C10 1669   5.475   6.262   2.607
  347AMA     C7 1670   5.506   6.376   2.511
  347AMA    H71 1671   5.528   6.469   2.542
  347AMA    H72 1672   5.466   6.381   2.419
  347AMA     C1 1673   5.534   6.319   2.372
  347AMA     H1 1674   5.512   6.415   2.356
  347AMA     C8 1675   5.595   6.168   2.614
  347AMA    H81 1676   5.661   6.162   2.689
  347AMA    H82 1677   5.503   6.174   2.652
  347AMA     C5 1678   5.622   6.110   2.476
  347AMA     H5 1679   5.698   6.077   2.420
  347AMA     C6 1680   5.653   6.224   2.378
  347AMA    H61 1681   5.688   6.188   2.465
  347AMA    H62 1682   5.726   6.226   2.310
  347AMA     C4 1683   5.500   6.034   2.427
  347AMA    H41 1684   5.496   5.934   2.425
  347AMA    H42 1685   5.438   6.071   2.357
  347AMA     C9 1686   5.353   6.186   2.559
  347AMA    H91 1687   5.419   6.180   2.633
  347AMA    H92 1688   5.260   6.192   2.597
  347AMA     C3 1689   5.380   6.129   2.420
  347AMA     H3 1690   5.280   6.128   2.429
  347AMA     C2 1691   5.411   6.243   2.323
  347AMA    H21 1692   5.375   6.253   2.230
  347AMA    H22 1693   5.337   6.216   2.385
  348SOL     OW 1694   6.033   6.790   2.640
  348SOL    HW1 1695   6.114   6.790   2.698
  348SOL    HW2 1696   5.951   6.790   2.698
  349SOL     OW 1697   5.643   7.226   2.419
  349SOL    HW1 1698   5.725   7.226   2.476
  349SOL    HW2 1699   5.643   7.308   2.361
  350SOL     OW 1700   5.677   4.247   2.576
  350SOL    HW1 1701   5.759   4.247   2.634
  350SOL    HW2 1702   5.677   4.165   2.518
  351SOL     OW 1703   5.390   7.233   3.144
  351SOL    HW1 1704   5.309   7.233   3.202
  351SOL    HW2 1705   5.390   7.315   3.087
  352SOL     OW 1706   5.338   4.284   2.464
  352SOL    HW1 1707   5.256   4.284   2.522
  352SOL    HW2 1708   5.338   4.203   2.406
  353SOL     OW 1709   5.109   4.253   2.288
  353SOL    HW1 1710   5.109   4.334   2.230
  353SOL    HW2 1711   5.109   4.171   2.230
  354SOL     OW 1712   5.437   4.982   2.610
  354SOL    HW1 1713   5.519   4.982   2.668
  354SOL    HW2 1714   5.356   4.982   2.668
  355SOL     OW 1715   5.721   5.379   2.334
  355SOL    HW1 1716   5.803   5.379   2.392
  355SOL    HW2 1717   5.721   5.460   2.276
  356SOL     OW 1718   5.921   6.913   3.355
  356SOL    HW1 1719   6.003   6.913   3.413
  356SOL    HW2 1720   5.921   6.832   3.297
  357SOL     OW 1721   5.397   4.720   2.595
  357SOL    HW1 1722   5.315   4.720   2.652
  357SOL    HW2 1723   5.397   4.802   2.537
  358SOL     OW 1724   5.603   5.791   3.697
  358SOL    HW1 1725   5.522   5.791   3.754
  358SOL    HW2 1726   5.603   5.710   3.639
  359SOL     OW 1727   5.738   4.202   2.308
  359SOL    HW1 1728   5.738   4.283   2.251
  359SOL    HW2 1729   5.738   4.120   2.251
  360SOL     OW 1730   4.833   6.592   2.536
  360SOL    HW1 1731   4.915   6.592   2.594
  360SOL    HW2 1732   4.751   6.592   2.594
  361SOL     OW 1733   4.297   4.537   2.754
  361SOL    HW1 1734   4.378   4.537   2.811
  361SOL    HW2 1735   4.297   4.619   2.696
  362SOL     OW 1736   5.400   5.580   1.408
  362SOL    HW1 1737   5.482   5.580   1.465
  362SOL    HW2 1738   5.400   5.498   1.350
  363SOL     OW 1739   5.377   4.394   2.714
  363SOL    HW1 1740   5.296   4.394   2.771
  363SOL    HW2 1741   5.377   4.476   2.656
  364SOL     OW 1742   5.319   4.339   1.617
  364SOL    HW1 1743   5.238   4.339   1.675
  364SOL    HW2 1744   5.319   4.258   1.559
  365SOL     OW 1745   6.418   4.300   2.637
  365SOL    HW1 1746   6.418   4.382   2.579
  365SOL    HW2 1747   6.418   4.219   2.579
  366SOL     OW 1748   5.205   5.422   2.348
  366SOL    HW1 1749   5.287   5.422   2.406
  366SOL    HW2 1750   5.123   5.422   2.406
  367SOL     OW 1751   5.693   5.427   2.805
  367SOL    HW1 1752   5.775   5.427   2.863
  367SOL    HW2 1753   5.693   5.508   2.747
  368SOL     OW 1754   4.581   6.984   2.863
  368SOL    HW1 1755   4.663   6.984   2.921
  368SOL    HW2 1756   4.581   6.902   2.805
  369SOL     OW 1757   5.238   5.474   2.818
  369SOL    HW1 1758   5.156   5.474   2.876
  369SOL    HW2 1759   5.238   5.555   2.760
  370SOL     OW 1760   5.191   6.814   1.507
  370SOL    HW1 1761   5.109   6.814   1.565
  370SOL    HW2 1762   5.191   6.732   1.449
  371SOL     OW 1763   5.508   7.360   2.185
  371SOL    HW1 1764   5.508   7.442   2.127
  371SOL    HW2 1765   5.508   7.279   2.127
  372SOL     OW 1766   5.196   5.777   2.816
  372SOL    HW1 1767   5.277   5.777   2.874
  372SOL    HW2 1768   5.114   5.777   2.874
  373SOL     OW 1769   5.759   5.726   2.821
  373SOL    HW1 1770   5.840   5.726   2.879
  373SOL    HW2 1771   5.759   5.807   2.763
  374SOL     OW 1772   4.778   4.778   2.574
  374SOL    HW1 1773   4.859   4.778   2.632
  374SOL    HW2 1774   4.778   4.696   2.516
  375SOL     OW 1775   5.392   4.496   3.670
  375SOL    HW1 1776   5.310   4.496   3.728
  375SOL    HW2 1777   5.392   4.578   3.613
  376SOL     OW 1778   5.247   5.734   2.266
  376SOL    HW1 1779   5.165   5.734   2.324
  376SOL    HW2 1780   5.247   5.653   2.209
  377SOL     OW 1781   4.343   5.809   2.648
  377SOL    HW1 1782   4.343   5.891   2.590
  377SOL    HW2 1783   4.343   5.727   2.590
  378SOL     OW 1784   6.649   5.610   2.462
  378SOL    HW1 1785   6.731   5.610   2.519
  378SOL    HW2 1786   6.567   5.610   2.519
  379SOL     OW 1787   5.113   4.272   2.721
  379SOL    HW1 1788   5.195   4.272   2.779
  379SOL    HW2 1789   5.113   4.354   2.663
  380SOL     OW 1790   4.869   7.178   2.346
  380SOL    HW1 1791   4.951   7.178   2.404
  380SOL    HW2 1792   4.869   7.096   2.288
  381SOL     OW 1793   5.471   4.098   2.290
  381SOL    HW1 1794   5.389   4.098   2.348
  381SOL    HW2 1795   5.471   4.180   2.233
  382SOL     OW 1796   5.368   5.594   2.474
  382SOL    HW1 1797   5.286   5.594   2.532
  382SOL    HW2 1798   5.368   5.512   2.417
  383SOL     OW 1799   6.604   3.953   2.101
  383SOL    HW1 1800   6.604   4.034   2.043
  383SOL    HW2 1801   6.604   3.871   2.043
  384SOL     OW 1802   6.328   3.782   2.248
  384SOL    HW1 1803   6.410   3.782   2.305
  384SOL    HW2 1804   6.247   3.782   2.305
  385SOL     OW 1805   4.542   6.870   2.600
  385SOL    HW1 1806   4.623   6.870   2.657
  385SOL    HW2 1807   4.542   6.952   2.542
  386SOL     OW 1808   5.808   5.681   2.288
  386SOL    HW1 1809   5.890   5.681   2.346
  386SOL    HW2 1810   5.808   5.599   2.230
  387SOL     OW 1811   6.351   7.041   2.640
  387SOL    HW1 1812   6.270   7.041   2.697
  387SOL    HW2 1813   6.351   7.123   2.582
  388SOL     OW 1814   5.789   3.952   3.679
  388SOL    HW1 1815   5.708   3.952   3.736
  388SOL    HW2 1816   5.789   3.871   3.621
  389SOL     OW 1817   5.290   4.053   2.773
  389SOL    HW1 1818   5.290   4.135   2.715
  389SOL    HW2 1819   5.290   3.972   2.715
  390SOL     OW 1820   5.679   3.949   2.380
  390SOL    HW1 1821   5.760   3.949   2.438
  390SOL    HW2 1822   5.597   3.949   2.438
  391SOL     OW 1823   5.355   5.936   2.637
  391SOL    HW1 1824   5.436   5.936   2.695
  391SOL    HW2 1825   5.355   6.018   2.579
  392SOL     OW 1826   6.287   4.009   2.777
  392SOL    HW1 1827   6.369   4.009   2.835
  392SOL    HW2 1828   6.287   3.927   2.720
  393SOL     OW 1829   4.843   3.867   1.720
  393SOL    HW1 1830   4.762   3.867   1.778
  393SOL    HW2 1831   4.843   3.948   1.662
  394SOL     OW 1832   4.285   3.960   2.907
  394SOL    HW1 1833   4.204   3.960   2.965
  394SOL    HW2 1834   4.285   3.878   2.849
  395SOL     OW 1835   5.613   7.645   2.123
  395SOL    HW1 1836   5.613   7.727   2.065
  395SOL    HW2 1837   5.613   7.563   2.065
  396SOL     OW 1838   5.235   4.232   3.591
  396SOL    HW1 1839   5.316   4.232   3.648
  396SOL    HW2 1840   5.153   4.232   3.648
  397SOL     OW 1841   5.869   7.647   2.230
  397SOL    HW1 1842   5.951   7.647   2.287
  397SOL    HW2 1843   5.869   7.729   2.172
  398SOL     OW 1844   6.162   3.730   2.541
  398SOL    HW1 1845   6.244   3.730   2.599
  398SOL    HW2 1846   6.162   3.648   2.483
  399SOL     OW 1847   5.630   6.918   1.549
  399SOL    HW1 1848   5.548   6.918   1.607
  399SOL    HW2 1849   5.630   7.000   1.491
  400SOL     OW 1850   6.196   7.334   1.945
  400SOL    HW1 1851   6.115   7.334   2.003
  400SOL    HW2 1852   6.196   7.253   1.888
  401SOL     OW 1853   6.124   5.436   3.376
  401SOL    HW1 1854   6.124   5.517   3.318
  401SOL    HW2 1855   6.124   5.354   3.318
  402SOL     OW 1856   6.077   3.607   2.126
  402SOL    HW1 1857   6.159   3.607   2.183
  402SOL    HW2 1858   5.996   3.607   2.183
  403SOL     OW 1859   6.548   6.741   2.080
  403SOL    HW1 1860   6.630   6.741   2.137
  403SOL    HW2 1861   6.548   6.822   2.022
  404SOL     OW 1862   4.704   3.857   2.809
  404SOL    HW1 1863   4.785   3.857   2.867
  404SOL    HW2 1864   4.704   3.775   2.751
  405SOL     OW 1865   6.513   6.563   3.157
  405SOL    HW1 1866   6.432   6.563   3.215
  405SOL    HW2 1867   6.513   6.644   3.100
  406SOL     OW 1868   5.373   5.298   2.523
  406SOL    HW1 1869   5.292   5.298   2.581
  406SOL    HW2 1870   5.373   5.216   2.465
  407SOL     OW 1871   5.648   7.386   3.261
  407SOL    HW1 1872   5.648   7.467   3.204
  407SOL    HW2 1873   5.648   7.304   3.204
  408SOL     OW 1874   4.059   4.367   3.358
  408SOL    HW1 1875   4.140   4.367   3.415
  408SOL    HW2 1876   3.977   4.367   3.415
  409SOL     OW 1877   5.922   7.363   3.225
  409SOL    HW1 1878   6.004   7.363   3.283
  409SOL    HW2 1879   5.922   7.445   3.167
  410SOL     OW 1880   4.590   6.625   1.876
  410SOL    HW1 1881   4.671   6.625   1.934
  410SOL    HW2 1882   4.590   6.544   1.818
  411SOL     OW 1883   5.708   5.876   2.495
  411SOL    HW1 1884   5.627   5.876   2.553
  411SOL    HW2 1885   5.708   5.958   2.437
  412SOL     OW 1886   4.921   4.079   2.686
  412SOL    HW1 1887   4.839   4.079   2.743
  412SOL    HW2 1888   4.921   3.998   2.628
  413SOL     OW 1889   6.091   5.841   1.545
  413SOL    HW1 1890   6.091   5.922   1.487
  413SOL    HW2 1891   6.091   5.759   1.487
  414SOL     OW 1892   6.182   6.445   1.519
  414SOL    HW1 1893   6.263   6.445   1.577
  414SOL    HW2 1894   6.100   6.445   1.577
  415SOL     OW 1895   4.701   3.988   1.535
  415SOL    HW1 1896   4.783   3.988   1.593
  415SOL    HW2 1897   4.701   4.070   1.477
  416SOL     OW 1898   4.485   6.024   1.977
  416SOL    HW1 1899   4.567   6.024   2.035
  416SOL    HW2 1900   4.485   5.943   1.919
  417SOL     OW 1901   4.036   4.606   2.786
  417SOL    HW1 1902   3.954   4.606   2.844
  417SOL    HW2 1903   4.036   4.688   2.729
  418SOL     OW 1904   5.889   3.776   2.737
  418SOL    HW1 1905   5.807   3.776   2.795
  418SOL    HW2 1906   5.889   3.694   2.679
  419SOL     OW 1907   4.671   7.246   2.677
  419SOL    HW1 1908   4.671   7.328   2.620
  419SOL    HW2 1909   4.671   7.165   2.620
  420SOL     OW 1910   6.338   7.354   2.604
  420SOL    HW1 1911   6.420   7.354   2.662
  420SOL    HW2 1912   6.256   7.354   2.662
  421SOL     OW 1913   5.991   6.993   1.651
  421SOL    HW1 1914   6.072   6.993   1.709
  421SOL    HW2 1915   5.991   7.074   1.593
  422SOL     OW 1916   5.863   4.119   3.924
  422SOL    HW1 1917   5.944   4.119   3.982
  422SOL    HW2 1918   5.863   4.037   3.866
  423SOL     OW 1919   4.646   7.063   2.379
  423SOL    HW1 1920   4.564   7.063   2.437
  423SOL    HW2 1921   4.646   7.144   2.321
  424SOL     OW 1922   5.310   5.858   1.377
  424SOL    HW1 1923   5.229   5.858   1.435
  424SOL    HW2 1924   5.310   5.776   1.319
  425SOL     OW 1925   6.168   4.236   3.953
  425SOL    HW1 1926   6.168   4.318   3.895
  425SOL    HW2 1927   6.168   4.155   3.895
  426SOL     OW 1928   5.385   3.773   2.172
  426SOL    HW1 1929   5.467   3.773   2.230
  426SOL    HW2 1930   5.304   3.773   2.230
  427SOL     OW 1931   4.342   4.308   2.591
  427SOL    HW1 1932   4.424   4.308   2.649
  427SOL    HW2 1933   4.342   4.390   2.534
  428SOL     OW 1934   4.176   4.095   3.197
  428SOL    HW1 1935   4.258   4.095   3.255
  428SOL    HW2 1936   4.176   4.013   3.140
  429SOL     OW 1937   5.496   7.554   2.405
  429SOL    HW1 1938   5.414   7.554   2.463
  429SOL    HW2 1939   5.496   7.635   2.348
  430SOL     OW 1940   4.265   4.559   2.424
  430SOL    HW1 1941   4.184   4.559   2.482
  430SOL    HW2 1942   4.265   4.477   2.367
  431SOL     OW 1943   4.967   6.754   3.426
  431SOL    HW1 1944   4.967   6.835   3.368
  431SOL    HW2 1945   4.967   6.672   3.368
  432SOL     OW 1946   6.565   4.693   1.923
  432SOL    HW1 1947   6.647   4.693   1.981
  432SOL    HW2 1948   6.483   4.693   1.981
  433SOL     OW 1949   6.114   4.838   3.743
  433SOL    HW1 1950   6.196   4.838   3.801
  433SOL    HW2 1951   6.114   4.920   3.685
  434SOL     OW 1952   5.291   7.502   2.112
  434SOL    HW1 1953   5.372   7.502   2.170
  434SOL    HW2 1954   5.291   7.421   2.054
  435SOL     OW 1955   5.383   4.535   3.942
  435SOL    HW1 1956   5.301   4.535   3.999
  435SOL    HW2 1957   5.383   4.617   3.884
  436SOL     OW 1958   5.419   5.773   3.881
  436SOL    HW1 1959   5.337   5.773   3.939
  436SOL    HW2 1960   5.419   5.692   3.823
  437SOL     OW 1961   6.156   7.430   3.153
  437SOL    HW1 1962   6.156   7.512   3.095
  437SOL    HW2 1963   6.156   7.348   3.095
  438SOL     OW 1964   5.613   7.146   3.417
  438SOL    HW1 1965   5.694   7.146   3.475
  438SOL    HW2 1966   5.531   7.146   3.475
  439SOL     OW 1967   5.992   3.686   3.508
  439SOL    HW1 1968   6.074   3.686   3.566
  439SOL    HW2 1969   5.992   3.767   3.450
  440SOL     OW 1970   6.321   7.256   2.883
  440SOL    HW1 1971   6.403   7.256   2.941
  440SOL    HW2 1972   6.321   7.175   2.825
  441SOL     OW 1973   6.812   5.543   2.695
  441SOL    HW1 1974   6.730   5.543   2.753
  441SOL    HW2 1975   6.812   5.624   2.638
  442SOL     OW 1976   5.741   7.158   1.634
  442SOL    HW1 1977   5.660   7.158   1.692
  442SOL    HW2 1978   5.741   7.077   1.576
  443SOL     OW 1979   5.717   6.860   3.538
  443SOL    HW1 1980   5.717   6.942   3.480
  443SOL    HW2 1981   5.717   6.779   3.480
  444SOL     OW 1982   5.410   3.870   3.201
  444SOL    HW1 1983   5.492   3.870   3.259
  444SOL    HW2 1984   5.329   3.870   3.259
  445SOL     OW 1985   5.303   3.969   2.493
  445SOL    HW1 1986   5.384   3.969   2.551
  445SOL    HW2 1987   5.303   4.050   2.436
  446SOL     OW 1988   5.764   6.012   3.691
  446SOL    HW1 1989   5.846   6.012   3.749
  446SOL    HW2 1990   5.764   5.931   3.634
  447SOL     OW 1991   5.307   4.351   1.340
  447SOL    HW1 1992   5.225   4.351   1.398
  447SOL    HW2 1993   5.307   4.432   1.283
  448SOL     OW 1994   6.554   5.954   3.096
  448SOL    HW1 1995   6.472   5.954   3.154
  448SOL    HW2 1996   6.554   5.872   3.038
  449SOL     OW 1997   5.289   4.060   1.593
  449SOL    HW1 1998   5.289   4.141   1.535
  449SOL    HW2 1999   5.289   3.978   1.535
  450SOL     OW 2000   5.041   3.962   2.321
  450SOL    HW1 2001   5.123   3.962   2.379
  450SOL    HW2 2002   4.960   3.962   2.379
  451SOL     OW 2003   5.334   7.167   3.401
  451SOL    HW1 2004   5.415   7.167   3.459
  451SOL    HW2 2005   5.334   7.249   3.344
  452SOL     OW 2006   4.823   7.168   2.067
  452SOL    HW1 2007   4.905   7.168   2.124
  452SOL    HW2 2008   4.823   7.086   2.009
  453SOL     OW 2009   4.344   6.086   2.758
  453SOL    HW1 2010   4.263   6.086   2.816
  453SOL    HW2 2011   4.344   6.167   2.701
  454SOL     OW 2012   6.713   5.848   2.319
  454SOL    HW1 2013   6.631   5.848   2.377
  454SOL    HW2 2014   6.713   5.766   2.261
  455SOL     OW 2015   5.588   5.891   2.737
  455SOL    HW1 2016   5.588   5.972   2.679
  455SOL    HW2 2017   5.588   5.809   2.679
  456SOL     OW 2018   5.980   4.250   1.686
  456SOL    HW1 2019   6.062   4.250   1.744
  456SOL    HW2 2020   5.899   4.250   1.744
  457SOL     OW 2021   6.126   7.601   2.005
  457SOL    HW1 2022   6.208   7.601   2.062
  457SOL    HW2 2023   6.126   7.683   1.947
  458SOL     OW 2024   6.044   3.558   1.869
  458SOL    HW1 2025   6.125   3.558   1.927
  458SOL    HW2 2026   6.044   3.477   1.812
  459SOL     OW 2027   4.147   3.862   1.696
  459SOL    HW1 2028   4.065   3.862   1.754
  459SOL    HW2 2029   4.147   3.943   1.638
  460SOL     OW 2030   5.018   7.382   1.999
  460SOL    HW1 2031   4.937   7.382   2.056
  460SOL    HW2 2032   5.018   7.301   1.941
  461SOL     OW 2033   6.436   7.265   2.019
  461SOL    HW1 2034   6.436   7.347   1.961
  461SOL    HW2 2035   6.436   7.183   1.961
  462SOL     OW 2036   5.742   7.640   2.559
  462SOL    HW1 2037   5.823   7.640   2.617
  462SOL    HW2 2038   5.660   7.640   2.617
  463SOL     OW 2039   6.575   6.878   2.959
  463SOL    HW1 2040   6.657   6.878   3.017
  463SOL    HW2 2041   6.575   6.960   2.902
  464SOL     OW 2042   4.784   7.524   2.712
  464SOL    HW1 2043   4.865   7.524   2.770
  464SOL    HW2 2044   4.784   7.442   2.654
  465SOL     OW 2045   5.883   3.644   2.436
  465SOL    HW1 2046   5.801   3.644   2.494
  465SOL    HW2 2047   5.883   3.725   2.379
  466SOL     OW 2048   6.131   6.010   1.326
  466SOL    HW1 2049   6.049   6.010   1.383
  466SOL    HW2 2050   6.131   5.928   1.268
  467SOL     OW 2051   4.954   6.396   3.628
  467SOL    HW1 2052   4.954   6.478   3.570
  467SOL    HW2 2053   4.954   6.315   3.570
  468SOL     OW 2054   6.221   3.454   2.356
  468SOL    HW1 2055   6.302   3.454   2.413
  468SOL    HW2 2056   6.139   3.454   2.413
  469SOL     OW 2057   5.083   3.915   2.970
  469SOL    HW1 2058   5.165   3.915   3.028
  469SOL    HW2 2059   5.083   3.996   2.912
  470SOL     OW 2060   5.578   4.222   1.649
  470SOL    HW1 2061   5.659   4.222   1.706
  470SOL    HW2 2062   5.578   4.140   1.591
  471SOL     OW 2063   5.375   7.596   1.760
  471SOL    HW1 2064   5.293   7.596   1.817
  471SOL    HW2 2065   5.375   7.677   1.702
  472SOL     OW 2066   6.015   6.044   3.747
  472SOL    HW1 2067   5.933   6.044   3.805
  472SOL    HW2 2068   6.015   5.963   3.689
  473SOL     OW 2069   4.974   6.163   3.525
  473SOL    HW1 2070   4.974   6.245   3.467
  473SOL    HW2 2071   4.974   6.081   3.467
  474SOL     OW 2072   6.014   3.691   1.634
  474SOL    HW1 2073   6.096   3.691   1.691
  474SOL    HW2 2074   5.933   3.691   1.691
  475SOL     OW 2075   5.303   7.750   2.546
  475SOL    HW1 2076   5.385   7.750   2.604
  475SOL    HW2 2077   5.303   7.832   2.489
  476SOL     OW 2078   4.012   4.369   3.791
  476SOL    HW1 2079   4.094   4.369   3.849
  476SOL    HW2 2080   4.012   4.287   3.733
  477SOL     OW 2081   4.796   3.944   3.043
  477SOL    HW1 2082   4.714   3.944   3.100
  477SOL    HW2 2083   4.796   4.026   2.985
  478SOL     OW 2084   5.154   3.733   1.766
  478SOL    HW1 2085   5.073   3.733   1.824
  478SOL    HW2 2086   5.154   3.651   1.708
  479SOL     OW 2087   5.702   3.763   3.151
  479SOL    HW1 2088   5.702   3.845   3.093
  479SOL    HW2 2089   5.702   3.681   3.093
  480SOL     OW 2090   6.505   6.741   2.362
  480SOL    HW1 2091   6.587   6.741   2.420
  480SOL    HW2 2092   6.424   6.741   2.420
  481SOL     OW 2093   4.523   6.870   1.933
  481SOL    HW1 2094   4.604   6.870   1.990
  481SOL    HW2 2095   4.523   6.952   1.875
  482SOL     OW 2096   5.890   6.907   1.421
  482SOL    HW1 2097   5.972   6.907   1.479
  482SOL    HW2 2098   5.890   6.825   1.364
  483SOL     OW 2099   5.666   3.724   1.472
  483SOL    HW1 2100   5.584   3.724   1.529
  483SOL    HW2 2101   5.666   3.805   1.414
  484SOL     OW 2102   6.702   4.285   2.664
  484SOL    HW1 2103   6.620   4.285   2.722
  484SOL    HW2 2104   6.702   4.204   2.606
  485SOL     OW 2105   6.254   5.286   1.975
  485SOL    HW1 2106   6.254   5.368   1.917
  485SOL    HW2 2107   6.254   5.204   1.917
  486SOL     OW 2108   4.334   4.466   2.166
  486SOL    HW1 2109   4.415   4.466   2.224
  486SOL    HW2 2110   4.252   4.466   2.224
  487SOL     OW 2111   6.267   3.863   3.093
  487SOL    HW1 2112   6.349   3.863   3.151
  487SOL    HW2 2113   6.267   3.944   3.036
  488SOL     OW 2114   6.052   5.621   1.402
  488SOL    HW1 2115   6.134   5.621   1.459
  488SOL    HW2 2116   6.052   5.539   1.344
  489SOL     OW 2117   4.354   5.045   3.370
  489SOL    HW1 2118   4.272   5.045   3.428
  489SOL    HW2 2119   4.354   5.127   3.312
  490SOL     OW 2120   4.398   6.464   1.958
  490SOL    HW1 2121   4.316   6.464   2.016
  490SOL    HW2 2122   4.398   6.382   1.900
  491SOL     OW 2123   4.331   3.852   3.472
  491SOL    HW1 2124   4.331   3.933   3.414
  491SOL    HW2 2125   4.331   3.770   3.414
  492SOL     OW 2126   6.591   3.550   2.084
  492SOL    HW1 2127   6.672   3.550   2.142
  492SOL    HW2 2128   6.509   3.550   2.142
  493SOL     OW 2129   5.929   3.803   3.945
  493SOL    HW1 2130   6.011   3.803   4.003
  493SOL    HW2 2131   5.929   3.885   3.887
  494SOL     OW 2132   5.633   5.587   2.612
  494SOL    HW1 2133   5.715   5.587   2.670
  494SOL    HW2 2134   5.633   5.505   2.554
  495SOL     OW 2135   5.920   7.210   3.437
  495SOL    HW1 2136   5.838   7.210   3.495
  495SOL    HW2 2137   5.920   7.291   3.379
  496SOL     OW 2138   5.143   3.941   3.327
  496SOL    HW1 2139   5.062   3.941   3.385
  496SOL    HW2 2140   5.143   3.860   3.270
  497SOL     OW 2141   4.219   3.727   2.440
  497SOL    HW1 2142   4.219   3.809   2.382
  497SOL    HW2 2143   4.219   3.646   2.382
  498SOL     OW 2144   5.186   7.421   3.184
  498SOL    HW1 2145   5.268   7.421   3.242
  498SOL    HW2 2146   5.105   7.421   3.242
  499SOL     OW 2147   5.618   3.693   2.243
  499SOL    HW1 2148   5.700   3.693   2.301
  499SOL    HW2 2149   5.618   3.774   2.185
  500SOL     OW 2150   6.331   4.246   2.920
  500SOL    HW1 2151   6.413   4.246   2.978
  500SOL    HW2 2152   6.331   4.164   2.862
  501SOL     OW 2153   5.594   4.050   1.454
  501SOL    HW1 2154   5.513   4.050   1.512
  501SOL    HW2 2155   5.594   4.132   1.396
  502SOL     OW 2156   5.623   5.471   1.258
  502SOL    HW1 2157   5.541   5.471   1.316
  502SOL    HW2 2158   5.623   5.389   1.200
  503SOL     OW 2159   4.141   5.702   2.798
  503SOL    HW1 2160   4.141   5.783   2.741
  503SOL    HW2 2161   4.141   5.620   2.741
  504SOL     OW 2162   5.248   7.318   1.692
  504SOL    HW1 2163   5.329   7.318   1.750
  504SOL    HW2 2164   5.166   7.318   1.750
  505SOL     OW 2165   6.466   4.869   1.769
  505SOL    HW1 2166   6.547   4.869   1.827
  505SOL    HW2 2167   6.466   4.951   1.711
  506SOL     OW 2168   5.611   3.846   2.626
  506SOL    HW1 2169   5.693   3.846   2.684
  506SOL    HW2 2170   5.611   3.764   2.568
  507SOL     OW 2171   6.218   6.632   3.630
  507SOL    HW1 2172   6.136   6.632   3.688
  507SOL    HW2 2173   6.218   6.714   3.572
  508SOL     OW 2174   5.712   5.604   3.876
  508SOL    HW1 2175   5.630   5.604   3.934
  508SOL    HW2 2176   5.712   5.522   3.818
  509SOL     OW 2177   6.742   4.102   1.836
  509SOL    HW1 2178   6.742   4.183   1.779
  509SOL    HW2 2179   6.742   4.020   1.779
  510SOL     OW 2180   5.083   7.026   3.436
  510SOL    HW1 2181   5.165   7.026   3.493
  510SOL    HW2 2182   5.001   7.026   3.493
  511SOL     OW 2183   4.169   4.107   3.898
  511SOL    HW1 2184   4.250   4.107   3.956
  511SOL    HW2 2185   4.169   4.189   3.840
  512SOL     OW 2186   6.793   5.507   2.261
  512SOL    HW1 2187   6.875   5.507   2.319
  512SOL    HW2 2188   6.793   5.425   2.204
  513SOL     OW 2189   6.554   4.589   3.255
  513SOL    HW1 2190   6.472   4.589   3.313
  513SOL    HW2 2191   6.554   4.671   3.197
  514SOL     OW 2192   4.869   7.546   2.952
  514SOL    HW1 2193   4.788   7.546   3.010
  514SOL    HW2 2194   4.869   7.464   2.895
  515SOL     OW 2195   6.326   4.392   3.136
  515SOL    HW1 2196   6.326   4.473   3.078
  515SOL    HW2 2197   6.326   4.310   3.078
  516SOL     OW 2198   4.745   3.714   1.933
  516SOL    HW1 2199   4.826   3.714   1.991
  516SOL    HW2 2200   4.663   3.714   1.991
  517SOL     OW 2201   4.718   5.545   3.218
  517SOL    HW1 2202   4.799   5.545   3.276
  517SOL    HW2 2203   4.718   5.627   3.160
  518SOL     OW 2204   6.032   6.099   1.112
  518SOL    HW1 2205   6.114   6.099   1.170
  518SOL    HW2 2206   6.032   6.017   1.054
  519SOL     OW 2207   6.084   7.002   3.558
  519SOL    HW1 2208   6.002   7.002   3.616
  519SOL    HW2 2209   6.084   7.084   3.501
  520SOL     OW 2210   5.095   7.058   1.363
  520SOL    HW1 2211   5.014   7.058   1.421
  520SOL    HW2 2212   5.095   6.977   1.305
  521SOL     OW 2213   5.490   6.764   3.661
  521SOL    HW1 2214   5.490   6.846   3.603
  521SOL    HW2 2215   5.490   6.683   3.603
  522SOL     OW 2216   4.313   6.221   1.984
  522SOL    HW1 2217   4.394   6.221   2.041
  522SOL    HW2 2218   4.231   6.221   2.041
  523SOL     OW 2219   6.264   5.188   3.450
  523SOL    HW1 2220   6.346   5.188   3.508
  523SOL    HW2 2221   6.264   5.270   3.393
  524SOL     OW 2222   6.354   5.825   1.603
  524SOL    HW1 2223   6.435   5.825   1.660
  524SOL    HW2 2224   6.354   5.744   1.545
  525SOL     OW 2225   4.992   4.265   3.702
  525SOL    HW1 2226   4.910   4.265   3.760
  525SOL    HW2 2227   4.992   4.346   3.644
  526SOL     OW 2228   6.857   6.084   2.301
  526SOL    HW1 2229   6.775   6.084   2.358
  526SOL    HW2 2230   6.857   6.002   2.243
  527SOL     OW 2231   5.437   6.744   1.411
  527SOL    HW1 2232   5.437   6.825   1.353
  527SOL    HW2 2233   5.437   6.662   1.353
  528SOL     OW 2234   4.166   5.736   2.445
  528SOL    HW1 2235   4.248   5.736   2.502
  528SOL    HW2 2236   4.084   5.736   2.502
  529SOL     OW 2237   6.287   4.663   3.881
  529SOL    HW1 2238   6.369   4.663   3.938
  529SOL    HW2 2239   6.287   4.745   3.823
  530SOL     OW 2240   4.406   6.879   3.014
  530SOL    HW1 2241   4.488   6.879   3.072
  530SOL    HW2 2242   4.406   6.798   2.956
  531SOL     OW 2243   3.924   4.051   3.501
  531SOL    HW1 2244   3.842   4.051   3.558
  531SOL    HW2 2245   3.924   4.132   3.443
  532SOL     OW 2246   4.702   6.515   1.581
  532SOL    HW1 2247   4.620   6.515   1.639
  532SOL    HW2 2248   4.702   6.433   1.524
  533SOL     OW 2249   6.290   5.053   3.712
  533SOL    HW1 2250   6.290   5.134   3.655
  533SOL    HW2 2251   6.290   4.971   3.655
  534SOL     OW 2252   6.917   4.494   2.603
  534SOL    HW1 2253   6.998   4.494   2.660
  534SOL    HW2 2254   6.835   4.494   2.660
  535SOL     OW 2255   6.629   6.359   1.803
  535SOL    HW1 2256   6.711   6.359   1.861
  535SOL    HW2 2257   6.629   6.441   1.746
  536SOL     OW 2258   5.108   4.586   3.729
  536SOL    HW1 2259   5.190   4.586   3.787
  536SOL    HW2 2260   5.108   4.505   3.672
  537SOL     OW 2261   4.890   4.083   1.362
  537SOL    HW1 2262   4.808   4.083   1.420
  537SOL    HW2 2263   4.890   4.165   1.305
  538SOL     OW 2264   5.430   3.888   3.490
  538SOL    HW1 2265   5.349   3.888   3.548
  538SOL    HW2 2266   5.430   3.807   3.433
  539SOL     OW 2267   4.924   5.952   3.733
  539SOL    HW1 2268   4.924   6.033   3.675
  539SOL    HW2 2269   4.924   5.870   3.675
  540SOL     OW 2270   4.554   5.777   1.562
  540SOL    HW1 2271   4.636   5.777   1.620
  540SOL    HW2 2272   4.473   5.777   1.620
  541SOL     OW 2273   5.825   7.828   2.916
  541SOL    HW1 2274   5.906   7.828   2.974
  541SOL    HW2 2275   5.825   7.910   2.858
  542SOL     OW 2276   6.299   3.555   1.623
  542SOL    HW1 2277   6.380   3.555   1.681
  542SOL    HW2 2278   6.299   3.474   1.566
  543SOL     OW 2279   4.450   3.868   3.243
  543SOL    HW1 2280   4.368   3.868   3.300
  543SOL    HW2 2281   4.450   3.949   3.185
  544SOL     OW 2282   5.838   6.630   1.224
  544SOL    HW1 2283   5.756   6.630   1.281
  544SOL    HW2 2284   5.838   6.548   1.166
  545SOL     OW 2285   4.239   4.917   3.689
  545SOL    HW1 2286   4.239   4.998   3.631
  545SOL    HW2 2287   4.239   4.835   3.631
  546SOL     OW 2288   5.403   7.767   3.073
  546SOL    HW1 2289   5.485   7.767   3.131
  546SOL    HW2 2290   5.322   7.767   3.131
  547SOL     OW 2291   6.997   4.824   2.288
  547SOL    HW1 2292   7.079   4.824   2.346
  547SOL    HW2 2293   6.997   4.905   2.230
  548SOL     OW 2294   6.773   6.118   3.084
  548SOL    HW1 2295   6.855   6.118   3.142
  548SOL    HW2 2296   6.773   6.036   3.026
  549SOL     OW 2297   4.627   3.630   1.613
  549SOL    HW1 2298   4.545   3.630   1.671
  549SOL    HW2 2299   4.627   3.712   1.556
  550SOL     OW 2300   4.753   3.705   2.214
  550SOL    HW1 2301   4.671   3.705   2.271
  550SOL    HW2 2302   4.753   3.623   2.156
  551SOL     OW 2303   5.220   5.266   4.119
  551SOL    HW1 2304   5.220   5.348   4.062
  551SOL    HW2 2305   5.220   5.185   4.062
  552SOL     OW 2306   6.080   6.654   1.412
  552SOL    HW1 2307   6.162   6.654   1.470
  552SOL    HW2 2308   5.999   6.654   1.470
  553SOL     OW 2309   4.275   4.217   2.289
  553SOL    HW1 2310   4.357   4.217   2.347
  553SOL    HW2 2311   4.275   4.298   2.231
  554SOL     OW 2312   4.074   4.332   2.906
  554SOL    HW1 2313   4.156   4.332   2.964
  554SOL    HW2 2314   4.074   4.250   2.848
  555SOL     OW 2315   6.272   3.978   3.994
  555SOL    HW1 2316   6.190   3.978   4.051
  555SOL    HW2 2317   6.272   4.059   3.936
  556SOL     OW 2318   6.599   7.022   2.705
  556SOL    HW1 2319   6.518   7.022   2.762
  556SOL    HW2 2320   6.599   6.941   2.647
  557SOL     OW 2321   6.073   4.879   4.096
  557SOL    HW1 2322   6.073   4.960   4.038
  557SOL    HW2 2323   6.073   4.797   4.038
  558SOL     OW 2324   6.371   3.728   3.651
  558SOL    HW1 2325   6.452   3.728   3.709
  558SOL    HW2 2326   6.289   3.728   3.709
  559SOL     OW 2327   5.520   4.218   3.921
  559SOL    HW1 2328   5.601   4.218   3.978
  559SOL    HW2 2329   5.520   4.300   3.863
  560SOL     OW 2330   5.963   7.285   1.692
  560SOL    HW1 2331   6.045   7.285   1.750
  560SOL    HW2 2332   5.963   7.203   1.635
  561SOL     OW 2333   4.806   5.389   1.794
  561SOL    HW1 2334   4.725   5.389   1.852
  561SOL    HW2 2335   4.806   5.471   1.736
  562SOL     OW 2336   4.460   3.682   2.073
  562SOL    HW1 2337   4.378   3.682   2.131
  562SOL    HW2 2338   4.460   3.601   2.015
  563SOL     OW 2339   6.680   5.579   2.924
  563SOL    HW1 2340   6.680   5.661   2.866
  563SOL    HW2 2341   6.680   5.498   2.866
  564SOL     OW 2342   4.359   6.762   2.412
  564SOL    HW1 2343   4.440   6.762   2.470
  564SOL    HW2 2344   4.277   6.762   2.470
  565SOL     OW 2345   6.542   4.079   2.587
  565SOL    HW1 2346   6.624   4.079   2.645
  565SOL    HW2 2347   6.542   4.160   2.530
  566SOL     OW 2348   4.312   5.782   2.061
  566SOL    HW1 2349   4.393   5.782   2.119
  566SOL    HW2 2350   4.312   5.701   2.003
  567SOL     OW 2351   6.362   7.816   2.489
  567SOL    HW1 2352   6.280   7.816   2.546
  567SOL    HW2 2353   6.362   7.898   2.431
  568SOL     OW 2354   4.377   6.155   3.051
  568SOL    HW1 2355   4.295   6.155   3.109
  568SOL    HW2 2356   4.377   6.074   2.993
  569SOL     OW 2357   5.114   3.718   2.130
  569SOL    HW1 2358   5.114   3.800   2.072
  569SOL    HW2 2359   5.114   3.637   2.072
  570SOL     OW 2360   6.493   6.289   1.594
  570SOL    HW1 2361   6.574   6.289   1.652
  570SOL    HW2 2362   6.411   6.289   1.652
  571SOL     OW 2363   6.489   7.311   2.355
  571SOL    HW1 2364   6.571   7.311   2.413
  571SOL    HW2 2365   6.489   7.393   2.297
  572SOL     OW 2366   5.921   7.678   1.572
  572SOL    HW1 2367   6.002   7.678   1.629
  572SOL    HW2 2368   5.921   7.596   1.514
  573SOL     OW 2369   6.600   6.090   1.810
  573SOL    HW1 2370   6.519   6.090   1.867
  573SOL    HW2 2371   6.600   6.172   1.752
  574SOL     OW 2372   4.304   6.848   2.771
  574SOL    HW1 2373   4.223   6.848   2.829
  574SOL    HW2 2374   4.304   6.767   2.713
  575SOL     OW 2375   6.684   3.697   1.810
  575SOL    HW1 2376   6.684   3.779   1.752
  575SOL    HW2 2377   6.684   3.616   1.752
  576SOL     OW 2378   5.307   5.378   1.257
  576SOL    HW1 2379   5.389   5.378   1.314
  576SOL    HW2 2380   5.225   5.378   1.314
  577SOL     OW 2381   6.099   5.067   1.549
  577SOL    HW1 2382   6.180   5.067   1.607
  577SOL    HW2 2383   6.099   5.149   1.491
  578SOL     OW 2384   6.214   7.427   3.465
  578SOL    HW1 2385   6.296   7.427   3.523
  578SOL    HW2 2386   6.214   7.346   3.407
  579SOL     OW 2387   4.881   4.513   3.593
  579SOL    HW1 2388   4.799   4.513   3.651
  579SOL    HW2 2389   4.881   4.595   3.536
  580SOL     OW 2390   6.639   7.003   2.081
  580SOL    HW1 2391   6.557   7.003   2.139
  580SOL    HW2 2392   6.639   6.922   2.023
  581SOL     OW 2393   4.630   6.673   3.262
  581SOL    HW1 2394   4.630   6.755   3.204
  581SOL    HW2 2395   4.630   6.591   3.204
  582SOL     OW 2396   6.420   6.860   1.344
  582SOL    HW1 2397   6.502   6.860   1.402
  582SOL    HW2 2398   6.338   6.860   1.402
  583SOL     OW 2399   4.514   7.228   3.023
  583SOL    HW1 2400   4.596   7.228   3.080
  583SOL    HW2 2401   4.514   7.310   2.965
  584SOL     OW 2402   4.065   3.887   3.675
  584SOL    HW1 2403   4.146   3.887   3.732
  584SOL    HW2 2404   4.065   3.805   3.617
  585SOL     OW 2405   4.634   5.327   3.384
  585SOL    HW1 2406   4.553   5.327   3.441
  585SOL    HW2 2407   4.634   5.408   3.326
  586SOL     OW 2408   5.461   7.302   1.561
  586SOL    HW1 2409   5.379   7.302   1.619
  586SOL    HW2 2410   5.461   7.220   1.504
  587SOL     OW 2411   6.419   7.396   3.240
  587SOL    HW1 2412   6.419   7.478   3.182
  587SOL    HW2 2413   6.419   7.315   3.182
  588SOL     OW 2414   5.074   6.384   1.198
  588SOL    HW1 2415   5.156   6.384   1.256
  588SOL    HW2 2416   4.993   6.384   1.256
  589SOL     OW 2417   6.524   6.016   3.377
  589SOL    HW1 2418   6.605   6.016   3.434
  589SOL    HW2 2419   6.524   6.098   3.319
  590SOL     OW 2420   6.139   7.125   1.434
  590SOL    HW1 2421   6.221   7.125   1.492
  590SOL    HW2 2422   6.139   7.043   1.376
  591SOL     OW 2423   6.751   3.993   2.303
  591SOL    HW1 2424   6.669   3.993   2.361
  591SOL    HW2 2425   6.751   4.075   2.245
  592SOL     OW 2426   5.041   7.625   2.122
  592SOL    HW1 2427   4.960   7.625   2.180
  592SOL    HW2 2428   5.041   7.543   2.064
  593SOL     OW 2429   4.997   6.700   1.350
  593SOL    HW1 2430   4.997   6.782   1.292
  593SOL    HW2 2431   4.997   6.619   1.292
  594SOL     OW 2432   5.877   5.784   3.812
  594SOL    HW1 2433   5.959   5.784   3.870
  594SOL    HW2 2434   5.796   5.784   3.870
  595SOL     OW 2435   6.274   5.106   1.771
  595SOL    HW1 2436   6.355   5.106   1.829
  595SOL    HW2 2437   6.274   5.187   1.713
  596SOL     OW 2438   5.970   3.980   1.309
  596SOL    HW1 2439   6.052   3.980   1.367
  596SOL    HW2 2440   5.970   3.899   1.251
  597SOL     OW 2441   6.743   3.923   1.642
  597SOL    HW1 2442   6.662   3.923   1.700
  597SOL    HW2 2443   6.743   4.005   1.584
  598SOL     OW 2444   5.648   6.223   3.877
  598SOL    HW1 2445   5.566   6.223   3.934
  598SOL    HW2 2446   5.648   6.141   3.819
  599SOL     OW 2447   5.331   6.060   1.201
  599SOL    HW1 2448   5.331   6.142   1.143
  599SOL    HW2 2449   5.331   5.979   1.143
  600SOL     OW 2450   4.964   5.171   3.908
  600SOL    HW1 2451   5.045   5.171   3.966
  600SOL    HW2 2452   4.882   5.171   3.966
  601SOL     OW 2453   5.872   5.452   1.227
  601SOL    HW1 2454   5.954   5.452   1.285
  601SOL    HW2 2455   5.872   5.533   1.169
  602SOL     OW 2456   5.913   6.356   1.169
  602SOL    HW1 2457   5.995   6.356   1.227
  602SOL    HW2 2458   5.913   6.275   1.112
  603SOL     OW 2459   6.677   6.626   1.882
  603SOL    HW1 2460   6.596   6.626   1.939
  603SOL    HW2 2461   6.677   6.707   1.824
  604SOL     OW 2462   4.819   3.733   2.556
  604SOL    HW1 2463   4.737   3.733   2.613
  604SOL    HW2 2464   4.819   3.651   2.498
  605SOL     OW 2465   4.290   3.575   1.745
  605SOL    HW1 2466   4.290   3.656   1.687
  605SOL    HW2 2467   4.290   3.493   1.687
  606SOL     OW 2468   4.294   3.877   2.116
  606SOL    HW1 2469   4.376   3.877   2.174
  606SOL    HW2 2470   4.212   3.877   2.174
  607SOL     OW 2471   6.275   3.704   3.381
  607SOL    HW1 2472   6.357   3.704   3.439
  607SOL    HW2 2473   6.275   3.786   3.323
  608SOL     OW 2474   5.314   4.720   4.097
  608SOL    HW1 2475   5.395   4.720   4.155
  608SOL    HW2 2476   5.314   4.638   4.040
  609SOL     OW 2477   4.523   6.738   1.474
  609SOL    HW1 2478   4.442   6.738   1.532
  609SOL    HW2 2479   4.523   6.819   1.416
  610SOL     OW 2480   4.446   4.333   1.308
  610SOL    HW1 2481   4.365   4.333   1.365
  610SOL    HW2 2482   4.446   4.251   1.250
  611SOL     OW 2483   3.696   4.857   3.206
  611SOL    HW1 2484   3.696   4.938   3.148
  611SOL    HW2 2485   3.696   4.775   3.148
  612SOL     OW 2486   4.640   3.960   3.783
  612SOL    HW1 2487   4.721   3.960   3.841
  612SOL    HW2 2488   4.558   3.960   3.841
  613SOL     OW 2489   6.032   3.512   2.781
  613SOL    HW1 2490   6.113   3.512   2.839
  613SOL    HW2 2491   6.032   3.594   2.723
  614SOL     OW 2492   5.161   5.800   3.899
  614SOL    HW1 2493   5.242   5.800   3.957
  614SOL    HW2 2494   5.161   5.718   3.841
  615SOL     OW 2495   6.109   5.270   4.095
  615SOL    HW1 2496   6.027   5.270   4.153
  615SOL    HW2 2497   6.109   5.352   4.037
  616SOL     OW 2498   4.274   5.889   3.186
  616SOL    HW1 2499   4.192   5.889   3.243
  616SOL    HW2 2500   4.274   5.807   3.128
  617SOL     OW 2501   4.464   5.158   3.626
  617SOL    HW1 2502   4.464   5.240   3.568
  617SOL    HW2 2503   4.464   5.076   3.568
  618SOL     OW 2504   7.087   4.350   2.368
  618SOL    HW1 2505   7.169   4.350   2.426
  618SOL    HW2 2506   7.006   4.350   2.426
  619SOL     OW 2507   4.862   6.905   1.281
  619SOL    HW1 2508   4.944   6.905   1.339
  619SOL    HW2 2509   4.862   6.987   1.223
  620SOL     OW 2510   5.570   7.708   1.492
  620SOL    HW1 2511   5.652   7.708   1.549
  620SOL    HW2 2512   5.570   7.626   1.434
  621SOL     OW 2513   4.763   7.403   2.472
  621SOL    HW1 2514   4.682   7.403   2.530
  621SOL    HW2 2515   4.763   7.485   2.414
  622SOL     OW 2516   5.230   6.050   3.996
  622SOL    HW1 2517   5.148   6.050   4.053
  622SOL    HW2 2518   5.230   5.968   3.938
  623SOL     OW 2519   5.971   4.597   1.507
  623SOL    HW1 2520   5.971   4.679   1.450
  623SOL    HW2 2521   5.971   4.515   1.450
  624SOL     OW 2522   4.439   3.595   2.798
  624SOL    HW1 2523   4.520   3.595   2.856
  624SOL    HW2 2524   4.357   3.595   2.856
  625SOL     OW 2525   4.205   6.617   2.824
  625SOL    HW1 2526   4.287   6.617   2.882
  625SOL    HW2 2527   4.205   6.699   2.767
  626SOL     OW 2528   5.444   7.065   1.421
  626SOL    HW1 2529   5.526   7.065   1.479
  626SOL    HW2 2530   5.444   6.983   1.364
  627SOL     OW 2531   4.512   4.444   4.171
  627SOL    HW1 2532   4.431   4.444   4.229
  627SOL    HW2 2533   4.512   4.526   4.114
  628SOL     OW 2534   5.734   3.773   3.417
  628SOL    HW1 2535   5.652   3.773   3.475
  628SOL    HW2 2536   5.734   3.691   3.359
  629SOL     OW 2537   5.707   5.238   1.115
  629SOL    HW1 2538   5.707   5.320   1.057
  629SOL    HW2 2539   5.707   5.157   1.057
  630SOL     OW 2540   6.713   6.862   1.773
  630SOL    HW1 2541   6.795   6.862   1.831
  630SOL    HW2 2542   6.631   6.862   1.831
  631SOL     OW 2543   6.644   4.942   3.177
  631SOL    HW1 2544   6.725   4.942   3.235
  631SOL    HW2 2545   6.644   5.024   3.119
  632SOL     OW 2546   4.558   5.711   3.356
  632SOL    HW1 2547   4.640   5.711   3.414
  632SOL    HW2 2548   4.558   5.629   3.298
  633SOL     OW 2549   4.589   6.182   3.312
  633SOL    HW1 2550   4.507   6.182   3.370
  633SOL    HW2 2551   4.589   6.264   3.254
  634SOL     OW 2552   3.901   4.897   2.783
  634SOL    HW1 2553   3.819   4.897   2.840
  634SOL    HW2 2554   3.901   4.815   2.725
  635SOL     OW 2555   4.745   7.365   1.561
  635SOL    HW1 2556   4.745   7.446   1.504
  635SOL    HW2 2557   4.745   7.283   1.504
  636SOL     OW 2558   6.397   7.277   1.760
  636SOL    HW1 2559   6.478   7.277   1.818
  636SOL    HW2 2560   6.315   7.277   1.818
  637SOL     OW 2561   4.439   7.104   3.243
  637SOL    HW1 2562   4.521   7.104   3.301
  637SOL    HW2 2563   4.439   7.186   3.185
  638SOL     OW 2564   5.192   6.729   3.639
  638SOL    HW1 2565   5.273   6.729   3.697
  638SOL    HW2 2566   5.192   6.647   3.581
  639SOL     OW 2567   5.805   7.852   1.752
  639SOL    HW1 2568   5.723   7.852   1.810
  639SOL    HW2 2569   5.805   7.934   1.694
  640SOL     OW 2570   6.733   5.178   3.187
  640SOL    HW1 2571   6.651   5.178   3.245
  640SOL    HW2 2572   6.733   5.096   3.129
  641SOL     OW 2573   5.691   5.910   0.992
  641SOL    HW1 2574   5.691   5.992   0.934
  641SOL    HW2 2575   5.691   5.828   0.934
  642SOL     OW 2576   4.175   4.650   1.926
  642SOL    HW1 2577   4.257   4.650   1.984
  642SOL    HW2 2578   4.093   4.650   1.984
  643SOL     OW 2579   6.073   4.360   1.411
  643SOL    HW1 2580   6.155   4.360   1.469
  643SOL    HW2 2581   6.073   4.441   1.353
  644SOL     OW 2582   6.796   6.527   2.899
  644SOL    HW1 2583   6.878   6.527   2.957
  644SOL    HW2 2584   6.796   6.446   2.841
  645SOL     OW 2585   5.941   3.664   3.201
  645SOL    HW1 2586   5.860   3.664   3.259
  645SOL    HW2 2587   5.941   3.746   3.144
  646SOL     OW 2588   6.279   4.570   1.435
  646SOL    HW1 2589   6.197   4.570   1.493
  646SOL    HW2 2590   6.279   4.488   1.377
  647SOL     OW 2591   4.926   5.867   1.379
  647SOL    HW1 2592   4.926   5.948   1.321
  647SOL    HW2 2593   4.926   5.785   1.321
  648SOL     OW 2594   6.940   6.373   2.254
  648SOL    HW1 2595   7.022   6.373   2.312
  648SOL    HW2 2596   6.859   6.373   2.312
  649SOL     OW 2597   4.645   4.827   1.509
  649SOL    HW1 2598   4.726   4.827   1.567
  649SOL    HW2 2599   4.645   4.909   1.451
  650SOL     OW 2600   4.237   6.315   2.775
  650SOL    HW1 2601   4.319   6.315   2.833
  650SOL    HW2 2602   4.237   6.233   2.718
  651SOL     OW 2603   5.339   3.904   1.370
  651SOL    HW1 2604   5.257   3.904   1.428
  651SOL    HW2 2605   5.339   3.985   1.312
  652SOL     OW 2606   6.056   5.313   1.373
  652SOL    HW1 2607   5.975   5.313   1.431
  652SOL    HW2 2608   6.056   5.231   1.315
  653SOL     OW 2609   4.058   5.118   3.484
  653SOL    HW1 2610   4.058   5.200   3.426
  653SOL    HW2 2611   4.058   5.037   3.426
  654SOL     OW 2612   6.461   3.733   2.521
  654SOL    HW1 2613   6.543   3.733   2.579
  654SOL    HW2 2614   6.380   3.733   2.579
  655SOL     OW 2615   3.974   5.165   2.789
  655SOL    HW1 2616   4.056   5.165   2.847
  655SOL    HW2 2617   3.974   5.246   2.731
  656SOL     OW 2618   4.440   6.946   2.248
  656SOL    HW1 2619   4.522   6.946   2.305
  656SOL    HW2 2620   4.440   6.865   2.190
  657SOL     OW 2621   6.860   4.162   2.463
  657SOL    HW1 2622   6.778   4.162   2.521
  657SOL    HW2 2623   6.860   4.243   2.406
  658SOL     OW 2624   4.290   6.654   2.193
  658SOL    HW1 2625   4.209   6.654   2.251
  658SOL    HW2 2626   4.290   6.573   2.135
  659SOL     OW 2627   6.487   6.641   3.406
  659SOL    HW1 2628   6.487   6.723   3.349
  659SOL    HW2 2629   6.487   6.559   3.349
  660SOL     OW 2630   6.660   6.945   3.187
  660SOL    HW1 2631   6.742   6.945   3.244
  660SOL    HW2 2632   6.578   6.945   3.244
  661SOL     OW 2633   4.817   5.685   3.654
  661SOL    HW1 2634   4.898   5.685   3.712
  661SOL    HW2 2635   4.817   5.767   3.597
  662SOL     OW 2636   6.643   4.496   1.746
  662SOL    HW1 2637   6.725   4.496   1.804
  662SOL    HW2 2638   6.643   4.415   1.689
  663SOL     OW 2639   4.417   6.988   1.632
  663SOL    HW1 2640   4.335   6.988   1.689
  663SOL    HW2 2641   4.417   7.070   1.574
  664SOL     OW 2642   5.522   3.606   3.374
  664SOL    HW1 2643   5.441   3.606   3.432
  664SOL    HW2 2644   5.522   3.524   3.316
  665SOL     OW 2645   6.679   6.730   1.466
  665SOL    HW1 2646   6.679   6.812   1.409
  665SOL    HW2 2647   6.679   6.648   1.409
  666SOL     OW 2648   3.818   4.485   3.402
  666SOL    HW1 2649   3.900   4.485   3.459
  666SOL    HW2 2650   3.736   4.485   3.459
  667SOL     OW 2651   5.984   4.843   1.453
  667SOL    HW1 2652   6.065   4.843   1.511
  667SOL    HW2 2653   5.984   4.925   1.396
  668SOL     OW 2654   6.270   5.594   3.569
  668SOL    HW1 2655   6.352   5.594   3.627
  668SOL    HW2 2656   6.270   5.513   3.511
  669SOL     OW 2657   7.012   6.336   2.659
  669SOL    HW1 2658   6.931   6.336   2.717
  669SOL    HW2 2659   7.012   6.418   2.601
  670SOL     OW 2660   4.245   4.836   1.728
  670SOL    HW1 2661   4.164   4.836   1.785
  670SOL    HW2 2662   4.245   4.755   1.670
  671SOL     OW 2663   6.577   4.875   3.571
  671SOL    HW1 2664   6.577   4.957   3.513
  671SOL    HW2 2665   6.577   4.794   3.513
  672SOL     OW 2666   6.278   3.442   2.032
  672SOL    HW1 2667   6.360   3.442   2.089
  672SOL    HW2 2668   6.197   3.442   2.089
  673SOL     OW 2669   5.859   5.040   4.162
  673SOL    HW1 2670   5.941   5.040   4.220
  673SOL    HW2 2671   5.859   5.122   4.104
  674SOL     OW 2672   3.845   4.550   3.001
  674SOL    HW1 2673   3.927   4.550   3.059
  674SOL    HW2 2674   3.845   4.469   2.944
  675SOL     OW 2675   4.017   5.434   2.826
  675SOL    HW1 2676   3.936   5.434   2.883
  675SOL    HW2 2677   4.017   5.516   2.768
  676SOL     OW 2678   6.830   4.696   1.947
  676SOL    HW1 2679   6.748   4.696   2.005
  676SOL    HW2 2680   6.830   4.614   1.889
  677SOL     OW 2681   6.797   6.817   2.776
  677SOL    HW1 2682   6.797   6.899   2.718
  677SOL    HW2 2683   6.797   6.735   2.718
  678SOL     OW 2684   6.482   4.187   3.970
  678SOL    HW1 2685   6.564   4.187   4.028
  678SOL    HW2 2686   6.401   4.187   4.028
  679SOL     OW 2687   4.070   4.048   2.552
  679SOL    HW1 2688   4.152   4.048   2.610
  679SOL    HW2 2689   4.070   4.129   2.494
  680SOL     OW 2690   6.566   7.223   2.924
  680SOL    HW1 2691   6.648   7.223   2.982
  680SOL    HW2 2692   6.566   7.141   2.866
  681SOL     OW 2693   5.609   6.475   1.187
  681SOL    HW1 2694   5.528   6.475   1.245
  681SOL    HW2 2695   5.609   6.556   1.130
  682SOL     OW 2696   5.054   6.324   3.855
  682SOL    HW1 2697   4.973   6.324   3.912
  682SOL    HW2 2698   5.054   6.243   3.797
  683SOL     OW 2699   5.530   3.773   2.893
  683SOL    HW1 2700   5.530   3.854   2.836
  683SOL    HW2 2701   5.530   3.691   2.836
  684SOL     OW 2702   3.949   4.681   2.506
  684SOL    HW1 2703   4.031   4.681   2.564
  684SOL    HW2 2704   3.867   4.681   2.564
  685SOL     OW 2705   6.487   3.413   1.846
  685SOL    HW1 2706   6.569   3.413   1.904
  685SOL    HW2 2707   6.487   3.495   1.789
  686SOL     OW 2708   6.062   7.771   1.809
  686SOL    HW1 2709   6.144   7.771   1.867
  686SOL    HW2 2710   6.062   7.689   1.752
  687SOL     OW 2711   6.547   3.800   3.183
  687SOL    HW1 2712   6.465   3.800   3.241
  687SOL    HW2 2713   6.547   3.882   3.126
  688SOL     OW 2714   5.440   7.920   1.695
  688SOL    HW1 2715   5.358   7.920   1.753
  688SOL    HW2 2716   5.440   7.838   1.637
  689SOL     OW 2717   4.862   3.791   3.280
  689SOL    HW1 2718   4.862   3.872   3.223
  689SOL    HW2 2719   4.862   3.709   3.223
  690SOL     OW 2720   6.693   5.879   1.993
  690SOL    HW1 2721   6.774   5.879   2.051
  690SOL    HW2 2722   6.611   5.879   2.051
  691SOL     OW 2723   5.526   7.751   2.671
  691SOL    HW1 2724   5.608   7.751   2.728
  691SOL    HW2 2725   5.526   7.833   2.613
  692SOL     OW 2726   4.835   7.249   3.529
  692SOL    HW1 2727   4.916   7.249   3.587
  692SOL    HW2 2728   4.835   7.167   3.471
  693SOL     OW 2729   6.781   6.580   2.467
  693SOL    HW1 2730   6.700   6.580   2.524
  693SOL    HW2 2731   6.781   6.662   2.409
  694SOL     OW 2732   5.264   7.915   2.156
  694SOL    HW1 2733   5.182   7.915   2.214
  694SOL    HW2 2734   5.264   7.833   2.099
  695SOL     OW 2735   5.511   4.798   1.136
  695SOL    HW1 2736   5.511   4.880   1.079
  695SOL    HW2 2737   5.511   4.716   1.079
  696SOL     OW 2738   4.049   6.302   2.433
  696SOL    HW1 2739   4.131   6.302   2.491
  696SOL    HW2 2740   3.968   6.302   2.491
  697SOL     OW 2741   4.653   5.470   1.612
  697SOL    HW1 2742   4.735   5.470   1.669
  697SOL    HW2 2743   4.653   5.552   1.554
  698SOL     OW 2744   4.887   4.704   3.774
  698SOL    HW1 2745   4.969   4.704   3.832
  698SOL    HW2 2746   4.887   4.622   3.717
  699SOL     OW 2747   6.173   7.803   3.089
  699SOL    HW1 2748   6.091   7.803   3.147
  699SOL    HW2 2749   6.173   7.884   3.031
  700SOL     OW 2750   4.104   5.485   3.378
  700SOL    HW1 2751   4.023   5.485   3.436
  700SOL    HW2 2752   4.104   5.403   3.320
  701SOL     OW 2753   4.618   4.908   3.865
  701SOL    HW1 2754   4.618   4.990   3.807
  701SOL    HW2 2755   4.618   4.826   3.807
  702SOL     OW 2756   3.844   4.761   3.567
  702SOL    HW1 2757   3.926   4.761   3.624
  702SOL    HW2 2758   3.762   4.761   3.624
  703SOL     OW 2759   4.065   5.851   2.229
  703SOL    HW1 2760   4.147   5.851   2.286
  703SOL    HW2 2761   4.065   5.933   2.171
  704SOL     OW 2762   4.904   5.481   1.210
  704SOL    HW1 2763   4.986   5.481   1.268
  704SOL    HW2 2764   4.904   5.399   1.152
  705SOL     OW 2765   6.867   4.318   1.793
  705SOL    HW1 2766   6.786   4.318   1.850
  705SOL    HW2 2767   6.867   4.400   1.735
  706SOL     OW 2768   5.953   7.855   2.573
  706SOL    HW1 2769   5.871   7.855   2.631
  706SOL    HW2 2770   5.953   7.773   2.515
  707SOL     OW 2771   6.460   5.445   3.405
  707SOL    HW1 2772   6.460   5.527   3.347
  707SOL    HW2 2773   6.460   5.364   3.347
  708SOL     OW 2774   6.873   5.129   1.889
  708SOL    HW1 2775   6.955   5.129   1.947
  708SOL    HW2 2776   6.792   5.129   1.947
  709SOL     OW 2777   4.947   4.251   1.005
  709SOL    HW1 2778   5.028   4.251   1.063
  709SOL    HW2 2779   4.947   4.333   0.947
  710SOL     OW 2780   5.139   5.603   1.281
  710SOL    HW1 2781   5.220   5.603   1.339
  710SOL    HW2 2782   5.139   5.521   1.224
  711SOL     OW 2783   4.461   3.897   1.468
  711SOL    HW1 2784   4.380   3.897   1.526
  711SOL    HW2 2785   4.461   3.979   1.410
  712SOL     OW 2786   5.979   7.656   3.163
  712SOL    HW1 2787   5.898   7.656   3.221
  712SOL    HW2 2788   5.979   7.575   3.106
  713SOL     OW 2789   4.472   6.347   1.593
  713SOL    HW1 2790   4.472   6.429   1.535
  713SOL    HW2 2791   4.472   6.266   1.535
  714SOL     OW 2792   6.749   4.412   2.913
  714SOL    HW1 2793   6.831   4.412   2.971
  714SOL    HW2 2794   6.667   4.412   2.971
  715SOL     OW 2795   7.025   5.132   2.816
  715SOL    HW1 2796   7.107   5.132   2.874
  715SOL    HW2 2797   7.025   5.213   2.759
  716SOL     OW 2798   6.451   5.375   1.799
  716SOL    HW1 2799   6.533   5.375   1.857
  716SOL    HW2 2800   6.451   5.293   1.741
  717SOL     OW 2801   4.084   6.136   2.146
  717SOL    HW1 2802   4.003   6.136   2.204
  717SOL    HW2 2803   4.084   6.217   2.088
  718SOL     OW 2804   5.771   4.986   1.145
  718SOL    HW1 2805   5.690   4.986   1.203
  718SOL    HW2 2806   5.771   4.905   1.087
  719SOL     OW 2807   4.980   3.667   1.570
  719SOL    HW1 2808   4.980   3.748   1.513
  719SOL    HW2 2809   4.980   3.585   1.513
  720SOL     OW 2810   5.405   5.741   1.167
  720SOL    HW1 2811   5.487   5.741   1.225
  720SOL    HW2 2812   5.323   5.741   1.225
  721SOL     OW 2813   6.232   7.896   2.848
  721SOL    HW1 2814   6.313   7.896   2.905
  721SOL    HW2 2815   6.232   7.978   2.790
  722SOL     OW 2816   6.183   4.498   4.197
  722SOL    HW1 2817   6.265   4.498   4.255
  722SOL    HW2 2818   6.183   4.416   4.140
  723SOL     OW 2819   5.419   4.001   3.769
  723SOL    HW1 2820   5.337   4.001   3.826
  723SOL    HW2 2821   5.419   4.083   3.711
  724SOL     OW 2822   5.462   3.543   2.039
  724SOL    HW1 2823   5.380   3.543   2.096
  724SOL    HW2 2824   5.462   3.461   1.981
  725SOL     OW 2825   5.534   6.184   1.094
  725SOL    HW1 2826   5.534   6.266   1.036
  725SOL    HW2 2827   5.534   6.103   1.036
  726SOL     OW 2828   4.316   5.647   3.414
  726SOL    HW1 2829   4.397   5.647   3.472
  726SOL    HW2 2830   4.234   5.647   3.472
  727SOL     OW 2831   6.467   7.592   2.025
  727SOL    HW1 2832   6.549   7.592   2.082
  727SOL    HW2 2833   6.467   7.674   1.967
  728SOL     OW 2834   4.098   5.949   2.634
  728SOL    HW1 2835   4.179   5.949   2.692
  728SOL    HW2 2836   4.098   5.868   2.576
  729SOL     OW 2837   7.078   4.279   1.937
  729SOL    HW1 2838   6.996   4.279   1.994
  729SOL    HW2 2839   7.078   4.360   1.879
  730SOL     OW 2840   4.752   3.831   3.537
  730SOL    HW1 2841   4.670   3.831   3.595
  730SOL    HW2 2842   4.752   3.749   3.479
  731SOL     OW 2843   4.161   6.415   2.088
  731SOL    HW1 2844   4.161   6.496   2.031
  731SOL    HW2 2845   4.161   6.333   2.031
  732SOL     OW 2846   6.779   5.472   1.997
  732SOL    HW1 2847   6.861   5.472   2.054
  732SOL    HW2 2848   6.698   5.472   2.054
  733SOL     OW 2849   4.828   6.107   1.521
  733SOL    HW1 2850   4.910   6.107   1.579
  733SOL    HW2 2851   4.828   6.188   1.464
  734SOL     OW 2852   4.618   6.482   3.490
  734SOL    HW1 2853   4.700   6.482   3.548
  734SOL    HW2 2854   4.618   6.401   3.433
  735SOL     OW 2855   5.616   6.573   3.855
  735SOL    HW1 2856   5.534   6.573   3.913
  735SOL    HW2 2857   5.616   6.655   3.798
  736SOL     OW 2858   4.081   4.609   3.736
  736SOL    HW1 2859   3.999   4.609   3.794
  736SOL    HW2 2860   4.081   4.528   3.678
  737SOL     OW 2861   6.637   6.350   3.043
  737SOL    HW1 2862   6.637   6.432   2.985
  737SOL    HW2 2863   6.637   6.269   2.985
  738SOL     OW 2864   5.582   4.392   4.198
  738SOL    HW1 2865   5.663   4.392   4.256
  738SOL    HW2 2866   5.500   4.392   4.256
  739SOL     OW 2867   3.933   4.067   2.111
  739SOL    HW1 2868   4.015   4.067   2.169
  739SOL    HW2 2869   3.933   4.149   2.053
  740SOL     OW 2870   3.867   5.257   2.401
  740SOL    HW1 2871   3.949   5.257   2.459
  740SOL    HW2 2872   3.867   5.175   2.343
  741SOL     OW 2873   6.989   5.314   2.615
  741SOL    HW1 2874   6.907   5.314   2.673
  741SOL    HW2 2875   6.989   5.395   2.557
  742SOL     OW 2876   4.012   4.473   1.582
  742SOL    HW1 2877   3.931   4.473   1.640
  742SOL    HW2 2878   4.012   4.391   1.525
  743SOL     OW 2879   5.639   3.719   3.780
  743SOL    HW1 2880   5.639   3.800   3.722
  743SOL    HW2 2881   5.639   3.637   3.722
  744SOL     OW 2882   3.791   5.093   3.266
  744SOL    HW1 2883   3.873   5.093   3.323
  744SOL    HW2 2884   3.710   5.093   3.323
  745SOL     OW 2885   6.473   4.055   3.019
  745SOL    HW1 2886   6.555   4.055   3.077
  745SOL    HW2 2887   6.473   4.137   2.961
  746SOL     OW 2888   4.265   4.784   2.152
  746SOL    HW1 2889   4.346   4.784   2.210
  746SOL    HW2 2890   4.265   4.703   2.095
  747SOL     OW 2891   6.152   3.613   3.809
  747SOL    HW1 2892   6.070   3.613   3.866
  747SOL    HW2 2893   6.152   3.694   3.751
  748SOL     OW 2894   4.299   4.099   1.356
  748SOL    HW1 2895   4.218   4.099   1.414
  748SOL    HW2 2896   4.299   4.017   1.298
  749SOL     OW 2897   4.726   4.998   1.224
  749SOL    HW1 2898   4.726   5.079   1.166
  749SOL    HW2 2899   4.726   4.916   1.166
  750SOL     OW 2900   6.913   5.808   2.488
  750SOL    HW1 2901   6.994   5.808   2.546
  750SOL    HW2 2902   6.831   5.808   2.546
  751SOL     OW 2903   7.034   6.200   2.447
  751SOL    HW1 2904   7.115   6.200   2.505
  751SOL    HW2 2905   7.034   6.282   2.389
  752SOL     OW 2906   4.815   7.844   2.561
  752SOL    HW1 2907   4.896   7.844   2.619
  752SOL    HW2 2908   4.815   7.762   2.504
  753SOL     OW 2909   6.312   6.367   3.540
  753SOL    HW1 2910   6.230   6.367   3.598
  753SOL    HW2 2911   6.312   6.449   3.482
  754SOL     OW 2912   5.440   7.509   3.371
  754SOL    HW1 2913   5.358   7.509   3.429
  754SOL    HW2 2914   5.440   7.427   3.313
  755SOL     OW 2915   6.578   7.055   3.435
  755SOL    HW1 2916   6.578   7.137   3.378
  755SOL    HW2 2917   6.578   6.973   3.378
  756SOL     OW 2918   4.238   5.078   1.880
  756SOL    HW1 2919   4.319   5.078   1.937
  756SOL    HW2 2920   4.156   5.078   1.937
  757SOL     OW 2921   4.689   7.309   1.839
  757SOL    HW1 2922   4.771   7.309   1.897
  757SOL    HW2 2923   4.689   7.391   1.781
  758SOL     OW 2924   3.931   5.371   3.110
  758SOL    HW1 2925   4.013   5.371   3.168
  758SOL    HW2 2926   3.931   5.290   3.052
  759SOL     OW 2927   6.557   7.611   2.388
  759SOL    HW1 2928   6.476   7.611   2.446
  759SOL    HW2 2929   6.557   7.693   2.330
  760SOL     OW 2930   6.759   4.243   1.506
  760SOL    HW1 2931   6.677   4.243   1.563
  760SOL    HW2 2932   6.759   4.161   1.448
  761SOL     OW 2933   5.159   7.845   3.029
  761SOL    HW1 2934   5.159   7.926   2.971
  761SOL    HW2 2935   5.159   7.763   2.971
  762SOL     OW 2936   6.368   6.212   1.387
  762SOL    HW1 2937   6.449   6.212   1.444
  762SOL    HW2 2938   6.286   6.212   1.444
  763SOL     OW 2939   6.571   4.449   1.454
  763SOL    HW1 2940   6.653   4.449   1.512
  763SOL    HW2 2941   6.571   4.530   1.396
  764SOL     OW 2942   6.377   7.608   2.791
  764SOL    HW1 2943   6.459   7.608   2.849
  764SOL    HW2 2944   6.377   7.527   2.733
  765SOL     OW 2945   6.730   4.291   3.321
  765SOL    HW1 2946   6.648   4.291   3.379
  765SOL    HW2 2947   6.730   4.373   3.263
  766SOL     OW 2948   4.781   5.270   3.715
  766SOL    HW1 2949   4.699   5.270   3.773
  766SOL    HW2 2950   4.781   5.189   3.657
  767SOL     OW 2951   6.418   5.420   1.551
  767SOL    HW1 2952   6.418   5.502   1.493
  767SOL    HW2 2953   6.418   5.339   1.493
  768SOL     OW 2954   6.775   4.750   3.021
  768SOL    HW1 2955   6.857   4.750   3.079
  768SOL    HW2 2956   6.694   4.750   3.079
  769SOL     OW 2957   6.603   4.146   1.308
  769SOL    HW1 2958   6.684   4.146   1.366
  769SOL    HW2 2959   6.603   4.228   1.250
  770SOL     OW 2960   4.769   7.463   3.277
  770SOL    HW1 2961   4.851   7.463   3.335
  770SOL    HW2 2962   4.769   7.381   3.219
  771SOL     OW 2963   6.591   3.731   3.432
  771SOL    HW1 2964   6.509   3.731   3.490
  771SOL    HW2 2965   6.591   3.813   3.374
  772SOL     OW 2966   4.035   4.082   1.629
  772SOL    HW1 2967   3.954   4.082   1.687
  772SOL    HW2 2968   4.035   4.000   1.571
  773SOL     OW 2969   6.803   4.075   3.488
  773SOL    HW1 2970   6.803   4.157   3.430
  773SOL    HW2 2971   6.803   3.993   3.430
  774SOL     OW 2972   4.517   4.770   1.209
  774SOL    HW1 2973   4.599   4.770   1.266
  774SOL    HW2 2974   4.436   4.770   1.266
  775SOL     OW 2975   5.819   3.608   2.036
  775SOL    HW1 2976   5.901   3.608   2.094
  775SOL    HW2 2977   5.819   3.690   1.978
  776SOL     OW 2978   6.401   7.142   1.427
  776SOL    HW1 2979   6.482   7.142   1.485
  776SOL    HW2 2980   6.401   7.060   1.369
  777SOL     OW 2981   4.444   6.118   1.702
  777SOL    HW1 2982   4.363   6.118   1.760
  777SOL    HW2 2983   4.444   6.200   1.644
  778SOL     OW 2984   6.798   4.395   3.653
  778SOL    HW1 2985   6.716   4.395   3.711
  778SOL    HW2 2986   6.798   4.313   3.596
  779SOL     OW 2987   4.312   5.813   1.754
  779SOL    HW1 2988   4.312   5.895   1.696
  779SOL    HW2 2989   4.312   5.731   1.696
  780SOL     OW 2990   4.635   4.372   1.035
  780SOL    HW1 2991   4.717   4.372   1.092
  780SOL    HW2 2992   4.554   4.372   1.092
  781SOL     OW 2993   5.431   4.558   1.195
  781SOL    HW1 2994   5.513   4.558   1.253
  781SOL    HW2 2995   5.431   4.639   1.137
  782SOL     OW 2996   6.526   5.690   1.760
  782SOL    HW1 2997   6.607   5.690   1.817
  782SOL    HW2 2998   6.526   5.608   1.702
  783SOL     OW 2999   6.977   5.285   2.236
  783SOL    HW1 3000   6.895   5.285   2.293
  783SOL    HW2 3001   6.977   5.367   2.178
  784SOL     OW 3002   5.974   4.229   4.150
  784SOL    HW1 3003   5.893   4.229   4.208
  784SOL    HW2 3004   5.974   4.147   4.093
  785SOL     OW 3005   4.058   4.846   2.293
  785SOL    HW1 3006   4.058   4.928   2.236
  785SOL    HW2 3007   4.058   4.765   2.236
  786SOL     OW 3008   5.657   5.407   4.050
  786SOL    HW1 3009   5.738   5.407   4.108
  786SOL    HW2 3010   5.575   5.407   4.108
  787SOL     OW 3011   5.218   6.638   1.229
  787SOL    HW1 3012   5.299   6.638   1.287
  787SOL    HW2 3013   5.218   6.719   1.171
  788SOL     OW 3014   4.455   7.214   2.485
  788SOL    HW1 3015   4.536   7.214   2.543
  788SOL    HW2 3016   4.455   7.132   2.427
  789SOL     OW 3017   6.138   5.680   3.808
  789SOL    HW1 3018   6.056   5.680   3.865
  789SOL    HW2 3019   6.138   5.761   3.750
  790SOL     OW 3020   4.792   4.633   4.043
  790SOL    HW1 3021   4.710   4.633   4.101
  790SOL    HW2 3022   4.792   4.551   3.985
  791SOL     OW 3023   4.511   5.938   3.506
  791SOL    HW1 3024   4.511   6.019   3.449
  791SOL    HW2 3025   4.511   5.856   3.449
  792SOL     OW 3026   4.979   7.635   3.196
  792SOL    HW1 3027   5.061   7.635   3.254
  792SOL    HW2 3028   4.898   7.635   3.254
  793SOL     OW 3029   4.383   6.649   3.150
  793SOL    HW1 3030   4.465   6.649   3.207
  793SOL    HW2 3031   4.383   6.731   3.092
  794SOL     OW 3032   5.261   3.705   3.369
  794SOL    HW1 3033   5.343   3.705   3.427
  794SOL    HW2 3034   5.261   3.624   3.311
  795SOL     OW 3035   4.335   4.567   1.362
  795SOL    HW1 3036   4.253   4.567   1.420
  795SOL    HW2 3037   4.335   4.648   1.304
  796SOL     OW 3038   4.113   3.553   1.980
  796SOL    HW1 3039   4.031   3.553   2.038
  796SOL    HW2 3040   4.113   3.472   1.922
  797SOL     OW 3041   6.397   3.987   1.239
  797SOL    HW1 3042   6.397   4.069   1.181
  797SOL    HW2 3043   6.397   3.906   1.181
  798SOL     OW 3044   6.038   3.740   2.943
  798SOL    HW1 3045   6.120   3.740   3.000
  798SOL    HW2 3046   5.956   3.740   3.000
  799SOL     OW 3047   5.513   4.996   4.193
  799SOL    HW1 3048   5.594   4.996   4.251
  799SOL    HW2 3049   5.513   5.077   4.136
  800SOL     OW 3050   5.924   7.434   1.462
  800SOL    HW1 3051   6.006   7.434   1.520
  800SOL    HW2 3052   5.924   7.352   1.404
  801SOL     OW 3053   6.768   3.679   2.291
  801SOL    HW1 3054   6.686   3.679   2.348
  801SOL    HW2 3055   6.768   3.761   2.233
  802SOL     OW 3056   6.610   7.238   1.617
  802SOL    HW1 3057   6.528   7.238   1.675
  802SOL    HW2 3058   6.610   7.156   1.559
  803SOL     OW 3059   6.371   4.915   1.532
  803SOL    HW1 3060   6.371   4.997   1.475
  803SOL    HW2 3061   6.371   4.833   1.475
  804SOL     OW 3062   5.525   7.865   2.221
  804SOL    HW1 3063   5.607   7.865   2.279
  804SOL    HW2 3064   5.443   7.865   2.279
  805SOL     OW 3065   5.824   5.676   1.113
  805SOL    HW1 3066   5.906   5.676   1.171
  805SOL    HW2 3067   5.824   5.758   1.055
  806SOL     OW 3068   3.980   5.361   2.092
  806SOL    HW1 3069   4.062   5.361   2.150
  806SOL    HW2 3070   3.980   5.279   2.034
  807SOL     OW 3071   5.866   6.763   3.749
  807SOL    HW1 3072   5.784   6.763   3.807
  807SOL    HW2 3073   5.866   6.845   3.691
  808SOL     OW 3074   6.522   6.571   1.342
  808SOL    HW1 3075   6.440   6.571   1.400
  808SOL    HW2 3076   6.522   6.489   1.285
  809SOL     OW 3077   5.257   7.003   3.614
  809SOL    HW1 3078   5.257   7.085   3.556
  809SOL    HW2 3079   5.257   6.922   3.556
  810SOL     OW 3080   6.917   5.402   3.052
  810SOL    HW1 3081   6.999   5.402   3.109
  810SOL    HW2 3082   6.835   5.402   3.109
  811SOL     OW 3083   5.412   3.670   1.466
  811SOL    HW1 3084   5.493   3.670   1.524
  811SOL    HW2 3085   5.412   3.752   1.408
  812SOL     OW 3086   4.132   3.730   2.797
  812SOL    HW1 3087   4.214   3.730   2.855
  812SOL    HW2 3088   4.132   3.648   2.739
  813SOL     OW 3089   5.946   5.481   4.117
  813SOL    HW1 3090   5.864   5.481   4.175
  813SOL    HW2 3091   5.946   5.563   4.060
  814SOL     OW 3092   4.140   4.714   3.980
  814SOL    HW1 3093   4.059   4.714   4.037
  814SOL    HW2 3094   4.140   4.632   3.922
  815SOL     OW 3095   4.023   5.544   2.264
  815SOL    HW1 3096   4.023   5.625   2.206
  815SOL    HW2 3097   4.023   5.462   2.206
  816SOL     OW 3098   5.678   3.471   1.725
  816SOL    HW1 3099   5.760   3.471   1.783
  816SOL    HW2 3100   5.597   3.471   1.783
  817SOL     OW 3101   4.019   3.788   2.221
  817SOL    HW1 3102   4.101   3.788   2.279
  817SOL    HW2 3103   4.019   3.869   2.163
  818SOL     OW 3104   5.244   6.481   3.968
  818SOL    HW1 3105   5.325   6.481   4.026
  818SOL    HW2 3106   5.244   6.399   3.910
  819SOL     OW 3107   4.580   5.237   1.394
  819SOL    HW1 3108   4.498   5.237   1.451
  819SOL    HW2 3109   4.580   5.318   1.336
  820SOL     OW 3110   6.926   4.023   2.052
  820SOL    HW1 3111   6.845   4.023   2.109
  820SOL    HW2 3112   6.926   3.942   1.994
  821SOL     OW 3113   5.046   3.530   1.952
  821SOL    HW1 3114   5.046   3.612   1.894
  821SOL    HW2 3115   5.046   3.448   1.894
  822SOL     OW 3116   6.078   6.280   1.342
  822SOL    HW1 3117   6.160   6.280   1.400
  822SOL    HW2 3118   5.996   6.280   1.400
  823SOL     OW 3119   4.219   6.508   2.568
  823SOL    HW1 3120   4.301   6.508   2.626
  823SOL    HW2 3121   4.219   6.589   2.510
  824SOL     OW 3122   4.939   7.800   2.336
  824SOL    HW1 3123   5.020   7.800   2.393
  824SOL    HW2 3124   4.939   7.719   2.278
  825SOL     OW 3125   6.088   7.842   2.131
  825SOL    HW1 3126   6.007   7.842   2.189
  825SOL    HW2 3127   6.088   7.924   2.073
  826SOL     OW 3128   6.698   4.106   3.783
  826SOL    HW1 3129   6.616   4.106   3.841
  826SOL    HW2 3130   6.698   4.025   3.725
  827SOL     OW 3131   6.434   7.282   3.511
  827SOL    HW1 3132   6.434   7.364   3.453
  827SOL    HW2 3133   6.434   7.200   3.453
  828SOL     OW 3134   6.616   5.510   3.207
  828SOL    HW1 3135   6.698   5.510   3.265
  828SOL    HW2 3136   6.535   5.510   3.265
  829SOL     OW 3137   5.102   3.893   1.546
  829SOL    HW1 3138   5.183   3.893   1.604
  829SOL    HW2 3139   5.102   3.975   1.488
  830SOL     OW 3140   6.523   5.082   3.433
  830SOL    HW1 3141   6.605   5.082   3.491
  830SOL    HW2 3142   6.523   5.001   3.376
  831SOL     OW 3143   5.596   5.959   3.952
  831SOL    HW1 3144   5.515   5.959   4.010
  831SOL    HW2 3145   5.596   6.041   3.895
  832SOL     OW 3146   5.760   4.696   1.211
  832SOL    HW1 3147   5.678   4.696   1.269
  832SOL    HW2 3148   5.760   4.614   1.153
  833SOL     OW 3149   5.816   4.812   4.315
  833SOL    HW1 3150   5.816   4.893   4.257
  833SOL    HW2 3151   5.816   4.730   4.257
  834SOL     OW 3152   5.858   4.436   4.348
  834SOL    HW1 3153   5.939   4.436   4.406
  834SOL    HW2 3154   5.776   4.436   4.406
  835SOL     OW 3155   4.513   4.154   4.125
  835SOL    HW1 3156   4.595   4.154   4.183
  835SOL    HW2 3157   4.513   4.236   4.067
  836SOL     OW 3158   5.768   4.407   1.456
  836SOL    HW1 3159   5.849   4.407   1.514
  836SOL    HW2 3160   5.768   4.326   1.398
  837SOL     OW 3161   6.335   5.315   3.800
  837SOL    HW1 3162   6.254   5.315   3.858
  837SOL    HW2 3163   6.335   5.397   3.742
  838SOL     OW 3164   6.537   7.021   2.433
  838SOL    HW1 3165   6.455   7.021   2.490
  838SOL    HW2 3166   6.537   6.940   2.375
  839SOL     OW 3167   6.142   3.704   1.359
  839SOL    HW1 3168   6.142   3.786   1.301
  839SOL    HW2 3169   6.142   3.622   1.301
  840SOL     OW 3170   4.591   7.075   2.063
  840SOL    HW1 3171   4.672   7.075   2.121
  840SOL    HW2 3172   4.509   7.075   2.121
  841SOL     OW 3173   6.676   4.650   3.505
  841SOL    HW1 3174   6.757   4.650   3.563
  841SOL    HW2 3175   6.676   4.732   3.447
  842SOL     OW 3176   5.034   4.873   1.097
  842SOL    HW1 3177   5.116   4.873   1.155
  842SOL    HW2 3178   5.034   4.792   1.039
  843SOL     OW 3179   3.885   4.305   1.739
  843SOL    HW1 3180   3.804   4.305   1.797
  843SOL    HW2 3181   3.885   4.387   1.682
  844SOL     OW 3182   4.163   3.713   3.218
  844SOL    HW1 3183   4.081   3.713   3.276
  844SOL    HW2 3184   4.163   3.631   3.160
  845SOL     OW 3185   6.903   3.782   1.918
  845SOL    HW1 3186   6.903   3.863   1.861
  845SOL    HW2 3187   6.903   3.700   1.861
  846SOL     OW 3188   4.416   4.758   4.080
  846SOL    HW1 3189   4.497   4.758   4.138
  846SOL    HW2 3190   4.334   4.758   4.138
  847SOL     OW 3191   4.897   4.294   3.976
  847SOL    HW1 3192   4.979   4.294   4.034
  847SOL    HW2 3193   4.897   4.376   3.918
  848SOL     OW 3194   5.619   3.965   3.972
  848SOL    HW1 3195   5.701   3.965   4.029
  848SOL    HW2 3196   5.619   3.883   3.914
  849SOL     OW 3197   4.525   5.042   1.557
  849SOL    HW1 3198   4.443   5.042   1.615
  849SOL    HW2 3199   4.525   5.124   1.500
  850SOL     OW 3200   5.036   4.870   3.927
  850SOL    HW1 3201   4.955   4.870   3.985
  850SOL    HW2 3202   5.036   4.788   3.870
  851SOL     OW 3203   6.576   3.400   1.571
  851SOL    HW1 3204   6.576   3.482   1.513
  851SOL    HW2 3205   6.576   3.319   1.513
  852SOL     OW 3206   4.781   7.389   2.188
  852SOL    HW1 3207   4.863   7.389   2.246
  852SOL    HW2 3208   4.699   7.389   2.246
  853SOL     OW 3209   6.333   6.978   3.612
  853SOL    HW1 3210   6.415   6.978   3.670
  853SOL    HW2 3211   6.333   7.059   3.555
  854SOL     OW 3212   5.153   5.575   4.055
  854SOL    HW1 3213   5.235   5.575   4.112
  854SOL    HW2 3214   5.153   5.493   3.997
  855SOL     OW 3215   4.243   4.255   4.086
  855SOL    HW1 3216   4.161   4.255   4.143
  855SOL    HW2 3217   4.243   4.337   4.028
  856SOL     OW 3218   6.109   7.545   1.676
  856SOL    HW1 3219   6.027   7.545   1.733
  856SOL    HW2 3220   6.109   7.464   1.618
  857SOL     OW 3221   4.971   6.118   1.217
  857SOL    HW1 3222   4.971   6.200   1.159
  857SOL    HW2 3223   4.971   6.037   1.159
  858SOL     OW 3224   6.061   3.390   3.602
  858SOL    HW1 3225   6.143   3.390   3.659
  858SOL    HW2 3226   5.980   3.390   3.659
  859SOL     OW 3227   6.044   6.360   3.844
  859SOL    HW1 3228   6.126   6.360   3.902
  859SOL    HW2 3229   6.044   6.441   3.786
  860SOL     OW 3230   7.093   4.618   2.395
  860SOL    HW1 3231   7.175   4.618   2.453
  860SOL    HW2 3232   7.093   4.536   2.337
  861SOL     OW 3233   6.494   7.956   2.210
  861SOL    HW1 3234   6.412   7.956   2.268
  861SOL    HW2 3235   6.494   8.037   2.152
  862SOL     OW 3236   5.903   7.529   3.456
  862SOL    HW1 3237   5.822   7.529   3.514
  862SOL    HW2 3238   5.903   7.448   3.398
  863SOL     OW 3239   4.925   5.591   3.894
  863SOL    HW1 3240   4.925   5.673   3.837
  863SOL    HW2 3241   4.925   5.510   3.837
  864SOL     OW 3242   5.376   3.433   1.813
  864SOL    HW1 3243   5.458   3.433   1.871
  864SOL    HW2 3244   5.295   3.433   1.871
  865SOL     OW 3245   6.359   3.413   3.574
  865SOL    HW1 3246   6.441   3.413   3.632
  865SOL    HW2 3247   6.359   3.494   3.516
  866SOL     OW 3248   4.788   3.704   1.370
  866SOL    HW1 3249   4.870   3.704   1.428
  866SOL    HW2 3250   4.788   3.622   1.312
  867SOL     OW 3251   6.781   6.580   2.111
  867SOL    HW1 3252   6.699   6.580   2.169
  867SOL    HW2 3253   6.781   6.662   2.053
  868SOL     OW 3254   4.632   3.457   2.389
  868SOL    HW1 3255   4.550   3.457   2.447
  868SOL    HW2 3256   4.632   3.376   2.331
  869SOL     OW 3257   6.899   4.833   2.803
  869SOL    HW1 3258   6.899   4.915   2.745
  869SOL    HW2 3259   6.899   4.751   2.745
  870SOL     OW 3260   4.686   6.096   3.623
  870SOL    HW1 3261   4.767   6.096   3.680
  870SOL    HW2 3262   4.604   6.096   3.680
  871SOL     OW 3263   4.048   5.674   3.085
  871SOL    HW1 3264   4.130   5.674   3.142
  871SOL    HW2 3265   4.048   5.756   3.027
  872SOL     OW 3266   3.696   4.088   3.771
  872SOL    HW1 3267   3.778   4.088   3.829
  872SOL    HW2 3268   3.696   4.006   3.713
  873SOL     OW 3269   7.076   4.574   2.036
  873SOL    HW1 3270   6.994   4.574   2.094
  873SOL    HW2 3271   7.076   4.655   1.978
  874SOL     OW 3272   3.982   4.501   2.073
  874SOL    HW1 3273   3.901   4.501   2.131
  874SOL    HW2 3274   3.982   4.419   2.015
  875SOL     OW 3275   3.936   3.695   1.688
  875SOL    HW1 3276   3.936   3.777   1.630
  875SOL    HW2 3277   3.936   3.614   1.630
  876SOL     OW 3278   5.647   8.007   3.012
  876SOL    HW1 3279   5.729   8.007   3.070
  876SOL    HW2 3280   5.565   8.007   3.070
  877SOL     OW 3281   6.296   4.304   1.298
  877SOL    HW1 3282   6.378   4.304   1.356
  877SOL    HW2 3283   6.296   4.386   1.240
  878SOL     OW 3284   7.012   5.798   2.771
  878SOL    HW1 3285   7.094   5.798   2.828
  878SOL    HW2 3286   7.012   5.716   2.713
  879SOL     OW 3287   4.867   4.573   0.975
  879SOL    HW1 3288   4.785   4.573   1.032
  879SOL    HW2 3289   4.867   4.654   0.917
  880SOL     OW 3290   6.616   6.276   3.372
  880SOL    HW1 3291   6.534   6.276   3.430
  880SOL    HW2 3292   6.616   6.194   3.314
  881SOL     OW 3293   4.397   5.255   1.773
  881SOL    HW1 3294   4.397   5.336   1.715
  881SOL    HW2 3295   4.397   5.173   1.715
  882SOL     OW 3296   4.753   7.212   1.322
  882SOL    HW1 3297   4.835   7.212   1.380
  882SOL    HW2 3298   4.671   7.212   1.380
  883SOL     OW 3299   6.465   3.848   3.874
  883SOL    HW1 3300   6.547   3.848   3.932
  883SOL    HW2 3301   6.465   3.930   3.816
  884SOL     OW 3302   5.089   5.220   1.093
  884SOL    HW1 3303   5.171   5.220   1.151
  884SOL    HW2 3304   5.089   5.139   1.036
  885SOL     OW 3305   6.557   3.726   1.436
  885SOL    HW1 3306   6.476   3.726   1.494
  885SOL    HW2 3307   6.557   3.808   1.379
  886SOL     OW 3308   5.069   7.357   3.420
  886SOL    HW1 3309   4.987   7.357   3.478
  886SOL    HW2 3310   5.069   7.275   3.362
  887SOL     OW 3311   5.672   7.755   3.313
  887SOL    HW1 3312   5.672   7.837   3.256
  887SOL    HW2 3313   5.672   7.674   3.256
  888SOL     OW 3314   5.778   4.734   2.651
  888SOL    HW1 3315   5.860   4.734   2.709
  888SOL    HW2 3316   5.696   4.734   2.709
  889SOL     OW 3317   5.183   4.360   1.107
  889SOL    HW1 3318   5.265   4.360   1.165
  889SOL    HW2 3319   5.183   4.442   1.049
  890SOL     OW 3320   5.858   3.954   4.177
  890SOL    HW1 3321   5.940   3.954   4.235
  890SOL    HW2 3322   5.858   3.872   4.119
  891SOL     OW 3323   6.407   3.782   2.848
  891SOL    HW1 3324   6.325   3.782   2.905
  891SOL    HW2 3325   6.407   3.863   2.790
  892SOL     OW 3326   6.704   5.739   3.273
  892SOL    HW1 3327   6.623   5.739   3.331
  892SOL    HW2 3328   6.704   5.657   3.215
  893SOL     OW 3329   5.226   7.924   2.772
  893SOL    HW1 3330   5.226   8.006   2.714
  893SOL    HW2 3331   5.226   7.843   2.714
  894SOL     OW 3332   6.282   5.983   3.549
  894SOL    HW1 3333   6.364   5.983   3.607
  894SOL    HW2 3334   6.201   5.983   3.607
  895SOL     OW 3335   4.101   5.047   2.131
  895SOL    HW1 3336   4.183   5.047   2.188
  895SOL    HW2 3337   4.101   5.129   2.073
  896SOL     OW 3338   6.556   4.278   3.110
  896SOL    HW1 3339   6.638   4.278   3.168
  896SOL    HW2 3340   6.556   4.196   3.053
  897SOL     OW 3341   4.289   3.555   2.217
  897SOL    HW1 3342   4.208   3.555   2.274
  897SOL    HW2 3343   4.289   3.637   2.159
  898SOL     OW 3344   6.509   4.744   3.790
  898SOL    HW1 3345   6.427   4.744   3.848
  898SOL    HW2 3346   6.509   4.662   3.733
  899SOL     OW 3347   4.463   7.430   3.177
  899SOL    HW1 3348   4.463   7.512   3.119
  899SOL    HW2 3349   4.463   7.348   3.119
  900SOL     OW 3350   5.137   4.144   1.270
  900SOL    HW1 3351   5.219   4.144   1.328
  900SOL    HW2 3352   5.056   4.144   1.328
  901SOL     OW 3353   5.409   5.572   4.057
  901SOL    HW1 3354   5.491   5.572   4.115
  901SOL    HW2 3355   5.409   5.654   3.999
  902SOL     OW 3356   4.603   7.459   2.971
  902SOL    HW1 3357   4.684   7.459   3.029
  902SOL    HW2 3358   4.603   7.377   2.914
  903SOL     OW 3359   6.887   5.016   3.031
  903SOL    HW1 3360   6.805   5.016   3.089
  903SOL    HW2 3361   6.887   5.097   2.973
  904SOL     OW 3362   6.218   5.074   3.959
  904SOL    HW1 3363   6.137   5.074   4.017
  904SOL    HW2 3364   6.218   4.993   3.901
  905SOL     OW 3365   4.230   3.518   2.683
  905SOL    HW1 3366   4.230   3.600   2.625
  905SOL    HW2 3367   4.230   3.436   2.625
  906SOL     OW 3368   5.635   7.934   1.999
  906SOL    HW1 3369   5.717   7.934   2.057
  906SOL    HW2 3370   5.553   7.934   2.057
  907SOL     OW 3371   4.921   7.847   2.865
  907SOL    HW1 3372   5.003   7.847   2.922
  907SOL    HW2 3373   4.921   7.929   2.807
  908SOL     OW 3374   4.456   7.241   1.746
  908SOL    HW1 3375   4.538   7.241   1.804
  908SOL    HW2 3376   4.456   7.159   1.689
  909SOL     OW 3377   3.874   4.030   3.147
  909SOL    HW1 3378   3.793   4.030   3.205
  909SOL    HW2 3379   3.874   4.112   3.089
  910SOL     OW 3380   4.088   4.317   1.370
  910SOL    HW1 3381   4.006   4.317   1.428
  910SOL    HW2 3382   4.088   4.235   1.312
  911SOL     OW 3383   5.339   3.744   2.701
  911SOL    HW1 3384   5.339   3.825   2.643
  911SOL    HW2 3385   5.339   3.662   2.643
  912SOL     OW 3386   6.232   3.478   3.197
  912SOL    HW1 3387   6.314   3.478   3.255
  912SOL    HW2 3388   6.151   3.478   3.255
  913SOL     OW 3389   4.985   7.318   1.360
  913SOL    HW1 3390   5.066   7.318   1.418
  913SOL    HW2 3391   4.985   7.400   1.303
  914SOL     OW 3392   6.326   3.276   1.653
  914SOL    HW1 3393   6.408   3.276   1.711
  914SOL    HW2 3394   6.326   3.195   1.595
  915SOL     OW 3395   5.645   7.214   1.388
  915SOL    HW1 3396   5.564   7.214   1.445
  915SOL    HW2 3397   5.645   7.296   1.330
  916SOL     OW 3398   5.865   7.917   3.183
  916SOL    HW1 3399   5.783   7.917   3.241
  916SOL    HW2 3400   5.865   7.835   3.125
  917SOL     OW 3401   5.441   5.055   1.079
  917SOL    HW1 3402   5.441   5.137   1.022
  917SOL    HW2 3403   5.441   4.974   1.022
  918SOL     OW 3404   4.091   3.723   1.470
  918SOL    HW1 3405   4.172   3.723   1.528
  918SOL    HW2 3406   4.009   3.723   1.528
  919SOL     OW 3407   4.676   3.677   3.790
  919SOL    HW1 3408   4.758   3.677   3.848
  919SOL    HW2 3409   4.676   3.759   3.732
  920SOL     OW 3410   5.684   4.172   4.113
  920SOL    HW1 3411   5.765   4.172   4.171
  920SOL    HW2 3412   5.684   4.091   4.055
  921SOL     OW 3413   5.003   4.040   3.589
  921SOL    HW1 3414   4.921   4.040   3.646
  921SOL    HW2 3415   5.003   4.122   3.531
  922SOL     OW 3416   5.161   4.600   0.930
  922SOL    HW1 3417   5.080   4.600   0.988
  922SOL    HW2 3418   5.161   4.518   0.872
  923SOL     OW 3419   4.652   4.154   1.170
  923SOL    HW1 3420   4.652   4.236   1.112
  923SOL    HW2 3421   4.652   4.073   1.112
  924SOL     OW 3422   4.195   6.415   3.024
  924SOL    HW1 3423   4.277   6.415   3.081
  924SOL    HW2 3424   4.113   6.415   3.081
  925SOL     OW 3425   4.759   6.958   3.547
  925SOL    HW1 3426   4.841   6.958   3.605
  925SOL    HW2 3427   4.759   7.040   3.489
  926SOL     OW 3428   6.987   6.061   2.952
  926SOL    HW1 3429   7.069   6.061   3.009
  926SOL    HW2 3430   6.987   5.979   2.894
  927SOL     OW 3431   6.849   6.284   1.963
  927SOL    HW1 3432   6.768   6.284   2.021
  927SOL    HW2 3433   6.849   6.365   1.905
  928SOL     OW 3434   6.961   4.925   2.559
  928SOL    HW1 3435   6.879   4.925   2.617
  928SOL    HW2 3436   6.961   4.843   2.501
  929SOL     OW 3437   4.259   5.518   2.008
  929SOL    HW1 3438   4.259   5.599   1.950
  929SOL    HW2 3439   4.259   5.436   1.950
  930SOL     OW 3440   5.914   4.028   1.552
  930SOL    HW1 3441   5.995   4.028   1.610
  930SOL    HW2 3442   5.832   4.028   1.610
  931SOL     OW 3443   4.792   5.598   1.415
  931SOL    HW1 3444   4.874   5.598   1.473
  931SOL    HW2 3445   4.792   5.679   1.358
  932SOL     OW 3446   5.711   7.337   3.593
  932SOL    HW1 3447   5.793   7.337   3.650
  932SOL    HW2 3448   5.711   7.255   3.535
  933SOL     OW 3449   4.579   6.981   1.431
  933SOL    HW1 3450   4.498   6.981   1.489
  933SOL    HW2 3451   4.579   7.063   1.373
  934SOL     OW 3452   6.564   6.030   1.569
  934SOL    HW1 3453   6.483   6.030   1.627
  934SOL    HW2 3454   6.564   5.949   1.511
  935SOL     OW 3455   5.720   7.641   1.296
  935SOL    HW1 3456   5.720   7.723   1.239
  935SOL    HW2 3457   5.720   7.560   1.239
  936SOL     OW 3458   3.955   5.603   2.568
  936SOL    HW1 3459   4.037   5.603   2.625
  936SOL    HW2 3460   3.873   5.603   2.625
  937SOL     OW 3461   4.425   3.989   3.921
  937SOL    HW1 3462   4.507   3.989   3.979
  937SOL    HW2 3463   4.425   4.071   3.863
  938SOL     OW 3464   4.390   7.165   2.722
  938SOL    HW1 3465   4.472   7.165   2.780
  938SOL    HW2 3466   4.390   7.083   2.665
  939SOL     OW 3467   6.684   7.120   1.829
  939SOL    HW1 3468   6.602   7.120   1.887
  939SOL    HW2 3469   6.684   7.201   1.771
  940SOL     OW 3470   6.105   4.017   4.258
  940SOL    HW1 3471   6.023   4.017   4.315
  940SOL    HW2 3472   6.105   3.935   4.200
  941SOL     OW 3473   4.428   5.534   1.766
  941SOL    HW1 3474   4.428   5.616   1.708
  941SOL    HW2 3475   4.428   5.453   1.708
  942SOL     OW 3476   6.594   5.127   1.745
  942SOL    HW1 3477   6.676   5.127   1.803
  942SOL    HW2 3478   6.512   5.127   1.803
  943SOL     OW 3479   4.669   3.646   2.941
  943SOL    HW1 3480   4.751   3.646   2.999
  943SOL    HW2 3481   4.669   3.728   2.884
  944SOL     OW 3482   4.028   6.047   2.388
  944SOL    HW1 3483   4.109   6.047   2.445
  944SOL    HW2 3484   4.028   5.966   2.330
  945SOL     OW 3485   3.867   4.949   2.525
  945SOL    HW1 3486   3.786   4.949   2.583
  945SOL    HW2 3487   3.867   5.030   2.467
  946SOL     OW 3488   5.552   4.300   1.306
  946SOL    HW1 3489   5.470   4.300   1.363
  946SOL    HW2 3490   5.552   4.218   1.248
  947SOL     OW 3491   5.398   6.272   4.002
  947SOL    HW1 3492   5.398   6.354   3.944
  947SOL    HW2 3493   5.398   6.190   3.944
  948SOL     OW 3494   4.081   3.901   3.069
  948SOL    HW1 3495   4.163   3.901   3.126
  948SOL    HW2 3496   4.000   3.901   3.126
  949SOL     OW 3497   6.177   5.303   1.635
  949SOL    HW1 3498   6.258   5.303   1.692
  949SOL    HW2 3499   6.177   5.385   1.577
  950SOL     OW 3500   3.951   4.323   3.124
  950SOL    HW1 3501   4.033   4.323   3.182
  950SOL    HW2 3502   3.951   4.241   3.067
  951SOL     OW 3503   6.462   3.318   2.174
  951SOL    HW1 3504   6.380   3.318   2.232
  951SOL    HW2 3505   6.462   3.400   2.116
  952SOL     OW 3506   7.078   6.056   2.670
  952SOL    HW1 3507   6.996   6.056   2.727
  952SOL    HW2 3508   7.078   5.974   2.612
  953SOL     OW 3509   6.584   4.483   3.874
  953SOL    HW1 3510   6.584   4.565   3.817
  953SOL    HW2 3511   6.584   4.402   3.817
  954SOL     OW 3512   5.934   3.360   1.668
  954SOL    HW1 3513   6.016   3.360   1.726
  954SOL    HW2 3514   5.852   3.360   1.726
  955SOL     OW 3515   3.742   4.390   3.744
  955SOL    HW1 3516   3.823   4.390   3.802
  955SOL    HW2 3517   3.742   4.472   3.687
  956SOL     OW 3518   5.139   7.531   1.816
  956SOL    HW1 3519   5.221   7.531   1.874
  956SOL    HW2 3520   5.139   7.449   1.758
  957SOL     OW 3521   5.767   3.535   3.631
  957SOL    HW1 3522   5.685   3.535   3.688
  957SOL    HW2 3523   5.767   3.616   3.573
  958SOL     OW 3524   4.287   3.756   3.752
  958SOL    HW1 3525   4.206   3.756   3.809
  958SOL    HW2 3526   4.287   3.675   3.694
  959SOL     OW 3527   6.688   7.209   2.235
  959SOL    HW1 3528   6.688   7.290   2.177
  959SOL    HW2 3529   6.688   7.127   2.177
  960SOL     OW 3530   6.288   3.710   4.084
  960SOL    HW1 3531   6.370   3.710   4.142
  960SOL    HW2 3532   6.206   3.710   4.142
  961SOL     OW 3533   4.047   4.059   2.841
  961SOL    HW1 3534   4.129   4.059   2.899
  961SOL    HW2 3535   4.047   4.141   2.783
  962SOL     OW 3536   4.838   6.333   1.406
  962SOL    HW1 3537   4.920   6.333   1.464
  962SOL    HW2 3538   4.838   6.252   1.348
  963SOL     OW 3539   6.217   3.219   1.889
  963SOL    HW1 3540   6.136   3.219   1.946
  963SOL    HW2 3541   6.217   3.301   1.831
  964SOL     OW 3542   4.728   6.635   1.351
  964SOL    HW1 3543   4.646   6.635   1.409
  964SOL    HW2 3544   4.728   6.553   1.293
  965SOL     OW 3545   4.579   7.206   3.432
  965SOL    HW1 3546   4.579   7.288   3.374
  965SOL    HW2 3547   4.579   7.125   3.374
  966SOL     OW 3548   6.872   5.846   3.071
  966SOL    HW1 3549   6.953   5.846   3.128
  966SOL    HW2 3550   6.790   5.846   3.128
  967SOL     OW 3551   4.976   7.364   1.692
  967SOL    HW1 3552   5.057   7.364   1.750
  967SOL    HW2 3553   4.976   7.446   1.635
  968SOL     OW 3554   5.837   3.521   3.885
  968SOL    HW1 3555   5.918   3.521   3.943
  968SOL    HW2 3556   5.837   3.440   3.828
  969SOL     OW 3557   4.199   5.921   2.942
  969SOL    HW1 3558   4.118   5.921   3.000
  969SOL    HW2 3559   4.199   6.003   2.884
  970SOL     OW 3560   4.558   3.507   1.844
  970SOL    HW1 3561   4.476   3.507   1.902
  970SOL    HW2 3562   4.558   3.426   1.786
  971SOL     OW 3563   6.001   5.089   1.250
  971SOL    HW1 3564   6.001   5.171   1.192
  971SOL    HW2 3565   6.001   5.007   1.192
  972SOL     OW 3566   3.821   3.832   3.580
  972SOL    HW1 3567   3.902   3.832   3.638
  972SOL    HW2 3568   3.739   3.832   3.638
  973SOL     OW 3569   5.657   6.793   1.289
  973SOL    HW1 3570   5.738   6.793   1.346
  973SOL    HW2 3571   5.657   6.875   1.231
  974SOL     OW 3572   5.355   6.406   1.063
  974SOL    HW1 3573   5.437   6.406   1.121
  974SOL    HW2 3574   5.355   6.325   1.005
  975SOL     OW 3575   4.558   6.903   3.371
  975SOL    HW1 3576   4.476   6.903   3.429
  975SOL    HW2 3577   4.558   6.985   3.313
  976SOL     OW 3578   5.314   7.625   1.513
  976SOL    HW1 3579   5.232   7.625   1.571
  976SOL    HW2 3580   5.314   7.543   1.455
  977SOL     OW 3581   6.229   6.205   3.753
  977SOL    HW1 3582   6.229   6.286   3.696
  977SOL    HW2 3583   6.229   6.123   3.696
  978SOL     OW 3584   4.470   3.532   1.408
  978SOL    HW1 3585   4.552   3.532   1.466
  978SOL    HW2 3586   4.389   3.532   1.466
  979SOL     OW 3587   4.779   4.408   4.168
  979SOL    HW1 3588   4.860   4.408   4.226
  979SOL    HW2 3589   4.779   4.489   4.110
  980SOL     OW 3590   5.463   4.806   2.835
  980SOL    HW1 3591   5.545   4.806   2.892
  980SOL    HW2 3592   5.463   4.724   2.777
  981SOL     OW 3593   5.479   3.393   1.504
  981SOL    HW1 3594   5.398   3.393   1.562
  981SOL    HW2 3595   5.479   3.475   1.446
  982SOL     OW 3596   5.581   4.737   4.370
  982SOL    HW1 3597   5.499   4.737   4.427
  982SOL    HW2 3598   5.581   4.656   4.312
  983SOL     OW 3599   4.443   3.602   2.498
  983SOL    HW1 3600   4.443   3.684   2.440
  983SOL    HW2 3601   4.443   3.521   2.440
  984SOL     OW 3602   5.095   8.023   2.320
  984SOL    HW1 3603   5.176   8.023   2.378
  984SOL    HW2 3604   5.013   8.023   2.378
  985SOL     OW 3605   5.269   4.893   1.189
  985SOL    HW1 3606   5.350   4.893   1.247
  985SOL    HW2 3607   5.269   4.975   1.132
  986SOL     OW 3608   6.729   7.004   1.506
  986SOL    HW1 3609   6.811   7.004   1.564
  986SOL    HW2 3610   6.729   6.923   1.448
  987SOL     OW 3611   4.756   4.792   1.048
  987SOL    HW1 3612   4.674   4.792   1.106
  987SOL    HW2 3613   4.756   4.874   0.990
  988SOL     OW 3614   4.066   6.648   2.321
  988SOL    HW1 3615   3.985   6.648   2.379
  988SOL    HW2 3616   4.066   6.566   2.263
  989SOL     OW 3617   6.637   7.276   3.198
  989SOL    HW1 3618   6.637   7.358   3.140
  989SOL    HW2 3619   6.637   7.195   3.140
  990SOL     OW 3620   4.310   5.393   3.549
  990SOL    HW1 3621   4.391   5.393   3.607
  990SOL    HW2 3622   4.228   5.393   3.607
  991SOL     OW 3623   6.449   5.783   3.557
  991SOL    HW1 3624   6.531   5.783   3.615
  991SOL    HW2 3625   6.449   5.865   3.500
  992SOL     OW 3626   5.182   7.765   1.961
  992SOL    HW1 3627   5.264   7.765   2.019
  992SOL    HW2 3628   5.182   7.684   1.904
  993SOL     OW 3629   4.793   6.611   3.630
  993SOL    HW1 3630   4.711   6.611   3.688
  993SOL    HW2 3631   4.793   6.692   3.572
  994SOL     OW 3632   5.807   6.131   0.929
  994SOL    HW1 3633   5.725   6.131   0.987
  994SOL    HW2 3634   5.807   6.050   0.871
  995SOL     OW 3635   6.943   5.036   2.132
  995SOL    HW1 3636   6.943   5.118   2.074
  995SOL    HW2 3637   6.943   4.955   2.074
  996SOL     OW 3638   5.190   4.930   4.161
  996SOL    HW1 3639   5.271   4.930   4.219
  996SOL    HW2 3640   5.108   4.930   4.219
  997SOL     OW 3641   4.568   3.621   3.543
  997SOL    HW1 3642   4.649   3.621   3.600
  997SOL    HW2 3643   4.568   3.702   3.485
  998SOL     OW 3644   7.104   4.166   2.195
  998SOL    HW1 3645   7.185   4.166   2.253
  998SOL    HW2 3646   7.104   4.085   2.137
  999SOL     OW 3647   4.711   7.647   2.322
  999SOL    HW1 3648   4.629   7.647   2.380
  999SOL    HW2 3649   4.711   7.729   2.264
 1000SOL     OW 3650   3.915   4.267   4.009
 1000SOL    HW1 3651   3.834   4.267   4.067
 1000SOL    HW2 3652   3.915   4.185   3.951
 1001SOL     OW 3653   4.020   3.643   3.489
 1001SOL    HW1 3654   4.020   3.725   3.431
 1001SOL    HW2 3655   4.020   3.562   3.431
 1002SOL     OW 3656   5.824   7.945   1.496
 1002SOL    HW1 3657   5.905   7.945   1.553
 1002SOL    HW2 3658   5.742   7.945   1.553
 1003SOL     OW 3659   5.822   7.070   3.652
 1003SOL    HW1 3660   5.904   7.070   3.710
 1003SOL    HW2 3661   5.822   7.152   3.595
 1004SOL     OW 3662   3.761   5.119   2.973
 1004SOL    HW1 3663   3.843   5.119   3.031
 1004SOL    HW2 3664   3.761   5.038   2.916
 1005SOL     OW 3665   6.735   6.826   2.530
 1005SOL    HW1 3666   6.653   6.826   2.588
 1005SOL    HW2 3667   6.735   6.907   2.472
 1006SOL     OW 3668   6.144   7.925   2.416
 1006SOL    HW1 3669   6.063   7.925   2.473
 1006SOL    HW2 3670   6.144   7.843   2.358
 1007SOL     OW 3671   6.237   5.512   3.974
 1007SOL    HW1 3672   6.237   5.594   3.916
 1007SOL    HW2 3673   6.237   5.430   3.916
 1008SOL     OW 3674   6.611   7.389   2.563
 1008SOL    HW1 3675   6.692   7.389   2.621
 1008SOL    HW2 3676   6.529   7.389   2.621
 1009SOL     OW 3677   6.978   6.330   2.945
 1009SOL    HW1 3678   7.059   6.330   3.003
 1009SOL    HW2 3679   6.978   6.412   2.887
 1010SOL     OW 3680   5.584   5.633   1.014
 1010SOL    HW1 3681   5.666   5.633   1.072
 1010SOL    HW2 3682   5.584   5.551   0.956
 1011SOL     OW 3683   4.160   4.695   1.515
 1011SOL    HW1 3684   4.078   4.695   1.573
 1011SOL    HW2 3685   4.160   4.777   1.457
 1012SOL     OW 3686   3.960   3.782   1.963
 1012SOL    HW1 3687   3.878   3.782   2.021
 1012SOL    HW2 3688   3.960   3.701   1.905
 1013SOL     OW 3689   5.018   3.842   2.697
 1013SOL    HW1 3690   5.018   3.924   2.639
 1013SOL    HW2 3691   5.018   3.761   2.639
 1014SOL     OW 3692   6.423   3.511   3.833
 1014SOL    HW1 3693   6.504   3.511   3.891
 1014SOL    HW2 3694   6.341   3.511   3.891
 1015SOL     OW 3695   4.156   3.983   2.303
 1015SOL    HW1 3696   4.237   3.983   2.361
 1015SOL    HW2 3697   4.156   4.065   2.245
 1016SOL     OW 3698   6.060   3.546   4.050
 1016SOL    HW1 3699   6.142   3.546   4.108
 1016SOL    HW2 3700   6.060   3.464   3.992
 1017SOL     OW 3701   4.771   5.265   1.119
 1017SOL    HW1 3702   4.689   5.265   1.177
 1017SOL    HW2 3703   4.771   5.346   1.061
 1018SOL     OW 3704   6.745   4.057   3.131
 1018SOL    HW1 3705   6.664   4.057   3.189
 1018SOL    HW2 3706   6.745   3.975   3.073
 1019SOL     OW 3707   4.831   3.470   1.621
 1019SOL    HW1 3708   4.831   3.551   1.564
 1019SOL    HW2 3709   4.831   3.388   1.564
 1020SOL     OW 3710   4.664   5.179   1.774
 1020SOL    HW1 3711   4.745   5.179   1.831
 1020SOL    HW2 3712   4.582   5.179   1.831
 1021SOL     OW 3713   5.089   3.716   2.450
 1021SOL    HW1 3714   5.171   3.716   2.507
 1021SOL    HW2 3715   5.089   3.798   2.392
 1022SOL     OW 3716   5.999   5.854   1.179
 1022SOL    HW1 3717   6.080   5.854   1.237
 1022SOL    HW2 3718   5.999   5.773   1.121
 1023SOL     OW 3719   4.373   3.712   3.049
 1023SOL    HW1 3720   4.291   3.712   3.107
 1023SOL    HW2 3721   4.373   3.794   2.992
 1024SOL     OW 3722   5.882   3.544   1.421
 1024SOL    HW1 3723   5.800   3.544   1.479
 1024SOL    HW2 3724   5.882   3.462   1.363
 1025SOL     OW 3725   4.311   6.398   3.253
 1025SOL    HW1 3726   4.311   6.480   3.195
 1025SOL    HW2 3727   4.311   6.316   3.195
 1026SOL     OW 3728   5.464   7.921   2.849
 1026SOL    HW1 3729   5.546   7.921   2.907
 1026SOL    HW2 3730   5.383   7.921   2.907
 1027SOL     OW 3731   6.728   3.847   3.662
 1027SOL    HW1 3732   6.809   3.847   3.720
 1027SOL    HW2 3733   6.728   3.929   3.604
 1028SOL     OW 3734   3.710   4.171   3.440
 1028SOL    HW1 3735   3.791   4.171   3.498
 1028SOL    HW2 3736   3.710   4.090   3.382
 1029SOL     OW 3737   6.576   4.728   1.594
 1029SOL    HW1 3738   6.494   4.728   1.652
 1029SOL    HW2 3739   6.576   4.810   1.536
 1030SOL     OW 3740   4.545   5.514   3.527
 1030SOL    HW1 3741   4.463   5.514   3.584
 1030SOL    HW2 3742   4.545   5.432   3.469
 1031SOL     OW 3743   5.446   5.372   4.215
 1031SOL    HW1 3744   5.446   5.454   4.157
 1031SOL    HW2 3745   5.446   5.290   4.157
 1032SOL     OW 3746   4.668   7.706   2.881
 1032SOL    HW1 3747   4.750   7.706   2.938
 1032SOL    HW2 3748   4.586   7.706   2.938
 1033SOL     OW 3749   4.033   4.291   2.205
 1033SOL    HW1 3750   4.115   4.291   2.263
 1033SOL    HW2 3751   4.033   4.372   2.148
 1034SOL     OW 3752   4.531   7.234   1.446
 1034SOL    HW1 3753   4.612   7.234   1.504
 1034SOL    HW2 3754   4.531   7.153   1.389
 1035SOL     OW 3755   4.779   4.072   3.973
 1035SOL    HW1 3756   4.697   4.072   4.031
 1035SOL    HW2 3757   4.779   4.154   3.915
 1036SOL     OW 3758   4.902   3.830   3.809
 1036SOL    HW1 3759   4.820   3.830   3.867
 1036SOL    HW2 3760   4.902   3.748   3.751
 1037SOL     OW 3761   4.328   3.392   1.938
 1037SOL    HW1 3762   4.328   3.473   1.881
 1037SOL    HW2 3763   4.328   3.310   1.881
 1038SOL     OW 3764   6.031   4.676   4.314
 1038SOL    HW1 3765   6.113   4.676   4.372
 1038SOL    HW2 3766   5.949   4.676   4.372
 1039SOL     OW 3767   5.227   3.821   3.688
 1039SOL    HW1 3768   5.309   3.821   3.746
 1039SOL    HW2 3769   5.227   3.903   3.630
 1040SOL     OW 3770   5.098   4.623   3.996
 1040SOL    HW1 3771   5.180   4.623   4.053
 1040SOL    HW2 3772   5.098   4.541   3.938
 1041SOL     OW 3773   4.971   7.879   2.055
 1041SOL    HW1 3774   4.889   7.879   2.112
 1041SOL    HW2 3775   4.971   7.960   1.997
 1042SOL     OW 3776   3.672   4.864   2.923
 1042SOL    HW1 3777   3.591   4.864   2.980
 1042SOL    HW2 3778   3.672   4.782   2.865
 1043SOL     OW 3779   6.058   3.774   4.194
 1043SOL    HW1 3780   6.058   3.855   4.136
 1043SOL    HW2 3781   6.058   3.692   4.136
 1044SOL     OW 3782   4.388   4.815   1.487
 1044SOL    HW1 3783   4.469   4.815   1.545
 1044SOL    HW2 3784   4.306   4.815   1.545
 1045SOL     OW 3785   6.766   3.418   1.841
 1045SOL    HW1 3786   6.848   3.418   1.899
 1045SOL    HW2 3787   6.766   3.500   1.783
 1046SOL     OW 3788   5.867   6.590   3.936
 1046SOL    HW1 3789   5.948   6.590   3.994
 1046SOL    HW2 3790   5.867   6.508   3.879
 1047SOL     OW 3791   5.208   3.477   1.605
 1047SOL    HW1 3792   5.126   3.477   1.663
 1047SOL    HW2 3793   5.208   3.559   1.547
 1048SOL     OW 3794   6.647   7.407   2.066
 1048SOL    HW1 3795   6.565   7.407   2.124
 1048SOL    HW2 3796   6.647   7.325   2.008
 1049SOL     OW 3797   3.871   3.833   3.332
 1049SOL    HW1 3798   3.871   3.915   3.275
 1049SOL    HW2 3799   3.871   3.751   3.275
 1050SOL     OW 3800   4.261   4.542   4.155
 1050SOL    HW1 3801   4.343   4.542   4.213
 1050SOL    HW2 3802   4.179   4.542   4.213
 1051SOL     OW 3803   4.147   3.480   1.540
 1051SOL    HW1 3804   4.229   3.480   1.598
 1051SOL    HW2 3805   4.147   3.561   1.482
 1052SOL     OW 3806   6.344   3.420   1.413
 1052SOL    HW1 3807   6.426   3.420   1.471
 1052SOL    HW2 3808   6.344   3.338   1.355
 1053SOL     OW 3809   6.647   7.863   2.502
 1053SOL    HW1 3810   6.565   7.863   2.560
 1053SOL    HW2 3811   6.647   7.944   2.444
 1054SOL     OW 3812   3.961   3.808   2.523
 1054SOL    HW1 3813   3.880   3.808   2.581
 1054SOL    HW2 3814   3.961   3.726   2.465
 1055SOL     OW 3815   4.987   5.375   4.079
 1055SOL    HW1 3816   4.987   5.457   4.021
 1055SOL    HW2 3817   4.987   5.294   4.021
 1056SOL     OW 3818   5.169   4.063   3.775
 1056SOL    HW1 3819   5.251   4.063   3.833
 1056SOL    HW2 3820   5.087   4.063   3.833
 1057SOL     OW 3821   5.454   7.752   1.961
 1057SOL    HW1 3822   5.535   7.752   2.019
 1057SOL    HW2 3823   5.454   7.834   1.903
 1058SOL     OW 3824   4.797   3.459   1.933
 1058SOL    HW1 3825   4.878   3.459   1.991
 1058SOL    HW2 3826   4.797   3.378   1.875
 1059SOL     OW 3827   4.120   4.303   2.474
 1059SOL    HW1 3828   4.039   4.303   2.532
 1059SOL    HW2 3829   4.120   4.385   2.417
 1060SOL     OW 3830   5.073   7.844   2.576
 1060SOL    HW1 3831   4.991   7.844   2.634
 1060SOL    HW2 3832   5.073   7.762   2.518
 1061SOL     OW 3833   3.974   4.972   3.714
 1061SOL    HW1 3834   3.974   5.054   3.656
 1061SOL    HW2 3835   3.974   4.891   3.656
 1062SOL     OW 3836   5.384   6.699   3.894
 1062SOL    HW1 3837   5.466   6.699   3.951
 1062SOL    HW2 3838   5.303   6.699   3.951
 1063SOL     OW 3839   6.619   7.641   2.671
 1063SOL    HW1 3840   6.701   7.641   2.729
 1063SOL    HW2 3841   6.619   7.722   2.613
 1064SOL     OW 3842   4.577   6.139   1.456
 1064SOL    HW1 3843   4.659   6.139   1.514
 1064SOL    HW2 3844   4.577   6.057   1.399
 1065SOL     OW 3845   4.605   4.845   2.375
 1065SOL    HW1 3846   4.524   4.845   2.433
 1065SOL    HW2 3847   4.605   4.927   2.318
 1066SOL     OW 3848   4.458   4.569   1.064
 1066SOL    HW1 3849   4.376   4.569   1.121
 1066SOL    HW2 3850   4.458   4.487   1.006
 1067SOL     OW 3851   5.550   5.156   3.994
 1067SOL    HW1 3852   5.550   5.238   3.936
 1067SOL    HW2 3853   5.550   5.074   3.936
 1068SOL     OW 3854   6.857   6.037   1.872
 1068SOL    HW1 3855   6.939   6.037   1.930
 1068SOL    HW2 3856   6.775   6.037   1.930
 1069SOL     OW 3857   6.610   6.512   1.579
 1069SOL    HW1 3858   6.691   6.512   1.637
 1069SOL    HW2 3859   6.610   6.593   1.521
 1070SOL     OW 3860   6.150   6.868   1.272
 1070SOL    HW1 3861   6.231   6.868   1.329
 1070SOL    HW2 3862   6.150   6.786   1.214
 1071SOL     OW 3863   6.304   5.594   1.391
 1071SOL    HW1 3864   6.222   5.594   1.449
 1071SOL    HW2 3865   6.304   5.676   1.334
 1072SOL     OW 3866   6.747   6.693   3.152
 1072SOL    HW1 3867   6.666   6.693   3.210
 1072SOL    HW2 3868   6.747   6.611   3.094
 1073SOL     OW 3869   5.515   7.082   3.646
 1073SOL    HW1 3870   5.515   7.164   3.589
 1073SOL    HW2 3871   5.515   7.001   3.589
 1074SOL     OW 3872   5.012   6.581   3.798
 1074SOL    HW1 3873   5.094   6.581   3.856
 1074SOL    HW2 3874   4.931   6.581   3.856
 1075SOL     OW 3875   3.823   4.276   2.004
 1075SOL    HW1 3876   3.904   4.276   2.062
 1075SOL    HW2 3877   3.823   4.358   1.946
 1076SOL     OW 3878   3.857   3.996   1.870
 1076SOL    HW1 3879   3.939   3.996   1.928
 1076SOL    HW2 3880   3.857   3.914   1.812
 1077SOL     OW 3881   4.567   5.207   3.858
 1077SOL    HW1 3882   4.485   5.207   3.916
 1077SOL    HW2 3883   4.567   5.288   3.800
 1078SOL     OW 3884   4.623   5.451   1.270
 1078SOL    HW1 3885   4.541   5.451   1.327
 1078SOL    HW2 3886   4.623   5.370   1.212
 1079SOL     OW 3887   5.465   6.701   1.157
 1079SOL    HW1 3888   5.465   6.782   1.099
 1079SOL    HW2 3889   5.465   6.619   1.099
 1080SOL     OW 3890   3.630   4.636   3.304
 1080SOL    HW1 3891   3.712   4.636   3.362
 1080SOL    HW2 3892   3.548   4.636   3.362
 1081SOL     OW 3893   5.845   3.511   3.380
 1081SOL    HW1 3894   5.926   3.511   3.438
 1081SOL    HW2 3895   5.845   3.592   3.322
 1082SOL     OW 3896   6.216   4.795   1.345
 1082SOL    HW1 3897   6.298   4.795   1.403
 1082SOL    HW2 3898   6.216   4.714   1.288
 1083SOL     OW 3899   6.289   6.650   1.238
 1083SOL    HW1 3900   6.207   6.650   1.296
 1083SOL    HW2 3901   6.289   6.731   1.180
 1084SOL     OW 3902   6.466   6.756   3.650
 1084SOL    HW1 3903   6.384   6.756   3.708
 1084SOL    HW2 3904   6.466   6.674   3.592
 1085SOL     OW 3905   4.636   3.660   3.287
 1085SOL    HW1 3906   4.636   3.741   3.229
 1085SOL    HW2 3907   4.636   3.578   3.229
 1086SOL     OW 3908   5.466   5.302   1.020
 1086SOL    HW1 3909   5.548   5.302   1.078
 1086SOL    HW2 3910   5.385   5.302   1.078
 1087SOL     OW 3911   5.414   7.841   3.315
 1087SOL    HW1 3912   5.496   7.841   3.373
 1087SOL    HW2 3913   5.414   7.923   3.257
 1088SOL     OW 3914   6.341   4.423   3.960
 1088SOL    HW1 3915   6.423   4.423   4.018
 1088SOL    HW2 3916   6.341   4.341   3.902
 1089SOL     OW 3917   4.977   3.528   2.236
 1089SOL    HW1 3918   4.895   3.528   2.294
 1089SOL    HW2 3919   4.977   3.610   2.179
 1090SOL     OW 3920   5.580   3.886   1.264
 1090SOL    HW1 3921   5.498   3.886   1.322
 1090SOL    HW2 3922   5.580   3.804   1.206
 1091SOL     OW 3923   4.465   3.388   1.629
 1091SOL    HW1 3924   4.465   3.470   1.571
 1091SOL    HW2 3925   4.465   3.307   1.571
 1092SOL     OW 3926   6.176   4.104   1.189
 1092SOL    HW1 3927   6.258   4.104   1.247
 1092SOL    HW2 3928   6.094   4.104   1.247
 1093SOL     OW 3929   5.308   3.679   3.070
 1093SOL    HW1 3930   5.389   3.679   3.128
 1093SOL    HW2 3931   5.308   3.761   3.012
 1094SOL     OW 3932   5.542   3.567   3.048
 1094SOL    HW1 3933   5.624   3.567   3.106
 1094SOL    HW2 3934   5.542   3.485   2.990
 1095SOL     OW 3935   5.337   8.009   2.465
 1095SOL    HW1 3936   5.256   8.009   2.523
 1095SOL    HW2 3937   5.337   8.091   2.408
 1096SOL     OW 3938   6.872   5.711   2.075
 1096SOL    HW1 3939   6.790   5.711   2.133
 1096SOL    HW2 3940   6.872   5.630   2.017
 1097SOL     OW 3941   4.364   6.762   1.761
 1097SOL    HW1 3942   4.364   6.844   1.703
 1097SOL    HW2 3943   4.364   6.681   1.703
 1098SOL     OW 3944   6.702   4.919   1.877
 1098SOL    HW1 3945   6.783   4.919   1.935
 1098SOL    HW2 3946   6.620   4.919   1.935
 1099SOL     OW 3947   3.931   4.606   1.792
 1099SOL    HW1 3948   4.012   4.606   1.850
 1099SOL    HW2 3949   3.931   4.687   1.734
 1100SOL     OW 3950   4.156   6.752   2.582
 1100SOL    HW1 3951   4.237   6.752   2.640
 1100SOL    HW2 3952   4.156   6.670   2.525
 1101SOL     OW 3953   6.465   6.168   3.573
 1101SOL    HW1 3954   6.384   6.168   3.630
 1101SOL    HW2 3955   6.465   6.250   3.515
 1102SOL     OW 3956   6.820   5.149   2.396
 1102SOL    HW1 3957   6.738   5.149   2.454
 1102SOL    HW2 3958   6.820   5.067   2.338
 1103SOL     OW 3959   4.255   4.951   3.957
 1103SOL    HW1 3960   4.255   5.033   3.900
 1103SOL    HW2 3961   4.255   4.870   3.900
 1104SOL     OW 3962   4.354   3.617   3.382
 1104SOL    HW1 3963   4.436   3.617   3.440
 1104SOL    HW2 3964   4.273   3.617   3.440
 1105SOL     OW 3965   3.789   5.441   2.711
 1105SOL    HW1 3966   3.871   5.441   2.769
 1105SOL    HW2 3967   3.789   5.523   2.653
 1106SOL     OW 3968   6.464   3.159   1.840
 1106SOL    HW1 3969   6.545   3.159   1.898
 1106SOL    HW2 3970   6.464   3.078   1.782
 1107SOL     OW 3971   6.709   6.827   3.460
 1107SOL    HW1 3972   6.627   6.827   3.518
 1107SOL    HW2 3973   6.709   6.908   3.402
 1108SOL     OW 3974   4.672   3.558   2.706
 1108SOL    HW1 3975   4.590   3.558   2.764
 1108SOL    HW2 3976   4.672   3.476   2.649
 1109SOL     OW 3977   7.046   4.515   1.758
 1109SOL    HW1 3978   7.046   4.597   1.700
 1109SOL    HW2 3979   7.046   4.433   1.700
 1110SOL     OW 3980   6.819   4.718   2.496
 1110SOL    HW1 3981   6.900   4.718   2.553
 1110SOL    HW2 3982   6.737   4.718   2.553
 1111SOL     OW 3983   4.287   5.242   2.065
 1111SOL    HW1 3984   4.369   5.242   2.123
 1111SOL    HW2 3985   4.287   5.324   2.007
 1112SOL     OW 3986   6.750   7.449   2.330
 1112SOL    HW1 3987   6.832   7.449   2.388
 1112SOL    HW2 3988   6.750   7.367   2.272
 1113SOL     OW 3989   5.124   5.799   3.618
 1113SOL    HW1 3990   5.042   5.799   3.676
 1113SOL    HW2 3991   5.124   5.880   3.560
 1114SOL     OW 3992   5.478   7.509   1.324
 1114SOL    HW1 3993   5.396   7.509   1.382
 1114SOL    HW2 3994   5.478   7.427   1.266
 1115SOL     OW 3995   5.408   5.653   2.723
 1115SOL    HW1 3996   5.408   5.734   2.665
 1115SOL    HW2 3997   5.408   5.571   2.665
 1116SOL     OW 3998   4.493   7.430   2.621
 1116SOL    HW1 3999   4.575   7.430   2.679
 1116SOL    HW2 4000   4.412   7.430   2.679
 1117SOL     OW 4001   6.359   4.675   4.159
 1117SOL    HW1 4002   6.441   4.675   4.217
 1117SOL    HW2 4003   6.359   4.757   4.101
 1118SOL     OW 4004   6.739   6.802   2.264
 1118SOL    HW1 4005   6.821   6.802   2.321
 1118SOL    HW2 4006   6.739   6.721   2.206
 1119SOL     OW 4007   6.983   4.532   2.901
 1119SOL    HW1 4008   6.901   4.532   2.959
 1119SOL    HW2 4009   6.983   4.614   2.843
 1120SOL     OW 4010   5.839   5.479   1.473
 1120SOL    HW1 4011   5.758   5.479   1.531
 1120SOL    HW2 4012   5.839   5.398   1.416
 1121SOL     OW 4013   6.404   5.944   1.380
 1121SOL    HW1 4014   6.404   6.026   1.322
 1121SOL    HW2 4015   6.404   5.862   1.322
 1122SOL     OW 4016   6.068   3.366   3.858
 1122SOL    HW1 4017   6.149   3.366   3.916
 1122SOL    HW2 4018   5.986   3.366   3.916
 1123SOL     OW 4019   4.569   6.413   3.134
 1123SOL    HW1 4020   4.651   6.413   3.192
 1123SOL    HW2 4021   4.569   6.494   3.076
 1124SOL     OW 4022   6.137   4.455   3.805
 1124SOL    HW1 4023   6.219   4.455   3.863
 1124SOL    HW2 4024   6.137   4.373   3.748
 1125SOL     OW 4025   6.432   5.405   2.999
 1125SOL    HW1 4026   6.350   5.405   3.057
 1125SOL    HW2 4027   6.432   5.486   2.941
 1126SOL     OW 4028   6.066   5.693   4.058
 1126SOL    HW1 4029   5.984   5.693   4.115
 1126SOL    HW2 4030   6.066   5.611   4.000
 1127SOL     OW 4031   6.161   3.835   1.133
 1127SOL    HW1 4032   6.161   3.916   1.075
 1127SOL    HW2 4033   6.161   3.753   1.075
 1128SOL     OW 4034   4.305   6.996   2.489
 1128SOL    HW1 4035   4.387   6.996   2.547
 1128SOL    HW2 4036   4.224   6.996   2.547
 1129SOL     OW 4037   4.701   6.351   3.689
 1129SOL    HW1 4038   4.782   6.351   3.747
 1129SOL    HW2 4039   4.701   6.433   3.632
 1130SOL     OW 4040   4.082   5.777   3.363
 1130SOL    HW1 4041   4.163   5.777   3.421
 1130SOL    HW2 4042   4.082   5.696   3.306
 1131SOL     OW 4043   6.234   7.348   1.582
 1131SOL    HW1 4044   6.152   7.348   1.639
 1131SOL    HW2 4045   6.234   7.430   1.524
 1132SOL     OW 4046   7.001   6.050   2.078
 1132SOL    HW1 4047   6.919   6.050   2.136
 1132SOL    HW2 4048   7.001   5.968   2.021
 1133SOL     OW 4049   5.650   6.835   3.866
 1133SOL    HW1 4050   5.650   6.916   3.808
 1133SOL    HW2 4051   5.650   6.753   3.808
 1134SOL     OW 4052   5.739   6.385   0.987
 1134SOL    HW1 4053   5.821   6.385   1.045
 1134SOL    HW2 4054   5.657   6.385   1.045
 1135SOL     OW 4055   5.617   8.005   3.271
 1135SOL    HW1 4056   5.698   8.005   3.329
 1135SOL    HW2 4057   5.617   8.087   3.214
 1136SOL     OW 4058   4.574   4.537   1.440
 1136SOL    HW1 4059   4.656   4.537   1.498
 1136SOL    HW2 4060   4.574   4.455   1.383
 1137SOL     OW 4061   6.316   6.448   3.794
 1137SOL    HW1 4062   6.234   6.448   3.852
 1137SOL    HW2 4063   6.316   6.530   3.736
 1138SOL     OW 4064   6.103   4.335   4.378
 1138SOL    HW1 4065   6.022   4.335   4.436
 1138SOL    HW2 4066   6.103   4.253   4.320
 1139SOL     OW 4067   5.830   5.282   4.248
 1139SOL    HW1 4068   5.830   5.364   4.190
 1139SOL    HW2 4069   5.830   5.201   4.190
 1140SOL     OW 4070   6.986   5.623   2.951
 1140SOL    HW1 4071   7.067   5.623   3.009
 1140SOL    HW2 4072   6.904   5.623   3.009
 1141SOL     OW 4073   6.956   6.633   2.701
 1141SOL    HW1 4074   7.037   6.633   2.759
 1141SOL    HW2 4075   6.956   6.715   2.643
 1142SOL     OW 4076   4.547   5.945   3.245
 1142SOL    HW1 4077   4.629   5.945   3.303
 1142SOL    HW2 4078   4.547   5.863   3.188
 1143SOL     OW 4079   5.225   7.662   3.258
 1143SOL    HW1 4080   5.144   7.662   3.316
 1143SOL    HW2 4081   5.225   7.744   3.201
 1144SOL     OW 4082   4.285   6.363   1.759
 1144SOL    HW1 4083   4.203   6.363   1.817
 1144SOL    HW2 4084   4.285   6.281   1.701
 1145SOL     OW 4085   5.425   3.653   3.600
 1145SOL    HW1 4086   5.425   3.734   3.542
 1145SOL    HW2 4087   5.425   3.571   3.542
 1146SOL     OW 4088   0.230   0.628   0.113
 1146SOL    HW1 4089   0.137   0.626   0.150
 1146SOL    HW2 4090   0.231   0.589   0.021
 1147SOL     OW 4091   0.225   0.275   0.996
 1147SOL    HW1 4092   0.260   0.258   1.088
 1147SOL    HW2 4093   0.137   0.230   0.984
 1148SOL     OW 4094   0.019   0.368   0.647
 1148SOL    HW1 4095  -0.063   0.411   0.686
 1148SOL    HW2 4096  -0.009   0.295   0.584
 1149SOL     OW 4097   0.569   1.275   1.165
 1149SOL    HW1 4098   0.476   1.268   1.128
 1149SOL    HW2 4099   0.580   1.364   1.209
 1150SOL     OW 4100   1.555   1.511   0.703
 1150SOL    HW1 4101   1.498   1.495   0.784
 1150SOL    HW2 4102   1.496   1.521   0.623
 1151SOL     OW 4103   1.135   0.703   0.717
 1151SOL    HW1 4104   1.192   0.781   0.692
 1151SOL    HW2 4105   1.075   0.729   0.793
 1152SOL     OW 4106   1.755   0.607   0.231
 1152SOL    HW1 4107   1.743   0.594   0.132
 1152SOL    HW2 4108   1.725   0.526   0.280
 1153SOL     OW 4109   0.768   1.144   1.023
 1153SOL    HW1 4110   0.690   1.161   1.083
 1153SOL    HW2 4111   0.802   1.231   0.987
 1154SOL     OW 4112   0.850   0.798   1.823
 1154SOL    HW1 4113   0.846   0.874   1.888
 1154SOL    HW2 4114   0.872   0.834   1.732
 1155SOL     OW 4115   0.685   1.012   0.665
 1155SOL    HW1 4116   0.754   0.996   0.735
 1155SOL    HW2 4117   0.612   1.069   0.703
 1156SOL     OW 4118   0.686   1.161   1.803
 1156SOL    HW1 4119   0.746   1.240   1.817
 1156SOL    HW2 4120   0.600   1.192   1.762
 1157SOL     OW 4121   0.335   1.435   1.061
 1157SOL    HW1 4122   0.257   1.404   1.008
 1157SOL    HW2 4123   0.393   1.493   1.004
 1158SOL     OW 4124   1.460   1.505   1.339
 1158SOL    HW1 4125   1.484   1.599   1.365
 1158SOL    HW2 4126   1.444   1.451   1.421
 1159SOL     OW 4127   0.438   0.392   1.499
 1159SOL    HW1 4128   0.520   0.336   1.508
 1159SOL    HW2 4129   0.357   0.334   1.503
 1160SOL     OW 4130   1.603   0.447   0.737
 1160SOL    HW1 4131   1.529   0.493   0.687
 1160SOL    HW2 4132   1.654   0.515   0.790
 1161SOL     OW 4133   0.231   1.713   0.483
 1161SOL    HW1 4134   0.265   1.790   0.537
 1161SOL    HW2 4135   0.275   1.713   0.393
 1162SOL     OW 4136   1.127   1.341   1.690
 1162SOL    HW1 4137   1.174   1.341   1.778
 1162SOL    HW2 4138   1.079   1.254   1.679
 1163SOL     OW 4139   0.230   1.434   0.538
 1163SOL    HW1 4140   0.204   1.530   0.538
 1163SOL    HW2 4141   0.159   1.380   0.583
 1164SOL     OW 4142   0.240   1.091   0.886
 1164SOL    HW1 4143   0.254   1.007   0.938
 1164SOL    HW2 4144   0.185   1.155   0.941
 1165SOL     OW 4145   0.620   1.786   1.439
 1165SOL    HW1 4146   0.528   1.769   1.474
 1165SOL    HW2 4147   0.648   1.878   1.465
 1166SOL     OW 4148   0.606   0.964   0.123
 1166SOL    HW1 4149   0.613   1.048   0.069
 1166SOL    HW2 4150   0.652   0.977   0.211
 1167SOL     OW 4151   1.594   0.114   1.480
 1167SOL    HW1 4152   1.576   0.181   1.408
 1167SOL    HW2 4153   1.591   0.160   1.569
 1168SOL     OW 4154   0.122   0.643   0.563
 1168SOL    HW1 4155   0.077   0.555   0.580
 1168SOL    HW2 4156   0.121   0.697   0.647
 1169SOL     OW 4157   1.842   1.767   0.359
 1169SOL    HW1 4158   1.896   1.738   0.439
 1169SOL    HW2 4159   1.872   1.857   0.330
 1170SOL     OW 4160   0.027   1.596   0.117
 1170SOL    HW1 4161   0.008   1.500   0.138
 1170SOL    HW2 4162  -0.006   1.654   0.192
 1171SOL     OW 4163   1.689   0.922   0.612
 1171SOL    HW1 4164   1.784   0.893   0.620
 1171SOL    HW2 4165   1.681   0.987   0.537
 1172SOL     OW 4166   1.641   1.108   0.432
 1172SOL    HW1 4167   1.727   1.110   0.380
 1172SOL    HW2 4168   1.655   1.155   0.520
 1173SOL     OW 4169   0.113   0.737   1.597
 1173SOL    HW1 4170   0.201   0.724   1.642
 1173SOL    HW2 4171   0.100   0.834   1.575
 1174SOL     OW 4172   0.613   1.365   0.726
 1174SOL    HW1 4173   0.564   1.278   0.735
 1174SOL    HW2 4174   0.590   1.408   0.639
 1175SOL     OW 4175   1.293   1.228   1.423
 1175SOL    HW1 4176   1.330   1.155   1.365
 1175SOL    HW2 4177   1.345   1.233   1.508
 1176SOL     OW 4178   0.809   0.004   0.502
 1176SOL    HW1 4179   0.849   0.095   0.493
 1176SOL    HW2 4180   0.709   0.012   0.508
 1177SOL     OW 4181   0.197   0.976   1.264
 1177SOL    HW1 4182   0.286   0.931   1.250
 1177SOL    HW2 4183   0.124   0.911   1.245
 1178SOL     OW 4184   1.525   0.999   0.190
 1178SOL    HW1 4185   1.462   0.923   0.203
 1178SOL    HW2 4186   1.573   1.017   0.276
 1179SOL     OW 4187   1.187   1.792   1.616
 1179SOL    HW1 4188   1.211   1.852   1.540
 1179SOL    HW2 4189   1.194   1.697   1.586
 1180SOL     OW 4190   0.317   0.251   1.801
 1180SOL    HW1 4191   0.388   0.322   1.807
 1180SOL    HW2 4192   0.229   0.290   1.829
 1181SOL     OW 4193   1.466   1.417   0.953
 1181SOL    HW1 4194   1.407   1.423   1.033
 1181SOL    HW2 4195   1.451   1.329   0.907
 1182SOL     OW 4196   1.667   1.714   0.572
 1182SOL    HW1 4197   1.626   1.691   0.484
 1182SOL    HW2 4198   1.649   1.640   0.637
 1183SOL     OW 4199   0.598   0.729   0.270
 1183SOL    HW1 4200   0.622   0.798   0.202
 1183SOL    HW2 4201   0.520   0.762   0.324
 1184SOL     OW 4202   1.281   0.345   0.944
 1184SOL    HW1 4203   1.195   0.295   0.931
 1184SOL    HW2 4204   1.343   0.291   1.000
 1185SOL     OW 4205   1.576   1.662   0.307
 1185SOL    HW1 4206   1.665   1.708   0.310
 1185SOL    HW2 4207   1.555   1.638   0.212
 1186SOL     OW 4208   0.807   0.605   1.465
 1186SOL    HW1 4209   0.760   0.602   1.554
 1186SOL    HW2 4210   0.756   0.550   1.399
 1187SOL     OW 4211   1.394   0.469   1.674
 1187SOL    HW1 4212   1.374   0.512   1.762
 1187SOL    HW2 4213   1.472   0.407   1.683
 1188SOL     OW 4214   0.973   0.890   1.572
 1188SOL    HW1 4215   1.019   0.806   1.543
 1188SOL    HW2 4216   0.917   0.924   1.497
 1189SOL     OW 4217   0.991   0.410   1.242
 1189SOL    HW1 4218   0.914   0.444   1.296
 1189SOL    HW2 4219   0.957   0.359   1.163
 1190SOL     OW 4220   1.041   0.701   0.429
 1190SOL    HW1 4221   1.067   0.697   0.525
 1190SOL    HW2 4222   0.956   0.650   0.415
 1191SOL     OW 4223   0.076   0.811   0.789
 1191SOL    HW1 4224   0.175   0.799   0.798
 1191SOL    HW2 4225   0.052   0.906   0.810
 1192SOL     OW 4226   0.130   1.821   1.571
 1192SOL    HW1 4227   0.120   1.806   1.670
 1192SOL    HW2 4228   0.044   1.857   1.535
 1193SOL     OW 4229   0.865   0.348   0.195
 1193SOL    HW1 4230   0.924   0.411   0.146
 1193SOL    HW2 4231   0.884   0.254   0.166
 1194SOL     OW 4232   1.719   0.585   1.831
 1194SOL    HW1 4233   1.693   0.674   1.795
 1194SOL    HW2 4234   1.717   0.517   1.758
 1195SOL     OW 4235   1.362   1.144   0.545
 1195SOL    HW1 4236   1.445   1.115   0.497
 1195SOL    HW2 4237   1.313   1.211   0.489
 1196SOL     OW 4238   0.550   0.196   0.885
 1196SOL    HW1 4239   0.545   0.191   0.985
 1196SOL    HW2 4240   0.552   0.292   0.856
 1197SOL     OW 4241   1.008   1.456   0.477
 1197SOL    HW1 4242   0.962   1.528   0.425
 1197SOL    HW2 4243   1.004   1.476   0.575
 1198SOL     OW 4244   0.351   1.801   0.853
 1198SOL    HW1 4245   0.401   1.715   0.859
 1198SOL    HW2 4246   0.416   1.878   0.850
 1199SOL     OW 4247   1.795   1.066   0.873
 1199SOL    HW1 4248   1.733   1.051   0.797
 1199SOL    HW2 4249   1.743   1.077   0.958
 1200SOL     OW 4250   1.227   1.550   1.506
 1200SOL    HW1 4251   1.233   1.473   1.570
 1200SOL    HW2 4252   1.175   1.524   1.426
 1201SOL     OW 4253   0.321   0.943   0.242
 1201SOL    HW1 4254   0.403   0.982   0.200
 1201SOL    HW2 4255   0.294   0.861   0.193
 1202SOL     OW 4256   1.458   0.735   0.728
 1202SOL    HW1 4257   1.453   0.670   0.803
 1202SOL    HW2 4258   1.538   0.794   0.741
 1203SOL     OW 4259   0.461   1.266   1.727
 1203SOL    HW1 4260   0.411   1.267   1.641
 1203SOL    HW2 4261   0.398   1.248   1.803
 1204SOL     OW 4262   1.111   1.776   0.237
 1204SOL    HW1 4263   1.051   1.714   0.287
 1204SOL    HW2 4264   1.142   1.732   0.152
 1205SOL     OW 4265   0.202   0.285   1.498
 1205SOL    HW1 4266   0.122   0.345   1.485
 1205SOL    HW2 4267   0.192   0.236   1.584
 1206SOL     OW 4268   1.632   1.377   0.081
 1206SOL    HW1 4269   1.600   1.471   0.071
 1206SOL    HW2 4270   1.556   1.314   0.069
 1207SOL     OW 4271   0.464   1.743   0.323
 1207SOL    HW1 4272   0.497   1.782   0.409
 1207SOL    HW2 4273   0.540   1.736   0.258
 1208SOL     OW 4274   1.400   0.107   0.426
 1208SOL    HW1 4275   1.376   0.070   0.336
 1208SOL    HW2 4276   1.499   0.123   0.430
 1209SOL     OW 4277   0.249   1.785   1.241
 1209SOL    HW1 4278   0.306   1.720   1.291
 1209SOL    HW2 4279   0.233   1.752   1.148
 1210SOL     OW 4280   0.940   1.698   0.904
 1210SOL    HW1 4281   1.020   1.641   0.925
 1210SOL    HW2 4282   0.891   1.658   0.827
 1211SOL     OW 4283   0.382   0.700   0.480
 1211SOL    HW1 4284   0.427   0.610   0.477
 1211SOL    HW2 4285   0.288   0.689   0.513
 1212SOL     OW 4286   1.547   0.222   1.729
 1212SOL    HW1 4287   1.542   0.259   1.821
 1212SOL    HW2 4288   1.475   0.153   1.717
 1213SOL     OW 4289   0.614   0.122   0.117
 1213SOL    HW1 4290   0.712   0.100   0.124
 1213SOL    HW2 4291   0.583   0.105   0.024
 1214SOL     OW 4292   0.781   0.264   1.749
 1214SOL    HW1 4293   0.848   0.203   1.792
 1214SOL    HW2 4294   0.708   0.283   1.814
 1215SOL     OW 4295   0.888   1.514   1.195
 1215SOL    HW1 4296   0.865   1.489   1.101
 1215SOL    HW2 4297   0.949   1.445   1.234
 1216SOL     OW 4298   1.351   0.590   1.433
 1216SOL    HW1 4299   1.379   0.547   1.518
 1216SOL    HW2 4300   1.376   0.686   1.434
 1217SOL     OW 4301   0.803   1.402   0.924
 1217SOL    HW1 4302   0.893   1.416   0.882
 1217SOL    HW2 4303   0.732   1.404   0.853
 1218SOL     OW 4304   0.922   0.503   0.899
 1218SOL    HW1 4305   0.897   0.494   0.803
 1218SOL    HW2 4306   0.970   0.421   0.930
 1219SOL     OW 4307   0.539   0.064   0.512
 1219SOL    HW1 4308   0.458   0.065   0.570
 1219SOL    HW2 4309   0.542   0.147   0.457
 1220SOL     OW 4310   1.434   1.188   0.041
 1220SOL    HW1 4311   1.466   1.112   0.098
 1220SOL    HW2 4312   1.342   1.215   0.071
 1221SOL     OW 4313   0.297   0.035   0.171
 1221SOL    HW1 4314   0.346   0.119   0.150
 1221SOL    HW2 4315   0.359  -0.030   0.216
 1222SOL     OW 4316   0.935   0.236   0.480
 1222SOL    HW1 4317   0.887   0.277   0.402
 1222SOL    HW2 4318   1.034   0.234   0.461
 1223SOL     OW 4319   1.076   0.683   1.464
 1223SOL    HW1 4320   0.996   0.622   1.467
 1223SOL    HW2 4321   1.157   0.630   1.440
 1224SOL     OW 4322   1.227   1.570   0.793
 1224SOL    HW1 4323   1.248   1.644   0.728
 1224SOL    HW2 4324   1.295   1.570   0.866
 1225SOL     OW 4325   0.459   1.152   0.741
 1225SOL    HW1 4326   0.388   1.125   0.806
 1225SOL    HW2 4327   0.433   1.124   0.648
 1226SOL     OW 4328   1.271   1.797   0.591
 1226SOL    HW1 4329   1.315   1.861   0.527
 1226SOL    HW2 4330   1.221   1.849   0.661
 1227SOL     OW 4331   1.032   0.549   0.016
 1227SOL    HW1 4332   0.991   0.631  -0.023
 1227SOL    HW2 4333   1.096   0.575   0.089
 1228SOL     OW 4334   0.078   0.556   1.386
 1228SOL    HW1 4335   0.170   0.555   1.345
 1228SOL    HW2 4336   0.072   0.630   1.453
 1229SOL     OW 4337   0.561   0.222   1.147
 1229SOL    HW1 4338   0.599   0.138   1.184
 1229SOL    HW2 4339   0.473   0.241   1.191
 1230SOL     OW 4340   0.866   0.454   0.642
 1230SOL    HW1 4341   0.834   0.526   0.580
 1230SOL    HW2 4342   0.890   0.373   0.589
 1231SOL     OW 4343   1.017   0.039   0.753
 1231SOL    HW1 4344   0.945   0.044   0.684
 1231SOL    HW2 4345   0.993  -0.030   0.822
 1232SOL     OW 4346   1.429   1.173   0.867
 1232SOL    HW1 4347   1.374   1.089   0.860
 1232SOL    HW2 4348   1.455   1.202   0.775
 1233SOL     OW 4349   1.466   0.590   0.992
 1233SOL    HW1 4350   1.436   0.495   0.999
 1233SOL    HW2 4351   1.539   0.606   1.058
 1234SOL     OW 4352   1.857   0.833   0.377
 1234SOL    HW1 4353   1.899   0.769   0.441
 1234SOL    HW2 4354   1.819   0.782   0.299
 1235SOL     OW 4355   0.488   1.385   0.174
 1235SOL    HW1 4356   0.401   1.370   0.221
 1235SOL    HW2 4357   0.471   1.411   0.079
 1236SOL     OW 4358   1.664   1.280   0.657
 1236SOL    HW1 4359   1.763   1.288   0.671
 1236SOL    HW2 4360   1.619   1.364   0.688
 1237SOL     OW 4361   1.390   0.575   0.078
 1237SOL    HW1 4362   1.336   0.554   0.159
 1237SOL    HW2 4363   1.481   0.534   0.087
 1238SOL     OW 4364   0.527   0.256   0.328
 1238SOL    HW1 4365   0.554   0.197   0.253
 1238SOL    HW2 4366   0.527   0.351   0.297
 1239SOL     OW 4367   1.754   1.223   1.588
 1239SOL    HW1 4368   1.845   1.184   1.575
 1239SOL    HW2 4369   1.762   1.319   1.612
 1240SOL     OW 4370   1.064   1.347   1.340
 1240SOL    HW1 4371   0.984   1.324   1.395
 1240SOL    HW2 4372   1.147   1.321   1.389
 1241SOL     OW 4373   1.592   1.629   1.625
 1241SOL    HW1 4374   1.619   1.663   1.535
 1241SOL    HW2 4375   1.671   1.591   1.671
 1242SOL     OW 4376   1.111   1.195   1.100
 1242SOL    HW1 4377   1.071   1.239   1.181
 1242SOL    HW2 4378   1.070   1.232   1.017
 1243SOL     OW 4379   1.638   1.099   1.079
 1243SOL    HW1 4380   1.643   1.180   1.138
 1243SOL    HW2 4381   1.552   1.101   1.028
 1244SOL     OW 4382   0.915   0.089   1.402
 1244SOL    HW1 4383   0.940   0.069   1.307
 1244SOL    HW2 4384   0.987   0.145   1.444
 1245SOL     OW 4385   0.980   1.116   1.719
 1245SOL    HW1 4386   0.881   1.122   1.729
 1245SOL    HW2 4387   1.003   1.036   1.663
 1246SOL     OW 4388   0.705   1.050   0.368
 1246SOL    HW1 4389   0.691   1.057   0.467
 1246SOL    HW2 4390   0.789   0.999   0.350
 1247SOL     OW 4391   0.410   0.813   1.251
 1247SOL    HW1 4392   0.496   0.825   1.301
 1247SOL    HW2 4393   0.368   0.726   1.278
 1248SOL     OW 4394   1.274   0.386   1.262
 1248SOL    HW1 4395   1.295   0.460   1.326
 1248SOL    HW2 4396   1.185   0.403   1.219
 1249SOL     OW 4397   0.064   1.564   1.331
 1249SOL    HW1 4398   0.018   1.646   1.297
 1249SOL    HW2 4399   0.162   1.583   1.340
 1250SOL     OW 4400   0.367   1.100   0.501
 1250SOL    HW1 4401   0.360   1.183   0.445
 1250SOL    HW2 4402   0.371   1.020   0.441
 1251SOL     OW 4403   0.566   0.537   0.865
 1251SOL    HW1 4404   0.578   0.603   0.791
 1251SOL    HW2 4405   0.612   0.571   0.948
 1252SOL     OW 4406   1.252   1.348   0.388
 1252SOL    HW1 4407   1.302   1.425   0.428
 1252SOL    HW2 4408   1.157   1.350   0.420
 1253SOL     OW 4409   1.272   1.445   1.142
 1253SOL    HW1 4410   1.319   1.458   1.229
 1253SOL    HW2 4411   1.206   1.371   1.151
 1254SOL     OW 4412   1.582   0.639   0.472
 1254SOL    HW1 4413   1.551   0.700   0.545
 1254SOL    HW2 4414   1.632   0.691   0.403
 1255SOL     OW 4415   0.354   1.510   1.329
 1255SOL    HW1 4416   0.333   1.466   1.242
 1255SOL    HW2 4417   0.451   1.536   1.332
 1256SOL     OW 4418   0.402   0.751   1.598
 1256SOL    HW1 4419   0.470   0.806   1.551
 1256SOL    HW2 4420   0.442   0.663   1.625
 1257SOL     OW 4421   1.587   0.779   1.670
 1257SOL    HW1 4422   1.495   0.817   1.665
 1257SOL    HW2 4423   1.647   0.826   1.605
 1258SOL     OW 4424   1.013   0.105   1.770
 1258SOL    HW1 4425   1.019   0.190   1.718
 1258SOL    HW2 4426   1.045   0.029   1.713
 1259SOL     OW 4427   0.504   0.050   1.740
 1259SOL    HW1 4428   0.462  -0.007   1.670
 1259SOL    HW2 4429   0.438   0.119   1.772
 1260SOL     OW 4430   0.573   0.870   1.029
 1260SOL    HW1 4431   0.617   0.959   1.020
 1260SOL    HW2 4432   0.510   0.870   1.106
 1261SOL     OW 4433   1.360   0.862   1.045
 1261SOL    HW1 4434   1.285   0.862   0.979
 1261SOL    HW2 4435   1.397   0.770   1.054
 1262SOL     OW 4436   1.209   0.525   0.275
 1262SOL    HW1 4437   1.222   0.441   0.329
 1262SOL    HW2 4438   1.180   0.599   0.335
 1263SOL     OW 4439   0.307   0.213   1.231
 1263SOL    HW1 4440   0.284   0.250   1.321
 1263SOL    HW2 4441   0.277   0.118   1.225
 1264SOL     OW 4442   0.037   1.310   1.282
 1264SOL    HW1 4443   0.090   1.261   1.350
 1264SOL    HW2 4444   0.059   1.408   1.287
 1265SOL     OW 4445   0.732   0.634   1.064
 1265SOL    HW1 4446   0.791   0.608   0.988
 1265SOL    HW2 4447   0.704   0.730   1.053
 1266SOL     OW 4448   1.728   0.935   1.854
 1266SOL    HW1 4449   1.682   0.928   1.765
 1266SOL    HW2 4450   1.666   0.979   1.920
 1267SOL     OW 4451   0.307   0.063   0.618
 1267SOL    HW1 4452   0.296   0.157   0.651
 1267SOL    HW2 4453   0.302   0.000   0.695
 1268SOL     OW 4454   1.622   0.367   0.374
 1268SOL    HW1 4455   1.624   0.291   0.438
 1268SOL    HW2 4456   1.574   0.444   0.414
 1269SOL     OW 4457   1.023   0.766   0.966
 1269SOL    HW1 4458   1.038   0.787   1.062
 1269SOL    HW2 4459   0.993   0.671   0.957
 1270SOL     OW 4460   0.980   1.573   1.700
 1270SOL    HW1 4461   0.960   1.617   1.612
 1270SOL    HW2 4462   1.019   1.482   1.684
 1271SOL     OW 4463   1.859   1.518   1.605
 1271SOL    HW1 4464   1.873   1.545   1.510
 1271SOL    HW2 4465   1.942   1.540   1.658
 1272SOL     OW 4466   0.350   0.898   1.804
 1272SOL    HW1 4467   0.426   0.942   1.852
 1272SOL    HW2 4468   0.385   0.851   1.722
 1273SOL     OW 4469   1.540   0.274   0.125
 1273SOL    HW1 4470   1.479   0.199   0.148
 1273SOL    HW2 4471   1.562   0.326   0.208
 1274SOL     OW 4472   1.303   0.838   0.042
 1274SOL    HW1 4473   1.337   0.745   0.057
 1274SOL    HW2 4474   1.321   0.865  -0.053
 1275SOL     OW 4475   1.068   1.333   0.849
 1275SOL    HW1 4476   1.075   1.249   0.794
 1275SOL    HW2 4477   1.130   1.402   0.813
 1276SOL     OW 4478   0.319   0.810   0.949
 1276SOL    HW1 4479   0.412   0.846   0.954
 1276SOL    HW2 4480   0.313   0.725   1.001
 1277SOL     OW 4481   0.339   0.509   1.006
 1277SOL    HW1 4482   0.287   0.426   0.989
 1277SOL    HW2 4483   0.416   0.514   0.942
 1278SOL     OW 4484   1.138   0.380   1.678
 1278SOL    HW1 4485   1.093   0.443   1.742
 1278SOL    HW2 4486   1.231   0.411   1.661
 1279SOL     OW 4487   1.160   0.207   1.477
 1279SOL    HW1 4488   1.160   0.271   1.554
 1279SOL    HW2 4489   1.188   0.255   1.394
 1280SOL     OW 4490   0.008   1.326   0.200
 1280SOL    HW1 4491  -0.085   1.347   0.169
 1280SOL    HW2 4492   0.018   1.227   0.213
 1281SOL     OW 4493   0.088   1.801   0.927
 1281SOL    HW1 4494   0.046   1.715   0.900
 1281SOL    HW2 4495   0.182   1.804   0.893
 1282SOL     OW 4496   0.504   1.568   0.910
 1282SOL    HW1 4497   0.570   1.642   0.919
 1282SOL    HW2 4498   0.548   1.489   0.868
 1283SOL     OW 4499   1.002   0.796   1.238
 1283SOL    HW1 4500   1.043   0.764   1.324
 1283SOL    HW2 4501   0.906   0.769   1.235
 1284SOL     OW 4502   0.040   0.544   1.114
 1284SOL    HW1 4503   0.125   0.511   1.073
 1284SOL    HW2 4504   0.053   0.559   1.212
 1285SOL     OW 4505   0.189   0.520   1.722
 1285SOL    HW1 4506   0.248   0.480   1.652
 1285SOL    HW2 4507   0.131   0.591   1.681
 1286SOL     OW 4508   1.369   0.950   1.660
 1286SOL    HW1 4509   1.408   1.039   1.680
 1286SOL    HW2 4510   1.379   0.930   1.563
 1287SOL     OW 4511   0.815   0.572   0.325
 1287SOL    HW1 4512   0.822   0.483   0.279
 1287SOL    HW2 4513   0.721   0.606   0.317
 1288SOL     OW 4514   1.657   0.604   1.206
 1288SOL    HW1 4515   1.619   0.535   1.268
 1288SOL    HW2 4516   1.739   0.568   1.162
 1289SOL     OW 4517   0.252   1.564   1.744
 1289SOL    HW1 4518   0.222   1.621   1.820
 1289SOL    HW2 4519   0.245   1.467   1.770
 1290SOL     OW 4520   0.671   0.464   1.269
 1290SOL    HW1 4521   0.637   0.375   1.239
 1290SOL    HW2 4522   0.697   0.518   1.189
 1291SOL     OW 4523   0.930   1.678   1.465
 1291SOL    HW1 4524   0.906   1.660   1.370
 1291SOL    HW2 4525   0.960   1.772   1.475
 1292SOL     OW 4526   0.473   0.500   0.191
 1292SOL    HW1 4527   0.534   0.580   0.195
 1292SOL    HW2 4528   0.378   0.531   0.198
 1293SOL     OW 4529   0.159   1.137   1.466
 1293SOL    HW1 4530   0.181   1.076   1.542
 1293SOL    HW2 4531   0.169   1.088   1.380
 1294SOL     OW 4532   1.347   1.059   1.234
 1294SOL    HW1 4533   1.371   0.996   1.160
 1294SOL    HW2 4534   1.257   1.099   1.216
 1295SOL     OW 4535   1.302   0.855   0.309
 1295SOL    HW1 4536   1.216   0.824   0.351
 1295SOL    HW2 4537   1.298   0.841   0.210
 1296SOL     OW 4538   1.759   1.747   1.154
 1296SOL    HW1 4539   1.820   1.777   1.081
 1296SOL    HW2 4540   1.721   1.658   1.132
 1297SOL     OW 4541   1.252   1.731   1.128
 1297SOL    HW1 4542   1.336   1.736   1.074
 1297SOL    HW2 4543   1.229   1.635   1.146
 1298SOL     OW 4544   0.083   1.258   1.022
 1298SOL    HW1 4545   0.078   1.257   1.122
 1298SOL    HW2 4546   0.000   1.217   0.984
 1299SOL     OW 4547   0.688   1.662   1.716
 1299SOL    HW1 4548   0.632   1.743   1.725
 1299SOL    HW2 4549   0.740   1.666   1.630
 1300SOL     OW 4550   0.903   0.086   0.133
 1300SOL    HW1 4551   0.954   0.087   0.047
 1300SOL    HW2 4552   0.959   0.044   0.204
 1301SOL     OW 4553   1.726   0.135   0.523
 1301SOL    HW1 4554   1.799   0.118   0.456
 1301SOL    HW2 4555   1.695   0.048   0.561
 1302SOL     OW 4556   1.388   1.573   0.477
 1302SOL    HW1 4557   1.455   1.585   0.403
 1302SOL    HW2 4558   1.348   1.662   0.500
 1303SOL     OW 4559   0.130   1.794   1.851
 1303SOL    HW1 4560   0.089   1.720   1.904
 1303SOL    HW2 4561   0.194   1.845   1.909
 1304SOL     OW 4562   1.280   0.927   0.672
 1304SOL    HW1 4563   1.340   0.846   0.674
 1304SOL    HW2 4564   1.320   0.996   0.612
 1305SOL     OW 4565   0.830   1.273   1.422
 1305SOL    HW1 4566   0.825   1.306   1.517
 1305SOL    HW2 4567   0.744   1.292   1.376
 1306SOL     OW 4568   0.672   1.616   0.154
 1306SOL    HW1 4569   0.681   1.626   0.055
 1306SOL    HW2 4570   0.632   1.527   0.175
 1307SOL     OW 4571   1.650   1.720   1.394
 1307SOL    HW1 4572   1.703   1.730   1.310
 1307SOL    HW2 4573   1.623   1.810   1.428
 1308SOL     OW 4574   1.841   0.175   0.963
 1308SOL    HW1 4575   1.880   0.090   0.927
 1308SOL    HW2 4576   1.743   0.177   0.944
 1309SOL     OW 4577   0.263   0.326   0.720
 1309SOL    HW1 4578   0.184   0.377   0.686
 1309SOL    HW2 4579   0.254   0.311   0.818
 1310SOL     OW 4580   1.194   1.612   0.031
 1310SOL    HW1 4581   1.200   1.519   0.068
 1310SOL    HW2 4582   1.135   1.612  -0.049
 1311SOL     OW 4583   0.822   1.002   1.372
 1311SOL    HW1 4584   0.862   1.001   1.280
 1311SOL    HW2 4585   0.832   1.094   1.412
 1312SOL     OW 4586   0.916   0.910   0.291
 1312SOL    HW1 4587   0.979   0.948   0.223
 1312SOL    HW2 4588   0.956   0.827   0.330
 1313SOL     OW 4589   1.504   1.607   0.044
 1313SOL    HW1 4590   1.412   1.644   0.051
 1313SOL    HW2 4591   1.542   1.627  -0.046
 1314SOL     OW 4592   0.372   1.288   1.490
 1314SOL    HW1 4593   0.359   1.381   1.456
 1314SOL    HW2 4594   0.288   1.236   1.477
 1315SOL     OW 4595   1.614   1.292   1.289
 1315SOL    HW1 4596   1.674   1.295   1.369
 1315SOL    HW2 4597   1.539   1.356   1.302
 1316SOL     OW 4598   1.039   1.098   0.696
 1316SOL    HW1 4599   0.969   1.051   0.750
 1316SOL    HW2 4600   1.098   1.030   0.653
 1317SOL     OW 4601   1.014   0.236   0.971
 1317SOL    HW1 4602   1.006   0.200   0.878
 1317SOL    HW2 4603   1.012   0.160   1.036
 1318SOL     OW 4604   0.590   1.487   0.491
 1318SOL    HW1 4605   0.632   1.429   0.421
 1318SOL    HW2 4606   0.546   1.566   0.447
 1319SOL     OW 4607   1.709   0.385   1.381
 1319SOL    HW1 4608   1.782   0.454   1.385
 1319SOL    HW2 4609   1.737   0.310   1.322
 1320SOL     OW 4610   0.255   1.348   0.290
 1320SOL    HW1 4611   0.159   1.349   0.263
 1320SOL    HW2 4612   0.267   1.401   0.374
 1321SOL     OW 4613   0.105   1.013   1.726
 1321SOL    HW1 4614   0.028   0.980   1.780
 1321SOL    HW2 4615   0.190   0.983   1.768
 1322SOL     OW 4616   0.672   0.203   1.489
 1322SOL    HW1 4617   0.762   0.187   1.449
 1322SOL    HW2 4618   0.680   0.208   1.588
 1323SOL     OW 4619   0.075   0.345   0.033
 1323SOL    HW1 4620  -0.017   0.317   0.004
 1323SOL    HW2 4621   0.106   0.422  -0.023
 1324SOL     OW 4622   1.440   0.856   1.398
 1324SOL    HW1 4623   1.383   0.908   1.335
 1324SOL    HW2 4624   1.536   0.868   1.374
 1325SOL     OW 4625   0.072   0.166   0.318
 1325SOL    HW1 4626   0.055   0.249   0.264
 1325SOL    HW2 4627   0.162   0.129   0.296
 1326SOL     OW 4628   1.183   1.335   0.119
 1326SOL    HW1 4629   1.084   1.324   0.121
 1326SOL    HW2 4630   1.217   1.350   0.212
 1327SOL     OW 4631   0.613   0.842   1.431
 1327SOL    HW1 4632   0.669   0.923   1.414
 1327SOL    HW2 4633   0.672   0.762   1.434
 1328SOL     OW 4634   1.493   1.767   0.959
 1328SOL    HW1 4635   1.526   1.831   0.890
 1328SOL    HW2 4636   1.559   1.761   1.034
 1329SOL     OW 4637   0.716   0.565   1.708
 1329SOL    HW1 4638   0.735   0.630   1.782
 1329SOL    HW2 4639   0.776   0.485   1.717
 1330SOL     OW 4640   1.450   1.220   1.633
 1330SOL    HW1 4641   1.441   1.210   1.732
 1330SOL    HW2 4642   1.546   1.213   1.607
 1331SOL     OW 4643   0.390   1.741   1.560
 1331SOL    HW1 4644   0.299   1.782   1.558
 1331SOL    HW2 4645   0.383   1.647   1.592
 1332SOL     OW 4646   1.674   0.883   1.254
 1332SOL    HW1 4647   1.647   0.794   1.217
 1332SOL    HW2 4648   1.675   0.951   1.181
 1333SOL     OW 4649   1.225   0.325   0.449
 1333SOL    HW1 4650   1.290   0.251   0.438
 1333SOL    HW2 4651   1.245   0.375   0.533
 1334SOL     OW 4652   0.594   0.745   0.652
 1334SOL    HW1 4653   0.644   0.830   0.633
 1334SOL    HW2 4654   0.506   0.747   0.604
 1335SOL     OW 4655   1.777   0.342   1.642
 1335SOL    HW1 4656   1.760   0.373   1.548
 1335SOL    HW2 4657   1.693   0.305   1.680
 1336SOL     OW 4658   1.730   0.934   1.517
 1336SOL    HW1 4659   1.768   1.025   1.532
 1336SOL    HW2 4660   1.722   0.917   1.418
 1337SOL     OW 4661   0.859   1.374   0.016
 1337SOL    HW1 4662   0.813   1.389   0.104
 1337SOL    HW2 4663   0.903   1.459  -0.014
 1338SOL     OW 4664   0.661   1.790   0.953
 1338SOL    HW1 4665   0.615   1.878   0.940
 1338SOL    HW2 4666   0.760   1.802   0.946
 1339SOL     OW 4667   0.859   0.956   0.861
 1339SOL    HW1 4668   0.913   0.887   0.909
 1339SOL    HW2 4669   0.827   1.025   0.927
 1340SOL     OW 4670   1.083   0.984   0.087
 1340SOL    HW1 4671   1.060   1.037   0.005
 1340SOL    HW2 4672   1.164   0.928   0.068
 1341SOL     OW 4673   1.861   1.569   0.851
 1341SOL    HW1 4674   1.790   1.557   0.781
 1341SOL    HW2 4675   1.862   1.490   0.911
 1342SOL     OW 4676   0.221   1.314   1.844
 1342SOL    HW1 4677   0.156   1.241   1.823
 1342SOL    HW2 4678   0.225   1.328   1.942
 1343SOL     OW 4679   0.079   1.240   0.653
 1343SOL    HW1 4680   0.078   1.193   0.741
 1343SOL    HW2 4681   0.161   1.212   0.602
 1344SOL     OW 4682   0.672   1.391   1.624
 1344SOL    HW1 4683   0.594   1.341   1.662
 1344SOL    HW2 4684   0.669   1.486   1.655
 1345SOL     OW 4685   1.824   0.192   1.227
 1345SOL    HW1 4686   1.820   0.102   1.271
 1345SOL    HW2 4687   1.827   0.181   1.128
 1346SOL     OW 4688   0.428   0.424   0.520
 1346SOL    HW1 4689   0.458   0.352   0.458
 1346SOL    HW2 4690   0.389   0.384   0.603
 1347SOL     OW 4691   1.705   1.487   1.104
 1347SOL    HW1 4692   1.612   1.462   1.077
 1347SOL    HW2 4693   1.731   1.437   1.186
 1348SOL     OW 4694   0.317   0.547   1.280
 1348SOL    HW1 4695   0.355   0.488   1.352
 1348SOL    HW2 4696   0.357   0.521   1.192
 1349SOL     OW 4697   0.812   1.586   0.687
 1349SOL    HW1 4698   0.844   1.596   0.593
 1349SOL    HW2 4699   0.733   1.524   0.689
 1350SOL     OW 4700   1.424   0.214   1.112
 1350SOL    HW1 4701   1.476   0.149   1.167
 1350SOL    HW2 4702   1.375   0.277   1.173
 1351SOL     OW 4703   1.001   0.034   1.154
 1351SOL    HW1 4704   0.938  -0.038   1.123
 1351SOL    HW2 4705   1.094  -0.002   1.154
 1352SOL     OW 4706   0.770   1.330   0.301
 1352SOL    HW1 4707   0.724   1.243   0.318
 1352SOL    HW2 4708   0.861   1.327   0.342
 1353SOL     OW 4709   0.618   1.567   1.284
 1353SOL    HW1 4710   0.613   1.649   1.341
 1353SOL    HW2 4711   0.707   1.564   1.239
 1354SOL     OW 4712   1.352   0.052   0.168
 1354SOL    HW1 4713   1.387   0.011   0.084
 1354SOL    HW2 4714   1.262   0.014   0.188
 1355SOL     OW 4715   1.300   0.453   0.691
 1355SOL    HW1 4716   1.241   0.533   0.695
 1355SOL    HW2 4717   1.315   0.418   0.784
 1356SOL     OW 4718   1.593   0.221   0.882
 1356SOL    HW1 4719   1.509   0.220   0.936
 1356SOL    HW2 4720   1.595   0.304   0.826
 1357SOL     OW 4721   0.039   1.077   0.300
 1357SOL    HW1 4722   0.138   1.066   0.291
 1357SOL    HW2 4723  -0.001   0.991   0.332
 1358SOL     OW 4724   0.875   1.646   0.337
 1358SOL    HW1 4725   0.798   1.611   0.283
 1358SOL    HW2 4726   0.843   1.717   0.399
 1359SOL     OW 4727   0.230   0.628   1.975
 1359SOL    HW1 4728   0.137   0.626   2.012
 1359SOL    HW2 4729   0.231   0.589   1.883
 1360SOL     OW 4730   0.225   0.275   2.858
 1360SOL    HW1 4731   0.260   0.258   2.950
 1360SOL    HW2 4732   0.137   0.230   2.846
 1361SOL     OW 4733   0.019   0.368   2.509
 1361SOL    HW1 4734  -0.063   0.411   2.548
 1361SOL    HW2 4735  -0.009   0.295   2.446
 1362SOL     OW 4736   0.569   1.275   3.027
 1362SOL    HW1 4737   0.476   1.268   2.990
 1362SOL    HW2 4738   0.580   1.364   3.071
 1363SOL     OW 4739   1.555   1.511   2.565
 1363SOL    HW1 4740   1.498   1.495   2.646
 1363SOL    HW2 4741   1.496   1.521   2.485
 1364SOL     OW 4742   1.135   0.703   2.579
 1364SOL    HW1 4743   1.192   0.781   2.554
 1364SOL    HW2 4744   1.075   0.729   2.655
 1365SOL     OW 4745   1.755   0.607   2.093
 1365SOL    HW1 4746   1.743   0.594   1.994
 1365SOL    HW2 4747   1.725   0.526   2.142
 1366SOL     OW 4748   0.768   1.144   2.885
 1366SOL    HW1 4749   0.690   1.161   2.945
 1366SOL    HW2 4750   0.802   1.231   2.849
 1367SOL     OW 4751   0.850   0.798   3.685
 1367SOL    HW1 4752   0.846   0.874   3.750
 1367SOL    HW2 4753   0.872   0.834   3.594
 1368SOL     OW 4754   0.685   1.012   2.527
 1368SOL    HW1 4755   0.754   0.996   2.597
 1368SOL    HW2 4756   0.612   1.069   2.565
 1369SOL     OW 4757   0.686   1.161   3.665
 1369SOL    HW1 4758   0.746   1.240   3.679
 1369SOL    HW2 4759   0.600   1.192   3.624
 1370SOL     OW 4760   0.335   1.435   2.923
 1370SOL    HW1 4761   0.257   1.404   2.870
 1370SOL    HW2 4762   0.393   1.493   2.866
 1371SOL     OW 4763   1.460   1.505   3.201
 1371SOL    HW1 4764   1.484   1.599   3.227
 1371SOL    HW2 4765   1.444   1.451   3.283
 1372SOL     OW 4766   0.438   0.392   3.361
 1372SOL    HW1 4767   0.520   0.336   3.370
 1372SOL    HW2 4768   0.357   0.334   3.365
 1373SOL     OW 4769   1.603   0.447   2.599
 1373SOL    HW1 4770   1.529   0.493   2.549
 1373SOL    HW2 4771   1.654   0.515   2.652
 1374SOL     OW 4772   0.231   1.713   2.345
 1374SOL    HW1 4773   0.265   1.790   2.399
 1374SOL    HW2 4774   0.275   1.713   2.255
 1375SOL     OW 4775   1.127   1.341   3.552
 1375SOL    HW1 4776   1.174   1.341   3.640
 1375SOL    HW2 4777   1.079   1.254   3.541
 1376SOL     OW 4778   0.230   1.434   2.400
 1376SOL    HW1 4779   0.204   1.530   2.400
 1376SOL    HW2 4780   0.159   1.380   2.445
 1377SOL     OW 4781   0.240   1.091   2.748
 1377SOL    HW1 4782   0.254   1.007   2.800
 1377SOL    HW2 4783   0.185   1.155   2.803
 1378SOL     OW 4784   0.620   1.786   3.301
 1378SOL    HW1 4785   0.528   1.769   3.336
 1378SOL    HW2 4786   0.648   1.878   3.327
 1379SOL     OW 4787   0.606   0.964   1.985
 1379SOL    HW1 4788   0.613   1.048   1.931
 1379SOL    HW2 4789   0.652   0.977   2.073
 1380SOL     OW 4790   1.594   0.114   3.342
 1380SOL    HW1 4791   1.576   0.181   3.270
 1380SOL    HW2 4792   1.591   0.160   3.431
 1381SOL     OW 4793   0.122   0.643   2.425
 1381SOL    HW1 4794   0.077   0.555   2.442
 1381SOL    HW2 4795   0.121   0.697   2.509
 1382SOL     OW 4796   1.842   1.767   2.221
 1382SOL    HW1 4797   1.896   1.738   2.301
 1382SOL    HW2 4798   1.872   1.857   2.192
 1383SOL     OW 4799   0.027   1.596   1.979
 1383SOL    HW1 4800   0.008   1.500   2.000
 1383SOL    HW2 4801  -0.006   1.654   2.054
 1384SOL     OW 4802   1.689   0.922   2.474
 1384SOL    HW1 4803   1.784   0.893   2.482
 1384SOL    HW2 4804   1.681   0.987   2.399
 1385SOL     OW 4805   1.641   1.108   2.294
 1385SOL    HW1 4806   1.727   1.110   2.242
 1385SOL    HW2 4807   1.655   1.155   2.382
 1386SOL     OW 4808   0.113   0.737   3.459
 1386SOL    HW1 4809   0.201   0.724   3.504
 1386SOL    HW2 4810   0.100   0.834   3.437
 1387SOL     OW 4811   0.613   1.365   2.588
 1387SOL    HW1 4812   0.564   1.278   2.597
 1387SOL    HW2 4813   0.590   1.408   2.501
 1388SOL     OW 4814   1.293   1.228   3.285
 1388SOL    HW1 4815   1.330   1.155   3.227
 1388SOL    HW2 4816   1.345   1.233   3.370
 1389SOL     OW 4817   0.809   0.004   2.364
 1389SOL    HW1 4818   0.849   0.095   2.355
 1389SOL    HW2 4819   0.709   0.012   2.370
 1390SOL     OW 4820   0.197   0.976   3.126
 1390SOL    HW1 4821   0.286   0.931   3.112
 1390SOL    HW2 4822   0.124   0.911   3.107
 1391SOL     OW 4823   1.525   0.999   2.052
 1391SOL    HW1 4824   1.462   0.923   2.065
 1391SOL    HW2 4825   1.573   1.017   2.138
 1392SOL     OW 4826   1.187   1.792   3.478
 1392SOL    HW1 4827   1.211   1.852   3.402
 1392SOL    HW2 4828   1.194   1.697   3.448
 1393SOL     OW 4829   0.317   0.251   3.663
 1393SOL    HW1 4830   0.388   0.322   3.669
 1393SOL    HW2 4831   0.229   0.290   3.691
 1394SOL     OW 4832   1.466   1.417   2.815
 1394SOL    HW1 4833   1.407   1.423   2.895
 1394SOL    HW2 4834   1.451   1.329   2.769
 1395SOL     OW 4835   1.667   1.714   2.434
 1395SOL    HW1 4836   1.626   1.691   2.346
 1395SOL    HW2 4837   1.649   1.640   2.499
 1396SOL     OW 4838   0.598   0.729   2.132
 1396SOL    HW1 4839   0.622   0.798   2.064
 1396SOL    HW2 4840   0.520   0.762   2.186
 1397SOL     OW 4841   1.281   0.345   2.806
 1397SOL    HW1 4842   1.195   0.295   2.793
 1397SOL    HW2 4843   1.343   0.291   2.862
 1398SOL     OW 4844   1.576   1.662   2.169
 1398SOL    HW1 4845   1.665   1.708   2.172
 1398SOL    HW2 4846   1.555   1.638   2.074
 1399SOL     OW 4847   0.807   0.605   3.327
 1399SOL    HW1 4848   0.760   0.602   3.416
 1399SOL    HW2 4849   0.756   0.550   3.261
 1400SOL     OW 4850   1.394   0.469   3.536
 1400SOL    HW1 4851   1.374   0.512   3.624
 1400SOL    HW2 4852   1.472   0.407   3.545
 1401SOL     OW 4853   0.973   0.890   3.434
 1401SOL    HW1 4854   1.019   0.806   3.405
 1401SOL    HW2 4855   0.917   0.924   3.359
 1402SOL     OW 4856   0.991   0.410   3.104
 1402SOL    HW1 4857   0.914   0.444   3.158
 1402SOL    HW2 4858   0.957   0.359   3.025
 1403SOL     OW 4859   1.041   0.701   2.291
 1403SOL    HW1 4860   1.067   0.697   2.387
 1403SOL    HW2 4861   0.956   0.650   2.277
 1404SOL     OW 4862   0.076   0.811   2.651
 1404SOL    HW1 4863   0.175   0.799   2.660
 1404SOL    HW2 4864   0.052   0.906   2.672
 1405SOL     OW 4865   0.130   1.821   3.433
 1405SOL    HW1 4866   0.120   1.806   3.532
 1405SOL    HW2 4867   0.044   1.857   3.397
 1406SOL     OW 4868   0.865   0.348   2.057
 1406SOL    HW1 4869   0.924   0.411   2.008
 1406SOL    HW2 4870   0.884   0.254   2.028
 1407SOL     OW 4871   1.719   0.585   3.693
 1407SOL    HW1 4872   1.693   0.674   3.657
 1407SOL    HW2 4873   1.717   0.517   3.620
 1408SOL     OW 4874   1.362   1.144   2.407
 1408SOL    HW1 4875   1.445   1.115   2.359
 1408SOL    HW2 4876   1.313   1.211   2.351
 1409SOL     OW 4877   0.550   0.196   2.747
 1409SOL    HW1 4878   0.545   0.191   2.847
 1409SOL    HW2 4879   0.552   0.292   2.718
 1410SOL     OW 4880   1.008   1.456   2.339
 1410SOL    HW1 4881   0.962   1.528   2.287
 1410SOL    HW2 4882   1.004   1.476   2.437
 1411SOL     OW 4883   0.351   1.801   2.715
 1411SOL    HW1 4884   0.401   1.715   2.721
 1411SOL    HW2 4885   0.416   1.878   2.712
 1412SOL     OW 4886   1.795   1.066   2.735
 1412SOL    HW1 4887   1.733   1.051   2.659
 1412SOL    HW2 4888   1.743   1.077   2.820
 1413SOL     OW 4889   1.227   1.550   3.368
 1413SOL    HW1 4890   1.233   1.473   3.432
 1413SOL    HW2 4891   1.175   1.524   3.288
 1414SOL     OW 4892   0.321   0.943   2.104
 1414SOL    HW1 4893   0.403   0.982   2.062
 1414SOL    HW2 4894   0.294   0.861   2.055
 1415SOL     OW 4895   1.458   0.735   2.590
 1415SOL    HW1 4896   1.453   0.670   2.665
 1415SOL    HW2 4897   1.538   0.794   2.603
 1416SOL     OW 4898   0.461   1.266   3.589
 1416SOL    HW1 4899   0.411   1.267   3.503
 1416SOL    HW2 4900   0.398   1.248   3.665
 1417SOL     OW 4901   1.111   1.776   2.099
 1417SOL    HW1 4902   1.051   1.714   2.149
 1417SOL    HW2 4903   1.142   1.732   2.014
 1418SOL     OW 4904   0.202   0.285   3.360
 1418SOL    HW1 4905   0.122   0.345   3.347
 1418SOL    HW2 4906   0.192   0.236   3.446
 1419SOL     OW 4907   1.632   1.377   1.943
 1419SOL    HW1 4908   1.600   1.471   1.933
 1419SOL    HW2 4909   1.556   1.314   1.931
 1420SOL     OW 4910   0.464   1.743   2.185
 1420SOL    HW1 4911   0.497   1.782   2.271
 1420SOL    HW2 4912   0.540   1.736   2.120
 1421SOL     OW 4913   1.400   0.107   2.288
 1421SOL    HW1 4914   1.376   0.070   2.198
 1421SOL    HW2 4915   1.499   0.123   2.292
 1422SOL     OW 4916   0.249   1.785   3.103
 1422SOL    HW1 4917   0.306   1.720   3.153
 1422SOL    HW2 4918   0.233   1.752   3.010
 1423SOL     OW 4919   0.940   1.698   2.766
 1423SOL    HW1 4920   1.020   1.641   2.787
 1423SOL    HW2 4921   0.891   1.658   2.689
 1424SOL     OW 4922   0.382   0.700   2.342
 1424SOL    HW1 4923   0.427   0.610   2.339
 1424SOL    HW2 4924   0.288   0.689   2.375
 1425SOL     OW 4925   1.547   0.222   3.591
 1425SOL    HW1 4926   1.542   0.259   3.683
 1425SOL    HW2 4927   1.475   0.153   3.579
 1426SOL     OW 4928   0.614   0.122   1.979
 1426SOL    HW1 4929   0.712   0.100   1.986
 1426SOL    HW2 4930   0.583   0.105   1.886
 1427SOL     OW 4931   0.781   0.264   3.611
 1427SOL    HW1 4932   0.848   0.203   3.654
 1427SOL    HW2 4933   0.708   0.283   3.676
 1428SOL     OW 4934   0.888   1.514   3.057
 1428SOL    HW1 4935   0.865   1.489   2.963
 1428SOL    HW2 4936   0.949   1.445   3.096
 1429SOL     OW 4937   1.351   0.590   3.295
 1429SOL    HW1 4938   1.379   0.547   3.380
 1429SOL    HW2 4939   1.376   0.686   3.296
 1430SOL     OW 4940   0.803   1.402   2.786
 1430SOL    HW1 4941   0.893   1.416   2.744
 1430SOL    HW2 4942   0.732   1.404   2.715
 1431SOL     OW 4943   0.922   0.503   2.761
 1431SOL    HW1 4944   0.897   0.494   2.665
 1431SOL    HW2 4945   0.970   0.421   2.792
 1432SOL     OW 4946   0.539   0.064   2.374
 1432SOL    HW1 4947   0.458   0.065   2.432
 1432SOL    HW2 4948   0.542   0.147   2.319
 1433SOL     OW 4949   1.434   1.188   1.903
 1433SOL    HW1 4950   1.466   1.112   1.960
 1433SOL    HW2 4951   1.342   1.215   1.933
 1434SOL     OW 4952   0.297   0.035   2.033
 1434SOL    HW1 4953   0.346   0.119   2.012
 1434SOL    HW2 4954   0.359  -0.030   2.078
 1435SOL     OW 4955   0.935   0.236   2.342
 1435SOL    HW1 4956   0.887   0.277   2.264
 1435SOL    HW2 4957   1.034   0.234   2.323
 1436SOL     OW 4958   1.076   0.683   3.326
 1436SOL    HW1 4959   0.996   0.622   3.329
 1436SOL    HW2 4960   1.157   0.630   3.302
 1437SOL     OW 4961   1.227   1.570   2.655
 1437SOL    HW1 4962   1.248   1.644   2.590
 1437SOL    HW2 4963   1.295   1.570   2.728
 1438SOL     OW 4964   0.459   1.152   2.603
 1438SOL    HW1 4965   0.388   1.125   2.668
 1438SOL    HW2 4966   0.433   1.124   2.510
 1439SOL     OW 4967   1.271   1.797   2.453
 1439SOL    HW1 4968   1.315   1.861   2.389
 1439SOL    HW2 4969   1.221   1.849   2.523
 1440SOL     OW 4970   1.032   0.549   1.878
 1440SOL    HW1 4971   0.991   0.631   1.839
 1440SOL    HW2 4972   1.096   0.575   1.951
 1441SOL     OW 4973   0.078   0.556   3.248
 1441SOL    HW1 4974   0.170   0.555   3.207
 1441SOL    HW2 4975   0.072   0.630   3.315
 1442SOL     OW 4976   0.561   0.222   3.009
 1442SOL    HW1 4977   0.599   0.138   3.046
 1442SOL    HW2 4978   0.473   0.241   3.053
 1443SOL     OW 4979   0.866   0.454   2.504
 1443SOL    HW1 4980   0.834   0.526   2.442
 1443SOL    HW2 4981   0.890   0.373   2.451
 1444SOL     OW 4982   1.017   0.039   2.615
 1444SOL    HW1 4983   0.945   0.044   2.546
 1444SOL    HW2 4984   0.993  -0.030   2.684
 1445SOL     OW 4985   1.429   1.173   2.729
 1445SOL    HW1 4986   1.374   1.089   2.722
 1445SOL    HW2 4987   1.455   1.202   2.637
 1446SOL     OW 4988   1.466   0.590   2.854
 1446SOL    HW1 4989   1.436   0.495   2.861
 1446SOL    HW2 4990   1.539   0.606   2.920
 1447SOL     OW 4991   1.857   0.833   2.239
 1447SOL    HW1 4992   1.899   0.769   2.303
 1447SOL    HW2 4993   1.819   0.782   2.161
 1448SOL     OW 4994   0.488   1.385   2.036
 1448SOL    HW1 4995   0.401   1.370   2.083
 1448SOL    HW2 4996   0.471   1.411   1.941
 1449SOL     OW 4997   1.664   1.280   2.519
 1449SOL    HW1 4998   1.763   1.288   2.533
 1449SOL    HW2 4999   1.619   1.364   2.550
 1450SOL     OW 5000   1.390   0.575   1.940
 1450SOL    HW1 5001   1.336   0.554   2.021
 1450SOL    HW2 5002   1.481   0.534   1.949
 1451SOL     OW 5003   0.527   0.256   2.190
 1451SOL    HW1 5004   0.554   0.197   2.115
 1451SOL    HW2 5005   0.527   0.351   2.159
 1452SOL     OW 5006   1.754   1.223   3.450
 1452SOL    HW1 5007   1.845   1.184   3.437
 1452SOL    HW2 5008   1.762   1.319   3.474
 1453SOL     OW 5009   1.064   1.347   3.202
 1453SOL    HW1 5010   0.984   1.324   3.257
 1453SOL    HW2 5011   1.147   1.321   3.251
 1454SOL     OW 5012   1.592   1.629   3.487
 1454SOL    HW1 5013   1.619   1.663   3.397
 1454SOL    HW2 5014   1.671   1.591   3.533
 1455SOL     OW 5015   1.111   1.195   2.962
 1455SOL    HW1 5016   1.071   1.239   3.043
 1455SOL    HW2 5017   1.070   1.232   2.879
 1456SOL     OW 5018   1.638   1.099   2.941
 1456SOL    HW1 5019   1.643   1.180   3.000
 1456SOL    HW2 5020   1.552   1.101   2.890
 1457SOL     OW 5021   0.915   0.089   3.264
 1457SOL    HW1 5022   0.940   0.069   3.169
 1457SOL    HW2 5023   0.987   0.145   3.306
 1458SOL     OW 5024   0.980   1.116   3.581
 1458SOL    HW1 5025   0.881   1.122   3.591
 1458SOL    HW2 5026   1.003   1.036   3.525
 1459SOL     OW 5027   0.705   1.050   2.230
 1459SOL    HW1 5028   0.691   1.057   2.329
 1459SOL    HW2 5029   0.789   0.999   2.212
 1460SOL     OW 5030   0.410   0.813   3.113
 1460SOL    HW1 5031   0.496   0.825   3.163
 1460SOL    HW2 5032   0.368   0.726   3.140
 1461SOL     OW 5033   1.274   0.386   3.124
 1461SOL    HW1 5034   1.295   0.460   3.188
 1461SOL    HW2 5035   1.185   0.403   3.081
 1462SOL     OW 5036   0.064   1.564   3.193
 1462SOL    HW1 5037   0.018   1.646   3.159
 1462SOL    HW2 5038   0.162   1.583   3.202
 1463SOL     OW 5039   0.367   1.100   2.363
 1463SOL    HW1 5040   0.360   1.183   2.307
 1463SOL    HW2 5041   0.371   1.020   2.303
 1464SOL     OW 5042   0.566   0.537   2.727
 1464SOL    HW1 5043   0.578   0.603   2.653
 1464SOL    HW2 5044   0.612   0.571   2.810
 1465SOL     OW 5045   1.252   1.348   2.250
 1465SOL    HW1 5046   1.302   1.425   2.290
 1465SOL    HW2 5047   1.157   1.350   2.282
 1466SOL     OW 5048   1.272   1.445   3.004
 1466SOL    HW1 5049   1.319   1.458   3.091
 1466SOL    HW2 5050   1.206   1.371   3.013
 1467SOL     OW 5051   1.582   0.639   2.334
 1467SOL    HW1 5052   1.551   0.700   2.407
 1467SOL    HW2 5053   1.632   0.691   2.265
 1468SOL     OW 5054   0.354   1.510   3.191
 1468SOL    HW1 5055   0.333   1.466   3.104
 1468SOL    HW2 5056   0.451   1.536   3.194
 1469SOL     OW 5057   0.402   0.751   3.460
 1469SOL    HW1 5058   0.470   0.806   3.413
 1469SOL    HW2 5059   0.442   0.663   3.487
 1470SOL     OW 5060   1.587   0.779   3.532
 1470SOL    HW1 5061   1.495   0.817   3.527
 1470SOL    HW2 5062   1.647   0.826   3.467
 1471SOL     OW 5063   1.013   0.105   3.632
 1471SOL    HW1 5064   1.019   0.190   3.580
 1471SOL    HW2 5065   1.045   0.029   3.575
 1472SOL     OW 5066   0.504   0.050   3.602
 1472SOL    HW1 5067   0.462  -0.007   3.532
 1472SOL    HW2 5068   0.438   0.119   3.634
 1473SOL     OW 5069   0.573   0.870   2.891
 1473SOL    HW1 5070   0.617   0.959   2.882
 1473SOL    HW2 5071   0.510   0.870   2.968
 1474SOL     OW 5072   1.360   0.862   2.907
 1474SOL    HW1 5073   1.285   0.862   2.841
 1474SOL    HW2 5074   1.397   0.770   2.916
 1475SOL     OW 5075   1.209   0.525   2.137
 1475SOL    HW1 5076   1.222   0.441   2.191
 1475SOL    HW2 5077   1.180   0.599   2.197
 1476SOL     OW 5078   0.307   0.213   3.093
 1476SOL    HW1 5079   0.284   0.250   3.183
 1476SOL    HW2 5080   0.277   0.118   3.087
 1477SOL     OW 5081   0.037   1.310   3.144
 1477SOL    HW1 5082   0.090   1.261   3.212
 1477SOL    HW2 5083   0.059   1.408   3.149
 1478SOL     OW 5084   0.732   0.634   2.926
 1478SOL    HW1 5085   0.791   0.608   2.850
 1478SOL    HW2 5086   0.704   0.730   2.915
 1479SOL     OW 5087   1.728   0.935   3.716
 1479SOL    HW1 5088   1.682   0.928   3.627
 1479SOL    HW2 5089   1.666   0.979   3.782
 1480SOL     OW 5090   0.307   0.063   2.480
 1480SOL    HW1 5091   0.296   0.157   2.513
 1480SOL    HW2 5092   0.302   0.000   2.557
 1481SOL     OW 5093   1.622   0.367   2.236
 1481SOL    HW1 5094   1.624   0.291   2.300
 1481SOL    HW2 5095   1.574   0.444   2.276
 1482SOL     OW 5096   1.023   0.766   2.828
 1482SOL    HW1 5097   1.038   0.787   2.924
 1482SOL    HW2 5098   0.993   0.671   2.819
 1483SOL     OW 5099   0.980   1.573   3.562
 1483SOL    HW1 5100   0.960   1.617   3.474
 1483SOL    HW2 5101   1.019   1.482   3.546
 1484SOL     OW 5102   1.859   1.518   3.467
 1484SOL    HW1 5103   1.873   1.545   3.372
 1484SOL    HW2 5104   1.942   1.540   3.520
 1485SOL     OW 5105   0.350   0.898   3.666
 1485SOL    HW1 5106   0.426   0.942   3.714
 1485SOL    HW2 5107   0.385   0.851   3.584
 1486SOL     OW 5108   1.540   0.274   1.987
 1486SOL    HW1 5109   1.479   0.199   2.010
 1486SOL    HW2 5110   1.562   0.326   2.070
 1487SOL     OW 5111   1.303   0.838   1.904
 1487SOL    HW1 5112   1.337   0.745   1.919
 1487SOL    HW2 5113   1.321   0.865   1.809
 1488SOL     OW 5114   1.068   1.333   2.711
 1488SOL    HW1 5115   1.075   1.249   2.656
 1488SOL    HW2 5116   1.130   1.402   2.675
 1489SOL     OW 5117   0.319   0.810   2.811
 1489SOL    HW1 5118   0.412   0.846   2.816
 1489SOL    HW2 5119   0.313   0.725   2.863
 1490SOL     OW 5120   0.339   0.509   2.868
 1490SOL    HW1 5121   0.287   0.426   2.851
 1490SOL    HW2 5122   0.416   0.514   2.804
 1491SOL     OW 5123   1.138   0.380   3.540
 1491SOL    HW1 5124   1.093   0.443   3.604
 1491SOL    HW2 5125   1.231   0.411   3.523
 1492SOL     OW 5126   1.160   0.207   3.339
 1492SOL    HW1 5127   1.160   0.271   3.416
 1492SOL    HW2 5128   1.188   0.255   3.256
 1493SOL     OW 5129   0.008   1.326   2.062
 1493SOL    HW1 5130  -0.085   1.347   2.031
 1493SOL    HW2 5131   0.018   1.227   2.075
 1494SOL     OW 5132   0.088   1.801   2.789
 1494SOL    HW1 5133   0.046   1.715   2.762
 1494SOL    HW2 5134   0.182   1.804   2.755
 1495SOL     OW 5135   0.504   1.568   2.772
 1495SOL    HW1 5136   0.570   1.642   2.781
 1495SOL    HW2 5137   0.548   1.489   2.730
 1496SOL     OW 5138   1.002   0.796   3.100
 1496SOL    HW1 5139   1.043   0.764   3.186
 1496SOL    HW2 5140   0.906   0.769   3.097
 1497SOL     OW 5141   0.040   0.544   2.976
 1497SOL    HW1 5142   0.125   0.511   2.935
 1497SOL    HW2 5143   0.053   0.559   3.074
 1498SOL     OW 5144   0.189   0.520   3.584
 1498SOL    HW1 5145   0.248   0.480   3.514
 1498SOL    HW2 5146   0.131   0.591   3.543
 1499SOL     OW 5147   1.369   0.950   3.522
 1499SOL    HW1 5148   1.408   1.039   3.542
 1499SOL    HW2 5149   1.379   0.930   3.425
 1500SOL     OW 5150   0.815   0.572   2.187
 1500SOL    HW1 5151   0.822   0.483   2.141
 1500SOL    HW2 5152   0.721   0.606   2.179
 1501SOL     OW 5153   1.657   0.604   3.068
 1501SOL    HW1 5154   1.619   0.535   3.130
 1501SOL    HW2 5155   1.739   0.568   3.024
 1502SOL     OW 5156   0.252   1.564   3.606
 1502SOL    HW1 5157   0.222   1.621   3.682
 1502SOL    HW2 5158   0.245   1.467   3.632
 1503SOL     OW 5159   0.671   0.464   3.131
 1503SOL    HW1 5160   0.637   0.375   3.101
 1503SOL    HW2 5161   0.697   0.518   3.051
 1504SOL     OW 5162   0.930   1.678   3.327
 1504SOL    HW1 5163   0.906   1.660   3.232
 1504SOL    HW2 5164   0.960   1.772   3.337
 1505SOL     OW 5165   0.473   0.500   2.053
 1505SOL    HW1 5166   0.534   0.580   2.057
 1505SOL    HW2 5167   0.378   0.531   2.060
 1506SOL     OW 5168   0.159   1.137   3.328
 1506SOL    HW1 5169   0.181   1.076   3.404
 1506SOL    HW2 5170   0.169   1.088   3.242
 1507SOL     OW 5171   1.347   1.059   3.096
 1507SOL    HW1 5172   1.371   0.996   3.022
 1507SOL    HW2 5173   1.257   1.099   3.078
 1508SOL     OW 5174   1.302   0.855   2.171
 1508SOL    HW1 5175   1.216   0.824   2.213
 1508SOL    HW2 5176   1.298   0.841   2.072
 1509SOL     OW 5177   1.759   1.747   3.016
 1509SOL    HW1 5178   1.820   1.777   2.943
 1509SOL    HW2 5179   1.721   1.658   2.994
 1510SOL     OW 5180   1.252   1.731   2.990
 1510SOL    HW1 5181   1.336   1.736   2.936
 1510SOL    HW2 5182   1.229   1.635   3.008
 1511SOL     OW 5183   0.083   1.258   2.884
 1511SOL    HW1 5184   0.078   1.257   2.984
 1511SOL    HW2 5185   0.000   1.217   2.846
 1512SOL     OW 5186   0.688   1.662   3.578
 1512SOL    HW1 5187   0.632   1.743   3.587
 1512SOL    HW2 5188   0.740   1.666   3.492
 1513SOL     OW 5189   1.726   0.135   2.385
 1513SOL    HW1 5190   1.799   0.118   2.318
 1513SOL    HW2 5191   1.695   0.048   2.423
 1514SOL     OW 5192   1.388   1.573   2.339
 1514SOL    HW1 5193   1.455   1.585   2.265
 1514SOL    HW2 5194   1.348   1.662   2.362
 1515SOL     OW 5195   0.130   1.794   3.713
 1515SOL    HW1 5196   0.089   1.720   3.766
 1515SOL    HW2 5197   0.194   1.845   3.771
 1516SOL     OW 5198   1.280   0.927   2.534
 1516SOL    HW1 5199   1.340   0.846   2.536
 1516SOL    HW2 5200   1.320   0.996   2.474
 1517SOL     OW 5201   0.830   1.273   3.284
 1517SOL    HW1 5202   0.825   1.306   3.379
 1517SOL    HW2 5203   0.744   1.292   3.238
 1518SOL     OW 5204   0.672   1.616   2.016
 1518SOL    HW1 5205   0.681   1.626   1.917
 1518SOL    HW2 5206   0.632   1.527   2.037
 1519SOL     OW 5207   1.650   1.720   3.256
 1519SOL    HW1 5208   1.703   1.730   3.172
 1519SOL    HW2 5209   1.623   1.810   3.290
 1520SOL     OW 5210   1.841   0.175   2.825
 1520SOL    HW1 5211   1.880   0.090   2.789
 1520SOL    HW2 5212   1.743   0.177   2.806
 1521SOL     OW 5213   0.263   0.326   2.582
 1521SOL    HW1 5214   0.184   0.377   2.548
 1521SOL    HW2 5215   0.254   0.311   2.680
 1522SOL     OW 5216   1.194   1.612   1.893
 1522SOL    HW1 5217   1.200   1.519   1.930
 1522SOL    HW2 5218   1.135   1.612   1.813
 1523SOL     OW 5219   0.822   1.002   3.234
 1523SOL    HW1 5220   0.862   1.001   3.142
 1523SOL    HW2 5221   0.832   1.094   3.274
 1524SOL     OW 5222   0.916   0.910   2.153
 1524SOL    HW1 5223   0.979   0.948   2.085
 1524SOL    HW2 5224   0.956   0.827   2.192
 1525SOL     OW 5225   1.504   1.607   1.906
 1525SOL    HW1 5226   1.412   1.644   1.913
 1525SOL    HW2 5227   1.542   1.627   1.816
 1526SOL     OW 5228   0.372   1.288   3.352
 1526SOL    HW1 5229   0.359   1.381   3.318
 1526SOL    HW2 5230   0.288   1.236   3.339
 1527SOL     OW 5231   1.614   1.292   3.151
 1527SOL    HW1 5232   1.674   1.295   3.231
 1527SOL    HW2 5233   1.539   1.356   3.164
 1528SOL     OW 5234   1.039   1.098   2.558
 1528SOL    HW1 5235   0.969   1.051   2.612
 1528SOL    HW2 5236   1.098   1.030   2.515
 1529SOL     OW 5237   1.014   0.236   2.833
 1529SOL    HW1 5238   1.006   0.200   2.740
 1529SOL    HW2 5239   1.012   0.160   2.898
 1530SOL     OW 5240   0.590   1.487   2.353
 1530SOL    HW1 5241   0.632   1.429   2.283
 1530SOL    HW2 5242   0.546   1.566   2.309
 1531SOL     OW 5243   1.709   0.385   3.243
 1531SOL    HW1 5244   1.782   0.454   3.247
 1531SOL    HW2 5245   1.737   0.310   3.184
 1532SOL     OW 5246   0.255   1.348   2.152
 1532SOL    HW1 5247   0.159   1.349   2.125
 1532SOL    HW2 5248   0.267   1.401   2.236
 1533SOL     OW 5249   0.105   1.013   3.588
 1533SOL    HW1 5250   0.028   0.980   3.642
 1533SOL    HW2 5251   0.190   0.983   3.630
 1534SOL     OW 5252   0.672   0.203   3.351
 1534SOL    HW1 5253   0.762   0.187   3.311
 1534SOL    HW2 5254   0.680   0.208   3.450
 1535SOL     OW 5255   0.075   0.345   1.895
 1535SOL    HW1 5256  -0.017   0.317   1.866
 1535SOL    HW2 5257   0.106   0.422   1.839
 1536SOL     OW 5258   1.440   0.856   3.260
 1536SOL    HW1 5259   1.383   0.908   3.197
 1536SOL    HW2 5260   1.536   0.868   3.236
 1537SOL     OW 5261   0.072   0.166   2.180
 1537SOL    HW1 5262   0.055   0.249   2.126
 1537SOL    HW2 5263   0.162   0.129   2.158
 1538SOL     OW 5264   1.183   1.335   1.981
 1538SOL    HW1 5265   1.084   1.324   1.983
 1538SOL    HW2 5266   1.217   1.350   2.074
 1539SOL     OW 5267   0.613   0.842   3.293
 1539SOL    HW1 5268   0.669   0.923   3.276
 1539SOL    HW2 5269   0.672   0.762   3.296
 1540SOL     OW 5270   1.493   1.767   2.821
 1540SOL    HW1 5271   1.526   1.831   2.752
 1540SOL    HW2 5272   1.559   1.761   2.896
 1541SOL     OW 5273   0.716   0.565   3.570
 1541SOL    HW1 5274   0.735   0.630   3.644
 1541SOL    HW2 5275   0.776   0.485   3.579
 1542SOL     OW 5276   1.450   1.220   3.495
 1542SOL    HW1 5277   1.441   1.210   3.594
 1542SOL    HW2 5278   1.546   1.213   3.469
 1543SOL     OW 5279   0.390   1.741   3.422
 1543SOL    HW1 5280   0.299   1.782   3.420
 1543SOL    HW2 5281   0.383   1.647   3.454
 1544SOL     OW 5282   1.674   0.883   3.116
 1544SOL    HW1 5283   1.647   0.794   3.079
 1544SOL    HW2 5284   1.675   0.951   3.043
 1545SOL     OW 5285   1.225   0.325   2.311
 1545SOL    HW1 5286   1.290   0.251   2.300
 1545SOL    HW2 5287   1.245   0.375   2.395
 1546SOL     OW 5288   0.594   0.745   2.514
 1546SOL    HW1 5289   0.644   0.830   2.495
 1546SOL    HW2 5290   0.506   0.747   2.466
 1547SOL     OW 5291   1.777   0.342   3.504
 1547SOL    HW1 5292   1.760   0.373   3.410
 1547SOL    HW2 5293   1.693   0.305   3.542
 1548SOL     OW 5294   1.730   0.934   3.379
 1548SOL    HW1 5295   1.768   1.025   3.394
 1548SOL    HW2 5296   1.722   0.917   3.280
 1549SOL     OW 5297   0.859   1.374   1.878
 1549SOL    HW1 5298   0.813   1.389   1.966
 1549SOL    HW2 5299   0.903   1.459   1.848
 1550SOL     OW 5300   0.661   1.790   2.815
 1550SOL    HW1 5301   0.615   1.878   2.802
 1550SOL    HW2 5302   0.760   1.802   2.808
 1551SOL     OW 5303   0.859   0.956   2.723
 1551SOL    HW1 5304   0.913   0.887   2.771
 1551SOL    HW2 5305   0.827   1.025   2.789
 1552SOL     OW 5306   1.083   0.984   1.949
 1552SOL    HW1 5307   1.060   1.037   1.867
 1552SOL    HW2 5308   1.164   0.928   1.930
 1553SOL     OW 5309   1.861   1.569   2.713
 1553SOL    HW1 5310   1.790   1.557   2.643
 1553SOL    HW2 5311   1.862   1.490   2.773
 1554SOL     OW 5312   0.221   1.314   3.706
 1554SOL    HW1 5313   0.156   1.241   3.685
 1554SOL    HW2 5314   0.225   1.328   3.804
 1555SOL     OW 5315   0.079   1.240   2.515
 1555SOL    HW1 5316   0.078   1.193   2.603
 1555SOL    HW2 5317   0.161   1.212   2.464
 1556SOL     OW 5318   0.672   1.391   3.486
 1556SOL    HW1 5319   0.594   1.341   3.524
 1556SOL    HW2 5320   0.669   1.486   3.517
 1557SOL     OW 5321   1.824   0.192   3.089
 1557SOL    HW1 5322   1.820   0.102   3.133
 1557SOL    HW2 5323   1.827   0.181   2.990
 1558SOL     OW 5324   0.428   0.424   2.382
 1558SOL    HW1 5325   0.458   0.352   2.320
 1558SOL    HW2 5326   0.389   0.384   2.465
 1559SOL     OW 5327   1.705   1.487   2.966
 1559SOL    HW1 5328   1.612   1.462   2.939
 1559SOL    HW2 5329   1.731   1.437   3.048
 1560SOL     OW 5330   0.317   0.547   3.142
 1560SOL    HW1 5331   0.355   0.488   3.214
 1560SOL    HW2 5332   0.357   0.521   3.054
 1561SOL     OW 5333   0.812   1.586   2.549
 1561SOL    HW1 5334   0.844   1.596   2.455
 1561SOL    HW2 5335   0.733   1.524   2.551
 1562SOL     OW 5336   1.424   0.214   2.974
 1562SOL    HW1 5337   1.476   0.149   3.029
 1562SOL    HW2 5338   1.375   0.277   3.035
 1563SOL     OW 5339   1.001   0.034   3.016
 1563SOL    HW1 5340   0.938  -0.038   2.985
 1563SOL    HW2 5341   1.094  -0.002   3.016
 1564SOL     OW 5342   0.770   1.330   2.163
 1564SOL    HW1 5343   0.724   1.243   2.180
 1564SOL    HW2 5344   0.861   1.327   2.204
 1565SOL     OW 5345   0.618   1.567   3.146
 1565SOL    HW1 5346   0.613   1.649   3.203
 1565SOL    HW2 5347   0.707   1.564   3.101
 1566SOL     OW 5348   1.352   0.052   2.030
 1566SOL    HW1 5349   1.387   0.011   1.946
 1566SOL    HW2 5350   1.262   0.014   2.050
 1567SOL     OW 5351   1.300   0.453   2.553
 1567SOL    HW1 5352   1.241   0.533   2.557
 1567SOL    HW2 5353   1.315   0.418   2.646
 1568SOL     OW 5354   1.593   0.221   2.744
 1568SOL    HW1 5355   1.509   0.220   2.798
 1568SOL    HW2 5356   1.595   0.304   2.688
 1569SOL     OW 5357   0.039   1.077   2.162
 1569SOL    HW1 5358   0.138   1.066   2.153
 1569SOL    HW2 5359  -0.001   0.991   2.194
 1570SOL     OW 5360   0.875   1.646   2.199
 1570SOL    HW1 5361   0.798   1.611   2.145
 1570SOL    HW2 5362   0.843   1.717   2.261
 1571SOL     OW 5363   0.230   0.628   3.837
 1571SOL    HW1 5364   0.137   0.626   3.874
 1571SOL    HW2 5365   0.231   0.589   3.745
 1572SOL     OW 5366   0.225   0.275   4.720
 1572SOL    HW1 5367   0.260   0.258   4.812
 1572SOL    HW2 5368   0.137   0.230   4.708
 1573SOL     OW 5369   0.019   0.368   4.371
 1573SOL    HW1 5370  -0.063   0.411   4.410
 1573SOL    HW2 5371  -0.009   0.295   4.308
 1574SOL     OW 5372   0.569   1.275   4.889
 1574SOL    HW1 5373   0.476   1.268   4.852
 1574SOL    HW2 5374   0.580   1.364   4.933
 1575SOL     OW 5375   1.555   1.511   4.427
 1575SOL    HW1 5376   1.498   1.495   4.508
 1575SOL    HW2 5377   1.496   1.521   4.347
 1576SOL     OW 5378   1.135   0.703   4.441
 1576SOL    HW1 5379   1.192   0.781   4.416
 1576SOL    HW2 5380   1.075   0.729   4.517
 1577SOL     OW 5381   1.755   0.607   3.955
 1577SOL    HW1 5382   1.743   0.594   3.856
 1577SOL    HW2 5383   1.725   0.526   4.004
 1578SOL     OW 5384   0.768   1.144   4.747
 1578SOL    HW1 5385   0.690   1.161   4.807
 1578SOL    HW2 5386   0.802   1.231   4.711
 1579SOL     OW 5387   0.685   1.012   4.389
 1579SOL    HW1 5388   0.754   0.996   4.459
 1579SOL    HW2 5389   0.612   1.069   4.427
 1580SOL     OW 5390   0.335   1.435   4.785
 1580SOL    HW1 5391   0.257   1.404   4.732
 1580SOL    HW2 5392   0.393   1.493   4.728
 1581SOL     OW 5393   1.460   1.505   5.063
 1581SOL    HW1 5394   1.484   1.599   5.089
 1581SOL    HW2 5395   1.444   1.451   5.145
 1582SOL     OW 5396   0.438   0.392   5.223
 1582SOL    HW1 5397   0.520   0.336   5.232
 1582SOL    HW2 5398   0.357   0.334   5.227
 1583SOL     OW 5399   1.603   0.447   4.461
 1583SOL    HW1 5400   1.529   0.493   4.411
 1583SOL    HW2 5401   1.654   0.515   4.514
 1584SOL     OW 5402   0.231   1.713   4.207
 1584SOL    HW1 5403   0.265   1.790   4.261
 1584SOL    HW2 5404   0.275   1.713   4.117
 1585SOL     OW 5405   1.127   1.341   5.414
 1585SOL    HW1 5406   1.174   1.341   5.502
 1585SOL    HW2 5407   1.079   1.254   5.403
 1586SOL     OW 5408   0.230   1.434   4.262
 1586SOL    HW1 5409   0.204   1.530   4.262
 1586SOL    HW2 5410   0.159   1.380   4.307
 1587SOL     OW 5411   0.240   1.091   4.610
 1587SOL    HW1 5412   0.254   1.007   4.662
 1587SOL    HW2 5413   0.185   1.155   4.665
 1588SOL     OW 5414   0.620   1.786   5.163
 1588SOL    HW1 5415   0.528   1.769   5.198
 1588SOL    HW2 5416   0.648   1.878   5.189
 1589SOL     OW 5417   0.606   0.964   3.847
 1589SOL    HW1 5418   0.613   1.048   3.793
 1589SOL    HW2 5419   0.652   0.977   3.935
 1590SOL     OW 5420   1.594   0.114   5.204
 1590SOL    HW1 5421   1.576   0.181   5.132
 1590SOL    HW2 5422   1.591   0.160   5.293
 1591SOL     OW 5423   0.122   0.643   4.287
 1591SOL    HW1 5424   0.077   0.555   4.304
 1591SOL    HW2 5425   0.121   0.697   4.371
 1592SOL     OW 5426   1.842   1.767   4.083
 1592SOL    HW1 5427   1.896   1.738   4.163
 1592SOL    HW2 5428   1.872   1.857   4.054
 1593SOL     OW 5429   0.027   1.596   3.841
 1593SOL    HW1 5430   0.008   1.500   3.862
 1593SOL    HW2 5431  -0.006   1.654   3.916
 1594SOL     OW 5432   1.689   0.922   4.336
 1594SOL    HW1 5433   1.784   0.893   4.344
 1594SOL    HW2 5434   1.681   0.987   4.261
 1595SOL     OW 5435   1.641   1.108   4.156
 1595SOL    HW1 5436   1.727   1.110   4.104
 1595SOL    HW2 5437   1.655   1.155   4.244
 1596SOL     OW 5438   0.113   0.737   5.321
 1596SOL    HW1 5439   0.201   0.724   5.366
 1596SOL    HW2 5440   0.100   0.834   5.299
 1597SOL     OW 5441   0.613   1.365   4.450
 1597SOL    HW1 5442   0.564   1.278   4.459
 1597SOL    HW2 5443   0.590   1.408   4.363
 1598SOL     OW 5444   1.293   1.228   5.147
 1598SOL    HW1 5445   1.330   1.155   5.089
 1598SOL    HW2 5446   1.345   1.233   5.232
 1599SOL     OW 5447   0.809   0.004   4.226
 1599SOL    HW1 5448   0.849   0.095   4.217
 1599SOL    HW2 5449   0.709   0.012   4.232
 1600SOL     OW 5450   0.197   0.976   4.988
 1600SOL    HW1 5451   0.286   0.931   4.974
 1600SOL    HW2 5452   0.124   0.911   4.969
 1601SOL     OW 5453   1.525   0.999   3.914
 1601SOL    HW1 5454   1.462   0.923   3.927
 1601SOL    HW2 5455   1.573   1.017   4.000
 1602SOL     OW 5456   1.187   1.792   5.340
 1602SOL    HW1 5457   1.211   1.852   5.264
 1602SOL    HW2 5458   1.194   1.697   5.310
 1603SOL     OW 5459   1.466   1.417   4.677
 1603SOL    HW1 5460   1.407   1.423   4.757
 1603SOL    HW2 5461   1.451   1.329   4.631
 1604SOL     OW 5462   1.667   1.714   4.296
 1604SOL    HW1 5463   1.626   1.691   4.208
 1604SOL    HW2 5464   1.649   1.640   4.361
 1605SOL     OW 5465   0.598   0.729   3.994
 1605SOL    HW1 5466   0.622   0.798   3.926
 1605SOL    HW2 5467   0.520   0.762   4.048
 1606SOL     OW 5468   1.281   0.345   4.668
 1606SOL    HW1 5469   1.195   0.295   4.655
 1606SOL    HW2 5470   1.343   0.291   4.724
 1607SOL     OW 5471   1.576   1.662   4.031
 1607SOL    HW1 5472   1.665   1.708   4.034
 1607SOL    HW2 5473   1.555   1.638   3.936
 1608SOL     OW 5474   0.807   0.605   5.189
 1608SOL    HW1 5475   0.760   0.602   5.278
 1608SOL    HW2 5476   0.756   0.550   5.123
 1609SOL     OW 5477   1.394   0.469   5.398
 1609SOL    HW1 5478   1.374   0.512   5.486
 1609SOL    HW2 5479   1.472   0.407   5.407
 1610SOL     OW 5480   0.973   0.890   5.296
 1610SOL    HW1 5481   1.019   0.806   5.267
 1610SOL    HW2 5482   0.917   0.924   5.221
 1611SOL     OW 5483   0.991   0.410   4.966
 1611SOL    HW1 5484   0.914   0.444   5.020
 1611SOL    HW2 5485   0.957   0.359   4.887
 1612SOL     OW 5486   1.041   0.701   4.153
 1612SOL    HW1 5487   1.067   0.697   4.249
 1612SOL    HW2 5488   0.956   0.650   4.139
 1613SOL     OW 5489   0.076   0.811   4.513
 1613SOL    HW1 5490   0.175   0.799   4.522
 1613SOL    HW2 5491   0.052   0.906   4.534
 1614SOL     OW 5492   0.130   1.821   5.295
 1614SOL    HW1 5493   0.120   1.806   5.394
 1614SOL    HW2 5494   0.044   1.857   5.259
 1615SOL     OW 5495   0.865   0.348   3.919
 1615SOL    HW1 5496   0.924   0.411   3.870
 1615SOL    HW2 5497   0.884   0.254   3.890
 1616SOL     OW 5498   1.362   1.144   4.269
 1616SOL    HW1 5499   1.445   1.115   4.221
 1616SOL    HW2 5500   1.313   1.211   4.213
 1617SOL     OW 5501   0.550   0.196   4.609
 1617SOL    HW1 5502   0.545   0.191   4.709
 1617SOL    HW2 5503   0.552   0.292   4.580
 1618SOL     OW 5504   1.008   1.456   4.201
 1618SOL    HW1 5505   0.962   1.528   4.149
 1618SOL    HW2 5506   1.004   1.476   4.299
 1619SOL     OW 5507   0.351   1.801   4.577
 1619SOL    HW1 5508   0.401   1.715   4.583
 1619SOL    HW2 5509   0.416   1.878   4.574
 1620SOL     OW 5510   1.795   1.066   4.597
 1620SOL    HW1 5511   1.733   1.051   4.521
 1620SOL    HW2 5512   1.743   1.077   4.682
 1621SOL     OW 5513   1.227   1.550   5.230
 1621SOL    HW1 5514   1.233   1.473   5.294
 1621SOL    HW2 5515   1.175   1.524   5.150
 1622SOL     OW 5516   0.321   0.943   3.966
 1622SOL    HW1 5517   0.403   0.982   3.924
 1622SOL    HW2 5518   0.294   0.861   3.917
 1623SOL     OW 5519   1.458   0.735   4.452
 1623SOL    HW1 5520   1.453   0.670   4.527
 1623SOL    HW2 5521   1.538   0.794   4.465
 1624SOL     OW 5522   0.461   1.266   5.451
 1624SOL    HW1 5523   0.411   1.267   5.365
 1624SOL    HW2 5524   0.398   1.248   5.527
 1625SOL     OW 5525   1.111   1.776   3.961
 1625SOL    HW1 5526   1.051   1.714   4.011
 1625SOL    HW2 5527   1.142   1.732   3.876
 1626SOL     OW 5528   0.202   0.285   5.222
 1626SOL    HW1 5529   0.122   0.345   5.209
 1626SOL    HW2 5530   0.192   0.236   5.308
 1627SOL     OW 5531   1.632   1.377   3.805
 1627SOL    HW1 5532   1.600   1.471   3.795
 1627SOL    HW2 5533   1.556   1.314   3.793
 1628SOL     OW 5534   0.464   1.743   4.047
 1628SOL    HW1 5535   0.497   1.782   4.133
 1628SOL    HW2 5536   0.540   1.736   3.982
 1629SOL     OW 5537   1.400   0.107   4.150
 1629SOL    HW1 5538   1.376   0.070   4.060
 1629SOL    HW2 5539   1.499   0.123   4.154
 1630SOL     OW 5540   0.249   1.785   4.965
 1630SOL    HW1 5541   0.306   1.720   5.015
 1630SOL    HW2 5542   0.233   1.752   4.872
 1631SOL     OW 5543   0.940   1.698   4.628
 1631SOL    HW1 5544   1.020   1.641   4.649
 1631SOL    HW2 5545   0.891   1.658   4.551
 1632SOL     OW 5546   0.382   0.700   4.204
 1632SOL    HW1 5547   0.427   0.610   4.201
 1632SOL    HW2 5548   0.288   0.689   4.237
 1633SOL     OW 5549   0.614   0.122   3.841
 1633SOL    HW1 5550   0.712   0.100   3.848
 1633SOL    HW2 5551   0.583   0.105   3.748
 1634SOL     OW 5552   0.888   1.514   4.919
 1634SOL    HW1 5553   0.865   1.489   4.825
 1634SOL    HW2 5554   0.949   1.445   4.958
 1635SOL     OW 5555   1.351   0.590   5.157
 1635SOL    HW1 5556   1.379   0.547   5.242
 1635SOL    HW2 5557   1.376   0.686   5.158
 1636SOL     OW 5558   0.803   1.402   4.648
 1636SOL    HW1 5559   0.893   1.416   4.606
 1636SOL    HW2 5560   0.732   1.404   4.577
 1637SOL     OW 5561   0.922   0.503   4.623
 1637SOL    HW1 5562   0.897   0.494   4.527
 1637SOL    HW2 5563   0.970   0.421   4.654
 1638SOL     OW 5564   0.539   0.064   4.236
 1638SOL    HW1 5565   0.458   0.065   4.294
 1638SOL    HW2 5566   0.542   0.147   4.181
 1639SOL     OW 5567   1.434   1.188   3.765
 1639SOL    HW1 5568   1.466   1.112   3.822
 1639SOL    HW2 5569   1.342   1.215   3.795
 1640SOL     OW 5570   0.297   0.035   3.895
 1640SOL    HW1 5571   0.346   0.119   3.874
 1640SOL    HW2 5572   0.359  -0.030   3.940
 1641SOL     OW 5573   0.935   0.236   4.204
 1641SOL    HW1 5574   0.887   0.277   4.126
 1641SOL    HW2 5575   1.034   0.234   4.185
 1642SOL     OW 5576   1.076   0.683   5.188
 1642SOL    HW1 5577   0.996   0.622   5.191
 1642SOL    HW2 5578   1.157   0.630   5.164
 1643SOL     OW 5579   1.227   1.570   4.517
 1643SOL    HW1 5580   1.248   1.644   4.452
 1643SOL    HW2 5581   1.295   1.570   4.590
 1644SOL     OW 5582   0.459   1.152   4.465
 1644SOL    HW1 5583   0.388   1.125   4.530
 1644SOL    HW2 5584   0.433   1.124   4.372
 1645SOL     OW 5585   1.271   1.797   4.315
 1645SOL    HW1 5586   1.315   1.861   4.251
 1645SOL    HW2 5587   1.221   1.849   4.385
 1646SOL     OW 5588   1.032   0.549   3.740
 1646SOL    HW1 5589   0.991   0.631   3.701
 1646SOL    HW2 5590   1.096   0.575   3.813
 1647SOL     OW 5591   0.078   0.556   5.110
 1647SOL    HW1 5592   0.170   0.555   5.069
 1647SOL    HW2 5593   0.072   0.630   5.177
 1648SOL     OW 5594   0.561   0.222   4.871
 1648SOL    HW1 5595   0.599   0.138   4.908
 1648SOL    HW2 5596   0.473   0.241   4.915
 1649SOL     OW 5597   0.866   0.454   4.366
 1649SOL    HW1 5598   0.834   0.526   4.304
 1649SOL    HW2 5599   0.890   0.373   4.313
 1650SOL     OW 5600   1.017   0.039   4.477
 1650SOL    HW1 5601   0.945   0.044   4.408
 1650SOL    HW2 5602   0.993  -0.030   4.546
 1651SOL     OW 5603   1.429   1.173   4.591
 1651SOL    HW1 5604   1.374   1.089   4.584
 1651SOL    HW2 5605   1.455   1.202   4.499
 1652SOL     OW 5606   1.466   0.590   4.716
 1652SOL    HW1 5607   1.436   0.495   4.723
 1652SOL    HW2 5608   1.539   0.606   4.782
 1653SOL     OW 5609   1.857   0.833   4.101
 1653SOL    HW1 5610   1.899   0.769   4.165
 1653SOL    HW2 5611   1.819   0.782   4.023
 1654SOL     OW 5612   0.488   1.385   3.898
 1654SOL    HW1 5613   0.401   1.370   3.945
 1654SOL    HW2 5614   0.471   1.411   3.803
 1655SOL     OW 5615   1.664   1.280   4.381
 1655SOL    HW1 5616   1.763   1.288   4.395
 1655SOL    HW2 5617   1.619   1.364   4.412
 1656SOL     OW 5618   1.390   0.575   3.802
 1656SOL    HW1 5619   1.336   0.554   3.883
 1656SOL    HW2 5620   1.481   0.534   3.811
 1657SOL     OW 5621   0.527   0.256   4.052
 1657SOL    HW1 5622   0.554   0.197   3.977
 1657SOL    HW2 5623   0.527   0.351   4.021
 1658SOL     OW 5624   1.754   1.223   5.312
 1658SOL    HW1 5625   1.845   1.184   5.299
 1658SOL    HW2 5626   1.762   1.319   5.336
 1659SOL     OW 5627   1.064   1.347   5.064
 1659SOL    HW1 5628   0.984   1.324   5.119
 1659SOL    HW2 5629   1.147   1.321   5.113
 1660SOL     OW 5630   1.592   1.629   5.349
 1660SOL    HW1 5631   1.619   1.663   5.259
 1660SOL    HW2 5632   1.671   1.591   5.395
 1661SOL     OW 5633   1.111   1.195   4.824
 1661SOL    HW1 5634   1.071   1.239   4.905
 1661SOL    HW2 5635   1.070   1.232   4.741
 1662SOL     OW 5636   1.638   1.099   4.803
 1662SOL    HW1 5637   1.643   1.180   4.862
 1662SOL    HW2 5638   1.552   1.101   4.752
 1663SOL     OW 5639   0.915   0.089   5.126
 1663SOL    HW1 5640   0.940   0.069   5.031
 1663SOL    HW2 5641   0.987   0.145   5.168
 1664SOL     OW 5642   0.980   1.116   5.443
 1664SOL    HW1 5643   0.881   1.122   5.453
 1664SOL    HW2 5644   1.003   1.036   5.387
 1665SOL     OW 5645   0.705   1.050   4.092
 1665SOL    HW1 5646   0.691   1.057   4.191
 1665SOL    HW2 5647   0.789   0.999   4.074
 1666SOL     OW 5648   0.410   0.813   4.975
 1666SOL    HW1 5649   0.496   0.825   5.025
 1666SOL    HW2 5650   0.368   0.726   5.002
 1667SOL     OW 5651   1.274   0.386   4.986
 1667SOL    HW1 5652   1.295   0.460   5.050
 1667SOL    HW2 5653   1.185   0.403   4.943
 1668SOL     OW 5654   0.064   1.564   5.055
 1668SOL    HW1 5655   0.018   1.646   5.021
 1668SOL    HW2 5656   0.162   1.583   5.064
 1669SOL     OW 5657   0.367   1.100   4.225
 1669SOL    HW1 5658   0.360   1.183   4.169
 1669SOL    HW2 5659   0.371   1.020   4.165
 1670SOL     OW 5660   0.566   0.537   4.589
 1670SOL    HW1 5661   0.578   0.603   4.515
 1670SOL    HW2 5662   0.612   0.571   4.672
 1671SOL     OW 5663   1.252   1.348   4.112
 1671SOL    HW1 5664   1.302   1.425   4.152
 1671SOL    HW2 5665   1.157   1.350   4.144
 1672SOL     OW 5666   1.272   1.445   4.866
 1672SOL    HW1 5667   1.319   1.458   4.953
 1672SOL    HW2 5668   1.206   1.371   4.875
 1673SOL     OW 5669   1.582   0.639   4.196
 1673SOL    HW1 5670   1.551   0.700   4.269
 1673SOL    HW2 5671   1.632   0.691   4.127
 1674SOL     OW 5672   0.354   1.510   5.053
 1674SOL    HW1 5673   0.333   1.466   4.966
 1674SOL    HW2 5674   0.451   1.536   5.056
 1675SOL     OW 5675   0.402   0.751   5.322
 1675SOL    HW1 5676   0.470   0.806   5.275
 1675SOL    HW2 5677   0.442   0.663   5.349
 1676SOL     OW 5678   1.587   0.779   5.394
 1676SOL    HW1 5679   1.495   0.817   5.389
 1676SOL    HW2 5680   1.647   0.826   5.329
 1677SOL     OW 5681   0.504   0.050   5.464
 1677SOL    HW1 5682   0.462  -0.007   5.394
 1677SOL    HW2 5683   0.438   0.119   5.496
 1678SOL     OW 5684   0.573   0.870   4.753
 1678SOL    HW1 5685   0.617   0.959   4.744
 1678SOL    HW2 5686   0.510   0.870   4.830
 1679SOL     OW 5687   1.360   0.862   4.769
 1679SOL    HW1 5688   1.285   0.862   4.703
 1679SOL    HW2 5689   1.397   0.770   4.778
 1680SOL     OW 5690   1.209   0.525   3.999
 1680SOL    HW1 5691   1.222   0.441   4.053
 1680SOL    HW2 5692   1.180   0.599   4.059
 1681SOL     OW 5693   0.307   0.213   4.955
 1681SOL    HW1 5694   0.284   0.250   5.045
 1681SOL    HW2 5695   0.277   0.118   4.949
 1682SOL     OW 5696   0.037   1.310   5.006
 1682SOL    HW1 5697   0.090   1.261   5.074
 1682SOL    HW2 5698   0.059   1.408   5.011
 1683SOL     OW 5699   0.732   0.634   4.788
 1683SOL    HW1 5700   0.791   0.608   4.712
 1683SOL    HW2 5701   0.704   0.730   4.777
 1684SOL     OW 5702   0.307   0.063   4.342
 1684SOL    HW1 5703   0.296   0.157   4.375
 1684SOL    HW2 5704   0.302   0.000   4.419
 1685SOL     OW 5705   1.622   0.367   4.098
 1685SOL    HW1 5706   1.624   0.291   4.162
 1685SOL    HW2 5707   1.574   0.444   4.138
 1686SOL     OW 5708   1.023   0.766   4.690
 1686SOL    HW1 5709   1.038   0.787   4.786
 1686SOL    HW2 5710   0.993   0.671   4.681
 1687SOL     OW 5711   0.980   1.573   5.424
 1687SOL    HW1 5712   0.960   1.617   5.336
 1687SOL    HW2 5713   1.019   1.482   5.408
 1688SOL     OW 5714   1.859   1.518   5.329
 1688SOL    HW1 5715   1.873   1.545   5.234
 1688SOL    HW2 5716   1.942   1.540   5.382
 1689SOL     OW 5717   1.540   0.274   3.849
 1689SOL    HW1 5718   1.479   0.199   3.872
 1689SOL    HW2 5719   1.562   0.326   3.932
 1690SOL     OW 5720   1.303   0.838   3.766
 1690SOL    HW1 5721   1.337   0.745   3.781
 1690SOL    HW2 5722   1.321   0.865   3.671
 1691SOL     OW 5723   1.068   1.333   4.573
 1691SOL    HW1 5724   1.075   1.249   4.518
 1691SOL    HW2 5725   1.130   1.402   4.537
 1692SOL     OW 5726   0.319   0.810   4.673
 1692SOL    HW1 5727   0.412   0.846   4.678
 1692SOL    HW2 5728   0.313   0.725   4.725
 1693SOL     OW 5729   0.339   0.509   4.730
 1693SOL    HW1 5730   0.287   0.426   4.713
 1693SOL    HW2 5731   0.416   0.514   4.666
 1694SOL     OW 5732   1.138   0.380   5.402
 1694SOL    HW1 5733   1.093   0.443   5.466
 1694SOL    HW2 5734   1.231   0.411   5.385
 1695SOL     OW 5735   1.160   0.207   5.201
 1695SOL    HW1 5736   1.160   0.271   5.278
 1695SOL    HW2 5737   1.188   0.255   5.118
 1696SOL     OW 5738   0.008   1.326   3.924
 1696SOL    HW1 5739  -0.085   1.347   3.893
 1696SOL    HW2 5740   0.018   1.227   3.937
 1697SOL     OW 5741   0.088   1.801   4.651
 1697SOL    HW1 5742   0.046   1.715   4.624
 1697SOL    HW2 5743   0.182   1.804   4.617
 1698SOL     OW 5744   0.504   1.568   4.634
 1698SOL    HW1 5745   0.570   1.642   4.643
 1698SOL    HW2 5746   0.548   1.489   4.592
 1699SOL     OW 5747   1.002   0.796   4.962
 1699SOL    HW1 5748   1.043   0.764   5.048
 1699SOL    HW2 5749   0.906   0.769   4.959
 1700SOL     OW 5750   0.040   0.544   4.838
 1700SOL    HW1 5751   0.125   0.511   4.797
 1700SOL    HW2 5752   0.053   0.559   4.936
 1701SOL     OW 5753   0.189   0.520   5.446
 1701SOL    HW1 5754   0.248   0.480   5.376
 1701SOL    HW2 5755   0.131   0.591   5.405
 1702SOL     OW 5756   1.369   0.950   5.384
 1702SOL    HW1 5757   1.408   1.039   5.404
 1702SOL    HW2 5758   1.379   0.930   5.287
 1703SOL     OW 5759   0.815   0.572   4.049
 1703SOL    HW1 5760   0.822   0.483   4.003
 1703SOL    HW2 5761   0.721   0.606   4.041
 1704SOL     OW 5762   1.657   0.604   4.930
 1704SOL    HW1 5763   1.619   0.535   4.992
 1704SOL    HW2 5764   1.739   0.568   4.886
 1705SOL     OW 5765   0.671   0.464   4.993
 1705SOL    HW1 5766   0.637   0.375   4.963
 1705SOL    HW2 5767   0.697   0.518   4.913
 1706SOL     OW 5768   0.473   0.500   3.915
 1706SOL    HW1 5769   0.534   0.580   3.919
 1706SOL    HW2 5770   0.378   0.531   3.922
 1707SOL     OW 5771   0.159   1.137   5.190
 1707SOL    HW1 5772   0.181   1.076   5.266
 1707SOL    HW2 5773   0.169   1.088   5.104
 1708SOL     OW 5774   1.347   1.059   4.958
 1708SOL    HW1 5775   1.371   0.996   4.884
 1708SOL    HW2 5776   1.257   1.099   4.940
 1709SOL     OW 5777   1.302   0.855   4.033
 1709SOL    HW1 5778   1.216   0.824   4.075
 1709SOL    HW2 5779   1.298   0.841   3.934
 1710SOL     OW 5780   1.759   1.747   4.878
 1710SOL    HW1 5781   1.820   1.777   4.805
 1710SOL    HW2 5782   1.721   1.658   4.856
 1711SOL     OW 5783   1.252   1.731   4.852
 1711SOL    HW1 5784   1.336   1.736   4.798
 1711SOL    HW2 5785   1.229   1.635   4.870
 1712SOL     OW 5786   0.083   1.258   4.746
 1712SOL    HW1 5787   0.078   1.257   4.846
 1712SOL    HW2 5788   0.000   1.217   4.708
 1713SOL     OW 5789   0.688   1.662   5.440
 1713SOL    HW1 5790   0.632   1.743   5.449
 1713SOL    HW2 5791   0.740   1.666   5.354
 1714SOL     OW 5792   1.726   0.135   4.247
 1714SOL    HW1 5793   1.799   0.118   4.180
 1714SOL    HW2 5794   1.695   0.048   4.285
 1715SOL     OW 5795   1.388   1.573   4.201
 1715SOL    HW1 5796   1.455   1.585   4.127
 1715SOL    HW2 5797   1.348   1.662   4.224
 1716SOL     OW 5798   1.280   0.927   4.396
 1716SOL    HW1 5799   1.340   0.846   4.398
 1716SOL    HW2 5800   1.320   0.996   4.336
 1717SOL     OW 5801   0.830   1.273   5.146
 1717SOL    HW1 5802   0.825   1.306   5.241
 1717SOL    HW2 5803   0.744   1.292   5.100
 1718SOL     OW 5804   0.672   1.616   3.878
 1718SOL    HW1 5805   0.681   1.626   3.779
 1718SOL    HW2 5806   0.632   1.527   3.899
 1719SOL     OW 5807   1.650   1.720   5.118
 1719SOL    HW1 5808   1.703   1.730   5.034
 1719SOL    HW2 5809   1.623   1.810   5.152
 1720SOL     OW 5810   1.841   0.175   4.687
 1720SOL    HW1 5811   1.880   0.090   4.651
 1720SOL    HW2 5812   1.743   0.177   4.668
 1721SOL     OW 5813   0.263   0.326   4.444
 1721SOL    HW1 5814   0.184   0.377   4.410
 1721SOL    HW2 5815   0.254   0.311   4.542
 1722SOL     OW 5816   1.194   1.612   3.755
 1722SOL    HW1 5817   1.200   1.519   3.792
 1722SOL    HW2 5818   1.135   1.612   3.675
 1723SOL     OW 5819   0.822   1.002   5.096
 1723SOL    HW1 5820   0.862   1.001   5.004
 1723SOL    HW2 5821   0.832   1.094   5.136
 1724SOL     OW 5822   0.916   0.910   4.015
 1724SOL    HW1 5823   0.979   0.948   3.947
 1724SOL    HW2 5824   0.956   0.827   4.054
 1725SOL     OW 5825   1.504   1.607   3.768
 1725SOL    HW1 5826   1.412   1.644   3.775
 1725SOL    HW2 5827   1.542   1.627   3.678
 1726SOL     OW 5828   0.372   1.288   5.214
 1726SOL    HW1 5829   0.359   1.381   5.180
 1726SOL    HW2 5830   0.288   1.236   5.201
 1727SOL     OW 5831   1.614   1.292   5.013
 1727SOL    HW1 5832   1.674   1.295   5.093
 1727SOL    HW2 5833   1.539   1.356   5.026
 1728SOL     OW 5834   1.039   1.098   4.420
 1728SOL    HW1 5835   0.969   1.051   4.474
 1728SOL    HW2 5836   1.098   1.030   4.377
 1729SOL     OW 5837   1.014   0.236   4.695
 1729SOL    HW1 5838   1.006   0.200   4.602
 1729SOL    HW2 5839   1.012   0.160   4.760
 1730SOL     OW 5840   0.590   1.487   4.215
 1730SOL    HW1 5841   0.632   1.429   4.145
 1730SOL    HW2 5842   0.546   1.566   4.171
 1731SOL     OW 5843   1.709   0.385   5.105
 1731SOL    HW1 5844   1.782   0.454   5.109
 1731SOL    HW2 5845   1.737   0.310   5.046
 1732SOL     OW 5846   0.255   1.348   4.014
 1732SOL    HW1 5847   0.159   1.349   3.987
 1732SOL    HW2 5848   0.267   1.401   4.098
 1733SOL     OW 5849   0.672   0.203   5.213
 1733SOL    HW1 5850   0.762   0.187   5.173
 1733SOL    HW2 5851   0.680   0.208   5.312
 1734SOL     OW 5852   0.075   0.345   3.757
 1734SOL    HW1 5853  -0.017   0.317   3.728
 1734SOL    HW2 5854   0.106   0.422   3.701
 1735SOL     OW 5855   1.440   0.856   5.122
 1735SOL    HW1 5856   1.383   0.908   5.059
 1735SOL    HW2 5857   1.536   0.868   5.098
 1736SOL     OW 5858   0.072   0.166   4.042
 1736SOL    HW1 5859   0.055   0.249   3.988
 1736SOL    HW2 5860   0.162   0.129   4.020
 1737SOL     OW 5861   1.183   1.335   3.843
 1737SOL    HW1 5862   1.084   1.324   3.845
 1737SOL    HW2 5863   1.217   1.350   3.936
 1738SOL     OW 5864   0.613   0.842   5.155
 1738SOL    HW1 5865   0.669   0.923   5.138
 1738SOL    HW2 5866   0.672   0.762   5.158
 1739SOL     OW 5867   1.493   1.767   4.683
 1739SOL    HW1 5868   1.526   1.831   4.614
 1739SOL    HW2 5869   1.559   1.761   4.758
 1740SOL     OW 5870   1.450   1.220   5.357
 1740SOL    HW1 5871   1.441   1.210   5.456
 1740SOL    HW2 5872   1.546   1.213   5.331
 1741SOL     OW 5873   0.390   1.741   5.284
 1741SOL    HW1 5874   0.299   1.782   5.282
 1741SOL    HW2 5875   0.383   1.647   5.316
 1742SOL     OW 5876   1.674   0.883   4.978
 1742SOL    HW1 5877   1.647   0.794   4.941
 1742SOL    HW2 5878   1.675   0.951   4.905
 1743SOL     OW 5879   1.225   0.325   4.173
 1743SOL    HW1 5880   1.290   0.251   4.162
 1743SOL    HW2 5881   1.245   0.375   4.257
 1744SOL     OW 5882   0.594   0.745   4.376
 1744SOL    HW1 5883   0.644   0.830   4.357
 1744SOL    HW2 5884   0.506   0.747   4.328
 1745SOL     OW 5885   1.777   0.342   5.366
 1745SOL    HW1 5886   1.760   0.373   5.272
 1745SOL    HW2 5887   1.693   0.305   5.404
 1746SOL     OW 5888   1.730   0.934   5.241
 1746SOL    HW1 5889   1.768   1.025   5.256
 1746SOL    HW2 5890   1.722   0.917   5.142
 1747SOL     OW 5891   0.859   1.374   3.740
 1747SOL    HW1 5892   0.813   1.389   3.828
 1747SOL    HW2 5893   0.903   1.459   3.710
 1748SOL     OW 5894   0.661   1.790   4.677
 1748SOL    HW1 5895   0.615   1.878   4.664
 1748SOL    HW2 5896   0.760   1.802   4.670
 1749SOL     OW 5897   0.859   0.956   4.585
 1749SOL    HW1 5898   0.913   0.887   4.633
 1749SOL    HW2 5899   0.827   1.025   4.651
 1750SOL     OW 5900   1.083   0.984   3.811
 1750SOL    HW1 5901   1.060   1.037   3.729
 1750SOL    HW2 5902   1.164   0.928   3.792
 1751SOL     OW 5903   1.861   1.569   4.575
 1751SOL    HW1 5904   1.790   1.557   4.505
 1751SOL    HW2 5905   1.862   1.490   4.635
 1752SOL     OW 5906   0.079   1.240   4.377
 1752SOL    HW1 5907   0.078   1.193   4.465
 1752SOL    HW2 5908   0.161   1.212   4.326
 1753SOL     OW 5909   0.672   1.391   5.348
 1753SOL    HW1 5910   0.594   1.341   5.386
 1753SOL    HW2 5911   0.669   1.486   5.379
 1754SOL     OW 5912   1.824   0.192   4.951
 1754SOL    HW1 5913   1.820   0.102   4.995
 1754SOL    HW2 5914   1.827   0.181   4.852
 1755SOL     OW 5915   0.428   0.424   4.244
 1755SOL    HW1 5916   0.458   0.352   4.182
 1755SOL    HW2 5917   0.389   0.384   4.327
 1756SOL     OW 5918   1.705   1.487   4.828
 1756SOL    HW1 5919   1.612   1.462   4.801
 1756SOL    HW2 5920   1.731   1.437   4.910
 1757SOL     OW 5921   0.317   0.547   5.004
 1757SOL    HW1 5922   0.355   0.488   5.076
 1757SOL    HW2 5923   0.357   0.521   4.916
 1758SOL     OW 5924   0.812   1.586   4.411
 1758SOL    HW1 5925   0.844   1.596   4.317
 1758SOL    HW2 5926   0.733   1.524   4.413
 1759SOL     OW 5927   1.424   0.214   4.836
 1759SOL    HW1 5928   1.476   0.149   4.891
 1759SOL    HW2 5929   1.375   0.277   4.897
 1760SOL     OW 5930   1.001   0.034   4.878
 1760SOL    HW1 5931   0.938  -0.038   4.847
 1760SOL    HW2 5932   1.094  -0.002   4.878
 1761SOL     OW 5933   0.770   1.330   4.025
 1761SOL    HW1 5934   0.724   1.243   4.042
 1761SOL    HW2 5935   0.861   1.327   4.066
 1762SOL     OW 5936   0.618   1.567   5.008
 1762SOL    HW1 5937   0.613   1.649   5.065
 1762SOL    HW2 5938   0.707   1.564   4.963
 1763SOL     OW 5939   1.352   0.052   3.892
 1763SOL    HW1 5940   1.387   0.011   3.808
 1763SOL    HW2 5941   1.262   0.014   3.912
 1764SOL     OW 5942   1.300   0.453   4.415
 1764SOL    HW1 5943   1.241   0.533   4.419
 1764SOL    HW2 5944   1.315   0.418   4.508
 1765SOL     OW 5945   1.593   0.221   4.606
 1765SOL    HW1 5946   1.509   0.220   4.660
 1765SOL    HW2 5947   1.595   0.304   4.550
 1766SOL     OW 5948   0.039   1.077   4.024
 1766SOL    HW1 5949   0.138   1.066   4.015
 1766SOL    HW2 5950  -0.001   0.991   4.056
 1767SOL     OW 5951   0.875   1.646   4.061
 1767SOL    HW1 5952   0.798   1.611   4.007
 1767SOL    HW2 5953   0.843   1.717   4.123
 1768SOL     OW 5954   0.230   2.490   0.113
 1768SOL    HW1 5955   0.137   2.488   0.150
 1768SOL    HW2 5956   0.231   2.451   0.021
 1769SOL     OW 5957   0.225   2.137   0.996
 1769SOL    HW1 5958   0.260   2.120   1.088
 1769SOL    HW2 5959   0.137   2.092   0.984
 1770SOL     OW 5960   0.019   2.230   0.647
 1770SOL    HW1 5961  -0.063   2.273   0.686
 1770SOL    HW2 5962  -0.009   2.157   0.584
 1771SOL     OW 5963   0.569   3.137   1.165
 1771SOL    HW1 5964   0.476   3.130   1.128
 1771SOL    HW2 5965   0.580   3.226   1.209
 1772SOL     OW 5966   1.555   3.373   0.703
 1772SOL    HW1 5967   1.498   3.357   0.784
 1772SOL    HW2 5968   1.496   3.383   0.623
 1773SOL     OW 5969   1.135   2.565   0.717
 1773SOL    HW1 5970   1.192   2.643   0.692
 1773SOL    HW2 5971   1.075   2.591   0.793
 1774SOL     OW 5972   1.755   2.469   0.231
 1774SOL    HW1 5973   1.743   2.456   0.132
 1774SOL    HW2 5974   1.725   2.388   0.280
 1775SOL     OW 5975   0.768   3.006   1.023
 1775SOL    HW1 5976   0.690   3.023   1.083
 1775SOL    HW2 5977   0.802   3.093   0.987
 1776SOL     OW 5978   0.850   2.660   1.823
 1776SOL    HW1 5979   0.846   2.736   1.888
 1776SOL    HW2 5980   0.872   2.696   1.732
 1777SOL     OW 5981   0.685   2.874   0.665
 1777SOL    HW1 5982   0.754   2.858   0.735
 1777SOL    HW2 5983   0.612   2.931   0.703
 1778SOL     OW 5984   0.686   3.023   1.803
 1778SOL    HW1 5985   0.746   3.102   1.817
 1778SOL    HW2 5986   0.600   3.054   1.762
 1779SOL     OW 5987   0.335   3.297   1.061
 1779SOL    HW1 5988   0.257   3.266   1.008
 1779SOL    HW2 5989   0.393   3.355   1.004
 1780SOL     OW 5990   1.460   3.367   1.339
 1780SOL    HW1 5991   1.484   3.461   1.365
 1780SOL    HW2 5992   1.444   3.313   1.421
 1781SOL     OW 5993   0.438   2.254   1.499
 1781SOL    HW1 5994   0.520   2.198   1.508
 1781SOL    HW2 5995   0.357   2.196   1.503
 1782SOL     OW 5996   1.603   2.309   0.737
 1782SOL    HW1 5997   1.529   2.355   0.687
 1782SOL    HW2 5998   1.654   2.377   0.790
 1783SOL     OW 5999   0.231   3.575   0.483
 1783SOL    HW1 6000   0.265   3.652   0.537
 1783SOL    HW2 6001   0.275   3.575   0.393
 1784SOL     OW 6002   1.127   3.203   1.690
 1784SOL    HW1 6003   1.174   3.203   1.778
 1784SOL    HW2 6004   1.079   3.116   1.679
 1785SOL     OW 6005   0.230   3.296   0.538
 1785SOL    HW1 6006   0.204   3.392   0.538
 1785SOL    HW2 6007   0.159   3.242   0.583
 1786SOL     OW 6008   0.240   2.953   0.886
 1786SOL    HW1 6009   0.254   2.869   0.938
 1786SOL    HW2 6010   0.185   3.017   0.941
 1787SOL     OW 6011   0.620   3.648   1.439
 1787SOL    HW1 6012   0.528   3.631   1.474
 1787SOL    HW2 6013   0.648   3.740   1.465
 1788SOL     OW 6014   0.606   2.826   0.123
 1788SOL    HW1 6015   0.613   2.910   0.069
 1788SOL    HW2 6016   0.652   2.839   0.211
 1789SOL     OW 6017   1.594   1.976   1.480
 1789SOL    HW1 6018   1.576   2.043   1.408
 1789SOL    HW2 6019   1.591   2.022   1.569
 1790SOL     OW 6020   0.122   2.505   0.563
 1790SOL    HW1 6021   0.077   2.417   0.580
 1790SOL    HW2 6022   0.121   2.559   0.647
 1791SOL     OW 6023   1.842   3.629   0.359
 1791SOL    HW1 6024   1.896   3.600   0.439
 1791SOL    HW2 6025   1.872   3.719   0.330
 1792SOL     OW 6026   0.027   3.458   0.117
 1792SOL    HW1 6027   0.008   3.362   0.138
 1792SOL    HW2 6028  -0.006   3.516   0.192
 1793SOL     OW 6029   1.689   2.784   0.612
 1793SOL    HW1 6030   1.784   2.755   0.620
 1793SOL    HW2 6031   1.681   2.849   0.537
 1794SOL     OW 6032   1.641   2.970   0.432
 1794SOL    HW1 6033   1.727   2.972   0.380
 1794SOL    HW2 6034   1.655   3.017   0.520
 1795SOL     OW 6035   0.113   2.599   1.597
 1795SOL    HW1 6036   0.201   2.586   1.642
 1795SOL    HW2 6037   0.100   2.696   1.575
 1796SOL     OW 6038   0.613   3.227   0.726
 1796SOL    HW1 6039   0.564   3.140   0.735
 1796SOL    HW2 6040   0.590   3.270   0.639
 1797SOL     OW 6041   1.293   3.090   1.423
 1797SOL    HW1 6042   1.330   3.017   1.365
 1797SOL    HW2 6043   1.345   3.095   1.508
 1798SOL     OW 6044   0.809   1.866   0.502
 1798SOL    HW1 6045   0.849   1.957   0.493
 1798SOL    HW2 6046   0.709   1.874   0.508
 1799SOL     OW 6047   0.197   2.838   1.264
 1799SOL    HW1 6048   0.286   2.793   1.250
 1799SOL    HW2 6049   0.124   2.773   1.245
 1800SOL     OW 6050   1.525   2.861   0.190
 1800SOL    HW1 6051   1.462   2.785   0.203
 1800SOL    HW2 6052   1.573   2.879   0.276
 1801SOL     OW 6053   1.187   3.654   1.616
 1801SOL    HW1 6054   1.211   3.714   1.540
 1801SOL    HW2 6055   1.194   3.559   1.586
 1802SOL     OW 6056   0.317   2.113   1.801
 1802SOL    HW1 6057   0.388   2.184   1.807
 1802SOL    HW2 6058   0.229   2.152   1.829
 1803SOL     OW 6059   1.466   3.279   0.953
 1803SOL    HW1 6060   1.407   3.285   1.033
 1803SOL    HW2 6061   1.451   3.191   0.907
 1804SOL     OW 6062   1.667   3.576   0.572
 1804SOL    HW1 6063   1.626   3.553   0.484
 1804SOL    HW2 6064   1.649   3.502   0.637
 1805SOL     OW 6065   0.598   2.591   0.270
 1805SOL    HW1 6066   0.622   2.660   0.202
 1805SOL    HW2 6067   0.520   2.624   0.324
 1806SOL     OW 6068   1.281   2.207   0.944
 1806SOL    HW1 6069   1.195   2.157   0.931
 1806SOL    HW2 6070   1.343   2.153   1.000
 1807SOL     OW 6071   1.576   3.524   0.307
 1807SOL    HW1 6072   1.665   3.570   0.310
 1807SOL    HW2 6073   1.555   3.500   0.212
 1808SOL     OW 6074   0.807   2.467   1.465
 1808SOL    HW1 6075   0.760   2.464   1.554
 1808SOL    HW2 6076   0.756   2.412   1.399
 1809SOL     OW 6077   1.394   2.331   1.674
 1809SOL    HW1 6078   1.374   2.374   1.762
 1809SOL    HW2 6079   1.472   2.269   1.683
 1810SOL     OW 6080   0.973   2.752   1.572
 1810SOL    HW1 6081   1.019   2.668   1.543
 1810SOL    HW2 6082   0.917   2.786   1.497
 1811SOL     OW 6083   0.991   2.272   1.242
 1811SOL    HW1 6084   0.914   2.306   1.296
 1811SOL    HW2 6085   0.957   2.221   1.163
 1812SOL     OW 6086   1.041   2.563   0.429
 1812SOL    HW1 6087   1.067   2.559   0.525
 1812SOL    HW2 6088   0.956   2.512   0.415
 1813SOL     OW 6089   0.076   2.673   0.789
 1813SOL    HW1 6090   0.175   2.661   0.798
 1813SOL    HW2 6091   0.052   2.768   0.810
 1814SOL     OW 6092   0.130   3.683   1.571
 1814SOL    HW1 6093   0.120   3.668   1.670
 1814SOL    HW2 6094   0.044   3.719   1.535
 1815SOL     OW 6095   0.865   2.210   0.195
 1815SOL    HW1 6096   0.924   2.273   0.146
 1815SOL    HW2 6097   0.884   2.116   0.166
 1816SOL     OW 6098   1.719   2.447   1.831
 1816SOL    HW1 6099   1.693   2.536   1.795
 1816SOL    HW2 6100   1.717   2.379   1.758
 1817SOL     OW 6101   1.362   3.006   0.545
 1817SOL    HW1 6102   1.445   2.977   0.497
 1817SOL    HW2 6103   1.313   3.073   0.489
 1818SOL     OW 6104   0.550   2.058   0.885
 1818SOL    HW1 6105   0.545   2.053   0.985
 1818SOL    HW2 6106   0.552   2.154   0.856
 1819SOL     OW 6107   1.008   3.318   0.477
 1819SOL    HW1 6108   0.962   3.390   0.425
 1819SOL    HW2 6109   1.004   3.338   0.575
 1820SOL     OW 6110   0.351   3.663   0.853
 1820SOL    HW1 6111   0.401   3.577   0.859
 1820SOL    HW2 6112   0.416   3.740   0.850
 1821SOL     OW 6113   1.795   2.928   0.873
 1821SOL    HW1 6114   1.733   2.913   0.797
 1821SOL    HW2 6115   1.743   2.939   0.958
 1822SOL     OW 6116   1.227   3.412   1.506
 1822SOL    HW1 6117   1.233   3.335   1.570
 1822SOL    HW2 6118   1.175   3.386   1.426
 1823SOL     OW 6119   0.321   2.805   0.242
 1823SOL    HW1 6120   0.403   2.844   0.200
 1823SOL    HW2 6121   0.294   2.723   0.193
 1824SOL     OW 6122   1.458   2.597   0.728
 1824SOL    HW1 6123   1.453   2.532   0.803
 1824SOL    HW2 6124   1.538   2.656   0.741
 1825SOL     OW 6125   0.461   3.128   1.727
 1825SOL    HW1 6126   0.411   3.129   1.641
 1825SOL    HW2 6127   0.398   3.110   1.803
 1826SOL     OW 6128   1.111   3.638   0.237
 1826SOL    HW1 6129   1.051   3.576   0.287
 1826SOL    HW2 6130   1.142   3.594   0.152
 1827SOL     OW 6131   0.202   2.147   1.498
 1827SOL    HW1 6132   0.122   2.207   1.485
 1827SOL    HW2 6133   0.192   2.098   1.584
 1828SOL     OW 6134   1.632   3.239   0.081
 1828SOL    HW1 6135   1.600   3.333   0.071
 1828SOL    HW2 6136   1.556   3.176   0.069
 1829SOL     OW 6137   0.464   3.605   0.323
 1829SOL    HW1 6138   0.497   3.644   0.409
 1829SOL    HW2 6139   0.540   3.598   0.258
 1830SOL     OW 6140   1.400   1.969   0.426
 1830SOL    HW1 6141   1.376   1.932   0.336
 1830SOL    HW2 6142   1.499   1.985   0.430
 1831SOL     OW 6143   0.249   3.647   1.241
 1831SOL    HW1 6144   0.306   3.582   1.291
 1831SOL    HW2 6145   0.233   3.614   1.148
 1832SOL     OW 6146   0.940   3.560   0.904
 1832SOL    HW1 6147   1.020   3.503   0.925
 1832SOL    HW2 6148   0.891   3.520   0.827
 1833SOL     OW 6149   0.382   2.562   0.480
 1833SOL    HW1 6150   0.427   2.472   0.477
 1833SOL    HW2 6151   0.288   2.551   0.513
 1834SOL     OW 6152   1.547   2.084   1.729
 1834SOL    HW1 6153   1.542   2.121   1.821
 1834SOL    HW2 6154   1.475   2.015   1.717
 1835SOL     OW 6155   0.614   1.984   0.117
 1835SOL    HW1 6156   0.712   1.962   0.124
 1835SOL    HW2 6157   0.583   1.967   0.024
 1836SOL     OW 6158   0.781   2.126   1.749
 1836SOL    HW1 6159   0.848   2.065   1.792
 1836SOL    HW2 6160   0.708   2.145   1.814
 1837SOL     OW 6161   0.888   3.376   1.195
 1837SOL    HW1 6162   0.865   3.351   1.101
 1837SOL    HW2 6163   0.949   3.307   1.234
 1838SOL     OW 6164   1.351   2.452   1.433
 1838SOL    HW1 6165   1.379   2.409   1.518
 1838SOL    HW2 6166   1.376   2.548   1.434
 1839SOL     OW 6167   0.803   3.264   0.924
 1839SOL    HW1 6168   0.893   3.278   0.882
 1839SOL    HW2 6169   0.732   3.266   0.853
 1840SOL     OW 6170   0.922   2.365   0.899
 1840SOL    HW1 6171   0.897   2.356   0.803
 1840SOL    HW2 6172   0.970   2.283   0.930
 1841SOL     OW 6173   0.539   1.926   0.512
 1841SOL    HW1 6174   0.458   1.927   0.570
 1841SOL    HW2 6175   0.542   2.009   0.457
 1842SOL     OW 6176   1.434   3.050   0.041
 1842SOL    HW1 6177   1.466   2.974   0.098
 1842SOL    HW2 6178   1.342   3.077   0.071
 1843SOL     OW 6179   0.297   1.897   0.171
 1843SOL    HW1 6180   0.346   1.981   0.150
 1843SOL    HW2 6181   0.359   1.832   0.216
 1844SOL     OW 6182   0.935   2.098   0.480
 1844SOL    HW1 6183   0.887   2.139   0.402
 1844SOL    HW2 6184   1.034   2.096   0.461
 1845SOL     OW 6185   1.076   2.545   1.464
 1845SOL    HW1 6186   0.996   2.484   1.467
 1845SOL    HW2 6187   1.157   2.492   1.440
 1846SOL     OW 6188   1.227   3.432   0.793
 1846SOL    HW1 6189   1.248   3.506   0.728
 1846SOL    HW2 6190   1.295   3.432   0.866
 1847SOL     OW 6191   0.459   3.014   0.741
 1847SOL    HW1 6192   0.388   2.987   0.806
 1847SOL    HW2 6193   0.433   2.986   0.648
 1848SOL     OW 6194   1.271   3.659   0.591
 1848SOL    HW1 6195   1.315   3.723   0.527
 1848SOL    HW2 6196   1.221   3.711   0.661
 1849SOL     OW 6197   1.032   2.411   0.016
 1849SOL    HW1 6198   0.991   2.493  -0.023
 1849SOL    HW2 6199   1.096   2.437   0.089
 1850SOL     OW 6200   0.078   2.418   1.386
 1850SOL    HW1 6201   0.170   2.417   1.345
 1850SOL    HW2 6202   0.072   2.492   1.453
 1851SOL     OW 6203   0.561   2.084   1.147
 1851SOL    HW1 6204   0.599   2.000   1.184
 1851SOL    HW2 6205   0.473   2.103   1.191
 1852SOL     OW 6206   0.866   2.316   0.642
 1852SOL    HW1 6207   0.834   2.388   0.580
 1852SOL    HW2 6208   0.890   2.235   0.589
 1853SOL     OW 6209   1.017   1.901   0.753
 1853SOL    HW1 6210   0.945   1.906   0.684
 1853SOL    HW2 6211   0.993   1.832   0.822
 1854SOL     OW 6212   1.429   3.035   0.867
 1854SOL    HW1 6213   1.374   2.951   0.860
 1854SOL    HW2 6214   1.455   3.064   0.775
 1855SOL     OW 6215   1.466   2.452   0.992
 1855SOL    HW1 6216   1.436   2.357   0.999
 1855SOL    HW2 6217   1.539   2.468   1.058
 1856SOL     OW 6218   1.857   2.695   0.377
 1856SOL    HW1 6219   1.899   2.631   0.441
 1856SOL    HW2 6220   1.819   2.644   0.299
 1857SOL     OW 6221   0.488   3.247   0.174
 1857SOL    HW1 6222   0.401   3.232   0.221
 1857SOL    HW2 6223   0.471   3.273   0.079
 1858SOL     OW 6224   1.664   3.142   0.657
 1858SOL    HW1 6225   1.763   3.150   0.671
 1858SOL    HW2 6226   1.619   3.226   0.688
 1859SOL     OW 6227   1.390   2.437   0.078
 1859SOL    HW1 6228   1.336   2.416   0.159
 1859SOL    HW2 6229   1.481   2.396   0.087
 1860SOL     OW 6230   0.527   2.118   0.328
 1860SOL    HW1 6231   0.554   2.059   0.253
 1860SOL    HW2 6232   0.527   2.213   0.297
 1861SOL     OW 6233   1.754   3.085   1.588
 1861SOL    HW1 6234   1.845   3.046   1.575
 1861SOL    HW2 6235   1.762   3.181   1.612
 1862SOL     OW 6236   1.064   3.209   1.340
 1862SOL    HW1 6237   0.984   3.186   1.395
 1862SOL    HW2 6238   1.147   3.183   1.389
 1863SOL     OW 6239   1.592   3.491   1.625
 1863SOL    HW1 6240   1.619   3.525   1.535
 1863SOL    HW2 6241   1.671   3.453   1.671
 1864SOL     OW 6242   1.111   3.057   1.100
 1864SOL    HW1 6243   1.071   3.101   1.181
 1864SOL    HW2 6244   1.070   3.094   1.017
 1865SOL     OW 6245   1.638   2.961   1.079
 1865SOL    HW1 6246   1.643   3.042   1.138
 1865SOL    HW2 6247   1.552   2.963   1.028
 1866SOL     OW 6248   0.915   1.951   1.402
 1866SOL    HW1 6249   0.940   1.931   1.307
 1866SOL    HW2 6250   0.987   2.007   1.444
 1867SOL     OW 6251   0.980   2.978   1.719
 1867SOL    HW1 6252   0.881   2.984   1.729
 1867SOL    HW2 6253   1.003   2.898   1.663
 1868SOL     OW 6254   0.705   2.912   0.368
 1868SOL    HW1 6255   0.691   2.919   0.467
 1868SOL    HW2 6256   0.789   2.861   0.350
 1869SOL     OW 6257   0.410   2.675   1.251
 1869SOL    HW1 6258   0.496   2.687   1.301
 1869SOL    HW2 6259   0.368   2.588   1.278
 1870SOL     OW 6260   1.274   2.248   1.262
 1870SOL    HW1 6261   1.295   2.322   1.326
 1870SOL    HW2 6262   1.185   2.265   1.219
 1871SOL     OW 6263   0.064   3.426   1.331
 1871SOL    HW1 6264   0.018   3.508   1.297
 1871SOL    HW2 6265   0.162   3.445   1.340
 1872SOL     OW 6266   0.367   2.962   0.501
 1872SOL    HW1 6267   0.360   3.045   0.445
 1872SOL    HW2 6268   0.371   2.882   0.441
 1873SOL     OW 6269   0.566   2.399   0.865
 1873SOL    HW1 6270   0.578   2.465   0.791
 1873SOL    HW2 6271   0.612   2.433   0.948
 1874SOL     OW 6272   1.252   3.210   0.388
 1874SOL    HW1 6273   1.302   3.287   0.428
 1874SOL    HW2 6274   1.157   3.212   0.420
 1875SOL     OW 6275   1.272   3.307   1.142
 1875SOL    HW1 6276   1.319   3.320   1.229
 1875SOL    HW2 6277   1.206   3.233   1.151
 1876SOL     OW 6278   1.582   2.501   0.472
 1876SOL    HW1 6279   1.551   2.562   0.545
 1876SOL    HW2 6280   1.632   2.553   0.403
 1877SOL     OW 6281   0.354   3.372   1.329
 1877SOL    HW1 6282   0.333   3.328   1.242
 1877SOL    HW2 6283   0.451   3.398   1.332
 1878SOL     OW 6284   0.402   2.613   1.598
 1878SOL    HW1 6285   0.470   2.668   1.551
 1878SOL    HW2 6286   0.442   2.525   1.625
 1879SOL     OW 6287   1.587   2.641   1.670
 1879SOL    HW1 6288   1.495   2.679   1.665
 1879SOL    HW2 6289   1.647   2.688   1.605
 1880SOL     OW 6290   1.013   1.967   1.770
 1880SOL    HW1 6291   1.019   2.052   1.718
 1880SOL    HW2 6292   1.045   1.891   1.713
 1881SOL     OW 6293   0.504   1.912   1.740
 1881SOL    HW1 6294   0.462   1.855   1.670
 1881SOL    HW2 6295   0.438   1.981   1.772
 1882SOL     OW 6296   0.573   2.732   1.029
 1882SOL    HW1 6297   0.617   2.821   1.020
 1882SOL    HW2 6298   0.510   2.732   1.106
 1883SOL     OW 6299   1.360   2.724   1.045
 1883SOL    HW1 6300   1.285   2.724   0.979
 1883SOL    HW2 6301   1.397   2.632   1.054
 1884SOL     OW 6302   1.209   2.387   0.275
 1884SOL    HW1 6303   1.222   2.303   0.329
 1884SOL    HW2 6304   1.180   2.461   0.335
 1885SOL     OW 6305   0.307   2.075   1.231
 1885SOL    HW1 6306   0.284   2.112   1.321
 1885SOL    HW2 6307   0.277   1.980   1.225
 1886SOL     OW 6308   0.037   3.172   1.282
 1886SOL    HW1 6309   0.090   3.123   1.350
 1886SOL    HW2 6310   0.059   3.270   1.287
 1887SOL     OW 6311   0.732   2.496   1.064
 1887SOL    HW1 6312   0.791   2.470   0.988
 1887SOL    HW2 6313   0.704   2.592   1.053
 1888SOL     OW 6314   1.728   2.797   1.854
 1888SOL    HW1 6315   1.682   2.790   1.765
 1888SOL    HW2 6316   1.666   2.841   1.920
 1889SOL     OW 6317   0.307   1.925   0.618
 1889SOL    HW1 6318   0.296   2.019   0.651
 1889SOL    HW2 6319   0.302   1.862   0.695
 1890SOL     OW 6320   1.622   2.229   0.374
 1890SOL    HW1 6321   1.624   2.153   0.438
 1890SOL    HW2 6322   1.574   2.306   0.414
 1891SOL     OW 6323   1.023   2.628   0.966
 1891SOL    HW1 6324   1.038   2.649   1.062
 1891SOL    HW2 6325   0.993   2.533   0.957
 1892SOL     OW 6326   0.980   3.435   1.700
 1892SOL    HW1 6327   0.960   3.479   1.612
 1892SOL    HW2 6328   1.019   3.344   1.684
 1893SOL     OW 6329   1.859   3.380   1.605
 1893SOL    HW1 6330   1.873   3.407   1.510
 1893SOL    HW2 6331   1.942   3.402   1.658
 1894SOL     OW 6332   0.350   2.760   1.804
 1894SOL    HW1 6333   0.426   2.804   1.852
 1894SOL    HW2 6334   0.385   2.713   1.722
 1895SOL     OW 6335   1.540   2.136   0.125
 1895SOL    HW1 6336   1.479   2.061   0.148
 1895SOL    HW2 6337   1.562   2.188   0.208
 1896SOL     OW 6338   1.303   2.700   0.042
 1896SOL    HW1 6339   1.337   2.607   0.057
 1896SOL    HW2 6340   1.321   2.727  -0.053
 1897SOL     OW 6341   1.068   3.195   0.849
 1897SOL    HW1 6342   1.075   3.111   0.794
 1897SOL    HW2 6343   1.130   3.264   0.813
 1898SOL     OW 6344   0.319   2.672   0.949
 1898SOL    HW1 6345   0.412   2.708   0.954
 1898SOL    HW2 6346   0.313   2.587   1.001
 1899SOL     OW 6347   0.339   2.371   1.006
 1899SOL    HW1 6348   0.287   2.288   0.989
 1899SOL    HW2 6349   0.416   2.376   0.942
 1900SOL     OW 6350   1.138   2.242   1.678
 1900SOL    HW1 6351   1.093   2.305   1.742
 1900SOL    HW2 6352   1.231   2.273   1.661
 1901SOL     OW 6353   1.160   2.069   1.477
 1901SOL    HW1 6354   1.160   2.133   1.554
 1901SOL    HW2 6355   1.188   2.117   1.394
 1902SOL     OW 6356   0.008   3.188   0.200
 1902SOL    HW1 6357  -0.085   3.209   0.169
 1902SOL    HW2 6358   0.018   3.089   0.213
 1903SOL     OW 6359   0.088   3.663   0.927
 1903SOL    HW1 6360   0.046   3.577   0.900
 1903SOL    HW2 6361   0.182   3.666   0.893
 1904SOL     OW 6362   0.504   3.430   0.910
 1904SOL    HW1 6363   0.570   3.504   0.919
 1904SOL    HW2 6364   0.548   3.351   0.868
 1905SOL     OW 6365   1.002   2.658   1.238
 1905SOL    HW1 6366   1.043   2.626   1.324
 1905SOL    HW2 6367   0.906   2.631   1.235
 1906SOL     OW 6368   0.040   2.406   1.114
 1906SOL    HW1 6369   0.125   2.373   1.073
 1906SOL    HW2 6370   0.053   2.421   1.212
 1907SOL     OW 6371   0.189   2.382   1.722
 1907SOL    HW1 6372   0.248   2.342   1.652
 1907SOL    HW2 6373   0.131   2.453   1.681
 1908SOL     OW 6374   1.369   2.812   1.660
 1908SOL    HW1 6375   1.408   2.901   1.680
 1908SOL    HW2 6376   1.379   2.792   1.563
 1909SOL     OW 6377   0.815   2.434   0.325
 1909SOL    HW1 6378   0.822   2.345   0.279
 1909SOL    HW2 6379   0.721   2.468   0.317
 1910SOL     OW 6380   1.657   2.466   1.206
 1910SOL    HW1 6381   1.619   2.397   1.268
 1910SOL    HW2 6382   1.739   2.430   1.162
 1911SOL     OW 6383   0.252   3.426   1.744
 1911SOL    HW1 6384   0.222   3.483   1.820
 1911SOL    HW2 6385   0.245   3.329   1.770
 1912SOL     OW 6386   0.671   2.326   1.269
 1912SOL    HW1 6387   0.637   2.237   1.239
 1912SOL    HW2 6388   0.697   2.380   1.189
 1913SOL     OW 6389   0.930   3.540   1.465
 1913SOL    HW1 6390   0.906   3.522   1.370
 1913SOL    HW2 6391   0.960   3.634   1.475
 1914SOL     OW 6392   0.473   2.362   0.191
 1914SOL    HW1 6393   0.534   2.442   0.195
 1914SOL    HW2 6394   0.378   2.393   0.198
 1915SOL     OW 6395   0.159   2.999   1.466
 1915SOL    HW1 6396   0.181   2.938   1.542
 1915SOL    HW2 6397   0.169   2.950   1.380
 1916SOL     OW 6398   1.347   2.921   1.234
 1916SOL    HW1 6399   1.371   2.858   1.160
 1916SOL    HW2 6400   1.257   2.961   1.216
 1917SOL     OW 6401   1.302   2.717   0.309
 1917SOL    HW1 6402   1.216   2.686   0.351
 1917SOL    HW2 6403   1.298   2.703   0.210
 1918SOL     OW 6404   1.759   3.609   1.154
 1918SOL    HW1 6405   1.820   3.639   1.081
 1918SOL    HW2 6406   1.721   3.520   1.132
 1919SOL     OW 6407   1.252   3.593   1.128
 1919SOL    HW1 6408   1.336   3.598   1.074
 1919SOL    HW2 6409   1.229   3.497   1.146
 1920SOL     OW 6410   0.083   3.120   1.022
 1920SOL    HW1 6411   0.078   3.119   1.122
 1920SOL    HW2 6412   0.000   3.079   0.984
 1921SOL     OW 6413   0.688   3.524   1.716
 1921SOL    HW1 6414   0.632   3.605   1.725
 1921SOL    HW2 6415   0.740   3.528   1.630
 1922SOL     OW 6416   0.903   1.948   0.133
 1922SOL    HW1 6417   0.954   1.949   0.047
 1922SOL    HW2 6418   0.959   1.906   0.204
 1923SOL     OW 6419   1.726   1.997   0.523
 1923SOL    HW1 6420   1.799   1.980   0.456
 1923SOL    HW2 6421   1.695   1.910   0.561
 1924SOL     OW 6422   1.388   3.435   0.477
 1924SOL    HW1 6423   1.455   3.447   0.403
 1924SOL    HW2 6424   1.348   3.524   0.500
 1925SOL     OW 6425   0.130   3.656   1.851
 1925SOL    HW1 6426   0.089   3.582   1.904
 1925SOL    HW2 6427   0.194   3.707   1.909
 1926SOL     OW 6428   1.280   2.789   0.672
 1926SOL    HW1 6429   1.340   2.708   0.674
 1926SOL    HW2 6430   1.320   2.858   0.612
 1927SOL     OW 6431   0.830   3.135   1.422
 1927SOL    HW1 6432   0.825   3.168   1.517
 1927SOL    HW2 6433   0.744   3.154   1.376
 1928SOL     OW 6434   0.672   3.478   0.154
 1928SOL    HW1 6435   0.681   3.488   0.055
 1928SOL    HW2 6436   0.632   3.389   0.175
 1929SOL     OW 6437   1.650   3.582   1.394
 1929SOL    HW1 6438   1.703   3.592   1.310
 1929SOL    HW2 6439   1.623   3.672   1.428
 1930SOL     OW 6440   1.841   2.037   0.963
 1930SOL    HW1 6441   1.880   1.952   0.927
 1930SOL    HW2 6442   1.743   2.039   0.944
 1931SOL     OW 6443   0.263   2.188   0.720
 1931SOL    HW1 6444   0.184   2.239   0.686
 1931SOL    HW2 6445   0.254   2.173   0.818
 1932SOL     OW 6446   1.194   3.474   0.031
 1932SOL    HW1 6447   1.200   3.381   0.068
 1932SOL    HW2 6448   1.135   3.474  -0.049
 1933SOL     OW 6449   0.822   2.864   1.372
 1933SOL    HW1 6450   0.862   2.863   1.280
 1933SOL    HW2 6451   0.832   2.956   1.412
 1934SOL     OW 6452   0.916   2.772   0.291
 1934SOL    HW1 6453   0.979   2.810   0.223
 1934SOL    HW2 6454   0.956   2.689   0.330
 1935SOL     OW 6455   1.504   3.469   0.044
 1935SOL    HW1 6456   1.412   3.506   0.051
 1935SOL    HW2 6457   1.542   3.489  -0.046
 1936SOL     OW 6458   0.372   3.150   1.490
 1936SOL    HW1 6459   0.359   3.243   1.456
 1936SOL    HW2 6460   0.288   3.098   1.477
 1937SOL     OW 6461   1.614   3.154   1.289
 1937SOL    HW1 6462   1.674   3.157   1.369
 1937SOL    HW2 6463   1.539   3.218   1.302
 1938SOL     OW 6464   1.039   2.960   0.696
 1938SOL    HW1 6465   0.969   2.913   0.750
 1938SOL    HW2 6466   1.098   2.892   0.653
 1939SOL     OW 6467   1.014   2.098   0.971
 1939SOL    HW1 6468   1.006   2.062   0.878
 1939SOL    HW2 6469   1.012   2.022   1.036
 1940SOL     OW 6470   0.590   3.349   0.491
 1940SOL    HW1 6471   0.632   3.291   0.421
 1940SOL    HW2 6472   0.546   3.428   0.447
 1941SOL     OW 6473   1.709   2.247   1.381
 1941SOL    HW1 6474   1.782   2.316   1.385
 1941SOL    HW2 6475   1.737   2.172   1.322
 1942SOL     OW 6476   0.255   3.210   0.290
 1942SOL    HW1 6477   0.159   3.211   0.263
 1942SOL    HW2 6478   0.267   3.263   0.374
 1943SOL     OW 6479   0.105   2.875   1.726
 1943SOL    HW1 6480   0.028   2.842   1.780
 1943SOL    HW2 6481   0.190   2.845   1.768
 1944SOL     OW 6482   0.672   2.065   1.489
 1944SOL    HW1 6483   0.762   2.049   1.449
 1944SOL    HW2 6484   0.680   2.070   1.588
 1945SOL     OW 6485   0.075   2.207   0.033
 1945SOL    HW1 6486  -0.017   2.179   0.004
 1945SOL    HW2 6487   0.106   2.284  -0.023
 1946SOL     OW 6488   1.440   2.718   1.398
 1946SOL    HW1 6489   1.383   2.770   1.335
 1946SOL    HW2 6490   1.536   2.730   1.374
 1947SOL     OW 6491   0.072   2.028   0.318
 1947SOL    HW1 6492   0.055   2.111   0.264
 1947SOL    HW2 6493   0.162   1.991   0.296
 1948SOL     OW 6494   1.183   3.197   0.119
 1948SOL    HW1 6495   1.084   3.186   0.121
 1948SOL    HW2 6496   1.217   3.212   0.212
 1949SOL     OW 6497   0.613   2.704   1.431
 1949SOL    HW1 6498   0.669   2.785   1.414
 1949SOL    HW2 6499   0.672   2.624   1.434
 1950SOL     OW 6500   1.493   3.629   0.959
 1950SOL    HW1 6501   1.526   3.693   0.890
 1950SOL    HW2 6502   1.559   3.623   1.034
 1951SOL     OW 6503   0.716   2.427   1.708
 1951SOL    HW1 6504   0.735   2.492   1.782
 1951SOL    HW2 6505   0.776   2.347   1.717
 1952SOL     OW 6506   1.450   3.082   1.633
 1952SOL    HW1 6507   1.441   3.072   1.732
 1952SOL    HW2 6508   1.546   3.075   1.607
 1953SOL     OW 6509   0.390   3.603   1.560
 1953SOL    HW1 6510   0.299   3.644   1.558
 1953SOL    HW2 6511   0.383   3.509   1.592
 1954SOL     OW 6512   1.674   2.745   1.254
 1954SOL    HW1 6513   1.647   2.656   1.217
 1954SOL    HW2 6514   1.675   2.813   1.181
 1955SOL     OW 6515   1.225   2.187   0.449
 1955SOL    HW1 6516   1.290   2.113   0.438
 1955SOL    HW2 6517   1.245   2.237   0.533
 1956SOL     OW 6518   0.594   2.607   0.652
 1956SOL    HW1 6519   0.644   2.692   0.633
 1956SOL    HW2 6520   0.506   2.609   0.604
 1957SOL     OW 6521   1.777   2.204   1.642
 1957SOL    HW1 6522   1.760   2.235   1.548
 1957SOL    HW2 6523   1.693   2.167   1.680
 1958SOL     OW 6524   1.730   2.796   1.517
 1958SOL    HW1 6525   1.768   2.887   1.532
 1958SOL    HW2 6526   1.722   2.779   1.418
 1959SOL     OW 6527   0.859   3.236   0.016
 1959SOL    HW1 6528   0.813   3.251   0.104
 1959SOL    HW2 6529   0.903   3.321  -0.014
 1960SOL     OW 6530   0.661   3.652   0.953
 1960SOL    HW1 6531   0.615   3.740   0.940
 1960SOL    HW2 6532   0.760   3.664   0.946
 1961SOL     OW 6533   0.859   2.818   0.861
 1961SOL    HW1 6534   0.913   2.749   0.909
 1961SOL    HW2 6535   0.827   2.887   0.927
 1962SOL     OW 6536   1.083   2.846   0.087
 1962SOL    HW1 6537   1.060   2.899   0.005
 1962SOL    HW2 6538   1.164   2.790   0.068
 1963SOL     OW 6539   1.861   3.431   0.851
 1963SOL    HW1 6540   1.790   3.419   0.781
 1963SOL    HW2 6541   1.862   3.352   0.911
 1964SOL     OW 6542   0.221   3.176   1.844
 1964SOL    HW1 6543   0.156   3.103   1.823
 1964SOL    HW2 6544   0.225   3.190   1.942
 1965SOL     OW 6545   0.079   3.102   0.653
 1965SOL    HW1 6546   0.078   3.055   0.741
 1965SOL    HW2 6547   0.161   3.074   0.602
 1966SOL     OW 6548   0.672   3.253   1.624
 1966SOL    HW1 6549   0.594   3.203   1.662
 1966SOL    HW2 6550   0.669   3.348   1.655
 1967SOL     OW 6551   1.824   2.054   1.227
 1967SOL    HW1 6552   1.820   1.964   1.271
 1967SOL    HW2 6553   1.827   2.043   1.128
 1968SOL     OW 6554   0.428   2.286   0.520
 1968SOL    HW1 6555   0.458   2.214   0.458
 1968SOL    HW2 6556   0.389   2.246   0.603
 1969SOL     OW 6557   1.705   3.349   1.104
 1969SOL    HW1 6558   1.612   3.324   1.077
 1969SOL    HW2 6559   1.731   3.299   1.186
 1970SOL     OW 6560   0.317   2.409   1.280
 1970SOL    HW1 6561   0.355   2.350   1.352
 1970SOL    HW2 6562   0.357   2.383   1.192
 1971SOL     OW 6563   0.812   3.448   0.687
 1971SOL    HW1 6564   0.844   3.458   0.593
 1971SOL    HW2 6565   0.733   3.386   0.689
 1972SOL     OW 6566   1.424   2.076   1.112
 1972SOL    HW1 6567   1.476   2.011   1.167
 1972SOL    HW2 6568   1.375   2.139   1.173
 1973SOL     OW 6569   1.001   1.896   1.154
 1973SOL    HW1 6570   0.938   1.824   1.123
 1973SOL    HW2 6571   1.094   1.860   1.154
 1974SOL     OW 6572   0.770   3.192   0.301
 1974SOL    HW1 6573   0.724   3.105   0.318
 1974SOL    HW2 6574   0.861   3.189   0.342
 1975SOL     OW 6575   0.618   3.429   1.284
 1975SOL    HW1 6576   0.613   3.511   1.341
 1975SOL    HW2 6577   0.707   3.426   1.239
 1976SOL     OW 6578   1.352   1.914   0.168
 1976SOL    HW1 6579   1.387   1.873   0.084
 1976SOL    HW2 6580   1.262   1.876   0.188
 1977SOL     OW 6581   1.300   2.315   0.691
 1977SOL    HW1 6582   1.241   2.395   0.695
 1977SOL    HW2 6583   1.315   2.280   0.784
 1978SOL     OW 6584   1.593   2.083   0.882
 1978SOL    HW1 6585   1.509   2.082   0.936
 1978SOL    HW2 6586   1.595   2.166   0.826
 1979SOL     OW 6587   0.039   2.939   0.300
 1979SOL    HW1 6588   0.138   2.928   0.291
 1979SOL    HW2 6589  -0.001   2.853   0.332
 1980SOL     OW 6590   0.875   3.508   0.337
 1980SOL    HW1 6591   0.798   3.473   0.283
 1980SOL    HW2 6592   0.843   3.579   0.399
 1981SOL     OW 6593   0.230   2.490   1.975
 1981SOL    HW1 6594   0.137   2.488   2.012
 1981SOL    HW2 6595   0.231   2.451   1.883
 1982SOL     OW 6596   0.225   2.137   2.858
 1982SOL    HW1 6597   0.260   2.120   2.950
 1982SOL    HW2 6598   0.137   2.092   2.846
 1983SOL     OW 6599   0.019   2.230   2.509
 1983SOL    HW1 6600  -0.063   2.273   2.548
 1983SOL    HW2 6601  -0.009   2.157   2.446
 1984SOL     OW 6602   0.569   3.137   3.027
 1984SOL    HW1 6603   0.476   3.130   2.990
 1984SOL    HW2 6604   0.580   3.226   3.071
 1985SOL     OW 6605   1.555   3.373   2.565
 1985SOL    HW1 6606   1.498   3.357   2.646
 1985SOL    HW2 6607   1.496   3.383   2.485
 1986SOL     OW 6608   1.135   2.565   2.579
 1986SOL    HW1 6609   1.192   2.643   2.554
 1986SOL    HW2 6610   1.075   2.591   2.655
 1987SOL     OW 6611   1.755   2.469   2.093
 1987SOL    HW1 6612   1.743   2.456   1.994
 1987SOL    HW2 6613   1.725   2.388   2.142
 1988SOL     OW 6614   0.768   3.006   2.885
 1988SOL    HW1 6615   0.690   3.023   2.945
 1988SOL    HW2 6616   0.802   3.093   2.849
 1989SOL     OW 6617   0.850   2.660   3.685
 1989SOL    HW1 6618   0.846   2.736   3.750
 1989SOL    HW2 6619   0.872   2.696   3.594
 1990SOL     OW 6620   0.685   2.874   2.527
 1990SOL    HW1 6621   0.754   2.858   2.597
 1990SOL    HW2 6622   0.612   2.931   2.565
 1991SOL     OW 6623   0.686   3.023   3.665
 1991SOL    HW1 6624   0.746   3.102   3.679
 1991SOL    HW2 6625   0.600   3.054   3.624
 1992SOL     OW 6626   0.335   3.297   2.923
 1992SOL    HW1 6627   0.257   3.266   2.870
 1992SOL    HW2 6628   0.393   3.355   2.866
 1993SOL     OW 6629   1.460   3.367   3.201
 1993SOL    HW1 6630   1.484   3.461   3.227
 1993SOL    HW2 6631   1.444   3.313   3.283
 1994SOL     OW 6632   0.438   2.254   3.361
 1994SOL    HW1 6633   0.520   2.198   3.370
 1994SOL    HW2 6634   0.357   2.196   3.365
 1995SOL     OW 6635   1.603   2.309   2.599
 1995SOL    HW1 6636   1.529   2.355   2.549
 1995SOL    HW2 6637   1.654   2.377   2.652
 1996SOL     OW 6638   0.231   3.575   2.345
 1996SOL    HW1 6639   0.265   3.652   2.399
 1996SOL    HW2 6640   0.275   3.575   2.255
 1997SOL     OW 6641   1.127   3.203   3.552
 1997SOL    HW1 6642   1.174   3.203   3.640
 1997SOL    HW2 6643   1.079   3.116   3.541
 1998SOL     OW 6644   0.230   3.296   2.400
 1998SOL    HW1 6645   0.204   3.392   2.400
 1998SOL    HW2 6646   0.159   3.242   2.445
 1999SOL     OW 6647   0.240   2.953   2.748
 1999SOL    HW1 6648   0.254   2.869   2.800
 1999SOL    HW2 6649   0.185   3.017   2.803
 2000SOL     OW 6650   0.620   3.648   3.301
 2000SOL    HW1 6651   0.528   3.631   3.336
 2000SOL    HW2 6652   0.648   3.740   3.327
 2001SOL     OW 6653   0.606   2.826   1.985
 2001SOL    HW1 6654   0.613   2.910   1.931
 2001SOL    HW2 6655   0.652   2.839   2.073
 2002SOL     OW 6656   1.594   1.976   3.342
 2002SOL    HW1 6657   1.576   2.043   3.270
 2002SOL    HW2 6658   1.591   2.022   3.431
 2003SOL     OW 6659   0.122   2.505   2.425
 2003SOL    HW1 6660   0.077   2.417   2.442
 2003SOL    HW2 6661   0.121   2.559   2.509
 2004SOL     OW 6662   1.842   3.629   2.221
 2004SOL    HW1 6663   1.896   3.600   2.301
 2004SOL    HW2 6664   1.872   3.719   2.192
 2005SOL     OW 6665   0.027   3.458   1.979
 2005SOL    HW1 6666   0.008   3.362   2.000
 2005SOL    HW2 6667  -0.006   3.516   2.054
 2006SOL     OW 6668   1.689   2.784   2.474
 2006SOL    HW1 6669   1.784   2.755   2.482
 2006SOL    HW2 6670   1.681   2.849   2.399
 2007SOL     OW 6671   1.641   2.970   2.294
 2007SOL    HW1 6672   1.727   2.972   2.242
 2007SOL    HW2 6673   1.655   3.017   2.382
 2008SOL     OW 6674   0.113   2.599   3.459
 2008SOL    HW1 6675   0.201   2.586   3.504
 2008SOL    HW2 6676   0.100   2.696   3.437
 2009SOL     OW 6677   0.613   3.227   2.588
 2009SOL    HW1 6678   0.564   3.140   2.597
 2009SOL    HW2 6679   0.590   3.270   2.501
 2010SOL     OW 6680   1.293   3.090   3.285
 2010SOL    HW1 6681   1.330   3.017   3.227
 2010SOL    HW2 6682   1.345   3.095   3.370
 2011SOL     OW 6683   0.809   1.866   2.364
 2011SOL    HW1 6684   0.849   1.957   2.355
 2011SOL    HW2 6685   0.709   1.874   2.370
 2012SOL     OW 6686   0.197   2.838   3.126
 2012SOL    HW1 6687   0.286   2.793   3.112
 2012SOL    HW2 6688   0.124   2.773   3.107
 2013SOL     OW 6689   1.525   2.861   2.052
 2013SOL    HW1 6690   1.462   2.785   2.065
 2013SOL    HW2 6691   1.573   2.879   2.138
 2014SOL     OW 6692   1.187   3.654   3.478
 2014SOL    HW1 6693   1.211   3.714   3.402
 2014SOL    HW2 6694   1.194   3.559   3.448
 2015SOL     OW 6695   0.317   2.113   3.663
 2015SOL    HW1 6696   0.388   2.184   3.669
 2015SOL    HW2 6697   0.229   2.152   3.691
 2016SOL     OW 6698   1.466   3.279   2.815
 2016SOL    HW1 6699   1.407   3.285   2.895
 2016SOL    HW2 6700   1.451   3.191   2.769
 2017SOL     OW 6701   1.667   3.576   2.434
 2017SOL    HW1 6702   1.626   3.553   2.346
 2017SOL    HW2 6703   1.649   3.502   2.499
 2018SOL     OW 6704   0.598   2.591   2.132
 2018SOL    HW1 6705   0.622   2.660   2.064
 2018SOL    HW2 6706   0.520   2.624   2.186
 2019SOL     OW 6707   1.281   2.207   2.806
 2019SOL    HW1 6708   1.195   2.157   2.793
 2019SOL    HW2 6709   1.343   2.153   2.862
 2020SOL     OW 6710   1.576   3.524   2.169
 2020SOL    HW1 6711   1.665   3.570   2.172
 2020SOL    HW2 6712   1.555   3.500   2.074
 2021SOL     OW 6713   0.807   2.467   3.327
 2021SOL    HW1 6714   0.760   2.464   3.416
 2021SOL    HW2 6715   0.756   2.412   3.261
 2022SOL     OW 6716   1.394   2.331   3.536
 2022SOL    HW1 6717   1.374   2.374   3.624
 2022SOL    HW2 6718   1.472   2.269   3.545
 2023SOL     OW 6719   0.973   2.752   3.434
 2023SOL    HW1 6720   1.019   2.668   3.405
 2023SOL    HW2 6721   0.917   2.786   3.359
 2024SOL     OW 6722   0.991   2.272   3.104
 2024SOL    HW1 6723   0.914   2.306   3.158
 2024SOL    HW2 6724   0.957   2.221   3.025
 2025SOL     OW 6725   1.041   2.563   2.291
 2025SOL    HW1 6726   1.067   2.559   2.387
 2025SOL    HW2 6727   0.956   2.512   2.277
 2026SOL     OW 6728   0.076   2.673   2.651
 2026SOL    HW1 6729   0.175   2.661   2.660
 2026SOL    HW2 6730   0.052   2.768   2.672
 2027SOL     OW 6731   0.130   3.683   3.433
 2027SOL    HW1 6732   0.120   3.668   3.532
 2027SOL    HW2 6733   0.044   3.719   3.397
 2028SOL     OW 6734   0.865   2.210   2.057
 2028SOL    HW1 6735   0.924   2.273   2.008
 2028SOL    HW2 6736   0.884   2.116   2.028
 2029SOL     OW 6737   1.719   2.447   3.693
 2029SOL    HW1 6738   1.693   2.536   3.657
 2029SOL    HW2 6739   1.717   2.379   3.620
 2030SOL     OW 6740   1.362   3.006   2.407
 2030SOL    HW1 6741   1.445   2.977   2.359
 2030SOL    HW2 6742   1.313   3.073   2.351
 2031SOL     OW 6743   0.550   2.058   2.747
 2031SOL    HW1 6744   0.545   2.053   2.847
 2031SOL    HW2 6745   0.552   2.154   2.718
 2032SOL     OW 6746   1.008   3.318   2.339
 2032SOL    HW1 6747   0.962   3.390   2.287
 2032SOL    HW2 6748   1.004   3.338   2.437
 2033SOL     OW 6749   0.351   3.663   2.715
 2033SOL    HW1 6750   0.401   3.577   2.721
 2033SOL    HW2 6751   0.416   3.740   2.712
 2034SOL     OW 6752   1.795   2.928   2.735
 2034SOL    HW1 6753   1.733   2.913   2.659
 2034SOL    HW2 6754   1.743   2.939   2.820
 2035SOL     OW 6755   1.227   3.412   3.368
 2035SOL    HW1 6756   1.233   3.335   3.432
 2035SOL    HW2 6757   1.175   3.386   3.288
 2036SOL     OW 6758   0.321   2.805   2.104
 2036SOL    HW1 6759   0.403   2.844   2.062
 2036SOL    HW2 6760   0.294   2.723   2.055
 2037SOL     OW 6761   1.458   2.597   2.590
 2037SOL    HW1 6762   1.453   2.532   2.665
 2037SOL    HW2 6763   1.538   2.656   2.603
 2038SOL     OW 6764   0.461   3.128   3.589
 2038SOL    HW1 6765   0.411   3.129   3.503
 2038SOL    HW2 6766   0.398   3.110   3.665
 2039SOL     OW 6767   1.111   3.638   2.099
 2039SOL    HW1 6768   1.051   3.576   2.149
 2039SOL    HW2 6769   1.142   3.594   2.014
 2040SOL     OW 6770   0.202   2.147   3.360
 2040SOL    HW1 6771   0.122   2.207   3.347
 2040SOL    HW2 6772   0.192   2.098   3.446
 2041SOL     OW 6773   1.632   3.239   1.943
 2041SOL    HW1 6774   1.600   3.333   1.933
 2041SOL    HW2 6775   1.556   3.176   1.931
 2042SOL     OW 6776   0.464   3.605   2.185
 2042SOL    HW1 6777   0.497   3.644   2.271
 2042SOL    HW2 6778   0.540   3.598   2.120
 2043SOL     OW 6779   1.400   1.969   2.288
 2043SOL    HW1 6780   1.376   1.932   2.198
 2043SOL    HW2 6781   1.499   1.985   2.292
 2044SOL     OW 6782   0.249   3.647   3.103
 2044SOL    HW1 6783   0.306   3.582   3.153
 2044SOL    HW2 6784   0.233   3.614   3.010
 2045SOL     OW 6785   0.940   3.560   2.766
 2045SOL    HW1 6786   1.020   3.503   2.787
 2045SOL    HW2 6787   0.891   3.520   2.689
 2046SOL     OW 6788   0.382   2.562   2.342
 2046SOL    HW1 6789   0.427   2.472   2.339
 2046SOL    HW2 6790   0.288   2.551   2.375
 2047SOL     OW 6791   1.547   2.084   3.591
 2047SOL    HW1 6792   1.542   2.121   3.683
 2047SOL    HW2 6793   1.475   2.015   3.579
 2048SOL     OW 6794   0.614   1.984   1.979
 2048SOL    HW1 6795   0.712   1.962   1.986
 2048SOL    HW2 6796   0.583   1.967   1.886
 2049SOL     OW 6797   0.781   2.126   3.611
 2049SOL    HW1 6798   0.848   2.065   3.654
 2049SOL    HW2 6799   0.708   2.145   3.676
 2050SOL     OW 6800   0.888   3.376   3.057
 2050SOL    HW1 6801   0.865   3.351   2.963
 2050SOL    HW2 6802   0.949   3.307   3.096
 2051SOL     OW 6803   1.351   2.452   3.295
 2051SOL    HW1 6804   1.379   2.409   3.380
 2051SOL    HW2 6805   1.376   2.548   3.296
 2052SOL     OW 6806   0.803   3.264   2.786
 2052SOL    HW1 6807   0.893   3.278   2.744
 2052SOL    HW2 6808   0.732   3.266   2.715
 2053SOL     OW 6809   0.922   2.365   2.761
 2053SOL    HW1 6810   0.897   2.356   2.665
 2053SOL    HW2 6811   0.970   2.283   2.792
 2054SOL     OW 6812   0.539   1.926   2.374
 2054SOL    HW1 6813   0.458   1.927   2.432
 2054SOL    HW2 6814   0.542   2.009   2.319
 2055SOL     OW 6815   1.434   3.050   1.903
 2055SOL    HW1 6816   1.466   2.974   1.960
 2055SOL    HW2 6817   1.342   3.077   1.933
 2056SOL     OW 6818   0.297   1.897   2.033
 2056SOL    HW1 6819   0.346   1.981   2.012
 2056SOL    HW2 6820   0.359   1.832   2.078
 2057SOL     OW 6821   0.935   2.098   2.342
 2057SOL    HW1 6822   0.887   2.139   2.264
 2057SOL    HW2 6823   1.034   2.096   2.323
 2058SOL     OW 6824   1.076   2.545   3.326
 2058SOL    HW1 6825   0.996   2.484   3.329
 2058SOL    HW2 6826   1.157   2.492   3.302
 2059SOL     OW 6827   1.227   3.432   2.655
 2059SOL    HW1 6828   1.248   3.506   2.590
 2059SOL    HW2 6829   1.295   3.432   2.728
 2060SOL     OW 6830   0.459   3.014   2.603
 2060SOL    HW1 6831   0.388   2.987   2.668
 2060SOL    HW2 6832   0.433   2.986   2.510
 2061SOL     OW 6833   1.271   3.659   2.453
 2061SOL    HW1 6834   1.315   3.723   2.389
 2061SOL    HW2 6835   1.221   3.711   2.523
 2062SOL     OW 6836   1.032   2.411   1.878
 2062SOL    HW1 6837   0.991   2.493   1.839
 2062SOL    HW2 6838   1.096   2.437   1.951
 2063SOL     OW 6839   0.078   2.418   3.248
 2063SOL    HW1 6840   0.170   2.417   3.207
 2063SOL    HW2 6841   0.072   2.492   3.315
 2064SOL     OW 6842   0.561   2.084   3.009
 2064SOL    HW1 6843   0.599   2.000   3.046
 2064SOL    HW2 6844   0.473   2.103   3.053
 2065SOL     OW 6845   0.866   2.316   2.504
 2065SOL    HW1 6846   0.834   2.388   2.442
 2065SOL    HW2 6847   0.890   2.235   2.451
 2066SOL     OW 6848   1.017   1.901   2.615
 2066SOL    HW1 6849   0.945   1.906   2.546
 2066SOL    HW2 6850   0.993   1.832   2.684
 2067SOL     OW 6851   1.429   3.035   2.729
 2067SOL    HW1 6852   1.374   2.951   2.722
 2067SOL    HW2 6853   1.455   3.064   2.637
 2068SOL     OW 6854   1.466   2.452   2.854
 2068SOL    HW1 6855   1.436   2.357   2.861
 2068SOL    HW2 6856   1.539   2.468   2.920
 2069SOL     OW 6857   1.857   2.695   2.239
 2069SOL    HW1 6858   1.899   2.631   2.303
 2069SOL    HW2 6859   1.819   2.644   2.161
 2070SOL     OW 6860   0.488   3.247   2.036
 2070SOL    HW1 6861   0.401   3.232   2.083
 2070SOL    HW2 6862   0.471   3.273   1.941
 2071SOL     OW 6863   1.664   3.142   2.519
 2071SOL    HW1 6864   1.763   3.150   2.533
 2071SOL    HW2 6865   1.619   3.226   2.550
 2072SOL     OW 6866   1.390   2.437   1.940
 2072SOL    HW1 6867   1.336   2.416   2.021
 2072SOL    HW2 6868   1.481   2.396   1.949
 2073SOL     OW 6869   0.527   2.118   2.190
 2073SOL    HW1 6870   0.554   2.059   2.115
 2073SOL    HW2 6871   0.527   2.213   2.159
 2074SOL     OW 6872   1.754   3.085   3.450
 2074SOL    HW1 6873   1.845   3.046   3.437
 2074SOL    HW2 6874   1.762   3.181   3.474
 2075SOL     OW 6875   1.064   3.209   3.202
 2075SOL    HW1 6876   0.984   3.186   3.257
 2075SOL    HW2 6877   1.147   3.183   3.251
 2076SOL     OW 6878   1.592   3.491   3.487
 2076SOL    HW1 6879   1.619   3.525   3.397
 2076SOL    HW2 6880   1.671   3.453   3.533
 2077SOL     OW 6881   1.111   3.057   2.962
 2077SOL    HW1 6882   1.071   3.101   3.043
 2077SOL    HW2 6883   1.070   3.094   2.879
 2078SOL     OW 6884   1.638   2.961   2.941
 2078SOL    HW1 6885   1.643   3.042   3.000
 2078SOL    HW2 6886   1.552   2.963   2.890
 2079SOL     OW 6887   0.915   1.951   3.264
 2079SOL    HW1 6888   0.940   1.931   3.169
 2079SOL    HW2 6889   0.987   2.007   3.306
 2080SOL     OW 6890   0.980   2.978   3.581
 2080SOL    HW1 6891   0.881   2.984   3.591
 2080SOL    HW2 6892   1.003   2.898   3.525
 2081SOL     OW 6893   0.705   2.912   2.230
 2081SOL    HW1 6894   0.691   2.919   2.329
 2081SOL    HW2 6895   0.789   2.861   2.212
 2082SOL     OW 6896   0.410   2.675   3.113
 2082SOL    HW1 6897   0.496   2.687   3.163
 2082SOL    HW2 6898   0.368   2.588   3.140
 2083SOL     OW 6899   1.274   2.248   3.124
 2083SOL    HW1 6900   1.295   2.322   3.188
 2083SOL    HW2 6901   1.185   2.265   3.081
 2084SOL     OW 6902   0.064   3.426   3.193
 2084SOL    HW1 6903   0.018   3.508   3.159
 2084SOL    HW2 6904   0.162   3.445   3.202
 2085SOL     OW 6905   0.367   2.962   2.363
 2085SOL    HW1 6906   0.360   3.045   2.307
 2085SOL    HW2 6907   0.371   2.882   2.303
 2086SOL     OW 6908   0.566   2.399   2.727
 2086SOL    HW1 6909   0.578   2.465   2.653
 2086SOL    HW2 6910   0.612   2.433   2.810
 2087SOL     OW 6911   1.252   3.210   2.250
 2087SOL    HW1 6912   1.302   3.287   2.290
 2087SOL    HW2 6913   1.157   3.212   2.282
 2088SOL     OW 6914   1.272   3.307   3.004
 2088SOL    HW1 6915   1.319   3.320   3.091
 2088SOL    HW2 6916   1.206   3.233   3.013
 2089SOL     OW 6917   1.582   2.501   2.334
 2089SOL    HW1 6918   1.551   2.562   2.407
 2089SOL    HW2 6919   1.632   2.553   2.265
 2090SOL     OW 6920   0.354   3.372   3.191
 2090SOL    HW1 6921   0.333   3.328   3.104
 2090SOL    HW2 6922   0.451   3.398   3.194
 2091SOL     OW 6923   0.402   2.613   3.460
 2091SOL    HW1 6924   0.470   2.668   3.413
 2091SOL    HW2 6925   0.442   2.525   3.487
 2092SOL     OW 6926   1.587   2.641   3.532
 2092SOL    HW1 6927   1.495   2.679   3.527
 2092SOL    HW2 6928   1.647   2.688   3.467
 2093SOL     OW 6929   1.013   1.967   3.632
 2093SOL    HW1 6930   1.019   2.052   3.580
 2093SOL    HW2 6931   1.045   1.891   3.575
 2094SOL     OW 6932   0.504   1.912   3.602
 2094SOL    HW1 6933   0.462   1.855   3.532
 2094SOL    HW2 6934   0.438   1.981   3.634
 2095SOL     OW 6935   0.573   2.732   2.891
 2095SOL    HW1 6936   0.617   2.821   2.882
 2095SOL    HW2 6937   0.510   2.732   2.968
 2096SOL     OW 6938   1.360   2.724   2.907
 2096SOL    HW1 6939   1.285   2.724   2.841
 2096SOL    HW2 6940   1.397   2.632   2.916
 2097SOL     OW 6941   1.209   2.387   2.137
 2097SOL    HW1 6942   1.222   2.303   2.191
 2097SOL    HW2 6943   1.180   2.461   2.197
 2098SOL     OW 6944   0.307   2.075   3.093
 2098SOL    HW1 6945   0.284   2.112   3.183
 2098SOL    HW2 6946   0.277   1.980   3.087
 2099SOL     OW 6947   0.037   3.172   3.144
 2099SOL    HW1 6948   0.090   3.123   3.212
 2099SOL    HW2 6949   0.059   3.270   3.149
 2100SOL     OW 6950   0.732   2.496   2.926
 2100SOL    HW1 6951   0.791   2.470   2.850
 2100SOL    HW2 6952   0.704   2.592   2.915
 2101SOL     OW 6953   1.728   2.797   3.716
 2101SOL    HW1 6954   1.682   2.790   3.627
 2101SOL    HW2 6955   1.666   2.841   3.782
 2102SOL     OW 6956   0.307   1.925   2.480
 2102SOL    HW1 6957   0.296   2.019   2.513
 2102SOL    HW2 6958   0.302   1.862   2.557
 2103SOL     OW 6959   1.622   2.229   2.236
 2103SOL    HW1 6960   1.624   2.153   2.300
 2103SOL    HW2 6961   1.574   2.306   2.276
 2104SOL     OW 6962   1.023   2.628   2.828
 2104SOL    HW1 6963   1.038   2.649   2.924
 2104SOL    HW2 6964   0.993   2.533   2.819
 2105SOL     OW 6965   0.980   3.435   3.562
 2105SOL    HW1 6966   0.960   3.479   3.474
 2105SOL    HW2 6967   1.019   3.344   3.546
 2106SOL     OW 6968   1.859   3.380   3.467
 2106SOL    HW1 6969   1.873   3.407   3.372
 2106SOL    HW2 6970   1.942   3.402   3.520
 2107SOL     OW 6971   0.350   2.760   3.666
 2107SOL    HW1 6972   0.426   2.804   3.714
 2107SOL    HW2 6973   0.385   2.713   3.584
 2108SOL     OW 6974   1.540   2.136   1.987
 2108SOL    HW1 6975   1.479   2.061   2.010
 2108SOL    HW2 6976   1.562   2.188   2.070
 2109SOL     OW 6977   1.303   2.700   1.904
 2109SOL    HW1 6978   1.337   2.607   1.919
 2109SOL    HW2 6979   1.321   2.727   1.809
 2110SOL     OW 6980   1.068   3.195   2.711
 2110SOL    HW1 6981   1.075   3.111   2.656
 2110SOL    HW2 6982   1.130   3.264   2.675
 2111SOL     OW 6983   0.319   2.672   2.811
 2111SOL    HW1 6984   0.412   2.708   2.816
 2111SOL    HW2 6985   0.313   2.587   2.863
 2112SOL     OW 6986   0.339   2.371   2.868
 2112SOL    HW1 6987   0.287   2.288   2.851
 2112SOL    HW2 6988   0.416   2.376   2.804
 2113SOL     OW 6989   1.138   2.242   3.540
 2113SOL    HW1 6990   1.093   2.305   3.604
 2113SOL    HW2 6991   1.231   2.273   3.523
 2114SOL     OW 6992   1.160   2.069   3.339
 2114SOL    HW1 6993   1.160   2.133   3.416
 2114SOL    HW2 6994   1.188   2.117   3.256
 2115SOL     OW 6995   0.008   3.188   2.062
 2115SOL    HW1 6996  -0.085   3.209   2.031
 2115SOL    HW2 6997   0.018   3.089   2.075
 2116SOL     OW 6998   0.088   3.663   2.789
 2116SOL    HW1 6999   0.046   3.577   2.762
 2116SOL    HW2 7000   0.182   3.666   2.755
 2117SOL     OW 7001   0.504   3.430   2.772
 2117SOL    HW1 7002   0.570   3.504   2.781
 2117SOL    HW2 7003   0.548   3.351   2.730
 2118SOL     OW 7004   1.002   2.658   3.100
 2118SOL    HW1 7005   1.043   2.626   3.186
 2118SOL    HW2 7006   0.906   2.631   3.097
 2119SOL     OW 7007   0.040   2.406   2.976
 2119SOL    HW1 7008   0.125   2.373   2.935
 2119SOL    HW2 7009   0.053   2.421   3.074
 2120SOL     OW 7010   0.189   2.382   3.584
 2120SOL    HW1 7011   0.248   2.342   3.514
 2120SOL    HW2 7012   0.131   2.453   3.543
 2121SOL     OW 7013   1.369   2.812   3.522
 2121SOL    HW1 7014   1.408   2.901   3.542
 2121SOL    HW2 7015   1.379   2.792   3.425
 2122SOL     OW 7016   0.815   2.434   2.187
 2122SOL    HW1 7017   0.822   2.345   2.141
 2122SOL    HW2 7018   0.721   2.468   2.179
 2123SOL     OW 7019   1.657   2.466   3.068
 2123SOL    HW1 7020   1.619   2.397   3.130
 2123SOL    HW2 7021   1.739   2.430   3.024
 2124SOL     OW 7022   0.252   3.426   3.606
 2124SOL    HW1 7023   0.222   3.483   3.682
 2124SOL    HW2 7024   0.245   3.329   3.632
 2125SOL     OW 7025   0.671   2.326   3.131
 2125SOL    HW1 7026   0.637   2.237   3.101
 2125SOL    HW2 7027   0.697   2.380   3.051
 2126SOL     OW 7028   0.930   3.540   3.327
 2126SOL    HW1 7029   0.906   3.522   3.232
 2126SOL    HW2 7030   0.960   3.634   3.337
 2127SOL     OW 7031   0.473   2.362   2.053
 2127SOL    HW1 7032   0.534   2.442   2.057
 2127SOL    HW2 7033   0.378   2.393   2.060
 2128SOL     OW 7034   0.159   2.999   3.328
 2128SOL    HW1 7035   0.181   2.938   3.404
 2128SOL    HW2 7036   0.169   2.950   3.242
 2129SOL     OW 7037   1.347   2.921   3.096
 2129SOL    HW1 7038   1.371   2.858   3.022
 2129SOL    HW2 7039   1.257   2.961   3.078
 2130SOL     OW 7040   1.302   2.717   2.171
 2130SOL    HW1 7041   1.216   2.686   2.213
 2130SOL    HW2 7042   1.298   2.703   2.072
 2131SOL     OW 7043   1.759   3.609   3.016
 2131SOL    HW1 7044   1.820   3.639   2.943
 2131SOL    HW2 7045   1.721   3.520   2.994
 2132SOL     OW 7046   1.252   3.593   2.990
 2132SOL    HW1 7047   1.336   3.598   2.936
 2132SOL    HW2 7048   1.229   3.497   3.008
 2133SOL     OW 7049   0.083   3.120   2.884
 2133SOL    HW1 7050   0.078   3.119   2.984
 2133SOL    HW2 7051   0.000   3.079   2.846
 2134SOL     OW 7052   0.688   3.524   3.578
 2134SOL    HW1 7053   0.632   3.605   3.587
 2134SOL    HW2 7054   0.740   3.528   3.492
 2135SOL     OW 7055   1.726   1.997   2.385
 2135SOL    HW1 7056   1.799   1.980   2.318
 2135SOL    HW2 7057   1.695   1.910   2.423
 2136SOL     OW 7058   1.388   3.435   2.339
 2136SOL    HW1 7059   1.455   3.447   2.265
 2136SOL    HW2 7060   1.348   3.524   2.362
 2137SOL     OW 7061   0.130   3.656   3.713
 2137SOL    HW1 7062   0.089   3.582   3.766
 2137SOL    HW2 7063   0.194   3.707   3.771
 2138SOL     OW 7064   1.280   2.789   2.534
 2138SOL    HW1 7065   1.340   2.708   2.536
 2138SOL    HW2 7066   1.320   2.858   2.474
 2139SOL     OW 7067   0.830   3.135   3.284
 2139SOL    HW1 7068   0.825   3.168   3.379
 2139SOL    HW2 7069   0.744   3.154   3.238
 2140SOL     OW 7070   0.672   3.478   2.016
 2140SOL    HW1 7071   0.681   3.488   1.917
 2140SOL    HW2 7072   0.632   3.389   2.037
 2141SOL     OW 7073   1.650   3.582   3.256
 2141SOL    HW1 7074   1.703   3.592   3.172
 2141SOL    HW2 7075   1.623   3.672   3.290
 2142SOL     OW 7076   1.841   2.037   2.825
 2142SOL    HW1 7077   1.880   1.952   2.789
 2142SOL    HW2 7078   1.743   2.039   2.806
 2143SOL     OW 7079   0.263   2.188   2.582
 2143SOL    HW1 7080   0.184   2.239   2.548
 2143SOL    HW2 7081   0.254   2.173   2.680
 2144SOL     OW 7082   1.194   3.474   1.893
 2144SOL    HW1 7083   1.200   3.381   1.930
 2144SOL    HW2 7084   1.135   3.474   1.813
 2145SOL     OW 7085   0.822   2.864   3.234
 2145SOL    HW1 7086   0.862   2.863   3.142
 2145SOL    HW2 7087   0.832   2.956   3.274
 2146SOL     OW 7088   0.916   2.772   2.153
 2146SOL    HW1 7089   0.979   2.810   2.085
 2146SOL    HW2 7090   0.956   2.689   2.192
 2147SOL     OW 7091   1.504   3.469   1.906
 2147SOL    HW1 7092   1.412   3.506   1.913
 2147SOL    HW2 7093   1.542   3.489   1.816
 2148SOL     OW 7094   0.372   3.150   3.352
 2148SOL    HW1 7095   0.359   3.243   3.318
 2148SOL    HW2 7096   0.288   3.098   3.339
 2149SOL     OW 7097   1.614   3.154   3.151
 2149SOL    HW1 7098   1.674   3.157   3.231
 2149SOL    HW2 7099   1.539   3.218   3.164
 2150SOL     OW 7100   1.039   2.960   2.558
 2150SOL    HW1 7101   0.969   2.913   2.612
 2150SOL    HW2 7102   1.098   2.892   2.515
 2151SOL     OW 7103   1.014   2.098   2.833
 2151SOL    HW1 7104   1.006   2.062   2.740
 2151SOL    HW2 7105   1.012   2.022   2.898
 2152SOL     OW 7106   0.590   3.349   2.353
 2152SOL    HW1 7107   0.632   3.291   2.283
 2152SOL    HW2 7108   0.546   3.428   2.309
 2153SOL     OW 7109   1.709   2.247   3.243
 2153SOL    HW1 7110   1.782   2.316   3.247
 2153SOL    HW2 7111   1.737   2.172   3.184
 2154SOL     OW 7112   0.255   3.210   2.152
 2154SOL    HW1 7113   0.159   3.211   2.125
 2154SOL    HW2 7114   0.267   3.263   2.236
 2155SOL     OW 7115   0.105   2.875   3.588
 2155SOL    HW1 7116   0.028   2.842   3.642
 2155SOL    HW2 7117   0.190   2.845   3.630
 2156SOL     OW 7118   0.672   2.065   3.351
 2156SOL    HW1 7119   0.762   2.049   3.311
 2156SOL    HW2 7120   0.680   2.070   3.450
 2157SOL     OW 7121   0.075   2.207   1.895
 2157SOL    HW1 7122  -0.017   2.179   1.866
 2157SOL    HW2 7123   0.106   2.284   1.839
 2158SOL     OW 7124   1.440   2.718   3.260
 2158SOL    HW1 7125   1.383   2.770   3.197
 2158SOL    HW2 7126   1.536   2.730   3.236
 2159SOL     OW 7127   0.072   2.028   2.180
 2159SOL    HW1 7128   0.055   2.111   2.126
 2159SOL    HW2 7129   0.162   1.991   2.158
 2160SOL     OW 7130   1.183   3.197   1.981
 2160SOL    HW1 7131   1.084   3.186   1.983
 2160SOL    HW2 7132   1.217   3.212   2.074
 2161SOL     OW 7133   0.613   2.704   3.293
 2161SOL    HW1 7134   0.669   2.785   3.276
 2161SOL    HW2 7135   0.672   2.624   3.296
 2162SOL     OW 7136   1.493   3.629   2.821
 2162SOL    HW1 7137   1.526   3.693   2.752
 2162SOL    HW2 7138   1.559   3.623   2.896
 2163SOL     OW 7139   0.716   2.427   3.570
 2163SOL    HW1 7140   0.735   2.492   3.644
 2163SOL    HW2 7141   0.776   2.347   3.579
 2164SOL     OW 7142   1.450   3.082   3.495
 2164SOL    HW1 7143   1.441   3.072   3.594
 2164SOL    HW2 7144   1.546   3.075   3.469
 2165SOL     OW 7145   0.390   3.603   3.422
 2165SOL    HW1 7146   0.299   3.644   3.420
 2165SOL    HW2 7147   0.383   3.509   3.454
 2166SOL     OW 7148   1.674   2.745   3.116
 2166SOL    HW1 7149   1.647   2.656   3.079
 2166SOL    HW2 7150   1.675   2.813   3.043
 2167SOL     OW 7151   1.225   2.187   2.311
 2167SOL    HW1 7152   1.290   2.113   2.300
 2167SOL    HW2 7153   1.245   2.237   2.395
 2168SOL     OW 7154   0.594   2.607   2.514
 2168SOL    HW1 7155   0.644   2.692   2.495
 2168SOL    HW2 7156   0.506   2.609   2.466
 2169SOL     OW 7157   1.777   2.204   3.504
 2169SOL    HW1 7158   1.760   2.235   3.410
 2169SOL    HW2 7159   1.693   2.167   3.542
 2170SOL     OW 7160   1.730   2.796   3.379
 2170SOL    HW1 7161   1.768   2.887   3.394
 2170SOL    HW2 7162   1.722   2.779   3.280
 2171SOL     OW 7163   0.859   3.236   1.878
 2171SOL    HW1 7164   0.813   3.251   1.966
 2171SOL    HW2 7165   0.903   3.321   1.848
 2172SOL     OW 7166   0.661   3.652   2.815
 2172SOL    HW1 7167   0.615   3.740   2.802
 2172SOL    HW2 7168   0.760   3.664   2.808
 2173SOL     OW 7169   0.859   2.818   2.723
 2173SOL    HW1 7170   0.913   2.749   2.771
 2173SOL    HW2 7171   0.827   2.887   2.789
 2174SOL     OW 7172   1.083   2.846   1.949
 2174SOL    HW1 7173   1.060   2.899   1.867
 2174SOL    HW2 7174   1.164   2.790   1.930
 2175SOL     OW 7175   1.861   3.431   2.713
 2175SOL    HW1 7176   1.790   3.419   2.643
 2175SOL    HW2 7177   1.862   3.352   2.773
 2176SOL     OW 7178   0.221   3.176   3.706
 2176SOL    HW1 7179   0.156   3.103   3.685
 2176SOL    HW2 7180   0.225   3.190   3.804
 2177SOL     OW 7181   0.079   3.102   2.515
 2177SOL    HW1 7182   0.078   3.055   2.603
 2177SOL    HW2 7183   0.161   3.074   2.464
 2178SOL     OW 7184   0.672   3.253   3.486
 2178SOL    HW1 7185   0.594   3.203   3.524
 2178SOL    HW2 7186   0.669   3.348   3.517
 2179SOL     OW 7187   1.824   2.054   3.089
 2179SOL    HW1 7188   1.820   1.964   3.133
 2179SOL    HW2 7189   1.827   2.043   2.990
 2180SOL     OW 7190   0.428   2.286   2.382
 2180SOL    HW1 7191   0.458   2.214   2.320
 2180SOL    HW2 7192   0.389   2.246   2.465
 2181SOL     OW 7193   1.705   3.349   2.966
 2181SOL    HW1 7194   1.612   3.324   2.939
 2181SOL    HW2 7195   1.731   3.299   3.048
 2182SOL     OW 7196   0.317   2.409   3.142
 2182SOL    HW1 7197   0.355   2.350   3.214
 2182SOL    HW2 7198   0.357   2.383   3.054
 2183SOL     OW 7199   0.812   3.448   2.549
 2183SOL    HW1 7200   0.844   3.458   2.455
 2183SOL    HW2 7201   0.733   3.386   2.551
 2184SOL     OW 7202   1.424   2.076   2.974
 2184SOL    HW1 7203   1.476   2.011   3.029
 2184SOL    HW2 7204   1.375   2.139   3.035
 2185SOL     OW 7205   1.001   1.896   3.016
 2185SOL    HW1 7206   0.938   1.824   2.985
 2185SOL    HW2 7207   1.094   1.860   3.016
 2186SOL     OW 7208   0.770   3.192   2.163
 2186SOL    HW1 7209   0.724   3.105   2.180
 2186SOL    HW2 7210   0.861   3.189   2.204
 2187SOL     OW 7211   0.618   3.429   3.146
 2187SOL    HW1 7212   0.613   3.511   3.203
 2187SOL    HW2 7213   0.707   3.426   3.101
 2188SOL     OW 7214   1.352   1.914   2.030
 2188SOL    HW1 7215   1.387   1.873   1.946
 2188SOL    HW2 7216   1.262   1.876   2.050
 2189SOL     OW 7217   1.300   2.315   2.553
 2189SOL    HW1 7218   1.241   2.395   2.557
 2189SOL    HW2 7219   1.315   2.280   2.646
 2190SOL     OW 7220   1.593   2.083   2.744
 2190SOL    HW1 7221   1.509   2.082   2.798
 2190SOL    HW2 7222   1.595   2.166   2.688
 2191SOL     OW 7223   0.039   2.939   2.162
 2191SOL    HW1 7224   0.138   2.928   2.153
 2191SOL    HW2 7225  -0.001   2.853   2.194
 2192SOL     OW 7226   0.875   3.508   2.199
 2192SOL    HW1 7227   0.798   3.473   2.145
 2192SOL    HW2 7228   0.843   3.579   2.261
 2193SOL     OW 7229   0.230   2.490   3.837
 2193SOL    HW1 7230   0.137   2.488   3.874
 2193SOL    HW2 7231   0.231   2.451   3.745
 2194SOL     OW 7232   0.225   2.137   4.720
 2194SOL    HW1 7233   0.260   2.120   4.812
 2194SOL    HW2 7234   0.137   2.092   4.708
 2195SOL     OW 7235   0.019   2.230   4.371
 2195SOL    HW1 7236  -0.063   2.273   4.410
 2195SOL    HW2 7237  -0.009   2.157   4.308
 2196SOL     OW 7238   0.569   3.137   4.889
 2196SOL    HW1 7239   0.476   3.130   4.852
 2196SOL    HW2 7240   0.580   3.226   4.933
 2197SOL     OW 7241   1.555   3.373   4.427
 2197SOL    HW1 7242   1.498   3.357   4.508
 2197SOL    HW2 7243   1.496   3.383   4.347
 2198SOL     OW 7244   1.135   2.565   4.441
 2198SOL    HW1 7245   1.192   2.643   4.416
 2198SOL    HW2 7246   1.075   2.591   4.517
 2199SOL     OW 7247   1.755   2.469   3.955
 2199SOL    HW1 7248   1.743   2.456   3.856
 2199SOL    HW2 7249   1.725   2.388   4.004
 2200SOL     OW 7250   0.768   3.006   4.747
 2200SOL    HW1 7251   0.690   3.023   4.807
 2200SOL    HW2 7252   0.802   3.093   4.711
 2201SOL     OW 7253   0.685   2.874   4.389
 2201SOL    HW1 7254   0.754   2.858   4.459
 2201SOL    HW2 7255   0.612   2.931   4.427
 2202SOL     OW 7256   0.335   3.297   4.785
 2202SOL    HW1 7257   0.257   3.266   4.732
 2202SOL    HW2 7258   0.393   3.355   4.728
 2203SOL     OW 7259   1.460   3.367   5.063
 2203SOL    HW1 7260   1.484   3.461   5.089
 2203SOL    HW2 7261   1.444   3.313   5.145
 2204SOL     OW 7262   0.438   2.254   5.223
 2204SOL    HW1 7263   0.520   2.198   5.232
 2204SOL    HW2 7264   0.357   2.196   5.227
 2205SOL     OW 7265   1.603   2.309   4.461
 2205SOL    HW1 7266   1.529   2.355   4.411
 2205SOL    HW2 7267   1.654   2.377   4.514
 2206SOL     OW 7268   0.231   3.575   4.207
 2206SOL    HW1 7269   0.265   3.652   4.261
 2206SOL    HW2 7270   0.275   3.575   4.117
 2207SOL     OW 7271   1.127   3.203   5.414
 2207SOL    HW1 7272   1.174   3.203   5.502
 2207SOL    HW2 7273   1.079   3.116   5.403
 2208SOL     OW 7274   0.230   3.296   4.262
 2208SOL    HW1 7275   0.204   3.392   4.262
 2208SOL    HW2 7276   0.159   3.242   4.307
 2209SOL     OW 7277   0.240   2.953   4.610
 2209SOL    HW1 7278   0.254   2.869   4.662
 2209SOL    HW2 7279   0.185   3.017   4.665
 2210SOL     OW 7280   0.620   3.648   5.163
 2210SOL    HW1 7281   0.528   3.631   5.198
 2210SOL    HW2 7282   0.648   3.740   5.189
 2211SOL     OW 7283   0.606   2.826   3.847
 2211SOL    HW1 7284   0.613   2.910   3.793
 2211SOL    HW2 7285   0.652   2.839   3.935
 2212SOL     OW 7286   1.594   1.976   5.204
 2212SOL    HW1 7287   1.576   2.043   5.132
 2212SOL    HW2 7288   1.591   2.022   5.293
 2213SOL     OW 7289   0.122   2.505   4.287
 2213SOL    HW1 7290   0.077   2.417   4.304
 2213SOL    HW2 7291   0.121   2.559   4.371
 2214SOL     OW 7292   1.842   3.629   4.083
 2214SOL    HW1 7293   1.896   3.600   4.163
 2214SOL    HW2 7294   1.872   3.719   4.054
 2215SOL     OW 7295   0.027   3.458   3.841
 2215SOL    HW1 7296   0.008   3.362   3.862
 2215SOL    HW2 7297  -0.006   3.516   3.916
 2216SOL     OW 7298   1.689   2.784   4.336
 2216SOL    HW1 7299   1.784   2.755   4.344
 2216SOL    HW2 7300   1.681   2.849   4.261
 2217SOL     OW 7301   1.641   2.970   4.156
 2217SOL    HW1 7302   1.727   2.972   4.104
 2217SOL    HW2 7303   1.655   3.017   4.244
 2218SOL     OW 7304   0.113   2.599   5.321
 2218SOL    HW1 7305   0.201   2.586   5.366
 2218SOL    HW2 7306   0.100   2.696   5.299
 2219SOL     OW 7307   0.613   3.227   4.450
 2219SOL    HW1 7308   0.564   3.140   4.459
 2219SOL    HW2 7309   0.590   3.270   4.363
 2220SOL     OW 7310   1.293   3.090   5.147
 2220SOL    HW1 7311   1.330   3.017   5.089
 2220SOL    HW2 7312   1.345   3.095   5.232
 2221SOL     OW 7313   0.809   1.866   4.226
 2221SOL    HW1 7314   0.849   1.957   4.217
 2221SOL    HW2 7315   0.709   1.874   4.232
 2222SOL     OW 7316   0.197   2.838   4.988
 2222SOL    HW1 7317   0.286   2.793   4.974
 2222SOL    HW2 7318   0.124   2.773   4.969
 2223SOL     OW 7319   1.525   2.861   3.914
 2223SOL    HW1 7320   1.462   2.785   3.927
 2223SOL    HW2 7321   1.573   2.879   4.000
 2224SOL     OW 7322   1.187   3.654   5.340
 2224SOL    HW1 7323   1.211   3.714   5.264
 2224SOL    HW2 7324   1.194   3.559   5.310
 2225SOL     OW 7325   1.466   3.279   4.677
 2225SOL    HW1 7326   1.407   3.285   4.757
 2225SOL    HW2 7327   1.451   3.191   4.631
 2226SOL     OW 7328   1.667   3.576   4.296
 2226SOL    HW1 7329   1.626   3.553   4.208
 2226SOL    HW2 7330   1.649   3.502   4.361
 2227SOL     OW 7331   0.598   2.591   3.994
 2227SOL    HW1 7332   0.622   2.660   3.926
 2227SOL    HW2 7333   0.520   2.624   4.048
 2228SOL     OW 7334   1.281   2.207   4.668
 2228SOL    HW1 7335   1.195   2.157   4.655
 2228SOL    HW2 7336   1.343   2.153   4.724
 2229SOL     OW 7337   1.576   3.524   4.031
 2229SOL    HW1 7338   1.665   3.570   4.034
 2229SOL    HW2 7339   1.555   3.500   3.936
 2230SOL     OW 7340   0.807   2.467   5.189
 2230SOL    HW1 7341   0.760   2.464   5.278
 2230SOL    HW2 7342   0.756   2.412   5.123
 2231SOL     OW 7343   1.394   2.331   5.398
 2231SOL    HW1 7344   1.374   2.374   5.486
 2231SOL    HW2 7345   1.472   2.269   5.407
 2232SOL     OW 7346   0.973   2.752   5.296
 2232SOL    HW1 7347   1.019   2.668   5.267
 2232SOL    HW2 7348   0.917   2.786   5.221
 2233SOL     OW 7349   0.991   2.272   4.966
 2233SOL    HW1 7350   0.914   2.306   5.020
 2233SOL    HW2 7351   0.957   2.221   4.887
 2234SOL     OW 7352   1.041   2.563   4.153
 2234SOL    HW1 7353   1.067   2.559   4.249
 2234SOL    HW2 7354   0.956   2.512   4.139
 2235SOL     OW 7355   0.076   2.673   4.513
 2235SOL    HW1 7356   0.175   2.661   4.522
 2235SOL    HW2 7357   0.052   2.768   4.534
 2236SOL     OW 7358   0.130   3.683   5.295
 2236SOL    HW1 7359   0.120   3.668   5.394
 2236SOL    HW2 7360   0.044   3.719   5.259
 2237SOL     OW 7361   0.865   2.210   3.919
 2237SOL    HW1 7362   0.924   2.273   3.870
 2237SOL    HW2 7363   0.884   2.116   3.890
 2238SOL     OW 7364   1.362   3.006   4.269
 2238SOL    HW1 7365   1.445   2.977   4.221
 2238SOL    HW2 7366   1.313   3.073   4.213
 2239SOL     OW 7367   0.550   2.058   4.609
 2239SOL    HW1 7368   0.545   2.053   4.709
 2239SOL    HW2 7369   0.552   2.154   4.580
 2240SOL     OW 7370   1.008   3.318   4.201
 2240SOL    HW1 7371   0.962   3.390   4.149
 2240SOL    HW2 7372   1.004   3.338   4.299
 2241SOL     OW 7373   0.351   3.663   4.577
 2241SOL    HW1 7374   0.401   3.577   4.583
 2241SOL    HW2 7375   0.416   3.740   4.574
 2242SOL     OW 7376   1.795   2.928   4.597
 2242SOL    HW1 7377   1.733   2.913   4.521
 2242SOL    HW2 7378   1.743   2.939   4.682
 2243SOL     OW 7379   1.227   3.412   5.230
 2243SOL    HW1 7380   1.233   3.335   5.294
 2243SOL    HW2 7381   1.175   3.386   5.150
 2244SOL     OW 7382   0.321   2.805   3.966
 2244SOL    HW1 7383   0.403   2.844   3.924
 2244SOL    HW2 7384   0.294   2.723   3.917
 2245SOL     OW 7385   1.458   2.597   4.452
 2245SOL    HW1 7386   1.453   2.532   4.527
 2245SOL    HW2 7387   1.538   2.656   4.465
 2246SOL     OW 7388   0.461   3.128   5.451
 2246SOL    HW1 7389   0.411   3.129   5.365
 2246SOL    HW2 7390   0.398   3.110   5.527
 2247SOL     OW 7391   1.111   3.638   3.961
 2247SOL    HW1 7392   1.051   3.576   4.011
 2247SOL    HW2 7393   1.142   3.594   3.876
 2248SOL     OW 7394   0.202   2.147   5.222
 2248SOL    HW1 7395   0.122   2.207   5.209
 2248SOL    HW2 7396   0.192   2.098   5.308
 2249SOL     OW 7397   1.632   3.239   3.805
 2249SOL    HW1 7398   1.600   3.333   3.795
 2249SOL    HW2 7399   1.556   3.176   3.793
 2250SOL     OW 7400   0.464   3.605   4.047
 2250SOL    HW1 7401   0.497   3.644   4.133
 2250SOL    HW2 7402   0.540   3.598   3.982
 2251SOL     OW 7403   1.400   1.969   4.150
 2251SOL    HW1 7404   1.376   1.932   4.060
 2251SOL    HW2 7405   1.499   1.985   4.154
 2252SOL     OW 7406   0.249   3.647   4.965
 2252SOL    HW1 7407   0.306   3.582   5.015
 2252SOL    HW2 7408   0.233   3.614   4.872
 2253SOL     OW 7409   0.940   3.560   4.628
 2253SOL    HW1 7410   1.020   3.503   4.649
 2253SOL    HW2 7411   0.891   3.520   4.551
 2254SOL     OW 7412   0.382   2.562   4.204
 2254SOL    HW1 7413   0.427   2.472   4.201
 2254SOL    HW2 7414   0.288   2.551   4.237
 2255SOL     OW 7415   0.614   1.984   3.841
 2255SOL    HW1 7416   0.712   1.962   3.848
 2255SOL    HW2 7417   0.583   1.967   3.748
 2256SOL     OW 7418   0.888   3.376   4.919
 2256SOL    HW1 7419   0.865   3.351   4.825
 2256SOL    HW2 7420   0.949   3.307   4.958
 2257SOL     OW 7421   1.351   2.452   5.157
 2257SOL    HW1 7422   1.379   2.409   5.242
 2257SOL    HW2 7423   1.376   2.548   5.158
 2258SOL     OW 7424   0.803   3.264   4.648
 2258SOL    HW1 7425   0.893   3.278   4.606
 2258SOL    HW2 7426   0.732   3.266   4.577
 2259SOL     OW 7427   0.922   2.365   4.623
 2259SOL    HW1 7428   0.897   2.356   4.527
 2259SOL    HW2 7429   0.970   2.283   4.654
 2260SOL     OW 7430   0.539   1.926   4.236
 2260SOL    HW1 7431   0.458   1.927   4.294
 2260SOL    HW2 7432   0.542   2.009   4.181
 2261SOL     OW 7433   1.434   3.050   3.765
 2261SOL    HW1 7434   1.466   2.974   3.822
 2261SOL    HW2 7435   1.342   3.077   3.795
 2262SOL     OW 7436   0.297   1.897   3.895
 2262SOL    HW1 7437   0.346   1.981   3.874
 2262SOL    HW2 7438   0.359   1.832   3.940
 2263SOL     OW 7439   0.935   2.098   4.204
 2263SOL    HW1 7440   0.887   2.139   4.126
 2263SOL    HW2 7441   1.034   2.096   4.185
 2264SOL     OW 7442   1.076   2.545   5.188
 2264SOL    HW1 7443   0.996   2.484   5.191
 2264SOL    HW2 7444   1.157   2.492   5.164
 2265SOL     OW 7445   1.227   3.432   4.517
 2265SOL    HW1 7446   1.248   3.506   4.452
 2265SOL    HW2 7447   1.295   3.432   4.590
 2266SOL     OW 7448   0.459   3.014   4.465
 2266SOL    HW1 7449   0.388   2.987   4.530
 2266SOL    HW2 7450   0.433   2.986   4.372
 2267SOL     OW 7451   1.271   3.659   4.315
 2267SOL    HW1 7452   1.315   3.723   4.251
 2267SOL    HW2 7453   1.221   3.711   4.385
 2268SOL     OW 7454   1.032   2.411   3.740
 2268SOL    HW1 7455   0.991   2.493   3.701
 2268SOL    HW2 7456   1.096   2.437   3.813
 2269SOL     OW 7457   0.078   2.418   5.110
 2269SOL    HW1 7458   0.170   2.417   5.069
 2269SOL    HW2 7459   0.072   2.492   5.177
 2270SOL     OW 7460   0.561   2.084   4.871
 2270SOL    HW1 7461   0.599   2.000   4.908
 2270SOL    HW2 7462   0.473   2.103   4.915
 2271SOL     OW 7463   0.866   2.316   4.366
 2271SOL    HW1 7464   0.834   2.388   4.304
 2271SOL    HW2 7465   0.890   2.235   4.313
 2272SOL     OW 7466   1.017   1.901   4.477
 2272SOL    HW1 7467   0.945   1.906   4.408
 2272SOL    HW2 7468   0.993   1.832   4.546
 2273SOL     OW 7469   1.429   3.035   4.591
 2273SOL    HW1 7470   1.374   2.951   4.584
 2273SOL    HW2 7471   1.455   3.064   4.499
 2274SOL     OW 7472   1.466   2.452   4.716
 2274SOL    HW1 7473   1.436   2.357   4.723
 2274SOL    HW2 7474   1.539   2.468   4.782
 2275SOL     OW 7475   1.857   2.695   4.101
 2275SOL    HW1 7476   1.899   2.631   4.165
 2275SOL    HW2 7477   1.819   2.644   4.023
 2276SOL     OW 7478   0.488   3.247   3.898
 2276SOL    HW1 7479   0.401   3.232   3.945
 2276SOL    HW2 7480   0.471   3.273   3.803
 2277SOL     OW 7481   1.664   3.142   4.381
 2277SOL    HW1 7482   1.763   3.150   4.395
 2277SOL    HW2 7483   1.619   3.226   4.412
 2278SOL     OW 7484   1.390   2.437   3.802
 2278SOL    HW1 7485   1.336   2.416   3.883
 2278SOL    HW2 7486   1.481   2.396   3.811
 2279SOL     OW 7487   0.527   2.118   4.052
 2279SOL    HW1 7488   0.554   2.059   3.977
 2279SOL    HW2 7489   0.527   2.213   4.021
 2280SOL     OW 7490   1.754   3.085   5.312
 2280SOL    HW1 7491   1.845   3.046   5.299
 2280SOL    HW2 7492   1.762   3.181   5.336
 2281SOL     OW 7493   1.064   3.209   5.064
 2281SOL    HW1 7494   0.984   3.186   5.119
 2281SOL    HW2 7495   1.147   3.183   5.113
 2282SOL     OW 7496   1.592   3.491   5.349
 2282SOL    HW1 7497   1.619   3.525   5.259
 2282SOL    HW2 7498   1.671   3.453   5.395
 2283SOL     OW 7499   1.111   3.057   4.824
 2283SOL    HW1 7500   1.071   3.101   4.905
 2283SOL    HW2 7501   1.070   3.094   4.741
 2284SOL     OW 7502   1.638   2.961   4.803
 2284SOL    HW1 7503   1.643   3.042   4.862
 2284SOL    HW2 7504   1.552   2.963   4.752
 2285SOL     OW 7505   0.915   1.951   5.126
 2285SOL    HW1 7506   0.940   1.931   5.031
 2285SOL    HW2 7507   0.987   2.007   5.168
 2286SOL     OW 7508   0.980   2.978   5.443
 2286SOL    HW1 7509   0.881   2.984   5.453
 2286SOL    HW2 7510   1.003   2.898   5.387
 2287SOL     OW 7511   0.705   2.912   4.092
 2287SOL    HW1 7512   0.691   2.919   4.191
 2287SOL    HW2 7513   0.789   2.861   4.074
 2288SOL     OW 7514   0.410   2.675   4.975
 2288SOL    HW1 7515   0.496   2.687   5.025
 2288SOL    HW2 7516   0.368   2.588   5.002
 2289SOL     OW 7517   1.274   2.248   4.986
 2289SOL    HW1 7518   1.295   2.322   5.050
 2289SOL    HW2 7519   1.185   2.265   4.943
 2290SOL     OW 7520   0.064   3.426   5.055
 2290SOL    HW1 7521   0.018   3.508   5.021
 2290SOL    HW2 7522   0.162   3.445   5.064
 2291SOL     OW 7523   0.367   2.962   4.225
 2291SOL    HW1 7524   0.360   3.045   4.169
 2291SOL    HW2 7525   0.371   2.882   4.165
 2292SOL     OW 7526   0.566   2.399   4.589
 2292SOL    HW1 7527   0.578   2.465   4.515
 2292SOL    HW2 7528   0.612   2.433   4.672
 2293SOL     OW 7529   1.252   3.210   4.112
 2293SOL    HW1 7530   1.302   3.287   4.152
 2293SOL    HW2 7531   1.157   3.212   4.144
 2294SOL     OW 7532   1.272   3.307   4.866
 2294SOL    HW1 7533   1.319   3.320   4.953
 2294SOL    HW2 7534   1.206   3.233   4.875
 2295SOL     OW 7535   1.582   2.501   4.196
 2295SOL    HW1 7536   1.551   2.562   4.269
 2295SOL    HW2 7537   1.632   2.553   4.127
 2296SOL     OW 7538   0.354   3.372   5.053
 2296SOL    HW1 7539   0.333   3.328   4.966
 2296SOL    HW2 7540   0.451   3.398   5.056
 2297SOL     OW 7541   0.402   2.613   5.322
 2297SOL    HW1 7542   0.470   2.668   5.275
 2297SOL    HW2 7543   0.442   2.525   5.349
 2298SOL     OW 7544   1.587   2.641   5.394
 2298SOL    HW1 7545   1.495   2.679   5.389
 2298SOL    HW2 7546   1.647   2.688   5.329
 2299SOL     OW 7547   0.504   1.912   5.464
 2299SOL    HW1 7548   0.462   1.855   5.394
 2299SOL    HW2 7549   0.438   1.981   5.496
 2300SOL     OW 7550   0.573   2.732   4.753
 2300SOL    HW1 7551   0.617   2.821   4.744
 2300SOL    HW2 7552   0.510   2.732   4.830
 2301SOL     OW 7553   1.360   2.724   4.769
 2301SOL    HW1 7554   1.285   2.724   4.703
 2301SOL    HW2 7555   1.397   2.632   4.778
 2302SOL     OW 7556   1.209   2.387   3.999
 2302SOL    HW1 7557   1.222   2.303   4.053
 2302SOL    HW2 7558   1.180   2.461   4.059
 2303SOL     OW 7559   0.307   2.075   4.955
 2303SOL    HW1 7560   0.284   2.112   5.045
 2303SOL    HW2 7561   0.277   1.980   4.949
 2304SOL     OW 7562   0.037   3.172   5.006
 2304SOL    HW1 7563   0.090   3.123   5.074
 2304SOL    HW2 7564   0.059   3.270   5.011
 2305SOL     OW 7565   0.732   2.496   4.788
 2305SOL    HW1 7566   0.791   2.470   4.712
 2305SOL    HW2 7567   0.704   2.592   4.777
 2306SOL     OW 7568   0.307   1.925   4.342
 2306SOL    HW1 7569   0.296   2.019   4.375
 2306SOL    HW2 7570   0.302   1.862   4.419
 2307SOL     OW 7571   1.622   2.229   4.098
 2307SOL    HW1 7572   1.624   2.153   4.162
 2307SOL    HW2 7573   1.574   2.306   4.138
 2308SOL     OW 7574   1.023   2.628   4.690
 2308SOL    HW1 7575   1.038   2.649   4.786
 2308SOL    HW2 7576   0.993   2.533   4.681
 2309SOL     OW 7577   0.980   3.435   5.424
 2309SOL    HW1 7578   0.960   3.479   5.336
 2309SOL    HW2 7579   1.019   3.344   5.408
 2310SOL     OW 7580   1.859   3.380   5.329
 2310SOL    HW1 7581   1.873   3.407   5.234
 2310SOL    HW2 7582   1.942   3.402   5.382
 2311SOL     OW 7583   1.540   2.136   3.849
 2311SOL    HW1 7584   1.479   2.061   3.872
 2311SOL    HW2 7585   1.562   2.188   3.932
 2312SOL     OW 7586   1.303   2.700   3.766
 2312SOL    HW1 7587   1.337   2.607   3.781
 2312SOL    HW2 7588   1.321   2.727   3.671
 2313SOL     OW 7589   1.068   3.195   4.573
 2313SOL    HW1 7590   1.075   3.111   4.518
 2313SOL    HW2 7591   1.130   3.264   4.537
 2314SOL     OW 7592   0.319   2.672   4.673
 2314SOL    HW1 7593   0.412   2.708   4.678
 2314SOL    HW2 7594   0.313   2.587   4.725
 2315SOL     OW 7595   0.339   2.371   4.730
 2315SOL    HW1 7596   0.287   2.288   4.713
 2315SOL    HW2 7597   0.416   2.376   4.666
 2316SOL     OW 7598   1.138   2.242   5.402
 2316SOL    HW1 7599   1.093   2.305   5.466
 2316SOL    HW2 7600   1.231   2.273   5.385
 2317SOL     OW 7601   1.160   2.069   5.201
 2317SOL    HW1 7602   1.160   2.133   5.278
 2317SOL    HW2 7603   1.188   2.117   5.118
 2318SOL     OW 7604   0.008   3.188   3.924
 2318SOL    HW1 7605  -0.085   3.209   3.893
 2318SOL    HW2 7606   0.018   3.089   3.937
 2319SOL     OW 7607   0.088   3.663   4.651
 2319SOL    HW1 7608   0.046   3.577   4.624
 2319SOL    HW2 7609   0.182   3.666   4.617
 2320SOL     OW 7610   0.504   3.430   4.634
 2320SOL    HW1 7611   0.570   3.504   4.643
 2320SOL    HW2 7612   0.548   3.351   4.592
 2321SOL     OW 7613   1.002   2.658   4.962
 2321SOL    HW1 7614   1.043   2.626   5.048
 2321SOL    HW2 7615   0.906   2.631   4.959
 2322SOL     OW 7616   0.040   2.406   4.838
 2322SOL    HW1 7617   0.125   2.373   4.797
 2322SOL    HW2 7618   0.053   2.421   4.936
 2323SOL     OW 7619   0.189   2.382   5.446
 2323SOL    HW1 7620   0.248   2.342   5.376
 2323SOL    HW2 7621   0.131   2.453   5.405
 2324SOL     OW 7622   1.369   2.812   5.384
 2324SOL    HW1 7623   1.408   2.901   5.404
 2324SOL    HW2 7624   1.379   2.792   5.287
 2325SOL     OW 7625   0.815   2.434   4.049
 2325SOL    HW1 7626   0.822   2.345   4.003
 2325SOL    HW2 7627   0.721   2.468   4.041
 2326SOL     OW 7628   1.657   2.466   4.930
 2326SOL    HW1 7629   1.619   2.397   4.992
 2326SOL    HW2 7630   1.739   2.430   4.886
 2327SOL     OW 7631   0.671   2.326   4.993
 2327SOL    HW1 7632   0.637   2.237   4.963
 2327SOL    HW2 7633   0.697   2.380   4.913
 2328SOL     OW 7634   0.930   3.540   5.189
 2328SOL    HW1 7635   0.906   3.522   5.094
 2328SOL    HW2 7636   0.960   3.634   5.199
 2329SOL     OW 7637   0.473   2.362   3.915
 2329SOL    HW1 7638   0.534   2.442   3.919
 2329SOL    HW2 7639   0.378   2.393   3.922
 2330SOL     OW 7640   0.159   2.999   5.190
 2330SOL    HW1 7641   0.181   2.938   5.266
 2330SOL    HW2 7642   0.169   2.950   5.104
 2331SOL     OW 7643   1.347   2.921   4.958
 2331SOL    HW1 7644   1.371   2.858   4.884
 2331SOL    HW2 7645   1.257   2.961   4.940
 2332SOL     OW 7646   1.302   2.717   4.033
 2332SOL    HW1 7647   1.216   2.686   4.075
 2332SOL    HW2 7648   1.298   2.703   3.934
 2333SOL     OW 7649   1.759   3.609   4.878
 2333SOL    HW1 7650   1.820   3.639   4.805
 2333SOL    HW2 7651   1.721   3.520   4.856
 2334SOL     OW 7652   1.252   3.593   4.852
 2334SOL    HW1 7653   1.336   3.598   4.798
 2334SOL    HW2 7654   1.229   3.497   4.870
 2335SOL     OW 7655   0.083   3.120   4.746
 2335SOL    HW1 7656   0.078   3.119   4.846
 2335SOL    HW2 7657   0.000   3.079   4.708
 2336SOL     OW 7658   0.688   3.524   5.440
 2336SOL    HW1 7659   0.632   3.605   5.449
 2336SOL    HW2 7660   0.740   3.528   5.354
 2337SOL     OW 7661   1.726   1.997   4.247
 2337SOL    HW1 7662   1.799   1.980   4.180
 2337SOL    HW2 7663   1.695   1.910   4.285
 2338SOL     OW 7664   1.388   3.435   4.201
 2338SOL    HW1 7665   1.455   3.447   4.127
 2338SOL    HW2 7666   1.348   3.524   4.224
 2339SOL     OW 7667   1.280   2.789   4.396
 2339SOL    HW1 7668   1.340   2.708   4.398
 2339SOL    HW2 7669   1.320   2.858   4.336
 2340SOL     OW 7670   0.830   3.135   5.146
 2340SOL    HW1 7671   0.825   3.168   5.241
 2340SOL    HW2 7672   0.744   3.154   5.100
 2341SOL     OW 7673   0.672   3.478   3.878
 2341SOL    HW1 7674   0.681   3.488   3.779
 2341SOL    HW2 7675   0.632   3.389   3.899
 2342SOL     OW 7676   1.650   3.582   5.118
 2342SOL    HW1 7677   1.703   3.592   5.034
 2342SOL    HW2 7678   1.623   3.672   5.152
 2343SOL     OW 7679   1.841   2.037   4.687
 2343SOL    HW1 7680   1.880   1.952   4.651
 2343SOL    HW2 7681   1.743   2.039   4.668
 2344SOL     OW 7682   0.263   2.188   4.444
 2344SOL    HW1 7683   0.184   2.239   4.410
 2344SOL    HW2 7684   0.254   2.173   4.542
 2345SOL     OW 7685   1.194   3.474   3.755
 2345SOL    HW1 7686   1.200   3.381   3.792
 2345SOL    HW2 7687   1.135   3.474   3.675
 2346SOL     OW 7688   0.822   2.864   5.096
 2346SOL    HW1 7689   0.862   2.863   5.004
 2346SOL    HW2 7690   0.832   2.956   5.136
 2347SOL     OW 7691   0.916   2.772   4.015
 2347SOL    HW1 7692   0.979   2.810   3.947
 2347SOL    HW2 7693   0.956   2.689   4.054
 2348SOL     OW 7694   1.504   3.469   3.768
 2348SOL    HW1 7695   1.412   3.506   3.775
 2348SOL    HW2 7696   1.542   3.489   3.678
 2349SOL     OW 7697   0.372   3.150   5.214
 2349SOL    HW1 7698   0.359   3.243   5.180
 2349SOL    HW2 7699   0.288   3.098   5.201
 2350SOL     OW 7700   1.614   3.154   5.013
 2350SOL    HW1 7701   1.674   3.157   5.093
 2350SOL    HW2 7702   1.539   3.218   5.026
 2351SOL     OW 7703   1.039   2.960   4.420
 2351SOL    HW1 7704   0.969   2.913   4.474
 2351SOL    HW2 7705   1.098   2.892   4.377
 2352SOL     OW 7706   1.014   2.098   4.695
 2352SOL    HW1 7707   1.006   2.062   4.602
 2352SOL    HW2 7708   1.012   2.022   4.760
 2353SOL     OW 7709   0.590   3.349   4.215
 2353SOL    HW1 7710   0.632   3.291   4.145
 2353SOL    HW2 7711   0.546   3.428   4.171
 2354SOL     OW 7712   1.709   2.247   5.105
 2354SOL    HW1 7713   1.782   2.316   5.109
 2354SOL    HW2 7714   1.737   2.172   5.046
 2355SOL     OW 7715   0.255   3.210   4.014
 2355SOL    HW1 7716   0.159   3.211   3.987
 2355SOL    HW2 7717   0.267   3.263   4.098
 2356SOL     OW 7718   0.672   2.065   5.213
 2356SOL    HW1 7719   0.762   2.049   5.173
 2356SOL    HW2 7720   0.680   2.070   5.312
 2357SOL     OW 7721   0.075   2.207   3.757
 2357SOL    HW1 7722  -0.017   2.179   3.728
 2357SOL    HW2 7723   0.106   2.284   3.701
 2358SOL     OW 7724   1.440   2.718   5.122
 2358SOL    HW1 7725   1.383   2.770   5.059
 2358SOL    HW2 7726   1.536   2.730   5.098
 2359SOL     OW 7727   0.072   2.028   4.042
 2359SOL    HW1 7728   0.055   2.111   3.988
 2359SOL    HW2 7729   0.162   1.991   4.020
 2360SOL     OW 7730   1.183   3.197   3.843
 2360SOL    HW1 7731   1.084   3.186   3.845
 2360SOL    HW2 7732   1.217   3.212   3.936
 2361SOL     OW 7733   0.613   2.704   5.155
 2361SOL    HW1 7734   0.669   2.785   5.138
 2361SOL    HW2 7735   0.672   2.624   5.158
 2362SOL     OW 7736   1.493   3.629   4.683
 2362SOL    HW1 7737   1.526   3.693   4.614
 2362SOL    HW2 7738   1.559   3.623   4.758
 2363SOL     OW 7739   1.450   3.082   5.357
 2363SOL    HW1 7740   1.441   3.072   5.456
 2363SOL    HW2 7741   1.546   3.075   5.331
 2364SOL     OW 7742   0.390   3.603   5.284
 2364SOL    HW1 7743   0.299   3.644   5.282
 2364SOL    HW2 7744   0.383   3.509   5.316
 2365SOL     OW 7745   1.674   2.745   4.978
 2365SOL    HW1 7746   1.647   2.656   4.941
 2365SOL    HW2 7747   1.675   2.813   4.905
 2366SOL     OW 7748   1.225   2.187   4.173
 2366SOL    HW1 7749   1.290   2.113   4.162
 2366SOL    HW2 7750   1.245   2.237   4.257
 2367SOL     OW 7751   0.594   2.607   4.376
 2367SOL    HW1 7752   0.644   2.692   4.357
 2367SOL    HW2 7753   0.506   2.609   4.328
 2368SOL     OW 7754   1.777   2.204   5.366
 2368SOL    HW1 7755   1.760   2.235   5.272
 2368SOL    HW2 7756   1.693   2.167   5.404
 2369SOL     OW 7757   1.730   2.796   5.241
 2369SOL    HW1 7758   1.768   2.887   5.256
 2369SOL    HW2 7759   1.722   2.779   5.142
 2370SOL     OW 7760   0.859   3.236   3.740
 2370SOL    HW1 7761   0.813   3.251   3.828
 2370SOL    HW2 7762   0.903   3.321   3.710
 2371SOL     OW 7763   0.661   3.652   4.677
 2371SOL    HW1 7764   0.615   3.740   4.664
 2371SOL    HW2 7765   0.760   3.664   4.670
 2372SOL     OW 7766   0.859   2.818   4.585
 2372SOL    HW1 7767   0.913   2.749   4.633
 2372SOL    HW2 7768   0.827   2.887   4.651
 2373SOL     OW 7769   1.083   2.846   3.811
 2373SOL    HW1 7770   1.060   2.899   3.729
 2373SOL    HW2 7771   1.164   2.790   3.792
 2374SOL     OW 7772   1.861   3.431   4.575
 2374SOL    HW1 7773   1.790   3.419   4.505
 2374SOL    HW2 7774   1.862   3.352   4.635
 2375SOL     OW 7775   0.079   3.102   4.377
 2375SOL    HW1 7776   0.078   3.055   4.465
 2375SOL    HW2 7777   0.161   3.074   4.326
 2376SOL     OW 7778   0.672   3.253   5.348
 2376SOL    HW1 7779   0.594   3.203   5.386
 2376SOL    HW2 7780   0.669   3.348   5.379
 2377SOL     OW 7781   1.824   2.054   4.951
 2377SOL    HW1 7782   1.820   1.964   4.995
 2377SOL    HW2 7783   1.827   2.043   4.852
 2378SOL     OW 7784   0.428   2.286   4.244
 2378SOL    HW1 7785   0.458   2.214   4.182
 2378SOL    HW2 7786   0.389   2.246   4.327
 2379SOL     OW 7787   1.705   3.349   4.828
 2379SOL    HW1 7788   1.612   3.324   4.801
 2379SOL    HW2 7789   1.731   3.299   4.910
 2380SOL     OW 7790   0.317   2.409   5.004
 2380SOL    HW1 7791   0.355   2.350   5.076
 2380SOL    HW2 7792   0.357   2.383   4.916
 2381SOL     OW 7793   0.812   3.448   4.411
 2381SOL    HW1 7794   0.844   3.458   4.317
 2381SOL    HW2 7795   0.733   3.386   4.413
 2382SOL     OW 7796   1.424   2.076   4.836
 2382SOL    HW1 7797   1.476   2.011   4.891
 2382SOL    HW2 7798   1.375   2.139   4.897
 2383SOL     OW 7799   1.001   1.896   4.878
 2383SOL    HW1 7800   0.938   1.824   4.847
 2383SOL    HW2 7801   1.094   1.860   4.878
 2384SOL     OW 7802   0.770   3.192   4.025
 2384SOL    HW1 7803   0.724   3.105   4.042
 2384SOL    HW2 7804   0.861   3.189   4.066
 2385SOL     OW 7805   0.618   3.429   5.008
 2385SOL    HW1 7806   0.613   3.511   5.065
 2385SOL    HW2 7807   0.707   3.426   4.963
 2386SOL     OW 7808   1.352   1.914   3.892
 2386SOL    HW1 7809   1.387   1.873   3.808
 2386SOL    HW2 7810   1.262   1.876   3.912
 2387SOL     OW 7811   1.300   2.315   4.415
 2387SOL    HW1 7812   1.241   2.395   4.419
 2387SOL    HW2 7813   1.315   2.280   4.508
 2388SOL     OW 7814   1.593   2.083   4.606
 2388SOL    HW1 7815   1.509   2.082   4.660
 2388SOL    HW2 7816   1.595   2.166   4.550
 2389SOL     OW 7817   0.039   2.939   4.024
 2389SOL    HW1 7818   0.138   2.928   4.015
 2389SOL    HW2 7819  -0.001   2.853   4.056
 2390SOL     OW 7820   0.875   3.508   4.061
 2390SOL    HW1 7821   0.798   3.473   4.007
 2390SOL    HW2 7822   0.843   3.579   4.123
 2391SOL     OW 7823   0.230   4.352   0.113
 2391SOL    HW1 7824   0.137   4.350   0.150
 2391SOL    HW2 7825   0.231   4.313   0.021
 2392SOL     OW 7826   0.225   3.999   0.996
 2392SOL    HW1 7827   0.260   3.982   1.088
 2392SOL    HW2 7828   0.137   3.954   0.984
 2393SOL     OW 7829   0.019   4.092   0.647
 2393SOL    HW1 7830  -0.063   4.135   0.686
 2393SOL    HW2 7831  -0.009   4.019   0.584
 2394SOL     OW 7832   0.569   4.999   1.165
 2394SOL    HW1 7833   0.476   4.992   1.128
 2394SOL    HW2 7834   0.580   5.088   1.209
 2395SOL     OW 7835   1.555   5.235   0.703
 2395SOL    HW1 7836   1.498   5.219   0.784
 2395SOL    HW2 7837   1.496   5.245   0.623
 2396SOL     OW 7838   1.135   4.427   0.717
 2396SOL    HW1 7839   1.192   4.505   0.692
 2396SOL    HW2 7840   1.075   4.453   0.793
 2397SOL     OW 7841   1.755   4.331   0.231
 2397SOL    HW1 7842   1.743   4.318   0.132
 2397SOL    HW2 7843   1.725   4.250   0.280
 2398SOL     OW 7844   0.768   4.868   1.023
 2398SOL    HW1 7845   0.690   4.885   1.083
 2398SOL    HW2 7846   0.802   4.955   0.987
 2399SOL     OW 7847   0.850   4.522   1.823
 2399SOL    HW1 7848   0.846   4.598   1.888
 2399SOL    HW2 7849   0.872   4.558   1.732
 2400SOL     OW 7850   0.685   4.736   0.665
 2400SOL    HW1 7851   0.754   4.720   0.735
 2400SOL    HW2 7852   0.612   4.793   0.703
 2401SOL     OW 7853   0.686   4.885   1.803
 2401SOL    HW1 7854   0.746   4.964   1.817
 2401SOL    HW2 7855   0.600   4.916   1.762
 2402SOL     OW 7856   0.335   5.159   1.061
 2402SOL    HW1 7857   0.257   5.128   1.008
 2402SOL    HW2 7858   0.393   5.217   1.004
 2403SOL     OW 7859   1.460   5.229   1.339
 2403SOL    HW1 7860   1.484   5.323   1.365
 2403SOL    HW2 7861   1.444   5.175   1.421
 2404SOL     OW 7862   0.438   4.116   1.499
 2404SOL    HW1 7863   0.520   4.060   1.508
 2404SOL    HW2 7864   0.357   4.058   1.503
 2405SOL     OW 7865   1.603   4.171   0.737
 2405SOL    HW1 7866   1.529   4.217   0.687
 2405SOL    HW2 7867   1.654   4.239   0.790
 2406SOL     OW 7868   0.231   5.437   0.483
 2406SOL    HW1 7869   0.265   5.514   0.537
 2406SOL    HW2 7870   0.275   5.437   0.393
 2407SOL     OW 7871   1.127   5.065   1.690
 2407SOL    HW1 7872   1.174   5.065   1.778
 2407SOL    HW2 7873   1.079   4.978   1.679
 2408SOL     OW 7874   0.230   5.158   0.538
 2408SOL    HW1 7875   0.204   5.254   0.538
 2408SOL    HW2 7876   0.159   5.104   0.583
 2409SOL     OW 7877   0.240   4.815   0.886
 2409SOL    HW1 7878   0.254   4.731   0.938
 2409SOL    HW2 7879   0.185   4.879   0.941
 2410SOL     OW 7880   0.620   5.510   1.439
 2410SOL    HW1 7881   0.528   5.493   1.474
 2410SOL    HW2 7882   0.648   5.602   1.465
 2411SOL     OW 7883   0.606   4.688   0.123
 2411SOL    HW1 7884   0.613   4.772   0.069
 2411SOL    HW2 7885   0.652   4.701   0.211
 2412SOL     OW 7886   1.594   3.838   1.480
 2412SOL    HW1 7887   1.576   3.905   1.408
 2412SOL    HW2 7888   1.591   3.884   1.569
 2413SOL     OW 7889   0.122   4.367   0.563
 2413SOL    HW1 7890   0.077   4.279   0.580
 2413SOL    HW2 7891   0.121   4.421   0.647
 2414SOL     OW 7892   1.842   5.491   0.359
 2414SOL    HW1 7893   1.896   5.462   0.439
 2414SOL    HW2 7894   1.872   5.581   0.330
 2415SOL     OW 7895   0.027   5.320   0.117
 2415SOL    HW1 7896   0.008   5.224   0.138
 2415SOL    HW2 7897  -0.006   5.378   0.192
 2416SOL     OW 7898   1.689   4.646   0.612
 2416SOL    HW1 7899   1.784   4.617   0.620
 2416SOL    HW2 7900   1.681   4.711   0.537
 2417SOL     OW 7901   1.641   4.832   0.432
 2417SOL    HW1 7902   1.727   4.834   0.380
 2417SOL    HW2 7903   1.655   4.879   0.520
 2418SOL     OW 7904   0.113   4.461   1.597
 2418SOL    HW1 7905   0.201   4.448   1.642
 2418SOL    HW2 7906   0.100   4.558   1.575
 2419SOL     OW 7907   0.613   5.089   0.726
 2419SOL    HW1 7908   0.564   5.002   0.735
 2419SOL    HW2 7909   0.590   5.132   0.639
 2420SOL     OW 7910   1.293   4.952   1.423
 2420SOL    HW1 7911   1.330   4.879   1.365
 2420SOL    HW2 7912   1.345   4.957   1.508
 2421SOL     OW 7913   0.809   3.728   0.502
 2421SOL    HW1 7914   0.849   3.819   0.493
 2421SOL    HW2 7915   0.709   3.736   0.508
 2422SOL     OW 7916   0.197   4.700   1.264
 2422SOL    HW1 7917   0.286   4.655   1.250
 2422SOL    HW2 7918   0.124   4.635   1.245
 2423SOL     OW 7919   1.525   4.723   0.190
 2423SOL    HW1 7920   1.462   4.647   0.203
 2423SOL    HW2 7921   1.573   4.741   0.276
 2424SOL     OW 7922   1.187   5.516   1.616
 2424SOL    HW1 7923   1.211   5.576   1.540
 2424SOL    HW2 7924   1.194   5.421   1.586
 2425SOL     OW 7925   0.317   3.975   1.801
 2425SOL    HW1 7926   0.388   4.046   1.807
 2425SOL    HW2 7927   0.229   4.014   1.829
 2426SOL     OW 7928   1.466   5.141   0.953
 2426SOL    HW1 7929   1.407   5.147   1.033
 2426SOL    HW2 7930   1.451   5.053   0.907
 2427SOL     OW 7931   1.667   5.438   0.572
 2427SOL    HW1 7932   1.626   5.415   0.484
 2427SOL    HW2 7933   1.649   5.364   0.637
 2428SOL     OW 7934   0.598   4.453   0.270
 2428SOL    HW1 7935   0.622   4.522   0.202
 2428SOL    HW2 7936   0.520   4.486   0.324
 2429SOL     OW 7937   1.281   4.069   0.944
 2429SOL    HW1 7938   1.195   4.019   0.931
 2429SOL    HW2 7939   1.343   4.015   1.000
 2430SOL     OW 7940   1.576   5.386   0.307
 2430SOL    HW1 7941   1.665   5.432   0.310
 2430SOL    HW2 7942   1.555   5.362   0.212
 2431SOL     OW 7943   0.807   4.329   1.465
 2431SOL    HW1 7944   0.760   4.326   1.554
 2431SOL    HW2 7945   0.756   4.274   1.399
 2432SOL     OW 7946   1.394   4.193   1.674
 2432SOL    HW1 7947   1.374   4.236   1.762
 2432SOL    HW2 7948   1.472   4.131   1.683
 2433SOL     OW 7949   0.973   4.614   1.572
 2433SOL    HW1 7950   1.019   4.530   1.543
 2433SOL    HW2 7951   0.917   4.648   1.497
 2434SOL     OW 7952   0.991   4.134   1.242
 2434SOL    HW1 7953   0.914   4.168   1.296
 2434SOL    HW2 7954   0.957   4.083   1.163
 2435SOL     OW 7955   1.041   4.425   0.429
 2435SOL    HW1 7956   1.067   4.421   0.525
 2435SOL    HW2 7957   0.956   4.374   0.415
 2436SOL     OW 7958   0.076   4.535   0.789
 2436SOL    HW1 7959   0.175   4.523   0.798
 2436SOL    HW2 7960   0.052   4.630   0.810
 2437SOL     OW 7961   0.130   5.545   1.571
 2437SOL    HW1 7962   0.120   5.530   1.670
 2437SOL    HW2 7963   0.044   5.581   1.535
 2438SOL     OW 7964   0.865   4.072   0.195
 2438SOL    HW1 7965   0.924   4.135   0.146
 2438SOL    HW2 7966   0.884   3.978   0.166
 2439SOL     OW 7967   1.719   4.309   1.831
 2439SOL    HW1 7968   1.693   4.398   1.795
 2439SOL    HW2 7969   1.717   4.241   1.758
 2440SOL     OW 7970   1.362   4.868   0.545
 2440SOL    HW1 7971   1.445   4.839   0.497
 2440SOL    HW2 7972   1.313   4.935   0.489
 2441SOL     OW 7973   0.550   3.920   0.885
 2441SOL    HW1 7974   0.545   3.915   0.985
 2441SOL    HW2 7975   0.552   4.016   0.856
 2442SOL     OW 7976   1.008   5.180   0.477
 2442SOL    HW1 7977   0.962   5.252   0.425
 2442SOL    HW2 7978   1.004   5.200   0.575
 2443SOL     OW 7979   0.351   5.525   0.853
 2443SOL    HW1 7980   0.401   5.439   0.859
 2443SOL    HW2 7981   0.416   5.602   0.850
 2444SOL     OW 7982   1.795   4.790   0.873
 2444SOL    HW1 7983   1.733   4.775   0.797
 2444SOL    HW2 7984   1.743   4.801   0.958
 2445SOL     OW 7985   1.227   5.274   1.506
 2445SOL    HW1 7986   1.233   5.197   1.570
 2445SOL    HW2 7987   1.175   5.248   1.426
 2446SOL     OW 7988   0.321   4.667   0.242
 2446SOL    HW1 7989   0.403   4.706   0.200
 2446SOL    HW2 7990   0.294   4.585   0.193
 2447SOL     OW 7991   1.458   4.459   0.728
 2447SOL    HW1 7992   1.453   4.394   0.803
 2447SOL    HW2 7993   1.538   4.518   0.741
 2448SOL     OW 7994   0.461   4.990   1.727
 2448SOL    HW1 7995   0.411   4.991   1.641
 2448SOL    HW2 7996   0.398   4.972   1.803
 2449SOL     OW 7997   1.111   5.500   0.237
 2449SOL    HW1 7998   1.051   5.438   0.287
 2449SOL    HW2 7999   1.142   5.456   0.152
 2450SOL     OW 8000   0.202   4.009   1.498
 2450SOL    HW1 8001   0.122   4.069   1.485
 2450SOL    HW2 8002   0.192   3.960   1.584
 2451SOL     OW 8003   1.632   5.101   0.081
 2451SOL    HW1 8004   1.600   5.195   0.071
 2451SOL    HW2 8005   1.556   5.038   0.069
 2452SOL     OW 8006   0.464   5.467   0.323
 2452SOL    HW1 8007   0.497   5.506   0.409
 2452SOL    HW2 8008   0.540   5.460   0.258
 2453SOL     OW 8009   1.400   3.831   0.426
 2453SOL    HW1 8010   1.376   3.794   0.336
 2453SOL    HW2 8011   1.499   3.847   0.430
 2454SOL     OW 8012   0.249   5.509   1.241
 2454SOL    HW1 8013   0.306   5.444   1.291
 2454SOL    HW2 8014   0.233   5.476   1.148
 2455SOL     OW 8015   0.940   5.422   0.904
 2455SOL    HW1 8016   1.020   5.365   0.925
 2455SOL    HW2 8017   0.891   5.382   0.827
 2456SOL     OW 8018   0.382   4.424   0.480
 2456SOL    HW1 8019   0.427   4.334   0.477
 2456SOL    HW2 8020   0.288   4.413   0.513
 2457SOL     OW 8021   1.547   3.946   1.729
 2457SOL    HW1 8022   1.542   3.983   1.821
 2457SOL    HW2 8023   1.475   3.877   1.717
 2458SOL     OW 8024   0.614   3.846   0.117
 2458SOL    HW1 8025   0.712   3.824   0.124
 2458SOL    HW2 8026   0.583   3.829   0.024
 2459SOL     OW 8027   0.781   3.988   1.749
 2459SOL    HW1 8028   0.848   3.927   1.792
 2459SOL    HW2 8029   0.708   4.007   1.814
 2460SOL     OW 8030   0.888   5.238   1.195
 2460SOL    HW1 8031   0.865   5.213   1.101
 2460SOL    HW2 8032   0.949   5.169   1.234
 2461SOL     OW 8033   1.351   4.314   1.433
 2461SOL    HW1 8034   1.379   4.271   1.518
 2461SOL    HW2 8035   1.376   4.410   1.434
 2462SOL     OW 8036   0.803   5.126   0.924
 2462SOL    HW1 8037   0.893   5.140   0.882
 2462SOL    HW2 8038   0.732   5.128   0.853
 2463SOL     OW 8039   0.922   4.227   0.899
 2463SOL    HW1 8040   0.897   4.218   0.803
 2463SOL    HW2 8041   0.970   4.145   0.930
 2464SOL     OW 8042   0.539   3.788   0.512
 2464SOL    HW1 8043   0.458   3.789   0.570
 2464SOL    HW2 8044   0.542   3.871   0.457
 2465SOL     OW 8045   1.434   4.912   0.041
 2465SOL    HW1 8046   1.466   4.836   0.098
 2465SOL    HW2 8047   1.342   4.939   0.071
 2466SOL     OW 8048   0.297   3.759   0.171
 2466SOL    HW1 8049   0.346   3.843   0.150
 2466SOL    HW2 8050   0.359   3.694   0.216
 2467SOL     OW 8051   0.935   3.960   0.480
 2467SOL    HW1 8052   0.887   4.001   0.402
 2467SOL    HW2 8053   1.034   3.958   0.461
 2468SOL     OW 8054   1.076   4.407   1.464
 2468SOL    HW1 8055   0.996   4.346   1.467
 2468SOL    HW2 8056   1.157   4.354   1.440
 2469SOL     OW 8057   1.227   5.294   0.793
 2469SOL    HW1 8058   1.248   5.368   0.728
 2469SOL    HW2 8059   1.295   5.294   0.866
 2470SOL     OW 8060   0.459   4.876   0.741
 2470SOL    HW1 8061   0.388   4.849   0.806
 2470SOL    HW2 8062   0.433   4.848   0.648
 2471SOL     OW 8063   1.271   5.521   0.591
 2471SOL    HW1 8064   1.315   5.585   0.527
 2471SOL    HW2 8065   1.221   5.573   0.661
 2472SOL     OW 8066   1.032   4.273   0.016
 2472SOL    HW1 8067   0.991   4.355  -0.023
 2472SOL    HW2 8068   1.096   4.299   0.089
 2473SOL     OW 8069   0.078   4.280   1.386
 2473SOL    HW1 8070   0.170   4.279   1.345
 2473SOL    HW2 8071   0.072   4.354   1.453
 2474SOL     OW 8072   0.561   3.946   1.147
 2474SOL    HW1 8073   0.599   3.862   1.184
 2474SOL    HW2 8074   0.473   3.965   1.191
 2475SOL     OW 8075   0.866   4.178   0.642
 2475SOL    HW1 8076   0.834   4.250   0.580
 2475SOL    HW2 8077   0.890   4.097   0.589
 2476SOL     OW 8078   1.017   3.763   0.753
 2476SOL    HW1 8079   0.945   3.768   0.684
 2476SOL    HW2 8080   0.993   3.694   0.822
 2477SOL     OW 8081   1.429   4.897   0.867
 2477SOL    HW1 8082   1.374   4.813   0.860
 2477SOL    HW2 8083   1.455   4.926   0.775
 2478SOL     OW 8084   1.466   4.314   0.992
 2478SOL    HW1 8085   1.436   4.219   0.999
 2478SOL    HW2 8086   1.539   4.330   1.058
 2479SOL     OW 8087   1.857   4.557   0.377
 2479SOL    HW1 8088   1.899   4.493   0.441
 2479SOL    HW2 8089   1.819   4.506   0.299
 2480SOL     OW 8090   0.488   5.109   0.174
 2480SOL    HW1 8091   0.401   5.094   0.221
 2480SOL    HW2 8092   0.471   5.135   0.079
 2481SOL     OW 8093   1.664   5.004   0.657
 2481SOL    HW1 8094   1.763   5.012   0.671
 2481SOL    HW2 8095   1.619   5.088   0.688
 2482SOL     OW 8096   1.390   4.299   0.078
 2482SOL    HW1 8097   1.336   4.278   0.159
 2482SOL    HW2 8098   1.481   4.258   0.087
 2483SOL     OW 8099   0.527   3.980   0.328
 2483SOL    HW1 8100   0.554   3.921   0.253
 2483SOL    HW2 8101   0.527   4.075   0.297
 2484SOL     OW 8102   1.754   4.947   1.588
 2484SOL    HW1 8103   1.845   4.908   1.575
 2484SOL    HW2 8104   1.762   5.043   1.612
 2485SOL     OW 8105   1.064   5.071   1.340
 2485SOL    HW1 8106   0.984   5.048   1.395
 2485SOL    HW2 8107   1.147   5.045   1.389
 2486SOL     OW 8108   1.592   5.353   1.625
 2486SOL    HW1 8109   1.619   5.387   1.535
 2486SOL    HW2 8110   1.671   5.315   1.671
 2487SOL     OW 8111   1.111   4.919   1.100
 2487SOL    HW1 8112   1.071   4.963   1.181
 2487SOL    HW2 8113   1.070   4.956   1.017
 2488SOL     OW 8114   1.638   4.823   1.079
 2488SOL    HW1 8115   1.643   4.904   1.138
 2488SOL    HW2 8116   1.552   4.825   1.028
 2489SOL     OW 8117   0.915   3.813   1.402
 2489SOL    HW1 8118   0.940   3.793   1.307
 2489SOL    HW2 8119   0.987   3.869   1.444
 2490SOL     OW 8120   0.980   4.840   1.719
 2490SOL    HW1 8121   0.881   4.846   1.729
 2490SOL    HW2 8122   1.003   4.760   1.663
 2491SOL     OW 8123   0.705   4.774   0.368
 2491SOL    HW1 8124   0.691   4.781   0.467
 2491SOL    HW2 8125   0.789   4.723   0.350
 2492SOL     OW 8126   0.410   4.537   1.251
 2492SOL    HW1 8127   0.496   4.549   1.301
 2492SOL    HW2 8128   0.368   4.450   1.278
 2493SOL     OW 8129   1.274   4.110   1.262
 2493SOL    HW1 8130   1.295   4.184   1.326
 2493SOL    HW2 8131   1.185   4.127   1.219
 2494SOL     OW 8132   0.064   5.288   1.331
 2494SOL    HW1 8133   0.018   5.370   1.297
 2494SOL    HW2 8134   0.162   5.307   1.340
 2495SOL     OW 8135   0.367   4.824   0.501
 2495SOL    HW1 8136   0.360   4.907   0.445
 2495SOL    HW2 8137   0.371   4.744   0.441
 2496SOL     OW 8138   0.566   4.261   0.865
 2496SOL    HW1 8139   0.578   4.327   0.791
 2496SOL    HW2 8140   0.612   4.295   0.948
 2497SOL     OW 8141   1.252   5.072   0.388
 2497SOL    HW1 8142   1.302   5.149   0.428
 2497SOL    HW2 8143   1.157   5.074   0.420
 2498SOL     OW 8144   1.272   5.169   1.142
 2498SOL    HW1 8145   1.319   5.182   1.229
 2498SOL    HW2 8146   1.206   5.095   1.151
 2499SOL     OW 8147   1.582   4.363   0.472
 2499SOL    HW1 8148   1.551   4.424   0.545
 2499SOL    HW2 8149   1.632   4.415   0.403
 2500SOL     OW 8150   0.354   5.234   1.329
 2500SOL    HW1 8151   0.333   5.190   1.242
 2500SOL    HW2 8152   0.451   5.260   1.332
 2501SOL     OW 8153   0.402   4.475   1.598
 2501SOL    HW1 8154   0.470   4.530   1.551
 2501SOL    HW2 8155   0.442   4.387   1.625
 2502SOL     OW 8156   1.587   4.503   1.670
 2502SOL    HW1 8157   1.495   4.541   1.665
 2502SOL    HW2 8158   1.647   4.550   1.605
 2503SOL     OW 8159   1.013   3.829   1.770
 2503SOL    HW1 8160   1.019   3.914   1.718
 2503SOL    HW2 8161   1.045   3.753   1.713
 2504SOL     OW 8162   0.504   3.774   1.740
 2504SOL    HW1 8163   0.462   3.717   1.670
 2504SOL    HW2 8164   0.438   3.843   1.772
 2505SOL     OW 8165   0.573   4.594   1.029
 2505SOL    HW1 8166   0.617   4.683   1.020
 2505SOL    HW2 8167   0.510   4.594   1.106
 2506SOL     OW 8168   1.360   4.586   1.045
 2506SOL    HW1 8169   1.285   4.586   0.979
 2506SOL    HW2 8170   1.397   4.494   1.054
 2507SOL     OW 8171   1.209   4.249   0.275
 2507SOL    HW1 8172   1.222   4.165   0.329
 2507SOL    HW2 8173   1.180   4.323   0.335
 2508SOL     OW 8174   0.307   3.937   1.231
 2508SOL    HW1 8175   0.284   3.974   1.321
 2508SOL    HW2 8176   0.277   3.842   1.225
 2509SOL     OW 8177   0.037   5.034   1.282
 2509SOL    HW1 8178   0.090   4.985   1.350
 2509SOL    HW2 8179   0.059   5.132   1.287
 2510SOL     OW 8180   0.732   4.358   1.064
 2510SOL    HW1 8181   0.791   4.332   0.988
 2510SOL    HW2 8182   0.704   4.454   1.053
 2511SOL     OW 8183   1.728   4.659   1.854
 2511SOL    HW1 8184   1.682   4.652   1.765
 2511SOL    HW2 8185   1.666   4.703   1.920
 2512SOL     OW 8186   0.307   3.787   0.618
 2512SOL    HW1 8187   0.296   3.881   0.651
 2512SOL    HW2 8188   0.302   3.724   0.695
 2513SOL     OW 8189   1.622   4.091   0.374
 2513SOL    HW1 8190   1.624   4.015   0.438
 2513SOL    HW2 8191   1.574   4.168   0.414
 2514SOL     OW 8192   1.023   4.490   0.966
 2514SOL    HW1 8193   1.038   4.511   1.062
 2514SOL    HW2 8194   0.993   4.395   0.957
 2515SOL     OW 8195   0.980   5.297   1.700
 2515SOL    HW1 8196   0.960   5.341   1.612
 2515SOL    HW2 8197   1.019   5.206   1.684
 2516SOL     OW 8198   1.859   5.242   1.605
 2516SOL    HW1 8199   1.873   5.269   1.510
 2516SOL    HW2 8200   1.942   5.264   1.658
 2517SOL     OW 8201   0.350   4.622   1.804
 2517SOL    HW1 8202   0.426   4.666   1.852
 2517SOL    HW2 8203   0.385   4.575   1.722
 2518SOL     OW 8204   1.540   3.998   0.125
 2518SOL    HW1 8205   1.479   3.923   0.148
 2518SOL    HW2 8206   1.562   4.050   0.208
 2519SOL     OW 8207   1.303   4.562   0.042
 2519SOL    HW1 8208   1.337   4.469   0.057
 2519SOL    HW2 8209   1.321   4.589  -0.053
 2520SOL     OW 8210   1.068   5.057   0.849
 2520SOL    HW1 8211   1.075   4.973   0.794
 2520SOL    HW2 8212   1.130   5.126   0.813
 2521SOL     OW 8213   0.319   4.534   0.949
 2521SOL    HW1 8214   0.412   4.570   0.954
 2521SOL    HW2 8215   0.313   4.449   1.001
 2522SOL     OW 8216   0.339   4.233   1.006
 2522SOL    HW1 8217   0.287   4.150   0.989
 2522SOL    HW2 8218   0.416   4.238   0.942
 2523SOL     OW 8219   1.138   4.104   1.678
 2523SOL    HW1 8220   1.093   4.167   1.742
 2523SOL    HW2 8221   1.231   4.135   1.661
 2524SOL     OW 8222   1.160   3.931   1.477
 2524SOL    HW1 8223   1.160   3.995   1.554
 2524SOL    HW2 8224   1.188   3.979   1.394
 2525SOL     OW 8225   0.008   5.050   0.200
 2525SOL    HW1 8226  -0.085   5.071   0.169
 2525SOL    HW2 8227   0.018   4.951   0.213
 2526SOL     OW 8228   0.088   5.525   0.927
 2526SOL    HW1 8229   0.046   5.439   0.900
 2526SOL    HW2 8230   0.182   5.528   0.893
 2527SOL     OW 8231   0.504   5.292   0.910
 2527SOL    HW1 8232   0.570   5.366   0.919
 2527SOL    HW2 8233   0.548   5.213   0.868
 2528SOL     OW 8234   1.002   4.520   1.238
 2528SOL    HW1 8235   1.043   4.488   1.324
 2528SOL    HW2 8236   0.906   4.493   1.235
 2529SOL     OW 8237   0.040   4.268   1.114
 2529SOL    HW1 8238   0.125   4.235   1.073
 2529SOL    HW2 8239   0.053   4.283   1.212
 2530SOL     OW 8240   0.189   4.244   1.722
 2530SOL    HW1 8241   0.248   4.204   1.652
 2530SOL    HW2 8242   0.131   4.315   1.681
 2531SOL     OW 8243   1.369   4.674   1.660
 2531SOL    HW1 8244   1.408   4.763   1.680
 2531SOL    HW2 8245   1.379   4.654   1.563
 2532SOL     OW 8246   0.815   4.296   0.325
 2532SOL    HW1 8247   0.822   4.207   0.279
 2532SOL    HW2 8248   0.721   4.330   0.317
 2533SOL     OW 8249   1.657   4.328   1.206
 2533SOL    HW1 8250   1.619   4.259   1.268
 2533SOL    HW2 8251   1.739   4.292   1.162
 2534SOL     OW 8252   0.252   5.288   1.744
 2534SOL    HW1 8253   0.222   5.345   1.820
 2534SOL    HW2 8254   0.245   5.191   1.770
 2535SOL     OW 8255   0.671   4.188   1.269
 2535SOL    HW1 8256   0.637   4.099   1.239
 2535SOL    HW2 8257   0.697   4.242   1.189
 2536SOL     OW 8258   0.930   5.402   1.465
 2536SOL    HW1 8259   0.906   5.384   1.370
 2536SOL    HW2 8260   0.960   5.496   1.475
 2537SOL     OW 8261   0.473   4.224   0.191
 2537SOL    HW1 8262   0.534   4.304   0.195
 2537SOL    HW2 8263   0.378   4.255   0.198
 2538SOL     OW 8264   0.159   4.861   1.466
 2538SOL    HW1 8265   0.181   4.800   1.542
 2538SOL    HW2 8266   0.169   4.812   1.380
 2539SOL     OW 8267   1.347   4.783   1.234
 2539SOL    HW1 8268   1.371   4.720   1.160
 2539SOL    HW2 8269   1.257   4.823   1.216
 2540SOL     OW 8270   1.302   4.579   0.309
 2540SOL    HW1 8271   1.216   4.548   0.351
 2540SOL    HW2 8272   1.298   4.565   0.210
 2541SOL     OW 8273   1.759   5.471   1.154
 2541SOL    HW1 8274   1.820   5.501   1.081
 2541SOL    HW2 8275   1.721   5.382   1.132
 2542SOL     OW 8276   1.252   5.455   1.128
 2542SOL    HW1 8277   1.336   5.460   1.074
 2542SOL    HW2 8278   1.229   5.359   1.146
 2543SOL     OW 8279   0.083   4.982   1.022
 2543SOL    HW1 8280   0.078   4.981   1.122
 2543SOL    HW2 8281   0.000   4.941   0.984
 2544SOL     OW 8282   0.688   5.386   1.716
 2544SOL    HW1 8283   0.632   5.467   1.725
 2544SOL    HW2 8284   0.740   5.390   1.630
 2545SOL     OW 8285   0.903   3.810   0.133
 2545SOL    HW1 8286   0.954   3.811   0.047
 2545SOL    HW2 8287   0.959   3.768   0.204
 2546SOL     OW 8288   1.726   3.859   0.523
 2546SOL    HW1 8289   1.799   3.842   0.456
 2546SOL    HW2 8290   1.695   3.772   0.561
 2547SOL     OW 8291   1.388   5.297   0.477
 2547SOL    HW1 8292   1.455   5.309   0.403
 2547SOL    HW2 8293   1.348   5.386   0.500
 2548SOL     OW 8294   0.130   5.518   1.851
 2548SOL    HW1 8295   0.089   5.444   1.904
 2548SOL    HW2 8296   0.194   5.569   1.909
 2549SOL     OW 8297   1.280   4.651   0.672
 2549SOL    HW1 8298   1.340   4.570   0.674
 2549SOL    HW2 8299   1.320   4.720   0.612
 2550SOL     OW 8300   0.830   4.997   1.422
 2550SOL    HW1 8301   0.825   5.030   1.517
 2550SOL    HW2 8302   0.744   5.016   1.376
 2551SOL     OW 8303   0.672   5.340   0.154
 2551SOL    HW1 8304   0.681   5.350   0.055
 2551SOL    HW2 8305   0.632   5.251   0.175
 2552SOL     OW 8306   1.650   5.444   1.394
 2552SOL    HW1 8307   1.703   5.454   1.310
 2552SOL    HW2 8308   1.623   5.534   1.428
 2553SOL     OW 8309   1.841   3.899   0.963
 2553SOL    HW1 8310   1.880   3.814   0.927
 2553SOL    HW2 8311   1.743   3.901   0.944
 2554SOL     OW 8312   0.263   4.050   0.720
 2554SOL    HW1 8313   0.184   4.101   0.686
 2554SOL    HW2 8314   0.254   4.035   0.818
 2555SOL     OW 8315   1.194   5.336   0.031
 2555SOL    HW1 8316   1.200   5.243   0.068
 2555SOL    HW2 8317   1.135   5.336  -0.049
 2556SOL     OW 8318   0.822   4.726   1.372
 2556SOL    HW1 8319   0.862   4.725   1.280
 2556SOL    HW2 8320   0.832   4.818   1.412
 2557SOL     OW 8321   0.916   4.634   0.291
 2557SOL    HW1 8322   0.979   4.672   0.223
 2557SOL    HW2 8323   0.956   4.551   0.330
 2558SOL     OW 8324   1.504   5.331   0.044
 2558SOL    HW1 8325   1.412   5.368   0.051
 2558SOL    HW2 8326   1.542   5.351  -0.046
 2559SOL     OW 8327   0.372   5.012   1.490
 2559SOL    HW1 8328   0.359   5.105   1.456
 2559SOL    HW2 8329   0.288   4.960   1.477
 2560SOL     OW 8330   1.614   5.016   1.289
 2560SOL    HW1 8331   1.674   5.019   1.369
 2560SOL    HW2 8332   1.539   5.080   1.302
 2561SOL     OW 8333   1.039   4.822   0.696
 2561SOL    HW1 8334   0.969   4.775   0.750
 2561SOL    HW2 8335   1.098   4.754   0.653
 2562SOL     OW 8336   1.014   3.960   0.971
 2562SOL    HW1 8337   1.006   3.924   0.878
 2562SOL    HW2 8338   1.012   3.884   1.036
 2563SOL     OW 8339   0.590   5.211   0.491
 2563SOL    HW1 8340   0.632   5.153   0.421
 2563SOL    HW2 8341   0.546   5.290   0.447
 2564SOL     OW 8342   1.709   4.109   1.381
 2564SOL    HW1 8343   1.782   4.178   1.385
 2564SOL    HW2 8344   1.737   4.034   1.322
 2565SOL     OW 8345   0.255   5.072   0.290
 2565SOL    HW1 8346   0.159   5.073   0.263
 2565SOL    HW2 8347   0.267   5.125   0.374
 2566SOL     OW 8348   0.105   4.737   1.726
 2566SOL    HW1 8349   0.028   4.704   1.780
 2566SOL    HW2 8350   0.190   4.707   1.768
 2567SOL     OW 8351   0.672   3.927   1.489
 2567SOL    HW1 8352   0.762   3.911   1.449
 2567SOL    HW2 8353   0.680   3.932   1.588
 2568SOL     OW 8354   0.075   4.069   0.033
 2568SOL    HW1 8355  -0.017   4.041   0.004
 2568SOL    HW2 8356   0.106   4.146  -0.023
 2569SOL     OW 8357   1.440   4.580   1.398
 2569SOL    HW1 8358   1.383   4.632   1.335
 2569SOL    HW2 8359   1.536   4.592   1.374
 2570SOL     OW 8360   0.072   3.890   0.318
 2570SOL    HW1 8361   0.055   3.973   0.264
 2570SOL    HW2 8362   0.162   3.853   0.296
 2571SOL     OW 8363   1.183   5.059   0.119
 2571SOL    HW1 8364   1.084   5.048   0.121
 2571SOL    HW2 8365   1.217   5.074   0.212
 2572SOL     OW 8366   0.613   4.566   1.431
 2572SOL    HW1 8367   0.669   4.647   1.414
 2572SOL    HW2 8368   0.672   4.486   1.434
 2573SOL     OW 8369   1.493   5.491   0.959
 2573SOL    HW1 8370   1.526   5.555   0.890
 2573SOL    HW2 8371   1.559   5.485   1.034
 2574SOL     OW 8372   0.716   4.289   1.708
 2574SOL    HW1 8373   0.735   4.354   1.782
 2574SOL    HW2 8374   0.776   4.209   1.717
 2575SOL     OW 8375   1.450   4.944   1.633
 2575SOL    HW1 8376   1.441   4.934   1.732
 2575SOL    HW2 8377   1.546   4.937   1.607
 2576SOL     OW 8378   0.390   5.465   1.560
 2576SOL    HW1 8379   0.299   5.506   1.558
 2576SOL    HW2 8380   0.383   5.371   1.592
 2577SOL     OW 8381   1.674   4.607   1.254
 2577SOL    HW1 8382   1.647   4.518   1.217
 2577SOL    HW2 8383   1.675   4.675   1.181
 2578SOL     OW 8384   1.225   4.049   0.449
 2578SOL    HW1 8385   1.290   3.975   0.438
 2578SOL    HW2 8386   1.245   4.099   0.533
 2579SOL     OW 8387   0.594   4.469   0.652
 2579SOL    HW1 8388   0.644   4.554   0.633
 2579SOL    HW2 8389   0.506   4.471   0.604
 2580SOL     OW 8390   1.777   4.066   1.642
 2580SOL    HW1 8391   1.760   4.097   1.548
 2580SOL    HW2 8392   1.693   4.029   1.680
 2581SOL     OW 8393   1.730   4.658   1.517
 2581SOL    HW1 8394   1.768   4.749   1.532
 2581SOL    HW2 8395   1.722   4.641   1.418
 2582SOL     OW 8396   0.859   5.098   0.016
 2582SOL    HW1 8397   0.813   5.113   0.104
 2582SOL    HW2 8398   0.903   5.183  -0.014
 2583SOL     OW 8399   0.661   5.514   0.953
 2583SOL    HW1 8400   0.615   5.602   0.940
 2583SOL    HW2 8401   0.760   5.526   0.946
 2584SOL     OW 8402   0.859   4.680   0.861
 2584SOL    HW1 8403   0.913   4.611   0.909
 2584SOL    HW2 8404   0.827   4.749   0.927
 2585SOL     OW 8405   1.083   4.708   0.087
 2585SOL    HW1 8406   1.060   4.761   0.005
 2585SOL    HW2 8407   1.164   4.652   0.068
 2586SOL     OW 8408   1.861   5.293   0.851
 2586SOL    HW1 8409   1.790   5.281   0.781
 2586SOL    HW2 8410   1.862   5.214   0.911
 2587SOL     OW 8411   0.221   5.038   1.844
 2587SOL    HW1 8412   0.156   4.965   1.823
 2587SOL    HW2 8413   0.225   5.052   1.942
 2588SOL     OW 8414   0.079   4.964   0.653
 2588SOL    HW1 8415   0.078   4.917   0.741
 2588SOL    HW2 8416   0.161   4.936   0.602
 2589SOL     OW 8417   0.672   5.115   1.624
 2589SOL    HW1 8418   0.594   5.065   1.662
 2589SOL    HW2 8419   0.669   5.210   1.655
 2590SOL     OW 8420   1.824   3.916   1.227
 2590SOL    HW1 8421   1.820   3.826   1.271
 2590SOL    HW2 8422   1.827   3.905   1.128
 2591SOL     OW 8423   0.428   4.148   0.520
 2591SOL    HW1 8424   0.458   4.076   0.458
 2591SOL    HW2 8425   0.389   4.108   0.603
 2592SOL     OW 8426   1.705   5.211   1.104
 2592SOL    HW1 8427   1.612   5.186   1.077
 2592SOL    HW2 8428   1.731   5.161   1.186
 2593SOL     OW 8429   0.317   4.271   1.280
 2593SOL    HW1 8430   0.355   4.212   1.352
 2593SOL    HW2 8431   0.357   4.245   1.192
 2594SOL     OW 8432   0.812   5.310   0.687
 2594SOL    HW1 8433   0.844   5.320   0.593
 2594SOL    HW2 8434   0.733   5.248   0.689
 2595SOL     OW 8435   1.424   3.938   1.112
 2595SOL    HW1 8436   1.476   3.873   1.167
 2595SOL    HW2 8437   1.375   4.001   1.173
 2596SOL     OW 8438   1.001   3.758   1.154
 2596SOL    HW1 8439   0.938   3.686   1.123
 2596SOL    HW2 8440   1.094   3.722   1.154
 2597SOL     OW 8441   0.770   5.054   0.301
 2597SOL    HW1 8442   0.724   4.967   0.318
 2597SOL    HW2 8443   0.861   5.051   0.342
 2598SOL     OW 8444   0.618   5.291   1.284
 2598SOL    HW1 8445   0.613   5.373   1.341
 2598SOL    HW2 8446   0.707   5.288   1.239
 2599SOL     OW 8447   1.352   3.776   0.168
 2599SOL    HW1 8448   1.387   3.735   0.084
 2599SOL    HW2 8449   1.262   3.738   0.188
 2600SOL     OW 8450   1.300   4.177   0.691
 2600SOL    HW1 8451   1.241   4.257   0.695
 2600SOL    HW2 8452   1.315   4.142   0.784
 2601SOL     OW 8453   1.593   3.945   0.882
 2601SOL    HW1 8454   1.509   3.944   0.936
 2601SOL    HW2 8455   1.595   4.028   0.826
 2602SOL     OW 8456   0.039   4.801   0.300
 2602SOL    HW1 8457   0.138   4.790   0.291
 2602SOL    HW2 8458  -0.001   4.715   0.332
 2603SOL     OW 8459   0.875   5.370   0.337
 2603SOL    HW1 8460   0.798   5.335   0.283
 2603SOL    HW2 8461   0.843   5.441   0.399
 2604SOL     OW 8462   0.230   4.352   1.975
 2604SOL    HW1 8463   0.137   4.350   2.012
 2604SOL    HW2 8464   0.231   4.313   1.883
 2605SOL     OW 8465   0.225   3.999   2.858
 2605SOL    HW1 8466   0.260   3.982   2.950
 2605SOL    HW2 8467   0.137   3.954   2.846
 2606SOL     OW 8468   0.019   4.092   2.509
 2606SOL    HW1 8469  -0.063   4.135   2.548
 2606SOL    HW2 8470  -0.009   4.019   2.446
 2607SOL     OW 8471   0.569   4.999   3.027
 2607SOL    HW1 8472   0.476   4.992   2.990
 2607SOL    HW2 8473   0.580   5.088   3.071
 2608SOL     OW 8474   1.555   5.235   2.565
 2608SOL    HW1 8475   1.498   5.219   2.646
 2608SOL    HW2 8476   1.496   5.245   2.485
 2609SOL     OW 8477   1.135   4.427   2.579
 2609SOL    HW1 8478   1.192   4.505   2.554
 2609SOL    HW2 8479   1.075   4.453   2.655
 2610SOL     OW 8480   1.755   4.331   2.093
 2610SOL    HW1 8481   1.743   4.318   1.994
 2610SOL    HW2 8482   1.725   4.250   2.142
 2611SOL     OW 8483   0.768   4.868   2.885
 2611SOL    HW1 8484   0.690   4.885   2.945
 2611SOL    HW2 8485   0.802   4.955   2.849
 2612SOL     OW 8486   0.850   4.522   3.685
 2612SOL    HW1 8487   0.846   4.598   3.750
 2612SOL    HW2 8488   0.872   4.558   3.594
 2613SOL     OW 8489   0.685   4.736   2.527
 2613SOL    HW1 8490   0.754   4.720   2.597
 2613SOL    HW2 8491   0.612   4.793   2.565
 2614SOL     OW 8492   0.686   4.885   3.665
 2614SOL    HW1 8493   0.746   4.964   3.679
 2614SOL    HW2 8494   0.600   4.916   3.624
 2615SOL     OW 8495   0.335   5.159   2.923
 2615SOL    HW1 8496   0.257   5.128   2.870
 2615SOL    HW2 8497   0.393   5.217   2.866
 2616SOL     OW 8498   1.460   5.229   3.201
 2616SOL    HW1 8499   1.484   5.323   3.227
 2616SOL    HW2 8500   1.444   5.175   3.283
 2617SOL     OW 8501   0.438   4.116   3.361
 2617SOL    HW1 8502   0.520   4.060   3.370
 2617SOL    HW2 8503   0.357   4.058   3.365
 2618SOL     OW 8504   1.603   4.171   2.599
 2618SOL    HW1 8505   1.529   4.217   2.549
 2618SOL    HW2 8506   1.654   4.239   2.652
 2619SOL     OW 8507   0.231   5.437   2.345
 2619SOL    HW1 8508   0.265   5.514   2.399
 2619SOL    HW2 8509   0.275   5.437   2.255
 2620SOL     OW 8510   1.127   5.065   3.552
 2620SOL    HW1 8511   1.174   5.065   3.640
 2620SOL    HW2 8512   1.079   4.978   3.541
 2621SOL     OW 8513   0.230   5.158   2.400
 2621SOL    HW1 8514   0.204   5.254   2.400
 2621SOL    HW2 8515   0.159   5.104   2.445
 2622SOL     OW 8516   0.240   4.815   2.748
 2622SOL    HW1 8517   0.254   4.731   2.800
 2622SOL    HW2 8518   0.185   4.879   2.803
 2623SOL     OW 8519   0.620   5.510   3.301
 2623SOL    HW1 8520   0.528   5.493   3.336
 2623SOL    HW2 8521   0.648   5.602   3.327
 2624SOL     OW 8522   0.606   4.688   1.985
 2624SOL    HW1 8523   0.613   4.772   1.931
 2624SOL    HW2 8524   0.652   4.701   2.073
 2625SOL     OW 8525   1.594   3.838   3.342
 2625SOL    HW1 8526   1.576   3.905   3.270
 2625SOL    HW2 8527   1.591   3.884   3.431
 2626SOL     OW 8528   0.122   4.367   2.425
 2626SOL    HW1 8529   0.077   4.279   2.442
 2626SOL    HW2 8530   0.121   4.421   2.509
 2627SOL     OW 8531   1.842   5.491   2.221
 2627SOL    HW1 8532   1.896   5.462   2.301
 2627SOL    HW2 8533   1.872   5.581   2.192
 2628SOL     OW 8534   0.027   5.320   1.979
 2628SOL    HW1 8535   0.008   5.224   2.000
 2628SOL    HW2 8536  -0.006   5.378   2.054
 2629SOL     OW 8537   1.689   4.646   2.474
 2629SOL    HW1 8538   1.784   4.617   2.482
 2629SOL    HW2 8539   1.681   4.711   2.399
 2630SOL     OW 8540   1.641   4.832   2.294
 2630SOL    HW1 8541   1.727   4.834   2.242
 2630SOL    HW2 8542   1.655   4.879   2.382
 2631SOL     OW 8543   0.113   4.461   3.459
 2631SOL    HW1 8544   0.201   4.448   3.504
 2631SOL    HW2 8545   0.100   4.558   3.437
 2632SOL     OW 8546   0.613   5.089   2.588
 2632SOL    HW1 8547   0.564   5.002   2.597
 2632SOL    HW2 8548   0.590   5.132   2.501
 2633SOL     OW 8549   1.293   4.952   3.285
 2633SOL    HW1 8550   1.330   4.879   3.227
 2633SOL    HW2 8551   1.345   4.957   3.370
 2634SOL     OW 8552   0.809   3.728   2.364
 2634SOL    HW1 8553   0.849   3.819   2.355
 2634SOL    HW2 8554   0.709   3.736   2.370
 2635SOL     OW 8555   0.197   4.700   3.126
 2635SOL    HW1 8556   0.286   4.655   3.112
 2635SOL    HW2 8557   0.124   4.635   3.107
 2636SOL     OW 8558   1.525   4.723   2.052
 2636SOL    HW1 8559   1.462   4.647   2.065
 2636SOL    HW2 8560   1.573   4.741   2.138
 2637SOL     OW 8561   1.187   5.516   3.478
 2637SOL    HW1 8562   1.211   5.576   3.402
 2637SOL    HW2 8563   1.194   5.421   3.448
 2638SOL     OW 8564   0.317   3.975   3.663
 2638SOL    HW1 8565   0.388   4.046   3.669
 2638SOL    HW2 8566   0.229   4.014   3.691
 2639SOL     OW 8567   1.466   5.141   2.815
 2639SOL    HW1 8568   1.407   5.147   2.895
 2639SOL    HW2 8569   1.451   5.053   2.769
 2640SOL     OW 8570   1.667   5.438   2.434
 2640SOL    HW1 8571   1.626   5.415   2.346
 2640SOL    HW2 8572   1.649   5.364   2.499
 2641SOL     OW 8573   0.598   4.453   2.132
 2641SOL    HW1 8574   0.622   4.522   2.064
 2641SOL    HW2 8575   0.520   4.486   2.186
 2642SOL     OW 8576   1.281   4.069   2.806
 2642SOL    HW1 8577   1.195   4.019   2.793
 2642SOL    HW2 8578   1.343   4.015   2.862
 2643SOL     OW 8579   1.576   5.386   2.169
 2643SOL    HW1 8580   1.665   5.432   2.172
 2643SOL    HW2 8581   1.555   5.362   2.074
 2644SOL     OW 8582   0.807   4.329   3.327
 2644SOL    HW1 8583   0.760   4.326   3.416
 2644SOL    HW2 8584   0.756   4.274   3.261
 2645SOL     OW 8585   1.394   4.193   3.536
 2645SOL    HW1 8586   1.374   4.236   3.624
 2645SOL    HW2 8587   1.472   4.131   3.545
 2646SOL     OW 8588   0.973   4.614   3.434
 2646SOL    HW1 8589   1.019   4.530   3.405
 2646SOL    HW2 8590   0.917   4.648   3.359
 2647SOL     OW 8591   0.991   4.134   3.104
 2647SOL    HW1 8592   0.914   4.168   3.158
 2647SOL    HW2 8593   0.957   4.083   3.025
 2648SOL     OW 8594   1.041   4.425   2.291
 2648SOL    HW1 8595   1.067   4.421   2.387
 2648SOL    HW2 8596   0.956   4.374   2.277
 2649SOL     OW 8597   0.076   4.535   2.651
 2649SOL    HW1 8598   0.175   4.523   2.660
 2649SOL    HW2 8599   0.052   4.630   2.672
 2650SOL     OW 8600   0.130   5.545   3.433
 2650SOL    HW1 8601   0.120   5.530   3.532
 2650SOL    HW2 8602   0.044   5.581   3.397
 2651SOL     OW 8603   0.865   4.072   2.057
 2651SOL    HW1 8604   0.924   4.135   2.008
 2651SOL    HW2 8605   0.884   3.978   2.028
 2652SOL     OW 8606   1.719   4.309   3.693
 2652SOL    HW1 8607   1.693   4.398   3.657
 2652SOL    HW2 8608   1.717   4.241   3.620
 2653SOL     OW 8609   1.362   4.868   2.407
 2653SOL    HW1 8610   1.445   4.839   2.359
 2653SOL    HW2 8611   1.313   4.935   2.351
 2654SOL     OW 8612   0.550   3.920   2.747
 2654SOL    HW1 8613   0.545   3.915   2.847
 2654SOL    HW2 8614   0.552   4.016   2.718
 2655SOL     OW 8615   1.008   5.180   2.339
 2655SOL    HW1 8616   0.962   5.252   2.287
 2655SOL    HW2 8617   1.004   5.200   2.437
 2656SOL     OW 8618   0.351   5.525   2.715
 2656SOL    HW1 8619   0.401   5.439   2.721
 2656SOL    HW2 8620   0.416   5.602   2.712
 2657SOL     OW 8621   1.795   4.790   2.735
 2657SOL    HW1 8622   1.733   4.775   2.659
 2657SOL    HW2 8623   1.743   4.801   2.820
 2658SOL     OW 8624   1.227   5.274   3.368
 2658SOL    HW1 8625   1.233   5.197   3.432
 2658SOL    HW2 8626   1.175   5.248   3.288
 2659SOL     OW 8627   0.321   4.667   2.104
 2659SOL    HW1 8628   0.403   4.706   2.062
 2659SOL    HW2 8629   0.294   4.585   2.055
 2660SOL     OW 8630   1.458   4.459   2.590
 2660SOL    HW1 8631   1.453   4.394   2.665
 2660SOL    HW2 8632   1.538   4.518   2.603
 2661SOL     OW 8633   0.461   4.990   3.589
 2661SOL    HW1 8634   0.411   4.991   3.503
 2661SOL    HW2 8635   0.398   4.972   3.665
 2662SOL     OW 8636   1.111   5.500   2.099
 2662SOL    HW1 8637   1.051   5.438   2.149
 2662SOL    HW2 8638   1.142   5.456   2.014
 2663SOL     OW 8639   0.202   4.009   3.360
 2663SOL    HW1 8640   0.122   4.069   3.347
 2663SOL    HW2 8641   0.192   3.960   3.446
 2664SOL     OW 8642   1.632   5.101   1.943
 2664SOL    HW1 8643   1.600   5.195   1.933
 2664SOL    HW2 8644   1.556   5.038   1.931
 2665SOL     OW 8645   0.464   5.467   2.185
 2665SOL    HW1 8646   0.497   5.506   2.271
 2665SOL    HW2 8647   0.540   5.460   2.120
 2666SOL     OW 8648   1.400   3.831   2.288
 2666SOL    HW1 8649   1.376   3.794   2.198
 2666SOL    HW2 8650   1.499   3.847   2.292
 2667SOL     OW 8651   0.249   5.509   3.103
 2667SOL    HW1 8652   0.306   5.444   3.153
 2667SOL    HW2 8653   0.233   5.476   3.010
 2668SOL     OW 8654   0.940   5.422   2.766
 2668SOL    HW1 8655   1.020   5.365   2.787
 2668SOL    HW2 8656   0.891   5.382   2.689
 2669SOL     OW 8657   0.382   4.424   2.342
 2669SOL    HW1 8658   0.427   4.334   2.339
 2669SOL    HW2 8659   0.288   4.413   2.375
 2670SOL     OW 8660   1.547   3.946   3.591
 2670SOL    HW1 8661   1.542   3.983   3.683
 2670SOL    HW2 8662   1.475   3.877   3.579
 2671SOL     OW 8663   0.614   3.846   1.979
 2671SOL    HW1 8664   0.712   3.824   1.986
 2671SOL    HW2 8665   0.583   3.829   1.886
 2672SOL     OW 8666   0.781   3.988   3.611
 2672SOL    HW1 8667   0.848   3.927   3.654
 2672SOL    HW2 8668   0.708   4.007   3.676
 2673SOL     OW 8669   0.888   5.238   3.057
 2673SOL    HW1 8670   0.865   5.213   2.963
 2673SOL    HW2 8671   0.949   5.169   3.096
 2674SOL     OW 8672   1.351   4.314   3.295
 2674SOL    HW1 8673   1.379   4.271   3.380
 2674SOL    HW2 8674   1.376   4.410   3.296
 2675SOL     OW 8675   0.803   5.126   2.786
 2675SOL    HW1 8676   0.893   5.140   2.744
 2675SOL    HW2 8677   0.732   5.128   2.715
 2676SOL     OW 8678   0.922   4.227   2.761
 2676SOL    HW1 8679   0.897   4.218   2.665
 2676SOL    HW2 8680   0.970   4.145   2.792
 2677SOL     OW 8681   0.539   3.788   2.374
 2677SOL    HW1 8682   0.458   3.789   2.432
 2677SOL    HW2 8683   0.542   3.871   2.319
 2678SOL     OW 8684   1.434   4.912   1.903
 2678SOL    HW1 8685   1.466   4.836   1.960
 2678SOL    HW2 8686   1.342   4.939   1.933
 2679SOL     OW 8687   0.297   3.759   2.033
 2679SOL    HW1 8688   0.346   3.843   2.012
 2679SOL    HW2 8689   0.359   3.694   2.078
 2680SOL     OW 8690   0.935   3.960   2.342
 2680SOL    HW1 8691   0.887   4.001   2.264
 2680SOL    HW2 8692   1.034   3.958   2.323
 2681SOL     OW 8693   1.076   4.407   3.326
 2681SOL    HW1 8694   0.996   4.346   3.329
 2681SOL    HW2 8695   1.157   4.354   3.302
 2682SOL     OW 8696   1.227   5.294   2.655
 2682SOL    HW1 8697   1.248   5.368   2.590
 2682SOL    HW2 8698   1.295   5.294   2.728
 2683SOL     OW 8699   0.459   4.876   2.603
 2683SOL    HW1 8700   0.388   4.849   2.668
 2683SOL    HW2 8701   0.433   4.848   2.510
 2684SOL     OW 8702   1.271   5.521   2.453
 2684SOL    HW1 8703   1.315   5.585   2.389
 2684SOL    HW2 8704   1.221   5.573   2.523
 2685SOL     OW 8705   1.032   4.273   1.878
 2685SOL    HW1 8706   0.991   4.355   1.839
 2685SOL    HW2 8707   1.096   4.299   1.951
 2686SOL     OW 8708   0.078   4.280   3.248
 2686SOL    HW1 8709   0.170   4.279   3.207
 2686SOL    HW2 8710   0.072   4.354   3.315
 2687SOL     OW 8711   0.561   3.946   3.009
 2687SOL    HW1 8712   0.599   3.862   3.046
 2687SOL    HW2 8713   0.473   3.965   3.053
 2688SOL     OW 8714   0.866   4.178   2.504
 2688SOL    HW1 8715   0.834   4.250   2.442
 2688SOL    HW2 8716   0.890   4.097   2.451
 2689SOL     OW 8717   1.017   3.763   2.615
 2689SOL    HW1 8718   0.945   3.768   2.546
 2689SOL    HW2 8719   0.993   3.694   2.684
 2690SOL     OW 8720   1.429   4.897   2.729
 2690SOL    HW1 8721   1.374   4.813   2.722
 2690SOL    HW2 8722   1.455   4.926   2.637
 2691SOL     OW 8723   1.466   4.314   2.854
 2691SOL    HW1 8724   1.436   4.219   2.861
 2691SOL    HW2 8725   1.539   4.330   2.920
 2692SOL     OW 8726   1.857   4.557   2.239
 2692SOL    HW1 8727   1.899   4.493   2.303
 2692SOL    HW2 8728   1.819   4.506   2.161
 2693SOL     OW 8729   0.488   5.109   2.036
 2693SOL    HW1 8730   0.401   5.094   2.083
 2693SOL    HW2 8731   0.471   5.135   1.941
 2694SOL     OW 8732   1.664   5.004   2.519
 2694SOL    HW1 8733   1.763   5.012   2.533
 2694SOL    HW2 8734   1.619   5.088   2.550
 2695SOL     OW 8735   1.390   4.299   1.940
 2695SOL    HW1 8736   1.336   4.278   2.021
 2695SOL    HW2 8737   1.481   4.258   1.949
 2696SOL     OW 8738   0.527   3.980   2.190
 2696SOL    HW1 8739   0.554   3.921   2.115
 2696SOL    HW2 8740   0.527   4.075   2.159
 2697SOL     OW 8741   1.754   4.947   3.450
 2697SOL    HW1 8742   1.845   4.908   3.437
 2697SOL    HW2 8743   1.762   5.043   3.474
 2698SOL     OW 8744   1.064   5.071   3.202
 2698SOL    HW1 8745   0.984   5.048   3.257
 2698SOL    HW2 8746   1.147   5.045   3.251
 2699SOL     OW 8747   1.592   5.353   3.487
 2699SOL    HW1 8748   1.619   5.387   3.397
 2699SOL    HW2 8749   1.671   5.315   3.533
 2700SOL     OW 8750   1.111   4.919   2.962
 2700SOL    HW1 8751   1.071   4.963   3.043
 2700SOL    HW2 8752   1.070   4.956   2.879
 2701SOL     OW 8753   1.638   4.823   2.941
 2701SOL    HW1 8754   1.643   4.904   3.000
 2701SOL    HW2 8755   1.552   4.825   2.890
 2702SOL     OW 8756   0.915   3.813   3.264
 2702SOL    HW1 8757   0.940   3.793   3.169
 2702SOL    HW2 8758   0.987   3.869   3.306
 2703SOL     OW 8759   0.980   4.840   3.581
 2703SOL    HW1 8760   0.881   4.846   3.591
 2703SOL    HW2 8761   1.003   4.760   3.525
 2704SOL     OW 8762   0.705   4.774   2.230
 2704SOL    HW1 8763   0.691   4.781   2.329
 2704SOL    HW2 8764   0.789   4.723   2.212
 2705SOL     OW 8765   0.410   4.537   3.113
 2705SOL    HW1 8766   0.496   4.549   3.163
 2705SOL    HW2 8767   0.368   4.450   3.140
 2706SOL     OW 8768   1.274   4.110   3.124
 2706SOL    HW1 8769   1.295   4.184   3.188
 2706SOL    HW2 8770   1.185   4.127   3.081
 2707SOL     OW 8771   0.064   5.288   3.193
 2707SOL    HW1 8772   0.018   5.370   3.159
 2707SOL    HW2 8773   0.162   5.307   3.202
 2708SOL     OW 8774   0.367   4.824   2.363
 2708SOL    HW1 8775   0.360   4.907   2.307
 2708SOL    HW2 8776   0.371   4.744   2.303
 2709SOL     OW 8777   0.566   4.261   2.727
 2709SOL    HW1 8778   0.578   4.327   2.653
 2709SOL    HW2 8779   0.612   4.295   2.810
 2710SOL     OW 8780   1.252   5.072   2.250
 2710SOL    HW1 8781   1.302   5.149   2.290
 2710SOL    HW2 8782   1.157   5.074   2.282
 2711SOL     OW 8783   1.272   5.169   3.004
 2711SOL    HW1 8784   1.319   5.182   3.091
 2711SOL    HW2 8785   1.206   5.095   3.013
 2712SOL     OW 8786   1.582   4.363   2.334
 2712SOL    HW1 8787   1.551   4.424   2.407
 2712SOL    HW2 8788   1.632   4.415   2.265
 2713SOL     OW 8789   0.354   5.234   3.191
 2713SOL    HW1 8790   0.333   5.190   3.104
 2713SOL    HW2 8791   0.451   5.260   3.194
 2714SOL     OW 8792   0.402   4.475   3.460
 2714SOL    HW1 8793   0.470   4.530   3.413
 2714SOL    HW2 8794   0.442   4.387   3.487
 2715SOL     OW 8795   1.587   4.503   3.532
 2715SOL    HW1 8796   1.495   4.541   3.527
 2715SOL    HW2 8797   1.647   4.550   3.467
 2716SOL     OW 8798   1.013   3.829   3.632
 2716SOL    HW1 8799   1.019   3.914   3.580
 2716SOL    HW2 8800   1.045   3.753   3.575
 2717SOL     OW 8801   0.504   3.774   3.602
 2717SOL    HW1 8802   0.462   3.717   3.532
 2717SOL    HW2 8803   0.438   3.843   3.634
 2718SOL     OW 8804   0.573   4.594   2.891
 2718SOL    HW1 8805   0.617   4.683   2.882
 2718SOL    HW2 8806   0.510   4.594   2.968
 2719SOL     OW 8807   1.360   4.586   2.907
 2719SOL    HW1 8808   1.285   4.586   2.841
 2719SOL    HW2 8809   1.397   4.494   2.916
 2720SOL     OW 8810   1.209   4.249   2.137
 2720SOL    HW1 8811   1.222   4.165   2.191
 2720SOL    HW2 8812   1.180   4.323   2.197
 2721SOL     OW 8813   0.307   3.937   3.093
 2721SOL    HW1 8814   0.284   3.974   3.183
 2721SOL    HW2 8815   0.277   3.842   3.087
 2722SOL     OW 8816   0.037   5.034   3.144
 2722SOL    HW1 8817   0.090   4.985   3.212
 2722SOL    HW2 8818   0.059   5.132   3.149
 2723SOL     OW 8819   0.732   4.358   2.926
 2723SOL    HW1 8820   0.791   4.332   2.850
 2723SOL    HW2 8821   0.704   4.454   2.915
 2724SOL     OW 8822   1.728   4.659   3.716
 2724SOL    HW1 8823   1.682   4.652   3.627
 2724SOL    HW2 8824   1.666   4.703   3.782
 2725SOL     OW 8825   0.307   3.787   2.480
 2725SOL    HW1 8826   0.296   3.881   2.513
 2725SOL    HW2 8827   0.302   3.724   2.557
 2726SOL     OW 8828   1.622   4.091   2.236
 2726SOL    HW1 8829   1.624   4.015   2.300
 2726SOL    HW2 8830   1.574   4.168   2.276
 2727SOL     OW 8831   1.023   4.490   2.828
 2727SOL    HW1 8832   1.038   4.511   2.924
 2727SOL    HW2 8833   0.993   4.395   2.819
 2728SOL     OW 8834   0.980   5.297   3.562
 2728SOL    HW1 8835   0.960   5.341   3.474
 2728SOL    HW2 8836   1.019   5.206   3.546
 2729SOL     OW 8837   1.859   5.242   3.467
 2729SOL    HW1 8838   1.873   5.269   3.372
 2729SOL    HW2 8839   1.942   5.264   3.520
 2730SOL     OW 8840   0.350   4.622   3.666
 2730SOL    HW1 8841   0.426   4.666   3.714
 2730SOL    HW2 8842   0.385   4.575   3.584
 2731SOL     OW 8843   1.540   3.998   1.987
 2731SOL    HW1 8844   1.479   3.923   2.010
 2731SOL    HW2 8845   1.562   4.050   2.070
 2732SOL     OW 8846   1.303   4.562   1.904
 2732SOL    HW1 8847   1.337   4.469   1.919
 2732SOL    HW2 8848   1.321   4.589   1.809
 2733SOL     OW 8849   1.068   5.057   2.711
 2733SOL    HW1 8850   1.075   4.973   2.656
 2733SOL    HW2 8851   1.130   5.126   2.675
 2734SOL     OW 8852   0.319   4.534   2.811
 2734SOL    HW1 8853   0.412   4.570   2.816
 2734SOL    HW2 8854   0.313   4.449   2.863
 2735SOL     OW 8855   0.339   4.233   2.868
 2735SOL    HW1 8856   0.287   4.150   2.851
 2735SOL    HW2 8857   0.416   4.238   2.804
 2736SOL     OW 8858   1.138   4.104   3.540
 2736SOL    HW1 8859   1.093   4.167   3.604
 2736SOL    HW2 8860   1.231   4.135   3.523
 2737SOL     OW 8861   1.160   3.931   3.339
 2737SOL    HW1 8862   1.160   3.995   3.416
 2737SOL    HW2 8863   1.188   3.979   3.256
 2738SOL     OW 8864   0.008   5.050   2.062
 2738SOL    HW1 8865  -0.085   5.071   2.031
 2738SOL    HW2 8866   0.018   4.951   2.075
 2739SOL     OW 8867   0.088   5.525   2.789
 2739SOL    HW1 8868   0.046   5.439   2.762
 2739SOL    HW2 8869   0.182   5.528   2.755
 2740SOL     OW 8870   0.504   5.292   2.772
 2740SOL    HW1 8871   0.570   5.366   2.781
 2740SOL    HW2 8872   0.548   5.213   2.730
 2741SOL     OW 8873   1.002   4.520   3.100
 2741SOL    HW1 8874   1.043   4.488   3.186
 2741SOL    HW2 8875   0.906   4.493   3.097
 2742SOL     OW 8876   0.040   4.268   2.976
 2742SOL    HW1 8877   0.125   4.235   2.935
 2742SOL    HW2 8878   0.053   4.283   3.074
 2743SOL     OW 8879   0.189   4.244   3.584
 2743SOL    HW1 8880   0.248   4.204   3.514
 2743SOL    HW2 8881   0.131   4.315   3.543
 2744SOL     OW 8882   1.369   4.674   3.522
 2744SOL    HW1 8883   1.408   4.763   3.542
 2744SOL    HW2 8884   1.379   4.654   3.425
 2745SOL     OW 8885   0.815   4.296   2.187
 2745SOL    HW1 8886   0.822   4.207   2.141
 2745SOL    HW2 8887   0.721   4.330   2.179
 2746SOL     OW 8888   1.657   4.328   3.068
[truncated: 819,902 more chars]
