# Supplementary material for: Determination of Ligand Binding Modes in Hydrated Viral Ion Channels to Foster Drug Design and Repositioning
Source: J Chem Inf Model. 2021 Jul 27;61(8):4011–22. doi: 10.1021/acs.jcim.1c00488 (PMC8389532; doi:10.1021/acs.jcim.1c00488)
Supplement: Supplementary file 2 — ci1c00488_si_002.zip [file ci1c00488_si_002.zip › supporting_data_05_05/supporting_data/minimization_examples_3_ligands/AA_M2A_dry_holo/minim/md.log]

              :-) GROMACS - gmx mdrun, 2020.1-Ubuntu-2020.1-1 (-:

                            GROMACS is written by:
     Emile Apol      Rossen Apostolov      Paul Bauer     Herman J.C. Berendsen
    Par Bjelkmar      Christian Blau   Viacheslav Bolnykh     Kevin Boyd    
 Aldert van Buuren   Rudi van Drunen     Anton Feenstra       Alan Gray     
  Gerrit Groenhof     Anca Hamuraru    Vincent Hindriksen  M. Eric Irrgang  
  Aleksei Iupinov   Christoph Junghans     Joe Jordan     Dimitrios Karkoulis
    Peter Kasson        Jiri Kraus      Carsten Kutzner      Per Larsson    
  Justin A. Lemkul    Viveca Lindahl    Magnus Lundborg     Erik Marklund   
    Pascal Merz     Pieter Meulenhoff    Teemu Murtola       Szilard Pall   
    Sander Pronk      Roland Schulz      Michael Shirts    Alexey Shvetsov  
   Alfons Sijbers     Peter Tieleman      Jon Vincent      Teemu Virolainen 
 Christian Wennberg    Maarten Wolf      Artem Zhmurov   
                           and the project leaders:
        Mark Abraham, Berk Hess, Erik Lindahl, and David van der Spoel

Copyright (c) 1991-2000, University of Groningen, The Netherlands.
Copyright (c) 2001-2019, The GROMACS development team at
Uppsala University, Stockholm University and
the Royal Institute of Technology, Sweden.
check out http://www.gromacs.org for more information.

GROMACS is free software; you can redistribute it and/or modify it
under the terms of the GNU Lesser General Public License
as published by the Free Software Foundation; either version 2.1
of the License, or (at your option) any later version.

GROMACS:      gmx mdrun, version 2020.1-Ubuntu-2020.1-1
Executable:   /usr/bin/gmx
Data prefix:  /usr
Working dir:  /home/moni/covid/final_protocol/ama_flu_dry/minim
Process ID:   4466
Command line:
  gmx mdrun -v -s md -e md -o md -c after_md -g md.log

GROMACS version:    2020.1-Ubuntu-2020.1-1
Precision:          single
Memory model:       64 bit
MPI library:        thread_mpi
OpenMP support:     enabled (GMX_OPENMP_MAX_THREADS = 64)
GPU support:        disabled
SIMD instructions:  SSE2
FFT library:        fftw-3.3.8-sse2-avx
RDTSCP usage:       disabled
TNG support:        enabled
Hwloc support:      hwloc-2.1.0
Tracing support:    disabled
C compiler:         /usr/bin/cc GNU 9.3.0
C compiler flags:   -msse2 -fexcess-precision=fast -funroll-all-loops
C++ compiler:       /usr/bin/c++ GNU 9.3.0
C++ compiler flags: -msse2 -fexcess-precision=fast -funroll-all-loops -fopenmp


Running on 1 node with total 4 cores, 4 logical cores
Hardware detected:
  CPU info:
    Vendor: Intel
    Brand:  Intel(R) Core(TM) i5-6400 CPU @ 2.70GHz
    Family: 6   Model: 94   Stepping: 3
    Features: aes apic avx avx2 clfsh cmov cx8 cx16 f16c fma htt intel lahf mmx msr nonstop_tsc pcid pclmuldq pdcm pdpe1gb popcnt pse rdrnd rdtscp sse2 sse3 sse4.1 sse4.2 ssse3 tdt x2apic
  Hardware topology: Full, with devices
    Sockets, cores, and logical processors:
      Socket  0: [   0] [   1] [   2] [   3]
    Numa nodes:
      Node  0 (20879675392 bytes mem):   0   1   2   3
      Latency:
               0
         0  1.00
    Caches:
      L1: 32768 bytes, linesize 64 bytes, assoc. 8, shared 1 ways
      L2: 262144 bytes, linesize 64 bytes, assoc. 4, shared 1 ways
      L3: 6291456 bytes, linesize 64 bytes, assoc. 12, shared 4 ways
    PCI devices:
      0000:00:02.0  Id: 8086:1912  Class: 0x0300  Numa: 0
      0000:00:17.0  Id: 8086:a102  Class: 0x0106  Numa: 0
      0000:00:1f.6  Id: 8086:15b7  Class: 0x0200  Numa: 0

Highest SIMD level requested by all nodes in run: AVX2_256
SIMD instructions selected at compile time:       SSE2
This program was compiled for different hardware than you are running on,
which could influence performance.
The current CPU can measure timings more accurately than the code in
gmx mdrun was configured to use. This might affect your simulation
speed as accurate timings are needed for load-balancing.
Please consider rebuilding gmx mdrun with the GMX_USE_RDTSCP=ON CMake option.

++++ PLEASE READ AND CITE THE FOLLOWING REFERENCE ++++
M. J. Abraham, T. Murtola, R. Schulz, S. Páll, J. C. Smith, B. Hess, E.
Lindahl
GROMACS: High performance molecular simulations through multi-level
parallelism from laptops to supercomputers
SoftwareX 1 (2015) pp. 19-25
-------- -------- --- Thank You --- -------- --------


++++ PLEASE READ AND CITE THE FOLLOWING REFERENCE ++++
S. Páll, M. J. Abraham, C. Kutzner, B. Hess, E. Lindahl
Tackling Exascale Software Challenges in Molecular Dynamics Simulations with
GROMACS
In S. Markidis & E. Laure (Eds.), Solving Software Challenges for Exascale 8759 (2015) pp. 3-27
-------- -------- --- Thank You --- -------- --------


++++ PLEASE READ AND CITE THE FOLLOWING REFERENCE ++++
S. Pronk, S. Páll, R. Schulz, P. Larsson, P. Bjelkmar, R. Apostolov, M. R.
Shirts, J. C. Smith, P. M. Kasson, D. van der Spoel, B. Hess, and E. Lindahl
GROMACS 4.5: a high-throughput and highly parallel open source molecular
simulation toolkit
Bioinformatics 29 (2013) pp. 845-54
-------- -------- --- Thank You --- -------- --------


++++ PLEASE READ AND CITE THE FOLLOWING REFERENCE ++++
B. Hess and C. Kutzner and D. van der Spoel and E. Lindahl
GROMACS 4: Algorithms for highly efficient, load-balanced, and scalable
molecular simulation
J. Chem. Theory Comput. 4 (2008) pp. 435-447
-------- -------- --- Thank You --- -------- --------


++++ PLEASE READ AND CITE THE FOLLOWING REFERENCE ++++
D. van der Spoel, E. Lindahl, B. Hess, G. Groenhof, A. E. Mark and H. J. C.
Berendsen
GROMACS: Fast, Flexible and Free
J. Comp. Chem. 26 (2005) pp. 1701-1719
-------- -------- --- Thank You --- -------- --------


++++ PLEASE READ AND CITE THE FOLLOWING REFERENCE ++++
E. Lindahl and B. Hess and D. van der Spoel
GROMACS 3.0: A package for molecular simulation and trajectory analysis
J. Mol. Mod. 7 (2001) pp. 306-317
-------- -------- --- Thank You --- -------- --------


++++ PLEASE READ AND CITE THE FOLLOWING REFERENCE ++++
H. J. C. Berendsen, D. van der Spoel and R. van Drunen
GROMACS: A message-passing parallel molecular dynamics implementation
Comp. Phys. Comm. 91 (1995) pp. 43-56
-------- -------- --- Thank You --- -------- --------


Multiple energy groups is not implemented for GPUs, falling back to the CPU. For better performance, run on the GPU without energy groups and then do gmx mdrun -rerun option on the trajectory with an energy group .tpr file.
Input Parameters:
   integrator                     = md
   tinit                          = 0
   dt                             = 0.002
   nsteps                         = 50000
   init-step                      = 0
   simulation-part                = 1
   comm-mode                      = Linear
   nstcomm                        = 50000
   bd-fric                        = 0
   ld-seed                        = -1045560952
   emtol                          = 10
   emstep                         = 0.01
   niter                          = 20
   fcstep                         = 0
   nstcgsteep                     = 1000
   nbfgscorr                      = 10
   rtpi                           = 0.05
   nstxout                        = 50000
   nstvout                        = 50000
   nstfout                        = 0
   nstlog                         = 50000
   nstcalcenergy                  = 100
   nstenergy                      = 50000
   nstxout-compressed             = 0
   compressed-x-precision         = 1000
   cutoff-scheme                  = Verlet
   nstlist                        = 10
   pbc                            = xyz
   periodic-molecules             = false
   verlet-buffer-tolerance        = 0.005
   rlist                          = 1.1
   coulombtype                    = PME
   coulomb-modifier               = Potential-shift
   rcoulomb-switch                = 0
   rcoulomb                       = 1.1
   epsilon-r                      = 1
   epsilon-rf                     = inf
   vdw-type                       = Cut-off
   vdw-modifier                   = Potential-shift
   rvdw-switch                    = 0
   rvdw                           = 1.1
   DispCorr                       = No
   table-extension                = 1
   fourierspacing                 = 0.12
   fourier-nx                     = 64
   fourier-ny                     = 64
   fourier-nz                     = 64
   pme-order                      = 4
   ewald-rtol                     = 1e-05
   ewald-rtol-lj                  = 0.001
   lj-pme-comb-rule               = Geometric
   ewald-geometry                 = 0
   epsilon-surface                = 0
   tcoupl                         = V-rescale
   nsttcouple                     = 10
   nh-chain-length                = 0
   print-nose-hoover-chain-variables = false
   pcoupl                         = Parrinello-Rahman
   pcoupltype                     = Isotropic
   nstpcouple                     = 10
   tau-p                          = 0.5
   compressibility (3x3):
      compressibility[    0]={ 4.50000e-05,  0.00000e+00,  0.00000e+00}
      compressibility[    1]={ 0.00000e+00,  4.50000e-05,  0.00000e+00}
      compressibility[    2]={ 0.00000e+00,  0.00000e+00,  4.50000e-05}
   ref-p (3x3):
      ref-p[    0]={ 1.00000e+00,  0.00000e+00,  0.00000e+00}
      ref-p[    1]={ 0.00000e+00,  1.00000e+00,  0.00000e+00}
      ref-p[    2]={ 0.00000e+00,  0.00000e+00,  1.00000e+00}
   refcoord-scaling               = All
   posres-com (3):
      posres-com[0]= 0.00000e+00
      posres-com[1]= 0.00000e+00
      posres-com[2]= 0.00000e+00
   posres-comB (3):
      posres-comB[0]= 0.00000e+00
      posres-comB[1]= 0.00000e+00
      posres-comB[2]= 0.00000e+00
   QMMM                           = false
   QMconstraints                  = 0
   QMMMscheme                     = 0
   MMChargeScaleFactor            = 1
qm-opts:
   ngQM                           = 0
   constraint-algorithm           = Lincs
   continuation                   = false
   Shake-SOR                      = false
   shake-tol                      = 0.0001
   lincs-order                    = 4
   lincs-iter                     = 1
   lincs-warnangle                = 30
   nwall                          = 0
   wall-type                      = 9-3
   wall-r-linpot                  = -1
   wall-atomtype[0]               = -1
   wall-atomtype[1]               = -1
   wall-density[0]                = 0
   wall-density[1]                = 0
   wall-ewald-zfac                = 3
   pull                           = false
   awh                            = false
   rotation                       = false
   interactiveMD                  = false
   disre                          = No
   disre-weighting                = Conservative
   disre-mixed                    = false
   dr-fc                          = 1000
   dr-tau                         = 0
   nstdisreout                    = 100
   orire-fc                       = 0
   orire-tau                      = 0
   nstorireout                    = 100
   free-energy                    = no
   cos-acceleration               = 0
   deform (3x3):
      deform[    0]={ 0.00000e+00,  0.00000e+00,  0.00000e+00}
      deform[    1]={ 0.00000e+00,  0.00000e+00,  0.00000e+00}
      deform[    2]={ 0.00000e+00,  0.00000e+00,  0.00000e+00}
   simulated-tempering            = false
   swapcoords                     = no
   userint1                       = 0
   userint2                       = 0
   userint3                       = 0
   userint4                       = 0
   userreal1                      = 0
   userreal2                      = 0
   userreal3                      = 0
   userreal4                      = 0
   applied-forces:
     electric-field:
       x:
         E0                       = 0
         omega                    = 0
         t0                       = 0
         sigma                    = 0
       y:
         E0                       = 0
         omega                    = 0
         t0                       = 0
         sigma                    = 0
       z:
         E0                       = 0
         omega                    = 0
         t0                       = 0
         sigma                    = 0
     density-guided-simulation:
       active                     = false
       group                      = protein
       similarity-measure         = inner-product
       atom-spreading-weight      = unity
       force-constant             = 1e+09
       gaussian-transform-spreading-width = 0.2
       gaussian-transform-spreading-range-in-multiples-of-width = 4
       reference-density-filename = reference.mrc
       nst                        = 1
       normalize-densities        = true
       adaptive-force-scaling     = false
       adaptive-force-scaling-time-constant = 4
grpopts:
   nrdf:     3315.82     50882.2
   ref-t:         300         300
   tau-t:         0.1         0.1
annealing:          No          No
annealing-npoints:           0           0
   acc:	           0           0           0
   nfreeze:           N           N           N
   energygrp-flags[  0]: 0 0
   energygrp-flags[  1]: 0 0

Changing nstlist from 10 to 80, rlist from 1.1 to 1.225


Using 1 MPI thread

Non-default thread affinity set, disabling internal thread affinity

Using 4 OpenMP threads 

System total charge: -0.000
Will do PME sum in reciprocal space for electrostatic interactions.

++++ PLEASE READ AND CITE THE FOLLOWING REFERENCE ++++
U. Essmann, L. Perera, M. L. Berkowitz, T. Darden, H. Lee and L. G. Pedersen 
A smooth particle mesh Ewald method
J. Chem. Phys. 103 (1995) pp. 8577-8592
-------- -------- --- Thank You --- -------- --------

Using a Gaussian width (1/beta) of 0.352179 nm for Ewald
Potential shift: LJ r^-12: -3.186e-01 r^-6: -5.645e-01, Ewald -9.091e-06
Initialized non-bonded Coulomb Ewald tables, spacing: 9.79e-04 size: 1126

Generated table with 1112 data points for 1-4 COUL.
Tabscale = 500 points/nm
Generated table with 1112 data points for 1-4 LJ6.
Tabscale = 500 points/nm
Generated table with 1112 data points for 1-4 LJ12.
Tabscale = 500 points/nm

Using SIMD 4x4 nonbonded short-range kernels

Using a dual 4x4 pair-list setup updated with dynamic pruning:
  outer list: updated every 80 steps, buffer 0.125 nm, rlist 1.225 nm
  inner list: updated every 13 steps, buffer 0.003 nm, rlist 1.103 nm
At tolerance 0.005 kJ/mol/ps per atom, equivalent classical 1x1 list would be:
  outer list: updated every 80 steps, buffer 0.267 nm, rlist 1.367 nm
  inner list: updated every 13 steps, buffer 0.052 nm, rlist 1.152 nm

Using Lorentz-Berthelot Lennard-Jones combination rule

Removing pbc first time

Initializing LINear Constraint Solver

++++ PLEASE READ AND CITE THE FOLLOWING REFERENCE ++++
B. Hess and H. Bekker and H. J. C. Berendsen and J. G. E. M. Fraaije
LINCS: A Linear Constraint Solver for molecular simulations
J. Comp. Chem. 18 (1997) pp. 1463-1472
-------- -------- --- Thank You --- -------- --------

The number of constraints is 1707

++++ PLEASE READ AND CITE THE FOLLOWING REFERENCE ++++
S. Miyamoto and P. A. Kollman
SETTLE: An Analytical Version of the SHAKE and RATTLE Algorithms for Rigid
Water Models
J. Comp. Chem. 13 (1992) pp. 952-962
-------- -------- --- Thank You --- -------- --------


++++ PLEASE READ AND CITE THE FOLLOWING REFERENCE ++++
G. Bussi, D. Donadio and M. Parrinello
Canonical sampling through velocity rescaling
J. Chem. Phys. 126 (2007) pp. 014101
-------- -------- --- Thank You --- -------- --------

There are: 27106 Atoms

Constraining the starting coordinates (step 0)

Constraining the coordinates at t0-dt (step 0)
Center of mass motion removal mode is Linear
We have the following groups for center of mass motion removal:
  0:  rest
RMS relative constraint deviation after constraining: 4.07e-05
Initial temperature: 301.747 K

Started mdrun on rank 0 Wed Jan  6 11:41:39 2021

           Step           Time
              0        0.00000

   Energies (kJ/mol)
          Angle    Proper Dih.  Improper Dih.          LJ-14     Coulomb-14
    1.45073e+03    3.78553e+03    4.50700e+01    1.53070e+03    1.83813e+04
        LJ (SR)   Coulomb (SR)   Coul. recip. Position Rest.      Potential
    6.33186e+04   -5.15943e+05    9.28642e+02    8.01198e-01   -4.26502e+05
    Kinetic En.   Total Energy  Conserved En.    Temperature Pressure (bar)
    6.80008e+04   -3.58501e+05   -3.58484e+05    3.01805e+02   -4.86408e+03
   Constr. rmsd
    5.61956e-05

           Step           Time
          50000      100.00000

Writing checkpoint, step 50000 at Wed Jan  6 11:55:06 2021


   Energies (kJ/mol)
          Angle    Proper Dih.  Improper Dih.          LJ-14     Coulomb-14
    3.53571e+03    4.11069e+03    1.60795e+02    1.90246e+03    1.86692e+04
        LJ (SR)   Coulomb (SR)   Coul. recip. Position Rest.      Potential
    4.82404e+04   -4.24131e+05    1.69065e+03    3.96799e+02   -3.45424e+05
    Kinetic En.   Total Energy  Conserved En.    Temperature Pressure (bar)
    6.71696e+04   -2.78255e+05   -3.57986e+05    2.98116e+02   -1.46823e+02
   Constr. rmsd
    2.82963e-05


	<======  ###############  ==>
	<====  A V E R A G E S  ====>
	<==  ###############  ======>

	Statistics over 50001 steps using 501 frames

   Energies (kJ/mol)
          Angle    Proper Dih.  Improper Dih.          LJ-14     Coulomb-14
    3.61837e+03    4.14646e+03    1.82651e+02    1.91747e+03    1.86400e+04
        LJ (SR)   Coulomb (SR)   Coul. recip. Position Rest.      Potential
    4.86793e+04   -4.25038e+05    1.71295e+03    3.56509e+02   -3.45784e+05
    Kinetic En.   Total Energy  Conserved En.    Temperature Pressure (bar)
    6.75632e+04   -2.78221e+05   -3.57999e+05    2.99863e+02   -3.90056e+00
   Constr. rmsd
    0.00000e+00

          Box-X          Box-Y          Box-Z
    7.29688e+00    7.29688e+00    5.15967e+00

   Total Virial (kJ/mol)
    2.27521e+04   -1.69881e+02   -5.05334e+00
   -1.70089e+02    2.24991e+04    1.89659e+02
   -5.22876e+00    1.89720e+02    2.24137e+04

   Pressure (bar)
   -2.29023e+01    1.86785e+01    6.24960e-01
    1.87037e+01   -4.32042e+00   -2.29754e+01
    6.46355e-01   -2.29825e+01    1.55211e+01

  Epot (kJ/mol)        Coul-SR          LJ-SR        Coul-14          LJ-14   
Protein-Protein   -3.09964e+04   -3.01205e+03    1.88414e+04    1.85702e+03
    Protein-non-Protein   -4.55569e+03   -1.27892e+03    0.00000e+00    0.00000e+00
        non-Protein-non-Protein   -3.89486e+05    5.29703e+04   -2.01438e+02    6.04473e+01

      T-Protein  T-non-Protein
    2.99809e+02    2.99866e+02


	M E G A - F L O P S   A C C O U N T I N G

 NB=Group-cutoff nonbonded kernels    NxN=N-by-N cluster Verlet kernels
 RF=Reaction-Field  VdW=Van der Waals  QSTab=quadratic-spline table
 W3=SPC/TIP3p  W4=TIP4p (single or pairs)
 V&F=Potential and force  V=Potential only  F=Force only

 Computing:                               M-Number         M-Flops  % Flops
-----------------------------------------------------------------------------
 Pair Search distance check            6629.228022       59663.052     0.2
 NxN QSTab Elec. + LJ [F]            463553.599352    19005697.573    50.1
 NxN QSTab Elec. + LJ [V&F]            4691.532112      276800.395     0.7
 NxN QSTab Elec. [F]                 397796.021368    13525064.727    35.6
 NxN QSTab Elec. [V&F]                 4025.917904      165062.634     0.4
 1,4 nonbonded interactions             224.454489       20200.904     0.1
 Calc Weights                          4065.981318      146375.327     0.4
 Spread Q Bspline                     86740.934784      173481.870     0.5
 Gather F Bspline                     86740.934784      520445.609     1.4
 3D-FFT                              471868.637184     3774949.097     9.9
 Solve PME                              204.804096       13107.462     0.0
 Shift-X                                 16.968356         101.810     0.0
 Angles                                 157.103142       26393.328     0.1
 Propers                                242.854857       55613.762     0.1
 Impropers                               13.800276        2870.457     0.0
 Pos. Restr.                             39.950799        1997.540     0.0
 Virial                                 135.782151        2444.079     0.0
 Stop-CM                                  0.081318           0.813     0.0
 Calc-Ekin                              271.114212        7320.084     0.0
 Lincs                                   85.355121        5121.307     0.0
 Lincs-Mat                             1885.313112        7541.252     0.0
 Constraint-V                          1441.257648       11530.061     0.0
 Constraint-Vir                         135.612117        3254.691     0.0
 Settle                                 423.525410      136798.707     0.4
-----------------------------------------------------------------------------
 Total                                                37941836.543   100.0
-----------------------------------------------------------------------------


     R E A L   C Y C L E   A N D   T I M E   A C C O U N T I N G

On 1 MPI rank, each using 4 OpenMP threads

 Computing:          Num   Num      Call    Wall time         Giga-Cycles
                     Ranks Threads  Count      (s)         total sum    %
-----------------------------------------------------------------------------
 Neighbor search        1    4        626      10.353        112.309   1.3
 Force                  1    4      50001     580.706       6299.523  72.0
 PME mesh               1    4      50001     181.576       1969.749  22.5
 NB X/F buffer ops.     1    4      99376      13.198        143.172   1.6
 Write traj.            1    4          2       0.089          0.964   0.0
 Update                 1    4      50001       8.964         97.245   1.1
 Constraints            1    4      50003      10.058        109.113   1.2
 Rest                                           2.081         22.570   0.3
-----------------------------------------------------------------------------
 Total                                        807.025       8754.646 100.0
-----------------------------------------------------------------------------
 Breakdown of PME mesh computation
-----------------------------------------------------------------------------
 PME spread             1    4      50001      56.950        617.791   7.1
 PME gather             1    4      50001      53.779        583.393   6.7
 PME 3D-FFT             1    4     100002      61.599        668.225   7.6
 PME solve Elec         1    4      50001       8.719         94.586   1.1
-----------------------------------------------------------------------------

               Core t (s)   Wall t (s)        (%)
       Time:     3228.101      807.025      400.0
                 (ns/day)    (hour/ns)
Performance:       10.706        2.242
Finished mdrun on rank 0 Wed Jan  6 11:55:06 2021
