# Supplementary material for: Determination of Ligand Binding Modes in Hydrated Viral Ion Channels to Foster Drug Design and Repositioning
Source: J Chem Inf Model. 2021 Jul 27;61(8):4011–22. doi: 10.1021/acs.jcim.1c00488 (PMC8389532; doi:10.1021/acs.jcim.1c00488)
Supplement: Supplementary file 2 — ci1c00488_si_002.zip [file ci1c00488_si_002.zip › supporting_data_05_05/supporting_data/minimization_examples_3_ligands/AA_M2A_dry_holo/minim/md.mdp]

;100ps  MD
cpp                 =  /usr/bin/cpp
define              =  -DPOSRES
constraints         =  all-bonds
integrator          =  md
dt                  =  0.002
nsteps              =  50000	  ;total 100ps 
nstcomm             =  50000
nstxout             =  50000
nstvout             =  50000
;nstfout             =  50000
nstlog              =  50000
nstenergy           =  50000
nstlist             =  10
ns_type             =  grid
coulombtype         =  PME
fourierspacing      =  0.12
rlist               =  1.1
rcoulomb            =  1.1
rvdw                =  1.1

Tcoupl              =  v-rescale
tc-grps		    =  Protein	non-Protein
tau_t               =  0.1	0.1
ref_t               =  300	300

energygrps	    =  Protein	non-Protein

Pcoupl              =  Parrinello-Rahman
tau_p               =  0.5
compressibility     =  4.5e-5
ref_p               =  1.0
refcoord_scaling    =  all

gen_vel             =  yes
gen_temp            =  300.0
gen_seed            =  18480426
