# Supplementary material for: Determination of Ligand Binding Modes in Hydrated Viral Ion Channels to Foster Drug Design and Repositioning
Source: J Chem Inf Model. 2021 Jul 27;61(8):4011–22. doi: 10.1021/acs.jcim.1c00488 (PMC8389532; doi:10.1021/acs.jcim.1c00488)
Supplement: Supplementary file 2 — ci1c00488_si_002.zip [file ci1c00488_si_002.zip › supporting_data_05_05/supporting_data/minimization_examples_3_ligands/AA_M2A_dry_holo/minim/out.gro]

6bkk_maestro
 4087
   21ACE    CH3    1   6.101   7.535   2.028
   21ACE   HH31    2   6.011   7.495   2.013
   21ACE   HH32    3   6.095   7.634   2.017
   21ACE   HH33    4   6.166   7.498   1.961
   21ACE      C    5   6.150   7.502   2.169
   21ACE      O    6   6.259   7.543   2.207
   22SER      N    7   6.071   7.426   2.254
   22SER      H    8   5.982   7.393   2.223
   22SER     CA    9   6.119   7.395   2.390
   22SER     HA   10   6.190   7.326   2.381
   22SER     CB   11   6.180   7.518   2.455
   22SER    HB1   12   6.214   7.498   2.547
   22SER    HB2   13   6.114   7.594   2.460
   22SER     OG   14   6.288   7.557   2.372
   22SER     HG   15   6.332   7.638   2.411
   22SER      C   16   6.008   7.334   2.472
   22SER      O   17   5.911   7.399   2.510
   23SER      N   18   6.021   7.204   2.498
   23SER      H   19   6.099   7.158   2.456
   23SER     CA   20   5.933   7.120   2.580
   23SER     HA   21   5.844   7.165   2.579
   23SER     CB   22   5.932   6.979   2.519
   23SER    HB1   23   5.873   6.919   2.573
   23SER    HB2   24   6.025   6.942   2.518
   23SER     OG   25   5.885   6.969   2.386
   23SER     HG   26   5.889   6.874   2.356
   23SER      C   27   5.983   7.108   2.726
   23SER      O   28   6.098   7.142   2.754
   24ASP      N   29   5.899   7.056   2.815
   24ASP      H   30   5.807   7.030   2.785
   24ASP     CA   31   5.934   7.033   2.957
   24ASP     HA   32   5.970   7.121   2.987
   24ASP     CB   33   5.808   6.988   3.034
   24ASP    HB1   34   5.832   6.913   3.095
   24ASP    HB2   35   5.739   6.958   2.969
   24ASP     CG   36   5.748   7.101   3.118
   24ASP    OD1   37   5.802   7.129   3.228
   24ASP    OD2   38   5.641   7.153   3.079
   24ASP      C   39   6.044   6.925   2.978
   24ASP      O   40   6.041   6.822   2.909
   25PRO      N   41   6.136   6.939   3.075
   25PRO     CD   42   6.161   7.060   3.153
   25PRO    HD1   43   6.104   7.061   3.234
   25PRO    HD2   44   6.142   7.141   3.097
   25PRO     CG   45   6.309   7.051   3.189
   25PRO    HG1   46   6.329   7.102   3.273
   25PRO    HG2   47   6.367   7.085   3.115
   25PRO     CB   48   6.329   6.901   3.211
   25PRO    HB1   49   6.297   6.874   3.301
   25PRO    HB2   50   6.425   6.876   3.199
   25PRO     CA   51   6.242   6.840   3.101
   25PRO     HA   52   6.290   6.826   3.014
   25PRO      C   53   6.193   6.701   3.141
   25PRO      O   54   6.255   6.601   3.104
   26LEU      N   55   6.080   6.690   3.213
   26LEU      H   56   6.035   6.773   3.245
   26LEU     CA   57   6.021   6.559   3.247
   26LEU     HA   58   6.095   6.500   3.277
   26LEU     CB   59   5.922   6.578   3.363
   26LEU    HB1   60   5.846   6.633   3.330
   26LEU    HB2   61   5.969   6.627   3.436
   26LEU     CG   62   5.865   6.447   3.421
   26LEU     HG   63   5.813   6.403   3.348
   26LEU    CD1   64   5.972   6.350   3.469
   26LEU   HD11   65   5.928   6.268   3.506
   26LEU   HD12   66   6.031   6.325   3.392
   26LEU   HD13   67   6.027   6.393   3.541
   26LEU    CD2   68   5.777   6.481   3.543
   26LEU   HD21   69   5.739   6.396   3.581
   26LEU   HD22   70   5.832   6.527   3.612
   26LEU   HD23   71   5.702   6.541   3.514
   26LEU      C   72   5.958   6.491   3.124
   26LEU      O   73   5.964   6.369   3.111
   27VAL      N   74   5.909   6.570   3.028
   27VAL      H   75   5.901   6.668   3.048
   27VAL     CA   76   5.867   6.523   2.895
   27VAL     HA   77   5.810   6.442   2.910
   27VAL     CB   78   5.780   6.630   2.826
   27VAL     HB   79   5.841   6.709   2.816
   27VAL    CG1   80   5.732   6.587   2.687
   27VAL   HG11   81   5.676   6.660   2.647
   27VAL   HG12   82   5.810   6.569   2.628
   27VAL   HG13   83   5.676   6.504   2.695
   27VAL    CG2   84   5.657   6.668   2.909
   27VAL   HG21   85   5.604   6.737   2.860
   27VAL   HG22   86   5.600   6.587   2.924
   27VAL   HG23   87   5.687   6.705   2.997
   27VAL      C   88   5.989   6.478   2.812
   27VAL      O   89   5.977   6.384   2.734
   28VAL      N   90   6.109   6.537   2.832
   28VAL      H   91   6.114   6.617   2.891
   28VAL     CA   92   6.235   6.488   2.770
   28VAL     HA   93   6.211   6.479   2.673
   28VAL     CB   94   6.354   6.586   2.783
   28VAL     HB   95   6.369   6.596   2.881
   28VAL    CG1   96   6.479   6.532   2.712
   28VAL   HG11   97   6.554   6.597   2.722
   28VAL   HG12   98   6.505   6.444   2.752
   28VAL   HG13   99   6.459   6.519   2.614
   28VAL    CG2  100   6.328   6.724   2.722
   28VAL   HG21  101   6.408   6.782   2.734
   28VAL   HG22  102   6.308   6.714   2.624
   28VAL   HG23  103   6.249   6.766   2.767
   28VAL      C  104   6.273   6.352   2.828
   28VAL      O  105   6.299   6.259   2.753
   29ALA      N  106   6.269   6.338   2.961
   29ALA      H  107   6.247   6.419   3.016
   29ALA     CA  108   6.295   6.212   3.029
   29ALA     HA  109   6.387   6.185   3.003
   29ALA     CB  110   6.286   6.235   3.180
   29ALA    HB1  111   6.303   6.149   3.228
   29ALA    HB2  112   6.354   6.303   3.208
   29ALA    HB3  113   6.194   6.268   3.204
   29ALA      C  114   6.200   6.101   2.982
   29ALA      O  115   6.246   5.993   2.945
   30ALA      N  116   6.070   6.129   2.975
   30ALA      H  117   6.038   6.218   3.008
   30ALA     CA  118   5.971   6.035   2.920
   30ALA     HA  119   5.982   5.950   2.973
   30ALA     CB  120   5.832   6.093   2.941
   30ALA    HB1  121   5.764   6.029   2.904
   30ALA    HB2  122   5.816   6.106   3.039
   30ALA    HB3  123   5.825   6.180   2.893
   30ALA      C  124   5.998   6.002   2.772
   30ALA      O  125   5.991   5.885   2.735
   31SER      N  126   6.035   6.100   2.690
   31SER      H  127   6.040   6.193   2.727
   31SER     CA  128   6.069   6.079   2.548
   31SER     HA  129   5.988   6.034   2.511
   31SER     CB  130   6.096   6.213   2.478
   31SER    HB1  131   6.121   6.198   2.383
   31SER    HB2  132   6.168   6.263   2.525
   31SER     OG  133   5.980   6.295   2.479
   31SER     HG  134   6.001   6.381   2.433
   31SER      C  135   6.190   5.988   2.529
   31SER      O  136   6.198   5.915   2.431
   32ILE      N  137   6.288   5.991   2.622
   32ILE      H  138   6.280   6.058   2.696
   32ILE     CA  139   6.405   5.902   2.621
   32ILE     HA  140   6.438   5.893   2.527
   32ILE     CB  141   6.517   5.967   2.707
   32ILE     HB  142   6.478   5.990   2.796
   32ILE    CG2  143   6.634   5.870   2.729
   32ILE   HG21  144   6.704   5.915   2.785
   32ILE   HG22  145   6.601   5.788   2.777
   32ILE   HG23  146   6.673   5.843   2.641
   32ILE    CG1  147   6.569   6.095   2.636
   32ILE   HG11  148   6.490   6.149   2.606
   32ILE   HG12  149   6.623   6.068   2.557
   32ILE     CD  150   6.656   6.184   2.725
   32ILE    HD1  151   6.686   6.264   2.674
   32ILE    HD2  152   6.603   6.213   2.805
   32ILE    HD3  153   6.736   6.132   2.756
   32ILE      C  154   6.364   5.761   2.667
   32ILE      O  155   6.393   5.663   2.601
   33ILE      N  156   6.288   5.754   2.777
   33ILE      H  157   6.262   5.840   2.821
   33ILE     CA  158   6.238   5.629   2.837
   33ILE     HA  159   6.315   5.567   2.849
   33ILE     CB  160   6.178   5.662   2.975
   33ILE     HB  161   6.121   5.744   2.966
   33ILE    CG2  162   6.085   5.553   3.029
   33ILE   HG21  163   6.050   5.580   3.118
   33ILE   HG22  164   6.009   5.540   2.965
   33ILE   HG23  165   6.136   5.467   3.037
   33ILE    CG1  166   6.296   5.686   3.074
   33ILE   HG11  167   6.363   5.746   3.029
   33ILE   HG12  168   6.338   5.598   3.095
   33ILE     CD  169   6.258   5.751   3.207
   33ILE    HD1  170   6.340   5.763   3.263
   33ILE    HD2  171   6.217   5.841   3.189
   33ILE    HD3  172   6.193   5.693   3.255
   33ILE      C  173   6.142   5.554   2.742
   33ILE      O  174   6.148   5.432   2.736
   34GLY      N  175   6.061   5.623   2.662
   34GLY      H  176   6.062   5.723   2.669
   34GLY     CA  177   5.969   5.563   2.565
   34GLY    HA1  178   5.909   5.636   2.531
   34GLY    HA2  179   5.915   5.495   2.613
   34GLY      C  180   6.042   5.497   2.447
   34GLY      O  181   6.010   5.384   2.409
   35ILE      N  182   6.148   5.560   2.394
   35ILE      H  183   6.170   5.652   2.427
   35ILE     CA  184   6.232   5.498   2.291
   35ILE     HA  185   6.170   5.466   2.220
   35ILE     CB  186   6.328   5.601   2.225
   35ILE     HB  187   6.382   5.646   2.296
   35ILE    CG2  188   6.426   5.530   2.127
   35ILE   HG21  189   6.486   5.598   2.086
   35ILE   HG22  190   6.480   5.463   2.178
   35ILE   HG23  191   6.373   5.484   2.056
   35ILE    CG1  192   6.244   5.709   2.151
   35ILE   HG11  193   6.199   5.766   2.220
   35ILE   HG12  194   6.174   5.662   2.096
   35ILE     CD  195   6.322   5.802   2.057
   35ILE    HD1  196   6.259   5.867   2.015
   35ILE    HD2  197   6.392   5.851   2.109
   35ILE    HD3  198   6.366   5.747   1.986
   35ILE      C  199   6.306   5.375   2.348
   35ILE      O  200   6.310   5.271   2.283
   36LEU      N  201   6.359   5.383   2.471
   36LEU      H  202   6.361   5.472   2.517
   36LEU     CA  203   6.414   5.267   2.540
   36LEU     HA  204   6.488   5.233   2.480
   36LEU     CB  205   6.473   5.309   2.676
   36LEU    HB1  206   6.402   5.358   2.727
   36LEU    HB2  207   6.550   5.371   2.659
   36LEU     CG  208   6.524   5.193   2.763
   36LEU     HG  209   6.446   5.132   2.777
   36LEU    CD1  210   6.637   5.117   2.696
   36LEU   HD11  211   6.667   5.042   2.755
   36LEU   HD12  212   6.605   5.079   2.609
   36LEU   HD13  213   6.714   5.178   2.678
   36LEU    CD2  214   6.575   5.245   2.898
   36LEU   HD21  215   6.607   5.168   2.953
   36LEU   HD22  216   6.650   5.309   2.883
   36LEU   HD23  217   6.500   5.292   2.946
   36LEU      C  218   6.309   5.154   2.555
   36LEU      O  219   6.339   5.039   2.529
   37HIS      N  220   6.186   5.188   2.594
   37HIS      H  221   6.166   5.285   2.608
   37HIS     CA  222   6.079   5.091   2.616
   37HIS     HA  223   6.119   5.022   2.677
   37HIS     CB  224   5.961   5.162   2.683
   37HIS    HB1  225   5.921   5.226   2.618
   37HIS    HB2  226   5.995   5.213   2.762
   37HIS     CG  227   5.849   5.074   2.733
   37HIS    ND1  228   5.723   5.122   2.769
   37HIS    CE1  229   5.654   5.017   2.813
   37HIS    HE1  230   5.559   5.020   2.846
   37HIS    NE2  231   5.728   4.906   2.805
   37HIS    HE2  232   5.698   4.814   2.831
   37HIS    CD2  233   5.852   4.940   2.757
   37HIS    HD2  234   5.930   4.878   2.742
   37HIS      C  235   6.038   5.018   2.488
   37HIS      O  236   6.021   4.895   2.493
   38LEU      N  237   6.030   5.084   2.371
   38LEU      H  238   6.039   5.183   2.371
   38LEU     CA  239   6.008   5.013   2.245
   38LEU     HA  240   5.932   4.951   2.266
   38LEU     CB  241   5.964   5.108   2.131
   38LEU    HB1  242   6.037   5.175   2.116
   38LEU    HB2  243   5.881   5.155   2.159
   38LEU     CG  244   5.937   5.032   1.999
   38LEU     HG  245   6.024   4.986   1.980
   38LEU    CD1  246   5.823   4.929   2.009
   38LEU   HD11  247   5.811   4.884   1.921
   38LEU   HD12  248   5.846   4.861   2.078
   38LEU   HD13  249   5.739   4.976   2.035
   38LEU    CD2  250   5.899   5.125   1.884
   38LEU   HD21  251   5.883   5.072   1.801
   38LEU   HD22  252   5.816   5.176   1.908
   38LEU   HD23  253   5.974   5.190   1.867
   38LEU      C  254   6.129   4.926   2.205
   38LEU      O  255   6.110   4.814   2.160
   39ILE      N  256   6.253   4.973   2.227
   39ILE      H  257   6.264   5.066   2.262
   39ILE     CA  258   6.374   4.892   2.201
   39ILE     HA  259   6.369   4.867   2.104
   39ILE     CB  260   6.503   4.975   2.223
   39ILE     HB  261   6.496   5.020   2.312
   39ILE    CG2  262   6.629   4.886   2.227
   39ILE   HG21  263   6.709   4.943   2.242
   39ILE   HG22  264   6.620   4.820   2.302
   39ILE   HG23  265   6.637   4.837   2.140
   39ILE    CG1  266   6.517   5.081   2.112
   39ILE   HG11  267   6.428   5.125   2.098
   39ILE   HG12  268   6.544   5.034   2.027
   39ILE     CD  269   6.621   5.190   2.142
   39ILE    HD1  270   6.625   5.255   2.066
   39ILE    HD2  271   6.595   5.239   2.225
   39ILE    HD3  272   6.711   5.148   2.154
   39ILE      C  273   6.372   4.762   2.285
   39ILE      O  274   6.388   4.654   2.230
   40LEU      N  275   6.343   4.772   2.415
   40LEU      H  276   6.330   4.864   2.454
   40LEU     CA  277   6.331   4.657   2.504
   40LEU     HA  278   6.416   4.605   2.491
   40LEU     CB  279   6.316   4.705   2.650
   40LEU    HB1  280   6.298   4.625   2.707
   40LEU    HB2  281   6.238   4.768   2.654
   40LEU     CG  282   6.438   4.779   2.708
   40LEU     HG  283   6.465   4.849   2.642
   40LEU    CD1  284   6.401   4.840   2.842
   40LEU   HD11  285   6.481   4.887   2.880
   40LEU   HD12  286   6.326   4.905   2.830
   40LEU   HD13  287   6.373   4.767   2.905
   40LEU    CD2  288   6.558   4.685   2.730
   40LEU   HD21  289   6.634   4.737   2.768
   40LEU   HD22  290   6.532   4.612   2.794
   40LEU   HD23  291   6.585   4.644   2.643
   40LEU      C  292   6.214   4.565   2.464
   40LEU      O  293   6.227   4.443   2.467
   41TRP      N  294   6.100   4.621   2.420
   41TRP      H  295   6.093   4.721   2.420
   41TRP     CA  296   5.985   4.544   2.372
   41TRP     HA  297   5.967   4.475   2.442
   41TRP     CB  298   5.864   4.638   2.358
   41TRP    HB1  299   5.881   4.702   2.283
   41TRP    HB2  300   5.852   4.689   2.444
   41TRP     CG  301   5.734   4.569   2.329
   41TRP    CD1  302   5.640   4.538   2.422
   41TRP    HD1  303   5.646   4.560   2.520
   41TRP    NE1  304   5.535   4.472   2.362
   41TRP    HE1  305   5.455   4.437   2.411
   41TRP    CE2  306   5.554   4.460   2.226
   41TRP    CZ2  307   5.477   4.402   2.123
   41TRP    HZ2  308   5.389   4.359   2.144
   41TRP    CH2  309   5.526   4.404   1.991
   41TRP    HH2  310   5.474   4.362   1.917
   41TRP    CZ3  311   5.649   4.467   1.964
   41TRP    HZ3  312   5.683   4.470   1.870
   41TRP    CE3  313   5.725   4.525   2.067
   41TRP    HE3  314   5.812   4.568   2.046
   41TRP    CD2  315   5.679   4.522   2.201
   41TRP      C  316   6.015   4.468   2.242
   41TRP      O  317   5.972   4.354   2.228
   42ILE      N  318   6.091   4.527   2.149
   42ILE      H  319   6.118   4.622   2.165
   42ILE     CA  320   6.135   4.461   2.026
   42ILE     HA  321   6.055   4.416   1.988
   42ILE     CB  322   6.187   4.566   1.924
   42ILE     HB  323   6.252   4.626   1.970
   42ILE    CG2  324   6.261   4.501   1.806
   42ILE   HG21  325   6.292   4.571   1.743
   42ILE   HG22  326   6.340   4.450   1.841
   42ILE   HG23  327   6.199   4.438   1.759
   42ILE    CG1  328   6.066   4.649   1.870
   42ILE   HG11  329   6.014   4.682   1.949
   42ILE   HG12  330   6.009   4.589   1.815
   42ILE     CD  331   6.106   4.770   1.784
   42ILE    HD1  332   6.023   4.817   1.754
   42ILE    HD2  333   6.162   4.832   1.838
   42ILE    HD3  334   6.157   4.739   1.705
   42ILE      C  335   6.237   4.352   2.056
   42ILE      O  336   6.225   4.240   2.005
   43LEU      N  337   6.335   4.377   2.145
   43LEU      H  338   6.342   4.469   2.183
   43LEU     CA  339   6.433   4.275   2.189
   43LEU     HA  340   6.474   4.238   2.106
   43LEU     CB  341   6.540   4.343   2.276
   43LEU    HB1  342   6.593   4.272   2.321
   43LEU    HB2  343   6.493   4.398   2.345
   43LEU     CG  344   6.637   4.436   2.200
   43LEU     HG  345   6.582   4.497   2.143
   43LEU    CD1  346   6.723   4.514   2.299
   43LEU   HD11  347   6.786   4.573   2.249
   43LEU   HD12  348   6.664   4.570   2.357
   43LEU   HD13  349   6.776   4.450   2.356
   43LEU    CD2  350   6.731   4.358   2.108
   43LEU   HD21  351   6.792   4.421   2.061
   43LEU   HD22  352   6.786   4.294   2.163
   43LEU   HD23  353   6.678   4.307   2.041
   43LEU      C  354   6.366   4.158   2.263
   43LEU      O  355   6.410   4.044   2.249
   44ASP      N  356   6.256   4.183   2.335
   44ASP      H  357   6.229   4.279   2.347
   44ASP     CA  358   6.170   4.081   2.398
   44ASP     HA  359   6.232   4.016   2.442
   44ASP     CB  360   6.080   4.151   2.500
   44ASP    HB1  361   6.028   4.222   2.453
   44ASP    HB2  362   6.139   4.194   2.569
   44ASP     CG  363   5.980   4.061   2.573
   44ASP    OD1  364   5.858   4.075   2.544
   44ASP    OD2  365   6.020   3.987   2.666
   44ASP      C  366   6.089   3.999   2.295
   44ASP      O  367   6.035   3.894   2.331
   45ARG      N  368   6.079   4.045   2.170
   45ARG      H  369   6.137   4.122   2.144
   45ARG     CA  370   5.989   3.989   2.065
   45ARG     HA  371   5.940   3.913   2.108
   45ARG     CB  372   5.893   4.102   2.023
   45ARG    HB1  373   5.947   4.170   1.973
   45ARG    HB2  374   5.857   4.144   2.107
   45ARG     CG  375   5.774   4.063   1.935
   45ARG    HG1  376   5.807   4.041   1.844
   45ARG    HG2  377   5.711   4.141   1.930
   45ARG     CD  378   5.696   3.941   1.989
   45ARG    HD1  379   5.653   3.964   2.076
   45ARG    HD2  380   5.758   3.864   2.002
   45ARG     NE  381   5.591   3.900   1.896
   45ARG     HE  382   5.497   3.927   1.920
   45ARG     CZ  383   5.605   3.830   1.784
   45ARG    NH1  384   5.720   3.785   1.746
   45ARG   HH11  385   5.802   3.801   1.801
   45ARG   HH12  386   5.727   3.732   1.661
   45ARG    NH2  387   5.500   3.810   1.711
   45ARG   HH21  388   5.411   3.847   1.740
   45ARG   HH22  389   5.507   3.758   1.626
   45ARG      C  390   6.059   3.922   1.946
   45ARG      O  391   5.990   3.871   1.857
   46LEU      N  392   6.193   3.923   1.943
   46LEU      H  393   6.240   3.967   2.020
   46LEU     CA  394   6.278   3.864   1.838
   46LEU     HA  395   6.217   3.836   1.764
   46LEU     CB  396   6.375   3.971   1.785
   46LEU    HB1  397   6.444   3.925   1.728
   46LEU    HB2  398   6.420   4.013   1.864
   46LEU     CG  399   6.311   4.083   1.701
   46LEU     HG  400   6.232   4.119   1.751
   46LEU    CD1  401   6.414   4.194   1.677
   46LEU   HD11  402   6.372   4.267   1.623
   46LEU   HD12  403   6.444   4.231   1.765
   46LEU   HD13  404   6.492   4.156   1.628
   46LEU    CD2  405   6.266   4.032   1.565
   46LEU   HD21  406   6.225   4.106   1.513
   46LEU   HD22  407   6.344   3.995   1.515
   46LEU   HD23  408   6.198   3.959   1.578
   46LEU      C  409   6.349   3.736   1.886
   46LEU      O  410   6.454   3.746   1.953
   46NME      N  411   6.301   3.630   1.854
   46NME      H  412   6.345   3.545   1.883
   46NME    CH3  413   6.180   3.625   1.773
   46NME   HH31  414   6.155   3.530   1.756
   46NME   HH32  415   6.106   3.671   1.821
   46NME   HH33  416   6.197   3.671   1.686
  121ACE    CH3  417   6.045   7.522   2.777
  121ACE   HH31  418   6.012   7.530   2.682
  121ACE   HH32  419   6.082   7.610   2.806
  121ACE   HH33  420   6.116   7.453   2.781
  121ACE      C  421   5.930   7.484   2.867
  121ACE      O  422   5.951   7.470   2.987
  122SER      N  423   5.812   7.469   2.808
  122SER      H  424   5.807   7.486   2.709
  122SER     CA  425   5.687   7.431   2.877
  122SER     HA  426   5.716   7.376   2.955
  122SER     CB  427   5.608   7.554   2.924
  122SER    HB1  428   5.526   7.525   2.975
  122SER    HB2  429   5.580   7.609   2.845
  122SER     OG  430   5.681   7.640   3.009
  122SER     HG  431   5.623   7.717   3.036
  122SER      C  432   5.597   7.353   2.782
  122SER      O  433   5.564   7.402   2.673
  123SER      N  434   5.551   7.235   2.824
  123SER      H  435   5.578   7.204   2.915
  123SER     CA  436   5.462   7.147   2.746
  123SER     HA  437   5.468   7.180   2.652
  123SER     CB  438   5.513   7.002   2.758
  123SER    HB1  439   5.448   6.938   2.717
  123SER    HB2  440   5.529   6.978   2.853
  123SER     OG  441   5.636   6.988   2.689
  123SER     HG  442   5.668   6.894   2.697
  123SER      C  443   5.316   7.156   2.789
  123SER      O  444   5.284   7.207   2.897
  124ASP      N  445   5.226   7.106   2.705
  124ASP      H  446   5.259   7.076   2.615
  124ASP     CA  447   5.083   7.093   2.734
  124ASP     HA  448   5.049   7.185   2.754
  124ASP     CB  449   5.013   7.036   2.609
  124ASP    HB1  450   5.049   6.944   2.592
  124ASP    HB2  451   5.034   7.095   2.531
  124ASP     CG  452   4.861   7.026   2.620
  124ASP    OD1  453   4.790   7.089   2.537
  124ASP    OD2  454   4.812   6.954   2.710
  124ASP      C  455   5.058   7.005   2.858
  124ASP      O  456   5.121   6.898   2.868
  125PRO      N  457   4.968   7.041   2.951
  125PRO     CD  458   4.894   7.166   2.956
  125PRO    HD1  459   4.818   7.162   2.891
  125PRO    HD2  460   4.954   7.242   2.932
  125PRO     CG  461   4.843   7.179   3.099
  125PRO    HG1  462   4.756   7.229   3.102
  125PRO    HG2  463   4.910   7.226   3.157
  125PRO     CB  464   4.825   7.034   3.141
  125PRO    HB1  465   4.737   6.998   3.110
  125PRO    HB2  466   4.832   7.024   3.241
  125PRO     CA  467   4.941   6.962   3.072
  125PRO     HA  468   5.026   6.961   3.125
  125PRO      C  469   4.908   6.814   3.048
  125PRO      O  470   4.943   6.730   3.131
  126LEU      N  471   4.844   6.779   2.934
  126LEU      H  472   4.817   6.851   2.871
  126LEU     CA  473   4.812   6.640   2.900
  126LEU     HA  474   4.776   6.597   2.983
  126LEU     CB  475   4.706   6.639   2.789
  126LEU    HB1  476   4.746   6.681   2.708
  126LEU    HB2  477   4.629   6.695   2.821
  126LEU     CG  478   4.651   6.501   2.749
  126LEU     HG  479   4.726   6.450   2.708
  126LEU    CD1  480   4.597   6.422   2.869
  126LEU   HD11  481   4.563   6.333   2.837
  126LEU   HD12  482   4.671   6.407   2.935
  126LEU   HD13  483   4.523   6.473   2.912
  126LEU    CD2  484   4.537   6.520   2.651
  126LEU   HD21  485   4.501   6.430   2.625
  126LEU   HD22  486   4.464   6.574   2.694
  126LEU   HD23  487   4.570   6.568   2.570
  126LEU      C  488   4.938   6.561   2.859
  126LEU      O  489   4.952   6.443   2.893
  127VAL      N  490   5.035   6.627   2.794
  127VAL      H  491   5.017   6.721   2.766
  127VAL     CA  492   5.166   6.570   2.760
  127VAL     HA  493   5.148   6.480   2.721
  127VAL     CB  494   5.238   6.657   2.655
  127VAL     HB  495   5.250   6.747   2.698
  127VAL    CG1  496   5.375   6.601   2.616
  127VAL   HG11  497   5.417   6.661   2.548
  127VAL   HG12  498   5.433   6.596   2.697
  127VAL   HG13  499   5.363   6.510   2.577
  127VAL    CG2  500   5.154   6.672   2.527
  127VAL   HG21  501   5.203   6.729   2.461
  127VAL   HG22  502   5.138   6.582   2.487
  127VAL   HG23  503   5.066   6.714   2.549
  127VAL      C  504   5.251   6.553   2.887
  127VAL      O  505   5.320   6.451   2.902
  128VAL      N  506   5.243   6.647   2.981
  128VAL      H  507   5.190   6.730   2.960
  128VAL     CA  508   5.305   6.637   3.113
  128VAL     HA  509   5.402   6.620   3.097
  128VAL     CB  510   5.291   6.770   3.191
  128VAL     HB  511   5.193   6.789   3.193
  128VAL    CG1  512   5.341   6.763   3.336
  128VAL   HG11  513   5.328   6.853   3.379
  128VAL   HG12  514   5.288   6.695   3.386
  128VAL   HG13  515   5.438   6.739   3.337
  128VAL    CG2  516   5.368   6.883   3.121
  128VAL   HG21  517   5.358   6.967   3.173
  128VAL   HG22  518   5.465   6.858   3.115
  128VAL   HG23  519   5.332   6.895   3.028
  128VAL      C  520   5.249   6.518   3.192
  128VAL      O  521   5.327   6.439   3.247
  129ALA      N  522   5.116   6.498   3.192
  129ALA      H  523   5.058   6.564   3.145
  129ALA     CA  524   5.053   6.383   3.257
  129ALA     HA  525   5.088   6.380   3.351
  129ALA     CB  526   4.902   6.404   3.259
  129ALA    HB1  527   4.857   6.327   3.303
  129ALA    HB2  528   4.881   6.488   3.310
  129ALA    HB3  529   4.868   6.413   3.165
  129ALA      C  530   5.091   6.249   3.189
  129ALA      O  531   5.137   6.157   3.255
  130ALA      N  532   5.079   6.241   3.056
  130ALA      H  533   5.043   6.321   3.007
  130ALA     CA  534   5.116   6.123   2.978
  130ALA     HA  535   5.062   6.047   3.014
  130ALA     CB  536   5.085   6.154   2.832
  130ALA    HB1  537   5.109   6.075   2.775
  130ALA    HB2  538   4.987   6.173   2.822
  130ALA    HB3  539   5.138   6.233   2.803
  130ALA      C  540   5.264   6.084   2.993
  130ALA      O  541   5.298   5.966   2.989
  131SER      N  542   5.352   6.181   3.016
  131SER      H  543   5.319   6.275   3.017
  131SER     CA  544   5.495   6.157   3.042
  131SER     HA  545   5.524   6.092   2.971
  131SER     CB  546   5.570   6.289   3.030
  131SER    HB1  547   5.667   6.278   3.054
  131SER    HB2  548   5.530   6.360   3.088
  131SER     OG  549   5.564   6.333   2.896
  131SER     HG  550   5.613   6.420   2.887
  131SER      C  551   5.521   6.090   3.177
  131SER      O  552   5.604   6.001   3.186
  132ILE      N  553   5.445   6.126   3.282
  132ILE      H  554   5.383   6.204   3.272
  132ILE     CA  555   5.450   6.055   3.411
  132ILE     HA  556   5.546   6.051   3.438
  132ILE     CB  557   5.369   6.136   3.517
  132ILE     HB  558   5.277   6.148   3.480
  132ILE    CG2  559   5.360   6.058   3.650
  132ILE   HG21  560   5.307   6.112   3.716
  132ILE   HG22  561   5.314   5.970   3.635
  132ILE   HG23  562   5.452   6.041   3.686
  132ILE    CG1  563   5.433   6.274   3.544
  132ILE   HG11  564   5.459   6.315   3.456
  132ILE   HG12  565   5.514   6.262   3.601
  132ILE     CD  566   5.340   6.373   3.615
  132ILE    HD1  567   5.388   6.460   3.628
  132ILE    HD2  568   5.258   6.388   3.559
  132ILE    HD3  569   5.313   6.335   3.703
  132ILE      C  570   5.399   5.912   3.397
  132ILE      O  571   5.456   5.818   3.452
  133ILE      N  572   5.294   5.892   3.317
  133ILE      H  573   5.256   5.972   3.270
  133ILE     CA  574   5.229   5.763   3.292
  133ILE     HA  575   5.219   5.717   3.380
  133ILE     CB  576   5.087   5.788   3.237
  133ILE     HB  577   5.099   5.842   3.153
  133ILE    CG2  578   5.015   5.658   3.199
  133ILE   HG21  579   4.923   5.680   3.164
  133ILE   HG22  580   5.067   5.610   3.129
  133ILE   HG23  581   5.006   5.600   3.281
  133ILE    CG1  582   5.001   5.863   3.341
  133ILE   HG11  583   5.055   5.939   3.378
  133ILE   HG12  584   4.979   5.800   3.415
  133ILE     CD  585   4.869   5.921   3.289
  133ILE    HD1  586   4.821   5.968   3.363
  133ILE    HD2  587   4.888   5.987   3.216
  133ILE    HD3  588   4.812   5.847   3.253
  133ILE      C  589   5.318   5.670   3.207
  133ILE      O  590   5.329   5.552   3.237
  134GLY      N  591   5.392   5.723   3.108
  134GLY      H  592   5.379   5.820   3.086
  134GLY     CA  593   5.490   5.648   3.029
  134GLY    HA1  594   5.520   5.707   2.954
  134GLY    HA2  595   5.443   5.568   2.992
  134GLY      C  596   5.612   5.603   3.112
  134GLY      O  597   5.652   5.486   3.105
  135ILE      N  598   5.665   5.690   3.199
  135ILE      H  599   5.629   5.783   3.201
  135ILE     CA  600   5.773   5.653   3.292
  135ILE     HA  601   5.847   5.617   3.236
  135ILE     CB  602   5.824   5.779   3.367
  135ILE     HB  603   5.745   5.825   3.408
  135ILE    CG2  604   5.922   5.742   3.480
  135ILE   HG21  605   5.952   5.825   3.525
  135ILE   HG22  606   5.876   5.683   3.545
  135ILE   HG23  607   6.000   5.694   3.441
  135ILE    CG1  608   5.894   5.874   3.266
  135ILE   HG11  609   5.835   5.886   3.187
  135ILE   HG12  610   5.980   5.832   3.237
  135ILE     CD  611   5.927   6.013   3.322
  135ILE    HD1  612   5.972   6.068   3.251
  135ILE    HD2  613   5.842   6.058   3.350
  135ILE    HD3  614   5.987   6.004   3.401
  135ILE      C  615   5.728   5.542   3.387
  135ILE      O  616   5.805   5.448   3.414
  136LEU      N  617   5.603   5.544   3.434
  136LEU      H  618   5.548   5.626   3.417
  136LEU     CA  619   5.542   5.434   3.510
  136LEU     HA  620   5.605   5.411   3.583
  136LEU     CB  621   5.409   5.483   3.568
  136LEU    HB1  622   5.352   5.516   3.493
  136LEU    HB2  623   5.428   5.559   3.631
  136LEU     CG  624   5.330   5.375   3.645
  136LEU     HG  625   5.318   5.296   3.584
  136LEU    CD1  626   5.405   5.327   3.769
  136LEU   HD11  627   5.351   5.257   3.816
  136LEU   HD12  628   5.493   5.288   3.742
  136LEU   HD13  629   5.420   5.404   3.831
  136LEU    CD2  630   5.194   5.431   3.688
  136LEU   HD21  631   5.144   5.361   3.738
  136LEU   HD22  632   5.209   5.510   3.747
  136LEU   HD23  633   5.143   5.459   3.607
  136LEU      C  634   5.527   5.307   3.424
  136LEU      O  635   5.552   5.198   3.475
  137HIS      N  636   5.490   5.318   3.296
  137HIS      H  637   5.477   5.410   3.258
  137HIS     CA  638   5.468   5.203   3.208
  137HIS     HA  639   5.403   5.145   3.258
  137HIS     CB  640   5.409   5.250   3.074
  137HIS    HB1  641   5.482   5.294   3.021
  137HIS    HB2  642   5.337   5.317   3.093
  137HIS     CG  643   5.348   5.144   2.986
  137HIS    ND1  644   5.300   5.166   2.857
  137HIS    CE1  645   5.241   5.053   2.817
  137HIS    HE1  646   5.196   5.040   2.728
  137HIS    NE2  647   5.250   4.960   2.913
  137HIS    HE2  648   5.214   4.867   2.908
  137HIS    CD2  649   5.319   5.014   3.020
  137HIS    HD2  650   5.342   4.968   3.105
  137HIS      C  651   5.595   5.118   3.188
  137HIS      O  652   5.585   4.996   3.198
  138LEU      N  653   5.712   5.180   3.168
  138LEU      H  654   5.715   5.279   3.157
  138LEU     CA  655   5.837   5.102   3.162
  138LEU     HA  656   5.818   5.030   3.095
  138LEU     CB  657   5.955   5.189   3.111
  138LEU    HB1  658   5.966   5.267   3.171
  138LEU    HB2  659   5.934   5.220   3.018
  138LEU     CG  660   6.089   5.110   3.107
  138LEU     HG  661   6.103   5.079   3.201
  138LEU    CD1  662   6.086   4.988   3.015
  138LEU   HD11  663   6.175   4.942   3.018
  138LEU   HD12  664   6.016   4.924   3.046
  138LEU   HD13  665   6.067   5.017   2.922
  138LEU    CD2  666   6.205   5.197   3.060
  138LEU   HD21  667   6.290   5.143   3.059
  138LEU   HD22  668   6.187   5.231   2.968
  138LEU   HD23  669   6.216   5.274   3.123
  138LEU      C  670   5.869   5.036   3.296
  138LEU      O  671   5.910   4.919   3.297
  139ILE      N  672   5.848   5.104   3.409
  139ILE      H  673   5.814   5.197   3.404
  139ILE     CA  674   5.874   5.046   3.543
  139ILE     HA  675   5.968   5.015   3.542
  139ILE     CB  676   5.857   5.155   3.653
  139ILE     HB  677   5.768   5.199   3.641
  139ILE    CG2  678   5.862   5.092   3.794
  139ILE   HG21  679   5.851   5.164   3.863
  139ILE   HG22  680   5.787   5.026   3.803
  139ILE   HG23  681   5.949   5.046   3.807
  139ILE    CG1  682   5.969   5.261   3.639
  139ILE   HG11  683   5.976   5.287   3.543
  139ILE   HG12  684   6.055   5.221   3.669
  139ILE     CD  685   5.943   5.388   3.722
  139ILE    HD1  686   6.018   5.453   3.709
  139ILE    HD2  687   5.857   5.431   3.692
  139ILE    HD3  688   5.936   5.364   3.819
  139ILE      C  689   5.786   4.923   3.566
  139ILE      O  690   5.837   4.818   3.604
  140LEU      N  691   5.655   4.932   3.537
  140LEU      H  692   5.620   5.020   3.504
  140LEU     CA  693   5.563   4.819   3.550
  140LEU     HA  694   5.579   4.783   3.642
  140LEU     CB  695   5.418   4.869   3.535
  140LEU    HB1  696   5.358   4.790   3.534
  140LEU    HB2  697   5.411   4.918   3.448
  140LEU     CG  698   5.370   4.964   3.646
  140LEU     HG  699   5.434   5.040   3.649
  140LEU    CD1  700   5.229   5.013   3.613
  140LEU   HD11  701   5.198   5.074   3.685
  140LEU   HD12  702   5.231   5.062   3.526
  140LEU   HD13  703   5.167   4.935   3.607
  140LEU    CD2  704   5.368   4.897   3.784
  140LEU   HD21  705   5.336   4.963   3.852
  140LEU   HD22  706   5.306   4.818   3.782
  140LEU   HD23  707   5.460   4.866   3.808
  140LEU      C  708   5.594   4.707   3.450
  140LEU      O  709   5.582   4.589   3.486
  141TRP      N  710   5.637   4.739   3.328
  141TRP      H  711   5.642   4.836   3.304
  141TRP     CA  712   5.679   4.641   3.227
  141TRP     HA  713   5.605   4.574   3.222
  141TRP     CB  714   5.696   4.711   3.091
  141TRP    HB1  715   5.770   4.777   3.099
  141TRP    HB2  716   5.611   4.759   3.069
  141TRP     CG  717   5.728   4.621   2.975
  141TRP    CD1  718   5.638   4.565   2.891
  141TRP    HD1  719   5.539   4.578   2.897
  141TRP    NE1  720   5.702   4.487   2.797
  141TRP    HE1  721   5.656   4.434   2.726
  141TRP    CE2  722   5.839   4.493   2.813
  141TRP    CZ2  723   5.945   4.433   2.744
  141TRP    HZ2  724   5.926   4.373   2.665
  141TRP    CH2  725   6.077   4.458   2.785
  141TRP    HH2  726   6.154   4.416   2.736
  141TRP    CZ3  727   6.100   4.542   2.896
  141TRP    HZ3  728   6.193   4.560   2.926
  141TRP    CE3  729   5.992   4.600   2.966
  141TRP    HE3  730   6.011   4.659   3.045
  141TRP    CD2  731   5.859   4.577   2.926
  141TRP      C  732   5.804   4.565   3.269
  141TRP      O  733   5.807   4.443   3.260
  142ILE      N  734   5.906   4.632   3.324
  142ILE      H  735   5.902   4.731   3.326
  142ILE     CA  736   6.025   4.566   3.382
  142ILE     HA  737   6.064   4.509   3.310
  142ILE     CB  738   6.130   4.671   3.424
  142ILE     HB  739   6.084   4.740   3.480
  142ILE    CG2  740   6.244   4.609   3.509
  142ILE   HG21  741   6.309   4.680   3.534
  142ILE   HG22  742   6.205   4.569   3.592
  142ILE   HG23  743   6.290   4.538   3.456
  142ILE    CG1  744   6.191   4.738   3.298
  142ILE   HG11  745   6.116   4.769   3.239
  142ILE   HG12  746   6.246   4.670   3.249
  142ILE     CD  747   6.281   4.858   3.327
  142ILE    HD1  748   6.316   4.895   3.241
  142ILE    HD2  749   6.229   4.929   3.374
  142ILE    HD3  750   6.358   4.830   3.384
  142ILE      C  751   5.983   4.473   3.498
  142ILE      O  752   6.028   4.359   3.503
  143LEU      N  753   5.894   4.519   3.587
  143LEU      H  754   5.859   4.612   3.577
  143LEU     CA  755   5.843   4.438   3.699
  143LEU     HA  756   5.926   4.403   3.742
  143LEU     CB  757   5.765   4.529   3.795
  143LEU    HB1  758   5.717   4.470   3.861
  143LEU    HB2  759   5.697   4.580   3.742
  143LEU     CG  760   5.852   4.630   3.873
  143LEU     HG  761   5.912   4.675   3.807
  143LEU    CD1  762   5.761   4.731   3.945
  143LEU   HD11  763   5.818   4.796   3.996
  143LEU   HD12  764   5.706   4.780   3.878
  143LEU   HD13  765   5.702   4.682   4.009
  143LEU    CD2  766   5.938   4.562   3.979
  143LEU   HD21  767   5.993   4.631   4.027
  143LEU   HD22  768   5.880   4.514   4.045
  143LEU   HD23  769   5.999   4.496   3.935
  143LEU      C  770   5.758   4.317   3.653
  143LEU      O  771   5.757   4.215   3.722
  144ASP      N  772   5.690   4.324   3.538
  144ASP      H  773   5.689   4.412   3.490
  144ASP     CA  774   5.617   4.211   3.478
  144ASP     HA  775   5.570   4.165   3.554
  144ASP     CB  776   5.516   4.265   3.376
  144ASP    HB1  777   5.567   4.307   3.301
  144ASP    HB2  778   5.460   4.334   3.422
  144ASP     CG  779   5.422   4.158   3.316
  144ASP    OD1  780   5.375   4.178   3.202
  144ASP    OD2  781   5.389   4.059   3.383
  144ASP      C  782   5.714   4.109   3.413
  144ASP      O  783   5.693   3.988   3.422
  145ARG      N  784   5.821   4.157   3.348
  145ARG      H  785   5.839   4.255   3.355
  145ARG     CA  786   5.915   4.076   3.269
  145ARG     HA  787   5.857   4.004   3.230
  145ARG     CB  788   5.979   4.165   3.161
  145ARG    HB1  789   6.051   4.114   3.116
  145ARG    HB2  790   6.018   4.246   3.206
  145ARG     CG  791   5.879   4.213   3.054
  145ARG    HG1  792   5.920   4.289   3.004
  145ARG    HG2  793   5.795   4.243   3.099
  145ARG     CD  794   5.845   4.101   2.955
  145ARG    HD1  795   5.819   4.018   3.004
  145ARG    HD2  796   5.924   4.082   2.896
  145ARG     NE  797   5.731   4.140   2.868
  145ARG     HE  798   5.751   4.206   2.796
  145ARG     CZ  799   5.606   4.098   2.876
  145ARG    NH1  800   5.565   4.015   2.968
  145ARG   HH11  801   5.628   3.981   3.037
  145ARG   HH12  802   5.469   3.986   2.969
  145ARG    NH2  803   5.519   4.139   2.791
  145ARG   HH21  804   5.546   4.203   2.719
  145ARG   HH22  805   5.425   4.107   2.797
  145ARG      C  806   6.024   4.005   3.351
  145ARG      O  807   6.079   3.906   3.302
  146LEU      N  808   6.056   4.054   3.472
  146LEU      H  809   6.006   4.135   3.502
  146LEU     CA  810   6.157   3.998   3.562
  146LEU     HA  811   6.213   3.935   3.509
  146LEU     CB  812   6.245   4.114   3.617
  146LEU    HB1  813   6.308   4.076   3.683
  146LEU    HB2  814   6.185   4.180   3.662
  146LEU     CG  815   6.328   4.192   3.514
  146LEU     HG  816   6.265   4.236   3.450
  146LEU    CD1  817   6.413   4.295   3.587
  146LEU   HD11  818   6.467   4.347   3.521
  146LEU   HD12  819   6.353   4.358   3.637
  146LEU   HD13  820   6.473   4.249   3.652
  146LEU    CD2  821   6.422   4.101   3.435
  146LEU   HD21  822   6.475   4.155   3.370
  146LEU   HD22  823   6.485   4.055   3.499
  146LEU   HD23  824   6.369   4.032   3.386
  146LEU      C  825   6.094   3.911   3.671
  146LEU      O  826   6.175   3.916   3.786
  146NME      N  827   6.068   3.795   3.648
  146NME      H  828   6.027   3.738   3.719
  146NME    CH3  829   6.096   3.739   3.516
  146NME   HH31  830   6.068   3.643   3.514
  146NME   HH32  831   6.045   3.790   3.447
  146NME   HH33  832   6.194   3.746   3.497
  221ACE    CH3  833   5.259   7.557   2.827
  221ACE   HH31  834   5.355   7.553   2.797
  221ACE   HH32  835   5.235   7.652   2.846
  221ACE   HH33  836   5.248   7.502   2.910
  221ACE      C  837   5.170   7.502   2.719
  221ACE      O  838   5.048   7.498   2.736
  222SER      N  839   5.230   7.461   2.608
  222SER      H  840   5.328   7.477   2.599
  222SER     CA  841   5.161   7.392   2.497
  222SER     HA  842   5.096   7.331   2.542
  222SER     CB  843   5.084   7.492   2.409
  222SER    HB1  844   5.023   7.548   2.465
  222SER    HB2  845   5.030   7.442   2.341
  222SER     OG  846   5.166   7.582   2.338
  222SER     HG  847   5.109   7.643   2.283
  222SER      C  848   5.257   7.307   2.413
  222SER      O  849   5.379   7.325   2.418
  223SER      N  850   5.202   7.213   2.335
  223SER      H  851   5.102   7.211   2.329
  223SER     CA  852   5.277   7.112   2.258
  223SER     HA  853   5.369   7.150   2.247
  223SER     CB  854   5.281   6.980   2.335
  223SER    HB1  855   5.327   6.909   2.282
  223SER    HB2  856   5.188   6.950   2.358
  223SER     OG  857   5.352   6.994   2.457
  223SER     HG  858   5.353   6.906   2.505
  223SER      C  859   5.214   7.088   2.121
  223SER      O  860   5.099   7.125   2.096
  224ASP      N  861   5.289   7.027   2.029
  224ASP      H  862   5.382   7.000   2.053
  224ASP     CA  863   5.239   6.999   1.893
  224ASP     HA  864   5.205   7.087   1.860
  224ASP     CB  865   5.351   6.949   1.801
  224ASP    HB1  866   5.315   6.943   1.708
  224ASP    HB2  867   5.380   6.859   1.832
  224ASP     CG  868   5.474   7.041   1.798
  224ASP    OD1  869   5.462   7.160   1.837
  224ASP    OD2  870   5.583   6.994   1.760
  224ASP      C  871   5.122   6.898   1.896
  224ASP      O  872   5.127   6.802   1.973
  225PRO      N  873   5.019   6.913   1.808
  225PRO     CD  874   4.995   7.028   1.724
  225PRO    HD1  875   5.060   7.029   1.649
  225PRO    HD2  876   5.006   7.112   1.778
  225PRO     CG  877   4.851   7.014   1.673
  225PRO    HG1  878   4.841   7.051   1.581
  225PRO    HG2  879   4.786   7.060   1.734
  225PRO     CB  880   4.830   6.864   1.674
  225PRO    HB1  881   4.866   6.822   1.591
  225PRO    HB2  882   4.733   6.841   1.683
  225PRO     CA  883   4.908   6.819   1.798
  225PRO     HA  884   4.857   6.826   1.884
  225PRO      C  885   4.949   6.671   1.788
  225PRO      O  886   4.889   6.587   1.854
  226LEU      N  887   5.056   6.640   1.715
  226LEU      H  888   5.104   6.712   1.665
  226LEU     CA  889   5.108   6.501   1.707
  226LEU     HA  890   5.030   6.443   1.682
  226LEU     CB  891   5.217   6.498   1.599
  226LEU    HB1  892   5.295   6.551   1.631
  226LEU    HB2  893   5.181   6.539   1.516
  226LEU     CG  894   5.267   6.356   1.564
  226LEU     HG  895   5.302   6.313   1.648
  226LEU    CD1  896   5.152   6.269   1.509
  226LEU   HD11  897   5.187   6.178   1.487
  226LEU   HD12  898   5.080   6.262   1.577
  226LEU   HD13  899   5.116   6.311   1.425
  226LEU    CD2  900   5.378   6.364   1.459
  226LEU   HD21  901   5.410   6.272   1.436
  226LEU   HD22  902   5.342   6.408   1.376
  226LEU   HD23  903   5.454   6.418   1.495
  226LEU      C  904   5.158   6.448   1.843
  226LEU      O  905   5.144   6.330   1.872
  227VAL      N  906   5.213   6.535   1.928
  227VAL      H  907   5.224   6.629   1.898
  227VAL     CA  908   5.259   6.500   2.065
  227VAL     HA  909   5.306   6.412   2.057
  227VAL     CB  910   5.360   6.605   2.117
  227VAL     HB  911   5.308   6.690   2.122
  227VAL    CG1  912   5.414   6.567   2.255
  227VAL   HG11  913   5.479   6.637   2.286
  227VAL   HG12  914   5.339   6.561   2.320
  227VAL   HG13  915   5.461   6.479   2.250
  227VAL    CG2  916   5.480   6.623   2.025
  227VAL   HG21  917   5.542   6.692   2.064
  227VAL   HG22  918   5.529   6.536   2.016
  227VAL   HG23  919   5.449   6.653   1.935
  227VAL      C  920   5.140   6.484   2.160
  227VAL      O  921   5.141   6.394   2.244
  228VAL      N  922   5.035   6.565   2.144
  228VAL      H  923   5.042   6.638   2.076
  228VAL     CA  924   4.911   6.553   2.223
  228VAL     HA  925   4.938   6.544   2.319
  228VAL     CB  926   4.825   6.680   2.210
  228VAL     HB  927   4.802   6.690   2.113
  228VAL    CG1  928   4.696   6.668   2.293
  228VAL   HG11  929   4.642   6.752   2.282
  228VAL   HG12  930   4.642   6.590   2.260
  228VAL   HG13  931   4.719   6.655   2.389
  228VAL    CG2  932   4.901   6.802   2.262
  228VAL   HG21  933   4.844   6.883   2.253
  228VAL   HG22  934   4.925   6.788   2.358
  228VAL   HG23  935   4.985   6.814   2.208
  228VAL      C  936   4.834   6.425   2.183
  228VAL      O  937   4.794   6.349   2.270
  229ALA      N  938   4.824   6.395   2.052
  229ALA      H  939   4.858   6.461   1.986
  229ALA     CA  940   4.763   6.270   2.003
  229ALA     HA  941   4.671   6.265   2.041
  229ALA     CB  942   4.757   6.278   1.850
  229ALA    HB1  943   4.716   6.194   1.814
  229ALA    HB2  944   4.701   6.356   1.823
  229ALA    HB3  945   4.849   6.288   1.813
  229ALA      C  946   4.841   6.146   2.051
  229ALA      O  947   4.781   6.054   2.106
  230ALA      N  948   4.975   6.146   2.040
  230ALA      H  949   5.019   6.222   1.993
  230ALA     CA  950   5.057   6.039   2.094
  230ALA     HA  951   5.022   5.955   2.051
  230ALA     CB  952   5.204   6.065   2.056
  230ALA    HB1  953   5.262   5.992   2.092
  230ALA    HB2  954   5.213   6.068   1.956
  230ALA    HB3  955   5.233   6.153   2.095
  230ALA      C  956   5.042   6.022   2.245
  230ALA      O  957   5.038   5.909   2.295
  231SER      N  958   5.024   6.132   2.320
  231SER      H  959   5.029   6.220   2.275
  231SER     CA  960   5.000   6.130   2.465
  231SER     HA  961   5.071   6.071   2.503
  231SER     CB  962   5.011   6.273   2.519
  231SER    HB1  963   4.989   6.277   2.617
  231SER    HB2  964   4.952   6.336   2.469
  231SER     OG  965   5.144   6.319   2.504
  231SER     HG  966   5.151   6.412   2.539
  231SER      C  967   4.866   6.067   2.502
  231SER      O  968   4.860   5.983   2.592
  232ILE      N  969   4.758   6.097   2.428
  232ILE      H  970   4.766   6.169   2.359
  232ILE     CA  971   4.627   6.029   2.444
  232ILE     HA  972   4.600   6.040   2.540
  232ILE     CB  973   4.522   6.097   2.353
  232ILE     HB  974   4.560   6.099   2.260
  232ILE    CG2  975   4.390   6.016   2.350
  232ILE   HG21  976   4.324   6.062   2.290
  232ILE   HG22  977   4.407   5.924   2.315
  232ILE   HG23  978   4.352   6.011   2.442
  232ILE    CG1  979   4.494   6.241   2.399
  232ILE   HG11  980   4.581   6.285   2.420
  232ILE   HG12  981   4.437   6.238   2.481
  232ILE     CD  982   4.421   6.328   2.295
  232ILE    HD1  983   4.407   6.419   2.332
  232ILE    HD2  984   4.477   6.333   2.212
  232ILE    HD3  985   4.333   6.286   2.273
  232ILE      C  986   4.641   5.879   2.417
  232ILE      O  987   4.592   5.797   2.495
  233ILE      N  988   4.712   5.844   2.309
  233ILE      H  989   4.749   5.917   2.253
  233ILE     CA  990   4.739   5.706   2.267
  233ILE     HA  991   4.650   5.659   2.261
  233ILE     CB  992   4.805   5.709   2.127
  233ILE     HB  993   4.868   5.786   2.123
  233ILE    CG2  994   4.892   5.586   2.097
  233ILE   HG21  995   4.932   5.594   2.006
  233ILE   HG22  996   4.965   5.580   2.165
  233ILE   HG23  997   4.836   5.504   2.102
  233ILE    CG1  998   4.694   5.726   2.021
  233ILE   HG11  999   4.628   5.793   2.055
  233ILE   HG12 1000   4.648   5.637   2.009
  233ILE     CD 1001   4.741   5.772   1.884
  233ILE    HD1 1002   4.663   5.780   1.822
  233ILE    HD2 1003   4.786   5.862   1.893
  233ILE    HD3 1004   4.806   5.706   1.847
  233ILE      C 1005   4.819   5.628   2.372
  233ILE      O 1006   4.783   5.516   2.405
  234GLY      N 1007   4.925   5.686   2.429
  234GLY      H 1008   4.948   5.780   2.403
  234GLY     CA 1009   5.008   5.619   2.529
  234GLY    HA1 1010   5.094   5.669   2.535
  234GLY    HA2 1011   5.026   5.526   2.494
  234GLY      C 1012   4.944   5.609   2.668
  234GLY      O 1013   4.972   5.516   2.743
  235ILE      N 1014   4.852   5.701   2.704
  235ILE      H 1015   4.841   5.784   2.648
  235ILE     CA 1016   4.768   5.685   2.823
  235ILE     HA 1017   4.831   5.664   2.898
  235ILE     CB 1018   4.693   5.815   2.858
  235ILE     HB 1019   4.647   5.846   2.774
  235ILE    CG2 1020   4.590   5.791   2.970
  235ILE   HG21 1021   4.542   5.876   2.991
  235ILE   HG22 1022   4.523   5.722   2.940
  235ILE   HG23 1023   4.637   5.758   3.052
  235ILE    CG1 1024   4.791   5.925   2.904
  235ILE   HG11 1025   4.872   5.922   2.845
  235ILE   HG12 1026   4.819   5.905   2.998
  235ILE     CD 1027   4.732   6.066   2.900
  235ILE    HD1 1028   4.800   6.132   2.931
  235ILE    HD2 1029   4.705   6.088   2.806
  235ILE    HD3 1030   4.651   6.070   2.960
  235ILE      C 1031   4.672   5.566   2.804
  235ILE      O 1032   4.660   5.481   2.892
  236LEU      N 1033   4.608   5.555   2.686
  236LEU      H 1034   4.614   5.630   2.620
  236LEU     CA 1035   4.528   5.438   2.652
  236LEU     HA 1036   4.459   5.429   2.724
  236LEU     CB 1037   4.458   5.462   2.517
  236LEU    HB1 1038   4.529   5.476   2.448
  236LEU    HB2 1039   4.402   5.544   2.524
  236LEU     CG 1040   4.367   5.346   2.470
  236LEU     HG 1041   4.421   5.261   2.473
  236LEU    CD1 1042   4.247   5.325   2.561
  236LEU   HD11 1043   4.191   5.250   2.526
  236LEU   HD12 1044   4.278   5.305   2.653
  236LEU   HD13 1045   4.192   5.409   2.562
  236LEU    CD2 1046   4.318   5.373   2.328
  236LEU   HD21 1047   4.260   5.298   2.298
  236LEU   HD22 1048   4.267   5.459   2.326
  236LEU   HD23 1049   4.397   5.381   2.266
  236LEU      C 1050   4.612   5.310   2.652
  236LEU      O 1051   4.563   5.205   2.693
  237HIS      N 1052   4.739   5.316   2.612
  237HIS      H 1053   4.775   5.404   2.581
  237HIS     CA 1054   4.829   5.201   2.611
  237HIS     HA 1055   4.777   5.132   2.561
  237HIS     CB 1056   4.959   5.231   2.535
  237HIS    HB1 1057   5.017   5.287   2.595
  237HIS    HB2 1058   4.935   5.284   2.453
  237HIS     CG 1059   5.038   5.111   2.492
  237HIS    ND1 1060   5.156   5.118   2.418
  237HIS    CE1 1061   5.197   4.992   2.397
  237HIS    HE1 1062   5.279   4.965   2.348
  237HIS    NE2 1063   5.110   4.906   2.453
  237HIS    HE2 1064   5.117   4.807   2.453
  237HIS    CD2 1065   5.009   4.979   2.512
  237HIS    HD2 1066   4.929   4.943   2.560
  237HIS      C 1067   4.856   5.146   2.752
  237HIS      O 1068   4.840   5.026   2.770
  238LEU      N 1069   4.887   5.229   2.852
  238LEU      H 1070   4.901   5.326   2.834
  238LEU     CA 1071   4.902   5.176   2.989
  238LEU     HA 1072   4.968   5.102   2.981
  238LEU     CB 1073   4.960   5.281   3.087
  238LEU    HB1 1074   4.898   5.359   3.090
  238LEU    HB2 1075   5.049   5.310   3.053
  238LEU     CG 1076   4.977   5.223   3.231
  238LEU     HG 1077   4.887   5.188   3.258
  238LEU    CD1 1078   5.077   5.109   3.237
  238LEU   HD11 1079   5.084   5.076   3.331
  238LEU   HD12 1080   5.048   5.034   3.178
  238LEU   HD13 1081   5.167   5.142   3.207
  238LEU    CD2 1082   5.022   5.329   3.329
  238LEU   HD21 1083   5.032   5.289   3.420
  238LEU   HD22 1084   5.110   5.366   3.299
  238LEU   HD23 1085   4.955   5.403   3.332
  238LEU      C 1086   4.769   5.119   3.041
  238LEU      O 1087   4.769   5.011   3.099
  239ILE      N 1088   4.656   5.187   3.015
  239ILE      H 1089   4.663   5.273   2.964
  239ILE     CA 1090   4.524   5.141   3.057
  239ILE     HA 1091   4.528   5.132   3.157
  239ILE     CB 1092   4.415   5.246   3.019
  239ILE     HB 1093   4.428   5.271   2.923
  239ILE    CG2 1094   4.272   5.190   3.031
  239ILE   HG21 1095   4.206   5.261   3.006
  239ILE   HG22 1096   4.262   5.111   2.970
  239ILE   HG23 1097   4.256   5.161   3.126
  239ILE    CG1 1098   4.432   5.371   3.110
  239ILE   HG11 1099   4.528   5.397   3.112
  239ILE   HG12 1100   4.402   5.347   3.203
  239ILE     CD 1101   4.350   5.491   3.063
  239ILE    HD1 1102   4.365   5.568   3.125
  239ILE    HD2 1103   4.380   5.516   2.970
  239ILE    HD3 1104   4.253   5.467   3.061
  239ILE      C 1105   4.493   5.001   3.000
  239ILE      O 1106   4.461   4.910   3.076
  240LEU      N 1107   4.510   4.980   2.869
  240LEU      H 1108   4.538   5.057   2.811
  240LEU     CA 1109   4.488   4.849   2.807
  240LEU     HA 1110   4.398   4.819   2.839
  240LEU     CB 1111   4.488   4.862   2.654
  240LEU    HB1 1112   4.484   4.771   2.615
  240LEU    HB2 1113   4.573   4.907   2.627
  240LEU     CG 1114   4.371   4.944   2.596
  240LEU     HG 1115   4.371   5.033   2.641
  240LEU    CD1 1116   4.389   4.958   2.445
  240LEU   HD11 1117   4.313   5.011   2.407
  240LEU   HD12 1118   4.475   5.006   2.426
  240LEU   HD13 1119   4.390   4.868   2.402
  240LEU    CD2 1120   4.235   4.879   2.620
  240LEU   HD21 1121   4.163   4.935   2.581
  240LEU   HD22 1122   4.233   4.788   2.578
  240LEU   HD23 1123   4.220   4.870   2.719
  240LEU      C 1124   4.591   4.745   2.853
  240LEU      O 1125   4.556   4.629   2.875
  241TRP      N 1126   4.718   4.785   2.874
  241TRP      H 1127   4.740   4.880   2.856
  241TRP     CA 1128   4.824   4.696   2.923
  241TRP     HA 1129   4.824   4.616   2.864
  241TRP     CB 1130   4.958   4.771   2.911
  241TRP    HB1 1131   4.956   4.850   2.973
  241TRP    HB2 1132   4.968   4.803   2.817
  241TRP     CG 1133   5.080   4.692   2.944
  241TRP    CD1 1134   5.157   4.626   2.856
  241TRP    HD1 1135   5.143   4.624   2.757
  241TRP    NE1 1136   5.260   4.562   2.922
  241TRP    HE1 1137   5.330   4.507   2.877
  241TRP    CE2 1138   5.253   4.583   3.058
  241TRP    CZ2 1139   5.329   4.537   3.167
  241TRP    HZ2 1140   5.407   4.476   3.152
  241TRP    CH2 1141   5.294   4.578   3.297
  241TRP    HH2 1142   5.347   4.545   3.376
  241TRP    CZ3 1143   5.185   4.664   3.317
  241TRP    HZ3 1144   5.162   4.694   3.410
  241TRP    CE3 1145   5.110   4.710   3.207
  241TRP    HE3 1146   5.033   4.771   3.223
  241TRP    CD2 1147   5.140   4.669   3.076
  241TRP      C 1148   4.798   4.645   3.066
  241TRP      O 1149   4.825   4.528   3.095
  242ILE      N 1150   4.742   4.729   3.154
  242ILE      H 1151   4.731   4.825   3.125
  242ILE     CA 1152   4.696   4.692   3.288
  242ILE     HA 1153   4.770   4.637   3.327
  242ILE     CB 1154   4.676   4.818   3.377
  242ILE     HB 1155   4.620   4.882   3.324
  242ILE    CG2 1156   4.600   4.784   3.508
  242ILE   HG21 1157   4.589   4.867   3.562
  242ILE   HG22 1158   4.510   4.746   3.486
  242ILE   HG23 1159   4.653   4.717   3.560
  242ILE    CG1 1160   4.811   4.884   3.410
  242ILE   HG11 1161   4.858   4.903   3.324
  242ILE   HG12 1162   4.865   4.818   3.464
  242ILE     CD 1163   4.803   5.014   3.490
  242ILE    HD1 1164   4.895   5.049   3.507
  242ILE    HD2 1165   4.750   5.082   3.438
  242ILE    HD3 1166   4.757   4.997   3.578
  242ILE      C 1167   4.568   4.606   3.281
  242ILE      O 1168   4.562   4.501   3.344
  243LEU      N 1169   4.467   4.648   3.204
  243LEU      H 1170   4.480   4.731   3.150
  243LEU     CA 1171   4.339   4.577   3.196
  243LEU     HA 1172   4.312   4.563   3.291
  243LEU     CB 1173   4.237   4.665   3.119
  243LEU    HB1 1174   4.157   4.609   3.098
  243LEU    HB2 1175   4.280   4.696   3.034
  243LEU     CG 1176   4.190   4.789   3.197
  243LEU     HG 1177   4.273   4.836   3.230
  243LEU    CD1 1178   4.107   4.879   3.106
  243LEU   HD11 1179   4.077   4.960   3.157
  243LEU   HD12 1180   4.163   4.909   3.028
  243LEU   HD13 1181   4.028   4.829   3.073
  243LEU    CD2 1182   4.104   4.753   3.319
  243LEU   HD21 1183   4.077   4.837   3.366
  243LEU   HD22 1184   4.023   4.704   3.289
  243LEU   HD23 1185   4.157   4.696   3.382
  243LEU      C 1186   4.351   4.438   3.131
  243LEU      O 1187   4.274   4.348   3.166
  244ASP      N 1188   4.450   4.414   3.045
  244ASP      H 1189   4.506   4.491   3.015
  244ASP     CA 1190   4.481   4.281   2.993
  244ASP     HA 1191   4.393   4.240   2.969
  244ASP     CB 1192   4.571   4.298   2.868
  244ASP    HB1 1193   4.664   4.320   2.898
  244ASP    HB2 1194   4.535   4.372   2.812
  244ASP     CG 1195   4.577   4.171   2.783
  244ASP    OD1 1196   4.686   4.134   2.736
  244ASP    OD2 1197   4.469   4.112   2.754
  244ASP      C 1198   4.545   4.187   3.097
  244ASP      O 1199   4.561   4.066   3.071
  245ARG      N 1200   4.582   4.239   3.216
  245ARG      H 1201   4.564   4.336   3.230
  245ARG     CA 1202   4.645   4.165   3.327
  245ARG     HA 1203   4.662   4.074   3.290
  245ARG     CB 1204   4.776   4.237   3.366
  245ARG    HB1 1205   4.813   4.194   3.448
  245ARG    HB2 1206   4.756   4.333   3.385
  245ARG     CG 1207   4.881   4.229   3.255
  245ARG    HG1 1208   4.839   4.258   3.169
  245ARG    HG2 1209   4.911   4.134   3.246
  245ARG     CD 1210   5.005   4.317   3.281
  245ARG    HD1 1211   5.039   4.300   3.373
  245ARG    HD2 1212   4.980   4.413   3.271
  245ARG     NE 1213   5.114   4.287   3.186
  245ARG     HE 1214   5.202   4.263   3.227
  245ARG     CZ 1215   5.109   4.289   3.054
  245ARG    NH1 1216   5.009   4.335   2.987
  245ARG   HH11 1217   4.930   4.373   3.036
  245ARG   HH12 1218   5.011   4.334   2.887
  245ARG    NH2 1219   5.209   4.238   2.989
  245ARG   HH21 1220   5.287   4.199   3.038
  245ARG   HH22 1221   5.209   4.238   2.889
  245ARG      C 1222   4.555   4.148   3.450
  245ARG      O 1223   4.593   4.071   3.539
  246LEU      N 1224   4.440   4.216   3.458
  246LEU      H 1225   4.413   4.270   3.378
  246LEU     CA 1226   4.349   4.219   3.575
  246LEU     HA 1227   4.386   4.154   3.641
  246LEU     CB 1228   4.351   4.361   3.636
  246LEU    HB1 1229   4.287   4.362   3.713
  246LEU    HB2 1230   4.319   4.425   3.566
  246LEU     CG 1231   4.486   4.413   3.687
  246LEU     HG 1232   4.549   4.417   3.610
  246LEU    CD1 1233   4.465   4.550   3.750
  246LEU   HD11 1234   4.552   4.585   3.784
  246LEU   HD12 1235   4.429   4.613   3.681
  246LEU   HD13 1236   4.400   4.543   3.826
  246LEU    CD2 1237   4.544   4.321   3.796
  246LEU   HD21 1238   4.632   4.358   3.827
  246LEU   HD22 1239   4.481   4.316   3.873
  246LEU   HD23 1240   4.558   4.230   3.757
  246LEU      C 1241   4.209   4.166   3.545
  246LEU      O 1242   4.196   4.070   3.465
  246NME      N 1243   4.112   4.209   3.605
  246NME      H 1244   4.021   4.174   3.585
  246NME    CH3 1245   4.129   4.313   3.705
  246NME   HH31 1246   4.040   4.336   3.744
  246NME   HH32 1247   4.189   4.279   3.778
  246NME   HH33 1248   4.170   4.394   3.663
  321ACE    CH3 1249   5.299   7.506   2.041
  321ACE   HH31 1250   5.248   7.467   1.965
  321ACE   HH32 1251   5.270   7.463   2.126
  321ACE   HH33 1252   5.282   7.604   2.045
  321ACE      C 1253   5.449   7.481   2.020
  321ACE      O 1254   5.529   7.522   2.103
  322SER      N 1255   5.493   7.414   1.908
  322SER      H 1256   5.427   7.381   1.840
  322SER     CA 1257   5.637   7.391   1.888
  322SER     HA 1258   5.643   7.337   1.804
  322SER     CB 1259   5.712   7.521   1.869
  322SER    HB1 1260   5.806   7.514   1.901
  322SER    HB2 1261   5.666   7.596   1.917
  322SER     OG 1262   5.716   7.555   1.731
  322SER     HG 1263   5.765   7.641   1.719
  322SER      C 1264   5.699   7.309   2.001
  322SER      O 1265   5.754   7.365   2.097
  323SER      N 1266   5.698   7.176   1.988
  323SER      H 1267   5.641   7.137   1.916
  323SER     CA 1268   5.775   7.084   2.073
  323SER     HA 1269   5.779   7.125   2.164
  323SER     CB 1270   5.702   6.949   2.080
  323SER    HB1 1271   5.754   6.883   2.133
  323SER    HB2 1272   5.686   6.912   1.988
  323SER     OG 1273   5.575   6.965   2.142
  323SER     HG 1274   5.528   6.877   2.146
  323SER      C 1275   5.920   7.065   2.020
  323SER      O 1276   5.953   7.109   1.909
  324ASP      N 1277   6.008   7.005   2.099
  324ASP      H 1278   5.980   6.980   2.192
  324ASP     CA 1279   6.145   6.971   2.055
  324ASP     HA 1280   6.169   7.046   1.993
  324ASP     CB 1281   6.243   6.970   2.174
  324ASP    HB1 1282   6.335   6.955   2.140
  324ASP    HB2 1283   6.217   6.896   2.237
  324ASP     CG 1284   6.241   7.102   2.251
  324ASP    OD1 1285   6.231   7.209   2.187
  324ASP    OD2 1286   6.245   7.099   2.376
  324ASP      C 1287   6.152   6.839   1.975
  324ASP      O 1288   6.075   6.747   2.004
  325PRO      N 1289   6.244   6.824   1.877
  325PRO     CD 1290   6.349   6.920   1.841
  325PRO    HD1 1291   6.424   6.914   1.906
  325PRO    HD2 1292   6.311   7.013   1.843
  325PRO     CG 1293   6.393   6.882   1.700
  325PRO    HG1 1294   6.490   6.905   1.686
  325PRO    HG2 1295   6.338   6.929   1.631
  325PRO     CB 1296   6.371   6.732   1.696
  325PRO    HB1 1297   6.449   6.684   1.734
  325PRO    HB2 1298   6.355   6.701   1.602
  325PRO     CA 1299   6.246   6.712   1.782
  325PRO     HA 1300   6.160   6.716   1.731
  325PRO      C 1301   6.247   6.573   1.847
  325PRO      O 1302   6.175   6.484   1.804
  326LEU      N 1303   6.323   6.558   1.956
  326LEU      H 1304   6.376   6.636   1.988
  326LEU     CA 1305   6.334   6.432   2.031
  326LEU     HA 1306   6.363   6.362   1.966
  326LEU     CB 1307   6.438   6.455   2.143
  326LEU    HB1 1308   6.396   6.513   2.212
  326LEU    HB2 1309   6.516   6.502   2.103
  326LEU     CG 1310   6.487   6.327   2.211
  326LEU     HG 1311   6.407   6.276   2.243
  326LEU    CD1 1312   6.566   6.239   2.113
  326LEU   HD11 1313   6.597   6.157   2.160
  326LEU   HD12 1314   6.508   6.214   2.036
  326LEU   HD13 1315   6.646   6.290   2.080
  326LEU    CD2 1316   6.579   6.363   2.327
  326LEU   HD21 1317   6.612   6.279   2.371
  326LEU   HD22 1318   6.658   6.415   2.293
  326LEU   HD23 1319   6.529   6.418   2.393
  326LEU      C 1320   6.199   6.385   2.089
  326LEU      O 1321   6.175   6.265   2.099
  327VAL      N 1322   6.109   6.479   2.120
  327VAL      H 1323   6.137   6.574   2.111
  327VAL     CA 1324   5.972   6.451   2.165
  327VAL     HA 1325   5.981   6.375   2.229
  327VAL     CB 1326   5.909   6.573   2.237
  327VAL     HB 1327   5.894   6.642   2.167
  327VAL    CG1 1328   5.776   6.538   2.303
  327VAL   HG11 1329   5.739   6.619   2.349
  327VAL   HG12 1330   5.711   6.506   2.234
  327VAL   HG13 1331   5.790   6.465   2.371
  327VAL    CG2 1332   6.003   6.628   2.345
  327VAL   HG21 1333   5.960   6.707   2.389
  327VAL   HG22 1334   6.021   6.558   2.413
  327VAL   HG23 1335   6.089   6.657   2.303
  327VAL      C 1336   5.883   6.409   2.048
  327VAL      O 1337   5.803   6.318   2.062
  328VAL      N 1338   5.902   6.471   1.930
  328VAL      H 1339   5.969   6.545   1.925
  328VAL     CA 1340   5.828   6.434   1.807
  328VAL     HA 1341   5.732   6.434   1.833
  328VAL     CB 1342   5.848   6.539   1.696
  328VAL     HB 1343   5.943   6.530   1.667
  328VAL    CG1 1344   5.753   6.514   1.579
  328VAL   HG11 1345   5.768   6.583   1.508
  328VAL   HG12 1346   5.771   6.423   1.540
  328VAL   HG13 1347   5.659   6.518   1.610
  328VAL    CG2 1348   5.820   6.683   1.745
  328VAL   HG21 1349   5.834   6.747   1.670
  328VAL   HG22 1350   5.726   6.689   1.778
  328VAL   HG23 1351   5.883   6.705   1.820
  328VAL      C 1352   5.869   6.294   1.760
  328VAL      O 1353   5.783   6.215   1.720
  329ALA      N 1354   5.997   6.257   1.771
  329ALA      H 1355   6.064   6.326   1.797
  329ALA     CA 1356   6.044   6.120   1.749
  329ALA     HA 1357   6.015   6.095   1.657
  329ALA     CB 1358   6.196   6.119   1.756
  329ALA    HB1 1359   6.230   6.026   1.741
  329ALA    HB2 1360   6.234   6.180   1.686
  329ALA    HB3 1361   6.226   6.150   1.847
  329ALA      C 1362   5.981   6.020   1.848
  329ALA      O 1363   5.929   5.917   1.807
  330ALA      N 1364   5.979   6.053   1.977
  330ALA      H 1365   6.024   6.138   2.005
  330ALA     CA 1366   5.913   5.972   2.079
  330ALA     HA 1367   5.950   5.880   2.066
  330ALA     CB 1368   5.951   6.027   2.217
  330ALA    HB1 1369   5.906   5.972   2.288
  330ALA    HB2 1370   6.050   6.022   2.229
  330ALA    HB3 1371   5.920   6.122   2.225
  330ALA      C 1372   5.759   5.963   2.062
  330ALA      O 1373   5.700   5.865   2.107
  331SER      N 1374   5.695   6.058   1.995
  331SER      H 1375   5.746   6.141   1.970
  331SER     CA 1376   5.553   6.049   1.955
  331SER     HA 1377   5.507   6.023   2.040
  331SER     CB 1378   5.501   6.183   1.903
  331SER    HB1 1379   5.405   6.175   1.876
  331SER    HB2 1380   5.555   6.214   1.825
  331SER     OG 1381   5.509   6.282   2.003
  331SER     HG 1382   5.474   6.368   1.968
  331SER      C 1383   5.532   5.945   1.845
  331SER      O 1384   5.440   5.863   1.854
  332ILE      N 1385   5.618   5.946   1.743
  332ILE      H 1386   5.690   6.016   1.742
  332ILE     CA 1387   5.613   5.850   1.631
  332ILE     HA 1388   5.521   5.852   1.590
  332ILE     CB 1389   5.714   5.893   1.523
  332ILE     HB 1390   5.803   5.905   1.568
  332ILE    CG2 1391   5.734   5.785   1.415
  332ILE   HG21 1392   5.801   5.818   1.347
  332ILE   HG22 1393   5.768   5.702   1.457
  332ILE   HG23 1394   5.647   5.767   1.369
  332ILE    CG1 1395   5.668   6.026   1.458
  332ILE   HG11 1396   5.635   6.087   1.529
  332ILE   HG12 1397   5.594   6.006   1.393
  332ILE     CD 1398   5.779   6.098   1.382
  332ILE    HD1 1399   5.743   6.183   1.342
  332ILE    HD2 1400   5.854   6.120   1.445
  332ILE    HD3 1401   5.814   6.039   1.309
  332ILE      C 1402   5.635   5.708   1.683
  332ILE      O 1403   5.561   5.616   1.650
  333ILE      N 1404   5.732   5.693   1.773
  333ILE      H 1405   5.786   5.774   1.797
  333ILE     CA 1406   5.767   5.567   1.840
  333ILE     HA 1407   5.766   5.495   1.770
  333ILE     CB 1408   5.910   5.580   1.895
  333ILE     HB 1409   5.919   5.668   1.941
  333ILE    CG2 1410   5.941   5.476   2.004
  333ILE   HG21 1411   6.035   5.489   2.037
  333ILE   HG22 1412   5.878   5.487   2.080
  333ILE   HG23 1413   5.932   5.384   1.966
  333ILE    CG1 1414   6.009   5.567   1.775
  333ILE   HG11 1415   5.973   5.621   1.699
  333ILE   HG12 1416   6.015   5.471   1.748
  333ILE     CD 1417   6.150   5.616   1.804
  333ILE    HD1 1418   6.207   5.605   1.722
  333ILE    HD2 1419   6.147   5.713   1.829
  333ILE    HD3 1420   6.189   5.563   1.879
  333ILE      C 1421   5.661   5.522   1.942
  333ILE      O 1422   5.629   5.404   1.946
  334GLY      N 1423   5.598   5.614   2.016
  334GLY      H 1424   5.627   5.709   2.007
  334GLY     CA 1425   5.491   5.582   2.111
  334GLY    HA1 1426   5.472   5.665   2.163
  334GLY    HA2 1427   5.525   5.512   2.173
  334GLY      C 1428   5.363   5.533   2.045
  334GLY      O 1429   5.307   5.431   2.084
  335ILE      N 1430   5.320   5.598   1.934
  335ILE      H 1431   5.368   5.681   1.905
  335ILE     CA 1432   5.207   5.550   1.854
  335ILE     HA 1433   5.131   5.537   1.919
  335ILE     CB 1434   5.162   5.657   1.751
  335ILE     HB 1435   5.241   5.682   1.695
  335ILE    CG2 1436   5.053   5.598   1.658
  335ILE   HG21 1437   5.025   5.667   1.591
  335ILE   HG22 1438   5.090   5.518   1.609
  335ILE   HG23 1439   4.974   5.570   1.712
  335ILE    CG1 1440   5.110   5.783   1.822
  335ILE   HG11 1441   5.186   5.825   1.872
  335ILE   HG12 1442   5.039   5.756   1.887
  335ILE     CD 1443   5.050   5.891   1.731
  335ILE    HD1 1444   5.019   5.968   1.786
  335ILE    HD2 1445   5.119   5.922   1.666
  335ILE    HD3 1446   4.972   5.852   1.681
  335ILE      C 1447   5.239   5.414   1.790
  335ILE      O 1448   5.156   5.322   1.796
  336LEU      N 1449   5.361   5.396   1.737
  336LEU      H 1450   5.422   5.475   1.732
  336LEU     CA 1451   5.408   5.266   1.687
  336LEU     HA 1452   5.344   5.237   1.616
  336LEU     CB 1453   5.549   5.287   1.627
  336LEU    HB1 1454   5.607   5.328   1.697
  336LEU    HB2 1455   5.540   5.350   1.550
  336LEU     CG 1456   5.619   5.160   1.576
  336LEU     HG 1457   5.623   5.097   1.653
  336LEU    CD1 1458   5.543   5.093   1.462
  336LEU   HD11 1459   5.592   5.011   1.432
  336LEU   HD12 1460   5.451   5.067   1.494
  336LEU   HD13 1461   5.534   5.157   1.385
  336LEU    CD2 1462   5.760   5.194   1.526
  336LEU   HD21 1463   5.805   5.111   1.493
  336LEU   HD22 1464   5.754   5.260   1.451
  336LEU   HD23 1465   5.813   5.234   1.601
  336LEU      C 1466   5.405   5.158   1.796
  336LEU      O 1467   5.368   5.044   1.765
  337HIS      N 1468   5.436   5.190   1.922
  337HIS      H 1469   5.461   5.285   1.942
  337HIS     CA 1470   5.436   5.094   2.033
  337HIS     HA 1471   5.489   5.017   1.998
  337HIS     CB 1472   5.505   5.153   2.157
  337HIS    HB1 1473   5.439   5.209   2.206
  337HIS    HB2 1474   5.581   5.211   2.126
  337HIS     CG 1475   5.562   5.053   2.255
  337HIS    ND1 1476   5.646   5.085   2.363
  337HIS    CE1 1477   5.689   4.968   2.414
  337HIS    HE1 1478   5.754   4.959   2.489
  337HIS    NE2 1479   5.631   4.866   2.349
  337HIS    HE2 1480   5.643   4.769   2.371
  337HIS    CD2 1481   5.553   4.916   2.248
  337HIS    HD2 1482   5.499   4.863   2.182
  337HIS      C 1483   5.294   5.043   2.065
  337HIS      O 1484   5.278   4.922   2.081
  338LEU      N 1485   5.191   5.130   2.066
  338LEU      H 1486   5.209   5.228   2.054
  338LEU     CA 1487   5.053   5.082   2.085
  338LEU     HA 1488   5.058   5.026   2.168
  338LEU     CB 1489   4.954   5.198   2.108
  338LEU    HB1 1490   4.960   5.261   2.031
  338LEU    HB2 1491   4.980   5.246   2.192
  338LEU     CG 1492   4.806   5.149   2.122
  338LEU     HG 1493   4.787   5.100   2.038
  338LEU    CD1 1494   4.786   5.056   2.242
  338LEU   HD11 1495   4.690   5.028   2.246
  338LEU   HD12 1496   4.844   4.975   2.231
  338LEU   HD13 1497   4.810   5.104   2.326
  338LEU    CD2 1498   4.708   5.264   2.139
  338LEU   HD21 1499   4.615   5.228   2.147
  338LEU   HD22 1500   4.731   5.316   2.221
  338LEU   HD23 1501   4.713   5.324   2.059
  338LEU      C 1502   5.008   4.994   1.967
  338LEU      O 1503   4.950   4.888   1.989
  339ILE      N 1504   5.037   5.034   1.843
  339ILE      H 1505   5.088   5.120   1.830
  339ILE     CA 1506   4.998   4.959   1.723
  339ILE     HA 1507   4.899   4.946   1.730
  339ILE     CB 1508   5.028   5.038   1.595
  339ILE     HB 1509   5.125   5.060   1.596
  339ILE    CG2 1510   4.995   4.955   1.469
  339ILE   HG21 1511   5.015   5.009   1.388
  339ILE   HG22 1512   5.050   4.872   1.469
  339ILE   HG23 1513   4.898   4.930   1.470
  339ILE    CG1 1514   4.947   5.169   1.591
  339ILE   HG11 1515   4.947   5.209   1.683
  339ILE   HG12 1516   4.854   5.149   1.564
  339ILE     CD 1517   5.006   5.272   1.493
  339ILE    HD1 1518   4.951   5.355   1.495
  339ILE    HD2 1519   5.100   5.293   1.521
  339ILE    HD3 1520   5.007   5.233   1.401
  339ILE      C 1521   5.064   4.820   1.723
  339ILE      O 1522   4.995   4.719   1.704
  340LEU      N 1523   5.194   4.812   1.752
  340LEU      H 1524   5.245   4.897   1.765
  340LEU     CA 1525   5.265   4.684   1.764
  340LEU     HA 1526   5.248   4.638   1.677
  340LEU     CB 1527   5.415   4.709   1.784
  340LEU    HB1 1528   5.457   4.623   1.814
  340LEU    HB2 1529   5.426   4.778   1.855
  340LEU     CG 1530   5.489   4.757   1.659
  340LEU     HG 1531   5.438   4.835   1.621
  340LEU    CD1 1532   5.632   4.797   1.696
  340LEU   HD11 1533   5.680   4.829   1.615
  340LEU   HD12 1534   5.629   4.871   1.764
  340LEU   HD13 1535   5.679   4.718   1.735
  340LEU    CD2 1536   5.497   4.649   1.551
  340LEU   HD21 1537   5.546   4.684   1.472
  340LEU   HD22 1538   5.546   4.569   1.588
  340LEU   HD23 1539   5.405   4.621   1.524
  340LEU      C 1540   5.209   4.598   1.878
  340LEU      O 1541   5.194   4.477   1.859
  341TRP      N 1542   5.172   4.657   1.992
  341TRP      H 1543   5.186   4.755   2.000
  341TRP     CA 1544   5.111   4.585   2.104
  341TRP     HA 1545   5.171   4.506   2.122
  341TRP     CB 1546   5.107   4.676   2.227
  341TRP    HB1 1547   5.046   4.753   2.207
  341TRP    HB2 1548   5.199   4.710   2.245
  341TRP     CG 1549   5.057   4.609   2.351
  341TRP    CD1 1550   5.133   4.534   2.435
  341TRP    HD1 1551   5.231   4.520   2.425
  341TRP    NE1 1552   5.054   4.480   2.534
  341TRP    HE1 1553   5.088   4.421   2.607
  341TRP    CE2 1554   4.921   4.518   2.521
  341TRP    CZ2 1555   4.805   4.489   2.593
  341TRP    HZ2 1556   4.809   4.429   2.672
  341TRP    CH2 1557   4.684   4.546   2.553
  341TRP    HH2 1558   4.600   4.527   2.604
  341TRP    CZ3 1559   4.679   4.629   2.439
  341TRP    HZ3 1560   4.592   4.669   2.410
  341TRP    CE3 1561   4.797   4.657   2.367
  341TRP    HE3 1562   4.793   4.718   2.287
  341TRP    CD2 1563   4.921   4.603   2.405
  341TRP      C 1564   4.973   4.529   2.070
  341TRP      O 1565   4.949   4.410   2.094
  342ILE      N 1566   4.885   4.608   2.008
  342ILE      H 1567   4.911   4.704   1.992
  342ILE     CA 1568   4.753   4.563   1.962
  342ILE     HA 1569   4.706   4.526   2.042
  342ILE     CB 1570   4.670   4.681   1.905
  342ILE     HB 1571   4.726   4.730   1.838
  342ILE    CG2 1572   4.543   4.632   1.833
  342ILE   HG21 1573   4.492   4.710   1.798
  342ILE   HG22 1574   4.568   4.572   1.757
  342ILE   HG23 1575   4.485   4.581   1.898
  342ILE    CG1 1576   4.631   4.778   2.020
  342ILE   HG11 1577   4.714   4.802   2.070
  342ILE   HG12 1578   4.568   4.731   2.081
  342ILE     CD 1579   4.564   4.907   1.972
  342ILE    HD1 1580   4.542   4.965   2.051
  342ILE    HD2 1581   4.627   4.957   1.911
  342ILE    HD3 1582   4.480   4.885   1.922
  342ILE      C 1583   4.769   4.450   1.859
  342ILE      O 1584   4.708   4.344   1.872
  343LEU      N 1585   4.855   4.469   1.758
  343LEU      H 1586   4.906   4.555   1.754
  343LEU     CA 1587   4.877   4.369   1.653
  343LEU     HA 1588   4.785   4.347   1.620
  343LEU     CB 1589   4.963   4.428   1.541
  343LEU    HB1 1590   4.989   4.353   1.479
  343LEU    HB2 1591   5.045   4.467   1.582
  343LEU     CG 1592   4.894   4.538   1.457
  343LEU     HG 1593   4.860   4.608   1.520
  343LEU    CD1 1594   4.994   4.595   1.357
  343LEU   HD11 1595   4.950   4.666   1.302
  343LEU   HD12 1596   5.072   4.634   1.406
  343LEU   HD13 1597   5.026   4.522   1.296
  343LEU    CD2 1598   4.773   4.487   1.380
  343LEU   HD21 1599   4.733   4.562   1.328
  343LEU   HD22 1600   4.803   4.415   1.317
  343LEU   HD23 1601   4.706   4.450   1.444
  343LEU      C 1602   4.938   4.240   1.708
  343LEU      O 1603   4.903   4.132   1.660
  344ASP      N 1604   5.026   4.245   1.809
  344ASP      H 1605   5.055   4.334   1.842
  344ASP     CA 1606   5.081   4.125   1.872
  344ASP     HA 1607   5.091   4.059   1.797
  344ASP     CB 1608   5.219   4.157   1.934
  344ASP    HB1 1609   5.206   4.206   2.020
  344ASP    HB2 1610   5.271   4.214   1.870
  344ASP     CG 1611   5.301   4.030   1.963
  344ASP    OD1 1612   5.356   4.015   2.075
  344ASP    OD2 1613   5.315   3.946   1.872
  344ASP      C 1614   4.985   4.060   1.974
  344ASP      O 1615   5.017   3.953   2.028
  345ARG      N 1616   4.868   4.120   2.001
  345ARG      H 1617   4.845   4.202   1.949
  345ARG     CA 1618   4.772   4.073   2.103
  345ARG     HA 1619   4.815   3.994   2.146
  345ARG     CB 1620   4.751   4.188   2.204
  345ARG    HB1 1621   4.713   4.266   2.154
  345ARG    HB2 1622   4.840   4.213   2.242
  345ARG     CG 1623   4.658   4.159   2.322
  345ARG    HG1 1624   4.566   4.142   2.286
  345ARG    HG2 1625   4.656   4.239   2.381
  345ARG     CD 1626   4.702   4.038   2.404
  345ARG    HD1 1627   4.787   4.058   2.453
  345ARG    HD2 1628   4.717   3.959   2.344
  345ARG     NE 1629   4.600   4.001   2.502
  345ARG     HE 1630   4.613   4.037   2.595
  345ARG     CZ 1631   4.492   3.928   2.483
  345ARG    NH1 1632   4.460   3.875   2.368
  345ARG   HH11 1633   4.519   3.890   2.289
  345ARG   HH12 1634   4.377   3.820   2.360
  345ARG    NH2 1635   4.411   3.910   2.582
  345ARG   HH21 1636   4.430   3.951   2.671
  345ARG   HH22 1637   4.328   3.854   2.569
  345ARG      C 1638   4.639   4.018   2.047
  345ARG      O 1639   4.576   3.940   2.119
  346LEU      N 1640   4.599   4.057   1.927
  346LEU      H 1641   4.659   4.117   1.874
  346LEU     CA 1642   4.470   4.016   1.864
  346LEU     HA 1643   4.407   4.007   1.941
  346LEU     CB 1644   4.425   4.126   1.765
  346LEU    HB1 1645   4.348   4.089   1.712
  346LEU    HB2 1646   4.501   4.146   1.704
  346LEU     CG 1647   4.378   4.259   1.829
  346LEU     HG 1648   4.450   4.292   1.890
  346LEU    CD1 1649   4.349   4.356   1.715
  346LEU   HD11 1650   4.318   4.443   1.754
  346LEU   HD12 1651   4.432   4.371   1.662
  346LEU   HD13 1652   4.277   4.319   1.657
  346LEU    CD2 1653   4.250   4.242   1.912
  346LEU   HD21 1654   4.224   4.330   1.951
  346LEU   HD22 1655   4.177   4.208   1.853
  346LEU   HD23 1656   4.266   4.176   1.986
  346LEU      C 1657   4.472   3.878   1.796
  346LEU      O 1658   4.571   3.843   1.728
  346NME      N 1659   4.370   3.813   1.799
  346NME      H 1660   4.367   3.723   1.756
  346NME    CH3 1661   4.251   3.866   1.866
  346NME   HH31 1662   4.177   3.800   1.859
  346NME   HH32 1663   4.272   3.883   1.962
  346NME   HH33 1664   4.224   3.952   1.822
    1AMA     N1 1665   5.449   6.317   2.739
    1AMA    H11 1666   5.428   6.242   2.803
    1AMA    H12 1667   5.529   6.367   2.771
    1AMA    H13 1668   5.370   6.379   2.735
    1AMA    C10 1669   5.475   6.262   2.607
    1AMA     C7 1670   5.506   6.376   2.511
    1AMA    H71 1671   5.528   6.469   2.542
    1AMA    H72 1672   5.466   6.381   2.419
    1AMA     C1 1673   5.534   6.319   2.372
    1AMA     H1 1674   5.512   6.415   2.356
    1AMA     C8 1675   5.595   6.168   2.614
    1AMA    H81 1676   5.661   6.162   2.689
    1AMA    H82 1677   5.503   6.174   2.652
    1AMA     C5 1678   5.622   6.110   2.476
    1AMA     H5 1679   5.698   6.077   2.420
    1AMA     C6 1680   5.653   6.224   2.378
    1AMA    H61 1681   5.688   6.188   2.465
    1AMA    H62 1682   5.726   6.226   2.310
    1AMA     C4 1683   5.500   6.034   2.427
    1AMA    H41 1684   5.496   5.934   2.425
    1AMA    H42 1685   5.438   6.071   2.357
    1AMA     C9 1686   5.353   6.186   2.559
    1AMA    H91 1687   5.419   6.180   2.633
    1AMA    H92 1688   5.260   6.192   2.597
    1AMA     C3 1689   5.380   6.129   2.420
    1AMA     H3 1690   5.280   6.128   2.429
    1AMA     C2 1691   5.411   6.243   2.323
    1AMA    H21 1692   5.375   6.253   2.230
    1AMA    H22 1693   5.337   6.216   2.385
    1HOH     OW 1694   6.033   6.790   2.640
    1HOH    HW1 1695   6.114   6.790   2.698
    1HOH    HW2 1696   5.951   6.790   2.698
    2HOH     OW 1697   5.643   7.226   2.419
    2HOH    HW1 1698   5.725   7.226   2.476
    2HOH    HW2 1699   5.643   7.308   2.361
    4HOH     OW 1700   5.677   4.247   2.576
    4HOH    HW1 1701   5.759   4.247   2.634
    4HOH    HW2 1702   5.677   4.165   2.518
    5HOH     OW 1703   5.390   7.233   3.144
    5HOH    HW1 1704   5.309   7.233   3.202
    5HOH    HW2 1705   5.390   7.315   3.087
    6HOH     OW 1706   5.338   4.284   2.464
    6HOH    HW1 1707   5.256   4.284   2.522
    6HOH    HW2 1708   5.338   4.203   2.406
    7HOH     OW 1709   5.109   4.253   2.288
    7HOH    HW1 1710   5.109   4.334   2.230
    7HOH    HW2 1711   5.109   4.171   2.230
    8HOH     OW 1712   5.437   4.982   2.610
    8HOH    HW1 1713   5.519   4.982   2.668
    8HOH    HW2 1714   5.356   4.982   2.668
    9HOH     OW 1715   5.721   5.379   2.334
    9HOH    HW1 1716   5.803   5.379   2.392
    9HOH    HW2 1717   5.721   5.460   2.276
   10HOH     OW 1718   5.921   6.913   3.355
   10HOH    HW1 1719   6.003   6.913   3.413
   10HOH    HW2 1720   5.921   6.832   3.297
   11HOH     OW 1721   5.397   4.720   2.595
   11HOH    HW1 1722   5.315   4.720   2.652
   11HOH    HW2 1723   5.397   4.802   2.537
   12HOH     OW 1724   5.603   5.791   3.697
   12HOH    HW1 1725   5.522   5.791   3.754
   12HOH    HW2 1726   5.603   5.710   3.639
   13HOH     OW 1727   5.738   4.202   2.308
   13HOH    HW1 1728   5.738   4.283   2.251
   13HOH    HW2 1729   5.738   4.120   2.251
   14HOH     OW 1730   4.833   6.592   2.536
   14HOH    HW1 1731   4.915   6.592   2.594
   14HOH    HW2 1732   4.751   6.592   2.594
   15HOH     OW 1733   4.297   4.537   2.754
   15HOH    HW1 1734   4.378   4.537   2.811
   15HOH    HW2 1735   4.297   4.619   2.696
   16HOH     OW 1736   5.400   5.580   1.408
   16HOH    HW1 1737   5.482   5.580   1.465
   16HOH    HW2 1738   5.400   5.498   1.350
   17HOH     OW 1739   5.377   4.394   2.714
   17HOH    HW1 1740   5.296   4.394   2.771
   17HOH    HW2 1741   5.377   4.476   2.656
   18HOH     OW 1742   5.319   4.339   1.617
   18HOH    HW1 1743   5.238   4.339   1.675
   18HOH    HW2 1744   5.319   4.258   1.559
   19HOH     OW 1745   6.418   4.300   2.637
   19HOH    HW1 1746   6.418   4.382   2.579
   19HOH    HW2 1747   6.418   4.219   2.579
   20HOH     OW 1748   5.205   5.422   2.348
   20HOH    HW1 1749   5.287   5.422   2.406
   20HOH    HW2 1750   5.123   5.422   2.406
   21HOH     OW 1751   5.693   5.427   2.805
   21HOH    HW1 1752   5.775   5.427   2.863
   21HOH    HW2 1753   5.693   5.508   2.747
   22HOH     OW 1754   4.581   6.984   2.863
   22HOH    HW1 1755   4.663   6.984   2.921
   22HOH    HW2 1756   4.581   6.902   2.805
   23HOH     OW 1757   5.238   5.474   2.818
   23HOH    HW1 1758   5.156   5.474   2.876
   23HOH    HW2 1759   5.238   5.555   2.760
   25HOH     OW 1760   5.191   6.814   1.507
   25HOH    HW1 1761   5.109   6.814   1.565
   25HOH    HW2 1762   5.191   6.732   1.449
   26HOH     OW 1763   5.508   7.360   2.185
   26HOH    HW1 1764   5.508   7.442   2.127
   26HOH    HW2 1765   5.508   7.279   2.127
   27HOH     OW 1766   5.196   5.777   2.816
   27HOH    HW1 1767   5.277   5.777   2.874
   27HOH    HW2 1768   5.114   5.777   2.874
   28HOH     OW 1769   5.759   5.726   2.821
   28HOH    HW1 1770   5.840   5.726   2.879
   28HOH    HW2 1771   5.759   5.807   2.763
   29HOH     OW 1772   4.778   4.778   2.574
   29HOH    HW1 1773   4.859   4.778   2.632
   29HOH    HW2 1774   4.778   4.696   2.516
   31HOH     OW 1775   5.392   4.496   3.670
   31HOH    HW1 1776   5.310   4.496   3.728
   31HOH    HW2 1777   5.392   4.578   3.613
   32HOH     OW 1778   5.247   5.734   2.266
   32HOH    HW1 1779   5.165   5.734   2.324
   32HOH    HW2 1780   5.247   5.653   2.209
   33HOH     OW 1781   4.343   5.809   2.648
   33HOH    HW1 1782   4.343   5.891   2.590
   33HOH    HW2 1783   4.343   5.727   2.590
   34HOH     OW 1784   6.649   5.610   2.462
   34HOH    HW1 1785   6.731   5.610   2.519
   34HOH    HW2 1786   6.567   5.610   2.519
   35HOH     OW 1787   5.113   4.272   2.721
   35HOH    HW1 1788   5.195   4.272   2.779
   35HOH    HW2 1789   5.113   4.354   2.663
   36HOH     OW 1790   4.869   7.178   2.346
   36HOH    HW1 1791   4.951   7.178   2.404
   36HOH    HW2 1792   4.869   7.096   2.288
   39HOH     OW 1793   5.471   4.098   2.290
   39HOH    HW1 1794   5.389   4.098   2.348
   39HOH    HW2 1795   5.471   4.180   2.233
   41HOH     OW 1796   5.368   5.594   2.474
   41HOH    HW1 1797   5.286   5.594   2.532
   41HOH    HW2 1798   5.368   5.512   2.417
   42HOH     OW 1799   6.604   3.953   2.101
   42HOH    HW1 1800   6.604   4.034   2.043
   42HOH    HW2 1801   6.604   3.871   2.043
   43HOH     OW 1802   6.328   3.782   2.248
   43HOH    HW1 1803   6.410   3.782   2.305
   43HOH    HW2 1804   6.247   3.782   2.305
   44HOH     OW 1805   4.542   6.870   2.600
   44HOH    HW1 1806   4.623   6.870   2.657
   44HOH    HW2 1807   4.542   6.952   2.542
   45HOH     OW 1808   5.808   5.681   2.288
   45HOH    HW1 1809   5.890   5.681   2.346
   45HOH    HW2 1810   5.808   5.599   2.230
   46HOH     OW 1811   6.351   7.041   2.640
   46HOH    HW1 1812   6.270   7.041   2.697
   46HOH    HW2 1813   6.351   7.123   2.582
   47HOH     OW 1814   5.789   3.952   3.679
   47HOH    HW1 1815   5.708   3.952   3.736
   47HOH    HW2 1816   5.789   3.871   3.621
   48HOH     OW 1817   5.290   4.053   2.773
   48HOH    HW1 1818   5.290   4.135   2.715
   48HOH    HW2 1819   5.290   3.972   2.715
   49HOH     OW 1820   5.679   3.949   2.380
   49HOH    HW1 1821   5.760   3.949   2.438
   49HOH    HW2 1822   5.597   3.949   2.438
   50HOH     OW 1823   5.355   5.936   2.637
   50HOH    HW1 1824   5.436   5.936   2.695
   50HOH    HW2 1825   5.355   6.018   2.579
   51HOH     OW 1826   6.287   4.009   2.777
   51HOH    HW1 1827   6.369   4.009   2.835
   51HOH    HW2 1828   6.287   3.927   2.720
   52HOH     OW 1829   4.843   3.867   1.720
   52HOH    HW1 1830   4.762   3.867   1.778
   52HOH    HW2 1831   4.843   3.948   1.662
   53HOH     OW 1832   4.285   3.960   2.907
   53HOH    HW1 1833   4.204   3.960   2.965
   53HOH    HW2 1834   4.285   3.878   2.849
   54HOH     OW 1835   5.613   7.645   2.123
   54HOH    HW1 1836   5.613   7.727   2.065
   54HOH    HW2 1837   5.613   7.563   2.065
   55HOH     OW 1838   5.235   4.232   3.591
   55HOH    HW1 1839   5.316   4.232   3.648
   55HOH    HW2 1840   5.153   4.232   3.648
   56HOH     OW 1841   5.869   7.647   2.230
   56HOH    HW1 1842   5.951   7.647   2.287
   56HOH    HW2 1843   5.869   7.729   2.172
   57HOH     OW 1844   6.162   3.730   2.541
   57HOH    HW1 1845   6.244   3.730   2.599
   57HOH    HW2 1846   6.162   3.648   2.483
   58HOH     OW 1847   5.630   6.918   1.549
   58HOH    HW1 1848   5.548   6.918   1.607
   58HOH    HW2 1849   5.630   7.000   1.491
   59HOH     OW 1850   6.196   7.334   1.945
   59HOH    HW1 1851   6.115   7.334   2.003
   59HOH    HW2 1852   6.196   7.253   1.888
   60HOH     OW 1853   6.124   5.436   3.376
   60HOH    HW1 1854   6.124   5.517   3.318
   60HOH    HW2 1855   6.124   5.354   3.318
   61HOH     OW 1856   6.077   3.607   2.126
   61HOH    HW1 1857   6.159   3.607   2.183
   61HOH    HW2 1858   5.996   3.607   2.183
   62HOH     OW 1859   6.548   6.741   2.080
   62HOH    HW1 1860   6.630   6.741   2.137
   62HOH    HW2 1861   6.548   6.822   2.022
   63HOH     OW 1862   4.704   3.857   2.809
   63HOH    HW1 1863   4.785   3.857   2.867
   63HOH    HW2 1864   4.704   3.775   2.751
   64HOH     OW 1865   6.513   6.563   3.157
   64HOH    HW1 1866   6.432   6.563   3.215
   64HOH    HW2 1867   6.513   6.644   3.100
   65HOH     OW 1868   5.373   5.298   2.523
   65HOH    HW1 1869   5.292   5.298   2.581
   65HOH    HW2 1870   5.373   5.216   2.465
   66HOH     OW 1871   5.648   7.386   3.261
   66HOH    HW1 1872   5.648   7.467   3.204
   66HOH    HW2 1873   5.648   7.304   3.204
   67HOH     OW 1874   4.059   4.367   3.358
   67HOH    HW1 1875   4.140   4.367   3.415
   67HOH    HW2 1876   3.977   4.367   3.415
   68HOH     OW 1877   5.922   7.363   3.225
   68HOH    HW1 1878   6.004   7.363   3.283
   68HOH    HW2 1879   5.922   7.445   3.167
   69HOH     OW 1880   4.590   6.625   1.876
   69HOH    HW1 1881   4.671   6.625   1.934
   69HOH    HW2 1882   4.590   6.544   1.818
   70HOH     OW 1883   5.708   5.876   2.495
   70HOH    HW1 1884   5.627   5.876   2.553
   70HOH    HW2 1885   5.708   5.958   2.437
   71HOH     OW 1886   4.921   4.079   2.686
   71HOH    HW1 1887   4.839   4.079   2.743
   71HOH    HW2 1888   4.921   3.998   2.628
   72HOH     OW 1889   6.091   5.841   1.545
   72HOH    HW1 1890   6.091   5.922   1.487
   72HOH    HW2 1891   6.091   5.759   1.487
   73HOH     OW 1892   6.182   6.445   1.519
   73HOH    HW1 1893   6.263   6.445   1.577
   73HOH    HW2 1894   6.100   6.445   1.577
   74HOH     OW 1895   4.701   3.988   1.535
   74HOH    HW1 1896   4.783   3.988   1.593
   74HOH    HW2 1897   4.701   4.070   1.477
   75HOH     OW 1898   4.485   6.024   1.977
   75HOH    HW1 1899   4.567   6.024   2.035
   75HOH    HW2 1900   4.485   5.943   1.919
   76HOH     OW 1901   4.036   4.606   2.786
   76HOH    HW1 1902   3.954   4.606   2.844
   76HOH    HW2 1903   4.036   4.688   2.729
   77HOH     OW 1904   5.889   3.776   2.737
   77HOH    HW1 1905   5.807   3.776   2.795
   77HOH    HW2 1906   5.889   3.694   2.679
   78HOH     OW 1907   4.671   7.246   2.677
   78HOH    HW1 1908   4.671   7.328   2.620
   78HOH    HW2 1909   4.671   7.165   2.620
   79HOH     OW 1910   6.338   7.354   2.604
   79HOH    HW1 1911   6.420   7.354   2.662
   79HOH    HW2 1912   6.256   7.354   2.662
   80HOH     OW 1913   5.991   6.993   1.651
   80HOH    HW1 1914   6.072   6.993   1.709
   80HOH    HW2 1915   5.991   7.074   1.593
   81HOH     OW 1916   5.863   4.119   3.924
   81HOH    HW1 1917   5.944   4.119   3.982
   81HOH    HW2 1918   5.863   4.037   3.866
   82HOH     OW 1919   4.646   7.063   2.379
   82HOH    HW1 1920   4.564   7.063   2.437
   82HOH    HW2 1921   4.646   7.144   2.321
   83HOH     OW 1922   5.310   5.858   1.377
   83HOH    HW1 1923   5.229   5.858   1.435
   83HOH    HW2 1924   5.310   5.776   1.319
   84HOH     OW 1925   6.168   4.236   3.953
   84HOH    HW1 1926   6.168   4.318   3.895
   84HOH    HW2 1927   6.168   4.155   3.895
   85HOH     OW 1928   5.385   3.773   2.172
   85HOH    HW1 1929   5.467   3.773   2.230
   85HOH    HW2 1930   5.304   3.773   2.230
   86HOH     OW 1931   4.342   4.308   2.591
   86HOH    HW1 1932   4.424   4.308   2.649
   86HOH    HW2 1933   4.342   4.390   2.534
   87HOH     OW 1934   4.176   4.095   3.197
   87HOH    HW1 1935   4.258   4.095   3.255
   87HOH    HW2 1936   4.176   4.013   3.140
   88HOH     OW 1937   5.496   7.554   2.405
   88HOH    HW1 1938   5.414   7.554   2.463
   88HOH    HW2 1939   5.496   7.635   2.348
   89HOH     OW 1940   4.265   4.559   2.424
   89HOH    HW1 1941   4.184   4.559   2.482
   89HOH    HW2 1942   4.265   4.477   2.367
   90HOH     OW 1943   4.967   6.754   3.426
   90HOH    HW1 1944   4.967   6.835   3.368
   90HOH    HW2 1945   4.967   6.672   3.368
   91HOH     OW 1946   6.565   4.693   1.923
   91HOH    HW1 1947   6.647   4.693   1.981
   91HOH    HW2 1948   6.483   4.693   1.981
   92HOH     OW 1949   6.114   4.838   3.743
   92HOH    HW1 1950   6.196   4.838   3.801
   92HOH    HW2 1951   6.114   4.920   3.685
   93HOH     OW 1952   5.291   7.502   2.112
   93HOH    HW1 1953   5.372   7.502   2.170
   93HOH    HW2 1954   5.291   7.421   2.054
   94HOH     OW 1955   5.383   4.535   3.942
   94HOH    HW1 1956   5.301   4.535   3.999
   94HOH    HW2 1957   5.383   4.617   3.884
   95HOH     OW 1958   5.419   5.773   3.881
   95HOH    HW1 1959   5.337   5.773   3.939
   95HOH    HW2 1960   5.419   5.692   3.823
   96HOH     OW 1961   6.156   7.430   3.153
   96HOH    HW1 1962   6.156   7.512   3.095
   96HOH    HW2 1963   6.156   7.348   3.095
   97HOH     OW 1964   5.613   7.146   3.417
   97HOH    HW1 1965   5.694   7.146   3.475
   97HOH    HW2 1966   5.531   7.146   3.475
   98HOH     OW 1967   5.992   3.686   3.508
   98HOH    HW1 1968   6.074   3.686   3.566
   98HOH    HW2 1969   5.992   3.767   3.450
   99HOH     OW 1970   6.321   7.256   2.883
   99HOH    HW1 1971   6.403   7.256   2.941
   99HOH    HW2 1972   6.321   7.175   2.825
  100HOH     OW 1973   6.812   5.543   2.695
  100HOH    HW1 1974   6.730   5.543   2.753
  100HOH    HW2 1975   6.812   5.624   2.638
  101HOH     OW 1976   5.741   7.158   1.634
  101HOH    HW1 1977   5.660   7.158   1.692
  101HOH    HW2 1978   5.741   7.077   1.576
  102HOH     OW 1979   5.717   6.860   3.538
  102HOH    HW1 1980   5.717   6.942   3.480
  102HOH    HW2 1981   5.717   6.779   3.480
  103HOH     OW 1982   5.410   3.870   3.201
  103HOH    HW1 1983   5.492   3.870   3.259
  103HOH    HW2 1984   5.329   3.870   3.259
  104HOH     OW 1985   5.303   3.969   2.493
  104HOH    HW1 1986   5.384   3.969   2.551
  104HOH    HW2 1987   5.303   4.050   2.436
  105HOH     OW 1988   5.764   6.012   3.691
  105HOH    HW1 1989   5.846   6.012   3.749
  105HOH    HW2 1990   5.764   5.931   3.634
  106HOH     OW 1991   5.307   4.351   1.340
  106HOH    HW1 1992   5.225   4.351   1.398
  106HOH    HW2 1993   5.307   4.432   1.283
  107HOH     OW 1994   6.554   5.954   3.096
  107HOH    HW1 1995   6.472   5.954   3.154
  107HOH    HW2 1996   6.554   5.872   3.038
  108HOH     OW 1997   5.289   4.060   1.593
  108HOH    HW1 1998   5.289   4.141   1.535
  108HOH    HW2 1999   5.289   3.978   1.535
  109HOH     OW 2000   5.041   3.962   2.321
  109HOH    HW1 2001   5.123   3.962   2.379
  109HOH    HW2 2002   4.960   3.962   2.379
  110HOH     OW 2003   5.334   7.167   3.401
  110HOH    HW1 2004   5.415   7.167   3.459
  110HOH    HW2 2005   5.334   7.249   3.344
  111HOH     OW 2006   4.823   7.168   2.067
  111HOH    HW1 2007   4.905   7.168   2.124
  111HOH    HW2 2008   4.823   7.086   2.009
  112HOH     OW 2009   4.344   6.086   2.758
  112HOH    HW1 2010   4.263   6.086   2.816
  112HOH    HW2 2011   4.344   6.167   2.701
  113HOH     OW 2012   6.713   5.848   2.319
  113HOH    HW1 2013   6.631   5.848   2.377
  113HOH    HW2 2014   6.713   5.766   2.261
  114HOH     OW 2015   5.588   5.891   2.737
  114HOH    HW1 2016   5.588   5.972   2.679
  114HOH    HW2 2017   5.588   5.809   2.679
  115HOH     OW 2018   5.980   4.250   1.686
  115HOH    HW1 2019   6.062   4.250   1.744
  115HOH    HW2 2020   5.899   4.250   1.744
  116HOH     OW 2021   6.126   7.601   2.005
  116HOH    HW1 2022   6.208   7.601   2.062
  116HOH    HW2 2023   6.126   7.683   1.947
  117HOH     OW 2024   6.044   3.558   1.869
  117HOH    HW1 2025   6.125   3.558   1.927
  117HOH    HW2 2026   6.044   3.477   1.812
  118HOH     OW 2027   4.147   3.862   1.696
  118HOH    HW1 2028   4.065   3.862   1.754
  118HOH    HW2 2029   4.147   3.943   1.638
  119HOH     OW 2030   5.018   7.382   1.999
  119HOH    HW1 2031   4.937   7.382   2.056
  119HOH    HW2 2032   5.018   7.301   1.941
  120HOH     OW 2033   6.436   7.265   2.019
  120HOH    HW1 2034   6.436   7.347   1.961
  120HOH    HW2 2035   6.436   7.183   1.961
  121HOH     OW 2036   5.742   7.640   2.559
  121HOH    HW1 2037   5.823   7.640   2.617
  121HOH    HW2 2038   5.660   7.640   2.617
  122HOH     OW 2039   6.575   6.878   2.959
  122HOH    HW1 2040   6.657   6.878   3.017
  122HOH    HW2 2041   6.575   6.960   2.902
  123HOH     OW 2042   4.784   7.524   2.712
  123HOH    HW1 2043   4.865   7.524   2.770
  123HOH    HW2 2044   4.784   7.442   2.654
  124HOH     OW 2045   5.883   3.644   2.436
  124HOH    HW1 2046   5.801   3.644   2.494
  124HOH    HW2 2047   5.883   3.725   2.379
  125HOH     OW 2048   6.131   6.010   1.326
  125HOH    HW1 2049   6.049   6.010   1.383
  125HOH    HW2 2050   6.131   5.928   1.268
  126HOH     OW 2051   4.954   6.396   3.628
  126HOH    HW1 2052   4.954   6.478   3.570
  126HOH    HW2 2053   4.954   6.315   3.570
  127HOH     OW 2054   6.221   3.454   2.356
  127HOH    HW1 2055   6.302   3.454   2.413
  127HOH    HW2 2056   6.139   3.454   2.413
  128HOH     OW 2057   5.083   3.915   2.970
  128HOH    HW1 2058   5.165   3.915   3.028
  128HOH    HW2 2059   5.083   3.996   2.912
  129HOH     OW 2060   5.578   4.222   1.649
  129HOH    HW1 2061   5.659   4.222   1.706
  129HOH    HW2 2062   5.578   4.140   1.591
  130HOH     OW 2063   5.375   7.596   1.760
  130HOH    HW1 2064   5.293   7.596   1.817
  130HOH    HW2 2065   5.375   7.677   1.702
  131HOH     OW 2066   6.015   6.044   3.747
  131HOH    HW1 2067   5.933   6.044   3.805
  131HOH    HW2 2068   6.015   5.963   3.689
  132HOH     OW 2069   4.974   6.163   3.525
  132HOH    HW1 2070   4.974   6.245   3.467
  132HOH    HW2 2071   4.974   6.081   3.467
  133HOH     OW 2072   6.014   3.691   1.634
  133HOH    HW1 2073   6.096   3.691   1.691
  133HOH    HW2 2074   5.933   3.691   1.691
  134HOH     OW 2075   5.303   7.750   2.546
  134HOH    HW1 2076   5.385   7.750   2.604
  134HOH    HW2 2077   5.303   7.832   2.489
  135HOH     OW 2078   4.012   4.369   3.791
  135HOH    HW1 2079   4.094   4.369   3.849
  135HOH    HW2 2080   4.012   4.287   3.733
  136HOH     OW 2081   4.796   3.944   3.043
  136HOH    HW1 2082   4.714   3.944   3.100
  136HOH    HW2 2083   4.796   4.026   2.985
  137HOH     OW 2084   5.154   3.733   1.766
  137HOH    HW1 2085   5.073   3.733   1.824
  137HOH    HW2 2086   5.154   3.651   1.708
  138HOH     OW 2087   5.702   3.763   3.151
  138HOH    HW1 2088   5.702   3.845   3.093
  138HOH    HW2 2089   5.702   3.681   3.093
  139HOH     OW 2090   6.505   6.741   2.362
  139HOH    HW1 2091   6.587   6.741   2.420
  139HOH    HW2 2092   6.424   6.741   2.420
  140HOH     OW 2093   4.523   6.870   1.933
  140HOH    HW1 2094   4.604   6.870   1.990
  140HOH    HW2 2095   4.523   6.952   1.875
  141HOH     OW 2096   5.890   6.907   1.421
  141HOH    HW1 2097   5.972   6.907   1.479
  141HOH    HW2 2098   5.890   6.825   1.364
  142HOH     OW 2099   5.666   3.724   1.472
  142HOH    HW1 2100   5.584   3.724   1.529
  142HOH    HW2 2101   5.666   3.805   1.414
  143HOH     OW 2102   6.702   4.285   2.664
  143HOH    HW1 2103   6.620   4.285   2.722
  143HOH    HW2 2104   6.702   4.204   2.606
  144HOH     OW 2105   6.254   5.286   1.975
  144HOH    HW1 2106   6.254   5.368   1.917
  144HOH    HW2 2107   6.254   5.204   1.917
  145HOH     OW 2108   4.334   4.466   2.166
  145HOH    HW1 2109   4.415   4.466   2.224
  145HOH    HW2 2110   4.252   4.466   2.224
  146HOH     OW 2111   6.267   3.863   3.093
  146HOH    HW1 2112   6.349   3.863   3.151
  146HOH    HW2 2113   6.267   3.944   3.036
  147HOH     OW 2114   6.052   5.621   1.402
  147HOH    HW1 2115   6.134   5.621   1.459
  147HOH    HW2 2116   6.052   5.539   1.344
  148HOH     OW 2117   4.354   5.045   3.370
  148HOH    HW1 2118   4.272   5.045   3.428
  148HOH    HW2 2119   4.354   5.127   3.312
  149HOH     OW 2120   4.398   6.464   1.958
  149HOH    HW1 2121   4.316   6.464   2.016
  149HOH    HW2 2122   4.398   6.382   1.900
  150HOH     OW 2123   4.331   3.852   3.472
  150HOH    HW1 2124   4.331   3.933   3.414
  150HOH    HW2 2125   4.331   3.770   3.414
  151HOH     OW 2126   6.591   3.550   2.084
  151HOH    HW1 2127   6.672   3.550   2.142
  151HOH    HW2 2128   6.509   3.550   2.142
  152HOH     OW 2129   5.929   3.803   3.945
  152HOH    HW1 2130   6.011   3.803   4.003
  152HOH    HW2 2131   5.929   3.885   3.887
  153HOH     OW 2132   5.633   5.587   2.612
  153HOH    HW1 2133   5.715   5.587   2.670
  153HOH    HW2 2134   5.633   5.505   2.554
  154HOH     OW 2135   5.920   7.210   3.437
  154HOH    HW1 2136   5.838   7.210   3.495
  154HOH    HW2 2137   5.920   7.291   3.379
  155HOH     OW 2138   5.143   3.941   3.327
  155HOH    HW1 2139   5.062   3.941   3.385
  155HOH    HW2 2140   5.143   3.860   3.270
  156HOH     OW 2141   4.219   3.727   2.440
  156HOH    HW1 2142   4.219   3.809   2.382
  156HOH    HW2 2143   4.219   3.646   2.382
  157HOH     OW 2144   5.186   7.421   3.184
  157HOH    HW1 2145   5.268   7.421   3.242
  157HOH    HW2 2146   5.105   7.421   3.242
  158HOH     OW 2147   5.618   3.693   2.243
  158HOH    HW1 2148   5.700   3.693   2.301
  158HOH    HW2 2149   5.618   3.774   2.185
  159HOH     OW 2150   6.331   4.246   2.920
  159HOH    HW1 2151   6.413   4.246   2.978
  159HOH    HW2 2152   6.331   4.164   2.862
  160HOH     OW 2153   5.594   4.050   1.454
  160HOH    HW1 2154   5.513   4.050   1.512
  160HOH    HW2 2155   5.594   4.132   1.396
  161HOH     OW 2156   5.623   5.471   1.258
  161HOH    HW1 2157   5.541   5.471   1.316
  161HOH    HW2 2158   5.623   5.389   1.200
  162HOH     OW 2159   4.141   5.702   2.798
  162HOH    HW1 2160   4.141   5.783   2.741
  162HOH    HW2 2161   4.141   5.620   2.741
  163HOH     OW 2162   5.248   7.318   1.692
  163HOH    HW1 2163   5.329   7.318   1.750
  163HOH    HW2 2164   5.166   7.318   1.750
  164HOH     OW 2165   6.466   4.869   1.769
  164HOH    HW1 2166   6.547   4.869   1.827
  164HOH    HW2 2167   6.466   4.951   1.711
  165HOH     OW 2168   5.611   3.846   2.626
  165HOH    HW1 2169   5.693   3.846   2.684
  165HOH    HW2 2170   5.611   3.764   2.568
  166HOH     OW 2171   6.218   6.632   3.630
  166HOH    HW1 2172   6.136   6.632   3.688
  166HOH    HW2 2173   6.218   6.714   3.572
  167HOH     OW 2174   5.712   5.604   3.876
  167HOH    HW1 2175   5.630   5.604   3.934
  167HOH    HW2 2176   5.712   5.522   3.818
  168HOH     OW 2177   6.742   4.102   1.836
  168HOH    HW1 2178   6.742   4.183   1.779
  168HOH    HW2 2179   6.742   4.020   1.779
  169HOH     OW 2180   5.083   7.026   3.436
  169HOH    HW1 2181   5.165   7.026   3.493
  169HOH    HW2 2182   5.001   7.026   3.493
  170HOH     OW 2183   4.169   4.107   3.898
  170HOH    HW1 2184   4.250   4.107   3.956
  170HOH    HW2 2185   4.169   4.189   3.840
  171HOH     OW 2186   6.793   5.507   2.261
  171HOH    HW1 2187   6.875   5.507   2.319
  171HOH    HW2 2188   6.793   5.425   2.204
  172HOH     OW 2189   6.554   4.589   3.255
  172HOH    HW1 2190   6.472   4.589   3.313
  172HOH    HW2 2191   6.554   4.671   3.197
  173HOH     OW 2192   4.869   7.546   2.952
  173HOH    HW1 2193   4.788   7.546   3.010
  173HOH    HW2 2194   4.869   7.464   2.895
  174HOH     OW 2195   6.326   4.392   3.136
  174HOH    HW1 2196   6.326   4.473   3.078
  174HOH    HW2 2197   6.326   4.310   3.078
  175HOH     OW 2198   4.745   3.714   1.933
  175HOH    HW1 2199   4.826   3.714   1.991
  175HOH    HW2 2200   4.663   3.714   1.991
  176HOH     OW 2201   4.718   5.545   3.218
  176HOH    HW1 2202   4.799   5.545   3.276
  176HOH    HW2 2203   4.718   5.627   3.160
  177HOH     OW 2204   6.032   6.099   1.112
  177HOH    HW1 2205   6.114   6.099   1.170
  177HOH    HW2 2206   6.032   6.017   1.054
  178HOH     OW 2207   6.084   7.002   3.558
  178HOH    HW1 2208   6.002   7.002   3.616
  178HOH    HW2 2209   6.084   7.084   3.501
  179HOH     OW 2210   5.095   7.058   1.363
  179HOH    HW1 2211   5.014   7.058   1.421
  179HOH    HW2 2212   5.095   6.977   1.305
  180HOH     OW 2213   5.490   6.764   3.661
  180HOH    HW1 2214   5.490   6.846   3.603
  180HOH    HW2 2215   5.490   6.683   3.603
  181HOH     OW 2216   4.313   6.221   1.984
  181HOH    HW1 2217   4.394   6.221   2.041
  181HOH    HW2 2218   4.231   6.221   2.041
  182HOH     OW 2219   6.264   5.188   3.450
  182HOH    HW1 2220   6.346   5.188   3.508
  182HOH    HW2 2221   6.264   5.270   3.393
  183HOH     OW 2222   6.354   5.825   1.603
  183HOH    HW1 2223   6.435   5.825   1.660
  183HOH    HW2 2224   6.354   5.744   1.545
  184HOH     OW 2225   4.992   4.265   3.702
  184HOH    HW1 2226   4.910   4.265   3.760
  184HOH    HW2 2227   4.992   4.346   3.644
  185HOH     OW 2228   6.857   6.084   2.301
  185HOH    HW1 2229   6.775   6.084   2.358
  185HOH    HW2 2230   6.857   6.002   2.243
  186HOH     OW 2231   5.437   6.744   1.411
  186HOH    HW1 2232   5.437   6.825   1.353
  186HOH    HW2 2233   5.437   6.662   1.353
  187HOH     OW 2234   4.166   5.736   2.445
  187HOH    HW1 2235   4.248   5.736   2.502
  187HOH    HW2 2236   4.084   5.736   2.502
  188HOH     OW 2237   6.287   4.663   3.881
  188HOH    HW1 2238   6.369   4.663   3.938
  188HOH    HW2 2239   6.287   4.745   3.823
  189HOH     OW 2240   4.406   6.879   3.014
  189HOH    HW1 2241   4.488   6.879   3.072
  189HOH    HW2 2242   4.406   6.798   2.956
  190HOH     OW 2243   3.924   4.051   3.501
  190HOH    HW1 2244   3.842   4.051   3.558
  190HOH    HW2 2245   3.924   4.132   3.443
  191HOH     OW 2246   4.702   6.515   1.581
  191HOH    HW1 2247   4.620   6.515   1.639
  191HOH    HW2 2248   4.702   6.433   1.524
  192HOH     OW 2249   6.290   5.053   3.712
  192HOH    HW1 2250   6.290   5.134   3.655
  192HOH    HW2 2251   6.290   4.971   3.655
  193HOH     OW 2252   6.917   4.494   2.603
  193HOH    HW1 2253   6.998   4.494   2.660
  193HOH    HW2 2254   6.835   4.494   2.660
  194HOH     OW 2255   6.629   6.359   1.803
  194HOH    HW1 2256   6.711   6.359   1.861
  194HOH    HW2 2257   6.629   6.441   1.746
  195HOH     OW 2258   5.108   4.586   3.729
  195HOH    HW1 2259   5.190   4.586   3.787
  195HOH    HW2 2260   5.108   4.505   3.672
  196HOH     OW 2261   4.890   4.083   1.362
  196HOH    HW1 2262   4.808   4.083   1.420
  196HOH    HW2 2263   4.890   4.165   1.305
  197HOH     OW 2264   5.430   3.888   3.490
  197HOH    HW1 2265   5.349   3.888   3.548
  197HOH    HW2 2266   5.430   3.807   3.433
  198HOH     OW 2267   4.924   5.952   3.733
  198HOH    HW1 2268   4.924   6.033   3.675
  198HOH    HW2 2269   4.924   5.870   3.675
  199HOH     OW 2270   4.554   5.777   1.562
  199HOH    HW1 2271   4.636   5.777   1.620
  199HOH    HW2 2272   4.473   5.777   1.620
  200HOH     OW 2273   5.825   7.828   2.916
  200HOH    HW1 2274   5.906   7.828   2.974
  200HOH    HW2 2275   5.825   7.910   2.858
  201HOH     OW 2276   6.299   3.555   1.623
  201HOH    HW1 2277   6.380   3.555   1.681
  201HOH    HW2 2278   6.299   3.474   1.566
  202HOH     OW 2279   4.450   3.868   3.243
  202HOH    HW1 2280   4.368   3.868   3.300
  202HOH    HW2 2281   4.450   3.949   3.185
  203HOH     OW 2282   5.838   6.630   1.224
  203HOH    HW1 2283   5.756   6.630   1.281
  203HOH    HW2 2284   5.838   6.548   1.166
  204HOH     OW 2285   4.239   4.917   3.689
  204HOH    HW1 2286   4.239   4.998   3.631
  204HOH    HW2 2287   4.239   4.835   3.631
  205HOH     OW 2288   5.403   7.767   3.073
  205HOH    HW1 2289   5.485   7.767   3.131
  205HOH    HW2 2290   5.322   7.767   3.131
  206HOH     OW 2291   6.997   4.824   2.288
  206HOH    HW1 2292   7.079   4.824   2.346
  206HOH    HW2 2293   6.997   4.905   2.230
  207HOH     OW 2294   6.773   6.118   3.084
  207HOH    HW1 2295   6.855   6.118   3.142
  207HOH    HW2 2296   6.773   6.036   3.026
  208HOH     OW 2297   4.627   3.630   1.613
  208HOH    HW1 2298   4.545   3.630   1.671
  208HOH    HW2 2299   4.627   3.712   1.556
  209HOH     OW 2300   4.753   3.705   2.214
  209HOH    HW1 2301   4.671   3.705   2.271
  209HOH    HW2 2302   4.753   3.623   2.156
  210HOH     OW 2303   5.220   5.266   4.119
  210HOH    HW1 2304   5.220   5.348   4.062
  210HOH    HW2 2305   5.220   5.185   4.062
  211HOH     OW 2306   6.080   6.654   1.412
  211HOH    HW1 2307   6.162   6.654   1.470
  211HOH    HW2 2308   5.999   6.654   1.470
  212HOH     OW 2309   4.275   4.217   2.289
  212HOH    HW1 2310   4.357   4.217   2.347
  212HOH    HW2 2311   4.275   4.298   2.231
  213HOH     OW 2312   4.074   4.332   2.906
  213HOH    HW1 2313   4.156   4.332   2.964
  213HOH    HW2 2314   4.074   4.250   2.848
  214HOH     OW 2315   6.272   3.978   3.994
  214HOH    HW1 2316   6.190   3.978   4.051
  214HOH    HW2 2317   6.272   4.059   3.936
  215HOH     OW 2318   6.599   7.022   2.705
  215HOH    HW1 2319   6.518   7.022   2.762
  215HOH    HW2 2320   6.599   6.941   2.647
  216HOH     OW 2321   6.073   4.879   4.096
  216HOH    HW1 2322   6.073   4.960   4.038
  216HOH    HW2 2323   6.073   4.797   4.038
  217HOH     OW 2324   6.371   3.728   3.651
  217HOH    HW1 2325   6.452   3.728   3.709
  217HOH    HW2 2326   6.289   3.728   3.709
  218HOH     OW 2327   5.520   4.218   3.921
  218HOH    HW1 2328   5.601   4.218   3.978
  218HOH    HW2 2329   5.520   4.300   3.863
  219HOH     OW 2330   5.963   7.285   1.692
  219HOH    HW1 2331   6.045   7.285   1.750
  219HOH    HW2 2332   5.963   7.203   1.635
  220HOH     OW 2333   4.806   5.389   1.794
  220HOH    HW1 2334   4.725   5.389   1.852
  220HOH    HW2 2335   4.806   5.471   1.736
  221HOH     OW 2336   4.460   3.682   2.073
  221HOH    HW1 2337   4.378   3.682   2.131
  221HOH    HW2 2338   4.460   3.601   2.015
  222HOH     OW 2339   6.680   5.579   2.924
  222HOH    HW1 2340   6.680   5.661   2.866
  222HOH    HW2 2341   6.680   5.498   2.866
  223HOH     OW 2342   4.359   6.762   2.412
  223HOH    HW1 2343   4.440   6.762   2.470
  223HOH    HW2 2344   4.277   6.762   2.470
  224HOH     OW 2345   6.542   4.079   2.587
  224HOH    HW1 2346   6.624   4.079   2.645
  224HOH    HW2 2347   6.542   4.160   2.530
  225HOH     OW 2348   4.312   5.782   2.061
  225HOH    HW1 2349   4.393   5.782   2.119
  225HOH    HW2 2350   4.312   5.701   2.003
  226HOH     OW 2351   6.362   7.816   2.489
  226HOH    HW1 2352   6.280   7.816   2.546
  226HOH    HW2 2353   6.362   7.898   2.431
  227HOH     OW 2354   4.377   6.155   3.051
  227HOH    HW1 2355   4.295   6.155   3.109
  227HOH    HW2 2356   4.377   6.074   2.993
  228HOH     OW 2357   5.114   3.718   2.130
  228HOH    HW1 2358   5.114   3.800   2.072
  228HOH    HW2 2359   5.114   3.637   2.072
  229HOH     OW 2360   6.493   6.289   1.594
  229HOH    HW1 2361   6.574   6.289   1.652
  229HOH    HW2 2362   6.411   6.289   1.652
  230HOH     OW 2363   6.489   7.311   2.355
  230HOH    HW1 2364   6.571   7.311   2.413
  230HOH    HW2 2365   6.489   7.393   2.297
  231HOH     OW 2366   5.921   7.678   1.572
  231HOH    HW1 2367   6.002   7.678   1.629
  231HOH    HW2 2368   5.921   7.596   1.514
  232HOH     OW 2369   6.600   6.090   1.810
  232HOH    HW1 2370   6.519   6.090   1.867
  232HOH    HW2 2371   6.600   6.172   1.752
  233HOH     OW 2372   4.304   6.848   2.771
  233HOH    HW1 2373   4.223   6.848   2.829
  233HOH    HW2 2374   4.304   6.767   2.713
  234HOH     OW 2375   6.684   3.697   1.810
  234HOH    HW1 2376   6.684   3.779   1.752
  234HOH    HW2 2377   6.684   3.616   1.752
  235HOH     OW 2378   5.307   5.378   1.257
  235HOH    HW1 2379   5.389   5.378   1.314
  235HOH    HW2 2380   5.225   5.378   1.314
  236HOH     OW 2381   6.099   5.067   1.549
  236HOH    HW1 2382   6.180   5.067   1.607
  236HOH    HW2 2383   6.099   5.149   1.491
  237HOH     OW 2384   6.214   7.427   3.465
  237HOH    HW1 2385   6.296   7.427   3.523
  237HOH    HW2 2386   6.214   7.346   3.407
  238HOH     OW 2387   4.881   4.513   3.593
  238HOH    HW1 2388   4.799   4.513   3.651
  238HOH    HW2 2389   4.881   4.595   3.536
  239HOH     OW 2390   6.639   7.003   2.081
  239HOH    HW1 2391   6.557   7.003   2.139
  239HOH    HW2 2392   6.639   6.922   2.023
  240HOH     OW 2393   4.630   6.673   3.262
  240HOH    HW1 2394   4.630   6.755   3.204
  240HOH    HW2 2395   4.630   6.591   3.204
  241HOH     OW 2396   6.420   6.860   1.344
  241HOH    HW1 2397   6.502   6.860   1.402
  241HOH    HW2 2398   6.338   6.860   1.402
  242HOH     OW 2399   4.514   7.228   3.023
  242HOH    HW1 2400   4.596   7.228   3.080
  242HOH    HW2 2401   4.514   7.310   2.965
  243HOH     OW 2402   4.065   3.887   3.675
  243HOH    HW1 2403   4.146   3.887   3.732
  243HOH    HW2 2404   4.065   3.805   3.617
  244HOH     OW 2405   4.634   5.327   3.384
  244HOH    HW1 2406   4.553   5.327   3.441
  244HOH    HW2 2407   4.634   5.408   3.326
  245HOH     OW 2408   5.461   7.302   1.561
  245HOH    HW1 2409   5.379   7.302   1.619
  245HOH    HW2 2410   5.461   7.220   1.504
  246HOH     OW 2411   6.419   7.396   3.240
  246HOH    HW1 2412   6.419   7.478   3.182
  246HOH    HW2 2413   6.419   7.315   3.182
  247HOH     OW 2414   5.074   6.384   1.198
  247HOH    HW1 2415   5.156   6.384   1.256
  247HOH    HW2 2416   4.993   6.384   1.256
  248HOH     OW 2417   6.524   6.016   3.377
  248HOH    HW1 2418   6.605   6.016   3.434
  248HOH    HW2 2419   6.524   6.098   3.319
  249HOH     OW 2420   6.139   7.125   1.434
  249HOH    HW1 2421   6.221   7.125   1.492
  249HOH    HW2 2422   6.139   7.043   1.376
  250HOH     OW 2423   6.751   3.993   2.303
  250HOH    HW1 2424   6.669   3.993   2.361
  250HOH    HW2 2425   6.751   4.075   2.245
  251HOH     OW 2426   5.041   7.625   2.122
  251HOH    HW1 2427   4.960   7.625   2.180
  251HOH    HW2 2428   5.041   7.543   2.064
  252HOH     OW 2429   4.997   6.700   1.350
  252HOH    HW1 2430   4.997   6.782   1.292
  252HOH    HW2 2431   4.997   6.619   1.292
  253HOH     OW 2432   5.877   5.784   3.812
  253HOH    HW1 2433   5.959   5.784   3.870
  253HOH    HW2 2434   5.796   5.784   3.870
  254HOH     OW 2435   6.274   5.106   1.771
  254HOH    HW1 2436   6.355   5.106   1.829
  254HOH    HW2 2437   6.274   5.187   1.713
  255HOH     OW 2438   5.970   3.980   1.309
  255HOH    HW1 2439   6.052   3.980   1.367
  255HOH    HW2 2440   5.970   3.899   1.251
  257HOH     OW 2441   6.743   3.923   1.642
  257HOH    HW1 2442   6.662   3.923   1.700
  257HOH    HW2 2443   6.743   4.005   1.584
  258HOH     OW 2444   5.648   6.223   3.877
  258HOH    HW1 2445   5.566   6.223   3.934
  258HOH    HW2 2446   5.648   6.141   3.819
  259HOH     OW 2447   5.331   6.060   1.201
  259HOH    HW1 2448   5.331   6.142   1.143
  259HOH    HW2 2449   5.331   5.979   1.143
  260HOH     OW 2450   4.964   5.171   3.908
  260HOH    HW1 2451   5.045   5.171   3.966
  260HOH    HW2 2452   4.882   5.171   3.966
  261HOH     OW 2453   5.872   5.452   1.227
  261HOH    HW1 2454   5.954   5.452   1.285
  261HOH    HW2 2455   5.872   5.533   1.169
  262HOH     OW 2456   5.913   6.356   1.169
  262HOH    HW1 2457   5.995   6.356   1.227
  262HOH    HW2 2458   5.913   6.275   1.112
  263HOH     OW 2459   6.677   6.626   1.882
  263HOH    HW1 2460   6.596   6.626   1.939
  263HOH    HW2 2461   6.677   6.707   1.824
  264HOH     OW 2462   4.819   3.733   2.556
  264HOH    HW1 2463   4.737   3.733   2.613
  264HOH    HW2 2464   4.819   3.651   2.498
  265HOH     OW 2465   4.290   3.575   1.745
  265HOH    HW1 2466   4.290   3.656   1.687
  265HOH    HW2 2467   4.290   3.493   1.687
  266HOH     OW 2468   4.294   3.877   2.116
  266HOH    HW1 2469   4.376   3.877   2.174
  266HOH    HW2 2470   4.212   3.877   2.174
  267HOH     OW 2471   6.275   3.704   3.381
  267HOH    HW1 2472   6.357   3.704   3.439
  267HOH    HW2 2473   6.275   3.786   3.323
  268HOH     OW 2474   5.314   4.720   4.097
  268HOH    HW1 2475   5.395   4.720   4.155
  268HOH    HW2 2476   5.314   4.638   4.040
  269HOH     OW 2477   4.523   6.738   1.474
  269HOH    HW1 2478   4.442   6.738   1.532
  269HOH    HW2 2479   4.523   6.819   1.416
  270HOH     OW 2480   4.446   4.333   1.308
  270HOH    HW1 2481   4.365   4.333   1.365
  270HOH    HW2 2482   4.446   4.251   1.250
  271HOH     OW 2483   3.696   4.857   3.206
  271HOH    HW1 2484   3.696   4.938   3.148
  271HOH    HW2 2485   3.696   4.775   3.148
  272HOH     OW 2486   4.640   3.960   3.783
  272HOH    HW1 2487   4.721   3.960   3.841
  272HOH    HW2 2488   4.558   3.960   3.841
  273HOH     OW 2489   6.032   3.512   2.781
  273HOH    HW1 2490   6.113   3.512   2.839
  273HOH    HW2 2491   6.032   3.594   2.723
  274HOH     OW 2492   5.161   5.800   3.899
  274HOH    HW1 2493   5.242   5.800   3.957
  274HOH    HW2 2494   5.161   5.718   3.841
  275HOH     OW 2495   6.109   5.270   4.095
  275HOH    HW1 2496   6.027   5.270   4.153
  275HOH    HW2 2497   6.109   5.352   4.037
  276HOH     OW 2498   4.274   5.889   3.186
  276HOH    HW1 2499   4.192   5.889   3.243
  276HOH    HW2 2500   4.274   5.807   3.128
  277HOH     OW 2501   4.464   5.158   3.626
  277HOH    HW1 2502   4.464   5.240   3.568
  277HOH    HW2 2503   4.464   5.076   3.568
  278HOH     OW 2504   7.087   4.350   2.368
  278HOH    HW1 2505   7.169   4.350   2.426
  278HOH    HW2 2506   7.006   4.350   2.426
  279HOH     OW 2507   4.862   6.905   1.281
  279HOH    HW1 2508   4.944   6.905   1.339
  279HOH    HW2 2509   4.862   6.987   1.223
  280HOH     OW 2510   5.570   7.708   1.492
  280HOH    HW1 2511   5.652   7.708   1.549
  280HOH    HW2 2512   5.570   7.626   1.434
  281HOH     OW 2513   4.763   7.403   2.472
  281HOH    HW1 2514   4.682   7.403   2.530
  281HOH    HW2 2515   4.763   7.485   2.414
  282HOH     OW 2516   5.230   6.050   3.996
  282HOH    HW1 2517   5.148   6.050   4.053
  282HOH    HW2 2518   5.230   5.968   3.938
  283HOH     OW 2519   5.971   4.597   1.507
  283HOH    HW1 2520   5.971   4.679   1.450
  283HOH    HW2 2521   5.971   4.515   1.450
  284HOH     OW 2522   4.439   3.595   2.798
  284HOH    HW1 2523   4.520   3.595   2.856
  284HOH    HW2 2524   4.357   3.595   2.856
  285HOH     OW 2525   4.205   6.617   2.824
  285HOH    HW1 2526   4.287   6.617   2.882
  285HOH    HW2 2527   4.205   6.699   2.767
  286HOH     OW 2528   5.444   7.065   1.421
  286HOH    HW1 2529   5.526   7.065   1.479
  286HOH    HW2 2530   5.444   6.983   1.364
  287HOH     OW 2531   4.512   4.444   4.171
  287HOH    HW1 2532   4.431   4.444   4.229
  287HOH    HW2 2533   4.512   4.526   4.114
  288HOH     OW 2534   5.734   3.773   3.417
  288HOH    HW1 2535   5.652   3.773   3.475
  288HOH    HW2 2536   5.734   3.691   3.359
  289HOH     OW 2537   5.707   5.238   1.115
  289HOH    HW1 2538   5.707   5.320   1.057
  289HOH    HW2 2539   5.707   5.157   1.057
  290HOH     OW 2540   6.713   6.862   1.773
  290HOH    HW1 2541   6.795   6.862   1.831
  290HOH    HW2 2542   6.631   6.862   1.831
  291HOH     OW 2543   6.644   4.942   3.177
  291HOH    HW1 2544   6.725   4.942   3.235
  291HOH    HW2 2545   6.644   5.024   3.119
  292HOH     OW 2546   4.558   5.711   3.356
  292HOH    HW1 2547   4.640   5.711   3.414
  292HOH    HW2 2548   4.558   5.629   3.298
  293HOH     OW 2549   4.589   6.182   3.312
  293HOH    HW1 2550   4.507   6.182   3.370
  293HOH    HW2 2551   4.589   6.264   3.254
  294HOH     OW 2552   3.901   4.897   2.783
  294HOH    HW1 2553   3.819   4.897   2.840
  294HOH    HW2 2554   3.901   4.815   2.725
  295HOH     OW 2555   4.745   7.365   1.561
  295HOH    HW1 2556   4.745   7.446   1.504
  295HOH    HW2 2557   4.745   7.283   1.504
  296HOH     OW 2558   6.397   7.277   1.760
  296HOH    HW1 2559   6.478   7.277   1.818
  296HOH    HW2 2560   6.315   7.277   1.818
  297HOH     OW 2561   4.439   7.104   3.243
  297HOH    HW1 2562   4.521   7.104   3.301
  297HOH    HW2 2563   4.439   7.186   3.185
  298HOH     OW 2564   5.192   6.729   3.639
  298HOH    HW1 2565   5.273   6.729   3.697
  298HOH    HW2 2566   5.192   6.647   3.581
  299HOH     OW 2567   5.805   7.852   1.752
  299HOH    HW1 2568   5.723   7.852   1.810
  299HOH    HW2 2569   5.805   7.934   1.694
  300HOH     OW 2570   6.733   5.178   3.187
  300HOH    HW1 2571   6.651   5.178   3.245
  300HOH    HW2 2572   6.733   5.096   3.129
  301HOH     OW 2573   5.691   5.910   0.992
  301HOH    HW1 2574   5.691   5.992   0.934
  301HOH    HW2 2575   5.691   5.828   0.934
  302HOH     OW 2576   4.175   4.650   1.926
  302HOH    HW1 2577   4.257   4.650   1.984
  302HOH    HW2 2578   4.093   4.650   1.984
  303HOH     OW 2579   6.073   4.360   1.411
  303HOH    HW1 2580   6.155   4.360   1.469
  303HOH    HW2 2581   6.073   4.441   1.353
  304HOH     OW 2582   6.796   6.527   2.899
  304HOH    HW1 2583   6.878   6.527   2.957
  304HOH    HW2 2584   6.796   6.446   2.841
  305HOH     OW 2585   5.941   3.664   3.201
  305HOH    HW1 2586   5.860   3.664   3.259
  305HOH    HW2 2587   5.941   3.746   3.144
  306HOH     OW 2588   6.279   4.570   1.435
  306HOH    HW1 2589   6.197   4.570   1.493
  306HOH    HW2 2590   6.279   4.488   1.377
  307HOH     OW 2591   4.926   5.867   1.379
  307HOH    HW1 2592   4.926   5.948   1.321
  307HOH    HW2 2593   4.926   5.785   1.321
  308HOH     OW 2594   6.940   6.373   2.254
  308HOH    HW1 2595   7.022   6.373   2.312
  308HOH    HW2 2596   6.859   6.373   2.312
  309HOH     OW 2597   4.645   4.827   1.509
  309HOH    HW1 2598   4.726   4.827   1.567
  309HOH    HW2 2599   4.645   4.909   1.451
  310HOH     OW 2600   4.237   6.315   2.775
  310HOH    HW1 2601   4.319   6.315   2.833
  310HOH    HW2 2602   4.237   6.233   2.718
  311HOH     OW 2603   5.339   3.904   1.370
  311HOH    HW1 2604   5.257   3.904   1.428
  311HOH    HW2 2605   5.339   3.985   1.312
  312HOH     OW 2606   6.056   5.313   1.373
  312HOH    HW1 2607   5.975   5.313   1.431
  312HOH    HW2 2608   6.056   5.231   1.315
  313HOH     OW 2609   4.058   5.118   3.484
  313HOH    HW1 2610   4.058   5.200   3.426
  313HOH    HW2 2611   4.058   5.037   3.426
  315HOH     OW 2612   6.461   3.733   2.521
  315HOH    HW1 2613   6.543   3.733   2.579
  315HOH    HW2 2614   6.380   3.733   2.579
  316HOH     OW 2615   3.974   5.165   2.789
  316HOH    HW1 2616   4.056   5.165   2.847
  316HOH    HW2 2617   3.974   5.246   2.731
  317HOH     OW 2618   4.440   6.946   2.248
  317HOH    HW1 2619   4.522   6.946   2.305
  317HOH    HW2 2620   4.440   6.865   2.190
  318HOH     OW 2621   6.860   4.162   2.463
  318HOH    HW1 2622   6.778   4.162   2.521
  318HOH    HW2 2623   6.860   4.243   2.406
  319HOH     OW 2624   4.290   6.654   2.193
  319HOH    HW1 2625   4.209   6.654   2.251
  319HOH    HW2 2626   4.290   6.573   2.135
  320HOH     OW 2627   6.487   6.641   3.406
  320HOH    HW1 2628   6.487   6.723   3.349
  320HOH    HW2 2629   6.487   6.559   3.349
  321HOH     OW 2630   6.660   6.945   3.187
  321HOH    HW1 2631   6.742   6.945   3.244
  321HOH    HW2 2632   6.578   6.945   3.244
  322HOH     OW 2633   4.817   5.685   3.654
  322HOH    HW1 2634   4.898   5.685   3.712
  322HOH    HW2 2635   4.817   5.767   3.597
  323HOH     OW 2636   6.643   4.496   1.746
  323HOH    HW1 2637   6.725   4.496   1.804
  323HOH    HW2 2638   6.643   4.415   1.689
  324HOH     OW 2639   4.417   6.988   1.632
  324HOH    HW1 2640   4.335   6.988   1.689
  324HOH    HW2 2641   4.417   7.070   1.574
  325HOH     OW 2642   5.522   3.606   3.374
  325HOH    HW1 2643   5.441   3.606   3.432
  325HOH    HW2 2644   5.522   3.524   3.316
  326HOH     OW 2645   6.679   6.730   1.466
  326HOH    HW1 2646   6.679   6.812   1.409
  326HOH    HW2 2647   6.679   6.648   1.409
  327HOH     OW 2648   3.818   4.485   3.402
  327HOH    HW1 2649   3.900   4.485   3.459
  327HOH    HW2 2650   3.736   4.485   3.459
  328HOH     OW 2651   5.984   4.843   1.453
  328HOH    HW1 2652   6.065   4.843   1.511
  328HOH    HW2 2653   5.984   4.925   1.396
  329HOH     OW 2654   6.270   5.594   3.569
  329HOH    HW1 2655   6.352   5.594   3.627
  329HOH    HW2 2656   6.270   5.513   3.511
  330HOH     OW 2657   7.012   6.336   2.659
  330HOH    HW1 2658   6.931   6.336   2.717
  330HOH    HW2 2659   7.012   6.418   2.601
  331HOH     OW 2660   4.245   4.836   1.728
  331HOH    HW1 2661   4.164   4.836   1.785
  331HOH    HW2 2662   4.245   4.755   1.670
  332HOH     OW 2663   6.577   4.875   3.571
  332HOH    HW1 2664   6.577   4.957   3.513
  332HOH    HW2 2665   6.577   4.794   3.513
  333HOH     OW 2666   6.278   3.442   2.032
  333HOH    HW1 2667   6.360   3.442   2.089
  333HOH    HW2 2668   6.197   3.442   2.089
  334HOH     OW 2669   5.859   5.040   4.162
  334HOH    HW1 2670   5.941   5.040   4.220
  334HOH    HW2 2671   5.859   5.122   4.104
  335HOH     OW 2672   3.845   4.550   3.001
  335HOH    HW1 2673   3.927   4.550   3.059
  335HOH    HW2 2674   3.845   4.469   2.944
  336HOH     OW 2675   4.017   5.434   2.826
  336HOH    HW1 2676   3.936   5.434   2.883
  336HOH    HW2 2677   4.017   5.516   2.768
  337HOH     OW 2678   6.830   4.696   1.947
  337HOH    HW1 2679   6.748   4.696   2.005
  337HOH    HW2 2680   6.830   4.614   1.889
  338HOH     OW 2681   6.797   6.817   2.776
  338HOH    HW1 2682   6.797   6.899   2.718
  338HOH    HW2 2683   6.797   6.735   2.718
  339HOH     OW 2684   6.482   4.187   3.970
  339HOH    HW1 2685   6.564   4.187   4.028
  339HOH    HW2 2686   6.401   4.187   4.028
  340HOH     OW 2687   4.070   4.048   2.552
  340HOH    HW1 2688   4.152   4.048   2.610
  340HOH    HW2 2689   4.070   4.129   2.494
  341HOH     OW 2690   6.566   7.223   2.924
  341HOH    HW1 2691   6.648   7.223   2.982
  341HOH    HW2 2692   6.566   7.141   2.866
  342HOH     OW 2693   5.609   6.475   1.187
  342HOH    HW1 2694   5.528   6.475   1.245
  342HOH    HW2 2695   5.609   6.556   1.130
  343HOH     OW 2696   5.054   6.324   3.855
  343HOH    HW1 2697   4.973   6.324   3.912
  343HOH    HW2 2698   5.054   6.243   3.797
  344HOH     OW 2699   5.530   3.773   2.893
  344HOH    HW1 2700   5.530   3.854   2.836
  344HOH    HW2 2701   5.530   3.691   2.836
  345HOH     OW 2702   3.949   4.681   2.506
  345HOH    HW1 2703   4.031   4.681   2.564
  345HOH    HW2 2704   3.867   4.681   2.564
  346HOH     OW 2705   6.487   3.413   1.846
  346HOH    HW1 2706   6.569   3.413   1.904
  346HOH    HW2 2707   6.487   3.495   1.789
  347HOH     OW 2708   6.062   7.771   1.809
  347HOH    HW1 2709   6.144   7.771   1.867
  347HOH    HW2 2710   6.062   7.689   1.752
  348HOH     OW 2711   6.547   3.800   3.183
  348HOH    HW1 2712   6.465   3.800   3.241
  348HOH    HW2 2713   6.547   3.882   3.126
  349HOH     OW 2714   5.440   7.920   1.695
  349HOH    HW1 2715   5.358   7.920   1.753
  349HOH    HW2 2716   5.440   7.838   1.637
  350HOH     OW 2717   4.862   3.791   3.280
  350HOH    HW1 2718   4.862   3.872   3.223
  350HOH    HW2 2719   4.862   3.709   3.223
  351HOH     OW 2720   6.693   5.879   1.993
  351HOH    HW1 2721   6.774   5.879   2.051
  351HOH    HW2 2722   6.611   5.879   2.051
  352HOH     OW 2723   5.526   7.751   2.671
  352HOH    HW1 2724   5.608   7.751   2.728
  352HOH    HW2 2725   5.526   7.833   2.613
  353HOH     OW 2726   4.835   7.249   3.529
  353HOH    HW1 2727   4.916   7.249   3.587
  353HOH    HW2 2728   4.835   7.167   3.471
  354HOH     OW 2729   6.781   6.580   2.467
  354HOH    HW1 2730   6.700   6.580   2.524
  354HOH    HW2 2731   6.781   6.662   2.409
  355HOH     OW 2732   5.264   7.915   2.156
  355HOH    HW1 2733   5.182   7.915   2.214
  355HOH    HW2 2734   5.264   7.833   2.099
  356HOH     OW 2735   5.511   4.798   1.136
  356HOH    HW1 2736   5.511   4.880   1.079
  356HOH    HW2 2737   5.511   4.716   1.079
  357HOH     OW 2738   4.049   6.302   2.433
  357HOH    HW1 2739   4.131   6.302   2.491
  357HOH    HW2 2740   3.968   6.302   2.491
  358HOH     OW 2741   4.653   5.470   1.612
  358HOH    HW1 2742   4.735   5.470   1.669
  358HOH    HW2 2743   4.653   5.552   1.554
  359HOH     OW 2744   4.887   4.704   3.774
  359HOH    HW1 2745   4.969   4.704   3.832
  359HOH    HW2 2746   4.887   4.622   3.717
  360HOH     OW 2747   6.173   7.803   3.089
  360HOH    HW1 2748   6.091   7.803   3.147
  360HOH    HW2 2749   6.173   7.884   3.031
  361HOH     OW 2750   4.104   5.485   3.378
  361HOH    HW1 2751   4.023   5.485   3.436
  361HOH    HW2 2752   4.104   5.403   3.320
  362HOH     OW 2753   4.618   4.908   3.865
  362HOH    HW1 2754   4.618   4.990   3.807
  362HOH    HW2 2755   4.618   4.826   3.807
  363HOH     OW 2756   3.844   4.761   3.567
  363HOH    HW1 2757   3.926   4.761   3.624
  363HOH    HW2 2758   3.762   4.761   3.624
  364HOH     OW 2759   4.065   5.851   2.229
  364HOH    HW1 2760   4.147   5.851   2.286
  364HOH    HW2 2761   4.065   5.933   2.171
  365HOH     OW 2762   4.904   5.481   1.210
  365HOH    HW1 2763   4.986   5.481   1.268
  365HOH    HW2 2764   4.904   5.399   1.152
  366HOH     OW 2765   6.867   4.318   1.793
  366HOH    HW1 2766   6.786   4.318   1.850
  366HOH    HW2 2767   6.867   4.400   1.735
  367HOH     OW 2768   5.953   7.855   2.573
  367HOH    HW1 2769   5.871   7.855   2.631
  367HOH    HW2 2770   5.953   7.773   2.515
  368HOH     OW 2771   6.460   5.445   3.405
  368HOH    HW1 2772   6.460   5.527   3.347
  368HOH    HW2 2773   6.460   5.364   3.347
  369HOH     OW 2774   6.873   5.129   1.889
  369HOH    HW1 2775   6.955   5.129   1.947
  369HOH    HW2 2776   6.792   5.129   1.947
  370HOH     OW 2777   4.947   4.251   1.005
  370HOH    HW1 2778   5.028   4.251   1.063
  370HOH    HW2 2779   4.947   4.333   0.947
  371HOH     OW 2780   5.139   5.603   1.281
  371HOH    HW1 2781   5.220   5.603   1.339
  371HOH    HW2 2782   5.139   5.521   1.224
  372HOH     OW 2783   4.461   3.897   1.468
  372HOH    HW1 2784   4.380   3.897   1.526
  372HOH    HW2 2785   4.461   3.979   1.410
  373HOH     OW 2786   5.979   7.656   3.163
  373HOH    HW1 2787   5.898   7.656   3.221
  373HOH    HW2 2788   5.979   7.575   3.106
  374HOH     OW 2789   4.472   6.347   1.593
  374HOH    HW1 2790   4.472   6.429   1.535
  374HOH    HW2 2791   4.472   6.266   1.535
  375HOH     OW 2792   6.749   4.412   2.913
  375HOH    HW1 2793   6.831   4.412   2.971
  375HOH    HW2 2794   6.667   4.412   2.971
  376HOH     OW 2795   7.025   5.132   2.816
  376HOH    HW1 2796   7.107   5.132   2.874
  376HOH    HW2 2797   7.025   5.213   2.759
  377HOH     OW 2798   6.451   5.375   1.799
  377HOH    HW1 2799   6.533   5.375   1.857
  377HOH    HW2 2800   6.451   5.293   1.741
  378HOH     OW 2801   4.084   6.136   2.146
  378HOH    HW1 2802   4.003   6.136   2.204
  378HOH    HW2 2803   4.084   6.217   2.088
  379HOH     OW 2804   5.771   4.986   1.145
  379HOH    HW1 2805   5.690   4.986   1.203
  379HOH    HW2 2806   5.771   4.905   1.087
  380HOH     OW 2807   4.980   3.667   1.570
  380HOH    HW1 2808   4.980   3.748   1.513
  380HOH    HW2 2809   4.980   3.585   1.513
  381HOH     OW 2810   5.405   5.741   1.167
  381HOH    HW1 2811   5.487   5.741   1.225
  381HOH    HW2 2812   5.323   5.741   1.225
  382HOH     OW 2813   6.232   7.896   2.848
  382HOH    HW1 2814   6.313   7.896   2.905
  382HOH    HW2 2815   6.232   7.978   2.790
  383HOH     OW 2816   6.183   4.498   4.197
  383HOH    HW1 2817   6.265   4.498   4.255
  383HOH    HW2 2818   6.183   4.416   4.140
  384HOH     OW 2819   5.419   4.001   3.769
  384HOH    HW1 2820   5.337   4.001   3.826
  384HOH    HW2 2821   5.419   4.083   3.711
  386HOH     OW 2822   5.462   3.543   2.039
  386HOH    HW1 2823   5.380   3.543   2.096
  386HOH    HW2 2824   5.462   3.461   1.981
  387HOH     OW 2825   5.534   6.184   1.094
  387HOH    HW1 2826   5.534   6.266   1.036
  387HOH    HW2 2827   5.534   6.103   1.036
  388HOH     OW 2828   4.316   5.647   3.414
  388HOH    HW1 2829   4.397   5.647   3.472
  388HOH    HW2 2830   4.234   5.647   3.472
  389HOH     OW 2831   6.467   7.592   2.025
  389HOH    HW1 2832   6.549   7.592   2.082
  389HOH    HW2 2833   6.467   7.674   1.967
  390HOH     OW 2834   4.098   5.949   2.634
  390HOH    HW1 2835   4.179   5.949   2.692
  390HOH    HW2 2836   4.098   5.868   2.576
  391HOH     OW 2837   7.078   4.279   1.937
  391HOH    HW1 2838   6.996   4.279   1.994
  391HOH    HW2 2839   7.078   4.360   1.879
  392HOH     OW 2840   4.752   3.831   3.537
  392HOH    HW1 2841   4.670   3.831   3.595
  392HOH    HW2 2842   4.752   3.749   3.479
  393HOH     OW 2843   4.161   6.415   2.088
  393HOH    HW1 2844   4.161   6.496   2.031
  393HOH    HW2 2845   4.161   6.333   2.031
  394HOH     OW 2846   6.779   5.472   1.997
  394HOH    HW1 2847   6.861   5.472   2.054
  394HOH    HW2 2848   6.698   5.472   2.054
  395HOH     OW 2849   4.828   6.107   1.521
  395HOH    HW1 2850   4.910   6.107   1.579
  395HOH    HW2 2851   4.828   6.188   1.464
  397HOH     OW 2852   4.618   6.482   3.490
  397HOH    HW1 2853   4.700   6.482   3.548
  397HOH    HW2 2854   4.618   6.401   3.433
  398HOH     OW 2855   5.616   6.573   3.855
  398HOH    HW1 2856   5.534   6.573   3.913
  398HOH    HW2 2857   5.616   6.655   3.798
  399HOH     OW 2858   4.081   4.609   3.736
  399HOH    HW1 2859   3.999   4.609   3.794
  399HOH    HW2 2860   4.081   4.528   3.678
  401HOH     OW 2861   6.637   6.350   3.043
  401HOH    HW1 2862   6.637   6.432   2.985
  401HOH    HW2 2863   6.637   6.269   2.985
  402HOH     OW 2864   5.582   4.392   4.198
  402HOH    HW1 2865   5.663   4.392   4.256
  402HOH    HW2 2866   5.500   4.392   4.256
  403HOH     OW 2867   3.933   4.067   2.111
  403HOH    HW1 2868   4.015   4.067   2.169
  403HOH    HW2 2869   3.933   4.149   2.053
  404HOH     OW 2870   3.867   5.257   2.401
  404HOH    HW1 2871   3.949   5.257   2.459
  404HOH    HW2 2872   3.867   5.175   2.343
  406HOH     OW 2873   6.989   5.314   2.615
  406HOH    HW1 2874   6.907   5.314   2.673
  406HOH    HW2 2875   6.989   5.395   2.557
  407HOH     OW 2876   4.012   4.473   1.582
  407HOH    HW1 2877   3.931   4.473   1.640
  407HOH    HW2 2878   4.012   4.391   1.525
  408HOH     OW 2879   5.639   3.719   3.780
  408HOH    HW1 2880   5.639   3.800   3.722
  408HOH    HW2 2881   5.639   3.637   3.722
  409HOH     OW 2882   3.791   5.093   3.266
  409HOH    HW1 2883   3.873   5.093   3.323
  409HOH    HW2 2884   3.710   5.093   3.323
  410HOH     OW 2885   6.473   4.055   3.019
  410HOH    HW1 2886   6.555   4.055   3.077
  410HOH    HW2 2887   6.473   4.137   2.961
  411HOH     OW 2888   4.265   4.784   2.152
  411HOH    HW1 2889   4.346   4.784   2.210
  411HOH    HW2 2890   4.265   4.703   2.095
  412HOH     OW 2891   6.152   3.613   3.809
  412HOH    HW1 2892   6.070   3.613   3.866
  412HOH    HW2 2893   6.152   3.694   3.751
  413HOH     OW 2894   4.299   4.099   1.356
  413HOH    HW1 2895   4.218   4.099   1.414
  413HOH    HW2 2896   4.299   4.017   1.298
  414HOH     OW 2897   4.726   4.998   1.224
  414HOH    HW1 2898   4.726   5.079   1.166
  414HOH    HW2 2899   4.726   4.916   1.166
  415HOH     OW 2900   6.913   5.808   2.488
  415HOH    HW1 2901   6.994   5.808   2.546
  415HOH    HW2 2902   6.831   5.808   2.546
  416HOH     OW 2903   7.034   6.200   2.447
  416HOH    HW1 2904   7.115   6.200   2.505
  416HOH    HW2 2905   7.034   6.282   2.389
  417HOH     OW 2906   4.815   7.844   2.561
  417HOH    HW1 2907   4.896   7.844   2.619
  417HOH    HW2 2908   4.815   7.762   2.504
  418HOH     OW 2909   6.312   6.367   3.540
  418HOH    HW1 2910   6.230   6.367   3.598
  418HOH    HW2 2911   6.312   6.449   3.482
  419HOH     OW 2912   5.440   7.509   3.371
  419HOH    HW1 2913   5.358   7.509   3.429
  419HOH    HW2 2914   5.440   7.427   3.313
  420HOH     OW 2915   6.578   7.055   3.435
  420HOH    HW1 2916   6.578   7.137   3.378
  420HOH    HW2 2917   6.578   6.973   3.378
  421HOH     OW 2918   4.238   5.078   1.880
  421HOH    HW1 2919   4.319   5.078   1.937
  421HOH    HW2 2920   4.156   5.078   1.937
  422HOH     OW 2921   4.689   7.309   1.839
  422HOH    HW1 2922   4.771   7.309   1.897
  422HOH    HW2 2923   4.689   7.391   1.781
  423HOH     OW 2924   3.931   5.371   3.110
  423HOH    HW1 2925   4.013   5.371   3.168
  423HOH    HW2 2926   3.931   5.290   3.052
  424HOH     OW 2927   6.557   7.611   2.388
  424HOH    HW1 2928   6.476   7.611   2.446
  424HOH    HW2 2929   6.557   7.693   2.330
  425HOH     OW 2930   6.759   4.243   1.506
  425HOH    HW1 2931   6.677   4.243   1.563
  425HOH    HW2 2932   6.759   4.161   1.448
  426HOH     OW 2933   5.159   7.845   3.029
  426HOH    HW1 2934   5.159   7.926   2.971
  426HOH    HW2 2935   5.159   7.763   2.971
  427HOH     OW 2936   6.368   6.212   1.387
  427HOH    HW1 2937   6.449   6.212   1.444
  427HOH    HW2 2938   6.286   6.212   1.444
  429HOH     OW 2939   6.571   4.449   1.454
  429HOH    HW1 2940   6.653   4.449   1.512
  429HOH    HW2 2941   6.571   4.530   1.396
  430HOH     OW 2942   6.377   7.608   2.791
  430HOH    HW1 2943   6.459   7.608   2.849
  430HOH    HW2 2944   6.377   7.527   2.733
  431HOH     OW 2945   6.730   4.291   3.321
  431HOH    HW1 2946   6.648   4.291   3.379
  431HOH    HW2 2947   6.730   4.373   3.263
  432HOH     OW 2948   4.781   5.270   3.715
  432HOH    HW1 2949   4.699   5.270   3.773
  432HOH    HW2 2950   4.781   5.189   3.657
  434HOH     OW 2951   6.418   5.420   1.551
  434HOH    HW1 2952   6.418   5.502   1.493
  434HOH    HW2 2953   6.418   5.339   1.493
  435HOH     OW 2954   6.775   4.750   3.021
  435HOH    HW1 2955   6.857   4.750   3.079
  435HOH    HW2 2956   6.694   4.750   3.079
  436HOH     OW 2957   6.603   4.146   1.308
  436HOH    HW1 2958   6.684   4.146   1.366
  436HOH    HW2 2959   6.603   4.228   1.250
  438HOH     OW 2960   4.769   7.463   3.277
  438HOH    HW1 2961   4.851   7.463   3.335
  438HOH    HW2 2962   4.769   7.381   3.219
  439HOH     OW 2963   6.591   3.731   3.432
  439HOH    HW1 2964   6.509   3.731   3.490
  439HOH    HW2 2965   6.591   3.813   3.374
  440HOH     OW 2966   4.035   4.082   1.629
  440HOH    HW1 2967   3.954   4.082   1.687
  440HOH    HW2 2968   4.035   4.000   1.571
  441HOH     OW 2969   6.803   4.075   3.488
  441HOH    HW1 2970   6.803   4.157   3.430
  441HOH    HW2 2971   6.803   3.993   3.430
  442HOH     OW 2972   4.517   4.770   1.209
  442HOH    HW1 2973   4.599   4.770   1.266
  442HOH    HW2 2974   4.436   4.770   1.266
  443HOH     OW 2975   5.819   3.608   2.036
  443HOH    HW1 2976   5.901   3.608   2.094
  443HOH    HW2 2977   5.819   3.690   1.978
  444HOH     OW 2978   6.401   7.142   1.427
  444HOH    HW1 2979   6.482   7.142   1.485
  444HOH    HW2 2980   6.401   7.060   1.369
  445HOH     OW 2981   4.444   6.118   1.702
  445HOH    HW1 2982   4.363   6.118   1.760
  445HOH    HW2 2983   4.444   6.200   1.644
  446HOH     OW 2984   6.798   4.395   3.653
  446HOH    HW1 2985   6.716   4.395   3.711
  446HOH    HW2 2986   6.798   4.313   3.596
  447HOH     OW 2987   4.312   5.813   1.754
  447HOH    HW1 2988   4.312   5.895   1.696
  447HOH    HW2 2989   4.312   5.731   1.696
  448HOH     OW 2990   4.635   4.372   1.035
  448HOH    HW1 2991   4.717   4.372   1.092
  448HOH    HW2 2992   4.554   4.372   1.092
  449HOH     OW 2993   5.431   4.558   1.195
  449HOH    HW1 2994   5.513   4.558   1.253
  449HOH    HW2 2995   5.431   4.639   1.137
  450HOH     OW 2996   6.526   5.690   1.760
  450HOH    HW1 2997   6.607   5.690   1.817
  450HOH    HW2 2998   6.526   5.608   1.702
  451HOH     OW 2999   6.977   5.285   2.236
  451HOH    HW1 3000   6.895   5.285   2.293
  451HOH    HW2 3001   6.977   5.367   2.178
  452HOH     OW 3002   5.974   4.229   4.150
  452HOH    HW1 3003   5.893   4.229   4.208
  452HOH    HW2 3004   5.974   4.147   4.093
  453HOH     OW 3005   4.058   4.846   2.293
  453HOH    HW1 3006   4.058   4.928   2.236
  453HOH    HW2 3007   4.058   4.765   2.236
  454HOH     OW 3008   5.657   5.407   4.050
  454HOH    HW1 3009   5.738   5.407   4.108
  454HOH    HW2 3010   5.575   5.407   4.108
  455HOH     OW 3011   5.218   6.638   1.229
  455HOH    HW1 3012   5.299   6.638   1.287
  455HOH    HW2 3013   5.218   6.719   1.171
  456HOH     OW 3014   4.455   7.214   2.485
  456HOH    HW1 3015   4.536   7.214   2.543
  456HOH    HW2 3016   4.455   7.132   2.427
  457HOH     OW 3017   6.138   5.680   3.808
  457HOH    HW1 3018   6.056   5.680   3.865
  457HOH    HW2 3019   6.138   5.761   3.750
  458HOH     OW 3020   4.792   4.633   4.043
  458HOH    HW1 3021   4.710   4.633   4.101
  458HOH    HW2 3022   4.792   4.551   3.985
  459HOH     OW 3023   4.511   5.938   3.506
  459HOH    HW1 3024   4.511   6.019   3.449
  459HOH    HW2 3025   4.511   5.856   3.449
  460HOH     OW 3026   4.979   7.635   3.196
  460HOH    HW1 3027   5.061   7.635   3.254
  460HOH    HW2 3028   4.898   7.635   3.254
  461HOH     OW 3029   4.383   6.649   3.150
  461HOH    HW1 3030   4.465   6.649   3.207
  461HOH    HW2 3031   4.383   6.731   3.092
  462HOH     OW 3032   5.261   3.705   3.369
  462HOH    HW1 3033   5.343   3.705   3.427
  462HOH    HW2 3034   5.261   3.624   3.311
  463HOH     OW 3035   4.335   4.567   1.362
  463HOH    HW1 3036   4.253   4.567   1.420
  463HOH    HW2 3037   4.335   4.648   1.304
  464HOH     OW 3038   4.113   3.553   1.980
  464HOH    HW1 3039   4.031   3.553   2.038
  464HOH    HW2 3040   4.113   3.472   1.922
  465HOH     OW 3041   6.397   3.987   1.239
  465HOH    HW1 3042   6.397   4.069   1.181
  465HOH    HW2 3043   6.397   3.906   1.181
  466HOH     OW 3044   6.038   3.740   2.943
  466HOH    HW1 3045   6.120   3.740   3.000
  466HOH    HW2 3046   5.956   3.740   3.000
  468HOH     OW 3047   5.513   4.996   4.193
  468HOH    HW1 3048   5.594   4.996   4.251
  468HOH    HW2 3049   5.513   5.077   4.136
  469HOH     OW 3050   5.924   7.434   1.462
  469HOH    HW1 3051   6.006   7.434   1.520
  469HOH    HW2 3052   5.924   7.352   1.404
  470HOH     OW 3053   6.768   3.679   2.291
  470HOH    HW1 3054   6.686   3.679   2.348
  470HOH    HW2 3055   6.768   3.761   2.233
  471HOH     OW 3056   6.610   7.238   1.617
  471HOH    HW1 3057   6.528   7.238   1.675
  471HOH    HW2 3058   6.610   7.156   1.559
  472HOH     OW 3059   6.371   4.915   1.532
  472HOH    HW1 3060   6.371   4.997   1.475
  472HOH    HW2 3061   6.371   4.833   1.475
  473HOH     OW 3062   5.525   7.865   2.221
  473HOH    HW1 3063   5.607   7.865   2.279
  473HOH    HW2 3064   5.443   7.865   2.279
  474HOH     OW 3065   5.824   5.676   1.113
  474HOH    HW1 3066   5.906   5.676   1.171
  474HOH    HW2 3067   5.824   5.758   1.055
  475HOH     OW 3068   3.980   5.361   2.092
  475HOH    HW1 3069   4.062   5.361   2.150
  475HOH    HW2 3070   3.980   5.279   2.034
  476HOH     OW 3071   5.866   6.763   3.749
  476HOH    HW1 3072   5.784   6.763   3.807
  476HOH    HW2 3073   5.866   6.845   3.691
  477HOH     OW 3074   6.522   6.571   1.342
  477HOH    HW1 3075   6.440   6.571   1.400
  477HOH    HW2 3076   6.522   6.489   1.285
  478HOH     OW 3077   5.257   7.003   3.614
  478HOH    HW1 3078   5.257   7.085   3.556
  478HOH    HW2 3079   5.257   6.922   3.556
  479HOH     OW 3080   6.917   5.402   3.052
  479HOH    HW1 3081   6.999   5.402   3.109
  479HOH    HW2 3082   6.835   5.402   3.109
  480HOH     OW 3083   5.412   3.670   1.466
  480HOH    HW1 3084   5.493   3.670   1.524
  480HOH    HW2 3085   5.412   3.752   1.408
  481HOH     OW 3086   4.132   3.730   2.797
  481HOH    HW1 3087   4.214   3.730   2.855
  481HOH    HW2 3088   4.132   3.648   2.739
  482HOH     OW 3089   5.946   5.481   4.117
  482HOH    HW1 3090   5.864   5.481   4.175
  482HOH    HW2 3091   5.946   5.563   4.060
  483HOH     OW 3092   4.140   4.714   3.980
  483HOH    HW1 3093   4.059   4.714   4.037
  483HOH    HW2 3094   4.140   4.632   3.922
  484HOH     OW 3095   4.023   5.544   2.264
  484HOH    HW1 3096   4.023   5.625   2.206
  484HOH    HW2 3097   4.023   5.462   2.206
  485HOH     OW 3098   5.678   3.471   1.725
  485HOH    HW1 3099   5.760   3.471   1.783
  485HOH    HW2 3100   5.597   3.471   1.783
  486HOH     OW 3101   4.019   3.788   2.221
  486HOH    HW1 3102   4.101   3.788   2.279
  486HOH    HW2 3103   4.019   3.869   2.163
  487HOH     OW 3104   5.244   6.481   3.968
  487HOH    HW1 3105   5.325   6.481   4.026
  487HOH    HW2 3106   5.244   6.399   3.910
  488HOH     OW 3107   4.580   5.237   1.394
  488HOH    HW1 3108   4.498   5.237   1.451
  488HOH    HW2 3109   4.580   5.318   1.336
  489HOH     OW 3110   6.926   4.023   2.052
  489HOH    HW1 3111   6.845   4.023   2.109
  489HOH    HW2 3112   6.926   3.942   1.994
  490HOH     OW 3113   5.046   3.530   1.952
  490HOH    HW1 3114   5.046   3.612   1.894
  490HOH    HW2 3115   5.046   3.448   1.894
  491HOH     OW 3116   6.078   6.280   1.342
  491HOH    HW1 3117   6.160   6.280   1.400
  491HOH    HW2 3118   5.996   6.280   1.400
  493HOH     OW 3119   4.219   6.508   2.568
  493HOH    HW1 3120   4.301   6.508   2.626
  493HOH    HW2 3121   4.219   6.589   2.510
  494HOH     OW 3122   4.939   7.800   2.336
  494HOH    HW1 3123   5.020   7.800   2.393
  494HOH    HW2 3124   4.939   7.719   2.278
  495HOH     OW 3125   6.088   7.842   2.131
  495HOH    HW1 3126   6.007   7.842   2.189
  495HOH    HW2 3127   6.088   7.924   2.073
  496HOH     OW 3128   6.698   4.106   3.783
  496HOH    HW1 3129   6.616   4.106   3.841
  496HOH    HW2 3130   6.698   4.025   3.725
  497HOH     OW 3131   6.434   7.282   3.511
  497HOH    HW1 3132   6.434   7.364   3.453
  497HOH    HW2 3133   6.434   7.200   3.453
  498HOH     OW 3134   6.616   5.510   3.207
  498HOH    HW1 3135   6.698   5.510   3.265
  498HOH    HW2 3136   6.535   5.510   3.265
  499HOH     OW 3137   5.102   3.893   1.546
  499HOH    HW1 3138   5.183   3.893   1.604
  499HOH    HW2 3139   5.102   3.975   1.488
  500HOH     OW 3140   6.523   5.082   3.433
  500HOH    HW1 3141   6.605   5.082   3.491
  500HOH    HW2 3142   6.523   5.001   3.376
  501HOH     OW 3143   5.596   5.959   3.952
  501HOH    HW1 3144   5.515   5.959   4.010
  501HOH    HW2 3145   5.596   6.041   3.895
  503HOH     OW 3146   5.760   4.696   1.211
  503HOH    HW1 3147   5.678   4.696   1.269
  503HOH    HW2 3148   5.760   4.614   1.153
  504HOH     OW 3149   5.816   4.812   4.315
  504HOH    HW1 3150   5.816   4.893   4.257
  504HOH    HW2 3151   5.816   4.730   4.257
  505HOH     OW 3152   5.858   4.436   4.348
  505HOH    HW1 3153   5.939   4.436   4.406
  505HOH    HW2 3154   5.776   4.436   4.406
  506HOH     OW 3155   4.513   4.154   4.125
  506HOH    HW1 3156   4.595   4.154   4.183
  506HOH    HW2 3157   4.513   4.236   4.067
  507HOH     OW 3158   5.768   4.407   1.456
  507HOH    HW1 3159   5.849   4.407   1.514
  507HOH    HW2 3160   5.768   4.326   1.398
  508HOH     OW 3161   6.335   5.315   3.800
  508HOH    HW1 3162   6.254   5.315   3.858
  508HOH    HW2 3163   6.335   5.397   3.742
  509HOH     OW 3164   6.537   7.021   2.433
  509HOH    HW1 3165   6.455   7.021   2.490
  509HOH    HW2 3166   6.537   6.940   2.375
  510HOH     OW 3167   6.142   3.704   1.359
  510HOH    HW1 3168   6.142   3.786   1.301
  510HOH    HW2 3169   6.142   3.622   1.301
  512HOH     OW 3170   4.591   7.075   2.063
  512HOH    HW1 3171   4.672   7.075   2.121
  512HOH    HW2 3172   4.509   7.075   2.121
  513HOH     OW 3173   6.676   4.650   3.505
  513HOH    HW1 3174   6.757   4.650   3.563
  513HOH    HW2 3175   6.676   4.732   3.447
  514HOH     OW 3176   5.034   4.873   1.097
  514HOH    HW1 3177   5.116   4.873   1.155
  514HOH    HW2 3178   5.034   4.792   1.039
  516HOH     OW 3179   3.885   4.305   1.739
  516HOH    HW1 3180   3.804   4.305   1.797
  516HOH    HW2 3181   3.885   4.387   1.682
  517HOH     OW 3182   4.163   3.713   3.218
  517HOH    HW1 3183   4.081   3.713   3.276
  517HOH    HW2 3184   4.163   3.631   3.160
  518HOH     OW 3185   6.903   3.782   1.918
  518HOH    HW1 3186   6.903   3.863   1.861
  518HOH    HW2 3187   6.903   3.700   1.861
  519HOH     OW 3188   4.416   4.758   4.080
  519HOH    HW1 3189   4.497   4.758   4.138
  519HOH    HW2 3190   4.334   4.758   4.138
  520HOH     OW 3191   4.897   4.294   3.976
  520HOH    HW1 3192   4.979   4.294   4.034
  520HOH    HW2 3193   4.897   4.376   3.918
  522HOH     OW 3194   5.619   3.965   3.972
  522HOH    HW1 3195   5.701   3.965   4.029
  522HOH    HW2 3196   5.619   3.883   3.914
  523HOH     OW 3197   4.525   5.042   1.557
  523HOH    HW1 3198   4.443   5.042   1.615
  523HOH    HW2 3199   4.525   5.124   1.500
  524HOH     OW 3200   5.036   4.870   3.927
  524HOH    HW1 3201   4.955   4.870   3.985
  524HOH    HW2 3202   5.036   4.788   3.870
  526HOH     OW 3203   6.576   3.400   1.571
  526HOH    HW1 3204   6.576   3.482   1.513
  526HOH    HW2 3205   6.576   3.319   1.513
  530HOH     OW 3206   4.781   7.389   2.188
  530HOH    HW1 3207   4.863   7.389   2.246
  530HOH    HW2 3208   4.699   7.389   2.246
  531HOH     OW 3209   6.333   6.978   3.612
  531HOH    HW1 3210   6.415   6.978   3.670
  531HOH    HW2 3211   6.333   7.059   3.555
  534HOH     OW 3212   5.153   5.575   4.055
  534HOH    HW1 3213   5.235   5.575   4.112
  534HOH    HW2 3214   5.153   5.493   3.997
  535HOH     OW 3215   4.243   4.255   4.086
  535HOH    HW1 3216   4.161   4.255   4.143
  535HOH    HW2 3217   4.243   4.337   4.028
  536HOH     OW 3218   6.109   7.545   1.676
  536HOH    HW1 3219   6.027   7.545   1.733
  536HOH    HW2 3220   6.109   7.464   1.618
  538HOH     OW 3221   4.971   6.118   1.217
  538HOH    HW1 3222   4.971   6.200   1.159
  538HOH    HW2 3223   4.971   6.037   1.159
  539HOH     OW 3224   6.061   3.390   3.602
  539HOH    HW1 3225   6.143   3.390   3.659
  539HOH    HW2 3226   5.980   3.390   3.659
  540HOH     OW 3227   6.044   6.360   3.844
  540HOH    HW1 3228   6.126   6.360   3.902
  540HOH    HW2 3229   6.044   6.441   3.786
  541HOH     OW 3230   7.093   4.618   2.395
  541HOH    HW1 3231   7.175   4.618   2.453
  541HOH    HW2 3232   7.093   4.536   2.337
  543HOH     OW 3233   6.494   7.956   2.210
  543HOH    HW1 3234   6.412   7.956   2.268
  543HOH    HW2 3235   6.494   8.037   2.152
  544HOH     OW 3236   5.903   7.529   3.456
  544HOH    HW1 3237   5.822   7.529   3.514
  544HOH    HW2 3238   5.903   7.448   3.398
  545HOH     OW 3239   4.925   5.591   3.894
  545HOH    HW1 3240   4.925   5.673   3.837
  545HOH    HW2 3241   4.925   5.510   3.837
  550HOH     OW 3242   5.376   3.433   1.813
  550HOH    HW1 3243   5.458   3.433   1.871
  550HOH    HW2 3244   5.295   3.433   1.871
  551HOH     OW 3245   6.359   3.413   3.574
  551HOH    HW1 3246   6.441   3.413   3.632
  551HOH    HW2 3247   6.359   3.494   3.516
  552HOH     OW 3248   4.788   3.704   1.370
  552HOH    HW1 3249   4.870   3.704   1.428
  552HOH    HW2 3250   4.788   3.622   1.312
  553HOH     OW 3251   6.781   6.580   2.111
  553HOH    HW1 3252   6.699   6.580   2.169
  553HOH    HW2 3253   6.781   6.662   2.053
  554HOH     OW 3254   4.632   3.457   2.389
  554HOH    HW1 3255   4.550   3.457   2.447
  554HOH    HW2 3256   4.632   3.376   2.331
  557HOH     OW 3257   6.899   4.833   2.803
  557HOH    HW1 3258   6.899   4.915   2.745
  557HOH    HW2 3259   6.899   4.751   2.745
  558HOH     OW 3260   4.686   6.096   3.623
  558HOH    HW1 3261   4.767   6.096   3.680
  558HOH    HW2 3262   4.604   6.096   3.680
  559HOH     OW 3263   4.048   5.674   3.085
  559HOH    HW1 3264   4.130   5.674   3.142
  559HOH    HW2 3265   4.048   5.756   3.027
  560HOH     OW 3266   3.696   4.088   3.771
  560HOH    HW1 3267   3.778   4.088   3.829
  560HOH    HW2 3268   3.696   4.006   3.713
  562HOH     OW 3269   7.076   4.574   2.036
  562HOH    HW1 3270   6.994   4.574   2.094
  562HOH    HW2 3271   7.076   4.655   1.978
  563HOH     OW 3272   3.982   4.501   2.073
  563HOH    HW1 3273   3.901   4.501   2.131
  563HOH    HW2 3274   3.982   4.419   2.015
  564HOH     OW 3275   3.936   3.695   1.688
  564HOH    HW1 3276   3.936   3.777   1.630
  564HOH    HW2 3277   3.936   3.614   1.630
  565HOH     OW 3278   5.647   8.007   3.012
  565HOH    HW1 3279   5.729   8.007   3.070
  565HOH    HW2 3280   5.565   8.007   3.070
  567HOH     OW 3281   6.296   4.304   1.298
  567HOH    HW1 3282   6.378   4.304   1.356
  567HOH    HW2 3283   6.296   4.386   1.240
  569HOH     OW 3284   7.012   5.798   2.771
  569HOH    HW1 3285   7.094   5.798   2.828
  569HOH    HW2 3286   7.012   5.716   2.713
  571HOH     OW 3287   4.867   4.573   0.975
  571HOH    HW1 3288   4.785   4.573   1.032
  571HOH    HW2 3289   4.867   4.654   0.917
  572HOH     OW 3290   6.616   6.276   3.372
  572HOH    HW1 3291   6.534   6.276   3.430
  572HOH    HW2 3292   6.616   6.194   3.314
  575HOH     OW 3293   4.397   5.255   1.773
  575HOH    HW1 3294   4.397   5.336   1.715
  575HOH    HW2 3295   4.397   5.173   1.715
  576HOH     OW 3296   4.753   7.212   1.322
  576HOH    HW1 3297   4.835   7.212   1.380
  576HOH    HW2 3298   4.671   7.212   1.380
  578HOH     OW 3299   6.465   3.848   3.874
  578HOH    HW1 3300   6.547   3.848   3.932
  578HOH    HW2 3301   6.465   3.930   3.816
  581HOH     OW 3302   5.089   5.220   1.093
  581HOH    HW1 3303   5.171   5.220   1.151
  581HOH    HW2 3304   5.089   5.139   1.036
  586HOH     OW 3305   6.557   3.726   1.436
  586HOH    HW1 3306   6.476   3.726   1.494
  586HOH    HW2 3307   6.557   3.808   1.379
  587HOH     OW 3308   5.069   7.357   3.420
  587HOH    HW1 3309   4.987   7.357   3.478
  587HOH    HW2 3310   5.069   7.275   3.362
  588HOH     OW 3311   5.672   7.755   3.313
  588HOH    HW1 3312   5.672   7.837   3.256
  588HOH    HW2 3313   5.672   7.674   3.256
  589HOH     OW 3314   5.778   4.734   2.651
  589HOH    HW1 3315   5.860   4.734   2.709
  589HOH    HW2 3316   5.696   4.734   2.709
  590HOH     OW 3317   5.183   4.360   1.107
  590HOH    HW1 3318   5.265   4.360   1.165
  590HOH    HW2 3319   5.183   4.442   1.049
  592HOH     OW 3320   5.858   3.954   4.177
  592HOH    HW1 3321   5.940   3.954   4.235
  592HOH    HW2 3322   5.858   3.872   4.119
  594HOH     OW 3323   6.407   3.782   2.848
  594HOH    HW1 3324   6.325   3.782   2.905
  594HOH    HW2 3325   6.407   3.863   2.790
  595HOH     OW 3326   6.704   5.739   3.273
  595HOH    HW1 3327   6.623   5.739   3.331
  595HOH    HW2 3328   6.704   5.657   3.215
  596HOH     OW 3329   5.226   7.924   2.772
  596HOH    HW1 3330   5.226   8.006   2.714
  596HOH    HW2 3331   5.226   7.843   2.714
  597HOH     OW 3332   6.282   5.983   3.549
  597HOH    HW1 3333   6.364   5.983   3.607
  597HOH    HW2 3334   6.201   5.983   3.607
  598HOH     OW 3335   4.101   5.047   2.131
  598HOH    HW1 3336   4.183   5.047   2.188
  598HOH    HW2 3337   4.101   5.129   2.073
  600HOH     OW 3338   6.556   4.278   3.110
  600HOH    HW1 3339   6.638   4.278   3.168
  600HOH    HW2 3340   6.556   4.196   3.053
  601HOH     OW 3341   4.289   3.555   2.217
  601HOH    HW1 3342   4.208   3.555   2.274
  601HOH    HW2 3343   4.289   3.637   2.159
  602HOH     OW 3344   6.509   4.744   3.790
  602HOH    HW1 3345   6.427   4.744   3.848
  602HOH    HW2 3346   6.509   4.662   3.733
  603HOH     OW 3347   4.463   7.430   3.177
  603HOH    HW1 3348   4.463   7.512   3.119
  603HOH    HW2 3349   4.463   7.348   3.119
  608HOH     OW 3350   5.137   4.144   1.270
  608HOH    HW1 3351   5.219   4.144   1.328
  608HOH    HW2 3352   5.056   4.144   1.328
  609HOH     OW 3353   5.409   5.572   4.057
  609HOH    HW1 3354   5.491   5.572   4.115
  609HOH    HW2 3355   5.409   5.654   3.999
  610HOH     OW 3356   4.603   7.459   2.971
  610HOH    HW1 3357   4.684   7.459   3.029
  610HOH    HW2 3358   4.603   7.377   2.914
  612HOH     OW 3359   6.887   5.016   3.031
  612HOH    HW1 3360   6.805   5.016   3.089
  612HOH    HW2 3361   6.887   5.097   2.973
  615HOH     OW 3362   6.218   5.074   3.959
  615HOH    HW1 3363   6.137   5.074   4.017
  615HOH    HW2 3364   6.218   4.993   3.901
  616HOH     OW 3365   4.230   3.518   2.683
  616HOH    HW1 3366   4.230   3.600   2.625
  616HOH    HW2 3367   4.230   3.436   2.625
  617HOH     OW 3368   5.635   7.934   1.999
  617HOH    HW1 3369   5.717   7.934   2.057
  617HOH    HW2 3370   5.553   7.934   2.057
  619HOH     OW 3371   4.921   7.847   2.865
  619HOH    HW1 3372   5.003   7.847   2.922
  619HOH    HW2 3373   4.921   7.929   2.807
  620HOH     OW 3374   4.456   7.241   1.746
  620HOH    HW1 3375   4.538   7.241   1.804
  620HOH    HW2 3376   4.456   7.159   1.689
  621HOH     OW 3377   3.874   4.030   3.147
  621HOH    HW1 3378   3.793   4.030   3.205
  621HOH    HW2 3379   3.874   4.112   3.089
  622HOH     OW 3380   4.088   4.317   1.370
  622HOH    HW1 3381   4.006   4.317   1.428
  622HOH    HW2 3382   4.088   4.235   1.312
  623HOH     OW 3383   5.339   3.744   2.701
  623HOH    HW1 3384   5.339   3.825   2.643
  623HOH    HW2 3385   5.339   3.662   2.643
  624HOH     OW 3386   6.232   3.478   3.197
  624HOH    HW1 3387   6.314   3.478   3.255
  624HOH    HW2 3388   6.151   3.478   3.255
  627HOH     OW 3389   4.985   7.318   1.360
  627HOH    HW1 3390   5.066   7.318   1.418
  627HOH    HW2 3391   4.985   7.400   1.303
  628HOH     OW 3392   6.326   3.276   1.653
  628HOH    HW1 3393   6.408   3.276   1.711
  628HOH    HW2 3394   6.326   3.195   1.595
  629HOH     OW 3395   5.645   7.214   1.388
  629HOH    HW1 3396   5.564   7.214   1.445
  629HOH    HW2 3397   5.645   7.296   1.330
  631HOH     OW 3398   5.865   7.917   3.183
  631HOH    HW1 3399   5.783   7.917   3.241
  631HOH    HW2 3400   5.865   7.835   3.125
  641HOH     OW 3401   5.441   5.055   1.079
  641HOH    HW1 3402   5.441   5.137   1.022
  641HOH    HW2 3403   5.441   4.974   1.022
  642HOH     OW 3404   4.091   3.723   1.470
  642HOH    HW1 3405   4.172   3.723   1.528
  642HOH    HW2 3406   4.009   3.723   1.528
  643HOH     OW 3407   4.676   3.677   3.790
  643HOH    HW1 3408   4.758   3.677   3.848
  643HOH    HW2 3409   4.676   3.759   3.732
  644HOH     OW 3410   5.684   4.172   4.113
  644HOH    HW1 3411   5.765   4.172   4.171
  644HOH    HW2 3412   5.684   4.091   4.055
  648HOH     OW 3413   5.003   4.040   3.589
  648HOH    HW1 3414   4.921   4.040   3.646
  648HOH    HW2 3415   5.003   4.122   3.531
  649HOH     OW 3416   5.161   4.600   0.930
  649HOH    HW1 3417   5.080   4.600   0.988
  649HOH    HW2 3418   5.161   4.518   0.872
  653HOH     OW 3419   4.652   4.154   1.170
  653HOH    HW1 3420   4.652   4.236   1.112
  653HOH    HW2 3421   4.652   4.073   1.112
  655HOH     OW 3422   4.195   6.415   3.024
  655HOH    HW1 3423   4.277   6.415   3.081
  655HOH    HW2 3424   4.113   6.415   3.081
  656HOH     OW 3425   4.759   6.958   3.547
  656HOH    HW1 3426   4.841   6.958   3.605
  656HOH    HW2 3427   4.759   7.040   3.489
  657HOH     OW 3428   6.987   6.061   2.952
  657HOH    HW1 3429   7.069   6.061   3.009
  657HOH    HW2 3430   6.987   5.979   2.894
  658HOH     OW 3431   6.849   6.284   1.963
  658HOH    HW1 3432   6.768   6.284   2.021
  658HOH    HW2 3433   6.849   6.365   1.905
  663HOH     OW 3434   6.961   4.925   2.559
  663HOH    HW1 3435   6.879   4.925   2.617
  663HOH    HW2 3436   6.961   4.843   2.501
  668HOH     OW 3437   4.259   5.518   2.008
  668HOH    HW1 3438   4.259   5.599   1.950
  668HOH    HW2 3439   4.259   5.436   1.950
  673HOH     OW 3440   5.914   4.028   1.552
  673HOH    HW1 3441   5.995   4.028   1.610
  673HOH    HW2 3442   5.832   4.028   1.610
  677HOH     OW 3443   4.792   5.598   1.415
  677HOH    HW1 3444   4.874   5.598   1.473
  677HOH    HW2 3445   4.792   5.679   1.358
  681HOH     OW 3446   5.711   7.337   3.593
  681HOH    HW1 3447   5.793   7.337   3.650
  681HOH    HW2 3448   5.711   7.255   3.535
  683HOH     OW 3449   4.579   6.981   1.431
  683HOH    HW1 3450   4.498   6.981   1.489
  683HOH    HW2 3451   4.579   7.063   1.373
  684HOH     OW 3452   6.564   6.030   1.569
  684HOH    HW1 3453   6.483   6.030   1.627
  684HOH    HW2 3454   6.564   5.949   1.511
  686HOH     OW 3455   5.720   7.641   1.296
  686HOH    HW1 3456   5.720   7.723   1.239
  686HOH    HW2 3457   5.720   7.560   1.239
  688HOH     OW 3458   3.955   5.603   2.568
  688HOH    HW1 3459   4.037   5.603   2.625
  688HOH    HW2 3460   3.873   5.603   2.625
  690HOH     OW 3461   4.425   3.989   3.921
  690HOH    HW1 3462   4.507   3.989   3.979
  690HOH    HW2 3463   4.425   4.071   3.863
  705HOH     OW 3464   4.390   7.165   2.722
  705HOH    HW1 3465   4.472   7.165   2.780
  705HOH    HW2 3466   4.390   7.083   2.665
  712HOH     OW 3467   6.684   7.120   1.829
  712HOH    HW1 3468   6.602   7.120   1.887
  712HOH    HW2 3469   6.684   7.201   1.771
  713HOH     OW 3470   6.105   4.017   4.258
  713HOH    HW1 3471   6.023   4.017   4.315
  713HOH    HW2 3472   6.105   3.935   4.200
  714HOH     OW 3473   4.428   5.534   1.766
  714HOH    HW1 3474   4.428   5.616   1.708
  714HOH    HW2 3475   4.428   5.453   1.708
  715HOH     OW 3476   6.594   5.127   1.745
  715HOH    HW1 3477   6.676   5.127   1.803
  715HOH    HW2 3478   6.512   5.127   1.803
  716HOH     OW 3479   4.669   3.646   2.941
  716HOH    HW1 3480   4.751   3.646   2.999
  716HOH    HW2 3481   4.669   3.728   2.884
  717HOH     OW 3482   4.028   6.047   2.388
  717HOH    HW1 3483   4.109   6.047   2.445
  717HOH    HW2 3484   4.028   5.966   2.330
  718HOH     OW 3485   3.867   4.949   2.525
  718HOH    HW1 3486   3.786   4.949   2.583
  718HOH    HW2 3487   3.867   5.030   2.467
  720HOH     OW 3488   5.552   4.300   1.306
  720HOH    HW1 3489   5.470   4.300   1.363
  720HOH    HW2 3490   5.552   4.218   1.248
  722HOH     OW 3491   5.398   6.272   4.002
  722HOH    HW1 3492   5.398   6.354   3.944
  722HOH    HW2 3493   5.398   6.190   3.944
  724HOH     OW 3494   4.081   3.901   3.069
  724HOH    HW1 3495   4.163   3.901   3.126
  724HOH    HW2 3496   4.000   3.901   3.126
  729HOH     OW 3497   6.177   5.303   1.635
  729HOH    HW1 3498   6.258   5.303   1.692
  729HOH    HW2 3499   6.177   5.385   1.577
  731HOH     OW 3500   3.951   4.323   3.124
  731HOH    HW1 3501   4.033   4.323   3.182
  731HOH    HW2 3502   3.951   4.241   3.067
  732HOH     OW 3503   6.462   3.318   2.174
  732HOH    HW1 3504   6.380   3.318   2.232
  732HOH    HW2 3505   6.462   3.400   2.116
  733HOH     OW 3506   7.078   6.056   2.670
  733HOH    HW1 3507   6.996   6.056   2.727
  733HOH    HW2 3508   7.078   5.974   2.612
  737HOH     OW 3509   6.584   4.483   3.874
  737HOH    HW1 3510   6.584   4.565   3.817
  737HOH    HW2 3511   6.584   4.402   3.817
  740HOH     OW 3512   5.934   3.360   1.668
  740HOH    HW1 3513   6.016   3.360   1.726
  740HOH    HW2 3514   5.852   3.360   1.726
  748HOH     OW 3515   3.742   4.390   3.744
  748HOH    HW1 3516   3.823   4.390   3.802
  748HOH    HW2 3517   3.742   4.472   3.687
  750HOH     OW 3518   5.139   7.531   1.816
  750HOH    HW1 3519   5.221   7.531   1.874
  750HOH    HW2 3520   5.139   7.449   1.758
  751HOH     OW 3521   5.767   3.535   3.631
  751HOH    HW1 3522   5.685   3.535   3.688
  751HOH    HW2 3523   5.767   3.616   3.573
  752HOH     OW 3524   4.287   3.756   3.752
  752HOH    HW1 3525   4.206   3.756   3.809
  752HOH    HW2 3526   4.287   3.675   3.694
  759HOH     OW 3527   6.688   7.209   2.235
  759HOH    HW1 3528   6.688   7.290   2.177
  759HOH    HW2 3529   6.688   7.127   2.177
  765HOH     OW 3530   6.288   3.710   4.084
  765HOH    HW1 3531   6.370   3.710   4.142
  765HOH    HW2 3532   6.206   3.710   4.142
  769HOH     OW 3533   4.047   4.059   2.841
  769HOH    HW1 3534   4.129   4.059   2.899
  769HOH    HW2 3535   4.047   4.141   2.783
  773HOH     OW 3536   4.838   6.333   1.406
  773HOH    HW1 3537   4.920   6.333   1.464
  773HOH    HW2 3538   4.838   6.252   1.348
  775HOH     OW 3539   6.217   3.219   1.889
  775HOH    HW1 3540   6.136   3.219   1.946
  775HOH    HW2 3541   6.217   3.301   1.831
  777HOH     OW 3542   4.728   6.635   1.351
  777HOH    HW1 3543   4.646   6.635   1.409
  777HOH    HW2 3544   4.728   6.553   1.293
  781HOH     OW 3545   4.579   7.206   3.432
  781HOH    HW1 3546   4.579   7.288   3.374
  781HOH    HW2 3547   4.579   7.125   3.374
  794HOH     OW 3548   6.872   5.846   3.071
  794HOH    HW1 3549   6.953   5.846   3.128
  794HOH    HW2 3550   6.790   5.846   3.128
  795HOH     OW 3551   4.976   7.364   1.692
  795HOH    HW1 3552   5.057   7.364   1.750
  795HOH    HW2 3553   4.976   7.446   1.635
  801HOH     OW 3554   5.837   3.521   3.885
  801HOH    HW1 3555   5.918   3.521   3.943
  801HOH    HW2 3556   5.837   3.440   3.828
  805HOH     OW 3557   4.199   5.921   2.942
  805HOH    HW1 3558   4.118   5.921   3.000
  805HOH    HW2 3559   4.199   6.003   2.884
  814HOH     OW 3560   4.558   3.507   1.844
  814HOH    HW1 3561   4.476   3.507   1.902
  814HOH    HW2 3562   4.558   3.426   1.786
  816HOH     OW 3563   6.001   5.089   1.250
  816HOH    HW1 3564   6.001   5.171   1.192
  816HOH    HW2 3565   6.001   5.007   1.192
  826HOH     OW 3566   3.821   3.832   3.580
  826HOH    HW1 3567   3.902   3.832   3.638
  826HOH    HW2 3568   3.739   3.832   3.638
  839HOH     OW 3569   5.657   6.793   1.289
  839HOH    HW1 3570   5.738   6.793   1.346
  839HOH    HW2 3571   5.657   6.875   1.231
  854HOH     OW 3572   5.355   6.406   1.063
  854HOH    HW1 3573   5.437   6.406   1.121
  854HOH    HW2 3574   5.355   6.325   1.005
  863HOH     OW 3575   4.558   6.903   3.371
  863HOH    HW1 3576   4.476   6.903   3.429
  863HOH    HW2 3577   4.558   6.985   3.313
  871HOH     OW 3578   5.314   7.625   1.513
  871HOH    HW1 3579   5.232   7.625   1.571
  871HOH    HW2 3580   5.314   7.543   1.455
  875HOH     OW 3581   6.229   6.205   3.753
  875HOH    HW1 3582   6.229   6.286   3.696
  875HOH    HW2 3583   6.229   6.123   3.696
  877HOH     OW 3584   4.470   3.532   1.408
  877HOH    HW1 3585   4.552   3.532   1.466
  877HOH    HW2 3586   4.389   3.532   1.466
  888HOH     OW 3587   4.779   4.408   4.168
  888HOH    HW1 3588   4.860   4.408   4.226
  888HOH    HW2 3589   4.779   4.489   4.110
  889HOH     OW 3590   5.463   4.806   2.835
  889HOH    HW1 3591   5.545   4.806   2.892
  889HOH    HW2 3592   5.463   4.724   2.777
  892HOH     OW 3593   5.479   3.393   1.504
  892HOH    HW1 3594   5.398   3.393   1.562
  892HOH    HW2 3595   5.479   3.475   1.446
  894HOH     OW 3596   5.581   4.737   4.370
  894HOH    HW1 3597   5.499   4.737   4.427
  894HOH    HW2 3598   5.581   4.656   4.312
  895HOH     OW 3599   4.443   3.602   2.498
  895HOH    HW1 3600   4.443   3.684   2.440
  895HOH    HW2 3601   4.443   3.521   2.440
  900HOH     OW 3602   5.095   8.023   2.320
  900HOH    HW1 3603   5.176   8.023   2.378
  900HOH    HW2 3604   5.013   8.023   2.378
  901HOH     OW 3605   5.269   4.893   1.189
  901HOH    HW1 3606   5.350   4.893   1.247
  901HOH    HW2 3607   5.269   4.975   1.132
  903HOH     OW 3608   6.729   7.004   1.506
  903HOH    HW1 3609   6.811   7.004   1.564
  903HOH    HW2 3610   6.729   6.923   1.448
  904HOH     OW 3611   4.756   4.792   1.048
  904HOH    HW1 3612   4.674   4.792   1.106
  904HOH    HW2 3613   4.756   4.874   0.990
  906HOH     OW 3614   4.066   6.648   2.321
  906HOH    HW1 3615   3.985   6.648   2.379
  906HOH    HW2 3616   4.066   6.566   2.263
  907HOH     OW 3617   6.637   7.276   3.198
  907HOH    HW1 3618   6.637   7.358   3.140
  907HOH    HW2 3619   6.637   7.195   3.140
  908HOH     OW 3620   4.310   5.393   3.549
  908HOH    HW1 3621   4.391   5.393   3.607
  908HOH    HW2 3622   4.228   5.393   3.607
  909HOH     OW 3623   6.449   5.783   3.557
  909HOH    HW1 3624   6.531   5.783   3.615
  909HOH    HW2 3625   6.449   5.865   3.500
  913HOH     OW 3626   5.182   7.765   1.961
  913HOH    HW1 3627   5.264   7.765   2.019
  913HOH    HW2 3628   5.182   7.684   1.904
  922HOH     OW 3629   4.793   6.611   3.630
  922HOH    HW1 3630   4.711   6.611   3.688
  922HOH    HW2 3631   4.793   6.692   3.572
  924HOH     OW 3632   5.807   6.131   0.929
  924HOH    HW1 3633   5.725   6.131   0.987
  924HOH    HW2 3634   5.807   6.050   0.871
  931HOH     OW 3635   6.943   5.036   2.132
  931HOH    HW1 3636   6.943   5.118   2.074
  931HOH    HW2 3637   6.943   4.955   2.074
  934HOH     OW 3638   5.190   4.930   4.161
  934HOH    HW1 3639   5.271   4.930   4.219
  934HOH    HW2 3640   5.108   4.930   4.219
  936HOH     OW 3641   4.568   3.621   3.543
  936HOH    HW1 3642   4.649   3.621   3.600
  936HOH    HW2 3643   4.568   3.702   3.485
  940HOH     OW 3644   7.104   4.166   2.195
  940HOH    HW1 3645   7.185   4.166   2.253
  940HOH    HW2 3646   7.104   4.085   2.137
  944HOH     OW 3647   4.711   7.647   2.322
  944HOH    HW1 3648   4.629   7.647   2.380
  944HOH    HW2 3649   4.711   7.729   2.264
  948HOH     OW 3650   3.915   4.267   4.009
  948HOH    HW1 3651   3.834   4.267   4.067
  948HOH    HW2 3652   3.915   4.185   3.951
  960HOH     OW 3653   4.020   3.643   3.489
  960HOH    HW1 3654   4.020   3.725   3.431
  960HOH    HW2 3655   4.020   3.562   3.431
  971HOH     OW 3656   5.824   7.945   1.496
  971HOH    HW1 3657   5.905   7.945   1.553
  971HOH    HW2 3658   5.742   7.945   1.553
  975HOH     OW 3659   5.822   7.070   3.652
  975HOH    HW1 3660   5.904   7.070   3.710
  975HOH    HW2 3661   5.822   7.152   3.595
  979HOH     OW 3662   3.761   5.119   2.973
  979HOH    HW1 3663   3.843   5.119   3.031
  979HOH    HW2 3664   3.761   5.038   2.916
  980HOH     OW 3665   6.735   6.826   2.530
  980HOH    HW1 3666   6.653   6.826   2.588
  980HOH    HW2 3667   6.735   6.907   2.472
  981HOH     OW 3668   6.144   7.925   2.416
  981HOH    HW1 3669   6.063   7.925   2.473
  981HOH    HW2 3670   6.144   7.843   2.358
  997HOH     OW 3671   6.237   5.512   3.974
  997HOH    HW1 3672   6.237   5.594   3.916
  997HOH    HW2 3673   6.237   5.430   3.916
 1003HOH     OW 3674   6.611   7.389   2.563
 1003HOH    HW1 3675   6.692   7.389   2.621
 1003HOH    HW2 3676   6.529   7.389   2.621
 1005HOH     OW 3677   6.978   6.330   2.945
 1005HOH    HW1 3678   7.059   6.330   3.003
 1005HOH    HW2 3679   6.978   6.412   2.887
 1024HOH     OW 3680   5.584   5.633   1.014
 1024HOH    HW1 3681   5.666   5.633   1.072
 1024HOH    HW2 3682   5.584   5.551   0.956
 1042HOH     OW 3683   4.160   4.695   1.515
 1042HOH    HW1 3684   4.078   4.695   1.573
 1042HOH    HW2 3685   4.160   4.777   1.457
 1045HOH     OW 3686   3.960   3.782   1.963
 1045HOH    HW1 3687   3.878   3.782   2.021
 1045HOH    HW2 3688   3.960   3.701   1.905
 1052HOH     OW 3689   5.018   3.842   2.697
 1052HOH    HW1 3690   5.018   3.924   2.639
 1052HOH    HW2 3691   5.018   3.761   2.639
 1075HOH     OW 3692   6.423   3.511   3.833
 1075HOH    HW1 3693   6.504   3.511   3.891
 1075HOH    HW2 3694   6.341   3.511   3.891
 1083HOH     OW 3695   4.156   3.983   2.303
 1083HOH    HW1 3696   4.237   3.983   2.361
 1083HOH    HW2 3697   4.156   4.065   2.245
 1091HOH     OW 3698   6.060   3.546   4.050
 1091HOH    HW1 3699   6.142   3.546   4.108
 1091HOH    HW2 3700   6.060   3.464   3.992
 1121HOH     OW 3701   4.771   5.265   1.119
 1121HOH    HW1 3702   4.689   5.265   1.177
 1121HOH    HW2 3703   4.771   5.346   1.061
 1128HOH     OW 3704   6.745   4.057   3.131
 1128HOH    HW1 3705   6.664   4.057   3.189
 1128HOH    HW2 3706   6.745   3.975   3.073
 1156HOH     OW 3707   4.831   3.470   1.621
 1156HOH    HW1 3708   4.831   3.551   1.564
 1156HOH    HW2 3709   4.831   3.388   1.564
 1181HOH     OW 3710   4.664   5.179   1.774
 1181HOH    HW1 3711   4.745   5.179   1.831
 1181HOH    HW2 3712   4.582   5.179   1.831
 1197HOH     OW 3713   5.089   3.716   2.450
 1197HOH    HW1 3714   5.171   3.716   2.507
 1197HOH    HW2 3715   5.089   3.798   2.392
 1200HOH     OW 3716   5.999   5.854   1.179
 1200HOH    HW1 3717   6.080   5.854   1.237
 1200HOH    HW2 3718   5.999   5.773   1.121
 1203HOH     OW 3719   4.373   3.712   3.049
 1203HOH    HW1 3720   4.291   3.712   3.107
 1203HOH    HW2 3721   4.373   3.794   2.992
 1215HOH     OW 3722   5.882   3.544   1.421
 1215HOH    HW1 3723   5.800   3.544   1.479
 1215HOH    HW2 3724   5.882   3.462   1.363
 1216HOH     OW 3725   4.311   6.398   3.253
 1216HOH    HW1 3726   4.311   6.480   3.195
 1216HOH    HW2 3727   4.311   6.316   3.195
 1220HOH     OW 3728   5.464   7.921   2.849
 1220HOH    HW1 3729   5.546   7.921   2.907
 1220HOH    HW2 3730   5.383   7.921   2.907
 1236HOH     OW 3731   6.728   3.847   3.662
 1236HOH    HW1 3732   6.809   3.847   3.720
 1236HOH    HW2 3733   6.728   3.929   3.604
 1267HOH     OW 3734   3.710   4.171   3.440
 1267HOH    HW1 3735   3.791   4.171   3.498
 1267HOH    HW2 3736   3.710   4.090   3.382
 1272HOH     OW 3737   6.576   4.728   1.594
 1272HOH    HW1 3738   6.494   4.728   1.652
 1272HOH    HW2 3739   6.576   4.810   1.536
 1276HOH     OW 3740   4.545   5.514   3.527
 1276HOH    HW1 3741   4.463   5.514   3.584
 1276HOH    HW2 3742   4.545   5.432   3.469
 1282HOH     OW 3743   5.446   5.372   4.215
 1282HOH    HW1 3744   5.446   5.454   4.157
 1282HOH    HW2 3745   5.446   5.290   4.157
 1297HOH     OW 3746   4.668   7.706   2.881
 1297HOH    HW1 3747   4.750   7.706   2.938
 1297HOH    HW2 3748   4.586   7.706   2.938
 1306HOH     OW 3749   4.033   4.291   2.205
 1306HOH    HW1 3750   4.115   4.291   2.263
 1306HOH    HW2 3751   4.033   4.372   2.148
 1310HOH     OW 3752   4.531   7.234   1.446
 1310HOH    HW1 3753   4.612   7.234   1.504
 1310HOH    HW2 3754   4.531   7.153   1.389
 1326HOH     OW 3755   4.779   4.072   3.973
 1326HOH    HW1 3756   4.697   4.072   4.031
 1326HOH    HW2 3757   4.779   4.154   3.915
 1329HOH     OW 3758   4.902   3.830   3.809
 1329HOH    HW1 3759   4.820   3.830   3.867
 1329HOH    HW2 3760   4.902   3.748   3.751
 1341HOH     OW 3761   4.328   3.392   1.938
 1341HOH    HW1 3762   4.328   3.473   1.881
 1341HOH    HW2 3763   4.328   3.310   1.881
 1342HOH     OW 3764   6.031   4.676   4.314
 1342HOH    HW1 3765   6.113   4.676   4.372
 1342HOH    HW2 3766   5.949   4.676   4.372
 1350HOH     OW 3767   5.227   3.821   3.688
 1350HOH    HW1 3768   5.309   3.821   3.746
 1350HOH    HW2 3769   5.227   3.903   3.630
 1351HOH     OW 3770   5.098   4.623   3.996
 1351HOH    HW1 3771   5.180   4.623   4.053
 1351HOH    HW2 3772   5.098   4.541   3.938
 1359HOH     OW 3773   4.971   7.879   2.055
 1359HOH    HW1 3774   4.889   7.879   2.112
 1359HOH    HW2 3775   4.971   7.960   1.997
 1378HOH     OW 3776   3.672   4.864   2.923
 1378HOH    HW1 3777   3.591   4.864   2.980
 1378HOH    HW2 3778   3.672   4.782   2.865
 1379HOH     OW 3779   6.058   3.774   4.194
 1379HOH    HW1 3780   6.058   3.855   4.136
 1379HOH    HW2 3781   6.058   3.692   4.136
 1385HOH     OW 3782   4.388   4.815   1.487
 1385HOH    HW1 3783   4.469   4.815   1.545
 1385HOH    HW2 3784   4.306   4.815   1.545
 1404HOH     OW 3785   6.766   3.418   1.841
 1404HOH    HW1 3786   6.848   3.418   1.899
 1404HOH    HW2 3787   6.766   3.500   1.783
 1415HOH     OW 3788   5.867   6.590   3.936
 1415HOH    HW1 3789   5.948   6.590   3.994
 1415HOH    HW2 3790   5.867   6.508   3.879
 1427HOH     OW 3791   5.208   3.477   1.605
 1427HOH    HW1 3792   5.126   3.477   1.663
 1427HOH    HW2 3793   5.208   3.559   1.547
 1437HOH     OW 3794   6.647   7.407   2.066
 1437HOH    HW1 3795   6.565   7.407   2.124
 1437HOH    HW2 3796   6.647   7.325   2.008
 1441HOH     OW 3797   3.871   3.833   3.332
 1441HOH    HW1 3798   3.871   3.915   3.275
 1441HOH    HW2 3799   3.871   3.751   3.275
 1452HOH     OW 3800   4.261   4.542   4.155
 1452HOH    HW1 3801   4.343   4.542   4.213
 1452HOH    HW2 3802   4.179   4.542   4.213
 1544HOH     OW 3803   4.147   3.480   1.540
 1544HOH    HW1 3804   4.229   3.480   1.598
 1544HOH    HW2 3805   4.147   3.561   1.482
 1599HOH     OW 3806   6.344   3.420   1.413
 1599HOH    HW1 3807   6.426   3.420   1.471
 1599HOH    HW2 3808   6.344   3.338   1.355
 1603HOH     OW 3809   6.647   7.863   2.502
 1603HOH    HW1 3810   6.565   7.863   2.560
 1603HOH    HW2 3811   6.647   7.944   2.444
 1646HOH     OW 3812   3.961   3.808   2.523
 1646HOH    HW1 3813   3.880   3.808   2.581
 1646HOH    HW2 3814   3.961   3.726   2.465
 1683HOH     OW 3815   4.987   5.375   4.079
 1683HOH    HW1 3816   4.987   5.457   4.021
 1683HOH    HW2 3817   4.987   5.294   4.021
 1697HOH     OW 3818   5.169   4.063   3.775
 1697HOH    HW1 3819   5.251   4.063   3.833
 1697HOH    HW2 3820   5.087   4.063   3.833
 1699HOH     OW 3821   5.454   7.752   1.961
 1699HOH    HW1 3822   5.535   7.752   2.019
 1699HOH    HW2 3823   5.454   7.834   1.903
 1700HOH     OW 3824   4.797   3.459   1.933
 1700HOH    HW1 3825   4.878   3.459   1.991
 1700HOH    HW2 3826   4.797   3.378   1.875
 1701HOH     OW 3827   4.120   4.303   2.474
 1701HOH    HW1 3828   4.039   4.303   2.532
 1701HOH    HW2 3829   4.120   4.385   2.417
 1710HOH     OW 3830   5.073   7.844   2.576
 1710HOH    HW1 3831   4.991   7.844   2.634
 1710HOH    HW2 3832   5.073   7.762   2.518
 1712HOH     OW 3833   3.974   4.972   3.714
 1712HOH    HW1 3834   3.974   5.054   3.656
 1712HOH    HW2 3835   3.974   4.891   3.656
 1713HOH     OW 3836   5.384   6.699   3.894
 1713HOH    HW1 3837   5.466   6.699   3.951
 1713HOH    HW2 3838   5.303   6.699   3.951
 1721HOH     OW 3839   6.619   7.641   2.671
 1721HOH    HW1 3840   6.701   7.641   2.729
 1721HOH    HW2 3841   6.619   7.722   2.613
 1733HOH     OW 3842   4.577   6.139   1.456
 1733HOH    HW1 3843   4.659   6.139   1.514
 1733HOH    HW2 3844   4.577   6.057   1.399
 1762HOH     OW 3845   4.605   4.845   2.375
 1762HOH    HW1 3846   4.524   4.845   2.433
 1762HOH    HW2 3847   4.605   4.927   2.318
 1764HOH     OW 3848   4.458   4.569   1.064
 1764HOH    HW1 3849   4.376   4.569   1.121
 1764HOH    HW2 3850   4.458   4.487   1.006
 1774HOH     OW 3851   5.550   5.156   3.994
 1774HOH    HW1 3852   5.550   5.238   3.936
 1774HOH    HW2 3853   5.550   5.074   3.936
 1793HOH     OW 3854   6.857   6.037   1.872
 1793HOH    HW1 3855   6.939   6.037   1.930
 1793HOH    HW2 3856   6.775   6.037   1.930
 1796HOH     OW 3857   6.610   6.512   1.579
 1796HOH    HW1 3858   6.691   6.512   1.637
 1796HOH    HW2 3859   6.610   6.593   1.521
 1810HOH     OW 3860   6.150   6.868   1.272
 1810HOH    HW1 3861   6.231   6.868   1.329
 1810HOH    HW2 3862   6.150   6.786   1.214
 1834HOH     OW 3863   6.304   5.594   1.391
 1834HOH    HW1 3864   6.222   5.594   1.449
 1834HOH    HW2 3865   6.304   5.676   1.334
 1841HOH     OW 3866   6.747   6.693   3.152
 1841HOH    HW1 3867   6.666   6.693   3.210
 1841HOH    HW2 3868   6.747   6.611   3.094
 1855HOH     OW 3869   5.515   7.082   3.646
 1855HOH    HW1 3870   5.515   7.164   3.589
 1855HOH    HW2 3871   5.515   7.001   3.589
 1866HOH     OW 3872   5.012   6.581   3.798
 1866HOH    HW1 3873   5.094   6.581   3.856
 1866HOH    HW2 3874   4.931   6.581   3.856
 1876HOH     OW 3875   3.823   4.276   2.004
 1876HOH    HW1 3876   3.904   4.276   2.062
 1876HOH    HW2 3877   3.823   4.358   1.946
 1877HOH     OW 3878   3.857   3.996   1.870
 1877HOH    HW1 3879   3.939   3.996   1.928
 1877HOH    HW2 3880   3.857   3.914   1.812
 1892HOH     OW 3881   4.567   5.207   3.858
 1892HOH    HW1 3882   4.485   5.207   3.916
 1892HOH    HW2 3883   4.567   5.288   3.800
 1906HOH     OW 3884   4.623   5.451   1.270
 1906HOH    HW1 3885   4.541   5.451   1.327
 1906HOH    HW2 3886   4.623   5.370   1.212
 1915HOH     OW 3887   5.465   6.701   1.157
 1915HOH    HW1 3888   5.465   6.782   1.099
 1915HOH    HW2 3889   5.465   6.619   1.099
 1939HOH     OW 3890   3.630   4.636   3.304
 1939HOH    HW1 3891   3.712   4.636   3.362
 1939HOH    HW2 3892   3.548   4.636   3.362
 1962HOH     OW 3893   5.845   3.511   3.380
 1962HOH    HW1 3894   5.926   3.511   3.438
 1962HOH    HW2 3895   5.845   3.592   3.322
 2034HOH     OW 3896   6.216   4.795   1.345
 2034HOH    HW1 3897   6.298   4.795   1.403
 2034HOH    HW2 3898   6.216   4.714   1.288
 2049HOH     OW 3899   6.289   6.650   1.238
 2049HOH    HW1 3900   6.207   6.650   1.296
 2049HOH    HW2 3901   6.289   6.731   1.180
 2079HOH     OW 3902   6.466   6.756   3.650
 2079HOH    HW1 3903   6.384   6.756   3.708
 2079HOH    HW2 3904   6.466   6.674   3.592
 2080HOH     OW 3905   4.636   3.660   3.287
 2080HOH    HW1 3906   4.636   3.741   3.229
 2080HOH    HW2 3907   4.636   3.578   3.229
 2104HOH     OW 3908   5.466   5.302   1.020
 2104HOH    HW1 3909   5.548   5.302   1.078
 2104HOH    HW2 3910   5.385   5.302   1.078
 2137HOH     OW 3911   5.414   7.841   3.315
 2137HOH    HW1 3912   5.496   7.841   3.373
 2137HOH    HW2 3913   5.414   7.923   3.257
 2179HOH     OW 3914   6.341   4.423   3.960
 2179HOH    HW1 3915   6.423   4.423   4.018
 2179HOH    HW2 3916   6.341   4.341   3.902
 2233HOH     OW 3917   4.977   3.528   2.236
 2233HOH    HW1 3918   4.895   3.528   2.294
 2233HOH    HW2 3919   4.977   3.610   2.179
 2255HOH     OW 3920   5.580   3.886   1.264
 2255HOH    HW1 3921   5.498   3.886   1.322
 2255HOH    HW2 3922   5.580   3.804   1.206
 2299HOH     OW 3923   4.465   3.388   1.629
 2299HOH    HW1 3924   4.465   3.470   1.571
 2299HOH    HW2 3925   4.465   3.307   1.571
 2331HOH     OW 3926   6.176   4.104   1.189
 2331HOH    HW1 3927   6.258   4.104   1.247
 2331HOH    HW2 3928   6.094   4.104   1.247
 2333HOH     OW 3929   5.308   3.679   3.070
 2333HOH    HW1 3930   5.389   3.679   3.128
 2333HOH    HW2 3931   5.308   3.761   3.012
 2339HOH     OW 3932   5.542   3.567   3.048
 2339HOH    HW1 3933   5.624   3.567   3.106
 2339HOH    HW2 3934   5.542   3.485   2.990
 2340HOH     OW 3935   5.337   8.009   2.465
 2340HOH    HW1 3936   5.256   8.009   2.523
 2340HOH    HW2 3937   5.337   8.091   2.408
 2353HOH     OW 3938   6.872   5.711   2.075
 2353HOH    HW1 3939   6.790   5.711   2.133
 2353HOH    HW2 3940   6.872   5.630   2.017
 2361HOH     OW 3941   4.364   6.762   1.761
 2361HOH    HW1 3942   4.364   6.844   1.703
 2361HOH    HW2 3943   4.364   6.681   1.703
 2363HOH     OW 3944   6.702   4.919   1.877
 2363HOH    HW1 3945   6.783   4.919   1.935
 2363HOH    HW2 3946   6.620   4.919   1.935
 2381HOH     OW 3947   3.931   4.606   1.792
 2381HOH    HW1 3948   4.012   4.606   1.850
 2381HOH    HW2 3949   3.931   4.687   1.734
 2385HOH     OW 3950   4.156   6.752   2.582
 2385HOH    HW1 3951   4.237   6.752   2.640
 2385HOH    HW2 3952   4.156   6.670   2.525
 2392HOH     OW 3953   6.465   6.168   3.573
 2392HOH    HW1 3954   6.384   6.168   3.630
 2392HOH    HW2 3955   6.465   6.250   3.515
 2395HOH     OW 3956   6.820   5.149   2.396
 2395HOH    HW1 3957   6.738   5.149   2.454
 2395HOH    HW2 3958   6.820   5.067   2.338
 2396HOH     OW 3959   4.255   4.951   3.957
 2396HOH    HW1 3960   4.255   5.033   3.900
 2396HOH    HW2 3961   4.255   4.870   3.900
 2413HOH     OW 3962   4.354   3.617   3.382
 2413HOH    HW1 3963   4.436   3.617   3.440
 2413HOH    HW2 3964   4.273   3.617   3.440
 2455HOH     OW 3965   3.789   5.441   2.711
 2455HOH    HW1 3966   3.871   5.441   2.769
 2455HOH    HW2 3967   3.789   5.523   2.653
 2473HOH     OW 3968   6.464   3.159   1.840
 2473HOH    HW1 3969   6.545   3.159   1.898
 2473HOH    HW2 3970   6.464   3.078   1.782
 2533HOH     OW 3971   6.709   6.827   3.460
 2533HOH    HW1 3972   6.627   6.827   3.518
 2533HOH    HW2 3973   6.709   6.908   3.402
 2544HOH     OW 3974   4.672   3.558   2.706
 2544HOH    HW1 3975   4.590   3.558   2.764
 2544HOH    HW2 3976   4.672   3.476   2.649
 2546HOH     OW 3977   7.046   4.515   1.758
 2546HOH    HW1 3978   7.046   4.597   1.700
 2546HOH    HW2 3979   7.046   4.433   1.700
 2608HOH     OW 3980   6.819   4.718   2.496
 2608HOH    HW1 3981   6.900   4.718   2.553
 2608HOH    HW2 3982   6.737   4.718   2.553
 2812HOH     OW 3983   4.287   5.242   2.065
 2812HOH    HW1 3984   4.369   5.242   2.123
 2812HOH    HW2 3985   4.287   5.324   2.007
 2889HOH     OW 3986   6.750   7.449   2.330
 2889HOH    HW1 3987   6.832   7.449   2.388
 2889HOH    HW2 3988   6.750   7.367   2.272
 2899HOH     OW 3989   5.124   5.799   3.618
 2899HOH    HW1 3990   5.042   5.799   3.676
 2899HOH    HW2 3991   5.124   5.880   3.560
 2911HOH     OW 3992   5.478   7.509   1.324
 2911HOH    HW1 3993   5.396   7.509   1.382
 2911HOH    HW2 3994   5.478   7.427   1.266
 2988HOH     OW 3995   5.408   5.653   2.723
 2988HOH    HW1 3996   5.408   5.734   2.665
 2988HOH    HW2 3997   5.408   5.571   2.665
 3001HOH     OW 3998   4.493   7.430   2.621
 3001HOH    HW1 3999   4.575   7.430   2.679
 3001HOH    HW2 4000   4.412   7.430   2.679
 3004HOH     OW 4001   6.359   4.675   4.159
 3004HOH    HW1 4002   6.441   4.675   4.217
 3004HOH    HW2 4003   6.359   4.757   4.101
 3011HOH     OW 4004   6.739   6.802   2.264
 3011HOH    HW1 4005   6.821   6.802   2.321
 3011HOH    HW2 4006   6.739   6.721   2.206
 3017HOH     OW 4007   6.983   4.532   2.901
 3017HOH    HW1 4008   6.901   4.532   2.959
 3017HOH    HW2 4009   6.983   4.614   2.843
 3040HOH     OW 4010   5.839   5.479   1.473
 3040HOH    HW1 4011   5.758   5.479   1.531
 3040HOH    HW2 4012   5.839   5.398   1.416
 3044HOH     OW 4013   6.404   5.944   1.380
 3044HOH    HW1 4014   6.404   6.026   1.322
 3044HOH    HW2 4015   6.404   5.862   1.322
 3056HOH     OW 4016   6.068   3.366   3.858
 3056HOH    HW1 4017   6.149   3.366   3.916
 3056HOH    HW2 4018   5.986   3.366   3.916
 3059HOH     OW 4019   4.569   6.413   3.134
 3059HOH    HW1 4020   4.651   6.413   3.192
 3059HOH    HW2 4021   4.569   6.494   3.076
 3076HOH     OW 4022   6.137   4.455   3.805
 3076HOH    HW1 4023   6.219   4.455   3.863
 3076HOH    HW2 4024   6.137   4.373   3.748
 3083HOH     OW 4025   6.432   5.405   2.999
 3083HOH    HW1 4026   6.350   5.405   3.057
 3083HOH    HW2 4027   6.432   5.486   2.941
 3087HOH     OW 4028   6.066   5.693   4.058
 3087HOH    HW1 4029   5.984   5.693   4.115
 3087HOH    HW2 4030   6.066   5.611   4.000
 3089HOH     OW 4031   6.161   3.835   1.133
 3089HOH    HW1 4032   6.161   3.916   1.075
 3089HOH    HW2 4033   6.161   3.753   1.075
 3132HOH     OW 4034   4.305   6.996   2.489
 3132HOH    HW1 4035   4.387   6.996   2.547
 3132HOH    HW2 4036   4.224   6.996   2.547
 3161HOH     OW 4037   4.701   6.351   3.689
 3161HOH    HW1 4038   4.782   6.351   3.747
 3161HOH    HW2 4039   4.701   6.433   3.632
 3167HOH     OW 4040   4.082   5.777   3.363
 3167HOH    HW1 4041   4.163   5.777   3.421
 3167HOH    HW2 4042   4.082   5.696   3.306
 3174HOH     OW 4043   6.234   7.348   1.582
 3174HOH    HW1 4044   6.152   7.348   1.639
 3174HOH    HW2 4045   6.234   7.430   1.524
 3230HOH     OW 4046   7.001   6.050   2.078
 3230HOH    HW1 4047   6.919   6.050   2.136
 3230HOH    HW2 4048   7.001   5.968   2.021
 3231HOH     OW 4049   5.650   6.835   3.866
 3231HOH    HW1 4050   5.650   6.916   3.808
 3231HOH    HW2 4051   5.650   6.753   3.808
 3243HOH     OW 4052   5.739   6.385   0.987
 3243HOH    HW1 4053   5.821   6.385   1.045
 3243HOH    HW2 4054   5.657   6.385   1.045
 3272HOH     OW 4055   5.617   8.005   3.271
 3272HOH    HW1 4056   5.698   8.005   3.329
 3272HOH    HW2 4057   5.617   8.087   3.214
 3276HOH     OW 4058   4.574   4.537   1.440
 3276HOH    HW1 4059   4.656   4.537   1.498
 3276HOH    HW2 4060   4.574   4.455   1.383
 3303HOH     OW 4061   6.316   6.448   3.794
 3303HOH    HW1 4062   6.234   6.448   3.852
 3303HOH    HW2 4063   6.316   6.530   3.736
 3312HOH     OW 4064   6.103   4.335   4.378
 3312HOH    HW1 4065   6.022   4.335   4.436
 3312HOH    HW2 4066   6.103   4.253   4.320
 3314HOH     OW 4067   5.830   5.282   4.248
 3314HOH    HW1 4068   5.830   5.364   4.190
 3314HOH    HW2 4069   5.830   5.201   4.190
 3319HOH     OW 4070   6.986   5.623   2.951
 3319HOH    HW1 4071   7.067   5.623   3.009
 3319HOH    HW2 4072   6.904   5.623   3.009
 3325HOH     OW 4073   6.956   6.633   2.701
 3325HOH    HW1 4074   7.037   6.633   2.759
 3325HOH    HW2 4075   6.956   6.715   2.643
 3329HOH     OW 4076   4.547   5.945   3.245
 3329HOH    HW1 4077   4.629   5.945   3.303
 3329HOH    HW2 4078   4.547   5.863   3.188
 3423HOH     OW 4079   5.225   7.662   3.258
 3423HOH    HW1 4080   5.144   7.662   3.316
 3423HOH    HW2 4081   5.225   7.744   3.201
 3546HOH     OW 4082   4.285   6.363   1.759
 3546HOH    HW1 4083   4.203   6.363   1.817
 3546HOH    HW2 4084   4.285   6.281   1.701
 3582HOH     OW 4085   5.425   3.653   3.600
 3582HOH    HW1 4086   5.425   3.734   3.542
 3582HOH    HW2 4087   5.425   3.571   3.542
   7.27808   7.27808   5.14638   0.00000   0.00000   0.00000   0.00000   3.63904   3.63904
