# Supplementary material for: Determination of Ligand Binding Modes in Hydrated Viral Ion Channels to Foster Drug Design and Repositioning
Source: J Chem Inf Model. 2021 Jul 27;61(8):4011–22. doi: 10.1021/acs.jcim.1c00488 (PMC8389532; doi:10.1021/acs.jcim.1c00488)
Supplement: Supplementary file 2 — ci1c00488_si_002.zip [file ci1c00488_si_002.zip › supporting_data_05_05/supporting_data/minimization_examples_3_ligands/AA_M2A_dry_holo/minim/posre_Protein_chain_A.itp]

; In this topology include file, you will find position restraint
; entries for all the heavy atoms in your original pdb file.
; This means that all the protons which were added by pdb2gmx are
; not restrained.

[ position_restraints ]
; atom  type      fx      fy      fz
     1     1  1000  1000  1000
     5     1  1000  1000  1000
     6     1  1000  1000  1000
     7     1  1000  1000  1000
     9     1  1000  1000  1000
    11     1  1000  1000  1000
    14     1  1000  1000  1000
    16     1  1000  1000  1000
    17     1  1000  1000  1000
    18     1  1000  1000  1000
    20     1  1000  1000  1000
    22     1  1000  1000  1000
    25     1  1000  1000  1000
    27     1  1000  1000  1000
    28     1  1000  1000  1000
    29     1  1000  1000  1000
    31     1  1000  1000  1000
    33     1  1000  1000  1000
    36     1  1000  1000  1000
    37     1  1000  1000  1000
    38     1  1000  1000  1000
    39     1  1000  1000  1000
    40     1  1000  1000  1000
    41     1  1000  1000  1000
    42     1  1000  1000  1000
    45     1  1000  1000  1000
    48     1  1000  1000  1000
    51     1  1000  1000  1000
    53     1  1000  1000  1000
    54     1  1000  1000  1000
    55     1  1000  1000  1000
    57     1  1000  1000  1000
    59     1  1000  1000  1000
    62     1  1000  1000  1000
    64     1  1000  1000  1000
    68     1  1000  1000  1000
    72     1  1000  1000  1000
    73     1  1000  1000  1000
    74     1  1000  1000  1000
    76     1  1000  1000  1000
    78     1  1000  1000  1000
    80     1  1000  1000  1000
    84     1  1000  1000  1000
    88     1  1000  1000  1000
    89     1  1000  1000  1000
    90     1  1000  1000  1000
    92     1  1000  1000  1000
    94     1  1000  1000  1000
    96     1  1000  1000  1000
   100     1  1000  1000  1000
   104     1  1000  1000  1000
   105     1  1000  1000  1000
   106     1  1000  1000  1000
   108     1  1000  1000  1000
   110     1  1000  1000  1000
   114     1  1000  1000  1000
   115     1  1000  1000  1000
   116     1  1000  1000  1000
   118     1  1000  1000  1000
   120     1  1000  1000  1000
   124     1  1000  1000  1000
   125     1  1000  1000  1000
   126     1  1000  1000  1000
   128     1  1000  1000  1000
   130     1  1000  1000  1000
   133     1  1000  1000  1000
   135     1  1000  1000  1000
   136     1  1000  1000  1000
   137     1  1000  1000  1000
   139     1  1000  1000  1000
   141     1  1000  1000  1000
   143     1  1000  1000  1000
   147     1  1000  1000  1000
   150     1  1000  1000  1000
   154     1  1000  1000  1000
   155     1  1000  1000  1000
   156     1  1000  1000  1000
   158     1  1000  1000  1000
   160     1  1000  1000  1000
   162     1  1000  1000  1000
   166     1  1000  1000  1000
   169     1  1000  1000  1000
   173     1  1000  1000  1000
   174     1  1000  1000  1000
   175     1  1000  1000  1000
   177     1  1000  1000  1000
   180     1  1000  1000  1000
   181     1  1000  1000  1000
   182     1  1000  1000  1000
   184     1  1000  1000  1000
   186     1  1000  1000  1000
   188     1  1000  1000  1000
   192     1  1000  1000  1000
   195     1  1000  1000  1000
   199     1  1000  1000  1000
   200     1  1000  1000  1000
   201     1  1000  1000  1000
   203     1  1000  1000  1000
   205     1  1000  1000  1000
   208     1  1000  1000  1000
   210     1  1000  1000  1000
   214     1  1000  1000  1000
   218     1  1000  1000  1000
   219     1  1000  1000  1000
   220     1  1000  1000  1000
   222     1  1000  1000  1000
   224     1  1000  1000  1000
   227     1  1000  1000  1000
   228     1  1000  1000  1000
   229     1  1000  1000  1000
   231     1  1000  1000  1000
   233     1  1000  1000  1000
   235     1  1000  1000  1000
   236     1  1000  1000  1000
   237     1  1000  1000  1000
   239     1  1000  1000  1000
   241     1  1000  1000  1000
   244     1  1000  1000  1000
   246     1  1000  1000  1000
   250     1  1000  1000  1000
   254     1  1000  1000  1000
   255     1  1000  1000  1000
   256     1  1000  1000  1000
   258     1  1000  1000  1000
   260     1  1000  1000  1000
   262     1  1000  1000  1000
   266     1  1000  1000  1000
   269     1  1000  1000  1000
   273     1  1000  1000  1000
   274     1  1000  1000  1000
   275     1  1000  1000  1000
   277     1  1000  1000  1000
   279     1  1000  1000  1000
   282     1  1000  1000  1000
   284     1  1000  1000  1000
   288     1  1000  1000  1000
   292     1  1000  1000  1000
   293     1  1000  1000  1000
   294     1  1000  1000  1000
   296     1  1000  1000  1000
   298     1  1000  1000  1000
   301     1  1000  1000  1000
   302     1  1000  1000  1000
   304     1  1000  1000  1000
   306     1  1000  1000  1000
   307     1  1000  1000  1000
   309     1  1000  1000  1000
   311     1  1000  1000  1000
   313     1  1000  1000  1000
   315     1  1000  1000  1000
   316     1  1000  1000  1000
   317     1  1000  1000  1000
   318     1  1000  1000  1000
   320     1  1000  1000  1000
   322     1  1000  1000  1000
   324     1  1000  1000  1000
   328     1  1000  1000  1000
   331     1  1000  1000  1000
   335     1  1000  1000  1000
   336     1  1000  1000  1000
   337     1  1000  1000  1000
   339     1  1000  1000  1000
   341     1  1000  1000  1000
   344     1  1000  1000  1000
   346     1  1000  1000  1000
   350     1  1000  1000  1000
   354     1  1000  1000  1000
   355     1  1000  1000  1000
   356     1  1000  1000  1000
   358     1  1000  1000  1000
   360     1  1000  1000  1000
   363     1  1000  1000  1000
   364     1  1000  1000  1000
   365     1  1000  1000  1000
   366     1  1000  1000  1000
   367     1  1000  1000  1000
   368     1  1000  1000  1000
   370     1  1000  1000  1000
   372     1  1000  1000  1000
   375     1  1000  1000  1000
   378     1  1000  1000  1000
   381     1  1000  1000  1000
   383     1  1000  1000  1000
   384     1  1000  1000  1000
   387     1  1000  1000  1000
   390     1  1000  1000  1000
   391     1  1000  1000  1000
   392     1  1000  1000  1000
   394     1  1000  1000  1000
   396     1  1000  1000  1000
   399     1  1000  1000  1000
   401     1  1000  1000  1000
   405     1  1000  1000  1000
   409     1  1000  1000  1000
   410     1  1000  1000  1000
   411     1  1000  1000  1000
   413     1  1000  1000  1000
