# Supplementary material for: Determination of Ligand Binding Modes in Hydrated Viral Ion Channels to Foster Drug Design and Repositioning
Source: J Chem Inf Model. 2021 Jul 27;61(8):4011–22. doi: 10.1021/acs.jcim.1c00488 (PMC8389532; doi:10.1021/acs.jcim.1c00488)
Supplement: Supplementary file 2 — ci1c00488_si_002.zip [file ci1c00488_si_002.zip › supporting_data_05_05/supporting_data/minimization_examples_3_ligands/AA_M2A_dry_holo/minim/st2.mdp]

;
;	EM input altalanos
;
cpp                 =  /lib/cpp
define              =  -DPOSRES 
constraints         =  none
integrator          =  steep
dt                  =  0.002
nsteps              =  250000
nstlist             =  10
ns_type             =  grid
rlist               =  0.9
coulombtype         =  PME
rcoulomb            =  0.9
rvdw                =  0.9
fourierspacing      =  0.12
fourier_nx          =  0
fourier_ny          =  0
fourier_nz          =  0
pme_order           =  4
ewald_rtol          =  1e-5
optimize_fft        =  yes
;
;	Energy minimizing stuff
;
emtol               =  100
emstep              =  0.5
