# Supplementary material for: Determination of Ligand Binding Modes in Hydrated Viral Ion Channels to Foster Drug Design and Repositioning
Source: J Chem Inf Model. 2021 Jul 27;61(8):4011–22. doi: 10.1021/acs.jcim.1c00488 (PMC8389532; doi:10.1021/acs.jcim.1c00488)
Supplement: Supplementary file 2 — ci1c00488_si_002.zip [file ci1c00488_si_002.zip › supporting_data_05_05/supporting_data/minimization_examples_3_ligands/AA_M2A_dry_holo/minim/topol_Other_chain_F.itp]

;
;	File 'topol_Other_chain_F.itp' was generated
;	By user: moni (1000)
;	On host: moni-ThinkCentre-M900
;	At date: Wed Jan  6 11:38:27 2021
;
;	This is a include topology file
;
;	Created by:
;	            :-) GROMACS - gmx pdb2gmx, 2020.1-Ubuntu-2020.1-1 (-:
;	
;	Executable:   /usr/bin/gmx
;	Data prefix:  /usr
;	Working dir:  /home/moni/covid/final_protocol/ama_flu_dry/minim
;	Command line:
;	  gmx pdb2gmx -water tip3p -ff amber99sb-ildn -ignh -f 0106.pdb
;	Force field was read from the standard GROMACS share directory.
;

[ moleculetype ]
; Name            nrexcl
Other_chain_F       3

[ atoms ]
;   nr       type  resnr residue  atom   cgnr     charge       mass  typeB    chargeB      massB
; residue   1 AMA rtp AMA  q +1.0
     1         N3      1    AMA     N1      1  -0.791002      14.01
     2          H      1    AMA    H11      2     0.4079      1.008
     3          H      1    AMA    H12      3     0.4079      1.008
     4          H      1    AMA    H13      4     0.4079      1.008
     5         CT      1    AMA    C10      5     0.3449      12.01
     6         CT      1    AMA     C7      6    -0.0488      12.01
     7         HC      1    AMA    H71      7      0.025      1.008
     8         HC      1    AMA    H72      8      0.025      1.008
     9         CT      1    AMA     C1      9     0.0231      12.01
    10         HC      1    AMA     H1     10     0.0396      1.008
    11         CT      1    AMA     C8     11    -0.0514      12.01
    12         HC      1    AMA    H81     12      0.024      1.008
    13         HC      1    AMA    H82     13      0.024      1.008
    14         CT      1    AMA     C5     14     0.0349      12.01
    15         HC      1    AMA     H5     15     0.0353      1.008
    16         CT      1    AMA     C6     16    -0.0733      12.01
    17         HC      1    AMA    H61     17     0.0421      1.008
    18         HC      1    AMA    H62     18     0.0421      1.008
    19         CT      1    AMA     C4     19    -0.0778      12.01
    20         HC      1    AMA    H41     20     0.0437      1.008
    21         HC      1    AMA    H42     21     0.0437      1.008
    22         CT      1    AMA     C9     22    -0.0554      12.01
    23         HC      1    AMA    H91     23     0.0256      1.008
    24         HC      1    AMA    H92     24     0.0256      1.008
    25         CT      1    AMA     C3     25     0.0303      12.01
    26         HC      1    AMA     H3     26     0.0386      1.008
    27         CT      1    AMA     C2     27    -0.0847      12.01
    28         HC      1    AMA    H21     28     0.0456      1.008
    29         HC      1    AMA    H22     29     0.0456      1.008   ; qtot 1

[ bonds ]
;  ai    aj funct            c0            c1            c2            c3
    1     2     1 
    1     3     1 
    1     4     1 
    1     5     1 
    5     6     1 
    5    11     1 
    5    22     1 
    6     7     1 
    6     8     1 
    6     9     1 
    9    10     1 
    9    16     1 
    9    27     1 
   11    12     1 
   11    13     1 
   11    14     1 
   14    15     1 
   14    16     1 
   14    19     1 
   16    17     1 
   16    18     1 
   19    20     1 
   19    21     1 
   19    25     1 
   22    23     1 
   22    24     1 
   22    25     1 
   25    26     1 
   25    27     1 
   27    28     1 
   27    29     1 

[ pairs ]
;  ai    aj funct            c0            c1            c2            c3
    1     7     1 
    1     8     1 
    1     9     1 
    1    12     1 
    1    13     1 
    1    14     1 
    1    23     1 
    1    24     1 
    1    25     1 
    2     6     1 
    2    11     1 
    2    22     1 
    3     6     1 
    3    11     1 
    3    22     1 
    4     6     1 
    4    11     1 
    4    22     1 
    5    10     1 
    5    15     1 
    5    16     1 
    5    19     1 
    5    26     1 
    5    27     1 
    6    12     1 
    6    13     1 
    6    14     1 
    6    17     1 
    6    18     1 
    6    23     1 
    6    24     1 
    6    25     1 
    6    28     1 
    6    29     1 
    7    10     1 
    7    11     1 
    7    16     1 
    7    22     1 
    7    27     1 
    8    10     1 
    8    11     1 
    8    16     1 
    8    22     1 
    8    27     1 
    9    11     1 
    9    15     1 
    9    19     1 
    9    22     1 
    9    26     1 
   10    14     1 
   10    17     1 
   10    18     1 
   10    25     1 
   10    28     1 
   10    29     1 
   11    17     1 
   11    18     1 
   11    20     1 
   11    21     1 
   11    23     1 
   11    24     1 
   11    25     1 
   12    15     1 
   12    16     1 
   12    19     1 
   12    22     1 
   13    15     1 
   13    16     1 
   13    19     1 
   13    22     1 
   14    22     1 
   14    26     1 
   14    27     1 
   15    17     1 
   15    18     1 
   15    20     1 
   15    21     1 
   15    25     1 
   16    20     1 
   16    21     1 
   16    25     1 
   16    28     1 
   16    29     1 
   17    19     1 
   17    27     1 
   18    19     1 
   18    27     1 
   19    23     1 
   19    24     1 
   19    28     1 
   19    29     1 
   20    22     1 
   20    26     1 
   20    27     1 
   21    22     1 
   21    26     1 
   21    27     1 
   22    28     1 
   22    29     1 
   23    26     1 
   23    27     1 
   24    26     1 
   24    27     1 
   26    28     1 
   26    29     1 

[ angles ]
;  ai    aj    ak funct            c0            c1            c2            c3
    2     1     3     1 
    2     1     4     1 
    2     1     5     1 
    3     1     4     1 
    3     1     5     1 
    4     1     5     1 
    1     5     6     1 
    1     5    11     1 
    1     5    22     1 
    6     5    11     1 
    6     5    22     1 
   11     5    22     1 
    5     6     7     1 
    5     6     8     1 
    5     6     9     1 
    7     6     8     1 
    7     6     9     1 
    8     6     9     1 
    6     9    10     1 
    6     9    16     1 
    6     9    27     1 
   10     9    16     1 
   10     9    27     1 
   16     9    27     1 
    5    11    12     1 
    5    11    13     1 
    5    11    14     1 
   12    11    13     1 
   12    11    14     1 
   13    11    14     1 
   11    14    15     1 
   11    14    16     1 
   11    14    19     1 
   15    14    16     1 
   15    14    19     1 
   16    14    19     1 
    9    16    14     1 
    9    16    17     1 
    9    16    18     1 
   14    16    17     1 
   14    16    18     1 
   17    16    18     1 
   14    19    20     1 
   14    19    21     1 
   14    19    25     1 
   20    19    21     1 
   20    19    25     1 
   21    19    25     1 
    5    22    23     1 
    5    22    24     1 
    5    22    25     1 
   23    22    24     1 
   23    22    25     1 
   24    22    25     1 
   19    25    22     1 
   19    25    26     1 
   19    25    27     1 
   22    25    26     1 
   22    25    27     1 
   26    25    27     1 
    9    27    25     1 
    9    27    28     1 
    9    27    29     1 
   25    27    28     1 
   25    27    29     1 
   28    27    29     1 

[ dihedrals ]
;  ai    aj    ak    al funct            c0            c1            c2            c3            c4            c5
    2     1     5     6     1 
    2     1     5    11     1 
    2     1     5    22     1 
    3     1     5     6     1 
    3     1     5    11     1 
    3     1     5    22     1 
    4     1     5     6     1 
    4     1     5    11     1 
    4     1     5    22     1 
    1     5     6     7     1 
    1     5     6     8     1 
    1     5     6     9     1 
   11     5     6     7     1 

; Include Position restraint file
#ifdef POSRES
#include "posre_Other_chain_F.itp"
#endif
