# Supplementary material for: Determination of Ligand Binding Modes in Hydrated Viral Ion Channels to Foster Drug Design and Repositioning
Source: J Chem Inf Model. 2021 Jul 27;61(8):4011–22. doi: 10.1021/acs.jcim.1c00488 (PMC8389532; doi:10.1021/acs.jcim.1c00488)
Supplement: Supplementary file 2 — ci1c00488_si_002.zip [file ci1c00488_si_002.zip › supporting_data_05_05/supporting_data/minimization_examples_3_ligands/AA_M2A_dry_holo/O_0106_water_ligand.dst]

REMARK List of water-ligand atomic pairs & distances below 80.000 A
WATER 1669   OW WAT     1    LIGAND     1   N1 AMA F   1    DISTANCE (A)   7.587
WATER 1669   OW WAT     1    LIGAND     5  C10 AMA F   1    DISTANCE (A)   7.687
WATER 1669   OW WAT     1    LIGAND     6   C7 AMA F   1    DISTANCE (A)   6.825
WATER 1669   OW WAT     1    LIGAND     7   C1 AMA F   1    DISTANCE (A)   7.371
WATER 1669   OW WAT     1    LIGAND     8   C6 AMA F   1    DISTANCE (A)   7.304
WATER 1669   OW WAT     1    LIGAND     9   C2 AMA F   1    DISTANCE (A)   8.873
WATER 1669   OW WAT     1    LIGAND    10   C5 AMA F   1    DISTANCE (A)   8.111
WATER 1669   OW WAT     1    LIGAND    11   C8 AMA F   1    DISTANCE (A)   7.614
WATER 1669   OW WAT     1    LIGAND    12   C4 AMA F   1    DISTANCE (A)   9.498
WATER 1669   OW WAT     1    LIGAND    13   C3 AMA F   1    DISTANCE (A)   9.553
WATER 1669   OW WAT     1    LIGAND    14   C9 AMA F   1    DISTANCE (A)   9.139
WATER 1670   OW WAT     2    LIGAND     1   N1 AMA F   1    DISTANCE (A)   9.838
WATER 1670   OW WAT     2    LIGAND     5  C10 AMA F   1    DISTANCE (A)   9.965
WATER 1670   OW WAT     2    LIGAND     6   C7 AMA F   1    DISTANCE (A)   8.659
WATER 1670   OW WAT     2    LIGAND     7   C1 AMA F   1    DISTANCE (A)   9.151
WATER 1670   OW WAT     2    LIGAND     8   C6 AMA F   1    DISTANCE (A)  10.032
WATER 1670   OW WAT     2    LIGAND     9   C2 AMA F   1    DISTANCE (A)  10.152
WATER 1670   OW WAT     2    LIGAND    10   C5 AMA F   1    DISTANCE (A)  11.177
WATER 1670   OW WAT     2    LIGAND    11   C8 AMA F   1    DISTANCE (A)  10.773
WATER 1670   OW WAT     2    LIGAND    12   C4 AMA F   1    DISTANCE (A)  12.011
WATER 1670   OW WAT     2    LIGAND    13   C3 AMA F   1    DISTANCE (A)  11.289
WATER 1670   OW WAT     2    LIGAND    14   C9 AMA F   1    DISTANCE (A)  10.897
WATER 1671   OW WAT     4    LIGAND     1   N1 AMA F   1    DISTANCE (A)  20.892
WATER 1671   OW WAT     4    LIGAND     5  C10 AMA F   1    DISTANCE (A)  20.261
WATER 1671   OW WAT     4    LIGAND     6   C7 AMA F   1    DISTANCE (A)  21.375
WATER 1671   OW WAT     4    LIGAND     7   C1 AMA F   1    DISTANCE (A)  20.873
WATER 1671   OW WAT     4    LIGAND     8   C6 AMA F   1    DISTANCE (A)  19.874
WATER 1671   OW WAT     4    LIGAND     9   C2 AMA F   1    DISTANCE (A)  20.296
WATER 1671   OW WAT     4    LIGAND    10   C5 AMA F   1    DISTANCE (A)  18.672
WATER 1671   OW WAT     4    LIGAND    11   C8 AMA F   1    DISTANCE (A)  19.235
WATER 1671   OW WAT     4    LIGAND    12   C4 AMA F   1    DISTANCE (A)  18.021
WATER 1671   OW WAT     4    LIGAND    13   C3 AMA F   1    DISTANCE (A)  19.115
WATER 1671   OW WAT     4    LIGAND    14   C9 AMA F   1    DISTANCE (A)  19.659
WATER 1672   OW WAT     5    LIGAND     1   N1 AMA F   1    DISTANCE (A)  10.038
WATER 1672   OW WAT     5    LIGAND     5  C10 AMA F   1    DISTANCE (A)  11.128
WATER 1672   OW WAT     5    LIGAND     6   C7 AMA F   1    DISTANCE (A)  10.722
WATER 1672   OW WAT     5    LIGAND     7   C1 AMA F   1    DISTANCE (A)  12.057
WATER 1672   OW WAT     5    LIGAND     8   C6 AMA F   1    DISTANCE (A)  12.941
WATER 1672   OW WAT     5    LIGAND     9   C2 AMA F   1    DISTANCE (A)  12.870
WATER 1672   OW WAT     5    LIGAND    10   C5 AMA F   1    DISTANCE (A)  13.275
WATER 1672   OW WAT     5    LIGAND    11   C8 AMA F   1    DISTANCE (A)  12.075
WATER 1672   OW WAT     5    LIGAND    12   C4 AMA F   1    DISTANCE (A)  14.021
WATER 1672   OW WAT     5    LIGAND    13   C3 AMA F   1    DISTANCE (A)  13.213
WATER 1672   OW WAT     5    LIGAND    14   C9 AMA F   1    DISTANCE (A)  12.010
WATER 1673   OW WAT     6    LIGAND     1   N1 AMA F   1    DISTANCE (A)  20.541
WATER 1673   OW WAT     6    LIGAND     5  C10 AMA F   1    DISTANCE (A)  19.880
WATER 1673   OW WAT     6    LIGAND     6   C7 AMA F   1    DISTANCE (A)  20.992
WATER 1673   OW WAT     6    LIGAND     7   C1 AMA F   1    DISTANCE (A)  20.461
WATER 1673   OW WAT     6    LIGAND     8   C6 AMA F   1    DISTANCE (A)  19.670
WATER 1673   OW WAT     6    LIGAND     9   C2 AMA F   1    DISTANCE (A)  19.648
WATER 1673   OW WAT     6    LIGAND    10   C5 AMA F   1    DISTANCE (A)  18.480
WATER 1673   OW WAT     6    LIGAND    11   C8 AMA F   1    DISTANCE (A)  19.071
WATER 1673   OW WAT     6    LIGAND    12   C4 AMA F   1    DISTANCE (A)  17.573
WATER 1673   OW WAT     6    LIGAND    13   C3 AMA F   1    DISTANCE (A)  18.452
WATER 1673   OW WAT     6    LIGAND    14   C9 AMA F   1    DISTANCE (A)  19.036
WATER 1674   OW WAT     7    LIGAND     1   N1 AMA F   1    DISTANCE (A)  21.400
WATER 1674   OW WAT     7    LIGAND     5  C10 AMA F   1    DISTANCE (A)  20.676
WATER 1674   OW WAT     7    LIGAND     6   C7 AMA F   1    DISTANCE (A)  21.718
WATER 1674   OW WAT     7    LIGAND     7   C1 AMA F   1    DISTANCE (A)  21.111
WATER 1674   OW WAT     7    LIGAND     8   C6 AMA F   1    DISTANCE (A)  20.469
WATER 1674   OW WAT     7    LIGAND     9   C2 AMA F   1    DISTANCE (A)  20.130
WATER 1674   OW WAT     7    LIGAND    10   C5 AMA F   1    DISTANCE (A)  19.363
WATER 1674   OW WAT     7    LIGAND    11   C8 AMA F   1    DISTANCE (A)  20.027
WATER 1674   OW WAT     7    LIGAND    12   C4 AMA F   1    DISTANCE (A)  18.287
WATER 1674   OW WAT     7    LIGAND    13   C3 AMA F   1    DISTANCE (A)  18.998
WATER 1674   OW WAT     7    LIGAND    14   C9 AMA F   1    DISTANCE (A)  19.668
WATER 1675   OW WAT     8    LIGAND     1   N1 AMA F   1    DISTANCE (A)  13.414
WATER 1675   OW WAT     8    LIGAND     5  C10 AMA F   1    DISTANCE (A)  12.813
WATER 1675   OW WAT     8    LIGAND     6   C7 AMA F   1    DISTANCE (A)  13.998
WATER 1675   OW WAT     8    LIGAND     7   C1 AMA F   1    DISTANCE (A)  13.618
WATER 1675   OW WAT     8    LIGAND     8   C6 AMA F   1    DISTANCE (A)  12.820
WATER 1675   OW WAT     8    LIGAND     9   C2 AMA F   1    DISTANCE (A)  12.935
WATER 1675   OW WAT     8    LIGAND    10   C5 AMA F   1    DISTANCE (A)  11.515
WATER 1675   OW WAT     8    LIGAND    11   C8 AMA F   1    DISTANCE (A)  11.967
WATER 1675   OW WAT     8    LIGAND    12   C4 AMA F   1    DISTANCE (A)  10.698
WATER 1675   OW WAT     8    LIGAND    13   C3 AMA F   1    DISTANCE (A)  11.639
WATER 1675   OW WAT     8    LIGAND    14   C9 AMA F   1    DISTANCE (A)  12.079
WATER 1676   OW WAT     9    LIGAND     1   N1 AMA F   1    DISTANCE (A)  10.578
WATER 1676   OW WAT     9    LIGAND     5  C10 AMA F   1    DISTANCE (A)   9.574
WATER 1676   OW WAT     9    LIGAND     6   C7 AMA F   1    DISTANCE (A)  10.359
WATER 1676   OW WAT     9    LIGAND     7   C1 AMA F   1    DISTANCE (A)   9.597
WATER 1676   OW WAT     9    LIGAND     8   C6 AMA F   1    DISTANCE (A)   8.494
WATER 1676   OW WAT     9    LIGAND     9   C2 AMA F   1    DISTANCE (A)   9.182
WATER 1676   OW WAT     9    LIGAND    10   C5 AMA F   1    DISTANCE (A)   7.519
WATER 1676   OW WAT     9    LIGAND    11   C8 AMA F   1    DISTANCE (A)   8.473
WATER 1676   OW WAT     9    LIGAND    12   C4 AMA F   1    DISTANCE (A)   6.979
WATER 1676   OW WAT     9    LIGAND    13   C3 AMA F   1    DISTANCE (A)   8.283
WATER 1676   OW WAT     9    LIGAND    14   C9 AMA F   1    DISTANCE (A)   9.152
WATER 1677   OW WAT    10    LIGAND     1   N1 AMA F   1    DISTANCE (A)   9.790
WATER 1677   OW WAT    10    LIGAND     5  C10 AMA F   1    DISTANCE (A)  10.870
WATER 1677   OW WAT    10    LIGAND     6   C7 AMA F   1    DISTANCE (A)  10.834
WATER 1677   OW WAT    10    LIGAND     7   C1 AMA F   1    DISTANCE (A)  12.125
WATER 1677   OW WAT    10    LIGAND     8   C6 AMA F   1    DISTANCE (A)  12.251
WATER 1677   OW WAT    10    LIGAND     9   C2 AMA F   1    DISTANCE (A)  13.323
WATER 1677   OW WAT    10    LIGAND    10   C5 AMA F   1    DISTANCE (A)  12.278
WATER 1677   OW WAT    10    LIGAND    11   C8 AMA F   1    DISTANCE (A)  11.003
WATER 1677   OW WAT    10    LIGAND    12   C4 AMA F   1    DISTANCE (A)  13.464
WATER 1677   OW WAT    10    LIGAND    13   C3 AMA F   1    DISTANCE (A)  13.354
WATER 1677   OW WAT    10    LIGAND    14   C9 AMA F   1    DISTANCE (A)  12.194
WATER 1678   OW WAT    11    LIGAND     1   N1 AMA F   1    DISTANCE (A)  16.039
WATER 1678   OW WAT    11    LIGAND     5  C10 AMA F   1    DISTANCE (A)  15.441
WATER 1678   OW WAT    11    LIGAND     6   C7 AMA F   1    DISTANCE (A)  16.617
WATER 1678   OW WAT    11    LIGAND     7   C1 AMA F   1    DISTANCE (A)  16.200
WATER 1678   OW WAT    11    LIGAND     8   C6 AMA F   1    DISTANCE (A)  15.407
WATER 1678   OW WAT    11    LIGAND     9   C2 AMA F   1    DISTANCE (A)  15.465
WATER 1678   OW WAT    11    LIGAND    10   C5 AMA F   1    DISTANCE (A)  14.132
WATER 1678   OW WAT    11    LIGAND    11   C8 AMA F   1    DISTANCE (A)  14.613
WATER 1678   OW WAT    11    LIGAND    12   C4 AMA F   1    DISTANCE (A)  13.282
WATER 1678   OW WAT    11    LIGAND    13   C3 AMA F   1    DISTANCE (A)  14.191
WATER 1678   OW WAT    11    LIGAND    14   C9 AMA F   1    DISTANCE (A)  14.663
WATER 1679   OW WAT    12    LIGAND     1   N1 AMA F   1    DISTANCE (A)  11.030
WATER 1679   OW WAT    12    LIGAND     5  C10 AMA F   1    DISTANCE (A)  11.937
WATER 1679   OW WAT    12    LIGAND     6   C7 AMA F   1    DISTANCE (A)  13.261
WATER 1679   OW WAT    12    LIGAND     7   C1 AMA F   1    DISTANCE (A)  14.278
WATER 1679   OW WAT    12    LIGAND     8   C6 AMA F   1    DISTANCE (A)  13.884
WATER 1679   OW WAT    12    LIGAND     9   C2 AMA F   1    DISTANCE (A)  14.585
WATER 1679   OW WAT    12    LIGAND    10   C5 AMA F   1    DISTANCE (A)  12.621
WATER 1679   OW WAT    12    LIGAND    11   C8 AMA F   1    DISTANCE (A)  11.461
WATER 1679   OW WAT    12    LIGAND    12   C4 AMA F   1    DISTANCE (A)  12.970
WATER 1679   OW WAT    12    LIGAND    13   C3 AMA F   1    DISTANCE (A)  13.393
WATER 1679   OW WAT    12    LIGAND    14   C9 AMA F   1    DISTANCE (A)  12.300
WATER 1680   OW WAT    13    LIGAND     1   N1 AMA F   1    DISTANCE (A)  21.780
WATER 1680   OW WAT    13    LIGAND     5  C10 AMA F   1    DISTANCE (A)  20.989
WATER 1680   OW WAT    13    LIGAND     6   C7 AMA F   1    DISTANCE (A)  21.964
WATER 1680   OW WAT    13    LIGAND     7   C1 AMA F   1    DISTANCE (A)  21.282
WATER 1680   OW WAT    13    LIGAND     8   C6 AMA F   1    DISTANCE (A)  20.254
WATER 1680   OW WAT    13    LIGAND     9   C2 AMA F   1    DISTANCE (A)  20.672
WATER 1680   OW WAT    13    LIGAND    10   C5 AMA F   1    DISTANCE (A)  19.195
WATER 1680   OW WAT    13    LIGAND    11   C8 AMA F   1    DISTANCE (A)  19.952
WATER 1680   OW WAT    13    LIGAND    12   C4 AMA F   1    DISTANCE (A)  18.515
WATER 1680   OW WAT    13    LIGAND    13   C3 AMA F   1    DISTANCE (A)  19.631
WATER 1680   OW WAT    13    LIGAND    14   C9 AMA F   1    DISTANCE (A)  20.365
WATER 1681   OW WAT    14    LIGAND     1   N1 AMA F   1    DISTANCE (A)   7.041
WATER 1681   OW WAT    14    LIGAND     5  C10 AMA F   1    DISTANCE (A)   7.253
WATER 1681   OW WAT    14    LIGAND     6   C7 AMA F   1    DISTANCE (A)   7.072
WATER 1681   OW WAT    14    LIGAND     7   C1 AMA F   1    DISTANCE (A)   7.697
WATER 1681   OW WAT    14    LIGAND     8   C6 AMA F   1    DISTANCE (A)   9.126
WATER 1681   OW WAT    14    LIGAND     9   C2 AMA F   1    DISTANCE (A)   7.080
WATER 1681   OW WAT    14    LIGAND    10   C5 AMA F   1    DISTANCE (A)   9.268
WATER 1681   OW WAT    14    LIGAND    11   C8 AMA F   1    DISTANCE (A)   8.754
WATER 1681   OW WAT    14    LIGAND    12   C4 AMA F   1    DISTANCE (A)   8.764
WATER 1681   OW WAT    14    LIGAND    13   C3 AMA F   1    DISTANCE (A)   7.265
WATER 1681   OW WAT    14    LIGAND    14   C9 AMA F   1    DISTANCE (A)   6.601
WATER 1682   OW WAT    15    LIGAND     1   N1 AMA F   1    DISTANCE (A)  21.199
WATER 1682   OW WAT    15    LIGAND     5  C10 AMA F   1    DISTANCE (A)  20.944
WATER 1682   OW WAT    15    LIGAND     6   C7 AMA F   1    DISTANCE (A)  22.145
WATER 1682   OW WAT    15    LIGAND     7   C1 AMA F   1    DISTANCE (A)  22.025
WATER 1682   OW WAT    15    LIGAND     8   C6 AMA F   1    DISTANCE (A)  21.968
WATER 1682   OW WAT    15    LIGAND     9   C2 AMA F   1    DISTANCE (A)  20.821
WATER 1682   OW WAT    15    LIGAND    10   C5 AMA F   1    DISTANCE (A)  20.759
WATER 1682   OW WAT    15    LIGAND    11   C8 AMA F   1    DISTANCE (A)  20.891
WATER 1682   OW WAT    15    LIGAND    12   C4 AMA F   1    DISTANCE (A)  19.478
WATER 1682   OW WAT    15    LIGAND    13   C3 AMA F   1    DISTANCE (A)  19.538
WATER 1682   OW WAT    15    LIGAND    14   C9 AMA F   1    DISTANCE (A)  19.672
WATER 1683   OW WAT    16    LIGAND     1   N1 AMA F   1    DISTANCE (A)  15.228
WATER 1683   OW WAT    16    LIGAND     5  C10 AMA F   1    DISTANCE (A)  13.824
WATER 1683   OW WAT    16    LIGAND     6   C7 AMA F   1    DISTANCE (A)  13.646
WATER 1683   OW WAT    16    LIGAND     7   C1 AMA F   1    DISTANCE (A)  12.222
WATER 1683   OW WAT    16    LIGAND     8   C6 AMA F   1    DISTANCE (A)  11.922
WATER 1683   OW WAT    16    LIGAND     9   C2 AMA F   1    DISTANCE (A)  11.304
WATER 1683   OW WAT    16    LIGAND    10   C5 AMA F   1    DISTANCE (A)  12.131
WATER 1683   OW WAT    16    LIGAND    11   C8 AMA F   1    DISTANCE (A)  13.564
WATER 1683   OW WAT    16    LIGAND    12   C4 AMA F   1    DISTANCE (A)  11.201
WATER 1683   OW WAT    16    LIGAND    13   C3 AMA F   1    DISTANCE (A)  11.516
WATER 1683   OW WAT    16    LIGAND    14   C9 AMA F   1    DISTANCE (A)  13.016
WATER 1684   OW WAT    17    LIGAND     1   N1 AMA F   1    DISTANCE (A)  19.242
WATER 1684   OW WAT    17    LIGAND     5  C10 AMA F   1    DISTANCE (A)  18.739
WATER 1684   OW WAT    17    LIGAND     6   C7 AMA F   1    DISTANCE (A)  19.967
WATER 1684   OW WAT    17    LIGAND     7   C1 AMA F   1    DISTANCE (A)  19.613
WATER 1684   OW WAT    17    LIGAND     8   C6 AMA F   1    DISTANCE (A)  18.807
WATER 1684   OW WAT    17    LIGAND     9   C2 AMA F   1    DISTANCE (A)  18.897
WATER 1684   OW WAT    17    LIGAND    10   C5 AMA F   1    DISTANCE (A)  17.499
WATER 1684   OW WAT    17    LIGAND    11   C8 AMA F   1    DISTANCE (A)  17.900
WATER 1684   OW WAT    17    LIGAND    12   C4 AMA F   1    DISTANCE (A)  16.691
WATER 1684   OW WAT    17    LIGAND    13   C3 AMA F   1    DISTANCE (A)  17.591
WATER 1684   OW WAT    17    LIGAND    14   C9 AMA F   1    DISTANCE (A)  17.983
WATER 1685   OW WAT    18    LIGAND     1   N1 AMA F   1    DISTANCE (A)  22.775
WATER 1685   OW WAT    18    LIGAND     5  C10 AMA F   1    DISTANCE (A)  21.688
WATER 1685   OW WAT    18    LIGAND     6   C7 AMA F   1    DISTANCE (A)  22.323
WATER 1685   OW WAT    18    LIGAND     7   C1 AMA F   1    DISTANCE (A)  21.296
WATER 1685   OW WAT    18    LIGAND     8   C6 AMA F   1    DISTANCE (A)  20.600
WATER 1685   OW WAT    18    LIGAND     9   C2 AMA F   1    DISTANCE (A)  20.323
WATER 1685   OW WAT    18    LIGAND    10   C5 AMA F   1    DISTANCE (A)  19.915
WATER 1685   OW WAT    18    LIGAND    11   C8 AMA F   1    DISTANCE (A)  21.012
WATER 1685   OW WAT    18    LIGAND    12   C4 AMA F   1    DISTANCE (A)  18.868
WATER 1685   OW WAT    18    LIGAND    13   C3 AMA F   1    DISTANCE (A)  19.621
WATER 1685   OW WAT    18    LIGAND    14   C9 AMA F   1    DISTANCE (A)  20.729
WATER 1686   OW WAT    19    LIGAND     1   N1 AMA F   1    DISTANCE (A)  22.397
WATER 1686   OW WAT    19    LIGAND     5  C10 AMA F   1    DISTANCE (A)  21.770
WATER 1686   OW WAT    19    LIGAND     6   C7 AMA F   1    DISTANCE (A)  22.709
WATER 1686   OW WAT    19    LIGAND     7   C1 AMA F   1    DISTANCE (A)  22.197
WATER 1686   OW WAT    19    LIGAND     8   C6 AMA F   1    DISTANCE (A)  20.862
WATER 1686   OW WAT    19    LIGAND     9   C2 AMA F   1    DISTANCE (A)  22.103
WATER 1686   OW WAT    19    LIGAND    10   C5 AMA F   1    DISTANCE (A)  19.836
WATER 1686   OW WAT    19    LIGAND    11   C8 AMA F   1    DISTANCE (A)  20.411
WATER 1686   OW WAT    19    LIGAND    12   C4 AMA F   1    DISTANCE (A)  19.728
WATER 1686   OW WAT    19    LIGAND    13   C3 AMA F   1    DISTANCE (A)  21.133
WATER 1686   OW WAT    19    LIGAND    14   C9 AMA F   1    DISTANCE (A)  21.667
WATER 1687   OW WAT    20    LIGAND     1   N1 AMA F   1    DISTANCE (A)  10.060
WATER 1687   OW WAT    20    LIGAND     5  C10 AMA F   1    DISTANCE (A)   9.196
WATER 1687   OW WAT    20    LIGAND     6   C7 AMA F   1    DISTANCE (A)  10.134
WATER 1687   OW WAT    20    LIGAND     7   C1 AMA F   1    DISTANCE (A)   9.553
WATER 1687   OW WAT    20    LIGAND     8   C6 AMA F   1    DISTANCE (A)   9.189
WATER 1687   OW WAT    20    LIGAND     9   C2 AMA F   1    DISTANCE (A)   8.461
WATER 1687   OW WAT    20    LIGAND    10   C5 AMA F   1    DISTANCE (A)   8.147
WATER 1687   OW WAT    20    LIGAND    11   C8 AMA F   1    DISTANCE (A)   8.825
WATER 1687   OW WAT    20    LIGAND    12   C4 AMA F   1    DISTANCE (A)   6.833
WATER 1687   OW WAT    20    LIGAND    13   C3 AMA F   1    DISTANCE (A)   7.310
WATER 1687   OW WAT    20    LIGAND    14   C9 AMA F   1    DISTANCE (A)   8.052
WATER 1688   OW WAT    21    LIGAND     1   N1 AMA F   1    DISTANCE (A)   9.254
WATER 1688   OW WAT    21    LIGAND     5  C10 AMA F   1    DISTANCE (A)   8.860
WATER 1688   OW WAT    21    LIGAND     6   C7 AMA F   1    DISTANCE (A)  10.116
WATER 1688   OW WAT    21    LIGAND     7   C1 AMA F   1    DISTANCE (A)  10.046
WATER 1688   OW WAT    21    LIGAND     8   C6 AMA F   1    DISTANCE (A)   9.051
WATER 1688   OW WAT    21    LIGAND     9   C2 AMA F   1    DISTANCE (A)   9.887
WATER 1688   OW WAT    21    LIGAND    10   C5 AMA F   1    DISTANCE (A)   7.621
WATER 1688   OW WAT    21    LIGAND    11   C8 AMA F   1    DISTANCE (A)   7.717
WATER 1688   OW WAT    21    LIGAND    12   C4 AMA F   1    DISTANCE (A)   7.409
WATER 1688   OW WAT    21    LIGAND    13   C3 AMA F   1    DISTANCE (A)   8.595
WATER 1688   OW WAT    21    LIGAND    14   C9 AMA F   1    DISTANCE (A)   8.673
WATER 1689   OW WAT    22    LIGAND     1   N1 AMA F   1    DISTANCE (A)  11.011
WATER 1689   OW WAT    22    LIGAND     5  C10 AMA F   1    DISTANCE (A)  11.767
WATER 1689   OW WAT    22    LIGAND     6   C7 AMA F   1    DISTANCE (A)  11.612
WATER 1689   OW WAT    22    LIGAND     7   C1 AMA F   1    DISTANCE (A)  12.611
WATER 1689   OW WAT    22    LIGAND     8   C6 AMA F   1    DISTANCE (A)  14.004
WATER 1689   OW WAT    22    LIGAND     9   C2 AMA F   1    DISTANCE (A)  12.364
WATER 1689   OW WAT    22    LIGAND    10   C5 AMA F   1    DISTANCE (A)  14.131
WATER 1689   OW WAT    22    LIGAND    11   C8 AMA F   1    DISTANCE (A)  13.247
WATER 1689   OW WAT    22    LIGAND    12   C4 AMA F   1    DISTANCE (A)  13.914
WATER 1689   OW WAT    22    LIGAND    13   C3 AMA F   1    DISTANCE (A)  12.513
WATER 1689   OW WAT    22    LIGAND    14   C9 AMA F   1    DISTANCE (A)  11.509
WATER 1690   OW WAT    23    LIGAND     1   N1 AMA F   1    DISTANCE (A)   8.726
WATER 1690   OW WAT    23    LIGAND     5  C10 AMA F   1    DISTANCE (A)   8.502
WATER 1690   OW WAT    23    LIGAND     6   C7 AMA F   1    DISTANCE (A)   9.906
WATER 1690   OW WAT    23    LIGAND     7   C1 AMA F   1    DISTANCE (A)  10.007
WATER 1690   OW WAT    23    LIGAND     8   C6 AMA F   1    DISTANCE (A)   9.637
WATER 1690   OW WAT    23    LIGAND     9   C2 AMA F   1    DISTANCE (A)   9.308
WATER 1690   OW WAT    23    LIGAND    10   C5 AMA F   1    DISTANCE (A)   8.188
WATER 1690   OW WAT    23    LIGAND    11   C8 AMA F   1    DISTANCE (A)   8.069
WATER 1690   OW WAT    23    LIGAND    12   C4 AMA F   1    DISTANCE (A)   7.317
WATER 1690   OW WAT    23    LIGAND    13   C3 AMA F   1    DISTANCE (A)   7.796
WATER 1690   OW WAT    23    LIGAND    14   C9 AMA F   1    DISTANCE (A)   7.663
WATER 1691   OW WAT    24    LIGAND     1   N1 AMA F   1    DISTANCE (A)   1.442
WATER 1691   OW WAT    24    LIGAND     5  C10 AMA F   1    DISTANCE (A)   1.056
WATER 1691   OW WAT    24    LIGAND     6   C7 AMA F   1    DISTANCE (A)   2.465
WATER 1691   OW WAT    24    LIGAND     7   C1 AMA F   1    DISTANCE (A)   3.340
WATER 1691   OW WAT    24    LIGAND     8   C6 AMA F   1    DISTANCE (A)   3.779
WATER 1691   OW WAT    24    LIGAND     9   C2 AMA F   1    DISTANCE (A)   3.355
WATER 1691   OW WAT    24    LIGAND    10   C5 AMA F   1    DISTANCE (A)   3.050
WATER 1691   OW WAT    24    LIGAND    11   C8 AMA F   1    DISTANCE (A)   2.057
WATER 1691   OW WAT    24    LIGAND    12   C4 AMA F   1    DISTANCE (A)   3.070
WATER 1691   OW WAT    24    LIGAND    13   C3 AMA F   1    DISTANCE (A)   2.511
WATER 1691   OW WAT    24    LIGAND    14   C9 AMA F   1    DISTANCE (A)   1.107
WATER 1692   OW WAT    25    LIGAND     1   N1 AMA F   1    DISTANCE (A)  13.534
WATER 1692   OW WAT    25    LIGAND     5  C10 AMA F   1    DISTANCE (A)  12.631
WATER 1692   OW WAT    25    LIGAND     6   C7 AMA F   1    DISTANCE (A)  11.392
WATER 1692   OW WAT    25    LIGAND     7   C1 AMA F   1    DISTANCE (A)  10.536
WATER 1692   OW WAT    25    LIGAND     8   C6 AMA F   1    DISTANCE (A)  11.492
WATER 1692   OW WAT    25    LIGAND     9   C2 AMA F   1    DISTANCE (A)  10.200
WATER 1692   OW WAT    25    LIGAND    10   C5 AMA F   1    DISTANCE (A)  12.725
WATER 1692   OW WAT    25    LIGAND    11   C8 AMA F   1    DISTANCE (A)  13.439
WATER 1692   OW WAT    25    LIGAND    12   C4 AMA F   1    DISTANCE (A)  12.448
WATER 1692   OW WAT    25    LIGAND    13   C3 AMA F   1    DISTANCE (A)  11.570
WATER 1692   OW WAT    25    LIGAND    14   C9 AMA F   1    DISTANCE (A)  12.357
WATER 1693   OW WAT    26    LIGAND     1   N1 AMA F   1    DISTANCE (A)  11.833
WATER 1693   OW WAT    26    LIGAND     5  C10 AMA F   1    DISTANCE (A)  11.770
WATER 1693   OW WAT    26    LIGAND     6   C7 AMA F   1    DISTANCE (A)  10.366
WATER 1693   OW WAT    26    LIGAND     7   C1 AMA F   1    DISTANCE (A)  10.583
WATER 1693   OW WAT    26    LIGAND     8   C6 AMA F   1    DISTANCE (A)  11.618
WATER 1693   OW WAT    26    LIGAND     9   C2 AMA F   1    DISTANCE (A)  11.303
WATER 1693   OW WAT    26    LIGAND    10   C5 AMA F   1    DISTANCE (A)  12.885
WATER 1693   OW WAT    26    LIGAND    11   C8 AMA F   1    DISTANCE (A)  12.704
WATER 1693   OW WAT    26    LIGAND    12   C4 AMA F   1    DISTANCE (A)  13.485
WATER 1693   OW WAT    26    LIGAND    13   C3 AMA F   1    DISTANCE (A)  12.606
WATER 1693   OW WAT    26    LIGAND    14   C9 AMA F   1    DISTANCE (A)  12.427
WATER 1694   OW WAT    27    LIGAND     1   N1 AMA F   1    DISTANCE (A)   6.009
WATER 1694   OW WAT    27    LIGAND     5  C10 AMA F   1    DISTANCE (A)   5.976
WATER 1694   OW WAT    27    LIGAND     6   C7 AMA F   1    DISTANCE (A)   7.407
WATER 1694   OW WAT    27    LIGAND     7   C1 AMA F   1    DISTANCE (A)   7.779
WATER 1694   OW WAT    27    LIGAND     8   C6 AMA F   1    DISTANCE (A)   7.748
WATER 1694   OW WAT    27    LIGAND     9   C2 AMA F   1    DISTANCE (A)   7.112
WATER 1694   OW WAT    27    LIGAND    10   C5 AMA F   1    DISTANCE (A)   6.394
WATER 1694   OW WAT    27    LIGAND    11   C8 AMA F   1    DISTANCE (A)   5.940
WATER 1694   OW WAT    27    LIGAND    12   C4 AMA F   1    DISTANCE (A)   5.565
WATER 1694   OW WAT    27    LIGAND    13   C3 AMA F   1    DISTANCE (A)   5.607
WATER 1694   OW WAT    27    LIGAND    14   C9 AMA F   1    DISTANCE (A)   5.075
WATER 1695   OW WAT    28    LIGAND     1   N1 AMA F   1    DISTANCE (A)   6.728
WATER 1695   OW WAT    28    LIGAND     5  C10 AMA F   1    DISTANCE (A)   6.437
WATER 1695   OW WAT    28    LIGAND     6   C7 AMA F   1    DISTANCE (A)   7.641
WATER 1695   OW WAT    28    LIGAND     7   C1 AMA F   1    DISTANCE (A)   7.776
WATER 1695   OW WAT    28    LIGAND     8   C6 AMA F   1    DISTANCE (A)   6.750
WATER 1695   OW WAT    28    LIGAND     9   C2 AMA F   1    DISTANCE (A)   7.977
WATER 1695   OW WAT    28    LIGAND    10   C5 AMA F   1    DISTANCE (A)   5.347
WATER 1695   OW WAT    28    LIGAND    11   C8 AMA F   1    DISTANCE (A)   5.152
WATER 1695   OW WAT    28    LIGAND    12   C4 AMA F   1    DISTANCE (A)   5.635
WATER 1695   OW WAT    28    LIGAND    13   C3 AMA F   1    DISTANCE (A)   6.831
WATER 1695   OW WAT    28    LIGAND    14   C9 AMA F   1    DISTANCE (A)   6.673
WATER 1696   OW WAT    29    LIGAND     1   N1 AMA F   1    DISTANCE (A)  16.871
WATER 1696   OW WAT    29    LIGAND     5  C10 AMA F   1    DISTANCE (A)  16.407
WATER 1696   OW WAT    29    LIGAND     6   C7 AMA F   1    DISTANCE (A)  17.579
WATER 1696   OW WAT    29    LIGAND     7   C1 AMA F   1    DISTANCE (A)  17.286
WATER 1696   OW WAT    29    LIGAND     8   C6 AMA F   1    DISTANCE (A)  17.019
WATER 1696   OW WAT    29    LIGAND     9   C2 AMA F   1    DISTANCE (A)  16.156
WATER 1696   OW WAT    29    LIGAND    10   C5 AMA F   1    DISTANCE (A)  15.808
WATER 1696   OW WAT    29    LIGAND    11   C8 AMA F   1    DISTANCE (A)  16.132
WATER 1696   OW WAT    29    LIGAND    12   C4 AMA F   1    DISTANCE (A)  14.563
WATER 1696   OW WAT    29    LIGAND    13   C3 AMA F   1    DISTANCE (A)  14.871
WATER 1696   OW WAT    29    LIGAND    14   C9 AMA F   1    DISTANCE (A)  15.208
WATER 1697   OW WAT    30    LIGAND     1   N1 AMA F   1    DISTANCE (A)   4.041
WATER 1697   OW WAT    30    LIGAND     5  C10 AMA F   1    DISTANCE (A)   2.759
WATER 1697   OW WAT    30    LIGAND     6   C7 AMA F   1    DISTANCE (A)   2.675
WATER 1697   OW WAT    30    LIGAND     7   C1 AMA F   1    DISTANCE (A)   2.019
WATER 1697   OW WAT    30    LIGAND     8   C6 AMA F   1    DISTANCE (A)   2.858
WATER 1697   OW WAT    30    LIGAND     9   C2 AMA F   1    DISTANCE (A)   0.684
WATER 1697   OW WAT    30    LIGAND    10   C5 AMA F   1    DISTANCE (A)   2.940
WATER 1697   OW WAT    30    LIGAND    11   C8 AMA F   1    DISTANCE (A)   3.423
WATER 1697   OW WAT    30    LIGAND    12   C4 AMA F   1    DISTANCE (A)   2.244
WATER 1697   OW WAT    30    LIGAND    13   C3 AMA F   1    DISTANCE (A)   0.966
WATER 1697   OW WAT    30    LIGAND    14   C9 AMA F   1    DISTANCE (A)   2.004
WATER 1698   OW WAT    31    LIGAND     1   N1 AMA F   1    DISTANCE (A)  20.455
WATER 1698   OW WAT    31    LIGAND     5  C10 AMA F   1    DISTANCE (A)  20.630
WATER 1698   OW WAT    31    LIGAND     6   C7 AMA F   1    DISTANCE (A)  22.119
WATER 1698   OW WAT    31    LIGAND     7   C1 AMA F   1    DISTANCE (A)  22.424
WATER 1698   OW WAT    31    LIGAND     8   C6 AMA F   1    DISTANCE (A)  21.731
WATER 1698   OW WAT    31    LIGAND     9   C2 AMA F   1    DISTANCE (A)  22.057
WATER 1698   OW WAT    31    LIGAND    10   C5 AMA F   1    DISTANCE (A)  20.212
WATER 1698   OW WAT    31    LIGAND    11   C8 AMA F   1    DISTANCE (A)  19.877
WATER 1698   OW WAT    31    LIGAND    12   C4 AMA F   1    DISTANCE (A)  19.804
WATER 1698   OW WAT    31    LIGAND    13   C3 AMA F   1    DISTANCE (A)  20.561
WATER 1698   OW WAT    31    LIGAND    14   C9 AMA F   1    DISTANCE (A)  20.225
WATER 1699   OW WAT    32    LIGAND     1   N1 AMA F   1    DISTANCE (A)   7.771
WATER 1699   OW WAT    32    LIGAND     5  C10 AMA F   1    DISTANCE (A)   6.689
WATER 1699   OW WAT    32    LIGAND     6   C7 AMA F   1    DISTANCE (A)   7.343
WATER 1699   OW WAT    32    LIGAND     7   C1 AMA F   1    DISTANCE (A)   6.598
WATER 1699   OW WAT    32    LIGAND     8   C6 AMA F   1    DISTANCE (A)   6.461
WATER 1699   OW WAT    32    LIGAND     9   C2 AMA F   1    DISTANCE (A)   5.373
WATER 1699   OW WAT    32    LIGAND    10   C5 AMA F   1    DISTANCE (A)   5.712
WATER 1699   OW WAT    32    LIGAND    11   C8 AMA F   1    DISTANCE (A)   6.560
WATER 1699   OW WAT    32    LIGAND    12   C4 AMA F   1    DISTANCE (A)   4.235
WATER 1699   OW WAT    32    LIGAND    13   C3 AMA F   1    DISTANCE (A)   4.437
WATER 1699   OW WAT    32    LIGAND    14   C9 AMA F   1    DISTANCE (A)   5.481
WATER 1700   OW WAT    33    LIGAND     1   N1 AMA F   1    DISTANCE (A)  12.200
WATER 1700   OW WAT    33    LIGAND     5  C10 AMA F   1    DISTANCE (A)  12.202
WATER 1700   OW WAT    33    LIGAND     6   C7 AMA F   1    DISTANCE (A)  13.012
WATER 1700   OW WAT    33    LIGAND     7   C1 AMA F   1    DISTANCE (A)  13.244
WATER 1700   OW WAT    33    LIGAND     8   C6 AMA F   1    DISTANCE (A)  14.004
WATER 1700   OW WAT    33    LIGAND     9   C2 AMA F   1    DISTANCE (A)  11.973
WATER 1700   OW WAT    33    LIGAND    10   C5 AMA F   1    DISTANCE (A)  13.256
WATER 1700   OW WAT    33    LIGAND    11   C8 AMA F   1    DISTANCE (A)  13.028
WATER 1700   OW WAT    33    LIGAND    12   C4 AMA F   1    DISTANCE (A)  11.989
WATER 1700   OW WAT    33    LIGAND    13   C3 AMA F   1    DISTANCE (A)  11.088
WATER 1700   OW WAT    33    LIGAND    14   C9 AMA F   1    DISTANCE (A)  10.812
WATER 1701   OW WAT    34    LIGAND     1   N1 AMA F   1    DISTANCE (A)  14.205
WATER 1701   OW WAT    34    LIGAND     5  C10 AMA F   1    DISTANCE (A)  13.509
WATER 1701   OW WAT    34    LIGAND     6   C7 AMA F   1    DISTANCE (A)  13.770
WATER 1701   OW WAT    34    LIGAND     7   C1 AMA F   1    DISTANCE (A)  13.246
WATER 1701   OW WAT    34    LIGAND     8   C6 AMA F   1    DISTANCE (A)  11.729
WATER 1701   OW WAT    34    LIGAND     9   C2 AMA F   1    DISTANCE (A)  13.974
WATER 1701   OW WAT    34    LIGAND    10   C5 AMA F   1    DISTANCE (A)  11.421
WATER 1701   OW WAT    34    LIGAND    11   C8 AMA F   1    DISTANCE (A)  12.024
WATER 1701   OW WAT    34    LIGAND    12   C4 AMA F   1    DISTANCE (A)  12.254
WATER 1701   OW WAT    34    LIGAND    13   C3 AMA F   1    DISTANCE (A)  13.714
WATER 1701   OW WAT    34    LIGAND    14   C9 AMA F   1    DISTANCE (A)  14.217
WATER 1702   OW WAT    35    LIGAND     1   N1 AMA F   1    DISTANCE (A)  20.723
WATER 1702   OW WAT    35    LIGAND     5  C10 AMA F   1    DISTANCE (A)  20.263
WATER 1702   OW WAT    35    LIGAND     6   C7 AMA F   1    DISTANCE (A)  21.510
WATER 1702   OW WAT    35    LIGAND     7   C1 AMA F   1    DISTANCE (A)  21.188
WATER 1702   OW WAT    35    LIGAND     8   C6 AMA F   1    DISTANCE (A)  20.541
WATER 1702   OW WAT    35    LIGAND     9   C2 AMA F   1    DISTANCE (A)  20.324
WATER 1702   OW WAT    35    LIGAND    10   C5 AMA F   1    DISTANCE (A)  19.233
WATER 1702   OW WAT    35    LIGAND    11   C8 AMA F   1    DISTANCE (A)  19.592
WATER 1702   OW WAT    35    LIGAND    12   C4 AMA F   1    DISTANCE (A)  18.276
WATER 1702   OW WAT    35    LIGAND    13   C3 AMA F   1    DISTANCE (A)  18.997
WATER 1702   OW WAT    35    LIGAND    14   C9 AMA F   1    DISTANCE (A)  19.353
WATER 1703   OW WAT    36    LIGAND     1   N1 AMA F   1    DISTANCE (A)  11.099
WATER 1703   OW WAT    36    LIGAND     5  C10 AMA F   1    DISTANCE (A)  11.285
WATER 1703   OW WAT    36    LIGAND     6   C7 AMA F   1    DISTANCE (A)  10.369
WATER 1703   OW WAT    36    LIGAND     7   C1 AMA F   1    DISTANCE (A)  10.862
WATER 1703   OW WAT    36    LIGAND     8   C6 AMA F   1    DISTANCE (A)  12.351
WATER 1703   OW WAT    36    LIGAND     9   C2 AMA F   1    DISTANCE (A)  10.809
WATER 1703   OW WAT    36    LIGAND    10   C5 AMA F   1    DISTANCE (A)  13.130
WATER 1703   OW WAT    36    LIGAND    11   C8 AMA F   1    DISTANCE (A)  12.722
WATER 1703   OW WAT    36    LIGAND    12   C4 AMA F   1    DISTANCE (A)  13.088
WATER 1703   OW WAT    36    LIGAND    13   C3 AMA F   1    DISTANCE (A)  11.695
WATER 1703   OW WAT    36    LIGAND    14   C9 AMA F   1    DISTANCE (A)  11.242
WATER 1704   OW WAT    37    LIGAND     1   N1 AMA F   1    DISTANCE (A)   4.634
WATER 1704   OW WAT    37    LIGAND     5  C10 AMA F   1    DISTANCE (A)   3.290
WATER 1704   OW WAT    37    LIGAND     6   C7 AMA F   1    DISTANCE (A)   2.964
WATER 1704   OW WAT    37    LIGAND     7   C1 AMA F   1    DISTANCE (A)   1.921
WATER 1704   OW WAT    37    LIGAND     8   C6 AMA F   1    DISTANCE (A)   0.484
WATER 1704   OW WAT    37    LIGAND     9   C2 AMA F   1    DISTANCE (A)   2.683
WATER 1704   OW WAT    37    LIGAND    10   C5 AMA F   1    DISTANCE (A)   1.509
WATER 1704   OW WAT    37    LIGAND    11   C8 AMA F   1    DISTANCE (A)   2.713
WATER 1704   OW WAT    37    LIGAND    12   C4 AMA F   1    DISTANCE (A)   2.403
WATER 1704   OW WAT    37    LIGAND    13   C3 AMA F   1    DISTANCE (A)   3.037
WATER 1704   OW WAT    37    LIGAND    14   C9 AMA F   1    DISTANCE (A)   3.784
WATER 1705   OW WAT    38    LIGAND     1   N1 AMA F   1    DISTANCE (A)   2.763
WATER 1705   OW WAT    38    LIGAND     5  C10 AMA F   1    DISTANCE (A)   2.185
WATER 1705   OW WAT    38    LIGAND     6   C7 AMA F   1    DISTANCE (A)   2.839
WATER 1705   OW WAT    38    LIGAND     7   C1 AMA F   1    DISTANCE (A)   3.341
WATER 1705   OW WAT    38    LIGAND     8   C6 AMA F   1    DISTANCE (A)   2.709
WATER 1705   OW WAT    38    LIGAND     9   C2 AMA F   1    DISTANCE (A)   4.234
WATER 1705   OW WAT    38    LIGAND    10   C5 AMA F   1    DISTANCE (A)   2.008
WATER 1705   OW WAT    38    LIGAND    11   C8 AMA F   1    DISTANCE (A)   0.962
WATER 1705   OW WAT    38    LIGAND    12   C4 AMA F   1    DISTANCE (A)   3.287
WATER 1705   OW WAT    38    LIGAND    13   C3 AMA F   1    DISTANCE (A)   3.827
WATER 1705   OW WAT    38    LIGAND    14   C9 AMA F   1    DISTANCE (A)   3.395
WATER 1706   OW WAT    39    LIGAND     1   N1 AMA F   1    DISTANCE (A)  22.636
WATER 1706   OW WAT    39    LIGAND     5  C10 AMA F   1    DISTANCE (A)  21.872
WATER 1706   OW WAT    39    LIGAND     6   C7 AMA F   1    DISTANCE (A)  22.889
WATER 1706   OW WAT    39    LIGAND     7   C1 AMA F   1    DISTANCE (A)  22.231
WATER 1706   OW WAT    39    LIGAND     8   C6 AMA F   1    DISTANCE (A)  21.353
WATER 1706   OW WAT    39    LIGAND     9   C2 AMA F   1    DISTANCE (A)  21.455
WATER 1706   OW WAT    39    LIGAND    10   C5 AMA F   1    DISTANCE (A)  20.262
WATER 1706   OW WAT    39    LIGAND    11   C8 AMA F   1    DISTANCE (A)  20.986
WATER 1706   OW WAT    39    LIGAND    12   C4 AMA F   1    DISTANCE (A)  19.405
WATER 1706   OW WAT    39    LIGAND    13   C3 AMA F   1    DISTANCE (A)  20.364
WATER 1706   OW WAT    39    LIGAND    14   C9 AMA F   1    DISTANCE (A)  21.077
WATER 1707   OW WAT    40    LIGAND     1   N1 AMA F   1    DISTANCE (A)   5.810
WATER 1707   OW WAT    40    LIGAND     5  C10 AMA F   1    DISTANCE (A)   4.519
WATER 1707   OW WAT    40    LIGAND     6   C7 AMA F   1    DISTANCE (A)   5.044
WATER 1707   OW WAT    40    LIGAND     7   C1 AMA F   1    DISTANCE (A)   4.184
WATER 1707   OW WAT    40    LIGAND     8   C6 AMA F   1    DISTANCE (A)   3.682
WATER 1707   OW WAT    40    LIGAND     9   C2 AMA F   1    DISTANCE (A)   3.406
WATER 1707   OW WAT    40    LIGAND    10   C5 AMA F   1    DISTANCE (A)   2.928
WATER 1707   OW WAT    40    LIGAND    11   C8 AMA F   1    DISTANCE (A)   4.065
WATER 1707   OW WAT    40    LIGAND    12   C4 AMA F   1    DISTANCE (A)   1.630
WATER 1707   OW WAT    40    LIGAND    13   C3 AMA F   1    DISTANCE (A)   2.564
WATER 1707   OW WAT    40    LIGAND    14   C9 AMA F   1    DISTANCE (A)   3.807
WATER 1708   OW WAT    41    LIGAND     1   N1 AMA F   1    DISTANCE (A)   7.745
WATER 1708   OW WAT    41    LIGAND     5  C10 AMA F   1    DISTANCE (A)   6.904
WATER 1708   OW WAT    41    LIGAND     6   C7 AMA F   1    DISTANCE (A)   7.957
WATER 1708   OW WAT    41    LIGAND     7   C1 AMA F   1    DISTANCE (A)   7.512
WATER 1708   OW WAT    41    LIGAND     8   C6 AMA F   1    DISTANCE (A)   6.986
WATER 1708   OW WAT    41    LIGAND     9   C2 AMA F   1    DISTANCE (A)   6.679
WATER 1708   OW WAT    41    LIGAND    10   C5 AMA F   1    DISTANCE (A)   5.761
WATER 1708   OW WAT    41    LIGAND    11   C8 AMA F   1    DISTANCE (A)   6.334
WATER 1708   OW WAT    41    LIGAND    12   C4 AMA F   1    DISTANCE (A)   4.621
WATER 1708   OW WAT    41    LIGAND    13   C3 AMA F   1    DISTANCE (A)   5.379
WATER 1708   OW WAT    41    LIGAND    14   C9 AMA F   1    DISTANCE (A)   5.982
WATER 1709   OW WAT    42    LIGAND     1   N1 AMA F   1    DISTANCE (A)  27.079
WATER 1709   OW WAT    42    LIGAND     5  C10 AMA F   1    DISTANCE (A)  26.204
WATER 1709   OW WAT    42    LIGAND     6   C7 AMA F   1    DISTANCE (A)  26.922
WATER 1709   OW WAT    42    LIGAND     7   C1 AMA F   1    DISTANCE (A)  26.113
WATER 1709   OW WAT    42    LIGAND     8   C6 AMA F   1    DISTANCE (A)  24.780
WATER 1709   OW WAT    42    LIGAND     9   C2 AMA F   1    DISTANCE (A)  25.919
WATER 1709   OW WAT    42    LIGAND    10   C5 AMA F   1    DISTANCE (A)  24.000
WATER 1709   OW WAT    42    LIGAND    11   C8 AMA F   1    DISTANCE (A)  24.880
WATER 1709   OW WAT    42    LIGAND    12   C4 AMA F   1    DISTANCE (A)  23.785
WATER 1709   OW WAT    42    LIGAND    13   C3 AMA F   1    DISTANCE (A)  25.169
WATER 1709   OW WAT    42    LIGAND    14   C9 AMA F   1    DISTANCE (A)  26.004
WATER 1710   OW WAT    43    LIGAND     1   N1 AMA F   1    DISTANCE (A)  27.276
WATER 1710   OW WAT    43    LIGAND     5  C10 AMA F   1    DISTANCE (A)  26.474
WATER 1710   OW WAT    43    LIGAND     6   C7 AMA F   1    DISTANCE (A)  27.340
WATER 1710   OW WAT    43    LIGAND     7   C1 AMA F   1    DISTANCE (A)  26.612
WATER 1710   OW WAT    43    LIGAND     8   C6 AMA F   1    DISTANCE (A)  25.368
WATER 1710   OW WAT    43    LIGAND     9   C2 AMA F   1    DISTANCE (A)  26.271
WATER 1710   OW WAT    43    LIGAND    10   C5 AMA F   1    DISTANCE (A)  24.434
WATER 1710   OW WAT    43    LIGAND    11   C8 AMA F   1    DISTANCE (A)  25.228
WATER 1710   OW WAT    43    LIGAND    12   C4 AMA F   1    DISTANCE (A)  24.059
WATER 1710   OW WAT    43    LIGAND    13   C3 AMA F   1    DISTANCE (A)  25.365
WATER 1710   OW WAT    43    LIGAND    14   C9 AMA F   1    DISTANCE (A)  26.124
WATER 1711   OW WAT    44    LIGAND     1   N1 AMA F   1    DISTANCE (A)  10.715
WATER 1711   OW WAT    44    LIGAND     5  C10 AMA F   1    DISTANCE (A)  11.139
WATER 1711   OW WAT    44    LIGAND     6   C7 AMA F   1    DISTANCE (A)  10.871
WATER 1711   OW WAT    44    LIGAND     7   C1 AMA F   1    DISTANCE (A)  11.575
WATER 1711   OW WAT    44    LIGAND     8   C6 AMA F   1    DISTANCE (A)  13.045
WATER 1711   OW WAT    44    LIGAND     9   C2 AMA F   1    DISTANCE (A)  11.070
WATER 1711   OW WAT    44    LIGAND    10   C5 AMA F   1    DISTANCE (A)  13.270
WATER 1711   OW WAT    44    LIGAND    11   C8 AMA F   1    DISTANCE (A)  12.660
WATER 1711   OW WAT    44    LIGAND    12   C4 AMA F   1    DISTANCE (A)  12.835
WATER 1711   OW WAT    44    LIGAND    13   C3 AMA F   1    DISTANCE (A)  11.338
WATER 1711   OW WAT    44    LIGAND    14   C9 AMA F   1    DISTANCE (A)  10.622
WATER 1712   OW WAT    45    LIGAND     1   N1 AMA F   1    DISTANCE (A)   8.590
WATER 1712   OW WAT    45    LIGAND     5  C10 AMA F   1    DISTANCE (A)   7.426
WATER 1712   OW WAT    45    LIGAND     6   C7 AMA F   1    DISTANCE (A)   7.905
WATER 1712   OW WAT    45    LIGAND     7   C1 AMA F   1    DISTANCE (A)   7.000
WATER 1712   OW WAT    45    LIGAND     8   C6 AMA F   1    DISTANCE (A)   5.724
WATER 1712   OW WAT    45    LIGAND     9   C2 AMA F   1    DISTANCE (A)   6.893
WATER 1712   OW WAT    45    LIGAND    10   C5 AMA F   1    DISTANCE (A)   5.044
WATER 1712   OW WAT    45    LIGAND    11   C8 AMA F   1    DISTANCE (A)   6.242
WATER 1712   OW WAT    45    LIGAND    12   C4 AMA F   1    DISTANCE (A)   4.891
WATER 1712   OW WAT    45    LIGAND    13   C3 AMA F   1    DISTANCE (A)   6.335
WATER 1712   OW WAT    45    LIGAND    14   C9 AMA F   1    DISTANCE (A)   7.320
WATER 1713   OW WAT    46    LIGAND     1   N1 AMA F   1    DISTANCE (A)  11.618
WATER 1713   OW WAT    46    LIGAND     5  C10 AMA F   1    DISTANCE (A)  11.728
WATER 1713   OW WAT    46    LIGAND     6   C7 AMA F   1    DISTANCE (A)  10.832
WATER 1713   OW WAT    46    LIGAND     7   C1 AMA F   1    DISTANCE (A)  11.233
WATER 1713   OW WAT    46    LIGAND     8   C6 AMA F   1    DISTANCE (A)  11.062
WATER 1713   OW WAT    46    LIGAND     9   C2 AMA F   1    DISTANCE (A)  12.737
WATER 1713   OW WAT    46    LIGAND    10   C5 AMA F   1    DISTANCE (A)  11.937
WATER 1713   OW WAT    46    LIGAND    11   C8 AMA F   1    DISTANCE (A)  11.556
WATER 1713   OW WAT    46    LIGAND    12   C4 AMA F   1    DISTANCE (A)  13.362
WATER 1713   OW WAT    46    LIGAND    13   C3 AMA F   1    DISTANCE (A)  13.508
WATER 1713   OW WAT    46    LIGAND    14   C9 AMA F   1    DISTANCE (A)  13.177
WATER 1714   OW WAT    47    LIGAND     1   N1 AMA F   1    DISTANCE (A)  25.672
WATER 1714   OW WAT    47    LIGAND     5  C10 AMA F   1    DISTANCE (A)  25.659
WATER 1714   OW WAT    47    LIGAND     6   C7 AMA F   1    DISTANCE (A)  27.058
WATER 1714   OW WAT    47    LIGAND     7   C1 AMA F   1    DISTANCE (A)  27.158
WATER 1714   OW WAT    47    LIGAND     8   C6 AMA F   1    DISTANCE (A)  26.212
WATER 1714   OW WAT    47    LIGAND     9   C2 AMA F   1    DISTANCE (A)  26.884
WATER 1714   OW WAT    47    LIGAND    10   C5 AMA F   1    DISTANCE (A)  24.764
WATER 1714   OW WAT    47    LIGAND    11   C8 AMA F   1    DISTANCE (A)  24.659
WATER 1714   OW WAT    47    LIGAND    12   C4 AMA F   1    DISTANCE (A)  24.463
WATER 1714   OW WAT    47    LIGAND    13   C3 AMA F   1    DISTANCE (A)  25.473
WATER 1714   OW WAT    47    LIGAND    14   C9 AMA F   1    DISTANCE (A)  25.363
WATER 1715   OW WAT    48    LIGAND     1   N1 AMA F   1    DISTANCE (A)  22.692
WATER 1715   OW WAT    48    LIGAND     5  C10 AMA F   1    DISTANCE (A)  22.230
WATER 1715   OW WAT    48    LIGAND     6   C7 AMA F   1    DISTANCE (A)  23.477
WATER 1715   OW WAT    48    LIGAND     7   C1 AMA F   1    DISTANCE (A)  23.138
WATER 1715   OW WAT    48    LIGAND     8   C6 AMA F   1    DISTANCE (A)  22.360
WATER 1715   OW WAT    48    LIGAND     9   C2 AMA F   1    DISTANCE (A)  22.384
WATER 1715   OW WAT    48    LIGAND    10   C5 AMA F   1    DISTANCE (A)  21.048
WATER 1715   OW WAT    48    LIGAND    11   C8 AMA F   1    DISTANCE (A)  21.424
WATER 1715   OW WAT    48    LIGAND    12   C4 AMA F   1    DISTANCE (A)  20.214
WATER 1715   OW WAT    48    LIGAND    13   C3 AMA F   1    DISTANCE (A)  21.069
WATER 1715   OW WAT    48    LIGAND    14   C9 AMA F   1    DISTANCE (A)  21.438
WATER 1716   OW WAT    49    LIGAND     1   N1 AMA F   1    DISTANCE (A)  24.060
WATER 1716   OW WAT    49    LIGAND     5  C10 AMA F   1    DISTANCE (A)  23.335
WATER 1716   OW WAT    49    LIGAND     6   C7 AMA F   1    DISTANCE (A)  24.369
WATER 1716   OW WAT    49    LIGAND     7   C1 AMA F   1    DISTANCE (A)  23.744
WATER 1716   OW WAT    49    LIGAND     8   C6 AMA F   1    DISTANCE (A)  22.751
WATER 1716   OW WAT    49    LIGAND     9   C2 AMA F   1    DISTANCE (A)  23.100
WATER 1716   OW WAT    49    LIGAND    10   C5 AMA F   1    DISTANCE (A)  21.642
WATER 1716   OW WAT    49    LIGAND    11   C8 AMA F   1    DISTANCE (A)  22.329
WATER 1716   OW WAT    49    LIGAND    12   C4 AMA F   1    DISTANCE (A)  20.930
WATER 1716   OW WAT    49    LIGAND    13   C3 AMA F   1    DISTANCE (A)  22.002
WATER 1716   OW WAT    49    LIGAND    14   C9 AMA F   1    DISTANCE (A)  22.672
WATER 1717   OW WAT    50    LIGAND     1   N1 AMA F   1    DISTANCE (A)   4.051
WATER 1717   OW WAT    50    LIGAND     5  C10 AMA F   1    DISTANCE (A)   3.489
WATER 1717   OW WAT    50    LIGAND     6   C7 AMA F   1    DISTANCE (A)   4.821
WATER 1717   OW WAT    50    LIGAND     7   C1 AMA F   1    DISTANCE (A)   4.987
WATER 1717   OW WAT    50    LIGAND     8   C6 AMA F   1    DISTANCE (A)   4.885
WATER 1717   OW WAT    50    LIGAND     9   C2 AMA F   1    DISTANCE (A)   4.420
WATER 1717   OW WAT    50    LIGAND    10   C5 AMA F   1    DISTANCE (A)   3.576
WATER 1717   OW WAT    50    LIGAND    11   C8 AMA F   1    DISTANCE (A)   3.345
WATER 1717   OW WAT    50    LIGAND    12   C4 AMA F   1    DISTANCE (A)   2.732
WATER 1717   OW WAT    50    LIGAND    13   C3 AMA F   1    DISTANCE (A)   2.909
WATER 1717   OW WAT    50    LIGAND    14   C9 AMA F   1    DISTANCE (A)   2.611
WATER 1718   OW WAT    51    LIGAND     1   N1 AMA F   1    DISTANCE (A)  24.559
WATER 1718   OW WAT    51    LIGAND     5  C10 AMA F   1    DISTANCE (A)  24.014
WATER 1718   OW WAT    51    LIGAND     6   C7 AMA F   1    DISTANCE (A)  25.072
WATER 1718   OW WAT    51    LIGAND     7   C1 AMA F   1    DISTANCE (A)  24.635
WATER 1718   OW WAT    51    LIGAND     8   C6 AMA F   1    DISTANCE (A)  23.384
WATER 1718   OW WAT    51    LIGAND     9   C2 AMA F   1    DISTANCE (A)  24.422
WATER 1718   OW WAT    51    LIGAND    10   C5 AMA F   1    DISTANCE (A)  22.246
WATER 1718   OW WAT    51    LIGAND    11   C8 AMA F   1    DISTANCE (A)  22.733
WATER 1718   OW WAT    51    LIGAND    12   C4 AMA F   1    DISTANCE (A)  22.008
WATER 1718   OW WAT    51    LIGAND    13   C3 AMA F   1    DISTANCE (A)  23.331
WATER 1718   OW WAT    51    LIGAND    14   C9 AMA F   1    DISTANCE (A)  23.788
WATER 1719   OW WAT    52    LIGAND     1   N1 AMA F   1    DISTANCE (A)  27.219
WATER 1719   OW WAT    52    LIGAND     5  C10 AMA F   1    DISTANCE (A)  26.319
WATER 1719   OW WAT    52    LIGAND     6   C7 AMA F   1    DISTANCE (A)  27.135
WATER 1719   OW WAT    52    LIGAND     7   C1 AMA F   1    DISTANCE (A)  26.299
WATER 1719   OW WAT    52    LIGAND     8   C6 AMA F   1    DISTANCE (A)  25.782
WATER 1719   OW WAT    52    LIGAND     9   C2 AMA F   1    DISTANCE (A)  25.164
WATER 1719   OW WAT    52    LIGAND    10   C5 AMA F   1    DISTANCE (A)  24.925
WATER 1719   OW WAT    52    LIGAND    11   C8 AMA F   1    DISTANCE (A)  25.810
WATER 1719   OW WAT    52    LIGAND    12   C4 AMA F   1    DISTANCE (A)  23.722
WATER 1719   OW WAT    52    LIGAND    13   C3 AMA F   1    DISTANCE (A)  24.279
WATER 1719   OW WAT    52    LIGAND    14   C9 AMA F   1    DISTANCE (A)  25.180
WATER 1720   OW WAT    53    LIGAND     1   N1 AMA F   1    DISTANCE (A)  26.339
WATER 1720   OW WAT    53    LIGAND     5  C10 AMA F   1    DISTANCE (A)  26.092
WATER 1720   OW WAT    53    LIGAND     6   C7 AMA F   1    DISTANCE (A)  27.363
WATER 1720   OW WAT    53    LIGAND     7   C1 AMA F   1    DISTANCE (A)  27.224
WATER 1720   OW WAT    53    LIGAND     8   C6 AMA F   1    DISTANCE (A)  26.977
WATER 1720   OW WAT    53    LIGAND     9   C2 AMA F   1    DISTANCE (A)  26.114
WATER 1720   OW WAT    53    LIGAND    10   C5 AMA F   1    DISTANCE (A)  25.689
WATER 1720   OW WAT    53    LIGAND    11   C8 AMA F   1    DISTANCE (A)  25.841
WATER 1720   OW WAT    53    LIGAND    12   C4 AMA F   1    DISTANCE (A)  24.510
WATER 1720   OW WAT    53    LIGAND    13   C3 AMA F   1    DISTANCE (A)  24.778
WATER 1720   OW WAT    53    LIGAND    14   C9 AMA F   1    DISTANCE (A)  24.929
WATER 1721   OW WAT    54    LIGAND     1   N1 AMA F   1    DISTANCE (A)  14.734
WATER 1721   OW WAT    54    LIGAND     5  C10 AMA F   1    DISTANCE (A)  14.714
WATER 1721   OW WAT    54    LIGAND     6   C7 AMA F   1    DISTANCE (A)  13.308
WATER 1721   OW WAT    54    LIGAND     7   C1 AMA F   1    DISTANCE (A)  13.514
WATER 1721   OW WAT    54    LIGAND     8   C6 AMA F   1    DISTANCE (A)  14.442
WATER 1721   OW WAT    54    LIGAND     9   C2 AMA F   1    DISTANCE (A)  14.308
WATER 1721   OW WAT    54    LIGAND    10   C5 AMA F   1    DISTANCE (A)  15.746
WATER 1721   OW WAT    54    LIGAND    11   C8 AMA F   1    DISTANCE (A)  15.566
WATER 1721   OW WAT    54    LIGAND    12   C4 AMA F   1    DISTANCE (A)  16.434
WATER 1721   OW WAT    54    LIGAND    13   C3 AMA F   1    DISTANCE (A)  15.627
WATER 1721   OW WAT    54    LIGAND    14   C9 AMA F   1    DISTANCE (A)  15.452
WATER 1722   OW WAT    55    LIGAND     1   N1 AMA F   1    DISTANCE (A)  22.618
WATER 1722   OW WAT    55    LIGAND     5  C10 AMA F   1    DISTANCE (A)  22.685
WATER 1722   OW WAT    55    LIGAND     6   C7 AMA F   1    DISTANCE (A)  24.160
WATER 1722   OW WAT    55    LIGAND     7   C1 AMA F   1    DISTANCE (A)  24.351
WATER 1722   OW WAT    55    LIGAND     8   C6 AMA F   1    DISTANCE (A)  23.689
WATER 1722   OW WAT    55    LIGAND     9   C2 AMA F   1    DISTANCE (A)  23.831
WATER 1722   OW WAT    55    LIGAND    10   C5 AMA F   1    DISTANCE (A)  22.182
WATER 1722   OW WAT    55    LIGAND    11   C8 AMA F   1    DISTANCE (A)  21.978
WATER 1722   OW WAT    55    LIGAND    12   C4 AMA F   1    DISTANCE (A)  21.611
WATER 1722   OW WAT    55    LIGAND    13   C3 AMA F   1    DISTANCE (A)  22.333
WATER 1722   OW WAT    55    LIGAND    14   C9 AMA F   1    DISTANCE (A)  22.122
WATER 1723   OW WAT    56    LIGAND     1   N1 AMA F   1    DISTANCE (A)  14.855
WATER 1723   OW WAT    56    LIGAND     5  C10 AMA F   1    DISTANCE (A)  14.885
WATER 1723   OW WAT    56    LIGAND     6   C7 AMA F   1    DISTANCE (A)  13.513
WATER 1723   OW WAT    56    LIGAND     7   C1 AMA F   1    DISTANCE (A)  13.772
WATER 1723   OW WAT    56    LIGAND     8   C6 AMA F   1    DISTANCE (A)  14.471
WATER 1723   OW WAT    56    LIGAND     9   C2 AMA F   1    DISTANCE (A)  14.803
WATER 1723   OW WAT    56    LIGAND    10   C5 AMA F   1    DISTANCE (A)  15.759
WATER 1723   OW WAT    56    LIGAND    11   C8 AMA F   1    DISTANCE (A)  15.528
WATER 1723   OW WAT    56    LIGAND    12   C4 AMA F   1    DISTANCE (A)  16.668
WATER 1723   OW WAT    56    LIGAND    13   C3 AMA F   1    DISTANCE (A)  16.068
WATER 1723   OW WAT    56    LIGAND    14   C9 AMA F   1    DISTANCE (A)  15.849
WATER 1724   OW WAT    57    LIGAND     1   N1 AMA F   1    DISTANCE (A)  26.908
WATER 1724   OW WAT    57    LIGAND     5  C10 AMA F   1    DISTANCE (A)  26.248
WATER 1724   OW WAT    57    LIGAND     6   C7 AMA F   1    DISTANCE (A)  27.267
WATER 1724   OW WAT    57    LIGAND     7   C1 AMA F   1    DISTANCE (A)  26.696
WATER 1724   OW WAT    57    LIGAND     8   C6 AMA F   1    DISTANCE (A)  25.507
WATER 1724   OW WAT    57    LIGAND     9   C2 AMA F   1    DISTANCE (A)  26.317
WATER 1724   OW WAT    57    LIGAND    10   C5 AMA F   1    DISTANCE (A)  24.417
WATER 1724   OW WAT    57    LIGAND    11   C8 AMA F   1    DISTANCE (A)  25.043
WATER 1724   OW WAT    57    LIGAND    12   C4 AMA F   1    DISTANCE (A)  23.999
WATER 1724   OW WAT    57    LIGAND    13   C3 AMA F   1    DISTANCE (A)  25.257
WATER 1724   OW WAT    57    LIGAND    14   C9 AMA F   1    DISTANCE (A)  25.856
WATER 1725   OW WAT    58    LIGAND     1   N1 AMA F   1    DISTANCE (A)  13.461
WATER 1725   OW WAT    58    LIGAND     5  C10 AMA F   1    DISTANCE (A)  12.549
WATER 1725   OW WAT    58    LIGAND     6   C7 AMA F   1    DISTANCE (A)  11.109
WATER 1725   OW WAT    58    LIGAND     7   C1 AMA F   1    DISTANCE (A)  10.226
WATER 1725   OW WAT    58    LIGAND     8   C6 AMA F   1    DISTANCE (A)  10.821
WATER 1725   OW WAT    58    LIGAND     9   C2 AMA F   1    DISTANCE (A)  10.507
WATER 1725   OW WAT    58    LIGAND    10   C5 AMA F   1    DISTANCE (A)  12.297
WATER 1725   OW WAT    58    LIGAND    11   C8 AMA F   1    DISTANCE (A)  13.036
WATER 1725   OW WAT    58    LIGAND    12   C4 AMA F   1    DISTANCE (A)  12.530
WATER 1725   OW WAT    58    LIGAND    13   C3 AMA F   1    DISTANCE (A)  12.020
WATER 1725   OW WAT    58    LIGAND    14   C9 AMA F   1    DISTANCE (A)  12.782
WATER 1726   OW WAT    59    LIGAND     1   N1 AMA F   1    DISTANCE (A)  14.915
WATER 1726   OW WAT    59    LIGAND     5  C10 AMA F   1    DISTANCE (A)  14.516
WATER 1726   OW WAT    59    LIGAND     6   C7 AMA F   1    DISTANCE (A)  13.090
WATER 1726   OW WAT    59    LIGAND     7   C1 AMA F   1    DISTANCE (A)  12.851
WATER 1726   OW WAT    59    LIGAND     8   C6 AMA F   1    DISTANCE (A)  13.096
WATER 1726   OW WAT    59    LIGAND     9   C2 AMA F   1    DISTANCE (A)  13.968
WATER 1726   OW WAT    59    LIGAND    10   C5 AMA F   1    DISTANCE (A)  14.520
WATER 1726   OW WAT    59    LIGAND    11   C8 AMA F   1    DISTANCE (A)  14.728
WATER 1726   OW WAT    59    LIGAND    12   C4 AMA F   1    DISTANCE (A)  15.517
WATER 1726   OW WAT    59    LIGAND    13   C3 AMA F   1    DISTANCE (A)  15.313
WATER 1726   OW WAT    59    LIGAND    14   C9 AMA F   1    DISTANCE (A)  15.516
WATER 1727   OW WAT    60    LIGAND     1   N1 AMA F   1    DISTANCE (A)  12.801
WATER 1727   OW WAT    60    LIGAND     5  C10 AMA F   1    DISTANCE (A)  13.022
WATER 1727   OW WAT    60    LIGAND     6   C7 AMA F   1    DISTANCE (A)  14.199
WATER 1727   OW WAT    60    LIGAND     7   C1 AMA F   1    DISTANCE (A)  14.621
WATER 1727   OW WAT    60    LIGAND     8   C6 AMA F   1    DISTANCE (A)  13.560
WATER 1727   OW WAT    60    LIGAND     9   C2 AMA F   1    DISTANCE (A)  15.063
WATER 1727   OW WAT    60    LIGAND    10   C5 AMA F   1    DISTANCE (A)  12.320
WATER 1727   OW WAT    60    LIGAND    11   C8 AMA F   1    DISTANCE (A)  11.819
WATER 1727   OW WAT    60    LIGAND    12   C4 AMA F   1    DISTANCE (A)  12.841
WATER 1727   OW WAT    60    LIGAND    13   C3 AMA F   1    DISTANCE (A)  13.958
WATER 1727   OW WAT    60    LIGAND    14   C9 AMA F   1    DISTANCE (A)  13.512
WATER 1728   OW WAT    61    LIGAND     1   N1 AMA F   1    DISTANCE (A)  28.491
WATER 1728   OW WAT    61    LIGAND     5  C10 AMA F   1    DISTANCE (A)  27.655
WATER 1728   OW WAT    61    LIGAND     6   C7 AMA F   1    DISTANCE (A)  28.541
WATER 1728   OW WAT    61    LIGAND     7   C1 AMA F   1    DISTANCE (A)  27.773
WATER 1728   OW WAT    61    LIGAND     8   C6 AMA F   1    DISTANCE (A)  26.636
WATER 1728   OW WAT    61    LIGAND     9   C2 AMA F   1    DISTANCE (A)  27.262
WATER 1728   OW WAT    61    LIGAND    10   C5 AMA F   1    DISTANCE (A)  25.687
WATER 1728   OW WAT    61    LIGAND    11   C8 AMA F   1    DISTANCE (A)  26.519
WATER 1728   OW WAT    61    LIGAND    12   C4 AMA F   1    DISTANCE (A)  25.131
WATER 1728   OW WAT    61    LIGAND    13   C3 AMA F   1    DISTANCE (A)  26.330
WATER 1728   OW WAT    61    LIGAND    14   C9 AMA F   1    DISTANCE (A)  27.136
WATER 1729   OW WAT    62    LIGAND     1   N1 AMA F   1    DISTANCE (A)  13.506
WATER 1729   OW WAT    62    LIGAND     5  C10 AMA F   1    DISTANCE (A)  12.879
WATER 1729   OW WAT    62    LIGAND     6   C7 AMA F   1    DISTANCE (A)  11.851
WATER 1729   OW WAT    62    LIGAND     7   C1 AMA F   1    DISTANCE (A)  11.367
WATER 1729   OW WAT    62    LIGAND     8   C6 AMA F   1    DISTANCE (A)  10.758
WATER 1729   OW WAT    62    LIGAND     9   C2 AMA F   1    DISTANCE (A)  12.652
WATER 1729   OW WAT    62    LIGAND    10   C5 AMA F   1    DISTANCE (A)  11.879
WATER 1729   OW WAT    62    LIGAND    11   C8 AMA F   1    DISTANCE (A)  12.339
WATER 1729   OW WAT    62    LIGAND    12   C4 AMA F   1    DISTANCE (A)  13.112
WATER 1729   OW WAT    62    LIGAND    13   C3 AMA F   1    DISTANCE (A)  13.619
WATER 1729   OW WAT    62    LIGAND    14   C9 AMA F   1    DISTANCE (A)  14.025
WATER 1730   OW WAT    63    LIGAND     1   N1 AMA F   1    DISTANCE (A)  25.713
WATER 1730   OW WAT    63    LIGAND     5  C10 AMA F   1    DISTANCE (A)  25.344
WATER 1730   OW WAT    63    LIGAND     6   C7 AMA F   1    DISTANCE (A)  26.610
WATER 1730   OW WAT    63    LIGAND     7   C1 AMA F   1    DISTANCE (A)  26.350
WATER 1730   OW WAT    63    LIGAND     8   C6 AMA F   1    DISTANCE (A)  25.867
WATER 1730   OW WAT    63    LIGAND     9   C2 AMA F   1    DISTANCE (A)  25.356
WATER 1730   OW WAT    63    LIGAND    10   C5 AMA F   1    DISTANCE (A)  24.564
WATER 1730   OW WAT    63    LIGAND    11   C8 AMA F   1    DISTANCE (A)  24.848
WATER 1730   OW WAT    63    LIGAND    12   C4 AMA F   1    DISTANCE (A)  23.494
WATER 1730   OW WAT    63    LIGAND    13   C3 AMA F   1    DISTANCE (A)  24.021
WATER 1730   OW WAT    63    LIGAND    14   C9 AMA F   1    DISTANCE (A)  24.304
WATER 1731   OW WAT    64    LIGAND     1   N1 AMA F   1    DISTANCE (A)  11.701
WATER 1731   OW WAT    64    LIGAND     5  C10 AMA F   1    DISTANCE (A)  12.126
WATER 1731   OW WAT    64    LIGAND     6   C7 AMA F   1    DISTANCE (A)  12.115
WATER 1731   OW WAT    64    LIGAND     7   C1 AMA F   1    DISTANCE (A)  12.791
WATER 1731   OW WAT    64    LIGAND     8   C6 AMA F   1    DISTANCE (A)  12.089
WATER 1731   OW WAT    64    LIGAND     9   C2 AMA F   1    DISTANCE (A)  14.191
WATER 1731   OW WAT    64    LIGAND    10   C5 AMA F   1    DISTANCE (A)  12.095
WATER 1731   OW WAT    64    LIGAND    11   C8 AMA F   1    DISTANCE (A)  11.376
WATER 1731   OW WAT    64    LIGAND    12   C4 AMA F   1    DISTANCE (A)  13.567
WATER 1731   OW WAT    64    LIGAND    13   C3 AMA F   1    DISTANCE (A)  14.200
WATER 1731   OW WAT    64    LIGAND    14   C9 AMA F   1    DISTANCE (A)  13.593
WATER 1732   OW WAT    65    LIGAND     1   N1 AMA F   1    DISTANCE (A)  10.446
WATER 1732   OW WAT    65    LIGAND     5  C10 AMA F   1    DISTANCE (A)   9.738
WATER 1732   OW WAT    65    LIGAND     6   C7 AMA F   1    DISTANCE (A)  10.869
WATER 1732   OW WAT    65    LIGAND     7   C1 AMA F   1    DISTANCE (A)  10.449
WATER 1732   OW WAT    65    LIGAND     8   C6 AMA F   1    DISTANCE (A)   9.785
WATER 1732   OW WAT    65    LIGAND     9   C2 AMA F   1    DISTANCE (A)   9.667
WATER 1732   OW WAT    65    LIGAND    10   C5 AMA F   1    DISTANCE (A)   8.514
WATER 1732   OW WAT    65    LIGAND    11   C8 AMA F   1    DISTANCE (A)   9.028
WATER 1732   OW WAT    65    LIGAND    12   C4 AMA F   1    DISTANCE (A)   7.532
WATER 1732   OW WAT    65    LIGAND    13   C3 AMA F   1    DISTANCE (A)   8.373
WATER 1732   OW WAT    65    LIGAND    14   C9 AMA F   1    DISTANCE (A)   8.889
WATER 1733   OW WAT    66    LIGAND     1   N1 AMA F   1    DISTANCE (A)  12.059
WATER 1733   OW WAT    66    LIGAND     5  C10 AMA F   1    DISTANCE (A)  13.110
WATER 1733   OW WAT    66    LIGAND     6   C7 AMA F   1    DISTANCE (A)  12.658
WATER 1733   OW WAT    66    LIGAND     7   C1 AMA F   1    DISTANCE (A)  13.935
WATER 1733   OW WAT    66    LIGAND     8   C6 AMA F   1    DISTANCE (A)  14.590
WATER 1733   OW WAT    66    LIGAND     9   C2 AMA F   1    DISTANCE (A)  14.974
WATER 1733   OW WAT    66    LIGAND    10   C5 AMA F   1    DISTANCE (A)  14.980
WATER 1733   OW WAT    66    LIGAND    11   C8 AMA F   1    DISTANCE (A)  13.798
WATER 1733   OW WAT    66    LIGAND    12   C4 AMA F   1    DISTANCE (A)  15.955
WATER 1733   OW WAT    66    LIGAND    13   C3 AMA F   1    DISTANCE (A)  15.361
WATER 1733   OW WAT    66    LIGAND    14   C9 AMA F   1    DISTANCE (A)  14.215
WATER 1734   OW WAT    67    LIGAND     1   N1 AMA F   1    DISTANCE (A)  24.733
WATER 1734   OW WAT    67    LIGAND     5  C10 AMA F   1    DISTANCE (A)  24.826
WATER 1734   OW WAT    67    LIGAND     6   C7 AMA F   1    DISTANCE (A)  26.175
WATER 1734   OW WAT    67    LIGAND     7   C1 AMA F   1    DISTANCE (A)  26.381
WATER 1734   OW WAT    67    LIGAND     8   C6 AMA F   1    DISTANCE (A)  26.365
WATER 1734   OW WAT    67    LIGAND     9   C2 AMA F   1    DISTANCE (A)  25.334
WATER 1734   OW WAT    67    LIGAND    10   C5 AMA F   1    DISTANCE (A)  25.027
WATER 1734   OW WAT    67    LIGAND    11   C8 AMA F   1    DISTANCE (A)  24.815
WATER 1734   OW WAT    67    LIGAND    12   C4 AMA F   1    DISTANCE (A)  23.922
WATER 1734   OW WAT    67    LIGAND    13   C3 AMA F   1    DISTANCE (A)  23.937
WATER 1734   OW WAT    67    LIGAND    14   C9 AMA F   1    DISTANCE (A)  23.708
WATER 1735   OW WAT    68    LIGAND     1   N1 AMA F   1    DISTANCE (A)  12.471
WATER 1735   OW WAT    68    LIGAND     5  C10 AMA F   1    DISTANCE (A)  13.391
WATER 1735   OW WAT    68    LIGAND     6   C7 AMA F   1    DISTANCE (A)  12.875
WATER 1735   OW WAT    68    LIGAND     7   C1 AMA F   1    DISTANCE (A)  14.034
WATER 1735   OW WAT    68    LIGAND     8   C6 AMA F   1    DISTANCE (A)  14.447
WATER 1735   OW WAT    68    LIGAND     9   C2 AMA F   1    DISTANCE (A)  15.266
WATER 1735   OW WAT    68    LIGAND    10   C5 AMA F   1    DISTANCE (A)  14.904
WATER 1735   OW WAT    68    LIGAND    11   C8 AMA F   1    DISTANCE (A)  13.816
WATER 1735   OW WAT    68    LIGAND    12   C4 AMA F   1    DISTANCE (A)  16.072
WATER 1735   OW WAT    68    LIGAND    13   C3 AMA F   1    DISTANCE (A)  15.706
WATER 1735   OW WAT    68    LIGAND    14   C9 AMA F   1    DISTANCE (A)  14.681
WATER 1736   OW WAT    69    LIGAND     1   N1 AMA F   1    DISTANCE (A)  12.561
WATER 1736   OW WAT    69    LIGAND     5  C10 AMA F   1    DISTANCE (A)  12.044
WATER 1736   OW WAT    69    LIGAND     6   C7 AMA F   1    DISTANCE (A)  11.421
WATER 1736   OW WAT    69    LIGAND     7   C1 AMA F   1    DISTANCE (A)  11.094
WATER 1736   OW WAT    69    LIGAND     8   C6 AMA F   1    DISTANCE (A)  12.427
WATER 1736   OW WAT    69    LIGAND     9   C2 AMA F   1    DISTANCE (A)  10.102
WATER 1736   OW WAT    69    LIGAND    10   C5 AMA F   1    DISTANCE (A)  13.005
WATER 1736   OW WAT    69    LIGAND    11   C8 AMA F   1    DISTANCE (A)  13.283
WATER 1736   OW WAT    69    LIGAND    12   C4 AMA F   1    DISTANCE (A)  12.170
WATER 1736   OW WAT    69    LIGAND    13   C3 AMA F   1    DISTANCE (A)  10.804
WATER 1736   OW WAT    69    LIGAND    14   C9 AMA F   1    DISTANCE (A)  11.142
WATER 1737   OW WAT    70    LIGAND     1   N1 AMA F   1    DISTANCE (A)   5.668
WATER 1737   OW WAT    70    LIGAND     5  C10 AMA F   1    DISTANCE (A)   4.650
WATER 1737   OW WAT    70    LIGAND     6   C7 AMA F   1    DISTANCE (A)   5.398
WATER 1737   OW WAT    70    LIGAND     7   C1 AMA F   1    DISTANCE (A)   4.918
WATER 1737   OW WAT    70    LIGAND     8   C6 AMA F   1    DISTANCE (A)   3.711
WATER 1737   OW WAT    70    LIGAND     9   C2 AMA F   1    DISTANCE (A)   5.025
WATER 1737   OW WAT    70    LIGAND    10   C5 AMA F   1    DISTANCE (A)   2.502
WATER 1737   OW WAT    70    LIGAND    11   C8 AMA F   1    DISTANCE (A)   3.350
WATER 1737   OW WAT    70    LIGAND    12   C4 AMA F   1    DISTANCE (A)   2.703
WATER 1737   OW WAT    70    LIGAND    13   C3 AMA F   1    DISTANCE (A)   4.208
WATER 1737   OW WAT    70    LIGAND    14   C9 AMA F   1    DISTANCE (A)   4.757
WATER 1738   OW WAT    71    LIGAND     1   N1 AMA F   1    DISTANCE (A)  22.998
WATER 1738   OW WAT    71    LIGAND     5  C10 AMA F   1    DISTANCE (A)  22.540
WATER 1738   OW WAT    71    LIGAND     6   C7 AMA F   1    DISTANCE (A)  23.771
WATER 1738   OW WAT    71    LIGAND     7   C1 AMA F   1    DISTANCE (A)  23.434
WATER 1738   OW WAT    71    LIGAND     8   C6 AMA F   1    DISTANCE (A)  22.873
WATER 1738   OW WAT    71    LIGAND     9   C2 AMA F   1    DISTANCE (A)  22.478
WATER 1738   OW WAT    71    LIGAND    10   C5 AMA F   1    DISTANCE (A)  21.592
WATER 1738   OW WAT    71    LIGAND    11   C8 AMA F   1    DISTANCE (A)  21.962
WATER 1738   OW WAT    71    LIGAND    12   C4 AMA F   1    DISTANCE (A)  20.550
WATER 1738   OW WAT    71    LIGAND    13   C3 AMA F   1    DISTANCE (A)  21.170
WATER 1738   OW WAT    71    LIGAND    14   C9 AMA F   1    DISTANCE (A)  21.540
WATER 1739   OW WAT    72    LIGAND     1   N1 AMA F   1    DISTANCE (A)  14.371
WATER 1739   OW WAT    72    LIGAND     5  C10 AMA F   1    DISTANCE (A)  12.982
WATER 1739   OW WAT    72    LIGAND     6   C7 AMA F   1    DISTANCE (A)  12.494
WATER 1739   OW WAT    72    LIGAND     7   C1 AMA F   1    DISTANCE (A)  11.057
WATER 1739   OW WAT    72    LIGAND     8   C6 AMA F   1    DISTANCE (A)  10.163
WATER 1739   OW WAT    72    LIGAND     9   C2 AMA F   1    DISTANCE (A)  11.089
WATER 1739   OW WAT    72    LIGAND    10   C5 AMA F   1    DISTANCE (A)  10.762
WATER 1739   OW WAT    72    LIGAND    11   C8 AMA F   1    DISTANCE (A)  12.232
WATER 1739   OW WAT    72    LIGAND    12   C4 AMA F   1    DISTANCE (A)  10.790
WATER 1739   OW WAT    72    LIGAND    13   C3 AMA F   1    DISTANCE (A)  11.633
WATER 1739   OW WAT    72    LIGAND    14   C9 AMA F   1    DISTANCE (A)  13.006
WATER 1740   OW WAT    73    LIGAND     1   N1 AMA F   1    DISTANCE (A)  14.292
WATER 1740   OW WAT    73    LIGAND     5  C10 AMA F   1    DISTANCE (A)  13.102
WATER 1740   OW WAT    73    LIGAND     6   C7 AMA F   1    DISTANCE (A)  12.017
WATER 1740   OW WAT    73    LIGAND     7   C1 AMA F   1    DISTANCE (A)  10.782
WATER 1740   OW WAT    73    LIGAND     8   C6 AMA F   1    DISTANCE (A)  10.326
WATER 1740   OW WAT    73    LIGAND     9   C2 AMA F   1    DISTANCE (A)  11.320
WATER 1740   OW WAT    73    LIGAND    10   C5 AMA F   1    DISTANCE (A)  11.574
WATER 1740   OW WAT    73    LIGAND    11   C8 AMA F   1    DISTANCE (A)  12.728
WATER 1740   OW WAT    73    LIGAND    12   C4 AMA F   1    DISTANCE (A)  12.074
WATER 1740   OW WAT    73    LIGAND    13   C3 AMA F   1    DISTANCE (A)  12.465
WATER 1740   OW WAT    73    LIGAND    14   C9 AMA F   1    DISTANCE (A)  13.547
WATER 1741   OW WAT    74    LIGAND     1   N1 AMA F   1    DISTANCE (A)  27.260
WATER 1741   OW WAT    74    LIGAND     5  C10 AMA F   1    DISTANCE (A)  26.308
WATER 1741   OW WAT    74    LIGAND     6   C7 AMA F   1    DISTANCE (A)  27.023
WATER 1741   OW WAT    74    LIGAND     7   C1 AMA F   1    DISTANCE (A)  26.126
WATER 1741   OW WAT    74    LIGAND     8   C6 AMA F   1    DISTANCE (A)  25.722
WATER 1741   OW WAT    74    LIGAND     9   C2 AMA F   1    DISTANCE (A)  24.915
WATER 1741   OW WAT    74    LIGAND    10   C5 AMA F   1    DISTANCE (A)  24.974
WATER 1741   OW WAT    74    LIGAND    11   C8 AMA F   1    DISTANCE (A)  25.914
WATER 1741   OW WAT    74    LIGAND    12   C4 AMA F   1    DISTANCE (A)  23.701
WATER 1741   OW WAT    74    LIGAND    13   C3 AMA F   1    DISTANCE (A)  24.135
WATER 1741   OW WAT    74    LIGAND    14   C9 AMA F   1    DISTANCE (A)  25.101
WATER 1742   OW WAT    75    LIGAND     1   N1 AMA F   1    DISTANCE (A)  12.627
WATER 1742   OW WAT    75    LIGAND     5  C10 AMA F   1    DISTANCE (A)  11.974
WATER 1742   OW WAT    75    LIGAND     6   C7 AMA F   1    DISTANCE (A)  12.043
WATER 1742   OW WAT    75    LIGAND     7   C1 AMA F   1    DISTANCE (A)  11.583
WATER 1742   OW WAT    75    LIGAND     8   C6 AMA F   1    DISTANCE (A)  12.508
WATER 1742   OW WAT    75    LIGAND     9   C2 AMA F   1    DISTANCE (A)  10.119
WATER 1742   OW WAT    75    LIGAND    10   C5 AMA F   1    DISTANCE (A)  12.445
WATER 1742   OW WAT    75    LIGAND    11   C8 AMA F   1    DISTANCE (A)  12.876
WATER 1742   OW WAT    75    LIGAND    12   C4 AMA F   1    DISTANCE (A)  11.096
WATER 1742   OW WAT    75    LIGAND    13   C3 AMA F   1    DISTANCE (A)  10.038
WATER 1742   OW WAT    75    LIGAND    14   C9 AMA F   1    DISTANCE (A)  10.567
WATER 1743   OW WAT    76    LIGAND     1   N1 AMA F   1    DISTANCE (A)  22.195
WATER 1743   OW WAT    76    LIGAND     5  C10 AMA F   1    DISTANCE (A)  22.019
WATER 1743   OW WAT    76    LIGAND     6   C7 AMA F   1    DISTANCE (A)  23.179
WATER 1743   OW WAT    76    LIGAND     7   C1 AMA F   1    DISTANCE (A)  23.133
WATER 1743   OW WAT    76    LIGAND     8   C6 AMA F   1    DISTANCE (A)  23.241
WATER 1743   OW WAT    76    LIGAND     9   C2 AMA F   1    DISTANCE (A)  21.875
WATER 1743   OW WAT    76    LIGAND    10   C5 AMA F   1    DISTANCE (A)  22.086
WATER 1743   OW WAT    76    LIGAND    11   C8 AMA F   1    DISTANCE (A)  22.139
WATER 1743   OW WAT    76    LIGAND    12   C4 AMA F   1    DISTANCE (A)  20.765
WATER 1743   OW WAT    76    LIGAND    13   C3 AMA F   1    DISTANCE (A)  20.641
WATER 1743   OW WAT    76    LIGAND    14   C9 AMA F   1    DISTANCE (A)  20.692
WATER 1744   OW WAT    77    LIGAND     1   N1 AMA F   1    DISTANCE (A)  25.787
WATER 1744   OW WAT    77    LIGAND     5  C10 AMA F   1    DISTANCE (A)  25.239
WATER 1744   OW WAT    77    LIGAND     6   C7 AMA F   1    DISTANCE (A)  26.381
WATER 1744   OW WAT    77    LIGAND     7   C1 AMA F   1    DISTANCE (A)  25.935
WATER 1744   OW WAT    77    LIGAND     8   C6 AMA F   1    DISTANCE (A)  24.854
WATER 1744   OW WAT    77    LIGAND     9   C2 AMA F   1    DISTANCE (A)  25.465
WATER 1744   OW WAT    77    LIGAND    10   C5 AMA F   1    DISTANCE (A)  23.640
WATER 1744   OW WAT    77    LIGAND    11   C8 AMA F   1    DISTANCE (A)  24.131
WATER 1744   OW WAT    77    LIGAND    12   C4 AMA F   1    DISTANCE (A)  23.120
WATER 1744   OW WAT    77    LIGAND    13   C3 AMA F   1    DISTANCE (A)  24.277
WATER 1744   OW WAT    77    LIGAND    14   C9 AMA F   1    DISTANCE (A)  24.749
WATER 1745   OW WAT    78    LIGAND     1   N1 AMA F   1    DISTANCE (A)  12.132
WATER 1745   OW WAT    78    LIGAND     5  C10 AMA F   1    DISTANCE (A)  12.724
WATER 1745   OW WAT    78    LIGAND     6   C7 AMA F   1    DISTANCE (A)  12.171
WATER 1745   OW WAT    78    LIGAND     7   C1 AMA F   1    DISTANCE (A)  13.027
WATER 1745   OW WAT    78    LIGAND     8   C6 AMA F   1    DISTANCE (A)  14.486
WATER 1745   OW WAT    78    LIGAND     9   C2 AMA F   1    DISTANCE (A)  12.960
WATER 1745   OW WAT    78    LIGAND    10   C5 AMA F   1    DISTANCE (A)  14.952
WATER 1745   OW WAT    78    LIGAND    11   C8 AMA F   1    DISTANCE (A)  14.212
WATER 1745   OW WAT    78    LIGAND    12   C4 AMA F   1    DISTANCE (A)  14.897
WATER 1745   OW WAT    78    LIGAND    13   C3 AMA F   1    DISTANCE (A)  13.484
WATER 1745   OW WAT    78    LIGAND    14   C9 AMA F   1    DISTANCE (A)  12.663
WATER 1746   OW WAT    79    LIGAND     1   N1 AMA F   1    DISTANCE (A)  13.731
WATER 1746   OW WAT    79    LIGAND     5  C10 AMA F   1    DISTANCE (A)  13.916
WATER 1746   OW WAT    79    LIGAND     6   C7 AMA F   1    DISTANCE (A)  12.873
WATER 1746   OW WAT    79    LIGAND     7   C1 AMA F   1    DISTANCE (A)  13.313
WATER 1746   OW WAT    79    LIGAND     8   C6 AMA F   1    DISTANCE (A)  13.406
WATER 1746   OW WAT    79    LIGAND     9   C2 AMA F   1    DISTANCE (A)  14.744
WATER 1746   OW WAT    79    LIGAND    10   C5 AMA F   1    DISTANCE (A)  14.407
WATER 1746   OW WAT    79    LIGAND    11   C8 AMA F   1    DISTANCE (A)  13.997
WATER 1746   OW WAT    79    LIGAND    12   C4 AMA F   1    DISTANCE (A)  15.740
WATER 1746   OW WAT    79    LIGAND    13   C3 AMA F   1    DISTANCE (A)  15.664
WATER 1746   OW WAT    79    LIGAND    14   C9 AMA F   1    DISTANCE (A)  15.293
WATER 1747   OW WAT    80    LIGAND     1   N1 AMA F   1    DISTANCE (A)  13.911
WATER 1747   OW WAT    80    LIGAND     5  C10 AMA F   1    DISTANCE (A)  13.091
WATER 1747   OW WAT    80    LIGAND     6   C7 AMA F   1    DISTANCE (A)  11.634
WATER 1747   OW WAT    80    LIGAND     7   C1 AMA F   1    DISTANCE (A)  10.872
WATER 1747   OW WAT    80    LIGAND     8   C6 AMA F   1    DISTANCE (A)  11.107
WATER 1747   OW WAT    80    LIGAND     9   C2 AMA F   1    DISTANCE (A)  11.620
WATER 1747   OW WAT    80    LIGAND    10   C5 AMA F   1    DISTANCE (A)  12.626
WATER 1747   OW WAT    80    LIGAND    11   C8 AMA F   1    DISTANCE (A)  13.283
WATER 1747   OW WAT    80    LIGAND    12   C4 AMA F   1    DISTANCE (A)  13.274
WATER 1747   OW WAT    80    LIGAND    13   C3 AMA F   1    DISTANCE (A)  13.079
WATER 1747   OW WAT    80    LIGAND    14   C9 AMA F   1    DISTANCE (A)  13.721
WATER 1748   OW WAT    81    LIGAND     1   N1 AMA F   1    DISTANCE (A)  25.309
WATER 1748   OW WAT    81    LIGAND     5  C10 AMA F   1    DISTANCE (A)  25.451
WATER 1748   OW WAT    81    LIGAND     6   C7 AMA F   1    DISTANCE (A)  26.870
WATER 1748   OW WAT    81    LIGAND     7   C1 AMA F   1    DISTANCE (A)  27.124
WATER 1748   OW WAT    81    LIGAND     8   C6 AMA F   1    DISTANCE (A)  26.198
WATER 1748   OW WAT    81    LIGAND     9   C2 AMA F   1    DISTANCE (A)  26.975
WATER 1748   OW WAT    81    LIGAND    10   C5 AMA F   1    DISTANCE (A)  24.739
WATER 1748   OW WAT    81    LIGAND    11   C8 AMA F   1    DISTANCE (A)  24.465
WATER 1748   OW WAT    81    LIGAND    12   C4 AMA F   1    DISTANCE (A)  24.576
WATER 1748   OW WAT    81    LIGAND    13   C3 AMA F   1    DISTANCE (A)  25.560
WATER 1748   OW WAT    81    LIGAND    14   C9 AMA F   1    DISTANCE (A)  25.287
WATER 1749   OW WAT    82    LIGAND     1   N1 AMA F   1    DISTANCE (A)  11.536
WATER 1749   OW WAT    82    LIGAND     5  C10 AMA F   1    DISTANCE (A)  11.751
WATER 1749   OW WAT    82    LIGAND     6   C7 AMA F   1    DISTANCE (A)  11.085
WATER 1749   OW WAT    82    LIGAND     7   C1 AMA F   1    DISTANCE (A)  11.584
WATER 1749   OW WAT    82    LIGAND     8   C6 AMA F   1    DISTANCE (A)  13.109
WATER 1749   OW WAT    82    LIGAND     9   C2 AMA F   1    DISTANCE (A)  11.230
WATER 1749   OW WAT    82    LIGAND    10   C5 AMA F   1    DISTANCE (A)  13.677
WATER 1749   OW WAT    82    LIGAND    11   C8 AMA F   1    DISTANCE (A)  13.255
WATER 1749   OW WAT    82    LIGAND    12   C4 AMA F   1    DISTANCE (A)  13.381
WATER 1749   OW WAT    82    LIGAND    13   C3 AMA F   1    DISTANCE (A)  11.891
WATER 1749   OW WAT    82    LIGAND    14   C9 AMA F   1    DISTANCE (A)  11.409
WATER 1750   OW WAT    83    LIGAND     1   N1 AMA F   1    DISTANCE (A)  14.444
WATER 1750   OW WAT    83    LIGAND     5  C10 AMA F   1    DISTANCE (A)  13.059
WATER 1750   OW WAT    83    LIGAND     6   C7 AMA F   1    DISTANCE (A)  12.621
WATER 1750   OW WAT    83    LIGAND     7   C1 AMA F   1    DISTANCE (A)  11.193
WATER 1750   OW WAT    83    LIGAND     8   C6 AMA F   1    DISTANCE (A)  11.202
WATER 1750   OW WAT    83    LIGAND     9   C2 AMA F   1    DISTANCE (A)  10.267
WATER 1750   OW WAT    83    LIGAND    10   C5 AMA F   1    DISTANCE (A)  11.699
WATER 1750   OW WAT    83    LIGAND    11   C8 AMA F   1    DISTANCE (A)  13.071
WATER 1750   OW WAT    83    LIGAND    12   C4 AMA F   1    DISTANCE (A)  10.813
WATER 1750   OW WAT    83    LIGAND    13   C3 AMA F   1    DISTANCE (A)  10.799
WATER 1750   OW WAT    83    LIGAND    14   C9 AMA F   1    DISTANCE (A)  12.273
WATER 1751   OW WAT    84    LIGAND     1   N1 AMA F   1    DISTANCE (A)  25.136
WATER 1751   OW WAT    84    LIGAND     5  C10 AMA F   1    DISTANCE (A)  25.288
WATER 1751   OW WAT    84    LIGAND     6   C7 AMA F   1    DISTANCE (A)  26.641
WATER 1751   OW WAT    84    LIGAND     7   C1 AMA F   1    DISTANCE (A)  26.905
WATER 1751   OW WAT    84    LIGAND     8   C6 AMA F   1    DISTANCE (A)  25.873
WATER 1751   OW WAT    84    LIGAND     9   C2 AMA F   1    DISTANCE (A)  26.933
WATER 1751   OW WAT    84    LIGAND    10   C5 AMA F   1    DISTANCE (A)  24.476
WATER 1751   OW WAT    84    LIGAND    11   C8 AMA F   1    DISTANCE (A)  24.189
WATER 1751   OW WAT    84    LIGAND    12   C4 AMA F   1    DISTANCE (A)  24.507
WATER 1751   OW WAT    84    LIGAND    13   C3 AMA F   1    DISTANCE (A)  25.594
WATER 1751   OW WAT    84    LIGAND    14   C9 AMA F   1    DISTANCE (A)  25.312
WATER 1752   OW WAT    85    LIGAND     1   N1 AMA F   1    DISTANCE (A)  26.072
WATER 1752   OW WAT    85    LIGAND     5  C10 AMA F   1    DISTANCE (A)  25.289
WATER 1752   OW WAT    85    LIGAND     6   C7 AMA F   1    DISTANCE (A)  26.281
WATER 1752   OW WAT    85    LIGAND     7   C1 AMA F   1    DISTANCE (A)  25.582
WATER 1752   OW WAT    85    LIGAND     8   C6 AMA F   1    DISTANCE (A)  24.743
WATER 1752   OW WAT    85    LIGAND     9   C2 AMA F   1    DISTANCE (A)  24.746
WATER 1752   OW WAT    85    LIGAND    10   C5 AMA F   1    DISTANCE (A)  23.690
WATER 1752   OW WAT    85    LIGAND    11   C8 AMA F   1    DISTANCE (A)  24.446
WATER 1752   OW WAT    85    LIGAND    12   C4 AMA F   1    DISTANCE (A)  22.781
WATER 1752   OW WAT    85    LIGAND    13   C3 AMA F   1    DISTANCE (A)  23.686
WATER 1752   OW WAT    85    LIGAND    14   C9 AMA F   1    DISTANCE (A)  24.436
WATER 1753   OW WAT    86    LIGAND     1   N1 AMA F   1    DISTANCE (A)  22.981
WATER 1753   OW WAT    86    LIGAND     5  C10 AMA F   1    DISTANCE (A)  22.591
WATER 1753   OW WAT    86    LIGAND     6   C7 AMA F   1    DISTANCE (A)  23.747
WATER 1753   OW WAT    86    LIGAND     7   C1 AMA F   1    DISTANCE (A)  23.478
WATER 1753   OW WAT    86    LIGAND     8   C6 AMA F   1    DISTANCE (A)  23.314
WATER 1753   OW WAT    86    LIGAND     9   C2 AMA F   1    DISTANCE (A)  22.265
WATER 1753   OW WAT    86    LIGAND    10   C5 AMA F   1    DISTANCE (A)  22.138
WATER 1753   OW WAT    86    LIGAND    11   C8 AMA F   1    DISTANCE (A)  22.427
WATER 1753   OW WAT    86    LIGAND    12   C4 AMA F   1    DISTANCE (A)  20.846
WATER 1753   OW WAT    86    LIGAND    13   C3 AMA F   1    DISTANCE (A)  21.026
WATER 1753   OW WAT    86    LIGAND    14   C9 AMA F   1    DISTANCE (A)  21.324
WATER 1754   OW WAT    87    LIGAND     1   N1 AMA F   1    DISTANCE (A)  26.008
WATER 1754   OW WAT    87    LIGAND     5  C10 AMA F   1    DISTANCE (A)  25.946
WATER 1754   OW WAT    87    LIGAND     6   C7 AMA F   1    DISTANCE (A)  27.283
WATER 1754   OW WAT    87    LIGAND     7   C1 AMA F   1    DISTANCE (A)  27.331
WATER 1754   OW WAT    87    LIGAND     8   C6 AMA F   1    DISTANCE (A)  27.173
WATER 1754   OW WAT    87    LIGAND     9   C2 AMA F   1    DISTANCE (A)  26.268
WATER 1754   OW WAT    87    LIGAND    10   C5 AMA F   1    DISTANCE (A)  25.832
WATER 1754   OW WAT    87    LIGAND    11   C8 AMA F   1    DISTANCE (A)  25.786
WATER 1754   OW WAT    87    LIGAND    12   C4 AMA F   1    DISTANCE (A)  24.705
WATER 1754   OW WAT    87    LIGAND    13   C3 AMA F   1    DISTANCE (A)  24.876
WATER 1754   OW WAT    87    LIGAND    14   C9 AMA F   1    DISTANCE (A)  24.822
WATER 1755   OW WAT    88    LIGAND     1   N1 AMA F   1    DISTANCE (A)  12.818
WATER 1755   OW WAT    88    LIGAND     5  C10 AMA F   1    DISTANCE (A)  13.069
WATER 1755   OW WAT    88    LIGAND     6   C7 AMA F   1    DISTANCE (A)  11.818
WATER 1755   OW WAT    88    LIGAND     7   C1 AMA F   1    DISTANCE (A)  12.354
WATER 1755   OW WAT    88    LIGAND     8   C6 AMA F   1    DISTANCE (A)  13.389
WATER 1755   OW WAT    88    LIGAND     9   C2 AMA F   1    DISTANCE (A)  13.160
WATER 1755   OW WAT    88    LIGAND    10   C5 AMA F   1    DISTANCE (A)  14.503
WATER 1755   OW WAT    88    LIGAND    11   C8 AMA F   1    DISTANCE (A)  14.046
WATER 1755   OW WAT    88    LIGAND    12   C4 AMA F   1    DISTANCE (A)  15.198
WATER 1755   OW WAT    88    LIGAND    13   C3 AMA F   1    DISTANCE (A)  14.297
WATER 1755   OW WAT    88    LIGAND    14   C9 AMA F   1    DISTANCE (A)  13.839
WATER 1756   OW WAT    89    LIGAND     1   N1 AMA F   1    DISTANCE (A)  21.422
WATER 1756   OW WAT    89    LIGAND     5  C10 AMA F   1    DISTANCE (A)  20.973
WATER 1756   OW WAT    89    LIGAND     6   C7 AMA F   1    DISTANCE (A)  22.021
WATER 1756   OW WAT    89    LIGAND     7   C1 AMA F   1    DISTANCE (A)  21.700
WATER 1756   OW WAT    89    LIGAND     8   C6 AMA F   1    DISTANCE (A)  21.680
WATER 1756   OW WAT    89    LIGAND     9   C2 AMA F   1    DISTANCE (A)  20.389
WATER 1756   OW WAT    89    LIGAND    10   C5 AMA F   1    DISTANCE (A)  20.617
WATER 1756   OW WAT    89    LIGAND    11   C8 AMA F   1    DISTANCE (A)  20.958
WATER 1756   OW WAT    89    LIGAND    12   C4 AMA F   1    DISTANCE (A)  19.232
WATER 1756   OW WAT    89    LIGAND    13   C3 AMA F   1    DISTANCE (A)  19.251
WATER 1756   OW WAT    89    LIGAND    14   C9 AMA F   1    DISTANCE (A)  19.610
WATER 1757   OW WAT    90    LIGAND     1   N1 AMA F   1    DISTANCE (A)   9.453
WATER 1757   OW WAT    90    LIGAND     5  C10 AMA F   1    DISTANCE (A)  10.812
WATER 1757   OW WAT    90    LIGAND     6   C7 AMA F   1    DISTANCE (A)  11.270
WATER 1757   OW WAT    90    LIGAND     7   C1 AMA F   1    DISTANCE (A)  12.731
WATER 1757   OW WAT    90    LIGAND     8   C6 AMA F   1    DISTANCE (A)  13.594
WATER 1757   OW WAT    90    LIGAND     9   C2 AMA F   1    DISTANCE (A)  12.937
WATER 1757   OW WAT    90    LIGAND    10   C5 AMA F   1    DISTANCE (A)  13.213
WATER 1757   OW WAT    90    LIGAND    11   C8 AMA F   1    DISTANCE (A)  11.813
WATER 1757   OW WAT    90    LIGAND    12   C4 AMA F   1    DISTANCE (A)  13.415
WATER 1757   OW WAT    90    LIGAND    13   C3 AMA F   1    DISTANCE (A)  12.543
WATER 1757   OW WAT    90    LIGAND    14   C9 AMA F   1    DISTANCE (A)  11.059
WATER 1758   OW WAT    91    LIGAND     1   N1 AMA F   1    DISTANCE (A)  21.330
WATER 1758   OW WAT    91    LIGAND     5  C10 AMA F   1    DISTANCE (A)  20.297
WATER 1758   OW WAT    91    LIGAND     6   C7 AMA F   1    DISTANCE (A)  20.738
WATER 1758   OW WAT    91    LIGAND     7   C1 AMA F   1    DISTANCE (A)  19.772
WATER 1758   OW WAT    91    LIGAND     8   C6 AMA F   1    DISTANCE (A)  18.394
WATER 1758   OW WAT    91    LIGAND     9   C2 AMA F   1    DISTANCE (A)  19.734
WATER 1758   OW WAT    91    LIGAND    10   C5 AMA F   1    DISTANCE (A)  17.897
WATER 1758   OW WAT    91    LIGAND    11   C8 AMA F   1    DISTANCE (A)  18.960
WATER 1758   OW WAT    91    LIGAND    12   C4 AMA F   1    DISTANCE (A)  17.851
WATER 1758   OW WAT    91    LIGAND    13   C3 AMA F   1    DISTANCE (A)  19.266
WATER 1758   OW WAT    91    LIGAND    14   C9 AMA F   1    DISTANCE (A)  20.253
WATER 1759   OW WAT    92    LIGAND     1   N1 AMA F   1    DISTANCE (A)  19.075
WATER 1759   OW WAT    92    LIGAND     5  C10 AMA F   1    DISTANCE (A)  19.308
WATER 1759   OW WAT    92    LIGAND     6   C7 AMA F   1    DISTANCE (A)  20.631
WATER 1759   OW WAT    92    LIGAND     7   C1 AMA F   1    DISTANCE (A)  21.004
WATER 1759   OW WAT    92    LIGAND     8   C6 AMA F   1    DISTANCE (A)  19.992
WATER 1759   OW WAT    92    LIGAND     9   C2 AMA F   1    DISTANCE (A)  21.178
WATER 1759   OW WAT    92    LIGAND    10   C5 AMA F   1    DISTANCE (A)  18.622
WATER 1759   OW WAT    92    LIGAND    11   C8 AMA F   1    DISTANCE (A)  18.203
WATER 1759   OW WAT    92    LIGAND    12   C4 AMA F   1    DISTANCE (A)  18.817
WATER 1759   OW WAT    92    LIGAND    13   C3 AMA F   1    DISTANCE (A)  19.890
WATER 1759   OW WAT    92    LIGAND    14   C9 AMA F   1    DISTANCE (A)  19.491
WATER 1760   OW WAT    93    LIGAND     1   N1 AMA F   1    DISTANCE (A)  13.503
WATER 1760   OW WAT    93    LIGAND     5  C10 AMA F   1    DISTANCE (A)  13.477
WATER 1760   OW WAT    93    LIGAND     6   C7 AMA F   1    DISTANCE (A)  12.135
WATER 1760   OW WAT    93    LIGAND     7   C1 AMA F   1    DISTANCE (A)  12.354
WATER 1760   OW WAT    93    LIGAND     8   C6 AMA F   1    DISTANCE (A)  13.550
WATER 1760   OW WAT    93    LIGAND     9   C2 AMA F   1    DISTANCE (A)  12.826
WATER 1760   OW WAT    93    LIGAND    10   C5 AMA F   1    DISTANCE (A)  14.763
WATER 1760   OW WAT    93    LIGAND    11   C8 AMA F   1    DISTANCE (A)  14.576
WATER 1760   OW WAT    93    LIGAND    12   C4 AMA F   1    DISTANCE (A)  15.161
WATER 1760   OW WAT    93    LIGAND    13   C3 AMA F   1    DISTANCE (A)  14.105
WATER 1760   OW WAT    93    LIGAND    14   C9 AMA F   1    DISTANCE (A)  13.917
WATER 1761   OW WAT    94    LIGAND     1   N1 AMA F   1    DISTANCE (A)  21.502
WATER 1761   OW WAT    94    LIGAND     5  C10 AMA F   1    DISTANCE (A)  21.843
WATER 1761   OW WAT    94    LIGAND     6   C7 AMA F   1    DISTANCE (A)  23.349
WATER 1761   OW WAT    94    LIGAND     7   C1 AMA F   1    DISTANCE (A)  23.808
WATER 1761   OW WAT    94    LIGAND     8   C6 AMA F   1    DISTANCE (A)  23.169
WATER 1761   OW WAT    94    LIGAND     9   C2 AMA F   1    DISTANCE (A)  23.526
WATER 1761   OW WAT    94    LIGAND    10   C5 AMA F   1    DISTANCE (A)  21.648
WATER 1761   OW WAT    94    LIGAND    11   C8 AMA F   1    DISTANCE (A)  21.147
WATER 1761   OW WAT    94    LIGAND    12   C4 AMA F   1    DISTANCE (A)  21.339
WATER 1761   OW WAT    94    LIGAND    13   C3 AMA F   1    DISTANCE (A)  22.031
WATER 1761   OW WAT    94    LIGAND    14   C9 AMA F   1    DISTANCE (A)  21.531
WATER 1762   OW WAT    95    LIGAND     1   N1 AMA F   1    DISTANCE (A)  12.647
WATER 1762   OW WAT    95    LIGAND     5  C10 AMA F   1    DISTANCE (A)  13.653
WATER 1762   OW WAT    95    LIGAND     6   C7 AMA F   1    DISTANCE (A)  14.996
WATER 1762   OW WAT    95    LIGAND     7   C1 AMA F   1    DISTANCE (A)  16.088
WATER 1762   OW WAT    95    LIGAND     8   C6 AMA F   1    DISTANCE (A)  15.859
WATER 1762   OW WAT    95    LIGAND     9   C2 AMA F   1    DISTANCE (A)  16.268
WATER 1762   OW WAT    95    LIGAND    10   C5 AMA F   1    DISTANCE (A)  14.592
WATER 1762   OW WAT    95    LIGAND    11   C8 AMA F   1    DISTANCE (A)  13.382
WATER 1762   OW WAT    95    LIGAND    12   C4 AMA F   1    DISTANCE (A)  14.794
WATER 1762   OW WAT    95    LIGAND    13   C3 AMA F   1    DISTANCE (A)  15.040
WATER 1762   OW WAT    95    LIGAND    14   C9 AMA F   1    DISTANCE (A)  13.864
WATER 1763   OW WAT    96    LIGAND     1   N1 AMA F   1    DISTANCE (A)  13.823
WATER 1763   OW WAT    96    LIGAND     5  C10 AMA F   1    DISTANCE (A)  14.575
WATER 1763   OW WAT    96    LIGAND     6   C7 AMA F   1    DISTANCE (A)  13.947
WATER 1763   OW WAT    96    LIGAND     7   C1 AMA F   1    DISTANCE (A)  14.938
WATER 1763   OW WAT    96    LIGAND     8   C6 AMA F   1    DISTANCE (A)  15.189
WATER 1763   OW WAT    96    LIGAND     9   C2 AMA F   1    DISTANCE (A)  16.289
WATER 1763   OW WAT    96    LIGAND    10   C5 AMA F   1    DISTANCE (A)  15.763
WATER 1763   OW WAT    96    LIGAND    11   C8 AMA F   1    DISTANCE (A)  14.824
WATER 1763   OW WAT    96    LIGAND    12   C4 AMA F   1    DISTANCE (A)  17.050
WATER 1763   OW WAT    96    LIGAND    13   C3 AMA F   1    DISTANCE (A)  16.832
WATER 1763   OW WAT    96    LIGAND    14   C9 AMA F   1    DISTANCE (A)  15.960
WATER 1764   OW WAT    97    LIGAND     1   N1 AMA F   1    DISTANCE (A)  10.830
WATER 1764   OW WAT    97    LIGAND     5  C10 AMA F   1    DISTANCE (A)  12.059
WATER 1764   OW WAT    97    LIGAND     6   C7 AMA F   1    DISTANCE (A)  11.935
WATER 1764   OW WAT    97    LIGAND     7   C1 AMA F   1    DISTANCE (A)  13.347
WATER 1764   OW WAT    97    LIGAND     8   C6 AMA F   1    DISTANCE (A)  13.890
WATER 1764   OW WAT    97    LIGAND     9   C2 AMA F   1    DISTANCE (A)  14.325
WATER 1764   OW WAT    97    LIGAND    10   C5 AMA F   1    DISTANCE (A)  13.991
WATER 1764   OW WAT    97    LIGAND    11   C8 AMA F   1    DISTANCE (A)  12.649
WATER 1764   OW WAT    97    LIGAND    12   C4 AMA F   1    DISTANCE (A)  14.930
WATER 1764   OW WAT    97    LIGAND    13   C3 AMA F   1    DISTANCE (A)  14.431
WATER 1764   OW WAT    97    LIGAND    14   C9 AMA F   1    DISTANCE (A)  13.136
WATER 1765   OW WAT    98    LIGAND     1   N1 AMA F   1    DISTANCE (A)  27.946
WATER 1765   OW WAT    98    LIGAND     5  C10 AMA F   1    DISTANCE (A)  27.782
WATER 1765   OW WAT    98    LIGAND     6   C7 AMA F   1    DISTANCE (A)  29.105
WATER 1765   OW WAT    98    LIGAND     7   C1 AMA F   1    DISTANCE (A)  29.045
WATER 1765   OW WAT    98    LIGAND     8   C6 AMA F   1    DISTANCE (A)  27.990
WATER 1765   OW WAT    98    LIGAND     9   C2 AMA F   1    DISTANCE (A)  28.776
WATER 1765   OW WAT    98    LIGAND    10   C5 AMA F   1    DISTANCE (A)  26.611
WATER 1765   OW WAT    98    LIGAND    11   C8 AMA F   1    DISTANCE (A)  26.681
WATER 1765   OW WAT    98    LIGAND    12   C4 AMA F   1    DISTANCE (A)  26.316
WATER 1765   OW WAT    98    LIGAND    13   C3 AMA F   1    DISTANCE (A)  27.434
WATER 1765   OW WAT    98    LIGAND    14   C9 AMA F   1    DISTANCE (A)  27.494
WATER 1766   OW WAT    99    LIGAND     1   N1 AMA F   1    DISTANCE (A)  12.900
WATER 1766   OW WAT    99    LIGAND     5  C10 AMA F   1    DISTANCE (A)  13.337
WATER 1766   OW WAT    99    LIGAND     6   C7 AMA F   1    DISTANCE (A)  12.557
WATER 1766   OW WAT    99    LIGAND     7   C1 AMA F   1    DISTANCE (A)  13.263
WATER 1766   OW WAT    99    LIGAND     8   C6 AMA F   1    DISTANCE (A)  13.288
WATER 1766   OW WAT    99    LIGAND     9   C2 AMA F   1    DISTANCE (A)  14.726
WATER 1766   OW WAT    99    LIGAND    10   C5 AMA F   1    DISTANCE (A)  14.024
WATER 1766   OW WAT    99    LIGAND    11   C8 AMA F   1    DISTANCE (A)  13.354
WATER 1766   OW WAT    99    LIGAND    12   C4 AMA F   1    DISTANCE (A)  15.416
WATER 1766   OW WAT    99    LIGAND    13   C3 AMA F   1    DISTANCE (A)  15.398
WATER 1766   OW WAT    99    LIGAND    14   C9 AMA F   1    DISTANCE (A)  14.795
WATER 1767   OW WAT   100    LIGAND     1   N1 AMA F   1    DISTANCE (A)  15.686
WATER 1767   OW WAT   100    LIGAND     5  C10 AMA F   1    DISTANCE (A)  15.209
WATER 1767   OW WAT   100    LIGAND     6   C7 AMA F   1    DISTANCE (A)  15.604
WATER 1767   OW WAT   100    LIGAND     7   C1 AMA F   1    DISTANCE (A)  15.302
WATER 1767   OW WAT   100    LIGAND     8   C6 AMA F   1    DISTANCE (A)  13.813
WATER 1767   OW WAT   100    LIGAND     9   C2 AMA F   1    DISTANCE (A)  16.100
WATER 1767   OW WAT   100    LIGAND    10   C5 AMA F   1    DISTANCE (A)  13.363
WATER 1767   OW WAT   100    LIGAND    11   C8 AMA F   1    DISTANCE (A)  13.708
WATER 1767   OW WAT   100    LIGAND    12   C4 AMA F   1    DISTANCE (A)  14.267
WATER 1767   OW WAT   100    LIGAND    13   C3 AMA F   1    DISTANCE (A)  15.715
WATER 1767   OW WAT   100    LIGAND    14   C9 AMA F   1    DISTANCE (A)  16.006
WATER 1768   OW WAT   101    LIGAND     1   N1 AMA F   1    DISTANCE (A)  14.197
WATER 1768   OW WAT   101    LIGAND     5  C10 AMA F   1    DISTANCE (A)  13.494
WATER 1768   OW WAT   101    LIGAND     6   C7 AMA F   1    DISTANCE (A)  11.980
WATER 1768   OW WAT   101    LIGAND     7   C1 AMA F   1    DISTANCE (A)  11.366
WATER 1768   OW WAT   101    LIGAND     8   C6 AMA F   1    DISTANCE (A)  11.978
WATER 1768   OW WAT   101    LIGAND     9   C2 AMA F   1    DISTANCE (A)  11.926
WATER 1768   OW WAT   101    LIGAND    10   C5 AMA F   1    DISTANCE (A)  13.494
WATER 1768   OW WAT   101    LIGAND    11   C8 AMA F   1    DISTANCE (A)  14.011
WATER 1768   OW WAT   101    LIGAND    12   C4 AMA F   1    DISTANCE (A)  13.969
WATER 1768   OW WAT   101    LIGAND    13   C3 AMA F   1    DISTANCE (A)  13.448
WATER 1768   OW WAT   101    LIGAND    14   C9 AMA F   1    DISTANCE (A)  13.973
WATER 1769   OW WAT   102    LIGAND     1   N1 AMA F   1    DISTANCE (A)  10.022
WATER 1769   OW WAT   102    LIGAND     5  C10 AMA F   1    DISTANCE (A)  11.318
WATER 1769   OW WAT   102    LIGAND     6   C7 AMA F   1    DISTANCE (A)  11.546
WATER 1769   OW WAT   102    LIGAND     7   C1 AMA F   1    DISTANCE (A)  12.982
WATER 1769   OW WAT   102    LIGAND     8   C6 AMA F   1    DISTANCE (A)  13.237
WATER 1769   OW WAT   102    LIGAND     9   C2 AMA F   1    DISTANCE (A)  13.963
WATER 1769   OW WAT   102    LIGAND    10   C5 AMA F   1    DISTANCE (A)  13.033
WATER 1769   OW WAT   102    LIGAND    11   C8 AMA F   1    DISTANCE (A)  11.603
WATER 1769   OW WAT   102    LIGAND    12   C4 AMA F   1    DISTANCE (A)  14.013
WATER 1769   OW WAT   102    LIGAND    13   C3 AMA F   1    DISTANCE (A)  13.776
WATER 1769   OW WAT   102    LIGAND    14   C9 AMA F   1    DISTANCE (A)  12.433
WATER 1770   OW WAT   103    LIGAND     1   N1 AMA F   1    DISTANCE (A)  24.906
WATER 1770   OW WAT   103    LIGAND     5  C10 AMA F   1    DISTANCE (A)  24.662
WATER 1770   OW WAT   103    LIGAND     6   C7 AMA F   1    DISTANCE (A)  26.018
WATER 1770   OW WAT   103    LIGAND     7   C1 AMA F   1    DISTANCE (A)  25.889
WATER 1770   OW WAT   103    LIGAND     8   C6 AMA F   1    DISTANCE (A)  25.057
WATER 1770   OW WAT   103    LIGAND     9   C2 AMA F   1    DISTANCE (A)  25.302
WATER 1770   OW WAT   103    LIGAND    10   C5 AMA F   1    DISTANCE (A)  23.647
WATER 1770   OW WAT   103    LIGAND    11   C8 AMA F   1    DISTANCE (A)  23.792
WATER 1770   OW WAT   103    LIGAND    12   C4 AMA F   1    DISTANCE (A)  23.002
WATER 1770   OW WAT   103    LIGAND    13   C3 AMA F   1    DISTANCE (A)  23.903
WATER 1770   OW WAT   103    LIGAND    14   C9 AMA F   1    DISTANCE (A)  24.040
WATER 1771   OW WAT   104    LIGAND     1   N1 AMA F   1    DISTANCE (A)  23.654
WATER 1771   OW WAT   104    LIGAND     5  C10 AMA F   1    DISTANCE (A)  23.030
WATER 1771   OW WAT   104    LIGAND     6   C7 AMA F   1    DISTANCE (A)  24.162
WATER 1771   OW WAT   104    LIGAND     7   C1 AMA F   1    DISTANCE (A)  23.648
WATER 1771   OW WAT   104    LIGAND     8   C6 AMA F   1    DISTANCE (A)  22.853
WATER 1771   OW WAT   104    LIGAND     9   C2 AMA F   1    DISTANCE (A)  22.829
WATER 1771   OW WAT   104    LIGAND    10   C5 AMA F   1    DISTANCE (A)  21.654
WATER 1771   OW WAT   104    LIGAND    11   C8 AMA F   1    DISTANCE (A)  22.219
WATER 1771   OW WAT   104    LIGAND    12   C4 AMA F   1    DISTANCE (A)  20.756
WATER 1771   OW WAT   104    LIGAND    13   C3 AMA F   1    DISTANCE (A)  21.624
WATER 1771   OW WAT   104    LIGAND    14   C9 AMA F   1    DISTANCE (A)  22.183
WATER 1772   OW WAT   105    LIGAND     1   N1 AMA F   1    DISTANCE (A)  10.482
WATER 1772   OW WAT   105    LIGAND     5  C10 AMA F   1    DISTANCE (A)  11.494
WATER 1772   OW WAT   105    LIGAND     6   C7 AMA F   1    DISTANCE (A)  12.623
WATER 1772   OW WAT   105    LIGAND     7   C1 AMA F   1    DISTANCE (A)  13.742
WATER 1772   OW WAT   105    LIGAND     8   C6 AMA F   1    DISTANCE (A)  13.345
WATER 1772   OW WAT   105    LIGAND     9   C2 AMA F   1    DISTANCE (A)  14.317
WATER 1772   OW WAT   105    LIGAND    10   C5 AMA F   1    DISTANCE (A)  12.278
WATER 1772   OW WAT   105    LIGAND    11   C8 AMA F   1    DISTANCE (A)  11.013
WATER 1772   OW WAT   105    LIGAND    12   C4 AMA F   1    DISTANCE (A)  12.921
WATER 1772   OW WAT   105    LIGAND    13   C3 AMA F   1    DISTANCE (A)  13.333
WATER 1772   OW WAT   105    LIGAND    14   C9 AMA F   1    DISTANCE (A)  12.174
WATER 1773   OW WAT   106    LIGAND     1   N1 AMA F   1    DISTANCE (A)  24.171
WATER 1773   OW WAT   106    LIGAND     5  C10 AMA F   1    DISTANCE (A)  22.995
WATER 1773   OW WAT   106    LIGAND     6   C7 AMA F   1    DISTANCE (A)  23.477
WATER 1773   OW WAT   106    LIGAND     7   C1 AMA F   1    DISTANCE (A)  22.336
WATER 1773   OW WAT   106    LIGAND     8   C6 AMA F   1    DISTANCE (A)  21.694
WATER 1773   OW WAT   106    LIGAND     9   C2 AMA F   1    DISTANCE (A)  21.345
WATER 1773   OW WAT   106    LIGAND    10   C5 AMA F   1    DISTANCE (A)  21.176
WATER 1773   OW WAT   106    LIGAND    11   C8 AMA F   1    DISTANCE (A)  22.379
WATER 1773   OW WAT   106    LIGAND    12   C4 AMA F   1    DISTANCE (A)  20.125
WATER 1773   OW WAT   106    LIGAND    13   C3 AMA F   1    DISTANCE (A)  20.811
WATER 1773   OW WAT   106    LIGAND    14   C9 AMA F   1    DISTANCE (A)  22.029
WATER 1774   OW WAT   107    LIGAND     1   N1 AMA F   1    DISTANCE (A)  12.165
WATER 1774   OW WAT   107    LIGAND     5  C10 AMA F   1    DISTANCE (A)  12.234
WATER 1774   OW WAT   107    LIGAND     6   C7 AMA F   1    DISTANCE (A)  12.721
WATER 1774   OW WAT   107    LIGAND     7   C1 AMA F   1    DISTANCE (A)  13.029
WATER 1774   OW WAT   107    LIGAND     8   C6 AMA F   1    DISTANCE (A)  11.826
WATER 1774   OW WAT   107    LIGAND     9   C2 AMA F   1    DISTANCE (A)  14.093
WATER 1774   OW WAT   107    LIGAND    10   C5 AMA F   1    DISTANCE (A)  11.296
WATER 1774   OW WAT   107    LIGAND    11   C8 AMA F   1    DISTANCE (A)  10.940
WATER 1774   OW WAT   107    LIGAND    12   C4 AMA F   1    DISTANCE (A)  12.509
WATER 1774   OW WAT   107    LIGAND    13   C3 AMA F   1    DISTANCE (A)  13.654
WATER 1774   OW WAT   107    LIGAND    14   C9 AMA F   1    DISTANCE (A)  13.358
WATER 1775   OW WAT   108    LIGAND     1   N1 AMA F   1    DISTANCE (A)  25.369
WATER 1775   OW WAT   108    LIGAND     5  C10 AMA F   1    DISTANCE (A)  24.326
WATER 1775   OW WAT   108    LIGAND     6   C7 AMA F   1    DISTANCE (A)  25.015
WATER 1775   OW WAT   108    LIGAND     7   C1 AMA F   1    DISTANCE (A)  24.026
WATER 1775   OW WAT   108    LIGAND     8   C6 AMA F   1    DISTANCE (A)  23.313
WATER 1775   OW WAT   108    LIGAND     9   C2 AMA F   1    DISTANCE (A)  23.054
WATER 1775   OW WAT   108    LIGAND    10   C5 AMA F   1    DISTANCE (A)  22.576
WATER 1775   OW WAT   108    LIGAND    11   C8 AMA F   1    DISTANCE (A)  23.629
WATER 1775   OW WAT   108    LIGAND    12   C4 AMA F   1    DISTANCE (A)  21.537
WATER 1775   OW WAT   108    LIGAND    13   C3 AMA F   1    DISTANCE (A)  22.302
WATER 1775   OW WAT   108    LIGAND    14   C9 AMA F   1    DISTANCE (A)  23.362
WATER 1776   OW WAT   109    LIGAND     1   N1 AMA F   1    DISTANCE (A)  24.266
WATER 1776   OW WAT   109    LIGAND     5  C10 AMA F   1    DISTANCE (A)  23.590
WATER 1776   OW WAT   109    LIGAND     6   C7 AMA F   1    DISTANCE (A)  24.665
WATER 1776   OW WAT   109    LIGAND     7   C1 AMA F   1    DISTANCE (A)  24.090
WATER 1776   OW WAT   109    LIGAND     8   C6 AMA F   1    DISTANCE (A)  23.445
WATER 1776   OW WAT   109    LIGAND     9   C2 AMA F   1    DISTANCE (A)  23.110
WATER 1776   OW WAT   109    LIGAND    10   C5 AMA F   1    DISTANCE (A)  22.314
WATER 1776   OW WAT   109    LIGAND    11   C8 AMA F   1    DISTANCE (A)  22.938
WATER 1776   OW WAT   109    LIGAND    12   C4 AMA F   1    DISTANCE (A)  21.251
WATER 1776   OW WAT   109    LIGAND    13   C3 AMA F   1    DISTANCE (A)  21.956
WATER 1776   OW WAT   109    LIGAND    14   C9 AMA F   1    DISTANCE (A)  22.583
WATER 1777   OW WAT   110    LIGAND     1   N1 AMA F   1    DISTANCE (A)  10.837
WATER 1777   OW WAT   110    LIGAND     5  C10 AMA F   1    DISTANCE (A)  12.119
WATER 1777   OW WAT   110    LIGAND     6   C7 AMA F   1    DISTANCE (A)  12.035
WATER 1777   OW WAT   110    LIGAND     7   C1 AMA F   1    DISTANCE (A)  13.488
WATER 1777   OW WAT   110    LIGAND     8   C6 AMA F   1    DISTANCE (A)  14.276
WATER 1777   OW WAT   110    LIGAND     9   C2 AMA F   1    DISTANCE (A)  14.223
WATER 1777   OW WAT   110    LIGAND    10   C5 AMA F   1    DISTANCE (A)  14.342
WATER 1777   OW WAT   110    LIGAND    11   C8 AMA F   1    DISTANCE (A)  12.984
WATER 1777   OW WAT   110    LIGAND    12   C4 AMA F   1    DISTANCE (A)  15.039
WATER 1777   OW WAT   110    LIGAND    13   C3 AMA F   1    DISTANCE (A)  14.297
WATER 1777   OW WAT   110    LIGAND    14   C9 AMA F   1    DISTANCE (A)  12.937
WATER 1778   OW WAT   111    LIGAND     1   N1 AMA F   1    DISTANCE (A)  12.522
WATER 1778   OW WAT   111    LIGAND     5  C10 AMA F   1    DISTANCE (A)  12.399
WATER 1778   OW WAT   111    LIGAND     6   C7 AMA F   1    DISTANCE (A)  11.358
WATER 1778   OW WAT   111    LIGAND     7   C1 AMA F   1    DISTANCE (A)  11.483
WATER 1778   OW WAT   111    LIGAND     8   C6 AMA F   1    DISTANCE (A)  12.950
WATER 1778   OW WAT   111    LIGAND     9   C2 AMA F   1    DISTANCE (A)  11.257
WATER 1778   OW WAT   111    LIGAND    10   C5 AMA F   1    DISTANCE (A)  13.873
WATER 1778   OW WAT   111    LIGAND    11   C8 AMA F   1    DISTANCE (A)  13.767
WATER 1778   OW WAT   111    LIGAND    12   C4 AMA F   1    DISTANCE (A)  13.688
WATER 1778   OW WAT   111    LIGAND    13   C3 AMA F   1    DISTANCE (A)  12.310
WATER 1778   OW WAT   111    LIGAND    14   C9 AMA F   1    DISTANCE (A)  12.197
WATER 1779   OW WAT   112    LIGAND     1   N1 AMA F   1    DISTANCE (A)  11.283
WATER 1779   OW WAT   112    LIGAND     5  C10 AMA F   1    DISTANCE (A)  11.544
WATER 1779   OW WAT   112    LIGAND     6   C7 AMA F   1    DISTANCE (A)  12.229
WATER 1779   OW WAT   112    LIGAND     7   C1 AMA F   1    DISTANCE (A)  12.722
WATER 1779   OW WAT   112    LIGAND     8   C6 AMA F   1    DISTANCE (A)  13.698
WATER 1779   OW WAT   112    LIGAND     9   C2 AMA F   1    DISTANCE (A)  11.625
WATER 1779   OW WAT   112    LIGAND    10   C5 AMA F   1    DISTANCE (A)  13.092
WATER 1779   OW WAT   112    LIGAND    11   C8 AMA F   1    DISTANCE (A)  12.616
WATER 1779   OW WAT   112    LIGAND    12   C4 AMA F   1    DISTANCE (A)  12.032
WATER 1779   OW WAT   112    LIGAND    13   C3 AMA F   1    DISTANCE (A)  10.905
WATER 1779   OW WAT   112    LIGAND    14   C9 AMA F   1    DISTANCE (A)  10.327
WATER 1780   OW WAT   113    LIGAND     1   N1 AMA F   1    DISTANCE (A)  14.123
WATER 1780   OW WAT   113    LIGAND     5  C10 AMA F   1    DISTANCE (A)  13.366
WATER 1780   OW WAT   113    LIGAND     6   C7 AMA F   1    DISTANCE (A)  13.312
WATER 1780   OW WAT   113    LIGAND     7   C1 AMA F   1    DISTANCE (A)  12.707
WATER 1780   OW WAT   113    LIGAND     8   C6 AMA F   1    DISTANCE (A)  11.259
WATER 1780   OW WAT   113    LIGAND     9   C2 AMA F   1    DISTANCE (A)  13.604
WATER 1780   OW WAT   113    LIGAND    10   C5 AMA F   1    DISTANCE (A)  11.323
WATER 1780   OW WAT   113    LIGAND    11   C8 AMA F   1    DISTANCE (A)  11.996
WATER 1780   OW WAT   113    LIGAND    12   C4 AMA F   1    DISTANCE (A)  12.318
WATER 1780   OW WAT   113    LIGAND    13   C3 AMA F   1    DISTANCE (A)  13.655
WATER 1780   OW WAT   113    LIGAND    14   C9 AMA F   1    DISTANCE (A)  14.217
WATER 1781   OW WAT   114    LIGAND     1   N1 AMA F   1    DISTANCE (A)   4.487
WATER 1781   OW WAT   114    LIGAND     5  C10 AMA F   1    DISTANCE (A)   4.097
WATER 1781   OW WAT   114    LIGAND     6   C7 AMA F   1    DISTANCE (A)   5.422
WATER 1781   OW WAT   114    LIGAND     7   C1 AMA F   1    DISTANCE (A)   5.655
WATER 1781   OW WAT   114    LIGAND     8   C6 AMA F   1    DISTANCE (A)   4.938
WATER 1781   OW WAT   114    LIGAND     9   C2 AMA F   1    DISTANCE (A)   5.715
WATER 1781   OW WAT   114    LIGAND    10   C5 AMA F   1    DISTANCE (A)   3.430
WATER 1781   OW WAT   114    LIGAND    11   C8 AMA F   1    DISTANCE (A)   3.035
WATER 1781   OW WAT   114    LIGAND    12   C4 AMA F   1    DISTANCE (A)   3.528
WATER 1781   OW WAT   114    LIGAND    13   C3 AMA F   1    DISTANCE (A)   4.476
WATER 1781   OW WAT   114    LIGAND    14   C9 AMA F   1    DISTANCE (A)   4.174
WATER 1782   OW WAT   115    LIGAND     1   N1 AMA F   1    DISTANCE (A)  23.800
WATER 1782   OW WAT   115    LIGAND     5  C10 AMA F   1    DISTANCE (A)  22.704
WATER 1782   OW WAT   115    LIGAND     6   C7 AMA F   1    DISTANCE (A)  23.296
WATER 1782   OW WAT   115    LIGAND     7   C1 AMA F   1    DISTANCE (A)  22.252
WATER 1782   OW WAT   115    LIGAND     8   C6 AMA F   1    DISTANCE (A)  21.175
WATER 1782   OW WAT   115    LIGAND     9   C2 AMA F   1    DISTANCE (A)  21.684
WATER 1782   OW WAT   115    LIGAND    10   C5 AMA F   1    DISTANCE (A)  20.526
WATER 1782   OW WAT   115    LIGAND    11   C8 AMA F   1    DISTANCE (A)  21.656
WATER 1782   OW WAT   115    LIGAND    12   C4 AMA F   1    DISTANCE (A)  19.906
WATER 1782   OW WAT   115    LIGAND    13   C3 AMA F   1    DISTANCE (A)  21.044
WATER 1782   OW WAT   115    LIGAND    14   C9 AMA F   1    DISTANCE (A)  22.142
WATER 1783   OW WAT   116    LIGAND     1   N1 AMA F   1    DISTANCE (A)  16.272
WATER 1783   OW WAT   116    LIGAND     5  C10 AMA F   1    DISTANCE (A)  16.059
WATER 1783   OW WAT   116    LIGAND     6   C7 AMA F   1    DISTANCE (A)  14.630
WATER 1783   OW WAT   116    LIGAND     7   C1 AMA F   1    DISTANCE (A)  14.591
WATER 1783   OW WAT   116    LIGAND     8   C6 AMA F   1    DISTANCE (A)  15.031
WATER 1783   OW WAT   116    LIGAND     9   C2 AMA F   1    DISTANCE (A)  15.678
WATER 1783   OW WAT   116    LIGAND    10   C5 AMA F   1    DISTANCE (A)  16.424
WATER 1783   OW WAT   116    LIGAND    11   C8 AMA F   1    DISTANCE (A)  16.453
WATER 1783   OW WAT   116    LIGAND    12   C4 AMA F   1    DISTANCE (A)  17.397
WATER 1783   OW WAT   116    LIGAND    13   C3 AMA F   1    DISTANCE (A)  17.021
WATER 1783   OW WAT   116    LIGAND    14   C9 AMA F   1    DISTANCE (A)  17.055
WATER 1784   OW WAT   117    LIGAND     1   N1 AMA F   1    DISTANCE (A)  29.532
WATER 1784   OW WAT   117    LIGAND     5  C10 AMA F   1    DISTANCE (A)  28.603
WATER 1784   OW WAT   117    LIGAND     6   C7 AMA F   1    DISTANCE (A)  29.398
WATER 1784   OW WAT   117    LIGAND     7   C1 AMA F   1    DISTANCE (A)  28.522
WATER 1784   OW WAT   117    LIGAND     8   C6 AMA F   1    DISTANCE (A)  27.420
WATER 1784   OW WAT   117    LIGAND     9   C2 AMA F   1    DISTANCE (A)  27.953
WATER 1784   OW WAT   117    LIGAND    10   C5 AMA F   1    DISTANCE (A)  26.569
WATER 1784   OW WAT   117    LIGAND    11   C8 AMA F   1    DISTANCE (A)  27.510
WATER 1784   OW WAT   117    LIGAND    12   C4 AMA F   1    DISTANCE (A)  25.953
WATER 1784   OW WAT   117    LIGAND    13   C3 AMA F   1    DISTANCE (A)  27.112
WATER 1784   OW WAT   117    LIGAND    14   C9 AMA F   1    DISTANCE (A)  28.029
WATER 1785   OW WAT   118    LIGAND     1   N1 AMA F   1    DISTANCE (A)  29.684
WATER 1785   OW WAT   118    LIGAND     5  C10 AMA F   1    DISTANCE (A)  28.912
WATER 1785   OW WAT   118    LIGAND     6   C7 AMA F   1    DISTANCE (A)  29.724
WATER 1785   OW WAT   118    LIGAND     7   C1 AMA F   1    DISTANCE (A)  29.016
WATER 1785   OW WAT   118    LIGAND     8   C6 AMA F   1    DISTANCE (A)  28.837
WATER 1785   OW WAT   118    LIGAND     9   C2 AMA F   1    DISTANCE (A)  27.679
WATER 1785   OW WAT   118    LIGAND    10   C5 AMA F   1    DISTANCE (A)  28.004
WATER 1785   OW WAT   118    LIGAND    11   C8 AMA F   1    DISTANCE (A)  28.740
WATER 1785   OW WAT   118    LIGAND    12   C4 AMA F   1    DISTANCE (A)  26.614
WATER 1785   OW WAT   118    LIGAND    13   C3 AMA F   1    DISTANCE (A)  26.803
WATER 1785   OW WAT   118    LIGAND    14   C9 AMA F   1    DISTANCE (A)  27.567
WATER 1786   OW WAT   119    LIGAND     1   N1 AMA F   1    DISTANCE (A)  13.672
WATER 1786   OW WAT   119    LIGAND     5  C10 AMA F   1    DISTANCE (A)  13.541
WATER 1786   OW WAT   119    LIGAND     6   C7 AMA F   1    DISTANCE (A)  12.297
WATER 1786   OW WAT   119    LIGAND     7   C1 AMA F   1    DISTANCE (A)  12.392
WATER 1786   OW WAT   119    LIGAND     8   C6 AMA F   1    DISTANCE (A)  13.744
WATER 1786   OW WAT   119    LIGAND     9   C2 AMA F   1    DISTANCE (A)  12.483
WATER 1786   OW WAT   119    LIGAND    10   C5 AMA F   1    DISTANCE (A)  14.868
WATER 1786   OW WAT   119    LIGAND    11   C8 AMA F   1    DISTANCE (A)  14.786
WATER 1786   OW WAT   119    LIGAND    12   C4 AMA F   1    DISTANCE (A)  14.945
WATER 1786   OW WAT   119    LIGAND    13   C3 AMA F   1    DISTANCE (A)  13.713
WATER 1786   OW WAT   119    LIGAND    14   C9 AMA F   1    DISTANCE (A)  13.631
WATER 1787   OW WAT   120    LIGAND     1   N1 AMA F   1    DISTANCE (A)  15.466
WATER 1787   OW WAT   120    LIGAND     5  C10 AMA F   1    DISTANCE (A)  15.079
WATER 1787   OW WAT   120    LIGAND     6   C7 AMA F   1    DISTANCE (A)  13.767
WATER 1787   OW WAT   120    LIGAND     7   C1 AMA F   1    DISTANCE (A)  13.538
WATER 1787   OW WAT   120    LIGAND     8   C6 AMA F   1    DISTANCE (A)  13.509
WATER 1787   OW WAT   120    LIGAND     9   C2 AMA F   1    DISTANCE (A)  14.791
WATER 1787   OW WAT   120    LIGAND    10   C5 AMA F   1    DISTANCE (A)  14.842
WATER 1787   OW WAT   120    LIGAND    11   C8 AMA F   1    DISTANCE (A)  15.047
WATER 1787   OW WAT   120    LIGAND    12   C4 AMA F   1    DISTANCE (A)  15.993
WATER 1787   OW WAT   120    LIGAND    13   C3 AMA F   1    DISTANCE (A)  16.019
WATER 1787   OW WAT   120    LIGAND    14   C9 AMA F   1    DISTANCE (A)  16.215
WATER 1788   OW WAT   121    LIGAND     1   N1 AMA F   1    DISTANCE (A)  13.672
WATER 1788   OW WAT   121    LIGAND     5  C10 AMA F   1    DISTANCE (A)  14.039
WATER 1788   OW WAT   121    LIGAND     6   C7 AMA F   1    DISTANCE (A)  12.863
WATER 1788   OW WAT   121    LIGAND     7   C1 AMA F   1    DISTANCE (A)  13.502
WATER 1788   OW WAT   121    LIGAND     8   C6 AMA F   1    DISTANCE (A)  14.301
WATER 1788   OW WAT   121    LIGAND     9   C2 AMA F   1    DISTANCE (A)  14.551
WATER 1788   OW WAT   121    LIGAND    10   C5 AMA F   1    DISTANCE (A)  15.365
WATER 1788   OW WAT   121    LIGAND    11   C8 AMA F   1    DISTANCE (A)  14.802
WATER 1788   OW WAT   121    LIGAND    12   C4 AMA F   1    DISTANCE (A)  16.296
WATER 1788   OW WAT   121    LIGAND    13   C3 AMA F   1    DISTANCE (A)  15.603
WATER 1788   OW WAT   121    LIGAND    14   C9 AMA F   1    DISTANCE (A)  15.056
WATER 1789   OW WAT   122    LIGAND     1   N1 AMA F   1    DISTANCE (A)  12.781
WATER 1789   OW WAT   122    LIGAND     5  C10 AMA F   1    DISTANCE (A)  13.091
WATER 1789   OW WAT   122    LIGAND     6   C7 AMA F   1    DISTANCE (A)  12.637
WATER 1789   OW WAT   122    LIGAND     7   C1 AMA F   1    DISTANCE (A)  13.202
WATER 1789   OW WAT   122    LIGAND     8   C6 AMA F   1    DISTANCE (A)  12.712
WATER 1789   OW WAT   122    LIGAND     9   C2 AMA F   1    DISTANCE (A)  14.713
WATER 1789   OW WAT   122    LIGAND    10   C5 AMA F   1    DISTANCE (A)  13.160
WATER 1789   OW WAT   122    LIGAND    11   C8 AMA F   1    DISTANCE (A)  12.589
WATER 1789   OW WAT   122    LIGAND    12   C4 AMA F   1    DISTANCE (A)  14.675
WATER 1789   OW WAT   122    LIGAND    13   C3 AMA F   1    DISTANCE (A)  15.105
WATER 1789   OW WAT   122    LIGAND    14   C9 AMA F   1    DISTANCE (A)  14.613
WATER 1790   OW WAT   123    LIGAND     1   N1 AMA F   1    DISTANCE (A)  13.784
WATER 1790   OW WAT   123    LIGAND     5  C10 AMA F   1    DISTANCE (A)  14.424
WATER 1790   OW WAT   123    LIGAND     6   C7 AMA F   1    DISTANCE (A)  13.710
WATER 1790   OW WAT   123    LIGAND     7   C1 AMA F   1    DISTANCE (A)  14.596
WATER 1790   OW WAT   123    LIGAND     8   C6 AMA F   1    DISTANCE (A)  15.992
WATER 1790   OW WAT   123    LIGAND     9   C2 AMA F   1    DISTANCE (A)  14.786
WATER 1790   OW WAT   123    LIGAND    10   C5 AMA F   1    DISTANCE (A)  16.607
WATER 1790   OW WAT   123    LIGAND    11   C8 AMA F   1    DISTANCE (A)  15.832
WATER 1790   OW WAT   123    LIGAND    12   C4 AMA F   1    DISTANCE (A)  16.777
WATER 1790   OW WAT   123    LIGAND    13   C3 AMA F   1    DISTANCE (A)  15.455
WATER 1790   OW WAT   123    LIGAND    14   C9 AMA F   1    DISTANCE (A)  14.624
WATER 1791   OW WAT   124    LIGAND     1   N1 AMA F   1    DISTANCE (A)  27.251
WATER 1791   OW WAT   124    LIGAND     5  C10 AMA F   1    DISTANCE (A)  26.558
WATER 1791   OW WAT   124    LIGAND     6   C7 AMA F   1    DISTANCE (A)  27.595
WATER 1791   OW WAT   124    LIGAND     7   C1 AMA F   1    DISTANCE (A)  26.988
WATER 1791   OW WAT   124    LIGAND     8   C6 AMA F   1    DISTANCE (A)  25.912
WATER 1791   OW WAT   124    LIGAND     9   C2 AMA F   1    DISTANCE (A)  26.440
WATER 1791   OW WAT   124    LIGAND    10   C5 AMA F   1    DISTANCE (A)  24.806
WATER 1791   OW WAT   124    LIGAND    11   C8 AMA F   1    DISTANCE (A)  25.469
WATER 1791   OW WAT   124    LIGAND    12   C4 AMA F   1    DISTANCE (A)  24.207
WATER 1791   OW WAT   124    LIGAND    13   C3 AMA F   1    DISTANCE (A)  25.352
WATER 1791   OW WAT   124    LIGAND    14   C9 AMA F   1    DISTANCE (A)  25.994
WATER 1792   OW WAT   125    LIGAND     1   N1 AMA F   1    DISTANCE (A)  15.995
WATER 1792   OW WAT   125    LIGAND     5  C10 AMA F   1    DISTANCE (A)  14.618
WATER 1792   OW WAT   125    LIGAND     6   C7 AMA F   1    DISTANCE (A)  13.889
WATER 1792   OW WAT   125    LIGAND     7   C1 AMA F   1    DISTANCE (A)  12.437
WATER 1792   OW WAT   125    LIGAND     8   C6 AMA F   1    DISTANCE (A)  11.758
WATER 1792   OW WAT   125    LIGAND     9   C2 AMA F   1    DISTANCE (A)  12.522
WATER 1792   OW WAT   125    LIGAND    10   C5 AMA F   1    DISTANCE (A)  12.615
WATER 1792   OW WAT   125    LIGAND    11   C8 AMA F   1    DISTANCE (A)  14.046
WATER 1792   OW WAT   125    LIGAND    12   C4 AMA F   1    DISTANCE (A)  12.695
WATER 1792   OW WAT   125    LIGAND    13   C3 AMA F   1    DISTANCE (A)  13.324
WATER 1792   OW WAT   125    LIGAND    14   C9 AMA F   1    DISTANCE (A)  14.688
WATER 1793   OW WAT   126    LIGAND     1   N1 AMA F   1    DISTANCE (A)  10.202
WATER 1793   OW WAT   126    LIGAND     5  C10 AMA F   1    DISTANCE (A)  11.539
WATER 1793   OW WAT   126    LIGAND     6   C7 AMA F   1    DISTANCE (A)  12.466
WATER 1793   OW WAT   126    LIGAND     7   C1 AMA F   1    DISTANCE (A)  13.858
WATER 1793   OW WAT   126    LIGAND     8   C6 AMA F   1    DISTANCE (A)  14.423
WATER 1793   OW WAT   126    LIGAND     9   C2 AMA F   1    DISTANCE (A)  13.911
WATER 1793   OW WAT   126    LIGAND    10   C5 AMA F   1    DISTANCE (A)  13.626
WATER 1793   OW WAT   126    LIGAND    11   C8 AMA F   1    DISTANCE (A)  12.210
WATER 1793   OW WAT   126    LIGAND    12   C4 AMA F   1    DISTANCE (A)  13.684
WATER 1793   OW WAT   126    LIGAND    13   C3 AMA F   1    DISTANCE (A)  13.089
WATER 1793   OW WAT   126    LIGAND    14   C9 AMA F   1    DISTANCE (A)  11.605
WATER 1794   OW WAT   127    LIGAND     1   N1 AMA F   1    DISTANCE (A)  29.898
WATER 1794   OW WAT   127    LIGAND     5  C10 AMA F   1    DISTANCE (A)  29.166
WATER 1794   OW WAT   127    LIGAND     6   C7 AMA F   1    DISTANCE (A)  30.124
WATER 1794   OW WAT   127    LIGAND     7   C1 AMA F   1    DISTANCE (A)  29.462
WATER 1794   OW WAT   127    LIGAND     8   C6 AMA F   1    DISTANCE (A)  28.276
WATER 1794   OW WAT   127    LIGAND     9   C2 AMA F   1    DISTANCE (A)  29.041
WATER 1794   OW WAT   127    LIGAND    10   C5 AMA F   1    DISTANCE (A)  27.255
WATER 1794   OW WAT   127    LIGAND    11   C8 AMA F   1    DISTANCE (A)  27.972
WATER 1794   OW WAT   127    LIGAND    12   C4 AMA F   1    DISTANCE (A)  26.796
WATER 1794   OW WAT   127    LIGAND    13   C3 AMA F   1    DISTANCE (A)  28.042
WATER 1794   OW WAT   127    LIGAND    14   C9 AMA F   1    DISTANCE (A)  28.733
WATER 1795   OW WAT   128    LIGAND     1   N1 AMA F   1    DISTANCE (A)  24.408
WATER 1795   OW WAT   128    LIGAND     5  C10 AMA F   1    DISTANCE (A)  24.078
WATER 1795   OW WAT   128    LIGAND     6   C7 AMA F   1    DISTANCE (A)  25.397
WATER 1795   OW WAT   128    LIGAND     7   C1 AMA F   1    DISTANCE (A)  25.184
WATER 1795   OW WAT   128    LIGAND     8   C6 AMA F   1    DISTANCE (A)  24.512
WATER 1795   OW WAT   128    LIGAND     9   C2 AMA F   1    DISTANCE (A)  24.385
WATER 1795   OW WAT   128    LIGAND    10   C5 AMA F   1    DISTANCE (A)  23.144
WATER 1795   OW WAT   128    LIGAND    11   C8 AMA F   1    DISTANCE (A)  23.381
WATER 1795   OW WAT   128    LIGAND    12   C4 AMA F   1    DISTANCE (A)  22.271
WATER 1795   OW WAT   128    LIGAND    13   C3 AMA F   1    DISTANCE (A)  23.006
WATER 1795   OW WAT   128    LIGAND    14   C9 AMA F   1    DISTANCE (A)  23.236
WATER 1796   OW WAT   129    LIGAND     1   N1 AMA F   1    DISTANCE (A)  23.658
WATER 1796   OW WAT   129    LIGAND     5  C10 AMA F   1    DISTANCE (A)  22.573
WATER 1796   OW WAT   129    LIGAND     6   C7 AMA F   1    DISTANCE (A)  23.220
WATER 1796   OW WAT   129    LIGAND     7   C1 AMA F   1    DISTANCE (A)  22.192
WATER 1796   OW WAT   129    LIGAND     8   C6 AMA F   1    DISTANCE (A)  21.327
WATER 1796   OW WAT   129    LIGAND     9   C2 AMA F   1    DISTANCE (A)  21.374
WATER 1796   OW WAT   129    LIGAND    10   C5 AMA F   1    DISTANCE (A)  20.625
WATER 1796   OW WAT   129    LIGAND    11   C8 AMA F   1    DISTANCE (A)  21.730
WATER 1796   OW WAT   129    LIGAND    12   C4 AMA F   1    DISTANCE (A)  19.739
WATER 1796   OW WAT   129    LIGAND    13   C3 AMA F   1    DISTANCE (A)  20.666
WATER 1796   OW WAT   129    LIGAND    14   C9 AMA F   1    DISTANCE (A)  21.764
WATER 1797   OW WAT   130    LIGAND     1   N1 AMA F   1    DISTANCE (A)  16.126
WATER 1797   OW WAT   130    LIGAND     5  C10 AMA F   1    DISTANCE (A)  15.830
WATER 1797   OW WAT   130    LIGAND     6   C7 AMA F   1    DISTANCE (A)  14.380
WATER 1797   OW WAT   130    LIGAND     7   C1 AMA F   1    DISTANCE (A)  14.246
WATER 1797   OW WAT   130    LIGAND     8   C6 AMA F   1    DISTANCE (A)  15.302
WATER 1797   OW WAT   130    LIGAND     9   C2 AMA F   1    DISTANCE (A)  14.660
WATER 1797   OW WAT   130    LIGAND    10   C5 AMA F   1    DISTANCE (A)  16.673
WATER 1797   OW WAT   130    LIGAND    11   C8 AMA F   1    DISTANCE (A)  16.783
WATER 1797   OW WAT   130    LIGAND    12   C4 AMA F   1    DISTANCE (A)  17.029
WATER 1797   OW WAT   130    LIGAND    13   C3 AMA F   1    DISTANCE (A)  16.088
WATER 1797   OW WAT   130    LIGAND    14   C9 AMA F   1    DISTANCE (A)  16.209
WATER 1798   OW WAT   131    LIGAND     1   N1 AMA F   1    DISTANCE (A)  11.875
WATER 1798   OW WAT   131    LIGAND     5  C10 AMA F   1    DISTANCE (A)  12.796
WATER 1798   OW WAT   131    LIGAND     6   C7 AMA F   1    DISTANCE (A)  13.775
WATER 1798   OW WAT   131    LIGAND     7   C1 AMA F   1    DISTANCE (A)  14.825
WATER 1798   OW WAT   131    LIGAND     8   C6 AMA F   1    DISTANCE (A)  14.269
WATER 1798   OW WAT   131    LIGAND     9   C2 AMA F   1    DISTANCE (A)  15.592
WATER 1798   OW WAT   131    LIGAND    10   C5 AMA F   1    DISTANCE (A)  13.320
WATER 1798   OW WAT   131    LIGAND    11   C8 AMA F   1    DISTANCE (A)  12.143
WATER 1798   OW WAT   131    LIGAND    12   C4 AMA F   1    DISTANCE (A)  14.171
WATER 1798   OW WAT   131    LIGAND    13   C3 AMA F   1    DISTANCE (A)  14.734
WATER 1798   OW WAT   131    LIGAND    14   C9 AMA F   1    DISTANCE (A)  13.675
WATER 1799   OW WAT   132    LIGAND     1   N1 AMA F   1    DISTANCE (A)   9.306
WATER 1799   OW WAT   132    LIGAND     5  C10 AMA F   1    DISTANCE (A)  10.502
WATER 1799   OW WAT   132    LIGAND     6   C7 AMA F   1    DISTANCE (A)  11.651
WATER 1799   OW WAT   132    LIGAND     7   C1 AMA F   1    DISTANCE (A)  12.912
WATER 1799   OW WAT   132    LIGAND     8   C6 AMA F   1    DISTANCE (A)  13.339
WATER 1799   OW WAT   132    LIGAND     9   C2 AMA F   1    DISTANCE (A)  12.811
WATER 1799   OW WAT   132    LIGAND    10   C5 AMA F   1    DISTANCE (A)  12.345
WATER 1799   OW WAT   132    LIGAND    11   C8 AMA F   1    DISTANCE (A)  11.022
WATER 1799   OW WAT   132    LIGAND    12   C4 AMA F   1    DISTANCE (A)  12.243
WATER 1799   OW WAT   132    LIGAND    13   C3 AMA F   1    DISTANCE (A)  11.777
WATER 1799   OW WAT   132    LIGAND    14   C9 AMA F   1    DISTANCE (A)  10.379
WATER 1800   OW WAT   133    LIGAND     1   N1 AMA F   1    DISTANCE (A)  29.049
WATER 1800   OW WAT   133    LIGAND     5  C10 AMA F   1    DISTANCE (A)  28.022
WATER 1800   OW WAT   133    LIGAND     6   C7 AMA F   1    DISTANCE (A)  28.704
WATER 1800   OW WAT   133    LIGAND     7   C1 AMA F   1    DISTANCE (A)  27.719
WATER 1800   OW WAT   133    LIGAND     8   C6 AMA F   1    DISTANCE (A)  26.650
WATER 1800   OW WAT   133    LIGAND     9   C2 AMA F   1    DISTANCE (A)  27.114
WATER 1800   OW WAT   133    LIGAND    10   C5 AMA F   1    DISTANCE (A)  25.917
WATER 1800   OW WAT   133    LIGAND    11   C8 AMA F   1    DISTANCE (A)  26.971
WATER 1800   OW WAT   133    LIGAND    12   C4 AMA F   1    DISTANCE (A)  25.266
WATER 1800   OW WAT   133    LIGAND    13   C3 AMA F   1    DISTANCE (A)  26.387
WATER 1800   OW WAT   133    LIGAND    14   C9 AMA F   1    DISTANCE (A)  27.418
WATER 1801   OW WAT   134    LIGAND     1   N1 AMA F   1    DISTANCE (A)  14.538
WATER 1801   OW WAT   134    LIGAND     5  C10 AMA F   1    DISTANCE (A)  14.991
WATER 1801   OW WAT   134    LIGAND     6   C7 AMA F   1    DISTANCE (A)  13.894
WATER 1801   OW WAT   134    LIGAND     7   C1 AMA F   1    DISTANCE (A)  14.603
WATER 1801   OW WAT   134    LIGAND     8   C6 AMA F   1    DISTANCE (A)  15.750
WATER 1801   OW WAT   134    LIGAND     9   C2 AMA F   1    DISTANCE (A)  15.279
WATER 1801   OW WAT   134    LIGAND    10   C5 AMA F   1    DISTANCE (A)  16.724
WATER 1801   OW WAT   134    LIGAND    11   C8 AMA F   1    DISTANCE (A)  16.105
WATER 1801   OW WAT   134    LIGAND    12   C4 AMA F   1    DISTANCE (A)  17.319
WATER 1801   OW WAT   134    LIGAND    13   C3 AMA F   1    DISTANCE (A)  16.286
WATER 1801   OW WAT   134    LIGAND    14   C9 AMA F   1    DISTANCE (A)  15.657
WATER 1802   OW WAT   135    LIGAND     1   N1 AMA F   1    DISTANCE (A)  26.389
WATER 1802   OW WAT   135    LIGAND     5  C10 AMA F   1    DISTANCE (A)  26.696
WATER 1802   OW WAT   135    LIGAND     6   C7 AMA F   1    DISTANCE (A)  28.109
WATER 1802   OW WAT   135    LIGAND     7   C1 AMA F   1    DISTANCE (A)  28.518
WATER 1802   OW WAT   135    LIGAND     8   C6 AMA F   1    DISTANCE (A)  28.513
WATER 1802   OW WAT   135    LIGAND     9   C2 AMA F   1    DISTANCE (A)  27.609
WATER 1802   OW WAT   135    LIGAND    10   C5 AMA F   1    DISTANCE (A)  27.122
WATER 1802   OW WAT   135    LIGAND    11   C8 AMA F   1    DISTANCE (A)  26.696
WATER 1802   OW WAT   135    LIGAND    12   C4 AMA F   1    DISTANCE (A)  26.165
WATER 1802   OW WAT   135    LIGAND    13   C3 AMA F   1    DISTANCE (A)  26.168
WATER 1802   OW WAT   135    LIGAND    14   C9 AMA F   1    DISTANCE (A)  25.721
WATER 1803   OW WAT   136    LIGAND     1   N1 AMA F   1    DISTANCE (A)  24.792
WATER 1803   OW WAT   136    LIGAND     5  C10 AMA F   1    DISTANCE (A)  24.544
WATER 1803   OW WAT   136    LIGAND     6   C7 AMA F   1    DISTANCE (A)  25.887
WATER 1803   OW WAT   136    LIGAND     7   C1 AMA F   1    DISTANCE (A)  25.755
WATER 1803   OW WAT   136    LIGAND     8   C6 AMA F   1    DISTANCE (A)  25.244
WATER 1803   OW WAT   136    LIGAND     9   C2 AMA F   1    DISTANCE (A)  24.855
WATER 1803   OW WAT   136    LIGAND    10   C5 AMA F   1    DISTANCE (A)  23.866
WATER 1803   OW WAT   136    LIGAND    11   C8 AMA F   1    DISTANCE (A)  24.013
WATER 1803   OW WAT   136    LIGAND    12   C4 AMA F   1    DISTANCE (A)  22.891
WATER 1803   OW WAT   136    LIGAND    13   C3 AMA F   1    DISTANCE (A)  23.451
WATER 1803   OW WAT   136    LIGAND    14   C9 AMA F   1    DISTANCE (A)  23.593
WATER 1804   OW WAT   137    LIGAND     1   N1 AMA F   1    DISTANCE (A)  27.767
WATER 1804   OW WAT   137    LIGAND     5  C10 AMA F   1    DISTANCE (A)  26.849
WATER 1804   OW WAT   137    LIGAND     6   C7 AMA F   1    DISTANCE (A)  27.686
WATER 1804   OW WAT   137    LIGAND     7   C1 AMA F   1    DISTANCE (A)  26.830
WATER 1804   OW WAT   137    LIGAND     8   C6 AMA F   1    DISTANCE (A)  26.133
WATER 1804   OW WAT   137    LIGAND     9   C2 AMA F   1    DISTANCE (A)  25.836
WATER 1804   OW WAT   137    LIGAND    10   C5 AMA F   1    DISTANCE (A)  25.248
WATER 1804   OW WAT   137    LIGAND    11   C8 AMA F   1    DISTANCE (A)  26.159
WATER 1804   OW WAT   137    LIGAND    12   C4 AMA F   1    DISTANCE (A)  24.186
WATER 1804   OW WAT   137    LIGAND    13   C3 AMA F   1    DISTANCE (A)  24.934
WATER 1804   OW WAT   137    LIGAND    14   C9 AMA F   1    DISTANCE (A)  25.851
WATER 1805   OW WAT   138    LIGAND     1   N1 AMA F   1    DISTANCE (A)  25.992
WATER 1805   OW WAT   138    LIGAND     5  C10 AMA F   1    DISTANCE (A)  25.679
WATER 1805   OW WAT   138    LIGAND     6   C7 AMA F   1    DISTANCE (A)  26.978
WATER 1805   OW WAT   138    LIGAND     7   C1 AMA F   1    DISTANCE (A)  26.774
WATER 1805   OW WAT   138    LIGAND     8   C6 AMA F   1    DISTANCE (A)  25.799
WATER 1805   OW WAT   138    LIGAND     9   C2 AMA F   1    DISTANCE (A)  26.304
WATER 1805   OW WAT   138    LIGAND    10   C5 AMA F   1    DISTANCE (A)  24.438
WATER 1805   OW WAT   138    LIGAND    11   C8 AMA F   1    DISTANCE (A)  24.665
WATER 1805   OW WAT   138    LIGAND    12   C4 AMA F   1    DISTANCE (A)  23.921
WATER 1805   OW WAT   138    LIGAND    13   C3 AMA F   1    DISTANCE (A)  24.968
WATER 1805   OW WAT   138    LIGAND    14   C9 AMA F   1    DISTANCE (A)  25.182
WATER 1806   OW WAT   139    LIGAND     1   N1 AMA F   1    DISTANCE (A)  11.995
WATER 1806   OW WAT   139    LIGAND     5  C10 AMA F   1    DISTANCE (A)  11.619
WATER 1806   OW WAT   139    LIGAND     6   C7 AMA F   1    DISTANCE (A)  10.739
WATER 1806   OW WAT   139    LIGAND     7   C1 AMA F   1    DISTANCE (A)  10.591
WATER 1806   OW WAT   139    LIGAND     8   C6 AMA F   1    DISTANCE (A)   9.966
WATER 1806   OW WAT   139    LIGAND     9   C2 AMA F   1    DISTANCE (A)  12.030
WATER 1806   OW WAT   139    LIGAND    10   C5 AMA F   1    DISTANCE (A)  10.907
WATER 1806   OW WAT   139    LIGAND    11   C8 AMA F   1    DISTANCE (A)  11.047
WATER 1806   OW WAT   139    LIGAND    12   C4 AMA F   1    DISTANCE (A)  12.308
WATER 1806   OW WAT   139    LIGAND    13   C3 AMA F   1    DISTANCE (A)  12.821
WATER 1806   OW WAT   139    LIGAND    14   C9 AMA F   1    DISTANCE (A)  12.944
WATER 1807   OW WAT   140    LIGAND     1   N1 AMA F   1    DISTANCE (A)  13.466
WATER 1807   OW WAT   140    LIGAND     5  C10 AMA F   1    DISTANCE (A)  13.157
WATER 1807   OW WAT   140    LIGAND     6   C7 AMA F   1    DISTANCE (A)  12.427
WATER 1807   OW WAT   140    LIGAND     7   C1 AMA F   1    DISTANCE (A)  12.322
WATER 1807   OW WAT   140    LIGAND     8   C6 AMA F   1    DISTANCE (A)  13.760
WATER 1807   OW WAT   140    LIGAND     9   C2 AMA F   1    DISTANCE (A)  11.552
WATER 1807   OW WAT   140    LIGAND    10   C5 AMA F   1    DISTANCE (A)  14.426
WATER 1807   OW WAT   140    LIGAND    11   C8 AMA F   1    DISTANCE (A)  14.514
WATER 1807   OW WAT   140    LIGAND    12   C4 AMA F   1    DISTANCE (A)  13.775
WATER 1807   OW WAT   140    LIGAND    13   C3 AMA F   1    DISTANCE (A)  12.337
WATER 1807   OW WAT   140    LIGAND    14   C9 AMA F   1    DISTANCE (A)  12.446
WATER 1808   OW WAT   141    LIGAND     1   N1 AMA F   1    DISTANCE (A)  15.101
WATER 1808   OW WAT   141    LIGAND     5  C10 AMA F   1    DISTANCE (A)  14.122
WATER 1808   OW WAT   141    LIGAND     6   C7 AMA F   1    DISTANCE (A)  12.711
WATER 1808   OW WAT   141    LIGAND     7   C1 AMA F   1    DISTANCE (A)  11.730
WATER 1808   OW WAT   141    LIGAND     8   C6 AMA F   1    DISTANCE (A)  11.993
WATER 1808   OW WAT   141    LIGAND     9   C2 AMA F   1    DISTANCE (A)  12.183
WATER 1808   OW WAT   141    LIGAND    10   C5 AMA F   1    DISTANCE (A)  13.482
WATER 1808   OW WAT   141    LIGAND    11   C8 AMA F   1    DISTANCE (A)  14.339
WATER 1808   OW WAT   141    LIGAND    12   C4 AMA F   1    DISTANCE (A)  13.876
WATER 1808   OW WAT   141    LIGAND    13   C3 AMA F   1    DISTANCE (A)  13.650
WATER 1808   OW WAT   141    LIGAND    14   C9 AMA F   1    DISTANCE (A)  14.503
WATER 1809   OW WAT   142    LIGAND     1   N1 AMA F   1    DISTANCE (A)  28.947
WATER 1809   OW WAT   142    LIGAND     5  C10 AMA F   1    DISTANCE (A)  27.879
WATER 1809   OW WAT   142    LIGAND     6   C7 AMA F   1    DISTANCE (A)  28.534
WATER 1809   OW WAT   142    LIGAND     7   C1 AMA F   1    DISTANCE (A)  27.503
WATER 1809   OW WAT   142    LIGAND     8   C6 AMA F   1    DISTANCE (A)  26.598
WATER 1809   OW WAT   142    LIGAND     9   C2 AMA F   1    DISTANCE (A)  26.714
WATER 1809   OW WAT   142    LIGAND    10   C5 AMA F   1    DISTANCE (A)  25.897
WATER 1809   OW WAT   142    LIGAND    11   C8 AMA F   1    DISTANCE (A)  26.993
WATER 1809   OW WAT   142    LIGAND    12   C4 AMA F   1    DISTANCE (A)  25.054
WATER 1809   OW WAT   142    LIGAND    13   C3 AMA F   1    DISTANCE (A)  26.009
WATER 1809   OW WAT   142    LIGAND    14   C9 AMA F   1    DISTANCE (A)  27.095
WATER 1810   OW WAT   143    LIGAND     1   N1 AMA F   1    DISTANCE (A)  23.881
WATER 1810   OW WAT   143    LIGAND     5  C10 AMA F   1    DISTANCE (A)  23.274
WATER 1810   OW WAT   143    LIGAND     6   C7 AMA F   1    DISTANCE (A)  24.136
WATER 1810   OW WAT   143    LIGAND     7   C1 AMA F   1    DISTANCE (A)  23.634
WATER 1810   OW WAT   143    LIGAND     8   C6 AMA F   1    DISTANCE (A)  22.226
WATER 1810   OW WAT   143    LIGAND     9   C2 AMA F   1    DISTANCE (A)  23.694
WATER 1810   OW WAT   143    LIGAND    10   C5 AMA F   1    DISTANCE (A)  21.286
WATER 1810   OW WAT   143    LIGAND    11   C8 AMA F   1    DISTANCE (A)  21.845
WATER 1810   OW WAT   143    LIGAND    12   C4 AMA F   1    DISTANCE (A)  21.351
WATER 1810   OW WAT   143    LIGAND    13   C3 AMA F   1    DISTANCE (A)  22.812
WATER 1810   OW WAT   143    LIGAND    14   C9 AMA F   1    DISTANCE (A)  23.328
WATER 1811   OW WAT   144    LIGAND     1   N1 AMA F   1    DISTANCE (A)  15.153
WATER 1811   OW WAT   144    LIGAND     5  C10 AMA F   1    DISTANCE (A)  14.003
WATER 1811   OW WAT   144    LIGAND     6   C7 AMA F   1    DISTANCE (A)  14.269
WATER 1811   OW WAT   144    LIGAND     7   C1 AMA F   1    DISTANCE (A)  13.207
WATER 1811   OW WAT   144    LIGAND     8   C6 AMA F   1    DISTANCE (A)  11.851
WATER 1811   OW WAT   144    LIGAND     9   C2 AMA F   1    DISTANCE (A)  13.223
WATER 1811   OW WAT   144    LIGAND    10   C5 AMA F   1    DISTANCE (A)  11.531
WATER 1811   OW WAT   144    LIGAND    11   C8 AMA F   1    DISTANCE (A)  12.734
WATER 1811   OW WAT   144    LIGAND    12   C4 AMA F   1    DISTANCE (A)  11.546
WATER 1811   OW WAT   144    LIGAND    13   C3 AMA F   1    DISTANCE (A)  12.932
WATER 1811   OW WAT   144    LIGAND    14   C9 AMA F   1    DISTANCE (A)  14.012
WATER 1812   OW WAT   145    LIGAND     1   N1 AMA F   1    DISTANCE (A)  22.358
WATER 1812   OW WAT   145    LIGAND     5  C10 AMA F   1    DISTANCE (A)  21.741
WATER 1812   OW WAT   145    LIGAND     6   C7 AMA F   1    DISTANCE (A)  22.682
WATER 1812   OW WAT   145    LIGAND     7   C1 AMA F   1    DISTANCE (A)  22.177
WATER 1812   OW WAT   145    LIGAND     8   C6 AMA F   1    DISTANCE (A)  22.088
WATER 1812   OW WAT   145    LIGAND     9   C2 AMA F   1    DISTANCE (A)  20.842
WATER 1812   OW WAT   145    LIGAND    10   C5 AMA F   1    DISTANCE (A)  21.124
WATER 1812   OW WAT   145    LIGAND    11   C8 AMA F   1    DISTANCE (A)  21.657
WATER 1812   OW WAT   145    LIGAND    12   C4 AMA F   1    DISTANCE (A)  19.717
WATER 1812   OW WAT   145    LIGAND    13   C3 AMA F   1    DISTANCE (A)  19.812
WATER 1812   OW WAT   145    LIGAND    14   C9 AMA F   1    DISTANCE (A)  20.374
WATER 1813   OW WAT   146    LIGAND     1   N1 AMA F   1    DISTANCE (A)  26.114
WATER 1813   OW WAT   146    LIGAND     5  C10 AMA F   1    DISTANCE (A)  25.735
WATER 1813   OW WAT   146    LIGAND     6   C7 AMA F   1    DISTANCE (A)  26.904
WATER 1813   OW WAT   146    LIGAND     7   C1 AMA F   1    DISTANCE (A)  26.633
WATER 1813   OW WAT   146    LIGAND     8   C6 AMA F   1    DISTANCE (A)  25.426
WATER 1813   OW WAT   146    LIGAND     9   C2 AMA F   1    DISTANCE (A)  26.442
WATER 1813   OW WAT   146    LIGAND    10   C5 AMA F   1    DISTANCE (A)  24.186
WATER 1813   OW WAT   146    LIGAND    11   C8 AMA F   1    DISTANCE (A)  24.488
WATER 1813   OW WAT   146    LIGAND    12   C4 AMA F   1    DISTANCE (A)  23.975
WATER 1813   OW WAT   146    LIGAND    13   C3 AMA F   1    DISTANCE (A)  25.249
WATER 1813   OW WAT   146    LIGAND    14   C9 AMA F   1    DISTANCE (A)  25.532
WATER 1814   OW WAT   147    LIGAND     1   N1 AMA F   1    DISTANCE (A)  16.246
WATER 1814   OW WAT   147    LIGAND     5  C10 AMA F   1    DISTANCE (A)  14.831
WATER 1814   OW WAT   147    LIGAND     6   C7 AMA F   1    DISTANCE (A)  14.491
WATER 1814   OW WAT   147    LIGAND     7   C1 AMA F   1    DISTANCE (A)  13.033
WATER 1814   OW WAT   147    LIGAND     8   C6 AMA F   1    DISTANCE (A)  12.157
WATER 1814   OW WAT   147    LIGAND     9   C2 AMA F   1    DISTANCE (A)  12.839
WATER 1814   OW WAT   147    LIGAND    10   C5 AMA F   1    DISTANCE (A)  12.565
WATER 1814   OW WAT   147    LIGAND    11   C8 AMA F   1    DISTANCE (A)  14.071
WATER 1814   OW WAT   147    LIGAND    12   C4 AMA F   1    DISTANCE (A)  12.359
WATER 1814   OW WAT   147    LIGAND    13   C3 AMA F   1    DISTANCE (A)  13.218
WATER 1814   OW WAT   147    LIGAND    14   C9 AMA F   1    DISTANCE (A)  14.657
WATER 1815   OW WAT   148    LIGAND     1   N1 AMA F   1    DISTANCE (A)  17.927
WATER 1815   OW WAT   148    LIGAND     5  C10 AMA F   1    DISTANCE (A)  18.224
WATER 1815   OW WAT   148    LIGAND     6   C7 AMA F   1    DISTANCE (A)  19.593
WATER 1815   OW WAT   148    LIGAND     7   C1 AMA F   1    DISTANCE (A)  20.030
WATER 1815   OW WAT   148    LIGAND     8   C6 AMA F   1    DISTANCE (A)  20.154
WATER 1815   OW WAT   148    LIGAND     9   C2 AMA F   1    DISTANCE (A)  19.099
WATER 1815   OW WAT   148    LIGAND    10   C5 AMA F   1    DISTANCE (A)  18.826
WATER 1815   OW WAT   148    LIGAND    11   C8 AMA F   1    DISTANCE (A)  18.365
WATER 1815   OW WAT   148    LIGAND    12   C4 AMA F   1    DISTANCE (A)  17.834
WATER 1815   OW WAT   148    LIGAND    13   C3 AMA F   1    DISTANCE (A)  17.692
WATER 1815   OW WAT   148    LIGAND    14   C9 AMA F   1    DISTANCE (A)  17.195
WATER 1816   OW WAT   149    LIGAND     1   N1 AMA F   1    DISTANCE (A)  13.175
WATER 1816   OW WAT   149    LIGAND     5  C10 AMA F   1    DISTANCE (A)  12.738
WATER 1816   OW WAT   149    LIGAND     6   C7 AMA F   1    DISTANCE (A)  12.413
WATER 1816   OW WAT   149    LIGAND     7   C1 AMA F   1    DISTANCE (A)  12.174
WATER 1816   OW WAT   149    LIGAND     8   C6 AMA F   1    DISTANCE (A)  13.452
WATER 1816   OW WAT   149    LIGAND     9   C2 AMA F   1    DISTANCE (A)  10.991
WATER 1816   OW WAT   149    LIGAND    10   C5 AMA F   1    DISTANCE (A)  13.755
WATER 1816   OW WAT   149    LIGAND    11   C8 AMA F   1    DISTANCE (A)  13.967
WATER 1816   OW WAT   149    LIGAND    12   C4 AMA F   1    DISTANCE (A)  12.721
WATER 1816   OW WAT   149    LIGAND    13   C3 AMA F   1    DISTANCE (A)  11.359
WATER 1816   OW WAT   149    LIGAND    14   C9 AMA F   1    DISTANCE (A)  11.618
WATER 1817   OW WAT   150    LIGAND     1   N1 AMA F   1    DISTANCE (A)  28.039
WATER 1817   OW WAT   150    LIGAND     5  C10 AMA F   1    DISTANCE (A)  28.049
WATER 1817   OW WAT   150    LIGAND     6   C7 AMA F   1    DISTANCE (A)  29.459
WATER 1817   OW WAT   150    LIGAND     7   C1 AMA F   1    DISTANCE (A)  29.571
WATER 1817   OW WAT   150    LIGAND     8   C6 AMA F   1    DISTANCE (A)  29.277
WATER 1817   OW WAT   150    LIGAND     9   C2 AMA F   1    DISTANCE (A)  28.640
WATER 1817   OW WAT   150    LIGAND    10   C5 AMA F   1    DISTANCE (A)  27.859
WATER 1817   OW WAT   150    LIGAND    11   C8 AMA F   1    DISTANCE (A)  27.745
WATER 1817   OW WAT   150    LIGAND    12   C4 AMA F   1    DISTANCE (A)  26.869
WATER 1817   OW WAT   150    LIGAND    13   C3 AMA F   1    DISTANCE (A)  27.187
WATER 1817   OW WAT   150    LIGAND    14   C9 AMA F   1    DISTANCE (A)  27.063
WATER 1818   OW WAT   151    LIGAND     1   N1 AMA F   1    DISTANCE (A)  30.642
WATER 1818   OW WAT   151    LIGAND     5  C10 AMA F   1    DISTANCE (A)  29.793
WATER 1818   OW WAT   151    LIGAND     6   C7 AMA F   1    DISTANCE (A)  30.573
WATER 1818   OW WAT   151    LIGAND     7   C1 AMA F   1    DISTANCE (A)  29.779
WATER 1818   OW WAT   151    LIGAND     8   C6 AMA F   1    DISTANCE (A)  28.490
WATER 1818   OW WAT   151    LIGAND     9   C2 AMA F   1    DISTANCE (A)  29.497
WATER 1818   OW WAT   151    LIGAND    10   C5 AMA F   1    DISTANCE (A)  27.653
WATER 1818   OW WAT   151    LIGAND    11   C8 AMA F   1    DISTANCE (A)  28.508
WATER 1818   OW WAT   151    LIGAND    12   C4 AMA F   1    DISTANCE (A)  27.345
WATER 1818   OW WAT   151    LIGAND    13   C3 AMA F   1    DISTANCE (A)  28.684
WATER 1818   OW WAT   151    LIGAND    14   C9 AMA F   1    DISTANCE (A)  29.504
WATER 1819   OW WAT   152    LIGAND     1   N1 AMA F   1    DISTANCE (A)  28.290
WATER 1819   OW WAT   152    LIGAND     5  C10 AMA F   1    DISTANCE (A)  28.361
WATER 1819   OW WAT   152    LIGAND     6   C7 AMA F   1    DISTANCE (A)  29.762
WATER 1819   OW WAT   152    LIGAND     7   C1 AMA F   1    DISTANCE (A)  29.935
WATER 1819   OW WAT   152    LIGAND     8   C6 AMA F   1    DISTANCE (A)  28.967
WATER 1819   OW WAT   152    LIGAND     9   C2 AMA F   1    DISTANCE (A)  29.749
WATER 1819   OW WAT   152    LIGAND    10   C5 AMA F   1    DISTANCE (A)  27.524
WATER 1819   OW WAT   152    LIGAND    11   C8 AMA F   1    DISTANCE (A)  27.341
WATER 1819   OW WAT   152    LIGAND    12   C4 AMA F   1    DISTANCE (A)  27.322
WATER 1819   OW WAT   152    LIGAND    13   C3 AMA F   1    DISTANCE (A)  28.345
WATER 1819   OW WAT   152    LIGAND    14   C9 AMA F   1    DISTANCE (A)  28.159
WATER 1820   OW WAT   153    LIGAND     1   N1 AMA F   1    DISTANCE (A)   7.637
WATER 1820   OW WAT   153    LIGAND     5  C10 AMA F   1    DISTANCE (A)   6.939
WATER 1820   OW WAT   153    LIGAND     6   C7 AMA F   1    DISTANCE (A)   8.062
WATER 1820   OW WAT   153    LIGAND     7   C1 AMA F   1    DISTANCE (A)   7.771
WATER 1820   OW WAT   153    LIGAND     8   C6 AMA F   1    DISTANCE (A)   6.791
WATER 1820   OW WAT   153    LIGAND     9   C2 AMA F   1    DISTANCE (A)   7.505
WATER 1820   OW WAT   153    LIGAND    10   C5 AMA F   1    DISTANCE (A)   5.412
WATER 1820   OW WAT   153    LIGAND    11   C8 AMA F   1    DISTANCE (A)   5.826
WATER 1820   OW WAT   153    LIGAND    12   C4 AMA F   1    DISTANCE (A)   5.021
WATER 1820   OW WAT   153    LIGAND    13   C3 AMA F   1    DISTANCE (A)   6.281
WATER 1820   OW WAT   153    LIGAND    14   C9 AMA F   1    DISTANCE (A)   6.634
WATER 1821   OW WAT   154    LIGAND     1   N1 AMA F   1    DISTANCE (A)  12.272
WATER 1821   OW WAT   154    LIGAND     5  C10 AMA F   1    DISTANCE (A)  13.354
WATER 1821   OW WAT   154    LIGAND     6   C7 AMA F   1    DISTANCE (A)  13.129
WATER 1821   OW WAT   154    LIGAND     7   C1 AMA F   1    DISTANCE (A)  14.411
WATER 1821   OW WAT   154    LIGAND     8   C6 AMA F   1    DISTANCE (A)  14.707
WATER 1821   OW WAT   154    LIGAND     9   C2 AMA F   1    DISTANCE (A)  15.603
WATER 1821   OW WAT   154    LIGAND    10   C5 AMA F   1    DISTANCE (A)  14.903
WATER 1821   OW WAT   154    LIGAND    11   C8 AMA F   1    DISTANCE (A)  13.665
WATER 1821   OW WAT   154    LIGAND    12   C4 AMA F   1    DISTANCE (A)  16.061
WATER 1821   OW WAT   154    LIGAND    13   C3 AMA F   1    DISTANCE (A)  15.794
WATER 1821   OW WAT   154    LIGAND    14   C9 AMA F   1    DISTANCE (A)  14.635
WATER 1822   OW WAT   155    LIGAND     1   N1 AMA F   1    DISTANCE (A)  24.661
WATER 1822   OW WAT   155    LIGAND     5  C10 AMA F   1    DISTANCE (A)  24.527
WATER 1822   OW WAT   155    LIGAND     6   C7 AMA F   1    DISTANCE (A)  25.938
WATER 1822   OW WAT   155    LIGAND     7   C1 AMA F   1    DISTANCE (A)  25.921
WATER 1822   OW WAT   155    LIGAND     8   C6 AMA F   1    DISTANCE (A)  25.241
WATER 1822   OW WAT   155    LIGAND     9   C2 AMA F   1    DISTANCE (A)  25.251
WATER 1822   OW WAT   155    LIGAND    10   C5 AMA F   1    DISTANCE (A)  23.789
WATER 1822   OW WAT   155    LIGAND    11   C8 AMA F   1    DISTANCE (A)  23.813
WATER 1822   OW WAT   155    LIGAND    12   C4 AMA F   1    DISTANCE (A)  23.057
WATER 1822   OW WAT   155    LIGAND    13   C3 AMA F   1    DISTANCE (A)  23.798
WATER 1822   OW WAT   155    LIGAND    14   C9 AMA F   1    DISTANCE (A)  23.814
WATER 1823   OW WAT   156    LIGAND     1   N1 AMA F   1    DISTANCE (A)  28.821
WATER 1823   OW WAT   156    LIGAND     5  C10 AMA F   1    DISTANCE (A)  28.341
WATER 1823   OW WAT   156    LIGAND     6   C7 AMA F   1    DISTANCE (A)  29.459
WATER 1823   OW WAT   156    LIGAND     7   C1 AMA F   1    DISTANCE (A)  29.068
WATER 1823   OW WAT   156    LIGAND     8   C6 AMA F   1    DISTANCE (A)  28.799
WATER 1823   OW WAT   156    LIGAND     9   C2 AMA F   1    DISTANCE (A)  27.859
WATER 1823   OW WAT   156    LIGAND    10   C5 AMA F   1    DISTANCE (A)  27.657
WATER 1823   OW WAT   156    LIGAND    11   C8 AMA F   1    DISTANCE (A)  28.072
WATER 1823   OW WAT   156    LIGAND    12   C4 AMA F   1    DISTANCE (A)  26.382
WATER 1823   OW WAT   156    LIGAND    13   C3 AMA F   1    DISTANCE (A)  26.672
WATER 1823   OW WAT   156    LIGAND    14   C9 AMA F   1    DISTANCE (A)  27.096
WATER 1824   OW WAT   157    LIGAND     1   N1 AMA F   1    DISTANCE (A)  12.192
WATER 1824   OW WAT   157    LIGAND     5  C10 AMA F   1    DISTANCE (A)  13.263
WATER 1824   OW WAT   157    LIGAND     6   C7 AMA F   1    DISTANCE (A)  12.837
WATER 1824   OW WAT   157    LIGAND     7   C1 AMA F   1    DISTANCE (A)  14.127
WATER 1824   OW WAT   157    LIGAND     8   C6 AMA F   1    DISTANCE (A)  15.168
WATER 1824   OW WAT   157    LIGAND     9   C2 AMA F   1    DISTANCE (A)  14.767
WATER 1824   OW WAT   157    LIGAND    10   C5 AMA F   1    DISTANCE (A)  15.526
WATER 1824   OW WAT   157    LIGAND    11   C8 AMA F   1    DISTANCE (A)  14.361
WATER 1824   OW WAT   157    LIGAND    12   C4 AMA F   1    DISTANCE (A)  16.115
WATER 1824   OW WAT   157    LIGAND    13   C3 AMA F   1    DISTANCE (A)  15.142
WATER 1824   OW WAT   157    LIGAND    14   C9 AMA F   1    DISTANCE (A)  13.949
WATER 1825   OW WAT   158    LIGAND     1   N1 AMA F   1    DISTANCE (A)  26.760
WATER 1825   OW WAT   158    LIGAND     5  C10 AMA F   1    DISTANCE (A)  25.993
WATER 1825   OW WAT   158    LIGAND     6   C7 AMA F   1    DISTANCE (A)  26.992
WATER 1825   OW WAT   158    LIGAND     7   C1 AMA F   1    DISTANCE (A)  26.308
WATER 1825   OW WAT   158    LIGAND     8   C6 AMA F   1    DISTANCE (A)  25.352
WATER 1825   OW WAT   158    LIGAND     9   C2 AMA F   1    DISTANCE (A)  25.597
WATER 1825   OW WAT   158    LIGAND    10   C5 AMA F   1    DISTANCE (A)  24.288
WATER 1825   OW WAT   158    LIGAND    11   C8 AMA F   1    DISTANCE (A)  25.031
WATER 1825   OW WAT   158    LIGAND    12   C4 AMA F   1    DISTANCE (A)  23.513
WATER 1825   OW WAT   158    LIGAND    13   C3 AMA F   1    DISTANCE (A)  24.538
WATER 1825   OW WAT   158    LIGAND    14   C9 AMA F   1    DISTANCE (A)  25.267
WATER 1826   OW WAT   159    LIGAND     1   N1 AMA F   1    DISTANCE (A)  22.585
WATER 1826   OW WAT   159    LIGAND     5  C10 AMA F   1    DISTANCE (A)  22.130
WATER 1826   OW WAT   159    LIGAND     6   C7 AMA F   1    DISTANCE (A)  23.212
WATER 1826   OW WAT   159    LIGAND     7   C1 AMA F   1    DISTANCE (A)  22.880
WATER 1826   OW WAT   159    LIGAND     8   C6 AMA F   1    DISTANCE (A)  21.602
WATER 1826   OW WAT   159    LIGAND     9   C2 AMA F   1    DISTANCE (A)  22.784
WATER 1826   OW WAT   159    LIGAND    10   C5 AMA F   1    DISTANCE (A)  20.436
WATER 1826   OW WAT   159    LIGAND    11   C8 AMA F   1    DISTANCE (A)  20.810
WATER 1826   OW WAT   159    LIGAND    12   C4 AMA F   1    DISTANCE (A)  20.327
WATER 1826   OW WAT   159    LIGAND    13   C3 AMA F   1    DISTANCE (A)  21.678
WATER 1826   OW WAT   159    LIGAND    14   C9 AMA F   1    DISTANCE (A)  22.024
WATER 1827   OW WAT   160    LIGAND     1   N1 AMA F   1    DISTANCE (A)  26.097
WATER 1827   OW WAT   160    LIGAND     5  C10 AMA F   1    DISTANCE (A)  24.976
WATER 1827   OW WAT   160    LIGAND     6   C7 AMA F   1    DISTANCE (A)  25.563
WATER 1827   OW WAT   160    LIGAND     7   C1 AMA F   1    DISTANCE (A)  24.481
WATER 1827   OW WAT   160    LIGAND     8   C6 AMA F   1    DISTANCE (A)  23.629
WATER 1827   OW WAT   160    LIGAND     9   C2 AMA F   1    DISTANCE (A)  23.656
WATER 1827   OW WAT   160    LIGAND    10   C5 AMA F   1    DISTANCE (A)  22.997
WATER 1827   OW WAT   160    LIGAND    11   C8 AMA F   1    DISTANCE (A)  24.148
WATER 1827   OW WAT   160    LIGAND    12   C4 AMA F   1    DISTANCE (A)  22.113
WATER 1827   OW WAT   160    LIGAND    13   C3 AMA F   1    DISTANCE (A)  23.018
WATER 1827   OW WAT   160    LIGAND    14   C9 AMA F   1    DISTANCE (A)  24.163
WATER 1828   OW WAT   161    LIGAND     1   N1 AMA F   1    DISTANCE (A)  17.148
WATER 1828   OW WAT   161    LIGAND     5  C10 AMA F   1    DISTANCE (A)  15.715
WATER 1828   OW WAT   161    LIGAND     6   C7 AMA F   1    DISTANCE (A)  15.501
WATER 1828   OW WAT   161    LIGAND     7   C1 AMA F   1    DISTANCE (A)  14.029
WATER 1828   OW WAT   161    LIGAND     8   C6 AMA F   1    DISTANCE (A)  13.505
WATER 1828   OW WAT   161    LIGAND     9   C2 AMA F   1    DISTANCE (A)  13.325
WATER 1828   OW WAT   161    LIGAND    10   C5 AMA F   1    DISTANCE (A)  13.755
WATER 1828   OW WAT   161    LIGAND    11   C8 AMA F   1    DISTANCE (A)  15.253
WATER 1828   OW WAT   161    LIGAND    12   C4 AMA F   1    DISTANCE (A)  13.032
WATER 1828   OW WAT   161    LIGAND    13   C3 AMA F   1    DISTANCE (A)  13.571
WATER 1828   OW WAT   161    LIGAND    14   C9 AMA F   1    DISTANCE (A)  15.087
WATER 1829   OW WAT   162    LIGAND     1   N1 AMA F   1    DISTANCE (A)  14.460
WATER 1829   OW WAT   162    LIGAND     5  C10 AMA F   1    DISTANCE (A)  14.595
WATER 1829   OW WAT   162    LIGAND     6   C7 AMA F   1    DISTANCE (A)  15.494
WATER 1829   OW WAT   162    LIGAND     7   C1 AMA F   1    DISTANCE (A)  15.818
WATER 1829   OW WAT   162    LIGAND     8   C6 AMA F   1    DISTANCE (A)  16.538
WATER 1829   OW WAT   162    LIGAND     9   C2 AMA F   1    DISTANCE (A)  14.596
WATER 1829   OW WAT   162    LIGAND    10   C5 AMA F   1    DISTANCE (A)  15.700
WATER 1829   OW WAT   162    LIGAND    11   C8 AMA F   1    DISTANCE (A)  15.377
WATER 1829   OW WAT   162    LIGAND    12   C4 AMA F   1    DISTANCE (A)  14.470
WATER 1829   OW WAT   162    LIGAND    13   C3 AMA F   1    DISTANCE (A)  13.639
WATER 1829   OW WAT   162    LIGAND    14   C9 AMA F   1    DISTANCE (A)  13.263
WATER 1830   OW WAT   163    LIGAND     1   N1 AMA F   1    DISTANCE (A)  14.625
WATER 1830   OW WAT   163    LIGAND     5  C10 AMA F   1    DISTANCE (A)  14.155
WATER 1830   OW WAT   163    LIGAND     6   C7 AMA F   1    DISTANCE (A)  12.741
WATER 1830   OW WAT   163    LIGAND     7   C1 AMA F   1    DISTANCE (A)  12.416
WATER 1830   OW WAT   163    LIGAND     8   C6 AMA F   1    DISTANCE (A)  13.535
WATER 1830   OW WAT   163    LIGAND     9   C2 AMA F   1    DISTANCE (A)  12.574
WATER 1830   OW WAT   163    LIGAND    10   C5 AMA F   1    DISTANCE (A)  14.875
WATER 1830   OW WAT   163    LIGAND    11   C8 AMA F   1    DISTANCE (A)  15.144
WATER 1830   OW WAT   163    LIGAND    12   C4 AMA F   1    DISTANCE (A)  15.008
WATER 1830   OW WAT   163    LIGAND    13   C3 AMA F   1    DISTANCE (A)  14.007
WATER 1830   OW WAT   163    LIGAND    14   C9 AMA F   1    DISTANCE (A)  14.298
WATER 1831   OW WAT   164    LIGAND     1   N1 AMA F   1    DISTANCE (A)  20.181
WATER 1831   OW WAT   164    LIGAND     5  C10 AMA F   1    DISTANCE (A)  19.043
WATER 1831   OW WAT   164    LIGAND     6   C7 AMA F   1    DISTANCE (A)  19.348
WATER 1831   OW WAT   164    LIGAND     7   C1 AMA F   1    DISTANCE (A)  18.262
WATER 1831   OW WAT   164    LIGAND     8   C6 AMA F   1    DISTANCE (A)  16.935
WATER 1831   OW WAT   164    LIGAND     9   C2 AMA F   1    DISTANCE (A)  18.186
WATER 1831   OW WAT   164    LIGAND    10   C5 AMA F   1    DISTANCE (A)  16.589
WATER 1831   OW WAT   164    LIGAND    11   C8 AMA F   1    DISTANCE (A)  17.778
WATER 1831   OW WAT   164    LIGAND    12   C4 AMA F   1    DISTANCE (A)  16.501
WATER 1831   OW WAT   164    LIGAND    13   C3 AMA F   1    DISTANCE (A)  17.858
WATER 1831   OW WAT   164    LIGAND    14   C9 AMA F   1    DISTANCE (A)  18.964
WATER 1832   OW WAT   165    LIGAND     1   N1 AMA F   1    DISTANCE (A)  24.789
WATER 1832   OW WAT   165    LIGAND     5  C10 AMA F   1    DISTANCE (A)  24.204
WATER 1832   OW WAT   165    LIGAND     6   C7 AMA F   1    DISTANCE (A)  25.352
WATER 1832   OW WAT   165    LIGAND     7   C1 AMA F   1    DISTANCE (A)  24.874
WATER 1832   OW WAT   165    LIGAND     8   C6 AMA F   1    DISTANCE (A)  23.913
WATER 1832   OW WAT   165    LIGAND     9   C2 AMA F   1    DISTANCE (A)  24.242
WATER 1832   OW WAT   165    LIGAND    10   C5 AMA F   1    DISTANCE (A)  22.694
WATER 1832   OW WAT   165    LIGAND    11   C8 AMA F   1    DISTANCE (A)  23.222
WATER 1832   OW WAT   165    LIGAND    12   C4 AMA F   1    DISTANCE (A)  21.998
WATER 1832   OW WAT   165    LIGAND    13   C3 AMA F   1    DISTANCE (A)  23.035
WATER 1832   OW WAT   165    LIGAND    14   C9 AMA F   1    DISTANCE (A)  23.548
WATER 1833   OW WAT   166    LIGAND     1   N1 AMA F   1    DISTANCE (A)  12.181
WATER 1833   OW WAT   166    LIGAND     5  C10 AMA F   1    DISTANCE (A)  13.165
WATER 1833   OW WAT   166    LIGAND     6   C7 AMA F   1    DISTANCE (A)  13.507
WATER 1833   OW WAT   166    LIGAND     7   C1 AMA F   1    DISTANCE (A)  14.657
WATER 1833   OW WAT   166    LIGAND     8   C6 AMA F   1    DISTANCE (A)  14.322
WATER 1833   OW WAT   166    LIGAND     9   C2 AMA F   1    DISTANCE (A)  15.842
WATER 1833   OW WAT   166    LIGAND    10   C5 AMA F   1    DISTANCE (A)  13.994
WATER 1833   OW WAT   166    LIGAND    11   C8 AMA F   1    DISTANCE (A)  12.784
WATER 1833   OW WAT   166    LIGAND    12   C4 AMA F   1    DISTANCE (A)  15.233
WATER 1833   OW WAT   166    LIGAND    13   C3 AMA F   1    DISTANCE (A)  15.552
WATER 1833   OW WAT   166    LIGAND    14   C9 AMA F   1    DISTANCE (A)  14.473
WATER 1834   OW WAT   167    LIGAND     1   N1 AMA F   1    DISTANCE (A)  13.675
WATER 1834   OW WAT   167    LIGAND     5  C10 AMA F   1    DISTANCE (A)  14.489
WATER 1834   OW WAT   167    LIGAND     6   C7 AMA F   1    DISTANCE (A)  15.823
WATER 1834   OW WAT   167    LIGAND     7   C1 AMA F   1    DISTANCE (A)  16.751
WATER 1834   OW WAT   167    LIGAND     8   C6 AMA F   1    DISTANCE (A)  16.220
WATER 1834   OW WAT   167    LIGAND     9   C2 AMA F   1    DISTANCE (A)  17.059
WATER 1834   OW WAT   167    LIGAND    10   C5 AMA F   1    DISTANCE (A)  14.918
WATER 1834   OW WAT   167    LIGAND    11   C8 AMA F   1    DISTANCE (A)  13.871
WATER 1834   OW WAT   167    LIGAND    12   C4 AMA F   1    DISTANCE (A)  15.265
WATER 1834   OW WAT   167    LIGAND    13   C3 AMA F   1    DISTANCE (A)  15.829
WATER 1834   OW WAT   167    LIGAND    14   C9 AMA F   1    DISTANCE (A)  14.841
WATER 1835   OW WAT   168    LIGAND     1   N1 AMA F   1    DISTANCE (A)  27.192
WATER 1835   OW WAT   168    LIGAND     5  C10 AMA F   1    DISTANCE (A)  26.205
WATER 1835   OW WAT   168    LIGAND     6   C7 AMA F   1    DISTANCE (A)  26.749
WATER 1835   OW WAT   168    LIGAND     7   C1 AMA F   1    DISTANCE (A)  25.811
WATER 1835   OW WAT   168    LIGAND     8   C6 AMA F   1    DISTANCE (A)  24.459
WATER 1835   OW WAT   168    LIGAND     9   C2 AMA F   1    DISTANCE (A)  25.674
WATER 1835   OW WAT   168    LIGAND    10   C5 AMA F   1    DISTANCE (A)  23.866
WATER 1835   OW WAT   168    LIGAND    11   C8 AMA F   1    DISTANCE (A)  24.879
WATER 1835   OW WAT   168    LIGAND    12   C4 AMA F   1    DISTANCE (A)  23.715
WATER 1835   OW WAT   168    LIGAND    13   C3 AMA F   1    DISTANCE (A)  25.104
WATER 1835   OW WAT   168    LIGAND    14   C9 AMA F   1    DISTANCE (A)  26.064
WATER 1836   OW WAT   169    LIGAND     1   N1 AMA F   1    DISTANCE (A)  10.591
WATER 1836   OW WAT   169    LIGAND     5  C10 AMA F   1    DISTANCE (A)  11.929
WATER 1836   OW WAT   169    LIGAND     6   C7 AMA F   1    DISTANCE (A)  12.070
WATER 1836   OW WAT   169    LIGAND     7   C1 AMA F   1    DISTANCE (A)  13.546
WATER 1836   OW WAT   169    LIGAND     8   C6 AMA F   1    DISTANCE (A)  14.444
WATER 1836   OW WAT   169    LIGAND     9   C2 AMA F   1    DISTANCE (A)  13.996
WATER 1836   OW WAT   169    LIGAND    10   C5 AMA F   1    DISTANCE (A)  14.322
WATER 1836   OW WAT   169    LIGAND    11   C8 AMA F   1    DISTANCE (A)  12.935
WATER 1836   OW WAT   169    LIGAND    12   C4 AMA F   1    DISTANCE (A)  14.752
WATER 1836   OW WAT   169    LIGAND    13   C3 AMA F   1    DISTANCE (A)  13.878
WATER 1836   OW WAT   169    LIGAND    14   C9 AMA F   1    DISTANCE (A)  12.443
WATER 1837   OW WAT   170    LIGAND     1   N1 AMA F   1    DISTANCE (A)  28.045
WATER 1837   OW WAT   170    LIGAND     5  C10 AMA F   1    DISTANCE (A)  28.319
WATER 1837   OW WAT   170    LIGAND     6   C7 AMA F   1    DISTANCE (A)  29.773
WATER 1837   OW WAT   170    LIGAND     7   C1 AMA F   1    DISTANCE (A)  30.145
WATER 1837   OW WAT   170    LIGAND     8   C6 AMA F   1    DISTANCE (A)  29.993
WATER 1837   OW WAT   170    LIGAND     9   C2 AMA F   1    DISTANCE (A)  29.301
WATER 1837   OW WAT   170    LIGAND    10   C5 AMA F   1    DISTANCE (A)  28.550
WATER 1837   OW WAT   170    LIGAND    11   C8 AMA F   1    DISTANCE (A)  28.162
WATER 1837   OW WAT   170    LIGAND    12   C4 AMA F   1    DISTANCE (A)  27.658
WATER 1837   OW WAT   170    LIGAND    13   C3 AMA F   1    DISTANCE (A)  27.821
WATER 1837   OW WAT   170    LIGAND    14   C9 AMA F   1    DISTANCE (A)  27.416
WATER 1838   OW WAT   171    LIGAND     1   N1 AMA F   1    DISTANCE (A)  16.409
WATER 1838   OW WAT   171    LIGAND     5  C10 AMA F   1    DISTANCE (A)  15.582
WATER 1838   OW WAT   171    LIGAND     6   C7 AMA F   1    DISTANCE (A)  15.732
WATER 1838   OW WAT   171    LIGAND     7   C1 AMA F   1    DISTANCE (A)  15.027
WATER 1838   OW WAT   171    LIGAND     8   C6 AMA F   1    DISTANCE (A)  13.520
WATER 1838   OW WAT   171    LIGAND     9   C2 AMA F   1    DISTANCE (A)  15.673
WATER 1838   OW WAT   171    LIGAND    10   C5 AMA F   1    DISTANCE (A)  13.345
WATER 1838   OW WAT   171    LIGAND    11   C8 AMA F   1    DISTANCE (A)  14.134
WATER 1838   OW WAT   171    LIGAND    12   C4 AMA F   1    DISTANCE (A)  14.065
WATER 1838   OW WAT   171    LIGAND    13   C3 AMA F   1    DISTANCE (A)  15.519
WATER 1838   OW WAT   171    LIGAND    14   C9 AMA F   1    DISTANCE (A)  16.200
WATER 1839   OW WAT   172    LIGAND     1   N1 AMA F   1    DISTANCE (A)  21.150
WATER 1839   OW WAT   172    LIGAND     5  C10 AMA F   1    DISTANCE (A)  20.936
WATER 1839   OW WAT   172    LIGAND     6   C7 AMA F   1    DISTANCE (A)  22.015
WATER 1839   OW WAT   172    LIGAND     7   C1 AMA F   1    DISTANCE (A)  21.940
WATER 1839   OW WAT   172    LIGAND     8   C6 AMA F   1    DISTANCE (A)  20.623
WATER 1839   OW WAT   172    LIGAND     9   C2 AMA F   1    DISTANCE (A)  22.157
WATER 1839   OW WAT   172    LIGAND    10   C5 AMA F   1    DISTANCE (A)  19.466
WATER 1839   OW WAT   172    LIGAND    11   C8 AMA F   1    DISTANCE (A)  19.553
WATER 1839   OW WAT   172    LIGAND    12   C4 AMA F   1    DISTANCE (A)  19.709
WATER 1839   OW WAT   172    LIGAND    13   C3 AMA F   1    DISTANCE (A)  21.083
WATER 1839   OW WAT   172    LIGAND    14   C9 AMA F   1    DISTANCE (A)  21.158
WATER 1840   OW WAT   173    LIGAND     1   N1 AMA F   1    DISTANCE (A)  13.754
WATER 1840   OW WAT   173    LIGAND     5  C10 AMA F   1    DISTANCE (A)  14.607
WATER 1840   OW WAT   173    LIGAND     6   C7 AMA F   1    DISTANCE (A)  14.031
WATER 1840   OW WAT   173    LIGAND     7   C1 AMA F   1    DISTANCE (A)  15.113
WATER 1840   OW WAT   173    LIGAND     8   C6 AMA F   1    DISTANCE (A)  16.406
WATER 1840   OW WAT   173    LIGAND     9   C2 AMA F   1    DISTANCE (A)  15.452
WATER 1840   OW WAT   173    LIGAND    10   C5 AMA F   1    DISTANCE (A)  16.898
WATER 1840   OW WAT   173    LIGAND    11   C8 AMA F   1    DISTANCE (A)  15.936
WATER 1840   OW WAT   173    LIGAND    12   C4 AMA F   1    DISTANCE (A)  17.206
WATER 1840   OW WAT   173    LIGAND    13   C3 AMA F   1    DISTANCE (A)  15.981
WATER 1840   OW WAT   173    LIGAND    14   C9 AMA F   1    DISTANCE (A)  14.965
WATER 1841   OW WAT   174    LIGAND     1   N1 AMA F   1    DISTANCE (A)  21.526
WATER 1841   OW WAT   174    LIGAND     5  C10 AMA F   1    DISTANCE (A)  21.221
WATER 1841   OW WAT   174    LIGAND     6   C7 AMA F   1    DISTANCE (A)  22.366
WATER 1841   OW WAT   174    LIGAND     7   C1 AMA F   1    DISTANCE (A)  22.195
WATER 1841   OW WAT   174    LIGAND     8   C6 AMA F   1    DISTANCE (A)  20.939
WATER 1841   OW WAT   174    LIGAND     9   C2 AMA F   1    DISTANCE (A)  22.191
WATER 1841   OW WAT   174    LIGAND    10   C5 AMA F   1    DISTANCE (A)  19.710
WATER 1841   OW WAT   174    LIGAND    11   C8 AMA F   1    DISTANCE (A)  19.905
WATER 1841   OW WAT   174    LIGAND    12   C4 AMA F   1    DISTANCE (A)  19.703
WATER 1841   OW WAT   174    LIGAND    13   C3 AMA F   1    DISTANCE (A)  21.033
WATER 1841   OW WAT   174    LIGAND    14   C9 AMA F   1    DISTANCE (A)  21.209
WATER 1842   OW WAT   175    LIGAND     1   N1 AMA F   1    DISTANCE (A)  28.147
WATER 1842   OW WAT   175    LIGAND     5  C10 AMA F   1    DISTANCE (A)  27.359
WATER 1842   OW WAT   175    LIGAND     6   C7 AMA F   1    DISTANCE (A)  28.290
WATER 1842   OW WAT   175    LIGAND     7   C1 AMA F   1    DISTANCE (A)  27.574
WATER 1842   OW WAT   175    LIGAND     8   C6 AMA F   1    DISTANCE (A)  27.066
WATER 1842   OW WAT   175    LIGAND     9   C2 AMA F   1    DISTANCE (A)  26.443
WATER 1842   OW WAT   175    LIGAND    10   C5 AMA F   1    DISTANCE (A)  26.095
WATER 1842   OW WAT   175    LIGAND    11   C8 AMA F   1    DISTANCE (A)  26.854
WATER 1842   OW WAT   175    LIGAND    12   C4 AMA F   1    DISTANCE (A)  24.895
WATER 1842   OW WAT   175    LIGAND    13   C3 AMA F   1    DISTANCE (A)  25.442
WATER 1842   OW WAT   175    LIGAND    14   C9 AMA F   1    DISTANCE (A)  26.214
WATER 1843   OW WAT   176    LIGAND     1   N1 AMA F   1    DISTANCE (A)  11.655
WATER 1843   OW WAT   176    LIGAND     5  C10 AMA F   1    DISTANCE (A)  12.085
WATER 1843   OW WAT   176    LIGAND     6   C7 AMA F   1    DISTANCE (A)  13.462
WATER 1843   OW WAT   176    LIGAND     7   C1 AMA F   1    DISTANCE (A)  14.073
WATER 1843   OW WAT   176    LIGAND     8   C6 AMA F   1    DISTANCE (A)  14.284
WATER 1843   OW WAT   176    LIGAND     9   C2 AMA F   1    DISTANCE (A)  13.294
WATER 1843   OW WAT   176    LIGAND    10   C5 AMA F   1    DISTANCE (A)  12.994
WATER 1843   OW WAT   176    LIGAND    11   C8 AMA F   1    DISTANCE (A)  12.335
WATER 1843   OW WAT   176    LIGAND    12   C4 AMA F   1    DISTANCE (A)  12.149
WATER 1843   OW WAT   176    LIGAND    13   C3 AMA F   1    DISTANCE (A)  11.898
WATER 1843   OW WAT   176    LIGAND    14   C9 AMA F   1    DISTANCE (A)  11.169
WATER 1844   OW WAT   177    LIGAND     1   N1 AMA F   1    DISTANCE (A)  17.424
WATER 1844   OW WAT   177    LIGAND     5  C10 AMA F   1    DISTANCE (A)  16.041
WATER 1844   OW WAT   177    LIGAND     6   C7 AMA F   1    DISTANCE (A)  15.197
WATER 1844   OW WAT   177    LIGAND     7   C1 AMA F   1    DISTANCE (A)  13.725
WATER 1844   OW WAT   177    LIGAND     8   C6 AMA F   1    DISTANCE (A)  13.277
WATER 1844   OW WAT   177    LIGAND     9   C2 AMA F   1    DISTANCE (A)  13.688
WATER 1844   OW WAT   177    LIGAND    10   C5 AMA F   1    DISTANCE (A)  14.239
WATER 1844   OW WAT   177    LIGAND    11   C8 AMA F   1    DISTANCE (A)  15.661
WATER 1844   OW WAT   177    LIGAND    12   C4 AMA F   1    DISTANCE (A)  14.199
WATER 1844   OW WAT   177    LIGAND    13   C3 AMA F   1    DISTANCE (A)  14.617
WATER 1844   OW WAT   177    LIGAND    14   C9 AMA F   1    DISTANCE (A)  16.007
WATER 1845   OW WAT   178    LIGAND     1   N1 AMA F   1    DISTANCE (A)  12.427
WATER 1845   OW WAT   178    LIGAND     5  C10 AMA F   1    DISTANCE (A)  13.499
WATER 1845   OW WAT   178    LIGAND     6   C7 AMA F   1    DISTANCE (A)  13.503
WATER 1845   OW WAT   178    LIGAND     7   C1 AMA F   1    DISTANCE (A)  14.755
WATER 1845   OW WAT   178    LIGAND     8   C6 AMA F   1    DISTANCE (A)  14.776
WATER 1845   OW WAT   178    LIGAND     9   C2 AMA F   1    DISTANCE (A)  15.985
WATER 1845   OW WAT   178    LIGAND    10   C5 AMA F   1    DISTANCE (A)  14.766
WATER 1845   OW WAT   178    LIGAND    11   C8 AMA F   1    DISTANCE (A)  13.513
WATER 1845   OW WAT   178    LIGAND    12   C4 AMA F   1    DISTANCE (A)  15.998
WATER 1845   OW WAT   178    LIGAND    13   C3 AMA F   1    DISTANCE (A)  15.983
WATER 1845   OW WAT   178    LIGAND    14   C9 AMA F   1    DISTANCE (A)  14.835
WATER 1846   OW WAT   179    LIGAND     1   N1 AMA F   1    DISTANCE (A)  16.028
WATER 1846   OW WAT   179    LIGAND     5  C10 AMA F   1    DISTANCE (A)  15.253
WATER 1846   OW WAT   179    LIGAND     6   C7 AMA F   1    DISTANCE (A)  13.968
WATER 1846   OW WAT   179    LIGAND     7   C1 AMA F   1    DISTANCE (A)  13.253
WATER 1846   OW WAT   179    LIGAND     8   C6 AMA F   1    DISTANCE (A)  14.277
WATER 1846   OW WAT   179    LIGAND     9   C2 AMA F   1    DISTANCE (A)  12.988
WATER 1846   OW WAT   179    LIGAND    10   C5 AMA F   1    DISTANCE (A)  15.539
WATER 1846   OW WAT   179    LIGAND    11   C8 AMA F   1    DISTANCE (A)  16.150
WATER 1846   OW WAT   179    LIGAND    12   C4 AMA F   1    DISTANCE (A)  15.313
WATER 1846   OW WAT   179    LIGAND    13   C3 AMA F   1    DISTANCE (A)  14.362
WATER 1846   OW WAT   179    LIGAND    14   C9 AMA F   1    DISTANCE (A)  15.027
WATER 1847   OW WAT   180    LIGAND     1   N1 AMA F   1    DISTANCE (A)  10.253
WATER 1847   OW WAT   180    LIGAND     5  C10 AMA F   1    DISTANCE (A)  11.670
WATER 1847   OW WAT   180    LIGAND     6   C7 AMA F   1    DISTANCE (A)  12.141
WATER 1847   OW WAT   180    LIGAND     7   C1 AMA F   1    DISTANCE (A)  13.646
WATER 1847   OW WAT   180    LIGAND     8   C6 AMA F   1    DISTANCE (A)  14.012
WATER 1847   OW WAT   180    LIGAND     9   C2 AMA F   1    DISTANCE (A)  14.380
WATER 1847   OW WAT   180    LIGAND    10   C5 AMA F   1    DISTANCE (A)  13.602
WATER 1847   OW WAT   180    LIGAND    11   C8 AMA F   1    DISTANCE (A)  12.091
WATER 1847   OW WAT   180    LIGAND    12   C4 AMA F   1    DISTANCE (A)  14.341
WATER 1847   OW WAT   180    LIGAND    13   C3 AMA F   1    DISTANCE (A)  13.987
WATER 1847   OW WAT   180    LIGAND    14   C9 AMA F   1    DISTANCE (A)  12.524
WATER 1848   OW WAT   181    LIGAND     1   N1 AMA F   1    DISTANCE (A)  13.675
WATER 1848   OW WAT   181    LIGAND     5  C10 AMA F   1    DISTANCE (A)  13.198
WATER 1848   OW WAT   181    LIGAND     6   C7 AMA F   1    DISTANCE (A)  13.136
WATER 1848   OW WAT   181    LIGAND     7   C1 AMA F   1    DISTANCE (A)  12.849
WATER 1848   OW WAT   181    LIGAND     8   C6 AMA F   1    DISTANCE (A)  13.972
WATER 1848   OW WAT   181    LIGAND     9   C2 AMA F   1    DISTANCE (A)  11.495
WATER 1848   OW WAT   181    LIGAND    10   C5 AMA F   1    DISTANCE (A)  14.034
WATER 1848   OW WAT   181    LIGAND    11   C8 AMA F   1    DISTANCE (A)  14.298
WATER 1848   OW WAT   181    LIGAND    12   C4 AMA F   1    DISTANCE (A)  12.807
WATER 1848   OW WAT   181    LIGAND    13   C3 AMA F   1    DISTANCE (A)  11.567
WATER 1848   OW WAT   181    LIGAND    14   C9 AMA F   1    DISTANCE (A)  11.888
WATER 1849   OW WAT   182    LIGAND     1   N1 AMA F   1    DISTANCE (A)  15.634
WATER 1849   OW WAT   182    LIGAND     5  C10 AMA F   1    DISTANCE (A)  15.769
WATER 1849   OW WAT   182    LIGAND     6   C7 AMA F   1    DISTANCE (A)  16.938
WATER 1849   OW WAT   182    LIGAND     7   C1 AMA F   1    DISTANCE (A)  17.248
WATER 1849   OW WAT   182    LIGAND     8   C6 AMA F   1    DISTANCE (A)  16.109
WATER 1849   OW WAT   182    LIGAND     9   C2 AMA F   1    DISTANCE (A)  17.635
WATER 1849   OW WAT   182    LIGAND    10   C5 AMA F   1    DISTANCE (A)  14.872
WATER 1849   OW WAT   182    LIGAND    11   C8 AMA F   1    DISTANCE (A)  14.514
WATER 1849   OW WAT   182    LIGAND    12   C4 AMA F   1    DISTANCE (A)  15.319
WATER 1849   OW WAT   182    LIGAND    13   C3 AMA F   1    DISTANCE (A)  16.514
WATER 1849   OW WAT   182    LIGAND    14   C9 AMA F   1    DISTANCE (A)  16.186
WATER 1850   OW WAT   183    LIGAND     1   N1 AMA F   1    DISTANCE (A)  15.340
WATER 1850   OW WAT   183    LIGAND     5  C10 AMA F   1    DISTANCE (A)  14.045
WATER 1850   OW WAT   183    LIGAND     6   C7 AMA F   1    DISTANCE (A)  13.589
WATER 1850   OW WAT   183    LIGAND     7   C1 AMA F   1    DISTANCE (A)  12.279
WATER 1850   OW WAT   183    LIGAND     8   C6 AMA F   1    DISTANCE (A)  11.188
WATER 1850   OW WAT   183    LIGAND     9   C2 AMA F   1    DISTANCE (A)  12.579
WATER 1850   OW WAT   183    LIGAND    10   C5 AMA F   1    DISTANCE (A)  11.740
WATER 1850   OW WAT   183    LIGAND    11   C8 AMA F   1    DISTANCE (A)  13.102
WATER 1850   OW WAT   183    LIGAND    12   C4 AMA F   1    DISTANCE (A)  12.050
WATER 1850   OW WAT   183    LIGAND    13   C3 AMA F   1    DISTANCE (A)  13.068
WATER 1850   OW WAT   183    LIGAND    14   C9 AMA F   1    DISTANCE (A)  14.304
WATER 1851   OW WAT   184    LIGAND     1   N1 AMA F   1    DISTANCE (A)  23.123
WATER 1851   OW WAT   184    LIGAND     5  C10 AMA F   1    DISTANCE (A)  23.287
WATER 1851   OW WAT   184    LIGAND     6   C7 AMA F   1    DISTANCE (A)  24.786
WATER 1851   OW WAT   184    LIGAND     7   C1 AMA F   1    DISTANCE (A)  25.068
WATER 1851   OW WAT   184    LIGAND     8   C6 AMA F   1    DISTANCE (A)  24.554
WATER 1851   OW WAT   184    LIGAND     9   C2 AMA F   1    DISTANCE (A)  24.474
WATER 1851   OW WAT   184    LIGAND    10   C5 AMA F   1    DISTANCE (A)  23.040
WATER 1851   OW WAT   184    LIGAND    11   C8 AMA F   1    DISTANCE (A)  22.737
WATER 1851   OW WAT   184    LIGAND    12   C4 AMA F   1    DISTANCE (A)  22.393
WATER 1851   OW WAT   184    LIGAND    13   C3 AMA F   1    DISTANCE (A)  22.954
WATER 1851   OW WAT   184    LIGAND    14   C9 AMA F   1    DISTANCE (A)  22.643
WATER 1852   OW WAT   185    LIGAND     1   N1 AMA F   1    DISTANCE (A)  14.933
WATER 1852   OW WAT   185    LIGAND     5  C10 AMA F   1    DISTANCE (A)  14.266
WATER 1852   OW WAT   185    LIGAND     6   C7 AMA F   1    DISTANCE (A)  13.980
WATER 1852   OW WAT   185    LIGAND     7   C1 AMA F   1    DISTANCE (A)  13.457
WATER 1852   OW WAT   185    LIGAND     8   C6 AMA F   1    DISTANCE (A)  12.143
WATER 1852   OW WAT   185    LIGAND     9   C2 AMA F   1    DISTANCE (A)  14.549
WATER 1852   OW WAT   185    LIGAND    10   C5 AMA F   1    DISTANCE (A)  12.470
WATER 1852   OW WAT   185    LIGAND    11   C8 AMA F   1    DISTANCE (A)  13.030
WATER 1852   OW WAT   185    LIGAND    12   C4 AMA F   1    DISTANCE (A)  13.639
WATER 1852   OW WAT   185    LIGAND    13   C3 AMA F   1    DISTANCE (A)  14.822
WATER 1852   OW WAT   185    LIGAND    14   C9 AMA F   1    DISTANCE (A)  15.296
WATER 1853   OW WAT   186    LIGAND     1   N1 AMA F   1    DISTANCE (A)  13.956
WATER 1853   OW WAT   186    LIGAND     5  C10 AMA F   1    DISTANCE (A)  12.905
WATER 1853   OW WAT   186    LIGAND     6   C7 AMA F   1    DISTANCE (A)  11.617
WATER 1853   OW WAT   186    LIGAND     7   C1 AMA F   1    DISTANCE (A)  10.552
WATER 1853   OW WAT   186    LIGAND     8   C6 AMA F   1    DISTANCE (A)  11.194
WATER 1853   OW WAT   186    LIGAND     9   C2 AMA F   1    DISTANCE (A)  10.414
WATER 1853   OW WAT   186    LIGAND    10   C5 AMA F   1    DISTANCE (A)  12.529
WATER 1853   OW WAT   186    LIGAND    11   C8 AMA F   1    DISTANCE (A)  13.435
WATER 1853   OW WAT   186    LIGAND    12   C4 AMA F   1    DISTANCE (A)  12.411
WATER 1853   OW WAT   186    LIGAND    13   C3 AMA F   1    DISTANCE (A)  11.834
WATER 1853   OW WAT   186    LIGAND    14   C9 AMA F   1    DISTANCE (A)  12.795
WATER 1854   OW WAT   187    LIGAND     1   N1 AMA F   1    DISTANCE (A)  14.385
WATER 1854   OW WAT   187    LIGAND     5  C10 AMA F   1    DISTANCE (A)  14.204
WATER 1854   OW WAT   187    LIGAND     6   C7 AMA F   1    DISTANCE (A)  14.867
WATER 1854   OW WAT   187    LIGAND     7   C1 AMA F   1    DISTANCE (A)  14.886
WATER 1854   OW WAT   187    LIGAND     8   C6 AMA F   1    DISTANCE (A)  15.666
WATER 1854   OW WAT   187    LIGAND     9   C2 AMA F   1    DISTANCE (A)  13.495
WATER 1854   OW WAT   187    LIGAND    10   C5 AMA F   1    DISTANCE (A)  15.041
WATER 1854   OW WAT   187    LIGAND    11   C8 AMA F   1    DISTANCE (A)  15.024
WATER 1854   OW WAT   187    LIGAND    12   C4 AMA F   1    DISTANCE (A)  13.667
WATER 1854   OW WAT   187    LIGAND    13   C3 AMA F   1    DISTANCE (A)  12.763
WATER 1854   OW WAT   187    LIGAND    14   C9 AMA F   1    DISTANCE (A)  12.741
WATER 1855   OW WAT   188    LIGAND     1   N1 AMA F   1    DISTANCE (A)  21.774
WATER 1855   OW WAT   188    LIGAND     5  C10 AMA F   1    DISTANCE (A)  21.997
WATER 1855   OW WAT   188    LIGAND     6   C7 AMA F   1    DISTANCE (A)  23.287
WATER 1855   OW WAT   188    LIGAND     7   C1 AMA F   1    DISTANCE (A)  23.637
WATER 1855   OW WAT   188    LIGAND     8   C6 AMA F   1    DISTANCE (A)  22.574
WATER 1855   OW WAT   188    LIGAND     9   C2 AMA F   1    DISTANCE (A)  23.852
WATER 1855   OW WAT   188    LIGAND    10   C5 AMA F   1    DISTANCE (A)  21.238
WATER 1855   OW WAT   188    LIGAND    11   C8 AMA F   1    DISTANCE (A)  20.852
WATER 1855   OW WAT   188    LIGAND    12   C4 AMA F   1    DISTANCE (A)  21.478
WATER 1855   OW WAT   188    LIGAND    13   C3 AMA F   1    DISTANCE (A)  22.593
WATER 1855   OW WAT   188    LIGAND    14   C9 AMA F   1    DISTANCE (A)  22.224
WATER 1856   OW WAT   189    LIGAND     1   N1 AMA F   1    DISTANCE (A)  12.160
WATER 1856   OW WAT   189    LIGAND     5  C10 AMA F   1    DISTANCE (A)  12.996
WATER 1856   OW WAT   189    LIGAND     6   C7 AMA F   1    DISTANCE (A)  13.102
WATER 1856   OW WAT   189    LIGAND     7   C1 AMA F   1    DISTANCE (A)  14.136
WATER 1856   OW WAT   189    LIGAND     8   C6 AMA F   1    DISTANCE (A)  15.456
WATER 1856   OW WAT   189    LIGAND     9   C2 AMA F   1    DISTANCE (A)  13.756
WATER 1856   OW WAT   189    LIGAND    10   C5 AMA F   1    DISTANCE (A)  15.365
WATER 1856   OW WAT   189    LIGAND    11   C8 AMA F   1    DISTANCE (A)  14.420
WATER 1856   OW WAT   189    LIGAND    12   C4 AMA F   1    DISTANCE (A)  15.019
WATER 1856   OW WAT   189    LIGAND    13   C3 AMA F   1    DISTANCE (A)  13.658
WATER 1856   OW WAT   189    LIGAND    14   C9 AMA F   1    DISTANCE (A)  12.588
WATER 1857   OW WAT   190    LIGAND     1   N1 AMA F   1    DISTANCE (A)  28.356
WATER 1857   OW WAT   190    LIGAND     5  C10 AMA F   1    DISTANCE (A)  28.455
WATER 1857   OW WAT   190    LIGAND     6   C7 AMA F   1    DISTANCE (A)  29.821
WATER 1857   OW WAT   190    LIGAND     7   C1 AMA F   1    DISTANCE (A)  30.020
WATER 1857   OW WAT   190    LIGAND     8   C6 AMA F   1    DISTANCE (A)  29.956
WATER 1857   OW WAT   190    LIGAND     9   C2 AMA F   1    DISTANCE (A)  28.988
WATER 1857   OW WAT   190    LIGAND    10   C5 AMA F   1    DISTANCE (A)  28.598
WATER 1857   OW WAT   190    LIGAND    11   C8 AMA F   1    DISTANCE (A)  28.394
WATER 1857   OW WAT   190    LIGAND    12   C4 AMA F   1    DISTANCE (A)  27.514
WATER 1857   OW WAT   190    LIGAND    13   C3 AMA F   1    DISTANCE (A)  27.580
WATER 1857   OW WAT   190    LIGAND    14   C9 AMA F   1    DISTANCE (A)  27.362
WATER 1858   OW WAT   191    LIGAND     1   N1 AMA F   1    DISTANCE (A)  13.919
WATER 1858   OW WAT   191    LIGAND     5  C10 AMA F   1    DISTANCE (A)  13.093
WATER 1858   OW WAT   191    LIGAND     6   C7 AMA F   1    DISTANCE (A)  12.366
WATER 1858   OW WAT   191    LIGAND     7   C1 AMA F   1    DISTANCE (A)  11.641
WATER 1858   OW WAT   191    LIGAND     8   C6 AMA F   1    DISTANCE (A)  12.746
WATER 1858   OW WAT   191    LIGAND     9   C2 AMA F   1    DISTANCE (A)  10.616
WATER 1858   OW WAT   191    LIGAND    10   C5 AMA F   1    DISTANCE (A)  13.457
WATER 1858   OW WAT   191    LIGAND    11   C8 AMA F   1    DISTANCE (A)  14.088
WATER 1858   OW WAT   191    LIGAND    12   C4 AMA F   1    DISTANCE (A)  12.580
WATER 1858   OW WAT   191    LIGAND    13   C3 AMA F   1    DISTANCE (A)  11.456
WATER 1858   OW WAT   191    LIGAND    14   C9 AMA F   1    DISTANCE (A)  12.195
WATER 1859   OW WAT   192    LIGAND     1   N1 AMA F   1    DISTANCE (A)  18.037
WATER 1859   OW WAT   192    LIGAND     5  C10 AMA F   1    DISTANCE (A)  18.300
WATER 1859   OW WAT   192    LIGAND     6   C7 AMA F   1    DISTANCE (A)  19.523
WATER 1859   OW WAT   192    LIGAND     7   C1 AMA F   1    DISTANCE (A)  19.933
WATER 1859   OW WAT   192    LIGAND     8   C6 AMA F   1    DISTANCE (A)  18.862
WATER 1859   OW WAT   192    LIGAND     9   C2 AMA F   1    DISTANCE (A)  20.297
WATER 1859   OW WAT   192    LIGAND    10   C5 AMA F   1    DISTANCE (A)  17.590
WATER 1859   OW WAT   192    LIGAND    11   C8 AMA F   1    DISTANCE (A)  17.127
WATER 1859   OW WAT   192    LIGAND    12   C4 AMA F   1    DISTANCE (A)  18.001
WATER 1859   OW WAT   192    LIGAND    13   C3 AMA F   1    DISTANCE (A)  19.121
WATER 1859   OW WAT   192    LIGAND    14   C9 AMA F   1    DISTANCE (A)  18.690
WATER 1860   OW WAT   193    LIGAND     1   N1 AMA F   1    DISTANCE (A)  23.442
WATER 1860   OW WAT   193    LIGAND     5  C10 AMA F   1    DISTANCE (A)  22.813
WATER 1860   OW WAT   193    LIGAND     6   C7 AMA F   1    DISTANCE (A)  23.538
WATER 1860   OW WAT   193    LIGAND     7   C1 AMA F   1    DISTANCE (A)  23.011
WATER 1860   OW WAT   193    LIGAND     8   C6 AMA F   1    DISTANCE (A)  21.537
WATER 1860   OW WAT   193    LIGAND     9   C2 AMA F   1    DISTANCE (A)  23.243
WATER 1860   OW WAT   193    LIGAND    10   C5 AMA F   1    DISTANCE (A)  20.743
WATER 1860   OW WAT   193    LIGAND    11   C8 AMA F   1    DISTANCE (A)  21.327
WATER 1860   OW WAT   193    LIGAND    12   C4 AMA F   1    DISTANCE (A)  20.997
WATER 1860   OW WAT   193    LIGAND    13   C3 AMA F   1    DISTANCE (A)  22.505
WATER 1860   OW WAT   193    LIGAND    14   C9 AMA F   1    DISTANCE (A)  23.039
WATER 1861   OW WAT   194    LIGAND     1   N1 AMA F   1    DISTANCE (A)  15.069
WATER 1861   OW WAT   194    LIGAND     5  C10 AMA F   1    DISTANCE (A)  14.096
WATER 1861   OW WAT   194    LIGAND     6   C7 AMA F   1    DISTANCE (A)  13.271
WATER 1861   OW WAT   194    LIGAND     7   C1 AMA F   1    DISTANCE (A)  12.345
WATER 1861   OW WAT   194    LIGAND     8   C6 AMA F   1    DISTANCE (A)  11.406
WATER 1861   OW WAT   194    LIGAND     9   C2 AMA F   1    DISTANCE (A)  13.294
WATER 1861   OW WAT   194    LIGAND    10   C5 AMA F   1    DISTANCE (A)  12.357
WATER 1861   OW WAT   194    LIGAND    11   C8 AMA F   1    DISTANCE (A)  13.278
WATER 1861   OW WAT   194    LIGAND    12   C4 AMA F   1    DISTANCE (A)  13.302
WATER 1861   OW WAT   194    LIGAND    13   C3 AMA F   1    DISTANCE (A)  14.116
WATER 1861   OW WAT   194    LIGAND    14   C9 AMA F   1    DISTANCE (A)  14.932
WATER 1862   OW WAT   195    LIGAND     1   N1 AMA F   1    DISTANCE (A)  20.227
WATER 1862   OW WAT   195    LIGAND     5  C10 AMA F   1    DISTANCE (A)  20.502
WATER 1862   OW WAT   195    LIGAND     6   C7 AMA F   1    DISTANCE (A)  22.019
WATER 1862   OW WAT   195    LIGAND     7   C1 AMA F   1    DISTANCE (A)  22.421
WATER 1862   OW WAT   195    LIGAND     8   C6 AMA F   1    DISTANCE (A)  21.920
WATER 1862   OW WAT   195    LIGAND     9   C2 AMA F   1    DISTANCE (A)  21.939
WATER 1862   OW WAT   195    LIGAND    10   C5 AMA F   1    DISTANCE (A)  20.394
WATER 1862   OW WAT   195    LIGAND    11   C8 AMA F   1    DISTANCE (A)  19.957
WATER 1862   OW WAT   195    LIGAND    12   C4 AMA F   1    DISTANCE (A)  19.864
WATER 1862   OW WAT   195    LIGAND    13   C3 AMA F   1    DISTANCE (A)  20.415
WATER 1862   OW WAT   195    LIGAND    14   C9 AMA F   1    DISTANCE (A)  19.970
WATER 1863   OW WAT   196    LIGAND     1   N1 AMA F   1    DISTANCE (A)  26.828
WATER 1863   OW WAT   196    LIGAND     5  C10 AMA F   1    DISTANCE (A)  25.772
WATER 1863   OW WAT   196    LIGAND     6   C7 AMA F   1    DISTANCE (A)  26.375
WATER 1863   OW WAT   196    LIGAND     7   C1 AMA F   1    DISTANCE (A)  25.362
WATER 1863   OW WAT   196    LIGAND     8   C6 AMA F   1    DISTANCE (A)  24.896
WATER 1863   OW WAT   196    LIGAND     9   C2 AMA F   1    DISTANCE (A)  24.204
WATER 1863   OW WAT   196    LIGAND    10   C5 AMA F   1    DISTANCE (A)  24.260
WATER 1863   OW WAT   196    LIGAND    11   C8 AMA F   1    DISTANCE (A)  25.320
WATER 1863   OW WAT   196    LIGAND    12   C4 AMA F   1    DISTANCE (A)  23.043
WATER 1863   OW WAT   196    LIGAND    13   C3 AMA F   1    DISTANCE (A)  23.542
WATER 1863   OW WAT   196    LIGAND    14   C9 AMA F   1    DISTANCE (A)  24.628
WATER 1864   OW WAT   197    LIGAND     1   N1 AMA F   1    DISTANCE (A)  25.420
WATER 1864   OW WAT   197    LIGAND     5  C10 AMA F   1    DISTANCE (A)  25.334
WATER 1864   OW WAT   197    LIGAND     6   C7 AMA F   1    DISTANCE (A)  26.750
WATER 1864   OW WAT   197    LIGAND     7   C1 AMA F   1    DISTANCE (A)  26.777
WATER 1864   OW WAT   197    LIGAND     8   C6 AMA F   1    DISTANCE (A)  25.964
WATER 1864   OW WAT   197    LIGAND     9   C2 AMA F   1    DISTANCE (A)  26.279
WATER 1864   OW WAT   197    LIGAND    10   C5 AMA F   1    DISTANCE (A)  24.502
WATER 1864   OW WAT   197    LIGAND    11   C8 AMA F   1    DISTANCE (A)  24.478
WATER 1864   OW WAT   197    LIGAND    12   C4 AMA F   1    DISTANCE (A)  23.956
WATER 1864   OW WAT   197    LIGAND    13   C3 AMA F   1    DISTANCE (A)  24.833
WATER 1864   OW WAT   197    LIGAND    14   C9 AMA F   1    DISTANCE (A)  24.801
WATER 1865   OW WAT   198    LIGAND     1   N1 AMA F   1    DISTANCE (A)  11.817
WATER 1865   OW WAT   198    LIGAND     5  C10 AMA F   1    DISTANCE (A)  12.914
WATER 1865   OW WAT   198    LIGAND     6   C7 AMA F   1    DISTANCE (A)  14.191
WATER 1865   OW WAT   198    LIGAND     7   C1 AMA F   1    DISTANCE (A)  15.363
WATER 1865   OW WAT   198    LIGAND     8   C6 AMA F   1    DISTANCE (A)  15.625
WATER 1865   OW WAT   198    LIGAND     9   C2 AMA F   1    DISTANCE (A)  15.197
WATER 1865   OW WAT   198    LIGAND    10   C5 AMA F   1    DISTANCE (A)  14.472
WATER 1865   OW WAT   198    LIGAND    11   C8 AMA F   1    DISTANCE (A)  13.225
WATER 1865   OW WAT   198    LIGAND    12   C4 AMA F   1    DISTANCE (A)  14.299
WATER 1865   OW WAT   198    LIGAND    13   C3 AMA F   1    DISTANCE (A)  14.014
WATER 1865   OW WAT   198    LIGAND    14   C9 AMA F   1    DISTANCE (A)  12.718
WATER 1866   OW WAT   199    LIGAND     1   N1 AMA F   1    DISTANCE (A)  15.738
WATER 1866   OW WAT   199    LIGAND     5  C10 AMA F   1    DISTANCE (A)  14.752
WATER 1866   OW WAT   199    LIGAND     6   C7 AMA F   1    DISTANCE (A)  14.712
WATER 1866   OW WAT   199    LIGAND     7   C1 AMA F   1    DISTANCE (A)  13.815
WATER 1866   OW WAT   199    LIGAND     8   C6 AMA F   1    DISTANCE (A)  14.400
WATER 1866   OW WAT   199    LIGAND     9   C2 AMA F   1    DISTANCE (A)  12.368
WATER 1866   OW WAT   199    LIGAND    10   C5 AMA F   1    DISTANCE (A)  14.445
WATER 1866   OW WAT   199    LIGAND    11   C8 AMA F   1    DISTANCE (A)  15.306
WATER 1866   OW WAT   199    LIGAND    12   C4 AMA F   1    DISTANCE (A)  13.067
WATER 1866   OW WAT   199    LIGAND    13   C3 AMA F   1    DISTANCE (A)  12.415
WATER 1866   OW WAT   199    LIGAND    14   C9 AMA F   1    DISTANCE (A)  13.407
WATER 1867   OW WAT   200    LIGAND     1   N1 AMA F   1    DISTANCE (A)  15.676
WATER 1867   OW WAT   200    LIGAND     5  C10 AMA F   1    DISTANCE (A)  16.339
WATER 1867   OW WAT   200    LIGAND     6   C7 AMA F   1    DISTANCE (A)  15.409
WATER 1867   OW WAT   200    LIGAND     7   C1 AMA F   1    DISTANCE (A)  16.306
WATER 1867   OW WAT   200    LIGAND     8   C6 AMA F   1    DISTANCE (A)  17.007
WATER 1867   OW WAT   200    LIGAND     9   C2 AMA F   1    DISTANCE (A)  17.427
WATER 1867   OW WAT   200    LIGAND    10   C5 AMA F   1    DISTANCE (A)  17.851
WATER 1867   OW WAT   200    LIGAND    11   C8 AMA F   1    DISTANCE (A)  17.031
WATER 1867   OW WAT   200    LIGAND    12   C4 AMA F   1    DISTANCE (A)  18.882
WATER 1867   OW WAT   200    LIGAND    13   C3 AMA F   1    DISTANCE (A)  18.257
WATER 1867   OW WAT   200    LIGAND    14   C9 AMA F   1    DISTANCE (A)  17.462
WATER 1868   OW WAT   201    LIGAND     1   N1 AMA F   1    DISTANCE (A)  30.973
WATER 1868   OW WAT   201    LIGAND     5  C10 AMA F   1    DISTANCE (A)  29.957
WATER 1868   OW WAT   201    LIGAND     6   C7 AMA F   1    DISTANCE (A)  30.615
WATER 1868   OW WAT   201    LIGAND     7   C1 AMA F   1    DISTANCE (A)  29.636
WATER 1868   OW WAT   201    LIGAND     8   C6 AMA F   1    DISTANCE (A)  28.475
WATER 1868   OW WAT   201    LIGAND     9   C2 AMA F   1    DISTANCE (A)  29.154
WATER 1868   OW WAT   201    LIGAND    10   C5 AMA F   1    DISTANCE (A)  27.769
WATER 1868   OW WAT   201    LIGAND    11   C8 AMA F   1    DISTANCE (A)  28.815
WATER 1868   OW WAT   201    LIGAND    12   C4 AMA F   1    DISTANCE (A)  27.251
WATER 1868   OW WAT   201    LIGAND    13   C3 AMA F   1    DISTANCE (A)  28.459
WATER 1868   OW WAT   201    LIGAND    14   C9 AMA F   1    DISTANCE (A)  29.474
WATER 1869   OW WAT   202    LIGAND     1   N1 AMA F   1    DISTANCE (A)  26.925
WATER 1869   OW WAT   202    LIGAND     5  C10 AMA F   1    DISTANCE (A)  26.814
WATER 1869   OW WAT   202    LIGAND     6   C7 AMA F   1    DISTANCE (A)  28.187
WATER 1869   OW WAT   202    LIGAND     7   C1 AMA F   1    DISTANCE (A)  28.183
WATER 1869   OW WAT   202    LIGAND     8   C6 AMA F   1    DISTANCE (A)  27.835
WATER 1869   OW WAT   202    LIGAND     9   C2 AMA F   1    DISTANCE (A)  27.222
WATER 1869   OW WAT   202    LIGAND    10   C5 AMA F   1    DISTANCE (A)  26.444
WATER 1869   OW WAT   202    LIGAND    11   C8 AMA F   1    DISTANCE (A)  26.454
WATER 1869   OW WAT   202    LIGAND    12   C4 AMA F   1    DISTANCE (A)  25.417
WATER 1869   OW WAT   202    LIGAND    13   C3 AMA F   1    DISTANCE (A)  25.796
WATER 1869   OW WAT   202    LIGAND    14   C9 AMA F   1    DISTANCE (A)  25.798
WATER 1870   OW WAT   203    LIGAND     1   N1 AMA F   1    DISTANCE (A)  15.960
WATER 1870   OW WAT   203    LIGAND     5  C10 AMA F   1    DISTANCE (A)  14.771
WATER 1870   OW WAT   203    LIGAND     6   C7 AMA F   1    DISTANCE (A)  13.531
WATER 1870   OW WAT   203    LIGAND     7   C1 AMA F   1    DISTANCE (A)  12.279
WATER 1870   OW WAT   203    LIGAND     8   C6 AMA F   1    DISTANCE (A)  12.380
WATER 1870   OW WAT   203    LIGAND     9   C2 AMA F   1    DISTANCE (A)  12.416
WATER 1870   OW WAT   203    LIGAND    10   C5 AMA F   1    DISTANCE (A)  13.727
WATER 1870   OW WAT   203    LIGAND    11   C8 AMA F   1    DISTANCE (A)  14.854
WATER 1870   OW WAT   203    LIGAND    12   C4 AMA F   1    DISTANCE (A)  13.847
WATER 1870   OW WAT   203    LIGAND    13   C3 AMA F   1    DISTANCE (A)  13.756
WATER 1870   OW WAT   203    LIGAND    14   C9 AMA F   1    DISTANCE (A)  14.886
WATER 1871   OW WAT   204    LIGAND     1   N1 AMA F   1    DISTANCE (A)  20.795
WATER 1871   OW WAT   204    LIGAND     5  C10 AMA F   1    DISTANCE (A)  21.232
WATER 1871   OW WAT   204    LIGAND     6   C7 AMA F   1    DISTANCE (A)  22.635
WATER 1871   OW WAT   204    LIGAND     7   C1 AMA F   1    DISTANCE (A)  23.188
WATER 1871   OW WAT   204    LIGAND     8   C6 AMA F   1    DISTANCE (A)  23.293
WATER 1871   OW WAT   204    LIGAND     9   C2 AMA F   1    DISTANCE (A)  22.352
WATER 1871   OW WAT   204    LIGAND    10   C5 AMA F   1    DISTANCE (A)  21.931
WATER 1871   OW WAT   204    LIGAND    11   C8 AMA F   1    DISTANCE (A)  21.350
WATER 1871   OW WAT   204    LIGAND    12   C4 AMA F   1    DISTANCE (A)  21.047
WATER 1871   OW WAT   204    LIGAND    13   C3 AMA F   1    DISTANCE (A)  20.930
WATER 1871   OW WAT   204    LIGAND    14   C9 AMA F   1    DISTANCE (A)  20.314
WATER 1872   OW WAT   205    LIGAND     1   N1 AMA F   1    DISTANCE (A)  14.892
WATER 1872   OW WAT   205    LIGAND     5  C10 AMA F   1    DISTANCE (A)  15.770
WATER 1872   OW WAT   205    LIGAND     6   C7 AMA F   1    DISTANCE (A)  15.040
WATER 1872   OW WAT   205    LIGAND     7   C1 AMA F   1    DISTANCE (A)  16.145
WATER 1872   OW WAT   205    LIGAND     8   C6 AMA F   1    DISTANCE (A)  17.108
WATER 1872   OW WAT   205    LIGAND     9   C2 AMA F   1    DISTANCE (A)  16.991
WATER 1872   OW WAT   205    LIGAND    10   C5 AMA F   1    DISTANCE (A)  17.750
WATER 1872   OW WAT   205    LIGAND    11   C8 AMA F   1    DISTANCE (A)  16.749
WATER 1872   OW WAT   205    LIGAND    12   C4 AMA F   1    DISTANCE (A)  18.526
WATER 1872   OW WAT   205    LIGAND    13   C3 AMA F   1    DISTANCE (A)  17.644
WATER 1872   OW WAT   205    LIGAND    14   C9 AMA F   1    DISTANCE (A)  16.641
WATER 1873   OW WAT   206    LIGAND     1   N1 AMA F   1    DISTANCE (A)  21.980
WATER 1873   OW WAT   206    LIGAND     5  C10 AMA F   1    DISTANCE (A)  21.186
WATER 1873   OW WAT   206    LIGAND     6   C7 AMA F   1    DISTANCE (A)  21.642
WATER 1873   OW WAT   206    LIGAND     7   C1 AMA F   1    DISTANCE (A)  20.940
WATER 1873   OW WAT   206    LIGAND     8   C6 AMA F   1    DISTANCE (A)  19.431
WATER 1873   OW WAT   206    LIGAND     9   C2 AMA F   1    DISTANCE (A)  21.287
WATER 1873   OW WAT   206    LIGAND    10   C5 AMA F   1    DISTANCE (A)  18.922
WATER 1873   OW WAT   206    LIGAND    11   C8 AMA F   1    DISTANCE (A)  19.698
WATER 1873   OW WAT   206    LIGAND    12   C4 AMA F   1    DISTANCE (A)  19.303
WATER 1873   OW WAT   206    LIGAND    13   C3 AMA F   1    DISTANCE (A)  20.820
WATER 1873   OW WAT   206    LIGAND    14   C9 AMA F   1    DISTANCE (A)  21.523
WATER 1874   OW WAT   207    LIGAND     1   N1 AMA F   1    DISTANCE (A)  13.833
WATER 1874   OW WAT   207    LIGAND     5  C10 AMA F   1    DISTANCE (A)  13.904
WATER 1874   OW WAT   207    LIGAND     6   C7 AMA F   1    DISTANCE (A)  14.148
WATER 1874   OW WAT   207    LIGAND     7   C1 AMA F   1    DISTANCE (A)  14.437
WATER 1874   OW WAT   207    LIGAND     8   C6 AMA F   1    DISTANCE (A)  13.281
WATER 1874   OW WAT   207    LIGAND     9   C2 AMA F   1    DISTANCE (A)  15.655
WATER 1874   OW WAT   207    LIGAND    10   C5 AMA F   1    DISTANCE (A)  13.018
WATER 1874   OW WAT   207    LIGAND    11   C8 AMA F   1    DISTANCE (A)  12.695
WATER 1874   OW WAT   207    LIGAND    12   C4 AMA F   1    DISTANCE (A)  14.356
WATER 1874   OW WAT   207    LIGAND    13   C3 AMA F   1    DISTANCE (A)  15.434
WATER 1874   OW WAT   207    LIGAND    14   C9 AMA F   1    DISTANCE (A)  15.162
WATER 1875   OW WAT   208    LIGAND     1   N1 AMA F   1    DISTANCE (A)  30.270
WATER 1875   OW WAT   208    LIGAND     5  C10 AMA F   1    DISTANCE (A)  29.391
WATER 1875   OW WAT   208    LIGAND     6   C7 AMA F   1    DISTANCE (A)  30.201
WATER 1875   OW WAT   208    LIGAND     7   C1 AMA F   1    DISTANCE (A)  29.376
WATER 1875   OW WAT   208    LIGAND     8   C6 AMA F   1    DISTANCE (A)  28.928
WATER 1875   OW WAT   208    LIGAND     9   C2 AMA F   1    DISTANCE (A)  28.188
WATER 1875   OW WAT   208    LIGAND    10   C5 AMA F   1    DISTANCE (A)  28.085
WATER 1875   OW WAT   208    LIGAND    11   C8 AMA F   1    DISTANCE (A)  28.951
WATER 1875   OW WAT   208    LIGAND    12   C4 AMA F   1    DISTANCE (A)  26.838
WATER 1875   OW WAT   208    LIGAND    13   C3 AMA F   1    DISTANCE (A)  27.316
WATER 1875   OW WAT   208    LIGAND    14   C9 AMA F   1    DISTANCE (A)  28.200
WATER 1876   OW WAT   209    LIGAND     1   N1 AMA F   1    DISTANCE (A)  27.537
WATER 1876   OW WAT   209    LIGAND     5  C10 AMA F   1    DISTANCE (A)  26.866
WATER 1876   OW WAT   209    LIGAND     6   C7 AMA F   1    DISTANCE (A)  27.915
WATER 1876   OW WAT   209    LIGAND     7   C1 AMA F   1    DISTANCE (A)  27.329
WATER 1876   OW WAT   209    LIGAND     8   C6 AMA F   1    DISTANCE (A)  26.803
WATER 1876   OW WAT   209    LIGAND     9   C2 AMA F   1    DISTANCE (A)  26.241
WATER 1876   OW WAT   209    LIGAND    10   C5 AMA F   1    DISTANCE (A)  25.713
WATER 1876   OW WAT   209    LIGAND    11   C8 AMA F   1    DISTANCE (A)  26.338
WATER 1876   OW WAT   209    LIGAND    12   C4 AMA F   1    DISTANCE (A)  24.551
WATER 1876   OW WAT   209    LIGAND    13   C3 AMA F   1    DISTANCE (A)  25.120
WATER 1876   OW WAT   209    LIGAND    14   C9 AMA F   1    DISTANCE (A)  25.754
WATER 1877   OW WAT   210    LIGAND     1   N1 AMA F   1    DISTANCE (A)  17.495
WATER 1877   OW WAT   210    LIGAND     5  C10 AMA F   1    DISTANCE (A)  18.286
WATER 1877   OW WAT   210    LIGAND     6   C7 AMA F   1    DISTANCE (A)  19.755
WATER 1877   OW WAT   210    LIGAND     7   C1 AMA F   1    DISTANCE (A)  20.642
WATER 1877   OW WAT   210    LIGAND     8   C6 AMA F   1    DISTANCE (A)  20.338
WATER 1877   OW WAT   210    LIGAND     9   C2 AMA F   1    DISTANCE (A)  20.534
WATER 1877   OW WAT   210    LIGAND    10   C5 AMA F   1    DISTANCE (A)  18.911
WATER 1877   OW WAT   210    LIGAND    11   C8 AMA F   1    DISTANCE (A)  17.942
WATER 1877   OW WAT   210    LIGAND    12   C4 AMA F   1    DISTANCE (A)  18.795
WATER 1877   OW WAT   210    LIGAND    13   C3 AMA F   1    DISTANCE (A)  19.125
WATER 1877   OW WAT   210    LIGAND    14   C9 AMA F   1    DISTANCE (A)  18.161
WATER 1878   OW WAT   211    LIGAND     1   N1 AMA F   1    DISTANCE (A)  15.077
WATER 1878   OW WAT   211    LIGAND     5  C10 AMA F   1    DISTANCE (A)  13.954
WATER 1878   OW WAT   211    LIGAND     6   C7 AMA F   1    DISTANCE (A)  12.699
WATER 1878   OW WAT   211    LIGAND     7   C1 AMA F   1    DISTANCE (A)  11.537
WATER 1878   OW WAT   211    LIGAND     8   C6 AMA F   1    DISTANCE (A)  11.402
WATER 1878   OW WAT   211    LIGAND     9   C2 AMA F   1    DISTANCE (A)  12.027
WATER 1878   OW WAT   211    LIGAND    10   C5 AMA F   1    DISTANCE (A)  12.788
WATER 1878   OW WAT   211    LIGAND    11   C8 AMA F   1    DISTANCE (A)  13.841
WATER 1878   OW WAT   211    LIGAND    12   C4 AMA F   1    DISTANCE (A)  13.229
WATER 1878   OW WAT   211    LIGAND    13   C3 AMA F   1    DISTANCE (A)  13.345
WATER 1878   OW WAT   211    LIGAND    14   C9 AMA F   1    DISTANCE (A)  14.362
WATER 1879   OW WAT   212    LIGAND     1   N1 AMA F   1    DISTANCE (A)  24.477
WATER 1879   OW WAT   212    LIGAND     5  C10 AMA F   1    DISTANCE (A)  23.932
WATER 1879   OW WAT   212    LIGAND     6   C7 AMA F   1    DISTANCE (A)  24.959
WATER 1879   OW WAT   212    LIGAND     7   C1 AMA F   1    DISTANCE (A)  24.519
WATER 1879   OW WAT   212    LIGAND     8   C6 AMA F   1    DISTANCE (A)  24.366
WATER 1879   OW WAT   212    LIGAND     9   C2 AMA F   1    DISTANCE (A)  23.231
WATER 1879   OW WAT   212    LIGAND    10   C5 AMA F   1    DISTANCE (A)  23.317
WATER 1879   OW WAT   212    LIGAND    11   C8 AMA F   1    DISTANCE (A)  23.783
WATER 1879   OW WAT   212    LIGAND    12   C4 AMA F   1    DISTANCE (A)  21.958
WATER 1879   OW WAT   212    LIGAND    13   C3 AMA F   1    DISTANCE (A)  22.123
WATER 1879   OW WAT   212    LIGAND    14   C9 AMA F   1    DISTANCE (A)  22.608
WATER 1880   OW WAT   213    LIGAND     1   N1 AMA F   1    DISTANCE (A)  24.202
WATER 1880   OW WAT   213    LIGAND     5  C10 AMA F   1    DISTANCE (A)  24.041
WATER 1880   OW WAT   213    LIGAND     6   C7 AMA F   1    DISTANCE (A)  25.273
WATER 1880   OW WAT   213    LIGAND     7   C1 AMA F   1    DISTANCE (A)  25.229
WATER 1880   OW WAT   213    LIGAND     8   C6 AMA F   1    DISTANCE (A)  25.204
WATER 1880   OW WAT   213    LIGAND     9   C2 AMA F   1    DISTANCE (A)  24.038
WATER 1880   OW WAT   213    LIGAND    10   C5 AMA F   1    DISTANCE (A)  23.971
WATER 1880   OW WAT   213    LIGAND    11   C8 AMA F   1    DISTANCE (A)  24.021
WATER 1880   OW WAT   213    LIGAND    12   C4 AMA F   1    DISTANCE (A)  22.714
WATER 1880   OW WAT   213    LIGAND    13   C3 AMA F   1    DISTANCE (A)  22.739
WATER 1880   OW WAT   213    LIGAND    14   C9 AMA F   1    DISTANCE (A)  22.785
WATER 1881   OW WAT   214    LIGAND     1   N1 AMA F   1    DISTANCE (A)  27.790
WATER 1881   OW WAT   214    LIGAND     5  C10 AMA F   1    DISTANCE (A)  27.886
WATER 1881   OW WAT   214    LIGAND     6   C7 AMA F   1    DISTANCE (A)  29.222
WATER 1881   OW WAT   214    LIGAND     7   C1 AMA F   1    DISTANCE (A)  29.423
WATER 1881   OW WAT   214    LIGAND     8   C6 AMA F   1    DISTANCE (A)  28.351
WATER 1881   OW WAT   214    LIGAND     9   C2 AMA F   1    DISTANCE (A)  29.432
WATER 1881   OW WAT   214    LIGAND    10   C5 AMA F   1    DISTANCE (A)  26.971
WATER 1881   OW WAT   214    LIGAND    11   C8 AMA F   1    DISTANCE (A)  26.755
WATER 1881   OW WAT   214    LIGAND    12   C4 AMA F   1    DISTANCE (A)  26.980
WATER 1881   OW WAT   214    LIGAND    13   C3 AMA F   1    DISTANCE (A)  28.103
WATER 1881   OW WAT   214    LIGAND    14   C9 AMA F   1    DISTANCE (A)  27.890
WATER 1882   OW WAT   215    LIGAND     1   N1 AMA F   1    DISTANCE (A)  13.502
WATER 1882   OW WAT   215    LIGAND     5  C10 AMA F   1    DISTANCE (A)  13.603
WATER 1882   OW WAT   215    LIGAND     6   C7 AMA F   1    DISTANCE (A)  12.845
WATER 1882   OW WAT   215    LIGAND     7   C1 AMA F   1    DISTANCE (A)  13.193
WATER 1882   OW WAT   215    LIGAND     8   C6 AMA F   1    DISTANCE (A)  12.801
WATER 1882   OW WAT   215    LIGAND     9   C2 AMA F   1    DISTANCE (A)  14.715
WATER 1882   OW WAT   215    LIGAND    10   C5 AMA F   1    DISTANCE (A)  13.557
WATER 1882   OW WAT   215    LIGAND    11   C8 AMA F   1    DISTANCE (A)  13.215
WATER 1882   OW WAT   215    LIGAND    12   C4 AMA F   1    DISTANCE (A)  15.043
WATER 1882   OW WAT   215    LIGAND    13   C3 AMA F   1    DISTANCE (A)  15.381
WATER 1882   OW WAT   215    LIGAND    14   C9 AMA F   1    DISTANCE (A)  15.084
WATER 1883   OW WAT   216    LIGAND     1   N1 AMA F   1    DISTANCE (A)  20.732
WATER 1883   OW WAT   216    LIGAND     5  C10 AMA F   1    DISTANCE (A)  21.183
WATER 1883   OW WAT   216    LIGAND     6   C7 AMA F   1    DISTANCE (A)  22.532
WATER 1883   OW WAT   216    LIGAND     7   C1 AMA F   1    DISTANCE (A)  23.102
WATER 1883   OW WAT   216    LIGAND     8   C6 AMA F   1    DISTANCE (A)  22.216
WATER 1883   OW WAT   216    LIGAND     9   C2 AMA F   1    DISTANCE (A)  23.325
WATER 1883   OW WAT   216    LIGAND    10   C5 AMA F   1    DISTANCE (A)  20.843
WATER 1883   OW WAT   216    LIGAND    11   C8 AMA F   1    DISTANCE (A)  20.212
WATER 1883   OW WAT   216    LIGAND    12   C4 AMA F   1    DISTANCE (A)  21.090
WATER 1883   OW WAT   216    LIGAND    13   C3 AMA F   1    DISTANCE (A)  22.023
WATER 1883   OW WAT   216    LIGAND    14   C9 AMA F   1    DISTANCE (A)  21.421
WATER 1884   OW WAT   217    LIGAND     1   N1 AMA F   1    DISTANCE (A)  28.955
WATER 1884   OW WAT   217    LIGAND     5  C10 AMA F   1    DISTANCE (A)  28.836
WATER 1884   OW WAT   217    LIGAND     6   C7 AMA F   1    DISTANCE (A)  30.104
WATER 1884   OW WAT   217    LIGAND     7   C1 AMA F   1    DISTANCE (A)  30.084
WATER 1884   OW WAT   217    LIGAND     8   C6 AMA F   1    DISTANCE (A)  28.922
WATER 1884   OW WAT   217    LIGAND     9   C2 AMA F   1    DISTANCE (A)  30.014
WATER 1884   OW WAT   217    LIGAND    10   C5 AMA F   1    DISTANCE (A)  27.599
WATER 1884   OW WAT   217    LIGAND    11   C8 AMA F   1    DISTANCE (A)  27.624
WATER 1884   OW WAT   217    LIGAND    12   C4 AMA F   1    DISTANCE (A)  27.522
WATER 1884   OW WAT   217    LIGAND    13   C3 AMA F   1    DISTANCE (A)  28.740
WATER 1884   OW WAT   217    LIGAND    14   C9 AMA F   1    DISTANCE (A)  28.756
WATER 1885   OW WAT   218    LIGAND     1   N1 AMA F   1    DISTANCE (A)  24.092
WATER 1885   OW WAT   218    LIGAND     5  C10 AMA F   1    DISTANCE (A)  24.299
WATER 1885   OW WAT   218    LIGAND     6   C7 AMA F   1    DISTANCE (A)  25.778
WATER 1885   OW WAT   218    LIGAND     7   C1 AMA F   1    DISTANCE (A)  26.099
WATER 1885   OW WAT   218    LIGAND     8   C6 AMA F   1    DISTANCE (A)  25.335
WATER 1885   OW WAT   218    LIGAND     9   C2 AMA F   1    DISTANCE (A)  25.810
WATER 1885   OW WAT   218    LIGAND    10   C5 AMA F   1    DISTANCE (A)  23.828
WATER 1885   OW WAT   218    LIGAND    11   C8 AMA F   1    DISTANCE (A)  23.480
WATER 1885   OW WAT   218    LIGAND    12   C4 AMA F   1    DISTANCE (A)  23.511
WATER 1885   OW WAT   218    LIGAND    13   C3 AMA F   1    DISTANCE (A)  24.331
WATER 1885   OW WAT   218    LIGAND    14   C9 AMA F   1    DISTANCE (A)  23.983
WATER 1886   OW WAT   219    LIGAND     1   N1 AMA F   1    DISTANCE (A)  15.158
WATER 1886   OW WAT   219    LIGAND     5  C10 AMA F   1    DISTANCE (A)  14.562
WATER 1886   OW WAT   219    LIGAND     6   C7 AMA F   1    DISTANCE (A)  13.052
WATER 1886   OW WAT   219    LIGAND     7   C1 AMA F   1    DISTANCE (A)  12.564
WATER 1886   OW WAT   219    LIGAND     8   C6 AMA F   1    DISTANCE (A)  13.007
WATER 1886   OW WAT   219    LIGAND     9   C2 AMA F   1    DISTANCE (A)  13.375
WATER 1886   OW WAT   219    LIGAND    10   C5 AMA F   1    DISTANCE (A)  14.522
WATER 1886   OW WAT   219    LIGAND    11   C8 AMA F   1    DISTANCE (A)  14.942
WATER 1886   OW WAT   219    LIGAND    12   C4 AMA F   1    DISTANCE (A)  15.228
WATER 1886   OW WAT   219    LIGAND    13   C3 AMA F   1    DISTANCE (A)  14.853
WATER 1886   OW WAT   219    LIGAND    14   C9 AMA F   1    DISTANCE (A)  15.270
WATER 1887   OW WAT   220    LIGAND     1   N1 AMA F   1    DISTANCE (A)  14.719
WATER 1887   OW WAT   220    LIGAND     5  C10 AMA F   1    DISTANCE (A)  13.680
WATER 1887   OW WAT   220    LIGAND     6   C7 AMA F   1    DISTANCE (A)  14.062
WATER 1887   OW WAT   220    LIGAND     7   C1 AMA F   1    DISTANCE (A)  13.143
WATER 1887   OW WAT   220    LIGAND     8   C6 AMA F   1    DISTANCE (A)  13.249
WATER 1887   OW WAT   220    LIGAND     9   C2 AMA F   1    DISTANCE (A)  11.721
WATER 1887   OW WAT   220    LIGAND    10   C5 AMA F   1    DISTANCE (A)  12.848
WATER 1887   OW WAT   220    LIGAND    11   C8 AMA F   1    DISTANCE (A)  13.789
WATER 1887   OW WAT   220    LIGAND    12   C4 AMA F   1    DISTANCE (A)  11.388
WATER 1887   OW WAT   220    LIGAND    13   C3 AMA F   1    DISTANCE (A)  11.258
WATER 1887   OW WAT   220    LIGAND    14   C9 AMA F   1    DISTANCE (A)  12.318
WATER 1888   OW WAT   221    LIGAND     1   N1 AMA F   1    DISTANCE (A)  28.918
WATER 1888   OW WAT   221    LIGAND     5  C10 AMA F   1    DISTANCE (A)  28.238
WATER 1888   OW WAT   221    LIGAND     6   C7 AMA F   1    DISTANCE (A)  29.230
WATER 1888   OW WAT   221    LIGAND     7   C1 AMA F   1    DISTANCE (A)  28.627
WATER 1888   OW WAT   221    LIGAND     8   C6 AMA F   1    DISTANCE (A)  28.245
WATER 1888   OW WAT   221    LIGAND     9   C2 AMA F   1    DISTANCE (A)  27.428
WATER 1888   OW WAT   221    LIGAND    10   C5 AMA F   1    DISTANCE (A)  27.220
WATER 1888   OW WAT   221    LIGAND    11   C8 AMA F   1    DISTANCE (A)  27.858
WATER 1888   OW WAT   221    LIGAND    12   C4 AMA F   1    DISTANCE (A)  25.955
WATER 1888   OW WAT   221    LIGAND    13   C3 AMA F   1    DISTANCE (A)  26.366
WATER 1888   OW WAT   221    LIGAND    14   C9 AMA F   1    DISTANCE (A)  27.017
WATER 1889   OW WAT   222    LIGAND     1   N1 AMA F   1    DISTANCE (A)  14.470
WATER 1889   OW WAT   222    LIGAND     5  C10 AMA F   1    DISTANCE (A)  14.205
WATER 1889   OW WAT   222    LIGAND     6   C7 AMA F   1    DISTANCE (A)  14.777
WATER 1889   OW WAT   222    LIGAND     7   C1 AMA F   1    DISTANCE (A)  14.715
WATER 1889   OW WAT   222    LIGAND     8   C6 AMA F   1    DISTANCE (A)  13.293
WATER 1889   OW WAT   222    LIGAND     9   C2 AMA F   1    DISTANCE (A)  15.528
WATER 1889   OW WAT   222    LIGAND    10   C5 AMA F   1    DISTANCE (A)  12.652
WATER 1889   OW WAT   222    LIGAND    11   C8 AMA F   1    DISTANCE (A)  12.725
WATER 1889   OW WAT   222    LIGAND    12   C4 AMA F   1    DISTANCE (A)  13.587
WATER 1889   OW WAT   222    LIGAND    13   C3 AMA F   1    DISTANCE (A)  14.982
WATER 1889   OW WAT   222    LIGAND    14   C9 AMA F   1    DISTANCE (A)  15.040
WATER 1890   OW WAT   223    LIGAND     1   N1 AMA F   1    DISTANCE (A)  12.218
WATER 1890   OW WAT   223    LIGAND     5  C10 AMA F   1    DISTANCE (A)  12.386
WATER 1890   OW WAT   223    LIGAND     6   C7 AMA F   1    DISTANCE (A)  12.144
WATER 1890   OW WAT   223    LIGAND     7   C1 AMA F   1    DISTANCE (A)  12.563
WATER 1890   OW WAT   223    LIGAND     8   C6 AMA F   1    DISTANCE (A)  14.021
WATER 1890   OW WAT   223    LIGAND     9   C2 AMA F   1    DISTANCE (A)  11.766
WATER 1890   OW WAT   223    LIGAND    10   C5 AMA F   1    DISTANCE (A)  14.232
WATER 1890   OW WAT   223    LIGAND    11   C8 AMA F   1    DISTANCE (A)  13.863
WATER 1890   OW WAT   223    LIGAND    12   C4 AMA F   1    DISTANCE (A)  13.536
WATER 1890   OW WAT   223    LIGAND    13   C3 AMA F   1    DISTANCE (A)  12.019
WATER 1890   OW WAT   223    LIGAND    14   C9 AMA F   1    DISTANCE (A)  11.583
WATER 1891   OW WAT   224    LIGAND     1   N1 AMA F   1    DISTANCE (A)  24.957
WATER 1891   OW WAT   224    LIGAND     5  C10 AMA F   1    DISTANCE (A)  24.306
WATER 1891   OW WAT   224    LIGAND     6   C7 AMA F   1    DISTANCE (A)  25.217
WATER 1891   OW WAT   224    LIGAND     7   C1 AMA F   1    DISTANCE (A)  24.663
WATER 1891   OW WAT   224    LIGAND     8   C6 AMA F   1    DISTANCE (A)  23.317
WATER 1891   OW WAT   224    LIGAND     9   C2 AMA F   1    DISTANCE (A)  24.562
WATER 1891   OW WAT   224    LIGAND    10   C5 AMA F   1    DISTANCE (A)  22.330
WATER 1891   OW WAT   224    LIGAND    11   C8 AMA F   1    DISTANCE (A)  22.942
WATER 1891   OW WAT   224    LIGAND    12   C4 AMA F   1    DISTANCE (A)  22.215
WATER 1891   OW WAT   224    LIGAND    13   C3 AMA F   1    DISTANCE (A)  23.623
WATER 1891   OW WAT   224    LIGAND    14   C9 AMA F   1    DISTANCE (A)  24.197
WATER 1892   OW WAT   225    LIGAND     1   N1 AMA F   1    DISTANCE (A)  14.277
WATER 1892   OW WAT   225    LIGAND     5  C10 AMA F   1    DISTANCE (A)  13.721
WATER 1892   OW WAT   225    LIGAND     6   C7 AMA F   1    DISTANCE (A)  14.076
WATER 1892   OW WAT   225    LIGAND     7   C1 AMA F   1    DISTANCE (A)  13.704
WATER 1892   OW WAT   225    LIGAND     8   C6 AMA F   1    DISTANCE (A)  14.475
WATER 1892   OW WAT   225    LIGAND     9   C2 AMA F   1    DISTANCE (A)  12.202
WATER 1892   OW WAT   225    LIGAND    10   C5 AMA F   1    DISTANCE (A)  14.134
WATER 1892   OW WAT   225    LIGAND    11   C8 AMA F   1    DISTANCE (A)  14.497
WATER 1892   OW WAT   225    LIGAND    12   C4 AMA F   1    DISTANCE (A)  12.683
WATER 1892   OW WAT   225    LIGAND    13   C3 AMA F   1    DISTANCE (A)  11.791
WATER 1892   OW WAT   225    LIGAND    14   C9 AMA F   1    DISTANCE (A)  12.223
WATER 1893   OW WAT   226    LIGAND     1   N1 AMA F   1    DISTANCE (A)  17.731
WATER 1893   OW WAT   226    LIGAND     5  C10 AMA F   1    DISTANCE (A)  17.926
WATER 1893   OW WAT   226    LIGAND     6   C7 AMA F   1    DISTANCE (A)  16.748
WATER 1893   OW WAT   226    LIGAND     7   C1 AMA F   1    DISTANCE (A)  17.146
WATER 1893   OW WAT   226    LIGAND     8   C6 AMA F   1    DISTANCE (A)  17.459
WATER 1893   OW WAT   226    LIGAND     9   C2 AMA F   1    DISTANCE (A)  18.456
WATER 1893   OW WAT   226    LIGAND    10   C5 AMA F   1    DISTANCE (A)  18.589
WATER 1893   OW WAT   226    LIGAND    11   C8 AMA F   1    DISTANCE (A)  18.219
WATER 1893   OW WAT   226    LIGAND    12   C4 AMA F   1    DISTANCE (A)  19.806
WATER 1893   OW WAT   226    LIGAND    13   C3 AMA F   1    DISTANCE (A)  19.533
WATER 1893   OW WAT   226    LIGAND    14   C9 AMA F   1    DISTANCE (A)  19.186
WATER 1894   OW WAT   227    LIGAND     1   N1 AMA F   1    DISTANCE (A)  11.279
WATER 1894   OW WAT   227    LIGAND     5  C10 AMA F   1    DISTANCE (A)  11.895
WATER 1894   OW WAT   227    LIGAND     6   C7 AMA F   1    DISTANCE (A)  12.714
WATER 1894   OW WAT   227    LIGAND     7   C1 AMA F   1    DISTANCE (A)  13.517
WATER 1894   OW WAT   227    LIGAND     8   C6 AMA F   1    DISTANCE (A)  14.445
WATER 1894   OW WAT   227    LIGAND     9   C2 AMA F   1    DISTANCE (A)  12.677
WATER 1894   OW WAT   227    LIGAND    10   C5 AMA F   1    DISTANCE (A)  13.729
WATER 1894   OW WAT   227    LIGAND    11   C8 AMA F   1    DISTANCE (A)  12.942
WATER 1894   OW WAT   227    LIGAND    12   C4 AMA F   1    DISTANCE (A)  12.906
WATER 1894   OW WAT   227    LIGAND    13   C3 AMA F   1    DISTANCE (A)  11.858
WATER 1894   OW WAT   227    LIGAND    14   C9 AMA F   1    DISTANCE (A)  10.935
WATER 1895   OW WAT   228    LIGAND     1   N1 AMA F   1    DISTANCE (A)  26.900
WATER 1895   OW WAT   228    LIGAND     5  C10 AMA F   1    DISTANCE (A)  26.137
WATER 1895   OW WAT   228    LIGAND     6   C7 AMA F   1    DISTANCE (A)  27.137
WATER 1895   OW WAT   228    LIGAND     7   C1 AMA F   1    DISTANCE (A)  26.456
WATER 1895   OW WAT   228    LIGAND     8   C6 AMA F   1    DISTANCE (A)  25.752
WATER 1895   OW WAT   228    LIGAND     9   C2 AMA F   1    DISTANCE (A)  25.492
WATER 1895   OW WAT   228    LIGAND    10   C5 AMA F   1    DISTANCE (A)  24.699
WATER 1895   OW WAT   228    LIGAND    11   C8 AMA F   1    DISTANCE (A)  25.432
WATER 1895   OW WAT   228    LIGAND    12   C4 AMA F   1    DISTANCE (A)  23.662
WATER 1895   OW WAT   228    LIGAND    13   C3 AMA F   1    DISTANCE (A)  24.422
WATER 1895   OW WAT   228    LIGAND    14   C9 AMA F   1    DISTANCE (A)  25.157
WATER 1896   OW WAT   229    LIGAND     1   N1 AMA F   1    DISTANCE (A)  15.501
WATER 1896   OW WAT   229    LIGAND     5  C10 AMA F   1    DISTANCE (A)  14.364
WATER 1896   OW WAT   229    LIGAND     6   C7 AMA F   1    DISTANCE (A)  13.496
WATER 1896   OW WAT   229    LIGAND     7   C1 AMA F   1    DISTANCE (A)  12.351
WATER 1896   OW WAT   229    LIGAND     8   C6 AMA F   1    DISTANCE (A)  11.509
WATER 1896   OW WAT   229    LIGAND     9   C2 AMA F   1    DISTANCE (A)  13.056
WATER 1896   OW WAT   229    LIGAND    10   C5 AMA F   1    DISTANCE (A)  12.517
WATER 1896   OW WAT   229    LIGAND    11   C8 AMA F   1    DISTANCE (A)  13.645
WATER 1896   OW WAT   229    LIGAND    12   C4 AMA F   1    DISTANCE (A)  13.210
WATER 1896   OW WAT   229    LIGAND    13   C3 AMA F   1    DISTANCE (A)  13.950
WATER 1896   OW WAT   229    LIGAND    14   C9 AMA F   1    DISTANCE (A)  14.972
WATER 1897   OW WAT   230    LIGAND     1   N1 AMA F   1    DISTANCE (A)  14.894
WATER 1897   OW WAT   230    LIGAND     5  C10 AMA F   1    DISTANCE (A)  14.801
WATER 1897   OW WAT   230    LIGAND     6   C7 AMA F   1    DISTANCE (A)  13.652
WATER 1897   OW WAT   230    LIGAND     7   C1 AMA F   1    DISTANCE (A)  13.772
WATER 1897   OW WAT   230    LIGAND     8   C6 AMA F   1    DISTANCE (A)  13.713
WATER 1897   OW WAT   230    LIGAND     9   C2 AMA F   1    DISTANCE (A)  15.180
WATER 1897   OW WAT   230    LIGAND    10   C5 AMA F   1    DISTANCE (A)  14.855
WATER 1897   OW WAT   230    LIGAND    11   C8 AMA F   1    DISTANCE (A)  14.740
WATER 1897   OW WAT   230    LIGAND    12   C4 AMA F   1    DISTANCE (A)  16.170
WATER 1897   OW WAT   230    LIGAND    13   C3 AMA F   1    DISTANCE (A)  16.222
WATER 1897   OW WAT   230    LIGAND    14   C9 AMA F   1    DISTANCE (A)  16.122
WATER 1898   OW WAT   231    LIGAND     1   N1 AMA F   1    DISTANCE (A)  18.545
WATER 1898   OW WAT   231    LIGAND     5  C10 AMA F   1    DISTANCE (A)  18.097
WATER 1898   OW WAT   231    LIGAND     6   C7 AMA F   1    DISTANCE (A)  16.576
WATER 1898   OW WAT   231    LIGAND     7   C1 AMA F   1    DISTANCE (A)  16.238
WATER 1898   OW WAT   231    LIGAND     8   C6 AMA F   1    DISTANCE (A)  16.841
WATER 1898   OW WAT   231    LIGAND     9   C2 AMA F   1    DISTANCE (A)  16.984
WATER 1898   OW WAT   231    LIGAND    10   C5 AMA F   1    DISTANCE (A)  18.340
WATER 1898   OW WAT   231    LIGAND    11   C8 AMA F   1    DISTANCE (A)  18.636
WATER 1898   OW WAT   231    LIGAND    12   C4 AMA F   1    DISTANCE (A)  19.004
WATER 1898   OW WAT   231    LIGAND    13   C3 AMA F   1    DISTANCE (A)  18.473
WATER 1898   OW WAT   231    LIGAND    14   C9 AMA F   1    DISTANCE (A)  18.774
WATER 1899   OW WAT   232    LIGAND     1   N1 AMA F   1    DISTANCE (A)  14.975
WATER 1899   OW WAT   232    LIGAND     5  C10 AMA F   1    DISTANCE (A)  13.901
WATER 1899   OW WAT   232    LIGAND     6   C7 AMA F   1    DISTANCE (A)  13.308
WATER 1899   OW WAT   232    LIGAND     7   C1 AMA F   1    DISTANCE (A)  12.273
WATER 1899   OW WAT   232    LIGAND     8   C6 AMA F   1    DISTANCE (A)  11.130
WATER 1899   OW WAT   232    LIGAND     9   C2 AMA F   1    DISTANCE (A)  13.047
WATER 1899   OW WAT   232    LIGAND    10   C5 AMA F   1    DISTANCE (A)  11.834
WATER 1899   OW WAT   232    LIGAND    11   C8 AMA F   1    DISTANCE (A)  12.902
WATER 1899   OW WAT   232    LIGAND    12   C4 AMA F   1    DISTANCE (A)  12.631
WATER 1899   OW WAT   232    LIGAND    13   C3 AMA F   1    DISTANCE (A)  13.649
WATER 1899   OW WAT   232    LIGAND    14   C9 AMA F   1    DISTANCE (A)  14.585
WATER 1900   OW WAT   233    LIGAND     1   N1 AMA F   1    DISTANCE (A)  12.620
WATER 1900   OW WAT   233    LIGAND     5  C10 AMA F   1    DISTANCE (A)  13.194
WATER 1900   OW WAT   233    LIGAND     6   C7 AMA F   1    DISTANCE (A)  13.170
WATER 1900   OW WAT   233    LIGAND     7   C1 AMA F   1    DISTANCE (A)  13.967
WATER 1900   OW WAT   233    LIGAND     8   C6 AMA F   1    DISTANCE (A)  15.372
WATER 1900   OW WAT   233    LIGAND     9   C2 AMA F   1    DISTANCE (A)  13.385
WATER 1900   OW WAT   233    LIGAND    10   C5 AMA F   1    DISTANCE (A)  15.392
WATER 1900   OW WAT   233    LIGAND    11   C8 AMA F   1    DISTANCE (A)  14.673
WATER 1900   OW WAT   233    LIGAND    12   C4 AMA F   1    DISTANCE (A)  14.868
WATER 1900   OW WAT   233    LIGAND    13   C3 AMA F   1    DISTANCE (A)  13.411
WATER 1900   OW WAT   233    LIGAND    14   C9 AMA F   1    DISTANCE (A)  12.582
WATER 1901   OW WAT   234    LIGAND     1   N1 AMA F   1    DISTANCE (A)  30.417
WATER 1901   OW WAT   234    LIGAND     5  C10 AMA F   1    DISTANCE (A)  29.457
WATER 1901   OW WAT   234    LIGAND     6   C7 AMA F   1    DISTANCE (A)  30.093
WATER 1901   OW WAT   234    LIGAND     7   C1 AMA F   1    DISTANCE (A)  29.175
WATER 1901   OW WAT   234    LIGAND     8   C6 AMA F   1    DISTANCE (A)  27.875
WATER 1901   OW WAT   234    LIGAND     9   C2 AMA F   1    DISTANCE (A)  28.920
WATER 1901   OW WAT   234    LIGAND    10   C5 AMA F   1    DISTANCE (A)  27.190
WATER 1901   OW WAT   234    LIGAND    11   C8 AMA F   1    DISTANCE (A)  28.174
WATER 1901   OW WAT   234    LIGAND    12   C4 AMA F   1    DISTANCE (A)  26.911
WATER 1901   OW WAT   234    LIGAND    13   C3 AMA F   1    DISTANCE (A)  28.254
WATER 1901   OW WAT   234    LIGAND    14   C9 AMA F   1    DISTANCE (A)  29.197
WATER 1902   OW WAT   235    LIGAND     1   N1 AMA F   1    DISTANCE (A)  17.606
WATER 1902   OW WAT   235    LIGAND     5  C10 AMA F   1    DISTANCE (A)  16.233
WATER 1902   OW WAT   235    LIGAND     6   C7 AMA F   1    DISTANCE (A)  16.151
WATER 1902   OW WAT   235    LIGAND     7   C1 AMA F   1    DISTANCE (A)  14.766
WATER 1902   OW WAT   235    LIGAND     8   C6 AMA F   1    DISTANCE (A)  14.470
WATER 1902   OW WAT   235    LIGAND     9   C2 AMA F   1    DISTANCE (A)  13.770
WATER 1902   OW WAT   235    LIGAND    10   C5 AMA F   1    DISTANCE (A)  14.566
WATER 1902   OW WAT   235    LIGAND    11   C8 AMA F   1    DISTANCE (A)  15.969
WATER 1902   OW WAT   235    LIGAND    12   C4 AMA F   1    DISTANCE (A)  13.552
WATER 1902   OW WAT   235    LIGAND    13   C3 AMA F   1    DISTANCE (A)  13.863
WATER 1902   OW WAT   235    LIGAND    14   C9 AMA F   1    DISTANCE (A)  15.329
WATER 1903   OW WAT   236    LIGAND     1   N1 AMA F   1    DISTANCE (A)  18.441
WATER 1903   OW WAT   236    LIGAND     5  C10 AMA F   1    DISTANCE (A)  17.139
WATER 1903   OW WAT   236    LIGAND     6   C7 AMA F   1    DISTANCE (A)  17.290
WATER 1903   OW WAT   236    LIGAND     7   C1 AMA F   1    DISTANCE (A)  16.010
WATER 1903   OW WAT   236    LIGAND     8   C6 AMA F   1    DISTANCE (A)  14.915
WATER 1903   OW WAT   236    LIGAND     9   C2 AMA F   1    DISTANCE (A)  15.666
WATER 1903   OW WAT   236    LIGAND    10   C5 AMA F   1    DISTANCE (A)  14.743
WATER 1903   OW WAT   236    LIGAND    11   C8 AMA F   1    DISTANCE (A)  16.125
WATER 1903   OW WAT   236    LIGAND    12   C4 AMA F   1    DISTANCE (A)  14.365
WATER 1903   OW WAT   236    LIGAND    13   C3 AMA F   1    DISTANCE (A)  15.495
WATER 1903   OW WAT   236    LIGAND    14   C9 AMA F   1    DISTANCE (A)  16.813
WATER 1904   OW WAT   237    LIGAND     1   N1 AMA F   1    DISTANCE (A)  15.318
WATER 1904   OW WAT   237    LIGAND     5  C10 AMA F   1    DISTANCE (A)  16.245
WATER 1904   OW WAT   237    LIGAND     6   C7 AMA F   1    DISTANCE (A)  15.866
WATER 1904   OW WAT   237    LIGAND     7   C1 AMA F   1    DISTANCE (A)  16.990
WATER 1904   OW WAT   237    LIGAND     8   C6 AMA F   1    DISTANCE (A)  17.157
WATER 1904   OW WAT   237    LIGAND     9   C2 AMA F   1    DISTANCE (A)  18.310
WATER 1904   OW WAT   237    LIGAND    10   C5 AMA F   1    DISTANCE (A)  17.503
WATER 1904   OW WAT   237    LIGAND    11   C8 AMA F   1    DISTANCE (A)  16.411
WATER 1904   OW WAT   237    LIGAND    12   C4 AMA F   1    DISTANCE (A)  18.789
WATER 1904   OW WAT   237    LIGAND    13   C3 AMA F   1    DISTANCE (A)  18.641
WATER 1904   OW WAT   237    LIGAND    14   C9 AMA F   1    DISTANCE (A)  17.623
WATER 1905   OW WAT   238    LIGAND     1   N1 AMA F   1    DISTANCE (A)  20.748
WATER 1905   OW WAT   238    LIGAND     5  C10 AMA F   1    DISTANCE (A)  20.941
WATER 1905   OW WAT   238    LIGAND     6   C7 AMA F   1    DISTANCE (A)  22.438
WATER 1905   OW WAT   238    LIGAND     7   C1 AMA F   1    DISTANCE (A)  22.759
WATER 1905   OW WAT   238    LIGAND     8   C6 AMA F   1    DISTANCE (A)  22.360
WATER 1905   OW WAT   238    LIGAND     9   C2 AMA F   1    DISTANCE (A)  22.103
WATER 1905   OW WAT   238    LIGAND    10   C5 AMA F   1    DISTANCE (A)  20.857
WATER 1905   OW WAT   238    LIGAND    11   C8 AMA F   1    DISTANCE (A)  20.511
WATER 1905   OW WAT   238    LIGAND    12   C4 AMA F   1    DISTANCE (A)  20.140
WATER 1905   OW WAT   238    LIGAND    13   C3 AMA F   1    DISTANCE (A)  20.581
WATER 1905   OW WAT   238    LIGAND    14   C9 AMA F   1    DISTANCE (A)  20.223
WATER 1906   OW WAT   239    LIGAND     1   N1 AMA F   1    DISTANCE (A)  15.237
WATER 1906   OW WAT   239    LIGAND     5  C10 AMA F   1    DISTANCE (A)  14.767
WATER 1906   OW WAT   239    LIGAND     6   C7 AMA F   1    DISTANCE (A)  13.643
WATER 1906   OW WAT   239    LIGAND     7   C1 AMA F   1    DISTANCE (A)  13.321
WATER 1906   OW WAT   239    LIGAND     8   C6 AMA F   1    DISTANCE (A)  12.914
WATER 1906   OW WAT   239    LIGAND     9   C2 AMA F   1    DISTANCE (A)  14.648
WATER 1906   OW WAT   239    LIGAND    10   C5 AMA F   1    DISTANCE (A)  14.095
WATER 1906   OW WAT   239    LIGAND    11   C8 AMA F   1    DISTANCE (A)  14.395
WATER 1906   OW WAT   239    LIGAND    12   C4 AMA F   1    DISTANCE (A)  15.354
WATER 1906   OW WAT   239    LIGAND    13   C3 AMA F   1    DISTANCE (A)  15.700
WATER 1906   OW WAT   239    LIGAND    14   C9 AMA F   1    DISTANCE (A)  15.974
WATER 1907   OW WAT   240    LIGAND     1   N1 AMA F   1    DISTANCE (A)  10.341
WATER 1907   OW WAT   240    LIGAND     5  C10 AMA F   1    DISTANCE (A)  11.448
WATER 1907   OW WAT   240    LIGAND     6   C7 AMA F   1    DISTANCE (A)  11.914
WATER 1907   OW WAT   240    LIGAND     7   C1 AMA F   1    DISTANCE (A)  13.167
WATER 1907   OW WAT   240    LIGAND     8   C6 AMA F   1    DISTANCE (A)  14.242
WATER 1907   OW WAT   240    LIGAND     9   C2 AMA F   1    DISTANCE (A)  12.945
WATER 1907   OW WAT   240    LIGAND    10   C5 AMA F   1    DISTANCE (A)  13.853
WATER 1907   OW WAT   240    LIGAND    11   C8 AMA F   1    DISTANCE (A)  12.668
WATER 1907   OW WAT   240    LIGAND    12   C4 AMA F   1    DISTANCE (A)  13.645
WATER 1907   OW WAT   240    LIGAND    13   C3 AMA F   1    DISTANCE (A)  12.521
WATER 1907   OW WAT   240    LIGAND    14   C9 AMA F   1    DISTANCE (A)  11.197
WATER 1908   OW WAT   241    LIGAND     1   N1 AMA F   1    DISTANCE (A)  17.846
WATER 1908   OW WAT   241    LIGAND     5  C10 AMA F   1    DISTANCE (A)  16.868
WATER 1908   OW WAT   241    LIGAND     6   C7 AMA F   1    DISTANCE (A)  15.587
WATER 1908   OW WAT   241    LIGAND     7   C1 AMA F   1    DISTANCE (A)  14.607
WATER 1908   OW WAT   241    LIGAND     8   C6 AMA F   1    DISTANCE (A)  14.359
WATER 1908   OW WAT   241    LIGAND     9   C2 AMA F   1    DISTANCE (A)  15.354
WATER 1908   OW WAT   241    LIGAND    10   C5 AMA F   1    DISTANCE (A)  15.742
WATER 1908   OW WAT   241    LIGAND    11   C8 AMA F   1    DISTANCE (A)  16.650
WATER 1908   OW WAT   241    LIGAND    12   C4 AMA F   1    DISTANCE (A)  16.435
WATER 1908   OW WAT   241    LIGAND    13   C3 AMA F   1    DISTANCE (A)  16.653
WATER 1908   OW WAT   241    LIGAND    14   C9 AMA F   1    DISTANCE (A)  17.519
WATER 1909   OW WAT   242    LIGAND     1   N1 AMA F   1    DISTANCE (A)  13.353
WATER 1909   OW WAT   242    LIGAND     5  C10 AMA F   1    DISTANCE (A)  14.240
WATER 1909   OW WAT   242    LIGAND     6   C7 AMA F   1    DISTANCE (A)  14.039
WATER 1909   OW WAT   242    LIGAND     7   C1 AMA F   1    DISTANCE (A)  15.129
WATER 1909   OW WAT   242    LIGAND     8   C6 AMA F   1    DISTANCE (A)  16.492
WATER 1909   OW WAT   242    LIGAND     9   C2 AMA F   1    DISTANCE (A)  15.045
WATER 1909   OW WAT   242    LIGAND    10   C5 AMA F   1    DISTANCE (A)  16.662
WATER 1909   OW WAT   242    LIGAND    11   C8 AMA F   1    DISTANCE (A)  15.678
WATER 1909   OW WAT   242    LIGAND    12   C4 AMA F   1    DISTANCE (A)  16.589
WATER 1909   OW WAT   242    LIGAND    13   C3 AMA F   1    DISTANCE (A)  15.237
WATER 1909   OW WAT   242    LIGAND    14   C9 AMA F   1    DISTANCE (A)  14.158
WATER 1910   OW WAT   243    LIGAND     1   N1 AMA F   1    DISTANCE (A)  29.491
WATER 1910   OW WAT   243    LIGAND     5  C10 AMA F   1    DISTANCE (A)  29.621
WATER 1910   OW WAT   243    LIGAND     6   C7 AMA F   1    DISTANCE (A)  31.036
WATER 1910   OW WAT   243    LIGAND     7   C1 AMA F   1    DISTANCE (A)  31.262
WATER 1910   OW WAT   243    LIGAND     8   C6 AMA F   1    DISTANCE (A)  31.094
WATER 1910   OW WAT   243    LIGAND     9   C2 AMA F   1    DISTANCE (A)  30.317
WATER 1910   OW WAT   243    LIGAND    10   C5 AMA F   1    DISTANCE (A)  29.682
WATER 1910   OW WAT   243    LIGAND    11   C8 AMA F   1    DISTANCE (A)  29.448
WATER 1910   OW WAT   243    LIGAND    12   C4 AMA F   1    DISTANCE (A)  28.685
WATER 1910   OW WAT   243    LIGAND    13   C3 AMA F   1    DISTANCE (A)  28.865
WATER 1910   OW WAT   243    LIGAND    14   C9 AMA F   1    DISTANCE (A)  28.618
WATER 1911   OW WAT   244    LIGAND     1   N1 AMA F   1    DISTANCE (A)  14.347
WATER 1911   OW WAT   244    LIGAND     5  C10 AMA F   1    DISTANCE (A)  14.782
WATER 1911   OW WAT   244    LIGAND     6   C7 AMA F   1    DISTANCE (A)  16.198
WATER 1911   OW WAT   244    LIGAND     7   C1 AMA F   1    DISTANCE (A)  16.785
WATER 1911   OW WAT   244    LIGAND     8   C6 AMA F   1    DISTANCE (A)  16.892
WATER 1911   OW WAT   244    LIGAND     9   C2 AMA F   1    DISTANCE (A)  16.020
WATER 1911   OW WAT   244    LIGAND    10   C5 AMA F   1    DISTANCE (A)  15.539
WATER 1911   OW WAT   244    LIGAND    11   C8 AMA F   1    DISTANCE (A)  14.907
WATER 1911   OW WAT   244    LIGAND    12   C4 AMA F   1    DISTANCE (A)  14.712
WATER 1911   OW WAT   244    LIGAND    13   C3 AMA F   1    DISTANCE (A)  14.587
WATER 1911   OW WAT   244    LIGAND    14   C9 AMA F   1    DISTANCE (A)  13.906
WATER 1912   OW WAT   245    LIGAND     1   N1 AMA F   1    DISTANCE (A)  15.357
WATER 1912   OW WAT   245    LIGAND     5  C10 AMA F   1    DISTANCE (A)  14.748
WATER 1912   OW WAT   245    LIGAND     6   C7 AMA F   1    DISTANCE (A)  13.266
WATER 1912   OW WAT   245    LIGAND     7   C1 AMA F   1    DISTANCE (A)  12.761
WATER 1912   OW WAT   245    LIGAND     8   C6 AMA F   1    DISTANCE (A)  13.662
WATER 1912   OW WAT   245    LIGAND     9   C2 AMA F   1    DISTANCE (A)  13.058
WATER 1912   OW WAT   245    LIGAND    10   C5 AMA F   1    DISTANCE (A)  15.107
WATER 1912   OW WAT   245    LIGAND    11   C8 AMA F   1    DISTANCE (A)  15.532
WATER 1912   OW WAT   245    LIGAND    12   C4 AMA F   1    DISTANCE (A)  15.358
WATER 1912   OW WAT   245    LIGAND    13   C3 AMA F   1    DISTANCE (A)  14.563
WATER 1912   OW WAT   245    LIGAND    14   C9 AMA F   1    DISTANCE (A)  15.011
WATER 1913   OW WAT   246    LIGAND     1   N1 AMA F   1    DISTANCE (A)  15.351
WATER 1913   OW WAT   246    LIGAND     5  C10 AMA F   1    DISTANCE (A)  16.048
WATER 1913   OW WAT   246    LIGAND     6   C7 AMA F   1    DISTANCE (A)  15.506
WATER 1913   OW WAT   246    LIGAND     7   C1 AMA F   1    DISTANCE (A)  16.421
WATER 1913   OW WAT   246    LIGAND     8   C6 AMA F   1    DISTANCE (A)  16.437
WATER 1913   OW WAT   246    LIGAND     9   C2 AMA F   1    DISTANCE (A)  17.849
WATER 1913   OW WAT   246    LIGAND    10   C5 AMA F   1    DISTANCE (A)  16.944
WATER 1913   OW WAT   246    LIGAND    11   C8 AMA F   1    DISTANCE (A)  16.056
WATER 1913   OW WAT   246    LIGAND    12   C4 AMA F   1    DISTANCE (A)  18.333
WATER 1913   OW WAT   246    LIGAND    13   C3 AMA F   1    DISTANCE (A)  18.323
WATER 1913   OW WAT   246    LIGAND    14   C9 AMA F   1    DISTANCE (A)  17.509
WATER 1914   OW WAT   247    LIGAND     1   N1 AMA F   1    DISTANCE (A)  15.872
WATER 1914   OW WAT   247    LIGAND     5  C10 AMA F   1    DISTANCE (A)  14.700
WATER 1914   OW WAT   247    LIGAND     6   C7 AMA F   1    DISTANCE (A)  13.815
WATER 1914   OW WAT   247    LIGAND     7   C1 AMA F   1    DISTANCE (A)  12.619
WATER 1914   OW WAT   247    LIGAND     8   C6 AMA F   1    DISTANCE (A)  13.241
WATER 1914   OW WAT   247    LIGAND     9   C2 AMA F   1    DISTANCE (A)  11.826
WATER 1914   OW WAT   247    LIGAND    10   C5 AMA F   1    DISTANCE (A)  14.167
WATER 1914   OW WAT   247    LIGAND    11   C8 AMA F   1    DISTANCE (A)  15.241
WATER 1914   OW WAT   247    LIGAND    12   C4 AMA F   1    DISTANCE (A)  13.464
WATER 1914   OW WAT   247    LIGAND    13   C3 AMA F   1    DISTANCE (A)  12.850
WATER 1914   OW WAT   247    LIGAND    14   C9 AMA F   1    DISTANCE (A)  14.028
WATER 1915   OW WAT   248    LIGAND     1   N1 AMA F   1    DISTANCE (A)  12.856
WATER 1915   OW WAT   248    LIGAND     5  C10 AMA F   1    DISTANCE (A)  13.236
WATER 1915   OW WAT   248    LIGAND     6   C7 AMA F   1    DISTANCE (A)  13.840
WATER 1915   OW WAT   248    LIGAND     7   C1 AMA F   1    DISTANCE (A)  14.428
WATER 1915   OW WAT   248    LIGAND     8   C6 AMA F   1    DISTANCE (A)  13.408
WATER 1915   OW WAT   248    LIGAND     9   C2 AMA F   1    DISTANCE (A)  15.491
WATER 1915   OW WAT   248    LIGAND    10   C5 AMA F   1    DISTANCE (A)  12.779
WATER 1915   OW WAT   248    LIGAND    11   C8 AMA F   1    DISTANCE (A)  12.112
WATER 1915   OW WAT   248    LIGAND    12   C4 AMA F   1    DISTANCE (A)  13.969
WATER 1915   OW WAT   248    LIGAND    13   C3 AMA F   1    DISTANCE (A)  14.953
WATER 1915   OW WAT   248    LIGAND    14   C9 AMA F   1    DISTANCE (A)  14.384
WATER 1916   OW WAT   249    LIGAND     1   N1 AMA F   1    DISTANCE (A)  16.834
WATER 1916   OW WAT   249    LIGAND     5  C10 AMA F   1    DISTANCE (A)  16.005
WATER 1916   OW WAT   249    LIGAND     6   C7 AMA F   1    DISTANCE (A)  14.561
WATER 1916   OW WAT   249    LIGAND     7   C1 AMA F   1    DISTANCE (A)  13.767
WATER 1916   OW WAT   249    LIGAND     8   C6 AMA F   1    DISTANCE (A)  13.927
WATER 1916   OW WAT   249    LIGAND     9   C2 AMA F   1    DISTANCE (A)  14.489
WATER 1916   OW WAT   249    LIGAND    10   C5 AMA F   1    DISTANCE (A)  15.432
WATER 1916   OW WAT   249    LIGAND    11   C8 AMA F   1    DISTANCE (A)  16.140
WATER 1916   OW WAT   249    LIGAND    12   C4 AMA F   1    DISTANCE (A)  16.077
WATER 1916   OW WAT   249    LIGAND    13   C3 AMA F   1    DISTANCE (A)  15.940
WATER 1916   OW WAT   249    LIGAND    14   C9 AMA F   1    DISTANCE (A)  16.632
WATER 1917   OW WAT   250    LIGAND     1   N1 AMA F   1    DISTANCE (A)  26.993
WATER 1917   OW WAT   250    LIGAND     5  C10 AMA F   1    DISTANCE (A)  26.211
WATER 1917   OW WAT   250    LIGAND     6   C7 AMA F   1    DISTANCE (A)  26.967
WATER 1917   OW WAT   250    LIGAND     7   C1 AMA F   1    DISTANCE (A)  26.260
WATER 1917   OW WAT   250    LIGAND     8   C6 AMA F   1    DISTANCE (A)  24.875
WATER 1917   OW WAT   250    LIGAND     9   C2 AMA F   1    DISTANCE (A)  26.185
WATER 1917   OW WAT   250    LIGAND    10   C5 AMA F   1    DISTANCE (A)  24.054
WATER 1917   OW WAT   250    LIGAND    11   C8 AMA F   1    DISTANCE (A)  24.826
WATER 1917   OW WAT   250    LIGAND    12   C4 AMA F   1    DISTANCE (A)  23.969
WATER 1917   OW WAT   250    LIGAND    13   C3 AMA F   1    DISTANCE (A)  25.402
WATER 1917   OW WAT   250    LIGAND    14   C9 AMA F   1    DISTANCE (A)  26.129
WATER 1918   OW WAT   251    LIGAND     1   N1 AMA F   1    DISTANCE (A)  15.025
WATER 1918   OW WAT   251    LIGAND     5  C10 AMA F   1    DISTANCE (A)  15.098
WATER 1918   OW WAT   251    LIGAND     6   C7 AMA F   1    DISTANCE (A)  13.876
WATER 1918   OW WAT   251    LIGAND     7   C1 AMA F   1    DISTANCE (A)  14.177
WATER 1918   OW WAT   251    LIGAND     8   C6 AMA F   1    DISTANCE (A)  15.499
WATER 1918   OW WAT   251    LIGAND     9   C2 AMA F   1    DISTANCE (A)  14.446
WATER 1918   OW WAT   251    LIGAND    10   C5 AMA F   1    DISTANCE (A)  16.602
WATER 1918   OW WAT   251    LIGAND    11   C8 AMA F   1    DISTANCE (A)  16.343
WATER 1918   OW WAT   251    LIGAND    12   C4 AMA F   1    DISTANCE (A)  16.835
WATER 1918   OW WAT   251    LIGAND    13   C3 AMA F   1    DISTANCE (A)  15.627
WATER 1918   OW WAT   251    LIGAND    14   C9 AMA F   1    DISTANCE (A)  15.359
WATER 1919   OW WAT   252    LIGAND     1   N1 AMA F   1    DISTANCE (A)  15.101
WATER 1919   OW WAT   252    LIGAND     5  C10 AMA F   1    DISTANCE (A)  14.145
WATER 1919   OW WAT   252    LIGAND     6   C7 AMA F   1    DISTANCE (A)  13.079
WATER 1919   OW WAT   252    LIGAND     7   C1 AMA F   1    DISTANCE (A)  12.153
WATER 1919   OW WAT   252    LIGAND     8   C6 AMA F   1    DISTANCE (A)  13.094
WATER 1919   OW WAT   252    LIGAND     9   C2 AMA F   1    DISTANCE (A)  11.521
WATER 1919   OW WAT   252    LIGAND    10   C5 AMA F   1    DISTANCE (A)  14.163
WATER 1919   OW WAT   252    LIGAND    11   C8 AMA F   1    DISTANCE (A)  14.962
WATER 1919   OW WAT   252    LIGAND    12   C4 AMA F   1    DISTANCE (A)  13.623
WATER 1919   OW WAT   252    LIGAND    13   C3 AMA F   1    DISTANCE (A)  12.719
WATER 1919   OW WAT   252    LIGAND    14   C9 AMA F   1    DISTANCE (A)  13.609
WATER 1920   OW WAT   253    LIGAND     1   N1 AMA F   1    DISTANCE (A)  12.724
WATER 1920   OW WAT   253    LIGAND     5  C10 AMA F   1    DISTANCE (A)  13.573
WATER 1920   OW WAT   253    LIGAND     6   C7 AMA F   1    DISTANCE (A)  14.775
WATER 1920   OW WAT   253    LIGAND     7   C1 AMA F   1    DISTANCE (A)  15.745
WATER 1920   OW WAT   253    LIGAND     8   C6 AMA F   1    DISTANCE (A)  15.165
WATER 1920   OW WAT   253    LIGAND     9   C2 AMA F   1    DISTANCE (A)  16.264
WATER 1920   OW WAT   253    LIGAND    10   C5 AMA F   1    DISTANCE (A)  13.992
WATER 1920   OW WAT   253    LIGAND    11   C8 AMA F   1    DISTANCE (A)  12.893
WATER 1920   OW WAT   253    LIGAND    12   C4 AMA F   1    DISTANCE (A)  14.575
WATER 1920   OW WAT   253    LIGAND    13   C3 AMA F   1    DISTANCE (A)  15.180
WATER 1920   OW WAT   253    LIGAND    14   C9 AMA F   1    DISTANCE (A)  14.169
WATER 1921   OW WAT   254    LIGAND     1   N1 AMA F   1    DISTANCE (A)  17.565
WATER 1921   OW WAT   254    LIGAND     5  C10 AMA F   1    DISTANCE (A)  16.356
WATER 1921   OW WAT   254    LIGAND     6   C7 AMA F   1    DISTANCE (A)  16.585
WATER 1921   OW WAT   254    LIGAND     7   C1 AMA F   1    DISTANCE (A)  15.429
WATER 1921   OW WAT   254    LIGAND     8   C6 AMA F   1    DISTANCE (A)  14.159
WATER 1921   OW WAT   254    LIGAND     9   C2 AMA F   1    DISTANCE (A)  15.304
WATER 1921   OW WAT   254    LIGAND    10   C5 AMA F   1    DISTANCE (A)  13.893
WATER 1921   OW WAT   254    LIGAND    11   C8 AMA F   1    DISTANCE (A)  15.167
WATER 1921   OW WAT   254    LIGAND    12   C4 AMA F   1    DISTANCE (A)  13.749
WATER 1921   OW WAT   254    LIGAND    13   C3 AMA F   1    DISTANCE (A)  15.052
WATER 1921   OW WAT   254    LIGAND    14   C9 AMA F   1    DISTANCE (A)  16.233
WATER 1922   OW WAT   255    LIGAND     1   N1 AMA F   1    DISTANCE (A)  27.887
WATER 1922   OW WAT   255    LIGAND     5  C10 AMA F   1    DISTANCE (A)  26.718
WATER 1922   OW WAT   255    LIGAND     6   C7 AMA F   1    DISTANCE (A)  27.202
WATER 1922   OW WAT   255    LIGAND     7   C1 AMA F   1    DISTANCE (A)  26.056
WATER 1922   OW WAT   255    LIGAND     8   C6 AMA F   1    DISTANCE (A)  25.056
WATER 1922   OW WAT   255    LIGAND     9   C2 AMA F   1    DISTANCE (A)  25.416
WATER 1922   OW WAT   255    LIGAND    10   C5 AMA F   1    DISTANCE (A)  24.533
WATER 1922   OW WAT   255    LIGAND    11   C8 AMA F   1    DISTANCE (A)  25.749
WATER 1922   OW WAT   255    LIGAND    12   C4 AMA F   1    DISTANCE (A)  23.848
WATER 1922   OW WAT   255    LIGAND    13   C3 AMA F   1    DISTANCE (A)  24.893
WATER 1922   OW WAT   255    LIGAND    14   C9 AMA F   1    DISTANCE (A)  26.088
WATER 1923   OW WAT   257    LIGAND     1   N1 AMA F   1    DISTANCE (A)  29.343
WATER 1923   OW WAT   257    LIGAND     5  C10 AMA F   1    DISTANCE (A)  28.306
WATER 1923   OW WAT   257    LIGAND     6   C7 AMA F   1    DISTANCE (A)  28.815
WATER 1923   OW WAT   257    LIGAND     7   C1 AMA F   1    DISTANCE (A)  27.813
WATER 1923   OW WAT   257    LIGAND     8   C6 AMA F   1    DISTANCE (A)  26.504
WATER 1923   OW WAT   257    LIGAND     9   C2 AMA F   1    DISTANCE (A)  27.604
WATER 1923   OW WAT   257    LIGAND    10   C5 AMA F   1    DISTANCE (A)  25.952
WATER 1923   OW WAT   257    LIGAND    11   C8 AMA F   1    DISTANCE (A)  27.025
WATER 1923   OW WAT   257    LIGAND    12   C4 AMA F   1    DISTANCE (A)  25.724
WATER 1923   OW WAT   257    LIGAND    13   C3 AMA F   1    DISTANCE (A)  27.068
WATER 1923   OW WAT   257    LIGAND    14   C9 AMA F   1    DISTANCE (A)  28.094
WATER 1924   OW WAT   258    LIGAND     1   N1 AMA F   1    DISTANCE (A)  11.584
WATER 1924   OW WAT   258    LIGAND     5  C10 AMA F   1    DISTANCE (A)  12.815
WATER 1924   OW WAT   258    LIGAND     6   C7 AMA F   1    DISTANCE (A)  13.819
WATER 1924   OW WAT   258    LIGAND     7   C1 AMA F   1    DISTANCE (A)  15.122
WATER 1924   OW WAT   258    LIGAND     8   C6 AMA F   1    DISTANCE (A)  14.982
WATER 1924   OW WAT   258    LIGAND     9   C2 AMA F   1    DISTANCE (A)  15.715
WATER 1924   OW WAT   258    LIGAND    10   C5 AMA F   1    DISTANCE (A)  14.056
WATER 1924   OW WAT   258    LIGAND    11   C8 AMA F   1    DISTANCE (A)  12.646
WATER 1924   OW WAT   258    LIGAND    12   C4 AMA F   1    DISTANCE (A)  14.696
WATER 1924   OW WAT   258    LIGAND    13   C3 AMA F   1    DISTANCE (A)  14.841
WATER 1924   OW WAT   258    LIGAND    14   C9 AMA F   1    DISTANCE (A)  13.510
WATER 1925   OW WAT   259    LIGAND     1   N1 AMA F   1    DISTANCE (A)  15.644
WATER 1925   OW WAT   259    LIGAND     5  C10 AMA F   1    DISTANCE (A)  14.286
WATER 1925   OW WAT   259    LIGAND     6   C7 AMA F   1    DISTANCE (A)  13.590
WATER 1925   OW WAT   259    LIGAND     7   C1 AMA F   1    DISTANCE (A)  12.165
WATER 1925   OW WAT   259    LIGAND     8   C6 AMA F   1    DISTANCE (A)  12.321
WATER 1925   OW WAT   259    LIGAND     9   C2 AMA F   1    DISTANCE (A)  11.402
WATER 1925   OW WAT   259    LIGAND    10   C5 AMA F   1    DISTANCE (A)  13.090
WATER 1925   OW WAT   259    LIGAND    11   C8 AMA F   1    DISTANCE (A)  14.422
WATER 1925   OW WAT   259    LIGAND    12   C4 AMA F   1    DISTANCE (A)  12.381
WATER 1925   OW WAT   259    LIGAND    13   C3 AMA F   1    DISTANCE (A)  12.222
WATER 1925   OW WAT   259    LIGAND    14   C9 AMA F   1    DISTANCE (A)  13.641
WATER 1926   OW WAT   260    LIGAND     1   N1 AMA F   1    DISTANCE (A)  17.071
WATER 1926   OW WAT   260    LIGAND     5  C10 AMA F   1    DISTANCE (A)  17.734
WATER 1926   OW WAT   260    LIGAND     6   C7 AMA F   1    DISTANCE (A)  19.236
WATER 1926   OW WAT   260    LIGAND     7   C1 AMA F   1    DISTANCE (A)  20.008
WATER 1926   OW WAT   260    LIGAND     8   C6 AMA F   1    DISTANCE (A)  19.810
WATER 1926   OW WAT   260    LIGAND     9   C2 AMA F   1    DISTANCE (A)  19.649
WATER 1926   OW WAT   260    LIGAND    10   C5 AMA F   1    DISTANCE (A)  18.353
WATER 1926   OW WAT   260    LIGAND    11   C8 AMA F   1    DISTANCE (A)  17.512
WATER 1926   OW WAT   260    LIGAND    12   C4 AMA F   1    DISTANCE (A)  17.962
WATER 1926   OW WAT   260    LIGAND    13   C3 AMA F   1    DISTANCE (A)  18.180
WATER 1926   OW WAT   260    LIGAND    14   C9 AMA F   1    DISTANCE (A)  17.325
WATER 1927   OW WAT   261    LIGAND     1   N1 AMA F   1    DISTANCE (A)  17.931
WATER 1927   OW WAT   261    LIGAND     5  C10 AMA F   1    DISTANCE (A)  16.494
WATER 1927   OW WAT   261    LIGAND     6   C7 AMA F   1    DISTANCE (A)  16.238
WATER 1927   OW WAT   261    LIGAND     7   C1 AMA F   1    DISTANCE (A)  14.757
WATER 1927   OW WAT   261    LIGAND     8   C6 AMA F   1    DISTANCE (A)  14.037
WATER 1927   OW WAT   261    LIGAND     9   C2 AMA F   1    DISTANCE (A)  14.284
WATER 1927   OW WAT   261    LIGAND    10   C5 AMA F   1    DISTANCE (A)  14.337
WATER 1927   OW WAT   261    LIGAND    11   C8 AMA F   1    DISTANCE (A)  15.858
WATER 1927   OW WAT   261    LIGAND    12   C4 AMA F   1    DISTANCE (A)  13.846
WATER 1927   OW WAT   261    LIGAND    13   C3 AMA F   1    DISTANCE (A)  14.572
WATER 1927   OW WAT   261    LIGAND    14   C9 AMA F   1    DISTANCE (A)  16.069
WATER 1928   OW WAT   262    LIGAND     1   N1 AMA F   1    DISTANCE (A)  16.378
WATER 1928   OW WAT   262    LIGAND     5  C10 AMA F   1    DISTANCE (A)  15.063
WATER 1928   OW WAT   262    LIGAND     6   C7 AMA F   1    DISTANCE (A)  14.019
WATER 1928   OW WAT   262    LIGAND     7   C1 AMA F   1    DISTANCE (A)  12.615
WATER 1928   OW WAT   262    LIGAND     8   C6 AMA F   1    DISTANCE (A)  12.438
WATER 1928   OW WAT   262    LIGAND     9   C2 AMA F   1    DISTANCE (A)  12.637
WATER 1928   OW WAT   262    LIGAND    10   C5 AMA F   1    DISTANCE (A)  13.608
WATER 1928   OW WAT   262    LIGAND    11   C8 AMA F   1    DISTANCE (A)  14.916
WATER 1928   OW WAT   262    LIGAND    12   C4 AMA F   1    DISTANCE (A)  13.625
WATER 1928   OW WAT   262    LIGAND    13   C3 AMA F   1    DISTANCE (A)  13.785
WATER 1928   OW WAT   262    LIGAND    14   C9 AMA F   1    DISTANCE (A)  15.081
WATER 1929   OW WAT   263    LIGAND     1   N1 AMA F   1    DISTANCE (A)  15.301
WATER 1929   OW WAT   263    LIGAND     5  C10 AMA F   1    DISTANCE (A)  14.506
WATER 1929   OW WAT   263    LIGAND     6   C7 AMA F   1    DISTANCE (A)  13.528
WATER 1929   OW WAT   263    LIGAND     7   C1 AMA F   1    DISTANCE (A)  12.815
WATER 1929   OW WAT   263    LIGAND     8   C6 AMA F   1    DISTANCE (A)  12.072
WATER 1929   OW WAT   263    LIGAND     9   C2 AMA F   1    DISTANCE (A)  13.950
WATER 1929   OW WAT   263    LIGAND    10   C5 AMA F   1    DISTANCE (A)  13.159
WATER 1929   OW WAT   263    LIGAND    11   C8 AMA F   1    DISTANCE (A)  13.849
WATER 1929   OW WAT   263    LIGAND    12   C4 AMA F   1    DISTANCE (A)  14.263
WATER 1929   OW WAT   263    LIGAND    13   C3 AMA F   1    DISTANCE (A)  14.899
WATER 1929   OW WAT   263    LIGAND    14   C9 AMA F   1    DISTANCE (A)  15.516
WATER 1930   OW WAT   264    LIGAND     1   N1 AMA F   1    DISTANCE (A)  26.663
WATER 1930   OW WAT   264    LIGAND     5  C10 AMA F   1    DISTANCE (A)  26.142
WATER 1930   OW WAT   264    LIGAND     6   C7 AMA F   1    DISTANCE (A)  27.321
WATER 1930   OW WAT   264    LIGAND     7   C1 AMA F   1    DISTANCE (A)  26.898
WATER 1930   OW WAT   264    LIGAND     8   C6 AMA F   1    DISTANCE (A)  26.335
WATER 1930   OW WAT   264    LIGAND     9   C2 AMA F   1    DISTANCE (A)  25.896
WATER 1930   OW WAT   264    LIGAND    10   C5 AMA F   1    DISTANCE (A)  25.113
WATER 1930   OW WAT   264    LIGAND    11   C8 AMA F   1    DISTANCE (A)  25.569
WATER 1930   OW WAT   264    LIGAND    12   C4 AMA F   1    DISTANCE (A)  24.034
WATER 1930   OW WAT   264    LIGAND    13   C3 AMA F   1    DISTANCE (A)  24.647
WATER 1930   OW WAT   264    LIGAND    14   C9 AMA F   1    DISTANCE (A)  25.105
WATER 1931   OW WAT   265    LIGAND     1   N1 AMA F   1    DISTANCE (A)  31.385
WATER 1931   OW WAT   265    LIGAND     5  C10 AMA F   1    DISTANCE (A)  30.614
WATER 1931   OW WAT   265    LIGAND     6   C7 AMA F   1    DISTANCE (A)  31.486
WATER 1931   OW WAT   265    LIGAND     7   C1 AMA F   1    DISTANCE (A)  30.775
WATER 1931   OW WAT   265    LIGAND     8   C6 AMA F   1    DISTANCE (A)  30.460
WATER 1931   OW WAT   265    LIGAND     9   C2 AMA F   1    DISTANCE (A)  29.511
WATER 1931   OW WAT   265    LIGAND    10   C5 AMA F   1    DISTANCE (A)  29.561
WATER 1931   OW WAT   265    LIGAND    11   C8 AMA F   1    DISTANCE (A)  30.305
WATER 1931   OW WAT   265    LIGAND    12   C4 AMA F   1    DISTANCE (A)  28.241
WATER 1931   OW WAT   265    LIGAND    13   C3 AMA F   1    DISTANCE (A)  28.576
WATER 1931   OW WAT   265    LIGAND    14   C9 AMA F   1    DISTANCE (A)  29.339
WATER 1932   OW WAT   266    LIGAND     1   N1 AMA F   1    DISTANCE (A)  27.703
WATER 1932   OW WAT   266    LIGAND     5  C10 AMA F   1    DISTANCE (A)  27.069
WATER 1932   OW WAT   266    LIGAND     6   C7 AMA F   1    DISTANCE (A)  28.057
WATER 1932   OW WAT   266    LIGAND     7   C1 AMA F   1    DISTANCE (A)  27.507
WATER 1932   OW WAT   266    LIGAND     8   C6 AMA F   1    DISTANCE (A)  27.249
WATER 1932   OW WAT   266    LIGAND     9   C2 AMA F   1    DISTANCE (A)  26.244
WATER 1932   OW WAT   266    LIGAND    10   C5 AMA F   1    DISTANCE (A)  26.234
WATER 1932   OW WAT   266    LIGAND    11   C8 AMA F   1    DISTANCE (A)  26.814
WATER 1932   OW WAT   266    LIGAND    12   C4 AMA F   1    DISTANCE (A)  24.905
WATER 1932   OW WAT   266    LIGAND    13   C3 AMA F   1    DISTANCE (A)  25.183
WATER 1932   OW WAT   266    LIGAND    14   C9 AMA F   1    DISTANCE (A)  25.781
WATER 1933   OW WAT   267    LIGAND     1   N1 AMA F   1    DISTANCE (A)  28.146
WATER 1933   OW WAT   267    LIGAND     5  C10 AMA F   1    DISTANCE (A)  27.900
WATER 1933   OW WAT   267    LIGAND     6   C7 AMA F   1    DISTANCE (A)  29.139
WATER 1933   OW WAT   267    LIGAND     7   C1 AMA F   1    DISTANCE (A)  28.994
WATER 1933   OW WAT   267    LIGAND     8   C6 AMA F   1    DISTANCE (A)  27.826
WATER 1933   OW WAT   267    LIGAND     9   C2 AMA F   1    DISTANCE (A)  28.829
WATER 1933   OW WAT   267    LIGAND    10   C5 AMA F   1    DISTANCE (A)  26.526
WATER 1933   OW WAT   267    LIGAND    11   C8 AMA F   1    DISTANCE (A)  26.687
WATER 1933   OW WAT   267    LIGAND    12   C4 AMA F   1    DISTANCE (A)  26.344
WATER 1933   OW WAT   267    LIGAND    13   C3 AMA F   1    DISTANCE (A)  27.574
WATER 1933   OW WAT   267    LIGAND    14   C9 AMA F   1    DISTANCE (A)  27.722
WATER 1934   OW WAT   268    LIGAND     1   N1 AMA F   1    DISTANCE (A)  21.009
WATER 1934   OW WAT   268    LIGAND     5  C10 AMA F   1    DISTANCE (A)  21.509
WATER 1934   OW WAT   268    LIGAND     6   C7 AMA F   1    DISTANCE (A)  23.021
WATER 1934   OW WAT   268    LIGAND     7   C1 AMA F   1    DISTANCE (A)  23.631
WATER 1934   OW WAT   268    LIGAND     8   C6 AMA F   1    DISTANCE (A)  23.094
WATER 1934   OW WAT   268    LIGAND     9   C2 AMA F   1    DISTANCE (A)  23.403
WATER 1934   OW WAT   268    LIGAND    10   C5 AMA F   1    DISTANCE (A)  21.585
WATER 1934   OW WAT   268    LIGAND    11   C8 AMA F   1    DISTANCE (A)  20.920
WATER 1934   OW WAT   268    LIGAND    12   C4 AMA F   1    DISTANCE (A)  21.337
WATER 1934   OW WAT   268    LIGAND    13   C3 AMA F   1    DISTANCE (A)  21.917
WATER 1934   OW WAT   268    LIGAND    14   C9 AMA F   1    DISTANCE (A)  21.255
WATER 1935   OW WAT   269    LIGAND     1   N1 AMA F   1    DISTANCE (A)  16.230
WATER 1935   OW WAT   269    LIGAND     5  C10 AMA F   1    DISTANCE (A)  15.545
WATER 1935   OW WAT   269    LIGAND     6   C7 AMA F   1    DISTANCE (A)  14.734
WATER 1935   OW WAT   269    LIGAND     7   C1 AMA F   1    DISTANCE (A)  14.150
WATER 1935   OW WAT   269    LIGAND     8   C6 AMA F   1    DISTANCE (A)  15.357
WATER 1935   OW WAT   269    LIGAND     9   C2 AMA F   1    DISTANCE (A)  13.243
WATER 1935   OW WAT   269    LIGAND    10   C5 AMA F   1    DISTANCE (A)  16.140
WATER 1935   OW WAT   269    LIGAND    11   C8 AMA F   1    DISTANCE (A)  16.653
WATER 1935   OW WAT   269    LIGAND    12   C4 AMA F   1    DISTANCE (A)  15.351
WATER 1935   OW WAT   269    LIGAND    13   C3 AMA F   1    DISTANCE (A)  14.142
WATER 1935   OW WAT   269    LIGAND    14   C9 AMA F   1    DISTANCE (A)  14.729
WATER 1936   OW WAT   270    LIGAND     1   N1 AMA F   1    DISTANCE (A)  26.441
WATER 1936   OW WAT   270    LIGAND     5  C10 AMA F   1    DISTANCE (A)  25.440
WATER 1936   OW WAT   270    LIGAND     6   C7 AMA F   1    DISTANCE (A)  25.975
WATER 1936   OW WAT   270    LIGAND     7   C1 AMA F   1    DISTANCE (A)  25.021
WATER 1936   OW WAT   270    LIGAND     8   C6 AMA F   1    DISTANCE (A)  24.860
WATER 1936   OW WAT   270    LIGAND     9   C2 AMA F   1    DISTANCE (A)  23.686
WATER 1936   OW WAT   270    LIGAND    10   C5 AMA F   1    DISTANCE (A)  24.306
WATER 1936   OW WAT   270    LIGAND    11   C8 AMA F   1    DISTANCE (A)  25.289
WATER 1936   OW WAT   270    LIGAND    12   C4 AMA F   1    DISTANCE (A)  22.927
WATER 1936   OW WAT   270    LIGAND    13   C3 AMA F   1    DISTANCE (A)  23.096
WATER 1936   OW WAT   270    LIGAND    14   C9 AMA F   1    DISTANCE (A)  24.125
WATER 1937   OW WAT   271    LIGAND     1   N1 AMA F   1    DISTANCE (A)  23.284
WATER 1937   OW WAT   271    LIGAND     5  C10 AMA F   1    DISTANCE (A)  23.453
WATER 1937   OW WAT   271    LIGAND     6   C7 AMA F   1    DISTANCE (A)  24.637
WATER 1937   OW WAT   271    LIGAND     7   C1 AMA F   1    DISTANCE (A)  24.924
WATER 1937   OW WAT   271    LIGAND     8   C6 AMA F   1    DISTANCE (A)  25.269
WATER 1937   OW WAT   271    LIGAND     9   C2 AMA F   1    DISTANCE (A)  23.752
WATER 1937   OW WAT   271    LIGAND    10   C5 AMA F   1    DISTANCE (A)  24.117
WATER 1937   OW WAT   271    LIGAND    11   C8 AMA F   1    DISTANCE (A)  23.825
WATER 1937   OW WAT   271    LIGAND    12   C4 AMA F   1    DISTANCE (A)  22.906
WATER 1937   OW WAT   271    LIGAND    13   C3 AMA F   1    DISTANCE (A)  22.522
WATER 1937   OW WAT   271    LIGAND    14   C9 AMA F   1    DISTANCE (A)  22.203
WATER 1938   OW WAT   272    LIGAND     1   N1 AMA F   1    DISTANCE (A)  27.013
WATER 1938   OW WAT   272    LIGAND     5  C10 AMA F   1    DISTANCE (A)  27.167
WATER 1938   OW WAT   272    LIGAND     6   C7 AMA F   1    DISTANCE (A)  28.649
WATER 1938   OW WAT   272    LIGAND     7   C1 AMA F   1    DISTANCE (A)  28.905
WATER 1938   OW WAT   272    LIGAND     8   C6 AMA F   1    DISTANCE (A)  28.505
WATER 1938   OW WAT   272    LIGAND     9   C2 AMA F   1    DISTANCE (A)  28.171
WATER 1938   OW WAT   272    LIGAND    10   C5 AMA F   1    DISTANCE (A)  27.015
WATER 1938   OW WAT   272    LIGAND    11   C8 AMA F   1    DISTANCE (A)  26.745
WATER 1938   OW WAT   272    LIGAND    12   C4 AMA F   1    DISTANCE (A)  26.228
WATER 1938   OW WAT   272    LIGAND    13   C3 AMA F   1    DISTANCE (A)  26.661
WATER 1938   OW WAT   272    LIGAND    14   C9 AMA F   1    DISTANCE (A)  26.380
WATER 1939   OW WAT   273    LIGAND     1   N1 AMA F   1    DISTANCE (A)  28.648
WATER 1939   OW WAT   273    LIGAND     5  C10 AMA F   1    DISTANCE (A)  28.112
WATER 1939   OW WAT   273    LIGAND     6   C7 AMA F   1    DISTANCE (A)  29.244
WATER 1939   OW WAT   273    LIGAND     7   C1 AMA F   1    DISTANCE (A)  28.798
WATER 1939   OW WAT   273    LIGAND     8   C6 AMA F   1    DISTANCE (A)  27.674
WATER 1939   OW WAT   273    LIGAND     9   C2 AMA F   1    DISTANCE (A)  28.373
WATER 1939   OW WAT   273    LIGAND    10   C5 AMA F   1    DISTANCE (A)  26.477
WATER 1939   OW WAT   273    LIGAND    11   C8 AMA F   1    DISTANCE (A)  26.965
WATER 1939   OW WAT   273    LIGAND    12   C4 AMA F   1    DISTANCE (A)  26.012
WATER 1939   OW WAT   273    LIGAND    13   C3 AMA F   1    DISTANCE (A)  27.202
WATER 1939   OW WAT   273    LIGAND    14   C9 AMA F   1    DISTANCE (A)  27.670
WATER 1940   OW WAT   274    LIGAND     1   N1 AMA F   1    DISTANCE (A)  13.020
WATER 1940   OW WAT   274    LIGAND     5  C10 AMA F   1    DISTANCE (A)  14.076
WATER 1940   OW WAT   274    LIGAND     6   C7 AMA F   1    DISTANCE (A)  15.426
WATER 1940   OW WAT   274    LIGAND     7   C1 AMA F   1    DISTANCE (A)  16.557
WATER 1940   OW WAT   274    LIGAND     8   C6 AMA F   1    DISTANCE (A)  16.537
WATER 1940   OW WAT   274    LIGAND     9   C2 AMA F   1    DISTANCE (A)  16.559
WATER 1940   OW WAT   274    LIGAND    10   C5 AMA F   1    DISTANCE (A)  15.282
WATER 1940   OW WAT   274    LIGAND    11   C8 AMA F   1    DISTANCE (A)  14.052
WATER 1940   OW WAT   274    LIGAND    12   C4 AMA F   1    DISTANCE (A)  15.288
WATER 1940   OW WAT   274    LIGAND    13   C3 AMA F   1    DISTANCE (A)  15.310
WATER 1940   OW WAT   274    LIGAND    14   C9 AMA F   1    DISTANCE (A)  14.078
WATER 1941   OW WAT   275    LIGAND     1   N1 AMA F   1    DISTANCE (A)  18.358
WATER 1941   OW WAT   275    LIGAND     5  C10 AMA F   1    DISTANCE (A)  18.973
WATER 1941   OW WAT   275    LIGAND     6   C7 AMA F   1    DISTANCE (A)  20.244
WATER 1941   OW WAT   275    LIGAND     7   C1 AMA F   1    DISTANCE (A)  20.979
WATER 1941   OW WAT   275    LIGAND     8   C6 AMA F   1    DISTANCE (A)  20.162
WATER 1941   OW WAT   275    LIGAND     9   C2 AMA F   1    DISTANCE (A)  21.385
WATER 1941   OW WAT   275    LIGAND    10   C5 AMA F   1    DISTANCE (A)  18.882
WATER 1941   OW WAT   275    LIGAND    11   C8 AMA F   1    DISTANCE (A)  18.065
WATER 1941   OW WAT   275    LIGAND    12   C4 AMA F   1    DISTANCE (A)  19.333
WATER 1941   OW WAT   275    LIGAND    13   C3 AMA F   1    DISTANCE (A)  20.185
WATER 1941   OW WAT   275    LIGAND    14   C9 AMA F   1    DISTANCE (A)  19.417
WATER 1942   OW WAT   276    LIGAND     1   N1 AMA F   1    DISTANCE (A)  13.277
WATER 1942   OW WAT   276    LIGAND     5  C10 AMA F   1    DISTANCE (A)  13.848
WATER 1942   OW WAT   276    LIGAND     6   C7 AMA F   1    DISTANCE (A)  14.873
WATER 1942   OW WAT   276    LIGAND     7   C1 AMA F   1    DISTANCE (A)  15.605
WATER 1942   OW WAT   276    LIGAND     8   C6 AMA F   1    DISTANCE (A)  16.331
WATER 1942   OW WAT   276    LIGAND     9   C2 AMA F   1    DISTANCE (A)  14.705
WATER 1942   OW WAT   276    LIGAND    10   C5 AMA F   1    DISTANCE (A)  15.403
WATER 1942   OW WAT   276    LIGAND    11   C8 AMA F   1    DISTANCE (A)  14.664
WATER 1942   OW WAT   276    LIGAND    12   C4 AMA F   1    DISTANCE (A)  14.492
WATER 1942   OW WAT   276    LIGAND    13   C3 AMA F   1    DISTANCE (A)  13.668
WATER 1942   OW WAT   276    LIGAND    14   C9 AMA F   1    DISTANCE (A)  12.827
WATER 1943   OW WAT   277    LIGAND     1   N1 AMA F   1    DISTANCE (A)  17.606
WATER 1943   OW WAT   277    LIGAND     5  C10 AMA F   1    DISTANCE (A)  18.114
WATER 1943   OW WAT   277    LIGAND     6   C7 AMA F   1    DISTANCE (A)  19.534
WATER 1943   OW WAT   277    LIGAND     7   C1 AMA F   1    DISTANCE (A)  20.166
WATER 1943   OW WAT   277    LIGAND     8   C6 AMA F   1    DISTANCE (A)  20.269
WATER 1943   OW WAT   277    LIGAND     9   C2 AMA F   1    DISTANCE (A)  19.421
WATER 1943   OW WAT   277    LIGAND    10   C5 AMA F   1    DISTANCE (A)  18.904
WATER 1943   OW WAT   277    LIGAND    11   C8 AMA F   1    DISTANCE (A)  18.232
WATER 1943   OW WAT   277    LIGAND    12   C4 AMA F   1    DISTANCE (A)  18.109
WATER 1943   OW WAT   277    LIGAND    13   C3 AMA F   1    DISTANCE (A)  17.992
WATER 1943   OW WAT   277    LIGAND    14   C9 AMA F   1    DISTANCE (A)  17.279
WATER 1944   OW WAT   278    LIGAND     1   N1 AMA F   1    DISTANCE (A)  25.869
WATER 1944   OW WAT   278    LIGAND     5  C10 AMA F   1    DISTANCE (A)  25.128
WATER 1944   OW WAT   278    LIGAND     6   C7 AMA F   1    DISTANCE (A)  25.743
WATER 1944   OW WAT   278    LIGAND     7   C1 AMA F   1    DISTANCE (A)  25.082
WATER 1944   OW WAT   278    LIGAND     8   C6 AMA F   1    DISTANCE (A)  23.599
WATER 1944   OW WAT   278    LIGAND     9   C2 AMA F   1    DISTANCE (A)  25.289
WATER 1944   OW WAT   278    LIGAND    10   C5 AMA F   1    DISTANCE (A)  22.927
WATER 1944   OW WAT   278    LIGAND    11   C8 AMA F   1    DISTANCE (A)  23.650
WATER 1944   OW WAT   278    LIGAND    12   C4 AMA F   1    DISTANCE (A)  23.151
WATER 1944   OW WAT   278    LIGAND    13   C3 AMA F   1    DISTANCE (A)  24.659
WATER 1944   OW WAT   278    LIGAND    14   C9 AMA F   1    DISTANCE (A)  25.328
WATER 1945   OW WAT   279    LIGAND     1   N1 AMA F   1    DISTANCE (A)  16.781
WATER 1945   OW WAT   279    LIGAND     5  C10 AMA F   1    DISTANCE (A)  15.961
WATER 1945   OW WAT   279    LIGAND     6   C7 AMA F   1    DISTANCE (A)  14.851
WATER 1945   OW WAT   279    LIGAND     7   C1 AMA F   1    DISTANCE (A)  14.085
WATER 1945   OW WAT   279    LIGAND     8   C6 AMA F   1    DISTANCE (A)  15.144
WATER 1945   OW WAT   279    LIGAND     9   C2 AMA F   1    DISTANCE (A)  13.512
WATER 1945   OW WAT   279    LIGAND    10   C5 AMA F   1    DISTANCE (A)  16.238
WATER 1945   OW WAT   279    LIGAND    11   C8 AMA F   1    DISTANCE (A)  16.904
WATER 1945   OW WAT   279    LIGAND    12   C4 AMA F   1    DISTANCE (A)  15.742
WATER 1945   OW WAT   279    LIGAND    13   C3 AMA F   1    DISTANCE (A)  14.724
WATER 1945   OW WAT   279    LIGAND    14   C9 AMA F   1    DISTANCE (A)  15.462
WATER 1946   OW WAT   280    LIGAND     1   N1 AMA F   1    DISTANCE (A)  18.723
WATER 1946   OW WAT   280    LIGAND     5  C10 AMA F   1    DISTANCE (A)  18.282
WATER 1946   OW WAT   280    LIGAND     6   C7 AMA F   1    DISTANCE (A)  16.777
WATER 1946   OW WAT   280    LIGAND     7   C1 AMA F   1    DISTANCE (A)  16.444
WATER 1946   OW WAT   280    LIGAND     8   C6 AMA F   1    DISTANCE (A)  17.304
WATER 1946   OW WAT   280    LIGAND     9   C2 AMA F   1    DISTANCE (A)  16.920
WATER 1946   OW WAT   280    LIGAND    10   C5 AMA F   1    DISTANCE (A)  18.768
WATER 1946   OW WAT   280    LIGAND    11   C8 AMA F   1    DISTANCE (A)  19.056
WATER 1946   OW WAT   280    LIGAND    12   C4 AMA F   1    DISTANCE (A)  19.186
WATER 1946   OW WAT   280    LIGAND    13   C3 AMA F   1    DISTANCE (A)  18.415
WATER 1946   OW WAT   280    LIGAND    14   C9 AMA F   1    DISTANCE (A)  18.716
WATER 1947   OW WAT   281    LIGAND     1   N1 AMA F   1    DISTANCE (A)  13.120
WATER 1947   OW WAT   281    LIGAND     5  C10 AMA F   1    DISTANCE (A)  13.515
WATER 1947   OW WAT   281    LIGAND     6   C7 AMA F   1    DISTANCE (A)  12.679
WATER 1947   OW WAT   281    LIGAND     7   C1 AMA F   1    DISTANCE (A)  13.338
WATER 1947   OW WAT   281    LIGAND     8   C6 AMA F   1    DISTANCE (A)  14.802
WATER 1947   OW WAT   281    LIGAND     9   C2 AMA F   1    DISTANCE (A)  13.373
WATER 1947   OW WAT   281    LIGAND    10   C5 AMA F   1    DISTANCE (A)  15.523
WATER 1947   OW WAT   281    LIGAND    11   C8 AMA F   1    DISTANCE (A)  14.959
WATER 1947   OW WAT   281    LIGAND    12   C4 AMA F   1    DISTANCE (A)  15.555
WATER 1947   OW WAT   281    LIGAND    13   C3 AMA F   1    DISTANCE (A)  14.171
WATER 1947   OW WAT   281    LIGAND    14   C9 AMA F   1    DISTANCE (A)  13.556
WATER 1948   OW WAT   282    LIGAND     1   N1 AMA F   1    DISTANCE (A)  13.030
WATER 1948   OW WAT   282    LIGAND     5  C10 AMA F   1    DISTANCE (A)  14.258
WATER 1948   OW WAT   282    LIGAND     6   C7 AMA F   1    DISTANCE (A)  15.455
WATER 1948   OW WAT   282    LIGAND     7   C1 AMA F   1    DISTANCE (A)  16.739
WATER 1948   OW WAT   282    LIGAND     8   C6 AMA F   1    DISTANCE (A)  16.808
WATER 1948   OW WAT   282    LIGAND     9   C2 AMA F   1    DISTANCE (A)  16.933
WATER 1948   OW WAT   282    LIGAND    10   C5 AMA F   1    DISTANCE (A)  15.711
WATER 1948   OW WAT   282    LIGAND    11   C8 AMA F   1    DISTANCE (A)  14.337
WATER 1948   OW WAT   282    LIGAND    12   C4 AMA F   1    DISTANCE (A)  15.920
WATER 1948   OW WAT   282    LIGAND    13   C3 AMA F   1    DISTANCE (A)  15.849
WATER 1948   OW WAT   282    LIGAND    14   C9 AMA F   1    DISTANCE (A)  14.485
WATER 1949   OW WAT   283    LIGAND     1   N1 AMA F   1    DISTANCE (A)  21.790
WATER 1949   OW WAT   283    LIGAND     5  C10 AMA F   1    DISTANCE (A)  20.565
WATER 1949   OW WAT   283    LIGAND     6   C7 AMA F   1    DISTANCE (A)  20.949
WATER 1949   OW WAT   283    LIGAND     7   C1 AMA F   1    DISTANCE (A)  19.758
WATER 1949   OW WAT   283    LIGAND     8   C6 AMA F   1    DISTANCE (A)  18.726
WATER 1949   OW WAT   283    LIGAND     9   C2 AMA F   1    DISTANCE (A)  19.203
WATER 1949   OW WAT   283    LIGAND    10   C5 AMA F   1    DISTANCE (A)  18.301
WATER 1949   OW WAT   283    LIGAND    11   C8 AMA F   1    DISTANCE (A)  19.582
WATER 1949   OW WAT   283    LIGAND    12   C4 AMA F   1    DISTANCE (A)  17.696
WATER 1949   OW WAT   283    LIGAND    13   C3 AMA F   1    DISTANCE (A)  18.781
WATER 1949   OW WAT   283    LIGAND    14   C9 AMA F   1    DISTANCE (A)  20.027
WATER 1950   OW WAT   284    LIGAND     1   N1 AMA F   1    DISTANCE (A)  29.037
WATER 1950   OW WAT   284    LIGAND     5  C10 AMA F   1    DISTANCE (A)  28.680
WATER 1950   OW WAT   284    LIGAND     6   C7 AMA F   1    DISTANCE (A)  29.929
WATER 1950   OW WAT   284    LIGAND     7   C1 AMA F   1    DISTANCE (A)  29.666
WATER 1950   OW WAT   284    LIGAND     8   C6 AMA F   1    DISTANCE (A)  29.262
WATER 1950   OW WAT   284    LIGAND     9   C2 AMA F   1    DISTANCE (A)  28.602
WATER 1950   OW WAT   284    LIGAND    10   C5 AMA F   1    DISTANCE (A)  27.985
WATER 1950   OW WAT   284    LIGAND    11   C8 AMA F   1    DISTANCE (A)  28.268
WATER 1950   OW WAT   284    LIGAND    12   C4 AMA F   1    DISTANCE (A)  26.854
WATER 1950   OW WAT   284    LIGAND    13   C3 AMA F   1    DISTANCE (A)  27.291
WATER 1950   OW WAT   284    LIGAND    14   C9 AMA F   1    DISTANCE (A)  27.574
WATER 1951   OW WAT   285    LIGAND     1   N1 AMA F   1    DISTANCE (A)  12.819
WATER 1951   OW WAT   285    LIGAND     5  C10 AMA F   1    DISTANCE (A)  13.363
WATER 1951   OW WAT   285    LIGAND     6   C7 AMA F   1    DISTANCE (A)  13.597
WATER 1951   OW WAT   285    LIGAND     7   C1 AMA F   1    DISTANCE (A)  14.348
WATER 1951   OW WAT   285    LIGAND     8   C6 AMA F   1    DISTANCE (A)  15.652
WATER 1951   OW WAT   285    LIGAND     9   C2 AMA F   1    DISTANCE (A)  13.583
WATER 1951   OW WAT   285    LIGAND    10   C5 AMA F   1    DISTANCE (A)  15.450
WATER 1951   OW WAT   285    LIGAND    11   C8 AMA F   1    DISTANCE (A)  14.755
WATER 1951   OW WAT   285    LIGAND    12   C4 AMA F   1    DISTANCE (A)  14.745
WATER 1951   OW WAT   285    LIGAND    13   C3 AMA F   1    DISTANCE (A)  13.352
WATER 1951   OW WAT   285    LIGAND    14   C9 AMA F   1    DISTANCE (A)  12.544
WATER 1952   OW WAT   286    LIGAND     1   N1 AMA F   1    DISTANCE (A)  15.153
WATER 1952   OW WAT   286    LIGAND     5  C10 AMA F   1    DISTANCE (A)  14.322
WATER 1952   OW WAT   286    LIGAND     6   C7 AMA F   1    DISTANCE (A)  12.900
WATER 1952   OW WAT   286    LIGAND     7   C1 AMA F   1    DISTANCE (A)  12.114
WATER 1952   OW WAT   286    LIGAND     8   C6 AMA F   1    DISTANCE (A)  12.909
WATER 1952   OW WAT   286    LIGAND     9   C2 AMA F   1    DISTANCE (A)  12.207
WATER 1952   OW WAT   286    LIGAND    10   C5 AMA F   1    DISTANCE (A)  14.333
WATER 1952   OW WAT   286    LIGAND    11   C8 AMA F   1    DISTANCE (A)  15.000
WATER 1952   OW WAT   286    LIGAND    12   C4 AMA F   1    DISTANCE (A)  14.411
WATER 1952   OW WAT   286    LIGAND    13   C3 AMA F   1    DISTANCE (A)  13.703
WATER 1952   OW WAT   286    LIGAND    14   C9 AMA F   1    DISTANCE (A)  14.406
WATER 1953   OW WAT   287    LIGAND     1   N1 AMA F   1    DISTANCE (A)  25.363
WATER 1953   OW WAT   287    LIGAND     5  C10 AMA F   1    DISTANCE (A)  25.842
WATER 1953   OW WAT   287    LIGAND     6   C7 AMA F   1    DISTANCE (A)  27.345
WATER 1953   OW WAT   287    LIGAND     7   C1 AMA F   1    DISTANCE (A)  27.921
WATER 1953   OW WAT   287    LIGAND     8   C6 AMA F   1    DISTANCE (A)  27.718
WATER 1953   OW WAT   287    LIGAND     9   C2 AMA F   1    DISTANCE (A)  27.307
WATER 1953   OW WAT   287    LIGAND    10   C5 AMA F   1    DISTANCE (A)  26.235
WATER 1953   OW WAT   287    LIGAND    11   C8 AMA F   1    DISTANCE (A)  25.626
WATER 1953   OW WAT   287    LIGAND    12   C4 AMA F   1    DISTANCE (A)  25.582
WATER 1953   OW WAT   287    LIGAND    13   C3 AMA F   1    DISTANCE (A)  25.801
WATER 1953   OW WAT   287    LIGAND    14   C9 AMA F   1    DISTANCE (A)  25.175
WATER 1954   OW WAT   288    LIGAND     1   N1 AMA F   1    DISTANCE (A)  26.483
WATER 1954   OW WAT   288    LIGAND     5  C10 AMA F   1    DISTANCE (A)  26.309
WATER 1954   OW WAT   288    LIGAND     6   C7 AMA F   1    DISTANCE (A)  27.664
WATER 1954   OW WAT   288    LIGAND     7   C1 AMA F   1    DISTANCE (A)  27.598
WATER 1954   OW WAT   288    LIGAND     8   C6 AMA F   1    DISTANCE (A)  26.636
WATER 1954   OW WAT   288    LIGAND     9   C2 AMA F   1    DISTANCE (A)  27.207
WATER 1954   OW WAT   288    LIGAND    10   C5 AMA F   1    DISTANCE (A)  25.226
WATER 1954   OW WAT   288    LIGAND    11   C8 AMA F   1    DISTANCE (A)  25.302
WATER 1954   OW WAT   288    LIGAND    12   C4 AMA F   1    DISTANCE (A)  24.796
WATER 1954   OW WAT   288    LIGAND    13   C3 AMA F   1    DISTANCE (A)  25.825
WATER 1954   OW WAT   288    LIGAND    14   C9 AMA F   1    DISTANCE (A)  25.892
WATER 1955   OW WAT   289    LIGAND     1   N1 AMA F   1    DISTANCE (A)  19.666
WATER 1955   OW WAT   289    LIGAND     5  C10 AMA F   1    DISTANCE (A)  18.246
WATER 1955   OW WAT   289    LIGAND     6   C7 AMA F   1    DISTANCE (A)  18.118
WATER 1955   OW WAT   289    LIGAND     7   C1 AMA F   1    DISTANCE (A)  16.664
WATER 1955   OW WAT   289    LIGAND     8   C6 AMA F   1    DISTANCE (A)  16.032
WATER 1955   OW WAT   289    LIGAND     9   C2 AMA F   1    DISTANCE (A)  15.987
WATER 1955   OW WAT   289    LIGAND    10   C5 AMA F   1    DISTANCE (A)  16.182
WATER 1955   OW WAT   289    LIGAND    11   C8 AMA F   1    DISTANCE (A)  17.675
WATER 1955   OW WAT   289    LIGAND    12   C4 AMA F   1    DISTANCE (A)  15.479
WATER 1955   OW WAT   289    LIGAND    13   C3 AMA F   1    DISTANCE (A)  16.129
WATER 1955   OW WAT   289    LIGAND    14   C9 AMA F   1    DISTANCE (A)  17.626
WATER 1956   OW WAT   290    LIGAND     1   N1 AMA F   1    DISTANCE (A)  16.819
WATER 1956   OW WAT   290    LIGAND     5  C10 AMA F   1    DISTANCE (A)  16.085
WATER 1956   OW WAT   290    LIGAND     6   C7 AMA F   1    DISTANCE (A)  14.953
WATER 1956   OW WAT   290    LIGAND     7   C1 AMA F   1    DISTANCE (A)  14.294
WATER 1956   OW WAT   290    LIGAND     8   C6 AMA F   1    DISTANCE (A)  13.769
WATER 1956   OW WAT   290    LIGAND     9   C2 AMA F   1    DISTANCE (A)  15.430
WATER 1956   OW WAT   290    LIGAND    10   C5 AMA F   1    DISTANCE (A)  14.990
WATER 1956   OW WAT   290    LIGAND    11   C8 AMA F   1    DISTANCE (A)  15.616
WATER 1956   OW WAT   290    LIGAND    12   C4 AMA F   1    DISTANCE (A)  16.076
WATER 1956   OW WAT   290    LIGAND    13   C3 AMA F   1    DISTANCE (A)  16.529
WATER 1956   OW WAT   290    LIGAND    14   C9 AMA F   1    DISTANCE (A)  17.102
WATER 1957   OW WAT   291    LIGAND     1   N1 AMA F   1    DISTANCE (A)  18.737
WATER 1957   OW WAT   291    LIGAND     5  C10 AMA F   1    DISTANCE (A)  18.532
WATER 1957   OW WAT   291    LIGAND     6   C7 AMA F   1    DISTANCE (A)  19.485
WATER 1957   OW WAT   291    LIGAND     7   C1 AMA F   1    DISTANCE (A)  19.436
WATER 1957   OW WAT   291    LIGAND     8   C6 AMA F   1    DISTANCE (A)  18.065
WATER 1957   OW WAT   291    LIGAND     9   C2 AMA F   1    DISTANCE (A)  19.854
WATER 1957   OW WAT   291    LIGAND    10   C5 AMA F   1    DISTANCE (A)  17.031
WATER 1957   OW WAT   291    LIGAND    11   C8 AMA F   1    DISTANCE (A)  17.089
WATER 1957   OW WAT   291    LIGAND    12   C4 AMA F   1    DISTANCE (A)  17.505
WATER 1957   OW WAT   291    LIGAND    13   C3 AMA F   1    DISTANCE (A)  18.917
WATER 1957   OW WAT   291    LIGAND    14   C9 AMA F   1    DISTANCE (A)  18.964
WATER 1958   OW WAT   292    LIGAND     1   N1 AMA F   1    DISTANCE (A)  12.411
WATER 1958   OW WAT   292    LIGAND     5  C10 AMA F   1    DISTANCE (A)  13.059
WATER 1958   OW WAT   292    LIGAND     6   C7 AMA F   1    DISTANCE (A)  14.339
WATER 1958   OW WAT   292    LIGAND     7   C1 AMA F   1    DISTANCE (A)  15.133
WATER 1958   OW WAT   292    LIGAND     8   C6 AMA F   1    DISTANCE (A)  15.550
WATER 1958   OW WAT   292    LIGAND     9   C2 AMA F   1    DISTANCE (A)  14.410
WATER 1958   OW WAT   292    LIGAND    10   C5 AMA F   1    DISTANCE (A)  14.377
WATER 1958   OW WAT   292    LIGAND    11   C8 AMA F   1    DISTANCE (A)  13.542
WATER 1958   OW WAT   292    LIGAND    12   C4 AMA F   1    DISTANCE (A)  13.617
WATER 1958   OW WAT   292    LIGAND    13   C3 AMA F   1    DISTANCE (A)  13.139
WATER 1958   OW WAT   292    LIGAND    14   C9 AMA F   1    DISTANCE (A)  12.215
WATER 1959   OW WAT   293    LIGAND     1   N1 AMA F   1    DISTANCE (A)  10.418
WATER 1959   OW WAT   293    LIGAND     5  C10 AMA F   1    DISTANCE (A)  11.351
WATER 1959   OW WAT   293    LIGAND     6   C7 AMA F   1    DISTANCE (A)  12.334
WATER 1959   OW WAT   293    LIGAND     7   C1 AMA F   1    DISTANCE (A)  13.400
WATER 1959   OW WAT   293    LIGAND     8   C6 AMA F   1    DISTANCE (A)  14.164
WATER 1959   OW WAT   293    LIGAND     9   C2 AMA F   1    DISTANCE (A)  12.873
WATER 1959   OW WAT   293    LIGAND    10   C5 AMA F   1    DISTANCE (A)  13.316
WATER 1959   OW WAT   293    LIGAND    11   C8 AMA F   1    DISTANCE (A)  12.245
WATER 1959   OW WAT   293    LIGAND    12   C4 AMA F   1    DISTANCE (A)  12.789
WATER 1959   OW WAT   293    LIGAND    13   C3 AMA F   1    DISTANCE (A)  11.938
WATER 1959   OW WAT   293    LIGAND    14   C9 AMA F   1    DISTANCE (A)  10.728
WATER 1960   OW WAT   294    LIGAND     1   N1 AMA F   1    DISTANCE (A)  21.007
WATER 1960   OW WAT   294    LIGAND     5  C10 AMA F   1    DISTANCE (A)  20.912
WATER 1960   OW WAT   294    LIGAND     6   C7 AMA F   1    DISTANCE (A)  21.998
WATER 1960   OW WAT   294    LIGAND     7   C1 AMA F   1    DISTANCE (A)  22.039
WATER 1960   OW WAT   294    LIGAND     8   C6 AMA F   1    DISTANCE (A)  22.349
WATER 1960   OW WAT   294    LIGAND     9   C2 AMA F   1    DISTANCE (A)  20.741
WATER 1960   OW WAT   294    LIGAND    10   C5 AMA F   1    DISTANCE (A)  21.284
WATER 1960   OW WAT   294    LIGAND    11   C8 AMA F   1    DISTANCE (A)  21.245
WATER 1960   OW WAT   294    LIGAND    12   C4 AMA F   1    DISTANCE (A)  19.938
WATER 1960   OW WAT   294    LIGAND    13   C3 AMA F   1    DISTANCE (A)  19.587
WATER 1960   OW WAT   294    LIGAND    14   C9 AMA F   1    DISTANCE (A)  19.540
WATER 1961   OW WAT   295    LIGAND     1   N1 AMA F   1    DISTANCE (A)  17.263
WATER 1961   OW WAT   295    LIGAND     5  C10 AMA F   1    DISTANCE (A)  16.858
WATER 1961   OW WAT   295    LIGAND     6   C7 AMA F   1    DISTANCE (A)  15.674
WATER 1961   OW WAT   295    LIGAND     7   C1 AMA F   1    DISTANCE (A)  15.401
WATER 1961   OW WAT   295    LIGAND     8   C6 AMA F   1    DISTANCE (A)  16.712
WATER 1961   OW WAT   295    LIGAND     9   C2 AMA F   1    DISTANCE (A)  15.107
WATER 1961   OW WAT   295    LIGAND    10   C5 AMA F   1    DISTANCE (A)  17.829
WATER 1961   OW WAT   295    LIGAND    11   C8 AMA F   1    DISTANCE (A)  18.063
WATER 1961   OW WAT   295    LIGAND    12   C4 AMA F   1    DISTANCE (A)  17.577
WATER 1961   OW WAT   295    LIGAND    13   C3 AMA F   1    DISTANCE (A)  16.335
WATER 1961   OW WAT   295    LIGAND    14   C9 AMA F   1    DISTANCE (A)  16.596
WATER 1962   OW WAT   296    LIGAND     1   N1 AMA F   1    DISTANCE (A)  16.668
WATER 1962   OW WAT   296    LIGAND     5  C10 AMA F   1    DISTANCE (A)  16.109
WATER 1962   OW WAT   296    LIGAND     6   C7 AMA F   1    DISTANCE (A)  14.719
WATER 1962   OW WAT   296    LIGAND     7   C1 AMA F   1    DISTANCE (A)  14.267
WATER 1962   OW WAT   296    LIGAND     8   C6 AMA F   1    DISTANCE (A)  14.292
WATER 1962   OW WAT   296    LIGAND     9   C2 AMA F   1    DISTANCE (A)  15.354
WATER 1962   OW WAT   296    LIGAND    10   C5 AMA F   1    DISTANCE (A)  15.720
WATER 1962   OW WAT   296    LIGAND    11   C8 AMA F   1    DISTANCE (A)  16.127
WATER 1962   OW WAT   296    LIGAND    12   C4 AMA F   1    DISTANCE (A)  16.712
WATER 1962   OW WAT   296    LIGAND    13   C3 AMA F   1    DISTANCE (A)  16.692
WATER 1962   OW WAT   296    LIGAND    14   C9 AMA F   1    DISTANCE (A)  17.082
WATER 1963   OW WAT   297    LIGAND     1   N1 AMA F   1    DISTANCE (A)  13.757
WATER 1963   OW WAT   297    LIGAND     5  C10 AMA F   1    DISTANCE (A)  14.785
WATER 1963   OW WAT   297    LIGAND     6   C7 AMA F   1    DISTANCE (A)  14.847
WATER 1963   OW WAT   297    LIGAND     7   C1 AMA F   1    DISTANCE (A)  16.042
WATER 1963   OW WAT   297    LIGAND     8   C6 AMA F   1    DISTANCE (A)  17.309
WATER 1963   OW WAT   297    LIGAND     9   C2 AMA F   1    DISTANCE (A)  15.913
WATER 1963   OW WAT   297    LIGAND    10   C5 AMA F   1    DISTANCE (A)  17.253
WATER 1963   OW WAT   297    LIGAND    11   C8 AMA F   1    DISTANCE (A)  16.148
WATER 1963   OW WAT   297    LIGAND    12   C4 AMA F   1    DISTANCE (A)  17.137
WATER 1963   OW WAT   297    LIGAND    13   C3 AMA F   1    DISTANCE (A)  15.858
WATER 1963   OW WAT   297    LIGAND    14   C9 AMA F   1    DISTANCE (A)  14.651
WATER 1964   OW WAT   298    LIGAND     1   N1 AMA F   1    DISTANCE (A)  10.221
WATER 1964   OW WAT   298    LIGAND     5  C10 AMA F   1    DISTANCE (A)  11.668
WATER 1964   OW WAT   298    LIGAND     6   C7 AMA F   1    DISTANCE (A)  12.230
WATER 1964   OW WAT   298    LIGAND     7   C1 AMA F   1    DISTANCE (A)  13.748
WATER 1964   OW WAT   298    LIGAND     8   C6 AMA F   1    DISTANCE (A)  14.339
WATER 1964   OW WAT   298    LIGAND     9   C2 AMA F   1    DISTANCE (A)  14.195
WATER 1964   OW WAT   298    LIGAND    10   C5 AMA F   1    DISTANCE (A)  13.858
WATER 1964   OW WAT   298    LIGAND    11   C8 AMA F   1    DISTANCE (A)  12.355
WATER 1964   OW WAT   298    LIGAND    12   C4 AMA F   1    DISTANCE (A)  14.305
WATER 1964   OW WAT   298    LIGAND    13   C3 AMA F   1    DISTANCE (A)  13.716
WATER 1964   OW WAT   298    LIGAND    14   C9 AMA F   1    DISTANCE (A)  12.195
WATER 1965   OW WAT   299    LIGAND     1   N1 AMA F   1    DISTANCE (A)  18.598
WATER 1965   OW WAT   299    LIGAND     5  C10 AMA F   1    DISTANCE (A)  18.351
WATER 1965   OW WAT   299    LIGAND     6   C7 AMA F   1    DISTANCE (A)  16.860
WATER 1965   OW WAT   299    LIGAND     7   C1 AMA F   1    DISTANCE (A)  16.757
WATER 1965   OW WAT   299    LIGAND     8   C6 AMA F   1    DISTANCE (A)  17.510
WATER 1965   OW WAT   299    LIGAND     9   C2 AMA F   1    DISTANCE (A)  17.526
WATER 1965   OW WAT   299    LIGAND    10   C5 AMA F   1    DISTANCE (A)  18.949
WATER 1965   OW WAT   299    LIGAND    11   C8 AMA F   1    DISTANCE (A)  19.036
WATER 1965   OW WAT   299    LIGAND    12   C4 AMA F   1    DISTANCE (A)  19.633
WATER 1965   OW WAT   299    LIGAND    13   C3 AMA F   1    DISTANCE (A)  18.966
WATER 1965   OW WAT   299    LIGAND    14   C9 AMA F   1    DISTANCE (A)  19.060
WATER 1966   OW WAT   300    LIGAND     1   N1 AMA F   1    DISTANCE (A)  17.741
WATER 1966   OW WAT   300    LIGAND     5  C10 AMA F   1    DISTANCE (A)  17.591
WATER 1966   OW WAT   300    LIGAND     6   C7 AMA F   1    DISTANCE (A)  18.437
WATER 1966   OW WAT   300    LIGAND     7   C1 AMA F   1    DISTANCE (A)  18.453
WATER 1966   OW WAT   300    LIGAND     8   C6 AMA F   1    DISTANCE (A)  17.072
WATER 1966   OW WAT   300    LIGAND     9   C2 AMA F   1    DISTANCE (A)  19.048
WATER 1966   OW WAT   300    LIGAND    10   C5 AMA F   1    DISTANCE (A)  16.152
WATER 1966   OW WAT   300    LIGAND    11   C8 AMA F   1    DISTANCE (A)  16.136
WATER 1966   OW WAT   300    LIGAND    12   C4 AMA F   1    DISTANCE (A)  16.827
WATER 1966   OW WAT   300    LIGAND    13   C3 AMA F   1    DISTANCE (A)  18.227
WATER 1966   OW WAT   300    LIGAND    14   C9 AMA F   1    DISTANCE (A)  18.208
WATER 1967   OW WAT   301    LIGAND     1   N1 AMA F   1    DISTANCE (A)  18.104
WATER 1967   OW WAT   301    LIGAND     5  C10 AMA F   1    DISTANCE (A)  16.675
WATER 1967   OW WAT   301    LIGAND     6   C7 AMA F   1    DISTANCE (A)  15.994
WATER 1967   OW WAT   301    LIGAND     7   C1 AMA F   1    DISTANCE (A)  14.478
WATER 1967   OW WAT   301    LIGAND     8   C6 AMA F   1    DISTANCE (A)  14.221
WATER 1967   OW WAT   301    LIGAND     9   C2 AMA F   1    DISTANCE (A)  14.005
WATER 1967   OW WAT   301    LIGAND    10   C5 AMA F   1    DISTANCE (A)  14.988
WATER 1967   OW WAT   301    LIGAND    11   C8 AMA F   1    DISTANCE (A)  16.456
WATER 1967   OW WAT   301    LIGAND    12   C4 AMA F   1    DISTANCE (A)  14.528
WATER 1967   OW WAT   301    LIGAND    13   C3 AMA F   1    DISTANCE (A)  14.776
WATER 1967   OW WAT   301    LIGAND    14   C9 AMA F   1    DISTANCE (A)  16.264
WATER 1968   OW WAT   302    LIGAND     1   N1 AMA F   1    DISTANCE (A)  22.501
WATER 1968   OW WAT   302    LIGAND     5  C10 AMA F   1    DISTANCE (A)  21.807
WATER 1968   OW WAT   302    LIGAND     6   C7 AMA F   1    DISTANCE (A)  22.572
WATER 1968   OW WAT   302    LIGAND     7   C1 AMA F   1    DISTANCE (A)  21.981
WATER 1968   OW WAT   302    LIGAND     8   C6 AMA F   1    DISTANCE (A)  22.064
WATER 1968   OW WAT   302    LIGAND     9   C2 AMA F   1    DISTANCE (A)  20.550
WATER 1968   OW WAT   302    LIGAND    10   C5 AMA F   1    DISTANCE (A)  21.286
WATER 1968   OW WAT   302    LIGAND    11   C8 AMA F   1    DISTANCE (A)  21.898
WATER 1968   OW WAT   302    LIGAND    12   C4 AMA F   1    DISTANCE (A)  19.803
WATER 1968   OW WAT   302    LIGAND    13   C3 AMA F   1    DISTANCE (A)  19.706
WATER 1968   OW WAT   302    LIGAND    14   C9 AMA F   1    DISTANCE (A)  20.362
WATER 1969   OW WAT   303    LIGAND     1   N1 AMA F   1    DISTANCE (A)  24.464
WATER 1969   OW WAT   303    LIGAND     5  C10 AMA F   1    DISTANCE (A)  23.258
WATER 1969   OW WAT   303    LIGAND     6   C7 AMA F   1    DISTANCE (A)  23.659
WATER 1969   OW WAT   303    LIGAND     7   C1 AMA F   1    DISTANCE (A)  22.479
WATER 1969   OW WAT   303    LIGAND     8   C6 AMA F   1    DISTANCE (A)  21.420
WATER 1969   OW WAT   303    LIGAND     9   C2 AMA F   1    DISTANCE (A)  21.947
WATER 1969   OW WAT   303    LIGAND    10   C5 AMA F   1    DISTANCE (A)  20.980
WATER 1969   OW WAT   303    LIGAND    11   C8 AMA F   1    DISTANCE (A)  22.241
WATER 1969   OW WAT   303    LIGAND    12   C4 AMA F   1    DISTANCE (A)  20.405
WATER 1969   OW WAT   303    LIGAND    13   C3 AMA F   1    DISTANCE (A)  21.510
WATER 1969   OW WAT   303    LIGAND    14   C9 AMA F   1    DISTANCE (A)  22.738
WATER 1970   OW WAT   304    LIGAND     1   N1 AMA F   1    DISTANCE (A)  13.732
WATER 1970   OW WAT   304    LIGAND     5  C10 AMA F   1    DISTANCE (A)  13.785
WATER 1970   OW WAT   304    LIGAND     6   C7 AMA F   1    DISTANCE (A)  13.557
WATER 1970   OW WAT   304    LIGAND     7   C1 AMA F   1    DISTANCE (A)  13.838
WATER 1970   OW WAT   304    LIGAND     8   C6 AMA F   1    DISTANCE (A)  12.921
WATER 1970   OW WAT   304    LIGAND     9   C2 AMA F   1    DISTANCE (A)  15.270
WATER 1970   OW WAT   304    LIGAND    10   C5 AMA F   1    DISTANCE (A)  13.155
WATER 1970   OW WAT   304    LIGAND    11   C8 AMA F   1    DISTANCE (A)  12.857
WATER 1970   OW WAT   304    LIGAND    12   C4 AMA F   1    DISTANCE (A)  14.653
WATER 1970   OW WAT   304    LIGAND    13   C3 AMA F   1    DISTANCE (A)  15.471
WATER 1970   OW WAT   304    LIGAND    14   C9 AMA F   1    DISTANCE (A)  15.219
WATER 1971   OW WAT   305    LIGAND     1   N1 AMA F   1    DISTANCE (A)  27.375
WATER 1971   OW WAT   305    LIGAND     5  C10 AMA F   1    DISTANCE (A)  27.060
WATER 1971   OW WAT   305    LIGAND     6   C7 AMA F   1    DISTANCE (A)  28.326
WATER 1971   OW WAT   305    LIGAND     7   C1 AMA F   1    DISTANCE (A)  28.114
WATER 1971   OW WAT   305    LIGAND     8   C6 AMA F   1    DISTANCE (A)  27.045
WATER 1971   OW WAT   305    LIGAND     9   C2 AMA F   1    DISTANCE (A)  27.754
WATER 1971   OW WAT   305    LIGAND    10   C5 AMA F   1    DISTANCE (A)  25.716
WATER 1971   OW WAT   305    LIGAND    11   C8 AMA F   1    DISTANCE (A)  25.952
WATER 1971   OW WAT   305    LIGAND    12   C4 AMA F   1    DISTANCE (A)  25.321
WATER 1971   OW WAT   305    LIGAND    13   C3 AMA F   1    DISTANCE (A)  26.457
WATER 1971   OW WAT   305    LIGAND    14   C9 AMA F   1    DISTANCE (A)  26.679
WATER 1972   OW WAT   306    LIGAND     1   N1 AMA F   1    DISTANCE (A)  23.331
WATER 1972   OW WAT   306    LIGAND     5  C10 AMA F   1    DISTANCE (A)  22.104
WATER 1972   OW WAT   306    LIGAND     6   C7 AMA F   1    DISTANCE (A)  22.401
WATER 1972   OW WAT   306    LIGAND     7   C1 AMA F   1    DISTANCE (A)  21.196
WATER 1972   OW WAT   306    LIGAND     8   C6 AMA F   1    DISTANCE (A)  20.046
WATER 1972   OW WAT   306    LIGAND     9   C2 AMA F   1    DISTANCE (A)  20.836
WATER 1972   OW WAT   306    LIGAND    10   C5 AMA F   1    DISTANCE (A)  19.717
WATER 1972   OW WAT   306    LIGAND    11   C8 AMA F   1    DISTANCE (A)  21.008
WATER 1972   OW WAT   306    LIGAND    12   C4 AMA F   1    DISTANCE (A)  19.324
WATER 1972   OW WAT   306    LIGAND    13   C3 AMA F   1    DISTANCE (A)  20.512
WATER 1972   OW WAT   306    LIGAND    14   C9 AMA F   1    DISTANCE (A)  21.752
WATER 1973   OW WAT   307    LIGAND     1   N1 AMA F   1    DISTANCE (A)  15.256
WATER 1973   OW WAT   307    LIGAND     5  C10 AMA F   1    DISTANCE (A)  14.029
WATER 1973   OW WAT   307    LIGAND     6   C7 AMA F   1    DISTANCE (A)  13.703
WATER 1973   OW WAT   307    LIGAND     7   C1 AMA F   1    DISTANCE (A)  12.492
WATER 1973   OW WAT   307    LIGAND     8   C6 AMA F   1    DISTANCE (A)  12.869
WATER 1973   OW WAT   307    LIGAND     9   C2 AMA F   1    DISTANCE (A)  11.264
WATER 1973   OW WAT   307    LIGAND    10   C5 AMA F   1    DISTANCE (A)  13.222
WATER 1973   OW WAT   307    LIGAND    11   C8 AMA F   1    DISTANCE (A)  14.372
WATER 1973   OW WAT   307    LIGAND    12   C4 AMA F   1    DISTANCE (A)  12.067
WATER 1973   OW WAT   307    LIGAND    13   C3 AMA F   1    DISTANCE (A)  11.659
WATER 1973   OW WAT   307    LIGAND    14   C9 AMA F   1    DISTANCE (A)  12.949
WATER 1974   OW WAT   308    LIGAND     1   N1 AMA F   1    DISTANCE (A)  15.698
WATER 1974   OW WAT   308    LIGAND     5  C10 AMA F   1    DISTANCE (A)  15.113
WATER 1974   OW WAT   308    LIGAND     6   C7 AMA F   1    DISTANCE (A)  14.571
WATER 1974   OW WAT   308    LIGAND     7   C1 AMA F   1    DISTANCE (A)  14.126
WATER 1974   OW WAT   308    LIGAND     8   C6 AMA F   1    DISTANCE (A)  13.018
WATER 1974   OW WAT   308    LIGAND     9   C2 AMA F   1    DISTANCE (A)  15.367
WATER 1974   OW WAT   308    LIGAND    10   C5 AMA F   1    DISTANCE (A)  13.620
WATER 1974   OW WAT   308    LIGAND    11   C8 AMA F   1    DISTANCE (A)  14.078
WATER 1974   OW WAT   308    LIGAND    12   C4 AMA F   1    DISTANCE (A)  14.901
WATER 1974   OW WAT   308    LIGAND    13   C3 AMA F   1    DISTANCE (A)  15.880
WATER 1974   OW WAT   308    LIGAND    14   C9 AMA F   1    DISTANCE (A)  16.276
WATER 1975   OW WAT   309    LIGAND     1   N1 AMA F   1    DISTANCE (A)  20.926
WATER 1975   OW WAT   309    LIGAND     5  C10 AMA F   1    DISTANCE (A)  19.890
WATER 1975   OW WAT   309    LIGAND     6   C7 AMA F   1    DISTANCE (A)  20.360
WATER 1975   OW WAT   309    LIGAND     7   C1 AMA F   1    DISTANCE (A)  19.392
WATER 1975   OW WAT   309    LIGAND     8   C6 AMA F   1    DISTANCE (A)  19.298
WATER 1975   OW WAT   309    LIGAND     9   C2 AMA F   1    DISTANCE (A)  18.038
WATER 1975   OW WAT   309    LIGAND    10   C5 AMA F   1    DISTANCE (A)  18.807
WATER 1975   OW WAT   309    LIGAND    11   C8 AMA F   1    DISTANCE (A)  19.806
WATER 1975   OW WAT   309    LIGAND    12   C4 AMA F   1    DISTANCE (A)  17.406
WATER 1975   OW WAT   309    LIGAND    13   C3 AMA F   1    DISTANCE (A)  17.505
WATER 1975   OW WAT   309    LIGAND    14   C9 AMA F   1    DISTANCE (A)  18.570
WATER 1976   OW WAT   310    LIGAND     1   N1 AMA F   1    DISTANCE (A)  12.116
WATER 1976   OW WAT   310    LIGAND     5  C10 AMA F   1    DISTANCE (A)  12.502
WATER 1976   OW WAT   310    LIGAND     6   C7 AMA F   1    DISTANCE (A)  12.974
WATER 1976   OW WAT   310    LIGAND     7   C1 AMA F   1    DISTANCE (A)  13.577
WATER 1976   OW WAT   310    LIGAND     8   C6 AMA F   1    DISTANCE (A)  14.732
WATER 1976   OW WAT   310    LIGAND     9   C2 AMA F   1    DISTANCE (A)  12.596
WATER 1976   OW WAT   310    LIGAND    10   C5 AMA F   1    DISTANCE (A)  14.318
WATER 1976   OW WAT   310    LIGAND    11   C8 AMA F   1    DISTANCE (A)  13.749
WATER 1976   OW WAT   310    LIGAND    12   C4 AMA F   1    DISTANCE (A)  13.394
WATER 1976   OW WAT   310    LIGAND    13   C3 AMA F   1    DISTANCE (A)  12.112
WATER 1976   OW WAT   310    LIGAND    14   C9 AMA F   1    DISTANCE (A)  11.434
WATER 1977   OW WAT   311    LIGAND     1   N1 AMA F   1    DISTANCE (A)  27.768
WATER 1977   OW WAT   311    LIGAND     5  C10 AMA F   1    DISTANCE (A)  26.672
WATER 1977   OW WAT   311    LIGAND     6   C7 AMA F   1    DISTANCE (A)  27.283
WATER 1977   OW WAT   311    LIGAND     7   C1 AMA F   1    DISTANCE (A)  26.222
WATER 1977   OW WAT   311    LIGAND     8   C6 AMA F   1    DISTANCE (A)  25.496
WATER 1977   OW WAT   311    LIGAND     9   C2 AMA F   1    DISTANCE (A)  25.269
WATER 1977   OW WAT   311    LIGAND    10   C5 AMA F   1    DISTANCE (A)  24.845
WATER 1977   OW WAT   311    LIGAND    11   C8 AMA F   1    DISTANCE (A)  25.965
WATER 1977   OW WAT   311    LIGAND    12   C4 AMA F   1    DISTANCE (A)  23.834
WATER 1977   OW WAT   311    LIGAND    13   C3 AMA F   1    DISTANCE (A)  24.606
WATER 1977   OW WAT   311    LIGAND    14   C9 AMA F   1    DISTANCE (A)  25.731
WATER 1978   OW WAT   312    LIGAND     1   N1 AMA F   1    DISTANCE (A)  18.012
WATER 1978   OW WAT   312    LIGAND     5  C10 AMA F   1    DISTANCE (A)  16.624
WATER 1978   OW WAT   312    LIGAND     6   C7 AMA F   1    DISTANCE (A)  16.517
WATER 1978   OW WAT   312    LIGAND     7   C1 AMA F   1    DISTANCE (A)  15.111
WATER 1978   OW WAT   312    LIGAND     8   C6 AMA F   1    DISTANCE (A)  14.156
WATER 1978   OW WAT   312    LIGAND     9   C2 AMA F   1    DISTANCE (A)  14.780
WATER 1978   OW WAT   312    LIGAND    10   C5 AMA F   1    DISTANCE (A)  14.284
WATER 1978   OW WAT   312    LIGAND    11   C8 AMA F   1    DISTANCE (A)  15.765
WATER 1978   OW WAT   312    LIGAND    12   C4 AMA F   1    DISTANCE (A)  13.930
WATER 1978   OW WAT   312    LIGAND    13   C3 AMA F   1    DISTANCE (A)  14.896
WATER 1978   OW WAT   312    LIGAND    14   C9 AMA F   1    DISTANCE (A)  16.319
WATER 1979   OW WAT   313    LIGAND     1   N1 AMA F   1    DISTANCE (A)  19.810
WATER 1979   OW WAT   313    LIGAND     5  C10 AMA F   1    DISTANCE (A)  20.213
WATER 1979   OW WAT   313    LIGAND     6   C7 AMA F   1    DISTANCE (A)  21.510
WATER 1979   OW WAT   313    LIGAND     7   C1 AMA F   1    DISTANCE (A)  22.037
WATER 1979   OW WAT   313    LIGAND     8   C6 AMA F   1    DISTANCE (A)  22.336
WATER 1979   OW WAT   313    LIGAND     9   C2 AMA F   1    DISTANCE (A)  21.075
WATER 1979   OW WAT   313    LIGAND    10   C5 AMA F   1    DISTANCE (A)  21.090
WATER 1979   OW WAT   313    LIGAND    11   C8 AMA F   1    DISTANCE (A)  20.543
WATER 1979   OW WAT   313    LIGAND    12   C4 AMA F   1    DISTANCE (A)  20.085
WATER 1979   OW WAT   313    LIGAND    13   C3 AMA F   1    DISTANCE (A)  19.750
WATER 1979   OW WAT   313    LIGAND    14   C9 AMA F   1    DISTANCE (A)  19.159
WATER 1980   OW WAT   315    LIGAND     1   N1 AMA F   1    DISTANCE (A)  27.844
WATER 1980   OW WAT   315    LIGAND     5  C10 AMA F   1    DISTANCE (A)  27.168
WATER 1980   OW WAT   315    LIGAND     6   C7 AMA F   1    DISTANCE (A)  28.112
WATER 1980   OW WAT   315    LIGAND     7   C1 AMA F   1    DISTANCE (A)  27.520
WATER 1980   OW WAT   315    LIGAND     8   C6 AMA F   1    DISTANCE (A)  26.233
WATER 1980   OW WAT   315    LIGAND     9   C2 AMA F   1    DISTANCE (A)  27.285
WATER 1980   OW WAT   315    LIGAND    10   C5 AMA F   1    DISTANCE (A)  25.220
WATER 1980   OW WAT   315    LIGAND    11   C8 AMA F   1    DISTANCE (A)  25.868
WATER 1980   OW WAT   315    LIGAND    12   C4 AMA F   1    DISTANCE (A)  24.960
WATER 1980   OW WAT   315    LIGAND    13   C3 AMA F   1    DISTANCE (A)  26.307
WATER 1980   OW WAT   315    LIGAND    14   C9 AMA F   1    DISTANCE (A)  26.923
WATER 1981   OW WAT   316    LIGAND     1   N1 AMA F   1    DISTANCE (A)  18.719
WATER 1981   OW WAT   316    LIGAND     5  C10 AMA F   1    DISTANCE (A)  18.685
WATER 1981   OW WAT   316    LIGAND     6   C7 AMA F   1    DISTANCE (A)  19.729
WATER 1981   OW WAT   316    LIGAND     7   C1 AMA F   1    DISTANCE (A)  19.847
WATER 1981   OW WAT   316    LIGAND     8   C6 AMA F   1    DISTANCE (A)  20.273
WATER 1981   OW WAT   316    LIGAND     9   C2 AMA F   1    DISTANCE (A)  18.556
WATER 1981   OW WAT   316    LIGAND    10   C5 AMA F   1    DISTANCE (A)  19.260
WATER 1981   OW WAT   316    LIGAND    11   C8 AMA F   1    DISTANCE (A)  19.143
WATER 1981   OW WAT   316    LIGAND    12   C4 AMA F   1    DISTANCE (A)  17.928
WATER 1981   OW WAT   316    LIGAND    13   C3 AMA F   1    DISTANCE (A)  17.442
WATER 1981   OW WAT   316    LIGAND    14   C9 AMA F   1    DISTANCE (A)  17.307
WATER 1982   OW WAT   317    LIGAND     1   N1 AMA F   1    DISTANCE (A)  12.862
WATER 1982   OW WAT   317    LIGAND     5  C10 AMA F   1    DISTANCE (A)  12.914
WATER 1982   OW WAT   317    LIGAND     6   C7 AMA F   1    DISTANCE (A)  12.367
WATER 1982   OW WAT   317    LIGAND     7   C1 AMA F   1    DISTANCE (A)  12.666
WATER 1982   OW WAT   317    LIGAND     8   C6 AMA F   1    DISTANCE (A)  14.175
WATER 1982   OW WAT   317    LIGAND     9   C2 AMA F   1    DISTANCE (A)  12.010
WATER 1982   OW WAT   317    LIGAND    10   C5 AMA F   1    DISTANCE (A)  14.656
WATER 1982   OW WAT   317    LIGAND    11   C8 AMA F   1    DISTANCE (A)  14.398
WATER 1982   OW WAT   317    LIGAND    12   C4 AMA F   1    DISTANCE (A)  14.096
WATER 1982   OW WAT   317    LIGAND    13   C3 AMA F   1    DISTANCE (A)  12.576
WATER 1982   OW WAT   317    LIGAND    14   C9 AMA F   1    DISTANCE (A)  12.279
WATER 1983   OW WAT   318    LIGAND     1   N1 AMA F   1    DISTANCE (A)  25.911
WATER 1983   OW WAT   318    LIGAND     5  C10 AMA F   1    DISTANCE (A)  25.204
WATER 1983   OW WAT   318    LIGAND     6   C7 AMA F   1    DISTANCE (A)  25.963
WATER 1983   OW WAT   318    LIGAND     7   C1 AMA F   1    DISTANCE (A)  25.342
WATER 1983   OW WAT   318    LIGAND     8   C6 AMA F   1    DISTANCE (A)  23.912
WATER 1983   OW WAT   318    LIGAND     9   C2 AMA F   1    DISTANCE (A)  25.399
WATER 1983   OW WAT   318    LIGAND    10   C5 AMA F   1    DISTANCE (A)  23.086
WATER 1983   OW WAT   318    LIGAND    11   C8 AMA F   1    DISTANCE (A)  23.768
WATER 1983   OW WAT   318    LIGAND    12   C4 AMA F   1    DISTANCE (A)  23.146
WATER 1983   OW WAT   318    LIGAND    13   C3 AMA F   1    DISTANCE (A)  24.619
WATER 1983   OW WAT   318    LIGAND    14   C9 AMA F   1    DISTANCE (A)  25.255
WATER 1984   OW WAT   319    LIGAND     1   N1 AMA F   1    DISTANCE (A)  13.244
WATER 1984   OW WAT   319    LIGAND     5  C10 AMA F   1    DISTANCE (A)  13.150
WATER 1984   OW WAT   319    LIGAND     6   C7 AMA F   1    DISTANCE (A)  12.870
WATER 1984   OW WAT   319    LIGAND     7   C1 AMA F   1    DISTANCE (A)  13.002
WATER 1984   OW WAT   319    LIGAND     8   C6 AMA F   1    DISTANCE (A)  14.412
WATER 1984   OW WAT   319    LIGAND     9   C2 AMA F   1    DISTANCE (A)  12.008
WATER 1984   OW WAT   319    LIGAND    10   C5 AMA F   1    DISTANCE (A)  14.665
WATER 1984   OW WAT   319    LIGAND    11   C8 AMA F   1    DISTANCE (A)  14.547
WATER 1984   OW WAT   319    LIGAND    12   C4 AMA F   1    DISTANCE (A)  13.793
WATER 1984   OW WAT   319    LIGAND    13   C3 AMA F   1    DISTANCE (A)  12.311
WATER 1984   OW WAT   319    LIGAND    14   C9 AMA F   1    DISTANCE (A)  12.174
WATER 1985   OW WAT   320    LIGAND     1   N1 AMA F   1    DISTANCE (A)  12.763
WATER 1985   OW WAT   320    LIGAND     5  C10 AMA F   1    DISTANCE (A)  13.438
WATER 1985   OW WAT   320    LIGAND     6   C7 AMA F   1    DISTANCE (A)  13.547
WATER 1985   OW WAT   320    LIGAND     7   C1 AMA F   1    DISTANCE (A)  14.433
WATER 1985   OW WAT   320    LIGAND     8   C6 AMA F   1    DISTANCE (A)  13.879
WATER 1985   OW WAT   320    LIGAND     9   C2 AMA F   1    DISTANCE (A)  15.781
WATER 1985   OW WAT   320    LIGAND    10   C5 AMA F   1    DISTANCE (A)  13.768
WATER 1985   OW WAT   320    LIGAND    11   C8 AMA F   1    DISTANCE (A)  12.834
WATER 1985   OW WAT   320    LIGAND    12   C4 AMA F   1    DISTANCE (A)  15.177
WATER 1985   OW WAT   320    LIGAND    13   C3 AMA F   1    DISTANCE (A)  15.688
WATER 1985   OW WAT   320    LIGAND    14   C9 AMA F   1    DISTANCE (A)  14.876
WATER 1986   OW WAT   321    LIGAND     1   N1 AMA F   1    DISTANCE (A)  14.359
WATER 1986   OW WAT   321    LIGAND     5  C10 AMA F   1    DISTANCE (A)  14.849
WATER 1986   OW WAT   321    LIGAND     6   C7 AMA F   1    DISTANCE (A)  14.532
WATER 1986   OW WAT   321    LIGAND     7   C1 AMA F   1    DISTANCE (A)  15.244
WATER 1986   OW WAT   321    LIGAND     8   C6 AMA F   1    DISTANCE (A)  14.786
WATER 1986   OW WAT   321    LIGAND     9   C2 AMA F   1    DISTANCE (A)  16.729
WATER 1986   OW WAT   321    LIGAND    10   C5 AMA F   1    DISTANCE (A)  15.093
WATER 1986   OW WAT   321    LIGAND    11   C8 AMA F   1    DISTANCE (A)  14.370
WATER 1986   OW WAT   321    LIGAND    12   C4 AMA F   1    DISTANCE (A)  16.593
WATER 1986   OW WAT   321    LIGAND    13   C3 AMA F   1    DISTANCE (A)  17.006
WATER 1986   OW WAT   321    LIGAND    14   C9 AMA F   1    DISTANCE (A)  16.370
WATER 1987   OW WAT   322    LIGAND     1   N1 AMA F   1    DISTANCE (A)  12.788
WATER 1987   OW WAT   322    LIGAND     5  C10 AMA F   1    DISTANCE (A)  13.649
WATER 1987   OW WAT   322    LIGAND     6   C7 AMA F   1    DISTANCE (A)  15.037
WATER 1987   OW WAT   322    LIGAND     7   C1 AMA F   1    DISTANCE (A)  16.003
WATER 1987   OW WAT   322    LIGAND     8   C6 AMA F   1    DISTANCE (A)  16.181
WATER 1987   OW WAT   322    LIGAND     9   C2 AMA F   1    DISTANCE (A)  15.607
WATER 1987   OW WAT   322    LIGAND    10   C5 AMA F   1    DISTANCE (A)  14.897
WATER 1987   OW WAT   322    LIGAND    11   C8 AMA F   1    DISTANCE (A)  13.858
WATER 1987   OW WAT   322    LIGAND    12   C4 AMA F   1    DISTANCE (A)  14.475
WATER 1987   OW WAT   322    LIGAND    13   C3 AMA F   1    DISTANCE (A)  14.276
WATER 1987   OW WAT   322    LIGAND    14   C9 AMA F   1    DISTANCE (A)  13.183
WATER 1988   OW WAT   323    LIGAND     1   N1 AMA F   1    DISTANCE (A)  23.934
WATER 1988   OW WAT   323    LIGAND     5  C10 AMA F   1    DISTANCE (A)  22.860
WATER 1988   OW WAT   323    LIGAND     6   C7 AMA F   1    DISTANCE (A)  23.265
WATER 1988   OW WAT   323    LIGAND     7   C1 AMA F   1    DISTANCE (A)  22.238
WATER 1988   OW WAT   323    LIGAND     8   C6 AMA F   1    DISTANCE (A)  20.894
WATER 1988   OW WAT   323    LIGAND     9   C2 AMA F   1    DISTANCE (A)  22.141
WATER 1988   OW WAT   323    LIGAND    10   C5 AMA F   1    DISTANCE (A)  20.444
WATER 1988   OW WAT   323    LIGAND    11   C8 AMA F   1    DISTANCE (A)  21.558
WATER 1988   OW WAT   323    LIGAND    12   C4 AMA F   1    DISTANCE (A)  20.335
WATER 1988   OW WAT   323    LIGAND    13   C3 AMA F   1    DISTANCE (A)  21.712
WATER 1988   OW WAT   323    LIGAND    14   C9 AMA F   1    DISTANCE (A)  22.759
WATER 1989   OW WAT   324    LIGAND     1   N1 AMA F   1    DISTANCE (A)  16.561
WATER 1989   OW WAT   324    LIGAND     5  C10 AMA F   1    DISTANCE (A)  16.123
WATER 1989   OW WAT   324    LIGAND     6   C7 AMA F   1    DISTANCE (A)  15.277
WATER 1989   OW WAT   324    LIGAND     7   C1 AMA F   1    DISTANCE (A)  14.979
WATER 1989   OW WAT   324    LIGAND     8   C6 AMA F   1    DISTANCE (A)  16.343
WATER 1989   OW WAT   324    LIGAND     9   C2 AMA F   1    DISTANCE (A)  14.222
WATER 1989   OW WAT   324    LIGAND    10   C5 AMA F   1    DISTANCE (A)  17.139
WATER 1989   OW WAT   324    LIGAND    11   C8 AMA F   1    DISTANCE (A)  17.398
WATER 1989   OW WAT   324    LIGAND    12   C4 AMA F   1    DISTANCE (A)  16.482
WATER 1989   OW WAT   324    LIGAND    13   C3 AMA F   1    DISTANCE (A)  15.129
WATER 1989   OW WAT   324    LIGAND    14   C9 AMA F   1    DISTANCE (A)  15.428
WATER 1990   OW WAT   325    LIGAND     1   N1 AMA F   1    DISTANCE (A)  27.856
WATER 1990   OW WAT   325    LIGAND     5  C10 AMA F   1    DISTANCE (A)  27.657
WATER 1990   OW WAT   325    LIGAND     6   C7 AMA F   1    DISTANCE (A)  29.022
WATER 1990   OW WAT   325    LIGAND     7   C1 AMA F   1    DISTANCE (A)  28.926
WATER 1990   OW WAT   325    LIGAND     8   C6 AMA F   1    DISTANCE (A)  28.044
WATER 1990   OW WAT   325    LIGAND     9   C2 AMA F   1    DISTANCE (A)  28.410
WATER 1990   OW WAT   325    LIGAND    10   C5 AMA F   1    DISTANCE (A)  26.629
WATER 1990   OW WAT   325    LIGAND    11   C8 AMA F   1    DISTANCE (A)  26.737
WATER 1990   OW WAT   325    LIGAND    12   C4 AMA F   1    DISTANCE (A)  26.066
WATER 1990   OW WAT   325    LIGAND    13   C3 AMA F   1    DISTANCE (A)  27.011
WATER 1990   OW WAT   325    LIGAND    14   C9 AMA F   1    DISTANCE (A)  27.110
WATER 1991   OW WAT   326    LIGAND     1   N1 AMA F   1    DISTANCE (A)  18.179
WATER 1991   OW WAT   326    LIGAND     5  C10 AMA F   1    DISTANCE (A)  17.232
WATER 1991   OW WAT   326    LIGAND     6   C7 AMA F   1    DISTANCE (A)  16.097
WATER 1991   OW WAT   326    LIGAND     7   C1 AMA F   1    DISTANCE (A)  15.166
WATER 1991   OW WAT   326    LIGAND     8   C6 AMA F   1    DISTANCE (A)  14.629
WATER 1991   OW WAT   326    LIGAND     9   C2 AMA F   1    DISTANCE (A)  16.061
WATER 1991   OW WAT   326    LIGAND    10   C5 AMA F   1    DISTANCE (A)  15.871
WATER 1991   OW WAT   326    LIGAND    11   C8 AMA F   1    DISTANCE (A)  16.758
WATER 1991   OW WAT   326    LIGAND    12   C4 AMA F   1    DISTANCE (A)  16.726
WATER 1991   OW WAT   326    LIGAND    13   C3 AMA F   1    DISTANCE (A)  17.198
WATER 1991   OW WAT   326    LIGAND    14   C9 AMA F   1    DISTANCE (A)  18.025
WATER 1992   OW WAT   327    LIGAND     1   N1 AMA F   1    DISTANCE (A)  25.406
WATER 1992   OW WAT   327    LIGAND     5  C10 AMA F   1    DISTANCE (A)  25.569
WATER 1992   OW WAT   327    LIGAND     6   C7 AMA F   1    DISTANCE (A)  26.874
WATER 1992   OW WAT   327    LIGAND     7   C1 AMA F   1    DISTANCE (A)  27.147
WATER 1992   OW WAT   327    LIGAND     8   C6 AMA F   1    DISTANCE (A)  27.277
WATER 1992   OW WAT   327    LIGAND     9   C2 AMA F   1    DISTANCE (A)  26.060
WATER 1992   OW WAT   327    LIGAND    10   C5 AMA F   1    DISTANCE (A)  25.993
WATER 1992   OW WAT   327    LIGAND    11   C8 AMA F   1    DISTANCE (A)  25.713
WATER 1992   OW WAT   327    LIGAND    12   C4 AMA F   1    DISTANCE (A)  24.857
WATER 1992   OW WAT   327    LIGAND    13   C3 AMA F   1    DISTANCE (A)  24.712
WATER 1992   OW WAT   327    LIGAND    14   C9 AMA F   1    DISTANCE (A)  24.411
WATER 1993   OW WAT   328    LIGAND     1   N1 AMA F   1    DISTANCE (A)  20.279
WATER 1993   OW WAT   328    LIGAND     5  C10 AMA F   1    DISTANCE (A)  18.988
WATER 1993   OW WAT   328    LIGAND     6   C7 AMA F   1    DISTANCE (A)  19.228
WATER 1993   OW WAT   328    LIGAND     7   C1 AMA F   1    DISTANCE (A)  17.958
WATER 1993   OW WAT   328    LIGAND     8   C6 AMA F   1    DISTANCE (A)  16.948
WATER 1993   OW WAT   328    LIGAND     9   C2 AMA F   1    DISTANCE (A)  17.448
WATER 1993   OW WAT   328    LIGAND    10   C5 AMA F   1    DISTANCE (A)  16.680
WATER 1993   OW WAT   328    LIGAND    11   C8 AMA F   1    DISTANCE (A)  18.041
WATER 1993   OW WAT   328    LIGAND    12   C4 AMA F   1    DISTANCE (A)  16.125
WATER 1993   OW WAT   328    LIGAND    13   C3 AMA F   1    DISTANCE (A)  17.179
WATER 1993   OW WAT   328    LIGAND    14   C9 AMA F   1    DISTANCE (A)  18.501
WATER 1994   OW WAT   329    LIGAND     1   N1 AMA F   1    DISTANCE (A)  13.733
WATER 1994   OW WAT   329    LIGAND     5  C10 AMA F   1    DISTANCE (A)  14.154
WATER 1994   OW WAT   329    LIGAND     6   C7 AMA F   1    DISTANCE (A)  15.219
WATER 1994   OW WAT   329    LIGAND     7   C1 AMA F   1    DISTANCE (A)  15.815
WATER 1994   OW WAT   329    LIGAND     8   C6 AMA F   1    DISTANCE (A)  14.816
WATER 1994   OW WAT   329    LIGAND     9   C2 AMA F   1    DISTANCE (A)  16.466
WATER 1994   OW WAT   329    LIGAND    10   C5 AMA F   1    DISTANCE (A)  13.716
WATER 1994   OW WAT   329    LIGAND    11   C8 AMA F   1    DISTANCE (A)  13.026
WATER 1994   OW WAT   329    LIGAND    12   C4 AMA F   1    DISTANCE (A)  14.462
WATER 1994   OW WAT   329    LIGAND    13   C3 AMA F   1    DISTANCE (A)  15.486
WATER 1994   OW WAT   329    LIGAND    14   C9 AMA F   1    DISTANCE (A)  14.874
WATER 1995   OW WAT   330    LIGAND     1   N1 AMA F   1    DISTANCE (A)  15.659
WATER 1995   OW WAT   330    LIGAND     5  C10 AMA F   1    DISTANCE (A)  15.397
WATER 1995   OW WAT   330    LIGAND     6   C7 AMA F   1    DISTANCE (A)  15.140
WATER 1995   OW WAT   330    LIGAND     7   C1 AMA F   1    DISTANCE (A)  15.062
WATER 1995   OW WAT   330    LIGAND     8   C6 AMA F   1    DISTANCE (A)  13.923
WATER 1995   OW WAT   330    LIGAND     9   C2 AMA F   1    DISTANCE (A)  16.389
WATER 1995   OW WAT   330    LIGAND    10   C5 AMA F   1    DISTANCE (A)  14.199
WATER 1995   OW WAT   330    LIGAND    11   C8 AMA F   1    DISTANCE (A)  14.279
WATER 1995   OW WAT   330    LIGAND    12   C4 AMA F   1    DISTANCE (A)  15.598
WATER 1995   OW WAT   330    LIGAND    13   C3 AMA F   1    DISTANCE (A)  16.625
WATER 1995   OW WAT   330    LIGAND    14   C9 AMA F   1    DISTANCE (A)  16.694
WATER 1996   OW WAT   331    LIGAND     1   N1 AMA F   1    DISTANCE (A)  21.596
WATER 1996   OW WAT   331    LIGAND     5  C10 AMA F   1    DISTANCE (A)  20.787
WATER 1996   OW WAT   331    LIGAND     6   C7 AMA F   1    DISTANCE (A)  21.388
WATER 1996   OW WAT   331    LIGAND     7   C1 AMA F   1    DISTANCE (A)  20.674
WATER 1996   OW WAT   331    LIGAND     8   C6 AMA F   1    DISTANCE (A)  20.813
WATER 1996   OW WAT   331    LIGAND     9   C2 AMA F   1    DISTANCE (A)  19.214
WATER 1996   OW WAT   331    LIGAND    10   C5 AMA F   1    DISTANCE (A)  20.198
WATER 1996   OW WAT   331    LIGAND    11   C8 AMA F   1    DISTANCE (A)  20.932
WATER 1996   OW WAT   331    LIGAND    12   C4 AMA F   1    DISTANCE (A)  18.700
WATER 1996   OW WAT   331    LIGAND    13   C3 AMA F   1    DISTANCE (A)  18.540
WATER 1996   OW WAT   331    LIGAND    14   C9 AMA F   1    DISTANCE (A)  19.334
WATER 1997   OW WAT   332    LIGAND     1   N1 AMA F   1    DISTANCE (A)  20.112
WATER 1997   OW WAT   332    LIGAND     5  C10 AMA F   1    DISTANCE (A)  20.170
WATER 1997   OW WAT   332    LIGAND     6   C7 AMA F   1    DISTANCE (A)  21.275
WATER 1997   OW WAT   332    LIGAND     7   C1 AMA F   1    DISTANCE (A)  21.476
WATER 1997   OW WAT   332    LIGAND     8   C6 AMA F   1    DISTANCE (A)  20.239
WATER 1997   OW WAT   332    LIGAND     9   C2 AMA F   1    DISTANCE (A)  21.883
WATER 1997   OW WAT   332    LIGAND    10   C5 AMA F   1    DISTANCE (A)  19.072
WATER 1997   OW WAT   332    LIGAND    11   C8 AMA F   1    DISTANCE (A)  18.848
WATER 1997   OW WAT   332    LIGAND    12   C4 AMA F   1    DISTANCE (A)  19.528
WATER 1997   OW WAT   332    LIGAND    13   C3 AMA F   1    DISTANCE (A)  20.808
WATER 1997   OW WAT   332    LIGAND    14   C9 AMA F   1    DISTANCE (A)  20.596
WATER 1998   OW WAT   333    LIGAND     1   N1 AMA F   1    DISTANCE (A)  30.747
WATER 1998   OW WAT   333    LIGAND     5  C10 AMA F   1    DISTANCE (A)  29.885
WATER 1998   OW WAT   333    LIGAND     6   C7 AMA F   1    DISTANCE (A)  30.718
WATER 1998   OW WAT   333    LIGAND     7   C1 AMA F   1    DISTANCE (A)  29.912
WATER 1998   OW WAT   333    LIGAND     8   C6 AMA F   1    DISTANCE (A)  28.724
WATER 1998   OW WAT   333    LIGAND     9   C2 AMA F   1    DISTANCE (A)  29.464
WATER 1998   OW WAT   333    LIGAND    10   C5 AMA F   1    DISTANCE (A)  27.834
WATER 1998   OW WAT   333    LIGAND    11   C8 AMA F   1    DISTANCE (A)  28.701
WATER 1998   OW WAT   333    LIGAND    12   C4 AMA F   1    DISTANCE (A)  27.349
WATER 1998   OW WAT   333    LIGAND    13   C3 AMA F   1    DISTANCE (A)  28.592
WATER 1998   OW WAT   333    LIGAND    14   C9 AMA F   1    DISTANCE (A)  29.431
WATER 1999   OW WAT   334    LIGAND     1   N1 AMA F   1    DISTANCE (A)  19.554
WATER 1999   OW WAT   334    LIGAND     5  C10 AMA F   1    DISTANCE (A)  20.147
WATER 1999   OW WAT   334    LIGAND     6   C7 AMA F   1    DISTANCE (A)  21.537
WATER 1999   OW WAT   334    LIGAND     7   C1 AMA F   1    DISTANCE (A)  22.242
WATER 1999   OW WAT   334    LIGAND     8   C6 AMA F   1    DISTANCE (A)  21.509
WATER 1999   OW WAT   334    LIGAND     9   C2 AMA F   1    DISTANCE (A)  22.426
WATER 1999   OW WAT   334    LIGAND    10   C5 AMA F   1    DISTANCE (A)  20.114
WATER 1999   OW WAT   334    LIGAND    11   C8 AMA F   1    DISTANCE (A)  19.334
WATER 1999   OW WAT   334    LIGAND    12   C4 AMA F   1    DISTANCE (A)  20.319
WATER 1999   OW WAT   334    LIGAND    13   C3 AMA F   1    DISTANCE (A)  21.095
WATER 1999   OW WAT   334    LIGAND    14   C9 AMA F   1    DISTANCE (A)  20.346
WATER 2000   OW WAT   335    LIGAND     1   N1 AMA F   1    DISTANCE (A)  24.000
WATER 2000   OW WAT   335    LIGAND     5  C10 AMA F   1    DISTANCE (A)  23.965
WATER 2000   OW WAT   335    LIGAND     6   C7 AMA F   1    DISTANCE (A)  25.167
WATER 2000   OW WAT   335    LIGAND     7   C1 AMA F   1    DISTANCE (A)  25.251
WATER 2000   OW WAT   335    LIGAND     8   C6 AMA F   1    DISTANCE (A)  25.413
WATER 2000   OW WAT   335    LIGAND     9   C2 AMA F   1    DISTANCE (A)  24.032
WATER 2000   OW WAT   335    LIGAND    10   C5 AMA F   1    DISTANCE (A)  24.225
WATER 2000   OW WAT   335    LIGAND    11   C8 AMA F   1    DISTANCE (A)  24.142
WATER 2000   OW WAT   335    LIGAND    12   C4 AMA F   1    DISTANCE (A)  22.953
WATER 2000   OW WAT   335    LIGAND    13   C3 AMA F   1    DISTANCE (A)  22.771
WATER 2000   OW WAT   335    LIGAND    14   C9 AMA F   1    DISTANCE (A)  22.677
WATER 2001   OW WAT   336    LIGAND     1   N1 AMA F   1    DISTANCE (A)  16.840
WATER 2001   OW WAT   336    LIGAND     5  C10 AMA F   1    DISTANCE (A)  16.910
WATER 2001   OW WAT   336    LIGAND     6   C7 AMA F   1    DISTANCE (A)  17.900
WATER 2001   OW WAT   336    LIGAND     7   C1 AMA F   1    DISTANCE (A)  18.136
WATER 2001   OW WAT   336    LIGAND     8   C6 AMA F   1    DISTANCE (A)  18.710
WATER 2001   OW WAT   336    LIGAND     9   C2 AMA F   1    DISTANCE (A)  16.878
WATER 2001   OW WAT   336    LIGAND    10   C5 AMA F   1    DISTANCE (A)  17.767
WATER 2001   OW WAT   336    LIGAND    11   C8 AMA F   1    DISTANCE (A)  17.529
WATER 2001   OW WAT   336    LIGAND    12   C4 AMA F   1    DISTANCE (A)  16.483
WATER 2001   OW WAT   336    LIGAND    13   C3 AMA F   1    DISTANCE (A)  15.826
WATER 2001   OW WAT   336    LIGAND    14   C9 AMA F   1    DISTANCE (A)  15.555
WATER 2002   OW WAT   337    LIGAND     1   N1 AMA F   1    DISTANCE (A)  22.727
WATER 2002   OW WAT   337    LIGAND     5  C10 AMA F   1    DISTANCE (A)  21.742
WATER 2002   OW WAT   337    LIGAND     6   C7 AMA F   1    DISTANCE (A)  22.126
WATER 2002   OW WAT   337    LIGAND     7   C1 AMA F   1    DISTANCE (A)  21.205
WATER 2002   OW WAT   337    LIGAND     8   C6 AMA F   1    DISTANCE (A)  19.767
WATER 2002   OW WAT   337    LIGAND     9   C2 AMA F   1    DISTANCE (A)  21.329
WATER 2002   OW WAT   337    LIGAND    10   C5 AMA F   1    DISTANCE (A)  19.338
WATER 2002   OW WAT   337    LIGAND    11   C8 AMA F   1    DISTANCE (A)  20.345
WATER 2002   OW WAT   337    LIGAND    12   C4 AMA F   1    DISTANCE (A)  19.470
WATER 2002   OW WAT   337    LIGAND    13   C3 AMA F   1    DISTANCE (A)  20.927
WATER 2002   OW WAT   337    LIGAND    14   C9 AMA F   1    DISTANCE (A)  21.856
WATER 2003   OW WAT   338    LIGAND     1   N1 AMA F   1    DISTANCE (A)  14.385
WATER 2003   OW WAT   338    LIGAND     5  C10 AMA F   1    DISTANCE (A)  14.431
WATER 2003   OW WAT   338    LIGAND     6   C7 AMA F   1    DISTANCE (A)  13.895
WATER 2003   OW WAT   338    LIGAND     7   C1 AMA F   1    DISTANCE (A)  14.166
WATER 2003   OW WAT   338    LIGAND     8   C6 AMA F   1    DISTANCE (A)  13.482
WATER 2003   OW WAT   338    LIGAND     9   C2 AMA F   1    DISTANCE (A)  15.671
WATER 2003   OW WAT   338    LIGAND    10   C5 AMA F   1    DISTANCE (A)  14.031
WATER 2003   OW WAT   338    LIGAND    11   C8 AMA F   1    DISTANCE (A)  13.754
WATER 2003   OW WAT   338    LIGAND    12   C4 AMA F   1    DISTANCE (A)  15.549
WATER 2003   OW WAT   338    LIGAND    13   C3 AMA F   1    DISTANCE (A)  16.148
WATER 2003   OW WAT   338    LIGAND    14   C9 AMA F   1    DISTANCE (A)  15.910
WATER 2004   OW WAT   339    LIGAND     1   N1 AMA F   1    DISTANCE (A)  26.685
WATER 2004   OW WAT   339    LIGAND     5  C10 AMA F   1    DISTANCE (A)  26.795
WATER 2004   OW WAT   339    LIGAND     6   C7 AMA F   1    DISTANCE (A)  28.067
WATER 2004   OW WAT   339    LIGAND     7   C1 AMA F   1    DISTANCE (A)  28.286
WATER 2004   OW WAT   339    LIGAND     8   C6 AMA F   1    DISTANCE (A)  27.151
WATER 2004   OW WAT   339    LIGAND     9   C2 AMA F   1    DISTANCE (A)  28.439
WATER 2004   OW WAT   339    LIGAND    10   C5 AMA F   1    DISTANCE (A)  25.832
WATER 2004   OW WAT   339    LIGAND    11   C8 AMA F   1    DISTANCE (A)  25.595
WATER 2004   OW WAT   339    LIGAND    12   C4 AMA F   1    DISTANCE (A)  25.998
WATER 2004   OW WAT   339    LIGAND    13   C3 AMA F   1    DISTANCE (A)  27.182
WATER 2004   OW WAT   339    LIGAND    14   C9 AMA F   1    DISTANCE (A)  26.950
WATER 2005   OW WAT   340    LIGAND     1   N1 AMA F   1    DISTANCE (A)  26.615
WATER 2005   OW WAT   340    LIGAND     5  C10 AMA F   1    DISTANCE (A)  26.233
WATER 2005   OW WAT   340    LIGAND     6   C7 AMA F   1    DISTANCE (A)  27.360
WATER 2005   OW WAT   340    LIGAND     7   C1 AMA F   1    DISTANCE (A)  27.080
WATER 2005   OW WAT   340    LIGAND     8   C6 AMA F   1    DISTANCE (A)  26.967
WATER 2005   OW WAT   340    LIGAND     9   C2 AMA F   1    DISTANCE (A)  25.822
WATER 2005   OW WAT   340    LIGAND    10   C5 AMA F   1    DISTANCE (A)  25.825
WATER 2005   OW WAT   340    LIGAND    11   C8 AMA F   1    DISTANCE (A)  26.123
WATER 2005   OW WAT   340    LIGAND    12   C4 AMA F   1    DISTANCE (A)  24.503
WATER 2005   OW WAT   340    LIGAND    13   C3 AMA F   1    DISTANCE (A)  24.623
WATER 2005   OW WAT   340    LIGAND    14   C9 AMA F   1    DISTANCE (A)  24.929
WATER 2006   OW WAT   341    LIGAND     1   N1 AMA F   1    DISTANCE (A)  14.502
WATER 2006   OW WAT   341    LIGAND     5  C10 AMA F   1    DISTANCE (A)  14.873
WATER 2006   OW WAT   341    LIGAND     6   C7 AMA F   1    DISTANCE (A)  14.179
WATER 2006   OW WAT   341    LIGAND     7   C1 AMA F   1    DISTANCE (A)  14.788
WATER 2006   OW WAT   341    LIGAND     8   C6 AMA F   1    DISTANCE (A)  14.587
WATER 2006   OW WAT   341    LIGAND     9   C2 AMA F   1    DISTANCE (A)  16.295
WATER 2006   OW WAT   341    LIGAND    10   C5 AMA F   1    DISTANCE (A)  15.259
WATER 2006   OW WAT   341    LIGAND    11   C8 AMA F   1    DISTANCE (A)  14.666
WATER 2006   OW WAT   341    LIGAND    12   C4 AMA F   1    DISTANCE (A)  16.724
WATER 2006   OW WAT   341    LIGAND    13   C3 AMA F   1    DISTANCE (A)  16.903
WATER 2006   OW WAT   341    LIGAND    14   C9 AMA F   1    DISTANCE (A)  16.374
WATER 2007   OW WAT   342    LIGAND     1   N1 AMA F   1    DISTANCE (A)  15.681
WATER 2007   OW WAT   342    LIGAND     5  C10 AMA F   1    DISTANCE (A)  14.419
WATER 2007   OW WAT   342    LIGAND     6   C7 AMA F   1    DISTANCE (A)  13.308
WATER 2007   OW WAT   342    LIGAND     7   C1 AMA F   1    DISTANCE (A)  11.969
WATER 2007   OW WAT   342    LIGAND     8   C6 AMA F   1    DISTANCE (A)  12.177
WATER 2007   OW WAT   342    LIGAND     9   C2 AMA F   1    DISTANCE (A)  11.760
WATER 2007   OW WAT   342    LIGAND    10   C5 AMA F   1    DISTANCE (A)  13.388
WATER 2007   OW WAT   342    LIGAND    11   C8 AMA F   1    DISTANCE (A)  14.594
WATER 2007   OW WAT   342    LIGAND    12   C4 AMA F   1    DISTANCE (A)  13.199
WATER 2007   OW WAT   342    LIGAND    13   C3 AMA F   1    DISTANCE (A)  13.004
WATER 2007   OW WAT   342    LIGAND    14   C9 AMA F   1    DISTANCE (A)  14.248
WATER 2008   OW WAT   343    LIGAND     1   N1 AMA F   1    DISTANCE (A)  11.829
WATER 2008   OW WAT   343    LIGAND     5  C10 AMA F   1    DISTANCE (A)  13.177
WATER 2008   OW WAT   343    LIGAND     6   C7 AMA F   1    DISTANCE (A)  14.188
WATER 2008   OW WAT   343    LIGAND     7   C1 AMA F   1    DISTANCE (A)  15.584
WATER 2008   OW WAT   343    LIGAND     8   C6 AMA F   1    DISTANCE (A)  15.962
WATER 2008   OW WAT   343    LIGAND     9   C2 AMA F   1    DISTANCE (A)  15.745
WATER 2008   OW WAT   343    LIGAND    10   C5 AMA F   1    DISTANCE (A)  15.066
WATER 2008   OW WAT   343    LIGAND    11   C8 AMA F   1    DISTANCE (A)  13.620
WATER 2008   OW WAT   343    LIGAND    12   C4 AMA F   1    DISTANCE (A)  15.236
WATER 2008   OW WAT   343    LIGAND    13   C3 AMA F   1    DISTANCE (A)  14.842
WATER 2008   OW WAT   343    LIGAND    14   C9 AMA F   1    DISTANCE (A)  13.369
WATER 2009   OW WAT   344    LIGAND     1   N1 AMA F   1    DISTANCE (A)  25.501
WATER 2009   OW WAT   344    LIGAND     5  C10 AMA F   1    DISTANCE (A)  25.067
WATER 2009   OW WAT   344    LIGAND     6   C7 AMA F   1    DISTANCE (A)  26.317
WATER 2009   OW WAT   344    LIGAND     7   C1 AMA F   1    DISTANCE (A)  25.992
WATER 2009   OW WAT   344    LIGAND     8   C6 AMA F   1    DISTANCE (A)  25.078
WATER 2009   OW WAT   344    LIGAND     9   C2 AMA F   1    DISTANCE (A)  25.377
WATER 2009   OW WAT   344    LIGAND    10   C5 AMA F   1    DISTANCE (A)  23.764
WATER 2009   OW WAT   344    LIGAND    11   C8 AMA F   1    DISTANCE (A)  24.124
WATER 2009   OW WAT   344    LIGAND    12   C4 AMA F   1    DISTANCE (A)  23.089
WATER 2009   OW WAT   344    LIGAND    13   C3 AMA F   1    DISTANCE (A)  24.076
WATER 2009   OW WAT   344    LIGAND    14   C9 AMA F   1    DISTANCE (A)  24.423
WATER 2010   OW WAT   345    LIGAND     1   N1 AMA F   1    DISTANCE (A)  22.311
WATER 2010   OW WAT   345    LIGAND     5  C10 AMA F   1    DISTANCE (A)  21.998
WATER 2010   OW WAT   345    LIGAND     6   C7 AMA F   1    DISTANCE (A)  23.016
WATER 2010   OW WAT   345    LIGAND     7   C1 AMA F   1    DISTANCE (A)  22.829
WATER 2010   OW WAT   345    LIGAND     8   C6 AMA F   1    DISTANCE (A)  23.022
WATER 2010   OW WAT   345    LIGAND     9   C2 AMA F   1    DISTANCE (A)  21.467
WATER 2010   OW WAT   345    LIGAND    10   C5 AMA F   1    DISTANCE (A)  22.007
WATER 2010   OW WAT   345    LIGAND    11   C8 AMA F   1    DISTANCE (A)  22.206
WATER 2010   OW WAT   345    LIGAND    12   C4 AMA F   1    DISTANCE (A)  20.592
WATER 2010   OW WAT   345    LIGAND    13   C3 AMA F   1    DISTANCE (A)  20.371
WATER 2010   OW WAT   345    LIGAND    14   C9 AMA F   1    DISTANCE (A)  20.580
WATER 2011   OW WAT   346    LIGAND     1   N1 AMA F   1    DISTANCE (A)  32.106
WATER 2011   OW WAT   346    LIGAND     5  C10 AMA F   1    DISTANCE (A)  31.180
WATER 2011   OW WAT   346    LIGAND     6   C7 AMA F   1    DISTANCE (A)  31.913
WATER 2011   OW WAT   346    LIGAND     7   C1 AMA F   1    DISTANCE (A)  31.032
WATER 2011   OW WAT   346    LIGAND     8   C6 AMA F   1    DISTANCE (A)  29.799
WATER 2011   OW WAT   346    LIGAND     9   C2 AMA F   1    DISTANCE (A)  30.647
WATER 2011   OW WAT   346    LIGAND    10   C5 AMA F   1    DISTANCE (A)  29.015
WATER 2011   OW WAT   346    LIGAND    11   C8 AMA F   1    DISTANCE (A)  29.959
WATER 2011   OW WAT   346    LIGAND    12   C4 AMA F   1    DISTANCE (A)  28.601
WATER 2011   OW WAT   346    LIGAND    13   C3 AMA F   1    DISTANCE (A)  29.880
WATER 2011   OW WAT   346    LIGAND    14   C9 AMA F   1    DISTANCE (A)  30.791
WATER 2012   OW WAT   347    LIGAND     1   N1 AMA F   1    DISTANCE (A)  18.319
WATER 2012   OW WAT   347    LIGAND     5  C10 AMA F   1    DISTANCE (A)  18.047
WATER 2012   OW WAT   347    LIGAND     6   C7 AMA F   1    DISTANCE (A)  16.571
WATER 2012   OW WAT   347    LIGAND     7   C1 AMA F   1    DISTANCE (A)  16.443
WATER 2012   OW WAT   347    LIGAND     8   C6 AMA F   1    DISTANCE (A)  16.983
WATER 2012   OW WAT   347    LIGAND     9   C2 AMA F   1    DISTANCE (A)  17.389
WATER 2012   OW WAT   347    LIGAND    10   C5 AMA F   1    DISTANCE (A)  18.426
WATER 2012   OW WAT   347    LIGAND    11   C8 AMA F   1    DISTANCE (A)  18.535
WATER 2012   OW WAT   347    LIGAND    12   C4 AMA F   1    DISTANCE (A)  19.275
WATER 2012   OW WAT   347    LIGAND    13   C3 AMA F   1    DISTANCE (A)  18.803
WATER 2012   OW WAT   347    LIGAND    14   C9 AMA F   1    DISTANCE (A)  18.917
WATER 2013   OW WAT   348    LIGAND     1   N1 AMA F   1    DISTANCE (A)  27.819
WATER 2013   OW WAT   348    LIGAND     5  C10 AMA F   1    DISTANCE (A)  27.468
WATER 2013   OW WAT   348    LIGAND     6   C7 AMA F   1    DISTANCE (A)  28.591
WATER 2013   OW WAT   348    LIGAND     7   C1 AMA F   1    DISTANCE (A)  28.340
WATER 2013   OW WAT   348    LIGAND     8   C6 AMA F   1    DISTANCE (A)  27.062
WATER 2013   OW WAT   348    LIGAND     9   C2 AMA F   1    DISTANCE (A)  28.282
WATER 2013   OW WAT   348    LIGAND    10   C5 AMA F   1    DISTANCE (A)  25.873
WATER 2013   OW WAT   348    LIGAND    11   C8 AMA F   1    DISTANCE (A)  26.151
WATER 2013   OW WAT   348    LIGAND    12   C4 AMA F   1    DISTANCE (A)  25.807
WATER 2013   OW WAT   348    LIGAND    13   C3 AMA F   1    DISTANCE (A)  27.143
WATER 2013   OW WAT   348    LIGAND    14   C9 AMA F   1    DISTANCE (A)  27.401
WATER 2014   OW WAT   349    LIGAND     1   N1 AMA F   1    DISTANCE (A)  19.130
WATER 2014   OW WAT   349    LIGAND     5  C10 AMA F   1    DISTANCE (A)  18.921
WATER 2014   OW WAT   349    LIGAND     6   C7 AMA F   1    DISTANCE (A)  17.468
WATER 2014   OW WAT   349    LIGAND     7   C1 AMA F   1    DISTANCE (A)  17.403
WATER 2014   OW WAT   349    LIGAND     8   C6 AMA F   1    DISTANCE (A)  18.405
WATER 2014   OW WAT   349    LIGAND     9   C2 AMA F   1    DISTANCE (A)  17.909
WATER 2014   OW WAT   349    LIGAND    10   C5 AMA F   1    DISTANCE (A)  19.789
WATER 2014   OW WAT   349    LIGAND    11   C8 AMA F   1    DISTANCE (A)  19.842
WATER 2014   OW WAT   349    LIGAND    12   C4 AMA F   1    DISTANCE (A)  20.237
WATER 2014   OW WAT   349    LIGAND    13   C3 AMA F   1    DISTANCE (A)  19.331
WATER 2014   OW WAT   349    LIGAND    14   C9 AMA F   1    DISTANCE (A)  19.393
WATER 2015   OW WAT   350    LIGAND     1   N1 AMA F   1    DISTANCE (A)  26.494
WATER 2015   OW WAT   350    LIGAND     5  C10 AMA F   1    DISTANCE (A)  26.343
WATER 2015   OW WAT   350    LIGAND     6   C7 AMA F   1    DISTANCE (A)  27.738
WATER 2015   OW WAT   350    LIGAND     7   C1 AMA F   1    DISTANCE (A)  27.696
WATER 2015   OW WAT   350    LIGAND     8   C6 AMA F   1    DISTANCE (A)  27.133
WATER 2015   OW WAT   350    LIGAND     9   C2 AMA F   1    DISTANCE (A)  26.891
WATER 2015   OW WAT   350    LIGAND    10   C5 AMA F   1    DISTANCE (A)  25.705
WATER 2015   OW WAT   350    LIGAND    11   C8 AMA F   1    DISTANCE (A)  25.756
WATER 2015   OW WAT   350    LIGAND    12   C4 AMA F   1    DISTANCE (A)  24.836
WATER 2015   OW WAT   350    LIGAND    13   C3 AMA F   1    DISTANCE (A)  25.447
WATER 2015   OW WAT   350    LIGAND    14   C9 AMA F   1    DISTANCE (A)  25.491
WATER 2016   OW WAT   351    LIGAND     1   N1 AMA F   1    DISTANCE (A)  15.154
WATER 2016   OW WAT   351    LIGAND     5  C10 AMA F   1    DISTANCE (A)  14.167
WATER 2016   OW WAT   351    LIGAND     6   C7 AMA F   1    DISTANCE (A)  13.869
WATER 2016   OW WAT   351    LIGAND     7   C1 AMA F   1    DISTANCE (A)  12.963
WATER 2016   OW WAT   351    LIGAND     8   C6 AMA F   1    DISTANCE (A)  11.612
WATER 2016   OW WAT   351    LIGAND     9   C2 AMA F   1    DISTANCE (A)  13.728
WATER 2016   OW WAT   351    LIGAND    10   C5 AMA F   1    DISTANCE (A)  11.966
WATER 2016   OW WAT   351    LIGAND    11   C8 AMA F   1    DISTANCE (A)  12.940
WATER 2016   OW WAT   351    LIGAND    12   C4 AMA F   1    DISTANCE (A)  12.788
WATER 2016   OW WAT   351    LIGAND    13   C3 AMA F   1    DISTANCE (A)  14.026
WATER 2016   OW WAT   351    LIGAND    14   C9 AMA F   1    DISTANCE (A)  14.866
WATER 2017   OW WAT   352    LIGAND     1   N1 AMA F   1    DISTANCE (A)  14.380
WATER 2017   OW WAT   352    LIGAND     5  C10 AMA F   1    DISTANCE (A)  14.909
WATER 2017   OW WAT   352    LIGAND     6   C7 AMA F   1    DISTANCE (A)  13.842
WATER 2017   OW WAT   352    LIGAND     7   C1 AMA F   1    DISTANCE (A)  14.630
WATER 2017   OW WAT   352    LIGAND     8   C6 AMA F   1    DISTANCE (A)  15.600
WATER 2017   OW WAT   352    LIGAND     9   C2 AMA F   1    DISTANCE (A)  15.522
WATER 2017   OW WAT   352    LIGAND    10   C5 AMA F   1    DISTANCE (A)  16.551
WATER 2017   OW WAT   352    LIGAND    11   C8 AMA F   1    DISTANCE (A)  15.856
WATER 2017   OW WAT   352    LIGAND    12   C4 AMA F   1    DISTANCE (A)  17.347
WATER 2017   OW WAT   352    LIGAND    13   C3 AMA F   1    DISTANCE (A)  16.483
WATER 2017   OW WAT   352    LIGAND    14   C9 AMA F   1    DISTANCE (A)  15.791
WATER 2018   OW WAT   353    LIGAND     1   N1 AMA F   1    DISTANCE (A)  13.669
WATER 2018   OW WAT   353    LIGAND     5  C10 AMA F   1    DISTANCE (A)  14.939
WATER 2018   OW WAT   353    LIGAND     6   C7 AMA F   1    DISTANCE (A)  14.995
WATER 2018   OW WAT   353    LIGAND     7   C1 AMA F   1    DISTANCE (A)  16.406
WATER 2018   OW WAT   353    LIGAND     8   C6 AMA F   1    DISTANCE (A)  17.445
WATER 2018   OW WAT   353    LIGAND     9   C2 AMA F   1    DISTANCE (A)  16.725
WATER 2018   OW WAT   353    LIGAND    10   C5 AMA F   1    DISTANCE (A)  17.394
WATER 2018   OW WAT   353    LIGAND    11   C8 AMA F   1    DISTANCE (A)  16.069
WATER 2018   OW WAT   353    LIGAND    12   C4 AMA F   1    DISTANCE (A)  17.699
WATER 2018   OW WAT   353    LIGAND    13   C3 AMA F   1    DISTANCE (A)  16.679
WATER 2018   OW WAT   353    LIGAND    14   C9 AMA F   1    DISTANCE (A)  15.295
WATER 2019   OW WAT   354    LIGAND     1   N1 AMA F   1    DISTANCE (A)  13.857
WATER 2019   OW WAT   354    LIGAND     5  C10 AMA F   1    DISTANCE (A)  13.517
WATER 2019   OW WAT   354    LIGAND     6   C7 AMA F   1    DISTANCE (A)  12.923
WATER 2019   OW WAT   354    LIGAND     7   C1 AMA F   1    DISTANCE (A)  12.782
WATER 2019   OW WAT   354    LIGAND     8   C6 AMA F   1    DISTANCE (A)  11.864
WATER 2019   OW WAT   354    LIGAND     9   C2 AMA F   1    DISTANCE (A)  14.188
WATER 2019   OW WAT   354    LIGAND    10   C5 AMA F   1    DISTANCE (A)  12.506
WATER 2019   OW WAT   354    LIGAND    11   C8 AMA F   1    DISTANCE (A)  12.647
WATER 2019   OW WAT   354    LIGAND    12   C4 AMA F   1    DISTANCE (A)  13.938
WATER 2019   OW WAT   354    LIGAND    13   C3 AMA F   1    DISTANCE (A)  14.730
WATER 2019   OW WAT   354    LIGAND    14   C9 AMA F   1    DISTANCE (A)  14.851
WATER 2020   OW WAT   355    LIGAND     1   N1 AMA F   1    DISTANCE (A)  17.111
WATER 2020   OW WAT   355    LIGAND     5  C10 AMA F   1    DISTANCE (A)  17.259
WATER 2020   OW WAT   355    LIGAND     6   C7 AMA F   1    DISTANCE (A)  15.973
WATER 2020   OW WAT   355    LIGAND     7   C1 AMA F   1    DISTANCE (A)  16.328
WATER 2020   OW WAT   355    LIGAND     8   C6 AMA F   1    DISTANCE (A)  17.493
WATER 2020   OW WAT   355    LIGAND     9   C2 AMA F   1    DISTANCE (A)  16.869
WATER 2020   OW WAT   355    LIGAND    10   C5 AMA F   1    DISTANCE (A)  18.674
WATER 2020   OW WAT   355    LIGAND    11   C8 AMA F   1    DISTANCE (A)  18.360
WATER 2020   OW WAT   355    LIGAND    12   C4 AMA F   1    DISTANCE (A)  19.150
WATER 2020   OW WAT   355    LIGAND    13   C3 AMA F   1    DISTANCE (A)  18.095
WATER 2020   OW WAT   355    LIGAND    14   C9 AMA F   1    DISTANCE (A)  17.778
WATER 2021   OW WAT   356    LIGAND     1   N1 AMA F   1    DISTANCE (A)  22.091
WATER 2021   OW WAT   356    LIGAND     5  C10 AMA F   1    DISTANCE (A)  20.760
WATER 2021   OW WAT   356    LIGAND     6   C7 AMA F   1    DISTANCE (A)  20.928
WATER 2021   OW WAT   356    LIGAND     7   C1 AMA F   1    DISTANCE (A)  19.597
WATER 2021   OW WAT   356    LIGAND     8   C6 AMA F   1    DISTANCE (A)  18.965
WATER 2021   OW WAT   356    LIGAND     9   C2 AMA F   1    DISTANCE (A)  18.724
WATER 2021   OW WAT   356    LIGAND    10   C5 AMA F   1    DISTANCE (A)  18.784
WATER 2021   OW WAT   356    LIGAND    11   C8 AMA F   1    DISTANCE (A)  20.170
WATER 2021   OW WAT   356    LIGAND    12   C4 AMA F   1    DISTANCE (A)  17.868
WATER 2021   OW WAT   356    LIGAND    13   C3 AMA F   1    DISTANCE (A)  18.534
WATER 2021   OW WAT   356    LIGAND    14   C9 AMA F   1    DISTANCE (A)  19.934
WATER 2022   OW WAT   357    LIGAND     1   N1 AMA F   1    DISTANCE (A)  14.326
WATER 2022   OW WAT   357    LIGAND     5  C10 AMA F   1    DISTANCE (A)  14.371
WATER 2022   OW WAT   357    LIGAND     6   C7 AMA F   1    DISTANCE (A)  14.608
WATER 2022   OW WAT   357    LIGAND     7   C1 AMA F   1    DISTANCE (A)  14.859
WATER 2022   OW WAT   357    LIGAND     8   C6 AMA F   1    DISTANCE (A)  16.067
WATER 2022   OW WAT   357    LIGAND     9   C2 AMA F   1    DISTANCE (A)  13.673
WATER 2022   OW WAT   357    LIGAND    10   C5 AMA F   1    DISTANCE (A)  15.854
WATER 2022   OW WAT   357    LIGAND    11   C8 AMA F   1    DISTANCE (A)  15.621
WATER 2022   OW WAT   357    LIGAND    12   C4 AMA F   1    DISTANCE (A)  14.750
WATER 2022   OW WAT   357    LIGAND    13   C3 AMA F   1    DISTANCE (A)  13.422
WATER 2022   OW WAT   357    LIGAND    14   C9 AMA F   1    DISTANCE (A)  13.146
WATER 2023   OW WAT   358    LIGAND     1   N1 AMA F   1    DISTANCE (A)  16.188
WATER 2023   OW WAT   358    LIGAND     5  C10 AMA F   1    DISTANCE (A)  15.147
WATER 2023   OW WAT   358    LIGAND     6   C7 AMA F   1    DISTANCE (A)  15.349
WATER 2023   OW WAT   358    LIGAND     7   C1 AMA F   1    DISTANCE (A)  14.398
WATER 2023   OW WAT   358    LIGAND     8   C6 AMA F   1    DISTANCE (A)  14.682
WATER 2023   OW WAT   358    LIGAND     9   C2 AMA F   1    DISTANCE (A)  12.949
WATER 2023   OW WAT   358    LIGAND    10   C5 AMA F   1    DISTANCE (A)  14.475
WATER 2023   OW WAT   358    LIGAND    11   C8 AMA F   1    DISTANCE (A)  15.423
WATER 2023   OW WAT   358    LIGAND    12   C4 AMA F   1    DISTANCE (A)  13.032
WATER 2023   OW WAT   358    LIGAND    13   C3 AMA F   1    DISTANCE (A)  12.707
WATER 2023   OW WAT   358    LIGAND    14   C9 AMA F   1    DISTANCE (A)  13.775
WATER 2024   OW WAT   359    LIGAND     1   N1 AMA F   1    DISTANCE (A)  19.972
WATER 2024   OW WAT   359    LIGAND     5  C10 AMA F   1    DISTANCE (A)  20.340
WATER 2024   OW WAT   359    LIGAND     6   C7 AMA F   1    DISTANCE (A)  21.858
WATER 2024   OW WAT   359    LIGAND     7   C1 AMA F   1    DISTANCE (A)  22.349
WATER 2024   OW WAT   359    LIGAND     8   C6 AMA F   1    DISTANCE (A)  22.016
WATER 2024   OW WAT   359    LIGAND     9   C2 AMA F   1    DISTANCE (A)  21.792
WATER 2024   OW WAT   359    LIGAND    10   C5 AMA F   1    DISTANCE (A)  20.508
WATER 2024   OW WAT   359    LIGAND    11   C8 AMA F   1    DISTANCE (A)  19.977
WATER 2024   OW WAT   359    LIGAND    12   C4 AMA F   1    DISTANCE (A)  19.901
WATER 2024   OW WAT   359    LIGAND    13   C3 AMA F   1    DISTANCE (A)  20.268
WATER 2024   OW WAT   359    LIGAND    14   C9 AMA F   1    DISTANCE (A)  19.723
WATER 2025   OW WAT   360    LIGAND     1   N1 AMA F   1    DISTANCE (A)  16.896
WATER 2025   OW WAT   360    LIGAND     5  C10 AMA F   1    DISTANCE (A)  17.582
WATER 2025   OW WAT   360    LIGAND     6   C7 AMA F   1    DISTANCE (A)  16.774
WATER 2025   OW WAT   360    LIGAND     7   C1 AMA F   1    DISTANCE (A)  17.675
WATER 2025   OW WAT   360    LIGAND     8   C6 AMA F   1    DISTANCE (A)  18.075
WATER 2025   OW WAT   360    LIGAND     9   C2 AMA F   1    DISTANCE (A)  18.975
WATER 2025   OW WAT   360    LIGAND    10   C5 AMA F   1    DISTANCE (A)  18.823
WATER 2025   OW WAT   360    LIGAND    11   C8 AMA F   1    DISTANCE (A)  17.976
WATER 2025   OW WAT   360    LIGAND    12   C4 AMA F   1    DISTANCE (A)  20.051
WATER 2025   OW WAT   360    LIGAND    13   C3 AMA F   1    DISTANCE (A)  19.695
WATER 2025   OW WAT   360    LIGAND    14   C9 AMA F   1    DISTANCE (A)  18.892
WATER 2026   OW WAT   361    LIGAND     1   N1 AMA F   1    DISTANCE (A)  17.052
WATER 2026   OW WAT   361    LIGAND     5  C10 AMA F   1    DISTANCE (A)  17.545
WATER 2026   OW WAT   361    LIGAND     6   C7 AMA F   1    DISTANCE (A)  18.742
WATER 2026   OW WAT   361    LIGAND     7   C1 AMA F   1    DISTANCE (A)  19.371
WATER 2026   OW WAT   361    LIGAND     8   C6 AMA F   1    DISTANCE (A)  19.862
WATER 2026   OW WAT   361    LIGAND     9   C2 AMA F   1    DISTANCE (A)  18.424
WATER 2026   OW WAT   361    LIGAND    10   C5 AMA F   1    DISTANCE (A)  18.737
WATER 2026   OW WAT   361    LIGAND    11   C8 AMA F   1    DISTANCE (A)  18.090
WATER 2026   OW WAT   361    LIGAND    12   C4 AMA F   1    DISTANCE (A)  17.759
WATER 2026   OW WAT   361    LIGAND    13   C3 AMA F   1    DISTANCE (A)  17.206
WATER 2026   OW WAT   361    LIGAND    14   C9 AMA F   1    DISTANCE (A)  16.495
WATER 2027   OW WAT   362    LIGAND     1   N1 AMA F   1    DISTANCE (A)  19.850
WATER 2027   OW WAT   362    LIGAND     5  C10 AMA F   1    DISTANCE (A)  20.369
WATER 2027   OW WAT   362    LIGAND     6   C7 AMA F   1    DISTANCE (A)  21.856
WATER 2027   OW WAT   362    LIGAND     7   C1 AMA F   1    DISTANCE (A)  22.488
WATER 2027   OW WAT   362    LIGAND     8   C6 AMA F   1    DISTANCE (A)  22.386
WATER 2027   OW WAT   362    LIGAND     9   C2 AMA F   1    DISTANCE (A)  21.875
WATER 2027   OW WAT   362    LIGAND    10   C5 AMA F   1    DISTANCE (A)  20.935
WATER 2027   OW WAT   362    LIGAND    11   C8 AMA F   1    DISTANCE (A)  20.259
WATER 2027   OW WAT   362    LIGAND    12   C4 AMA F   1    DISTANCE (A)  20.277
WATER 2027   OW WAT   362    LIGAND    13   C3 AMA F   1    DISTANCE (A)  20.389
WATER 2027   OW WAT   362    LIGAND    14   C9 AMA F   1    DISTANCE (A)  19.688
WATER 2028   OW WAT   363    LIGAND     1   N1 AMA F   1    DISTANCE (A)  23.834
WATER 2028   OW WAT   363    LIGAND     5  C10 AMA F   1    DISTANCE (A)  24.158
WATER 2028   OW WAT   363    LIGAND     6   C7 AMA F   1    DISTANCE (A)  25.471
WATER 2028   OW WAT   363    LIGAND     7   C1 AMA F   1    DISTANCE (A)  25.906
WATER 2028   OW WAT   363    LIGAND     8   C6 AMA F   1    DISTANCE (A)  26.127
WATER 2028   OW WAT   363    LIGAND     9   C2 AMA F   1    DISTANCE (A)  24.895
WATER 2028   OW WAT   363    LIGAND    10   C5 AMA F   1    DISTANCE (A)  24.849
WATER 2028   OW WAT   363    LIGAND    11   C8 AMA F   1    DISTANCE (A)  24.399
WATER 2028   OW WAT   363    LIGAND    12   C4 AMA F   1    DISTANCE (A)  23.794
WATER 2028   OW WAT   363    LIGAND    13   C3 AMA F   1    DISTANCE (A)  23.549
WATER 2028   OW WAT   363    LIGAND    14   C9 AMA F   1    DISTANCE (A)  23.069
WATER 2029   OW WAT   364    LIGAND     1   N1 AMA F   1    DISTANCE (A)  15.461
WATER 2029   OW WAT   364    LIGAND     5  C10 AMA F   1    DISTANCE (A)  15.165
WATER 2029   OW WAT   364    LIGAND     6   C7 AMA F   1    DISTANCE (A)  15.590
WATER 2029   OW WAT   364    LIGAND     7   C1 AMA F   1    DISTANCE (A)  15.476
WATER 2029   OW WAT   364    LIGAND     8   C6 AMA F   1    DISTANCE (A)  16.377
WATER 2029   OW WAT   364    LIGAND     9   C2 AMA F   1    DISTANCE (A)  14.044
WATER 2029   OW WAT   364    LIGAND    10   C5 AMA F   1    DISTANCE (A)  15.976
WATER 2029   OW WAT   364    LIGAND    11   C8 AMA F   1    DISTANCE (A)  16.088
WATER 2029   OW WAT   364    LIGAND    12   C4 AMA F   1    DISTANCE (A)  14.593
WATER 2029   OW WAT   364    LIGAND    13   C3 AMA F   1    DISTANCE (A)  13.571
WATER 2029   OW WAT   364    LIGAND    14   C9 AMA F   1    DISTANCE (A)  13.702
WATER 2030   OW WAT   365    LIGAND     1   N1 AMA F   1    DISTANCE (A)  18.258
WATER 2030   OW WAT   365    LIGAND     5  C10 AMA F   1    DISTANCE (A)  16.998
WATER 2030   OW WAT   365    LIGAND     6   C7 AMA F   1    DISTANCE (A)  16.898
WATER 2030   OW WAT   365    LIGAND     7   C1 AMA F   1    DISTANCE (A)  15.647
WATER 2030   OW WAT   365    LIGAND     8   C6 AMA F   1    DISTANCE (A)  15.742
WATER 2030   OW WAT   365    LIGAND     9   C2 AMA F   1    DISTANCE (A)  14.409
WATER 2030   OW WAT   365    LIGAND    10   C5 AMA F   1    DISTANCE (A)  15.856
WATER 2030   OW WAT   365    LIGAND    11   C8 AMA F   1    DISTANCE (A)  17.092
WATER 2030   OW WAT   365    LIGAND    12   C4 AMA F   1    DISTANCE (A)  14.632
WATER 2030   OW WAT   365    LIGAND    13   C3 AMA F   1    DISTANCE (A)  14.525
WATER 2030   OW WAT   365    LIGAND    14   C9 AMA F   1    DISTANCE (A)  15.864
WATER 2031   OW WAT   366    LIGAND     1   N1 AMA F   1    DISTANCE (A)  26.276
WATER 2031   OW WAT   366    LIGAND     5  C10 AMA F   1    DISTANCE (A)  25.264
WATER 2031   OW WAT   366    LIGAND     6   C7 AMA F   1    DISTANCE (A)  25.700
WATER 2031   OW WAT   366    LIGAND     7   C1 AMA F   1    DISTANCE (A)  24.734
WATER 2031   OW WAT   366    LIGAND     8   C6 AMA F   1    DISTANCE (A)  23.345
WATER 2031   OW WAT   366    LIGAND     9   C2 AMA F   1    DISTANCE (A)  24.712
WATER 2031   OW WAT   366    LIGAND    10   C5 AMA F   1    DISTANCE (A)  22.866
WATER 2031   OW WAT   366    LIGAND    11   C8 AMA F   1    DISTANCE (A)  23.909
WATER 2031   OW WAT   366    LIGAND    12   C4 AMA F   1    DISTANCE (A)  22.839
WATER 2031   OW WAT   366    LIGAND    13   C3 AMA F   1    DISTANCE (A)  24.255
WATER 2031   OW WAT   366    LIGAND    14   C9 AMA F   1    DISTANCE (A)  25.236
WATER 2032   OW WAT   367    LIGAND     1   N1 AMA F   1    DISTANCE (A)  16.271
WATER 2032   OW WAT   367    LIGAND     5  C10 AMA F   1    DISTANCE (A)  16.628
WATER 2032   OW WAT   367    LIGAND     6   C7 AMA F   1    DISTANCE (A)  15.458
WATER 2032   OW WAT   367    LIGAND     7   C1 AMA F   1    DISTANCE (A)  16.046
WATER 2032   OW WAT   367    LIGAND     8   C6 AMA F   1    DISTANCE (A)  16.694
WATER 2032   OW WAT   367    LIGAND     9   C2 AMA F   1    DISTANCE (A)  17.190
WATER 2032   OW WAT   367    LIGAND    10   C5 AMA F   1    DISTANCE (A)  17.781
WATER 2032   OW WAT   367    LIGAND    11   C8 AMA F   1    DISTANCE (A)  17.248
WATER 2032   OW WAT   367    LIGAND    12   C4 AMA F   1    DISTANCE (A)  18.822
WATER 2032   OW WAT   367    LIGAND    13   C3 AMA F   1    DISTANCE (A)  18.252
WATER 2032   OW WAT   367    LIGAND    14   C9 AMA F   1    DISTANCE (A)  17.740
WATER 2033   OW WAT   368    LIGAND     1   N1 AMA F   1    DISTANCE (A)  14.917
WATER 2033   OW WAT   368    LIGAND     5  C10 AMA F   1    DISTANCE (A)  15.077
WATER 2033   OW WAT   368    LIGAND     6   C7 AMA F   1    DISTANCE (A)  16.051
WATER 2033   OW WAT   368    LIGAND     7   C1 AMA F   1    DISTANCE (A)  16.396
WATER 2033   OW WAT   368    LIGAND     8   C6 AMA F   1    DISTANCE (A)  15.202
WATER 2033   OW WAT   368    LIGAND     9   C2 AMA F   1    DISTANCE (A)  17.048
WATER 2033   OW WAT   368    LIGAND    10   C5 AMA F   1    DISTANCE (A)  14.167
WATER 2033   OW WAT   368    LIGAND    11   C8 AMA F   1    DISTANCE (A)  13.767
WATER 2033   OW WAT   368    LIGAND    12   C4 AMA F   1    DISTANCE (A)  14.916
WATER 2033   OW WAT   368    LIGAND    13   C3 AMA F   1    DISTANCE (A)  16.133
WATER 2033   OW WAT   368    LIGAND    14   C9 AMA F   1    DISTANCE (A)  15.778
WATER 2034   OW WAT   369    LIGAND     1   N1 AMA F   1    DISTANCE (A)  20.404
WATER 2034   OW WAT   369    LIGAND     5  C10 AMA F   1    DISTANCE (A)  19.378
WATER 2034   OW WAT   369    LIGAND     6   C7 AMA F   1    DISTANCE (A)  19.522
WATER 2034   OW WAT   369    LIGAND     7   C1 AMA F   1    DISTANCE (A)  18.556
WATER 2034   OW WAT   369    LIGAND     8   C6 AMA F   1    DISTANCE (A)  17.108
WATER 2034   OW WAT   369    LIGAND     9   C2 AMA F   1    DISTANCE (A)  18.887
WATER 2034   OW WAT   369    LIGAND    10   C5 AMA F   1    DISTANCE (A)  16.945
WATER 2034   OW WAT   369    LIGAND    11   C8 AMA F   1    DISTANCE (A)  17.998
WATER 2034   OW WAT   369    LIGAND    12   C4 AMA F   1    DISTANCE (A)  17.304
WATER 2034   OW WAT   369    LIGAND    13   C3 AMA F   1    DISTANCE (A)  18.735
WATER 2034   OW WAT   369    LIGAND    14   C9 AMA F   1    DISTANCE (A)  19.689
WATER 2035   OW WAT   370    LIGAND     1   N1 AMA F   1    DISTANCE (A)  27.438
WATER 2035   OW WAT   370    LIGAND     5  C10 AMA F   1    DISTANCE (A)  26.257
WATER 2035   OW WAT   370    LIGAND     6   C7 AMA F   1    DISTANCE (A)  26.642
WATER 2035   OW WAT   370    LIGAND     7   C1 AMA F   1    DISTANCE (A)  25.477
WATER 2035   OW WAT   370    LIGAND     8   C6 AMA F   1    DISTANCE (A)  25.059
WATER 2035   OW WAT   370    LIGAND     9   C2 AMA F   1    DISTANCE (A)  24.334
WATER 2035   OW WAT   370    LIGAND    10   C5 AMA F   1    DISTANCE (A)  24.653
WATER 2035   OW WAT   370    LIGAND    11   C8 AMA F   1    DISTANCE (A)  25.858
WATER 2035   OW WAT   370    LIGAND    12   C4 AMA F   1    DISTANCE (A)  23.467
WATER 2035   OW WAT   370    LIGAND    13   C3 AMA F   1    DISTANCE (A)  23.908
WATER 2035   OW WAT   370    LIGAND    14   C9 AMA F   1    DISTANCE (A)  25.145
WATER 2036   OW WAT   371    LIGAND     1   N1 AMA F   1    DISTANCE (A)  16.526
WATER 2036   OW WAT   371    LIGAND     5  C10 AMA F   1    DISTANCE (A)  15.187
WATER 2036   OW WAT   371    LIGAND     6   C7 AMA F   1    DISTANCE (A)  14.980
WATER 2036   OW WAT   371    LIGAND     7   C1 AMA F   1    DISTANCE (A)  13.631
WATER 2036   OW WAT   371    LIGAND     8   C6 AMA F   1    DISTANCE (A)  13.616
WATER 2036   OW WAT   371    LIGAND     9   C2 AMA F   1    DISTANCE (A)  12.525
WATER 2036   OW WAT   371    LIGAND    10   C5 AMA F   1    DISTANCE (A)  13.848
WATER 2036   OW WAT   371    LIGAND    11   C8 AMA F   1    DISTANCE (A)  15.179
WATER 2036   OW WAT   371    LIGAND    12   C4 AMA F   1    DISTANCE (A)  12.759
WATER 2036   OW WAT   371    LIGAND    13   C3 AMA F   1    DISTANCE (A)  12.770
WATER 2036   OW WAT   371    LIGAND    14   C9 AMA F   1    DISTANCE (A)  14.202
WATER 2037   OW WAT   372    LIGAND     1   N1 AMA F   1    DISTANCE (A)  29.063
WATER 2037   OW WAT   372    LIGAND     5  C10 AMA F   1    DISTANCE (A)  28.145
WATER 2037   OW WAT   372    LIGAND     6   C7 AMA F   1    DISTANCE (A)  28.855
WATER 2037   OW WAT   372    LIGAND     7   C1 AMA F   1    DISTANCE (A)  27.988
WATER 2037   OW WAT   372    LIGAND     8   C6 AMA F   1    DISTANCE (A)  27.685
WATER 2037   OW WAT   372    LIGAND     9   C2 AMA F   1    DISTANCE (A)  26.713
WATER 2037   OW WAT   372    LIGAND    10   C5 AMA F   1    DISTANCE (A)  26.950
WATER 2037   OW WAT   372    LIGAND    11   C8 AMA F   1    DISTANCE (A)  27.851
WATER 2037   OW WAT   372    LIGAND    12   C4 AMA F   1    DISTANCE (A)  25.620
WATER 2037   OW WAT   372    LIGAND    13   C3 AMA F   1    DISTANCE (A)  25.943
WATER 2037   OW WAT   372    LIGAND    14   C9 AMA F   1    DISTANCE (A)  26.874
WATER 2038   OW WAT   373    LIGAND     1   N1 AMA F   1    DISTANCE (A)  15.018
WATER 2038   OW WAT   373    LIGAND     5  C10 AMA F   1    DISTANCE (A)  15.830
WATER 2038   OW WAT   373    LIGAND     6   C7 AMA F   1    DISTANCE (A)  15.126
WATER 2038   OW WAT   373    LIGAND     7   C1 AMA F   1    DISTANCE (A)  16.165
WATER 2038   OW WAT   373    LIGAND     8   C6 AMA F   1    DISTANCE (A)  16.654
WATER 2038   OW WAT   373    LIGAND     9   C2 AMA F   1    DISTANCE (A)  17.398
WATER 2038   OW WAT   373    LIGAND    10   C5 AMA F   1    DISTANCE (A)  17.291
WATER 2038   OW WAT   373    LIGAND    11   C8 AMA F   1    DISTANCE (A)  16.321
WATER 2038   OW WAT   373    LIGAND    12   C4 AMA F   1    DISTANCE (A)  18.451
WATER 2038   OW WAT   373    LIGAND    13   C3 AMA F   1    DISTANCE (A)  18.015
WATER 2038   OW WAT   373    LIGAND    14   C9 AMA F   1    DISTANCE (A)  17.091
WATER 2039   OW WAT   374    LIGAND     1   N1 AMA F   1    DISTANCE (A)  15.061
WATER 2039   OW WAT   374    LIGAND     5  C10 AMA F   1    DISTANCE (A)  14.291
WATER 2039   OW WAT   374    LIGAND     6   C7 AMA F   1    DISTANCE (A)  13.827
WATER 2039   OW WAT   374    LIGAND     7   C1 AMA F   1    DISTANCE (A)  13.169
WATER 2039   OW WAT   374    LIGAND     8   C6 AMA F   1    DISTANCE (A)  14.236
WATER 2039   OW WAT   374    LIGAND     9   C2 AMA F   1    DISTANCE (A)  11.938
WATER 2039   OW WAT   374    LIGAND    10   C5 AMA F   1    DISTANCE (A)  14.691
WATER 2039   OW WAT   374    LIGAND    11   C8 AMA F   1    DISTANCE (A)  15.283
WATER 2039   OW WAT   374    LIGAND    12   C4 AMA F   1    DISTANCE (A)  13.599
WATER 2039   OW WAT   374    LIGAND    13   C3 AMA F   1    DISTANCE (A)  12.474
WATER 2039   OW WAT   374    LIGAND    14   C9 AMA F   1    DISTANCE (A)  13.169
WATER 2040   OW WAT   375    LIGAND     1   N1 AMA F   1    DISTANCE (A)  23.133
WATER 2040   OW WAT   375    LIGAND     5  C10 AMA F   1    DISTANCE (A)  22.676
WATER 2040   OW WAT   375    LIGAND     6   C7 AMA F   1    DISTANCE (A)  23.595
WATER 2040   OW WAT   375    LIGAND     7   C1 AMA F   1    DISTANCE (A)  23.255
WATER 2040   OW WAT   375    LIGAND     8   C6 AMA F   1    DISTANCE (A)  21.844
WATER 2040   OW WAT   375    LIGAND     9   C2 AMA F   1    DISTANCE (A)  23.434
WATER 2040   OW WAT   375    LIGAND    10   C5 AMA F   1    DISTANCE (A)  20.847
WATER 2040   OW WAT   375    LIGAND    11   C8 AMA F   1    DISTANCE (A)  21.228
WATER 2040   OW WAT   375    LIGAND    12   C4 AMA F   1    DISTANCE (A)  21.045
WATER 2040   OW WAT   375    LIGAND    13   C3 AMA F   1    DISTANCE (A)  22.505
WATER 2040   OW WAT   375    LIGAND    14   C9 AMA F   1    DISTANCE (A)  22.852
WATER 2041   OW WAT   376    LIGAND     1   N1 AMA F   1    DISTANCE (A)  19.738
WATER 2041   OW WAT   376    LIGAND     5  C10 AMA F   1    DISTANCE (A)  19.298
WATER 2041   OW WAT   376    LIGAND     6   C7 AMA F   1    DISTANCE (A)  19.874
WATER 2041   OW WAT   376    LIGAND     7   C1 AMA F   1    DISTANCE (A)  19.574
WATER 2041   OW WAT   376    LIGAND     8   C6 AMA F   1    DISTANCE (A)  18.075
WATER 2041   OW WAT   376    LIGAND     9   C2 AMA F   1    DISTANCE (A)  20.207
WATER 2041   OW WAT   376    LIGAND    10   C5 AMA F   1    DISTANCE (A)  17.438
WATER 2041   OW WAT   376    LIGAND    11   C8 AMA F   1    DISTANCE (A)  17.776
WATER 2041   OW WAT   376    LIGAND    12   C4 AMA F   1    DISTANCE (A)  18.144
WATER 2041   OW WAT   376    LIGAND    13   C3 AMA F   1    DISTANCE (A)  19.638
WATER 2041   OW WAT   376    LIGAND    14   C9 AMA F   1    DISTANCE (A)  19.934
WATER 2042   OW WAT   377    LIGAND     1   N1 AMA F   1    DISTANCE (A)  16.662
WATER 2042   OW WAT   377    LIGAND     5  C10 AMA F   1    DISTANCE (A)  15.471
WATER 2042   OW WAT   377    LIGAND     6   C7 AMA F   1    DISTANCE (A)  15.499
WATER 2042   OW WAT   377    LIGAND     7   C1 AMA F   1    DISTANCE (A)  14.356
WATER 2042   OW WAT   377    LIGAND     8   C6 AMA F   1    DISTANCE (A)  13.013
WATER 2042   OW WAT   377    LIGAND     9   C2 AMA F   1    DISTANCE (A)  14.526
WATER 2042   OW WAT   377    LIGAND    10   C5 AMA F   1    DISTANCE (A)  12.982
WATER 2042   OW WAT   377    LIGAND    11   C8 AMA F   1    DISTANCE (A)  14.236
WATER 2042   OW WAT   377    LIGAND    12   C4 AMA F   1    DISTANCE (A)  13.165
WATER 2042   OW WAT   377    LIGAND    13   C3 AMA F   1    DISTANCE (A)  14.492
WATER 2042   OW WAT   377    LIGAND    14   C9 AMA F   1    DISTANCE (A)  15.623
WATER 2043   OW WAT   378    LIGAND     1   N1 AMA F   1    DISTANCE (A)  14.986
WATER 2043   OW WAT   378    LIGAND     5  C10 AMA F   1    DISTANCE (A)  14.708
WATER 2043   OW WAT   378    LIGAND     6   C7 AMA F   1    DISTANCE (A)  14.873
WATER 2043   OW WAT   378    LIGAND     7   C1 AMA F   1    DISTANCE (A)  14.783
WATER 2043   OW WAT   378    LIGAND     8   C6 AMA F   1    DISTANCE (A)  15.884
WATER 2043   OW WAT   378    LIGAND     9   C2 AMA F   1    DISTANCE (A)  13.425
WATER 2043   OW WAT   378    LIGAND    10   C5 AMA F   1    DISTANCE (A)  15.732
WATER 2043   OW WAT   378    LIGAND    11   C8 AMA F   1    DISTANCE (A)  15.818
WATER 2043   OW WAT   378    LIGAND    12   C4 AMA F   1    DISTANCE (A)  14.465
WATER 2043   OW WAT   378    LIGAND    13   C3 AMA F   1    DISTANCE (A)  13.244
WATER 2043   OW WAT   378    LIGAND    14   C9 AMA F   1    DISTANCE (A)  13.347
WATER 2044   OW WAT   379    LIGAND     1   N1 AMA F   1    DISTANCE (A)  21.013
WATER 2044   OW WAT   379    LIGAND     5  C10 AMA F   1    DISTANCE (A)  19.632
WATER 2044   OW WAT   379    LIGAND     6   C7 AMA F   1    DISTANCE (A)  19.664
WATER 2044   OW WAT   379    LIGAND     7   C1 AMA F   1    DISTANCE (A)  18.267
WATER 2044   OW WAT   379    LIGAND     8   C6 AMA F   1    DISTANCE (A)  17.511
WATER 2044   OW WAT   379    LIGAND     9   C2 AMA F   1    DISTANCE (A)  17.595
WATER 2044   OW WAT   379    LIGAND    10   C5 AMA F   1    DISTANCE (A)  17.480
WATER 2044   OW WAT   379    LIGAND    11   C8 AMA F   1    DISTANCE (A)  18.936
WATER 2044   OW WAT   379    LIGAND    12   C4 AMA F   1    DISTANCE (A)  16.773
WATER 2044   OW WAT   379    LIGAND    13   C3 AMA F   1    DISTANCE (A)  17.557
WATER 2044   OW WAT   379    LIGAND    14   C9 AMA F   1    DISTANCE (A)  19.004
WATER 2045   OW WAT   380    LIGAND     1   N1 AMA F   1    DISTANCE (A)  29.342
WATER 2045   OW WAT   380    LIGAND     5  C10 AMA F   1    DISTANCE (A)  28.388
WATER 2045   OW WAT   380    LIGAND     6   C7 AMA F   1    DISTANCE (A)  29.160
WATER 2045   OW WAT   380    LIGAND     7   C1 AMA F   1    DISTANCE (A)  28.256
WATER 2045   OW WAT   380    LIGAND     8   C6 AMA F   1    DISTANCE (A)  27.652
WATER 2045   OW WAT   380    LIGAND     9   C2 AMA F   1    DISTANCE (A)  27.182
WATER 2045   OW WAT   380    LIGAND    10   C5 AMA F   1    DISTANCE (A)  26.840
WATER 2045   OW WAT   380    LIGAND    11   C8 AMA F   1    DISTANCE (A)  27.794
WATER 2045   OW WAT   380    LIGAND    12   C4 AMA F   1    DISTANCE (A)  25.705
WATER 2045   OW WAT   380    LIGAND    13   C3 AMA F   1    DISTANCE (A)  26.349
WATER 2045   OW WAT   380    LIGAND    14   C9 AMA F   1    DISTANCE (A)  27.315
WATER 2046   OW WAT   381    LIGAND     1   N1 AMA F   1    DISTANCE (A)  16.750
WATER 2046   OW WAT   381    LIGAND     5  C10 AMA F   1    DISTANCE (A)  15.334
WATER 2046   OW WAT   381    LIGAND     6   C7 AMA F   1    DISTANCE (A)  14.896
WATER 2046   OW WAT   381    LIGAND     7   C1 AMA F   1    DISTANCE (A)  13.424
WATER 2046   OW WAT   381    LIGAND     8   C6 AMA F   1    DISTANCE (A)  13.275
WATER 2046   OW WAT   381    LIGAND     9   C2 AMA F   1    DISTANCE (A)  12.603
WATER 2046   OW WAT   381    LIGAND    10   C5 AMA F   1    DISTANCE (A)  13.771
WATER 2046   OW WAT   381    LIGAND    11   C8 AMA F   1    DISTANCE (A)  15.209
WATER 2046   OW WAT   381    LIGAND    12   C4 AMA F   1    DISTANCE (A)  12.968
WATER 2046   OW WAT   381    LIGAND    13   C3 AMA F   1    DISTANCE (A)  13.117
WATER 2046   OW WAT   381    LIGAND    14   C9 AMA F   1    DISTANCE (A)  14.620
WATER 2047   OW WAT   382    LIGAND     1   N1 AMA F   1    DISTANCE (A)  17.661
WATER 2047   OW WAT   382    LIGAND     5  C10 AMA F   1    DISTANCE (A)  18.163
WATER 2047   OW WAT   382    LIGAND     6   C7 AMA F   1    DISTANCE (A)  17.175
WATER 2047   OW WAT   382    LIGAND     7   C1 AMA F   1    DISTANCE (A)  17.890
WATER 2047   OW WAT   382    LIGAND     8   C6 AMA F   1    DISTANCE (A)  18.305
WATER 2047   OW WAT   382    LIGAND     9   C2 AMA F   1    DISTANCE (A)  19.190
WATER 2047   OW WAT   382    LIGAND    10   C5 AMA F   1    DISTANCE (A)  19.231
WATER 2047   OW WAT   382    LIGAND    11   C8 AMA F   1    DISTANCE (A)  18.563
WATER 2047   OW WAT   382    LIGAND    12   C4 AMA F   1    DISTANCE (A)  20.447
WATER 2047   OW WAT   382    LIGAND    13   C3 AMA F   1    DISTANCE (A)  20.081
WATER 2047   OW WAT   382    LIGAND    14   C9 AMA F   1    DISTANCE (A)  19.448
WATER 2048   OW WAT   383    LIGAND     1   N1 AMA F   1    DISTANCE (A)  24.444
WATER 2048   OW WAT   383    LIGAND     5  C10 AMA F   1    DISTANCE (A)  24.787
WATER 2048   OW WAT   383    LIGAND     6   C7 AMA F   1    DISTANCE (A)  26.141
WATER 2048   OW WAT   383    LIGAND     7   C1 AMA F   1    DISTANCE (A)  26.593
WATER 2048   OW WAT   383    LIGAND     8   C6 AMA F   1    DISTANCE (A)  25.632
WATER 2048   OW WAT   383    LIGAND     9   C2 AMA F   1    DISTANCE (A)  26.748
WATER 2048   OW WAT   383    LIGAND    10   C5 AMA F   1    DISTANCE (A)  24.248
WATER 2048   OW WAT   383    LIGAND    11   C8 AMA F   1    DISTANCE (A)  23.754
WATER 2048   OW WAT   383    LIGAND    12   C4 AMA F   1    DISTANCE (A)  24.417
WATER 2048   OW WAT   383    LIGAND    13   C3 AMA F   1    DISTANCE (A)  25.425
WATER 2048   OW WAT   383    LIGAND    14   C9 AMA F   1    DISTANCE (A)  24.948
WATER 2049   OW WAT   384    LIGAND     1   N1 AMA F   1    DISTANCE (A)  25.344
WATER 2049   OW WAT   384    LIGAND     5  C10 AMA F   1    DISTANCE (A)  25.427
WATER 2049   OW WAT   384    LIGAND     6   C7 AMA F   1    DISTANCE (A)  26.892
WATER 2049   OW WAT   384    LIGAND     7   C1 AMA F   1    DISTANCE (A)  27.087
WATER 2049   OW WAT   384    LIGAND     8   C6 AMA F   1    DISTANCE (A)  26.323
WATER 2049   OW WAT   384    LIGAND     9   C2 AMA F   1    DISTANCE (A)  26.673
WATER 2049   OW WAT   384    LIGAND    10   C5 AMA F   1    DISTANCE (A)  24.824
WATER 2049   OW WAT   384    LIGAND    11   C8 AMA F   1    DISTANCE (A)  24.615
WATER 2049   OW WAT   384    LIGAND    12   C4 AMA F   1    DISTANCE (A)  24.370
WATER 2049   OW WAT   384    LIGAND    13   C3 AMA F   1    DISTANCE (A)  25.192
WATER 2049   OW WAT   384    LIGAND    14   C9 AMA F   1    DISTANCE (A)  24.980
WATER 2050   OW WAT   386    LIGAND     1   N1 AMA F   1    DISTANCE (A)  28.613
WATER 2050   OW WAT   386    LIGAND     5  C10 AMA F   1    DISTANCE (A)  27.786
WATER 2050   OW WAT   386    LIGAND     6   C7 AMA F   1    DISTANCE (A)  28.730
WATER 2050   OW WAT   386    LIGAND     7   C1 AMA F   1    DISTANCE (A)  27.971
WATER 2050   OW WAT   386    LIGAND     8   C6 AMA F   1    DISTANCE (A)  27.095
WATER 2050   OW WAT   386    LIGAND     9   C2 AMA F   1    DISTANCE (A)  27.154
WATER 2050   OW WAT   386    LIGAND    10   C5 AMA F   1    DISTANCE (A)  26.095
WATER 2050   OW WAT   386    LIGAND    11   C8 AMA F   1    DISTANCE (A)  26.910
WATER 2050   OW WAT   386    LIGAND    12   C4 AMA F   1    DISTANCE (A)  25.215
WATER 2050   OW WAT   386    LIGAND    13   C3 AMA F   1    DISTANCE (A)  26.150
WATER 2050   OW WAT   386    LIGAND    14   C9 AMA F   1    DISTANCE (A)  26.957
WATER 2051   OW WAT   387    LIGAND     1   N1 AMA F   1    DISTANCE (A)  16.530
WATER 2051   OW WAT   387    LIGAND     5  C10 AMA F   1    DISTANCE (A)  15.168
WATER 2051   OW WAT   387    LIGAND     6   C7 AMA F   1    DISTANCE (A)  14.300
WATER 2051   OW WAT   387    LIGAND     7   C1 AMA F   1    DISTANCE (A)  12.851
WATER 2051   OW WAT   387    LIGAND     8   C6 AMA F   1    DISTANCE (A)  12.907
WATER 2051   OW WAT   387    LIGAND     9   C2 AMA F   1    DISTANCE (A)  12.369
WATER 2051   OW WAT   387    LIGAND    10   C5 AMA F   1    DISTANCE (A)  13.867
WATER 2051   OW WAT   387    LIGAND    11   C8 AMA F   1    DISTANCE (A)  15.218
WATER 2051   OW WAT   387    LIGAND    12   C4 AMA F   1    DISTANCE (A)  13.419
WATER 2051   OW WAT   387    LIGAND    13   C3 AMA F   1    DISTANCE (A)  13.362
WATER 2051   OW WAT   387    LIGAND    14   C9 AMA F   1    DISTANCE (A)  14.762
WATER 2052   OW WAT   388    LIGAND     1   N1 AMA F   1    DISTANCE (A)  14.790
WATER 2052   OW WAT   388    LIGAND     5  C10 AMA F   1    DISTANCE (A)  15.407
WATER 2052   OW WAT   388    LIGAND     6   C7 AMA F   1    DISTANCE (A)  16.629
WATER 2052   OW WAT   388    LIGAND     7   C1 AMA F   1    DISTANCE (A)  17.382
WATER 2052   OW WAT   388    LIGAND     8   C6 AMA F   1    DISTANCE (A)  17.872
WATER 2052   OW WAT   388    LIGAND     9   C2 AMA F   1    DISTANCE (A)  16.565
WATER 2052   OW WAT   388    LIGAND    10   C5 AMA F   1    DISTANCE (A)  16.741
WATER 2052   OW WAT   388    LIGAND    11   C8 AMA F   1    DISTANCE (A)  15.961
WATER 2052   OW WAT   388    LIGAND    12   C4 AMA F   1    DISTANCE (A)  15.894
WATER 2052   OW WAT   388    LIGAND    13   C3 AMA F   1    DISTANCE (A)  15.340
WATER 2052   OW WAT   388    LIGAND    14   C9 AMA F   1    DISTANCE (A)  14.480
WATER 2053   OW WAT   389    LIGAND     1   N1 AMA F   1    DISTANCE (A)  17.821
WATER 2053   OW WAT   389    LIGAND     5  C10 AMA F   1    DISTANCE (A)  17.587
WATER 2053   OW WAT   389    LIGAND     6   C7 AMA F   1    DISTANCE (A)  16.245
WATER 2053   OW WAT   389    LIGAND     7   C1 AMA F   1    DISTANCE (A)  16.166
WATER 2053   OW WAT   389    LIGAND     8   C6 AMA F   1    DISTANCE (A)  16.311
WATER 2053   OW WAT   389    LIGAND     9   C2 AMA F   1    DISTANCE (A)  17.398
WATER 2053   OW WAT   389    LIGAND    10   C5 AMA F   1    DISTANCE (A)  17.646
WATER 2053   OW WAT   389    LIGAND    11   C8 AMA F   1    DISTANCE (A)  17.713
WATER 2053   OW WAT   389    LIGAND    12   C4 AMA F   1    DISTANCE (A)  18.780
WATER 2053   OW WAT   389    LIGAND    13   C3 AMA F   1    DISTANCE (A)  18.658
WATER 2053   OW WAT   389    LIGAND    14   C9 AMA F   1    DISTANCE (A)  18.727
WATER 2054   OW WAT   390    LIGAND     1   N1 AMA F   1    DISTANCE (A)  14.038
WATER 2054   OW WAT   390    LIGAND     5  C10 AMA F   1    DISTANCE (A)  14.127
WATER 2054   OW WAT   390    LIGAND     6   C7 AMA F   1    DISTANCE (A)  14.767
WATER 2054   OW WAT   390    LIGAND     7   C1 AMA F   1    DISTANCE (A)  15.057
WATER 2054   OW WAT   390    LIGAND     8   C6 AMA F   1    DISTANCE (A)  15.999
WATER 2054   OW WAT   390    LIGAND     9   C2 AMA F   1    DISTANCE (A)  13.808
WATER 2054   OW WAT   390    LIGAND    10   C5 AMA F   1    DISTANCE (A)  15.412
WATER 2054   OW WAT   390    LIGAND    11   C8 AMA F   1    DISTANCE (A)  15.131
WATER 2054   OW WAT   390    LIGAND    12   C4 AMA F   1    DISTANCE (A)  14.196
WATER 2054   OW WAT   390    LIGAND    13   C3 AMA F   1    DISTANCE (A)  13.123
WATER 2054   OW WAT   390    LIGAND    14   C9 AMA F   1    DISTANCE (A)  12.790
WATER 2055   OW WAT   391    LIGAND     1   N1 AMA F   1    DISTANCE (A)  27.302
WATER 2055   OW WAT   391    LIGAND     5  C10 AMA F   1    DISTANCE (A)  26.372
WATER 2055   OW WAT   391    LIGAND     6   C7 AMA F   1    DISTANCE (A)  26.835
WATER 2055   OW WAT   391    LIGAND     7   C1 AMA F   1    DISTANCE (A)  25.957
WATER 2055   OW WAT   391    LIGAND     8   C6 AMA F   1    DISTANCE (A)  24.516
WATER 2055   OW WAT   391    LIGAND     9   C2 AMA F   1    DISTANCE (A)  26.051
WATER 2055   OW WAT   391    LIGAND    10   C5 AMA F   1    DISTANCE (A)  24.009
WATER 2055   OW WAT   391    LIGAND    11   C8 AMA F   1    DISTANCE (A)  24.957
WATER 2055   OW WAT   391    LIGAND    12   C4 AMA F   1    DISTANCE (A)  24.108
WATER 2055   OW WAT   391    LIGAND    13   C3 AMA F   1    DISTANCE (A)  25.570
WATER 2055   OW WAT   391    LIGAND    14   C9 AMA F   1    DISTANCE (A)  26.458
WATER 2056   OW WAT   392    LIGAND     1   N1 AMA F   1    DISTANCE (A)  27.024
WATER 2056   OW WAT   392    LIGAND     5  C10 AMA F   1    DISTANCE (A)  27.021
WATER 2056   OW WAT   392    LIGAND     6   C7 AMA F   1    DISTANCE (A)  28.466
WATER 2056   OW WAT   392    LIGAND     7   C1 AMA F   1    DISTANCE (A)  28.568
WATER 2056   OW WAT   392    LIGAND     8   C6 AMA F   1    DISTANCE (A)  28.078
WATER 2056   OW WAT   392    LIGAND     9   C2 AMA F   1    DISTANCE (A)  27.796
WATER 2056   OW WAT   392    LIGAND    10   C5 AMA F   1    DISTANCE (A)  26.612
WATER 2056   OW WAT   392    LIGAND    11   C8 AMA F   1    DISTANCE (A)  26.507
WATER 2056   OW WAT   392    LIGAND    12   C4 AMA F   1    DISTANCE (A)  25.781
WATER 2056   OW WAT   392    LIGAND    13   C3 AMA F   1    DISTANCE (A)  26.312
WATER 2056   OW WAT   392    LIGAND    14   C9 AMA F   1    DISTANCE (A)  26.199
WATER 2057   OW WAT   393    LIGAND     1   N1 AMA F   1    DISTANCE (A)  14.461
WATER 2057   OW WAT   393    LIGAND     5  C10 AMA F   1    DISTANCE (A)  14.211
WATER 2057   OW WAT   393    LIGAND     6   C7 AMA F   1    DISTANCE (A)  14.103
WATER 2057   OW WAT   393    LIGAND     7   C1 AMA F   1    DISTANCE (A)  14.050
WATER 2057   OW WAT   393    LIGAND     8   C6 AMA F   1    DISTANCE (A)  15.320
WATER 2057   OW WAT   393    LIGAND     9   C2 AMA F   1    DISTANCE (A)  12.833
WATER 2057   OW WAT   393    LIGAND    10   C5 AMA F   1    DISTANCE (A)  15.423
WATER 2057   OW WAT   393    LIGAND    11   C8 AMA F   1    DISTANCE (A)  15.472
WATER 2057   OW WAT   393    LIGAND    12   C4 AMA F   1    DISTANCE (A)  14.324
WATER 2057   OW WAT   393    LIGAND    13   C3 AMA F   1    DISTANCE (A)  12.955
WATER 2057   OW WAT   393    LIGAND    14   C9 AMA F   1    DISTANCE (A)  13.015
WATER 2058   OW WAT   394    LIGAND     1   N1 AMA F   1    DISTANCE (A)  17.426
WATER 2058   OW WAT   394    LIGAND     5  C10 AMA F   1    DISTANCE (A)  16.429
WATER 2058   OW WAT   394    LIGAND     6   C7 AMA F   1    DISTANCE (A)  16.443
WATER 2058   OW WAT   394    LIGAND     7   C1 AMA F   1    DISTANCE (A)  15.525
WATER 2058   OW WAT   394    LIGAND     8   C6 AMA F   1    DISTANCE (A)  14.071
WATER 2058   OW WAT   394    LIGAND     9   C2 AMA F   1    DISTANCE (A)  16.043
WATER 2058   OW WAT   394    LIGAND    10   C5 AMA F   1    DISTANCE (A)  14.056
WATER 2058   OW WAT   394    LIGAND    11   C8 AMA F   1    DISTANCE (A)  15.064
WATER 2058   OW WAT   394    LIGAND    12   C4 AMA F   1    DISTANCE (A)  14.623
WATER 2058   OW WAT   394    LIGAND    13   C3 AMA F   1    DISTANCE (A)  16.026
WATER 2058   OW WAT   394    LIGAND    14   C9 AMA F   1    DISTANCE (A)  16.915
WATER 2059   OW WAT   395    LIGAND     1   N1 AMA F   1    DISTANCE (A)  13.827
WATER 2059   OW WAT   395    LIGAND     5  C10 AMA F   1    DISTANCE (A)  12.735
WATER 2059   OW WAT   395    LIGAND     6   C7 AMA F   1    DISTANCE (A)  12.290
WATER 2059   OW WAT   395    LIGAND     7   C1 AMA F   1    DISTANCE (A)  11.251
WATER 2059   OW WAT   395    LIGAND     8   C6 AMA F   1    DISTANCE (A)  11.951
WATER 2059   OW WAT   395    LIGAND     9   C2 AMA F   1    DISTANCE (A)  10.003
WATER 2059   OW WAT   395    LIGAND    10   C5 AMA F   1    DISTANCE (A)  12.414
WATER 2059   OW WAT   395    LIGAND    11   C8 AMA F   1    DISTANCE (A)  13.363
WATER 2059   OW WAT   395    LIGAND    12   C4 AMA F   1    DISTANCE (A)  11.294
WATER 2059   OW WAT   395    LIGAND    13   C3 AMA F   1    DISTANCE (A)  10.546
WATER 2059   OW WAT   395    LIGAND    14   C9 AMA F   1    DISTANCE (A)  11.650
WATER 2060   OW WAT   397    LIGAND     1   N1 AMA F   1    DISTANCE (A)  11.318
WATER 2060   OW WAT   397    LIGAND     5  C10 AMA F   1    DISTANCE (A)  12.499
WATER 2060   OW WAT   397    LIGAND     6   C7 AMA F   1    DISTANCE (A)  13.264
WATER 2060   OW WAT   397    LIGAND     7   C1 AMA F   1    DISTANCE (A)  14.547
WATER 2060   OW WAT   397    LIGAND     8   C6 AMA F   1    DISTANCE (A)  15.409
WATER 2060   OW WAT   397    LIGAND     9   C2 AMA F   1    DISTANCE (A)  14.311
WATER 2060   OW WAT   397    LIGAND    10   C5 AMA F   1    DISTANCE (A)  14.752
WATER 2060   OW WAT   397    LIGAND    11   C8 AMA F   1    DISTANCE (A)  13.491
WATER 2060   OW WAT   397    LIGAND    12   C4 AMA F   1    DISTANCE (A)  14.524
WATER 2060   OW WAT   397    LIGAND    13   C3 AMA F   1    DISTANCE (A)  13.607
WATER 2060   OW WAT   397    LIGAND    14   C9 AMA F   1    DISTANCE (A)  12.228
WATER 2061   OW WAT   398    LIGAND     1   N1 AMA F   1    DISTANCE (A)  11.571
WATER 2061   OW WAT   398    LIGAND     5  C10 AMA F   1    DISTANCE (A)  12.936
WATER 2061   OW WAT   398    LIGAND     6   C7 AMA F   1    DISTANCE (A)  13.634
WATER 2061   OW WAT   398    LIGAND     7   C1 AMA F   1    DISTANCE (A)  15.073
WATER 2061   OW WAT   398    LIGAND     8   C6 AMA F   1    DISTANCE (A)  15.180
WATER 2061   OW WAT   398    LIGAND     9   C2 AMA F   1    DISTANCE (A)  15.806
WATER 2061   OW WAT   398    LIGAND    10   C5 AMA F   1    DISTANCE (A)  14.551
WATER 2061   OW WAT   398    LIGAND    11   C8 AMA F   1    DISTANCE (A)  13.055
WATER 2061   OW WAT   398    LIGAND    12   C4 AMA F   1    DISTANCE (A)  15.312
WATER 2061   OW WAT   398    LIGAND    13   C3 AMA F   1    DISTANCE (A)  15.210
WATER 2061   OW WAT   398    LIGAND    14   C9 AMA F   1    DISTANCE (A)  13.785
WATER 2062   OW WAT   399    LIGAND     1   N1 AMA F   1    DISTANCE (A)  24.040
WATER 2062   OW WAT   399    LIGAND     5  C10 AMA F   1    DISTANCE (A)  24.393
WATER 2062   OW WAT   399    LIGAND     6   C7 AMA F   1    DISTANCE (A)  25.796
WATER 2062   OW WAT   399    LIGAND     7   C1 AMA F   1    DISTANCE (A)  26.257
WATER 2062   OW WAT   399    LIGAND     8   C6 AMA F   1    DISTANCE (A)  26.309
WATER 2062   OW WAT   399    LIGAND     9   C2 AMA F   1    DISTANCE (A)  25.362
WATER 2062   OW WAT   399    LIGAND    10   C5 AMA F   1    DISTANCE (A)  24.934
WATER 2062   OW WAT   399    LIGAND    11   C8 AMA F   1    DISTANCE (A)  24.453
WATER 2062   OW WAT   399    LIGAND    12   C4 AMA F   1    DISTANCE (A)  23.991
WATER 2062   OW WAT   399    LIGAND    13   C3 AMA F   1    DISTANCE (A)  23.933
WATER 2062   OW WAT   399    LIGAND    14   C9 AMA F   1    DISTANCE (A)  23.425
WATER 2063   OW WAT   401    LIGAND     1   N1 AMA F   1    DISTANCE (A)  12.276
WATER 2063   OW WAT   401    LIGAND     5  C10 AMA F   1    DISTANCE (A)  12.444
WATER 2063   OW WAT   401    LIGAND     6   C7 AMA F   1    DISTANCE (A)  12.507
WATER 2063   OW WAT   401    LIGAND     7   C1 AMA F   1    DISTANCE (A)  12.922
WATER 2063   OW WAT   401    LIGAND     8   C6 AMA F   1    DISTANCE (A)  11.944
WATER 2063   OW WAT   401    LIGAND     9   C2 AMA F   1    DISTANCE (A)  14.263
WATER 2063   OW WAT   401    LIGAND    10   C5 AMA F   1    DISTANCE (A)  11.873
WATER 2063   OW WAT   401    LIGAND    11   C8 AMA F   1    DISTANCE (A)  11.419
WATER 2063   OW WAT   401    LIGAND    12   C4 AMA F   1    DISTANCE (A)  13.321
WATER 2063   OW WAT   401    LIGAND    13   C3 AMA F   1    DISTANCE (A)  14.207
WATER 2063   OW WAT   401    LIGAND    14   C9 AMA F   1    DISTANCE (A)  13.829
WATER 2064   OW WAT   402    LIGAND     1   N1 AMA F   1    DISTANCE (A)  24.188
WATER 2064   OW WAT   402    LIGAND     5  C10 AMA F   1    DISTANCE (A)  24.576
WATER 2064   OW WAT   402    LIGAND     6   C7 AMA F   1    DISTANCE (A)  26.059
WATER 2064   OW WAT   402    LIGAND     7   C1 AMA F   1    DISTANCE (A)  26.553
WATER 2064   OW WAT   402    LIGAND     8   C6 AMA F   1    DISTANCE (A)  25.831
WATER 2064   OW WAT   402    LIGAND     9   C2 AMA F   1    DISTANCE (A)  26.399
WATER 2064   OW WAT   402    LIGAND    10   C5 AMA F   1    DISTANCE (A)  24.332
WATER 2064   OW WAT   402    LIGAND    11   C8 AMA F   1    DISTANCE (A)  23.796
WATER 2064   OW WAT   402    LIGAND    12   C4 AMA F   1    DISTANCE (A)  24.165
WATER 2064   OW WAT   402    LIGAND    13   C3 AMA F   1    DISTANCE (A)  24.935
WATER 2064   OW WAT   402    LIGAND    14   C9 AMA F   1    DISTANCE (A)  24.405
WATER 2065   OW WAT   403    LIGAND     1   N1 AMA F   1    DISTANCE (A)  27.846
WATER 2065   OW WAT   403    LIGAND     5  C10 AMA F   1    DISTANCE (A)  27.286
WATER 2065   OW WAT   403    LIGAND     6   C7 AMA F   1    DISTANCE (A)  28.228
WATER 2065   OW WAT   403    LIGAND     7   C1 AMA F   1    DISTANCE (A)  27.754
WATER 2065   OW WAT   403    LIGAND     8   C6 AMA F   1    DISTANCE (A)  27.720
WATER 2065   OW WAT   403    LIGAND     9   C2 AMA F   1    DISTANCE (A)  26.389
WATER 2065   OW WAT   403    LIGAND    10   C5 AMA F   1    DISTANCE (A)  26.764
WATER 2065   OW WAT   403    LIGAND    11   C8 AMA F   1    DISTANCE (A)  27.259
WATER 2065   OW WAT   403    LIGAND    12   C4 AMA F   1    DISTANCE (A)  25.345
WATER 2065   OW WAT   403    LIGAND    13   C3 AMA F   1    DISTANCE (A)  25.378
WATER 2065   OW WAT   403    LIGAND    14   C9 AMA F   1    DISTANCE (A)  25.894
WATER 2066   OW WAT   404    LIGAND     1   N1 AMA F   1    DISTANCE (A)  19.335
WATER 2066   OW WAT   404    LIGAND     5  C10 AMA F   1    DISTANCE (A)  19.077
WATER 2066   OW WAT   404    LIGAND     6   C7 AMA F   1    DISTANCE (A)  19.877
WATER 2066   OW WAT   404    LIGAND     7   C1 AMA F   1    DISTANCE (A)  19.764
WATER 2066   OW WAT   404    LIGAND     8   C6 AMA F   1    DISTANCE (A)  20.311
WATER 2066   OW WAT   404    LIGAND     9   C2 AMA F   1    DISTANCE (A)  18.332
WATER 2066   OW WAT   404    LIGAND    10   C5 AMA F   1    DISTANCE (A)  19.531
WATER 2066   OW WAT   404    LIGAND    11   C8 AMA F   1    DISTANCE (A)  19.648
WATER 2066   OW WAT   404    LIGAND    12   C4 AMA F   1    DISTANCE (A)  18.081
WATER 2066   OW WAT   404    LIGAND    13   C3 AMA F   1    DISTANCE (A)  17.461
WATER 2066   OW WAT   404    LIGAND    14   C9 AMA F   1    DISTANCE (A)  17.589
WATER 2067   OW WAT   406    LIGAND     1   N1 AMA F   1    DISTANCE (A)  18.427
WATER 2067   OW WAT   406    LIGAND     5  C10 AMA F   1    DISTANCE (A)  17.868
WATER 2067   OW WAT   406    LIGAND     6   C7 AMA F   1    DISTANCE (A)  18.276
WATER 2067   OW WAT   406    LIGAND     7   C1 AMA F   1    DISTANCE (A)  17.856
WATER 2067   OW WAT   406    LIGAND     8   C6 AMA F   1    DISTANCE (A)  16.340
WATER 2067   OW WAT   406    LIGAND     9   C2 AMA F   1    DISTANCE (A)  18.546
WATER 2067   OW WAT   406    LIGAND    10   C5 AMA F   1    DISTANCE (A)  15.881
WATER 2067   OW WAT   406    LIGAND    11   C8 AMA F   1    DISTANCE (A)  16.352
WATER 2067   OW WAT   406    LIGAND    12   C4 AMA F   1    DISTANCE (A)  16.651
WATER 2067   OW WAT   406    LIGAND    13   C3 AMA F   1    DISTANCE (A)  18.141
WATER 2067   OW WAT   406    LIGAND    14   C9 AMA F   1    DISTANCE (A)  18.551
WATER 2068   OW WAT   407    LIGAND     1   N1 AMA F   1    DISTANCE (A)  26.078
WATER 2068   OW WAT   407    LIGAND     5  C10 AMA F   1    DISTANCE (A)  25.283
WATER 2068   OW WAT   407    LIGAND     6   C7 AMA F   1    DISTANCE (A)  25.913
WATER 2068   OW WAT   407    LIGAND     7   C1 AMA F   1    DISTANCE (A)  25.190
WATER 2068   OW WAT   407    LIGAND     8   C6 AMA F   1    DISTANCE (A)  25.282
WATER 2068   OW WAT   407    LIGAND     9   C2 AMA F   1    DISTANCE (A)  23.741
WATER 2068   OW WAT   407    LIGAND    10   C5 AMA F   1    DISTANCE (A)  24.639
WATER 2068   OW WAT   407    LIGAND    11   C8 AMA F   1    DISTANCE (A)  25.382
WATER 2068   OW WAT   407    LIGAND    12   C4 AMA F   1    DISTANCE (A)  23.154
WATER 2068   OW WAT   407    LIGAND    13   C3 AMA F   1    DISTANCE (A)  23.050
WATER 2068   OW WAT   407    LIGAND    14   C9 AMA F   1    DISTANCE (A)  23.837
WATER 2069   OW WAT   408    LIGAND     1   N1 AMA F   1    DISTANCE (A)  28.055
WATER 2069   OW WAT   408    LIGAND     5  C10 AMA F   1    DISTANCE (A)  28.060
WATER 2069   OW WAT   408    LIGAND     6   C7 AMA F   1    DISTANCE (A)  29.484
WATER 2069   OW WAT   408    LIGAND     7   C1 AMA F   1    DISTANCE (A)  29.592
WATER 2069   OW WAT   408    LIGAND     8   C6 AMA F   1    DISTANCE (A)  28.709
WATER 2069   OW WAT   408    LIGAND     9   C2 AMA F   1    DISTANCE (A)  29.234
WATER 2069   OW WAT   408    LIGAND    10   C5 AMA F   1    DISTANCE (A)  27.244
WATER 2069   OW WAT   408    LIGAND    11   C8 AMA F   1    DISTANCE (A)  27.131
WATER 2069   OW WAT   408    LIGAND    12   C4 AMA F   1    DISTANCE (A)  26.854
WATER 2069   OW WAT   408    LIGAND    13   C3 AMA F   1    DISTANCE (A)  27.794
WATER 2069   OW WAT   408    LIGAND    14   C9 AMA F   1    DISTANCE (A)  27.676
WATER 2070   OW WAT   409    LIGAND     1   N1 AMA F   1    DISTANCE (A)  21.262
WATER 2070   OW WAT   409    LIGAND     5  C10 AMA F   1    DISTANCE (A)  21.531
WATER 2070   OW WAT   409    LIGAND     6   C7 AMA F   1    DISTANCE (A)  22.709
WATER 2070   OW WAT   409    LIGAND     7   C1 AMA F   1    DISTANCE (A)  23.104
WATER 2070   OW WAT   409    LIGAND     8   C6 AMA F   1    DISTANCE (A)  23.521
WATER 2070   OW WAT   409    LIGAND     9   C2 AMA F   1    DISTANCE (A)  21.983
WATER 2070   OW WAT   409    LIGAND    10   C5 AMA F   1    DISTANCE (A)  22.387
WATER 2070   OW WAT   409    LIGAND    11   C8 AMA F   1    DISTANCE (A)  21.983
WATER 2070   OW WAT   409    LIGAND    12   C4 AMA F   1    DISTANCE (A)  21.230
WATER 2070   OW WAT   409    LIGAND    13   C3 AMA F   1    DISTANCE (A)  20.765
WATER 2070   OW WAT   409    LIGAND    14   C9 AMA F   1    DISTANCE (A)  20.324
WATER 2071   OW WAT   410    LIGAND     1   N1 AMA F   1    DISTANCE (A)  24.988
WATER 2071   OW WAT   410    LIGAND     5  C10 AMA F   1    DISTANCE (A)  24.573
WATER 2071   OW WAT   410    LIGAND     6   C7 AMA F   1    DISTANCE (A)  25.656
WATER 2071   OW WAT   410    LIGAND     7   C1 AMA F   1    DISTANCE (A)  25.352
WATER 2071   OW WAT   410    LIGAND     8   C6 AMA F   1    DISTANCE (A)  24.057
WATER 2071   OW WAT   410    LIGAND     9   C2 AMA F   1    DISTANCE (A)  25.296
WATER 2071   OW WAT   410    LIGAND    10   C5 AMA F   1    DISTANCE (A)  22.898
WATER 2071   OW WAT   410    LIGAND    11   C8 AMA F   1    DISTANCE (A)  23.238
WATER 2071   OW WAT   410    LIGAND    12   C4 AMA F   1    DISTANCE (A)  22.834
WATER 2071   OW WAT   410    LIGAND    13   C3 AMA F   1    DISTANCE (A)  24.193
WATER 2071   OW WAT   410    LIGAND    14   C9 AMA F   1    DISTANCE (A)  24.508
WATER 2072   OW WAT   411    LIGAND     1   N1 AMA F   1    DISTANCE (A)  20.235
WATER 2072   OW WAT   411    LIGAND     5  C10 AMA F   1    DISTANCE (A)  19.640
WATER 2072   OW WAT   411    LIGAND     6   C7 AMA F   1    DISTANCE (A)  20.503
WATER 2072   OW WAT   411    LIGAND     7   C1 AMA F   1    DISTANCE (A)  20.035
WATER 2072   OW WAT   411    LIGAND     8   C6 AMA F   1    DISTANCE (A)  20.129
WATER 2072   OW WAT   411    LIGAND     9   C2 AMA F   1    DISTANCE (A)  18.628
WATER 2072   OW WAT   411    LIGAND    10   C5 AMA F   1    DISTANCE (A)  19.252
WATER 2072   OW WAT   411    LIGAND    11   C8 AMA F   1    DISTANCE (A)  19.742
WATER 2072   OW WAT   411    LIGAND    12   C4 AMA F   1    DISTANCE (A)  17.782
WATER 2072   OW WAT   411    LIGAND    13   C3 AMA F   1    DISTANCE (A)  17.671
WATER 2072   OW WAT   411    LIGAND    14   C9 AMA F   1    DISTANCE (A)  18.200
WATER 2073   OW WAT   412    LIGAND     1   N1 AMA F   1    DISTANCE (A)  29.919
WATER 2073   OW WAT   412    LIGAND     5  C10 AMA F   1    DISTANCE (A)  29.872
WATER 2073   OW WAT   412    LIGAND     6   C7 AMA F   1    DISTANCE (A)  31.210
WATER 2073   OW WAT   412    LIGAND     7   C1 AMA F   1    DISTANCE (A)  31.260
WATER 2073   OW WAT   412    LIGAND     8   C6 AMA F   1    DISTANCE (A)  30.190
WATER 2073   OW WAT   412    LIGAND     9   C2 AMA F   1    DISTANCE (A)  31.103
WATER 2073   OW WAT   412    LIGAND    10   C5 AMA F   1    DISTANCE (A)  28.803
WATER 2073   OW WAT   412    LIGAND    11   C8 AMA F   1    DISTANCE (A)  28.753
WATER 2073   OW WAT   412    LIGAND    12   C4 AMA F   1    DISTANCE (A)  28.632
WATER 2073   OW WAT   412    LIGAND    13   C3 AMA F   1    DISTANCE (A)  29.757
WATER 2073   OW WAT   412    LIGAND    14   C9 AMA F   1    DISTANCE (A)  29.701
WATER 2074   OW WAT   413    LIGAND     1   N1 AMA F   1    DISTANCE (A)  28.555
WATER 2074   OW WAT   413    LIGAND     5  C10 AMA F   1    DISTANCE (A)  27.622
WATER 2074   OW WAT   413    LIGAND     6   C7 AMA F   1    DISTANCE (A)  28.243
WATER 2074   OW WAT   413    LIGAND     7   C1 AMA F   1    DISTANCE (A)  27.359
WATER 2074   OW WAT   413    LIGAND     8   C6 AMA F   1    DISTANCE (A)  27.193
WATER 2074   OW WAT   413    LIGAND     9   C2 AMA F   1    DISTANCE (A)  26.014
WATER 2074   OW WAT   413    LIGAND    10   C5 AMA F   1    DISTANCE (A)  26.553
WATER 2074   OW WAT   413    LIGAND    11   C8 AMA F   1    DISTANCE (A)  27.466
WATER 2074   OW WAT   413    LIGAND    12   C4 AMA F   1    DISTANCE (A)  25.163
WATER 2074   OW WAT   413    LIGAND    13   C3 AMA F   1    DISTANCE (A)  25.338
WATER 2074   OW WAT   413    LIGAND    14   C9 AMA F   1    DISTANCE (A)  26.288
WATER 2075   OW WAT   414    LIGAND     1   N1 AMA F   1    DISTANCE (A)  21.349
WATER 2075   OW WAT   414    LIGAND     5  C10 AMA F   1    DISTANCE (A)  20.184
WATER 2075   OW WAT   414    LIGAND     6   C7 AMA F   1    DISTANCE (A)  20.405
WATER 2075   OW WAT   414    LIGAND     7   C1 AMA F   1    DISTANCE (A)  19.275
WATER 2075   OW WAT   414    LIGAND     8   C6 AMA F   1    DISTANCE (A)  19.223
WATER 2075   OW WAT   414    LIGAND     9   C2 AMA F   1    DISTANCE (A)  17.963
WATER 2075   OW WAT   414    LIGAND    10   C5 AMA F   1    DISTANCE (A)  18.994
WATER 2075   OW WAT   414    LIGAND    11   C8 AMA F   1    DISTANCE (A)  20.142
WATER 2075   OW WAT   414    LIGAND    12   C4 AMA F   1    DISTANCE (A)  17.659
WATER 2075   OW WAT   414    LIGAND    13   C3 AMA F   1    DISTANCE (A)  17.710
WATER 2075   OW WAT   414    LIGAND    14   C9 AMA F   1    DISTANCE (A)  18.934
WATER 2076   OW WAT   415    LIGAND     1   N1 AMA F   1    DISTANCE (A)  15.704
WATER 2076   OW WAT   415    LIGAND     5  C10 AMA F   1    DISTANCE (A)  15.125
WATER 2076   OW WAT   415    LIGAND     6   C7 AMA F   1    DISTANCE (A)  15.174
WATER 2076   OW WAT   415    LIGAND     7   C1 AMA F   1    DISTANCE (A)  14.753
WATER 2076   OW WAT   415    LIGAND     8   C6 AMA F   1    DISTANCE (A)  13.311
WATER 2076   OW WAT   415    LIGAND     9   C2 AMA F   1    DISTANCE (A)  15.722
WATER 2076   OW WAT   415    LIGAND    10   C5 AMA F   1    DISTANCE (A)  13.253
WATER 2076   OW WAT   415    LIGAND    11   C8 AMA F   1    DISTANCE (A)  13.720
WATER 2076   OW WAT   415    LIGAND    12   C4 AMA F   1    DISTANCE (A)  14.323
WATER 2076   OW WAT   415    LIGAND    13   C3 AMA F   1    DISTANCE (A)  15.673
WATER 2076   OW WAT   415    LIGAND    14   C9 AMA F   1    DISTANCE (A)  16.067
WATER 2077   OW WAT   416    LIGAND     1   N1 AMA F   1    DISTANCE (A)  16.161
WATER 2077   OW WAT   416    LIGAND     5  C10 AMA F   1    DISTANCE (A)  15.680
WATER 2077   OW WAT   416    LIGAND     6   C7 AMA F   1    DISTANCE (A)  15.391
WATER 2077   OW WAT   416    LIGAND     7   C1 AMA F   1    DISTANCE (A)  15.065
WATER 2077   OW WAT   416    LIGAND     8   C6 AMA F   1    DISTANCE (A)  13.824
WATER 2077   OW WAT   416    LIGAND     9   C2 AMA F   1    DISTANCE (A)  16.281
WATER 2077   OW WAT   416    LIGAND    10   C5 AMA F   1    DISTANCE (A)  14.143
WATER 2077   OW WAT   416    LIGAND    11   C8 AMA F   1    DISTANCE (A)  14.487
WATER 2077   OW WAT   416    LIGAND    12   C4 AMA F   1    DISTANCE (A)  15.430
WATER 2077   OW WAT   416    LIGAND    13   C3 AMA F   1    DISTANCE (A)  16.553
WATER 2077   OW WAT   416    LIGAND    14   C9 AMA F   1    DISTANCE (A)  16.848
WATER 2078   OW WAT   417    LIGAND     1   N1 AMA F   1    DISTANCE (A)  16.630
WATER 2078   OW WAT   417    LIGAND     5  C10 AMA F   1    DISTANCE (A)  17.145
WATER 2078   OW WAT   417    LIGAND     6   C7 AMA F   1    DISTANCE (A)  16.231
WATER 2078   OW WAT   417    LIGAND     7   C1 AMA F   1    DISTANCE (A)  16.966
WATER 2078   OW WAT   417    LIGAND     8   C6 AMA F   1    DISTANCE (A)  18.332
WATER 2078   OW WAT   417    LIGAND     9   C2 AMA F   1    DISTANCE (A)  17.251
WATER 2078   OW WAT   417    LIGAND    10   C5 AMA F   1    DISTANCE (A)  19.145
WATER 2078   OW WAT   417    LIGAND    11   C8 AMA F   1    DISTANCE (A)  18.494
WATER 2078   OW WAT   417    LIGAND    12   C4 AMA F   1    DISTANCE (A)  19.401
WATER 2078   OW WAT   417    LIGAND    13   C3 AMA F   1    DISTANCE (A)  18.118
WATER 2078   OW WAT   417    LIGAND    14   C9 AMA F   1    DISTANCE (A)  17.435
WATER 2079   OW WAT   418    LIGAND     1   N1 AMA F   1    DISTANCE (A)  11.788
WATER 2079   OW WAT   418    LIGAND     5  C10 AMA F   1    DISTANCE (A)  12.575
WATER 2079   OW WAT   418    LIGAND     6   C7 AMA F   1    DISTANCE (A)  13.075
WATER 2079   OW WAT   418    LIGAND     7   C1 AMA F   1    DISTANCE (A)  14.046
WATER 2079   OW WAT   418    LIGAND     8   C6 AMA F   1    DISTANCE (A)  13.432
WATER 2079   OW WAT   418    LIGAND     9   C2 AMA F   1    DISTANCE (A)  15.194
WATER 2079   OW WAT   418    LIGAND    10   C5 AMA F   1    DISTANCE (A)  12.940
WATER 2079   OW WAT   418    LIGAND    11   C8 AMA F   1    DISTANCE (A)  11.879
WATER 2079   OW WAT   418    LIGAND    12   C4 AMA F   1    DISTANCE (A)  14.179
WATER 2079   OW WAT   418    LIGAND    13   C3 AMA F   1    DISTANCE (A)  14.766
WATER 2079   OW WAT   418    LIGAND    14   C9 AMA F   1    DISTANCE (A)  13.844
WATER 2080   OW WAT   419    LIGAND     1   N1 AMA F   1    DISTANCE (A)  13.488
WATER 2080   OW WAT   419    LIGAND     5  C10 AMA F   1    DISTANCE (A)  14.618
WATER 2080   OW WAT   419    LIGAND     6   C7 AMA F   1    DISTANCE (A)  14.235
WATER 2080   OW WAT   419    LIGAND     7   C1 AMA F   1    DISTANCE (A)  15.563
WATER 2080   OW WAT   419    LIGAND     8   C6 AMA F   1    DISTANCE (A)  16.372
WATER 2080   OW WAT   419    LIGAND     9   C2 AMA F   1    DISTANCE (A)  16.434
WATER 2080   OW WAT   419    LIGAND    10   C5 AMA F   1    DISTANCE (A)  16.702
WATER 2080   OW WAT   419    LIGAND    11   C8 AMA F   1    DISTANCE (A)  15.471
WATER 2080   OW WAT   419    LIGAND    12   C4 AMA F   1    DISTANCE (A)  17.520
WATER 2080   OW WAT   419    LIGAND    13   C3 AMA F   1    DISTANCE (A)  16.770
WATER 2080   OW WAT   419    LIGAND    14   C9 AMA F   1    DISTANCE (A)  15.548
WATER 2081   OW WAT   420    LIGAND     1   N1 AMA F   1    DISTANCE (A)  15.186
WATER 2081   OW WAT   420    LIGAND     5  C10 AMA F   1    DISTANCE (A)  15.909
WATER 2081   OW WAT   420    LIGAND     6   C7 AMA F   1    DISTANCE (A)  15.703
WATER 2081   OW WAT   420    LIGAND     7   C1 AMA F   1    DISTANCE (A)  16.626
WATER 2081   OW WAT   420    LIGAND     8   C6 AMA F   1    DISTANCE (A)  16.321
WATER 2081   OW WAT   420    LIGAND     9   C2 AMA F   1    DISTANCE (A)  18.055
WATER 2081   OW WAT   420    LIGAND    10   C5 AMA F   1    DISTANCE (A)  16.514
WATER 2081   OW WAT   420    LIGAND    11   C8 AMA F   1    DISTANCE (A)  15.582
WATER 2081   OW WAT   420    LIGAND    12   C4 AMA F   1    DISTANCE (A)  17.954
WATER 2081   OW WAT   420    LIGAND    13   C3 AMA F   1    DISTANCE (A)  18.236
WATER 2081   OW WAT   420    LIGAND    14   C9 AMA F   1    DISTANCE (A)  17.398
WATER 2082   OW WAT   421    LIGAND     1   N1 AMA F   1    DISTANCE (A)  19.338
WATER 2082   OW WAT   421    LIGAND     5  C10 AMA F   1    DISTANCE (A)  18.611
WATER 2082   OW WAT   421    LIGAND     6   C7 AMA F   1    DISTANCE (A)  19.215
WATER 2082   OW WAT   421    LIGAND     7   C1 AMA F   1    DISTANCE (A)  18.606
WATER 2082   OW WAT   421    LIGAND     8   C6 AMA F   1    DISTANCE (A)  18.882
WATER 2082   OW WAT   421    LIGAND     9   C2 AMA F   1    DISTANCE (A)  17.115
WATER 2082   OW WAT   421    LIGAND    10   C5 AMA F   1    DISTANCE (A)  18.271
WATER 2082   OW WAT   421    LIGAND    11   C8 AMA F   1    DISTANCE (A)  18.894
WATER 2082   OW WAT   421    LIGAND    12   C4 AMA F   1    DISTANCE (A)  16.750
WATER 2082   OW WAT   421    LIGAND    13   C3 AMA F   1    DISTANCE (A)  16.433
WATER 2082   OW WAT   421    LIGAND    14   C9 AMA F   1    DISTANCE (A)  17.119
WATER 2083   OW WAT   422    LIGAND     1   N1 AMA F   1    DISTANCE (A)  15.399
WATER 2083   OW WAT   422    LIGAND     5  C10 AMA F   1    DISTANCE (A)  15.176
WATER 2083   OW WAT   422    LIGAND     6   C7 AMA F   1    DISTANCE (A)  14.099
WATER 2083   OW WAT   422    LIGAND     7   C1 AMA F   1    DISTANCE (A)  14.060
WATER 2083   OW WAT   422    LIGAND     8   C6 AMA F   1    DISTANCE (A)  15.482
WATER 2083   OW WAT   422    LIGAND     9   C2 AMA F   1    DISTANCE (A)  13.755
WATER 2083   OW WAT   422    LIGAND    10   C5 AMA F   1    DISTANCE (A)  16.471
WATER 2083   OW WAT   422    LIGAND    11   C8 AMA F   1    DISTANCE (A)  16.502
WATER 2083   OW WAT   422    LIGAND    12   C4 AMA F   1    DISTANCE (A)  16.212
WATER 2083   OW WAT   422    LIGAND    13   C3 AMA F   1    DISTANCE (A)  14.860
WATER 2083   OW WAT   422    LIGAND    14   C9 AMA F   1    DISTANCE (A)  14.900
WATER 2084   OW WAT   423    LIGAND     1   N1 AMA F   1    DISTANCE (A)  18.261
WATER 2084   OW WAT   423    LIGAND     5  C10 AMA F   1    DISTANCE (A)  18.524
WATER 2084   OW WAT   423    LIGAND     6   C7 AMA F   1    DISTANCE (A)  19.622
WATER 2084   OW WAT   423    LIGAND     7   C1 AMA F   1    DISTANCE (A)  20.030
WATER 2084   OW WAT   423    LIGAND     8   C6 AMA F   1    DISTANCE (A)  20.563
WATER 2084   OW WAT   423    LIGAND     9   C2 AMA F   1    DISTANCE (A)  18.890
WATER 2084   OW WAT   423    LIGAND    10   C5 AMA F   1    DISTANCE (A)  19.518
WATER 2084   OW WAT   423    LIGAND    11   C8 AMA F   1    DISTANCE (A)  19.103
WATER 2084   OW WAT   423    LIGAND    12   C4 AMA F   1    DISTANCE (A)  18.349
WATER 2084   OW WAT   423    LIGAND    13   C3 AMA F   1    DISTANCE (A)  17.748
WATER 2084   OW WAT   423    LIGAND    14   C9 AMA F   1    DISTANCE (A)  17.286
WATER 2085   OW WAT   424    LIGAND     1   N1 AMA F   1    DISTANCE (A)  17.403
WATER 2085   OW WAT   424    LIGAND     5  C10 AMA F   1    DISTANCE (A)  17.432
WATER 2085   OW WAT   424    LIGAND     6   C7 AMA F   1    DISTANCE (A)  16.265
WATER 2085   OW WAT   424    LIGAND     7   C1 AMA F   1    DISTANCE (A)  16.487
WATER 2085   OW WAT   424    LIGAND     8   C6 AMA F   1    DISTANCE (A)  16.560
WATER 2085   OW WAT   424    LIGAND     9   C2 AMA F   1    DISTANCE (A)  17.865
WATER 2085   OW WAT   424    LIGAND    10   C5 AMA F   1    DISTANCE (A)  17.705
WATER 2085   OW WAT   424    LIGAND    11   C8 AMA F   1    DISTANCE (A)  17.494
WATER 2085   OW WAT   424    LIGAND    12   C4 AMA F   1    DISTANCE (A)  18.996
WATER 2085   OW WAT   424    LIGAND    13   C3 AMA F   1    DISTANCE (A)  18.935
WATER 2085   OW WAT   424    LIGAND    14   C9 AMA F   1    DISTANCE (A)  18.744
WATER 2086   OW WAT   425    LIGAND     1   N1 AMA F   1    DISTANCE (A)  27.460
WATER 2086   OW WAT   425    LIGAND     5  C10 AMA F   1    DISTANCE (A)  26.345
WATER 2086   OW WAT   425    LIGAND     6   C7 AMA F   1    DISTANCE (A)  26.705
WATER 2086   OW WAT   425    LIGAND     7   C1 AMA F   1    DISTANCE (A)  25.616
WATER 2086   OW WAT   425    LIGAND     8   C6 AMA F   1    DISTANCE (A)  24.310
WATER 2086   OW WAT   425    LIGAND     9   C2 AMA F   1    DISTANCE (A)  25.466
WATER 2086   OW WAT   425    LIGAND    10   C5 AMA F   1    DISTANCE (A)  23.917
WATER 2086   OW WAT   425    LIGAND    11   C8 AMA F   1    DISTANCE (A)  25.080
WATER 2086   OW WAT   425    LIGAND    12   C4 AMA F   1    DISTANCE (A)  23.752
WATER 2086   OW WAT   425    LIGAND    13   C3 AMA F   1    DISTANCE (A)  25.085
WATER 2086   OW WAT   425    LIGAND    14   C9 AMA F   1    DISTANCE (A)  26.193
WATER 2087   OW WAT   426    LIGAND     1   N1 AMA F   1    DISTANCE (A)  15.818
WATER 2087   OW WAT   426    LIGAND     5  C10 AMA F   1    DISTANCE (A)  16.677
WATER 2087   OW WAT   426    LIGAND     6   C7 AMA F   1    DISTANCE (A)  15.954
WATER 2087   OW WAT   426    LIGAND     7   C1 AMA F   1    DISTANCE (A)  17.030
WATER 2087   OW WAT   426    LIGAND     8   C6 AMA F   1    DISTANCE (A)  18.150
WATER 2087   OW WAT   426    LIGAND     9   C2 AMA F   1    DISTANCE (A)  17.686
WATER 2087   OW WAT   426    LIGAND    10   C5 AMA F   1    DISTANCE (A)  18.786
WATER 2087   OW WAT   426    LIGAND    11   C8 AMA F   1    DISTANCE (A)  17.814
WATER 2087   OW WAT   426    LIGAND    12   C4 AMA F   1    DISTANCE (A)  19.386
WATER 2087   OW WAT   426    LIGAND    13   C3 AMA F   1    DISTANCE (A)  18.345
WATER 2087   OW WAT   426    LIGAND    14   C9 AMA F   1    DISTANCE (A)  17.354
WATER 2088   OW WAT   427    LIGAND     1   N1 AMA F   1    DISTANCE (A)  16.387
WATER 2088   OW WAT   427    LIGAND     5  C10 AMA F   1    DISTANCE (A)  15.130
WATER 2088   OW WAT   427    LIGAND     6   C7 AMA F   1    DISTANCE (A)  14.257
WATER 2088   OW WAT   427    LIGAND     7   C1 AMA F   1    DISTANCE (A)  12.951
WATER 2088   OW WAT   427    LIGAND     8   C6 AMA F   1    DISTANCE (A)  12.223
WATER 2088   OW WAT   427    LIGAND     9   C2 AMA F   1    DISTANCE (A)  13.392
WATER 2088   OW WAT   427    LIGAND    10   C5 AMA F   1    DISTANCE (A)  13.235
WATER 2088   OW WAT   427    LIGAND    11   C8 AMA F   1    DISTANCE (A)  14.512
WATER 2088   OW WAT   427    LIGAND    12   C4 AMA F   1    DISTANCE (A)  13.663
WATER 2088   OW WAT   427    LIGAND    13   C3 AMA F   1    DISTANCE (A)  14.316
WATER 2088   OW WAT   427    LIGAND    14   C9 AMA F   1    DISTANCE (A)  15.507
WATER 2089   OW WAT   429    LIGAND     1   N1 AMA F   1    DISTANCE (A)  25.306
WATER 2089   OW WAT   429    LIGAND     5  C10 AMA F   1    DISTANCE (A)  24.130
WATER 2089   OW WAT   429    LIGAND     6   C7 AMA F   1    DISTANCE (A)  24.430
WATER 2089   OW WAT   429    LIGAND     7   C1 AMA F   1    DISTANCE (A)  23.277
WATER 2089   OW WAT   429    LIGAND     8   C6 AMA F   1    DISTANCE (A)  22.024
WATER 2089   OW WAT   429    LIGAND     9   C2 AMA F   1    DISTANCE (A)  23.069
WATER 2089   OW WAT   429    LIGAND    10   C5 AMA F   1    DISTANCE (A)  21.694
WATER 2089   OW WAT   429    LIGAND    11   C8 AMA F   1    DISTANCE (A)  22.928
WATER 2089   OW WAT   429    LIGAND    12   C4 AMA F   1    DISTANCE (A)  21.467
WATER 2089   OW WAT   429    LIGAND    13   C3 AMA F   1    DISTANCE (A)  22.748
WATER 2089   OW WAT   429    LIGAND    14   C9 AMA F   1    DISTANCE (A)  23.924
WATER 2090   OW WAT   430    LIGAND     1   N1 AMA F   1    DISTANCE (A)  15.915
WATER 2090   OW WAT   430    LIGAND     5  C10 AMA F   1    DISTANCE (A)  16.306
WATER 2090   OW WAT   430    LIGAND     6   C7 AMA F   1    DISTANCE (A)  15.347
WATER 2090   OW WAT   430    LIGAND     7   C1 AMA F   1    DISTANCE (A)  15.967
WATER 2090   OW WAT   430    LIGAND     8   C6 AMA F   1    DISTANCE (A)  16.158
WATER 2090   OW WAT   430    LIGAND     9   C2 AMA F   1    DISTANCE (A)  17.371
WATER 2090   OW WAT   430    LIGAND    10   C5 AMA F   1    DISTANCE (A)  17.067
WATER 2090   OW WAT   430    LIGAND    11   C8 AMA F   1    DISTANCE (A)  16.485
WATER 2090   OW WAT   430    LIGAND    12   C4 AMA F   1    DISTANCE (A)  18.389
WATER 2090   OW WAT   430    LIGAND    13   C3 AMA F   1    DISTANCE (A)  18.225
WATER 2090   OW WAT   430    LIGAND    14   C9 AMA F   1    DISTANCE (A)  17.686
WATER 2091   OW WAT   431    LIGAND     1   N1 AMA F   1    DISTANCE (A)  24.663
WATER 2091   OW WAT   431    LIGAND     5  C10 AMA F   1    DISTANCE (A)  24.431
WATER 2091   OW WAT   431    LIGAND     6   C7 AMA F   1    DISTANCE (A)  25.498
WATER 2091   OW WAT   431    LIGAND     7   C1 AMA F   1    DISTANCE (A)  25.383
WATER 2091   OW WAT   431    LIGAND     8   C6 AMA F   1    DISTANCE (A)  24.048
WATER 2091   OW WAT   431    LIGAND     9   C2 AMA F   1    DISTANCE (A)  25.579
WATER 2091   OW WAT   431    LIGAND    10   C5 AMA F   1    DISTANCE (A)  22.912
WATER 2091   OW WAT   431    LIGAND    11   C8 AMA F   1    DISTANCE (A)  23.042
WATER 2091   OW WAT   431    LIGAND    12   C4 AMA F   1    DISTANCE (A)  23.127
WATER 2091   OW WAT   431    LIGAND    13   C3 AMA F   1    DISTANCE (A)  24.513
WATER 2091   OW WAT   431    LIGAND    14   C9 AMA F   1    DISTANCE (A)  24.628
WATER 2092   OW WAT   432    LIGAND     1   N1 AMA F   1    DISTANCE (A)  15.790
WATER 2092   OW WAT   432    LIGAND     5  C10 AMA F   1    DISTANCE (A)  16.412
WATER 2092   OW WAT   432    LIGAND     6   C7 AMA F   1    DISTANCE (A)  17.889
WATER 2092   OW WAT   432    LIGAND     7   C1 AMA F   1    DISTANCE (A)  18.631
WATER 2092   OW WAT   432    LIGAND     8   C6 AMA F   1    DISTANCE (A)  18.594
WATER 2092   OW WAT   432    LIGAND     9   C2 AMA F   1    DISTANCE (A)  18.111
WATER 2092   OW WAT   432    LIGAND    10   C5 AMA F   1    DISTANCE (A)  17.176
WATER 2092   OW WAT   432    LIGAND    11   C8 AMA F   1    DISTANCE (A)  16.372
WATER 2092   OW WAT   432    LIGAND    12   C4 AMA F   1    DISTANCE (A)  16.612
WATER 2092   OW WAT   432    LIGAND    13   C3 AMA F   1    DISTANCE (A)  16.653
WATER 2092   OW WAT   432    LIGAND    14   C9 AMA F   1    DISTANCE (A)  15.817
WATER 2093   OW WAT   434    LIGAND     1   N1 AMA F   1    DISTANCE (A)  17.766
WATER 2093   OW WAT   434    LIGAND     5  C10 AMA F   1    DISTANCE (A)  16.476
WATER 2093   OW WAT   434    LIGAND     6   C7 AMA F   1    DISTANCE (A)  16.331
WATER 2093   OW WAT   434    LIGAND     7   C1 AMA F   1    DISTANCE (A)  15.046
WATER 2093   OW WAT   434    LIGAND     8   C6 AMA F   1    DISTANCE (A)  13.842
WATER 2093   OW WAT   434    LIGAND     9   C2 AMA F   1    DISTANCE (A)  15.125
WATER 2093   OW WAT   434    LIGAND    10   C5 AMA F   1    DISTANCE (A)  14.016
WATER 2093   OW WAT   434    LIGAND    11   C8 AMA F   1    DISTANCE (A)  15.387
WATER 2093   OW WAT   434    LIGAND    12   C4 AMA F   1    DISTANCE (A)  14.096
WATER 2093   OW WAT   434    LIGAND    13   C3 AMA F   1    DISTANCE (A)  15.278
WATER 2093   OW WAT   434    LIGAND    14   C9 AMA F   1    DISTANCE (A)  16.543
WATER 2094   OW WAT   435    LIGAND     1   N1 AMA F   1    DISTANCE (A)  20.725
WATER 2094   OW WAT   435    LIGAND     5  C10 AMA F   1    DISTANCE (A)  20.370
WATER 2094   OW WAT   435    LIGAND     6   C7 AMA F   1    DISTANCE (A)  21.253
WATER 2094   OW WAT   435    LIGAND     7   C1 AMA F   1    DISTANCE (A)  21.036
WATER 2094   OW WAT   435    LIGAND     8   C6 AMA F   1    DISTANCE (A)  19.609
WATER 2094   OW WAT   435    LIGAND     9   C2 AMA F   1    DISTANCE (A)  21.394
WATER 2094   OW WAT   435    LIGAND    10   C5 AMA F   1    DISTANCE (A)  18.647
WATER 2094   OW WAT   435    LIGAND    11   C8 AMA F   1    DISTANCE (A)  18.894
WATER 2094   OW WAT   435    LIGAND    12   C4 AMA F   1    DISTANCE (A)  19.049
WATER 2094   OW WAT   435    LIGAND    13   C3 AMA F   1    DISTANCE (A)  20.515
WATER 2094   OW WAT   435    LIGAND    14   C9 AMA F   1    DISTANCE (A)  20.733
WATER 2095   OW WAT   436    LIGAND     1   N1 AMA F   1    DISTANCE (A)  28.448
WATER 2095   OW WAT   436    LIGAND     5  C10 AMA F   1    DISTANCE (A)  27.274
WATER 2095   OW WAT   436    LIGAND     6   C7 AMA F   1    DISTANCE (A)  27.609
WATER 2095   OW WAT   436    LIGAND     7   C1 AMA F   1    DISTANCE (A)  26.450
WATER 2095   OW WAT   436    LIGAND     8   C6 AMA F   1    DISTANCE (A)  25.229
WATER 2095   OW WAT   436    LIGAND     9   C2 AMA F   1    DISTANCE (A)  26.167
WATER 2095   OW WAT   436    LIGAND    10   C5 AMA F   1    DISTANCE (A)  24.865
WATER 2095   OW WAT   436    LIGAND    11   C8 AMA F   1    DISTANCE (A)  26.097
WATER 2095   OW WAT   436    LIGAND    12   C4 AMA F   1    DISTANCE (A)  24.560
WATER 2095   OW WAT   436    LIGAND    13   C3 AMA F   1    DISTANCE (A)  25.809
WATER 2095   OW WAT   436    LIGAND    14   C9 AMA F   1    DISTANCE (A)  26.994
WATER 2096   OW WAT   438    LIGAND     1   N1 AMA F   1    DISTANCE (A)  14.366
WATER 2096   OW WAT   438    LIGAND     5  C10 AMA F   1    DISTANCE (A)  15.452
WATER 2096   OW WAT   438    LIGAND     6   C7 AMA F   1    DISTANCE (A)  15.201
WATER 2096   OW WAT   438    LIGAND     7   C1 AMA F   1    DISTANCE (A)  16.468
WATER 2096   OW WAT   438    LIGAND     8   C6 AMA F   1    DISTANCE (A)  17.673
WATER 2096   OW WAT   438    LIGAND     9   C2 AMA F   1    DISTANCE (A)  16.763
WATER 2096   OW WAT   438    LIGAND    10   C5 AMA F   1    DISTANCE (A)  17.887
WATER 2096   OW WAT   438    LIGAND    11   C8 AMA F   1    DISTANCE (A)  16.726
WATER 2096   OW WAT   438    LIGAND    12   C4 AMA F   1    DISTANCE (A)  18.162
WATER 2096   OW WAT   438    LIGAND    13   C3 AMA F   1    DISTANCE (A)  16.994
WATER 2096   OW WAT   438    LIGAND    14   C9 AMA F   1    DISTANCE (A)  15.772
WATER 2097   OW WAT   439    LIGAND     1   N1 AMA F   1    DISTANCE (A)  29.106
WATER 2097   OW WAT   439    LIGAND     5  C10 AMA F   1    DISTANCE (A)  28.867
WATER 2097   OW WAT   439    LIGAND     6   C7 AMA F   1    DISTANCE (A)  30.040
WATER 2097   OW WAT   439    LIGAND     7   C1 AMA F   1    DISTANCE (A)  29.900
WATER 2097   OW WAT   439    LIGAND     8   C6 AMA F   1    DISTANCE (A)  28.644
WATER 2097   OW WAT   439    LIGAND     9   C2 AMA F   1    DISTANCE (A)  29.885
WATER 2097   OW WAT   439    LIGAND    10   C5 AMA F   1    DISTANCE (A)  27.412
WATER 2097   OW WAT   439    LIGAND    11   C8 AMA F   1    DISTANCE (A)  27.568
WATER 2097   OW WAT   439    LIGAND    12   C4 AMA F   1    DISTANCE (A)  27.394
WATER 2097   OW WAT   439    LIGAND    13   C3 AMA F   1    DISTANCE (A)  28.703
WATER 2097   OW WAT   439    LIGAND    14   C9 AMA F   1    DISTANCE (A)  28.846
WATER 2098   OW WAT   440    LIGAND     1   N1 AMA F   1    DISTANCE (A)  28.678
WATER 2098   OW WAT   440    LIGAND     5  C10 AMA F   1    DISTANCE (A)  27.901
WATER 2098   OW WAT   440    LIGAND     6   C7 AMA F   1    DISTANCE (A)  28.643
WATER 2098   OW WAT   440    LIGAND     7   C1 AMA F   1    DISTANCE (A)  27.930
WATER 2098   OW WAT   440    LIGAND     8   C6 AMA F   1    DISTANCE (A)  27.869
WATER 2098   OW WAT   440    LIGAND     9   C2 AMA F   1    DISTANCE (A)  26.538
WATER 2098   OW WAT   440    LIGAND    10   C5 AMA F   1    DISTANCE (A)  27.110
WATER 2098   OW WAT   440    LIGAND    11   C8 AMA F   1    DISTANCE (A)  27.847
WATER 2098   OW WAT   440    LIGAND    12   C4 AMA F   1    DISTANCE (A)  25.672
WATER 2098   OW WAT   440    LIGAND    13   C3 AMA F   1    DISTANCE (A)  25.734
WATER 2098   OW WAT   440    LIGAND    14   C9 AMA F   1    DISTANCE (A)  26.504
WATER 2099   OW WAT   441    LIGAND     1   N1 AMA F   1    DISTANCE (A)  27.239
WATER 2099   OW WAT   441    LIGAND     5  C10 AMA F   1    DISTANCE (A)  27.059
WATER 2099   OW WAT   441    LIGAND     6   C7 AMA F   1    DISTANCE (A)  28.164
WATER 2099   OW WAT   441    LIGAND     7   C1 AMA F   1    DISTANCE (A)  28.091
WATER 2099   OW WAT   441    LIGAND     8   C6 AMA F   1    DISTANCE (A)  26.777
WATER 2099   OW WAT   441    LIGAND     9   C2 AMA F   1    DISTANCE (A)  28.271
WATER 2099   OW WAT   441    LIGAND    10   C5 AMA F   1    DISTANCE (A)  25.612
WATER 2099   OW WAT   441    LIGAND    11   C8 AMA F   1    DISTANCE (A)  25.695
WATER 2099   OW WAT   441    LIGAND    12   C4 AMA F   1    DISTANCE (A)  25.807
WATER 2099   OW WAT   441    LIGAND    13   C3 AMA F   1    DISTANCE (A)  27.167
WATER 2099   OW WAT   441    LIGAND    14   C9 AMA F   1    DISTANCE (A)  27.239
WATER 2100   OW WAT   442    LIGAND     1   N1 AMA F   1    DISTANCE (A)  23.671
WATER 2100   OW WAT   442    LIGAND     5  C10 AMA F   1    DISTANCE (A)  22.586
WATER 2100   OW WAT   442    LIGAND     6   C7 AMA F   1    DISTANCE (A)  22.920
WATER 2100   OW WAT   442    LIGAND     7   C1 AMA F   1    DISTANCE (A)  21.876
WATER 2100   OW WAT   442    LIGAND     8   C6 AMA F   1    DISTANCE (A)  21.847
WATER 2100   OW WAT   442    LIGAND     9   C2 AMA F   1    DISTANCE (A)  20.518
WATER 2100   OW WAT   442    LIGAND    10   C5 AMA F   1    DISTANCE (A)  21.502
WATER 2100   OW WAT   442    LIGAND    11   C8 AMA F   1    DISTANCE (A)  22.565
WATER 2100   OW WAT   442    LIGAND    12   C4 AMA F   1    DISTANCE (A)  20.116
WATER 2100   OW WAT   442    LIGAND    13   C3 AMA F   1    DISTANCE (A)  20.143
WATER 2100   OW WAT   442    LIGAND    14   C9 AMA F   1    DISTANCE (A)  21.271
WATER 2101   OW WAT   443    LIGAND     1   N1 AMA F   1    DISTANCE (A)  28.228
WATER 2101   OW WAT   443    LIGAND     5  C10 AMA F   1    DISTANCE (A)  27.367
WATER 2101   OW WAT   443    LIGAND     6   C7 AMA F   1    DISTANCE (A)  28.259
WATER 2101   OW WAT   443    LIGAND     7   C1 AMA F   1    DISTANCE (A)  27.464
WATER 2101   OW WAT   443    LIGAND     8   C6 AMA F   1    DISTANCE (A)  26.433
WATER 2101   OW WAT   443    LIGAND     9   C2 AMA F   1    DISTANCE (A)  26.814
WATER 2101   OW WAT   443    LIGAND    10   C5 AMA F   1    DISTANCE (A)  25.480
WATER 2101   OW WAT   443    LIGAND    11   C8 AMA F   1    DISTANCE (A)  26.339
WATER 2101   OW WAT   443    LIGAND    12   C4 AMA F   1    DISTANCE (A)  24.776
WATER 2101   OW WAT   443    LIGAND    13   C3 AMA F   1    DISTANCE (A)  25.869
WATER 2101   OW WAT   443    LIGAND    14   C9 AMA F   1    DISTANCE (A)  26.708
WATER 2102   OW WAT   444    LIGAND     1   N1 AMA F   1    DISTANCE (A)  18.189
WATER 2102   OW WAT   444    LIGAND     5  C10 AMA F   1    DISTANCE (A)  17.385
WATER 2102   OW WAT   444    LIGAND     6   C7 AMA F   1    DISTANCE (A)  15.999
WATER 2102   OW WAT   444    LIGAND     7   C1 AMA F   1    DISTANCE (A)  15.233
WATER 2102   OW WAT   444    LIGAND     8   C6 AMA F   1    DISTANCE (A)  15.183
WATER 2102   OW WAT   444    LIGAND     9   C2 AMA F   1    DISTANCE (A)  16.095
WATER 2102   OW WAT   444    LIGAND    10   C5 AMA F   1    DISTANCE (A)  16.638
WATER 2102   OW WAT   444    LIGAND    11   C8 AMA F   1    DISTANCE (A)  17.338
WATER 2102   OW WAT   444    LIGAND    12   C4 AMA F   1    DISTANCE (A)  17.429
WATER 2102   OW WAT   444    LIGAND    13   C3 AMA F   1    DISTANCE (A)  17.473
WATER 2102   OW WAT   444    LIGAND    14   C9 AMA F   1    DISTANCE (A)  18.146
WATER 2103   OW WAT   445    LIGAND     1   N1 AMA F   1    DISTANCE (A)  14.574
WATER 2103   OW WAT   445    LIGAND     5  C10 AMA F   1    DISTANCE (A)  13.795
WATER 2103   OW WAT   445    LIGAND     6   C7 AMA F   1    DISTANCE (A)  13.593
WATER 2103   OW WAT   445    LIGAND     7   C1 AMA F   1    DISTANCE (A)  12.945
WATER 2103   OW WAT   445    LIGAND     8   C6 AMA F   1    DISTANCE (A)  13.892
WATER 2103   OW WAT   445    LIGAND     9   C2 AMA F   1    DISTANCE (A)  11.557
WATER 2103   OW WAT   445    LIGAND    10   C5 AMA F   1    DISTANCE (A)  14.095
WATER 2103   OW WAT   445    LIGAND    11   C8 AMA F   1    DISTANCE (A)  14.692
WATER 2103   OW WAT   445    LIGAND    12   C4 AMA F   1    DISTANCE (A)  12.831
WATER 2103   OW WAT   445    LIGAND    13   C3 AMA F   1    DISTANCE (A)  11.795
WATER 2103   OW WAT   445    LIGAND    14   C9 AMA F   1    DISTANCE (A)  12.505
WATER 2104   OW WAT   446    LIGAND     1   N1 AMA F   1    DISTANCE (A)  25.200
WATER 2104   OW WAT   446    LIGAND     5  C10 AMA F   1    DISTANCE (A)  25.163
WATER 2104   OW WAT   446    LIGAND     6   C7 AMA F   1    DISTANCE (A)  26.270
WATER 2104   OW WAT   446    LIGAND     7   C1 AMA F   1    DISTANCE (A)  26.350
WATER 2104   OW WAT   446    LIGAND     8   C6 AMA F   1    DISTANCE (A)  25.064
WATER 2104   OW WAT   446    LIGAND     9   C2 AMA F   1    DISTANCE (A)  26.661
WATER 2104   OW WAT   446    LIGAND    10   C5 AMA F   1    DISTANCE (A)  23.899
WATER 2104   OW WAT   446    LIGAND    11   C8 AMA F   1    DISTANCE (A)  23.814
WATER 2104   OW WAT   446    LIGAND    12   C4 AMA F   1    DISTANCE (A)  24.241
WATER 2104   OW WAT   446    LIGAND    13   C3 AMA F   1    DISTANCE (A)  25.569
WATER 2104   OW WAT   446    LIGAND    14   C9 AMA F   1    DISTANCE (A)  25.483
WATER 2105   OW WAT   447    LIGAND     1   N1 AMA F   1    DISTANCE (A)  15.862
WATER 2105   OW WAT   447    LIGAND     5  C10 AMA F   1    DISTANCE (A)  15.109
WATER 2105   OW WAT   447    LIGAND     6   C7 AMA F   1    DISTANCE (A)  15.215
WATER 2105   OW WAT   447    LIGAND     7   C1 AMA F   1    DISTANCE (A)  14.594
WATER 2105   OW WAT   447    LIGAND     8   C6 AMA F   1    DISTANCE (A)  15.352
WATER 2105   OW WAT   447    LIGAND     9   C2 AMA F   1    DISTANCE (A)  13.098
WATER 2105   OW WAT   447    LIGAND    10   C5 AMA F   1    DISTANCE (A)  15.251
WATER 2105   OW WAT   447    LIGAND    11   C8 AMA F   1    DISTANCE (A)  15.848
WATER 2105   OW WAT   447    LIGAND    12   C4 AMA F   1    DISTANCE (A)  13.826
WATER 2105   OW WAT   447    LIGAND    13   C3 AMA F   1    DISTANCE (A)  12.975
WATER 2105   OW WAT   447    LIGAND    14   C9 AMA F   1    DISTANCE (A)  13.672
WATER 2106   OW WAT   448    LIGAND     1   N1 AMA F   1    DISTANCE (A)  27.113
WATER 2106   OW WAT   448    LIGAND     5  C10 AMA F   1    DISTANCE (A)  25.989
WATER 2106   OW WAT   448    LIGAND     6   C7 AMA F   1    DISTANCE (A)  26.374
WATER 2106   OW WAT   448    LIGAND     7   C1 AMA F   1    DISTANCE (A)  25.274
WATER 2106   OW WAT   448    LIGAND     8   C6 AMA F   1    DISTANCE (A)  25.047
WATER 2106   OW WAT   448    LIGAND     9   C2 AMA F   1    DISTANCE (A)  24.006
WATER 2106   OW WAT   448    LIGAND    10   C5 AMA F   1    DISTANCE (A)  24.646
WATER 2106   OW WAT   448    LIGAND    11   C8 AMA F   1    DISTANCE (A)  25.775
WATER 2106   OW WAT   448    LIGAND    12   C4 AMA F   1    DISTANCE (A)  23.342
WATER 2106   OW WAT   448    LIGAND    13   C3 AMA F   1    DISTANCE (A)  23.581
WATER 2106   OW WAT   448    LIGAND    14   C9 AMA F   1    DISTANCE (A)  24.755
WATER 2107   OW WAT   449    LIGAND     1   N1 AMA F   1    DISTANCE (A)  23.411
WATER 2107   OW WAT   449    LIGAND     5  C10 AMA F   1    DISTANCE (A)  22.145
WATER 2107   OW WAT   449    LIGAND     6   C7 AMA F   1    DISTANCE (A)  22.461
WATER 2107   OW WAT   449    LIGAND     7   C1 AMA F   1    DISTANCE (A)  21.210
WATER 2107   OW WAT   449    LIGAND     8   C6 AMA F   1    DISTANCE (A)  20.561
WATER 2107   OW WAT   449    LIGAND     9   C2 AMA F   1    DISTANCE (A)  20.282
WATER 2107   OW WAT   449    LIGAND    10   C5 AMA F   1    DISTANCE (A)  20.220
WATER 2107   OW WAT   449    LIGAND    11   C8 AMA F   1    DISTANCE (A)  21.530
WATER 2107   OW WAT   449    LIGAND    12   C4 AMA F   1    DISTANCE (A)  19.241
WATER 2107   OW WAT   449    LIGAND    13   C3 AMA F   1    DISTANCE (A)  19.929
WATER 2107   OW WAT   449    LIGAND    14   C9 AMA F   1    DISTANCE (A)  21.253
WATER 2108   OW WAT   450    LIGAND     1   N1 AMA F   1    DISTANCE (A)  15.853
WATER 2108   OW WAT   450    LIGAND     5  C10 AMA F   1    DISTANCE (A)  14.664
WATER 2108   OW WAT   450    LIGAND     6   C7 AMA F   1    DISTANCE (A)  14.405
WATER 2108   OW WAT   450    LIGAND     7   C1 AMA F   1    DISTANCE (A)  13.246
WATER 2108   OW WAT   450    LIGAND     8   C6 AMA F   1    DISTANCE (A)  11.957
WATER 2108   OW WAT   450    LIGAND     9   C2 AMA F   1    DISTANCE (A)  13.661
WATER 2108   OW WAT   450    LIGAND    10   C5 AMA F   1    DISTANCE (A)  12.270
WATER 2108   OW WAT   450    LIGAND    11   C8 AMA F   1    DISTANCE (A)  13.511
WATER 2108   OW WAT   450    LIGAND    12   C4 AMA F   1    DISTANCE (A)  12.713
WATER 2108   OW WAT   450    LIGAND    13   C3 AMA F   1    DISTANCE (A)  13.932
WATER 2108   OW WAT   450    LIGAND    14   C9 AMA F   1    DISTANCE (A)  15.035
WATER 2109   OW WAT   451    LIGAND     1   N1 AMA F   1    DISTANCE (A)  19.117
WATER 2109   OW WAT   451    LIGAND     5  C10 AMA F   1    DISTANCE (A)  18.301
WATER 2109   OW WAT   451    LIGAND     6   C7 AMA F   1    DISTANCE (A)  18.521
WATER 2109   OW WAT   451    LIGAND     7   C1 AMA F   1    DISTANCE (A)  17.807
WATER 2109   OW WAT   451    LIGAND     8   C6 AMA F   1    DISTANCE (A)  16.294
WATER 2109   OW WAT   451    LIGAND     9   C2 AMA F   1    DISTANCE (A)  18.379
WATER 2109   OW WAT   451    LIGAND    10   C5 AMA F   1    DISTANCE (A)  16.043
WATER 2109   OW WAT   451    LIGAND    11   C8 AMA F   1    DISTANCE (A)  16.832
WATER 2109   OW WAT   451    LIGAND    12   C4 AMA F   1    DISTANCE (A)  16.672
WATER 2109   OW WAT   451    LIGAND    13   C3 AMA F   1    DISTANCE (A)  18.154
WATER 2109   OW WAT   451    LIGAND    14   C9 AMA F   1    DISTANCE (A)  18.852
WATER 2110   OW WAT   452    LIGAND     1   N1 AMA F   1    DISTANCE (A)  25.742
WATER 2110   OW WAT   452    LIGAND     5  C10 AMA F   1    DISTANCE (A)  26.009
WATER 2110   OW WAT   452    LIGAND     6   C7 AMA F   1    DISTANCE (A)  27.421
WATER 2110   OW WAT   452    LIGAND     7   C1 AMA F   1    DISTANCE (A)  27.795
WATER 2110   OW WAT   452    LIGAND     8   C6 AMA F   1    DISTANCE (A)  26.876
WATER 2110   OW WAT   452    LIGAND     9   C2 AMA F   1    DISTANCE (A)  27.769
WATER 2110   OW WAT   452    LIGAND    10   C5 AMA F   1    DISTANCE (A)  25.431
WATER 2110   OW WAT   452    LIGAND    11   C8 AMA F   1    DISTANCE (A)  25.026
WATER 2110   OW WAT   452    LIGAND    12   C4 AMA F   1    DISTANCE (A)  25.403
WATER 2110   OW WAT   452    LIGAND    13   C3 AMA F   1    DISTANCE (A)  26.374
WATER 2110   OW WAT   452    LIGAND    14   C9 AMA F   1    DISTANCE (A)  25.976
WATER 2111   OW WAT   453    LIGAND     1   N1 AMA F   1    DISTANCE (A)  20.723
WATER 2111   OW WAT   453    LIGAND     5  C10 AMA F   1    DISTANCE (A)  20.277
WATER 2111   OW WAT   453    LIGAND     6   C7 AMA F   1    DISTANCE (A)  21.177
WATER 2111   OW WAT   453    LIGAND     7   C1 AMA F   1    DISTANCE (A)  20.862
WATER 2111   OW WAT   453    LIGAND     8   C6 AMA F   1    DISTANCE (A)  21.093
WATER 2111   OW WAT   453    LIGAND     9   C2 AMA F   1    DISTANCE (A)  19.444
WATER 2111   OW WAT   453    LIGAND    10   C5 AMA F   1    DISTANCE (A)  20.194
WATER 2111   OW WAT   453    LIGAND    11   C8 AMA F   1    DISTANCE (A)  20.522
WATER 2111   OW WAT   453    LIGAND    12   C4 AMA F   1    DISTANCE (A)  18.725
WATER 2111   OW WAT   453    LIGAND    13   C3 AMA F   1    DISTANCE (A)  18.460
WATER 2111   OW WAT   453    LIGAND    14   C9 AMA F   1    DISTANCE (A)  18.814
WATER 2112   OW WAT   454    LIGAND     1   N1 AMA F   1    DISTANCE (A)  16.093
WATER 2112   OW WAT   454    LIGAND     5  C10 AMA F   1    DISTANCE (A)  16.872
WATER 2112   OW WAT   454    LIGAND     6   C7 AMA F   1    DISTANCE (A)  18.256
WATER 2112   OW WAT   454    LIGAND     7   C1 AMA F   1    DISTANCE (A)  19.142
WATER 2112   OW WAT   454    LIGAND     8   C6 AMA F   1    DISTANCE (A)  18.608
WATER 2112   OW WAT   454    LIGAND     9   C2 AMA F   1    DISTANCE (A)  19.343
WATER 2112   OW WAT   454    LIGAND    10   C5 AMA F   1    DISTANCE (A)  17.248
WATER 2112   OW WAT   454    LIGAND    11   C8 AMA F   1    DISTANCE (A)  16.263
WATER 2112   OW WAT   454    LIGAND    12   C4 AMA F   1    DISTANCE (A)  17.473
WATER 2112   OW WAT   454    LIGAND    13   C3 AMA F   1    DISTANCE (A)  18.042
WATER 2112   OW WAT   454    LIGAND    14   C9 AMA F   1    DISTANCE (A)  17.097
WATER 2113   OW WAT   455    LIGAND     1   N1 AMA F   1    DISTANCE (A)  15.611
WATER 2113   OW WAT   455    LIGAND     5  C10 AMA F   1    DISTANCE (A)  14.516
WATER 2113   OW WAT   455    LIGAND     6   C7 AMA F   1    DISTANCE (A)  13.394
WATER 2113   OW WAT   455    LIGAND     7   C1 AMA F   1    DISTANCE (A)  12.277
WATER 2113   OW WAT   455    LIGAND     8   C6 AMA F   1    DISTANCE (A)  12.968
WATER 2113   OW WAT   455    LIGAND     9   C2 AMA F   1    DISTANCE (A)  11.792
WATER 2113   OW WAT   455    LIGAND    10   C5 AMA F   1    DISTANCE (A)  14.128
WATER 2113   OW WAT   455    LIGAND    11   C8 AMA F   1    DISTANCE (A)  15.106
WATER 2113   OW WAT   455    LIGAND    12   C4 AMA F   1    DISTANCE (A)  13.707
WATER 2113   OW WAT   455    LIGAND    13   C3 AMA F   1    DISTANCE (A)  13.053
WATER 2113   OW WAT   455    LIGAND    14   C9 AMA F   1    DISTANCE (A)  14.110
WATER 2114   OW WAT   456    LIGAND     1   N1 AMA F   1    DISTANCE (A)  13.628
WATER 2114   OW WAT   456    LIGAND     5  C10 AMA F   1    DISTANCE (A)  14.006
WATER 2114   OW WAT   456    LIGAND     6   C7 AMA F   1    DISTANCE (A)  13.445
WATER 2114   OW WAT   456    LIGAND     7   C1 AMA F   1    DISTANCE (A)  14.064
WATER 2114   OW WAT   456    LIGAND     8   C6 AMA F   1    DISTANCE (A)  15.581
WATER 2114   OW WAT   456    LIGAND     9   C2 AMA F   1    DISTANCE (A)  13.725
WATER 2114   OW WAT   456    LIGAND    10   C5 AMA F   1    DISTANCE (A)  16.068
WATER 2114   OW WAT   456    LIGAND    11   C8 AMA F   1    DISTANCE (A)  15.527
WATER 2114   OW WAT   456    LIGAND    12   C4 AMA F   1    DISTANCE (A)  15.774
WATER 2114   OW WAT   456    LIGAND    13   C3 AMA F   1    DISTANCE (A)  14.279
WATER 2114   OW WAT   456    LIGAND    14   C9 AMA F   1    DISTANCE (A)  13.673
WATER 2115   OW WAT   457    LIGAND     1   N1 AMA F   1    DISTANCE (A)  14.221
WATER 2115   OW WAT   457    LIGAND     5  C10 AMA F   1    DISTANCE (A)  14.897
WATER 2115   OW WAT   457    LIGAND     6   C7 AMA F   1    DISTANCE (A)  16.021
WATER 2115   OW WAT   457    LIGAND     7   C1 AMA F   1    DISTANCE (A)  16.838
WATER 2115   OW WAT   457    LIGAND     8   C6 AMA F   1    DISTANCE (A)  16.043
WATER 2115   OW WAT   457    LIGAND     9   C2 AMA F   1    DISTANCE (A)  17.461
WATER 2115   OW WAT   457    LIGAND    10   C5 AMA F   1    DISTANCE (A)  14.916
WATER 2115   OW WAT   457    LIGAND    11   C8 AMA F   1    DISTANCE (A)  13.990
WATER 2115   OW WAT   457    LIGAND    12   C4 AMA F   1    DISTANCE (A)  15.618
WATER 2115   OW WAT   457    LIGAND    13   C3 AMA F   1    DISTANCE (A)  16.435
WATER 2115   OW WAT   457    LIGAND    14   C9 AMA F   1    DISTANCE (A)  15.594
WATER 2116   OW WAT   458    LIGAND     1   N1 AMA F   1    DISTANCE (A)  22.290
WATER 2116   OW WAT   458    LIGAND     5  C10 AMA F   1    DISTANCE (A)  22.770
WATER 2116   OW WAT   458    LIGAND     6   C7 AMA F   1    DISTANCE (A)  24.289
WATER 2116   OW WAT   458    LIGAND     7   C1 AMA F   1    DISTANCE (A)  24.876
WATER 2116   OW WAT   458    LIGAND     8   C6 AMA F   1    DISTANCE (A)  24.589
WATER 2116   OW WAT   458    LIGAND     9   C2 AMA F   1    DISTANCE (A)  24.360
WATER 2116   OW WAT   458    LIGAND    10   C5 AMA F   1    DISTANCE (A)  23.088
WATER 2116   OW WAT   458    LIGAND    11   C8 AMA F   1    DISTANCE (A)  22.460
WATER 2116   OW WAT   458    LIGAND    12   C4 AMA F   1    DISTANCE (A)  22.533
WATER 2116   OW WAT   458    LIGAND    13   C3 AMA F   1    DISTANCE (A)  22.845
WATER 2116   OW WAT   458    LIGAND    14   C9 AMA F   1    DISTANCE (A)  22.203
WATER 2117   OW WAT   459    LIGAND     1   N1 AMA F   1    DISTANCE (A)  12.695
WATER 2117   OW WAT   459    LIGAND     5  C10 AMA F   1    DISTANCE (A)  13.578
WATER 2117   OW WAT   459    LIGAND     6   C7 AMA F   1    DISTANCE (A)  14.746
WATER 2117   OW WAT   459    LIGAND     7   C1 AMA F   1    DISTANCE (A)  15.745
WATER 2117   OW WAT   459    LIGAND     8   C6 AMA F   1    DISTANCE (A)  16.307
WATER 2117   OW WAT   459    LIGAND     9   C2 AMA F   1    DISTANCE (A)  15.176
WATER 2117   OW WAT   459    LIGAND    10   C5 AMA F   1    DISTANCE (A)  15.257
WATER 2117   OW WAT   459    LIGAND    11   C8 AMA F   1    DISTANCE (A)  14.227
WATER 2117   OW WAT   459    LIGAND    12   C4 AMA F   1    DISTANCE (A)  14.672
[truncated: 315,577 more chars]
