# Supplementary material for: Determination of Ligand Binding Modes in Hydrated Viral Ion Channels to Foster Drug Design and Repositioning
Source: J Chem Inf Model. 2021 Jul 27;61(8):4011–22. doi: 10.1021/acs.jcim.1c00488 (PMC8389532; doi:10.1021/acs.jcim.1c00488)
Supplement: Supplementary file 2 — ci1c00488_si_002.zip [file ci1c00488_si_002.zip › supporting_data_05_05/supporting_data/minimization_examples_3_ligands/RA_M2A_dry_holo/coord.pdb]

ATOM      1  N   SER A  23      -3.835  -2.953   1.986  1.00 52.29           N  
ATOM      2  CA  SER A  23      -2.854  -2.711   3.041  1.00 51.58           C  
ATOM      3  C   SER A  23      -3.369  -3.099   4.436  1.00 44.40           C  
ATOM      4  O   SER A  23      -2.610  -3.067   5.404  1.00 44.17           O  
ATOM      5  CB  SER A  23      -2.422  -1.239   3.040  1.00 57.84           C  
ATOM      6  OG  SER A  23      -1.567  -0.945   4.134  1.00 67.52           O  
ATOM      7  N   ASP A  24      -4.644  -3.445   4.550  1.00 32.24           N  
ATOM      8  CA  ASP A  24      -5.137  -3.987   5.813  1.00 34.82           C  
ATOM      9  C   ASP A  24      -4.415  -5.297   6.092  1.00 33.11           C  
ATOM     10  O   ASP A  24      -4.464  -6.210   5.255  1.00 26.84           O  
ATOM     11  CB  ASP A  24      -6.650  -4.221   5.776  1.00 30.76           C  
ATOM     12  CG  ASP A  24      -7.224  -4.558   7.146  1.00 39.48           C  
ATOM     13  OD1 ASP A  24      -8.351  -4.102   7.458  1.00 42.83           O  
ATOM     14  OD2 ASP A  24      -6.549  -5.261   7.929  1.00 38.77           O1-
ATOM     15  N   PRO A  25      -3.744  -5.441   7.239  1.00 32.38           N  
ATOM     16  CA  PRO A  25      -2.938  -6.649   7.465  1.00 28.10           C  
ATOM     17  C   PRO A  25      -3.774  -7.895   7.629  1.00 22.40           C  
ATOM     18  O   PRO A  25      -3.300  -8.992   7.312  1.00 18.83           O  
ATOM     19  CB  PRO A  25      -2.159  -6.324   8.753  1.00 28.28           C  
ATOM     20  CG  PRO A  25      -2.351  -4.845   8.983  1.00 33.18           C  
ATOM     21  CD  PRO A  25      -3.668  -4.501   8.370  1.00 31.51           C  
ATOM     22  N   LEU A  26      -4.995  -7.763   8.153  1.00 24.90           N  
ATOM     23  CA  LEU A  26      -5.926  -8.885   8.155  1.00 26.78           C  
ATOM     24  C   LEU A  26      -6.148  -9.392   6.738  1.00 20.28           C  
ATOM     25  O   LEU A  26      -6.091 -10.599   6.477  1.00 17.92           O  
ATOM     26  CB  LEU A  26      -7.265  -8.473   8.783  1.00 28.68           C  
ATOM     27  CG  LEU A  26      -7.599  -8.937  10.206  1.00 40.01           C  
ATOM     28  CD1 LEU A  26      -6.423  -8.691  11.150  1.00 29.51           C  
ATOM     29  CD2 LEU A  26      -8.836  -8.225  10.727  1.00 35.73           C  
ATOM     30  N   VAL A  27      -6.421  -8.475   5.816  1.00 19.59           N  
ATOM     31  CA  VAL A  27      -6.784  -8.871   4.457  1.00 24.20           C  
ATOM     32  C   VAL A  27      -5.566  -9.400   3.701  1.00 18.14           C  
ATOM     33  O   VAL A  27      -5.671 -10.337   2.891  1.00 20.78           O  
ATOM     34  CB  VAL A  27      -7.439  -7.683   3.731  1.00 26.47           C  
ATOM     35  CG1 VAL A  27      -7.922  -8.100   2.365  1.00 21.39           C  
ATOM     36  CG2 VAL A  27      -8.589  -7.118   4.564  1.00 23.95           C  
ATOM     37  N   VAL A  28      -4.389  -8.829   3.961  1.00 22.99           N  
ATOM     38  CA  VAL A  28      -3.185  -9.378   3.350  1.00 18.73           C  
ATOM     39  C   VAL A  28      -2.908 -10.765   3.909  1.00 19.87           C  
ATOM     40  O   VAL A  28      -2.641 -11.709   3.156  1.00 20.31           O  
ATOM     41  CB  VAL A  28      -2.003  -8.412   3.542  1.00 22.31           C  
ATOM     42  CG1 VAL A  28      -0.680  -9.055   3.072  1.00 25.03           C  
ATOM     43  CG2 VAL A  28      -2.265  -7.128   2.762  1.00 24.35           C  
ATOM     44  N   ALA A  29      -3.055 -10.931   5.226  1.00 21.96           N  
ATOM     45  CA  ALA A  29      -2.786 -12.228   5.839  1.00 19.44           C  
ATOM     46  C   ALA A  29      -3.720 -13.297   5.292  1.00 17.64           C  
ATOM     47  O   ALA A  29      -3.275 -14.386   4.909  1.00 19.76           O  
ATOM     48  CB  ALA A  29      -2.924 -12.129   7.358  1.00 18.24           C  
ATOM     49  N   ALA A  30      -5.035 -13.020   5.299  1.00 22.57           N  
ATOM     50  CA  ALA A  30      -6.005 -13.969   4.761  1.00 17.42           C  
ATOM     51  C   ALA A  30      -5.743 -14.267   3.292  1.00 13.47           C  
ATOM     52  O   ALA A  30      -5.923 -15.405   2.839  1.00 18.89           O  
ATOM     53  CB  ALA A  30      -7.437 -13.435   4.968  1.00 16.61           C  
ATOM     54  N   SER A  31      -5.324 -13.263   2.523  1.00 17.02           N  
ATOM     55  CA  SER A  31      -4.935 -13.513   1.130  1.00 16.30           C  
ATOM     56  C   SER A  31      -3.815 -14.545   1.043  1.00 21.95           C  
ATOM     57  O   SER A  31      -3.882 -15.487   0.241  1.00 16.07           O  
ATOM     58  CB  SER A  31      -4.497 -12.209   0.450  1.00 21.55           C  
ATOM     59  OG  SER A  31      -5.540 -11.249   0.445  1.00 20.61           O  
ATOM     60  N   ILE A  32      -2.758 -14.366   1.850  1.00 16.94           N  
ATOM     61  CA  ILE A  32      -1.636 -15.302   1.840  1.00 19.42           C  
ATOM     62  C   ILE A  32      -2.093 -16.671   2.305  1.00 15.37           C  
ATOM     63  O   ILE A  32      -1.728 -17.705   1.724  1.00 17.67           O  
ATOM     64  CB  ILE A  32      -0.489 -14.769   2.724  1.00 20.13           C  
ATOM     65  CG1 ILE A  32       0.092 -13.475   2.151  1.00 16.82           C  
ATOM     66  CG2 ILE A  32       0.578 -15.841   2.946  1.00 14.77           C  
ATOM     67  CD1 ILE A  32       0.930 -12.698   3.162  1.00 23.01           C  
ATOM     68  N   ILE A  33      -2.911 -16.694   3.360  1.00 21.03           N  
ATOM     69  CA  ILE A  33      -3.408 -17.941   3.926  1.00 21.86           C  
ATOM     70  C   ILE A  33      -4.330 -18.655   2.940  1.00 18.70           C  
ATOM     71  O   ILE A  33      -4.280 -19.885   2.805  1.00 16.50           O  
ATOM     72  CB  ILE A  33      -4.108 -17.646   5.266  1.00 18.34           C  
ATOM     73  CG1 ILE A  33      -3.084 -17.200   6.311  1.00 26.00           C  
ATOM     74  CG2 ILE A  33      -4.870 -18.845   5.754  1.00 23.64           C  
ATOM     75  CD1 ILE A  33      -3.745 -16.668   7.585  1.00 28.05           C  
ATOM     76  N   GLY A  34      -5.193 -17.899   2.253  1.00 18.17           N  
ATOM     77  CA  GLY A  34      -6.058 -18.499   1.244  1.00 20.80           C  
ATOM     78  C   GLY A  34      -5.281 -19.141   0.107  1.00 20.23           C  
ATOM     79  O   GLY A  34      -5.663 -20.203  -0.395  1.00 20.06           O  
ATOM     80  N   ILE A  35      -4.176 -18.521  -0.311  1.00 19.48           N  
ATOM     81  CA  ILE A  35      -3.359 -19.132  -1.364  1.00 18.42           C  
ATOM     82  C   ILE A  35      -2.704 -20.417  -0.856  1.00 15.49           C  
ATOM     83  O   ILE A  35      -2.693 -21.441  -1.553  1.00 15.24           O  
ATOM     84  CB  ILE A  35      -2.326 -18.125  -1.903  1.00 22.66           C  
ATOM     85  CG1 ILE A  35      -3.042 -16.988  -2.656  1.00 20.73           C  
ATOM     86  CG2 ILE A  35      -1.323 -18.829  -2.805  1.00 28.72           C  
ATOM     87  CD1 ILE A  35      -2.256 -15.668  -2.694  1.00 19.76           C  
ATOM     88  N   LEU A  36      -2.200 -20.407   0.385  1.00 15.79           N  
ATOM     89  CA  LEU A  36      -1.621 -21.621   0.962  1.00 14.87           C  
ATOM     90  C   LEU A  36      -2.664 -22.718   1.114  1.00 19.36           C  
ATOM     91  O   LEU A  36      -2.401 -23.892   0.812  1.00 20.73           O  
ATOM     92  CB  LEU A  36      -0.990 -21.304   2.320  1.00 17.54           C  
ATOM     93  CG  LEU A  36      -0.584 -22.503   3.186  1.00 21.17           C  
ATOM     94  CD1 LEU A  36       0.613 -23.232   2.587  1.00 21.77           C  
ATOM     95  CD2 LEU A  36      -0.288 -22.062   4.627  1.00 26.68           C  
ATOM     96  N   HIS A  37      -3.847 -22.357   1.622  1.00 19.39           N  
ATOM     97  CA  HIS A  37      -4.946 -23.310   1.768  1.00 20.87           C  
ATOM     98  C   HIS A  37      -5.215 -24.052   0.461  1.00 16.43           C  
ATOM     99  O   HIS A  37      -5.337 -25.283   0.447  1.00 16.47           O  
ATOM    100  CB  HIS A  37      -6.197 -22.573   2.266  1.00 18.69           C  
ATOM    101  CG  HIS A  37      -7.255 -23.472   2.837  1.00 22.74           C  
ATOM    102  CD2 HIS A  37      -7.325 -24.822   2.940  1.00 26.16           C  
ATOM    103  ND1 HIS A  37      -8.419 -22.986   3.391  1.00 29.16           N  
ATOM    104  CE1 HIS A  37      -9.169 -23.999   3.796  1.00 29.00           C  
ATOM    105  NE2 HIS A  37      -8.527 -25.123   3.532  1.00 22.74           N  
ATOM    106  N   LEU A  38      -5.270 -23.328  -0.659  1.00 14.17           N  
ATOM    107  CA  LEU A  38      -5.485 -24.008  -1.937  1.00 22.57           C  
ATOM    108  C   LEU A  38      -4.326 -24.938  -2.278  1.00 24.86           C  
ATOM    109  O   LEU A  38      -4.538 -26.030  -2.823  1.00 23.75           O  
ATOM    110  CB  LEU A  38      -5.691 -23.005  -3.076  1.00 22.12           C  
ATOM    111  CG  LEU A  38      -6.038 -23.680  -4.421  1.00 27.98           C  
ATOM    112  CD1 LEU A  38      -7.287 -24.558  -4.317  1.00 25.89           C  
ATOM    113  CD2 LEU A  38      -6.237 -22.682  -5.538  1.00 36.42           C  
ATOM    114  N   ILE A  39      -3.090 -24.515  -1.993  1.00 21.45           N  
ATOM    115  CA  ILE A  39      -1.945 -25.376  -2.273  1.00 18.05           C  
ATOM    116  C   ILE A  39      -2.049 -26.675  -1.482  1.00 22.28           C  
ATOM    117  O   ILE A  39      -1.842 -27.772  -2.018  1.00 19.76           O  
ATOM    118  CB  ILE A  39      -0.635 -24.633  -1.972  1.00 24.34           C  
ATOM    119  CG1 ILE A  39      -0.509 -23.406  -2.877  1.00 20.27           C  
ATOM    120  CG2 ILE A  39       0.548 -25.560  -2.139  1.00 24.57           C  
ATOM    121  CD1 ILE A  39       0.675 -22.551  -2.527  1.00 25.28           C  
ATOM    122  N   LEU A  40      -2.361 -26.568  -0.190  1.00 19.89           N  
ATOM    123  CA  LEU A  40      -2.509 -27.758   0.639  1.00 20.63           C  
ATOM    124  C   LEU A  40      -3.636 -28.647   0.137  1.00 25.57           C  
ATOM    125  O   LEU A  40      -3.515 -29.880   0.127  1.00 23.32           O  
ATOM    126  CB  LEU A  40      -2.768 -27.340   2.083  1.00 19.40           C  
ATOM    127  CG  LEU A  40      -1.614 -26.631   2.773  1.00 21.44           C  
ATOM    128  CD1 LEU A  40      -2.038 -26.171   4.176  1.00 19.07           C  
ATOM    129  CD2 LEU A  40      -0.460 -27.608   2.841  1.00 22.68           C  
ATOM    130  N   TRP A  41      -4.760 -28.041  -0.243  1.00 20.98           N  
ATOM    131  CA  TRP A  41      -5.884 -28.817  -0.762  1.00 24.83           C  
ATOM    132  C   TRP A  41      -5.490 -29.567  -2.035  1.00 29.09           C  
ATOM    133  O   TRP A  41      -5.777 -30.761  -2.179  1.00 25.52           O  
ATOM    134  CB  TRP A  41      -7.074 -27.892  -1.018  1.00 26.16           C  
ATOM    135  CG  TRP A  41      -8.358 -28.632  -1.335  1.00 25.22           C  
ATOM    136  CD1 TRP A  41      -9.331 -28.991  -0.453  1.00 28.88           C  
ATOM    137  CD2 TRP A  41      -8.782 -29.097  -2.618  1.00 28.44           C  
ATOM    138  CE2 TRP A  41     -10.038 -29.727  -2.441  1.00 37.57           C  
ATOM    139  CE3 TRP A  41      -8.232 -29.033  -3.904  1.00 33.98           C  
ATOM    140  NE1 TRP A  41     -10.350 -29.655  -1.109  1.00 31.11           N  
ATOM    141  CZ2 TRP A  41     -10.744 -30.300  -3.499  1.00 36.40           C  
ATOM    142  CZ3 TRP A  41      -8.935 -29.606  -4.960  1.00 36.96           C  
ATOM    143  CH2 TRP A  41     -10.176 -30.231  -4.747  1.00 37.31           C  
ATOM    144  N   ILE A  42      -4.813 -28.882  -2.959  1.00 26.62           N  
ATOM    145  CA  ILE A  42      -4.416 -29.516  -4.215  1.00 27.81           C  
ATOM    146  C   ILE A  42      -3.437 -30.655  -3.958  1.00 30.29           C  
ATOM    147  O   ILE A  42      -3.597 -31.759  -4.488  1.00 28.37           O  
ATOM    148  CB  ILE A  42      -3.834 -28.472  -5.184  1.00 29.35           C  
ATOM    149  CG1 ILE A  42      -4.911 -27.459  -5.575  1.00 24.11           C  
ATOM    150  CG2 ILE A  42      -3.284 -29.155  -6.426  1.00 36.09           C  
ATOM    151  CD1 ILE A  42      -4.450 -26.408  -6.544  1.00 31.40           C  
ATOM    152  N   LEU A  43      -2.396 -30.403  -3.146  1.00 37.68           N  
ATOM    153  CA  LEU A  43      -1.426 -31.457  -2.846  1.00 30.82           C  
ATOM    154  C   LEU A  43      -2.092 -32.642  -2.158  1.00 34.81           C  
ATOM    155  O   LEU A  43      -1.751 -33.802  -2.427  1.00 28.31           O  
ATOM    156  CB  LEU A  43      -0.295 -30.913  -1.972  1.00 25.48           C  
ATOM    157  CG  LEU A  43       0.551 -29.795  -2.568  1.00 25.24           C  
ATOM    158  CD1 LEU A  43       1.606 -29.364  -1.554  1.00 30.56           C  
ATOM    159  CD2 LEU A  43       1.207 -30.263  -3.870  1.00 29.08           C  
ATOM    160  N   ASP A  44      -3.038 -32.367  -1.254  1.00 34.65           N  
ATOM    161  CA  ASP A  44      -3.859 -33.412  -0.664  1.00 36.95           C  
ATOM    162  C   ASP A  44      -4.742 -34.096  -1.702  1.00 48.26           C  
ATOM    163  O   ASP A  44      -5.115 -35.257  -1.511  1.00 52.80           O  
ATOM    164  CB  ASP A  44      -4.723 -32.816   0.451  1.00 43.51           C  
ATOM    165  CG  ASP A  44      -5.663 -33.832   1.083  1.00 50.80           C  
ATOM    166  OD1 ASP A  44      -5.222 -34.566   1.996  1.00 58.94           O  
ATOM    167  OD2 ASP A  44      -6.846 -33.888   0.675  1.00 57.49           O1-
ATOM    168  N   ARG A  45      -5.083 -33.404  -2.791  1.00 39.79           N  
ATOM    169  CA  ARG A  45      -5.888 -34.008  -3.849  1.00 44.47           C  
ATOM    170  C   ARG A  45      -5.036 -34.844  -4.799  1.00 47.57           C  
ATOM    171  O   ARG A  45      -5.456 -35.930  -5.215  1.00 53.90           O  
ATOM    172  CB  ARG A  45      -6.633 -32.918  -4.624  1.00 45.70           C  
ATOM    173  CG  ARG A  45      -7.556 -33.446  -5.721  1.00 41.03           C  
ATOM    174  CD  ARG A  45      -8.604 -34.382  -5.150  1.00 50.54           C  
ATOM    175  NE  ARG A  45      -9.628 -34.723  -6.140  1.00 56.77           N  
ATOM    176  CZ  ARG A  45      -9.434 -35.554  -7.161  1.00 52.97           C  
ATOM    177  NH1 ARG A  45      -8.251 -36.130  -7.336  1.00 63.37           N1+
ATOM    178  NH2 ARG A  45     -10.419 -35.806  -8.009  1.00 61.55           N  
ATOM    179  N   LEU A  46      -3.848 -34.365  -5.157  1.00 36.71           N  
ATOM    180  CA  LEU A  46      -3.013 -35.074  -6.118  1.00 36.11           C  
ATOM    181  C   LEU A  46      -2.304 -36.258  -5.469  1.00 46.05           C  
ATOM    182  O   LEU A  46      -2.419 -37.393  -5.933  1.00 52.43           O  
ATOM    183  CB  LEU A  46      -1.995 -34.127  -6.743  1.00 39.66           C  
ATOM    184  CG  LEU A  46      -2.523 -32.931  -7.541  1.00 42.92           C  
ATOM    185  CD1 LEU A  46      -1.360 -32.067  -7.988  1.00 48.22           C  
ATOM    186  CD2 LEU A  46      -3.332 -33.376  -8.741  1.00 35.40           C  
TER   
ATOM    187  N   ASP B  24     -13.625  -2.603   3.992  1.00 44.43           N  
ATOM    188  CA  ASP B  24     -14.987  -3.120   3.936  1.00 38.34           C  
ATOM    189  C   ASP B  24     -15.203  -4.201   4.996  1.00 38.15           C  
ATOM    190  O   ASP B  24     -14.380  -5.119   5.130  1.00 32.40           O  
ATOM    191  CB  ASP B  24     -15.292  -3.671   2.544  1.00 41.82           C  
ATOM    192  CG  ASP B  24     -16.761  -3.975   2.345  1.00 47.50           C  
ATOM    193  OD1 ASP B  24     -17.405  -4.518   3.272  1.00 52.65           O  
ATOM    194  OD2 ASP B  24     -17.284  -3.661   1.255  1.00 66.16           O1-
ATOM    195  N   PRO B  25     -16.299  -4.082   5.756  1.00 33.03           N  
ATOM    196  CA  PRO B  25     -16.562  -5.067   6.819  1.00 29.39           C  
ATOM    197  C   PRO B  25     -16.859  -6.455   6.292  1.00 26.97           C  
ATOM    198  O   PRO B  25     -16.607  -7.443   6.991  1.00 27.51           O  
ATOM    199  CB  PRO B  25     -17.773  -4.478   7.557  1.00 35.81           C  
ATOM    200  CG  PRO B  25     -17.756  -3.023   7.224  1.00 42.59           C  
ATOM    201  CD  PRO B  25     -17.207  -2.927   5.832  1.00 39.68           C  
ATOM    202  N   LEU B  26     -17.428  -6.570   5.096  1.00 27.46           N  
ATOM    203  CA  LEU B  26     -17.611  -7.893   4.515  1.00 28.72           C  
ATOM    204  C   LEU B  26     -16.262  -8.542   4.220  1.00 20.53           C  
ATOM    205  O   LEU B  26     -16.048  -9.727   4.502  1.00 26.09           O  
ATOM    206  CB  LEU B  26     -18.451  -7.793   3.247  1.00 25.63           C  
ATOM    207  CG  LEU B  26     -18.500  -9.053   2.388  1.00 31.56           C  
ATOM    208  CD1 LEU B  26     -18.874 -10.293   3.206  1.00 29.84           C  
ATOM    209  CD2 LEU B  26     -19.504  -8.823   1.276  1.00 32.43           C  
ATOM    210  N   VAL B  27     -15.354  -7.782   3.617  1.00 20.66           N  
ATOM    211  CA  VAL B  27     -14.017  -8.299   3.333  1.00 25.70           C  
ATOM    212  C   VAL B  27     -13.279  -8.623   4.631  1.00 23.86           C  
ATOM    213  O   VAL B  27     -12.664  -9.691   4.768  1.00 22.71           O  
ATOM    214  CB  VAL B  27     -13.247  -7.294   2.456  1.00 23.78           C  
ATOM    215  CG1 VAL B  27     -11.833  -7.810   2.124  1.00 23.23           C  
ATOM    216  CG2 VAL B  27     -14.046  -7.021   1.170  1.00 25.26           C  
ATOM    217  N   VAL B  28     -13.344  -7.728   5.618  1.00 22.86           N  
ATOM    218  CA  VAL B  28     -12.681  -8.012   6.893  1.00 22.55           C  
ATOM    219  C   VAL B  28     -13.238  -9.293   7.505  1.00 20.37           C  
ATOM    220  O   VAL B  28     -12.496 -10.113   8.055  1.00 17.92           O  
ATOM    221  CB  VAL B  28     -12.828  -6.827   7.866  1.00 31.24           C  
ATOM    222  CG1 VAL B  28     -12.378  -7.253   9.253  1.00 35.51           C  
ATOM    223  CG2 VAL B  28     -12.037  -5.608   7.380  1.00 30.95           C  
ATOM    224  N   ALA B  29     -14.560  -9.468   7.446  1.00 20.32           N  
ATOM    225  CA  ALA B  29     -15.168 -10.663   8.018  1.00 18.90           C  
ATOM    226  C   ALA B  29     -14.754 -11.914   7.254  1.00 18.02           C  
ATOM    227  O   ALA B  29     -14.490 -12.961   7.855  1.00 18.02           O  
ATOM    228  CB  ALA B  29     -16.695 -10.521   8.038  1.00 24.54           C  
ATOM    229  N   ALA B  30     -14.718 -11.835   5.924  1.00 20.06           N  
ATOM    230  CA  ALA B  30     -14.244 -12.979   5.156  1.00 20.88           C  
ATOM    231  C   ALA B  30     -12.767 -13.259   5.434  1.00 16.97           C  
ATOM    232  O   ALA B  30     -12.342 -14.422   5.406  1.00 14.17           O  
ATOM    233  CB  ALA B  30     -14.475 -12.742   3.667  1.00 20.36           C  
ATOM    234  N   SER B  31     -11.986 -12.215   5.721  1.00 14.97           N  
ATOM    235  CA  SER B  31     -10.569 -12.409   6.084  1.00 17.27           C  
ATOM    236  C   SER B  31     -10.440 -13.230   7.360  1.00 20.85           C  
ATOM    237  O   SER B  31      -9.696 -14.216   7.404  1.00 17.02           O  
ATOM    238  CB  SER B  31      -9.877 -11.059   6.269  1.00 12.42           C  
ATOM    239  OG  SER B  31      -9.928 -10.301   5.078  1.00 17.32           O  
ATOM    240  N   ILE B  32     -11.182 -12.848   8.410  1.00 17.68           N  
ATOM    241  CA  ILE B  32     -11.122 -13.580   9.667  1.00 12.80           C  
ATOM    242  C   ILE B  32     -11.544 -15.028   9.458  1.00 15.89           C  
ATOM    243  O   ILE B  32     -10.902 -15.962   9.957  1.00 18.55           O  
ATOM    244  CB  ILE B  32     -11.993 -12.864  10.721  1.00 21.44           C  
ATOM    245  CG1 ILE B  32     -11.400 -11.483  11.041  1.00 22.69           C  
ATOM    246  CG2 ILE B  32     -12.153 -13.713  11.983  1.00 19.63           C  
ATOM    247  CD1 ILE B  32     -12.277 -10.618  11.933  1.00 25.44           C  
ATOM    248  N   ILE B  33     -12.610 -15.232   8.679  1.00 16.13           N  
ATOM    249  CA  ILE B  33     -13.177 -16.558   8.448  1.00 17.22           C  
ATOM    250  C   ILE B  33     -12.231 -17.437   7.636  1.00 15.30           C  
ATOM    251  O   ILE B  33     -12.104 -18.642   7.891  1.00 18.16           O  
ATOM    252  CB  ILE B  33     -14.543 -16.395   7.751  1.00 20.83           C  
ATOM    253  CG1 ILE B  33     -15.630 -16.196   8.801  1.00 18.03           C  
ATOM    254  CG2 ILE B  33     -14.827 -17.572   6.830  1.00 20.87           C  
ATOM    255  CD1 ILE B  33     -16.822 -15.444   8.282  1.00 28.45           C  
ATOM    256  N   GLY B  34     -11.580 -16.869   6.631  1.00 16.94           N  
ATOM    257  CA  GLY B  34     -10.573 -17.633   5.905  1.00 21.77           C  
ATOM    258  C   GLY B  34      -9.383 -18.022   6.772  1.00 18.73           C  
ATOM    259  O   GLY B  34      -8.836 -19.119   6.637  1.00 16.22           O  
ATOM    260  N   ILE B  35      -8.978 -17.148   7.691  1.00 17.55           N  
ATOM    261  CA  ILE B  35      -7.926 -17.544   8.633  1.00 16.38           C  
ATOM    262  C   ILE B  35      -8.416 -18.697   9.500  1.00 19.95           C  
ATOM    263  O   ILE B  35      -7.721 -19.713   9.669  1.00 18.88           O  
ATOM    264  CB  ILE B  35      -7.457 -16.339   9.468  1.00 21.10           C  
ATOM    265  CG1 ILE B  35      -6.819 -15.280   8.557  1.00 25.76           C  
ATOM    266  CG2 ILE B  35      -6.424 -16.764  10.534  1.00 19.66           C  
ATOM    267  CD1 ILE B  35      -6.539 -13.939   9.242  1.00 20.48           C  
ATOM    268  N   LEU B  36      -9.662 -18.592   9.997  1.00 20.02           N  
ATOM    269  CA  LEU B  36     -10.231 -19.673  10.792  1.00 15.34           C  
ATOM    270  C   LEU B  36     -10.320 -20.959   9.986  1.00 17.49           C  
ATOM    271  O   LEU B  36     -10.063 -22.052  10.509  1.00 16.84           O  
ATOM    272  CB  LEU B  36     -11.618 -19.272  11.317  1.00 18.72           C  
ATOM    273  CG  LEU B  36     -12.418 -20.370  12.032  1.00 19.11           C  
ATOM    274  CD1 LEU B  36     -11.674 -20.883  13.272  1.00 16.29           C  
ATOM    275  CD2 LEU B  36     -13.810 -19.864  12.420  1.00 20.16           C  
ATOM    276  N   HIS B  37     -10.722 -20.851   8.714  1.00 21.06           N  
ATOM    277  CA  HIS B  37     -10.913 -22.032   7.876  1.00 22.32           C  
ATOM    278  C   HIS B  37      -9.620 -22.839   7.751  1.00 17.43           C  
ATOM    279  O   HIS B  37      -9.624 -24.066   7.889  1.00 22.42           O  
ATOM    280  CB  HIS B  37     -11.438 -21.597   6.499  1.00 17.58           C  
ATOM    281  CG  HIS B  37     -11.925 -22.721   5.638  1.00 21.24           C  
ATOM    282  CD2 HIS B  37     -11.919 -24.062   5.825  1.00 23.05           C  
ATOM    283  ND1 HIS B  37     -12.507 -22.508   4.405  1.00 23.14           N  
ATOM    284  CE1 HIS B  37     -12.841 -23.670   3.869  1.00 24.32           C  
ATOM    285  NE2 HIS B  37     -12.495 -24.627   4.711  1.00 26.05           N  
ATOM    286  N   LEU B  38      -8.496 -22.173   7.509  1.00 20.56           N  
ATOM    287  CA  LEU B  38      -7.239 -22.923   7.419  1.00 21.58           C  
ATOM    288  C   LEU B  38      -6.852 -23.545   8.765  1.00 21.87           C  
ATOM    289  O   LEU B  38      -6.388 -24.691   8.812  1.00 22.21           O  
ATOM    290  CB  LEU B  38      -6.117 -22.030   6.891  1.00 25.90           C  
ATOM    291  CG  LEU B  38      -4.744 -22.712   6.733  1.00 23.02           C  
ATOM    292  CD1 LEU B  38      -4.874 -24.012   5.941  1.00 22.79           C  
ATOM    293  CD2 LEU B  38      -3.785 -21.784   6.048  1.00 28.90           C  
ATOM    294  N   ILE B  39      -7.041 -22.819   9.869  1.00 19.32           N  
ATOM    295  CA  ILE B  39      -6.780 -23.408  11.184  1.00 18.42           C  
ATOM    296  C   ILE B  39      -7.582 -24.690  11.370  1.00 23.56           C  
ATOM    297  O   ILE B  39      -7.042 -25.726  11.776  1.00 17.27           O  
ATOM    298  CB  ILE B  39      -7.085 -22.399  12.298  1.00 22.27           C  
ATOM    299  CG1 ILE B  39      -6.188 -21.172  12.147  1.00 22.68           C  
ATOM    300  CG2 ILE B  39      -6.920 -23.063  13.657  1.00 19.82           C  
ATOM    301  CD1 ILE B  39      -6.493 -20.072  13.138  1.00 24.15           C  
ATOM    302  N   LEU B  40      -8.896 -24.639  11.089  1.00 21.71           N  
ATOM    303  CA  LEU B  40      -9.728 -25.820  11.278  1.00 20.18           C  
ATOM    304  C   LEU B  40      -9.305 -26.941  10.334  1.00 25.43           C  
ATOM    305  O   LEU B  40      -9.287 -28.121  10.710  1.00 24.93           O  
ATOM    306  CB  LEU B  40     -11.198 -25.456  11.063  1.00 22.31           C  
ATOM    307  CG  LEU B  40     -11.780 -24.529  12.133  1.00 13.43           C  
ATOM    308  CD1 LEU B  40     -13.256 -24.221  11.843  1.00 16.31           C  
ATOM    309  CD2 LEU B  40     -11.611 -25.178  13.486  1.00 18.91           C  
ATOM    310  N   TRP B  41      -8.973 -26.591   9.097  1.00 22.49           N  
ATOM    311  CA  TRP B  41      -8.610 -27.599   8.112  1.00 26.19           C  
ATOM    312  C   TRP B  41      -7.306 -28.290   8.493  1.00 28.39           C  
ATOM    313  O   TRP B  41      -7.177 -29.512   8.348  1.00 31.88           O  
ATOM    314  CB  TRP B  41      -8.518 -26.944   6.737  1.00 31.57           C  
ATOM    315  CG  TRP B  41      -8.411 -27.886   5.585  1.00 35.39           C  
ATOM    316  CD1 TRP B  41      -9.437 -28.408   4.844  1.00 33.30           C  
ATOM    317  CD2 TRP B  41      -7.203 -28.401   5.020  1.00 26.93           C  
ATOM    318  CE2 TRP B  41      -7.566 -29.237   3.945  1.00 33.15           C  
ATOM    319  CE3 TRP B  41      -5.848 -28.239   5.322  1.00 30.08           C  
ATOM    320  NE1 TRP B  41      -8.934 -29.226   3.858  1.00 34.03           N  
ATOM    321  CZ2 TRP B  41      -6.621 -29.906   3.168  1.00 35.70           C  
ATOM    322  CZ3 TRP B  41      -4.911 -28.909   4.550  1.00 28.56           C  
ATOM    323  CH2 TRP B  41      -5.302 -29.732   3.491  1.00 28.65           C  
ATOM    324  N   ILE B  42      -6.337 -27.535   9.008  1.00 21.97           N  
ATOM    325  CA  ILE B  42      -5.103 -28.152   9.484  1.00 30.64           C  
ATOM    326  C   ILE B  42      -5.386 -29.053  10.679  1.00 35.92           C  
ATOM    327  O   ILE B  42      -4.924 -30.199  10.735  1.00 35.68           O  
ATOM    328  CB  ILE B  42      -4.054 -27.082   9.824  1.00 29.99           C  
ATOM    329  CG1 ILE B  42      -3.547 -26.410   8.553  1.00 28.37           C  
ATOM    330  CG2 ILE B  42      -2.911 -27.695  10.614  1.00 37.39           C  
ATOM    331  CD1 ILE B  42      -2.595 -25.266   8.817  1.00 35.19           C  
ATOM    332  N   LEU B  43      -6.147 -28.550  11.658  1.00 36.17           N  
ATOM    333  CA  LEU B  43      -6.500 -29.376  12.808  1.00 37.74           C  
ATOM    334  C   LEU B  43      -7.255 -30.617  12.370  1.00 39.91           C  
ATOM    335  O   LEU B  43      -7.056 -31.707  12.923  1.00 35.15           O  
ATOM    336  CB  LEU B  43      -7.343 -28.588  13.810  1.00 33.88           C  
ATOM    337  CG  LEU B  43      -6.737 -27.391  14.532  1.00 36.03           C  
ATOM    338  CD1 LEU B  43      -7.655 -26.983  15.676  1.00 32.46           C  
ATOM    339  CD2 LEU B  43      -5.343 -27.718  15.045  1.00 37.63           C  
ATOM    340  N   ASP B  44      -8.146 -30.469  11.388  1.00 37.44           N  
ATOM    341  CA  ASP B  44      -8.895 -31.623  10.925  1.00 33.87           C  
ATOM    342  C   ASP B  44      -7.991 -32.663  10.282  1.00 43.74           C  
ATOM    343  O   ASP B  44      -8.323 -33.852  10.298  1.00 50.55           O  
ATOM    344  CB  ASP B  44      -9.987 -31.198   9.947  1.00 43.32           C  
ATOM    345  CG  ASP B  44     -10.864 -32.355   9.538  1.00 48.35           C  
ATOM    346  OD1 ASP B  44     -11.505 -32.957  10.428  1.00 54.51           O  
ATOM    347  OD2 ASP B  44     -10.896 -32.673   8.332  1.00 59.90           O1-
ATOM    348  N   ARG B  45      -6.851 -32.248   9.735  1.00 39.42           N  
ATOM    349  CA  ARG B  45      -5.911 -33.208   9.186  1.00 50.09           C  
ATOM    350  C   ARG B  45      -4.930 -33.742  10.225  1.00 52.96           C  
ATOM    351  O   ARG B  45      -4.383 -34.832  10.029  1.00 66.97           O  
ATOM    352  CB  ARG B  45      -5.154 -32.580   8.010  1.00 53.15           C  
ATOM    353  CG  ARG B  45      -6.069 -32.199   6.853  1.00 47.43           C  
ATOM    354  CD  ARG B  45      -6.936 -33.385   6.462  1.00 58.69           C  
ATOM    355  NE  ARG B  45      -7.995 -33.053   5.510  1.00 53.73           N  
ATOM    356  CZ  ARG B  45      -7.812 -32.951   4.199  1.00 58.79           C  
ATOM    357  NH1 ARG B  45      -6.600 -33.137   3.683  1.00 58.07           N1+
ATOM    358  NH2 ARG B  45      -8.834 -32.656   3.401  1.00 55.54           N  
ATOM    359  N   LEU B  46      -4.714 -33.027  11.325  1.00 50.45           N  
ATOM    360  CA  LEU B  46      -3.788 -33.478  12.363  1.00 49.45           C  
ATOM    361  C   LEU B  46      -4.322 -34.711  13.093  1.00 59.34           C  
ATOM    362  O   LEU B  46      -4.176 -34.840  14.314  1.00 60.13           O  
ATOM    363  CB  LEU B  46      -3.513 -32.357  13.366  1.00 48.17           C  
ATOM    364  CG  LEU B  46      -2.694 -31.151  12.891  1.00 59.65           C  
ATOM    365  CD1 LEU B  46      -2.540 -30.130  14.017  1.00 54.40           C  
ATOM    366  CD2 LEU B  46      -1.324 -31.584  12.355  1.00 62.41           C  
TER   
ATOM    367  N   ASP C  24     -14.406  -3.427  -4.478  1.00 52.26           N  
ATOM    368  CA  ASP C  24     -14.198  -4.053  -5.780  1.00 41.88           C  
ATOM    369  C   ASP C  24     -15.022  -5.335  -5.883  1.00 39.07           C  
ATOM    370  O   ASP C  24     -14.963  -6.186  -4.991  1.00 38.59           O  
ATOM    371  CB  ASP C  24     -12.714  -4.335  -6.006  1.00 50.50           C  
ATOM    372  CG  ASP C  24     -12.438  -4.966  -7.353  1.00 50.99           C  
ATOM    373  OD1 ASP C  24     -12.244  -4.219  -8.340  1.00 61.52           O  
ATOM    374  OD2 ASP C  24     -12.411  -6.214  -7.419  1.00 48.87           O1-
ATOM    375  N   PRO C  25     -15.796  -5.455  -6.971  1.00 44.40           N  
ATOM    376  CA  PRO C  25     -16.744  -6.578  -7.092  1.00 36.86           C  
ATOM    377  C   PRO C  25     -16.113  -7.959  -7.006  1.00 26.94           C  
ATOM    378  O   PRO C  25     -16.739  -8.883  -6.475  1.00 27.81           O  
ATOM    379  CB  PRO C  25     -17.376  -6.337  -8.469  1.00 35.85           C  
ATOM    380  CG  PRO C  25     -17.278  -4.861  -8.662  1.00 39.78           C  
ATOM    381  CD  PRO C  25     -15.973  -4.461  -8.044  1.00 41.41           C  
ATOM    382  N   LEU C  26     -14.911  -8.147  -7.558  1.00 30.74           N  
ATOM    383  CA  LEU C  26     -14.267  -9.453  -7.466  1.00 27.18           C  
ATOM    384  C   LEU C  26     -13.901  -9.797  -6.019  1.00 24.27           C  
ATOM    385  O   LEU C  26     -14.072 -10.940  -5.583  1.00 26.66           O  
ATOM    386  CB  LEU C  26     -13.026  -9.481  -8.361  1.00 26.44           C  
ATOM    387  CG  LEU C  26     -12.117 -10.680  -8.149  1.00 25.43           C  
ATOM    388  CD1 LEU C  26     -12.776 -11.953  -8.620  1.00 20.72           C  
ATOM    389  CD2 LEU C  26     -10.767 -10.446  -8.861  1.00 30.85           C  
ATOM    390  N   VAL C  27     -13.379  -8.828  -5.269  1.00 21.25           N  
ATOM    391  CA  VAL C  27     -13.047  -9.077  -3.868  1.00 24.77           C  
ATOM    392  C   VAL C  27     -14.319  -9.315  -3.055  1.00 28.89           C  
ATOM    393  O   VAL C  27     -14.355 -10.166  -2.155  1.00 23.27           O  
ATOM    394  CB  VAL C  27     -12.217  -7.911  -3.311  1.00 26.69           C  
ATOM    395  CG1 VAL C  27     -11.896  -8.134  -1.836  1.00 31.12           C  
ATOM    396  CG2 VAL C  27     -10.933  -7.732  -4.125  1.00 24.87           C  
ATOM    397  N   VAL C  28     -15.388  -8.584  -3.368  1.00 26.65           N  
ATOM    398  CA  VAL C  28     -16.652  -8.799  -2.670  1.00 22.40           C  
ATOM    399  C   VAL C  28     -17.205 -10.180  -2.991  1.00 20.26           C  
ATOM    400  O   VAL C  28     -17.667 -10.906  -2.105  1.00 24.71           O  
ATOM    401  CB  VAL C  28     -17.646  -7.682  -3.018  1.00 25.15           C  
ATOM    402  CG1 VAL C  28     -18.969  -7.928  -2.318  1.00 31.76           C  
ATOM    403  CG2 VAL C  28     -17.082  -6.350  -2.587  1.00 35.25           C  
ATOM    404  N   ALA C  29     -17.150 -10.582  -4.257  1.00 23.78           N  
ATOM    405  CA  ALA C  29     -17.628 -11.914  -4.603  1.00 21.03           C  
ATOM    406  C   ALA C  29     -16.847 -12.996  -3.856  1.00 21.64           C  
ATOM    407  O   ALA C  29     -17.432 -13.931  -3.297  1.00 21.36           O  
ATOM    408  CB  ALA C  29     -17.547 -12.114  -6.116  1.00 28.43           C  
ATOM    409  N   ALA C  30     -15.516 -12.895  -3.839  1.00 20.32           N  
ATOM    410  CA  ALA C  30     -14.727 -13.912  -3.149  1.00 20.36           C  
ATOM    411  C   ALA C  30     -15.006 -13.916  -1.646  1.00 18.25           C  
ATOM    412  O   ALA C  30     -14.962 -14.971  -0.997  1.00 17.52           O  
ATOM    413  CB  ALA C  30     -13.229 -13.685  -3.414  1.00 20.80           C  
ATOM    414  N   SER C  31     -15.262 -12.740  -1.072  1.00 16.14           N  
ATOM    415  CA  SER C  31     -15.610 -12.657   0.343  1.00 20.87           C  
ATOM    416  C   SER C  31     -16.860 -13.472   0.654  1.00 23.87           C  
ATOM    417  O   SER C  31     -16.875 -14.286   1.593  1.00 19.01           O  
ATOM    418  CB  SER C  31     -15.814 -11.188   0.734  1.00 21.79           C  
ATOM    419  OG  SER C  31     -14.594 -10.471   0.594  1.00 22.05           O  
ATOM    420  N   ILE C  32     -17.929 -13.252  -0.121  1.00 17.40           N  
ATOM    421  CA  ILE C  32     -19.156 -14.028   0.048  1.00 19.39           C  
ATOM    422  C   ILE C  32     -18.862 -15.508  -0.154  1.00 18.79           C  
ATOM    423  O   ILE C  32     -19.329 -16.365   0.605  1.00 16.19           O  
ATOM    424  CB  ILE C  32     -20.225 -13.518  -0.939  1.00 21.22           C  
ATOM    425  CG1 ILE C  32     -20.674 -12.103  -0.553  1.00 23.36           C  
ATOM    426  CG2 ILE C  32     -21.390 -14.500  -1.063  1.00 19.99           C  
ATOM    427  CD1 ILE C  32     -21.308 -11.339  -1.692  1.00 25.37           C  
ATOM    428  N   ILE C  33     -18.042 -15.817  -1.161  1.00 20.68           N  
ATOM    429  CA  ILE C  33     -17.772 -17.202  -1.520  1.00 16.40           C  
ATOM    430  C   ILE C  33     -16.945 -17.885  -0.443  1.00 18.88           C  
ATOM    431  O   ILE C  33     -17.115 -19.084  -0.176  1.00 20.69           O  
ATOM    432  CB  ILE C  33     -17.074 -17.241  -2.890  1.00 18.36           C  
ATOM    433  CG1 ILE C  33     -18.116 -17.095  -4.001  1.00 29.61           C  
ATOM    434  CG2 ILE C  33     -16.261 -18.521  -3.032  1.00 20.89           C  
ATOM    435  CD1 ILE C  33     -17.510 -16.824  -5.362  1.00 38.33           C  
ATOM    436  N   GLY C  34     -16.019 -17.144   0.176  1.00 23.68           N  
ATOM    437  CA  GLY C  34     -15.228 -17.717   1.258  1.00 25.07           C  
ATOM    438  C   GLY C  34     -16.064 -17.978   2.500  1.00 17.54           C  
ATOM    439  O   GLY C  34     -15.902 -19.002   3.169  1.00 22.42           O  
ATOM    440  N   ILE C  35     -16.967 -17.056   2.825  1.00 23.89           N  
ATOM    441  CA  ILE C  35     -17.945 -17.314   3.889  1.00 19.40           C  
ATOM    442  C   ILE C  35     -18.707 -18.600   3.601  1.00 20.16           C  
ATOM    443  O   ILE C  35     -18.790 -19.502   4.447  1.00 20.30           O  
ATOM    444  CB  ILE C  35     -18.891 -16.112   4.046  1.00 18.33           C  
ATOM    445  CG1 ILE C  35     -18.108 -14.919   4.611  1.00 25.02           C  
ATOM    446  CG2 ILE C  35     -20.095 -16.488   4.937  1.00 23.59           C  
ATOM    447  CD1 ILE C  35     -18.737 -13.563   4.345  1.00 21.03           C  
ATOM    448  N   LEU C  36     -19.270 -18.708   2.393  1.00 19.66           N  
ATOM    449  CA  LEU C  36     -19.955 -19.930   1.994  1.00 15.56           C  
ATOM    450  C   LEU C  36     -19.060 -21.140   2.152  1.00 17.15           C  
ATOM    451  O   LEU C  36     -19.476 -22.168   2.693  1.00 15.47           O  
ATOM    452  CB  LEU C  36     -20.413 -19.825   0.538  1.00 22.24           C  
ATOM    453  CG  LEU C  36     -21.091 -21.073  -0.031  1.00 19.35           C  
ATOM    454  CD1 LEU C  36     -22.454 -21.293   0.648  1.00 15.37           C  
ATOM    455  CD2 LEU C  36     -21.258 -20.941  -1.542  1.00 19.72           C  
ATOM    456  N   HIS C  37     -17.820 -21.043   1.645  1.00 18.17           N  
ATOM    457  CA  HIS C  37     -16.916 -22.182   1.663  1.00 19.17           C  
ATOM    458  C   HIS C  37     -16.764 -22.750   3.063  1.00 15.27           C  
ATOM    459  O   HIS C  37     -16.837 -23.970   3.265  1.00 16.18           O  
ATOM    460  CB  HIS C  37     -15.543 -21.776   1.099  1.00 16.06           C  
ATOM    461  CG  HIS C  37     -14.669 -22.937   0.758  1.00 20.33           C  
ATOM    462  CD2 HIS C  37     -14.839 -24.267   0.948  1.00 21.72           C  
ATOM    463  ND1 HIS C  37     -13.444 -22.791   0.139  1.00 22.22           N  
ATOM    464  CE1 HIS C  37     -12.899 -23.980  -0.037  1.00 21.84           C  
ATOM    465  NE2 HIS C  37     -13.722 -24.893   0.447  1.00 22.88           N  
ATOM    466  N   LEU C  38     -16.510 -21.886   4.046  1.00 17.40           N  
ATOM    467  CA  LEU C  38     -16.319 -22.389   5.405  1.00 20.72           C  
ATOM    468  C   LEU C  38     -17.595 -23.040   5.944  1.00 21.47           C  
ATOM    469  O   LEU C  38     -17.549 -24.115   6.567  1.00 21.22           O  
ATOM    470  CB  LEU C  38     -15.864 -21.259   6.326  1.00 23.91           C  
ATOM    471  CG  LEU C  38     -15.835 -21.707   7.787  1.00 25.31           C  
ATOM    472  CD1 LEU C  38     -14.915 -22.913   7.927  1.00 20.14           C  
ATOM    473  CD2 LEU C  38     -15.393 -20.572   8.685  1.00 31.36           C  
ATOM    474  N   ILE C  39     -18.746 -22.407   5.715  1.00 19.42           N  
ATOM    475  CA  ILE C  39     -20.019 -23.010   6.125  1.00 16.26           C  
ATOM    476  C   ILE C  39     -20.132 -24.422   5.574  1.00 18.47           C  
ATOM    477  O   ILE C  39     -20.371 -25.383   6.310  1.00 18.07           O  
ATOM    478  CB  ILE C  39     -21.199 -22.141   5.660  1.00 20.05           C  
ATOM    479  CG1 ILE C  39     -21.119 -20.738   6.273  1.00 25.77           C  
ATOM    480  CG2 ILE C  39     -22.568 -22.832   5.962  1.00 18.18           C  
ATOM    481  CD1 ILE C  39     -22.427 -19.951   6.084  1.00 26.22           C  
ATOM    482  N   LEU C  40     -19.945 -24.569   4.260  1.00 21.64           N  
ATOM    483  CA  LEU C  40     -20.140 -25.872   3.637  1.00 19.47           C  
ATOM    484  C   LEU C  40     -19.182 -26.891   4.219  1.00 26.19           C  
ATOM    485  O   LEU C  40     -19.587 -27.987   4.630  1.00 23.89           O  
ATOM    486  CB  LEU C  40     -19.958 -25.748   2.127  1.00 23.20           C  
ATOM    487  CG  LEU C  40     -20.965 -24.830   1.433  1.00 22.74           C  
ATOM    488  CD1 LEU C  40     -20.628 -24.737  -0.053  1.00 26.51           C  
ATOM    489  CD2 LEU C  40     -22.410 -25.317   1.671  1.00 17.33           C  
ATOM    490  N   TRP C  41     -17.893 -26.533   4.269  1.00 24.27           N  
ATOM    491  CA  TRP C  41     -16.875 -27.427   4.799  1.00 23.26           C  
ATOM    492  C   TRP C  41     -17.206 -27.859   6.219  1.00 22.54           C  
ATOM    493  O   TRP C  41     -17.167 -29.051   6.536  1.00 23.48           O  
ATOM    494  CB  TRP C  41     -15.509 -26.744   4.744  1.00 21.36           C  
ATOM    495  CG  TRP C  41     -14.438 -27.627   5.228  1.00 27.68           C  
ATOM    496  CD1 TRP C  41     -13.755 -28.557   4.501  1.00 33.99           C  
ATOM    497  CD2 TRP C  41     -13.918 -27.691   6.558  1.00 30.29           C  
ATOM    498  CE2 TRP C  41     -12.914 -28.682   6.565  1.00 36.62           C  
ATOM    499  CE3 TRP C  41     -14.202 -27.008   7.745  1.00 32.46           C  
ATOM    500  NE1 TRP C  41     -12.837 -29.196   5.297  1.00 34.76           N  
ATOM    501  CZ2 TRP C  41     -12.194 -29.002   7.708  1.00 30.12           C  
ATOM    502  CZ3 TRP C  41     -13.485 -27.325   8.878  1.00 25.87           C  
ATOM    503  CH2 TRP C  41     -12.493 -28.314   8.855  1.00 38.43           C  
ATOM    504  N   ILE C  42     -17.538 -26.905   7.089  1.00 18.08           N  
ATOM    505  CA  ILE C  42     -17.932 -27.277   8.450  1.00 26.46           C  
ATOM    506  C   ILE C  42     -19.059 -28.303   8.418  1.00 33.09           C  
ATOM    507  O   ILE C  42     -18.991 -29.352   9.072  1.00 33.85           O  
ATOM    508  CB  ILE C  42     -18.321 -26.032   9.266  1.00 27.54           C  
ATOM    509  CG1 ILE C  42     -17.061 -25.289   9.717  1.00 30.52           C  
ATOM    510  CG2 ILE C  42     -19.126 -26.436  10.503  1.00 35.51           C  
ATOM    511  CD1 ILE C  42     -17.321 -23.867  10.221  1.00 31.08           C  
ATOM    512  N   LEU C  43     -20.103 -28.027   7.631  1.00 27.64           N  
ATOM    513  CA  LEU C  43     -21.224 -28.957   7.551  1.00 27.17           C  
ATOM    514  C   LEU C  43     -20.783 -30.306   7.001  1.00 38.11           C  
ATOM    515  O   LEU C  43     -21.198 -31.363   7.502  1.00 35.99           O  
ATOM    516  CB  LEU C  43     -22.323 -28.355   6.682  1.00 29.38           C  
ATOM    517  CG  LEU C  43     -22.917 -27.076   7.261  1.00 28.49           C  
ATOM    518  CD1 LEU C  43     -23.948 -26.488   6.306  1.00 30.07           C  
ATOM    519  CD2 LEU C  43     -23.554 -27.381   8.607  1.00 29.51           C  
ATOM    520  N   ASP C  44     -19.946 -30.290   5.962  1.00 28.98           N  
ATOM    521  CA  ASP C  44     -19.444 -31.533   5.397  1.00 41.41           C  
ATOM    522  C   ASP C  44     -18.758 -32.392   6.453  1.00 41.10           C  
ATOM    523  O   ASP C  44     -18.771 -33.622   6.352  1.00 50.67           O  
ATOM    524  CB  ASP C  44     -18.488 -31.226   4.240  1.00 32.90           C  
ATOM    525  CG  ASP C  44     -18.046 -32.470   3.504  1.00 41.33           C  
ATOM    526  OD1 ASP C  44     -16.996 -33.039   3.877  1.00 59.13           O  
ATOM    527  OD2 ASP C  44     -18.749 -32.886   2.559  1.00 42.49           O1-
ATOM    528  N   ARG C  45     -18.161 -31.772   7.471  1.00 43.72           N  
ATOM    529  CA  ARG C  45     -17.517 -32.537   8.533  1.00 43.93           C  
ATOM    530  C   ARG C  45     -18.498 -32.971   9.612  1.00 47.84           C  
ATOM    531  O   ARG C  45     -18.221 -33.938  10.330  1.00 54.00           O  
ATOM    532  CB  ARG C  45     -16.381 -31.727   9.157  1.00 43.27           C  
ATOM    533  CG  ARG C  45     -15.234 -31.524   8.207  1.00 49.18           C  
ATOM    534  CD  ARG C  45     -15.286 -32.567   7.103  1.00 53.02           C  
ATOM    535  NE  ARG C  45     -14.060 -32.588   6.317  1.00 57.02           N  
ATOM    536  CZ  ARG C  45     -13.145 -33.550   6.383  1.00 64.76           C  
ATOM    537  NH1 ARG C  45     -13.319 -34.588   7.196  1.00 62.28           N1+
ATOM    538  NH2 ARG C  45     -12.056 -33.479   5.627  1.00 82.20           N  
ATOM    539  N   LEU C  46     -19.627 -32.285   9.734  1.00 43.96           N  
ATOM    540  CA  LEU C  46     -20.668 -32.646  10.687  1.00 55.75           C  
ATOM    541  C   LEU C  46     -21.652 -33.639  10.073  1.00 51.60           C  
ATOM    542  O   LEU C  46     -21.243 -34.657   9.506  1.00 48.04           O  
ATOM    543  CB  LEU C  46     -21.397 -31.390  11.164  1.00 49.07           C  
ATOM    544  CG  LEU C  46     -20.449 -30.430  11.883  1.00 45.07           C  
ATOM    545  CD1 LEU C  46     -21.175 -29.222  12.461  1.00 55.60           C  
ATOM    546  CD2 LEU C  46     -19.700 -31.178  12.968  1.00 47.96           C  
TER   
ATOM    547  N   ASP D  24      -4.369  -4.254  -4.815  1.00 41.73           N  
ATOM    548  CA  ASP D  24      -3.321  -5.145  -4.331  1.00 42.23           C  
ATOM    549  C   ASP D  24      -3.403  -6.459  -5.096  1.00 37.75           C  
ATOM    550  O   ASP D  24      -4.443  -7.121  -5.081  1.00 31.10           O  
ATOM    551  CB  ASP D  24      -3.458  -5.381  -2.820  1.00 50.42           C  
ATOM    552  CG  ASP D  24      -2.207  -5.994  -2.199  1.00 44.59           C  
ATOM    553  OD1 ASP D  24      -1.570  -6.840  -2.853  1.00 42.98           O  
ATOM    554  OD2 ASP D  24      -1.858  -5.627  -1.052  1.00 43.78           O1-
ATOM    555  N   PRO D  25      -2.313  -6.826  -5.779  1.00 30.69           N  
ATOM    556  CA  PRO D  25      -2.340  -8.061  -6.577  1.00 28.93           C  
ATOM    557  C   PRO D  25      -2.430  -9.306  -5.719  1.00 25.13           C  
ATOM    558  O   PRO D  25      -2.937 -10.332  -6.186  1.00 26.04           O  
ATOM    559  CB  PRO D  25      -1.020  -7.999  -7.367  1.00 35.02           C  
ATOM    560  CG  PRO D  25      -0.097  -7.224  -6.468  1.00 35.05           C  
ATOM    561  CD  PRO D  25      -0.983  -6.185  -5.791  1.00 43.13           C  
ATOM    562  N   LEU D  26      -1.943  -9.252  -4.477  1.00 23.50           N  
ATOM    563  CA  LEU D  26      -2.135 -10.371  -3.560  1.00 25.34           C  
ATOM    564  C   LEU D  26      -3.612 -10.567  -3.258  1.00 20.94           C  
ATOM    565  O   LEU D  26      -4.091 -11.702  -3.178  1.00 17.61           O  
ATOM    566  CB  LEU D  26      -1.370 -10.135  -2.257  1.00 26.44           C  
ATOM    567  CG  LEU D  26      -0.305 -11.174  -1.873  1.00 40.46           C  
ATOM    568  CD1 LEU D  26       0.657 -11.418  -3.031  1.00 22.50           C  
ATOM    569  CD2 LEU D  26       0.463 -10.726  -0.623  1.00 39.88           C  
ATOM    570  N   VAL D  27      -4.332  -9.466  -3.036  1.00 16.47           N  
ATOM    571  CA  VAL D  27      -5.741  -9.563  -2.653  1.00 23.03           C  
ATOM    572  C   VAL D  27      -6.593  -9.973  -3.848  1.00 22.65           C  
ATOM    573  O   VAL D  27      -7.514 -10.787  -3.720  1.00 25.82           O  
ATOM    574  CB  VAL D  27      -6.231  -8.235  -2.044  1.00 27.48           C  
ATOM    575  CG1 VAL D  27      -7.707  -8.356  -1.621  1.00 21.98           C  
ATOM    576  CG2 VAL D  27      -5.360  -7.835  -0.875  1.00 24.95           C  
ATOM    577  N   VAL D  28      -6.315  -9.405  -5.023  1.00 22.63           N  
ATOM    578  CA  VAL D  28      -7.037  -9.803  -6.226  1.00 24.07           C  
ATOM    579  C   VAL D  28      -6.718 -11.250  -6.578  1.00 26.05           C  
ATOM    580  O   VAL D  28      -7.597 -12.008  -7.005  1.00 21.58           O  
ATOM    581  CB  VAL D  28      -6.706  -8.842  -7.382  1.00 26.58           C  
ATOM    582  CG1 VAL D  28      -7.432  -9.258  -8.639  1.00 33.32           C  
ATOM    583  CG2 VAL D  28      -7.075  -7.403  -7.001  1.00 25.32           C  
ATOM    584  N   ALA D  29      -5.458 -11.659  -6.405  1.00 23.06           N  
ATOM    585  CA  ALA D  29      -5.076 -13.033  -6.714  1.00 24.10           C  
ATOM    586  C   ALA D  29      -5.716 -14.014  -5.744  1.00 17.71           C  
ATOM    587  O   ALA D  29      -6.140 -15.103  -6.142  1.00 20.19           O  
ATOM    588  CB  ALA D  29      -3.543 -13.174  -6.692  1.00 24.21           C  
ATOM    589  N   ALA D  30      -5.784 -13.657  -4.460  1.00 18.84           N  
ATOM    590  CA  ALA D  30      -6.403 -14.541  -3.483  1.00 17.60           C  
ATOM    591  C   ALA D  30      -7.910 -14.627  -3.697  1.00 21.27           C  
ATOM    592  O   ALA D  30      -8.521 -15.667  -3.415  1.00 17.02           O  
ATOM    593  CB  ALA D  30      -6.088 -14.063  -2.059  1.00 18.67           C  
ATOM    594  N   SER D  31      -8.513 -13.550  -4.201  1.00 19.43           N  
ATOM    595  CA  SER D  31      -9.932 -13.585  -4.559  1.00 20.78           C  
ATOM    596  C   SER D  31     -10.193 -14.639  -5.625  1.00 22.54           C  
ATOM    597  O   SER D  31     -11.024 -15.532  -5.446  1.00 20.36           O  
ATOM    598  CB  SER D  31     -10.371 -12.207  -5.048  1.00 22.71           C  
ATOM    599  OG  SER D  31     -10.223 -11.232  -4.030  1.00 20.54           O  
ATOM    600  N   ILE D  32      -9.454 -14.567  -6.738  1.00 22.34           N  
ATOM    601  CA  ILE D  32      -9.601 -15.554  -7.798  1.00 14.00           C  
ATOM    602  C   ILE D  32      -9.323 -16.954  -7.268  1.00 19.48           C  
ATOM    603  O   ILE D  32     -10.065 -17.899  -7.551  1.00 19.12           O  
ATOM    604  CB  ILE D  32      -8.676 -15.198  -8.977  1.00 21.24           C  
ATOM    605  CG1 ILE D  32      -9.160 -13.902  -9.640  1.00 23.46           C  
ATOM    606  CG2 ILE D  32      -8.590 -16.364  -9.944  1.00 27.39           C  
ATOM    607  CD1 ILE D  32      -8.141 -13.207 -10.489  1.00 25.41           C  
ATOM    608  N   ILE D  33      -8.227 -17.111  -6.507  1.00 17.53           N  
ATOM    609  CA  ILE D  33      -7.843 -18.418  -5.983  1.00 17.88           C  
ATOM    610  C   ILE D  33      -8.897 -18.940  -5.004  1.00 16.86           C  
ATOM    611  O   ILE D  33      -9.157 -20.145  -4.933  1.00 21.93           O  
ATOM    612  CB  ILE D  33      -6.437 -18.324  -5.338  1.00 20.10           C  
ATOM    613  CG1 ILE D  33      -5.362 -18.247  -6.415  1.00 20.25           C  
ATOM    614  CG2 ILE D  33      -6.177 -19.493  -4.426  1.00 23.74           C  
ATOM    615  CD1 ILE D  33      -3.924 -18.006  -5.873  1.00 32.27           C  
ATOM    616  N   GLY D  34      -9.501 -18.050  -4.224  1.00 24.46           N  
ATOM    617  CA  GLY D  34     -10.560 -18.475  -3.318  1.00 23.21           C  
ATOM    618  C   GLY D  34     -11.809 -18.915  -4.060  1.00 21.82           C  
ATOM    619  O   GLY D  34     -12.430 -19.930  -3.715  1.00 23.10           O  
ATOM    620  N   ILE D  35     -12.186 -18.174  -5.098  1.00 18.57           N  
ATOM    621  CA  ILE D  35     -13.299 -18.616  -5.933  1.00 22.19           C  
ATOM    622  C   ILE D  35     -12.988 -19.991  -6.516  1.00 28.19           C  
ATOM    623  O   ILE D  35     -13.807 -20.910  -6.451  1.00 17.88           O  
ATOM    624  CB  ILE D  35     -13.587 -17.566  -7.021  1.00 21.94           C  
ATOM    625  CG1 ILE D  35     -14.204 -16.322  -6.376  1.00 20.71           C  
ATOM    626  CG2 ILE D  35     -14.450 -18.148  -8.126  1.00 23.53           C  
ATOM    627  CD1 ILE D  35     -14.092 -15.051  -7.189  1.00 22.73           C  
ATOM    628  N   LEU D  36     -11.762 -20.168  -7.035  1.00 20.64           N  
ATOM    629  CA  LEU D  36     -11.374 -21.451  -7.617  1.00 16.36           C  
ATOM    630  C   LEU D  36     -11.442 -22.575  -6.591  1.00 14.02           C  
ATOM    631  O   LEU D  36     -11.887 -23.684  -6.901  1.00 19.82           O  
ATOM    632  CB  LEU D  36      -9.946 -21.346  -8.193  1.00 20.16           C  
ATOM    633  CG  LEU D  36      -9.286 -22.671  -8.577  1.00 18.78           C  
ATOM    634  CD1 LEU D  36     -10.046 -23.331  -9.721  1.00 26.53           C  
ATOM    635  CD2 LEU D  36      -7.775 -22.506  -8.922  1.00 19.20           C  
ATOM    636  N   HIS D  37     -10.954 -22.323  -5.375  1.00 18.47           N  
ATOM    637  CA  HIS D  37     -10.920 -23.356  -4.342  1.00 18.42           C  
ATOM    638  C   HIS D  37     -12.327 -23.844  -4.000  1.00 18.89           C  
ATOM    639  O   HIS D  37     -12.549 -25.043  -3.798  1.00 17.81           O  
ATOM    640  CB  HIS D  37     -10.225 -22.804  -3.087  1.00 17.35           C  
ATOM    641  CG  HIS D  37      -9.915 -23.841  -2.050  1.00 19.97           C  
ATOM    642  CD2 HIS D  37     -10.051 -25.189  -2.059  1.00 21.26           C  
ATOM    643  ND1 HIS D  37      -9.377 -23.519  -0.821  1.00 21.68           N  
ATOM    644  CE1 HIS D  37      -9.204 -24.622  -0.115  1.00 20.91           C  
ATOM    645  NE2 HIS D  37      -9.607 -25.650  -0.841  1.00 18.45           N  
ATOM    646  N   LEU D  38     -13.282 -22.931  -3.924  1.00 17.60           N  
ATOM    647  CA  LEU D  38     -14.662 -23.340  -3.642  1.00 20.65           C  
ATOM    648  C   LEU D  38     -15.247 -24.151  -4.796  1.00 22.84           C  
ATOM    649  O   LEU D  38     -15.952 -25.147  -4.574  1.00 23.82           O  
ATOM    650  CB  LEU D  38     -15.519 -22.114  -3.361  1.00 19.16           C  
ATOM    651  CG  LEU D  38     -16.995 -22.514  -3.252  1.00 22.41           C  
ATOM    652  CD1 LEU D  38     -17.214 -23.242  -1.930  1.00 22.70           C  
ATOM    653  CD2 LEU D  38     -17.908 -21.326  -3.427  1.00 28.46           C  
ATOM    654  N   ILE D  39     -14.971 -23.738  -6.037  1.00 23.37           N  
ATOM    655  CA  ILE D  39     -15.440 -24.495  -7.196  1.00 19.67           C  
ATOM    656  C   ILE D  39     -14.886 -25.916  -7.159  1.00 24.09           C  
ATOM    657  O   ILE D  39     -15.598 -26.889  -7.432  1.00 19.15           O  
ATOM    658  CB  ILE D  39     -15.043 -23.771  -8.494  1.00 18.30           C  
ATOM    659  CG1 ILE D  39     -15.769 -22.436  -8.631  1.00 23.33           C  
ATOM    660  CG2 ILE D  39     -15.262 -24.652  -9.701  1.00 22.00           C  
ATOM    661  CD1 ILE D  39     -15.550 -21.777  -9.990  1.00 24.29           C  
ATOM    662  N   LEU D  40     -13.605 -26.061  -6.807  1.00 18.59           N  
ATOM    663  CA  LEU D  40     -12.999 -27.384  -6.764  1.00 19.02           C  
ATOM    664  C   LEU D  40     -13.575 -28.219  -5.633  1.00 18.47           C  
ATOM    665  O   LEU D  40     -13.750 -29.436  -5.771  1.00 23.20           O  
ATOM    666  CB  LEU D  40     -11.482 -27.264  -6.603  1.00 18.38           C  
ATOM    667  CG  LEU D  40     -10.683 -26.630  -7.743  1.00 21.98           C  
ATOM    668  CD1 LEU D  40      -9.202 -26.679  -7.402  1.00 16.17           C  
ATOM    669  CD2 LEU D  40     -10.964 -27.339  -9.058  1.00 17.05           C  
ATOM    670  N   TRP D  41     -13.835 -27.590  -4.491  1.00 22.27           N  
ATOM    671  CA  TRP D  41     -14.440 -28.310  -3.377  1.00 25.49           C  
ATOM    672  C   TRP D  41     -15.833 -28.811  -3.741  1.00 21.66           C  
ATOM    673  O   TRP D  41     -16.187 -29.963  -3.458  1.00 25.78           O  
ATOM    674  CB  TRP D  41     -14.499 -27.405  -2.152  1.00 23.68           C  
ATOM    675  CG  TRP D  41     -14.918 -28.135  -0.937  1.00 27.13           C  
ATOM    676  CD1 TRP D  41     -14.100 -28.726  -0.022  1.00 29.69           C  
ATOM    677  CD2 TRP D  41     -16.259 -28.372  -0.497  1.00 25.20           C  
ATOM    678  CE2 TRP D  41     -16.180 -29.109   0.701  1.00 32.07           C  
ATOM    679  CE3 TRP D  41     -17.523 -28.030  -0.998  1.00 26.53           C  
ATOM    680  NE1 TRP D  41     -14.850 -29.312   0.971  1.00 40.29           N  
ATOM    681  CZ2 TRP D  41     -17.311 -29.516   1.404  1.00 37.60           C  
ATOM    682  CZ3 TRP D  41     -18.644 -28.437  -0.300  1.00 28.22           C  
ATOM    683  CH2 TRP D  41     -18.532 -29.171   0.888  1.00 28.79           C  
ATOM    684  N   ILE D  42     -16.632 -27.968  -4.389  1.00 20.63           N  
ATOM    685  CA  ILE D  42     -17.975 -28.385  -4.788  1.00 22.80           C  
ATOM    686  C   ILE D  42     -17.905 -29.548  -5.770  1.00 28.06           C  
ATOM    687  O   ILE D  42     -18.652 -30.529  -5.649  1.00 21.76           O  
ATOM    688  CB  ILE D  42     -18.752 -27.198  -5.378  1.00 19.05           C  
ATOM    689  CG1 ILE D  42     -19.159 -26.231  -4.265  1.00 19.36           C  
ATOM    690  CG2 ILE D  42     -19.968 -27.707  -6.148  1.00 25.75           C  
ATOM    691  CD1 ILE D  42     -19.510 -24.835  -4.779  1.00 21.29           C  
ATOM    692  N   LEU D  43     -17.014 -29.448  -6.769  1.00 24.69           N  
ATOM    693  CA  LEU D  43     -16.909 -30.500  -7.779  1.00 24.85           C  
ATOM    694  C   LEU D  43     -16.513 -31.825  -7.145  1.00 25.59           C  
ATOM    695  O   LEU D  43     -17.064 -32.880  -7.477  1.00 28.30           O  
ATOM    696  CB  LEU D  43     -15.893 -30.105  -8.855  1.00 21.82           C  
ATOM    697  CG  LEU D  43     -16.305 -28.932  -9.743  1.00 25.45           C  
ATOM    698  CD1 LEU D  43     -15.169 -28.531 -10.688  1.00 23.21           C  
ATOM    699  CD2 LEU D  43     -17.557 -29.308 -10.513  1.00 30.97           C  
ATOM    700  N   ASP D  44     -15.531 -31.788  -6.250  1.00 30.21           N  
ATOM    701  CA  ASP D  44     -15.104 -32.995  -5.553  1.00 34.56           C  
ATOM    702  C   ASP D  44     -16.237 -33.552  -4.690  1.00 31.05           C  
ATOM    703  O   ASP D  44     -16.421 -34.772  -4.588  1.00 26.77           O  
ATOM    704  CB  ASP D  44     -13.876 -32.666  -4.709  1.00 30.14           C  
ATOM    705  CG  ASP D  44     -13.303 -33.870  -4.014  1.00 48.56           C  
ATOM    706  OD1 ASP D  44     -12.267 -34.396  -4.484  1.00 53.38           O  
ATOM    707  OD2 ASP D  44     -13.892 -34.280  -2.989  1.00 53.84           O1-
ATOM    708  N   ARG D  45     -16.996 -32.665  -4.059  1.00 23.91           N  
ATOM    709  CA  ARG D  45     -18.167 -33.089  -3.296  1.00 26.01           C  
ATOM    710  C   ARG D  45     -19.213 -33.722  -4.211  1.00 32.00           C  
ATOM    711  O   ARG D  45     -19.722 -34.816  -3.930  1.00 32.20           O  
ATOM    712  CB  ARG D  45     -18.724 -31.882  -2.531  1.00 24.83           C  
ATOM    713  CG  ARG D  45     -19.996 -32.121  -1.700  1.00 28.48           C  
ATOM    714  CD  ARG D  45     -19.837 -33.233  -0.687  1.00 29.69           C  
ATOM    715  NE  ARG D  45     -21.138 -33.822  -0.414  1.00 59.56           N  
ATOM    716  CZ  ARG D  45     -21.841 -33.641   0.696  1.00 53.33           C  
ATOM    717  NH1 ARG D  45     -21.364 -32.900   1.691  1.00 49.58           N1+
ATOM    718  NH2 ARG D  45     -23.025 -34.220   0.806  1.00 50.87           N  
ATOM    719  N   LEU D  46     -19.536 -33.064  -5.321  1.00 26.16           N  
ATOM    720  CA  LEU D  46     -20.569 -33.582  -6.229  1.00 37.97           C  
ATOM    721  C   LEU D  46     -20.101 -34.884  -6.877  1.00 41.08           C  
ATOM    722  O   LEU D  46     -20.917 -35.691  -7.323  1.00 44.72           O  
ATOM    723  CB  LEU D  46     -20.930 -32.561  -7.319  1.00 23.28           C  
ATOM    724  CG  LEU D  46     -21.611 -31.256  -6.912  1.00 30.38           C  
ATOM    725  CD1 LEU D  46     -21.643 -30.306  -8.098  1.00 27.33           C  
ATOM    726  CD2 LEU D  46     -23.038 -31.510  -6.402  1.00 37.31           C  
TER   
ATOM    727  CA      d   0     -10.094 -10.145   0.216  0.00  1.00           C  
ATOM    728  CB      d   0      -9.117 -11.247  -0.199  0.00  1.00           C  
ATOM    729  CG1     d   0      -9.438 -14.834   2.202  0.00  1.00           C  
ATOM    730  CG2     d   0     -11.751 -14.255   1.454  0.00  1.00           C  
ATOM    731  CG3     d   0     -10.194 -15.438  -0.102  0.00  1.00           C  
ATOM    732  CD      d   0      -9.621 -12.595   0.321  0.00  1.00           C  
ATOM    733  CE1     d   0      -8.499 -13.631   0.224  0.00  1.00           C  
ATOM    734  CE2     d   0     -10.056 -12.450   1.779  0.00  1.00           C  
ATOM    735  CE3     d   0     -10.812 -13.052  -0.525  0.00  1.00           C  
ATOM    736  CF1     d   0      -9.004 -14.980   0.743  0.00  1.00           C  
ATOM    737  CF2     d   0     -10.561 -13.798   2.299  0.00  1.00           C  
ATOM    738  CF3     d   0     -11.316 -14.402  -0.004  0.00  1.00           C  
ATOM    739  NC      d   0      -9.018 -11.289  -1.662  0.00  1.00           N  
ATOM    740  H       d   0      -9.922 -11.546  -2.058  0.00  1.00           H  
ATOM    741  H       d   0      -8.270 -11.907  -1.981  0.00  1.00           H  
ATOM    742  H       d   0      -8.662 -10.416  -2.050  0.00  1.00           H  
END
