# Supplementary material for: Determination of Ligand Binding Modes in Hydrated Viral Ion Channels to Foster Drug Design and Repositioning
Source: J Chem Inf Model. 2021 Jul 27;61(8):4011–22. doi: 10.1021/acs.jcim.1c00488 (PMC8389532; doi:10.1021/acs.jcim.1c00488)
Supplement: Supplementary file 2 — ci1c00488_si_002.zip [file ci1c00488_si_002.zip › supporting_data_05_05/supporting_data/minimization_examples_3_ligands/RA_M2A_dry_holo/minim/after_cg1.gro]

6bkk_maestro in water
27100
   21ACE    CH3    1   6.065   0.186   2.008
   21ACE   HH31    2   6.024   0.086   1.995
   21ACE   HH32    3   5.985   0.260   2.007
   21ACE   HH33    4   6.135   0.205   1.927
   21ACE      C    5   6.135   0.193   2.140
   21ACE      O    6   6.256   0.217   2.143
   22SER      N    7   6.061   0.171   2.249
   22SER      H    8   5.962   0.161   2.234
   22SER     CA    9   6.113   0.143   2.384
   22SER     HA   10   6.197   0.075   2.376
   22SER     CB   11   6.163   0.271   2.452
   22SER    HB1   12   6.189   0.248   2.555
   22SER    HB2   13   6.086   0.347   2.450
   22SER     OG   14   6.280   0.318   2.388
   22SER     HG   15   6.270   0.293   2.295
   22SER      C   16   6.006   0.074   2.469
   22SER      O   17   5.893   0.122   2.479
   23SER      N   18   6.039   7.241   2.530
   23SER      H   19   6.128   7.200   2.504
   23SER     CA   20   5.946   7.153   2.604
   23SER     HA   21   5.852   7.205   2.620
   23SER     CB   22   5.918   7.029   2.517
   23SER    HB1   23   5.849   6.963   2.569
   23SER    HB2   24   6.012   6.976   2.500
   23SER     OG   25   5.863   7.062   2.390
   23SER     HG   26   5.788   7.120   2.406
   23SER      C   27   5.998   7.115   2.745
   23SER      O   28   6.117   7.131   2.775
   24ASP      N   29   5.911   7.064   2.833
   24ASP      H   30   5.815   7.054   2.803
   24ASP     CA   31   5.941   7.034   2.974
   24ASP     HA   32   5.970   7.128   3.022
   24ASP     CB   33   5.816   6.980   3.046
   24ASP    HB1   34   5.845   6.898   3.112
   24ASP    HB2   35   5.746   6.939   2.973
   24ASP     CG   36   5.743   7.083   3.132
   24ASP    OD1   37   5.744   7.071   3.257
   24ASP    OD2   38   5.681   7.175   3.074
   24ASP      C   39   6.055   6.931   2.991
   24ASP      O   40   6.056   6.830   2.920
   25PRO      N   41   6.148   6.946   3.088
   25PRO     CD   42   6.171   7.069   3.163
   25PRO    HD1   43   6.097   7.080   3.242
   25PRO    HD2   44   6.169   7.156   3.098
   25PRO     CG   45   6.311   7.055   3.224
   25PRO    HG1   46   6.317   7.105   3.320
   25PRO    HG2   47   6.385   7.094   3.155
   25PRO     CB   48   6.328   6.904   3.239
   25PRO    HB1   49   6.280   6.871   3.331
   25PRO    HB2   50   6.433   6.875   3.238
   25PRO     CA   51   6.253   6.848   3.117
   25PRO     HA   52   6.321   6.846   3.032
   25PRO      C   53   6.204   6.704   3.143
   25PRO      O   54   6.257   6.610   3.083
   26LEU      N   55   6.100   6.685   3.224
   26LEU      H   56   6.062   6.765   3.272
   26LEU     CA   57   6.040   6.554   3.252
   26LEU     HA   58   6.120   6.487   3.286
   26LEU     CB   59   5.939   6.572   3.368
   26LEU    HB1   60   5.858   6.636   3.333
   26LEU    HB2   61   5.989   6.622   3.450
   26LEU     CG   62   5.877   6.442   3.423
   26LEU     HG   63   5.825   6.389   3.343
   26LEU    CD1   64   5.982   6.349   3.484
   26LEU   HD11   65   5.933   6.263   3.530
   26LEU   HD12   66   6.050   6.312   3.407
   26LEU   HD13   67   6.039   6.402   3.560
   26LEU    CD2   68   5.775   6.476   3.532
   26LEU   HD21   69   5.732   6.385   3.572
   26LEU   HD22   70   5.824   6.531   3.613
   26LEU   HD23   71   5.696   6.538   3.490
   26LEU      C   72   5.975   6.491   3.128
   26LEU      O   73   5.972   6.369   3.113
   27VAL      N   74   5.932   6.574   3.033
   27VAL      H   75   5.943   6.673   3.049
   27VAL     CA   76   5.879   6.532   2.902
   27VAL     HA   77   5.818   6.443   2.918
   27VAL     CB   78   5.787   6.641   2.845
   27VAL     HB   79   5.842   6.734   2.833
   27VAL    CG1   80   5.727   6.603   2.709
   27VAL   HG11   81   5.667   6.685   2.670
   27VAL   HG12   82   5.807   6.584   2.637
   27VAL   HG13   83   5.665   6.515   2.721
   27VAL    CG2   84   5.669   6.671   2.940
   27VAL   HG21   85   5.604   6.747   2.897
   27VAL   HG22   86   5.610   6.581   2.957
   27VAL   HG23   87   5.706   6.706   3.036
   27VAL      C   88   5.994   6.490   2.808
   27VAL      O   89   5.976   6.398   2.728
   28VAL      N   90   6.116   6.546   2.823
   28VAL      H   91   6.125   6.620   2.891
   28VAL     CA   92   6.237   6.494   2.757
   28VAL     HA   93   6.214   6.476   2.652
   28VAL     CB   94   6.358   6.590   2.762
   28VAL     HB   95   6.393   6.601   2.865
   28VAL    CG1   96   6.475   6.537   2.678
   28VAL   HG11   97   6.559   6.606   2.682
   28VAL   HG12   98   6.509   6.441   2.716
   28VAL   HG13   99   6.444   6.525   2.574
   28VAL    CG2  100   6.326   6.730   2.707
   28VAL   HG21  101   6.417   6.790   2.702
   28VAL   HG22  102   6.285   6.722   2.607
   28VAL   HG23  103   6.256   6.780   2.774
   28VAL      C  104   6.277   6.359   2.818
   28VAL      O  105   6.304   6.264   2.745
   29ALA      N  106   6.274   6.348   2.952
   29ALA      H  107   6.253   6.430   3.007
   29ALA     CA  108   6.301   6.222   3.022
   29ALA     HA  109   6.403   6.191   2.999
   29ALA     CB  110   6.293   6.247   3.173
   29ALA    HB1  111   6.319   6.155   3.226
   29ALA    HB2  112   6.361   6.326   3.202
   29ALA    HB3  113   6.191   6.275   3.202
   29ALA      C  114   6.207   6.110   2.976
   29ALA      O  115   6.255   6.005   2.931
   30ALA      N  116   6.076   6.135   2.974
   30ALA      H  117   6.043   6.221   3.016
   30ALA     CA  118   5.976   6.042   2.922
   30ALA     HA  119   5.981   5.949   2.980
   30ALA     CB  120   5.837   6.104   2.942
   30ALA    HB1  121   5.761   6.033   2.911
   30ALA    HB2  122   5.822   6.127   3.047
   30ALA    HB3  123   5.828   6.195   2.883
   30ALA      C  124   5.999   6.006   2.775
   30ALA      O  125   5.984   5.891   2.736
   31SER      N  126   6.041   6.103   2.692
   31SER      H  127   6.051   6.196   2.730
   31SER     CA  128   6.070   6.081   2.550
   31SER     HA  129   5.984   6.031   2.505
   31SER     CB  130   6.090   6.214   2.478
   31SER    HB1  131   6.115   6.196   2.374
   31SER    HB2  132   6.172   6.270   2.524
   31SER     OG  133   5.970   6.290   2.485
   31SER     HG  134   5.969   6.331   2.572
   31SER      C  135   6.190   5.987   2.528
   31SER      O  136   6.183   5.900   2.442
   32ILE      N  137   6.295   5.999   2.609
   32ILE      H  138   6.295   6.074   2.677
   32ILE     CA  139   6.412   5.909   2.605
   32ILE     HA  140   6.443   5.895   2.502
   32ILE     CB  141   6.529   5.974   2.683
   32ILE     HB  142   6.492   6.007   2.780
   32ILE    CG2  143   6.645   5.875   2.707
   32ILE   HG21  144   6.725   5.923   2.764
   32ILE   HG22  145   6.611   5.791   2.767
   32ILE   HG23  146   6.684   5.839   2.612
   32ILE    CG1  147   6.580   6.097   2.604
   32ILE   HG11  148   6.495   6.158   2.574
   32ILE   HG12  149   6.630   6.062   2.513
   32ILE     CD  150   6.675   6.187   2.683
   32ILE    HD1  151   6.698   6.275   2.623
   32ILE    HD2  152   6.626   6.219   2.775
   32ILE    HD3  153   6.768   6.136   2.706
   32ILE      C  154   6.375   5.770   2.659
   32ILE      O  155   6.410   5.668   2.598
   33ILE      N  156   6.298   5.764   2.769
   33ILE      H  157   6.273   5.851   2.814
   33ILE     CA  158   6.254   5.638   2.831
   33ILE     HA  159   6.342   5.575   2.847
   33ILE     CB  160   6.192   5.668   2.970
   33ILE     HB  161   6.115   5.745   2.958
   33ILE    CG2  162   6.127   5.542   3.029
   33ILE   HG21  163   6.083   5.563   3.127
   33ILE   HG22  164   6.046   5.507   2.964
   33ILE   HG23  165   6.201   5.463   3.039
   33ILE    CG1  166   6.299   5.717   3.070
   33ILE   HG11  167   6.367   5.787   3.021
   33ILE   HG12  168   6.359   5.632   3.104
   33ILE     CD  169   6.243   5.788   3.194
   33ILE    HD1  170   6.325   5.813   3.261
   33ILE    HD2  171   6.192   5.880   3.165
   33ILE    HD3  172   6.174   5.722   3.248
   33ILE      C  173   6.160   5.560   2.738
   33ILE      O  174   6.175   5.439   2.725
   34GLY      N  175   6.069   5.627   2.667
   34GLY      H  176   6.058   5.726   2.684
   34GLY     CA  177   5.976   5.563   2.573
   34GLY    HA1  178   5.905   5.637   2.537
   34GLY    HA2  179   5.920   5.484   2.625
   34GLY      C  180   6.045   5.500   2.452
   34GLY      O  181   6.004   5.393   2.406
   35ILE      N  182   6.154   5.561   2.404
   35ILE      H  183   6.182   5.648   2.446
   35ILE     CA  184   6.238   5.504   2.297
   35ILE     HA  185   6.173   5.471   2.216
   35ILE     CB  186   6.333   5.612   2.240
   35ILE     HB  187   6.385   5.660   2.323
   35ILE    CG2  188   6.438   5.550   2.146
   35ILE   HG21  189   6.504   5.627   2.107
   35ILE   HG22  190   6.500   5.479   2.200
   35ILE   HG23  191   6.389   5.500   2.063
   35ILE    CG1  192   6.249   5.719   2.165
   35ILE   HG11  193   6.170   5.755   2.231
   35ILE   HG12  194   6.201   5.672   2.079
   35ILE     CD  195   6.329   5.841   2.117
   35ILE    HD1  196   6.260   5.914   2.074
   35ILE    HD2  197   6.380   5.887   2.202
   35ILE    HD3  198   6.401   5.813   2.041
   35ILE      C  199   6.309   5.377   2.347
   35ILE      O  200   6.306   5.275   2.278
   36LEU      N  201   6.364   5.378   2.469
   36LEU      H  202   6.362   5.464   2.523
   36LEU     CA  203   6.418   5.257   2.533
   36LEU     HA  204   6.493   5.214   2.467
   36LEU     CB  205   6.485   5.292   2.667
   36LEU    HB1  206   6.414   5.347   2.729
   36LEU    HB2  207   6.570   5.357   2.648
   36LEU     CG  208   6.533   5.169   2.748
   36LEU     HG  209   6.449   5.100   2.762
   36LEU    CD1  210   6.647   5.094   2.679
   36LEU   HD11  211   6.676   5.008   2.740
   36LEU   HD12  212   6.615   5.058   2.581
   36LEU   HD13  213   6.733   5.160   2.668
   36LEU    CD2  214   6.580   5.209   2.887
   36LEU   HD21  215   6.615   5.121   2.941
   36LEU   HD22  216   6.662   5.281   2.879
   36LEU   HD23  217   6.496   5.252   2.941
   36LEU      C  218   6.308   5.150   2.551
   36LEU      O  219   6.333   5.032   2.531
   37HIS      N  220   6.186   5.190   2.588
   37HIS      H  221   6.172   5.288   2.609
   37HIS     CA  222   6.077   5.096   2.618
   37HIS     HA  223   6.118   5.021   2.685
   37HIS     CB  224   5.964   5.170   2.691
   37HIS    HB1  225   5.912   5.234   2.620
   37HIS    HB2  226   6.008   5.234   2.767
   37HIS     CG  227   5.863   5.082   2.761
   37HIS    ND1  228   5.738   5.126   2.803
   37HIS    CE1  229   5.680   5.022   2.865
   37HIS    HE1  230   5.580   5.022   2.905
   37HIS    NE2  231   5.763   4.917   2.866
   37HIS    HE2  232   5.739   4.826   2.902
   37HIS    CD2  233   5.879   4.952   2.800
   37HIS    HD2  234   5.965   4.889   2.784
   37HIS      C  235   6.028   5.020   2.494
   37HIS      O  236   5.997   4.901   2.507
   38LEU      N  237   6.028   5.081   2.374
   38LEU      H  238   6.050   5.180   2.371
   38LEU     CA  239   6.006   5.008   2.248
   38LEU     HA  240   5.925   4.938   2.267
   38LEU     CB  241   5.958   5.102   2.135
   38LEU    HB1  242   6.034   5.180   2.119
   38LEU    HB2  243   5.866   5.151   2.167
   38LEU     CG  244   5.933   5.029   2.001
   38LEU     HG  245   6.026   4.981   1.970
   38LEU    CD1  246   5.824   4.922   2.010
   38LEU   HD11  247   5.814   4.871   1.914
   38LEU   HD12  248   5.849   4.846   2.084
   38LEU   HD13  249   5.729   4.968   2.036
   38LEU    CD2  250   5.892   5.124   1.889
   38LEU   HD21  251   5.868   5.067   1.799
   38LEU   HD22  252   5.804   5.182   1.919
   38LEU   HD23  253   5.975   5.190   1.866
   38LEU      C  254   6.129   4.925   2.207
   38LEU      O  255   6.112   4.812   2.164
   39ILE      N  256   6.252   4.976   2.225
   39ILE      H  257   6.261   5.070   2.260
   39ILE     CA  258   6.375   4.898   2.198
   39ILE     HA  259   6.374   4.868   2.093
   39ILE     CB  260   6.500   4.986   2.221
   39ILE     HB  261   6.490   5.038   2.316
   39ILE    CG2  262   6.630   4.903   2.226
   39ILE   HG21  263   6.717   4.968   2.237
   39ILE   HG22  264   6.629   4.836   2.313
   39ILE   HG23  265   6.641   4.844   2.135
   39ILE    CG1  266   6.511   5.091   2.108
   39ILE   HG11  267   6.413   5.133   2.087
   39ILE   HG12  268   6.546   5.041   2.017
   39ILE     CD  269   6.606   5.207   2.137
   39ILE    HD1  270   6.598   5.281   2.057
   39ILE    HD2  271   6.579   5.254   2.231
   39ILE    HD3  272   6.709   5.172   2.141
   39ILE      C  273   6.376   4.769   2.281
   39ILE      O  274   6.397   4.661   2.225
   40LEU      N  275   6.345   4.777   2.410
   40LEU      H  276   6.332   4.869   2.449
   40LEU     CA  277   6.331   4.662   2.499
   40LEU     HA  278   6.421   4.600   2.492
   40LEU     CB  279   6.315   4.710   2.645
   40LEU    HB1  280   6.283   4.625   2.705
   40LEU    HB2  281   6.236   4.785   2.648
   40LEU     CG  282   6.442   4.767   2.709
   40LEU     HG  283   6.485   4.844   2.644
   40LEU    CD1  284   6.407   4.830   2.843
   40LEU   HD11  285   6.496   4.874   2.888
   40LEU   HD12  286   6.333   4.909   2.829
   40LEU   HD13  287   6.367   4.754   2.911
   40LEU    CD2  288   6.548   4.660   2.735
   40LEU   HD21  289   6.635   4.704   2.783
   40LEU   HD22  290   6.507   4.583   2.800
   40LEU   HD23  291   6.579   4.613   2.641
   40LEU      C  292   6.213   4.571   2.460
   40LEU      O  293   6.226   4.449   2.467
   41TRP      N  294   6.100   4.627   2.413
   41TRP      H  295   6.093   4.728   2.411
   41TRP     CA  296   5.987   4.547   2.365
   41TRP     HA  297   5.959   4.476   2.443
   41TRP     CB  298   5.867   4.638   2.338
   41TRP    HB1  299   5.890   4.702   2.253
   41TRP    HB2  300   5.853   4.704   2.424
   41TRP     CG  301   5.738   4.568   2.310
   41TRP    CD1  302   5.646   4.532   2.402
   41TRP    HD1  303   5.653   4.549   2.509
   41TRP    NE1  304   5.541   4.468   2.340
   41TRP    HE1  305   5.462   4.428   2.389
   41TRP    CE2  306   5.562   4.456   2.205
   41TRP    CZ2  307   5.488   4.394   2.103
   41TRP    HZ2  308   5.395   4.345   2.124
   41TRP    CH2  309   5.540   4.397   1.972
   41TRP    HH2  310   5.486   4.348   1.892
   41TRP    CZ3  311   5.661   4.462   1.945
   41TRP    HZ3  312   5.699   4.465   1.844
   41TRP    CE3  313   5.733   4.524   2.049
   41TRP    HE3  314   5.827   4.574   2.027
   41TRP    CD2  315   5.686   4.521   2.182
   41TRP      C  316   6.022   4.466   2.240
   41TRP      O  317   5.988   4.348   2.231
   42ILE      N  318   6.095   4.526   2.144
   42ILE      H  319   6.117   4.623   2.156
   42ILE     CA  320   6.143   4.457   2.024
   42ILE     HA  321   6.060   4.404   1.977
   42ILE     CB  322   6.196   4.562   1.922
   42ILE     HB  323   6.267   4.626   1.974
   42ILE    CG2  324   6.268   4.494   1.805
   42ILE   HG21  325   6.304   4.568   1.734
   42ILE   HG22  326   6.356   4.439   1.840
   42ILE   HG23  327   6.201   4.425   1.754
   42ILE    CG1  328   6.081   4.650   1.869
   42ILE   HG11  329   6.018   4.683   1.952
   42ILE   HG12  330   6.018   4.592   1.801
   42ILE     CD  331   6.128   4.777   1.796
   42ILE    HD1  332   6.042   4.836   1.767
   42ILE    HD2  333   6.191   4.836   1.863
   42ILE    HD3  334   6.185   4.752   1.706
   42ILE      C  335   6.249   4.352   2.061
   42ILE      O  336   6.241   4.238   2.014
   43LEU      N  337   6.340   4.384   2.153
   43LEU      H  338   6.342   4.478   2.188
   43LEU     CA  339   6.439   4.289   2.208
   43LEU     HA  340   6.483   4.234   2.125
   43LEU     CB  341   6.551   4.366   2.280
   43LEU    HB1  342   6.615   4.296   2.333
   43LEU    HB2  343   6.505   4.432   2.354
   43LEU     CG  344   6.640   4.450   2.186
   43LEU     HG  345   6.579   4.514   2.123
   43LEU    CD1  346   6.733   4.538   2.269
   43LEU   HD11  347   6.792   4.602   2.203
   43LEU   HD12  348   6.675   4.601   2.336
   43LEU   HD13  349   6.800   4.475   2.328
   43LEU    CD2  350   6.727   4.363   2.095
   43LEU   HD21  351   6.791   4.427   2.035
   43LEU   HD22  352   6.789   4.296   2.155
   43LEU   HD23  353   6.664   4.304   2.028
   43LEU      C  354   6.378   4.182   2.300
   43LEU      O  355   6.446   4.087   2.337
   44ASP      N  356   6.249   4.191   2.333
   44ASP      H  357   6.201   4.276   2.309
   44ASP     CA  358   6.170   4.086   2.398
   44ASP     HA  359   6.238   4.018   2.451
   44ASP     CB  360   6.081   4.153   2.504
   44ASP    HB1  361   6.020   4.230   2.457
   44ASP    HB2  362   6.145   4.203   2.578
   44ASP     CG  363   5.990   4.056   2.578
   44ASP    OD1  364   5.866   4.070   2.564
   44ASP    OD2  365   6.043   3.967   2.650
   44ASP      C  366   6.090   3.999   2.298
   44ASP      O  367   6.024   3.903   2.337
   45ARG      N  368   6.095   4.032   2.168
   45ARG      H  369   6.153   4.110   2.142
   45ARG     CA  370   6.002   3.980   2.065
   45ARG     HA  371   5.941   3.904   2.113
   45ARG     CB  372   5.913   4.099   2.023
   45ARG    HB1  373   5.973   4.171   1.968
   45ARG    HB2  374   5.877   4.148   2.113
   45ARG     CG  375   5.789   4.066   1.939
   45ARG    HG1  376   5.821   4.037   1.838
   45ARG    HG2  377   5.728   4.155   1.929
   45ARG     CD  378   5.705   3.954   2.002
   45ARG    HD1  379   5.665   3.989   2.097
   45ARG    HD2  380   5.765   3.865   2.020
   45ARG     NE  381   5.594   3.916   1.914
   45ARG     HE  382   5.501   3.943   1.943
   45ARG     CZ  383   5.602   3.843   1.805
   45ARG    NH1  384   5.715   3.798   1.759
   45ARG   HH11  385   5.801   3.819   1.808
   45ARG   HH12  386   5.714   3.749   1.671
   45ARG    NH2  387   5.494   3.813   1.739
   45ARG   HH21  388   5.406   3.843   1.779
   45ARG   HH22  389   5.500   3.748   1.662
   45ARG      C  390   6.068   3.909   1.946
   45ARG      O  391   5.995   3.854   1.862
   46LEU      N  392   6.201   3.907   1.937
   46LEU      H  393   6.252   3.947   2.014
   46LEU     CA  394   6.279   3.854   1.825
   46LEU     HA  395   6.212   3.823   1.744
   46LEU     CB  396   6.371   3.965   1.770
   46LEU    HB1  397   6.448   3.920   1.708
   46LEU    HB2  398   6.421   4.012   1.855
   46LEU     CG  399   6.300   4.073   1.687
   46LEU     HG  400   6.212   4.109   1.740
   46LEU    CD1  401   6.396   4.189   1.664
   46LEU   HD11  402   6.344   4.269   1.610
   46LEU   HD12  403   6.429   4.228   1.760
   46LEU   HD13  404   6.482   4.156   1.606
   46LEU    CD2  405   6.258   4.019   1.550
   46LEU   HD21  406   6.210   4.098   1.492
   46LEU   HD22  407   6.345   3.983   1.495
   46LEU   HD23  408   6.187   3.937   1.561
   46LEU      C  409   6.361   3.729   1.866
   46LEU      O  410   6.476   3.741   1.907
   46NME      N  411   6.308   3.607   1.852
   46NME      H  412   6.369   3.531   1.875
   46NME    CH3  413   6.172   3.572   1.811
   46NME   HH31  414   6.158   3.464   1.818
   46NME   HH32  415   6.099   3.620   1.876
   46NME   HH33  416   6.151   3.603   1.708
  121ACE    CH3  417   6.039   0.274   2.778
  121ACE   HH31  418   6.009   0.299   2.676
  121ACE   HH32  419   6.051   0.367   2.835
  121ACE   HH33  420   6.133   0.219   2.776
  121ACE      C  421   5.932   0.191   2.843
  121ACE      O  422   5.962   0.113   2.933
  122SER      N  423   5.808   0.210   2.798
  122SER      H  424   5.796   0.273   2.720
  122SER     CA  425   5.687   0.158   2.863
  122SER     HA  426   5.717   0.101   2.951
  122SER     CB  427   5.597   0.274   2.910
  122SER    HB1  428   5.516   0.232   2.970
  122SER    HB2  429   5.553   0.322   2.822
  122SER     OG  430   5.664   0.372   2.986
  122SER     HG  431   5.593   0.424   3.024
  122SER      C  432   5.605   0.067   2.772
  122SER      O  433   5.576   0.104   2.658
  123SER      N  434   5.563   7.232   2.821
  123SER      H  435   5.591   7.209   2.916
  123SER     CA  436   5.477   7.135   2.750
  123SER     HA  437   5.487   7.151   2.642
  123SER     CB  438   5.523   6.992   2.778
  123SER    HB1  439   5.455   6.922   2.731
  123SER    HB2  440   5.524   6.975   2.885
  123SER     OG  441   5.653   6.972   2.724
  123SER     HG  442   5.671   6.878   2.724
  123SER      C  443   5.328   7.149   2.784
  123SER      O  444   5.292   7.215   2.881
  124ASP      N  445   5.240   7.083   2.710
  124ASP      H  446   5.273   7.031   2.630
  124ASP     CA  447   5.096   7.075   2.741
  124ASP     HA  448   5.058   7.177   2.750
  124ASP     CB  449   5.026   7.007   2.623
  124ASP    HB1  450   5.058   6.903   2.619
  124ASP    HB2  451   5.059   7.054   2.530
  124ASP     CG  452   4.873   7.009   2.628
  124ASP    OD1  453   4.812   7.085   2.548
  124ASP    OD2  454   4.813   6.929   2.703
  124ASP      C  455   5.070   6.999   2.874
  124ASP      O  456   5.140   6.901   2.901
  125PRO      N  457   4.971   7.037   2.957
  125PRO     CD  458   4.894   7.160   2.949
  125PRO    HD1  459   4.812   7.147   2.879
  125PRO    HD2  460   4.956   7.245   2.920
  125PRO     CG  461   4.840   7.183   3.090
  125PRO    HG1  462   4.746   7.238   3.089
  125PRO    HG2  463   4.914   7.234   3.150
  125PRO     CB  464   4.822   7.041   3.143
  125PRO    HB1  465   4.728   7.000   3.106
  125PRO    HB2  466   4.825   7.038   3.252
  125PRO     CA  467   4.940   6.966   3.081
  125PRO     HA  468   5.025   6.973   3.149
  125PRO      C  469   4.906   6.817   3.062
  125PRO      O  470   4.939   6.734   3.146
  126LEU      N  471   4.842   6.780   2.950
  126LEU      H  472   4.821   6.851   2.880
  126LEU     CA  473   4.810   6.641   2.919
  126LEU     HA  474   4.778   6.592   3.011
  126LEU     CB  475   4.690   6.640   2.822
  126LEU    HB1  476   4.720   6.694   2.732
  126LEU    HB2  477   4.608   6.695   2.868
  126LEU     CG  478   4.639   6.501   2.780
  126LEU     HG  479   4.719   6.444   2.732
  126LEU    CD1  480   4.584   6.421   2.897
  126LEU   HD11  481   4.551   6.324   2.861
  126LEU   HD12  482   4.662   6.404   2.972
  126LEU   HD13  483   4.499   6.473   2.941
  126LEU    CD2  484   4.525   6.520   2.679
  126LEU   HD21  485   4.478   6.424   2.658
  126LEU   HD22  486   4.450   6.588   2.720
  126LEU   HD23  487   4.563   6.562   2.586
  126LEU      C  488   4.933   6.565   2.867
  126LEU      O  489   4.948   6.447   2.897
  127VAL      N  490   5.027   6.634   2.801
  127VAL      H  491   5.008   6.731   2.782
  127VAL     CA  492   5.160   6.580   2.766
  127VAL     HA  493   5.146   6.484   2.716
  127VAL     CB  494   5.233   6.675   2.669
  127VAL     HB  495   5.231   6.776   2.708
  127VAL    CG1  496   5.380   6.638   2.647
  127VAL   HG11  497   5.423   6.701   2.570
  127VAL   HG12  498   5.436   6.654   2.739
  127VAL   HG13  499   5.387   6.533   2.618
  127VAL    CG2  500   5.166   6.673   2.531
  127VAL   HG21  501   5.210   6.751   2.468
  127VAL   HG22  502   5.181   6.577   2.483
  127VAL   HG23  503   5.059   6.692   2.540
  127VAL      C  504   5.243   6.553   2.891
  127VAL      O  505   5.312   6.451   2.898
  128VAL      N  506   5.236   6.639   2.993
  128VAL      H  507   5.182   6.724   2.980
  128VAL     CA  508   5.301   6.616   3.124
  128VAL     HA  509   5.405   6.589   3.106
  128VAL     CB  510   5.301   6.744   3.210
  128VAL     HB  511   5.200   6.785   3.214
  128VAL    CG1  512   5.348   6.719   3.354
  128VAL   HG11  513   5.349   6.814   3.408
  128VAL   HG12  514   5.279   6.652   3.406
  128VAL   HG13  515   5.448   6.676   3.354
  128VAL    CG2  516   5.395   6.847   3.149
  128VAL   HG21  517   5.400   6.935   3.213
  128VAL   HG22  518   5.496   6.806   3.141
  128VAL   HG23  519   5.361   6.877   3.050
  128VAL      C  520   5.237   6.497   3.196
  128VAL      O  521   5.309   6.406   3.237
  129ALA      N  522   5.103   6.491   3.204
  129ALA      H  523   5.049   6.570   3.173
  129ALA     CA  524   5.033   6.378   3.264
  129ALA     HA  525   5.065   6.369   3.368
  129ALA     CB  526   4.883   6.407   3.263
  129ALA    HB1  527   4.829   6.325   3.310
  129ALA    HB2  528   4.863   6.499   3.318
  129ALA    HB3  529   4.847   6.418   3.160
  129ALA      C  530   5.066   6.244   3.195
  129ALA      O  531   5.097   6.145   3.262
  130ALA      N  532   5.068   6.243   3.061
  130ALA      H  533   5.038   6.326   3.012
  130ALA     CA  534   5.109   6.128   2.979
  130ALA     HA  535   5.052   6.041   3.011
  130ALA     CB  536   5.074   6.158   2.833
  130ALA    HB1  537   5.095   6.070   2.772
  130ALA    HB2  538   4.968   6.182   2.824
  130ALA    HB3  539   5.133   6.241   2.797
  130ALA      C  540   5.258   6.095   2.990
  130ALA      O  541   5.296   5.980   2.970
  131SER      N  542   5.343   6.192   3.025
  131SER      H  543   5.308   6.286   3.035
  131SER     CA  544   5.486   6.169   3.050
  131SER     HA  545   5.525   6.101   2.974
  131SER     CB  546   5.565   6.299   3.038
  131SER    HB1  547   5.669   6.283   3.066
  131SER    HB2  548   5.523   6.375   3.104
  131SER     OG  549   5.559   6.342   2.904
  131SER     HG  550   5.469   6.374   2.889
  131SER      C  551   5.510   6.101   3.184
  131SER      O  552   5.584   6.004   3.191
  132ILE      N  553   5.439   6.143   3.290
  132ILE      H  554   5.381   6.224   3.279
  132ILE     CA  555   5.443   6.077   3.421
  132ILE     HA  556   5.546   6.071   3.455
  132ILE     CB  557   5.363   6.162   3.523
  132ILE     HB  558   5.263   6.178   3.483
  132ILE    CG2  559   5.349   6.089   3.658
  132ILE   HG21  560   5.294   6.150   3.729
  132ILE   HG22  561   5.294   5.995   3.645
  132ILE   HG23  562   5.447   6.067   3.699
  132ILE    CG1  563   5.431   6.299   3.545
  132ILE   HG11  564   5.464   6.341   3.450
  132ILE   HG12  565   5.520   6.286   3.607
  132ILE     CD  566   5.340   6.403   3.610
  132ILE    HD1  567   5.393   6.498   3.617
  132ILE    HD2  568   5.250   6.417   3.550
  132ILE    HD3  569   5.311   6.372   3.711
  132ILE      C  570   5.391   5.932   3.410
  132ILE      O  571   5.455   5.838   3.457
  133ILE      N  572   5.277   5.914   3.342
  133ILE      H  573   5.229   5.996   3.307
  133ILE     CA  574   5.217   5.782   3.312
  133ILE     HA  575   5.206   5.727   3.405
  133ILE     CB  576   5.076   5.805   3.251
  133ILE     HB  577   5.083   5.887   3.179
  133ILE    CG2  578   5.022   5.682   3.177
  133ILE   HG21  579   4.920   5.700   3.141
  133ILE   HG22  580   5.083   5.659   3.090
  133ILE   HG23  581   5.021   5.597   3.244
  133ILE    CG1  582   4.981   5.846   3.365
  133ILE   HG11  583   5.029   5.921   3.428
  133ILE   HG12  584   4.960   5.760   3.428
  133ILE     CD  585   4.848   5.906   3.318
  133ILE    HD1  586   4.791   5.938   3.405
  133ILE    HD2  587   4.866   5.992   3.254
  133ILE    HD3  588   4.790   5.831   3.264
  133ILE      C  589   5.308   5.698   3.222
  133ILE      O  590   5.326   5.579   3.246
  134GLY      N  591   5.371   5.761   3.122
  134GLY      H  592   5.350   5.858   3.105
  134GLY     CA  593   5.465   5.696   3.033
  134GLY    HA1  594   5.500   5.766   2.958
  134GLY    HA2  595   5.416   5.612   2.985
  134GLY      C  596   5.585   5.641   3.109
  134GLY      O  597   5.611   5.522   3.101
  135ILE      N  598   5.649   5.723   3.194
  135ILE      H  599   5.620   5.820   3.194
  135ILE     CA  600   5.763   5.686   3.278
  135ILE     HA  601   5.845   5.654   3.213
  135ILE     CB  602   5.813   5.810   3.355
  135ILE     HB  603   5.728   5.859   3.402
  135ILE    CG2  604   5.914   5.772   3.465
  135ILE   HG21  605   5.945   5.860   3.521
  135ILE   HG22  606   5.869   5.703   3.536
  135ILE   HG23  607   6.002   5.726   3.421
  135ILE    CG1  608   5.882   5.908   3.257
  135ILE   HG11  609   5.818   5.923   3.170
  135ILE   HG12  610   5.974   5.863   3.220
  135ILE     CD  611   5.913   6.046   3.317
  135ILE    HD1  612   5.954   6.111   3.240
  135ILE    HD2  613   5.822   6.091   3.357
  135ILE    HD3  614   5.988   6.037   3.396
  135ILE      C  615   5.730   5.567   3.370
  135ILE      O  616   5.815   5.478   3.388
  136LEU      N  617   5.607   5.559   3.421
  136LEU      H  618   5.543   5.634   3.400
  136LEU     CA  619   5.556   5.448   3.502
  136LEU     HA  620   5.627   5.429   3.582
  136LEU     CB  621   5.422   5.491   3.565
  136LEU    HB1  622   5.356   5.527   3.485
  136LEU    HB2  623   5.440   5.575   3.632
  136LEU     CG  624   5.345   5.382   3.642
  136LEU     HG  625   5.325   5.298   3.575
  136LEU    CD1  626   5.423   5.332   3.763
  136LEU   HD11  627   5.364   5.255   3.813
  136LEU   HD12  628   5.517   5.287   3.732
  136LEU   HD13  629   5.442   5.413   3.832
  136LEU    CD2  630   5.211   5.436   3.691
  136LEU   HD21  631   5.155   5.357   3.741
  136LEU   HD22  632   5.227   5.519   3.761
  136LEU   HD23  633   5.152   5.472   3.606
  136LEU      C  634   5.544   5.316   3.422
  136LEU      O  635   5.566   5.209   3.478
  137HIS      N  636   5.513   5.321   3.292
  137HIS      H  637   5.496   5.410   3.249
  137HIS     CA  638   5.488   5.199   3.213
  137HIS     HA  639   5.415   5.140   3.269
  137HIS     CB  640   5.424   5.235   3.079
  137HIS    HB1  641   5.499   5.280   3.014
  137HIS    HB2  642   5.346   5.309   3.095
  137HIS     CG  643   5.359   5.120   3.004
  137HIS    ND1  644   5.310   5.129   2.874
  137HIS    CE1  645   5.260   5.009   2.843
  137HIS    HE1  646   5.216   4.983   2.748
  137HIS    NE2  647   5.277   4.924   2.946
  137HIS    HE2  648   5.252   4.826   2.945
  137HIS    CD2  649   5.338   4.992   3.048
  137HIS    HD2  650   5.364   4.951   3.145
  137HIS      C  651   5.612   5.110   3.198
  137HIS      O  652   5.599   4.989   3.215
  138LEU      N  653   5.733   5.164   3.179
  138LEU      H  654   5.741   5.263   3.159
  138LEU     CA  655   5.856   5.083   3.181
  138LEU     HA  656   5.842   5.000   3.112
  138LEU     CB  657   5.978   5.164   3.133
  138LEU    HB1  658   5.992   5.248   3.201
  138LEU    HB2  659   5.958   5.203   3.033
  138LEU     CG  660   6.112   5.088   3.129
  138LEU     HG  661   6.133   5.050   3.229
  138LEU    CD1  662   6.114   4.973   3.029
  138LEU   HD11  663   6.207   4.917   3.039
  138LEU   HD12  664   6.031   4.904   3.049
  138LEU   HD13  665   6.106   5.012   2.928
  138LEU    CD2  666   6.226   5.182   3.091
  138LEU   HD21  667   6.321   5.127   3.090
  138LEU   HD22  668   6.209   5.225   2.992
  138LEU   HD23  669   6.234   5.262   3.165
  138LEU      C  670   5.882   5.022   3.319
  138LEU      O  671   5.926   4.907   3.325
  139ILE      N  672   5.851   5.091   3.429
  139ILE      H  673   5.807   5.181   3.418
  139ILE     CA  674   5.863   5.034   3.565
  139ILE     HA  675   5.964   4.996   3.577
  139ILE     CB  676   5.839   5.141   3.674
  139ILE     HB  677   5.754   5.203   3.645
  139ILE    CG2  678   5.808   5.080   3.812
  139ILE   HG21  679   5.796   5.158   3.887
  139ILE   HG22  680   5.713   5.026   3.809
  139ILE   HG23  681   5.887   5.012   3.842
  139ILE    CG1  682   5.964   5.231   3.682
  139ILE   HG11  683   5.991   5.262   3.581
  139ILE   HG12  684   6.047   5.173   3.722
  139ILE     CD  685   5.947   5.358   3.765
  139ILE    HD1  686   6.041   5.414   3.764
  139ILE    HD2  687   5.868   5.420   3.723
  139ILE    HD3  688   5.924   5.335   3.869
  139ILE      C  689   5.771   4.913   3.579
  139ILE      O  690   5.816   4.803   3.610
  140LEU      N  691   5.642   4.929   3.546
  140LEU      H  692   5.610   5.021   3.519
  140LEU     CA  693   5.546   4.819   3.553
  140LEU     HA  694   5.552   4.775   3.653
  140LEU     CB  695   5.403   4.874   3.533
  140LEU    HB1  696   5.334   4.790   3.527
  140LEU    HB2  697   5.400   4.927   3.438
  140LEU     CG  698   5.356   4.968   3.646
  140LEU     HG  699   5.425   5.052   3.655
  140LEU    CD1  700   5.218   5.023   3.611
  140LEU   HD11  701   5.183   5.089   3.691
  140LEU   HD12  702   5.224   5.081   3.519
  140LEU   HD13  703   5.146   4.942   3.598
  140LEU    CD2  704   5.346   4.897   3.781
  140LEU   HD21  705   5.304   4.966   3.855
  140LEU   HD22  706   5.282   4.809   3.773
  140LEU   HD23  707   5.445   4.869   3.816
  140LEU      C  708   5.580   4.706   3.455
  140LEU      O  709   5.560   4.590   3.489
  141TRP      N  710   5.637   4.736   3.338
  141TRP      H  711   5.645   4.833   3.313
  141TRP     CA  712   5.680   4.636   3.240
  141TRP     HA  713   5.601   4.561   3.231
  141TRP     CB  714   5.696   4.703   3.104
  141TRP    HB1  715   5.777   4.776   3.111
  141TRP    HB2  716   5.604   4.757   3.081
  141TRP     CG  717   5.724   4.611   2.989
  141TRP    CD1  718   5.631   4.551   2.912
  141TRP    HD1  719   5.525   4.564   2.923
  141TRP    NE1  720   5.692   4.474   2.815
  141TRP    HE1  721   5.641   4.419   2.747
  141TRP    CE2  722   5.829   4.482   2.823
  141TRP    CZ2  723   5.933   4.428   2.747
  141TRP    HZ2  724   5.912   4.363   2.663
  141TRP    CH2  725   6.066   4.456   2.784
  141TRP    HH2  726   6.148   4.412   2.728
  141TRP    CZ3  727   6.093   4.539   2.894
  141TRP    HZ3  728   6.195   4.559   2.922
  141TRP    CE3  729   5.988   4.596   2.968
  141TRP    HE3  730   6.010   4.659   3.052
  141TRP    CD2  731   5.853   4.569   2.935
  141TRP      C  732   5.807   4.561   3.283
  141TRP      O  733   5.812   4.439   3.269
  142ILE      N  734   5.907   4.627   3.343
  142ILE      H  735   5.899   4.727   3.353
  142ILE     CA  736   6.025   4.560   3.400
  142ILE     HA  737   6.065   4.492   3.325
  142ILE     CB  738   6.136   4.662   3.436
  142ILE     HB  739   6.093   4.738   3.501
  142ILE    CG2  740   6.253   4.594   3.510
  142ILE   HG21  741   6.328   4.668   3.539
  142ILE   HG22  742   6.218   4.547   3.601
  142ILE   HG23  743   6.299   4.519   3.446
  142ILE    CG1  744   6.194   4.731   3.310
  142ILE   HG11  745   6.112   4.766   3.246
  142ILE   HG12  746   6.250   4.658   3.251
  142ILE     CD  747   6.284   4.851   3.341
  142ILE    HD1  748   6.316   4.898   3.247
  142ILE    HD2  749   6.230   4.923   3.401
  142ILE    HD3  750   6.374   4.820   3.394
  142ILE      C  751   5.984   4.473   3.521
  142ILE      O  752   6.035   4.362   3.537
  143LEU      N  753   5.889   4.519   3.604
  143LEU      H  754   5.856   4.613   3.590
  143LEU     CA  755   5.828   4.439   3.711
  143LEU     HA  756   5.907   4.395   3.773
  143LEU     CB  757   5.743   4.531   3.801
  143LEU    HB1  758   5.683   4.468   3.867
  143LEU    HB2  759   5.674   4.586   3.737
  143LEU     CG  760   5.824   4.630   3.887
  143LEU     HG  761   5.899   4.680   3.826
  143LEU    CD1  762   5.730   4.735   3.947
  143LEU   HD11  763   5.788   4.805   4.007
  143LEU   HD12  764   5.681   4.790   3.866
  143LEU   HD13  765   5.655   4.688   4.009
  143LEU    CD2  766   5.895   4.559   4.003
  143LEU   HD21  767   5.949   4.633   4.062
  143LEU   HD22  768   5.822   4.508   4.066
  143LEU   HD23  769   5.967   4.487   3.965
  143LEU      C  770   5.746   4.320   3.658
  143LEU      O  771   5.742   4.215   3.722
  144ASP      N  772   5.687   4.332   3.539
  144ASP      H  773   5.687   4.423   3.494
  144ASP     CA  774   5.614   4.223   3.473
  144ASP     HA  775   5.559   4.169   3.550
  144ASP     CB  776   5.512   4.281   3.375
  144ASP    HB1  777   5.563   4.321   3.287
  144ASP    HB2  778   5.458   4.362   3.424
  144ASP     CG  779   5.407   4.178   3.333
  144ASP    OD1  780   5.369   4.174   3.214
  144ASP    OD2  781   5.354   4.108   3.421
  144ASP      C  782   5.708   4.123   3.403
  144ASP      O  783   5.679   4.004   3.403
  145ARG      N  784   5.821   4.168   3.348
  145ARG      H  785   5.835   4.268   3.346
  145ARG     CA  786   5.916   4.084   3.274
  145ARG     HA  787   5.860   4.008   3.219
  145ARG     CB  788   5.994   4.170   3.172
  145ARG    HB1  789   6.079   4.113   3.133
  145ARG    HB2  790   6.034   4.258   3.222
  145ARG     CG  791   5.907   4.215   3.053
  145ARG    HG1  792   5.958   4.297   3.003
  145ARG    HG2  793   5.812   4.252   3.090
  145ARG     CD  794   5.882   4.104   2.951
  145ARG    HD1  795   5.869   4.008   3.002
  145ARG    HD2  796   5.970   4.095   2.887
  145ARG     NE  797   5.764   4.133   2.869
  145ARG     HE  798   5.778   4.184   2.782
  145ARG     CZ  799   5.638   4.103   2.898
  145ARG    NH1  800   5.606   4.032   3.002
  145ARG   HH11  801   5.677   3.978   3.048
  145ARG   HH12  802   5.510   4.007   3.021
  145ARG    NH2  803   5.542   4.143   2.821
  145ARG   HH21  804   5.565   4.191   2.735
  145ARG   HH22  805   5.449   4.107   2.836
  145ARG      C  806   6.012   4.005   3.362
  145ARG      O  807   6.041   3.890   3.328
  146LEU      N  808   6.061   4.060   3.474
  146LEU      H  809   6.032   4.154   3.497
  146LEU     CA  810   6.161   3.993   3.558
  146LEU     HA  811   6.218   3.924   3.496
  146LEU     CB  812   6.261   4.096   3.613
  146LEU    HB1  813   6.333   4.043   3.675
  146LEU    HB2  814   6.206   4.165   3.677
  146LEU     CG  815   6.338   4.177   3.507
  146LEU     HG  816   6.267   4.234   3.446
  146LEU    CD1  817   6.431   4.276   3.576
  146LEU   HD11  818   6.481   4.338   3.501
  146LEU   HD12  819   6.374   4.340   3.642
  146LEU   HD13  820   6.506   4.222   3.634
  146LEU    CD2  821   6.422   4.088   3.414
  146LEU   HD21  822   6.481   4.151   3.347
  146LEU   HD22  823   6.489   4.026   3.473
  146LEU   HD23  824   6.357   4.025   3.353
  146LEU      C  825   6.094   3.910   3.671
  146LEU      O  826   6.039   3.966   3.765
  146NME      N  827   6.096   3.776   3.667
  146NME      H  828   6.048   3.730   3.743
  146NME    CH3  829   6.158   3.690   3.565
  146NME   HH31  830   6.155   3.587   3.598
  146NME   HH32  831   6.105   3.698   3.470
  146NME   HH33  832   6.262   3.718   3.550
  221ACE    CH3  833   5.236   0.264   2.850
  221ACE   HH31  834   5.298   0.338   2.800
  221ACE   HH32  835   5.167   0.314   2.918
  221ACE   HH33  836   5.298   0.195   2.907
  221ACE      C  837   5.157   0.185   2.749
  221ACE      O  838   5.038   0.162   2.768
  222SER      N  839   5.221   0.147   2.639
  222SER      H  840   5.320   0.168   2.631
  222SER     CA  841   5.157   0.081   2.524
  222SER     HA  842   5.085   0.009   2.561
  222SER     CB  843   5.078   0.184   2.442
  222SER    HB1  844   4.987   0.209   2.497
  222SER    HB2  845   5.047   0.140   2.347
  222SER     OG  846   5.149   0.304   2.418
  222SER     HG  847   5.118   0.336   2.333
  222SER      C  848   5.258   0.001   2.438
  222SER      O  849   5.378   7.280   2.465
  223SER      N  850   5.209   7.206   2.339
  223SER      H  851   5.109   7.207   2.325
  223SER     CA  852   5.286   7.113   2.254
  223SER     HA  853   5.387   7.151   2.242
  223SER     CB  854   5.295   6.977   2.324
  223SER    HB1  855   5.353   6.908   2.262
  223SER    HB2  856   5.195   6.936   2.338
  223SER     OG  857   5.360   6.991   2.449
  223SER     HG  858   5.404   7.077   2.447
  223SER      C  859   5.226   7.097   2.113
  223SER      O  860   5.115   7.144   2.087
  224ASP      N  861   5.298   7.035   2.019
  224ASP      H  862   5.391   7.003   2.044
  224ASP     CA  863   5.248   7.005   1.884
  224ASP     HA  864   5.221   7.100   1.838
  224ASP     CB  865   5.356   6.940   1.795
  224ASP    HB1  866   5.312   6.915   1.699
  224ASP    HB2  867   5.388   6.847   1.842
  224ASP     CG  868   5.480   7.025   1.768
  224ASP    OD1  869   5.472   7.149   1.769
  224ASP    OD2  870   5.586   6.968   1.733
  224ASP      C  871   5.124   6.912   1.884
  224ASP      O  872   5.115   6.823   1.969
  225PRO      N  873   5.033   6.922   1.786
  225PRO     CD  874   5.024   7.028   1.686
  225PRO    HD1  875   5.094   7.009   1.605
  225PRO    HD2  876   5.043   7.126   1.730
  225PRO     CG  877   4.880   7.023   1.634
  225PRO    HG1  878   4.875   7.056   1.530
  225PRO    HG2  879   4.816   7.083   1.698
  225PRO     CB  880   4.843   6.876   1.649
  225PRO    HB1  881   4.880   6.820   1.563
  225PRO    HB2  882   4.735   6.862   1.659
  225PRO     CA  883   4.916   6.834   1.776
  225PRO     HA  884   4.852   6.854   1.862
  225PRO      C  885   4.948   6.684   1.775
  225PRO      O  886   4.884   6.608   1.848
  226LEU      N  887   5.050   6.639   1.701
  226LEU      H  888   5.094   6.702   1.636
  226LEU     CA  889   5.095   6.499   1.704
  226LEU     HA  890   5.010   6.435   1.680
  226LEU     CB  891   5.203   6.479   1.595
  226LEU    HB1  892   5.284   6.550   1.614
  226LEU    HB2  893   5.159   6.504   1.498
  226LEU     CG  894   5.262   6.337   1.587
  226LEU     HG  895   5.308   6.311   1.682
  226LEU    CD1  896   5.158   6.231   1.551
  226LEU   HD11  897   5.206   6.134   1.540
  226LEU   HD12  898   5.084   6.223   1.631
  226LEU   HD13  899   5.108   6.258   1.458
  226LEU    CD2  900   5.371   6.334   1.480
  226LEU   HD21  901   5.414   6.234   1.474
  226LEU   HD22  902   5.328   6.359   1.383
  226LEU   HD23  903   5.450   6.404   1.505
  226LEU      C  904   5.147   6.458   1.843
  226LEU      O  905   5.125   6.346   1.888
  227VAL      N  906   5.210   6.552   1.914
  227VAL      H  907   5.217   6.644   1.875
  227VAL     CA  908   5.257   6.532   2.052
  227VAL     HA  909   5.303   6.434   2.058
  227VAL     CB  910   5.365   6.636   2.089
  227VAL     HB  911   5.325   6.737   2.080
  227VAL    CG1  912   5.419   6.618   2.231
  227VAL   HG11  913   5.499   6.690   2.250
  227VAL   HG12  914   5.340   6.637   2.304
  227VAL   HG13  915   5.457   6.517   2.243
  227VAL    CG2  916   5.487   6.624   1.995
  227VAL   HG21  917   5.560   6.701   2.019
  227VAL   HG22  918   5.534   6.526   2.007
  227VAL   HG23  919   5.457   6.635   1.891
  227VAL      C  920   5.138   6.531   2.151
  227VAL      O  921   5.145   6.464   2.254
  228VAL      N  922   5.024   6.592   2.118
  228VAL      H  923   5.025   6.652   2.037
  228VAL     CA  924   4.898   6.574   2.192
  228VAL     HA  925   4.922   6.574   2.299
  228VAL     CB  926   4.804   6.693   2.167
  228VAL     HB  927   4.797   6.712   2.060
  228VAL    CG1  928   4.662   6.671   2.219
  228VAL   HG11  929   4.603   6.762   2.204
  228VAL   HG12  930   4.614   6.590   2.165
  228VAL   HG13  931   4.663   6.647   2.326
  228VAL    CG2  932   4.861   6.820   2.233
  228VAL   HG21  933   4.795   6.905   2.212
  228VAL   HG22  934   4.869   6.807   2.341
  228VAL   HG23  935   4.959   6.843   2.192
  228VAL      C  936   4.833   6.438   2.162
  228VAL      O  937   4.797   6.365   2.255
  229ALA      N  938   4.825   6.398   2.035
  229ALA      H  939   4.860   6.461   1.964
  229ALA     CA  940   4.761   6.273   1.990
  229ALA     HA  941   4.658   6.271   2.026
  229ALA     CB  942   4.759   6.271   1.837
  229ALA    HB1  943   4.720   6.176   1.802
  229ALA    HB2  944   4.695   6.351   1.799
  229ALA    HB3  945   4.860   6.284   1.797
  229ALA      C  946   4.831   6.148   2.044
  229ALA      O  947   4.767   6.057   2.097
  230ALA      N  948   4.965   6.145   2.036
  230ALA      H  949   5.012   6.220   1.987
  230ALA     CA  950   5.047   6.035   2.087
  230ALA     HA  951   5.010   5.941   2.047
  230ALA     CB  952   5.190   6.056   2.036
  230ALA    HB1  953   5.255   5.979   2.078
  230ALA    HB2  954   5.192   6.050   1.928
  230ALA    HB3  955   5.225   6.155   2.065
  230ALA      C  956   5.043   6.025   2.241
  230ALA      O  957   5.061   5.917   2.295
  231SER      N  958   5.015   6.135   2.312
  231SER      H  959   4.998   6.221   2.263
  231SER     CA  960   5.001   6.136   2.459
  231SER     HA  961   5.082   6.077   2.503
  231SER     CB  962   5.013   6.279   2.511
  231SER    HB1  963   4.992   6.282   2.618
  231SER    HB2  964   4.941   6.343   2.461
  231SER     OG  965   5.144   6.325   2.487
  231SER     HG  966   5.137   6.395   2.422
  231SER      C  967   4.869   6.072   2.505
  231SER      O  968   4.869   5.991   2.597
  232ILE      N  969   4.759   6.100   2.435
  232ILE      H  970   4.765   6.169   2.361
  232ILE     CA  971   4.628   6.036   2.458
  232ILE     HA  972   4.602   6.045   2.563
  232ILE     CB  973   4.520   6.110   2.375
  232ILE     HB  974   4.555   6.117   2.272
  232ILE    CG2  975   4.386   6.035   2.375
  232ILE   HG21  976   4.312   6.089   2.315
  232ILE   HG22  977   4.396   5.936   2.331
  232ILE   HG23  978   4.348   6.026   2.477
  232ILE    CG1  979   4.501   6.252   2.432
  232ILE   HG11  980   4.598   6.297   2.454
  232ILE   HG12  981   4.445   6.245   2.525
  232ILE     CD  982   4.428   6.349   2.338
  232ILE    HD1  983   4.424   6.448   2.385
  232ILE    HD2  984   4.483   6.357   2.244
  232ILE    HD3  985   4.326   6.315   2.320
  232ILE      C  986   4.635   5.885   2.427
  232ILE      O  987   4.581   5.803   2.501
  233ILE      N  988   4.709   5.849   2.321
  233ILE      H  989   4.745   5.923   2.262
  233ILE     CA  990   4.744   5.711   2.286
  233ILE     HA  991   4.652   5.652   2.284
  233ILE     CB  992   4.804   5.710   2.143
  233ILE     HB  993   4.857   5.804   2.128
  233ILE    CG2  994   4.906   5.597   2.119
  233ILE   HG21  995   4.929   5.587   2.013
  233ILE   HG22  996   4.999   5.620   2.171
  233ILE   HG23  997   4.869   5.502   2.156
  233ILE    CG1  998   4.688   5.703   2.041
  233ILE   HG11  999   4.608   5.769   2.074
  233ILE   HG12 1000   4.648   5.601   2.039
  233ILE     CD 1001   4.727   5.745   1.899
  233ILE    HD1 1002   4.637   5.747   1.836
  233ILE    HD2 1003   4.772   5.844   1.900
  233ILE    HD3 1004   4.797   5.674   1.855
  233ILE      C 1005   4.833   5.644   2.392
  233ILE      O 1006   4.806   5.530   2.429
  234GLY      N 1007   4.932   5.714   2.448
  234GLY      H 1008   4.951   5.807   2.413
  234GLY     CA 1009   5.019   5.662   2.554
  234GLY    HA1 1010   5.098   5.734   2.574
  234GLY    HA2 1011   5.065   5.568   2.520
  234GLY      C 1012   4.944   5.634   2.684
  234GLY      O 1013   4.962   5.527   2.744
  235ILE      N 1014   4.854   5.723   2.725
  235ILE      H 1015   4.847   5.810   2.674
  235ILE     CA 1016   4.767   5.702   2.841
  235ILE     HA 1017   4.830   5.679   2.927
  235ILE     CB 1018   4.688   5.832   2.872
  235ILE     HB 1019   4.646   5.870   2.779
  235ILE    CG2 1020   4.572   5.805   2.970
  235ILE   HG21 1021   4.520   5.898   2.993
  235ILE   HG22 1022   4.499   5.739   2.923
  235ILE   HG23 1023   4.609   5.758   3.061
  235ILE    CG1 1024   4.786   5.936   2.931
  235ILE   HG11 1025   4.873   5.944   2.866
  235ILE   HG12 1026   4.821   5.902   3.028
  235ILE     CD 1027   4.728   6.077   2.946
  235ILE    HD1 1028   4.804   6.143   2.988
  235ILE    HD2 1029   4.698   6.116   2.849
  235ILE    HD3 1030   4.643   6.078   3.014
  235ILE      C 1031   4.677   5.579   2.821
  235ILE      O 1032   4.668   5.494   2.910
  236LEU      N 1033   4.616   5.566   2.702
  236LEU      H 1034   4.628   5.639   2.634
  236LEU     CA 1035   4.536   5.449   2.665
  236LEU     HA 1036   4.458   5.437   2.740
  236LEU     CB 1037   4.471   5.478   2.529
  236LEU    HB1 1038   4.549   5.486   2.453
  236LEU    HB2 1039   4.419   5.574   2.533
  236LEU     CG 1040   4.370   5.371   2.483
  236LEU     HG 1041   4.419   5.274   2.481
  236LEU    CD1 1042   4.247   5.364   2.573
  236LEU   HD11 1043   4.174   5.294   2.532
  236LEU   HD12 1044   4.275   5.330   2.673
  236LEU   HD13 1045   4.200   5.462   2.581
  236LEU    CD2 1046   4.323   5.403   2.341
  236LEU   HD21 1047   4.254   5.326   2.307
  236LEU   HD22 1048   4.275   5.501   2.338
  236LEU   HD23 1049   4.409   5.404   2.274
  236LEU      C 1050   4.619   5.320   2.662
  236LEU      O 1051   4.568   5.214   2.700
  237HIS      N 1052   4.746   5.328   2.620
  237HIS      H 1053   4.779   5.416   2.585
  237HIS     CA 1054   4.836   5.213   2.613
  237HIS     HA 1055   4.788   5.139   2.548
  237HIS     CB 1056   4.969   5.253   2.547
  237HIS    HB1 1057   5.029   5.312   2.617
  237HIS    HB2 1058   4.947   5.317   2.462
  237HIS     CG 1059   5.057   5.141   2.494
  237HIS    ND1 1060   5.155   5.159   2.397
  237HIS    CE1 1061   5.212   5.039   2.380
  237HIS    HE1 1062   5.296   5.018   2.315
  237HIS    NE2 1063   5.153   4.947   2.458
  237HIS    HE2 1064   5.183   4.851   2.465
  237HIS    CD2 1065   5.056   5.010   2.532
  237HIS    HD2 1066   4.994   4.963   2.606
  237HIS      C 1067   4.855   5.149   2.750
  237HIS      O 1068   4.829   5.029   2.764
  238LEU      N 1069   4.891   5.227   2.854
  238LEU      H 1070   4.911   5.324   2.836
  238LEU     CA 1071   4.905   5.173   2.990
  238LEU     HA 1072   4.975   5.090   2.984
  238LEU     CB 1073   4.965   5.278   3.086
  238LEU    HB1 1074   4.900   5.366   3.088
  238LEU    HB2 1075   5.062   5.309   3.049
  238LEU     CG 1076   4.980   5.225   3.230
  238LEU     HG 1077   4.884   5.190   3.267
  238LEU    CD1 1078   5.080   5.109   3.240
  238LEU   HD11 1079   5.083   5.071   3.342
  238LEU   HD12 1080   5.051   5.027   3.175
  238LEU   HD13 1081   5.179   5.145   3.213
  238LEU    CD2 1082   5.027   5.333   3.327
  238LEU   HD21 1083   5.045   5.291   3.426
  238LEU   HD22 1084   5.120   5.379   3.290
  238LEU   HD23 1085   4.949   5.409   3.335
  238LEU      C 1086   4.772   5.119   3.043
  238LEU      O 1087   4.770   5.009   3.098
  239ILE      N 1088   4.661   5.190   3.022
  239ILE      H 1089   4.670   5.279   2.974
  239ILE     CA 1090   4.527   5.148   3.066
  239ILE     HA 1091   4.526   5.140   3.175
  239ILE     CB 1092   4.421   5.254   3.024
  239ILE     HB 1093   4.439   5.281   2.920
  239ILE    CG2 1094   4.277   5.201   3.034
  239ILE   HG21 1095   4.207   5.280   3.007
  239ILE   HG22 1096   4.262   5.119   2.964
  239ILE   HG23 1097   4.257   5.167   3.136
  239ILE    CG1 1098   4.436   5.381   3.111
  239ILE   HG11 1099   4.542   5.407   3.116
  239ILE   HG12 1100   4.402   5.360   3.212
  239ILE     CD 1101   4.361   5.503   3.058
  239ILE    HD1 1102   4.387   5.590   3.119
  239ILE    HD2 1103   4.389   5.523   2.955
  239ILE    HD3 1104   4.253   5.489   3.064
  239ILE      C 1105   4.494   5.008   3.012
  239ILE      O 1106   4.468   4.916   3.089
  240LEU      N 1107   4.503   4.989   2.880
  240LEU      H 1108   4.529   5.067   2.821
  240LEU     CA 1109   4.467   4.861   2.818
  240LEU     HA 1110   4.374   4.826   2.862
  240LEU     CB 1111   4.442   4.886   2.668
  240LEU    HB1 1112   4.428   4.790   2.618
  240LEU    HB2 1113   4.530   4.935   2.626
  240LEU     CG 1114   4.321   4.977   2.638
  240LEU     HG 1115   4.332   5.072   2.688
  240LEU    CD1 1116   4.309   5.002   2.488
  240LEU   HD11 1117   4.225   5.069   2.468
  240LEU   HD12 1118   4.400   5.050   2.451
  240LEU   HD13 1119   4.291   4.908   2.436
  240LEU    CD2 1120   4.190   4.913   2.681
  240LEU   HD21 1121   4.107   4.977   2.649
  240LEU   HD22 1122   4.179   4.815   2.634
  240LEU   HD23 1123   4.186   4.903   2.789
  240LEU      C 1124   4.571   4.750   2.845
  240LEU      O 1125   4.533   4.633   2.851
  241TRP      N 1126   4.698   4.786   2.869
  241TRP      H 1127   4.720   4.884   2.863
  241TRP     CA 1128   4.805   4.694   2.911
  241TRP     HA 1129   4.804   4.607   2.845
  241TRP     CB 1130   4.939   4.767   2.893
  241TRP    HB1 1131   4.939   4.856   2.957
  241TRP    HB2 1132   4.946   4.800   2.790
  241TRP     CG 1133   5.063   4.689   2.924
  241TRP    CD1 1134   5.145   4.634   2.832
  241TRP    HD1 1135   5.129   4.638   2.725
  241TRP    NE1 1136   5.252   4.573   2.895
  241TRP    HE1 1137   5.324   4.524   2.844
  241TRP    CE2 1138   5.245   4.588   3.032
  241TRP    CZ2 1139   5.326   4.544   3.138
  241TRP    HZ2 1140   5.413   4.483   3.119
  241TRP    CH2 1141   5.291   4.580   3.269
  241TRP    HH2 1142   5.351   4.546   3.352
  241TRP    CZ3 1143   5.177   4.658   3.293
  241TRP    HZ3 1144   5.151   4.686   3.394
  241TRP    CE3 1145   5.096   4.700   3.186
  241TRP    HE3 1146   5.008   4.760   3.206
  241TRP    CD2 1147   5.126   4.664   3.053
  241TRP      C 1148   4.785   4.642   3.054
  241TRP      O 1149   4.808   4.523   3.080
  242ILE      N 1150   4.738   4.727   3.146
  242ILE      H 1151   4.726   4.823   3.119
  242ILE     CA 1152   4.697   4.689   3.282
  242ILE     HA 1153   4.775   4.629   3.327
  242ILE     CB 1154   4.676   4.816   3.368
  242ILE     HB 1155   4.621   4.890   3.309
  242ILE    CG2 1156   4.593   4.788   3.495
  242ILE   HG21 1157   4.575   4.881   3.549
  242ILE   HG22 1158   4.494   4.750   3.469
  242ILE   HG23 1159   4.644   4.717   3.560
  242ILE    CG1 1160   4.813   4.876   3.406
  242ILE   HG11 1161   4.868   4.900   3.315
  242ILE   HG12 1162   4.871   4.802   3.462
  242ILE     CD 1163   4.807   5.005   3.490
  242ILE    HD1 1164   4.907   5.047   3.499
  242ILE    HD2 1165   4.742   5.077   3.441
  242ILE    HD3 1166   4.771   4.984   3.590
  242ILE      C 1167   4.571   4.602   3.277
  242ILE      O 1168   4.565   4.498   3.343
  243LEU      N 1169   4.471   4.641   3.197
  243LEU      H 1170   4.480   4.729   3.149
  243LEU     CA 1171   4.341   4.572   3.192
  243LEU     HA 1172   4.306   4.559   3.295
  243LEU     CB 1173   4.239   4.661   3.118
  243LEU    HB1 1174   4.150   4.603   3.096
  243LEU    HB2 1175   4.284   4.692   3.024
  243LEU     CG 1176   4.196   4.787   3.198
  243LEU     HG 1177   4.284   4.838   3.237
  243LEU    CD1 1178   4.121   4.883   3.107
  243LEU   HD11 1179   4.096   4.974   3.161
  243LEU   HD12 1180   4.184   4.909   3.022
  243LEU   HD13 1181   4.029   4.836   3.070
  243LEU    CD2 1182   4.107   4.752   3.317
  243LEU   HD21 1183   4.065   4.843   3.361
  243LEU   HD22 1184   4.025   4.687   3.285
  243LEU   HD23 1185   4.165   4.701   3.393
  243LEU      C 1186   4.348   4.430   3.134
  243LEU      O 1187   4.262   4.349   3.167
  244ASP      N 1188   4.451   4.395   3.056
  244ASP      H 1189   4.514   4.467   3.025
  244ASP     CA 1190   4.475   4.256   3.011
  244ASP     HA 1191   4.378   4.212   2.987
  244ASP     CB 1192   4.560   4.256   2.883
  244ASP    HB1 1193   4.662   4.284   2.907
  244ASP    HB2 1194   4.519   4.329   2.813
  244ASP     CG 1195   4.558   4.118   2.815
  244ASP    OD1 1196   4.664   4.070   2.770
  244ASP    OD2 1197   4.448   4.060   2.798
  244ASP      C 1198   4.539   4.166   3.120
  244ASP      O 1199   4.545   4.044   3.105
  245ARG      N 1200   4.586   4.225   3.230
  245ARG      H 1201   4.577   4.326   3.235
  245ARG     CA 1202   4.650   4.157   3.345
  245ARG     HA 1203   4.676   4.055   3.318
  245ARG     CB 1204   4.779   4.232   3.381
  245ARG    HB1 1205   4.819   4.194   3.475
  245ARG    HB2 1206   4.758   4.338   3.394
  245ARG     CG 1207   4.886   4.215   3.272
  245ARG    HG1 1208   4.842   4.228   3.174
  245ARG    HG2 1209   4.927   4.114   3.278
  245ARG     CD 1210   5.000   4.317   3.289
  245ARG    HD1 1211   5.037   4.312   3.391
  245ARG    HD2 1212   4.962   4.417   3.271
  245ARG     NE 1213   5.110   4.287   3.196
  245ARG     HE 1214   5.194   4.247   3.235
  245ARG     CZ 1215   5.109   4.293   3.065
  245ARG    NH1 1216   5.012   4.340   2.993
  245ARG   HH11 1217   4.935   4.388   3.038
  245ARG   HH12 1218   5.020   4.338   2.892
  245ARG    NH2 1219   5.213   4.248   3.002
  245ARG   HH21 1220   5.288   4.210   3.059
  245ARG   HH22 1221   5.209   4.233   2.902
  245ARG      C 1222   4.558   4.146   3.468
  245ARG      O 1223   4.577   4.057   3.551
  246LEU      N 1224   4.460   4.235   3.479
  246LEU      H 1225   4.452   4.304   3.406
  246LEU     CA 1226   4.361   4.241   3.587
  246LEU     HA 1227   4.390   4.175   3.668
  246LEU     CB 1228   4.364   4.386   3.641
  246LEU    HB1 1229   4.295   4.396   3.725
  246LEU    HB2 1230   4.332   4.453   3.562
  246LEU     CG 1231   4.502   4.433   3.693
  246LEU     HG 1232   4.571   4.443   3.610
  246LEU    CD1 1233   4.484   4.569   3.759
  246LEU   HD11 1234   4.581   4.608   3.788
  246LEU   HD12 1235   4.438   4.638   3.688
  246LEU   HD13 1236   4.421   4.560   3.847
  246LEU    CD2 1237   4.564   4.340   3.798
  246LEU   HD21 1238   4.655   4.385   3.838
  246LEU   HD22 1239   4.494   4.323   3.879
  246LEU   HD23 1240   4.591   4.244   3.752
  246LEU      C 1241   4.224   4.186   3.537
  246LEU      O 1242   4.219   4.124   3.431
  246NME      N 1243   4.110   4.194   3.607
  246NME      H 1244   4.031   4.151   3.562
  246NME    CH3 1245   4.081   4.265   3.731
  246NME   HH31 1246   3.986   4.231   3.771
  246NME   HH32 1247   4.159   4.248   3.805
  246NME   HH33 1248   4.073   4.372   3.710
  321ACE    CH3 1249   5.312   0.166   1.896
  321ACE   HH31 1250   5.288   0.174   1.790
  321ACE   HH32 1251   5.290   0.065   1.929
  321ACE   HH33 1252   5.253   0.238   1.952
  321ACE      C 1253   5.459   0.195   1.915
  321ACE      O 1254   5.496   0.279   1.995
  322SER      N 1255   5.540   0.126   1.836
  322SER      H 1256   5.497   0.053   1.781
  322SER     CA 1257   5.686   0.119   1.844
  322SER     HA 1258   5.719   0.064   1.755
  322SER     CB 1259   5.754   0.256   1.836
  322SER    HB1 1260   5.861   0.242   1.819
  322SER    HB2 1261   5.741   0.309   1.930
  322SER     OG 1262   5.702   0.337   1.731
  322SER     HG 1263   5.720   0.427   1.758
  322SER      C 1264   5.734   0.037   1.965
  322SER      O 1265   5.780   0.091   2.065
  323SER      N 1266   5.720   7.185   1.958
  323SER      H 1267   5.669   7.148   1.879
  323SER     CA 1268   5.783   7.091   2.052
  323SER     HA 1269   5.797   7.141   2.148
  323SER     CB 1270   5.693   6.970   2.076
  323SER    HB1 1271   5.739   6.904   2.149
  323SER    HB2 1272   5.678   6.915   1.983
  323SER     OG 1273   5.568   7.014   2.126
  323SER     HG 1274   5.579   7.107   2.149
  323SER      C 1275   5.921   7.045   2.004
  323SER      O 1276   5.949   7.045   1.884
  324ASP      N 1277   6.009   7.005   2.096
  324ASP      H 1278   5.982   7.008   2.193
  324ASP     CA 1279   6.146   6.965   2.061
  324ASP     HA 1280   6.188   7.050   2.007
  324ASP     CB 1281   6.231   6.949   2.188
  324ASP    HB1 1282   6.334   6.927   2.159
  324ASP    HB2 1283   6.193   6.864   2.246
  324ASP     CG 1284   6.233   7.073   2.277
  324ASP    OD1 1285   6.249   7.183   2.221
  324ASP    OD2 1286   6.227   7.062   2.402
  324ASP      C 1287   6.155   6.841   1.969
  324ASP      O 1288   6.076   6.747   1.986
  325PRO      N 1289   6.250   6.833   1.873
  325PRO     CD 1290   6.341   6.940   1.833
  325PRO    HD1 1291   6.426   6.943   1.900
  325PRO    HD2 1292   6.292   7.037   1.831
  325PRO     CG 1293   6.387   6.906   1.691
  325PRO    HG1 1294   6.488   6.942   1.672
  325PRO    HG2 1295   6.317   6.946   1.619
  325PRO     CB 1296   6.381   6.753   1.690
  325PRO    HB1 1297   6.470   6.713   1.737
  325PRO    HB2 1298   6.370   6.714   1.589
  325PRO     CA 1299   6.258   6.723   1.776
  325PRO     HA 1300   6.169   6.729   1.712
  325PRO      C 1301   6.264   6.582   1.835
  325PRO      O 1302   6.201   6.491   1.781
  326LEU      N 1303   6.333   6.562   1.948
  326LEU      H 1304   6.385   6.640   1.987
  326LEU     CA 1305   6.338   6.433   2.019
  326LEU     HA 1306   6.365   6.355   1.948
  326LEU     CB 1307   6.446   6.442   2.128
  326LEU    HB1 1308   6.419   6.522   2.197
  326LEU    HB2 1309   6.541   6.468   2.081
  326LEU     CG 1310   6.467   6.313   2.211
  326LEU     HG 1311   6.376   6.290   2.266
  326LEU    CD1 1312   6.507   6.192   2.126
  326LEU   HD11 1313   6.526   6.107   2.190
  326LEU   HD12 1314   6.425   6.166   2.058
  326LEU   HD13 1315   6.596   6.215   2.068
  326LEU    CD2 1316   6.579   6.338   2.311
  326LEU   HD21 1317   6.596   6.249   2.371
  326LEU   HD22 1318   6.672   6.364   2.259
  326LEU   HD23 1319   6.552   6.421   2.378
  326LEU      C 1320   6.201   6.396   2.079
  326LEU      O 1321   6.164   6.278   2.084
  327VAL      N 1322   6.123   6.496   2.121
  327VAL      H 1323   6.155   6.590   2.106
  327VAL     CA 1324   5.988   6.477   2.175
  327VAL     HA 1325   5.991   6.398   2.249
  327VAL     CB 1326   5.937   6.605   2.244
  327VAL     HB 1327   5.928   6.686   2.171
  327VAL    CG1 1328   5.799   6.586   2.307
  327VAL   HG11 1329   5.766   6.681   2.351
  327VAL   HG12 1330   5.726   6.557   2.232
  327VAL   HG13 1331   5.805   6.511   2.386
  327VAL    CG2 1332   6.031   6.650   2.356
  327VAL   HG21 1333   5.998   6.745   2.396
  327VAL   HG22 1334   6.033   6.576   2.436
  327VAL   HG23 1335   6.133   6.662   2.319
  327VAL      C 1336   5.894   6.431   2.063
  327VAL      O 1337   5.820   6.336   2.084
  328VAL      N 1338   5.903   6.491   1.943
  328VAL      H 1339   5.967   6.569   1.935
  328VAL     CA 1340   5.826   6.449   1.825
  328VAL     HA 1341   5.721   6.444   1.852
  328VAL     CB 1342   5.840   6.553   1.711
  328VAL     HB 1343   5.945   6.562   1.684
  328VAL    CG1 1344   5.760   6.512   1.586
  328VAL   HG11 1345   5.769   6.589   1.510
  328VAL   HG12 1346   5.801   6.419   1.544
  328VAL   HG13 1347   5.655   6.497   1.611
  328VAL    CG2 1348   5.788   6.690   1.755
  328VAL   HG21 1349   5.794   6.760   1.672
  328VAL   HG22 1350   5.684   6.683   1.787
  328VAL   HG23 1351   5.849   6.730   1.837
  328VAL      C 1352   5.867   6.309   1.778
  328VAL      O 1353   5.780   6.224   1.756
  329ALA      N 1354   5.998   6.280   1.772
  329ALA      H 1355   6.065   6.353   1.790
  329ALA     CA 1356   6.048   6.147   1.736
  329ALA     HA 1357   6.012   6.123   1.636
  329ALA     CB 1358   6.201   6.152   1.732
  329ALA    HB1 1359   6.240   6.055   1.701
  329ALA    HB2 1360   6.234   6.227   1.660
  329ALA    HB3 1361   6.241   6.176   1.830
  329ALA      C 1362   5.997   6.038   1.832
  329ALA      O 1363   5.950   5.933   1.787
  330ALA      N 1364   5.997   6.065   1.963
  330ALA      H 1365   6.042   6.150   1.994
  330ALA     CA 1366   5.942   5.975   2.063
  330ALA     HA 1367   5.986   5.876   2.048
  330ALA     CB 1368   5.987   6.024   2.201
  330ALA    HB1 1369   5.949   5.958   2.278
  330ALA    HB2 1370   6.096   6.024   2.206
  330ALA    HB3 1371   5.952   6.126   2.217
  330ALA      C 1372   5.789   5.960   2.056
  330ALA      O 1373   5.738   5.854   2.091
  331SER      N 1374   5.715   6.062   2.010
  331SER      H 1375   5.760   6.148   1.985
  331SER     CA 1376   5.569   6.053   1.990
  331SER     HA 1377   5.523   6.013   2.080
  331SER     CB 1378   5.511   6.193   1.965
  331SER    HB1 1379   5.406   6.186   1.937
  331SER    HB2 1380   5.565   6.242   1.884
  331SER     OG 1381   5.524   6.271   2.083
  331SER     HG 1382   5.444   6.264   2.134
  331SER      C 1383   5.531   5.960   1.875
  331SER      O 1384   5.440   5.878   1.890
  332ILE      N 1385   5.605   5.964   1.763
  332ILE      H 1386   5.677   6.034   1.757
  332ILE     CA 1387   5.589   5.870   1.651
  332ILE     HA 1388   5.486   5.875   1.614
  332ILE     CB 1389   5.685   5.910   1.536
  332ILE     HB 1390   5.785   5.915   1.578
  332ILE    CG2 1391   5.686   5.807   1.422
  332ILE   HG21 1392   5.754   5.838   1.343
  332ILE   HG22 1393   5.722   5.710   1.458
  332ILE   HG23 1394   5.586   5.795   1.380
  332ILE    CG1 1395   5.648   6.049   1.480
  332ILE   HG11 1396   5.619   6.117   1.560
  332ILE   HG12 1397   5.564   6.041   1.411
  332ILE     CD 1398   5.766   6.115   1.408
  332ILE    HD1 1399   5.740   6.217   1.382
  332ILE    HD2 1400   5.852   6.118   1.475
  332ILE    HD3 1401   5.793   6.060   1.318
  332ILE      C 1402   5.615   5.726   1.698
  332ILE      O 1403   5.536   5.635   1.670
  333ILE      N 1404   5.722   5.706   1.775
  333ILE      H 1405   5.784   5.785   1.790
  333ILE     CA 1406   5.760   5.577   1.834
  333ILE     HA 1407   5.764   5.503   1.755
  333ILE     CB 1408   5.903   5.591   1.893
  333ILE     HB 1409   5.911   5.688   1.944
  333ILE    CG2 1410   5.937   5.483   1.996
  333ILE   HG21 1411   6.039   5.495   2.033
  333ILE   HG22 1412   5.869   5.485   2.081
  333ILE   HG23 1413   5.930   5.385   1.949
  333ILE    CG1 1414   6.002   5.588   1.775
  333ILE   HG11 1415   5.967   5.656   1.697
  333ILE   HG12 1416   6.002   5.487   1.732
  333ILE     CD 1417   6.146   5.627   1.809
  333ILE    HD1 1418   6.204   5.630   1.717
  333ILE    HD2 1419   6.148   5.726   1.854
  333ILE    HD3 1420   6.191   5.554   1.876
  333ILE      C 1421   5.656   5.526   1.935
  333ILE      O 1422   5.623   5.408   1.933
  334GLY      N 1423   5.596   5.614   2.016
  334GLY      H 1424   5.628   5.710   2.015
  334GLY     CA 1425   5.489   5.577   2.109
  334GLY    HA1 1426   5.464   5.664   2.169
  334GLY    HA2 1427   5.524   5.497   2.175
  334GLY      C 1428   5.362   5.530   2.037
  334GLY      O 1429   5.305   5.427   2.074
  335ILE      N 1430   5.322   5.599   1.930
  335ILE      H 1431   5.370   5.684   1.906
  335ILE     CA 1432   5.210   5.555   1.844
  335ILE     HA 1433   5.122   5.540   1.907
  335ILE     CB 1434   5.177   5.663   1.739
  335ILE     HB 1435   5.269   5.697   1.692
  335ILE    CG2 1436   5.086   5.610   1.627
  335ILE   HG21 1437   5.070   5.687   1.552
  335ILE   HG22 1438   5.132   5.526   1.575
  335ILE   HG23 1439   4.989   5.579   1.667
  335ILE    CG1 1440   5.110   5.783   1.810
  335ILE   HG11 1441   5.179   5.821   1.885
  335ILE   HG12 1442   5.021   5.748   1.863
  335ILE     CD 1443   5.069   5.899   1.719
  335ILE    HD1 1444   5.033   5.982   1.779
  335ILE    HD2 1445   5.154   5.931   1.659
  335ILE    HD3 1446   4.987   5.868   1.653
  335ILE      C 1447   5.240   5.418   1.781
  335ILE      O 1448   5.152   5.332   1.780
  336LEU      N 1449   5.363   5.396   1.734
  336LEU      H 1450   5.431   5.470   1.738
  336LEU     CA 1451   5.406   5.266   1.681
  336LEU     HA 1452   5.334   5.237   1.603
  336LEU     CB 1453   5.545   5.278   1.617
  336LEU    HB1 1454   5.616   5.313   1.692
  336LEU    HB2 1455   5.541   5.354   1.538
  336LEU     CG 1456   5.599   5.147   1.557
  336LEU     HG 1457   5.605   5.072   1.635
  336LEU    CD1 1458   5.511   5.093   1.443
  336LEU   HD11 1459   5.556   5.004   1.400
  336LEU   HD12 1460   5.412   5.066   1.481
  336LEU   HD13 1461   5.500   5.169   1.366
  336LEU    CD2 1462   5.739   5.166   1.501
  336LEU   HD21 1463   5.779   5.071   1.467
  336LEU   HD22 1464   5.737   5.235   1.417
  336LEU   HD23 1465   5.805   5.206   1.579
  336LEU      C 1466   5.402   5.157   1.789
  336LEU      O 1467   5.357   5.046   1.760
  337HIS      N 1468   5.441   5.187   1.913
  337HIS      H 1469   5.481   5.278   1.930
  337HIS     CA 1470   5.440   5.090   2.023
  337HIS     HA 1471   5.497   5.003   1.990
  337HIS     CB 1472   5.509   5.149   2.147
  337HIS    HB1 1473   5.441   5.216   2.199
  337HIS    HB2 1474   5.595   5.208   2.114
  337HIS     CG 1475   5.563   5.048   2.247
  337HIS    ND1 1476   5.647   5.080   2.354
  337HIS    CE1 1477   5.682   4.964   2.411
  337HIS    HE1 1478   5.746   4.955   2.498
  337HIS    NE2 1479   5.621   4.862   2.349
  337HIS    HE2 1480   5.629   4.764   2.374
  337HIS    CD2 1481   5.547   4.912   2.245
  337HIS    HD2 1482   5.491   4.854   2.173
  337HIS      C 1483   5.298   5.040   2.053
  337HIS      O 1484   5.280   4.919   2.069
  338LEU      N 1485   5.196   5.127   2.054
  338LEU      H 1486   5.216   5.225   2.040
  338LEU     CA 1487   5.057   5.082   2.071
  338LEU     HA 1488   5.054   5.017   2.159
  338LEU     CB 1489   4.962   5.201   2.097
  338LEU    HB1 1490   4.967   5.269   2.012
  338LEU    HB2 1491   4.996   5.255   2.185
  338LEU     CG 1492   4.815   5.158   2.118
  338LEU     HG 1493   4.778   5.110   2.028
  338LEU    CD1 1494   4.798   5.062   2.236
  338LEU   HD11 1495   4.692   5.047   2.256
  338LEU   HD12 1496   4.843   4.966   2.213
  338LEU   HD13 1497   4.846   5.104   2.325
  338LEU    CD2 1498   4.724   5.278   2.146
  338LEU   HD21 1499   4.621   5.245   2.154
  338LEU   HD22 1500   4.753   5.325   2.240
  338LEU   HD23 1501   4.732   5.350   2.065
  338LEU      C 1502   5.010   4.997   1.952
  338LEU      O 1503   4.948   4.893   1.970
  339ILE      N 1504   5.045   5.038   1.829
  339ILE      H 1505   5.097   5.124   1.820
  339ILE     CA 1506   5.008   4.964   1.708
  339ILE     HA 1507   4.900   4.951   1.710
  339ILE     CB 1508   5.043   5.046   1.581
  339ILE     HB 1509   5.146   5.082   1.590
  339ILE    CG2 1510   5.032   4.962   1.453
  339ILE   HG21 1511   5.050   5.024   1.366
  339ILE   HG22 1512   5.107   4.883   1.454
  339ILE   HG23 1513   4.932   4.918   1.446
  339ILE    CG1 1514   4.949   5.168   1.572
  339ILE   HG11 1515   4.947   5.219   1.669
  339ILE   HG12 1516   4.847   5.135   1.551
  339ILE     CD 1517   4.989   5.273   1.468
  339ILE    HD1 1518   4.928   5.362   1.481
  339ILE    HD2 1519   5.094   5.300   1.481
  339ILE    HD3 1520   4.973   5.235   1.367
  339ILE      C 1521   5.070   4.824   1.709
  339ILE      O 1522   4.998   4.727   1.682
  340LEU      N 1523   5.198   4.811   1.746
  340LEU      H 1524   5.249   4.895   1.766
  340LEU     CA 1525   5.268   4.683   1.757
  340LEU     HA 1526   5.251   4.625   1.666
  340LEU     CB 1527   5.420   4.708   1.771
  340LEU    HB1 1528   5.467   4.613   1.798
  340LEU    HB2 1529   5.436   4.777   1.854
  340LEU     CG 1530   5.490   4.761   1.645
  340LEU     HG 1531   5.441   4.853   1.611
  340LEU    CD1 1532   5.636   4.793   1.679
  340LEU   HD11 1533   5.686   4.833   1.591
  340LEU   HD12 1534   5.639   4.868   1.758
  340LEU   HD13 1535   5.687   4.703   1.712
  340LEU    CD2 1536   5.489   4.661   1.529
  340LEU   HD21 1537   5.545   4.702   1.445
  340LEU   HD22 1538   5.536   4.568   1.561
  340LEU   HD23 1539   5.387   4.641   1.497
  340LEU      C 1540   5.217   4.597   1.873
  340LEU      O 1541   5.206   4.475   1.855
  341TRP      N 1542   5.182   4.656   1.988
  341TRP      H 1543   5.198   4.756   1.998
  341TRP     CA 1544   5.123   4.584   2.102
  341TRP     HA 1545   5.193   4.505   2.132
  341TRP     CB 1546   5.103   4.678   2.223
  341TRP    HB1 1547   5.025   4.750   2.200
  341TRP    HB2 1548   5.196   4.733   2.239
  341TRP     CG 1549   5.069   4.607   2.351
  341TRP    CD1 1550   5.157   4.533   2.421
  341TRP    HD1 1551   5.261   4.520   2.394
  341TRP    NE1 1552   5.093   4.469   2.526
  341TRP    HE1 1553   5.136   4.398   2.582
  341TRP    CE2 1554   4.960   4.504   2.532
  341TRP    CZ2 1555   4.856   4.466   2.617
  341TRP    HZ2 1556   4.873   4.393   2.695
  341TRP    CH2 1557   4.728   4.520   2.598
  341TRP    HH2 1558   4.646   4.490   2.661
  341TRP    CZ3 1559   4.707   4.613   2.495
  341TRP    HZ3 1560   4.608   4.652   2.479
  341TRP    CE3 1561   4.813   4.649   2.408
  341TRP    HE3 1562   4.794   4.715   2.325
  341TRP    CD2 1563   4.942   4.595   2.423
  341TRP      C 1564   4.992   4.516   2.061
  341TRP      O 1565   4.977   4.395   2.081
  342ILE      N 1566   4.904   4.591   1.995
  342ILE      H 1567   4.925   4.689   1.984
  342ILE     CA 1568   4.775   4.544   1.942
  342ILE     HA 1569   4.720   4.493   2.022
  342ILE     CB 1570   4.690   4.665   1.897
  342ILE     HB 1571   4.752   4.725   1.830
  342ILE    CG2 1572   4.564   4.620   1.820
  342ILE   HG21 1573   4.506   4.706   1.788
  342ILE   HG22 1574   4.591   4.563   1.731
  342ILE   HG23 1575   4.503   4.559   1.886
  342ILE    CG1 1576   4.649   4.752   2.018
  342ILE   HG11 1577   4.736   4.774   2.079
  342ILE   HG12 1578   4.578   4.697   2.080
  342ILE     CD 1579   4.586   4.887   1.979
  342ILE    HD1 1580   4.573   4.948   2.068
  342ILE    HD2 1581   4.651   4.939   1.909
  342ILE    HD3 1582   4.487   4.872   1.934
  342ILE      C 1583   4.793   4.437   1.834
  342ILE      O 1584   4.730   4.331   1.840
  343LEU      N 1585   4.881   4.460   1.736
  343LEU      H 1586   4.931   4.548   1.736
  343LEU     CA 1587   4.907   4.363   1.629
  343LEU     HA 1588   4.811   4.335   1.584
  343LEU     CB 1589   4.996   4.427   1.522
  343LEU    HB1 1590   5.036   4.349   1.458
  343LEU    HB2 1591   5.081   4.475   1.571
  343LEU     CG 1592   4.925   4.530   1.431
  343LEU     HG 1593   4.872   4.603   1.492
  343LEU    CD1 1594   5.028   4.602   1.345
  343LEU   HD11 1595   4.978   4.679   1.285
  343LEU   HD12 1596   5.102   4.650   1.410
  343LEU   HD13 1597   5.079   4.532   1.280
  343LEU    CD2 1598   4.824   4.463   1.337
  343LEU   HD21 1599   4.780   4.538   1.272
  343LEU   HD22 1600   4.874   4.387   1.276
  343LEU   HD23 1601   4.744   4.416   1.394
  343LEU      C 1602   4.969   4.232   1.680
  343LEU      O 1603   4.949   4.128   1.618
  344ASP      N 1604   5.041   4.235   1.793
  344ASP      H 1605   5.058   4.324   1.837
  344ASP     CA 1606   5.095   4.115   1.856
  344ASP     HA 1607   5.124   4.045   1.778
  344ASP     CB 1608   5.221   4.152   1.935
  344ASP    HB1 1609   5.193   4.208   2.025
  344ASP    HB2 1610   5.284   4.216   1.873
  344ASP     CG 1611   5.305   4.030   1.973
  344ASP    OD1 1612   5.386   4.036   2.068
  344ASP    OD2 1613   5.302   3.928   1.900
  344ASP      C 1614   4.993   4.042   1.946
  344ASP      O 1615   5.010   3.922   1.972
  345ARG      N 1616   4.888   4.111   1.993
  345ARG      H 1617   4.883   4.208   1.968
  345ARG     CA 1618   4.795   4.062   2.095
  345ARG     HA 1619   4.839   3.975   2.144
  345ARG     CB 1620   4.779   4.174   2.200
  345ARG    HB1 1621   4.739   4.261   2.148
  345ARG    HB2 1622   4.877   4.200   2.239
  345ARG     CG 1623   4.688   4.143   2.319
  345ARG    HG1 1624   4.587   4.122   2.283
  345ARG    HG2 1625   4.683   4.231   2.383
  345ARG     CD 1626   4.736   4.024   2.403
  345ARG    HD1 1627   4.829   4.053   2.454
  345ARG    HD2 1628   4.758   3.939   2.339
  345ARG     NE 1629   4.635   3.986   2.503
  345ARG     HE 1630   4.649   4.018   2.598
  345ARG     CZ 1631   4.527   3.914   2.482
  345ARG    NH1 1632   4.497   3.865   2.365
  345ARG   HH11 1633   4.554   3.886   2.285
  345ARG   HH12 1634   4.407   3.821   2.351
  345ARG    NH2 1635   4.443   3.892   2.578
  345ARG   HH21 1636   4.457   3.936   2.667
  345ARG   HH22 1637   4.361   3.836   2.559
  345ARG      C 1638   4.659   4.016   2.042
  345ARG      O 1639   4.598   3.928   2.104
  346LEU      N 1640   4.609   4.071   1.931
  346LEU      H 1641   4.661   4.147   1.889
  346LEU     CA 1642   4.475   4.040   1.879
  346LEU     HA 1643   4.406   4.045   1.963
  346LEU     CB 1644   4.434   4.144   1.773
  346LEU    HB1 1645   4.352   4.103   1.714
  346LEU    HB2 1646   4.518   4.161   1.706
  346LEU     CG 1647   4.388   4.280   1.830
  346LEU     HG 1648   4.468   4.325   1.888
  346LEU    CD1 1649   4.353   4.373   1.713
  346LEU   HD11 1650   4.323   4.471   1.751
  346LEU   HD12 1651   4.440   4.385   1.649
  346LEU   HD13 1652   4.270   4.331   1.655
  346LEU    CD2 1653   4.263   4.269   1.917
  346LEU   HD21 1654   4.227   4.368   1.944
  346LEU   HD22 1655   4.184   4.215   1.864
  346LEU   HD23 1656   4.286   4.216   2.010
  346LEU      C 1657   4.464   3.896   1.822
  346LEU      O 1658   4.562   3.840   1.772
  346NME      N 1659   4.346   3.835   1.822
  346NME      H 1660   4.345   3.741   1.784
  346NME    CH3 1661   4.218   3.886   1.871
  346NME   HH31 1662   4.144   3.806   1.873
  346NME   HH32 1663   4.228   3.927   1.972
  346NME   HH33 1664   4.181   3.966   1.805
  455RIM     CA 1665   5.574   6.362   2.476
  455RIM    HA1 1666   5.583   6.452   2.414
  455RIM    HA2 1667   5.472   6.358   2.515
  455RIM    HA3 1668   5.644   6.369   2.559
  455RIM     CB 1669   5.601   6.236   2.395
  455RIM     HB 1670   5.529   6.237   2.313
  455RIM     NC 1671   5.734   6.245   2.331
  455RIM    HC1 1672   5.732   6.309   2.253
  455RIM    HC2 1673   5.805   6.272   2.397
  455RIM    HC3 1674   5.759   6.155   2.291
  455RIM     CD 1675   5.575   6.103   2.471
  455RIM    CE1 1676   5.674   5.990   2.431
  455RIM   HE11 1677   5.674   5.978   2.322
  455RIM   HE12 1678   5.775   6.016   2.464
  455RIM    CE2 1679   5.577   6.113   2.626
  455RIM   HE21 1680   5.677   6.141   2.661
  455RIM   HE22 1681   5.507   6.189   2.662
  455RIM    CE3 1682   5.433   6.059   2.428
  455RIM   HE31 1683   5.429   6.048   2.320
  455RIM   HE32 1684   5.361   6.134   2.460
  455RIM    CF1 1685   5.635   5.856   2.494
  455RIM    HF1 1686   5.705   5.779   2.464
  455RIM    CF2 1687   5.537   5.979   2.690
  455RIM    HF2 1688   5.538   5.987   2.799
  455RIM    CF3 1689   5.393   5.925   2.491
  455RIM    HF3 1690   5.293   5.898   2.459
  455RIM    CG1 1691   5.636   5.870   2.647
  455RIM   HG11 1692   5.608   5.775   2.694
  455RIM   HG12 1693   5.736   5.897   2.681
  455RIM    CG2 1694   5.395   5.942   2.644
  455RIM   HG21 1695   5.365   5.849   2.691
  455RIM   HG22 1696   5.324   6.020   2.674
  455RIM    CG3 1697   5.493   5.819   2.446
  455RIM   HG31 1698   5.464   5.723   2.489
  455RIM   HG32 1699   5.492   5.810   2.338
  456SOL     OW 1700   6.016   6.781   2.658
  456SOL    HW1 1701   6.100   6.801   2.617
  456SOL    HW2 1702   6.029   6.801   2.750
  457SOL     OW 1703   5.673   7.250   2.439
  457SOL    HW1 1704   5.743   0.032   2.451
  457SOL    HW2 1705   5.606   7.275   2.503
  458SOL     OW 1706   5.678   4.254   2.596
  458SOL    HW1 1707   5.741   4.182   2.588
  458SOL    HW2 1708   5.663   4.282   2.506
  459SOL     OW 1709   5.383   0.106   3.174
  459SOL    HW1 1710   5.303   0.153   3.149
  459SOL    HW2 1711   5.360   0.014   3.168
  460SOL     OW 1712   5.351   4.273   2.438
  460SOL    HW1 1713   5.270   4.277   2.388
  460SOL    HW2 1714   5.410   4.219   2.386
  461SOL     OW 1715   5.135   4.255   2.276
  461SOL    HW1 1716   5.075   4.302   2.219
  461SOL    HW2 1717   5.100   4.166   2.281
  462SOL     OW 1718   5.453   5.013   2.587
  462SOL    HW1 1719   5.513   5.041   2.518
  462SOL    HW2 1720   5.408   5.093   2.614
  463SOL     OW 1721   5.737   5.449   2.331
  463SOL    HW1 1722   5.808   5.385   2.340
  463SOL    HW2 1723   5.780   5.530   2.306
  464SOL     OW 1724   5.987   6.895   3.380
  464SOL    HW1 1725   6.035   6.957   3.435
  464SOL    HW2 1726   5.899   6.892   3.417
  465SOL     OW 1727   5.360   4.756   2.518
  465SOL    HW1 1728   5.389   4.721   2.603
  465SOL    HW2 1729   5.391   4.847   2.519
  466SOL     OW 1730   5.621   5.797   3.668
  466SOL    HW1 1731   5.552   5.796   3.735
  466SOL    HW2 1732   5.574   5.804   3.585
  467SOL     OW 1733   5.776   4.215   2.335
  467SOL    HW1 1734   5.841   4.265   2.286
  467SOL    HW2 1735   5.827   4.163   2.397
  468SOL     OW 1736   4.822   6.583   2.521
  468SOL    HW1 1737   4.768   6.662   2.524
  468SOL    HW2 1738   4.765   6.517   2.481
  469SOL     OW 1739   4.272   4.570   2.763
  469SOL    HW1 1740   4.361   4.581   2.797
  469SOL    HW2 1741   4.281   4.576   2.668
  470SOL     OW 1742   5.415   5.572   1.434
  470SOL    HW1 1743   5.447   5.589   1.522
  470SOL    HW2 1744   5.492   5.545   1.384
  471SOL     OW 1745   5.379   4.391   2.693
  471SOL    HW1 1746   5.297   4.349   2.718
  471SOL    HW2 1747   5.395   4.362   2.603
  472SOL     OW 1748   5.381   4.352   1.665
  472SOL    HW1 1749   5.320   4.386   1.730
  472SOL    HW2 1750   5.346   4.266   1.642
  473SOL     OW 1751   6.392   4.353   2.658
  473SOL    HW1 1752   6.333   4.378   2.587
  473SOL    HW2 1753   6.436   4.273   2.626
  474SOL     OW 1754   5.165   5.430   2.301
  474SOL    HW1 1755   5.207   5.417   2.215
  474SOL    HW2 1756   5.148   5.341   2.332
  475SOL     OW 1757   5.799   5.490   2.846
  475SOL    HW1 1758   5.829   5.445   2.925
  475SOL    HW2 1759   5.723   5.440   2.817
  476SOL     OW 1760   4.575   6.992   2.810
  476SOL    HW1 1761   4.579   7.085   2.787
  476SOL    HW2 1762   4.657   6.955   2.776
  477SOL     OW 1763   5.193   5.413   2.812
  477SOL    HW1 1764   5.110   5.457   2.798
  477SOL    HW2 1765   5.259   5.483   2.810
  478SOL     OW 1766   5.139   6.793   1.464
  478SOL    HW1 1767   5.144   6.878   1.420
  478SOL    HW2 1768   5.217   6.746   1.433
  479SOL     OW 1769   5.553   0.037   2.205
  479SOL    HW1 1770   5.629   0.078   2.165
  479SOL    HW2 1771   5.580   0.019   2.295
  480SOL     OW 1772   5.180   5.764   2.845
  480SOL    HW1 1773   5.251   5.708   2.813
  480SOL    HW2 1774   5.224   5.836   2.889
  481SOL     OW 1775   5.811   5.752   2.905
  481SOL    HW1 1776   5.804   5.658   2.885
  481SOL    HW2 1777   5.867   5.787   2.836
  482SOL     OW 1778   4.750   4.902   2.529
  482SOL    HW1 1779   4.772   4.936   2.616
  482SOL    HW2 1780   4.780   4.811   2.530
  483SOL     OW 1781   5.397   4.478   3.675
  483SOL    HW1 1782   5.315   4.526   3.661
  483SOL    HW2 1783   5.457   4.514   3.609
  484SOL     OW 1784   5.231   5.706   2.259
  484SOL    HW1 1785   5.168   5.775   2.280
  484SOL    HW2 1786   5.189   5.625   2.285
  485SOL     OW 1787   4.275   5.784   2.600
  485SOL    HW1 1788   4.366   5.793   2.571
  485SOL    HW2 1789   4.229   5.751   2.523
  486SOL     OW 1790   6.629   5.604   2.441
  486SOL    HW1 1791   6.705   5.588   2.497
  486SOL    HW2 1792   6.556   5.613   2.502
  487SOL     OW 1793   5.146   4.247   2.716
  487SOL    HW1 1794   5.200   4.168   2.708
  487SOL    HW2 1795   5.057   4.217   2.701
  488SOL     OW 1796   4.930   7.188   2.336
  488SOL    HW1 1797   4.885   7.154   2.414
  488SOL    HW2 1798   4.866   7.179   2.266
  489SOL     OW 1799   5.509   4.124   2.283
  489SOL    HW1 1800   5.463   4.094   2.205
  489SOL    HW2 1801   5.583   4.175   2.249
  490SOL     OW 1802   5.325   5.506   2.499
  490SOL    HW1 1803   5.271   5.484   2.424
  490SOL    HW2 1804   5.414   5.514   2.464
  491SOL     OW 1805   6.631   3.922   2.042
  491SOL    HW1 1806   6.673   3.983   1.981
  491SOL    HW2 1807   6.592   3.855   1.985
  492SOL     OW 1808   6.253   3.688   2.288
  492SOL    HW1 1809   6.303   3.754   2.239
  492SOL    HW2 1810   6.244   3.725   2.376
  493SOL     OW 1811   4.634   6.827   2.522
  493SOL    HW1 1812   4.690   6.859   2.593
  493SOL    HW2 1813   4.624   6.902   2.464
  494SOL     OW 1814   5.864   5.682   2.261
  494SOL    HW1 1815   5.947   5.677   2.214
  494SOL    HW2 1816   5.808   5.736   2.205
  495SOL     OW 1817   6.334   7.066   2.636
  495SOL    HW1 1818   6.257   7.077   2.691
  495SOL    HW2 1819   6.300   7.055   2.548
  496SOL     OW 1820   5.719   3.936   3.664
  496SOL    HW1 1821   5.737   4.021   3.704
  496SOL    HW2 1822   5.683   3.956   3.578
  497SOL     OW 1823   5.283   4.030   2.820
  497SOL    HW1 1824   5.301   3.948   2.774
  497SOL    HW2 1825   5.210   4.009   2.878
  498SOL     OW 1826   5.674   3.940   2.412
  498SOL    HW1 1827   5.751   3.981   2.451
  498SOL    HW2 1828   5.629   4.010   2.367
  499SOL     OW 1829   6.307   4.014   2.723
  499SOL    HW1 1830   6.329   3.930   2.764
  499SOL    HW2 1831   6.213   4.009   2.707
  500SOL     OW 1832   4.901   3.799   1.750
  500SOL    HW1 1833   4.963   3.831   1.815
  500SOL    HW2 1834   4.954   3.745   1.692
  501SOL     OW 1835   4.213   3.921   2.788
  501SOL    HW1 1836   4.166   3.925   2.872
  501SOL    HW2 1837   4.296   3.966   2.805
  502SOL     OW 1838   5.659   0.365   2.194
  502SOL    HW1 1839   5.624   0.330   2.275
  502SOL    HW2 1840   5.600   0.332   2.126
  503SOL     OW 1841   5.257   4.240   3.634
  503SOL    HW1 1842   5.323   4.308   3.646
  503SOL    HW2 1843   5.291   4.186   3.563
  504SOL     OW 1844   5.910   0.445   2.253
  504SOL    HW1 1845   5.899   0.453   2.348
  504SOL    HW2 1846   5.823   0.420   2.221
  505SOL     OW 1847   6.245   3.777   2.542
  505SOL    HW1 1848   6.282   3.761   2.629
  505SOL    HW2 1849   6.163   3.822   2.558
  506SOL     OW 1850   5.628   6.906   1.474
  506SOL    HW1 1851   5.616   6.915   1.568
  506SOL    HW2 1852   5.711   6.950   1.456
  507SOL     OW 1853   6.336   7.277   1.997
  507SOL    HW1 1854   6.298   7.233   2.073
  507SOL    HW2 1855   6.321   0.089   2.012
  508SOL     OW 1856   6.096   5.467   3.456
  508SOL    HW1 1857   6.004   5.457   3.431
  508SOL    HW2 1858   6.129   5.377   3.460
  509SOL     OW 1859   6.038   3.636   2.125
  509SOL    HW1 1860   6.097   3.677   2.188
  509SOL    HW2 1861   6.090   3.565   2.086
  510SOL     OW 1862   6.515   6.761   2.074
  510SOL    HW1 1863   6.564   6.843   2.069
  510SOL    HW2 1864   6.495   6.752   2.167
  511SOL     OW 1865   4.710   3.804   2.766
  511SOL    HW1 1866   4.729   3.774   2.855
  511SOL    HW2 1867   4.697   3.899   2.775
  512SOL     OW 1868   6.592   6.502   3.226
  512SOL    HW1 1869   6.656   6.573   3.224
  512SOL    HW2 1870   6.591   6.468   3.136
  513SOL     OW 1871   5.358   5.266   2.632
  513SOL    HW1 1872   5.304   5.263   2.711
  513SOL    HW2 1873   5.326   5.342   2.583
  514SOL     OW 1874   5.648   0.120   3.198
  514SOL    HW1 1875   5.553   0.131   3.196
  514SOL    HW2 1876   5.664   0.037   3.154
  515SOL     OW 1877   4.099   4.446   3.417
  515SOL    HW1 1878   4.005   4.462   3.431
  515SOL    HW2 1879   4.104   4.405   3.331
  516SOL     OW 1880   5.913   0.142   3.247
  516SOL    HW1 1881   5.921   0.071   3.312
  516SOL    HW2 1882   5.823   0.135   3.216
  517SOL     OW 1883   4.620   6.597   1.833
  517SOL    HW1 1884   4.713   6.600   1.854
  517SOL    HW2 1885   4.616   6.572   1.741
  518SOL     OW 1886   4.915   4.116   2.703
  518SOL    HW1 1887   4.825   4.104   2.732
  518SOL    HW2 1888   4.947   4.028   2.686
  519SOL     OW 1889   6.041   5.850   1.535
  519SOL    HW1 1890   6.017   5.877   1.624
  519SOL    HW2 1891   6.074   5.929   1.494
  520SOL     OW 1892   6.154   6.515   1.508
  520SOL    HW1 1893   6.181   6.499   1.598
  520SOL    HW2 1894   6.117   6.432   1.479
  521SOL     OW 1895   4.553   3.955   1.512
  521SOL    HW1 1896   4.636   3.986   1.474
  521SOL    HW2 1897   4.578   3.921   1.598
  522SOL     OW 1898   4.478   5.966   1.954
  522SOL    HW1 1899   4.568   5.965   1.987
  522SOL    HW2 1900   4.440   6.046   1.991
  523SOL     OW 1901   4.007   4.673   2.798
  523SOL    HW1 1902   4.096   4.637   2.797
  523SOL    HW2 1903   3.985   4.685   2.706
  524SOL     OW 1904   5.987   3.714   2.708
  524SOL    HW1 1905   6.003   3.808   2.702
  524SOL    HW2 1906   5.935   3.693   2.631
  525SOL     OW 1907   4.624   7.252   2.736
  525SOL    HW1 1908   4.535   0.005   2.735
  525SOL    HW2 1909   4.680   0.049   2.742
  526SOL     OW 1910   6.381   0.054   2.621
  526SOL    HW1 1911   6.350   0.084   2.706
  526SOL    HW2 1912   6.370   7.240   2.624
  527SOL     OW 1913   6.008   6.911   1.613
  527SOL    HW1 1914   6.041   6.929   1.701
  527SOL    HW2 1915   5.935   6.973   1.601
  528SOL     OW 1916   5.832   4.051   3.921
  528SOL    HW1 1917   5.909   4.020   3.875
  528SOL    HW2 1918   5.806   4.130   3.874
  529SOL     OW 1919   4.618   7.071   2.375
  529SOL    HW1 1920   4.682   7.081   2.445
  529SOL    HW2 1921   4.660   7.111   2.299
  530SOL     OW 1922   5.246   5.776   1.353
  530SOL    HW1 1923   5.299   5.806   1.280
  530SOL    HW2 1924   5.298   5.706   1.394
  531SOL     OW 1925   6.185   4.207   3.992
  531SOL    HW1 1926   6.113   4.225   4.052
  531SOL    HW2 1927   6.171   4.267   3.919
  532SOL     OW 1928   5.410   3.778   2.145
  532SOL    HW1 1929   5.409   3.869   2.117
  532SOL    HW2 1930   5.319   3.759   2.167
  533SOL     OW 1931   4.281   4.211   2.664
  533SOL    HW1 1932   4.310   4.198   2.574
  533SOL    HW2 1933   4.339   4.156   2.716
  534SOL     OW 1934   4.220   4.087   3.171
  534SOL    HW1 1935   4.229   4.180   3.151
  534SOL    HW2 1936   4.223   4.083   3.267
  535SOL     OW 1937   5.604   0.276   2.449
  535SOL    HW1 1938   5.587   0.208   2.515
  535SOL    HW2 1939   5.687   0.315   2.476
  536SOL     OW 1940   4.282   4.575   2.485
  536SOL    HW1 1941   4.302   4.581   2.392
  536SOL    HW2 1942   4.217   4.505   2.491
  537SOL     OW 1943   5.028   6.758   3.492
  537SOL    HW1 1944   4.939   6.737   3.519
  537SOL    HW2 1945   5.023   6.850   3.466
  538SOL     OW 1946   6.514   4.689   1.918
  538SOL    HW1 1947   6.515   4.648   2.005
  538SOL    HW2 1948   6.556   4.625   1.861
  539SOL     OW 1949   6.119   4.889   3.749
  539SOL    HW1 1950   6.204   4.919   3.719
  539SOL    HW2 1951   6.130   4.795   3.762
  540SOL     OW 1952   5.322   0.183   2.208
  540SOL    HW1 1953   5.403   0.133   2.211
  540SOL    HW2 1954   5.261   0.129   2.157
  541SOL     OW 1955   5.426   4.468   3.946
  541SOL    HW1 1956   5.466   4.381   3.955
  541SOL    HW2 1957   5.413   4.479   3.852
  542SOL     OW 1958   5.399   5.795   3.836
  542SOL    HW1 1959   5.446   5.868   3.876
  542SOL    HW2 1960   5.397   5.728   3.903
  543SOL     OW 1961   6.178   0.133   3.158
  543SOL    HW1 1962   6.083   0.131   3.171
  543SOL    HW2 1963   6.189   0.118   3.064
  544SOL     OW 1964   5.553   7.189   3.405
  544SOL    HW1 1965   5.555   7.281   3.377
  544SOL    HW2 1966   5.614   7.145   3.346
  545SOL     OW 1967   5.810   3.706   3.557
  545SOL    HW1 1968   5.796   3.788   3.604
  545SOL    HW2 1969   5.905   3.701   3.545
  546SOL     OW 1970   6.284   0.051   2.891
  546SOL    HW1 1971   6.361   7.278   2.909
  546SOL    HW2 1972   6.216   7.269   2.867
  547SOL     OW 1973   6.863   5.594   2.595
  547SOL    HW1 1974   6.953   5.571   2.619
  547SOL    HW2 1975   6.814   5.583   2.676
  548SOL     OW 1976   5.803   7.096   1.670
  548SOL    HW1 1977   5.855   7.081   1.749
  548SOL    HW2 1978   5.720   7.052   1.688
  549SOL     OW 1979   5.743   6.927   3.493
  549SOL    HW1 1980   5.661   6.884   3.520
  549SOL    HW2 1981   5.720   6.973   3.412
  550SOL     OW 1982   5.374   3.921   3.112
  550SOL    HW1 1983   5.349   3.995   3.169
  550SOL    HW2 1984   5.298   3.864   3.112
  551SOL     OW 1985   5.248   4.021   2.512
  551SOL    HW1 1986   5.291   4.103   2.492
  551SOL    HW2 1987   5.315   3.954   2.497
  552SOL     OW 1988   5.737   6.058   3.663
  552SOL    HW1 1989   5.827   6.042   3.693
  552SOL    HW2 1990   5.696   5.972   3.663
  553SOL     OW 1991   5.253   4.254   1.331
  553SOL    HW1 1992   5.343   4.286   1.345
  553SOL    HW2 1993   5.230   4.284   1.243
  554SOL     OW 1994   6.566   6.001   3.046
  554SOL    HW1 1995   6.547   5.994   3.140
  554SOL    HW2 1996   6.497   5.948   3.005
  555SOL     OW 1997   5.314   4.108   1.554
  555SOL    HW1 1998   5.246   4.042   1.569
  555SOL    HW2 1999   5.279   4.161   1.482
  556SOL     OW 2000   5.059   3.993   2.316
  556SOL    HW1 2001   5.113   3.996   2.395
  556SOL    HW2 2002   5.085   3.912   2.273
  557SOL     OW 2003   5.277   7.156   3.443
  557SOL    HW1 2004   5.238   7.232   3.401
  557SOL    HW2 2005   5.370   7.162   3.421
  558SOL     OW 2006   4.738   7.180   2.148
  558SOL    HW1 2007   4.718   7.273   2.141
  558SOL    HW2 2008   4.679   7.138   2.085
  559SOL     OW 2009   4.426   6.096   2.814
  559SOL    HW1 2010   4.365   6.023   2.825
  559SOL    HW2 2011   4.371   6.169   2.785
  560SOL     OW 2012   6.666   5.827   2.281
  560SOL    HW1 2013   6.755   5.822   2.315
  560SOL    HW2 2014   6.621   5.753   2.322
  561SOL     OW 2015   5.913   4.278   1.663
  561SOL    HW1 2016   5.818   4.281   1.649
  561SOL    HW2 2017   5.925   4.311   1.751
  562SOL     OW 2018   6.280   0.417   1.883
  562SOL    HW1 2019   6.220   0.444   1.952
  562SOL    HW2 2020   6.225   0.373   1.819
  563SOL     OW 2021   5.854   3.435   1.857
  563SOL    HW1 2022   5.901   3.438   1.774
  563SOL    HW2 2023   5.861   3.344   1.886
  564SOL     OW 2024   4.064   3.859   1.585
  564SOL    HW1 2025   4.145   3.814   1.562
  564SOL    HW2 2026   4.013   3.794   1.634
  565SOL     OW 2027   5.022   0.115   2.090
  565SOL    HW1 2028   5.052   0.027   2.113
  565SOL    HW2 2029   4.970   0.102   2.011
  566SOL     OW 2030   6.588   7.224   2.094
  566SOL    HW1 2031   6.628   0.027   2.071
  566SOL    HW2 2032   6.497   7.233   2.066
  567SOL     OW 2033   5.805   0.420   2.570
  567SOL    HW1 2034   5.731   0.469   2.608
  567SOL    HW2 2035   5.882   0.472   2.591
  568SOL     OW 2036   6.555   6.921   2.931
  568SOL    HW1 2037   6.476   6.886   2.889
  568SOL    HW2 2038   6.627   6.881   2.882
  569SOL     OW 2039   4.778   0.197   2.766
  569SOL    HW1 2040   4.765   0.269   2.704
  569SOL    HW2 2041   4.871   0.176   2.759
  570SOL     OW 2042   5.876   3.698   2.452
  570SOL    HW1 2043   5.921   3.770   2.407
  570SOL    HW2 2044   5.791   3.692   2.408
  571SOL     OW 2045   6.151   6.043   1.366
  571SOL    HW1 2046   6.221   5.979   1.360
  571SOL    HW2 2047   6.114   6.047   1.278
  572SOL     OW 2048   4.912   6.423   3.625
  572SOL    HW1 2049   4.981   6.456   3.683
  572SOL    HW2 2050   4.947   6.342   3.589
  573SOL     OW 2051   6.153   3.439   2.341
  573SOL    HW1 2052   6.057   3.446   2.345
  573SOL    HW2 2053   6.183   3.529   2.327
  574SOL     OW 2054   5.064   3.944   2.956
  574SOL    HW1 2055   4.976   3.954   2.993
  574SOL    HW2 2056   5.101   3.868   3.000
  575SOL     OW 2057   5.645   4.258   1.636
  575SOL    HW1 2058   5.562   4.305   1.647
  575SOL    HW2 2059   5.623   4.182   1.583
  576SOL     OW 2060   5.449   0.456   1.713
  576SOL    HW1 2061   5.527   0.400   1.714
  576SOL    HW2 2062   5.398   0.426   1.638
  577SOL     OW 2063   5.986   5.995   3.767
  577SOL    HW1 2064   6.015   6.040   3.846
  577SOL    HW2 2065   6.063   5.996   3.709
  578SOL     OW 2066   4.965   6.173   3.523
  578SOL    HW1 2067   4.970   6.102   3.587
  578SOL    HW2 2068   5.015   6.140   3.448
  579SOL     OW 2069   5.974   3.770   1.606
  579SOL    HW1 2070   5.991   3.777   1.700
  579SOL    HW2 2071   5.951   3.859   1.579
  580SOL     OW 2072   5.376   0.395   2.541
  580SOL    HW1 2073   5.296   0.361   2.501
  580SOL    HW2 2074   5.447   0.357   2.490
  581SOL     OW 2075   3.901   4.460   3.914
  581SOL    HW1 2076   3.960   4.522   3.870
  581SOL    HW2 2077   3.843   4.429   3.845
  582SOL     OW 2078   4.814   3.941   3.065
  582SOL    HW1 2079   4.831   3.874   3.131
  582SOL    HW2 2080   4.723   3.967   3.079
  583SOL     OW 2081   5.184   3.702   1.837
  583SOL    HW1 2082   5.218   3.786   1.868
  583SOL    HW2 2083   5.146   3.662   1.915
  584SOL     OW 2084   5.733   3.797   3.093
  584SOL    HW1 2085   5.688   3.776   3.174
  584SOL    HW2 2086   5.818   3.752   3.100
  585SOL     OW 2087   6.478   6.765   2.344
  585SOL    HW1 2088   6.542   6.742   2.411
  585SOL    HW2 2089   6.477   6.860   2.342
  586SOL     OW 2090   4.476   6.810   1.905
  586SOL    HW1 2091   4.429   6.781   1.983
  586SOL    HW2 2092   4.536   6.738   1.884
  587SOL     OW 2093   5.851   7.033   1.361
  587SOL    HW1 2094   5.936   7.060   1.396
  587SOL    HW2 2095   5.866   7.020   1.268
  588SOL     OW 2096   5.647   3.762   1.481
  588SOL    HW1 2097   5.722   3.716   1.444
  588SOL    HW2 2098   5.571   3.718   1.443
  589SOL     OW 2099   6.715   4.293   2.743
  589SOL    HW1 2100   6.765   4.212   2.754
  589SOL    HW2 2101   6.638   4.266   2.693
  590SOL     OW 2102   6.221   5.278   1.947
  590SOL    HW1 2103   6.282   5.266   2.020
  590SOL    HW2 2104   6.250   5.214   1.881
  591SOL     OW 2105   4.257   4.519   2.203
  591SOL    HW1 2106   4.177   4.467   2.199
  591SOL    HW2 2107   4.258   4.568   2.120
  592SOL     OW 2108   6.271   3.899   3.097
  592SOL    HW1 2109   6.300   3.845   3.171
  592SOL    HW2 2110   6.217   3.840   3.044
  593SOL     OW 2111   6.072   5.643   1.369
  593SOL    HW1 2112   6.061   5.713   1.434
  593SOL    HW2 2113   6.066   5.688   1.284
  594SOL     OW 2114   4.388   5.187   3.415
  594SOL    HW1 2115   4.416   5.152   3.500
  594SOL    HW2 2116   4.294   5.169   3.412
  595SOL     OW 2117   4.439   6.467   1.996
  595SOL    HW1 2118   4.409   6.539   2.051
  595SOL    HW2 2119   4.507   6.505   1.941
  596SOL     OW 2120   4.358   3.880   3.569
  596SOL    HW1 2121   4.436   3.930   3.593
  596SOL    HW2 2122   4.359   3.879   3.473
  597SOL     OW 2123   6.531   3.505   2.111
  597SOL    HW1 2124   6.534   3.584   2.165
  597SOL    HW2 2125   6.587   3.525   2.036
  598SOL     OW 2126   5.968   3.797   4.034
  598SOL    HW1 2127   6.035   3.854   3.996
  598SOL    HW2 2128   5.925   3.757   3.959
  599SOL     OW 2129   5.613   5.529   2.554
  599SOL    HW1 2130   5.656   5.494   2.477
  599SOL    HW2 2131   5.618   5.459   2.619
  600SOL     OW 2132   5.890   7.221   3.422
  600SOL    HW1 2133   5.959   7.171   3.464
  600SOL    HW2 2134   5.843   7.158   3.368
  601SOL     OW 2135   5.150   3.939   3.395
  601SOL    HW1 2136   5.223   4.000   3.397
  601SOL    HW2 2137   5.091   3.970   3.465
  602SOL     OW 2138   4.260   3.699   2.475
  602SOL    HW1 2139   4.325   3.634   2.502
  602SOL    HW2 2140   4.224   3.664   2.393
  603SOL     OW 2141   5.109   0.154   3.142
  603SOL    HW1 2142   5.109   0.085   3.208
  603SOL    HW2 2143   5.085   0.233   3.190
  604SOL     OW 2144   5.620   3.652   2.274
  604SOL    HW1 2145   5.556   3.709   2.231
  604SOL    HW2 2146   5.681   3.627   2.205
  605SOL     OW 2147   6.356   4.332   2.927
  605SOL    HW1 2148   6.367   4.345   2.832
  605SOL    HW2 2149   6.377   4.239   2.940
  606SOL     OW 2150   5.566   4.037   1.467
  606SOL    HW1 2151   5.599   3.951   1.495
  606SOL    HW2 2152   5.483   4.047   1.513
  607SOL     OW 2153   5.641   5.482   1.317
  607SOL    HW1 2154   5.718   5.473   1.373
  607SOL    HW2 2155   5.675   5.468   1.228
  608SOL     OW 2156   4.172   5.667   2.828
  608SOL    HW1 2157   4.208   5.693   2.743
  608SOL    HW2 2158   4.121   5.588   2.809
  609SOL     OW 2159   5.232   0.064   1.537
  609SOL    HW1 2160   5.176   0.080   1.613
  609SOL    HW2 2161   5.172   0.035   1.469
  610SOL     OW 2162   6.480   4.930   1.805
  610SOL    HW1 2163   6.389   4.959   1.808
  610SOL    HW2 2164   6.480   4.844   1.846
  611SOL     OW 2165   5.703   3.871   2.683
  611SOL    HW1 2166   5.782   3.924   2.676
  611SOL    HW2 2167   5.674   3.860   2.592
  612SOL     OW 2168   6.239   6.738   3.700
  612SOL    HW1 2169   6.257   6.658   3.748
  612SOL    HW2 2170   6.144   6.752   3.711
  613SOL     OW 2171   5.689   5.554   3.906
  613SOL    HW1 2172   5.764   5.614   3.910
  613SOL    HW2 2173   5.669   5.546   3.813
  614SOL     OW 2174   6.765   4.064   1.849
  614SOL    HW1 2175   6.853   4.039   1.877
  614SOL    HW2 2176   6.749   4.013   1.770
  615SOL     OW 2177   5.026   7.033   3.459
  615SOL    HW1 2178   5.009   7.064   3.548
  615SOL    HW2 2179   5.110   7.074   3.436
  616SOL     OW 2180   4.109   4.011   3.903
  616SOL    HW1 2181   4.066   4.079   3.955
  616SOL    HW2 2182   4.079   4.026   3.814
  617SOL     OW 2183   6.833   5.425   2.229
  617SOL    HW1 2184   6.771   5.492   2.257
  617SOL    HW2 2185   6.839   5.437   2.134
  618SOL     OW 2186   6.551   4.667   3.247
  618SOL    HW1 2187   6.577   4.632   3.332
  618SOL    HW2 2188   6.497   4.598   3.209
  619SOL     OW 2189   4.860   0.232   3.043
  619SOL    HW1 2190   4.952   0.205   3.049
  619SOL    HW2 2191   4.839   0.222   2.950
  620SOL     OW 2192   6.396   4.449   3.163
  620SOL    HW1 2193   6.318   4.421   3.211
  620SOL    HW2 2194   6.379   4.421   3.072
  621SOL     OW 2195   4.751   3.712   1.958
  621SOL    HW1 2196   4.665   3.745   1.934
  621SOL    HW2 2197   4.809   3.743   1.888
  622SOL     OW 2198   4.692   5.561   3.256
  622SOL    HW1 2199   4.677   5.480   3.305
  622SOL    HW2 2200   4.699   5.533   3.165
  623SOL     OW 2201   6.095   6.068   1.097
  623SOL    HW1 2202   6.179   6.112   1.110
  623SOL    HW2 2203   6.087   6.061   1.002
  624SOL     OW 2204   6.086   7.080   3.550
  624SOL    HW1 2205   6.173   7.060   3.584
  624SOL    HW2 2206   6.028   7.070   3.625
  625SOL     OW 2207   5.163   7.033   1.329
  625SOL    HW1 2208   5.257   7.052   1.335
  625SOL    HW2 2209   5.120   7.117   1.346
  626SOL     OW 2210   5.515   6.827   3.619
  626SOL    HW1 2211   5.501   6.917   3.647
  626SOL    HW2 2212   5.427   6.788   3.618
  627SOL     OW 2213   4.384   6.199   2.039
  627SOL    HW1 2214   4.298   6.201   2.080
  627SOL    HW2 2215   4.411   6.291   2.036
  628SOL     OW 2216   6.249   5.220   3.497
  628SOL    HW1 2217   6.220   5.134   3.528
  628SOL    HW2 2218   6.338   5.205   3.465
  629SOL     OW 2219   6.413   5.805   1.653
  629SOL    HW1 2220   6.453   5.874   1.600
  629SOL    HW2 2221   6.376   5.744   1.588
  630SOL     OW 2222   5.005   4.335   3.666
  630SOL    HW1 2223   5.092   4.296   3.656
  630SOL    HW2 2224   4.991   4.338   3.761
  631SOL     OW 2225   6.831   6.079   2.291
  631SOL    HW1 2226   6.756   6.040   2.247
  631SOL    HW2 2227   6.896   6.093   2.222
  632SOL     OW 2228   5.353   6.670   1.353
  632SOL    HW1 2229   5.416   6.598   1.357
  632SOL    HW2 2230   5.351   6.695   1.261
  633SOL     OW 2231   4.101   5.704   2.402
  633SOL    HW1 2232   4.025   5.709   2.460
  633SOL    HW2 2233   4.087   5.773   2.337
  634SOL     OW 2234   6.197   4.648   3.847
  634SOL    HW1 2235   6.207   4.668   3.940
  634SOL    HW2 2236   6.286   4.627   3.818
  635SOL     OW 2237   4.452   6.984   3.057
  635SOL    HW1 2238   4.499   6.977   2.974
  635SOL    HW2 2239   4.435   6.893   3.082
  636SOL     OW 2240   3.872   4.021   3.536
  636SOL    HW1 2241   3.946   3.964   3.558
  636SOL    HW2 2242   3.795   3.977   3.573
  637SOL     OW 2243   4.675   6.533   1.573
  637SOL    HW1 2244   4.749   6.479   1.544
  637SOL    HW2 2245   4.652   6.584   1.496
  638SOL     OW 2246   6.372   4.991   3.714
  638SOL    HW1 2247   6.352   5.048   3.789
  638SOL    HW2 2248   6.448   4.940   3.743
  639SOL     OW 2249   6.959   4.494   2.543
  639SOL    HW1 2250   6.975   4.485   2.637
  639SOL    HW2 2251   6.896   4.566   2.536
  640SOL     OW 2252   6.631   6.392   1.837
  640SOL    HW1 2253   6.651   6.484   1.856
  640SOL    HW2 2254   6.571   6.396   1.763
  641SOL     OW 2255   5.148   4.582   3.644
  641SOL    HW1 2256   5.080   4.649   3.631
  641SOL    HW2 2257   5.099   4.499   3.649
  642SOL     OW 2258   4.816   4.026   1.406
  642SOL    HW1 2259   4.830   3.931   1.401
  642SOL    HW2 2260   4.855   4.052   1.489
  643SOL     OW 2261   5.437   3.892   3.552
  643SOL    HW1 2262   5.433   3.933   3.639
  643SOL    HW2 2263   5.409   3.960   3.492
  644SOL     OW 2264   4.946   5.982   3.714
  644SOL    HW1 2265   4.922   6.026   3.796
  644SOL    HW2 2266   4.896   5.900   3.716
  645SOL     OW 2267   4.512   5.757   1.517
  645SOL    HW1 2268   4.463   5.789   1.593
  645SOL    HW2 2269   4.550   5.837   1.478
  646SOL     OW 2270   5.813   0.624   2.932
  646SOL    HW1 2271   5.749   0.694   2.946
  646SOL    HW2 2272   5.760   0.548   2.908
  647SOL     OW 2273   6.352   3.604   1.538
  647SOL    HW1 2274   6.309   3.596   1.623
  647SOL    HW2 2275   6.428   3.547   1.544
  648SOL     OW 2276   4.429   3.888   3.300
  648SOL    HW1 2277   4.512   3.845   3.320
  648SOL    HW2 2278   4.452   3.957   3.238
  649SOL     OW 2279   5.882   6.610   1.191
  649SOL    HW1 2280   5.941   6.644   1.258
  649SOL    HW2 2281   5.801   6.660   1.202
  650SOL     OW 2282   4.241   4.944   3.659
  650SOL    HW1 2283   4.314   5.005   3.649
  650SOL    HW2 2284   4.266   4.889   3.733
  651SOL     OW 2285   5.433   0.487   3.073
  651SOL    HW1 2286   5.398   0.443   3.151
  651SOL    HW2 2287   5.359   0.537   3.039
  652SOL     OW 2288   7.010   4.886   2.266
  652SOL    HW1 2289   6.969   4.914   2.348
  652SOL    HW2 2290   7.032   4.794   2.281
  653SOL     OW 2291   6.783   6.161   3.002
  653SOL    HW1 2292   6.862   6.107   3.005
  653SOL    HW2 2293   6.711   6.101   3.019
  654SOL     OW 2294   4.660   3.636   1.576
  654SOL    HW1 2295   4.715   3.566   1.608
  654SOL    HW2 2296   4.647   3.694   1.651
  655SOL     OW 2297   4.738   3.689   2.231
  655SOL    HW1 2298   4.812   3.729   2.279
  655SOL    HW2 2299   4.758   3.705   2.139
  656SOL     OW 2300   5.240   5.243   4.063
  656SOL    HW1 2301   5.277   5.312   4.117
  656SOL    HW2 2302   5.315   5.200   4.023
  657SOL     OW 2303   6.016   6.725   1.408
  657SOL    HW1 2304   6.063   6.653   1.450
  657SOL    HW2 2305   6.007   6.791   1.477
  658SOL     OW 2306   4.298   4.199   2.384
  658SOL    HW1 2307   4.238   4.270   2.405
  658SOL    HW2 2308   4.242   4.130   2.348
  659SOL     OW 2309   4.143   4.348   2.869
  659SOL    HW1 2310   4.184   4.430   2.843
  659SOL    HW2 2311   4.180   4.282   2.809
  660SOL     OW 2312   6.227   3.940   4.026
  660SOL    HW1 2313   6.205   3.956   4.118
  660SOL    HW2 2314   6.205   4.022   3.982
  661SOL     OW 2315   6.598   7.021   2.622
  661SOL    HW1 2316   6.649   7.078   2.679
  661SOL    HW2 2317   6.507   7.041   2.642
  662SOL     OW 2318   6.107   4.931   4.019
  662SOL    HW1 2319   6.163   4.859   4.048
  662SOL    HW2 2320   6.089   4.911   3.927
  663SOL     OW 2321   6.439   3.716   3.768
  663SOL    HW1 2322   6.360   3.662   3.773
  663SOL    HW2 2323   6.464   3.714   3.676
  664SOL     OW 2324   5.529   4.219   3.952
  664SOL    HW1 2325   5.453   4.174   3.989
  664SOL    HW2 2326   5.545   4.176   3.868
  665SOL     OW 2327   5.946   0.041   1.619
  665SOL    HW1 2328   5.899   0.083   1.546
  665SOL    HW2 2329   5.897   7.242   1.634
  666SOL     OW 2330   4.816   5.405   1.792
  666SOL    HW1 2331   4.908   5.393   1.772
  666SOL    HW2 2332   4.781   5.454   1.717
  667SOL     OW 2333   4.474   3.657   2.105
  667SOL    HW1 2334   4.556   3.675   2.151
  667SOL    HW2 2335   4.421   3.735   2.118
  668SOL     OW 2336   6.744   5.560   2.832
  668SOL    HW1 2337   6.815   5.576   2.895
  668SOL    HW2 2338   6.668   5.541   2.886
  669SOL     OW 2339   4.382   6.746   2.399
  669SOL    HW1 2340   4.460   6.750   2.454
  669SOL    HW2 2341   4.379   6.833   2.357
  670SOL     OW 2342   6.524   4.122   2.591
  670SOL    HW1 2343   6.461   4.079   2.648
  670SOL    HW2 2344   6.498   4.095   2.502
  671SOL     OW 2345   4.291   5.815   2.101
  671SOL    HW1 2346   4.358   5.860   2.049
  671SOL    HW2 2347   4.303   5.722   2.080
  672SOL     OW 2348   6.379   0.614   2.635
  672SOL    HW1 2349   6.416   0.530   2.661
  672SOL    HW2 2350   6.314   0.633   2.702
  673SOL     OW 2351   4.372   6.188   3.072
  673SOL    HW1 2352   4.449   6.201   3.128
  673SOL    HW2 2353   4.409   6.166   2.986
  674SOL     OW 2354   5.128   3.773   2.162
  674SOL    HW1 2355   5.092   3.832   2.096
  674SOL    HW2 2356   5.105   3.685   2.131
  675SOL     OW 2357   6.506   6.336   1.595
  675SOL    HW1 2358   6.541   6.255   1.631
  675SOL    HW2 2359   6.457   6.309   1.518
  676SOL     OW 2360   6.448   0.019   2.352
  676SOL    HW1 2361   6.412   0.054   2.433
  676SOL    HW2 2362   6.372   7.270   2.302
  677SOL     OW 2363   5.858   0.366   1.504
  677SOL    HW1 2364   5.845   0.460   1.495
  677SOL    HW2 2365   5.803   0.340   1.578
  678SOL     OW 2366   6.628   6.130   1.733
  678SOL    HW1 2367   6.702   6.074   1.759
  678SOL    HW2 2368   6.631   6.203   1.795
  679SOL     OW 2369   4.307   6.879   2.784
  679SOL    HW1 2370   4.396   6.912   2.792
  679SOL    HW2 2371   4.272   6.923   2.707
  680SOL     OW 2372   6.704   3.589   1.903
  680SOL    HW1 2373   6.782   3.644   1.910
  680SOL    HW2 2374   6.634   3.650   1.879
  681SOL     OW 2375   5.286   5.382   1.264
  681SOL    HW1 2376   5.336   5.421   1.335
  681SOL    HW2 2377   5.225   5.451   1.238
  682SOL     OW 2378   6.060   5.052   1.560
  682SOL    HW1 2379   6.079   5.111   1.487
  682SOL    HW2 2380   6.018   4.976   1.520
  683SOL     OW 2381   6.205   0.180   3.441
  683SOL    HW1 2382   6.192   0.178   3.347
  683SOL    HW2 2383   6.269   0.111   3.458
  684SOL     OW 2384   4.850   4.552   3.608
  684SOL    HW1 2385   4.894   4.468   3.624
  684SOL    HW2 2386   4.771   4.530   3.559
  685SOL     OW 2387   6.681   6.977   2.056
  685SOL    HW1 2388   6.727   6.996   1.974
  685SOL    HW2 2389   6.643   7.061   2.082
  686SOL     OW 2390   4.702   6.736   3.287
  686SOL    HW1 2391   4.792   6.728   3.256
  686SOL    HW2 2392   4.656   6.663   3.246
  687SOL     OW 2393   6.408   6.851   1.322
  687SOL    HW1 2394   6.318   6.862   1.293
  687SOL    HW2 2395   6.450   6.934   1.300
  688SOL     OW 2396   4.453   7.273   3.008
  688SOL    HW1 2397   4.464   7.180   3.031
  688SOL    HW2 2398   4.406   7.272   2.925
  689SOL     OW 2399   4.084   3.863   3.614
  689SOL    HW1 2400   4.177   3.884   3.599
  689SOL    HW2 2401   4.077   3.770   3.597
  690SOL     OW 2402   4.628   5.338   3.398
  690SOL    HW1 2403   4.660   5.314   3.485
  690SOL    HW2 2404   4.546   5.290   3.389
  691SOL     OW 2405   5.487   7.264   1.531
  691SOL    HW1 2406   5.498   7.219   1.614
  691SOL    HW2 2407   5.399   0.021   1.535
  692SOL     OW 2408   6.447   0.153   3.227
  692SOL    HW1 2409   6.451   0.103   3.309
  692SOL    HW2 2410   6.356   0.147   3.199
  693SOL     OW 2411   4.942   6.364   1.181
  693SOL    HW1 2412   4.992   6.283   1.189
  693SOL    HW2 2413   5.008   6.432   1.166
  694SOL     OW 2414   6.510   5.988   3.312
  694SOL    HW1 2415   6.536   6.078   3.333
  694SOL    HW2 2416   6.470   5.955   3.392
  695SOL     OW 2417   6.110   7.123   1.375
  695SOL    HW1 2418   6.197   7.158   1.396
  695SOL    HW2 2419   6.128   7.042   1.327
  696SOL     OW 2420   6.831   4.003   2.234
  696SOL    HW1 2421   6.811   4.032   2.323
  696SOL    HW2 2422   6.746   3.977   2.198
  697SOL     OW 2423   5.064   0.371   2.166
  697SOL    HW1 2424   5.054   0.281   2.138
  697SOL    HW2 2425   5.089   0.419   2.087
  698SOL     OW 2426   4.924   6.706   1.310
  698SOL    HW1 2427   4.989   6.730   1.375
  698SOL    HW2 2428   4.973   6.656   1.244
  699SOL     OW 2429   5.863   5.748   3.793
  699SOL    HW1 2430   5.780   5.768   3.750
  699SOL    HW2 2431   5.906   5.833   3.801
  700SOL     OW 2432   6.266   5.097   1.729
  700SOL    HW1 2433   6.180   5.074   1.692
  700SOL    HW2 2434   6.328   5.074   1.659
  701SOL     OW 2435   5.969   4.052   1.287
  701SOL    HW1 2436   6.045   4.024   1.235
  701SOL    HW2 2437   5.900   3.991   1.263
  702SOL     OW 2438   6.723   3.915   1.632
  702SOL    HW1 2439   6.751   3.825   1.612
  702SOL    HW2 2440   6.670   3.940   1.557
  703SOL     OW 2441   5.630   6.215   3.867
  703SOL    HW1 2442   5.669   6.185   3.785
  703SOL    HW2 2443   5.637   6.311   3.862
  704SOL     OW 2444   5.355   6.116   1.165
  704SOL    HW1 2445   5.442   6.155   1.172
  704SOL    HW2 2446   5.371   6.022   1.165
  705SOL     OW 2447   4.871   5.127   3.870
  705SOL    HW1 2448   4.783   5.123   3.909
  705SOL    HW2 2449   4.915   5.196   3.919
  706SOL     OW 2450   5.876   5.448   1.145
  706SOL    HW1 2451   5.901   5.430   1.235
  706SOL    HW2 2452   5.931   5.391   1.092
  707SOL     OW 2453   5.902   6.333   1.177
  707SOL    HW1 2454   5.893   6.428   1.174
  707SOL    HW2 2455   5.971   6.313   1.114
  708SOL     OW 2456   6.693   6.645   1.911
  708SOL    HW1 2457   6.761   6.632   1.977
  708SOL    HW2 2458   6.620   6.684   1.959
  709SOL     OW 2459   4.901   3.745   2.487
  709SOL    HW1 2460   4.946   3.798   2.554
  709SOL    HW2 2461   4.818   3.720   2.528
  710SOL     OW 2462   4.316   3.555   1.731
  710SOL    HW1 2463   4.293   3.492   1.799
  710SOL    HW2 2464   4.252   3.538   1.661
  711SOL     OW 2465   4.268   3.835   2.198
  711SOL    HW1 2466   4.195   3.780   2.169
  711SOL    HW2 2467   4.225   3.912   2.236
  712SOL     OW 2468   6.370   3.717   3.284
  712SOL    HW1 2469   6.330   3.632   3.266
  712SOL    HW2 2470   6.421   3.703   3.363
  713SOL     OW 2471   5.339   4.684   4.076
  713SOL    HW1 2472   5.243   4.677   4.071
  713SOL    HW2 2473   5.371   4.613   4.021
  714SOL     OW 2474   4.393   6.710   1.444
  714SOL    HW1 2475   4.483   6.708   1.410
  714SOL    HW2 2476   4.345   6.766   1.382
  715SOL     OW 2477   4.473   4.316   1.280
  715SOL    HW1 2478   4.549   4.261   1.262
  715SOL    HW2 2479   4.422   4.313   1.199
  716SOL     OW 2480   3.774   4.801   3.261
  716SOL    HW1 2481   3.825   4.881   3.273
  716SOL    HW2 2482   3.819   4.755   3.189
  717SOL     OW 2483   4.569   3.962   3.805
  717SOL    HW1 2484   4.644   3.982   3.861
  717SOL    HW2 2485   4.596   3.987   3.717
  718SOL     OW 2486   6.024   3.435   2.758
  718SOL    HW1 2487   6.006   3.527   2.739
  718SOL    HW2 2488   6.078   3.405   2.685
  719SOL     OW 2489   5.136   5.805   4.004
  719SOL    HW1 2490   5.182   5.889   4.004
  719SOL    HW2 2491   5.132   5.780   3.911
  720SOL     OW 2492   6.168   5.312   4.119
  720SOL    HW1 2493   6.113   5.252   4.170
  720SOL    HW2 2494   6.117   5.393   4.115
  721SOL     OW 2495   4.273   5.969   3.200
  721SOL    HW1 2496   4.356   5.941   3.238
  721SOL    HW2 2497   4.293   6.052   3.156
  722SOL     OW 2498   4.479   5.099   3.661
  722SOL    HW1 2499   4.524   5.025   3.703
  722SOL    HW2 2500   4.543   5.171   3.665
  723SOL     OW 2501   7.015   4.249   2.418
  723SOL    HW1 2502   6.938   4.197   2.442
  723SOL    HW2 2503   6.999   4.335   2.456
  724SOL     OW 2504   4.764   6.941   1.286
  724SOL    HW1 2505   4.708   6.937   1.363
  724SOL    HW2 2506   4.821   6.864   1.294
  725SOL     OW 2507   5.535   0.516   1.398
  725SOL    HW1 2508   5.598   0.571   1.446
  725SOL    HW2 2509   5.589   0.454   1.350
  726SOL     OW 2510   4.708   0.078   2.452
  726SOL    HW1 2511   4.730   0.009   2.515
  726SOL    HW2 2512   4.638   0.127   2.494
  727SOL     OW 2513   5.241   6.058   3.998
  727SOL    HW1 2514   5.319   6.099   4.036
  727SOL    HW2 2515   5.193   6.131   3.959
  728SOL     OW 2516   6.105   4.594   1.495
  728SOL    HW1 2517   6.198   4.612   1.505
  728SOL    HW2 2518   6.098   4.499   1.502
  729SOL     OW 2519   4.385   3.626   2.793
  729SOL    HW1 2520   4.422   3.682   2.861
  729SOL    HW2 2521   4.447   3.632   2.720
  730SOL     OW 2522   4.226   6.622   2.863
  730SOL    HW1 2523   4.254   6.710   2.836
  730SOL    HW2 2524   4.249   6.566   2.789
  731SOL     OW 2525   5.439   7.065   1.348
  731SOL    HW1 2526   5.457   7.140   1.404
  731SOL    HW2 2527   5.492   6.994   1.384
  732SOL     OW 2528   4.536   4.423   4.215
  732SOL    HW1 2529   4.526   4.494   4.152
  732SOL    HW2 2530   4.456   4.425   4.267
  733SOL     OW 2531   5.645   3.746   3.345
  733SOL    HW1 2532   5.706   3.717   3.413
  733SOL    HW2 2533   5.632   3.839   3.363
  734SOL     OW 2534   5.643   5.161   1.094
  734SOL    HW1 2535   5.608   5.248   1.077
  734SOL    HW2 2536   5.572   5.102   1.070
  735SOL     OW 2537   6.796   6.876   1.780
  735SOL    HW1 2538   6.748   6.794   1.792
  735SOL    HW2 2539   6.781   6.899   1.688
  736SOL     OW 2540   6.649   4.896   3.130
  736SOL    HW1 2541   6.634   4.972   3.187
  736SOL    HW2 2542   6.604   4.824   3.174
  737SOL     OW 2543   4.544   5.720   3.421
  737SOL    HW1 2544   4.536   5.799   3.368
  737SOL    HW2 2545   4.598   5.661   3.369
  738SOL     OW 2546   4.531   6.211   3.308
  738SOL    HW1 2547   4.586   6.211   3.386
  738SOL    HW2 2548   4.459   6.269   3.330
  739SOL     OW 2549   3.902   4.934   2.806
  739SOL    HW1 2550   3.951   4.851   2.806
  739SOL    HW2 2551   3.825   4.916   2.860
  740SOL     OW 2552   4.712   0.062   1.483
  740SOL    HW1 2553   4.768   0.139   1.491
  740SOL    HW2 2554   4.732   0.027   1.396
  741SOL     OW 2555   6.441   7.276   1.746
  741SOL    HW1 2556   6.413   7.268   1.837
  741SOL    HW2 2557   6.365   0.030   1.700
  742SOL     OW 2558   4.292   7.103   3.248
  742SOL    HW1 2559   4.350   7.154   3.304
  742SOL    HW2 2560   4.350   7.065   3.182
  743SOL     OW 2561   5.218   6.745   3.690
  743SOL    HW1 2562   5.228   6.840   3.701
  743SOL    HW2 2563   5.160   6.736   3.615
  744SOL     OW 2564   5.754   0.587   1.808
  744SOL    HW1 2565   5.849   0.593   1.817
  744SOL    HW2 2566   5.720   0.634   1.884
  745SOL     OW 2567   6.729   5.141   3.276
  745SOL    HW1 2568   6.792   5.077   3.306
  745SOL    HW2 2569   6.781   5.209   3.233
  746SOL     OW 2570   5.647   5.935   1.039
  746SOL    HW1 2571   5.701   5.862   1.069
  746SOL    HW2 2572   5.650   5.928   0.943
  747SOL     OW 2573   4.240   4.675   1.971
  747SOL    HW1 2574   4.146   4.661   1.971
  747SOL    HW2 2575   4.258   4.720   1.888
  748SOL     OW 2576   6.090   4.327   1.459
  748SOL    HW1 2577   6.037   4.302   1.535
  748SOL    HW2 2578   6.033   4.312   1.384
  749SOL     OW 2579   6.809   6.553   2.873
  749SOL    HW1 2580   6.777   6.641   2.853
  749SOL    HW2 2581   6.731   6.506   2.904
  750SOL     OW 2582   5.969   3.686   3.176
  750SOL    HW1 2583   6.003   3.759   3.229
  750SOL    HW2 2584   5.951   3.617   3.240
  751SOL     OW 2585   6.376   4.643   1.468
  751SOL    HW1 2586   6.454   4.686   1.505
  751SOL    HW2 2587   6.337   4.710   1.412
  752SOL     OW 2588   5.006   5.912   1.374
  752SOL    HW1 2589   5.092   5.871   1.380
  752SOL    HW2 2590   4.944   5.840   1.388
  753SOL     OW 2591   6.953   6.365   2.179
  753SOL    HW1 2592   6.936   6.374   2.273
  753SOL    HW2 2593   7.003   6.284   2.170
  754SOL     OW 2594   4.675   4.818   1.339
  754SOL    HW1 2595   4.686   4.847   1.430
  754SOL    HW2 2596   4.618   4.741   1.345
  755SOL     OW 2597   4.258   6.313   2.793
  755SOL    HW1 2598   4.226   6.362   2.718
  755SOL    HW2 2599   4.184   6.260   2.822
  756SOL     OW 2600   5.286   3.890   1.334
  756SOL    HW1 2601   5.343   3.966   1.346
  756SOL    HW2 2602   5.222   3.896   1.405
  757SOL     OW 2603   6.163   5.237   1.369
  757SOL    HW1 2604   6.170   5.288   1.450
  757SOL    HW2 2605   6.251   5.237   1.332
  758SOL     OW 2606   4.123   5.098   3.455
  758SOL    HW1 2607   4.152   5.025   3.509
  758SOL    HW2 2608   4.049   5.063   3.405
  759SOL     OW 2609   6.542   3.726   2.466
  759SOL    HW1 2610   6.555   3.685   2.552
  759SOL    HW2 2611   6.454   3.764   2.471
  760SOL     OW 2612   3.980   5.194   2.883
  760SOL    HW1 2613   3.899   5.185   2.934
  760SOL    HW2 2614   3.988   5.111   2.837
  761SOL     OW 2615   4.390   6.976   2.258
  761SOL    HW1 2616   4.348   7.048   2.210
  761SOL    HW2 2617   4.469   7.014   2.295
  762SOL     OW 2618   6.792   4.096   2.496
  762SOL    HW1 2619   6.827   4.062   2.579
  762SOL    HW2 2620   6.701   4.116   2.515
  763SOL     OW 2621   4.334   6.690   2.126
  763SOL    HW1 2622   4.354   6.694   2.219
  763SOL    HW2 2623   4.286   6.770   2.108
  764SOL     OW 2624   6.522   6.553   3.487
  764SOL    HW1 2625   6.573   6.634   3.494
  764SOL    HW2 2626   6.530   6.528   3.395
  765SOL     OW 2627   6.707   6.963   3.158
  765SOL    HW1 2628   6.642   6.955   3.088
  765SOL    HW2 2629   6.690   7.049   3.196
  766SOL     OW 2630   4.867   5.707   3.717
  766SOL    HW1 2631   4.872   5.661   3.801
  766SOL    HW2 2632   4.957   5.707   3.684
  767SOL     OW 2633   6.629   4.519   1.731
  767SOL    HW1 2634   6.701   4.461   1.755
  767SOL    HW2 2635   6.591   4.479   1.652
  768SOL     OW 2636   4.395   6.953   1.688
  768SOL    HW1 2637   4.431   6.912   1.767
  768SOL    HW2 2638   4.301   6.935   1.693
  769SOL     OW 2639   5.432   3.587   3.308
  769SOL    HW1 2640   5.505   3.648   3.320
  769SOL    HW2 2641   5.424   3.579   3.213
  770SOL     OW 2642   6.734   6.772   1.402
  770SOL    HW1 2643   6.727   6.854   1.450
  770SOL    HW2 2644   6.699   6.706   1.462
  771SOL     OW 2645   3.833   4.496   3.487
  771SOL    HW1 2646   3.805   4.436   3.556
  771SOL    HW2 2647   3.757   4.506   3.431
  772SOL     OW 2648   5.973   4.826   1.434
  772SOL    HW1 2649   5.890   4.802   1.394
  772SOL    HW2 2650   6.006   4.745   1.473
  773SOL     OW 2651   6.340   5.569   3.526
  773SOL    HW1 2652   6.319   5.571   3.620
  773SOL    HW2 2653   6.260   5.541   3.484
  774SOL     OW 2654   7.099   6.303   2.722
  774SOL    HW1 2655   7.182   6.350   2.721
  774SOL    HW2 2656   7.060   6.324   2.807
  775SOL     OW 2657   4.278   4.832   1.740
  775SOL    HW1 2658   4.274   4.918   1.784
  775SOL    HW2 2659   4.317   4.850   1.655
  776SOL     OW 2660   6.668   4.848   3.529
  776SOL    HW1 2661   6.737   4.880   3.470
  776SOL    HW2 2662   6.653   4.758   3.502
  777SOL     OW 2663   6.285   3.370   2.099
  777SOL    HW1 2664   6.243   3.380   2.184
  777SOL    HW2 2665   6.364   3.423   2.105
  778SOL     OW 2666   5.971   5.045   4.221
  778SOL    HW1 2667   5.918   4.973   4.254
  778SOL    HW2 2668   6.015   5.009   4.144
  779SOL     OW 2669   3.860   4.641   3.034
  779SOL    HW1 2670   3.911   4.654   2.954
  779SOL    HW2 2671   3.883   4.553   3.063
  780SOL     OW 2672   4.001   5.456   2.803
  780SOL    HW1 2673   4.005   5.364   2.828
  780SOL    HW2 2674   3.924   5.463   2.748
  781SOL     OW 2675   6.912   4.692   1.917
  781SOL    HW1 2676   6.942   4.669   1.829
  781SOL    HW2 2677   6.838   4.751   1.902
  782SOL     OW 2678   6.755   6.806   2.785
  782SOL    HW1 2679   6.832   6.862   2.793
  782SOL    HW2 2680   6.741   6.797   2.691
  783SOL     OW 2681   6.450   4.214   4.051
  783SOL    HW1 2682   6.357   4.207   4.034
  783SOL    HW2 2683   6.487   4.133   4.018
  784SOL     OW 2684   4.042   4.023   2.578
  784SOL    HW1 2685   3.984   4.063   2.644
  784SOL    HW2 2686   4.118   3.994   2.628
  785SOL     OW 2687   6.509   7.191   2.919
  785SOL    HW1 2688   6.590   7.234   2.945
  785SOL    HW2 2689   6.529   7.097   2.925
  786SOL     OW 2690   5.557   6.489   1.264
  786SOL    HW1 2691   5.615   6.413   1.271
  786SOL    HW2 2692   5.486   6.460   1.207
  787SOL     OW 2693   5.094   6.275   3.894
  787SOL    HW1 2694   5.015   6.223   3.911
  787SOL    HW2 2695   5.061   6.359   3.862
  788SOL     OW 2696   5.561   3.741   2.874
  788SOL    HW1 2697   5.613   3.761   2.951
  788SOL    HW2 2698   5.610   3.778   2.801
  789SOL     OW 2699   3.937   4.726   2.528
  789SOL    HW1 2700   3.890   4.642   2.530
  789SOL    HW2 2701   3.978   4.728   2.442
  790SOL     OW 2702   6.476   3.362   1.826
  790SOL    HW1 2703   6.487   3.312   1.906
  790SOL    HW2 2704   6.424   3.305   1.769
  791SOL     OW 2705   6.023   0.559   1.802
  791SOL    HW1 2706   6.052   0.549   1.893
  791SOL    HW2 2707   6.058   0.482   1.757
  792SOL     OW 2708   6.591   3.813   3.124
  792SOL    HW1 2709   6.646   3.875   3.172
  792SOL    HW2 2710   6.524   3.788   3.187
  793SOL     OW 2711   5.458   0.742   1.721
  793SOL    HW1 2712   5.459   0.649   1.697
  793SOL    HW2 2713   5.455   0.788   1.637
  794SOL     OW 2714   4.908   3.734   3.229
  794SOL    HW1 2715   4.985   3.728   3.286
  794SOL    HW2 2716   4.928   3.675   3.157
  795SOL     OW 2717   6.703   5.853   2.010
  795SOL    HW1 2718   6.663   5.850   2.097
  795SOL    HW2 2719   6.647   5.798   1.956
  796SOL     OW 2720   5.580   0.542   2.658
  796SOL    HW1 2721   5.535   0.593   2.725
  796SOL    HW2 2722   5.511   0.487   2.620
  797SOL     OW 2723   4.778   7.238   3.501
  797SOL    HW1 2724   4.791   0.018   3.429
  797SOL    HW2 2725   4.801   7.153   3.464
  798SOL     OW 2726   6.817   6.573   2.395
  798SOL    HW1 2727   6.904   6.599   2.427
  798SOL    HW2 2728   6.756   6.627   2.445
  799SOL     OW 2729   5.236   0.721   2.175
  799SOL    HW1 2730   5.287   0.754   2.250
  799SOL    HW2 2731   5.301   0.684   2.116
  800SOL     OW 2732   5.544   4.732   1.083
  800SOL    HW1 2733   5.625   4.726   1.134
  800SOL    HW2 2734   5.494   4.655   1.110
  801SOL     OW 2735   3.973   6.390   2.400
  801SOL    HW1 2736   3.924   6.396   2.482
  801SOL    HW2 2737   3.971   6.478   2.363
  802SOL     OW 2738   4.678   5.525   1.574
  802SOL    HW1 2739   4.619   5.594   1.546
  802SOL    HW2 2740   4.658   5.450   1.517
  803SOL     OW 2741   4.817   4.725   3.822
  803SOL    HW1 2742   4.896   4.777   3.836
  803SOL    HW2 2743   4.837   4.670   3.746
  804SOL     OW 2744   6.192   0.478   3.075
  804SOL    HW1 2745   6.245   0.412   3.032
  804SOL    HW2 2746   6.106   0.437   3.084
  805SOL     OW 2747   4.109   5.474   3.309
  805SOL    HW1 2748   4.181   5.457   3.370
  805SOL    HW2 2749   4.109   5.569   3.296
  806SOL     OW 2750   4.604   4.898   3.815
  806SOL    HW1 2751   4.631   4.969   3.873
  806SOL    HW2 2752   4.679   4.838   3.814
  807SOL     OW 2753   3.856   4.743   3.627
  807SOL    HW1 2754   3.770   4.739   3.669
  807SOL    HW2 2755   3.853   4.675   3.560
  808SOL     OW 2756   4.070   5.916   2.220
  808SOL    HW1 2757   4.024   5.963   2.150
  808SOL    HW2 2758   4.150   5.884   2.178
  809SOL     OW 2759   4.843   5.532   1.186
  809SOL    HW1 2760   4.749   5.537   1.201
  809SOL    HW2 2761   4.857   5.446   1.147
  810SOL     OW 2762   6.821   4.323   1.768
  810SOL    HW1 2763   6.895   4.338   1.827
  810SOL    HW2 2764   6.787   4.237   1.793
  811SOL     OW 2765   6.021   0.569   2.630
  811SOL    HW1 2766   6.070   0.594   2.709
  811SOL    HW2 2767   6.072   0.606   2.558
  812SOL     OW 2768   6.572   5.431   3.475
  812SOL    HW1 2769   6.491   5.479   3.496
  812SOL    HW2 2770   6.544   5.340   3.469
  813SOL     OW 2771   6.863   5.135   1.885
  813SOL    HW1 2772   6.874   5.150   1.979
  813SOL    HW2 2773   6.778   5.173   1.864
  814SOL     OW 2774   4.958   4.235   0.981
  814SOL    HW1 2775   4.913   4.319   0.990
  814SOL    HW2 2776   4.951   4.193   1.066
  815SOL     OW 2777   5.118   5.585   1.188
  815SOL    HW1 2778   5.136   5.657   1.249
  815SOL    HW2 2779   5.023   5.576   1.187
  816SOL     OW 2780   4.346   3.798   1.424
  816SOL    HW1 2781   4.417   3.853   1.457
  816SOL    HW2 2782   4.384   3.710   1.420
  817SOL     OW 2783   5.939   0.373   3.103
  817SOL    HW1 2784   5.938   0.286   3.143
  817SOL    HW2 2785   5.861   0.375   3.047
  818SOL     OW 2786   4.515   6.303   1.523
  818SOL    HW1 2787   4.581   6.367   1.550
  818SOL    HW2 2788   4.501   6.249   1.602
  819SOL     OW 2789   6.744   4.463   2.949
  819SOL    HW1 2790   6.710   4.406   3.018
  819SOL    HW2 2791   6.727   4.416   2.868
  820SOL     OW 2792   6.988   5.047   2.755
  820SOL    HW1 2793   6.948   5.067   2.840
  820SOL    HW2 2794   7.024   4.959   2.766
  821SOL     OW 2795   6.463   5.406   1.749
  821SOL    HW1 2796   6.483   5.491   1.787
  821SOL    HW2 2797   6.462   5.421   1.654
  822SOL     OW 2798   4.137   6.243   2.140
  822SOL    HW1 2799   4.123   6.337   2.136
  822SOL    HW2 2800   4.057   6.205   2.105
  823SOL     OW 2801   5.826   4.963   1.127
  823SOL    HW1 2802   5.908   5.009   1.143
  823SOL    HW2 2803   5.760   5.032   1.118
  824SOL     OW 2804   5.032   3.668   1.548
  824SOL    HW1 2805   5.062   3.577   1.549
  824SOL    HW2 2806   4.969   3.671   1.476
  825SOL     OW 2807   5.390   5.849   1.132
  825SOL    HW1 2808   5.482   5.850   1.105
  825SOL    HW2 2809   5.341   5.831   1.052
  826SOL     OW 2810   6.199   0.640   2.842
  826SOL    HW1 2811   6.192   0.728   2.877
  826SOL    HW2 2812   6.196   0.583   2.919
  827SOL     OW 2813   6.219   4.433   4.259
  827SOL    HW1 2814   6.163   4.509   4.275
  827SOL    HW2 2815   6.266   4.454   4.178
  828SOL     OW 2816   5.413   3.991   3.804
  828SOL    HW1 2817   5.458   3.962   3.883
  828SOL    HW2 2818   5.331   3.943   3.804
  829SOL     OW 2819   5.510   3.576   1.966
  829SOL    HW1 2820   5.597   3.577   2.005
  829SOL    HW2 2821   5.460   3.639   2.018
  830SOL     OW 2822   5.638   6.197   1.129
  830SOL    HW1 2823   5.727   6.217   1.158
  830SOL    HW2 2824   5.643   6.106   1.097
  831SOL     OW 2825   4.287   5.622   3.481
  831SOL    HW1 2826   4.234   5.689   3.438
  831SOL    HW2 2827   4.378   5.650   3.464
  832SOL     OW 2828   6.471   0.382   2.075
  832SOL    HW1 2829   6.426   0.405   1.994
  832SOL    HW2 2830   6.412   0.320   2.118
  833SOL     OW 2831   4.052   5.963   2.664
  833SOL    HW1 2832   4.040   6.010   2.581
  833SOL    HW2 2833   4.123   5.902   2.646
  834SOL     OW 2834   7.034   4.332   1.952
  834SOL    HW1 2835   7.117   4.314   1.909
  834SOL    HW2 2836   7.051   4.410   2.005
  835SOL     OW 2837   4.813   3.845   3.572
  835SOL    HW1 2838   4.818   3.789   3.650
  835SOL    HW2 2839   4.879   3.913   3.587
  836SOL     OW 2840   4.118   6.516   2.079
  836SOL    HW1 2841   4.201   6.563   2.086
  836SOL    HW2 2842   4.093   6.526   1.987
  837SOL     OW 2843   6.864   5.495   1.943
  837SOL    HW1 2844   6.823   5.524   1.861
  837SOL    HW2 2845   6.891   5.576   1.986
  838SOL     OW 2846   4.830   6.104   1.477
  838SOL    HW1 2847   4.743   6.067   1.458
  838SOL    HW2 2848   4.891   6.037   1.450
  839SOL     OW 2849   4.590   6.508   3.468
  839SOL    HW1 2850   4.632   6.591   3.490
  839SOL    HW2 2851   4.579   6.511   3.373
  840SOL     OW 2852   5.637   6.485   3.879
  840SOL    HW1 2853   5.718   6.519   3.915
  840SOL    HW2 2854   5.577   6.559   3.878
  841SOL     OW 2855   4.061   4.640   3.771
  841SOL    HW1 2856   4.128   4.618   3.706
  841SOL    HW2 2857   3.990   4.680   3.720
  842SOL     OW 2858   6.618   6.380   2.983
  842SOL    HW1 2859   6.680   6.308   2.996
  842SOL    HW2 2860   6.541   6.340   2.944
  843SOL     OW 2861   5.562   4.498   4.215
  843SOL    HW1 2862   5.507   4.423   4.237
  843SOL    HW2 2863   5.542   4.516   4.123
  844SOL     OW 2864   3.906   4.116   2.121
  844SOL    HW1 2865   3.840   4.185   2.115
  844SOL    HW2 2866   3.892   4.062   2.044
  845SOL     OW 2867   3.847   5.288   2.515
  845SOL    HW1 2868   3.901   5.326   2.446
  845SOL    HW2 2869   3.864   5.194   2.510
  846SOL     OW 2870   6.982   5.277   2.595
  846SOL    HW1 2871   6.990   5.202   2.654
  846SOL    HW2 2872   7.011   5.352   2.647
  847SOL     OW 2873   3.948   4.480   1.589
  847SOL    HW1 2874   4.002   4.425   1.532
  847SOL    HW2 2875   3.993   4.564   1.591
  848SOL     OW 2876   5.605   3.721   3.792
  848SOL    HW1 2877   5.633   3.795   3.738
  848SOL    HW2 2878   5.536   3.679   3.740
  849SOL     OW 2879   3.877   5.053   3.313
  849SOL    HW1 2880   3.818   5.108   3.365
  849SOL    HW2 2881   3.908   5.111   3.244
  850SOL     OW 2882   6.451   4.086   3.010
  850SOL    HW1 2883   6.384   4.028   3.046
  850SOL    HW2 2884   6.503   4.031   2.953
  851SOL     OW 2885   4.298   4.844   2.183
  851SOL    HW1 2886   4.387   4.842   2.218
  851SOL    HW2 2887   4.301   4.786   2.106
  852SOL     OW 2888   6.243   3.534   3.848
  852SOL    HW1 2889   6.248   3.573   3.935
  852SOL    HW2 2890   6.160   3.486   3.847
  853SOL     OW 2891   4.301   4.157   1.440
  853SOL    HW1 2892   4.348   4.074   1.448
  853SOL    HW2 2893   4.364   4.217   1.399
  854SOL     OW 2894   4.693   5.083   1.214
  854SOL    HW1 2895   4.685   4.997   1.256
  854SOL    HW2 2896   4.632   5.079   1.140
  855SOL     OW 2897   6.913   5.767   2.385
  855SOL    HW1 2898   6.897   5.700   2.452
  855SOL    HW2 2899   6.938   5.845   2.435
  856SOL     OW 2900   7.115   6.237   2.453
  856SOL    HW1 2901   7.095   6.273   2.540
  856SOL    HW2 2902   7.072   6.151   2.453
  857SOL     OW 2903   4.765   0.426   2.618
  857SOL    HW1 2904   4.708   0.431   2.541
  857SOL    HW2 2905   4.843   0.476   2.594
  858SOL     OW 2906   6.363   6.378   3.629
  858SOL    HW1 2907   6.405   6.439   3.569
  858SOL    HW2 2908   6.324   6.433   3.696
  859SOL     OW 2909   5.501   0.233   3.451
  859SOL    HW1 2910   5.562   0.183   3.505
  859SOL    HW2 2911   5.557   0.291   3.399
  860SOL     OW 2912   6.565   7.026   3.481
  860SOL    HW1 2913   6.648   7.073   3.482
  860SOL    HW2 2914   6.588   6.936   3.460
  861SOL     OW 2915   4.243   5.083   1.840
  861SOL    HW1 2916   4.148   5.091   1.848
  861SOL    HW2 2917   4.269   5.158   1.787
  862SOL     OW 2918   4.651   0.011   1.751
  862SOL    HW1 2919   4.557   7.279   1.764
  862SOL    HW2 2920   4.660   0.038   1.660
  863SOL     OW 2921   3.829   5.492   3.120
  863SOL    HW1 2922   3.897   5.550   3.085
  863SOL    HW2 2923   3.875   5.408   3.133
  864SOL     OW 2924   6.546   0.375   2.433
  864SOL    HW1 2925   6.552   0.470   2.425
  864SOL    HW2 2926   6.455   0.355   2.413
  865SOL     OW 2927   6.814   4.346   1.485
  865SOL    HW1 2928   6.828   4.335   1.579
  865SOL    HW2 2929   6.722   4.369   1.477
  866SOL     OW 2930   5.184   0.603   3.026
  866SOL    HW1 2931   5.149   0.608   3.115
  866SOL    HW2 2932   5.109   0.584   2.971
  867SOL     OW 2933   6.393   6.194   1.387
  867SOL    HW1 2934   6.307   6.153   1.399
  867SOL    HW2 2935   6.398   6.212   1.294
  868SOL     OW 2936   6.545   4.423   1.481
  868SOL    HW1 2937   6.491   4.501   1.470
  868SOL    HW2 2938   6.496   4.353   1.438
  869SOL     OW 2939   6.356   0.319   2.925
  869SOL    HW1 2940   6.399   0.342   2.842
  869SOL    HW2 2941   6.334   0.226   2.916
  870SOL     OW 2942   6.721   4.352   3.358
  870SOL    HW1 2943   6.763   4.273   3.393
  870SOL    HW2 2944   6.691   4.328   3.271
  871SOL     OW 2945   4.698   5.280   3.668
  871SOL    HW1 2946   4.772   5.239   3.712
  871SOL    HW2 2947   4.694   5.368   3.704
  872SOL     OW 2948   6.483   5.402   1.464
  872SOL    HW1 2949   6.575   5.384   1.482
  872SOL    HW2 2950   6.461   5.346   1.389
  873SOL     OW 2951   6.824   4.718   3.019
  873SOL    HW1 2952   6.782   4.635   2.994
  873SOL    HW2 2953   6.752   4.775   3.045
  874SOL     OW 2954   6.568   4.136   1.283
  874SOL    HW1 2955   6.493   4.191   1.303
  874SOL    HW2 2956   6.530   4.054   1.251
  875SOL     OW 2957   4.815   0.157   3.314
  875SOL    HW1 2958   4.782   0.239   3.350
  875SOL    HW2 2959   4.820   0.172   3.220
  876SOL     OW 2960   6.541   3.693   3.507
  876SOL    HW1 2961   6.617   3.743   3.536
  876SOL    HW2 2962   6.568   3.602   3.516
  877SOL     OW 2963   4.083   4.128   1.623
  877SOL    HW1 2964   4.075   4.033   1.620
  877SOL    HW2 2965   4.157   4.148   1.567
  878SOL     OW 2966   6.807   4.102   3.442
  878SOL    HW1 2967   6.887   4.056   3.467
  878SOL    HW2 2968   6.752   4.099   3.520
  879SOL     OW 2969   4.391   4.751   1.197
  879SOL    HW1 2970   4.365   4.701   1.119
  879SOL    HW2 2971   4.371   4.842   1.174
  880SOL     OW 2972   5.778   3.600   2.056
  880SOL    HW1 2973   5.863   3.625   2.092
  880SOL    HW2 2974   5.798   3.541   1.983
  881SOL     OW 2975   6.357   7.221   1.407
  881SOL    HW1 2976   6.393   0.028   1.401
  881SOL    HW2 2977   6.414   7.168   1.352
  882SOL     OW 2978   4.459   6.146   1.732
  882SOL    HW1 2979   4.459   6.077   1.799
  882SOL    HW2 2980   4.389   6.205   1.759
  883SOL     OW 2981   6.834   4.504   3.690
  883SOL    HW1 2982   6.880   4.423   3.711
  883SOL    HW2 2983   6.894   4.550   3.631
  884SOL     OW 2984   4.360   5.823   1.735
  884SOL    HW1 2985   4.395   5.866   1.813
  884SOL    HW2 2986   4.357   5.730   1.758
  885SOL     OW 2987   4.572   4.430   1.002
  885SOL    HW1 2988   4.633   4.418   1.075
  885SOL    HW2 2989   4.570   4.345   0.958
  886SOL     OW 2990   5.405   4.509   1.158
  886SOL    HW1 2991   5.455   4.463   1.226
  886SOL    HW2 2992   5.345   4.443   1.125
  887SOL     OW 2993   6.563   5.683   1.842
  887SOL    HW1 2994   6.505   5.730   1.782
  887SOL    HW2 2995   6.633   5.650   1.786
  888SOL     OW 2996   7.064   5.307   2.329
  888SOL    HW1 2997   7.033   5.287   2.418
  888SOL    HW2 2998   6.994   5.359   2.290
  889SOL     OW 2999   5.977   4.244   4.170
  889SOL    HW1 3000   5.978   4.321   4.228
  889SOL    HW2 3001   5.885   4.224   4.158
  890SOL     OW 3002   4.039   4.759   2.273
  890SOL    HW1 3003   4.133   4.780   2.267
  890SOL    HW2 3004   4.025   4.697   2.201
  891SOL     OW 3005   5.631   5.352   4.091
  891SOL    HW1 3006   5.710   5.332   4.141
  891SOL    HW2 3007   5.660   5.416   4.025
  892SOL     OW 3008   5.121   6.577   1.137
  892SOL    HW1 3009   5.124   6.637   1.062
  892SOL    HW2 3010   5.208   6.536   1.138
  893SOL     OW 3011   4.389   7.185   2.501
  893SOL    HW1 3012   4.349   7.240   2.434
  893SOL    HW2 3013   4.476   7.165   2.468
  894SOL     OW 3014   6.256   5.749   3.890
  894SOL    HW1 3015   6.314   5.674   3.900
  894SOL    HW2 3016   6.200   5.726   3.816
  895SOL     OW 3017   4.691   4.635   4.050
  895SOL    HW1 3018   4.746   4.562   4.080
  895SOL    HW2 3019   4.735   4.667   3.971
  896SOL     OW 3020   4.550   5.946   3.633
  896SOL    HW1 3021   4.595   6.019   3.590
  896SOL    HW2 3022   4.555   5.874   3.571
  897SOL     OW 3023   5.039   0.367   3.286
  897SOL    HW1 3024   4.983   0.359   3.364
  897SOL    HW2 3025   5.042   0.461   3.269
  898SOL     OW 3026   4.340   6.721   3.145
  898SOL    HW1 3027   4.289   6.762   3.215
  898SOL    HW2 3028   4.275   6.699   3.078
  899SOL     OW 3029   5.171   3.669   3.354
  899SOL    HW1 3030   5.166   3.764   3.369
  899SOL    HW2 3031   5.264   3.652   3.341
  900SOL     OW 3032   4.219   4.569   1.390
  900SOL    HW1 3033   4.314   4.579   1.398
  900SOL    HW2 3034   4.183   4.619   1.462
  901SOL     OW 3035   4.084   3.522   1.955
  901SOL    HW1 3036   4.157   3.460   1.958
  901SOL    HW2 3037   4.023   3.483   1.892
  902SOL     OW 3038   6.448   3.896   1.204
  902SOL    HW1 3039   6.473   3.865   1.291
  902SOL    HW2 3040   6.507   3.849   1.144
  903SOL     OW 3041   6.127   3.699   2.955
  903SOL    HW1 3042   6.062   3.691   3.024
  903SOL    HW2 3043   6.076   3.698   2.874
  904SOL     OW 3044   5.427   4.907   4.192
  904SOL    HW1 3045   5.342   4.952   4.193
  904SOL    HW2 3046   5.412   4.828   4.140
  905SOL     OW 3047   5.990   0.080   1.310
  905SOL    HW1 3048   5.897   0.071   1.332
  905SOL    HW2 3049   6.028   7.276   1.330
  906SOL     OW 3050   6.799   3.619   2.379
  906SOL    HW1 3051   6.850   3.682   2.329
  906SOL    HW2 3052   6.717   3.664   2.399
  907SOL     OW 3053   6.672   7.251   1.609
  907SOL    HW1 3054   6.587   7.260   1.654
  907SOL    HW2 3055   6.684   0.054   1.566
  908SOL     OW 3056   6.412   4.977   1.522
  908SOL    HW1 3057   6.459   4.905   1.566
  908SOL    HW2 3058   6.349   4.932   1.465
  909SOL     OW 3059   5.543   0.647   2.276
  909SOL    HW1 3060   5.497   0.564   2.261
  909SOL    HW2 3061   5.589   0.664   2.193
  910SOL     OW 3062   5.783   5.698   1.077
  910SOL    HW1 3063   5.709   5.675   1.020
  910SOL    HW2 3064   5.821   5.614   1.101
  911SOL     OW 3065   4.061   5.288   2.113
  911SOL    HW1 3066   3.977   5.294   2.066
  911SOL    HW2 3067   4.067   5.197   2.141
  912SOL     OW 3068   5.974   6.751   3.793
  912SOL    HW1 3069   5.998   6.815   3.860
  912SOL    HW2 3070   5.880   6.765   3.779
  913SOL     OW 3071   6.488   6.594   1.341
  913SOL    HW1 3072   6.538   6.585   1.422
  913SOL    HW2 3073   6.467   6.687   1.335
  914SOL     OW 3074   5.272   7.011   3.672
  914SOL    HW1 3075   5.354   7.045   3.707
  914SOL    HW2 3076   5.260   7.057   3.589
  915SOL     OW 3077   6.893   5.391   3.151
  915SOL    HW1 3078   6.822   5.440   3.192
  915SOL    HW2 3079   6.930   5.451   3.087
  916SOL     OW 3080   5.428   3.659   1.368
  916SOL    HW1 3081   5.365   3.729   1.352
  916SOL    HW2 3082   5.441   3.618   1.283
  917SOL     OW 3083   4.067   3.677   2.734
  917SOL    HW1 3084   4.132   3.746   2.744
  917SOL    HW2 3085   4.118   3.596   2.725
  918SOL     OW 3086   5.975   5.511   4.151
  918SOL    HW1 3087   5.941   5.572   4.217
  918SOL    HW2 3088   5.925   5.431   4.163
  919SOL     OW 3089   4.052   4.775   4.010
  919SOL    HW1 3090   4.062   4.726   3.929
  919SOL    HW2 3091   4.066   4.866   3.986
  920SOL     OW 3092   3.971   5.450   2.322
  920SOL    HW1 3093   4.023   5.527   2.346
  920SOL    HW2 3094   4.020   5.408   2.251
  921SOL     OW 3095   5.621   3.513   1.717
  921SOL    HW1 3096   5.571   3.538   1.794
  921SOL    HW2 3097   5.704   3.479   1.751
  922SOL     OW 3098   4.031   3.720   2.125
  922SOL    HW1 3099   3.989   3.678   2.200
  922SOL    HW2 3100   4.056   3.648   2.067
  923SOL     OW 3101   5.306   6.432   3.981
  923SOL    HW1 3102   5.234   6.377   3.950
  923SOL    HW2 3103   5.365   6.372   4.026
  924SOL     OW 3104   4.626   5.284   1.403
  924SOL    HW1 3105   4.664   5.228   1.335
  924SOL    HW2 3106   4.579   5.224   1.461
  925SOL     OW 3107   6.991   4.074   2.025
  925SOL    HW1 3108   6.929   4.059   2.097
  925SOL    HW2 3109   6.986   4.169   2.009
  926SOL     OW 3110   5.063   3.538   2.046
  926SOL    HW1 3111   5.058   3.483   2.124
  926SOL    HW2 3112   4.990   3.509   1.992
  927SOL     OW 3113   6.045   6.292   1.413
  927SOL    HW1 3114   6.080   6.203   1.404
  927SOL    HW2 3115   5.988   6.303   1.337
  928SOL     OW 3116   4.168   6.470   2.595
  928SOL    HW1 3117   4.149   6.563   2.577
  928SOL    HW2 3118   4.128   6.423   2.522
  929SOL     OW 3119   4.857   0.485   2.304
  929SOL    HW1 3120   4.894   0.573   2.309
  929SOL    HW2 3121   4.922   0.435   2.254
  930SOL     OW 3122   6.097   0.516   2.065
  930SOL    HW1 3123   6.130   0.599   2.100
  930SOL    HW2 3124   6.033   0.486   2.130
  931SOL     OW 3125   6.751   4.103   3.723
  931SOL    HW1 3126   6.738   4.108   3.817
  931SOL    HW2 3127   6.825   4.162   3.705
  932SOL     OW 3128   6.434   0.012   3.470
  932SOL    HW1 3129   6.482   0.046   3.546
  932SOL    HW2 3130   6.458   7.201   3.466
  933SOL     OW 3131   6.685   5.543   3.253
  933SOL    HW1 3132   6.644   5.504   3.330
  933SOL    HW2 3133   6.701   5.634   3.278
  934SOL     OW 3134   5.116   3.925   1.543
  934SOL    HW1 3135   5.045   3.974   1.584
  934SOL    HW2 3136   5.092   3.833   1.555
  935SOL     OW 3137   6.514   5.154   3.444
  935SOL    HW1 3138   6.584   5.151   3.379
  935SOL    HW2 3139   6.521   5.071   3.491
  936SOL     OW 3140   5.582   5.959   3.950
  936SOL    HW1 3141   5.616   5.958   4.039
  936SOL    HW2 3142   5.601   6.048   3.919
  937SOL     OW 3143   5.792   4.716   1.226
  937SOL    HW1 3144   5.876   4.674   1.205
  937SOL    HW2 3145   5.801   4.806   1.194
  938SOL     OW 3146   5.841   4.829   4.319
  938SOL    HW1 3147   5.859   4.824   4.413
  938SOL    HW2 3148   5.755   4.790   4.308
  939SOL     OW 3149   5.814   4.477   4.345
  939SOL    HW1 3150   5.776   4.489   4.432
  939SOL    HW2 3151   5.739   4.471   4.286
  940SOL     OW 3152   4.505   4.111   4.121
  940SOL    HW1 3153   4.449   4.189   4.115
  940SOL    HW2 3154   4.454   4.042   4.079
  941SOL     OW 3155   5.737   4.473   1.356
  941SOL    HW1 3156   5.748   4.561   1.321
  941SOL    HW2 3157   5.805   4.421   1.313
  942SOL     OW 3158   6.345   5.330   3.744
  942SOL    HW1 3159   6.310   5.303   3.660
  942SOL    HW2 3160   6.316   5.264   3.806
  943SOL     OW 3161   6.539   7.032   2.354
  943SOL    HW1 3162   6.564   7.041   2.446
  943SOL    HW2 3163   6.504   7.117   2.330
  944SOL     OW 3164   6.155   3.550   1.347
  944SOL    HW1 3165   6.212   3.576   1.419
  944SOL    HW2 3166   6.172   3.615   1.279
  945SOL     OW 3167   4.567   7.056   1.991
  945SOL    HW1 3168   4.482   7.100   2.001
  945SOL    HW2 3169   4.545   6.968   1.961
  946SOL     OW 3170   6.646   4.568   3.500
  946SOL    HW1 3171   6.703   4.556   3.575
  946SOL    HW2 3172   6.665   4.494   3.442
  947SOL     OW 3173   4.975   4.906   1.006
  947SOL    HW1 3174   4.914   4.970   0.969
  947SOL    HW2 3175   5.025   4.874   0.930
  948SOL     OW 3176   3.930   4.284   1.788
  948SOL    HW1 3177   3.991   4.229   1.740
  948SOL    HW2 3178   3.926   4.366   1.738
  949SOL     OW 3179   4.238   3.746   3.173
  949SOL    HW1 3180   4.287   3.809   3.226
  949SOL    HW2 3181   4.174   3.800   3.125
  950SOL     OW 3182   6.947   3.715   1.936
  950SOL    HW1 3183   6.963   3.724   2.030
  950SOL    HW2 3184   6.999   3.638   1.911
  951SOL     OW 3185   4.438   4.700   4.114
  951SOL    HW1 3186   4.440   4.715   4.208
  951SOL    HW2 3187   4.530   4.690   4.089
  952SOL     OW 3188   4.975   4.365   3.938
  952SOL    HW1 3189   4.912   4.362   4.010
  952SOL    HW2 3190   5.019   4.280   3.943
  953SOL     OW 3191   5.604   3.908   3.997
  953SOL    HW1 3192   5.683   3.961   3.989
  953SOL    HW2 3193   5.616   3.838   3.931
  954SOL     OW 3194   4.509   5.076   1.538
  954SOL    HW1 3195   4.579   5.023   1.575
  954SOL    HW2 3196   4.447   5.012   1.502
  955SOL     OW 3197   5.020   4.885   3.907
  955SOL    HW1 3198   5.083   4.911   3.974
  955SOL    HW2 3199   4.975   4.966   3.883
  956SOL     OW 3200   6.574   3.462   1.592
  956SOL    HW1 3201   6.554   3.428   1.679
  956SOL    HW2 3202   6.600   3.386   1.541
  957SOL     OW 3203   4.753   0.173   2.194
  957SOL    HW1 3204   4.734   0.152   2.286
  957SOL    HW2 3205   4.848   0.164   2.187
  958SOL     OW 3206   6.328   6.989   3.636
  958SOL    HW1 3207   6.306   6.897   3.647
  958SOL    HW2 3208   6.411   6.989   3.587
  959SOL     OW 3209   5.152   5.589   4.174
  959SOL    HW1 3210   5.159   5.667   4.119
  959SOL    HW2 3211   5.237   5.547   4.167
  960SOL     OW 3212   4.277   4.282   4.073
  960SOL    HW1 3213   4.264   4.376   4.086
  960SOL    HW2 3214   4.189   4.245   4.072
  961SOL     OW 3215   6.105   0.327   1.676
  961SOL    HW1 3216   6.153   0.246   1.657
  961SOL    HW2 3217   6.039   0.332   1.607
  962SOL     OW 3218   5.075   6.118   1.203
  962SOL    HW1 3219   5.170   6.120   1.214
  962SOL    HW2 3220   5.044   6.056   1.269
  963SOL     OW 3221   6.039   3.349   3.573
  963SOL    HW1 3222   6.004   3.264   3.544
  963SOL    HW2 3223   6.000   3.413   3.513
  964SOL     OW 3224   6.073   6.355   3.971
  964SOL    HW1 3225   6.035   6.313   4.048
  964SOL    HW2 3226   6.126   6.286   3.929
  965SOL     OW 3227   7.084   4.629   2.341
  965SOL    HW1 3228   7.159   4.665   2.389
  965SOL    HW2 3229   7.038   4.576   2.405
  966SOL     OW 3230   6.575   0.629   2.164
  966SOL    HW1 3231   6.561   0.640   2.258
  966SOL    HW2 3232   6.524   0.551   2.141
  967SOL     OW 3233   5.936   0.301   3.478
  967SOL    HW1 3234   6.025   0.274   3.500
  967SOL    HW2 3235   5.923   0.273   3.388
  968SOL     OW 3236   4.924   5.576   3.947
  968SOL    HW1 3237   4.976   5.622   4.013
  968SOL    HW2 3238   4.937   5.483   3.966
  969SOL     OW 3239   5.317   3.482   1.762
  969SOL    HW1 3240   5.378   3.475   1.836
  969SOL    HW2 3241   5.271   3.564   1.777
  970SOL     OW 3242   6.314   3.319   3.538
  970SOL    HW1 3243   6.219   3.334   3.539
  970SOL    HW2 3244   6.334   3.292   3.628
  971SOL     OW 3245   4.821   3.751   1.379
  971SOL    HW1 3246   4.795   3.731   1.289
  971SOL    HW2 3247   4.754   3.709   1.433
  972SOL     OW 3248   6.869   6.622   2.126
  972SOL    HW1 3249   6.921   6.543   2.115
  972SOL    HW2 3250   6.826   6.611   2.211
  973SOL     OW 3251   4.739   3.459   2.377
  973SOL    HW1 3252   4.731   3.492   2.466
  973SOL    HW2 3253   4.720   3.535   2.321
  974SOL     OW 3254   7.035   4.783   2.845
  974SOL    HW1 3255   6.965   4.791   2.909
  974SOL    HW2 3256   7.029   4.692   2.814
  975SOL     OW 3257   4.684   6.166   3.534
  975SOL    HW1 3258   4.664   6.227   3.605
  975SOL    HW2 3259   4.779   6.169   3.527
  976SOL     OW 3260   4.006   5.703   3.046
  976SOL    HW1 3261   3.953   5.771   3.003
  976SOL    HW2 3262   4.067   5.674   2.979
  977SOL     OW 3263   3.694   4.096   3.836
  977SOL    HW1 3264   3.616   4.110   3.890
  977SOL    HW2 3265   3.664   4.039   3.765
  978SOL     OW 3266   7.097   4.577   2.075
  978SOL    HW1 3267   7.082   4.585   2.169
  978SOL    HW2 3268   7.022   4.621   2.035
  979SOL     OW 3269   3.983   4.594   2.067
  979SOL    HW1 3270   3.984   4.504   2.099
  979SOL    HW2 3271   3.935   4.589   1.984
  980SOL     OW 3272   3.912   3.683   1.723
  980SOL    HW1 3273   3.873   3.721   1.802
  980SOL    HW2 3274   3.895   3.589   1.730
  981SOL     OW 3275   5.662   0.845   2.982
  981SOL    HW1 3276   5.572   0.857   3.009
  981SOL    HW2 3277   5.664   0.872   2.890
  982SOL     OW 3278   6.345   4.291   1.331
  982SOL    HW1 3279   6.264   4.300   1.381
  982SOL    HW2 3280   6.321   4.315   1.242
  983SOL     OW 3281   7.081   5.793   2.809
  983SOL    HW1 3282   7.119   5.871   2.767
  983SOL    HW2 3283   7.101   5.721   2.749
  984SOL     OW 3284   4.900   4.516   0.969
  984SOL    HW1 3285   4.990   4.548   0.975
  984SOL    HW2 3286   4.848   4.583   1.013
  985SOL     OW 3287   6.609   6.247   3.331
  985SOL    HW1 3288   6.702   6.229   3.322
  985SOL    HW2 3289   6.598   6.335   3.296
  986SOL     OW 3290   4.389   5.273   1.695
  986SOL    HW1 3291   4.462   5.262   1.756
  986SOL    HW2 3292   4.411   5.214   1.622
  987SOL     OW 3293   4.784   7.266   1.233
  987SOL    HW1 3294   4.714   7.212   1.196
  987SOL    HW2 3295   4.835   0.012   1.157
  988SOL     OW 3296   6.489   3.927   3.956
  988SOL    HW1 3297   6.395   3.929   3.976
  988SOL    HW2 3298   6.497   3.862   3.887
  989SOL     OW 3299   5.116   5.211   1.129
  989SOL    HW1 3300   5.177   5.268   1.177
  989SOL    HW2 3301   5.157   5.125   1.131
  990SOL     OW 3302   6.534   3.788   1.435
  990SOL    HW1 3303   6.615   3.743   1.458
  990SOL    HW2 3304   6.465   3.733   1.472
  991SOL     OW 3305   5.064   0.068   3.411
  991SOL    HW1 3306   5.047   0.047   3.503
  991SOL    HW2 3307   4.983   0.109   3.380
  992SOL     OW 3308   5.672   0.389   3.297
  992SOL    HW1 3309   5.727   0.456   3.257
  992SOL    HW2 3310   5.678   0.314   3.238
  993SOL     OW 3311   5.744   4.727   2.645
  993SOL    HW1 3312   5.783   4.656   2.695
  993SOL    HW2 3313   5.817   4.785   2.622
  994SOL     OW 3314   5.198   4.346   1.078
  994SOL    HW1 3315   5.172   4.426   1.033
  994SOL    HW2 3316   5.141   4.278   1.040
  995SOL     OW 3317   5.847   3.957   4.246
  995SOL    HW1 3318   5.800   4.032   4.210
  995SOL    HW2 3319   5.882   3.911   4.170
  996SOL     OW 3320   6.363   3.753   2.797
  996SOL    HW1 3321   6.425   3.681   2.784
  996SOL    HW2 3322   6.301   3.719   2.862
  997SOL     OW 3323   6.713   5.806   3.335
  997SOL    HW1 3324   6.734   5.839   3.422
  997SOL    HW2 3325   6.638   5.859   3.306
  998SOL     OW 3326   5.250   0.618   2.632
  998SOL    HW1 3327   5.300   0.650   2.707
  998SOL    HW2 3328   5.291   0.534   2.610
  999SOL     OW 3329   6.215   6.022   3.613
  999SOL    HW1 3330   6.278   5.953   3.594
  999SOL    HW2 3331   6.220   6.081   3.538
 1000SOL     OW 3332   4.091   5.031   2.182
 1000SOL    HW1 3333   4.032   4.967   2.224
 1000SOL    HW2 3334   4.175   4.985   2.175
 1001SOL     OW 3335   6.610   4.278   3.120
 1001SOL    HW1 3336   6.543   4.344   3.140
 1001SOL    HW2 3337   6.561   4.207   3.077
 1002SOL     OW 3338   4.268   3.533   2.248
 1002SOL    HW1 3339   4.335   3.569   2.189
 1002SOL    HW2 3340   4.307   3.452   2.282
 1003SOL     OW 3341   6.603   4.823   3.795
 1003SOL    HW1 3342   6.660   4.759   3.837
 1003SOL    HW2 3343   6.639   4.833   3.706
 1004SOL     OW 3344   4.393   0.147   3.228
 1004SOL    HW1 3345   4.431   0.099   3.302
 1004SOL    HW2 3346   4.414   0.093   3.152
 1005SOL     OW 3347   5.011   4.137   1.239
 1005SOL    HW1 3348   4.946   4.102   1.300
 1005SOL    HW2 3349   5.080   4.172   1.295
 1006SOL     OW 3350   5.451   5.614   4.036
 1006SOL    HW1 3351   5.434   5.535   4.087
 1006SOL    HW2 3352   5.537   5.597   3.995
 1007SOL     OW 3353   4.565   0.246   2.936
 1007SOL    HW1 3354   4.634   0.220   2.875
 1007SOL    HW2 3355   4.529   0.163   2.968
 1008SOL     OW 3356   6.897   5.045   3.013
 1008SOL    HW1 3357   6.952   5.080   3.083
 1008SOL    HW2 3358   6.825   5.001   3.059
 1009SOL     OW 3359   6.263   5.141   3.926
 1009SOL    HW1 3360   6.211   5.066   3.955
 1009SOL    HW2 3361   6.243   5.210   3.989
 1010SOL     OW 3362   4.208   3.428   2.744
 1010SOL    HW1 3363   4.275   3.492   2.770
 1010SOL    HW2 3364   4.254   3.366   2.688
 1011SOL     OW 3365   5.616   0.712   2.011
 1011SOL    HW1 3366   5.541   0.656   1.991
 1011SOL    HW2 3367   5.591   0.798   1.979
 1012SOL     OW 3368   4.961   0.589   2.865
 1012SOL    HW1 3369   4.875   0.551   2.886
 1012SOL    HW2 3370   4.966   0.585   2.770
 1013SOL     OW 3371   4.384   7.219   1.755
 1013SOL    HW1 3372   4.303   7.262   1.727
 1013SOL    HW2 3373   4.385   7.136   1.708
 1014SOL     OW 3374   3.903   4.154   3.211
 1014SOL    HW1 3375   3.952   4.092   3.265
 1014SOL    HW2 3376   3.840   4.100   3.164
 1015SOL     OW 3377   4.090   4.332   1.389
 1015SOL    HW1 3378   4.156   4.263   1.396
 1015SOL    HW2 3379   4.141   4.412   1.373
 1016SOL     OW 3380   5.322   3.781   2.719
 1016SOL    HW1 3381   5.391   3.752   2.779
 1016SOL    HW2 3382   5.366   3.789   2.634
 1017SOL     OW 3383   6.224   3.494   3.139
 1017SOL    HW1 3384   6.202   3.557   3.071
 1017SOL    HW2 3385   6.293   3.440   3.100
 1018SOL     OW 3386   5.019   7.279   1.379
 1018SOL    HW1 3387   4.987   0.079   1.417
 1018SOL    HW2 3388   4.947   7.248   1.324
 1019SOL     OW 3389   6.336   3.209   1.655
 1019SOL    HW1 3390   6.326   3.235   1.564
 1019SOL    HW2 3391   6.248   3.182   1.682
 1020SOL     OW 3392   5.740   0.006   1.413
 1020SOL    HW1 3393   5.763   7.194   1.403
 1020SOL    HW2 3394   5.656   0.005   1.458
 1021SOL     OW 3395   5.817   0.622   3.208
 1021SOL    HW1 3396   5.901   0.589   3.241
 1021SOL    HW2 3397   5.827   0.622   3.113
 1022SOL     OW 3398   5.444   4.982   1.031
 1022SOL    HW1 3399   5.360   4.979   1.077
 1022SOL    HW2 3400   5.486   4.899   1.052
 1023SOL     OW 3401   4.120   3.629   1.351
 1023SOL    HW1 3402   4.116   3.581   1.434
 1023SOL    HW2 3403   4.195   3.688   1.361
 1024SOL     OW 3404   4.713   3.613   3.730
 1024SOL    HW1 3405   4.656   3.656   3.795
 1024SOL    HW2 3406   4.656   3.600   3.654
 1025SOL     OW 3407   5.709   4.193   4.165
 1025SOL    HW1 3408   5.656   4.206   4.087
 1025SOL    HW2 3409   5.646   4.171   4.234
 1026SOL     OW 3410   5.002   4.042   3.615
 1026SOL    HW1 3411   5.040   4.020   3.700
 1026SOL    HW2 3412   4.980   4.135   3.621
 1027SOL     OW 3413   5.170   4.596   0.965
 1027SOL    HW1 3414   5.242   4.618   1.024
 1027SOL    HW2 3415   5.159   4.674   0.911
 1028SOL     OW 3416   4.679   4.155   1.200
 1028SOL    HW1 3417   4.726   4.112   1.272
 1028SOL    HW2 3418   4.691   4.096   1.126
 1029SOL     OW 3419   4.211   6.431   3.075
 1029SOL    HW1 3420   4.242   6.345   3.049
 1029SOL    HW2 3421   4.217   6.484   2.995
 1030SOL     OW 3422   4.734   6.936   3.588
 1030SOL    HW1 3423   4.689   6.953   3.670
 1030SOL    HW2 3424   4.761   6.845   3.593
 1031SOL     OW 3425   7.016   6.015   2.993
 1031SOL    HW1 3426   7.104   6.054   2.998
 1031SOL    HW2 3427   7.028   5.938   2.937
 1032SOL     OW 3428   6.851   6.264   1.938
 1032SOL    HW1 3429   6.881   6.305   2.019
 1032SOL    HW2 3430   6.779   6.319   1.908
 1033SOL     OW 3431   6.902   4.975   2.500
 1033SOL    HW1 3432   6.929   5.004   2.587
 1033SOL    HW2 3433   6.852   5.048   2.464
 1034SOL     OW 3434   4.310   5.555   2.014
 1034SOL    HW1 3435   4.321   5.464   2.042
 1034SOL    HW2 3436   4.345   5.557   1.925
 1035SOL     OW 3437   5.912   4.024   1.554
 1035SOL    HW1 3438   5.915   4.110   1.596
 1035SOL    HW2 3439   5.935   4.042   1.462
 1036SOL     OW 3440   4.849   5.694   1.409
 1036SOL    HW1 3441   4.803   5.645   1.478
 1036SOL    HW2 3442   4.845   5.637   1.332
 1037SOL     OW 3443   5.734   0.126   3.558
 1037SOL    HW1 3444   5.800   0.193   3.538
 1037SOL    HW2 3445   5.771   0.045   3.523
 1038SOL     OW 3446   4.581   7.009   1.498
 1038SOL    HW1 3447   4.638   7.052   1.562
 1038SOL    HW2 3448   4.511   6.971   1.550
 1039SOL     OW 3449   6.554   5.998   1.508
 1039SOL    HW1 3450   6.584   6.041   1.588
 1039SOL    HW2 3451   6.509   6.067   1.459
 1040SOL     OW 3452   5.703   0.332   1.266
 1040SOL    HW1 3453   5.764   0.327   1.339
 1040SOL    HW2 3454   5.749   0.289   1.194
 1041SOL     OW 3455   3.886   5.713   2.560
 1041SOL    HW1 3456   3.837   5.636   2.589
 1041SOL    HW2 3457   3.821   5.784   2.560
 1042SOL     OW 3458   4.360   3.928   3.973
 1042SOL    HW1 3459   4.279   3.968   3.939
 1042SOL    HW2 3460   4.426   3.948   3.906
 1043SOL     OW 3461   4.351   0.005   2.753
 1043SOL    HW1 3462   4.322   0.095   2.739
 1043SOL    HW2 3463   4.355   7.248   2.665
 1044SOL     OW 3464   6.801   7.147   1.834
 1044SOL    HW1 3465   6.818   7.058   1.805
 1044SOL    HW2 3466   6.754   7.188   1.761
 1045SOL     OW 3467   6.139   4.034   4.268
 1045SOL    HW1 3468   6.154   4.068   4.356
 1045SOL    HW2 3469   6.077   4.095   4.229
 1046SOL     OW 3470   4.420   5.543   1.761
 1046SOL    HW1 3471   4.514   5.539   1.744
 1046SOL    HW2 3472   4.387   5.457   1.735
 1047SOL     OW 3473   6.616   5.179   1.763
 1047SOL    HW1 3474   6.561   5.102   1.769
 1047SOL    HW2 3475   6.555   5.253   1.768
 1048SOL     OW 3476   4.693   3.618   2.984
 1048SOL    HW1 3477   4.618   3.675   2.999
 1048SOL    HW2 3478   4.659   3.529   2.996
 1049SOL     OW 3479   4.041   6.100   2.430
 1049SOL    HW1 3480   4.035   6.187   2.392
 1049SOL    HW2 3481   4.054   6.041   2.355
 1050SOL     OW 3482   3.852   5.001   2.546
 1050SOL    HW1 3483   3.865   4.998   2.640
 1050SOL    HW2 3484   3.880   4.916   2.514
 1051SOL     OW 3485   5.519   4.316   1.340
 1051SOL    HW1 3486   5.591   4.376   1.361
 1051SOL    HW2 3487   5.551   4.230   1.365
 1052SOL     OW 3488   5.464   6.230   4.081
 1052SOL    HW1 3489   5.527   6.235   4.153
 1052SOL    HW2 3490   5.518   6.226   4.002
 1053SOL     OW 3491   4.062   3.938   3.023
 1053SOL    HW1 3492   3.997   3.909   3.087
 1053SOL    HW2 3493   4.118   3.999   3.071
 1054SOL     OW 3494   6.189   5.346   1.615
 1054SOL    HW1 3495   6.220   5.418   1.671
 1054SOL    HW2 3496   6.211   5.267   1.664
 1055SOL     OW 3497   3.955   4.384   3.071
 1055SOL    HW1 3498   4.030   4.369   3.013
 1055SOL    HW2 3499   3.951   4.305   3.125
 1056SOL     OW 3500   6.629   3.256   2.179
 1056SOL    HW1 3501   6.598   3.345   2.165
 1056SOL    HW2 3502   6.561   3.214   2.232
 1057SOL     OW 3503   7.186   6.043   2.737
 1057SOL    HW1 3504   7.235   6.057   2.817
 1057SOL    HW2 3505   7.143   6.127   2.720
 1058SOL     OW 3506   6.723   4.594   3.924
 1058SOL    HW1 3507   6.701   4.522   3.983
 1058SOL    HW2 3508   6.760   4.551   3.847
 1059SOL     OW 3509   5.958   3.417   1.614
 1059SOL    HW1 3510   5.967   3.327   1.585
 1059SOL    HW2 3511   5.928   3.465   1.536
 1060SOL     OW 3512   3.742   4.348   3.721
 1060SOL    HW1 3513   3.649   4.364   3.703
 1060SOL    HW2 3514   3.744   4.258   3.755
 1061SOL     OW 3515   5.123   0.383   1.698
 1061SOL    HW1 3516   5.182   0.388   1.623
 1061SOL    HW2 3517   5.104   0.290   1.707
 1062SOL     OW 3518   5.697   3.457   3.559
 1062SOL    HW1 3519   5.727   3.547   3.567
 1062SOL    HW2 3520   5.682   3.428   3.649
 1063SOL     OW 3521   4.348   3.706   3.787
 1063SOL    HW1 3522   4.354   3.777   3.851
 1063SOL    HW2 3523   4.353   3.750   3.702
 1064SOL     OW 3524   6.742   7.272   2.348
 1064SOL    HW1 3525   6.813   7.210   2.329
 1064SOL    HW2 3526   6.672   7.247   2.287
 1065SOL     OW 3527   6.289   3.675   4.081
 1065SOL    HW1 3528   6.245   3.673   4.166
 1065SOL    HW2 3529   6.275   3.765   4.049
 1066SOL     OW 3530   3.910   4.080   2.820
 1066SOL    HW1 3531   3.840   4.014   2.819
 1066SOL    HW2 3532   3.973   4.047   2.885
 1067SOL     OW 3533   4.855   6.374   1.452
 1067SOL    HW1 3534   4.876   6.380   1.359
 1067SOL    HW2 3535   4.848   6.280   1.470
 1068SOL     OW 3536   6.267   3.127   1.963
 1068SOL    HW1 3537   6.265   3.209   2.012
 1068SOL    HW2 3538   6.206   3.141   1.890
 1069SOL     OW 3539   4.644   6.665   1.330
 1069SOL    HW1 3540   4.739   6.668   1.319
 1069SOL    HW2 3541   4.610   6.668   1.241
 1070SOL     OW 3542   4.506   7.224   3.393
 1070SOL    HW1 3543   4.574   7.257   3.451
 1070SOL    HW2 3544   4.528   7.131   3.379
 1071SOL     OW 3545   6.938   5.810   3.177
 1071SOL    HW1 3546   6.862   5.814   3.235
 1071SOL    HW2 3547   6.950   5.901   3.147
 1072SOL     OW 3548   5.030   0.122   1.711
 1072SOL    HW1 3549   4.982   0.074   1.779
 1072SOL    HW2 3550   4.963   0.147   1.647
 1073SOL     OW 3551   5.868   3.634   3.841
 1073SOL    HW1 3552   5.778   3.654   3.816
 1073SOL    HW2 3553   5.876   3.539   3.828
 1074SOL     OW 3554   4.248   5.911   2.924
 1074SOL    HW1 3555   4.260   5.894   3.018
 1074SOL    HW2 3556   4.223   5.827   2.887
 1075SOL     OW 3557   4.539   3.506   1.881
 1075SOL    HW1 3558   4.522   3.555   1.961
 1075SOL    HW2 3559   4.477   3.540   1.818
 1076SOL     OW 3560   6.057   5.101   1.157
 1076SOL    HW1 3561   6.088   5.143   1.237
 1076SOL    HW2 3562   6.058   5.170   1.091
 1077SOL     OW 3563   3.646   3.903   3.643
 1077SOL    HW1 3564   3.556   3.890   3.614
 1077SOL    HW2 3565   3.675   3.817   3.672
 1078SOL     OW 3566   5.646   6.747   1.253
 1078SOL    HW1 3567   5.639   6.793   1.336
 1078SOL    HW2 3568   5.618   6.657   1.273
 1079SOL     OW 3569   5.355   6.425   1.088
 1079SOL    HW1 3570   5.398   6.472   1.017
 1079SOL    HW2 3571   5.311   6.352   1.044
 1080SOL     OW 3572   4.580   6.966   3.372
 1080SOL    HW1 3573   4.630   6.963   3.453
 1080SOL    HW2 3574   4.607   6.888   3.324
 1081SOL     OW 3575   5.304   0.402   1.482
 1081SOL    HW1 3576   5.380   0.451   1.451
 1081SOL    HW2 3577   5.304   0.322   1.428
 1082SOL     OW 3578   6.250   6.192   3.828
 1082SOL    HW1 3579   6.290   6.262   3.775
 1082SOL    HW2 3580   6.243   6.118   3.769
 1083SOL     OW 3581   4.461   3.549   1.411
 1083SOL    HW1 3582   4.537   3.577   1.464
 1083SOL    HW2 3583   4.500   3.505   1.336
 1084SOL     OW 3584   4.803   4.398   4.150
 1084SOL    HW1 3585   4.843   4.397   4.238
 1084SOL    HW2 3586   4.710   4.383   4.166
 1085SOL     OW 3587   5.498   4.788   2.754
 1085SOL    HW1 3588   5.480   4.876   2.721
 1085SOL    HW2 3589   5.584   4.766   2.717
 1086SOL     OW 3590   5.472   3.353   1.520
 1086SOL    HW1 3591   5.543   3.389   1.467
 1086SOL    HW2 3592   5.473   3.405   1.601
 1087SOL     OW 3593   5.468   4.704   4.386
 1087SOL    HW1 3594   5.509   4.638   4.330
 1087SOL    HW2 3595   5.454   4.779   4.327
 1088SOL     OW 3596   4.465   3.528   2.518
 1088SOL    HW1 3597   4.553   3.532   2.555
 1088SOL    HW2 3598   4.467   3.454   2.458
 1089SOL     OW 3599   5.000   0.719   2.313
 1089SOL    HW1 3600   4.997   0.796   2.370
 1089SOL    HW2 3601   5.086   0.724   2.271
 1090SOL     OW 3602   5.202   4.946   1.153
 1090SOL    HW1 3603   5.120   4.929   1.107
 1090SOL    HW2 3604   5.192   4.903   1.237
 1091SOL     OW 3605   6.771   7.009   1.535
 1091SOL    HW1 3606   6.725   7.091   1.553
 1091SOL    HW2 3607   6.851   7.036   1.491
 1092SOL     OW 3608   4.774   4.739   1.088
 1092SOL    HW1 3609   4.843   4.802   1.070
 1092SOL    HW2 3610   4.738   4.766   1.173
 1093SOL     OW 3611   3.976   6.638   2.273
 1093SOL    HW1 3612   4.025   6.591   2.205
 1093SOL    HW2 3613   3.999   6.730   2.261
 1094SOL     OW 3614   6.702   7.235   3.242
 1094SOL    HW1 3615   6.701   0.037   3.289
 1094SOL    HW2 3616   6.713   7.260   3.150
 1095SOL     OW 3617   4.217   5.428   3.662
 1095SOL    HW1 3618   4.131   5.400   3.631
 1095SOL    HW2 3619   4.243   5.496   3.600
 1096SOL     OW 3620   6.406   5.840   3.532
 1096SOL    HW1 3621   6.475   5.826   3.598
 1096SOL    HW2 3622   6.376   5.752   3.510
 1097SOL     OW 3623   5.139   0.504   1.942
 1097SOL    HW1 3624   5.230   0.531   1.949
 1097SOL    HW2 3625   5.132   0.468   1.854
 1098SOL     OW 3626   4.789   6.668   3.623
 1098SOL    HW1 3627   4.835   6.584   3.610
 1098SOL    HW2 3628   4.753   6.662   3.711
 1099SOL     OW 3629   5.869   6.183   0.855
 1099SOL    HW1 3630   5.941   6.225   0.808
 1099SOL    HW2 3631   5.818   6.256   0.891
 1100SOL     OW 3632   6.991   5.120   2.129
 1100SOL    HW1 3633   7.026   5.182   2.192
 1100SOL    HW2 3634   6.998   5.035   2.172
 1101SOL     OW 3635   5.160   4.990   4.127
 1101SOL    HW1 3636   5.076   4.999   4.171
 1101SOL    HW2 3637   5.186   5.079   4.104
 1102SOL     OW 3638   4.546   3.598   3.516
 1102SOL    HW1 3639   4.459   3.586   3.479
 1102SOL    HW2 3640   4.590   3.658   3.455
 1103SOL     OW 3641   7.176   4.117   2.230
 1103SOL    HW1 3642   7.115   4.166   2.285
 1103SOL    HW2 3643   7.126   4.097   2.151
 1104SOL     OW 3644   4.607   0.438   2.394
 1104SOL    HW1 3645   4.694   0.441   2.353
 1104SOL    HW2 3646   4.554   0.500   2.343
 1105SOL     OW 3647   4.000   4.236   4.054
 1105SOL    HW1 3648   3.959   4.242   4.140
 1105SOL    HW2 3649   3.967   4.311   4.006
 1106SOL     OW 3650   4.061   3.595   3.506
 1106SOL    HW1 3651   4.031   3.516   3.551
 1106SOL    HW2 3652   3.983   3.630   3.463
 1107SOL     OW 3653   5.749   0.629   1.537
 1107SOL    HW1 3654   5.738   0.626   1.632
 1107SOL    HW2 3655   5.812   0.700   1.523
 1108SOL     OW 3656   5.879   7.038   3.719
 1108SOL    HW1 3657   5.814   7.058   3.786
 1108SOL    HW2 3658   5.831   6.990   3.652
 1109SOL     OW 3659   3.751   5.129   3.012
 1109SOL    HW1 3660   3.666   5.163   2.985
 1109SOL    HW2 3661   3.741   5.034   3.011
 1110SOL     OW 3662   6.708   6.804   2.508
 1110SOL    HW1 3663   6.755   6.834   2.430
 1110SOL    HW2 3664   6.666   6.883   2.543
 1111SOL     OW 3665   6.180   0.675   2.435
 1111SOL    HW1 3666   6.260   0.665   2.487
 1111SOL    HW2 3667   6.211   0.695   2.347
 1112SOL     OW 3668   6.422   5.539   3.902
 1112SOL    HW1 3669   6.516   5.529   3.919
 1112SOL    HW2 3670   6.400   5.464   3.847
 1113SOL     OW 3671   6.659   0.071   2.593
 1113SOL    HW1 3672   6.564   0.072   2.593
 1113SOL    HW2 3673   6.683   0.048   2.504
 1114SOL     OW 3674   6.977   6.365   2.968
 1114SOL    HW1 3675   6.922   6.434   2.932
 1114SOL    HW2 3676   6.916   6.293   2.986
 1115SOL     OW 3677   5.564   5.650   0.921
 1115SOL    HW1 3678   5.476   5.625   0.949
 1115SOL    HW2 3679   5.573   5.611   0.834
 1116SOL     OW 3680   4.093   4.709   1.585
 1116SOL    HW1 3681   4.151   4.735   1.656
 1116SOL    HW2 3682   4.072   4.791   1.540
 1117SOL     OW 3683   3.824   3.792   1.961
 1117SOL    HW1 3684   3.901   3.788   2.016
 1117SOL    HW2 3685   3.820   3.883   1.931
 1118SOL     OW 3686   5.042   3.854   2.695
 1118SOL    HW1 3687   5.036   3.877   2.788
 1118SOL    HW2 3688   5.133   3.827   2.684
 1119SOL     OW 3689   6.518   3.553   3.990
 1119SOL    HW1 3690   6.447   3.590   4.042
 1119SOL    HW2 3691   6.502   3.585   3.901
 1120SOL     OW 3692   4.103   4.030   2.304
 1120SOL    HW1 3693   4.067   4.023   2.393
 1120SOL    HW2 3694   4.027   4.047   2.249
 1121SOL     OW 3695   6.016   3.523   4.088
 1121SOL    HW1 3696   6.012   3.619   4.081
 1121SOL    HW2 3697   6.005   3.492   3.998
 1122SOL     OW 3698   4.857   5.274   1.088
 1122SOL    HW1 3699   4.948   5.250   1.104
 1122SOL    HW2 3700   4.806   5.205   1.131
 1123SOL     OW 3701   6.776   4.037   3.175
 1123SOL    HW1 3702   6.792   4.055   3.267
 1123SOL    HW2 3703   6.735   4.116   3.141
 1124SOL     OW 3704   4.825   3.431   1.652
 1124SOL    HW1 3705   4.918   3.439   1.633
 1124SOL    HW2 3706   4.811   3.337   1.666
 1125SOL     OW 3707   4.609   5.237   1.844
 1125SOL    HW1 3708   4.605   5.226   1.939
 1125SOL    HW2 3709   4.686   5.291   1.829
 1126SOL     OW 3710   5.112   3.568   2.475
 1126SOL    HW1 3711   5.051   3.641   2.470
 1126SOL    HW2 3712   5.193   3.601   2.436
 1127SOL     OW 3713   6.027   5.803   1.149
 1127SOL    HW1 3714   6.032   5.898   1.136
 1127SOL    HW2 3715   5.937   5.781   1.123
 1128SOL     OW 3716   4.471   3.776   3.009
 1128SOL    HW1 3717   4.485   3.870   3.018
 1128SOL    HW2 3718   4.395   3.757   3.064
 1129SOL     OW 3719   5.878   3.611   1.414
 1129SOL    HW1 3720   5.910   3.665   1.487
 1129SOL    HW2 3721   5.956   3.595   1.360
 1130SOL     OW 3722   4.312   6.387   3.330
 1130SOL    HW1 3723   4.355   6.469   3.354
 1130SOL    HW2 3724   4.274   6.405   3.244
 1131SOL     OW 3725   5.431   0.709   2.816
 1131SOL    HW1 3726   5.404   0.744   2.901
 1131SOL    HW2 3727   5.494   0.773   2.782
 1132SOL     OW 3728   6.740   3.836   3.653
 1132SOL    HW1 3729   6.731   3.927   3.681
 1132SOL    HW2 3730   6.740   3.786   3.735
 1133SOL     OW 3731   3.715   4.207   3.409
 1133SOL    HW1 3732   3.774   4.231   3.338
 1133SOL    HW2 3733   3.764   4.145   3.462
 1134SOL     OW 3734   6.598   4.758   1.570
 1134SOL    HW1 3735   6.681   4.802   1.549
 1134SOL    HW2 3736   6.622   4.697   1.640
 1135SOL     OW 3737   4.597   5.627   3.682
 1135SOL    HW1 3738   4.686   5.657   3.696
 1135SOL    HW2 3739   4.579   5.644   3.589
 1136SOL     OW 3740   5.389   5.415   4.216
 1136SOL    HW1 3741   5.365   5.377   4.301
 1136SOL    HW2 3742   5.476   5.380   4.198
 1137SOL     OW 3743   4.699   0.500   2.868
 1137SOL    HW1 3744   4.647   0.430   2.907
 1137SOL    HW2 3745   4.711   0.472   2.777
 1138SOL     OW 3746   4.029   4.356   2.201
 1138SOL    HW1 3747   3.982   4.351   2.284
 1138SOL    HW2 3748   4.018   4.270   2.161
 1139SOL     OW 3749   4.460   7.256   1.458
 1139SOL    HW1 3750   4.542   0.024   1.461
 1139SOL    HW2 3751   4.487   7.164   1.464
 1140SOL     OW 3752   4.752   4.031   4.001
 1140SOL    HW1 3753   4.825   4.036   4.064
 1140SOL    HW2 3754   4.680   4.076   4.044
 1141SOL     OW 3755   4.932   3.851   3.859
 1141SOL    HW1 3756   4.918   3.771   3.910
 1141SOL    HW2 3757   4.880   3.918   3.904
 1142SOL     OW 3758   4.276   3.334   1.903
 1142SOL    HW1 3759   4.366   3.310   1.922
 1142SOL    HW2 3760   4.245   3.265   1.845
 1143SOL     OW 3761   6.040   4.631   4.324
 1143SOL    HW1 3762   5.972   4.565   4.340
 1143SOL    HW2 3763   5.992   4.712   4.307
 1144SOL     OW 3764   5.191   3.838   3.773
 1144SOL    HW1 3765   5.102   3.842   3.807
 1144SOL    HW2 3766   5.185   3.779   3.698
 1145SOL     OW 3767   5.066   4.632   4.050
 1145SOL    HW1 3768   5.038   4.705   3.994
 1145SOL    HW2 3769   5.036   4.554   4.005
 1146SOL     OW 3770   4.946   0.675   2.031
 1146SOL    HW1 3771   5.020   0.618   2.008
 1146SOL    HW2 3772   4.957   0.692   2.125
 1147SOL     OW 3773   3.699   4.859   2.968
 1147SOL    HW1 3774   3.737   4.777   2.998
 1147SOL    HW2 3775   3.606   4.839   2.955
 1148SOL     OW 3776   6.141   3.749   4.298
 1148SOL    HW1 3777   6.136   3.844   4.302
 1148SOL    HW2 3778   6.052   3.719   4.316
 1149SOL     OW 3779   4.335   4.877   1.462
 1149SOL    HW1 3780   4.245   4.906   1.449
 1149SOL    HW2 3781   4.360   4.837   1.379
 1150SOL     OW 3782   6.826   3.371   1.788
 1150SOL    HW1 3783   6.773   3.441   1.826
 1150SOL    HW2 3784   6.802   3.293   1.839
 1151SOL     OW 3785   5.889   6.560   3.973
 1151SOL    HW1 3786   5.922   6.616   3.903
 1151SOL    HW2 3787   5.949   6.485   3.972
 1152SOL     OW 3788   5.103   3.392   1.617
 1152SOL    HW1 3789   5.179   3.422   1.667
 1152SOL    HW2 3790   5.088   3.302   1.646
 1153SOL     OW 3791   6.682   0.196   2.047
 1153SOL    HW1 3792   6.712   0.221   2.134
 1153SOL    HW2 3793   6.615   0.261   2.025
 1154SOL     OW 3794   3.904   3.836   3.233
 1154SOL    HW1 3795   3.876   3.808   3.320
 1154SOL    HW2 3796   3.918   3.754   3.186
 1155SOL     OW 3797   4.212   4.548   4.124
 1155SOL    HW1 3798   4.136   4.602   4.099
 1155SOL    HW2 3799   4.287   4.606   4.113
 1156SOL     OW 3800   4.108   3.466   1.575
 1156SOL    HW1 3801   4.036   3.464   1.638
 1156SOL    HW2 3802   4.118   3.375   1.547
 1157SOL     OW 3803   6.302   3.305   1.399
 1157SOL    HW1 3804   6.253   3.384   1.377
 1157SOL    HW2 3805   6.369   3.299   1.332
 1158SOL     OW 3806   6.567   0.653   2.439
 1158SOL    HW1 3807   6.633   0.719   2.463
 1158SOL    HW2 3808   6.501   0.658   2.508
 1159SOL     OW 3809   3.915   3.784   2.527
 1159SOL    HW1 3810   3.967   3.735   2.590
 1159SOL    HW2 3811   3.951   3.872   2.529
 1160SOL     OW 3812   4.978   5.320   4.033
 1160SOL    HW1 3813   4.939   5.303   4.119
 1160SOL    HW2 3814   5.071   5.297   4.044
 1161SOL     OW 3815   5.135   4.144   3.867
 1161SOL    HW1 3816   5.190   4.118   3.942
 1161SOL    HW2 3817   5.197   4.159   3.796
 1162SOL     OW 3818   5.407   0.545   1.966
 1162SOL    HW1 3819   5.430   0.467   2.016
 1162SOL    HW2 3820   5.424   0.521   1.875
 1163SOL     OW 3821   4.833   3.442   1.933
 1163SOL    HW1 3822   4.782   3.520   1.957
 1163SOL    HW2 3823   4.820   3.433   1.838
 1164SOL     OW 3824   4.113   4.364   2.507
 1164SOL    HW1 3825   4.142   4.314   2.583
 1164SOL    HW2 3826   4.022   4.337   2.494
 1165SOL     OW 3827   4.985   0.593   2.587
 1165SOL    HW1 3828   5.079   0.598   2.603
 1165SOL    HW2 3829   4.973   0.634   2.501
 1166SOL     OW 3830   3.974   4.983   3.713
 1166SOL    HW1 3831   4.065   4.965   3.690
 1166SOL    HW2 3832   3.925   4.909   3.678
 1167SOL     OW 3833   5.406   6.669   3.901
 1167SOL    HW1 3834   5.373   6.583   3.927
 1167SOL    HW2 3835   5.350   6.696   3.828
 1168SOL     OW 3836   6.509   0.382   2.704
 1168SOL    HW1 3837   6.584   0.342   2.748
 1168SOL    HW2 3838   6.523   0.364   2.611
 1169SOL     OW 3839   4.559   6.038   1.423
 1169SOL    HW1 3840   4.549   6.124   1.463
 1169SOL    HW2 3841   4.487   6.031   1.361
 1170SOL     OW 3842   4.537   4.858   2.335
 1170SOL    HW1 3843   4.623   4.875   2.372
 1170SOL    HW2 3844   4.476   4.889   2.403
 1171SOL     OW 3845   4.343   4.587   0.979
 1171SOL    HW1 3846   4.416   4.527   0.992
 1171SOL    HW2 3847   4.351   4.616   0.888
 1172SOL     OW 3848   5.481   5.127   4.020
 1172SOL    HW1 3849   5.548   5.191   4.043
 1172SOL    HW2 3850   5.498   5.053   4.078
 1173SOL     OW 3851   6.851   6.011   1.837
 1173SOL    HW1 3852   6.808   5.956   1.902
 1173SOL    HW2 3853   6.865   6.094   1.882
 1174SOL     OW 3854   6.654   6.562   1.561
 1174SOL    HW1 3855   6.743   6.542   1.592
 1174SOL    HW2 3856   6.605   6.482   1.574
 1175SOL     OW 3857   6.150   6.891   1.235
 1175SOL    HW1 3858   6.087   6.922   1.170
 1175SOL    HW2 3859   6.103   6.823   1.284
 1176SOL     OW 3860   6.335   5.630   1.456
 1176SOL    HW1 3861   6.385   5.548   1.453
 1176SOL    HW2 3862   6.247   5.606   1.426
 1177SOL     OW 3863   6.773   6.705   3.244
 1177SOL    HW1 3864   6.755   6.725   3.336
 1177SOL    HW2 3865   6.764   6.790   3.200
 1178SOL     OW 3866   5.528   7.093   3.701
 1178SOL    HW1 3867   5.588   7.112   3.773
 1178SOL    HW2 3868   5.562   7.144   3.628
 1179SOL     OW 3869   5.064   6.547   3.817
 1179SOL    HW1 3870   5.062   6.578   3.907
 1179SOL    HW2 3871   5.121   6.609   3.771
 1180SOL     OW 3872   3.761   4.334   2.015
 1180SOL    HW1 3873   3.678   4.323   1.970
 1180SOL    HW2 3874   3.827   4.332   1.946
 1181SOL     OW 3875   3.816   4.046   1.858
 1181SOL    HW1 3876   3.860   4.128   1.839
 1181SOL    HW2 3877   3.740   4.045   1.799
 1182SOL     OW 3878   4.600   5.134   3.955
 1182SOL    HW1 3879   4.607   5.226   3.979
 1182SOL    HW2 3880   4.508   5.112   3.970
 1183SOL     OW 3881   4.585   5.516   1.269
 1183SOL    HW1 3882   4.593   5.430   1.309
 1183SOL    HW2 3883   4.501   5.549   1.299
 1184SOL     OW 3884   5.420   6.748   1.091
 1184SOL    HW1 3885   5.403   6.838   1.061
 1184SOL    HW2 3886   5.503   6.755   1.139
 1185SOL     OW 3887   3.618   4.589   3.331
 1185SOL    HW1 3888   3.568   4.576   3.250
 1185SOL    HW2 3889   3.674   4.664   3.312
 1186SOL     OW 3890   5.911   3.498   3.380
 1186SOL    HW1 3891   5.826   3.474   3.417
 1186SOL    HW2 3892   5.927   3.434   3.311
 1187SOL     OW 3893   6.242   4.845   1.347
 1187SOL    HW1 3894   6.149   4.851   1.370
 1187SOL    HW2 3895   6.244   4.860   1.252
 1188SOL     OW 3896   6.241   6.565   1.235
 1188SOL    HW1 3897   6.332   6.563   1.264
 1188SOL    HW2 3898   6.189   6.554   1.315
 1189SOL     OW 3899   6.564   6.788   3.747
 1189SOL    HW1 3900   6.582   6.696   3.766
 1189SOL    HW2 3901   6.472   6.799   3.769
 1190SOL     OW 3902   4.672   3.781   3.355
 1190SOL    HW1 3903   4.713   3.814   3.435
 1190SOL    HW2 3904   4.745   3.753   3.300
 1191SOL     OW 3905   5.447   5.359   1.033
 1191SOL    HW1 3906   5.411   5.343   1.120
 1191SOL    HW2 3907   5.398   5.435   1.000
 1192SOL     OW 3908   5.487   0.562   3.399
 1192SOL    HW1 3909   5.412   0.515   3.363
 1192SOL    HW2 3910   5.563   0.507   3.377
 1193SOL     OW 3911   6.388   4.487   4.031
 1193SOL    HW1 3912   6.416   4.514   3.944
 1193SOL    HW2 3913   6.412   4.395   4.036
 1194SOL     OW 3914   4.988   3.413   2.284
 1194SOL    HW1 3915   5.040   3.460   2.350
 1194SOL    HW2 3916   4.897   3.428   2.309
 1195SOL     OW 3917   5.717   3.951   1.229
 1195SOL    HW1 3918   5.666   3.972   1.307
 1195SOL    HW2 3919   5.654   3.916   1.167
 1196SOL     OW 3920   4.462   3.324   1.585
 1196SOL    HW1 3921   4.501   3.352   1.667
 1196SOL    HW2 3922   4.443   3.405   1.538
 1197SOL     OW 3923   6.208   4.058   1.124
 1197SOL    HW1 3924   6.289   4.022   1.158
 1197SOL    HW2 3925   6.228   4.150   1.105
 1198SOL     OW 3926   5.189   3.720   3.048
 1198SOL    HW1 3927   5.115   3.661   3.034
 1198SOL    HW2 3928   5.266   3.664   3.042
 1199SOL     OW 3929   5.421   3.567   3.035
 1199SOL    HW1 3930   5.470   3.625   2.976
 1199SOL    HW2 3931   5.422   3.482   2.992
 1200SOL     OW 3932   5.349   0.774   2.423
 1200SOL    HW1 3933   5.424   0.726   2.389
 1200SOL    HW2 3934   5.314   0.718   2.493
 1201SOL     OW 3935   6.924   5.715   2.101
 1201SOL    HW1 3936   6.931   5.726   2.195
 1201SOL    HW2 3937   6.851   5.771   2.075
 1202SOL     OW 3938   4.322   6.643   1.706
 1202SOL    HW1 3939   4.369   6.707   1.760
 1202SOL    HW2 3940   4.339   6.670   1.616
 1203SOL     OW 3941   6.753   4.888   1.827
 1203SOL    HW1 3942   6.659   4.903   1.816
 1203SOL    HW2 3943   6.790   4.976   1.832
 1204SOL     OW 3944   3.853   4.602   1.834
 1204SOL    HW1 3945   3.763   4.624   1.856
 1204SOL    HW2 3946   3.849   4.573   1.743
 1205SOL     OW 3947   4.141   6.735   2.534
 1205SOL    HW1 3948   4.148   6.826   2.561
 1205SOL    HW2 3949   4.218   6.720   2.479
 1206SOL     OW 3950   6.534   6.168   3.576
 1206SOL    HW1 3951   6.561   6.206   3.493
 1206SOL    HW2 3952   6.471   6.230   3.612
 1207SOL     OW 3953   6.789   5.206   2.408
 1207SOL    HW1 3954   6.835   5.252   2.478
 1207SOL    HW2 3955   6.788   5.269   2.336
 1208SOL     OW 3956   4.314   5.084   3.981
 1208SOL    HW1 3957   4.333   4.995   3.950
 1208SOL    HW2 3958   4.219   5.090   3.981
 1209SOL     OW 3959   4.303   3.564   3.380
 1209SOL    HW1 3960   4.224   3.571   3.434
 1209SOL    HW2 3961   4.285   3.621   3.305
 1210SOL     OW 3962   3.732   5.497   2.636
 1210SOL    HW1 3963   3.654   5.507   2.581
 1210SOL    HW2 3964   3.773   5.417   2.604
 1211SOL     OW 3965   6.513   3.054   1.853
 1211SOL    HW1 3966   6.486   3.069   1.763
 1211SOL    HW2 3967   6.432   3.061   1.904
 1212SOL     OW 3968   6.701   6.774   3.507
 1212SOL    HW1 3969   6.795   6.787   3.522
 1212SOL    HW2 3970   6.661   6.788   3.593
 1213SOL     OW 3971   4.713   3.568   2.630
 1213SOL    HW1 3972   4.788   3.519   2.665
 1213SOL    HW2 3973   4.708   3.646   2.686
 1214SOL     OW 3974   7.225   4.577   1.826
 1214SOL    HW1 3975   7.189   4.587   1.913
 1214SOL    HW2 3976   7.156   4.607   1.767
 1215SOL     OW 3977   6.812   4.722   2.546
 1215SOL    HW1 3978   6.739   4.740   2.606
 1215SOL    HW2 3979   6.846   4.808   2.523
 1216SOL     OW 3980   4.322   5.278   2.033
 1216SOL    HW1 3981   4.234   5.285   2.069
 1216SOL    HW2 3982   4.323   5.195   1.985
 1217SOL     OW 3983   6.756   0.262   2.298
 1217SOL    HW1 3984   6.686   0.299   2.352
 1217SOL    HW2 3985   6.763   0.171   2.326
 1218SOL     OW 3986   5.146   5.780   3.716
 1218SOL    HW1 3987   5.239   5.789   3.735
 1218SOL    HW2 3988   5.115   5.870   3.707
 1219SOL     OW 3989   5.408   0.212   1.290
 1219SOL    HW1 3990   5.432   0.136   1.343
 1219SOL    HW2 3991   5.491   0.247   1.258
 1220SOL     OW 3992   5.383   5.602   2.741
 1220SOL    HW1 3993   5.476   5.579   2.743
 1220SOL    HW2 3994   5.354   5.575   2.654
 1221SOL     OW 3995   4.510   0.228   2.561
 1221SOL    HW1 3996   4.437   0.253   2.617
 1221SOL    HW2 3997   4.525   0.305   2.506
 1222SOL     OW 3998   6.275   4.731   4.105
 1222SOL    HW1 3999   6.282   4.758   4.197
 1222SOL    HW2 4000   6.332   4.655   4.098
 1223SOL     OW 4001   6.830   6.875   2.264
 1223SOL    HW1 4002   6.769   6.917   2.204
 1223SOL    HW2 4003   6.863   6.799   2.216
 1224SOL     OW 4004   6.988   4.512   2.818
 1224SOL    HW1 4005   7.033   4.428   2.827
 1224SOL    HW2 4006   6.907   4.501   2.867
 1225SOL     OW 4007   5.893   5.455   1.436
 1225SOL    HW1 4008   5.939   5.396   1.494
 1225SOL    HW2 4009   5.957   5.524   1.417
 1226SOL     OW 4010   6.356   5.875   1.340
 1226SOL    HW1 4011   6.448   5.896   1.358
 1226SOL    HW2 4012   6.347   5.783   1.366
 1227SOL     OW 4013   6.012   3.383   3.847
 1227SOL    HW1 4014   5.967   3.309   3.888
 1227SOL    HW2 4015   6.018   3.359   3.754
 1228SOL     OW 4016   4.538   6.540   3.197
 1228SOL    HW1 4017   4.471   6.605   3.176
 1228SOL    HW2 4018   4.526   6.473   3.130
 1229SOL     OW 4019   6.150   4.383   3.796
 1229SOL    HW1 4020   6.153   4.478   3.810
 1229SOL    HW2 4021   6.115   4.373   3.707
 1230SOL     OW 4022   6.558   5.499   3.018
 1230SOL    HW1 4023   6.600   5.523   3.100
 1230SOL    HW2 4024   6.526   5.410   3.032
 1231SOL     OW 4025   6.148   5.736   4.143
 1231SOL    HW1 4026   6.089   5.661   4.134
 1231SOL    HW2 4027   6.180   5.752   4.054
 1232SOL     OW 4028   6.220   3.738   1.168
 1232SOL    HW1 4029   6.291   3.800   1.184
 1232SOL    HW2 4030   6.235   3.707   1.079
 1233SOL     OW 4031   4.200   7.001   2.559
 1233SOL    HW1 4032   4.130   7.026   2.499
 1233SOL    HW2 4033   4.270   7.062   2.541
 1234SOL     OW 4034   4.657   6.384   3.706
 1234SOL    HW1 4035   4.610   6.427   3.635
 1234SOL    HW2 4036   4.749   6.397   3.685
 1235SOL     OW 4037   4.113   5.764   3.288
 1235SOL    HW1 4038   4.169   5.837   3.264
 1235SOL    HW2 4039   4.067   5.741   3.207
 1236SOL     OW 4040   6.214   0.075   1.616
 1236SOL    HW1 4041   6.248   0.025   1.542
 1236SOL    HW2 4042   6.121   0.053   1.620
 1237SOL     OW 4043   7.048   6.112   2.121
 1237SOL    HW1 4044   7.114   6.058   2.165
 1237SOL    HW2 4045   7.086   6.129   2.034
 1238SOL     OW 4046   5.702   6.789   3.816
 1238SOL    HW1 4047   5.645   6.799   3.892
 1238SOL    HW2 4048   5.642   6.788   3.741
 1239SOL     OW 4049   5.695   6.392   0.944
 1239SOL    HW1 4050   5.666   6.332   1.012
 1239SOL    HW2 4051   5.627   6.459   0.939
 1240SOL     OW 4052   5.610   0.788   3.311
 1240SOL    HW1 4053   5.560   0.712   3.342
 1240SOL    HW2 4054   5.680   0.750   3.258
 1241SOL     OW 4055   4.507   4.583   1.370
 1241SOL    HW1 4056   4.468   4.631   1.296
 1241SOL    HW2 4057   4.504   4.491   1.343
 1242SOL     OW 4058   6.271   6.509   3.847
 1242SOL    HW1 4059   6.342   6.506   3.912
 1242SOL    HW2 4060   6.195   6.475   3.894
 1243SOL     OW 4061   6.178   4.252   4.464
 1243SOL    HW1 4062   6.267   4.216   4.467
 1243SOL    HW2 4063   6.182   4.319   4.395
 1244SOL     OW 4064   5.847   5.284   4.240
 1244SOL    HW1 4065   5.825   5.291   4.333
 1244SOL    HW2 4066   5.884   5.197   4.230
 1245SOL     OW 4067   6.962   5.618   2.992
 1245SOL    HW1 4068   6.952   5.676   3.067
 1245SOL    HW2 4069   7.006   5.671   2.926
 1246SOL     OW 4070   7.039   6.700   2.757
 1246SOL    HW1 4071   6.973   6.639   2.788
 1246SOL    HW2 4072   7.040   6.688   2.662
 1247SOL     OW 4073   4.535   5.944   3.267
 1247SOL    HW1 4074   4.538   6.037   3.289
 1247SOL    HW2 4075   4.607   5.932   3.205
 1248SOL     OW 4076   5.315   0.378   3.298
 1248SOL    HW1 4077   5.356   0.305   3.345
 1248SOL    HW2 4078   5.221   0.361   3.304
 1249SOL     OW 4079   4.304   6.370   1.776
 1249SOL    HW1 4080   4.336   6.383   1.865
 1249SOL    HW2 4081   4.313   6.456   1.734
 1250SOL     OW 4082   5.400   3.631   3.607
 1250SOL    HW1 4083   5.406   3.724   3.583
 1250SOL    HW2 4084   5.407   3.584   3.524
 1251SOL     OW 4085   0.224   0.676   0.132
 1251SOL    HW1 4086   0.137   0.640   0.151
 1251SOL    HW2 4087   0.228   0.678   0.036
 1252SOL     OW 4088   0.215   0.293   0.986
 1252SOL    HW1 4089   0.243   0.240   1.062
 1252SOL    HW2 4090   0.123   0.272   0.975
 1253SOL     OW 4091   7.244   0.326   0.688
 1253SOL    HW1 4092   7.180   0.386   0.652
 1253SOL    HW2 4093   7.233   0.245   0.637
 1254SOL     OW 4094   0.569   1.318   1.221
 1254SOL    HW1 4095   0.486   1.319   1.173
 1254SOL    HW2 4096   0.583   1.409   1.246
 1255SOL     OW 4097   1.608   1.516   0.714
 1255SOL    HW1 4098   1.561   1.478   0.788
 1255SOL    HW2 4099   1.540   1.533   0.649
 1256SOL     OW 4100   1.143   0.702   0.707
 1256SOL    HW1 4101   1.185   0.785   0.687
 1256SOL    HW2 4102   1.092   0.720   0.787
 1257SOL     OW 4103   1.846   0.619   0.197
 1257SOL    HW1 4104   1.752   0.629   0.179
 1257SOL    HW2 4105   1.859   0.525   0.202
 1258SOL     OW 4106   0.719   1.136   1.065
 1258SOL    HW1 4107   0.661   1.175   1.131
 1258SOL    HW2 4108   0.759   1.212   1.022
 1259SOL     OW 4109   0.906   0.734   1.818
 1259SOL    HW1 4110   0.928   0.798   1.886
 1259SOL    HW2 4111   0.917   0.782   1.736
 1260SOL     OW 4112   0.681   0.961   0.665
 1260SOL    HW1 4113   0.749   0.972   0.731
 1260SOL    HW2 4114   0.614   1.025   0.690
 1261SOL     OW 4115   0.684   1.139   1.835
 1261SOL    HW1 4116   0.728   1.216   1.872
 1261SOL    HW2 4117   0.610   1.175   1.787
 1262SOL     OW 4118   0.345   1.409   1.079
 1262SOL    HW1 4119   0.266   1.379   1.033
 1262SOL    HW2 4120   0.389   1.467   1.017
 1263SOL     OW 4121   1.441   1.507   1.374
 1263SOL    HW1 4122   1.500   1.581   1.388
 1263SOL    HW2 4123   1.366   1.526   1.430
 1264SOL     OW 4124   0.456   0.354   1.373
 1264SOL    HW1 4125   0.531   0.325   1.426
 1264SOL    HW2 4126   0.379   0.333   1.426
 1265SOL     OW 4127   1.577   0.451   0.755
 1265SOL    HW1 4128   1.496   0.447   0.705
 1265SOL    HW2 4129   1.566   0.526   0.814
 1266SOL     OW 4130   0.209   1.716   0.480
 1266SOL    HW1 4131   0.237   1.791   0.533
 1266SOL    HW2 4132   0.275   1.710   0.411
 1267SOL     OW 4133   1.101   1.336   1.645
 1267SOL    HW1 4134   1.157   1.289   1.583
 1267SOL    HW2 4135   1.050   1.268   1.688
 1268SOL     OW 4136   0.264   1.444   0.492
 1268SOL    HW1 4137   0.238   1.535   0.509
 1268SOL    HW2 4138   0.225   1.395   0.564
 1269SOL     OW 4139   0.269   1.103   0.874
 1269SOL    HW1 4140   0.275   1.014   0.909
 1269SOL    HW2 4141   0.221   1.152   0.941
 1270SOL     OW 4142   0.570   1.837   1.390
 1270SOL    HW1 4143   0.508   1.810   1.457
 1270SOL    HW2 4144   0.614   1.913   1.429
 1271SOL     OW 4145   0.555   0.974   0.183
 1271SOL    HW1 4146   0.562   1.050   0.125
 1271SOL    HW2 4147   0.603   0.998   0.262
 1272SOL     OW 4148   1.562   0.074   1.414
 1272SOL    HW1 4149   1.642   0.104   1.371
 1272SOL    HW2 4150   1.559   0.122   1.497
 1273SOL     OW 4151   0.138   0.732   0.560
 1273SOL    HW1 4152   0.055   0.709   0.517
 1273SOL    HW2 4153   0.111   0.765   0.645
 1274SOL     OW 4154   1.864   1.732   0.346
 1274SOL    HW1 4155   1.937   1.714   0.405
 1274SOL    HW2 4156   1.868   1.826   0.330
 1275SOL     OW 4157   0.061   1.543   0.175
 1275SOL    HW1 4158   0.012   1.462   0.191
 1275SOL    HW2 4159   0.040   1.599   0.251
 1276SOL     OW 4160   1.700   0.931   0.672
 1276SOL    HW1 4161   1.786   0.892   0.654
 1276SOL    HW2 4162   1.680   0.982   0.594
 1277SOL     OW 4163   1.649   1.092   0.447
 1277SOL    HW1 4164   1.716   1.081   0.379
 1277SOL    HW2 4165   1.681   1.164   0.501
 1278SOL     OW 4166   0.212   0.699   1.570
 1278SOL    HW1 4167   0.307   0.706   1.584
 1278SOL    HW2 4168   0.180   0.788   1.583
 1279SOL     OW 4169   0.621   1.380   0.755
 1279SOL    HW1 4170   0.575   1.296   0.745
 1279SOL    HW2 4171   0.631   1.412   0.665
 1280SOL     OW 4172   1.247   1.211   1.445
 1280SOL    HW1 4173   1.263   1.149   1.374
 1280SOL    HW2 4174   1.327   1.207   1.498
 1281SOL     OW 4175   0.808   0.084   0.558
 1281SOL    HW1 4176   0.836   0.172   0.532
 1281SOL    HW2 4177   0.714   0.083   0.541
 1282SOL     OW 4178   0.180   0.948   1.257
 1282SOL    HW1 4179   0.271   0.921   1.266
 1282SOL    HW2 4180   0.152   0.908   1.174
 1283SOL     OW 4181   1.433   1.044   0.265
 1283SOL    HW1 4182   1.379   0.970   0.291
 1283SOL    HW2 4183   1.504   1.045   0.329
 1284SOL     OW 4184   1.205   1.833   1.644
 1284SOL    HW1 4185   1.195   1.893   1.570
 1284SOL    HW2 4186   1.223   1.748   1.605
 1285SOL     OW 4187   0.373   0.284   1.851
 1285SOL    HW1 4188   0.396   0.354   1.912
 1285SOL    HW2 4189   0.284   0.258   1.876
 1286SOL     OW 4190   1.484   1.401   0.929
 1286SOL    HW1 4191   1.417   1.433   0.989
 1286SOL    HW2 4192   1.457   1.311   0.908
 1287SOL     OW 4193   1.668   1.793   0.604
 1287SOL    HW1 4194   1.636   1.766   0.518
 1287SOL    HW2 4195   1.662   1.715   0.658
 1288SOL     OW 4196   0.581   0.706   0.281
 1288SOL    HW1 4197   0.578   0.795   0.246
 1288SOL    HW2 4198   0.520   0.707   0.355
 1289SOL     OW 4199   1.288   0.392   0.959
 1289SOL    HW1 4200   1.197   0.362   0.959
 1289SOL    HW2 4201   1.332   0.333   1.019
 1290SOL     OW 4202   1.595   1.685   0.354
 1290SOL    HW1 4203   1.690   1.692   0.346
 1290SOL    HW2 4204   1.564   1.670   0.265
 1291SOL     OW 4205   0.794   0.602   1.429
 1291SOL    HW1 4206   0.762   0.574   1.515
 1291SOL    HW2 4207   0.768   0.531   1.370
 1292SOL     OW 4208   1.406   0.458   1.684
 1292SOL    HW1 4209   1.407   0.507   1.766
 1292SOL    HW2 4210   1.467   0.385   1.699
 1293SOL     OW 4211   0.953   0.886   1.592
 1293SOL    HW1 4212   1.007   0.821   1.546
 1293SOL    HW2 4213   0.905   0.931   1.522
 1294SOL     OW 4214   1.012   0.423   1.210
 1294SOL    HW1 4215   0.919   0.429   1.229
 1294SOL    HW2 4216   1.016   0.389   1.120
 1295SOL     OW 4217   1.045   0.692   0.445
 1295SOL    HW1 4218   1.058   0.680   0.539
 1295SOL    HW2 4219   0.962   0.649   0.426
 1296SOL     OW 4220   0.051   0.870   0.806
 1296SOL    HW1 4221   0.133   0.851   0.852
 1296SOL    HW2 4222   0.007   0.934   0.863
 1297SOL     OW 4223   0.169   1.899   1.637
 1297SOL    HW1 4224   0.150   1.857   1.721
 1297SOL    HW2 4225   0.084   1.932   1.607
 1298SOL     OW 4226   0.897   0.342   0.205
 1298SOL    HW1 4227   0.940   0.394   0.137
 1298SOL    HW2 4228   0.917   0.251   0.182
 1299SOL     OW 4229   1.694   0.567   1.831
 1299SOL    HW1 4230   1.665   0.645   1.784
 1299SOL    HW2 4231   1.715   0.504   1.762
 1300SOL     OW 4232   1.400   1.162   0.584
 1300SOL    HW1 4233   1.480   1.151   0.533
 1300SOL    HW2 4234   1.352   1.231   0.539
 1301SOL     OW 4235   0.584   0.179   0.893
 1301SOL    HW1 4236   0.580   0.192   0.987
 1301SOL    HW2 4237   0.570   0.267   0.856
 1302SOL     OW 4238   1.024   1.486   0.483
 1302SOL    HW1 4239   0.987   1.538   0.412
 1302SOL    HW2 4240   0.973   1.510   0.560
 1303SOL     OW 4241   0.365   1.823   0.879
 1303SOL    HW1 4242   0.408   1.738   0.891
 1303SOL    HW2 4243   0.434   1.887   0.898
 1304SOL     OW 4244   1.801   1.041   0.912
 1304SOL    HW1 4245   1.756   1.027   0.829
 1304SOL    HW2 4246   1.731   1.056   0.975
 1305SOL     OW 4247   1.211   1.571   1.513
 1305SOL    HW1 4248   1.186   1.496   1.566
 1305SOL    HW2 4249   1.130   1.601   1.472
 1306SOL     OW 4250   0.289   0.922   0.253
 1306SOL    HW1 4251   0.379   0.935   0.223
 1306SOL    HW2 4252   0.266   0.834   0.224
 1307SOL     OW 4253   1.488   0.763   0.706
 1307SOL    HW1 4254   1.481   0.728   0.795
 1307SOL    HW2 4255   1.564   0.821   0.710
 1308SOL     OW 4256   0.462   1.273   1.733
 1308SOL    HW1 4257   0.426   1.277   1.644
 1308SOL    HW2 4258   0.388   1.292   1.790
 1309SOL     OW 4259   1.090   1.789   0.173
 1309SOL    HW1 4260   1.031   1.739   0.228
 1309SOL    HW2 4261   1.144   1.723   0.128
 1310SOL     OW 4262   0.201   0.305   1.461
 1310SOL    HW1 4263   0.163   0.387   1.430
 1310SOL    HW2 4264   0.126   0.256   1.496
 1311SOL     OW 4265   1.647   1.387   0.089
 1311SOL    HW1 4266   1.610   1.474   0.100
 1311SOL    HW2 4267   1.572   1.328   0.086
 1312SOL     OW 4268   0.446   1.730   0.318
 1312SOL    HW1 4269   0.493   1.788   0.378
 1312SOL    HW2 4270   0.514   1.692   0.262
 1313SOL     OW 4271   1.368   0.128   0.432
 1313SOL    HW1 4272   1.355   0.099   0.342
 1313SOL    HW2 4273   1.442   0.188   0.428
 1314SOL     OW 4274   0.184   1.788   1.239
 1314SOL    HW1 4275   0.237   1.714   1.267
 1314SOL    HW2 4276   0.160   1.768   1.148
 1315SOL     OW 4277   0.935   1.717   0.863
 1315SOL    HW1 4278   1.019   1.671   0.866
 1315SOL    HW2 4279   0.886   1.673   0.793
 1316SOL     OW 4280   0.400   0.682   0.485
 1316SOL    HW1 4281   0.398   0.586   0.494
 1316SOL    HW2 4282   0.310   0.709   0.506
 1317SOL     OW 4283   1.587   0.169   1.700
 1317SOL    HW1 4284   1.564   0.200   1.788
 1317SOL    HW2 4285   1.598   0.074   1.711
 1318SOL     OW 4286   0.692   0.155   0.052
 1318SOL    HW1 4287   0.787   0.156   0.059
 1318SOL    HW2 4288   0.666   0.069   0.086
 1319SOL     OW 4289   0.754   0.314   1.758
 1319SOL    HW1 4290   0.834   0.262   1.761
 1319SOL    HW2 4291   0.698   0.275   1.825
 1320SOL     OW 4292   0.859   1.524   1.203
 1320SOL    HW1 4293   0.835   1.490   1.117
 1320SOL    HW2 4294   0.918   1.458   1.239
 1321SOL     OW 4295   1.322   0.580   1.449
 1321SOL    HW1 4296   1.361   0.548   1.530
 1321SOL    HW2 4297   1.360   0.666   1.436
 1322SOL     OW 4298   0.812   1.378   0.961
 1322SOL    HW1 4299   0.898   1.375   0.919
 1322SOL    HW2 4300   0.751   1.388   0.888
 1323SOL     OW 4301   0.929   0.540   0.902
 1323SOL    HW1 4302   0.903   0.535   0.810
 1323SOL    HW2 4303   0.955   0.451   0.923
 1324SOL     OW 4304   0.549   0.051   0.472
 1324SOL    HW1 4305   0.470   0.049   0.527
 1324SOL    HW2 4306   0.528   0.114   0.403
 1325SOL     OW 4307   1.422   1.240   0.078
 1325SOL    HW1 4308   1.432   1.161   0.131
 1325SOL    HW2 4309   1.338   1.277   0.106
 1326SOL     OW 4310   0.323   0.043   0.221
 1326SOL    HW1 4311   0.389   0.112   0.229
 1326SOL    HW2 4312   0.374   7.245   0.202
 1327SOL     OW 4313   0.925   0.314   0.473
 1327SOL    HW1 4314   0.908   0.328   0.380
 1327SOL    HW2 4315   1.020   0.320   0.482
 1328SOL     OW 4316   1.070   0.692   1.443
 1328SOL    HW1 4317   1.003   0.624   1.442
 1328SOL    HW2 4318   1.153   0.643   1.443
 1329SOL     OW 4319   1.187   1.608   0.819
 1329SOL    HW1 4320   1.222   1.660   0.747
 1329SOL    HW2 4321   1.225   1.648   0.898
 1330SOL     OW 4322   0.480   1.147   0.702
 1330SOL    HW1 4323   0.411   1.133   0.767
 1330SOL    HW2 4324   0.435   1.138   0.618
 1331SOL     OW 4325   1.263   1.809   0.636
 1331SOL    HW1 4326   1.315   1.870   0.583
 1331SOL    HW2 4327   1.192   1.862   0.671
 1332SOL     OW 4328   1.057   0.483   0.038
 1332SOL    HW1 4329   4.672   4.201   5.136
 1332SOL    HW2 4330   1.101   0.519   0.115
 1333SOL     OW 4331   0.120   0.551   1.357
 1333SOL    HW1 4332   0.201   0.564   1.308
 1333SOL    HW2 4333   0.130   0.607   1.434
 1334SOL     OW 4334   0.580   0.212   1.168
 1334SOL    HW1 4335   0.600   0.126   1.206
 1334SOL    HW2 4336   0.521   0.252   1.232
 1335SOL     OW 4337   0.850   0.521   0.649
 1335SOL    HW1 4338   0.772   0.570   0.625
 1335SOL    HW2 4339   0.859   0.455   0.579
 1336SOL     OW 4340   0.929   0.075   0.799
 1336SOL    HW1 4341   0.896   0.074   0.709
 1336SOL    HW2 4342   0.851   0.069   0.854
 1337SOL     OW 4343   1.417   1.137   0.871
 1337SOL    HW1 4344   1.360   1.062   0.890
 1337SOL    HW2 4345   1.414   1.147   0.776
 1338SOL     OW 4346   1.455   0.631   0.955
 1338SOL    HW1 4347   1.394   0.557   0.966
 1338SOL    HW2 4348   1.516   0.623   1.028
 1339SOL     OW 4349   1.835   0.782   0.415
 1339SOL    HW1 4350   1.895   0.741   0.477
 1339SOL    HW2 4351   1.842   0.729   0.336
 1340SOL     OW 4352   0.512   1.405   0.124
 1340SOL    HW1 4353   0.437   1.370   0.173
 1340SOL    HW2 4354   0.473   1.452   0.050
 1341SOL     OW 4355   1.740   1.278   0.614
 1341SOL    HW1 4356   1.832   1.270   0.640
 1341SOL    HW2 4357   1.712   1.363   0.648
 1342SOL     OW 4358   1.344   0.614   0.064
 1342SOL    HW1 4359   1.293   0.579   0.137
 1342SOL    HW2 4360   1.433   0.623   0.099
 1343SOL     OW 4361   0.511   0.240   0.260
 1343SOL    HW1 4362   0.582   0.226   0.198
 1343SOL    HW2 4363   0.477   0.327   0.239
 1344SOL     OW 4364   1.728   1.243   1.531
 1344SOL    HW1 4365   1.816   1.206   1.520
 1344SOL    HW2 4366   1.743   1.330   1.569
 1345SOL     OW 4367   1.015   1.328   1.321
 1345SOL    HW1 4368   0.934   1.306   1.367
 1345SOL    HW2 4369   1.085   1.296   1.378
 1346SOL     OW 4370   1.604   1.629   1.678
 1346SOL    HW1 4371   1.591   1.667   1.591
 1346SOL    HW2 4372   1.683   1.576   1.669
 1347SOL     OW 4373   1.156   1.252   1.101
 1347SOL    HW1 4374   1.090   1.278   1.166
 1347SOL    HW2 4375   1.119   1.281   1.017
 1348SOL     OW 4376   1.596   1.092   1.085
 1348SOL    HW1 4377   1.588   1.160   1.152
 1348SOL    HW2 4378   1.528   1.112   1.021
 1349SOL     OW 4379   0.880   0.121   1.385
 1349SOL    HW1 4380   0.910   0.116   1.294
 1349SOL    HW2 4381   0.960   0.133   1.436
 1350SOL     OW 4382   0.958   1.117   1.739
 1350SOL    HW1 4383   0.866   1.128   1.763
 1350SOL    HW2 4384   0.959   1.040   1.682
 1351SOL     OW 4385   0.702   1.041   0.400
 1351SOL    HW1 4386   0.687   1.016   0.491
 1351SOL    HW2 4387   0.782   0.995   0.375
 1352SOL     OW 4388   0.432   0.840   1.263
 1352SOL    HW1 4389   0.499   0.844   1.330
 1352SOL    HW2 4390   0.407   0.748   1.259
 1353SOL     OW 4391   1.255   0.357   1.306
 1353SOL    HW1 4392   1.286   0.433   1.354
 1353SOL    HW2 4393   1.168   0.382   1.274
 1354SOL     OW 4394   0.038   1.611   1.429
 1354SOL    HW1 4395   0.054   1.696   1.388
 1354SOL    HW2 4396   0.119   1.561   1.414
 1355SOL     OW 4397   0.328   1.115   0.468
 1355SOL    HW1 4398   0.323   1.179   0.397
 1355SOL    HW2 4399   0.315   1.030   0.425
 1356SOL     OW 4400   0.557   0.475   0.841
 1356SOL    HW1 4401   0.573   0.525   0.761
 1356SOL    HW2 4402   0.609   0.519   0.907
 1357SOL     OW 4403   1.272   1.376   0.455
 1357SOL    HW1 4404   1.326   1.449   0.486
 1357SOL    HW2 4405   1.182   1.404   0.470
 1358SOL     OW 4406   1.316   1.475   1.133
 1358SOL    HW1 4407   1.357   1.479   1.219
 1358SOL    HW2 4408   1.263   1.396   1.135
 1359SOL     OW 4409   1.591   0.624   0.476
 1359SOL    HW1 4410   1.539   0.660   0.549
 1359SOL    HW2 4411   1.667   0.682   0.470
 1360SOL     OW 4412   0.316   1.546   1.314
 1360SOL    HW1 4413   0.314   1.493   1.234
 1360SOL    HW2 4414   0.409   1.565   1.327
 1361SOL     OW 4415   0.480   0.728   1.637
 1361SOL    HW1 4416   0.525   0.776   1.567
 1361SOL    HW2 4417   0.544   0.664   1.668
 1362SOL     OW 4418   1.618   0.792   1.703
 1362SOL    HW1 4419   1.528   0.826   1.698
 1362SOL    HW2 4420   1.663   0.834   1.629
 1363SOL     OW 4421   0.965   0.148   1.782
 1363SOL    HW1 4422   1.044   0.192   1.748
 1363SOL    HW2 4423   0.972   0.058   1.752
 1364SOL     OW 4424   0.513   0.052   1.797
 1364SOL    HW1 4425   0.449   7.266   1.775
 1364SOL    HW2 4426   0.462   0.134   1.798
 1365SOL     OW 4427   0.571   0.887   1.031
 1365SOL    HW1 4428   0.616   0.971   1.035
 1365SOL    HW2 4429   0.525   0.881   1.115
 1366SOL     OW 4430   1.302   0.872   0.996
 1366SOL    HW1 4431   1.212   0.844   0.979
 1366SOL    HW2 4432   1.355   0.794   0.982
 1367SOL     OW 4433   1.190   0.537   0.275
 1367SOL    HW1 4434   1.202   0.459   0.329
 1367SOL    HW2 4435   1.136   0.595   0.329
 1368SOL     OW 4436   0.245   0.156   1.228
 1368SOL    HW1 4437   0.253   0.205   1.311
 1368SOL    HW2 4438   0.295   0.076   1.243
 1369SOL     OW 4439   0.009   1.315   1.274
 1369SOL    HW1 4440   0.042   1.259   1.345
 1369SOL    HW2 4441   7.217   1.362   1.313
 1370SOL     OW 4442   0.690   0.629   1.026
 1370SOL    HW1 4443   0.774   0.628   0.981
 1370SOL    HW2 4444   0.659   0.719   1.017
 1371SOL     OW 4445   1.755   0.964   1.874
 1371SOL    HW1 4446   1.709   0.895   1.826
 1371SOL    HW2 4447   1.695   0.989   1.944
 1372SOL     OW 4448   0.321   0.038   0.628
 1372SOL    HW1 4449   0.296   0.126   0.654
 1372SOL    HW2 4450   0.283   7.262   0.695
 1373SOL     OW 4451   1.567   0.325   0.429
 1373SOL    HW1 4452   1.640   0.278   0.468
 1373SOL    HW2 4453   1.575   0.414   0.463
 1374SOL     OW 4454   1.035   0.777   0.969
 1374SOL    HW1 4455   1.011   0.791   1.060
 1374SOL    HW2 4456   1.002   0.689   0.949
 1375SOL     OW 4457   0.970   1.573   1.704
 1375SOL    HW1 4458   0.966   1.612   1.617
 1375SOL    HW2 4459   0.998   1.483   1.688
 1376SOL     OW 4460   1.835   1.491   1.604
 1376SOL    HW1 4461   1.863   1.521   1.518
 1376SOL    HW2 4462   1.911   1.506   1.660
 1377SOL     OW 4463   0.347   0.870   1.832
 1377SOL    HW1 4464   0.414   0.920   1.878
 1377SOL    HW2 4465   0.396   0.823   1.764
 1378SOL     OW 4466   1.554   0.322   0.155
 1378SOL    HW1 4467   1.469   0.294   0.122
 1378SOL    HW2 4468   1.552   0.302   0.249
 1379SOL     OW 4469   4.900   4.497   5.124
 1379SOL    HW1 4470   1.284   0.770   0.007
 1379SOL    HW2 4471   4.982   4.543   5.111
 1380SOL     OW 4472   1.065   1.356   0.862
 1380SOL    HW1 4473   1.077   1.288   0.796
 1380SOL    HW2 4474   1.115   1.431   0.828
 1381SOL     OW 4475   0.297   0.825   0.947
 1381SOL    HW1 4476   0.390   0.845   0.957
 1381SOL    HW2 4477   0.291   0.729   0.955
 1382SOL     OW 4478   0.329   0.542   0.975
 1382SOL    HW1 4479   0.278   0.460   0.977
 1382SOL    HW2 4480   0.404   0.521   0.920
 1383SOL     OW 4481   1.156   0.340   1.703
 1383SOL    HW1 4482   1.108   0.396   1.765
 1383SOL    HW2 4483   1.241   0.382   1.693
 1384SOL     OW 4484   1.127   0.179   1.485
 1384SOL    HW1 4485   1.138   0.234   1.563
 1384SOL    HW2 4486   1.180   0.222   1.418
 1385SOL     OW 4487   7.234   1.291   0.222
 1385SOL    HW1 4488   7.222   1.241   0.142
 1385SOL    HW2 4489   7.266   1.226   0.286
 1386SOL     OW 4490   0.117   1.752   0.977
 1386SOL    HW1 4491   0.114   1.662   0.946
 1386SOL    HW2 4492   0.196   1.789   0.936
 1387SOL     OW 4493   0.493   1.571   0.911
 1387SOL    HW1 4494   0.563   1.634   0.931
 1387SOL    HW2 4495   0.534   1.506   0.855
 1388SOL     OW 4496   0.938   0.787   1.220
 1388SOL    HW1 4497   1.000   0.771   1.291
 1388SOL    HW2 4498   0.862   0.734   1.243
 1389SOL     OW 4499   7.234   0.538   1.126
 1389SOL    HW1 4500   7.264   0.454   1.091
 1389SOL    HW2 4501   7.279   0.546   1.210
 1390SOL     OW 4502   0.167   0.482   1.734
 1390SOL    HW1 4503   0.247   0.431   1.722
 1390SOL    HW2 4504   0.176   0.555   1.673
 1391SOL     OW 4505   1.382   0.921   1.650
 1391SOL    HW1 4506   1.403   1.014   1.643
 1391SOL    HW2 4507   1.373   0.891   1.560
 1392SOL     OW 4508   0.820   0.580   0.343
 1392SOL    HW1 4509   0.819   0.500   0.291
 1392SOL    HW2 4510   0.738   0.624   0.321
 1393SOL     OW 4511   1.641   0.604   1.158
 1393SOL    HW1 4512   1.635   0.542   1.230
 1393SOL    HW2 4513   1.733   0.601   1.131
 1394SOL     OW 4514   0.266   1.567   1.724
 1394SOL    HW1 4515   0.227   1.634   1.782
 1394SOL    HW2 4516   0.262   1.487   1.775
 1395SOL     OW 4517   0.739   0.437   1.217
 1395SOL    HW1 4518   0.689   0.358   1.199
 1395SOL    HW2 4519   0.709   0.499   1.151
 1396SOL     OW 4520   0.958   1.665   1.438
 1396SOL    HW1 4521   0.918   1.621   1.363
 1396SOL    HW2 4522   0.941   1.758   1.423
 1397SOL     OW 4523   0.431   0.491   0.191
 1397SOL    HW1 4524   0.498   0.555   0.214
 1397SOL    HW2 4525   0.352   0.543   0.176
 1398SOL     OW 4526   0.126   1.132   1.451
 1398SOL    HW1 4527   0.123   1.079   1.531
 1398SOL    HW2 4528   0.144   1.070   1.381
 1399SOL     OW 4529   1.283   1.039   1.215
 1399SOL    HW1 4530   1.298   0.978   1.143
 1399SOL    HW2 4531   1.241   1.115   1.175
 1400SOL     OW 4532   1.284   0.827   0.344
 1400SOL    HW1 4533   1.205   0.807   0.395
 1400SOL    HW2 4534   1.313   0.742   0.311
 1401SOL     OW 4535   1.758   1.730   1.157
 1401SOL    HW1 4536   1.832   1.749   1.099
 1401SOL    HW2 4537   1.737   1.638   1.140
 1402SOL     OW 4538   1.259   1.732   1.061
 1402SOL    HW1 4539   1.347   1.770   1.053
 1402SOL    HW2 4540   1.274   1.644   1.096
 1403SOL     OW 4541   0.089   1.258   1.021
 1403SOL    HW1 4542   0.069   1.284   1.111
 1403SOL    HW2 4543   0.022   1.193   0.999
 1404SOL     OW 4544   0.722   1.658   1.781
 1404SOL    HW1 4545   0.696   1.733   1.726
 1404SOL    HW2 4546   0.813   1.641   1.756
 1405SOL     OW 4547   0.961   0.089   0.125
 1405SOL    HW1 4548   1.022   0.035   0.074
 1405SOL    HW2 4549   0.942   0.036   0.202
 1406SOL     OW 4550   1.776   0.178   0.530
 1406SOL    HW1 4551   1.828   0.153   0.454
 1406SOL    HW2 4552   1.768   0.098   0.582
 1407SOL     OW 4553   1.413   1.594   0.536
 1407SOL    HW1 4554   1.468   1.629   0.466
 1407SOL    HW2 4555   1.360   1.669   0.564
 1408SOL     OW 4556   0.143   1.765   1.874
 1408SOL    HW1 4557   0.087   1.700   1.917
 1408SOL    HW2 4558   0.175   1.820   1.946
 1409SOL     OW 4559   1.277   0.934   0.661
 1409SOL    HW1 4560   1.351   0.874   0.668
 1409SOL    HW2 4561   1.313   1.013   0.622
 1410SOL     OW 4562   0.764   1.277   1.417
 1410SOL    HW1 4563   0.739   1.326   1.495
 1410SOL    HW2 4564   0.691   1.288   1.357
 1411SOL     OW 4565   0.662   1.633   0.161
 1411SOL    HW1 4566   0.675   1.659   0.070
 1411SOL    HW2 4567   0.624   1.545   0.155
 1412SOL     OW 4568   1.611   1.723   1.405
 1412SOL    HW1 4569   1.660   1.724   1.323
 1412SOL    HW2 4570   1.609   1.815   1.433
 1413SOL     OW 4571   1.844   0.128   0.998
 1413SOL    HW1 4572   1.850   0.048   0.947
 1413SOL    HW2 4573   1.763   0.169   0.968
 1414SOL     OW 4574   0.242   0.289   0.707
 1414SOL    HW1 4575   0.151   0.313   0.694
 1414SOL    HW2 4576   0.255   0.292   0.802
 1415SOL     OW 4577   1.244   1.603   0.044
 1415SOL    HW1 4578   1.234   1.522   0.095
 1415SOL    HW2 4579   4.863   5.218   5.103
 1416SOL     OW 4580   0.827   1.015   1.389
 1416SOL    HW1 4581   0.860   1.009   1.299
 1416SOL    HW2 4582   0.805   1.108   1.400
 1417SOL     OW 4583   0.922   0.910   0.327
 1417SOL    HW1 4584   0.970   0.924   0.245
 1417SOL    HW2 4585   0.964   0.834   0.367
 1418SOL     OW 4586   1.524   1.634   0.091
 1418SOL    HW1 4587   1.431   1.647   0.071
 1418SOL    HW2 4588   1.569   1.696   0.034
 1419SOL     OW 4589   0.340   1.307   1.494
 1419SOL    HW1 4590   0.325   1.386   1.443
 1419SOL    HW2 4591   0.265   1.251   1.474
 1420SOL     OW 4592   1.590   1.290   1.284
 1420SOL    HW1 4593   1.643   1.268   1.360
 1420SOL    HW2 4594   1.531   1.359   1.315
 1421SOL     OW 4595   1.070   1.122   0.717
 1421SOL    HW1 4596   0.996   1.077   0.758
 1421SOL    HW2 4597   1.132   1.052   0.696
 1422SOL     OW 4598   1.025   0.281   0.965
 1422SOL    HW1 4599   1.007   0.235   0.884
 1422SOL    HW2 4600   1.009   0.216   1.034
 1423SOL     OW 4601   0.638   1.469   0.491
 1423SOL    HW1 4602   0.683   1.417   0.425
 1423SOL    HW2 4603   0.550   1.482   0.456
 1424SOL     OW 4604   1.741   0.399   1.366
 1424SOL    HW1 4605   1.826   0.445   1.365
 1424SOL    HW2 4606   1.760   0.314   1.327
 1425SOL     OW 4607   0.284   1.315   0.258
 1425SOL    HW1 4608   0.198   1.332   0.219
 1425SOL    HW2 4609   0.284   1.366   0.339
 1426SOL     OW 4610   0.128   0.949   1.665
 1426SOL    HW1 4611   0.053   0.901   1.698
 1426SOL    HW2 4612   0.194   0.942   1.735
 1427SOL     OW 4613   0.671   0.258   1.500
 1427SOL    HW1 4614   0.747   0.214   1.461
 1427SOL    HW2 4615   0.697   0.275   1.591
 1428SOL     OW 4616   0.006   0.288   0.102
 1428SOL    HW1 4617   7.196   0.264   0.087
 1428SOL    HW2 4618   0.050   0.269   0.020
 1429SOL     OW 4619   1.395   0.848   1.389
 1429SOL    HW1 4620   1.341   0.907   1.336
 1429SOL    HW2 4621   1.481   0.852   1.347
 1430SOL     OW 4622   0.079   0.127   0.317
 1430SOL    HW1 4623   0.055   0.189   0.248
 1430SOL    HW2 4624   0.170   0.104   0.296
 1431SOL     OW 4625   1.198   1.369   0.182
 1431SOL    HW1 4626   1.126   1.313   0.210
 1431SOL    HW2 4627   1.249   1.385   0.262
 1432SOL     OW 4628   0.638   0.827   1.437
 1432SOL    HW1 4629   0.697   0.902   1.428
 1432SOL    HW2 4630   0.695   0.750   1.434
 1433SOL     OW 4631   1.513   1.830   1.037
 1433SOL    HW1 4632   1.542   1.886   0.966
 1433SOL    HW2 4633   1.594   1.796   1.076
 1434SOL     OW 4634   0.707   0.575   1.694
 1434SOL    HW1 4635   0.769   0.625   1.747
 1434SOL    HW2 4636   0.720   0.484   1.720
 1435SOL     OW 4637   1.466   1.182   1.616
 1435SOL    HW1 4638   1.461   1.205   1.709
 1435SOL    HW2 4639   1.554   1.207   1.590
 1436SOL     OW 4640   0.398   1.767   1.590
 1436SOL    HW1 4641   0.316   1.816   1.592
 1436SOL    HW2 4642   0.375   1.680   1.622
 1437SOL     OW 4643   1.633   0.873   1.253
 1437SOL    HW1 4644   1.640   0.791   1.205
 1437SOL    HW2 4645   1.624   0.940   1.185
 1438SOL     OW 4646   1.200   0.342   0.472
 1438SOL    HW1 4647   1.248   0.259   0.466
 1438SOL    HW2 4648   1.238   0.385   0.549
 1439SOL     OW 4649   0.618   0.686   0.653
 1439SOL    HW1 4650   0.644   0.778   0.659
 1439SOL    HW2 4651   0.542   0.687   0.596
 1440SOL     OW 4652   1.760   0.371   1.644
 1440SOL    HW1 4653   1.745   0.389   1.552
 1440SOL    HW2 4654   1.705   0.295   1.663
 1441SOL     OW 4655   1.731   0.932   1.500
 1441SOL    HW1 4656   1.717   1.026   1.510
 1441SOL    HW2 4657   1.701   0.912   1.411
 1442SOL     OW 4658   0.803   1.299   0.027
 1442SOL    HW1 4659   0.776   1.310   0.118
 1442SOL    HW2 4660   4.365   4.960   5.125
 1443SOL     OW 4661   0.670   1.774   0.934
 1443SOL    HW1 4662   0.652   1.867   0.918
 1443SOL    HW2 4663   0.764   1.766   0.919
 1444SOL     OW 4664   0.872   0.988   0.867
 1444SOL    HW1 4665   0.926   0.918   0.905
 1444SOL    HW2 4666   0.828   1.028   0.941
 1445SOL     OW 4667   1.057   0.990   0.105
 1445SOL    HW1 4668   1.012   1.020   0.026
 1445SOL    HW2 4669   1.136   0.947   0.073
 1446SOL     OW 4670   1.838   1.554   0.861
 1446SOL    HW1 4671   1.768   1.544   0.797
 1446SOL    HW2 4672   1.806   1.508   0.939
 1447SOL     OW 4673   0.243   1.341   1.888
 1447SOL    HW1 4674   0.151   1.315   1.883
 1447SOL    HW2 4675   0.260   1.352   1.981
 1448SOL     OW 4676   0.161   1.243   0.655
 1448SOL    HW1 4677   0.188   1.201   0.737
 1448SOL    HW2 4678   0.205   1.192   0.586
 1449SOL     OW 4679   0.678   1.415   1.634
 1449SOL    HW1 4680   0.601   1.371   1.669
 1449SOL    HW2 4681   0.685   1.495   1.686
 1450SOL     OW 4682   1.792   0.142   1.269
 1450SOL    HW1 4683   1.838   0.063   1.296
 1450SOL    HW2 4684   1.806   0.148   1.175
 1451SOL     OW 4685   0.405   0.415   0.521
 1451SOL    HW1 4686   0.430   0.345   0.460
 1451SOL    HW2 4687   0.354   0.370   0.588
 1452SOL     OW 4688   1.698   1.471   1.087
 1452SOL    HW1 4689   1.622   1.449   1.033
 1452SOL    HW2 4690   1.698   1.404   1.156
 1453SOL     OW 4691   0.366   0.578   1.243
 1453SOL    HW1 4692   0.410   0.502   1.281
 1453SOL    HW2 4693   0.363   0.561   1.149
 1454SOL     OW 4694   0.822   1.618   0.637
 1454SOL    HW1 4695   0.818   1.703   0.593
 1454SOL    HW2 4696   0.755   1.566   0.594
 1455SOL     OW 4697   1.414   0.213   1.142
 1455SOL    HW1 4698   1.480   0.171   1.196
 1455SOL    HW2 4699   1.359   0.261   1.204
 1456SOL     OW 4700   0.988   0.067   1.133
 1456SOL    HW1 4701   0.942   7.265   1.143
 1456SOL    HW2 4702   1.078   0.042   1.110
 1457SOL     OW 4703   0.766   1.297   0.313
 1457SOL    HW1 4704   0.731   1.214   0.346
 1457SOL    HW2 4705   0.861   1.283   0.311
 1458SOL     OW 4706   0.601   1.584   1.289
 1458SOL    HW1 4707   0.594   1.675   1.318
 1458SOL    HW2 4708   0.691   1.575   1.259
 1459SOL     OW 4709   1.320   0.046   0.170
 1459SOL    HW1 4710   1.306   0.128   0.123
 1459SOL    HW2 4711   1.255   7.267   0.133
 1460SOL     OW 4712   1.300   0.473   0.693
 1460SOL    HW1 4713   1.249   0.554   0.691
 1460SOL    HW2 4714   1.292   0.441   0.783
 1461SOL     OW 4715   1.610   0.235   0.927
 1461SOL    HW1 4716   1.531   0.233   0.979
 1461SOL    HW2 4717   1.595   0.304   0.862
 1462SOL     OW 4718   0.053   1.046   0.325
 1462SOL    HW1 4719   0.133   1.004   0.294
 1462SOL    HW2 4720   7.264   0.990   0.292
 1463SOL     OW 4721   0.891   1.668   0.317
 1463SOL    HW1 4722   0.812   1.650   0.267
 1463SOL    HW2 4723   0.864   1.735   0.380
 1464SOL     OW 4724   0.248   0.690   2.019
 1464SOL    HW1 4725   0.157   0.666   2.001
 1464SOL    HW2 4726   0.273   0.748   1.948
 1465SOL     OW 4727   0.219   0.273   2.860
 1465SOL    HW1 4728   0.242   0.217   2.935
 1465SOL    HW2 4729   0.125   0.263   2.850
 1466SOL     OW 4730   0.007   0.346   2.556
 1466SOL    HW1 4731   7.251   0.417   2.504
 1466SOL    HW2 4732   7.262   0.266   2.511
 1467SOL     OW 4733   0.563   1.311   3.080
 1467SOL    HW1 4734   0.481   1.314   3.031
 1467SOL    HW2 4735   0.577   1.401   3.109
 1468SOL     OW 4736   1.594   1.533   2.564
 1468SOL    HW1 4737   1.548   1.496   2.639
 1468SOL    HW2 4738   1.528   1.537   2.495
 1469SOL     OW 4739   1.132   0.714   2.548
 1469SOL    HW1 4740   1.178   0.796   2.532
 1469SOL    HW2 4741   1.085   0.729   2.631
 1470SOL     OW 4742   1.812   0.581   2.071
 1470SOL    HW1 4743   1.775   0.583   1.983
 1470SOL    HW2 4744   1.768   0.507   2.113
 1471SOL     OW 4745   0.719   1.134   2.927
 1471SOL    HW1 4746   0.659   1.172   2.991
 1471SOL    HW2 4747   0.759   1.209   2.884
 1472SOL     OW 4748   0.904   0.740   3.675
 1472SOL    HW1 4749   0.928   0.804   3.742
 1472SOL    HW2 4750   0.915   0.786   3.592
 1473SOL     OW 4751   0.689   0.982   2.517
 1473SOL    HW1 4752   0.758   0.983   2.583
 1473SOL    HW2 4753   0.623   1.043   2.550
 1474SOL     OW 4754   0.682   1.143   3.699
 1474SOL    HW1 4755   0.729   1.217   3.736
 1474SOL    HW2 4756   0.608   1.182   3.653
 1475SOL     OW 4757   0.338   1.404   2.938
 1475SOL    HW1 4758   0.260   1.373   2.892
 1475SOL    HW2 4759   0.381   1.463   2.875
 1476SOL     OW 4760   1.442   1.506   3.234
 1476SOL    HW1 4761   1.501   1.580   3.249
 1476SOL    HW2 4762   1.366   1.525   3.290
 1477SOL     OW 4763   0.455   0.338   3.228
 1477SOL    HW1 4764   0.528   0.304   3.280
 1477SOL    HW2 4765   0.377   0.319   3.281
 1478SOL     OW 4766   1.614   0.476   2.600
 1478SOL    HW1 4767   1.597   0.511   2.513
 1478SOL    HW2 4768   1.563   0.532   2.659
 1479SOL     OW 4769   0.214   1.738   2.343
 1479SOL    HW1 4770   0.250   1.806   2.399
 1479SOL    HW2 4771   0.271   1.737   2.266
 1480SOL     OW 4772   1.102   1.335   3.506
 1480SOL    HW1 4773   1.158   1.287   3.445
 1480SOL    HW2 4774   1.051   1.267   3.551
 1481SOL     OW 4775   0.225   1.468   2.398
 1481SOL    HW1 4776   0.217   1.562   2.383
 1481SOL    HW2 4777   0.199   1.456   2.489
 1482SOL     OW 4778   0.279   1.100   2.754
 1482SOL    HW1 4779   0.279   1.011   2.791
 1482SOL    HW2 4780   0.229   1.152   2.817
 1483SOL     OW 4781   0.612   1.778   3.340
 1483SOL    HW1 4782   0.528   1.776   3.386
 1483SOL    HW2 4783   0.630   1.871   3.326
 1484SOL     OW 4784   0.563   0.974   2.030
 1484SOL    HW1 4785   0.608   1.018   1.957
 1484SOL    HW2 4786   0.609   1.004   2.108
 1485SOL     OW 4787   1.573   0.048   3.314
 1485SOL    HW1 4788   1.635   0.085   3.252
 1485SOL    HW2 4789   1.556   0.119   3.377
 1486SOL     OW 4790   0.139   0.722   2.437
 1486SOL    HW1 4791   0.077   0.649   2.428
 1486SOL    HW2 4792   0.115   0.765   2.519
 1487SOL     OW 4793   1.853   1.726   2.185
 1487SOL    HW1 4794   1.928   1.716   2.244
 1487SOL    HW2 4795   1.851   1.819   2.164
 1488SOL     OW 4796   7.273   1.560   1.961
 1488SOL    HW1 4797   7.269   1.466   1.977
 1488SOL    HW2 4798   7.181   1.587   1.956
 1489SOL     OW 4799   1.702   0.937   2.527
 1489SOL    HW1 4800   1.786   0.894   2.509
 1489SOL    HW2 4801   1.685   0.990   2.449
 1490SOL     OW 4802   1.664   1.114   2.304
 1490SOL    HW1 4803   1.746   1.095   2.258
 1490SOL    HW2 4804   1.688   1.183   2.366
 1491SOL     OW 4805   0.217   0.698   3.439
 1491SOL    HW1 4806   0.311   0.707   3.451
 1491SOL    HW2 4807   0.182   0.786   3.450
 1492SOL     OW 4808   0.622   1.393   2.618
 1492SOL    HW1 4809   0.579   1.307   2.612
 1492SOL    HW2 4810   0.624   1.425   2.528
 1493SOL     OW 4811   1.246   1.207   3.306
 1493SOL    HW1 4812   1.260   1.144   3.235
 1493SOL    HW2 4813   1.327   1.204   3.357
 1494SOL     OW 4814   0.852   0.018   2.387
 1494SOL    HW1 4815   0.890   0.099   2.352
 1494SOL    HW2 4816   0.758   0.027   2.370
 1495SOL     OW 4817   0.183   0.947   3.113
 1495SOL    HW1 4818   0.274   0.918   3.124
 1495SOL    HW2 4819   0.156   0.907   3.030
 1496SOL     OW 4820   1.544   1.029   2.066
 1496SOL    HW1 4821   1.473   0.970   2.093
 1496SOL    HW2 4822   1.582   1.060   2.148
 1497SOL     OW 4823   1.191   1.831   3.506
 1497SOL    HW1 4824   1.185   1.892   3.432
 1497SOL    HW2 4825   1.214   1.748   3.467
 1498SOL     OW 4826   0.377   0.289   3.720
 1498SOL    HW1 4827   0.406   0.358   3.779
 1498SOL    HW2 4828   0.290   0.264   3.751
 1499SOL     OW 4829   1.481   1.415   2.784
 1499SOL    HW1 4830   1.414   1.442   2.848
 1499SOL    HW2 4831   1.456   1.326   2.760
 1500SOL     OW 4832   1.624   1.823   2.411
 1500SOL    HW1 4833   1.617   1.767   2.334
 1500SOL    HW2 4834   1.631   1.762   2.484
 1501SOL     OW 4835   0.591   0.695   2.138
 1501SOL    HW1 4836   0.589   0.782   2.098
 1501SOL    HW2 4837   0.526   0.700   2.208
 1502SOL     OW 4838   1.277   0.394   2.800
 1502SOL    HW1 4839   1.186   0.366   2.801
 1502SOL    HW2 4840   1.322   0.330   2.855
 1503SOL     OW 4841   1.584   1.666   2.187
 1503SOL    HW1 4842   1.679   1.669   2.177
 1503SOL    HW2 4843   1.551   1.653   2.098
 1504SOL     OW 4844   0.799   0.601   3.288
 1504SOL    HW1 4845   0.765   0.577   3.374
 1504SOL    HW2 4846   0.774   0.529   3.231
 1505SOL     OW 4847   1.399   0.450   3.544
 1505SOL    HW1 4848   1.403   0.501   3.626
 1505SOL    HW2 4849   1.460   0.378   3.558
 1506SOL     OW 4850   0.951   0.890   3.447
 1506SOL    HW1 4851   1.006   0.826   3.403
 1506SOL    HW2 4852   0.904   0.935   3.376
 1507SOL     OW 4853   1.017   0.415   3.066
 1507SOL    HW1 4854   0.925   0.420   3.088
 1507SOL    HW2 4855   1.018   0.378   2.977
 1508SOL     OW 4856   1.065   0.696   2.280
 1508SOL    HW1 4857   1.083   0.695   2.374
 1508SOL    HW2 4858   0.979   0.653   2.271
 1509SOL     OW 4859   0.043   0.865   2.667
 1509SOL    HW1 4860   0.126   0.851   2.714
 1509SOL    HW2 4861   0.002   0.939   2.711
 1510SOL     OW 4862   0.159   1.908   3.514
 1510SOL    HW1 4863   0.138   1.868   3.598
 1510SOL    HW2 4864   0.074   1.930   3.476
 1511SOL     OW 4865   0.867   0.355   2.066
 1511SOL    HW1 4866   0.919   0.391   1.993
 1511SOL    HW2 4867   0.812   0.289   2.025
 1512SOL     OW 4868   1.687   0.570   3.696
 1512SOL    HW1 4869   1.661   0.648   3.647
 1512SOL    HW2 4870   1.712   0.507   3.628
 1513SOL     OW 4871   1.405   1.163   2.426
 1513SOL    HW1 4872   1.486   1.153   2.376
 1513SOL    HW2 4873   1.353   1.226   2.375
 1514SOL     OW 4874   0.632   0.145   2.753
 1514SOL    HW1 4875   0.619   0.167   2.845
 1514SOL    HW2 4876   0.589   0.216   2.705
 1515SOL     OW 4877   1.003   1.466   2.333
 1515SOL    HW1 4878   0.983   1.535   2.270
 1515SOL    HW2 4879   0.968   1.498   2.416
 1516SOL     OW 4880   0.365   1.828   2.747
 1516SOL    HW1 4881   0.408   1.743   2.757
 1516SOL    HW2 4882   0.433   1.892   2.769
 1517SOL     OW 4883   1.802   1.043   2.769
 1517SOL    HW1 4884   1.758   1.029   2.684
 1517SOL    HW2 4885   1.730   1.056   2.831
 1518SOL     OW 4886   1.212   1.569   3.374
 1518SOL    HW1 4887   1.187   1.494   3.427
 1518SOL    HW2 4888   1.130   1.598   3.333
 1519SOL     OW 4889   0.311   0.941   2.152
 1519SOL    HW1 4890   0.394   0.952   2.105
 1519SOL    HW2 4891   0.290   0.848   2.142
 1520SOL     OW 4892   1.483   0.778   2.571
 1520SOL    HW1 4893   1.480   0.736   2.657
 1520SOL    HW2 4894   1.561   0.833   2.574
 1521SOL     OW 4895   0.455   1.283   3.605
 1521SOL    HW1 4896   0.422   1.286   3.515
 1521SOL    HW2 4897   0.377   1.298   3.659
 1522SOL     OW 4898   1.160   1.758   2.085
 1522SOL    HW1 4899   1.074   1.736   2.121
 1522SOL    HW2 4900   1.176   1.691   2.018
 1523SOL     OW 4901   0.199   0.294   3.319
 1523SOL    HW1 4902   0.166   0.379   3.292
 1523SOL    HW2 4903   0.123   0.249   3.357
 1524SOL     OW 4904   1.653   1.395   1.958
 1524SOL    HW1 4905   1.609   1.480   1.948
 1524SOL    HW2 4906   1.588   1.332   1.927
 1525SOL     OW 4907   0.455   1.762   2.183
 1525SOL    HW1 4908   0.502   1.812   2.249
 1525SOL    HW2 4909   0.524   1.721   2.131
 1526SOL     OW 4910   1.417   0.115   2.248
 1526SOL    HW1 4911   1.365   0.123   2.168
 1526SOL    HW2 4912   1.498   0.072   2.219
 1527SOL     OW 4913   0.178   1.783   3.083
 1527SOL    HW1 4914   0.232   1.710   3.115
 1527SOL    HW2 4915   0.155   1.758   2.994
 1528SOL     OW 4916   0.934   1.706   2.737
 1528SOL    HW1 4917   1.017   1.658   2.740
 1528SOL    HW2 4918   0.886   1.666   2.665
 1529SOL     OW 4919   0.398   0.680   2.336
 1529SOL    HW1 4920   0.401   0.586   2.349
 1529SOL    HW2 4921   0.310   0.706   2.363
 1530SOL     OW 4922   1.584   0.181   3.578
 1530SOL    HW1 4923   1.562   0.215   3.665
 1530SOL    HW2 4924   1.603   0.089   3.592
 1531SOL     OW 4925   0.688   0.150   1.981
 1531SOL    HW1 4926   0.744   0.075   1.999
 1531SOL    HW2 4927   0.622   0.116   1.921
 1532SOL     OW 4928   0.748   0.317   3.601
 1532SOL    HW1 4929   0.829   0.268   3.616
 1532SOL    HW2 4930   0.688   0.286   3.670
 1533SOL     OW 4931   0.858   1.521   3.067
 1533SOL    HW1 4932   0.834   1.487   2.980
 1533SOL    HW2 4933   0.918   1.455   3.102
 1534SOL     OW 4934   1.318   0.578   3.310
 1534SOL    HW1 4935   1.357   0.545   3.391
 1534SOL    HW2 4936   1.358   0.664   3.298
 1535SOL     OW 4937   0.809   1.378   2.826
 1535SOL    HW1 4938   0.896   1.377   2.785
 1535SOL    HW2 4939   0.749   1.391   2.753
 1536SOL     OW 4940   0.913   0.529   2.741
 1536SOL    HW1 4941   0.895   0.514   2.649
 1536SOL    HW2 4942   0.942   0.444   2.774
 1537SOL     OW 4943   0.579   0.045   2.348
 1537SOL    HW1 4944   0.504   0.034   2.407
 1537SOL    HW2 4945   0.554   0.118   2.291
 1538SOL     OW 4946   1.450   1.220   1.888
 1538SOL    HW1 4947   1.479   1.148   1.945
 1538SOL    HW2 4948   1.368   1.249   1.926
 1539SOL     OW 4949   0.321   0.046   2.111
 1539SOL    HW1 4950   0.389   0.111   2.130
 1539SOL    HW2 4951   0.369   7.251   2.080
 1540SOL     OW 4952   0.963   0.257   2.305
 1540SOL    HW1 4953   0.932   0.291   2.221
 1540SOL    HW2 4954   1.057   0.274   2.305
 1541SOL     OW 4955   1.069   0.697   3.298
 1541SOL    HW1 4956   0.999   0.631   3.299
 1541SOL    HW2 4957   1.150   0.646   3.299
 1542SOL     OW 4958   1.190   1.607   2.678
 1542SOL    HW1 4959   1.220   1.659   2.603
 1542SOL    HW2 4960   1.229   1.650   2.754
 1543SOL     OW 4961   0.489   1.156   2.585
 1543SOL    HW1 4962   0.422   1.137   2.651
 1543SOL    HW2 4963   0.443   1.148   2.501
 1544SOL     OW 4964   1.248   1.799   2.482
 1544SOL    HW1 4965   1.295   1.862   2.428
 1544SOL    HW2 4966   1.175   1.849   2.519
 1545SOL     OW 4967   1.035   0.498   1.893
 1545SOL    HW1 4968   0.995   0.581   1.868
 1545SOL    HW2 4969   1.095   0.520   1.964
 1546SOL     OW 4970   0.131   0.548   3.226
 1546SOL    HW1 4971   0.215   0.560   3.182
 1546SOL    HW2 4972   0.136   0.604   3.304
 1547SOL     OW 4973   0.587   0.200   3.024
 1547SOL    HW1 4974   0.604   0.114   3.062
 1547SOL    HW2 4975   0.527   0.242   3.085
 1548SOL     OW 4976   0.874   0.456   2.484
 1548SOL    HW1 4977   0.838   0.511   2.414
 1548SOL    HW2 4978   0.904   0.376   2.439
 1549SOL     OW 4979   0.898   0.080   2.651
 1549SOL    HW1 4980   0.880   0.059   2.559
 1549SOL    HW2 4981   0.811   0.092   2.690
 1550SOL     OW 4982   1.415   1.157   2.716
 1550SOL    HW1 4983   1.339   1.100   2.730
 1550SOL    HW2 4984   1.423   1.161   2.620
 1551SOL     OW 4985   1.456   0.621   2.803
 1551SOL    HW1 4986   1.395   0.548   2.812
 1551SOL    HW2 4987   1.515   0.612   2.878
 1552SOL     OW 4988   1.812   0.780   2.257
 1552SOL    HW1 4989   1.878   0.743   2.316
 1552SOL    HW2 4990   1.810   0.720   2.183
 1553SOL     OW 4991   0.511   1.426   2.078
 1553SOL    HW1 4992   0.425   1.397   2.109
 1553SOL    HW2 4993   0.538   1.357   2.018
 1554SOL     OW 4994   1.742   1.289   2.487
 1554SOL    HW1 4995   1.834   1.280   2.513
 1554SOL    HW2 4996   1.717   1.376   2.518
 1555SOL     OW 4997   1.400   0.581   1.928
 1555SOL    HW1 4998   1.343   0.554   2.000
 1555SOL    HW2 4999   1.488   0.561   1.958
 1556SOL     OW 5000   0.509   0.247   2.167
 1556SOL    HW1 5001   0.581   0.222   2.108
 1556SOL    HW2 5002   0.476   0.329   2.130
 1557SOL     OW 5003   1.727   1.241   3.389
 1557SOL    HW1 5004   1.815   1.205   3.379
 1557SOL    HW2 5005   1.742   1.328   3.427
 1558SOL     OW 5006   1.015   1.326   3.184
 1558SOL    HW1 5007   0.934   1.304   3.230
 1558SOL    HW2 5008   1.084   1.293   3.241
 1559SOL     OW 5009   1.604   1.627   3.540
 1559SOL    HW1 5010   1.590   1.664   3.453
 1559SOL    HW2 5011   1.682   1.573   3.531
 1560SOL     OW 5012   1.156   1.250   2.965
 1560SOL    HW1 5013   1.092   1.275   3.032
 1560SOL    HW2 5014   1.118   1.282   2.883
 1561SOL     OW 5015   1.591   1.093   2.936
 1561SOL    HW1 5016   1.583   1.161   3.003
 1561SOL    HW2 5017   1.524   1.115   2.872
 1562SOL     OW 5018   0.880   0.108   3.241
 1562SOL    HW1 5019   0.910   0.100   3.151
 1562SOL    HW2 5020   0.959   0.129   3.291
 1563SOL     OW 5021   0.959   1.117   3.601
 1563SOL    HW1 5022   0.867   1.130   3.625
 1563SOL    HW2 5023   0.957   1.041   3.543
 1564SOL     OW 5024   0.713   1.052   2.250
 1564SOL    HW1 5025   0.697   1.027   2.341
 1564SOL    HW2 5026   0.793   1.006   2.226
 1565SOL     OW 5027   0.433   0.835   3.123
 1565SOL    HW1 5028   0.502   0.842   3.189
 1565SOL    HW2 5029   0.411   0.741   3.121
 1566SOL     OW 5030   1.257   0.350   3.172
 1566SOL    HW1 5031   1.287   0.428   3.218
 1566SOL    HW2 5032   1.172   0.374   3.136
 1567SOL     OW 5033   0.024   1.614   3.269
 1567SOL    HW1 5034   0.043   1.696   3.224
 1567SOL    HW2 5035   0.104   1.562   3.260
 1568SOL     OW 5036   0.350   1.132   2.352
 1568SOL    HW1 5037   0.348   1.205   2.289
 1568SOL    HW2 5038   0.341   1.054   2.298
 1569SOL     OW 5039   0.511   0.532   2.723
 1569SOL    HW1 5040   0.532   0.588   2.648
 1569SOL    HW2 5041   0.580   0.550   2.786
 1570SOL     OW 5042   1.254   1.358   2.284
 1570SOL    HW1 5043   1.309   1.431   2.313
 1570SOL    HW2 5044   1.165   1.383   2.308
 1571SOL     OW 5045   1.316   1.475   2.994
 1571SOL    HW1 5046   1.357   1.479   3.080
 1571SOL    HW2 5047   1.263   1.395   2.997
 1572SOL     OW 5048   1.586   0.623   2.358
 1572SOL    HW1 5049   1.527   0.678   2.409
 1572SOL    HW2 5050   1.651   0.685   2.323
 1573SOL     OW 5051   0.316   1.548   3.169
 1573SOL    HW1 5052   0.311   1.492   3.091
 1573SOL    HW2 5053   0.409   1.565   3.181
 1574SOL     OW 5054   0.483   0.734   3.496
 1574SOL    HW1 5055   0.527   0.782   3.426
 1574SOL    HW2 5056   0.548   0.671   3.527
 1575SOL     OW 5057   1.618   0.795   3.562
 1575SOL    HW1 5058   1.528   0.828   3.558
 1575SOL    HW2 5059   1.662   0.834   3.487
 1576SOL     OW 5060   0.958   0.158   3.671
 1576SOL    HW1 5061   1.031   0.213   3.642
 1576SOL    HW2 5062   0.979   0.071   3.639
 1577SOL     OW 5063   0.513   0.054   3.676
 1577SOL    HW1 5064   0.448   7.268   3.656
 1577SOL    HW2 5065   0.465   0.136   3.675
 1578SOL     OW 5066   0.577   0.882   2.893
 1578SOL    HW1 5067   0.619   0.968   2.896
 1578SOL    HW2 5068   0.527   0.876   2.975
 1579SOL     OW 5069   1.292   0.852   2.870
 1579SOL    HW1 5070   1.204   0.825   2.844
 1579SOL    HW2 5071   1.348   0.778   2.847
 1580SOL     OW 5072   1.204   0.525   2.115
 1580SOL    HW1 5073   1.219   0.451   2.174
 1580SOL    HW2 5074   1.162   0.591   2.170
 1581SOL     OW 5075   0.239   0.129   3.099
 1581SOL    HW1 5076   0.245   0.182   3.179
 1581SOL    HW2 5077   0.286   0.049   3.121
 1582SOL     OW 5078   0.010   1.312   3.129
 1582SOL    HW1 5079   0.045   1.256   3.198
 1582SOL    HW2 5080   7.216   1.355   3.169
 1583SOL     OW 5081   0.701   0.627   2.897
 1583SOL    HW1 5082   0.774   0.616   2.837
 1583SOL    HW2 5083   0.671   0.717   2.884
 1584SOL     OW 5084   1.756   0.964   3.735
 1584SOL    HW1 5085   1.709   0.897   3.686
 1584SOL    HW2 5086   1.694   0.990   3.804
 1585SOL     OW 5087   0.354   0.024   2.504
 1585SOL    HW1 5088   0.325   0.111   2.530
 1585SOL    HW2 5089   0.292   7.246   2.546
 1586SOL     OW 5090   1.610   0.408   2.180
 1586SOL    HW1 5091   1.654   0.343   2.234
 1586SOL    HW2 5092   1.585   0.478   2.240
 1587SOL     OW 5093   1.026   0.765   2.813
 1587SOL    HW1 5094   1.004   0.776   2.905
 1587SOL    HW2 5095   0.991   0.679   2.790
 1588SOL     OW 5096   0.973   1.571   3.567
 1588SOL    HW1 5097   0.969   1.610   3.480
 1588SOL    HW2 5098   1.001   1.481   3.551
 1589SOL     OW 5099   1.834   1.489   3.465
 1589SOL    HW1 5100   1.861   1.519   3.379
 1589SOL    HW2 5101   1.910   1.505   3.522
 1590SOL     OW 5102   0.353   0.872   3.695
 1590SOL    HW1 5103   0.420   0.920   3.744
 1590SOL    HW2 5104   0.402   0.828   3.626
 1591SOL     OW 5105   1.520   0.275   1.943
 1591SOL    HW1 5106   1.440   0.231   1.973
 1591SOL    HW2 5107   1.555   0.318   2.020
 1592SOL     OW 5108   1.277   0.821   1.880
 1592SOL    HW1 5109   1.320   0.735   1.887
 1592SOL    HW2 5110   1.311   0.858   1.798
 1593SOL     OW 5111   1.063   1.365   2.731
 1593SOL    HW1 5112   1.079   1.293   2.670
 1593SOL    HW2 5113   1.117   1.437   2.697
 1594SOL     OW 5114   0.287   0.822   2.815
 1594SOL    HW1 5115   0.382   0.833   2.811
 1594SOL    HW2 5116   0.275   0.729   2.829
 1595SOL     OW 5117   0.278   0.537   2.852
 1595SOL    HW1 5118   0.251   0.445   2.853
 1595SOL    HW2 5119   0.356   0.538   2.797
 1596SOL     OW 5120   1.145   0.342   3.575
 1596SOL    HW1 5121   1.103   0.404   3.635
 1596SOL    HW2 5122   1.232   0.379   3.560
 1597SOL     OW 5123   1.115   0.184   3.354
 1597SOL    HW1 5124   1.124   0.237   3.433
 1597SOL    HW2 5125   1.173   0.225   3.290
 1598SOL     OW 5126   7.264   1.286   1.979
 1598SOL    HW1 5127   7.176   1.255   1.955
 1598SOL    HW2 5128   0.014   1.220   2.042
 1599SOL     OW 5129   0.119   1.729   2.821
 1599SOL    HW1 5130   0.117   1.646   2.774
 1599SOL    HW2 5131   0.196   1.774   2.788
 1600SOL     OW 5132   0.488   1.574   2.777
 1600SOL    HW1 5133   0.557   1.636   2.798
 1600SOL    HW2 5134   0.529   1.510   2.719
 1601SOL     OW 5135   0.940   0.781   3.067
 1601SOL    HW1 5136   1.000   0.770   3.141
 1601SOL    HW2 5137   0.864   0.728   3.090
 1602SOL     OW 5138   0.010   0.586   2.971
 1602SOL    HW1 5139   0.092   0.573   2.924
 1602SOL    HW2 5140   0.032   0.569   3.062
 1603SOL     OW 5141   0.176   0.475   3.597
 1603SOL    HW1 5142   0.259   0.427   3.589
 1603SOL    HW2 5143   0.186   0.549   3.537
 1604SOL     OW 5144   1.381   0.921   3.511
 1604SOL    HW1 5145   1.402   1.014   3.503
 1604SOL    HW2 5146   1.373   0.890   3.421
 1605SOL     OW 5147   0.824   0.574   2.233
 1605SOL    HW1 5148   0.831   0.499   2.173
 1605SOL    HW2 5149   0.745   0.620   2.203
 1606SOL     OW 5150   1.636   0.603   3.015
 1606SOL    HW1 5151   1.629   0.544   3.090
 1606SOL    HW2 5152   1.728   0.598   2.989
 1607SOL     OW 5153   0.220   1.567   3.590
 1607SOL    HW1 5154   0.199   1.636   3.653
 1607SOL    HW2 5155   0.230   1.488   3.643
 1608SOL     OW 5156   0.743   0.430   3.083
 1608SOL    HW1 5157   0.695   0.350   3.060
 1608SOL    HW2 5158   0.716   0.493   3.017
 1609SOL     OW 5159   0.958   1.662   3.300
 1609SOL    HW1 5160   0.917   1.617   3.227
 1609SOL    HW2 5161   0.939   1.755   3.286
 1610SOL     OW 5162   0.435   0.483   2.038
 1610SOL    HW1 5163   0.509   0.540   2.061
 1610SOL    HW2 5164   0.359   0.540   2.040
 1611SOL     OW 5165   0.131   1.132   3.308
 1611SOL    HW1 5166   0.128   1.079   3.388
 1611SOL    HW2 5167   0.149   1.069   3.238
 1612SOL     OW 5168   1.280   1.033   3.077
 1612SOL    HW1 5169   1.289   0.969   3.007
 1612SOL    HW2 5170   1.240   1.109   3.035
 1613SOL     OW 5171   1.330   0.876   2.146
 1613SOL    HW1 5172   1.263   0.838   2.202
 1613SOL    HW2 5173   1.302   0.855   2.057
 1614SOL     OW 5174   1.757   1.729   3.019
 1614SOL    HW1 5175   1.831   1.749   2.962
 1614SOL    HW2 5176   1.736   1.638   3.001
 1615SOL     OW 5177   1.261   1.732   2.920
 1615SOL    HW1 5178   1.349   1.769   2.914
 1615SOL    HW2 5179   1.274   1.645   2.955
 1616SOL     OW 5180   0.089   1.271   2.870
 1616SOL    HW1 5181   0.066   1.294   2.961
 1616SOL    HW2 5182   0.023   1.206   2.845
 1617SOL     OW 5183   0.720   1.659   3.623
 1617SOL    HW1 5184   0.695   1.713   3.548
 1617SOL    HW2 5185   0.812   1.641   3.610
 1618SOL     OW 5186   1.777   0.236   2.320
 1618SOL    HW1 5187   1.834   0.241   2.242
 1618SOL    HW2 5188   1.772   0.142   2.339
 1619SOL     OW 5189   1.396   1.578   2.372
 1619SOL    HW1 5190   1.452   1.611   2.301
 1619SOL    HW2 5191   1.341   1.652   2.396
 1620SOL     OW 5192   0.136   1.772   3.753
 1620SOL    HW1 5193   0.081   1.707   3.796
 1620SOL    HW2 5194   0.174   1.822   3.825
 1621SOL     OW 5195   1.274   0.943   2.514
 1621SOL    HW1 5196   1.348   0.884   2.532
 1621SOL    HW2 5197   1.314   1.018   2.470
 1622SOL     OW 5198   0.762   1.275   3.277
 1622SOL    HW1 5199   0.737   1.322   3.356
 1622SOL    HW2 5200   0.688   1.285   3.218
 1623SOL     OW 5201   0.668   1.644   2.046
 1623SOL    HW1 5202   0.680   1.651   1.951
 1623SOL    HW2 5203   0.617   1.564   2.058
 1624SOL     OW 5204   1.612   1.722   3.267
 1624SOL    HW1 5205   1.661   1.723   3.185
 1624SOL    HW2 5206   1.619   1.811   3.300
 1625SOL     OW 5207   1.827   0.143   2.865
 1625SOL    HW1 5208   1.836   0.061   2.816
 1625SOL    HW2 5209   1.751   0.186   2.826
 1626SOL     OW 5210   0.273   0.275   2.586
 1626SOL    HW1 5211   0.185   0.306   2.568
 1626SOL    HW2 5212   0.279   0.273   2.682
 1627SOL     OW 5213   1.214   1.564   1.897
 1627SOL    HW1 5214   1.211   1.472   1.923
 1627SOL    HW2 5215   1.148   1.572   1.828
 1628SOL     OW 5216   0.828   1.016   3.240
 1628SOL    HW1 5217   0.858   1.012   3.149
 1628SOL    HW2 5218   0.806   1.108   3.254
 1629SOL     OW 5219   0.936   0.924   2.183
 1629SOL    HW1 5220   0.977   0.939   2.098
 1629SOL    HW2 5221   0.984   0.850   2.220
 1630SOL     OW 5222   1.486   1.641   1.926
 1630SOL    HW1 5223   1.395   1.616   1.911
 1630SOL    HW2 5224   1.524   1.646   1.839
 1631SOL     OW 5225   0.340   1.312   3.361
 1631SOL    HW1 5226   0.325   1.389   3.307
 1631SOL    HW2 5227   0.268   1.253   3.338
 1632SOL     OW 5228   1.589   1.291   3.138
 1632SOL    HW1 5229   1.643   1.266   3.214
 1632SOL    HW2 5230   1.531   1.359   3.172
 1633SOL     OW 5231   1.083   1.128   2.601
 1633SOL    HW1 5232   1.006   1.081   2.634
 1633SOL    HW2 5233   1.138   1.059   2.563
 1634SOL     OW 5234   1.011   0.275   2.821
 1634SOL    HW1 5235   0.985   0.231   2.740
 1634SOL    HW2 5236   1.000   0.208   2.889
 1635SOL     OW 5237   0.631   1.488   2.358
 1635SOL    HW1 5238   0.680   1.430   2.298
 1635SOL    HW2 5239   0.551   1.509   2.309
 1636SOL     OW 5240   1.738   0.397   3.233
 1636SOL    HW1 5241   1.823   0.441   3.227
 1636SOL    HW2 5242   1.753   0.310   3.195
 1637SOL     OW 5243   0.265   1.331   2.167
 1637SOL    HW1 5244   0.193   1.267   2.164
 1637SOL    HW2 5245   0.246   1.386   2.243
 1638SOL     OW 5246   0.133   0.950   3.526
 1638SOL    HW1 5247   0.057   0.904   3.561
 1638SOL    HW2 5248   0.198   0.946   3.596
 1639SOL     OW 5249   0.662   0.226   3.354
 1639SOL    HW1 5250   0.740   0.187   3.314
 1639SOL    HW2 5251   0.691   0.256   3.440
 1640SOL     OW 5252   0.094   0.251   1.871
 1640SOL    HW1 5253   0.006   0.254   1.909
 1640SOL    HW2 5254   0.100   0.331   1.819
 1641SOL     OW 5255   1.396   0.845   3.250
 1641SOL    HW1 5256   1.340   0.902   3.198
 1641SOL    HW2 5257   1.481   0.850   3.207
 1642SOL     OW 5258   0.067   0.078   2.190
 1642SOL    HW1 5259   0.043   0.145   2.126
 1642SOL    HW2 5260   0.159   0.059   2.172
 1643SOL     OW 5261   1.216   1.306   2.012
 1643SOL    HW1 5262   1.143   1.244   2.014
 1643SOL    HW2 5263   1.235   1.323   2.105
 1644SOL     OW 5264   0.642   0.827   3.294
 1644SOL    HW1 5265   0.701   0.902   3.281
 1644SOL    HW2 5266   0.700   0.750   3.291
 1645SOL     OW 5267   1.515   1.829   2.900
 1645SOL    HW1 5268   1.546   1.888   2.831
 1645SOL    HW2 5269   1.594   1.796   2.941
 1646SOL     OW 5270   0.707   0.581   3.551
 1646SOL    HW1 5271   0.769   0.628   3.605
 1646SOL    HW2 5272   0.721   0.489   3.573
 1647SOL     OW 5273   1.465   1.182   3.475
 1647SOL    HW1 5274   1.460   1.205   3.568
 1647SOL    HW2 5275   1.554   1.206   3.449
 1648SOL     OW 5276   0.385   1.767   3.483
 1648SOL    HW1 5277   0.306   1.822   3.482
 1648SOL    HW2 5278   0.352   1.680   3.506
 1649SOL     OW 5279   1.630   0.874   3.107
 1649SOL    HW1 5280   1.636   0.791   3.060
 1649SOL    HW2 5281   1.619   0.940   3.039
 1650SOL     OW 5282   1.233   0.326   2.305
 1650SOL    HW1 5283   1.302   0.259   2.302
 1650SOL    HW2 5284   1.251   0.375   2.386
 1651SOL     OW 5285   0.577   0.726   2.542
 1651SOL    HW1 5286   0.621   0.810   2.530
 1651SOL    HW2 5287   0.520   0.717   2.466
 1652SOL     OW 5288   1.762   0.375   3.511
 1652SOL    HW1 5289   1.746   0.392   3.418
 1652SOL    HW2 5290   1.703   0.302   3.532
 1653SOL     OW 5291   1.729   0.931   3.356
 1653SOL    HW1 5292   1.715   1.025   3.366
 1653SOL    HW2 5293   1.700   0.911   3.267
 1654SOL     OW 5294   0.802   1.357   1.942
 1654SOL    HW1 5295   0.801   1.352   2.038
 1654SOL    HW2 5296   0.838   1.443   1.923
 1655SOL     OW 5297   0.667   1.774   2.798
 1655SOL    HW1 5298   0.652   1.868   2.786
 1655SOL    HW2 5299   0.762   1.764   2.789
 1656SOL     OW 5300   0.875   0.989   2.725
 1656SOL    HW1 5301   0.922   0.913   2.759
 1656SOL    HW2 5302   0.828   1.024   2.801
 1657SOL     OW 5303   1.049   0.953   1.942
 1657SOL    HW1 5304   1.031   1.018   1.874
 1657SOL    HW2 5305   1.131   0.912   1.914
 1658SOL     OW 5306   1.823   1.568   2.712
 1658SOL    HW1 5307   1.750   1.563   2.651
 1658SOL    HW2 5308   1.794   1.519   2.788
 1659SOL     OW 5309   0.229   1.342   3.754
 1659SOL    HW1 5310   0.137   1.317   3.749
 1659SOL    HW2 5311   0.247   1.353   3.847
 1660SOL     OW 5312   0.140   1.174   2.528
 1660SOL    HW1 5313   0.183   1.153   2.611
 1660SOL    HW2 5314   0.211   1.174   2.464
 1661SOL     OW 5315   0.676   1.410   3.496
 1661SOL    HW1 5316   0.597   1.371   3.533
 1661SOL    HW2 5317   0.688   1.492   3.543
 1662SOL     OW 5318   1.777   0.138   3.136
 1662SOL    HW1 5319   1.828   0.060   3.160
 1662SOL    HW2 5320   1.790   0.147   3.042
 1663SOL     OW 5321   0.405   0.413   2.382
 1663SOL    HW1 5322   0.442   0.344   2.327
 1663SOL    HW2 5323   0.369   0.368   2.457
 1664SOL     OW 5324   1.697   1.473   2.942
 1664SOL    HW1 5325   1.620   1.454   2.888
 1664SOL    HW2 5326   1.696   1.405   3.010
 1665SOL     OW 5327   0.374   0.570   3.110
 1665SOL    HW1 5328   0.417   0.492   3.145
 1665SOL    HW2 5329   0.358   0.549   3.018
 1666SOL     OW 5330   0.829   1.626   2.499
 1666SOL    HW1 5331   0.829   1.712   2.457
 1666SOL    HW2 5332   0.754   1.580   2.461
 1667SOL     OW 5333   1.385   0.209   2.976
 1667SOL    HW1 5334   1.479   0.213   2.991
 1667SOL    HW2 5335   1.346   0.250   3.053
 1668SOL     OW 5336   0.985   0.057   2.988
 1668SOL    HW1 5337   0.937   7.256   2.995
 1668SOL    HW2 5338   1.072   0.031   2.957
 1669SOL     OW 5339   0.793   1.317   2.212
 1669SOL    HW1 5340   0.769   1.226   2.228
 1669SOL    HW2 5341   0.873   1.330   2.262
 1670SOL     OW 5342   0.601   1.571   3.162
 1670SOL    HW1 5343   0.607   1.642   3.227
 1670SOL    HW2 5344   0.688   1.566   3.123
 1671SOL     OW 5345   1.285   0.142   2.012
 1671SOL    HW1 5346   1.259   0.058   1.975
 1671SOL    HW2 5347   1.209   0.198   1.999
 1672SOL     OW 5348   1.272   0.472   2.531
 1672SOL    HW1 5349   1.225   0.556   2.534
 1672SOL    HW2 5350   1.280   0.446   2.623
 1673SOL     OW 5351   1.605   0.248   2.753
 1673SOL    HW1 5352   1.526   0.205   2.720
 1673SOL    HW2 5353   1.615   0.326   2.698
 1674SOL     OW 5354   0.090   1.111   2.159
 1674SOL    HW1 5355   0.158   1.044   2.150
 1674SOL    HW2 5356   0.034   1.078   2.230
 1675SOL     OW 5357   0.907   1.683   2.185
 1675SOL    HW1 5358   0.825   1.667   2.138
 1675SOL    HW2 5359   0.885   1.752   2.248
 1676SOL     OW 5360   0.254   0.687   3.877
 1676SOL    HW1 5361   0.163   0.667   3.856
 1676SOL    HW2 5362   0.281   0.749   3.810
 1677SOL     OW 5363   0.205   0.294   4.718
 1677SOL    HW1 5364   0.246   0.244   4.788
 1677SOL    HW2 5365   0.116   0.258   4.711
 1678SOL     OW 5366   7.225   0.312   4.427
 1678SOL    HW1 5367   7.160   0.376   4.400
 1678SOL    HW2 5368   7.215   0.240   4.364
 1679SOL     OW 5369   0.584   1.311   4.934
 1679SOL    HW1 5370   0.502   1.314   4.884
 1679SOL    HW2 5371   0.606   1.403   4.949
 1680SOL     OW 5372   1.592   1.527   4.425
 1680SOL    HW1 5373   1.548   1.486   4.500
 1680SOL    HW2 5374   1.524   1.534   4.358
 1681SOL     OW 5375   1.128   0.715   4.416
 1681SOL    HW1 5376   1.172   0.798   4.398
 1681SOL    HW2 5377   1.081   0.730   4.498
 1682SOL     OW 5378   1.811   0.585   3.933
 1682SOL    HW1 5379   1.772   0.588   3.846
 1682SOL    HW2 5380   1.771   0.509   3.975
 1683SOL     OW 5381   0.718   1.128   4.766
 1683SOL    HW1 5382   0.669   1.162   4.840
 1683SOL    HW2 5383   0.756   1.205   4.724
 1684SOL     OW 5384   0.682   0.962   4.380
 1684SOL    HW1 5385   0.754   0.965   4.443
 1684SOL    HW2 5386   0.620   1.027   4.412
 1685SOL     OW 5387   0.358   1.397   4.792
 1685SOL    HW1 5388   0.276   1.368   4.752
 1685SOL    HW2 5389   0.393   1.461   4.730
 1686SOL     OW 5390   1.442   1.488   5.094
 1686SOL    HW1 5391   1.503   1.561   5.104
 1686SOL    HW2 5392   5.010   5.150   0.004
 1687SOL     OW 5393   4.093   4.016   0.028
 1687SOL    HW1 5394   4.159   3.959   0.068
 1687SOL    HW2 5395   4.014   3.963   0.024
 1688SOL     OW 5396   1.614   0.481   4.455
 1688SOL    HW1 5397   1.598   0.521   4.369
 1688SOL    HW2 5398   1.562   0.534   4.516
 1689SOL     OW 5399   0.187   1.751   4.192
 1689SOL    HW1 5400   0.236   1.811   4.249
 1689SOL    HW2 5401   0.211   1.777   4.103
 1690SOL     OW 5402   4.715   5.024   0.248
 1690SOL    HW1 5403   4.733   5.057   0.336
 1690SOL    HW2 5404   4.679   4.937   0.262
 1691SOL     OW 5405   0.228   1.483   4.255
 1691SOL    HW1 5406   0.214   1.576   4.234
 1691SOL    HW2 5407   0.203   1.475   4.347
 1692SOL     OW 5408   0.289   1.085   4.615
 1692SOL    HW1 5409   0.290   0.997   4.652
 1692SOL    HW2 5410   0.247   1.139   4.682
 1693SOL     OW 5411   0.563   1.833   5.076
 1693SOL    HW1 5412   0.496   1.799   5.136
 1693SOL    HW2 5413   0.600   1.908   5.121
 1694SOL     OW 5414   0.561   0.976   3.892
 1694SOL    HW1 5415   0.606   1.021   3.821
 1694SOL    HW2 5416   0.605   1.005   3.971
 1695SOL     OW 5417   5.211   3.730   0.046
 1695SOL    HW1 5418   5.143   3.789   0.014
 1695SOL    HW2 5419   5.281   3.787   0.077
 1696SOL     OW 5420   0.107   0.753   4.267
 1696SOL    HW1 5421   0.025   0.709   4.242
 1696SOL    HW2 5422   0.096   0.773   4.360
 1697SOL     OW 5423   1.852   1.726   4.045
 1697SOL    HW1 5424   1.928   1.716   4.103
 1697SOL    HW2 5425   1.851   1.820   4.024
 1698SOL     OW 5426   7.272   1.565   3.848
 1698SOL    HW1 5427   7.262   1.469   3.851
 1698SOL    HW2 5428   7.185   1.597   3.825
 1699SOL     OW 5429   1.701   0.939   4.375
 1699SOL    HW1 5430   1.777   0.890   4.341
 1699SOL    HW2 5431   1.678   0.999   4.304
 1700SOL     OW 5432   1.663   1.120   4.161
 1700SOL    HW1 5433   1.744   1.100   4.114
 1700SOL    HW2 5434   1.687   1.189   4.223
 1701SOL     OW 5435   3.782   4.334   0.147
 1701SOL    HW1 5436   3.860   4.389   0.159
 1701SOL    HW2 5437   3.710   4.385   0.183
 1702SOL     OW 5438   0.620   1.393   4.476
 1702SOL    HW1 5439   0.579   1.307   4.470
 1702SOL    HW2 5440   0.620   1.426   4.386
 1703SOL     OW 5441   1.272   1.200   5.145
 1703SOL    HW1 5442   1.315   1.167   5.066
 1703SOL    HW2 5443   4.985   4.859   0.057
 1704SOL     OW 5444   0.855   0.017   4.256
 1704SOL    HW1 5445   0.891   0.098   4.220
 1704SOL    HW2 5446   0.761   0.025   4.242
 1705SOL     OW 5447   0.170   0.934   4.966
 1705SOL    HW1 5448   0.262   0.909   4.975
 1705SOL    HW2 5449   0.136   0.879   4.896
 1706SOL     OW 5450   1.543   1.030   3.925
 1706SOL    HW1 5451   1.473   0.971   3.953
 1706SOL    HW2 5452   1.580   1.064   4.006
 1707SOL     OW 5453   4.921   5.470   0.216
 1707SOL    HW1 5454   4.882   5.530   0.152
 1707SOL    HW2 5455   4.913   5.384   0.176
 1708SOL     OW 5456   1.480   1.397   4.641
 1708SOL    HW1 5457   1.416   1.428   4.705
 1708SOL    HW2 5458   1.451   1.308   4.620
 1709SOL     OW 5459   1.623   1.824   4.272
 1709SOL    HW1 5460   1.616   1.767   4.196
 1709SOL    HW2 5461   1.628   1.764   4.347
 1710SOL     OW 5462   0.587   0.698   4.014
 1710SOL    HW1 5463   0.587   0.785   3.972
 1710SOL    HW2 5464   0.517   0.704   4.080
 1711SOL     OW 5465   1.286   0.391   4.668
 1711SOL    HW1 5466   1.196   0.359   4.673
 1711SOL    HW2 5467   1.336   0.330   4.723
 1712SOL     OW 5468   1.583   1.665   4.050
 1712SOL    HW1 5469   1.678   1.670   4.039
 1712SOL    HW2 5470   1.550   1.653   3.961
 1713SOL     OW 5471   4.400   4.227   0.022
 1713SOL    HW1 5472   4.453   4.175   0.083
 1713SOL    HW2 5473   0.747   0.529   5.095
 1714SOL     OW 5474   5.034   4.236   0.280
 1714SOL    HW1 5475   4.962   4.273   0.331
 1714SOL    HW2 5476   5.110   4.242   0.337
 1715SOL     OW 5477   4.618   4.523   0.210
 1715SOL    HW1 5478   4.655   4.444   0.173
 1715SOL    HW2 5479   4.531   4.497   0.240
 1716SOL     OW 5480   1.019   0.419   4.938
 1716SOL    HW1 5481   0.926   0.429   4.958
 1716SOL    HW2 5482   1.021   0.379   4.851
 1717SOL     OW 5483   1.065   0.699   4.146
 1717SOL    HW1 5484   1.084   0.698   4.240
 1717SOL    HW2 5485   0.979   0.658   4.138
 1718SOL     OW 5486   0.063   0.847   4.531
 1718SOL    HW1 5487   0.147   0.830   4.574
 1718SOL    HW2 5488   0.032   0.929   4.571
 1719SOL     OW 5489   3.767   5.454   0.157
 1719SOL    HW1 5490   3.786   5.481   0.247
 1719SOL    HW2 5491   3.702   5.518   0.127
 1720SOL     OW 5492   0.866   0.369   3.936
 1720SOL    HW1 5493   0.920   0.405   3.866
 1720SOL    HW2 5494   0.812   0.303   3.894
 1721SOL     OW 5495   1.401   1.163   4.284
 1721SOL    HW1 5496   1.483   1.156   4.235
 1721SOL    HW2 5497   1.349   1.227   4.236
 1722SOL     OW 5498   0.633   0.176   4.606
 1722SOL    HW1 5499   0.620   0.187   4.700
 1722SOL    HW2 5500   0.606   0.259   4.568
 1723SOL     OW 5501   0.999   1.464   4.195
 1723SOL    HW1 5502   0.980   1.533   4.132
 1723SOL    HW2 5503   0.964   1.496   4.277
 1724SOL     OW 5504   0.362   1.828   4.598
 1724SOL    HW1 5505   0.404   1.743   4.611
 1724SOL    HW2 5506   0.430   1.891   4.617
 1725SOL     OW 5507   1.807   1.036   4.615
 1725SOL    HW1 5508   1.764   1.022   4.531
 1725SOL    HW2 5509   1.735   1.048   4.677
 1726SOL     OW 5510   4.859   5.210   0.089
 1726SOL    HW1 5511   4.820   5.138   0.139
 1726SOL    HW2 5512   4.787   5.245   0.036
 1727SOL     OW 5513   0.307   0.947   4.011
 1727SOL    HW1 5514   0.390   0.957   3.964
 1727SOL    HW2 5515   0.288   0.853   4.007
 1728SOL     OW 5516   1.480   0.783   4.423
 1728SOL    HW1 5517   1.478   0.739   4.508
 1728SOL    HW2 5518   1.559   0.837   4.426
 1729SOL     OW 5519   4.090   4.964   0.326
 1729SOL    HW1 5520   4.065   4.950   0.235
 1729SOL    HW2 5521   4.052   5.049   0.349
 1730SOL     OW 5522   1.161   1.759   3.947
 1730SOL    HW1 5523   1.075   1.736   3.983
 1730SOL    HW2 5524   1.176   1.693   3.880
 1731SOL     OW 5525   3.833   3.913   0.009
 1731SOL    HW1 5526   0.150   0.354   5.130
 1731SOL    HW2 5527   3.795   3.895   0.095
 1732SOL     OW 5528   1.650   1.393   3.821
 1732SOL    HW1 5529   1.608   1.479   3.811
 1732SOL    HW2 5530   1.585   1.331   3.789
 1733SOL     OW 5531   0.477   1.763   4.032
 1733SOL    HW1 5532   0.519   1.810   4.104
 1733SOL    HW2 5533   0.549   1.722   3.985
 1734SOL     OW 5534   1.421   0.135   4.155
 1734SOL    HW1 5535   1.387   0.125   4.066
 1734SOL    HW2 5536   1.514   0.152   4.143
 1735SOL     OW 5537   0.152   1.801   4.932
 1735SOL    HW1 5538   0.138   1.726   4.989
 1735SOL    HW2 5539   0.142   1.766   4.843
 1736SOL     OW 5540   0.935   1.711   4.594
 1736SOL    HW1 5541   1.017   1.662   4.600
 1736SOL    HW2 5542   0.887   1.670   4.522
 1737SOL     OW 5543   0.378   0.685   4.199
 1737SOL    HW1 5544   0.373   0.590   4.209
 1737SOL    HW2 5545   0.289   0.715   4.217
 1738SOL     OW 5546   0.706   0.163   3.837
 1738SOL    HW1 5547   0.787   0.118   3.812
 1738SOL    HW2 5548   0.637   0.116   3.790
 1739SOL     OW 5549   0.885   1.519   4.910
 1739SOL    HW1 5550   0.857   1.480   4.827
 1739SOL    HW2 5551   0.932   1.448   4.955
 1740SOL     OW 5552   4.978   4.256   0.012
 1740SOL    HW1 5553   5.009   4.248   0.102
 1740SOL    HW2 5554   1.369   0.701   5.132
 1741SOL     OW 5555   0.810   1.378   4.679
 1741SOL    HW1 5556   0.896   1.375   4.637
 1741SOL    HW2 5557   0.749   1.393   4.607
 1742SOL     OW 5558   0.924   0.530   4.613
 1742SOL    HW1 5559   0.904   0.515   4.520
 1742SOL    HW2 5560   0.952   0.444   4.645
 1743SOL     OW 5561   0.579   0.046   4.217
 1743SOL    HW1 5562   0.503   0.042   4.275
 1743SOL    HW2 5563   0.561   0.121   4.160
 1744SOL     OW 5564   1.447   1.220   3.747
 1744SOL    HW1 5565   1.476   1.149   3.805
 1744SOL    HW2 5566   1.364   1.250   3.786
 1745SOL     OW 5567   0.346   0.035   3.981
 1745SOL    HW1 5568   0.410   0.105   3.997
 1745SOL    HW2 5569   0.398   7.241   3.955
 1746SOL     OW 5570   0.957   0.259   4.172
 1746SOL    HW1 5571   0.926   0.297   4.090
 1746SOL    HW2 5572   1.051   0.279   4.174
 1747SOL     OW 5573   4.713   4.310   0.052
 1747SOL    HW1 5574   1.038   0.691   5.114
 1747SOL    HW2 5575   4.806   4.292   0.037
 1748SOL     OW 5576   1.189   1.607   4.539
 1748SOL    HW1 5577   1.221   1.659   4.466
 1748SOL    HW2 5578   1.228   1.648   4.617
 1749SOL     OW 5579   0.493   1.152   4.443
 1749SOL    HW1 5580   0.428   1.130   4.509
 1749SOL    HW2 5581   0.445   1.147   4.360
 1750SOL     OW 5582   1.249   1.800   4.344
 1750SOL    HW1 5583   1.297   1.863   4.290
 1750SOL    HW2 5584   1.178   1.850   4.383
 1751SOL     OW 5585   1.031   0.507   3.761
 1751SOL    HW1 5586   0.993   0.590   3.734
 1751SOL    HW2 5587   1.094   0.530   3.829
 1752SOL     OW 5588   0.111   0.528   5.078
 1752SOL    HW1 5589   0.198   0.550   5.044
 1752SOL    HW2 5590   3.740   4.226   0.005
 1753SOL     OW 5591   0.582   0.204   4.881
 1753SOL    HW1 5592   0.612   0.125   4.925
 1753SOL    HW2 5593   0.487   0.204   4.893
 1754SOL     OW 5594   0.876   0.459   4.356
 1754SOL    HW1 5595   0.841   0.515   4.287
 1754SOL    HW2 5596   0.901   0.378   4.310
 1755SOL     OW 5597   0.900   0.088   4.519
 1755SOL    HW1 5598   0.888   0.062   4.428
 1755SOL    HW2 5599   0.812   0.109   4.551
 1756SOL     OW 5600   1.416   1.134   4.576
 1756SOL    HW1 5601   1.358   1.059   4.593
 1756SOL    HW2 5602   1.414   1.145   4.481
 1757SOL     OW 5603   1.455   0.628   4.655
 1757SOL    HW1 5604   1.397   0.553   4.671
 1757SOL    HW2 5605   1.516   0.627   4.729
 1758SOL     OW 5606   1.815   0.783   4.121
 1758SOL    HW1 5607   1.882   0.744   4.177
 1758SOL    HW2 5608   1.811   0.725   4.044
 1759SOL     OW 5609   0.505   1.425   3.917
 1759SOL    HW1 5610   0.424   1.401   3.960
 1759SOL    HW2 5611   0.511   1.365   3.842
 1760SOL     OW 5612   1.745   1.292   4.344
 1760SOL    HW1 5613   1.837   1.287   4.371
 1760SOL    HW2 5614   1.715   1.377   4.378
 1761SOL     OW 5615   1.397   0.580   3.785
 1761SOL    HW1 5616   1.344   0.554   3.860
 1761SOL    HW2 5617   1.487   0.560   3.810
 1762SOL     OW 5618   0.521   0.246   4.030
 1762SOL    HW1 5619   0.596   0.226   3.973
 1762SOL    HW2 5620   0.488   0.330   3.997
 1763SOL     OW 5621   5.417   4.858   0.123
 1763SOL    HW1 5622   5.503   4.829   0.092
 1763SOL    HW2 5623   5.432   4.945   0.159
 1764SOL     OW 5624   1.010   1.316   5.050
 1764SOL    HW1 5625   0.932   1.285   5.096
 1764SOL    HW2 5626   1.083   1.292   5.107
 1765SOL     OW 5627   5.275   5.250   0.230
 1765SOL    HW1 5628   5.261   5.283   0.141
 1765SOL    HW2 5629   5.356   5.199   0.224
 1766SOL     OW 5630   1.154   1.252   4.825
 1766SOL    HW1 5631   1.089   1.268   4.892
 1766SOL    HW2 5632   1.113   1.282   4.744
 1767SOL     OW 5633   1.601   1.086   4.785
 1767SOL    HW1 5634   1.584   1.150   4.855
 1767SOL    HW2 5635   1.532   1.102   4.721
 1768SOL     OW 5636   4.529   3.745   0.003
 1768SOL    HW1 5637   0.911   0.099   5.059
 1768SOL    HW2 5638   4.600   3.797   0.042
 1769SOL     OW 5639   4.612   4.774   0.324
 1769SOL    HW1 5640   4.633   4.756   0.416
 1769SOL    HW2 5641   4.622   4.689   0.280
 1770SOL     OW 5642   0.708   1.047   4.116
 1770SOL    HW1 5643   0.691   1.017   4.206
 1770SOL    HW2 5644   0.790   1.003   4.091
 1771SOL     OW 5645   0.425   0.835   4.984
 1771SOL    HW1 5646   0.490   0.843   5.055
 1771SOL    HW2 5647   0.399   0.743   4.985
 1772SOL     OW 5648   1.273   0.379   5.030
 1772SOL    HW1 5649   1.304   0.460   5.072
 1772SOL    HW2 5650   1.187   0.403   4.995
 1773SOL     OW 5651   0.111   1.582   5.094
 1773SOL    HW1 5652   3.739   5.248   0.037
 1773SOL    HW2 5653   0.204   1.557   5.089
 1774SOL     OW 5654   0.349   1.136   4.211
 1774SOL    HW1 5655   0.347   1.210   4.151
 1774SOL    HW2 5656   0.339   1.059   4.155
 1775SOL     OW 5657   0.557   0.468   4.562
 1775SOL    HW1 5658   0.563   0.529   4.488
 1775SOL    HW2 5659   0.611   0.508   4.630
 1776SOL     OW 5660   1.252   1.359   4.145
 1776SOL    HW1 5661   1.305   1.432   4.175
 1776SOL    HW2 5662   1.162   1.383   4.169
 1777SOL     OW 5663   1.318   1.472   4.851
 1777SOL    HW1 5664   1.360   1.472   4.937
 1777SOL    HW2 5665   1.262   1.394   4.852
 1778SOL     OW 5666   1.589   0.627   4.216
 1778SOL    HW1 5667   1.527   0.682   4.264
 1778SOL    HW2 5668   1.653   0.688   4.181
 1779SOL     OW 5669   0.367   1.511   5.039
 1779SOL    HW1 5670   0.352   1.473   4.952
 1779SOL    HW2 5671   0.455   1.547   5.034
 1780SOL     OW 5672   4.040   4.435   0.194
 1780SOL    HW1 5673   4.117   4.435   0.137
 1780SOL    HW2 5674   4.072   4.399   0.277
 1781SOL     OW 5675   5.297   4.487   0.295
 1781SOL    HW1 5676   5.208   4.518   0.281
 1781SOL    HW2 5677   5.341   4.500   0.211
 1782SOL     OW 5678   4.039   3.689   0.213
 1782SOL    HW1 5679   4.028   3.637   0.134
 1782SOL    HW2 5680   4.121   3.736   0.200
 1783SOL     OW 5681   0.578   0.873   4.755
 1783SOL    HW1 5682   0.621   0.959   4.754
 1783SOL    HW2 5683   0.530   0.871   4.838
 1784SOL     OW 5684   1.300   0.870   4.695
 1784SOL    HW1 5685   1.210   0.840   4.686
 1784SOL    HW2 5686   1.353   0.791   4.682
 1785SOL     OW 5687   1.205   0.529   3.981
 1785SOL    HW1 5688   1.218   0.455   4.040
 1785SOL    HW2 5689   1.164   0.596   4.035
 1786SOL     OW 5690   0.309   0.165   4.936
 1786SOL    HW1 5691   0.262   0.199   5.012
 1786SOL    HW2 5692   0.328   0.073   4.959
 1787SOL     OW 5693   0.046   1.330   4.980
 1787SOL    HW1 5694   0.078   1.271   5.048
 1787SOL    HW2 5695   0.048   1.417   5.022
 1788SOL     OW 5696   0.693   0.614   4.750
 1788SOL    HW1 5697   0.774   0.613   4.699
 1788SOL    HW2 5698   0.661   0.704   4.743
 1789SOL     OW 5699   0.339   0.043   4.359
 1789SOL    HW1 5700   0.304   0.128   4.382
 1789SOL    HW2 5701   0.294   7.262   4.416
 1790SOL     OW 5702   1.615   0.408   4.049
 1790SOL    HW1 5703   1.663   0.347   4.105
 1790SOL    HW2 5704   1.591   0.480   4.108
 1791SOL     OW 5705   1.035   0.766   4.688
 1791SOL    HW1 5706   1.027   0.775   4.783
 1791SOL    HW2 5707   0.999   0.679   4.669
 1792SOL     OW 5708   4.574   5.263   0.223
 1792SOL    HW1 5709   4.592   5.292   0.134
 1792SOL    HW2 5710   4.606   5.173   0.227
 1793SOL     OW 5711   5.512   5.114   0.183
 1793SOL    HW1 5712   5.531   5.143   0.093
 1793SOL    HW2 5713   5.588   5.143   0.234
 1794SOL     OW 5714   1.521   0.285   3.818
 1794SOL    HW1 5715   1.447   0.234   3.852
 1794SOL    HW2 5716   1.558   0.328   3.894
 1795SOL     OW 5717   1.276   0.822   3.742
 1795SOL    HW1 5718   1.318   0.736   3.748
 1795SOL    HW2 5719   1.310   0.859   3.660
 1796SOL     OW 5720   1.063   1.362   4.587
 1796SOL    HW1 5721   1.078   1.290   4.525
 1796SOL    HW2 5722   1.117   1.434   4.554
 1797SOL     OW 5723   0.308   0.806   4.673
 1797SOL    HW1 5724   0.401   0.827   4.676
 1797SOL    HW2 5725   0.303   0.712   4.689
 1798SOL     OW 5726   0.340   0.530   4.716
 1798SOL    HW1 5727   0.285   0.451   4.714
 1798SOL    HW2 5728   0.412   0.511   4.657
 1799SOL     OW 5729   4.926   3.983   0.262
 1799SOL    HW1 5730   4.921   3.984   0.358
 1799SOL    HW2 5731   4.971   4.065   0.240
 1800SOL     OW 5732   4.747   3.895   0.078
 1800SOL    HW1 5733   4.810   3.910   0.149
 1800SOL    HW2 5734   1.154   0.277   5.147
 1801SOL     OW 5735   7.245   1.288   3.834
 1801SOL    HW1 5736   7.157   1.256   3.812
 1801SOL    HW2 5737   7.278   1.223   3.896
 1802SOL     OW 5738   0.116   1.723   4.671
 1802SOL    HW1 5739   0.117   1.641   4.622
 1802SOL    HW2 5740   0.193   1.771   4.641
 1803SOL     OW 5741   0.491   1.580   4.633
 1803SOL    HW1 5742   0.561   1.642   4.656
 1803SOL    HW2 5743   0.533   1.516   4.576
 1804SOL     OW 5744   0.996   0.808   4.955
 1804SOL    HW1 5745   1.048   0.875   4.999
 1804SOL    HW2 5746   0.906   0.831   4.975
 1805SOL     OW 5747   7.248   0.519   4.835
 1805SOL    HW1 5748   0.033   0.467   4.791
 1805SOL    HW2 5749   7.280   0.527   4.925
 1806SOL     OW 5750   3.909   4.108   0.240
 1806SOL    HW1 5751   3.985   4.113   0.183
 1806SOL    HW2 5752   3.857   4.186   0.219
 1807SOL     OW 5753   5.054   4.589   0.224
 1807SOL    HW1 5754   5.071   4.681   0.205
 1807SOL    HW2 5755   5.035   4.550   0.139
 1808SOL     OW 5756   0.821   0.581   4.108
 1808SOL    HW1 5757   0.829   0.508   4.046
 1808SOL    HW2 5758   0.742   0.627   4.081
 1809SOL     OW 5759   1.642   0.628   4.858
 1809SOL    HW1 5760   1.638   0.569   4.933
 1809SOL    HW2 5761   1.732   0.623   4.827
 1810SOL     OW 5762   0.739   0.428   4.947
 1810SOL    HW1 5763   0.686   0.351   4.926
 1810SOL    HW2 5764   0.716   0.492   4.880
 1811SOL     OW 5765   0.992   1.678   5.113
 1811SOL    HW1 5766   0.957   1.632   5.037
 1811SOL    HW2 5767   0.969   1.769   5.099
 1812SOL     OW 5768   0.443   0.485   3.905
 1812SOL    HW1 5769   0.514   0.542   3.934
 1812SOL    HW2 5770   0.366   0.541   3.902
 1813SOL     OW 5771   0.164   1.139   5.147
 1813SOL    HW1 5772   3.842   4.737   0.076
 1813SOL    HW2 5773   0.163   1.070   5.080
 1814SOL     OW 5774   1.312   1.045   4.906
 1814SOL    HW1 5775   1.316   0.983   4.833
 1814SOL    HW2 5776   1.257   1.117   4.874
 1815SOL     OW 5777   1.333   0.875   4.008
 1815SOL    HW1 5778   1.263   0.842   4.065
 1815SOL    HW2 5779   1.303   0.854   3.919
 1816SOL     OW 5780   1.750   1.706   4.865
 1816SOL    HW1 5781   1.825   1.735   4.812
 1816SOL    HW2 5782   1.734   1.616   4.837
 1817SOL     OW 5783   1.259   1.731   4.783
 1817SOL    HW1 5784   1.346   1.770   4.778
 1817SOL    HW2 5785   1.273   1.643   4.817
 1818SOL     OW 5786   0.107   1.281   4.722
 1818SOL    HW1 5787   0.083   1.304   4.811
 1818SOL    HW2 5788   0.046   1.211   4.698
 1819SOL     OW 5789   4.322   5.303   0.307
 1819SOL    HW1 5790   4.286   5.390   0.293
 1819SOL    HW2 5791   4.411   5.308   0.273
 1820SOL     OW 5792   1.770   0.223   4.182
 1820SOL    HW1 5793   1.826   0.232   4.105
 1820SOL    HW2 5794   1.781   0.132   4.209
 1821SOL     OW 5795   1.395   1.578   4.234
 1821SOL    HW1 5796   1.450   1.611   4.163
 1821SOL    HW2 5797   1.340   1.653   4.259
 1822SOL     OW 5798   1.268   0.942   4.366
 1822SOL    HW1 5799   1.342   0.883   4.382
 1822SOL    HW2 5800   1.307   1.018   4.324
 1823SOL     OW 5801   0.750   1.248   5.146
 1823SOL    HW1 5802   4.373   4.950   0.069
 1823SOL    HW2 5803   0.685   1.270   5.079
 1824SOL     OW 5804   0.679   1.634   3.894
 1824SOL    HW1 5805   0.686   1.647   3.799
 1824SOL    HW2 5806   0.623   1.557   3.904
 1825SOL     OW 5807   1.617   1.697   5.111
 1825SOL    HW1 5808   1.661   1.698   5.027
 1825SOL    HW2 5809   1.602   1.790   5.132
 1826SOL     OW 5810   1.829   0.138   4.694
 1826SOL    HW1 5811   1.840   0.051   4.655
 1826SOL    HW2 5812   1.755   0.176   4.648
 1827SOL     OW 5813   0.226   0.284   4.437
 1827SOL    HW1 5814   0.133   0.301   4.425
 1827SOL    HW2 5815   0.240   0.291   4.532
 1828SOL     OW 5816   1.214   1.566   3.757
 1828SOL    HW1 5817   1.210   1.474   3.783
 1828SOL    HW2 5818   1.146   1.575   3.690
 1829SOL     OW 5819   0.813   0.989   5.087
 1829SOL    HW1 5820   0.907   0.994   5.104
 1829SOL    HW2 5821   0.781   1.079   5.096
 1830SOL     OW 5822   0.934   0.924   4.046
 1830SOL    HW1 5823   0.974   0.938   3.960
 1830SOL    HW2 5824   0.984   0.852   4.084
 1831SOL     OW 5825   1.485   1.640   3.789
 1831SOL    HW1 5826   1.394   1.616   3.773
 1831SOL    HW2 5827   1.524   1.645   3.701
 1832SOL     OW 5828   4.021   4.944   0.067
 1832SOL    HW1 5829   4.024   5.020   0.010
 1832SOL    HW2 5830   3.945   4.893   0.036
 1833SOL     OW 5831   1.581   1.274   4.986
 1833SOL    HW1 5832   1.666   1.274   5.030
 1833SOL    HW2 5833   1.531   1.342   5.030
 1834SOL     OW 5834   1.073   1.127   4.450
 1834SOL    HW1 5835   0.999   1.077   4.486
 1834SOL    HW2 5836   1.132   1.060   4.415
 1835SOL     OW 5837   1.017   0.273   4.697
 1835SOL    HW1 5838   0.989   0.227   4.617
 1835SOL    HW2 5839   1.003   0.210   4.767
 1836SOL     OW 5840   0.627   1.492   4.217
 1836SOL    HW1 5841   0.671   1.433   4.156
 1836SOL    HW2 5842   0.546   1.517   4.171
 1837SOL     OW 5843   1.713   0.437   5.051
 1837SOL    HW1 5844   1.806   0.462   5.053
 1837SOL    HW2 5845   1.711   0.355   5.001
 1838SOL     OW 5846   0.263   1.337   4.030
 1838SOL    HW1 5847   0.189   1.276   4.029
 1838SOL    HW2 5848   0.246   1.394   4.105
 1839SOL     OW 5849   4.269   3.834   0.167
 1839SOL    HW1 5850   4.356   3.818   0.130
 1839SOL    HW2 5851   4.285   3.853   0.260
 1840SOL     OW 5852   0.097   0.263   3.759
 1840SOL    HW1 5853   0.005   0.273   3.784
 1840SOL    HW2 5854   0.112   0.334   3.697
 1841SOL     OW 5855   1.412   0.875   5.101
 1841SOL    HW1 5856   1.363   0.932   5.042
 1841SOL    HW2 5857   1.502   0.877   5.067
 1842SOL     OW 5858   0.091   0.086   4.039
 1842SOL    HW1 5859   0.081   0.167   3.989
 1842SOL    HW2 5860   0.183   0.062   4.028
 1843SOL     OW 5861   1.213   1.309   3.873
 1843SOL    HW1 5862   1.135   1.254   3.873
 1843SOL    HW2 5863   1.233   1.324   3.965
 1844SOL     OW 5864   4.259   4.456   0.025
 1844SOL    HW1 5865   4.326   4.521   0.002
 1844SOL    HW2 5866   4.306   4.373   0.028
 1845SOL     OW 5867   1.513   1.827   4.765
 1845SOL    HW1 5868   1.545   1.889   4.700
 1845SOL    HW2 5869   1.593   1.789   4.802
 1846SOL     OW 5870   5.135   4.845   0.174
 1846SOL    HW1 5871   5.129   4.877   0.264
 1846SOL    HW2 5872   5.227   4.852   0.152
 1847SOL     OW 5873   4.031   5.386   0.130
 1847SOL    HW1 5874   3.940   5.413   0.119
 1847SOL    HW2 5875   4.026   5.309   0.188
 1848SOL     OW 5876   1.656   0.884   4.971
 1848SOL    HW1 5877   1.653   0.801   4.924
 1848SOL    HW2 5878   1.643   0.950   4.903
 1849SOL     OW 5879   1.224   0.331   4.175
 1849SOL    HW1 5880   1.291   0.262   4.177
 1849SOL    HW2 5881   1.240   0.382   4.254
 1850SOL     OW 5882   0.574   0.698   4.400
 1850SOL    HW1 5883   0.616   0.783   4.393
 1850SOL    HW2 5884   0.507   0.699   4.331
 1851SOL     OW 5885   5.388   3.925   0.132
 1851SOL    HW1 5886   5.367   3.992   0.067
 1851SOL    HW2 5887   5.365   3.965   0.216
 1852SOL     OW 5888   5.422   4.561   0.066
 1852SOL    HW1 5889   5.414   4.656   0.078
 1852SOL    HW2 5890   1.746   0.904   5.127
 1853SOL     OW 5891   0.815   1.353   3.806
 1853SOL    HW1 5892   0.802   1.346   3.901
 1853SOL    HW2 5893   0.845   1.442   3.792
 1854SOL     OW 5894   0.670   1.781   4.661
 1854SOL    HW1 5895   0.653   1.872   4.638
 1854SOL    HW2 5896   0.764   1.769   4.647
 1855SOL     OW 5897   0.876   0.978   4.582
 1855SOL    HW1 5898   0.925   0.909   4.624
 1855SOL    HW2 5899   0.827   1.020   4.653
 1856SOL     OW 5900   1.046   0.950   3.803
 1856SOL    HW1 5901   1.030   1.018   3.737
 1856SOL    HW2 5902   1.129   0.911   3.777
 1857SOL     OW 5903   1.827   1.573   4.560
 1857SOL    HW1 5904   1.753   1.568   4.500
 1857SOL    HW2 5905   1.802   1.517   4.633
 1858SOL     OW 5906   0.140   1.149   4.392
 1858SOL    HW1 5907   0.184   1.132   4.475
 1858SOL    HW2 5908   0.211   1.158   4.329
 1859SOL     OW 5909   4.330   5.039   0.215
 1859SOL    HW1 5910   4.256   4.999   0.261
 1859SOL    HW2 5911   4.325   5.132   0.235
 1860SOL     OW 5912   1.694   0.194   4.927
 1860SOL    HW1 5913   1.697   0.112   4.975
 1860SOL    HW2 5914   1.744   0.177   4.847
 1861SOL     OW 5915   0.372   0.415   4.238
 1861SOL    HW1 5916   0.426   0.345   4.200
 1861SOL    HW2 5917   0.326   0.373   4.310
 1862SOL     OW 5918   1.711   1.452   4.778
 1862SOL    HW1 5919   1.629   1.428   4.735
 1862SOL    HW2 5920   1.726   1.383   4.843
 1863SOL     OW 5921   0.366   0.570   4.992
 1863SOL    HW1 5922   0.417   0.506   5.042
 1863SOL    HW2 5923   0.377   0.544   4.901
 1864SOL     OW 5924   0.827   1.626   4.360
 1864SOL    HW1 5925   0.828   1.712   4.317
 1864SOL    HW2 5926   0.752   1.581   4.321
 1865SOL     OW 5927   1.409   0.220   4.853
 1865SOL    HW1 5928   1.503   0.222   4.870
 1865SOL    HW2 5929   1.370   0.272   4.922
 1866SOL     OW 5930   0.986   0.069   4.884
 1866SOL    HW1 5931   0.936   7.269   4.879
 1866SOL    HW2 5932   1.075   0.044   4.856
 1867SOL     OW 5933   0.785   1.314   4.075
 1867SOL    HW1 5934   0.760   1.223   4.093
 1867SOL    HW2 5935   0.865   1.327   4.126
 1868SOL     OW 5936   0.630   1.579   4.993
 1868SOL    HW1 5937   0.616   1.672   5.010
 1868SOL    HW2 5938   0.721   1.573   4.964
 1869SOL     OW 5939   1.307   0.137   3.907
 1869SOL    HW1 5940   1.289   0.053   3.864
 1869SOL    HW2 5941   1.223   0.182   3.906
 1870SOL     OW 5942   1.267   0.474   4.400
 1870SOL    HW1 5943   1.220   0.557   4.405
 1870SOL    HW2 5944   1.277   0.447   4.491
 1871SOL     OW 5945   1.610   0.236   4.575
 1871SOL    HW1 5946   1.523   0.201   4.552
 1871SOL    HW2 5947   1.614   0.321   4.531
 1872SOL     OW 5948   0.085   1.117   4.011
 1872SOL    HW1 5949   0.156   1.053   4.001
 1872SOL    HW2 5950   0.033   1.085   4.085
 1873SOL     OW 5951   0.908   1.681   4.044
 1873SOL    HW1 5952   0.829   1.663   3.994
 1873SOL    HW2 5953   0.883   1.750   4.106
 1874SOL     OW 5954   0.212   2.535   0.163
 1874SOL    HW1 5955   0.127   2.504   0.196
 1874SOL    HW2 5956   0.201   2.536   0.067
 1875SOL     OW 5957   0.204   2.163   0.990
 1875SOL    HW1 5958   0.243   2.118   1.065
 1875SOL    HW2 5959   0.111   2.139   0.994
 1876SOL     OW 5960   0.011   2.224   0.587
 1876SOL    HW1 5961   7.250   2.308   0.569
 1876SOL    HW2 5962   0.021   2.183   0.501
 1877SOL     OW 5963   0.571   3.180   1.221
 1877SOL    HW1 5964   0.490   3.181   1.171
 1877SOL    HW2 5965   0.584   3.271   1.248
 1878SOL     OW 5966   1.607   3.375   0.711
 1878SOL    HW1 5967   1.560   3.338   0.786
 1878SOL    HW2 5968   1.539   3.394   0.647
 1879SOL     OW 5969   1.138   2.573   0.690
 1879SOL    HW1 5970   1.183   2.656   0.676
 1879SOL    HW2 5971   1.090   2.586   0.773
 1880SOL     OW 5972   1.856   2.495   0.175
 1880SOL    HW1 5973   1.762   2.503   0.161
 1880SOL    HW2 5974   1.870   2.401   0.188
 1881SOL     OW 5975   0.722   2.997   1.067
 1881SOL    HW1 5976   0.663   3.034   1.132
 1881SOL    HW2 5977   0.763   3.073   1.025
 1882SOL     OW 5978   0.886   2.588   1.839
 1882SOL    HW1 5979   0.872   2.647   1.913
 1882SOL    HW2 5980   0.904   2.647   1.765
 1883SOL     OW 5981   0.688   2.827   0.667
 1883SOL    HW1 5982   0.757   2.838   0.733
 1883SOL    HW2 5983   0.621   2.891   0.692
 1884SOL     OW 5984   0.678   3.004   1.832
 1884SOL    HW1 5985   0.715   3.083   1.872
 1884SOL    HW2 5986   0.603   3.036   1.782
 1885SOL     OW 5987   0.348   3.265   1.074
 1885SOL    HW1 5988   0.272   3.228   1.030
 1885SOL    HW2 5989   0.385   3.325   1.010
 1886SOL     OW 5990   1.440   3.369   1.374
 1886SOL    HW1 5991   1.500   3.443   1.387
 1886SOL    HW2 5992   1.366   3.388   1.430
 1887SOL     OW 5993   0.476   2.238   1.418
 1887SOL    HW1 5994   0.549   2.180   1.438
 1887SOL    HW2 5995   0.400   2.197   1.459
 1888SOL     OW 5996   1.570   2.306   0.754
 1888SOL    HW1 5997   1.493   2.306   0.698
 1888SOL    HW2 5998   1.554   2.377   0.816
 1889SOL     OW 5999   0.235   3.575   0.467
 1889SOL    HW1 6000   0.253   3.652   0.521
 1889SOL    HW2 6001   0.299   3.580   0.396
 1890SOL     OW 6002   1.100   3.195   1.647
 1890SOL    HW1 6003   1.155   3.148   1.584
 1890SOL    HW2 6004   1.049   3.127   1.691
 1891SOL     OW 6005   0.325   3.312   0.503
 1891SOL    HW1 6006   0.289   3.401   0.509
 1891SOL    HW2 6007   0.277   3.262   0.569
 1892SOL     OW 6008   0.277   2.958   0.867
 1892SOL    HW1 6009   0.283   2.868   0.900
 1892SOL    HW2 6010   0.229   3.005   0.936
 1893SOL     OW 6011   0.556   3.700   1.393
 1893SOL    HW1 6012   0.496   3.675   1.463
 1893SOL    HW2 6013   0.607   3.772   1.429
 1894SOL     OW 6014   0.561   2.834   0.179
 1894SOL    HW1 6015   0.567   2.911   0.122
 1894SOL    HW2 6016   0.606   2.860   0.259
 1895SOL     OW 6017   1.626   1.982   1.485
 1895SOL    HW1 6018   1.662   2.060   1.442
 1895SOL    HW2 6019   1.579   2.017   1.561
 1896SOL     OW 6020   0.156   2.600   0.576
 1896SOL    HW1 6021   0.080   2.548   0.550
 1896SOL    HW2 6022   0.131   2.638   0.661
 1897SOL     OW 6023   1.867   3.607   0.311
 1897SOL    HW1 6024   1.939   3.586   0.370
 1897SOL    HW2 6025   1.877   3.700   0.292
 1898SOL     OW 6026   0.069   3.380   0.190
 1898SOL    HW1 6027   0.016   3.300   0.186
 1898SOL    HW2 6028   0.036   3.427   0.266
 1899SOL     OW 6029   1.704   2.792   0.670
 1899SOL    HW1 6030   1.792   2.756   0.659
 1899SOL    HW2 6031   1.689   2.842   0.590
 1900SOL     OW 6032   1.660   2.955   0.445
 1900SOL    HW1 6033   1.729   2.947   0.379
 1900SOL    HW2 6034   1.689   3.027   0.501
 1901SOL     OW 6035   0.226   2.601   1.552
 1901SOL    HW1 6036   0.319   2.596   1.573
 1901SOL    HW2 6037   0.200   2.689   1.580
 1902SOL     OW 6038   0.621   3.242   0.766
 1902SOL    HW1 6039   0.577   3.158   0.756
 1902SOL    HW2 6040   0.631   3.275   0.677
 1903SOL     OW 6041   1.246   3.072   1.444
 1903SOL    HW1 6042   1.261   3.012   1.372
 1903SOL    HW2 6043   1.326   3.069   1.496
 1904SOL     OW 6044   0.815   1.861   0.504
 1904SOL    HW1 6045   0.861   1.942   0.486
 1904SOL    HW2 6046   0.722   1.884   0.499
 1905SOL     OW 6047   0.178   2.792   1.281
 1905SOL    HW1 6048   0.272   2.779   1.267
 1905SOL    HW2 6049   0.140   2.704   1.272
 1906SOL     OW 6050   1.444   2.915   0.269
 1906SOL    HW1 6051   1.391   2.838   0.293
 1906SOL    HW2 6052   1.519   2.912   0.329
 1907SOL     OW 6053   1.206   3.698   1.647
 1907SOL    HW1 6054   1.196   3.756   1.571
 1907SOL    HW2 6055   1.224   3.612   1.609
 1908SOL     OW 6056   0.344   2.120   1.895
 1908SOL    HW1 6057   0.384   2.201   1.928
 1908SOL    HW2 6058   0.250   2.140   1.892
 1909SOL     OW 6059   1.486   3.264   0.931
 1909SOL    HW1 6060   1.419   3.296   0.991
 1909SOL    HW2 6061   1.457   3.176   0.909
 1910SOL     OW 6062   1.648   3.687   0.570
 1910SOL    HW1 6063   1.638   3.632   0.493
 1910SOL    HW2 6064   1.653   3.626   0.643
 1911SOL     OW 6065   0.599   2.569   0.293
 1911SOL    HW1 6066   0.597   2.657   0.255
 1911SOL    HW2 6067   0.538   2.574   0.367
 1912SOL     OW 6068   1.279   2.271   0.943
 1912SOL    HW1 6069   1.191   2.234   0.950
 1912SOL    HW2 6070   1.333   2.212   0.996
 1913SOL     OW 6071   1.601   3.547   0.340
 1913SOL    HW1 6072   1.695   3.556   0.326
 1913SOL    HW2 6073   1.565   3.532   0.253
 1914SOL     OW 6074   0.802   2.450   1.432
 1914SOL    HW1 6075   0.767   2.423   1.517
 1914SOL    HW2 6076   0.773   2.382   1.371
 1915SOL     OW 6077   1.384   2.342   1.667
 1915SOL    HW1 6078   1.388   2.387   1.751
 1915SOL    HW2 6079   1.435   2.263   1.679
 1916SOL     OW 6080   0.944   2.746   1.611
 1916SOL    HW1 6081   0.999   2.682   1.566
 1916SOL    HW2 6082   0.898   2.792   1.540
 1917SOL     OW 6083   1.011   2.255   1.201
 1917SOL    HW1 6084   0.918   2.267   1.221
 1917SOL    HW2 6085   1.012   2.213   1.115
 1918SOL     OW 6086   1.058   2.550   0.428
 1918SOL    HW1 6087   1.077   2.550   0.521
 1918SOL    HW2 6088   0.974   2.504   0.420
 1919SOL     OW 6089   0.058   2.730   0.813
 1919SOL    HW1 6090   0.139   2.709   0.859
 1919SOL    HW2 6091   0.017   2.798   0.865
 1920SOL     OW 6092   0.156   3.768   1.642
 1920SOL    HW1 6093   0.136   3.725   1.725
 1920SOL    HW2 6094   0.070   3.793   1.607
 1921SOL     OW 6095   0.878   2.192   0.221
 1921SOL    HW1 6096   0.932   2.242   0.159
 1921SOL    HW2 6097   0.864   2.108   0.177
 1922SOL     OW 6098   1.669   2.437   1.849
 1922SOL    HW1 6099   1.652   2.514   1.796
 1922SOL    HW2 6100   1.695   2.369   1.787
 1923SOL     OW 6101   1.403   3.029   0.580
 1923SOL    HW1 6102   1.483   3.018   0.527
 1923SOL    HW2 6103   1.353   3.097   0.533
 1924SOL     OW 6104   0.567   2.032   0.907
 1924SOL    HW1 6105   0.571   2.050   1.001
 1924SOL    HW2 6106   0.562   2.119   0.867
 1925SOL     OW 6107   1.022   3.349   0.484
 1925SOL    HW1 6108   0.985   3.399   0.411
 1925SOL    HW2 6109   0.966   3.372   0.558
 1926SOL     OW 6110   0.367   3.690   0.865
 1926SOL    HW1 6111   0.406   3.604   0.878
 1926SOL    HW2 6112   0.437   3.752   0.888
 1927SOL     OW 6113   1.800   2.908   0.910
 1927SOL    HW1 6114   1.755   2.892   0.827
 1927SOL    HW2 6115   1.730   2.921   0.973
 1928SOL     OW 6116   1.212   3.434   1.516
 1928SOL    HW1 6117   1.188   3.357   1.569
 1928SOL    HW2 6118   1.131   3.462   1.476
 1929SOL     OW 6119   0.298   2.785   0.262
 1929SOL    HW1 6120   0.387   2.793   0.226
 1929SOL    HW2 6121   0.271   2.696   0.241
 1930SOL     OW 6122   1.488   2.629   0.696
 1930SOL    HW1 6123   1.481   2.590   0.783
 1930SOL    HW2 6124   1.565   2.686   0.702
 1931SOL     OW 6125   0.458   3.140   1.728
 1931SOL    HW1 6126   0.421   3.146   1.640
 1931SOL    HW2 6127   0.384   3.156   1.786
 1932SOL     OW 6128   1.137   3.626   0.220
 1932SOL    HW1 6129   1.062   3.579   0.258
 1932SOL    HW2 6130   1.163   3.573   0.145
 1933SOL     OW 6131   0.225   2.127   1.492
 1933SOL    HW1 6132   0.131   2.133   1.475
 1933SOL    HW2 6133   0.234   2.052   1.551
 1934SOL     OW 6134   1.637   3.273   0.087
 1934SOL    HW1 6135   1.596   3.359   0.096
 1934SOL    HW2 6136   1.565   3.211   0.089
 1935SOL     OW 6137   0.452   3.604   0.291
 1935SOL    HW1 6138   0.496   3.661   0.354
 1935SOL    HW2 6139   0.524   3.559   0.246
 1936SOL     OW 6140   1.391   1.983   0.467
 1936SOL    HW1 6141   1.376   1.956   0.377
 1936SOL    HW2 6142   1.465   2.043   0.463
 1937SOL     OW 6143   0.185   3.663   1.233
 1937SOL    HW1 6144   0.243   3.592   1.259
 1937SOL    HW2 6145   0.164   3.644   1.142
 1938SOL     OW 6146   0.929   3.586   0.851
 1938SOL    HW1 6147   1.013   3.541   0.855
 1938SOL    HW2 6148   0.880   3.541   0.782
 1939SOL     OW 6149   0.412   2.553   0.491
 1939SOL    HW1 6150   0.410   2.458   0.499
 1939SOL    HW2 6151   0.324   2.581   0.516
 1940SOL     OW 6152   1.499   2.087   1.716
 1940SOL    HW1 6153   1.514   2.099   1.809
 1940SOL    HW2 6154   1.426   2.025   1.712
 1941SOL     OW 6155   0.643   1.989   0.055
 1941SOL    HW1 6156   0.738   1.976   0.060
 1941SOL    HW2 6157   0.609   1.903   0.031
 1942SOL     OW 6158   0.766   2.138   1.739
 1942SOL    HW1 6159   0.848   2.089   1.747
 1942SOL    HW2 6160   0.706   2.095   1.800
 1943SOL     OW 6161   0.858   3.387   1.209
 1943SOL    HW1 6162   0.834   3.354   1.122
 1943SOL    HW2 6163   0.917   3.321   1.244
 1944SOL     OW 6164   1.312   2.454   1.428
 1944SOL    HW1 6165   1.346   2.425   1.512
 1944SOL    HW2 6166   1.346   2.543   1.417
 1945SOL     OW 6167   0.813   3.242   0.968
 1945SOL    HW1 6168   0.898   3.239   0.924
 1945SOL    HW2 6169   0.750   3.250   0.897
 1946SOL     OW 6170   0.926   2.384   0.888
 1946SOL    HW1 6171   0.903   2.371   0.796
 1946SOL    HW2 6172   0.952   2.298   0.919
 1947SOL     OW 6173   0.555   1.930   0.472
 1947SOL    HW1 6174   0.481   1.933   0.532
 1947SOL    HW2 6175   0.540   2.003   0.412
 1948SOL     OW 6176   1.423   3.115   0.087
 1948SOL    HW1 6177   1.434   3.037   0.141
 1948SOL    HW2 6178   1.334   3.145   0.106
 1949SOL     OW 6179   0.278   1.953   0.268
 1949SOL    HW1 6180   0.351   2.014   0.260
 1949SOL    HW2 6181   0.320   1.866   0.268
 1950SOL     OW 6182   0.950   2.098   0.469
 1950SOL    HW1 6183   0.919   2.132   0.386
 1950SOL    HW2 6184   1.043   2.123   0.472
 1951SOL     OW 6185   1.057   2.563   1.443
 1951SOL    HW1 6186   0.987   2.498   1.444
 1951SOL    HW2 6187   1.137   2.511   1.436
 1952SOL     OW 6188   1.180   3.473   0.819
 1952SOL    HW1 6189   1.217   3.525   0.747
 1952SOL    HW2 6190   1.218   3.511   0.898
 1953SOL     OW 6191   0.487   3.010   0.702
 1953SOL    HW1 6192   0.417   2.992   0.765
 1953SOL    HW2 6193   0.444   3.004   0.616
 1954SOL     OW 6194   1.261   3.672   0.639
 1954SOL    HW1 6195   1.313   3.734   0.588
 1954SOL    HW2 6196   1.189   3.725   0.674
 1955SOL     OW 6197   1.051   2.312   0.046
 1955SOL    HW1 6198   4.675   6.029   5.139
 1955SOL    HW2 6199   1.101   2.347   0.119
 1956SOL     OW 6200   0.116   2.508   1.320
 1956SOL    HW1 6201   0.199   2.474   1.287
 1956SOL    HW2 6202   0.136   2.539   1.409
 1957SOL     OW 6203   0.570   2.059   1.179
 1957SOL    HW1 6204   0.597   1.983   1.230
 1957SOL    HW2 6205   0.476   2.067   1.196
 1958SOL     OW 6206   0.876   2.317   0.631
 1958SOL    HW1 6207   0.834   2.369   0.563
 1958SOL    HW2 6208   0.895   2.233   0.589
 1959SOL     OW 6209   1.033   1.947   0.735
 1959SOL    HW1 6210   0.979   1.966   0.658
 1959SOL    HW2 6211   0.990   1.871   0.775
 1960SOL     OW 6212   1.416   3.004   0.867
 1960SOL    HW1 6213   1.357   2.930   0.883
 1960SOL    HW2 6214   1.415   3.014   0.772
 1961SOL     OW 6215   1.451   2.497   0.941
 1961SOL    HW1 6216   1.387   2.427   0.954
 1961SOL    HW2 6217   1.511   2.489   1.015
 1962SOL     OW 6218   1.837   2.651   0.399
 1962SOL    HW1 6219   1.893   2.608   0.464
 1962SOL    HW2 6220   1.850   2.600   0.319
 1963SOL     OW 6221   0.513   3.274   0.092
 1963SOL    HW1 6222   0.443   3.245   0.151
 1963SOL    HW2 6223   0.468   3.323   0.023
 1964SOL     OW 6224   1.744   3.142   0.614
 1964SOL    HW1 6225   1.837   3.139   0.639
 1964SOL    HW2 6226   1.713   3.226   0.649
 1965SOL     OW 6227   1.349   2.467   0.061
 1965SOL    HW1 6228   1.298   2.430   0.134
 1965SOL    HW2 6229   1.437   2.478   0.096
 1966SOL     OW 6230   0.502   2.112   0.268
 1966SOL    HW1 6231   0.556   2.079   0.195
 1966SOL    HW2 6232   0.480   2.202   0.243
 1967SOL     OW 6233   1.728   3.106   1.528
 1967SOL    HW1 6234   1.815   3.070   1.514
 1967SOL    HW2 6235   1.743   3.192   1.566
 1968SOL     OW 6236   1.014   3.191   1.322
 1968SOL    HW1 6237   0.934   3.166   1.368
 1968SOL    HW2 6238   1.085   3.157   1.377
 1969SOL     OW 6239   1.601   3.490   1.677
 1969SOL    HW1 6240   1.588   3.528   1.590
 1969SOL    HW2 6241   1.680   3.437   1.669
 1970SOL     OW 6242   1.154   3.119   1.100
 1970SOL    HW1 6243   1.088   3.144   1.165
 1970SOL    HW2 6244   1.117   3.147   1.016
 1971SOL     OW 6245   1.594   2.957   1.081
 1971SOL    HW1 6246   1.584   3.024   1.149
 1971SOL    HW2 6247   1.526   2.977   1.017
 1972SOL     OW 6248   0.930   1.936   1.366
 1972SOL    HW1 6249   0.952   1.926   1.274
 1972SOL    HW2 6250   1.008   1.977   1.404
 1973SOL     OW 6251   0.953   2.981   1.749
 1973SOL    HW1 6252   0.860   2.993   1.770
 1973SOL    HW2 6253   0.955   2.900   1.698
 1974SOL     OW 6254   0.700   2.902   0.400
 1974SOL    HW1 6255   0.687   2.879   0.492
 1974SOL    HW2 6256   0.779   2.854   0.375
 1975SOL     OW 6257   0.439   2.697   1.261
 1975SOL    HW1 6258   0.507   2.701   1.328
 1975SOL    HW2 6259   0.412   2.606   1.260
 1976SOL     OW 6260   1.263   2.225   1.291
 1976SOL    HW1 6261   1.288   2.306   1.335
 1976SOL    HW2 6262   1.175   2.241   1.258
 1977SOL     OW 6263   0.041   3.470   1.384
 1977SOL    HW1 6264   0.059   3.558   1.350
 1977SOL    HW2 6265   0.122   3.421   1.367
 1978SOL     OW 6266   0.343   2.986   0.464
 1978SOL    HW1 6267   0.332   3.048   0.391
 1978SOL    HW2 6268   0.330   2.900   0.423
 1979SOL     OW 6269   0.564   2.323   0.851
 1979SOL    HW1 6270   0.574   2.377   0.773
 1979SOL    HW2 6271   0.615   2.368   0.918
 1980SOL     OW 6272   1.270   3.241   0.451
 1980SOL    HW1 6273   1.324   3.313   0.482
 1980SOL    HW2 6274   1.180   3.268   0.468
 1981SOL     OW 6275   1.316   3.340   1.132
 1981SOL    HW1 6276   1.357   3.343   1.219
 1981SOL    HW2 6277   1.262   3.262   1.133
 1982SOL     OW 6278   1.597   2.491   0.469
 1982SOL    HW1 6279   1.542   2.530   0.537
 1982SOL    HW2 6280   1.670   2.552   0.459
 1983SOL     OW 6281   0.316   3.411   1.302
 1983SOL    HW1 6282   0.314   3.356   1.223
 1983SOL    HW2 6283   0.409   3.429   1.316
 1984SOL     OW 6284   0.489   2.588   1.637
 1984SOL    HW1 6285   0.540   2.629   1.567
 1984SOL    HW2 6286   0.543   2.514   1.665
 1985SOL     OW 6287   1.618   2.660   1.703
 1985SOL    HW1 6288   1.528   2.692   1.698
 1985SOL    HW2 6289   1.661   2.696   1.626
 1986SOL     OW 6290   0.997   1.993   1.757
 1986SOL    HW1 6291   1.052   2.069   1.738
 1986SOL    HW2 6292   1.054   1.918   1.742
 1987SOL     OW 6293   0.514   1.930   1.787
 1987SOL    HW1 6294   0.474   1.873   1.722
 1987SOL    HW2 6295   0.445   1.992   1.810
 1988SOL     OW 6296   0.582   2.742   1.031
 1988SOL    HW1 6297   0.624   2.828   1.036
 1988SOL    HW2 6298   0.531   2.735   1.112
 1989SOL     OW 6299   1.295   2.734   0.993
 1989SOL    HW1 6300   1.207   2.703   0.974
 1989SOL    HW2 6301   1.352   2.660   0.974
 1990SOL     OW 6302   1.192   2.376   0.267
 1990SOL    HW1 6303   1.208   2.301   0.325
 1990SOL    HW2 6304   1.151   2.442   0.323
 1991SOL     OW 6305   0.299   2.043   1.227
 1991SOL    HW1 6306   0.274   2.083   1.310
 1991SOL    HW2 6307   0.269   1.953   1.233
 1992SOL     OW 6308   0.019   3.164   1.260
 1992SOL    HW1 6309   0.049   3.111   1.334
 1992SOL    HW2 6310   7.223   3.210   1.293
 1993SOL     OW 6311   0.700   2.482   1.033
 1993SOL    HW1 6312   0.777   2.477   0.976
 1993SOL    HW2 6313   0.665   2.570   1.018
 1994SOL     OW 6314   1.766   2.826   1.870
 1994SOL    HW1 6315   1.716   2.761   1.821
 1994SOL    HW2 6316   1.708   2.852   1.942
 1995SOL     OW 6317   0.327   1.919   0.627
 1995SOL    HW1 6318   0.295   2.007   0.647
 1995SOL    HW2 6319   0.339   1.877   0.712
 1996SOL     OW 6320   1.568   2.204   0.433
 1996SOL    HW1 6321   1.640   2.159   0.478
 1996SOL    HW2 6322   1.578   2.296   0.456
 1997SOL     OW 6323   1.033   2.625   0.955
 1997SOL    HW1 6324   1.009   2.639   1.047
 1997SOL    HW2 6325   1.000   2.537   0.935
 1998SOL     OW 6326   0.971   3.430   1.706
 1998SOL    HW1 6327   0.966   3.471   1.619
 1998SOL    HW2 6328   1.001   3.341   1.689
 1999SOL     OW 6329   1.833   3.354   1.604
 1999SOL    HW1 6330   1.861   3.385   1.518
 1999SOL    HW2 6331   1.909   3.368   1.661
 2000SOL     OW 6332   0.365   2.741   1.827
 2000SOL    HW1 6333   0.433   2.781   1.880
 2000SOL    HW2 6334   0.412   2.690   1.762
 2001SOL     OW 6335   1.559   2.177   0.159
 2001SOL    HW1 6336   1.477   2.142   0.124
 2001SOL    HW2 6337   1.552   2.165   0.253
 2002SOL     OW 6338   1.259   2.716   0.002
 2002SOL    HW1 6339   1.289   2.625   0.013
 2002SOL    HW2 6340   4.979   6.405   5.129
 2003SOL     OW 6341   1.063   3.220   0.860
 2003SOL    HW1 6342   1.074   3.153   0.793
 2003SOL    HW2 6343   1.111   3.296   0.827
 2004SOL     OW 6344   0.310   2.681   0.935
 2004SOL    HW1 6345   0.404   2.700   0.944
 2004SOL    HW2 6346   0.304   2.587   0.952
 2005SOL     OW 6347   0.337   2.401   0.984
 2005SOL    HW1 6348   0.279   2.326   0.982
 2005SOL    HW2 6349   0.411   2.376   0.928
 2006SOL     OW 6350   1.136   2.221   1.683
 2006SOL    HW1 6351   1.090   2.268   1.752
 2006SOL    HW2 6352   1.218   2.269   1.672
 2007SOL     OW 6353   1.160   2.046   1.471
 2007SOL    HW1 6354   1.144   2.107   1.543
 2007SOL    HW2 6355   1.205   2.098   1.405
 2008SOL     OW 6356   7.224   3.136   0.209
 2008SOL    HW1 6357   7.218   3.076   0.134
 2008SOL    HW2 6358   7.268   3.085   0.277
 2009SOL     OW 6359   0.123   3.617   0.974
 2009SOL    HW1 6360   0.116   3.527   0.941
 2009SOL    HW2 6361   0.199   3.653   0.928
 2010SOL     OW 6362   0.491   3.440   0.910
 2010SOL    HW1 6363   0.561   3.501   0.933
 2010SOL    HW2 6364   0.534   3.372   0.858
 2011SOL     OW 6365   0.937   2.647   1.207
 2011SOL    HW1 6366   0.991   2.635   1.286
 2011SOL    HW2 6367   0.861   2.592   1.222
 2012SOL     OW 6368   7.224   2.408   1.126
 2012SOL    HW1 6369   7.255   2.318   1.115
 2012SOL    HW2 6370   7.279   2.444   1.196
 2013SOL     OW 6371   0.175   2.358   1.667
 2013SOL    HW1 6372   0.207   2.285   1.613
 2013SOL    HW2 6373   0.200   2.436   1.618
 2014SOL     OW 6374   1.380   2.785   1.648
 2014SOL    HW1 6375   1.402   2.878   1.641
 2014SOL    HW2 6376   1.370   2.755   1.558
 2015SOL     OW 6377   0.821   2.423   0.376
 2015SOL    HW1 6378   0.819   2.345   0.320
 2015SOL    HW2 6379   0.745   2.475   0.348
 2016SOL     OW 6380   1.634   2.472   1.143
 2016SOL    HW1 6381   1.621   2.409   1.214
 2016SOL    HW2 6382   1.727   2.467   1.122
 2017SOL     OW 6383   0.241   3.434   1.728
 2017SOL    HW1 6384   0.213   3.500   1.791
 2017SOL    HW2 6385   0.250   3.354   1.780
 2018SOL     OW 6386   0.738   2.284   1.223
 2018SOL    HW1 6387   0.677   2.211   1.213
 2018SOL    HW2 6388   0.710   2.347   1.157
 2019SOL     OW 6389   0.959   3.526   1.441
 2019SOL    HW1 6390   0.919   3.481   1.367
 2019SOL    HW2 6391   0.943   3.619   1.424
 2020SOL     OW 6392   0.438   2.365   0.198
 2020SOL    HW1 6393   0.505   2.429   0.223
 2020SOL    HW2 6394   0.357   2.415   0.190
 2021SOL     OW 6395   0.128   2.998   1.452
 2021SOL    HW1 6396   0.129   2.953   1.537
 2021SOL    HW2 6397   0.144   2.929   1.388
 2022SOL     OW 6398   1.280   2.904   1.211
 2022SOL    HW1 6399   1.291   2.842   1.138
 2022SOL    HW2 6400   1.239   2.980   1.170
 2023SOL     OW 6401   1.276   2.702   0.313
 2023SOL    HW1 6402   1.206   2.655   0.359
 2023SOL    HW2 6403   1.252   2.696   0.220
 2024SOL     OW 6404   1.756   3.598   1.154
 2024SOL    HW1 6405   1.831   3.616   1.097
 2024SOL    HW2 6406   1.736   3.505   1.137
 2025SOL     OW 6407   1.258   3.597   1.059
 2025SOL    HW1 6408   1.345   3.635   1.051
 2025SOL    HW2 6409   1.273   3.509   1.094
 2026SOL     OW 6410   0.101   3.124   1.007
 2026SOL    HW1 6411   0.080   3.144   1.099
 2026SOL    HW2 6412   0.035   3.059   0.981
 2027SOL     OW 6413   0.727   3.522   1.782
 2027SOL    HW1 6414   0.708   3.596   1.724
 2027SOL    HW2 6415   0.817   3.498   1.761
 2028SOL     OW 6416   0.915   1.965   0.060
 2028SOL    HW1 6417   4.601   5.630   5.128
 2028SOL    HW2 6418   0.974   1.904   0.104
 2029SOL     OW 6419   1.761   2.046   0.548
 2029SOL    HW1 6420   1.818   2.023   0.474
 2029SOL    HW2 6421   1.729   1.962   0.580
 2030SOL     OW 6422   1.415   3.459   0.531
 2030SOL    HW1 6423   1.468   3.494   0.459
 2030SOL    HW2 6424   1.359   3.532   0.558
 2031SOL     OW 6425   0.133   3.630   1.885
 2031SOL    HW1 6426   0.082   3.563   1.929
 2031SOL    HW2 6427   0.157   3.692   1.954
 2032SOL     OW 6428   1.278   2.803   0.659
 2032SOL    HW1 6429   1.351   2.741   0.664
 2032SOL    HW2 6430   1.315   2.881   0.618
 2033SOL     OW 6431   0.765   3.133   1.418
 2033SOL    HW1 6432   0.739   3.183   1.496
 2033SOL    HW2 6433   0.692   3.145   1.357
 2034SOL     OW 6434   0.669   3.491   0.153
 2034SOL    HW1 6435   0.682   3.525   0.065
 2034SOL    HW2 6436   0.629   3.405   0.141
 2035SOL     OW 6437   1.610   3.585   1.405
 2035SOL    HW1 6438   1.660   3.587   1.323
 2035SOL    HW2 6439   1.606   3.677   1.432
 2036SOL     OW 6440   1.851   2.017   0.966
 2036SOL    HW1 6441   1.876   1.929   0.940
 2036SOL    HW2 6442   1.765   2.030   0.926
 2037SOL     OW 6443   0.245   2.163   0.710
 2037SOL    HW1 6444   0.159   2.189   0.676
 2037SOL    HW2 6445   0.235   2.168   0.805
 2038SOL     OW 6446   4.881   7.142   5.143
 2038SOL    HW1 6447   4.825   7.069   5.117
 2038SOL    HW2 6448   4.896   7.190   5.062
 2039SOL     OW 6449   0.832   2.872   1.395
 2039SOL    HW1 6450   0.866   2.866   1.306
 2039SOL    HW2 6451   0.808   2.964   1.405
 2040SOL     OW 6452   0.915   2.764   0.323
 2040SOL    HW1 6453   0.961   2.784   0.242
 2040SOL    HW2 6454   0.964   2.691   0.361
 2041SOL     OW 6455   1.502   3.530   0.085
 2041SOL    HW1 6456   1.415   3.509   0.050
 2041SOL    HW2 6457   1.541   3.588   0.019
 2042SOL     OW 6458   0.336   3.178   1.490
 2042SOL    HW1 6459   0.322   3.254   1.434
 2042SOL    HW2 6460   0.264   3.119   1.471
 2043SOL     OW 6461   1.584   3.149   1.283
 2043SOL    HW1 6462   1.639   3.129   1.358
 2043SOL    HW2 6463   1.528   3.220   1.313
 2044SOL     OW 6464   1.069   2.987   0.713
 2044SOL    HW1 6465   0.998   2.941   0.758
 2044SOL    HW2 6466   1.133   2.918   0.693
 2045SOL     OW 6467   1.038   2.118   0.958
 2045SOL    HW1 6468   1.040   2.080   0.870
 2045SOL    HW2 6469   1.033   2.043   1.017
 2046SOL     OW 6470   0.622   3.326   0.502
 2046SOL    HW1 6471   0.659   3.278   0.429
 2046SOL    HW2 6472   0.527   3.322   0.488
 2047SOL     OW 6473   1.767   2.231   1.405
 2047SOL    HW1 6474   1.834   2.299   1.398
 2047SOL    HW2 6475   1.792   2.165   1.340
 2048SOL     OW 6476   0.294   3.212   0.253
 2048SOL    HW1 6477   0.218   3.261   0.222
 2048SOL    HW2 6478   0.312   3.247   0.340
 2049SOL     OW 6479   0.145   2.836   1.679
 2049SOL    HW1 6480   0.071   2.787   1.715
 2049SOL    HW2 6481   0.215   2.825   1.743
 2050SOL     OW 6482   0.697   2.060   1.481
 2050SOL    HW1 6483   0.780   2.031   1.443
 2050SOL    HW2 6484   0.722   2.092   1.568
 2051SOL     OW 6485   0.011   2.185   0.058
 2051SOL    HW1 6486   7.202   2.151   0.053
 2051SOL    HW2 6487   3.691   5.799   5.124
 2052SOL     OW 6488   1.392   2.718   1.384
 2052SOL    HW1 6489   1.338   2.777   1.332
 2052SOL    HW2 6490   1.478   2.720   1.342
 2053SOL     OW 6491   0.070   2.125   0.326
 2053SOL    HW1 6492   0.050   2.138   0.233
 2053SOL    HW2 6493   0.138   2.058   0.327
 2054SOL     OW 6494   1.184   3.224   0.177
 2054SOL    HW1 6495   1.116   3.167   0.214
 2054SOL    HW2 6496   1.235   3.252   0.253
 2055SOL     OW 6497   0.648   2.677   1.435
 2055SOL    HW1 6498   0.707   2.752   1.426
 2055SOL    HW2 6499   0.705   2.601   1.431
 2056SOL     OW 6500   1.512   3.698   1.035
 2056SOL    HW1 6501   1.542   3.754   0.964
 2056SOL    HW2 6502   1.592   3.663   1.074
 2057SOL     OW 6503   0.713   2.410   1.691
 2057SOL    HW1 6504   0.769   2.460   1.751
 2057SOL    HW2 6505   0.729   2.319   1.714
 2058SOL     OW 6506   1.466   3.045   1.614
 2058SOL    HW1 6507   1.462   3.067   1.707
 2058SOL    HW2 6508   1.554   3.069   1.586
 2059SOL     OW 6509   0.391   3.639   1.604
 2059SOL    HW1 6510   0.309   3.689   1.607
 2059SOL    HW2 6511   0.366   3.550   1.631
 2060SOL     OW 6512   1.628   2.737   1.245
 2060SOL    HW1 6513   1.635   2.655   1.195
 2060SOL    HW2 6514   1.620   2.805   1.179
 2061SOL     OW 6515   1.209   2.188   0.469
 2061SOL    HW1 6516   1.269   2.113   0.469
 2061SOL    HW2 6517   1.240   2.242   0.542
 2062SOL     OW 6518   0.603   2.559   0.693
 2062SOL    HW1 6519   0.639   2.647   0.688
 2062SOL    HW2 6520   0.536   2.557   0.624
 2063SOL     OW 6521   1.736   2.233   1.677
 2063SOL    HW1 6522   1.745   2.237   1.582
 2063SOL    HW2 6523   1.662   2.174   1.692
 2064SOL     OW 6524   1.728   2.791   1.491
 2064SOL    HW1 6525   1.716   2.886   1.500
 2064SOL    HW2 6526   1.698   2.771   1.402
 2065SOL     OW 6527   0.804   3.180   0.027
 2065SOL    HW1 6528   0.783   3.182   0.120
 2065SOL    HW2 6529   4.363   6.843   5.131
 2066SOL     OW 6530   0.670   3.643   0.938
 2066SOL    HW1 6531   0.653   3.736   0.921
 2066SOL    HW2 6532   0.762   3.631   0.915
 2067SOL     OW 6533   0.879   2.851   0.868
 2067SOL    HW1 6534   0.927   2.776   0.903
 2067SOL    HW2 6535   0.834   2.888   0.944
 2068SOL     OW 6536   1.052   2.854   0.109
 2068SOL    HW1 6537   1.007   2.892   0.033
 2068SOL    HW2 6538   1.130   2.813   0.073
 2069SOL     OW 6539   1.833   3.427   0.857
 2069SOL    HW1 6540   1.763   3.412   0.793
 2069SOL    HW2 6541   1.804   3.380   0.935
 2070SOL     OW 6542   0.239   3.204   1.886
 2070SOL    HW1 6543   0.147   3.178   1.880
 2070SOL    HW2 6544   0.255   3.211   1.980
 2071SOL     OW 6545   0.180   3.118   0.651
 2071SOL    HW1 6546   0.200   3.070   0.732
 2071SOL    HW2 6547   0.217   3.063   0.581
 2072SOL     OW 6548   0.679   3.277   1.633
 2072SOL    HW1 6549   0.600   3.233   1.666
 2072SOL    HW2 6550   0.687   3.355   1.688
 2073SOL     OW 6551   1.813   2.025   1.236
 2073SOL    HW1 6552   1.802   1.931   1.246
 2073SOL    HW2 6553   1.829   2.038   1.142
 2074SOL     OW 6554   0.409   2.287   0.523
 2074SOL    HW1 6555   0.416   2.221   0.454
 2074SOL    HW2 6556   0.359   2.244   0.592
 2075SOL     OW 6557   1.704   3.337   1.086
 2075SOL    HW1 6558   1.626   3.310   1.036
 2075SOL    HW2 6559   1.715   3.268   1.151
 2076SOL     OW 6560   0.369   2.435   1.258
 2076SOL    HW1 6561   0.414   2.365   1.306
 2076SOL    HW2 6562   0.374   2.408   1.166
 2077SOL     OW 6563   0.813   3.481   0.630
 2077SOL    HW1 6564   0.809   3.564   0.583
 2077SOL    HW2 6565   0.744   3.427   0.590
 2078SOL     OW 6566   1.418   2.100   1.104
 2078SOL    HW1 6567   1.428   2.008   1.124
 2078SOL    HW2 6568   1.373   2.137   1.180
 2079SOL     OW 6569   1.024   1.877   1.100
 2079SOL    HW1 6570   0.968   1.820   1.048
 2079SOL    HW2 6571   1.110   1.835   1.099
 2080SOL     OW 6572   0.757   3.159   0.312
 2080SOL    HW1 6573   0.723   3.076   0.346
 2080SOL    HW2 6574   0.852   3.149   0.316
 2081SOL     OW 6575   0.598   3.448   1.290
 2081SOL    HW1 6576   0.590   3.538   1.320
 2081SOL    HW2 6577   0.689   3.440   1.262
 2082SOL     OW 6578   1.318   1.940   0.211
 2082SOL    HW1 6579   1.307   2.006   0.142
 2082SOL    HW2 6580   1.241   1.885   0.205
 2083SOL     OW 6581   1.295   2.341   0.679
 2083SOL    HW1 6582   1.246   2.424   0.674
 2083SOL    HW2 6583   1.286   2.313   0.770
 2084SOL     OW 6584   1.593   2.061   0.893
 2084SOL    HW1 6585   1.534   2.089   0.963
 2084SOL    HW2 6586   1.589   2.133   0.829
 2085SOL     OW 6587   0.070   2.918   0.339
 2085SOL    HW1 6588   0.149   2.873   0.309
 2085SOL    HW2 6589   7.280   2.865   0.306
 2086SOL     OW 6590   0.895   3.528   0.311
 2086SOL    HW1 6591   0.819   3.508   0.256
 2086SOL    HW2 6592   0.864   3.595   0.372
 2087SOL     OW 6593   0.257   2.548   2.000
 2087SOL    HW1 6594   0.172   2.514   1.972
 2087SOL    HW2 6595   0.281   2.611   1.932
 2088SOL     OW 6596   0.216   2.154   2.854
 2088SOL    HW1 6597   0.252   2.107   2.929
 2088SOL    HW2 6598   0.122   2.132   2.856
 2089SOL     OW 6599   7.219   2.182   2.561
 2089SOL    HW1 6600   7.161   2.256   2.543
 2089SOL    HW2 6601   7.203   2.122   2.488
 2090SOL     OW 6602   0.571   3.178   3.083
 2090SOL    HW1 6603   0.488   3.178   3.036
 2090SOL    HW2 6604   0.584   3.269   3.108
 2091SOL     OW 6605   1.596   3.390   2.561
 2091SOL    HW1 6606   1.546   3.354   2.635
 2091SOL    HW2 6607   1.532   3.396   2.490
 2092SOL     OW 6608   1.136   2.571   2.538
 2092SOL    HW1 6609   1.181   2.655   2.527
 2092SOL    HW2 6610   1.087   2.581   2.620
 2093SOL     OW 6611   1.813   2.437   2.076
 2093SOL    HW1 6612   1.766   2.444   1.993
 2093SOL    HW2 6613   1.767   2.368   2.124
 2094SOL     OW 6614   0.721   2.994   2.927
 2094SOL    HW1 6615   0.663   3.031   2.993
 2094SOL    HW2 6616   0.762   3.070   2.885
 2095SOL     OW 6617   0.884   2.585   3.696
 2095SOL    HW1 6618   0.869   2.644   3.769
 2095SOL    HW2 6619   0.902   2.643   3.622
 2096SOL     OW 6620   0.697   2.827   2.510
 2096SOL    HW1 6621   0.763   2.830   2.579
 2096SOL    HW2 6622   0.630   2.889   2.538
 2097SOL     OW 6623   0.683   3.003   3.695
 2097SOL    HW1 6624   0.724   3.080   3.734
 2097SOL    HW2 6625   0.609   3.038   3.646
 2098SOL     OW 6626   0.345   3.263   2.941
 2098SOL    HW1 6627   0.268   3.226   2.898
 2098SOL    HW2 6628   0.384   3.319   2.874
 2099SOL     OW 6629   1.439   3.370   3.235
 2099SOL    HW1 6630   1.499   3.444   3.248
 2099SOL    HW2 6631   1.364   3.389   3.291
 2100SOL     OW 6632   0.463   2.240   3.287
 2100SOL    HW1 6633   0.535   2.180   3.308
 2100SOL    HW2 6634   0.385   2.197   3.321
 2101SOL     OW 6635   1.576   2.301   2.613
 2101SOL    HW1 6636   1.507   2.306   2.547
 2101SOL    HW2 6637   1.557   2.374   2.673
 2102SOL     OW 6638   0.222   3.595   2.358
 2102SOL    HW1 6639   0.258   3.668   2.409
 2102SOL    HW2 6640   0.269   3.599   2.274
 2103SOL     OW 6641   1.101   3.199   3.508
 2103SOL    HW1 6642   1.156   3.151   3.446
 2103SOL    HW2 6643   1.050   3.131   3.553
 2104SOL     OW 6644   0.232   3.324   2.400
 2104SOL    HW1 6645   0.225   3.419   2.389
 2104SOL    HW2 6646   0.204   3.308   2.490
 2105SOL     OW 6647   0.296   2.951   2.753
 2105SOL    HW1 6648   0.293   2.860   2.785
 2105SOL    HW2 6649   0.245   3.000   2.817
 2106SOL     OW 6650   0.569   3.693   3.262
 2106SOL    HW1 6651   0.501   3.667   3.324
 2106SOL    HW2 6652   0.612   3.768   3.303
 2107SOL     OW 6653   0.567   2.835   2.024
 2107SOL    HW1 6654   0.608   2.884   1.953
 2107SOL    HW2 6655   0.614   2.863   2.103
 2108SOL     OW 6656   1.650   1.974   3.361
 2108SOL    HW1 6657   1.680   2.052   3.314
 2108SOL    HW2 6658   1.597   2.008   3.433
 2109SOL     OW 6659   0.114   2.619   2.412
 2109SOL    HW1 6660   0.039   2.567   2.383
 2109SOL    HW2 6661   0.099   2.635   2.505
 2110SOL     OW 6662   1.853   3.596   2.179
 2110SOL    HW1 6663   1.928   3.586   2.238
 2110SOL    HW2 6664   1.853   3.689   2.156
 2111SOL     OW 6665   7.280   3.421   1.992
 2111SOL    HW1 6666   7.277   3.325   1.996
 2111SOL    HW2 6667   7.198   3.446   1.950
 2112SOL     OW 6668   1.704   2.798   2.527
 2112SOL    HW1 6669   1.788   2.756   2.511
 2112SOL    HW2 6670   1.688   2.850   2.449
 2113SOL     OW 6671   1.668   2.975   2.305
 2113SOL    HW1 6672   1.748   2.957   2.257
 2113SOL    HW2 6673   1.691   3.044   2.367
 2114SOL     OW 6674   0.222   2.602   3.411
 2114SOL    HW1 6675   0.316   2.595   3.431
 2114SOL    HW2 6676   0.198   2.690   3.438
 2115SOL     OW 6677   0.632   3.252   2.598
 2115SOL    HW1 6678   0.593   3.165   2.603
 2115SOL    HW2 6679   0.616   3.281   2.508
 2116SOL     OW 6680   1.246   3.072   3.306
 2116SOL    HW1 6681   1.260   3.011   3.235
 2116SOL    HW2 6682   1.326   3.068   3.358
 2117SOL     OW 6683   0.835   1.877   2.376
 2117SOL    HW1 6684   0.877   1.957   2.346
 2117SOL    HW2 6685   0.742   1.898   2.378
 2118SOL     OW 6686   0.181   2.794   3.140
 2118SOL    HW1 6687   0.274   2.779   3.127
 2118SOL    HW2 6688   0.141   2.708   3.126
 2119SOL     OW 6689   1.552   2.890   2.064
 2119SOL    HW1 6690   1.482   2.829   2.090
 2119SOL    HW2 6691   1.588   2.921   2.147
 2120SOL     OW 6692   1.218   3.702   3.505
 2120SOL    HW1 6693   1.203   3.759   3.430
 2120SOL    HW2 6694   1.231   3.615   3.468
 2121SOL     OW 6695   0.342   2.115   3.771
 2121SOL    HW1 6696   0.381   2.197   3.802
 2121SOL    HW2 6697   0.249   2.135   3.762
 2122SOL     OW 6698   1.461   3.285   2.776
 2122SOL    HW1 6699   1.404   3.306   2.850
 2122SOL    HW2 6700   1.442   3.193   2.757
 2123SOL     OW 6701   1.623   3.691   2.406
 2123SOL    HW1 6702   1.616   3.634   2.330
 2123SOL    HW2 6703   1.634   3.632   2.480
 2124SOL     OW 6704   0.590   2.560   2.147
 2124SOL    HW1 6705   0.587   2.645   2.104
 2124SOL    HW2 6706   0.523   2.566   2.215
 2125SOL     OW 6707   1.279   2.270   2.798
 2125SOL    HW1 6708   1.191   2.234   2.803
 2125SOL    HW2 6709   1.332   2.211   2.852
 2126SOL     OW 6710   1.586   3.529   2.186
 2126SOL    HW1 6711   1.680   3.537   2.174
 2126SOL    HW2 6712   1.551   3.516   2.097
 2127SOL     OW 6713   0.807   2.456   3.294
 2127SOL    HW1 6714   0.769   2.426   3.377
 2127SOL    HW2 6715   0.778   2.391   3.230
 2128SOL     OW 6716   1.380   2.338   3.530
 2128SOL    HW1 6717   1.384   2.384   3.614
 2128SOL    HW2 6718   1.434   2.261   3.542
 2129SOL     OW 6719   0.944   2.747   3.470
 2129SOL    HW1 6720   1.001   2.685   3.425
 2129SOL    HW2 6721   0.898   2.793   3.399
 2130SOL     OW 6722   1.013   2.256   3.055
 2130SOL    HW1 6723   0.921   2.275   3.074
 2130SOL    HW2 6724   1.011   2.213   2.970
 2131SOL     OW 6725   1.062   2.558   2.270
 2131SOL    HW1 6726   1.083   2.558   2.364
 2131SOL    HW2 6727   0.977   2.515   2.265
 2132SOL     OW 6728   0.059   2.711   2.676
 2132SOL    HW1 6729   0.143   2.696   2.719
 2132SOL    HW2 6730   0.024   2.789   2.719
 2133SOL     OW 6731   0.159   3.766   3.508
 2133SOL    HW1 6732   0.148   3.723   3.593
 2133SOL    HW2 6733   0.069   3.785   3.479
 2134SOL     OW 6734   0.857   2.208   2.068
 2134SOL    HW1 6735   0.910   2.242   1.996
 2134SOL    HW2 6736   0.802   2.142   2.027
 2135SOL     OW 6737   1.668   2.440   3.712
 2135SOL    HW1 6738   1.652   2.517   3.658
 2135SOL    HW2 6739   1.695   2.372   3.651
 2136SOL     OW 6740   1.407   3.024   2.429
 2136SOL    HW1 6741   1.487   3.014   2.379
 2136SOL    HW2 6742   1.354   3.086   2.378
 2137SOL     OW 6743   0.567   2.036   2.778
 2137SOL    HW1 6744   0.575   2.057   2.871
 2137SOL    HW2 6745   0.563   2.120   2.734
 2138SOL     OW 6746   1.005   3.323   2.338
 2138SOL    HW1 6747   0.982   3.395   2.280
 2138SOL    HW2 6748   0.969   3.348   2.423
 2139SOL     OW 6749   0.377   3.678   2.739
 2139SOL    HW1 6750   0.417   3.591   2.746
 2139SOL    HW2 6751   0.447   3.739   2.763
 2140SOL     OW 6752   1.801   2.905   2.768
 2140SOL    HW1 6753   1.757   2.890   2.685
 2140SOL    HW2 6754   1.729   2.920   2.830
 2141SOL     OW 6755   1.212   3.435   3.377
 2141SOL    HW1 6756   1.186   3.360   3.430
 2141SOL    HW2 6757   1.131   3.466   3.337
 2142SOL     OW 6758   0.312   2.805   2.144
 2142SOL    HW1 6759   0.394   2.814   2.096
 2142SOL    HW2 6760   0.290   2.712   2.135
 2143SOL     OW 6761   1.486   2.635   2.562
 2143SOL    HW1 6762   1.482   2.592   2.648
 2143SOL    HW2 6763   1.565   2.690   2.566
 2144SOL     OW 6764   0.464   3.138   3.591
 2144SOL    HW1 6765   0.427   3.144   3.503
 2144SOL    HW2 6766   0.390   3.157   3.649
 2145SOL     OW 6767   1.157   3.615   2.091
 2145SOL    HW1 6768   1.072   3.595   2.129
 2145SOL    HW2 6769   1.172   3.545   2.027
 2146SOL     OW 6770   0.218   2.120   3.348
 2146SOL    HW1 6771   0.126   2.125   3.320
 2146SOL    HW2 6772   0.219   2.051   3.414
 2147SOL     OW 6773   1.651   3.257   1.959
 2147SOL    HW1 6774   1.608   3.342   1.949
 2147SOL    HW2 6775   1.587   3.193   1.928
 2148SOL     OW 6776   0.437   3.651   2.171
 2148SOL    HW1 6777   0.488   3.696   2.239
 2148SOL    HW2 6778   0.501   3.602   2.121
 2149SOL     OW 6779   1.398   1.967   2.324
 2149SOL    HW1 6780   1.402   1.943   2.232
 2149SOL    HW2 6781   1.482   1.937   2.360
 2150SOL     OW 6782   0.184   3.649   3.088
 2150SOL    HW1 6783   0.239   3.579   3.122
 2150SOL    HW2 6784   0.162   3.621   2.999
 2151SOL     OW 6785   0.963   3.563   2.745
 2151SOL    HW1 6786   1.050   3.522   2.752
 2151SOL    HW2 6787   0.918   3.512   2.678
 2152SOL     OW 6788   0.388   2.556   2.341
 2152SOL    HW1 6789   0.384   2.462   2.352
 2152SOL    HW2 6790   0.299   2.587   2.359
 2153SOL     OW 6791   1.503   2.085   3.577
 2153SOL    HW1 6792   1.517   2.098   3.671
 2153SOL    HW2 6793   1.428   2.025   3.572
 2154SOL     OW 6794   0.685   1.992   1.985
 2154SOL    HW1 6795   0.735   1.914   2.005
 2154SOL    HW2 6796   0.620   1.963   1.921
 2155SOL     OW 6797   0.740   2.124   3.569
 2155SOL    HW1 6798   0.820   2.078   3.592
 2155SOL    HW2 6799   0.670   2.069   3.602
 2156SOL     OW 6800   0.860   3.386   3.067
 2156SOL    HW1 6801   0.835   3.352   2.981
 2156SOL    HW2 6802   0.918   3.319   3.103
 2157SOL     OW 6803   1.313   2.452   3.290
 2157SOL    HW1 6804   1.346   2.422   3.375
 2157SOL    HW2 6805   1.348   2.540   3.280
 2158SOL     OW 6806   0.810   3.238   2.825
 2158SOL    HW1 6807   0.897   3.236   2.785
 2158SOL    HW2 6808   0.750   3.249   2.751
 2159SOL     OW 6809   0.930   2.381   2.738
 2159SOL    HW1 6810   0.908   2.367   2.645
 2159SOL    HW2 6811   0.954   2.294   2.770
 2160SOL     OW 6812   0.571   1.935   2.362
 2160SOL    HW1 6813   0.495   1.934   2.420
 2160SOL    HW2 6814   0.556   2.011   2.305
 2161SOL     OW 6815   1.455   3.078   1.886
 2161SOL    HW1 6816   1.485   3.007   1.943
 2161SOL    HW2 6817   1.372   3.106   1.926
 2162SOL     OW 6818   0.261   1.916   2.069
 2162SOL    HW1 6819   0.301   1.987   2.019
 2162SOL    HW2 6820   0.335   1.866   2.105
 2163SOL     OW 6821   0.959   2.108   2.304
 2163SOL    HW1 6822   0.927   2.143   2.221
 2163SOL    HW2 6823   1.053   2.129   2.305
 2164SOL     OW 6824   1.062   2.567   3.301
 2164SOL    HW1 6825   0.990   2.504   3.305
 2164SOL    HW2 6826   1.141   2.514   3.296
 2165SOL     OW 6827   1.211   3.445   2.660
 2165SOL    HW1 6828   1.224   3.511   2.592
 2165SOL    HW2 6829   1.298   3.430   2.697
 2166SOL     OW 6830   0.502   3.011   2.580
 2166SOL    HW1 6831   0.437   2.990   2.647
 2166SOL    HW2 6832   0.454   3.005   2.497
 2167SOL     OW 6833   1.245   3.656   2.480
 2167SOL    HW1 6834   1.292   3.720   2.426
 2167SOL    HW2 6835   1.171   3.705   2.517
 2168SOL     OW 6836   1.024   2.354   1.894
 2168SOL    HW1 6837   0.983   2.439   1.879
 2168SOL    HW2 6838   1.088   2.370   1.964
 2169SOL     OW 6839   0.114   2.506   3.179
 2169SOL    HW1 6840   0.199   2.474   3.147
 2169SOL    HW2 6841   0.132   2.539   3.267
 2170SOL     OW 6842   0.576   2.084   3.048
 2170SOL    HW1 6843   0.615   2.057   3.131
 2170SOL    HW2 6844   0.482   2.070   3.060
 2171SOL     OW 6845   0.881   2.314   2.481
 2171SOL    HW1 6846   0.842   2.369   2.413
 2171SOL    HW2 6847   0.905   2.234   2.435
 2172SOL     OW 6848   1.022   1.928   2.597
 2172SOL    HW1 6849   0.961   1.929   2.523
 2172SOL    HW2 6850   0.990   1.855   2.652
 2173SOL     OW 6851   1.414   3.018   2.719
 2173SOL    HW1 6852   1.348   2.951   2.736
 2173SOL    HW2 6853   1.420   3.022   2.624
 2174SOL     OW 6854   1.453   2.495   2.800
 2174SOL    HW1 6855   1.389   2.424   2.811
 2174SOL    HW2 6856   1.511   2.487   2.875
 2175SOL     OW 6857   1.816   2.647   2.251
 2175SOL    HW1 6858   1.877   2.609   2.315
 2175SOL    HW2 6859   1.813   2.583   2.180
 2176SOL     OW 6860   0.506   3.310   2.080
 2176SOL    HW1 6861   0.422   3.273   2.104
 2176SOL    HW2 6862   0.543   3.249   2.016
 2177SOL     OW 6863   1.748   3.153   2.484
 2177SOL    HW1 6864   1.841   3.149   2.508
 2177SOL    HW2 6865   1.720   3.240   2.515
 2178SOL     OW 6866   1.384   2.450   1.917
 2178SOL    HW1 6867   1.335   2.416   1.991
 2178SOL    HW2 6868   1.476   2.437   1.940
 2179SOL     OW 6869   0.522   2.126   2.175
 2179SOL    HW1 6870   0.579   2.085   2.110
 2179SOL    HW2 6871   0.488   2.204   2.131
 2180SOL     OW 6872   1.728   3.105   3.386
 2180SOL    HW1 6873   1.816   3.069   3.374
 2180SOL    HW2 6874   1.743   3.192   3.424
 2181SOL     OW 6875   1.014   3.189   3.184
 2181SOL    HW1 6876   0.933   3.166   3.230
 2181SOL    HW2 6877   1.084   3.157   3.240
 2182SOL     OW 6878   1.603   3.490   3.539
 2182SOL    HW1 6879   1.590   3.528   3.452
 2182SOL    HW2 6880   1.682   3.436   3.529
 2183SOL     OW 6881   1.154   3.117   2.963
 2183SOL    HW1 6882   1.089   3.140   3.030
 2183SOL    HW2 6883   1.115   3.146   2.881
 2184SOL     OW 6884   1.592   2.960   2.935
 2184SOL    HW1 6885   1.583   3.027   3.003
 2184SOL    HW2 6886   1.524   2.982   2.871
 2185SOL     OW 6887   0.930   1.933   3.220
 2185SOL    HW1 6888   0.956   1.921   3.129
 2185SOL    HW2 6889   1.006   1.974   3.261
 2186SOL     OW 6890   0.957   2.980   3.608
 2186SOL    HW1 6891   0.865   2.993   3.631
 2186SOL    HW2 6892   0.959   2.899   3.558
 2187SOL     OW 6893   0.729   2.900   2.241
 2187SOL    HW1 6894   0.717   2.869   2.331
 2187SOL    HW2 6895   0.800   2.846   2.206
 2188SOL     OW 6896   0.441   2.700   3.121
 2188SOL    HW1 6897   0.509   2.704   3.189
 2188SOL    HW2 6898   0.413   2.608   3.121
 2189SOL     OW 6899   1.262   2.223   3.152
 2189SOL    HW1 6900   1.287   2.305   3.196
 2189SOL    HW2 6901   1.175   2.240   3.117
 2190SOL     OW 6902   0.036   3.473   3.270
 2190SOL    HW1 6903   0.052   3.555   3.223
 2190SOL    HW2 6904   0.118   3.424   3.259
 2191SOL     OW 6905   0.357   2.993   2.348
 2191SOL    HW1 6906   0.352   3.067   2.287
 2191SOL    HW2 6907   0.345   2.916   2.292
 2192SOL     OW 6908   0.562   2.327   2.707
 2192SOL    HW1 6909   0.566   2.381   2.627
 2192SOL    HW2 6910   0.617   2.374   2.769
 2193SOL     OW 6911   1.256   3.216   2.287
 2193SOL    HW1 6912   1.310   3.290   2.313
 2193SOL    HW2 6913   1.166   3.242   2.309
 2194SOL     OW 6914   1.313   3.341   2.994
 2194SOL    HW1 6915   1.354   3.347   3.081
 2194SOL    HW2 6916   1.258   3.262   2.999
 2195SOL     OW 6917   1.584   2.491   2.340
 2195SOL    HW1 6918   1.533   2.534   2.408
 2195SOL    HW2 6919   1.646   2.558   2.310
 2196SOL     OW 6920   0.319   3.409   3.170
 2196SOL    HW1 6921   0.313   3.355   3.092
 2196SOL    HW2 6922   0.412   3.428   3.180
 2197SOL     OW 6923   0.487   2.587   3.494
 2197SOL    HW1 6924   0.538   2.630   3.426
 2197SOL    HW2 6925   0.540   2.512   3.521
 2198SOL     OW 6926   1.619   2.661   3.564
 2198SOL    HW1 6927   1.529   2.693   3.558
 2198SOL    HW2 6928   1.662   2.696   3.486
 2199SOL     OW 6929   0.979   1.994   3.614
 2199SOL    HW1 6930   1.035   2.070   3.598
 2199SOL    HW2 6931   1.036   1.918   3.600
 2200SOL     OW 6932   0.525   1.956   3.643
 2200SOL    HW1 6933   0.481   1.886   3.596
 2200SOL    HW2 6934   0.453   2.009   3.679
 2201SOL     OW 6935   0.583   2.743   2.891
 2201SOL    HW1 6936   0.624   2.829   2.895
 2201SOL    HW2 6937   0.532   2.736   2.971
 2202SOL     OW 6938   1.293   2.729   2.858
 2202SOL    HW1 6939   1.206   2.698   2.835
 2202SOL    HW2 6940   1.351   2.656   2.837
 2203SOL     OW 6941   1.200   2.379   2.112
 2203SOL    HW1 6942   1.214   2.305   2.171
 2203SOL    HW2 6943   1.158   2.446   2.167
 2204SOL     OW 6944   0.309   2.030   3.090
 2204SOL    HW1 6945   0.277   2.067   3.172
 2204SOL    HW2 6946   0.273   1.941   3.089
 2205SOL     OW 6947   0.023   3.175   3.122
 2205SOL    HW1 6948   0.054   3.120   3.194
 2205SOL    HW2 6949   7.226   3.219   3.157
 2206SOL     OW 6950   0.704   2.489   2.881
 2206SOL    HW1 6951   0.779   2.488   2.821
 2206SOL    HW2 6952   0.667   2.577   2.871
 2207SOL     OW 6953   1.766   2.825   3.732
 2207SOL    HW1 6954   1.717   2.761   3.682
 2207SOL    HW2 6955   1.708   2.851   3.803
 2208SOL     OW 6956   0.332   1.930   2.497
 2208SOL    HW1 6957   0.290   2.015   2.514
 2208SOL    HW2 6958   0.340   1.890   2.584
 2209SOL     OW 6959   1.632   2.259   2.201
 2209SOL    HW1 6960   1.666   2.198   2.266
 2209SOL    HW2 6961   1.603   2.335   2.252
 2210SOL     OW 6962   1.033   2.622   2.811
 2210SOL    HW1 6963   1.009   2.635   2.903
 2210SOL    HW2 6964   1.003   2.533   2.791
 2211SOL     OW 6965   0.969   3.435   3.564
 2211SOL    HW1 6966   0.964   3.474   3.476
 2211SOL    HW2 6967   0.997   3.345   3.548
 2212SOL     OW 6968   1.834   3.352   3.464
 2212SOL    HW1 6969   1.862   3.383   3.378
 2212SOL    HW2 6970   1.910   3.367   3.520
 2213SOL     OW 6971   0.364   2.740   3.686
 2213SOL    HW1 6972   0.434   2.781   3.738
 2213SOL    HW2 6973   0.411   2.689   3.620
 2214SOL     OW 6974   1.529   2.123   1.980
 2214SOL    HW1 6975   1.480   2.051   2.020
 2214SOL    HW2 6976   1.562   2.174   2.054
 2215SOL     OW 6977   1.266   2.696   1.880
 2215SOL    HW1 6978   1.301   2.607   1.886
 2215SOL    HW2 6979   1.300   2.730   1.797
 2216SOL     OW 6980   1.061   3.221   2.725
 2216SOL    HW1 6981   1.074   3.147   2.666
 2216SOL    HW2 6982   1.114   3.291   2.688
 2217SOL     OW 6983   0.312   2.672   2.802
 2217SOL    HW1 6984   0.406   2.691   2.805
 2217SOL    HW2 6985   0.305   2.579   2.822
 2218SOL     OW 6986   0.341   2.395   2.851
 2218SOL    HW1 6987   0.285   2.317   2.849
 2218SOL    HW2 6988   0.414   2.374   2.793
 2219SOL     OW 6989   1.132   2.217   3.546
 2219SOL    HW1 6990   1.086   2.264   3.616
 2219SOL    HW2 6991   1.214   2.265   3.535
 2220SOL     OW 6992   1.156   2.045   3.332
 2220SOL    HW1 6993   1.140   2.105   3.405
 2220SOL    HW2 6994   1.202   2.098   3.267
 2221SOL     OW 6995   7.255   3.145   1.971
 2221SOL    HW1 6996   7.167   3.115   1.950
 2221SOL    HW2 6997   0.007   3.081   2.033
 2222SOL     OW 6998   0.142   3.570   2.828
 2222SOL    HW1 6999   0.136   3.488   2.779
 2222SOL    HW2 7000   0.217   3.615   2.790
 2223SOL     OW 7001   0.493   3.425   2.769
 2223SOL    HW1 7002   0.566   3.482   2.792
 2223SOL    HW2 7003   0.530   3.363   2.706
 2224SOL     OW 7004   0.942   2.647   3.064
 2224SOL    HW1 7005   0.996   2.637   3.142
 2224SOL    HW2 7006   0.863   2.597   3.083
 2225SOL     OW 7007   7.224   2.403   2.984
 2225SOL    HW1 7008   7.257   2.314   2.973
 2225SOL    HW2 7009   7.279   2.440   3.053
 2226SOL     OW 7010   0.171   2.356   3.522
 2226SOL    HW1 7011   0.200   2.284   3.467
 2226SOL    HW2 7012   0.197   2.435   3.474
 2227SOL     OW 7013   1.380   2.784   3.510
 2227SOL    HW1 7014   1.402   2.877   3.502
 2227SOL    HW2 7015   1.371   2.754   3.419
 2228SOL     OW 7016   0.822   2.432   2.232
 2228SOL    HW1 7017   0.824   2.355   2.175
 2228SOL    HW2 7018   0.742   2.479   2.207
 2229SOL     OW 7019   1.632   2.473   3.005
 2229SOL    HW1 7020   1.620   2.412   3.078
 2229SOL    HW2 7021   1.726   2.466   2.984
 2230SOL     OW 7022   0.234   3.428   3.581
 2230SOL    HW1 7023   0.213   3.496   3.645
 2230SOL    HW2 7024   0.248   3.349   3.634
 2231SOL     OW 7025   0.742   2.305   3.077
 2231SOL    HW1 7026   0.679   2.233   3.063
 2231SOL    HW2 7027   0.720   2.368   3.009
 2232SOL     OW 7028   0.960   3.528   3.300
 2232SOL    HW1 7029   0.921   3.484   3.224
 2232SOL    HW2 7030   0.942   3.621   3.285
 2233SOL     OW 7031   0.446   2.349   2.031
 2233SOL    HW1 7032   0.516   2.407   2.061
 2233SOL    HW2 7033   0.369   2.405   2.024
 2234SOL     OW 7034   0.133   3.002   3.311
 2234SOL    HW1 7035   0.132   2.956   3.395
 2234SOL    HW2 7036   0.147   2.933   3.246
 2235SOL     OW 7037   1.280   2.901   3.073
 2235SOL    HW1 7038   1.290   2.839   3.002
 2235SOL    HW2 7039   1.239   2.978   3.033
 2236SOL     OW 7040   1.340   2.735   2.144
 2236SOL    HW1 7041   1.280   2.688   2.202
 2236SOL    HW2 7042   1.306   2.720   2.056
 2237SOL     OW 7043   1.757   3.593   3.018
 2237SOL    HW1 7044   1.832   3.610   2.961
 2237SOL    HW2 7045   1.733   3.503   2.999
 2238SOL     OW 7046   1.260   3.612   2.957
 2238SOL    HW1 7047   1.347   3.638   2.929
 2238SOL    HW2 7048   1.266   3.518   2.972
 2239SOL     OW 7049   0.105   3.126   2.869
 2239SOL    HW1 7050   0.079   3.150   2.958
 2239SOL    HW2 7051   0.042   3.060   2.842
 2240SOL     OW 7052   0.722   3.522   3.642
 2240SOL    HW1 7053   0.696   3.598   3.589
 2240SOL    HW2 7054   0.812   3.505   3.617
 2241SOL     OW 7055   1.754   2.065   2.360
 2241SOL    HW1 7056   1.806   2.039   2.283
 2241SOL    HW2 7057   1.713   1.984   2.390
 2242SOL     OW 7058   1.399   3.439   2.369
 2242SOL    HW1 7059   1.454   3.471   2.298
 2242SOL    HW2 7060   1.341   3.512   2.390
 2243SOL     OW 7061   0.147   3.627   3.747
 2243SOL    HW1 7062   0.093   3.563   3.792
 2243SOL    HW2 7063   0.184   3.681   3.817
 2244SOL     OW 7064   1.277   2.802   2.515
 2244SOL    HW1 7065   1.351   2.742   2.528
 2244SOL    HW2 7066   1.316   2.879   2.472
 2245SOL     OW 7067   0.765   3.134   3.280
 2245SOL    HW1 7068   0.740   3.184   3.358
 2245SOL    HW2 7069   0.691   3.145   3.220
 2246SOL     OW 7070   0.664   3.532   2.047
 2246SOL    HW1 7071   0.684   3.531   1.953
 2246SOL    HW2 7072   0.614   3.452   2.062
 2247SOL     OW 7073   1.610   3.585   3.267
 2247SOL    HW1 7074   1.660   3.587   3.185
 2247SOL    HW2 7075   1.603   3.677   3.293
 2248SOL     OW 7076   1.850   2.020   2.832
 2248SOL    HW1 7077   1.876   1.931   2.807
 2248SOL    HW2 7078   1.764   2.031   2.791
 2249SOL     OW 7079   0.221   2.166   2.574
 2249SOL    HW1 7080   0.127   2.182   2.562
 2249SOL    HW2 7081   0.233   2.167   2.669
 2250SOL     OW 7082   1.213   3.416   1.906
 2250SOL    HW1 7083   1.211   3.324   1.933
 2250SOL    HW2 7084   1.148   3.421   1.836
 2251SOL     OW 7085   0.833   2.873   3.254
 2251SOL    HW1 7086   0.867   2.869   3.164
 2251SOL    HW2 7087   0.808   2.965   3.266
 2252SOL     OW 7088   0.930   2.759   2.124
 2252SOL    HW1 7089   0.994   2.814   2.078
 2252SOL    HW2 7090   0.983   2.695   2.171
 2253SOL     OW 7091   1.484   3.501   1.927
 2253SOL    HW1 7092   1.393   3.473   1.914
 2253SOL    HW2 7093   1.520   3.506   1.839
 2254SOL     OW 7094   0.344   3.177   3.353
 2254SOL    HW1 7095   0.328   3.256   3.300
 2254SOL    HW2 7096   0.270   3.119   3.332
 2255SOL     OW 7097   1.587   3.158   3.135
 2255SOL    HW1 7098   1.643   3.133   3.209
 2255SOL    HW2 7099   1.528   3.224   3.171
 2256SOL     OW 7100   1.078   2.984   2.594
 2256SOL    HW1 7101   1.004   2.935   2.630
 2256SOL    HW2 7102   1.137   2.917   2.561
 2257SOL     OW 7103   1.037   2.116   2.812
 2257SOL    HW1 7104   1.035   2.076   2.725
 2257SOL    HW2 7105   1.034   2.041   2.872
 2258SOL     OW 7106   0.624   3.334   2.340
 2258SOL    HW1 7107   0.687   3.279   2.293
 2258SOL    HW2 7108   0.554   3.351   2.277
 2259SOL     OW 7109   1.770   2.232   3.271
 2259SOL    HW1 7110   1.837   2.300   3.263
 2259SOL    HW2 7111   1.793   2.167   3.204
 2260SOL     OW 7112   0.267   3.194   2.164
 2260SOL    HW1 7113   0.195   3.130   2.161
 2260SOL    HW2 7114   0.248   3.246   2.242
 2261SOL     OW 7115   0.145   2.837   3.538
 2261SOL    HW1 7116   0.071   2.790   3.575
 2261SOL    HW2 7117   0.216   2.826   3.601
 2262SOL     OW 7118   0.691   2.046   3.307
 2262SOL    HW1 7119   0.774   2.011   3.275
 2262SOL    HW2 7120   0.712   2.083   3.393
 2263SOL     OW 7121   0.076   2.181   1.935
 2263SOL    HW1 7122   7.272   2.139   1.925
 2263SOL    HW2 7123   0.058   2.274   1.923
 2264SOL     OW 7124   1.394   2.716   3.246
 2264SOL    HW1 7125   1.339   2.774   3.194
 2264SOL    HW2 7126   1.480   2.719   3.203
 2265SOL     OW 7127   0.077   2.103   2.199
 2265SOL    HW1 7128   0.088   2.136   2.109
 2265SOL    HW2 7129   0.126   2.021   2.200
 2266SOL     OW 7130   1.221   3.155   2.015
 2266SOL    HW1 7131   1.173   3.072   2.011
 2266SOL    HW2 7132   1.233   3.170   2.108
 2267SOL     OW 7133   0.648   2.680   3.297
 2267SOL    HW1 7134   0.706   2.756   3.288
 2267SOL    HW2 7135   0.707   2.605   3.295
 2268SOL     OW 7136   1.514   3.683   2.888
 2268SOL    HW1 7137   1.544   3.747   2.823
 2268SOL    HW2 7138   1.594   3.654   2.931
 2269SOL     OW 7139   0.707   2.405   3.546
 2269SOL    HW1 7140   0.763   2.450   3.610
 2269SOL    HW2 7141   0.717   2.312   3.566
 2270SOL     OW 7142   1.466   3.045   3.474
 2270SOL    HW1 7143   1.463   3.067   3.567
 2270SOL    HW2 7144   1.555   3.069   3.446
 2271SOL     OW 7145   0.382   3.626   3.449
 2271SOL    HW1 7146   0.303   3.680   3.456
 2271SOL    HW2 7147   0.353   3.538   3.476
 2272SOL     OW 7148   1.627   2.739   3.103
 2272SOL    HW1 7149   1.634   2.658   3.053
 2272SOL    HW2 7150   1.618   2.807   3.036
 2273SOL     OW 7151   1.226   2.186   2.313
 2273SOL    HW1 7152   1.287   2.111   2.315
 2273SOL    HW2 7153   1.252   2.239   2.388
 2274SOL     OW 7154   0.586   2.563   2.541
 2274SOL    HW1 7155   0.629   2.648   2.531
 2274SOL    HW2 7156   0.517   2.562   2.475
 2275SOL     OW 7157   1.736   2.236   3.541
 2275SOL    HW1 7158   1.746   2.240   3.446
 2275SOL    HW2 7159   1.662   2.177   3.555
 2276SOL     OW 7160   1.728   2.791   3.349
 2276SOL    HW1 7161   1.716   2.886   3.359
 2276SOL    HW2 7162   1.699   2.772   3.260
 2277SOL     OW 7163   0.777   3.226   1.947
 2277SOL    HW1 7164   0.790   3.212   2.041
 2277SOL    HW2 7165   0.838   3.297   1.925
 2278SOL     OW 7166   0.687   3.612   2.793
 2278SOL    HW1 7167   0.666   3.705   2.784
 2278SOL    HW2 7168   0.782   3.608   2.789
 2279SOL     OW 7169   0.876   2.843   2.724
 2279SOL    HW1 7170   0.925   2.769   2.760
 2279SOL    HW2 7171   0.829   2.879   2.800
 2280SOL     OW 7172   1.103   2.903   1.964
 2280SOL    HW1 7173   1.054   2.933   1.888
 2280SOL    HW2 7174   1.160   2.834   1.930
 2281SOL     OW 7175   1.821   3.433   2.712
 2281SOL    HW1 7176   1.750   3.425   2.648
 2281SOL    HW2 7177   1.790   3.384   2.788
 2282SOL     OW 7178   0.247   3.206   3.749
 2282SOL    HW1 7179   0.155   3.180   3.745
 2282SOL    HW2 7180   0.265   3.217   3.842
 2283SOL     OW 7181   0.150   3.018   2.530
 2283SOL    HW1 7182   0.193   2.998   2.612
 2283SOL    HW2 7183   0.220   3.023   2.465
 2284SOL     OW 7184   0.682   3.277   3.496
 2284SOL    HW1 7185   0.604   3.233   3.530
 2284SOL    HW2 7186   0.690   3.357   3.549
 2285SOL     OW 7187   1.814   2.027   3.101
 2285SOL    HW1 7188   1.809   1.932   3.112
 2285SOL    HW2 7189   1.829   2.040   3.008
 2286SOL     OW 7190   0.388   2.290   2.383
 2286SOL    HW1 7191   0.422   2.220   2.329
 2286SOL    HW2 7192   0.332   2.246   2.447
 2287SOL     OW 7193   1.685   3.340   2.937
 2287SOL    HW1 7194   1.607   3.323   2.884
 2287SOL    HW2 7195   1.683   3.272   3.005
 2288SOL     OW 7196   0.370   2.438   3.122
 2288SOL    HW1 7197   0.412   2.368   3.173
 2288SOL    HW2 7198   0.376   2.409   3.031
 2289SOL     OW 7199   0.837   3.437   2.539
 2289SOL    HW1 7200   0.793   3.493   2.476
 2289SOL    HW2 7201   0.772   3.371   2.563
 2290SOL     OW 7202   1.415   2.099   2.963
 2290SOL    HW1 7203   1.425   2.007   2.984
 2290SOL    HW2 7204   1.371   2.137   3.038
 2291SOL     OW 7205   1.027   1.876   2.958
 2291SOL    HW1 7206   0.970   1.816   2.910
 2291SOL    HW2 7207   1.113   1.835   2.957
 2292SOL     OW 7208   0.801   3.169   2.211
 2292SOL    HW1 7209   0.781   3.076   2.226
 2292SOL    HW2 7210   0.882   3.185   2.260
 2293SOL     OW 7211   0.601   3.445   3.151
 2293SOL    HW1 7212   0.595   3.534   3.186
 2293SOL    HW2 7213   0.692   3.436   3.122
 2294SOL     OW 7214   1.396   1.891   2.060
 2294SOL    HW1 7215   1.440   1.822   2.012
 2294SOL    HW2 7216   1.305   1.861   2.069
 2295SOL     OW 7217   1.295   2.339   2.531
 2295SOL    HW1 7218   1.245   2.420   2.525
 2295SOL    HW2 7219   1.288   2.312   2.622
 2296SOL     OW 7220   1.592   2.059   2.753
 2296SOL    HW1 7221   1.533   2.087   2.823
 2296SOL    HW2 7222   1.591   2.131   2.690
 2297SOL     OW 7223   0.093   2.974   2.147
 2297SOL    HW1 7224   0.162   2.910   2.136
 2297SOL    HW2 7225   0.041   2.943   2.221
 2298SOL     OW 7226   0.904   3.544   2.201
 2298SOL    HW1 7227   0.823   3.537   2.150
 2298SOL    HW2 7228   0.887   3.615   2.263
 2299SOL     OW 7229   0.257   2.548   3.859
 2299SOL    HW1 7230   0.172   2.513   3.830
 2299SOL    HW2 7231   0.282   2.610   3.791
 2300SOL     OW 7232   0.175   2.171   4.715
 2300SOL    HW1 7233   0.218   2.123   4.785
 2300SOL    HW2 7234   0.091   2.127   4.703
 2301SOL     OW 7235   7.192   2.176   4.407
 2301SOL    HW1 7236   7.124   2.243   4.396
 2301SOL    HW2 7237   7.180   2.118   4.332
 2302SOL     OW 7238   0.578   3.181   4.935
 2302SOL    HW1 7239   0.497   3.181   4.883
 2302SOL    HW2 7240   0.590   3.273   4.960
 2303SOL     OW 7241   1.591   3.388   4.426
 2303SOL    HW1 7242   1.546   3.342   4.496
 2303SOL    HW2 7243   1.525   3.395   4.356
 2304SOL     OW 7244   1.136   2.567   4.403
 2304SOL    HW1 7245   1.180   2.651   4.389
 2304SOL    HW2 7246   1.089   2.578   4.486
 2305SOL     OW 7247   1.813   2.438   3.938
 2305SOL    HW1 7248   1.765   2.446   3.855
 2305SOL    HW2 7249   1.767   2.369   3.986
 2306SOL     OW 7250   0.715   2.988   4.766
 2306SOL    HW1 7251   0.670   3.019   4.845
 2306SOL    HW2 7252   0.750   3.067   4.725
 2307SOL     OW 7253   0.697   2.822   4.371
 2307SOL    HW1 7254   0.764   2.825   4.438
 2307SOL    HW2 7255   0.631   2.886   4.399
 2308SOL     OW 7256   0.349   3.264   4.788
 2308SOL    HW1 7257   0.274   3.225   4.742
 2308SOL    HW2 7258   0.390   3.322   4.724
 2309SOL     OW 7259   1.435   3.351   5.087
 2309SOL    HW1 7260   1.488   3.429   5.102
 2309SOL    HW2 7261   1.357   3.364   5.142
 2310SOL     OW 7262   0.485   2.237   5.134
 2310SOL    HW1 7263   4.197   5.817   0.006
 2310SOL    HW2 7264   4.047   5.834   0.018
 2311SOL     OW 7265   1.576   2.301   4.480
 2311SOL    HW1 7266   1.505   2.306   4.416
 2311SOL    HW2 7267   1.558   2.372   4.541
 2312SOL     OW 7268   0.212   3.597   4.202
 2312SOL    HW1 7269   0.248   3.667   4.256
 2312SOL    HW2 7270   0.268   3.595   4.124
 2313SOL     OW 7271   4.708   6.913   0.274
 2313SOL    HW1 7272   4.710   6.946   0.364
 2313SOL    HW2 7273   4.668   6.826   0.281
 2314SOL     OW 7274   0.227   3.328   4.260
 2314SOL    HW1 7275   0.219   3.422   4.243
 2314SOL    HW2 7276   0.203   3.318   4.352
 2315SOL     OW 7277   0.299   2.943   4.608
 2315SOL    HW1 7278   0.299   2.855   4.645
 2315SOL    HW2 7279   0.252   2.996   4.672
 2316SOL     OW 7280   0.554   3.703   5.107
 2316SOL    HW1 7281   4.129   0.031   0.021
 2316SOL    HW2 7282   4.245   0.127   0.007
 2317SOL     OW 7283   0.566   2.835   3.885
 2317SOL    HW1 7284   0.610   2.883   3.815
 2317SOL    HW2 7285   0.613   2.862   3.964
 2318SOL     OW 7286   1.615   1.964   5.142
 2318SOL    HW1 7287   1.679   1.989   5.075
 2318SOL    HW2 7288   5.275   5.663   0.067
 2319SOL     OW 7289   0.112   2.621   4.265
 2319SOL    HW1 7290   0.038   2.567   4.240
 2319SOL    HW2 7291   0.100   2.636   4.359
 2320SOL     OW 7292   1.855   3.587   4.046
 2320SOL    HW1 7293   1.930   3.578   4.105
 2320SOL    HW2 7294   1.852   3.680   4.025
 2321SOL     OW 7295   0.003   3.426   3.854
 2321SOL    HW1 7296   7.280   3.330   3.854
 2321SOL    HW2 7297   7.197   3.454   3.826
 2322SOL     OW 7298   1.702   2.798   4.383
 2322SOL    HW1 7299   1.786   2.756   4.365
 2322SOL    HW2 7300   1.684   2.851   4.306
 2323SOL     OW 7301   1.668   2.976   4.164
 2323SOL    HW1 7302   1.749   2.957   4.117
 2323SOL    HW2 7303   1.691   3.047   4.225
 2324SOL     OW 7304   3.810   6.195   0.174
 2324SOL    HW1 7305   3.896   6.236   0.167
 2324SOL    HW2 7306   3.752   6.266   0.201
 2325SOL     OW 7307   0.618   3.252   4.470
 2325SOL    HW1 7308   0.580   3.164   4.463
 2325SOL    HW2 7309   0.621   3.284   4.380
 2326SOL     OW 7310   1.263   3.062   5.142
 2326SOL    HW1 7311   1.309   3.026   5.066
 2326SOL    HW2 7312   4.971   6.715   0.059
 2327SOL     OW 7313   0.833   1.875   4.235
 2327SOL    HW1 7314   0.875   1.956   4.206
 2327SOL    HW2 7315   0.740   1.897   4.239
 2328SOL     OW 7316   0.192   2.793   4.950
 2328SOL    HW1 7317   0.282   2.767   4.967
 2328SOL    HW2 7318   0.167   2.744   4.873
 2329SOL     OW 7319   1.553   2.890   3.924
 2329SOL    HW1 7320   1.483   2.829   3.950
 2329SOL    HW2 7321   1.588   2.922   4.007
 2330SOL     OW 7322   4.918   0.025   0.134
 2330SOL    HW1 7323   4.860   0.083   0.086
 2330SOL    HW2 7324   4.884   7.218   0.116
 2331SOL     OW 7325   1.479   3.255   4.637
 2331SOL    HW1 7326   1.413   3.287   4.699
 2331SOL    HW2 7327   1.453   3.164   4.619
 2332SOL     OW 7328   1.622   3.688   4.269
 2332SOL    HW1 7329   1.615   3.632   4.191
 2332SOL    HW2 7330   1.630   3.626   4.342
 2333SOL     OW 7331   0.590   2.559   4.007
 2333SOL    HW1 7332   0.588   2.645   3.965
 2333SOL    HW2 7333   0.522   2.565   4.075
 2334SOL     OW 7334   1.284   2.268   4.666
 2334SOL    HW1 7335   1.196   2.232   4.669
 2334SOL    HW2 7336   1.336   2.211   4.723
 2335SOL     OW 7337   1.585   3.528   4.048
 2335SOL    HW1 7338   1.680   3.530   4.038
 2335SOL    HW2 7339   1.551   3.514   3.959
 2336SOL     OW 7340   4.444   6.094   0.002
 2336SOL    HW1 7341   4.470   6.037   0.074
 2336SOL    HW2 7342   0.777   2.393   5.081
 2337SOL     OW 7343   5.024   6.066   0.256
 2337SOL    HW1 7344   4.970   6.113   0.319
 2337SOL    HW2 7345   5.097   6.032   0.308
 2338SOL     OW 7346   4.616   6.404   0.225
 2338SOL    HW1 7347   4.655   6.324   0.191
 2338SOL    HW2 7348   4.530   6.377   0.257
 2339SOL     OW 7349   1.011   2.238   4.930
 2339SOL    HW1 7350   0.918   2.257   4.945
 2339SOL    HW2 7351   1.014   2.208   4.839
 2340SOL     OW 7352   1.060   2.557   4.135
 2340SOL    HW1 7353   1.081   2.556   4.228
 2340SOL    HW2 7354   0.975   2.514   4.129
 2341SOL     OW 7355   0.065   2.707   4.531
 2341SOL    HW1 7356   0.148   2.693   4.576
 2341SOL    HW2 7357   0.030   2.787   4.570
 2342SOL     OW 7358   3.725   0.037   0.157
 2342SOL    HW1 7359   3.666   7.266   0.212
 2342SOL    HW2 7360   3.669   0.074   0.090
 2343SOL     OW 7361   0.857   2.208   3.935
 2343SOL    HW1 7362   0.909   2.241   3.861
 2343SOL    HW2 7363   0.801   2.140   3.896
 2344SOL     OW 7364   1.406   3.018   4.290
 2344SOL    HW1 7365   1.487   3.011   4.239
 2344SOL    HW2 7366   1.353   3.082   4.241
 2345SOL     OW 7367   0.562   2.037   4.619
 2345SOL    HW1 7368   0.565   2.056   4.713
 2345SOL    HW2 7369   0.559   2.124   4.578
 2346SOL     OW 7370   1.006   3.324   4.198
 2346SOL    HW1 7371   0.985   3.394   4.135
 2346SOL    HW2 7372   0.969   3.356   4.280
 2347SOL     OW 7373   0.368   3.691   4.600
 2347SOL    HW1 7374   0.412   3.605   4.608
 2347SOL    HW2 7375   0.436   3.754   4.623
 2348SOL     OW 7376   1.806   2.906   4.621
 2348SOL    HW1 7377   1.757   2.890   4.540
 2348SOL    HW2 7378   1.738   2.917   4.687
 2349SOL     OW 7379   4.839   7.047   0.069
 2349SOL    HW1 7380   4.805   6.990   0.139
 2349SOL    HW2 7381   4.762   7.072   0.019
 2350SOL     OW 7382   0.309   2.802   4.001
 2350SOL    HW1 7383   0.393   2.813   3.954
 2350SOL    HW2 7384   0.288   2.710   3.990
 2351SOL     OW 7385   1.487   2.632   4.425
 2351SOL    HW1 7386   1.486   2.591   4.511
 2351SOL    HW2 7387   1.565   2.689   4.427
 2352SOL     OW 7388   4.100   6.792   0.263
 2352SOL    HW1 7389   4.066   6.798   0.173
 2352SOL    HW2 7390   4.064   6.869   0.307
 2353SOL     OW 7391   1.162   3.615   3.945
 2353SOL    HW1 7392   1.076   3.594   3.982
 2353SOL    HW2 7393   1.178   3.545   3.882
 2354SOL     OW 7394   3.862   5.785   0.034
 2354SOL    HW1 7395   3.814   5.865   0.012
 2354SOL    HW2 7396   3.825   5.758   0.118
 2355SOL     OW 7397   1.653   3.256   3.820
 2355SOL    HW1 7398   1.610   3.341   3.810
 2355SOL    HW2 7399   1.589   3.193   3.789
 2356SOL     OW 7400   0.464   3.620   4.047
 2356SOL    HW1 7401   0.510   3.668   4.116
 2356SOL    HW2 7402   0.533   3.579   3.996
 2357SOL     OW 7403   1.398   1.969   4.186
 2357SOL    HW1 7404   1.401   1.944   4.093
 2357SOL    HW2 7405   1.482   1.939   4.221
 2358SOL     OW 7406   0.191   3.658   4.938
 2358SOL    HW1 7407   0.251   3.593   4.972
 2358SOL    HW2 7408   0.173   3.630   4.848
 2359SOL     OW 7409   0.936   3.566   4.596
 2359SOL    HW1 7410   1.018   3.516   4.600
 2359SOL    HW2 7411   0.887   3.527   4.524
 2360SOL     OW 7412   0.385   2.555   4.197
 2360SOL    HW1 7413   0.380   2.461   4.209
 2360SOL    HW2 7414   0.297   2.587   4.213
 2361SOL     OW 7415   0.690   1.991   3.859
 2361SOL    HW1 7416   0.747   1.915   3.861
 2361SOL    HW2 7417   0.629   1.974   3.787
 2362SOL     OW 7418   0.860   3.375   4.914
 2362SOL    HW1 7419   0.833   3.337   4.830
 2362SOL    HW2 7420   0.915   3.308   4.954
 2363SOL     OW 7421   1.315   2.470   5.144
 2363SOL    HW1 7422   4.991   6.099   0.084
 2363SOL    HW2 7423   1.347   2.556   5.117
 2364SOL     OW 7424   0.805   3.238   4.675
 2364SOL    HW1 7425   0.891   3.235   4.634
 2364SOL    HW2 7426   0.744   3.251   4.603
 2365SOL     OW 7427   0.929   2.381   4.609
 2365SOL    HW1 7428   0.907   2.369   4.516
 2365SOL    HW2 7429   0.957   2.295   4.638
 2366SOL     OW 7430   0.568   1.933   4.227
 2366SOL    HW1 7431   0.490   1.929   4.282
 2366SOL    HW2 7432   0.555   2.010   4.171
 2367SOL     OW 7433   1.455   3.078   3.747
 2367SOL    HW1 7434   1.486   3.007   3.803
 2367SOL    HW2 7435   1.373   3.106   3.786
 2368SOL     OW 7436   0.267   1.909   3.952
 2368SOL    HW1 7437   0.300   1.982   3.899
 2368SOL    HW2 7438   0.345   1.859   3.976
 2369SOL     OW 7439   0.959   2.109   4.172
 2369SOL    HW1 7440   0.926   2.144   4.089
 2369SOL    HW2 7441   1.052   2.131   4.172
 2370SOL     OW 7442   4.702   6.187   0.088
 2370SOL    HW1 7443   4.632   6.162   0.027
 2370SOL    HW2 7444   4.783   6.159   0.045
 2371SOL     OW 7445   1.191   3.464   4.535
 2371SOL    HW1 7446   1.221   3.516   4.460
 2371SOL    HW2 7447   1.230   3.505   4.611
 2372SOL     OW 7448   0.501   3.007   4.433
 2372SOL    HW1 7449   0.437   2.984   4.501
 2372SOL    HW2 7450   0.452   3.000   4.351
 2373SOL     OW 7451   1.248   3.658   4.340
 2373SOL    HW1 7452   1.295   3.722   4.286
 2373SOL    HW2 7453   1.177   3.708   4.379
 2374SOL     OW 7454   1.022   2.352   3.757
 2374SOL    HW1 7455   0.981   2.437   3.740
 2374SOL    HW2 7456   1.085   2.369   3.827
 2375SOL     OW 7457   0.121   2.395   5.101
 2375SOL    HW1 7458   0.204   2.414   5.056
 2375SOL    HW2 7459   3.764   6.089   0.031
 2376SOL     OW 7460   0.557   2.059   4.890
 2376SOL    HW1 7461   0.579   1.975   4.930
 2376SOL    HW2 7462   0.463   2.070   4.906
 2377SOL     OW 7463   0.880   2.315   4.350
 2377SOL    HW1 7464   0.840   2.370   4.283
 2377SOL    HW2 7465   0.904   2.235   4.304
 2378SOL     OW 7466   1.026   1.933   4.458
 2378SOL    HW1 7467   0.966   1.938   4.383
 2378SOL    HW2 7468   0.992   1.860   4.510
 2379SOL     OW 7469   1.421   2.989   4.584
 2379SOL    HW1 7470   1.368   2.912   4.603
 2379SOL    HW2 7471   1.417   2.998   4.489
 2380SOL     OW 7472   1.460   2.494   4.668
 2380SOL    HW1 7473   1.396   2.424   4.682
 2380SOL    HW2 7474   1.519   2.487   4.743
 2381SOL     OW 7475   1.817   2.648   4.113
 2381SOL    HW1 7476   1.878   2.608   4.175
 2381SOL    HW2 7477   1.812   2.585   4.041
 2382SOL     OW 7478   0.514   3.289   3.945
 2382SOL    HW1 7479   0.427   3.259   3.973
 2382SOL    HW2 7480   0.544   3.220   3.885
 2383SOL     OW 7481   1.748   3.157   4.340
 2383SOL    HW1 7482   1.840   3.154   4.366
 2383SOL    HW2 7483   1.717   3.241   4.375
 2384SOL     OW 7484   1.382   2.448   3.779
 2384SOL    HW1 7485   1.333   2.416   3.854
 2384SOL    HW2 7486   1.474   2.437   3.803
 2385SOL     OW 7487   0.524   2.127   4.042
 2385SOL    HW1 7488   0.583   2.084   3.980
 2385SOL    HW2 7489   0.492   2.204   3.996
 2386SOL     OW 7490   5.380   6.761   0.105
 2386SOL    HW1 7491   5.458   6.708   0.089
 2386SOL    HW2 7492   5.413   6.838   0.151
 2387SOL     OW 7493   1.020   3.187   5.041
 2387SOL    HW1 7494   0.941   3.154   5.085
 2387SOL    HW2 7495   1.092   3.157   5.096
 2388SOL     OW 7496   5.267   7.128   0.235
 2388SOL    HW1 7497   5.252   7.136   0.141
 2388SOL    HW2 7498   5.347   7.077   0.242
 2389SOL     OW 7499   1.154   3.116   4.815
 2389SOL    HW1 7500   1.091   3.135   4.885
 2389SOL    HW2 7501   1.110   3.143   4.735
 2390SOL     OW 7502   1.609   2.950   4.802
 2390SOL    HW1 7503   1.596   3.013   4.874
 2390SOL    HW2 7504   1.534   2.965   4.744
 2391SOL     OW 7505   0.936   1.950   5.090
 2391SOL    HW1 7506   0.954   1.952   4.996
 2391SOL    HW2 7507   1.016   1.982   5.131
 2392SOL     OW 7508   4.592   6.659   0.327
 2392SOL    HW1 7509   4.580   6.638   0.419
 2392SOL    HW2 7510   4.613   6.576   0.285
 2393SOL     OW 7511   0.726   2.899   4.104
 2393SOL    HW1 7512   0.715   2.867   4.193
 2393SOL    HW2 7513   0.798   2.846   4.069
 2394SOL     OW 7514   0.441   2.692   4.986
 2394SOL    HW1 7515   0.508   2.695   5.055
 2394SOL    HW2 7516   0.411   2.601   4.987
 2395SOL     OW 7517   1.265   2.227   5.023
 2395SOL    HW1 7518   1.289   2.312   5.062
 2395SOL    HW2 7519   1.176   2.240   4.992
 2396SOL     OW 7520   0.052   3.417   5.056
 2396SOL    HW1 7521   0.030   3.494   5.003
 2396SOL    HW2 7522   0.147   3.417   5.062
 2397SOL     OW 7523   0.352   2.988   4.205
 2397SOL    HW1 7524   0.347   3.063   4.145
 2397SOL    HW2 7525   0.342   2.911   4.149
 2398SOL     OW 7526   0.550   2.326   4.562
 2398SOL    HW1 7527   0.556   2.383   4.485
 2398SOL    HW2 7528   0.606   2.368   4.628
 2399SOL     OW 7529   1.256   3.214   4.149
 2399SOL    HW1 7530   1.310   3.288   4.176
 2399SOL    HW2 7531   1.166   3.239   4.172
 2400SOL     OW 7532   1.316   3.336   4.843
 2400SOL    HW1 7533   1.356   3.335   4.929
 2400SOL    HW2 7534   1.258   3.259   4.843
 2401SOL     OW 7535   1.584   2.490   4.201
 2401SOL    HW1 7536   1.534   2.531   4.271
 2401SOL    HW2 7537   1.645   2.559   4.172
 2402SOL     OW 7538   0.329   3.417   5.009
 2402SOL    HW1 7539   0.329   3.364   4.930
 2402SOL    HW2 7540   0.421   3.439   5.024
 2403SOL     OW 7541   4.058   6.308   0.189
 2403SOL    HW1 7542   4.136   6.304   0.133
 2403SOL    HW2 7543   4.090   6.287   0.277
 2404SOL     OW 7544   5.298   6.312   0.275
 2404SOL    HW1 7545   5.209   6.345   0.260
 2404SOL    HW2 7546   5.344   6.333   0.193
 2405SOL     OW 7547   4.192   5.555   0.267
 2405SOL    HW1 7548   4.135   5.492   0.221
 2405SOL    HW2 7549   4.135   5.630   0.285
 2406SOL     OW 7550   0.580   2.733   4.752
 2406SOL    HW1 7551   0.624   2.819   4.750
 2406SOL    HW2 7552   0.539   2.729   4.838
 2407SOL     OW 7553   1.305   2.736   4.693
 2407SOL    HW1 7554   1.216   2.704   4.681
 2407SOL    HW2 7555   1.359   2.657   4.686
 2408SOL     OW 7556   1.198   2.380   3.975
 2408SOL    HW1 7557   1.213   2.306   4.035
 2408SOL    HW2 7558   1.156   2.446   4.030
 2409SOL     OW 7559   0.284   2.043   4.935
 2409SOL    HW1 7560   0.261   2.077   5.021
 2409SOL    HW2 7561   0.250   1.953   4.935
 2410SOL     OW 7562   0.028   3.160   4.960
 2410SOL    HW1 7563   0.061   3.103   5.029
 2410SOL    HW2 7564   0.024   3.247   5.000
 2411SOL     OW 7565   0.694   2.471   4.745
 2411SOL    HW1 7566   0.777   2.469   4.696
 2411SOL    HW2 7567   0.664   2.561   4.738
 2412SOL     OW 7568   0.321   1.931   4.350
 2412SOL    HW1 7569   0.278   2.014   4.369
 2412SOL    HW2 7570   0.331   1.890   4.436
 2413SOL     OW 7571   1.633   2.260   4.062
 2413SOL    HW1 7572   1.665   2.198   4.127
 2413SOL    HW2 7573   1.603   2.335   4.113
 2414SOL     OW 7574   1.042   2.622   4.675
 2414SOL    HW1 7575   1.030   2.639   4.768
 2414SOL    HW2 7576   1.006   2.535   4.661
 2415SOL     OW 7577   4.580   7.162   0.228
 2415SOL    HW1 7578   4.595   7.165   0.133
 2415SOL    HW2 7579   4.624   7.082   0.256
 2416SOL     OW 7580   5.508   6.994   0.202
 2416SOL    HW1 7581   5.533   7.018   0.113
 2416SOL    HW2 7582   5.586   7.013   0.255
 2417SOL     OW 7583   1.529   2.123   3.841
 2417SOL    HW1 7584   1.481   2.051   3.882
 2417SOL    HW2 7585   1.562   2.174   3.915
 2418SOL     OW 7586   1.266   2.695   3.742
 2418SOL    HW1 7587   1.300   2.606   3.747
 2418SOL    HW2 7588   1.301   2.729   3.659
 2419SOL     OW 7589   1.057   3.221   4.578
 2419SOL    HW1 7590   1.074   3.148   4.519
 2419SOL    HW2 7591   1.114   3.292   4.547
 2420SOL     OW 7592   0.308   2.671   4.679
 2420SOL    HW1 7593   0.402   2.689   4.684
 2420SOL    HW2 7594   0.302   2.576   4.690
 2421SOL     OW 7595   0.331   2.394   4.711
 2421SOL    HW1 7596   0.272   2.319   4.706
 2421SOL    HW2 7597   0.404   2.372   4.653
 2422SOL     OW 7598   4.820   5.879   0.241
 2422SOL    HW1 7599   4.846   5.858   0.331
 2422SOL    HW2 7600   4.878   5.951   0.215
 2423SOL     OW 7601   4.811   5.679   0.055
 2423SOL    HW1 7602   4.812   5.740   0.129
 2423SOL    HW2 7603   1.216   2.085   5.134
 2424SOL     OW 7604   7.268   3.150   3.832
 2424SOL    HW1 7605   7.184   3.117   3.799
 2424SOL    HW2 7606   0.016   3.084   3.894
 2425SOL     OW 7607   0.130   3.581   4.682
 2425SOL    HW1 7608   0.128   3.499   4.632
 2425SOL    HW2 7609   0.204   3.629   4.645
 2426SOL     OW 7610   0.491   3.438   4.628
 2426SOL    HW1 7611   0.562   3.498   4.651
 2426SOL    HW2 7612   0.532   3.374   4.570
 2427SOL     OW 7613   0.992   2.684   4.932
 2427SOL    HW1 7614   1.047   2.734   4.992
 2427SOL    HW2 7615   0.903   2.701   4.963
 2428SOL     OW 7616   7.263   2.384   4.846
 2428SOL    HW1 7617   0.052   2.333   4.804
 2428SOL    HW2 7618   0.009   2.391   4.937
 2429SOL     OW 7619   3.909   5.968   0.327
 2429SOL    HW1 7620   3.984   5.995   0.380
 2429SOL    HW2 7621   3.881   6.047   0.282
 2430SOL     OW 7622   5.066   6.427   0.202
 2430SOL    HW1 7623   5.070   6.522   0.195
 2430SOL    HW2 7624   5.041   6.397   0.115
 2431SOL     OW 7625   0.820   2.431   4.099
 2431SOL    HW1 7626   0.823   2.354   4.041
 2431SOL    HW2 7627   0.741   2.478   4.072
 2432SOL     OW 7628   1.648   2.473   4.871
 2432SOL    HW1 7629   1.649   2.409   4.942
 2432SOL    HW2 7630   1.737   2.474   4.838
 2433SOL     OW 7631   0.739   2.283   4.941
 2433SOL    HW1 7632   0.674   2.213   4.934
 2433SOL    HW2 7633   0.713   2.347   4.875
 2434SOL     OW 7634   0.974   3.536   5.107
 2434SOL    HW1 7635   0.934   3.485   5.037
 2434SOL    HW2 7636   0.948   3.626   5.090
 2435SOL     OW 7637   0.445   2.347   3.894
 2435SOL    HW1 7638   0.515   2.405   3.924
 2435SOL    HW2 7639   0.368   2.404   3.886
 2436SOL     OW 7640   0.154   2.990   5.133
 2436SOL    HW1 7641   3.841   6.598   0.062
 2436SOL    HW2 7642   0.166   2.921   5.068
 2437SOL     OW 7643   1.315   2.914   4.901
 2437SOL    HW1 7644   1.315   2.850   4.830
 2437SOL    HW2 7645   1.258   2.984   4.870
 2438SOL     OW 7646   1.343   2.735   4.006
 2438SOL    HW1 7647   1.281   2.693   4.066
 2438SOL    HW2 7648   1.306   2.719   3.919
 2439SOL     OW 7649   1.789   3.542   4.907
 2439SOL    HW1 7650   1.842   3.584   4.839
 2439SOL    HW2 7651   1.753   3.465   4.863
 2440SOL     OW 7652   1.260   3.595   4.776
 2440SOL    HW1 7653   1.347   3.627   4.753
 2440SOL    HW2 7654   1.275   3.508   4.812
 2441SOL     OW 7655   0.108   3.129   4.707
 2441SOL    HW1 7656   0.080   3.146   4.797
 2441SOL    HW2 7657   0.048   3.061   4.675
 2442SOL     OW 7658   4.315   7.187   0.243
 2442SOL    HW1 7659   4.294   7.239   0.321
 2442SOL    HW2 7660   4.411   7.189   0.238
 2443SOL     OW 7661   1.754   2.065   4.220
 2443SOL    HW1 7662   1.806   2.039   4.145
 2443SOL    HW2 7663   1.712   1.984   4.250
 2444SOL     OW 7664   1.397   3.437   4.232
 2444SOL    HW1 7665   1.452   3.471   4.161
 2444SOL    HW2 7666   1.341   3.511   4.255
 2445SOL     OW 7667   1.276   2.795   4.368
 2445SOL    HW1 7668   1.350   2.737   4.385
 2445SOL    HW2 7669   1.315   2.873   4.328
 2446SOL     OW 7670   0.768   3.123   5.129
 2446SOL    HW1 7671   4.388   6.818   0.056
 2446SOL    HW2 7672   0.697   3.140   5.067
 2447SOL     OW 7673   0.674   3.505   3.908
 2447SOL    HW1 7674   0.686   3.512   3.813
 2447SOL    HW2 7675   0.623   3.425   3.920
 2448SOL     OW 7676   1.608   3.568   5.113
 2448SOL    HW1 7677   1.669   3.560   5.040
 2448SOL    HW2 7678   1.577   3.658   5.109
 2449SOL     OW 7679   1.846   2.016   4.704
 2449SOL    HW1 7680   1.873   1.929   4.675
 2449SOL    HW2 7681   1.761   2.030   4.664
 2450SOL     OW 7682   0.200   2.165   4.428
 2450SOL    HW1 7683   0.108   2.179   4.409
 2450SOL    HW2 7684   0.207   2.174   4.523
 2451SOL     OW 7685   1.217   3.412   3.766
 2451SOL    HW1 7686   1.215   3.321   3.794
 2451SOL    HW2 7687   1.153   3.417   3.695
 2452SOL     OW 7688   0.812   2.856   5.091
 2452SOL    HW1 7689   0.906   2.857   5.105
 2452SOL    HW2 7690   0.784   2.947   5.105
 2453SOL     OW 7691   0.930   2.761   3.990
 2453SOL    HW1 7692   0.994   2.814   3.942
 2453SOL    HW2 7693   0.983   2.696   4.037
 2454SOL     OW 7694   1.486   3.500   3.788
 2454SOL    HW1 7695   1.396   3.472   3.775
 2454SOL    HW2 7696   1.523   3.505   3.700
 2455SOL     OW 7697   3.991   6.826   0.024
 2455SOL    HW1 7698   0.339   3.266   5.122
 2455SOL    HW2 7699   0.280   3.128   5.143
 2456SOL     OW 7700   1.593   3.141   5.006
 2456SOL    HW1 7701   1.645   3.124   5.084
 2456SOL    HW2 7702   1.531   3.209   5.032
 2457SOL     OW 7703   1.078   2.983   4.448
 2457SOL    HW1 7704   1.005   2.934   4.486
 2457SOL    HW2 7705   1.139   2.915   4.417
 2458SOL     OW 7706   1.041   2.119   4.674
 2458SOL    HW1 7707   1.039   2.080   4.587
 2458SOL    HW2 7708   1.038   2.044   4.733
 2459SOL     OW 7709   0.637   3.346   4.211
 2459SOL    HW1 7710   0.689   3.285   4.158
 2459SOL    HW2 7711   0.560   3.364   4.157
 2460SOL     OW 7712   1.750   2.276   5.067
 2460SOL    HW1 7713   1.833   2.325   5.069
 2460SOL    HW2 7714   1.774   2.191   5.029
 2461SOL     OW 7715   0.267   3.193   4.029
 2461SOL    HW1 7716   0.194   3.131   4.023
 2461SOL    HW2 7717   0.248   3.246   4.106
 2462SOL     OW 7718   4.335   5.683   0.052
 2462SOL    HW1 7719   4.418   5.655   0.014
 2462SOL    HW2 7720   4.331   5.640   0.137
 2463SOL     OW 7721   0.075   2.180   3.796
 2463SOL    HW1 7722   7.271   2.139   3.785
 2463SOL    HW2 7723   0.060   2.273   3.782
 2464SOL     OW 7724   1.405   2.725   5.083
 2464SOL    HW1 7725   1.361   2.788   5.027
 2464SOL    HW2 7726   1.497   2.728   5.055
 2465SOL     OW 7727   0.075   2.106   4.060
 2465SOL    HW1 7728   0.085   2.135   3.970
 2465SOL    HW2 7729   0.130   2.028   4.067
 2466SOL     OW 7730   1.221   3.153   3.877
 2466SOL    HW1 7731   1.173   3.071   3.873
 2466SOL    HW2 7732   1.234   3.169   3.971
 2467SOL     OW 7733   4.277   6.309   0.024
 2467SOL    HW1 7734   4.336   6.381   0.004
 2467SOL    HW2 7735   4.332   6.231   0.022
 2468SOL     OW 7736   1.510   3.658   4.689
 2468SOL    HW1 7737   1.539   3.745   4.663
 2468SOL    HW2 7738   1.578   3.599   4.656
 2469SOL     OW 7739   5.114   6.698   0.178
 2469SOL    HW1 7740   5.110   6.711   0.273
 2469SOL    HW2 7741   5.204   6.719   0.155
 2470SOL     OW 7742   4.002   7.266   0.143
 2470SOL    HW1 7743   3.908   7.280   0.139
 2470SOL    HW2 7744   4.012   7.183   0.191
 2471SOL     OW 7745   1.660   2.736   4.976
 2471SOL    HW1 7746   1.657   2.653   4.930
 2471SOL    HW2 7747   1.649   2.802   4.908
 2472SOL     OW 7748   1.226   2.187   4.178
 2472SOL    HW1 7749   1.286   2.113   4.178
 2472SOL    HW2 7750   1.251   2.239   4.254
 2473SOL     OW 7751   0.581   2.559   4.398
 2473SOL    HW1 7752   0.626   2.643   4.390
 2473SOL    HW2 7753   0.514   2.561   4.330
 2474SOL     OW 7754   5.369   5.786   0.168
 2474SOL    HW1 7755   5.371   5.847   0.095
 2474SOL    HW2 7756   5.332   5.836   0.241
 2475SOL     OW 7757   5.447   6.403   0.061
 2475SOL    HW1 7758   5.494   6.485   0.049
 2475SOL    HW2 7759   1.756   2.752   5.128
 2476SOL     OW 7760   0.796   3.218   3.808
 2476SOL    HW1 7761   0.801   3.208   3.903
 2476SOL    HW2 7762   0.848   3.297   3.790
 2477SOL     OW 7763   0.670   3.637   4.660
 2477SOL    HW1 7764   0.656   3.731   4.646
 2477SOL    HW2 7765   0.765   3.625   4.650
 2478SOL     OW 7766   0.880   2.840   4.581
 2478SOL    HW1 7767   0.929   2.768   4.621
 2478SOL    HW2 7768   0.831   2.880   4.653
 2479SOL     OW 7769   1.102   2.900   3.827
 2479SOL    HW1 7770   1.055   2.932   3.750
 2479SOL    HW2 7771   1.159   2.831   3.792
 2480SOL     OW 7772   1.806   3.455   4.580
 2480SOL    HW1 7773   1.741   3.437   4.512
 2480SOL    HW2 7774   1.785   3.392   4.650
 2481SOL     OW 7775   0.147   3.012   4.388
 2481SOL    HW1 7776   0.193   2.992   4.470
 2481SOL    HW2 7777   0.216   3.018   4.322
 2482SOL     OW 7778   4.332   6.919   0.191
 2482SOL    HW1 7779   4.247   6.884   0.218
 2482SOL    HW2 7780   4.320   7.014   0.192
 2483SOL     OW 7781   1.827   2.025   4.975
 2483SOL    HW1 7782   1.894   1.960   4.997
 2483SOL    HW2 7783   1.829   2.030   4.880
 2484SOL     OW 7784   0.378   2.289   4.242
 2484SOL    HW1 7785   0.419   2.219   4.192
 2484SOL    HW2 7786   0.320   2.244   4.303
 2485SOL     OW 7787   1.698   3.313   4.790
 2485SOL    HW1 7788   1.620   3.288   4.741
 2485SOL    HW2 7789   1.706   3.247   4.859
 2486SOL     OW 7790   0.364   2.433   4.985
 2486SOL    HW1 7791   0.418   2.368   5.029
 2486SOL    HW2 7792   0.368   2.409   4.892
 2487SOL     OW 7793   0.827   3.486   4.360
 2487SOL    HW1 7794   0.827   3.572   4.318
 2487SOL    HW2 7795   0.755   3.439   4.319
 2488SOL     OW 7796   1.419   2.100   4.836
 2488SOL    HW1 7797   1.432   2.010   4.864
 2488SOL    HW2 7798   1.377   2.143   4.911
 2489SOL     OW 7799   1.026   1.880   4.820
 2489SOL    HW1 7800   0.971   1.821   4.770
 2489SOL    HW2 7801   1.112   1.837   4.820
 2490SOL     OW 7802   0.799   3.168   4.076
 2490SOL    HW1 7803   0.777   3.076   4.091
 2490SOL    HW2 7804   0.880   3.182   4.125
 2491SOL     OW 7805   0.606   3.449   5.006
 2491SOL    HW1 7806   0.601   3.539   5.039
 2491SOL    HW2 7807   0.696   3.439   4.976
 2492SOL     OW 7808   1.396   1.892   3.922
 2492SOL    HW1 7809   1.441   1.822   3.874
 2492SOL    HW2 7810   1.306   1.861   3.931
 2493SOL     OW 7811   1.297   2.337   4.398
 2493SOL    HW1 7812   1.245   2.417   4.392
 2493SOL    HW2 7813   1.291   2.311   4.490
 2494SOL     OW 7814   1.591   2.060   4.623
 2494SOL    HW1 7815   1.532   2.087   4.693
 2494SOL    HW2 7816   1.589   2.132   4.560
 2495SOL     OW 7817   0.091   2.973   4.009
 2495SOL    HW1 7818   0.160   2.908   3.998
 2495SOL    HW2 7819   0.039   2.941   4.083
 2496SOL     OW 7820   0.911   3.543   4.048
 2496SOL    HW1 7821   0.829   3.527   4.001
 2496SOL    HW2 7822   0.889   3.612   4.111
 2497SOL     OW 7823   0.165   4.313   0.137
 2497SOL    HW1 7824   0.117   4.396   0.131
 2497SOL    HW2 7825   0.117   4.253   0.080
 2498SOL     OW 7826   0.172   4.034   1.002
 2498SOL    HW1 7827   0.207   3.987   1.078
 2498SOL    HW2 7828   0.088   3.993   0.985
 2499SOL     OW 7829   7.221   4.081   0.657
 2499SOL    HW1 7830   7.207   4.174   0.635
 2499SOL    HW2 7831   7.185   4.033   0.583
 2500SOL     OW 7832   0.575   5.038   1.224
 2500SOL    HW1 7833   0.491   5.039   1.177
 2500SOL    HW2 7834   0.592   5.130   1.245
 2501SOL     OW 7835   1.601   5.208   0.704
 2501SOL    HW1 7836   1.557   5.180   0.783
 2501SOL    HW2 7837   1.530   5.228   0.642
 2502SOL     OW 7838   1.125   4.447   0.681
 2502SOL    HW1 7839   1.175   4.528   0.667
 2502SOL    HW2 7840   1.080   4.461   0.765
 2503SOL     OW 7841   1.725   4.364   0.276
 2503SOL    HW1 7842   1.763   4.396   0.195
 2503SOL    HW2 7843   1.724   4.269   0.267
 2504SOL     OW 7844   0.728   4.851   1.078
 2504SOL    HW1 7845   0.666   4.889   1.140
 2504SOL    HW2 7846   0.769   4.926   1.036
 2505SOL     OW 7847   0.894   4.450   1.808
 2505SOL    HW1 7848   0.923   4.516   1.871
 2505SOL    HW2 7849   0.902   4.493   1.722
 2506SOL     OW 7850   0.682   4.680   0.665
 2506SOL    HW1 7851   0.752   4.688   0.730
 2506SOL    HW2 7852   0.615   4.742   0.694
 2507SOL     OW 7853   0.732   4.895   1.821
 2507SOL    HW1 7854   0.779   4.970   1.858
 2507SOL    HW2 7855   0.654   4.934   1.780
 2508SOL     OW 7856   0.348   5.128   1.085
 2508SOL    HW1 7857   0.269   5.093   1.044
 2508SOL    HW2 7858   0.384   5.188   1.021
 2509SOL     OW 7859   1.443   5.227   1.373
 2509SOL    HW1 7860   1.500   5.302   1.389
 2509SOL    HW2 7861   1.368   5.242   1.432
 2510SOL     OW 7862   0.483   4.097   1.438
 2510SOL    HW1 7863   0.551   4.031   1.448
 2510SOL    HW2 7864   0.404   4.056   1.474
 2511SOL     OW 7865   1.592   4.174   0.746
 2511SOL    HW1 7866   1.571   4.205   0.658
 2511SOL    HW2 7867   1.552   4.237   0.804
 2512SOL     OW 7868   0.249   5.444   0.479
 2512SOL    HW1 7869   0.267   5.523   0.531
 2512SOL    HW2 7870   0.335   5.414   0.450
 2513SOL     OW 7871   1.117   5.076   1.696
 2513SOL    HW1 7872   1.170   5.060   1.774
 2513SOL    HW2 7873   1.070   4.994   1.682
 2514SOL     OW 7874   0.215   5.177   0.547
 2514SOL    HW1 7875   0.213   5.272   0.532
 2514SOL    HW2 7876   0.193   5.167   0.639
 2515SOL     OW 7877   0.274   4.812   0.905
 2515SOL    HW1 7878   0.276   4.726   0.948
 2515SOL    HW2 7879   0.228   4.869   0.967
 2516SOL     OW 7880   0.577   5.559   1.385
 2516SOL    HW1 7881   0.510   5.534   1.449
 2516SOL    HW2 7882   0.620   5.636   1.423
 2517SOL     OW 7883   0.552   4.658   0.210
 2517SOL    HW1 7884   0.600   4.628   0.133
 2517SOL    HW2 7885   0.617   4.705   0.262
 2518SOL     OW 7886   1.619   3.844   1.484
 2518SOL    HW1 7887   1.659   3.921   1.445
 2518SOL    HW2 7888   1.572   3.877   1.561
 2519SOL     OW 7889   0.118   4.489   0.592
 2519SOL    HW1 7890   0.049   4.424   0.578
 2519SOL    HW2 7891   0.103   4.520   0.682
 2520SOL     OW 7892   1.834   5.477   0.309
 2520SOL    HW1 7893   1.911   5.459   0.363
 2520SOL    HW2 7894   1.843   5.568   0.284
 2521SOL     OW 7895   0.049   5.285   0.118
 2521SOL    HW1 7896   0.024   5.201   0.157
 2521SOL    HW2 7897   7.255   5.310   0.064
 2522SOL     OW 7898   1.698   4.689   0.665
 2522SOL    HW1 7899   1.740   4.645   0.592
 2522SOL    HW2 7900   1.695   4.781   0.640
 2523SOL     OW 7901   1.628   4.855   0.390
 2523SOL    HW1 7902   1.704   4.820   0.343
 2523SOL    HW2 7903   1.665   4.906   0.462
 2524SOL     OW 7904   0.212   4.473   1.545
 2524SOL    HW1 7905   0.306   4.482   1.562
 2524SOL    HW2 7906   0.174   4.557   1.571
 2525SOL     OW 7907   0.616   5.100   0.782
 2525SOL    HW1 7908   0.574   5.014   0.773
 2525SOL    HW2 7909   0.614   5.137   0.694
 2526SOL     OW 7910   1.252   4.936   1.426
 2526SOL    HW1 7911   1.280   4.872   1.361
 2526SOL    HW2 7912   1.320   4.934   1.493
 2527SOL     OW 7913   0.806   3.718   0.493
 2527SOL    HW1 7914   0.857   3.799   0.484
 2527SOL    HW2 7915   0.715   3.747   0.488
 2528SOL     OW 7916   0.198   4.682   1.262
 2528SOL    HW1 7917   0.288   4.649   1.263
 2528SOL    HW2 7918   0.146   4.609   1.227
 2529SOL     OW 7919   1.422   4.792   0.216
 2529SOL    HW1 7920   1.394   4.707   0.249
 2529SOL    HW2 7921   1.494   4.818   0.274
 2530SOL     OW 7922   1.188   5.545   1.645
 2530SOL    HW1 7923   1.186   5.608   1.573
 2530SOL    HW2 7924   1.211   5.461   1.604
 2531SOL     OW 7925   0.333   3.977   1.886
 2531SOL    HW1 7926   0.363   4.062   1.917
 2531SOL    HW2 7927   0.240   3.990   1.866
 2532SOL     OW 7928   1.488   5.118   0.935
 2532SOL    HW1 7929   1.422   5.151   0.997
 2532SOL    HW2 7930   1.457   5.030   0.912
 2533SOL     OW 7931   1.637   5.550   0.575
 2533SOL    HW1 7932   1.622   5.489   0.503
 2533SOL    HW2 7933   1.638   5.495   0.654
 2534SOL     OW 7934   0.576   4.408   0.320
 2534SOL    HW1 7935   0.573   4.494   0.278
 2534SOL    HW2 7936   0.509   4.412   0.388
 2535SOL     OW 7937   1.283   4.142   0.945
 2535SOL    HW1 7938   1.195   4.103   0.950
 2535SOL    HW2 7939   1.338   4.082   0.995
 2536SOL     OW 7940   1.579   5.398   0.357
 2536SOL    HW1 7941   1.671   5.415   0.335
 2536SOL    HW2 7942   1.536   5.386   0.272
 2537SOL     OW 7943   0.781   4.293   1.450
 2537SOL    HW1 7944   0.733   4.253   1.523
 2537SOL    HW2 7945   0.763   4.236   1.375
 2538SOL     OW 7946   1.382   4.197   1.664
 2538SOL    HW1 7947   1.389   4.241   1.749
 2538SOL    HW2 7948   1.432   4.116   1.675
 2539SOL     OW 7949   0.945   4.603   1.578
 2539SOL    HW1 7950   0.996   4.537   1.531
 2539SOL    HW2 7951   0.902   4.653   1.509
 2540SOL     OW 7952   1.009   4.116   1.205
 2540SOL    HW1 7953   0.915   4.125   1.224
 2540SOL    HW2 7954   1.012   4.077   1.118
 2541SOL     OW 7955   1.080   4.421   0.409
 2541SOL    HW1 7956   1.093   4.425   0.504
 2541SOL    HW2 7957   0.992   4.384   0.399
 2542SOL     OW 7958   0.052   4.582   0.845
 2542SOL    HW1 7959   0.134   4.563   0.889
 2542SOL    HW2 7960   0.019   4.661   0.888
 2543SOL     OW 7961   0.149   5.605   1.616
 2543SOL    HW1 7962   0.140   5.559   1.700
 2543SOL    HW2 7963   0.062   5.640   1.598
 2544SOL     OW 7964   0.858   4.072   0.256
 2544SOL    HW1 7965   0.923   4.100   0.192
 2544SOL    HW2 7966   0.796   4.020   0.205
 2545SOL     OW 7967   1.672   4.296   1.850
 2545SOL    HW1 7968   1.655   4.373   1.795
 2545SOL    HW2 7969   1.697   4.227   1.788
 2546SOL     OW 7970   1.393   4.891   0.554
 2546SOL    HW1 7971   1.468   4.879   0.496
 2546SOL    HW2 7972   1.337   4.954   0.508
 2547SOL     OW 7973   0.564   3.901   0.909
 2547SOL    HW1 7974   0.565   3.918   1.003
 2547SOL    HW2 7975   0.561   3.988   0.869
 2548SOL     OW 7976   1.002   5.194   0.505
 2548SOL    HW1 7977   0.974   5.253   0.434
 2548SOL    HW2 7978   0.959   5.228   0.583
 2549SOL     OW 7979   0.369   5.552   0.864
 2549SOL    HW1 7980   0.409   5.467   0.881
 2549SOL    HW2 7981   0.436   5.615   0.889
 2550SOL     OW 7982   1.807   4.756   0.911
 2550SOL    HW1 7983   1.767   4.736   0.827
 2550SOL    HW2 7984   1.734   4.772   0.970
 2551SOL     OW 7985   1.213   5.281   1.519
 2551SOL    HW1 7986   1.192   5.202   1.568
 2551SOL    HW2 7987   1.130   5.306   1.477
 2552SOL     OW 7988   0.300   4.658   0.313
 2552SOL    HW1 7989   0.381   4.665   0.263
 2552SOL    HW2 7990   0.308   4.575   0.360
 2553SOL     OW 7991   1.489   4.508   0.693
 2553SOL    HW1 7992   1.489   4.465   0.778
 2553SOL    HW2 7993   1.565   4.567   0.697
 2554SOL     OW 7994   0.471   4.995   1.747
 2554SOL    HW1 7995   0.449   4.994   1.653
 2554SOL    HW2 7996   0.386   4.998   1.791
 2555SOL     OW 7997   1.119   5.477   0.206
 2555SOL    HW1 7998   1.052   5.425   0.250
 2555SOL    HW2 7999   1.148   5.422   0.133
 2556SOL     OW 8000   0.225   4.000   1.506
 2556SOL    HW1 8001   0.135   4.029   1.488
 2556SOL    HW2 8002   0.214   3.922   1.561
 2557SOL     OW 8003   1.667   5.096   0.023
 2557SOL    HW1 8004   1.667   5.189   0.001
 2557SOL    HW2 8005   1.574   5.073   0.030
 2558SOL     OW 8006   0.504   5.411   0.378
 2558SOL    HW1 8007   0.531   5.499   0.402
 2558SOL    HW2 8008   0.493   5.414   0.283
 2559SOL     OW 8009   1.416   3.831   0.480
 2559SOL    HW1 8010   1.417   3.811   0.386
 2559SOL    HW2 8011   1.503   3.806   0.510
 2560SOL     OW 8012   0.190   5.512   1.228
 2560SOL    HW1 8013   0.243   5.440   1.259
 2560SOL    HW2 8014   0.163   5.486   1.140
 2561SOL     OW 8015   0.932   5.451   0.866
 2561SOL    HW1 8016   1.015   5.403   0.869
 2561SOL    HW2 8017   0.882   5.407   0.797
 2562SOL     OW 8018   0.358   4.421   0.488
 2562SOL    HW1 8019   0.351   4.326   0.492
 2562SOL    HW2 8020   0.277   4.454   0.527
 2563SOL     OW 8021   1.493   3.943   1.717
 2563SOL    HW1 8022   1.507   3.959   1.810
 2563SOL    HW2 8023   1.423   3.878   1.714
 2564SOL     OW 8024   0.700   3.929   0.081
 2564SOL    HW1 8025   0.780   3.877   0.070
 2564SOL    HW2 8026   4.329   0.333   5.146
 2565SOL     OW 8027   0.748   3.998   1.739
 2565SOL    HW1 8028   0.828   3.948   1.753
 2565SOL    HW2 8029   0.678   3.936   1.761
 2566SOL     OW 8030   0.868   5.243   1.212
 2566SOL    HW1 8031   0.843   5.207   1.127
 2566SOL    HW2 8032   0.925   5.177   1.251
 2567SOL     OW 8033   1.312   4.315   1.427
 2567SOL    HW1 8034   1.346   4.285   1.511
 2567SOL    HW2 8035   1.347   4.403   1.416
 2568SOL     OW 8036   0.813   5.097   0.978
 2568SOL    HW1 8037   0.897   5.097   0.931
 2568SOL    HW2 8038   0.748   5.106   0.908
 2569SOL     OW 8039   0.928   4.242   0.890
 2569SOL    HW1 8040   0.906   4.229   0.797
 2569SOL    HW2 8041   0.959   4.156   0.919
 2570SOL     OW 8042   0.546   3.797   0.465
 2570SOL    HW1 8043   0.471   3.800   0.524
 2570SOL    HW2 8044   0.528   3.863   0.398
 2571SOL     OW 8045   1.413   4.994   0.025
 2571SOL    HW1 8046   1.428   4.914   0.075
 2571SOL    HW2 8047   1.335   5.032   0.064
 2572SOL     OW 8048   0.326   3.794   0.124
 2572SOL    HW1 8049   0.380   3.861   0.165
 2572SOL    HW2 8050   0.353   3.712   0.166
 2573SOL     OW 8051   0.959   3.952   0.480
 2573SOL    HW1 8052   0.921   3.988   0.401
 2573SOL    HW2 8053   1.053   3.972   0.474
 2574SOL     OW 8054   1.050   4.404   1.427
 2574SOL    HW1 8055   0.988   4.332   1.442
 2574SOL    HW2 8056   1.136   4.362   1.425
 2575SOL     OW 8057   1.181   5.333   0.825
 2575SOL    HW1 8058   1.218   5.385   0.753
 2575SOL    HW2 8059   1.220   5.371   0.904
 2576SOL     OW 8060   0.484   4.860   0.736
 2576SOL    HW1 8061   0.418   4.844   0.804
 2576SOL    HW2 8062   0.435   4.860   0.654
 2577SOL     OW 8063   1.258   5.524   0.638
 2577SOL    HW1 8064   1.310   5.585   0.585
 2577SOL    HW2 8065   1.189   5.578   0.676
 2578SOL     OW 8066   1.034   4.183   0.080
 2578SOL    HW1 8067   1.011   4.275   0.065
 2578SOL    HW2 8068   1.113   4.188   0.134
 2579SOL     OW 8069   0.113   4.298   1.348
 2579SOL    HW1 8070   0.205   4.292   1.320
 2579SOL    HW2 8071   0.114   4.363   1.418
 2580SOL     OW 8072   0.556   3.927   1.181
 2580SOL    HW1 8073   0.581   3.849   1.230
 2580SOL    HW2 8074   0.462   3.937   1.198
 2581SOL     OW 8075   0.879   4.178   0.633
 2581SOL    HW1 8076   0.854   4.237   0.562
 2581SOL    HW2 8077   0.903   4.096   0.590
 2582SOL     OW 8078   1.038   3.821   0.731
 2582SOL    HW1 8079   0.995   3.853   0.652
 2582SOL    HW2 8080   0.983   3.747   0.760
 2583SOL     OW 8081   1.415   4.862   0.859
 2583SOL    HW1 8082   1.357   4.788   0.878
 2583SOL    HW2 8083   1.411   4.872   0.764
 2584SOL     OW 8084   1.456   4.360   0.929
 2584SOL    HW1 8085   1.392   4.291   0.943
 2584SOL    HW2 8086   1.516   4.353   1.003
 2585SOL     OW 8087   1.819   4.550   0.451
 2585SOL    HW1 8088   1.879   4.497   0.503
 2585SOL    HW2 8089   1.779   4.489   0.390
 2586SOL     OW 8090   0.486   5.109   0.146
 2586SOL    HW1 8091   0.405   5.109   0.197
 2586SOL    HW2 8092   0.458   5.090   0.056
 2587SOL     OW 8093   1.730   4.965   0.616
 2587SOL    HW1 8094   1.822   4.966   0.641
 2587SOL    HW2 8095   1.695   5.049   0.647
 2588SOL     OW 8096   1.374   4.276   0.028
 2588SOL    HW1 8097   1.359   4.258   0.121
 2588SOL    HW2 8098   1.451   4.332   0.027
 2589SOL     OW 8099   0.497   3.966   0.257
 2589SOL    HW1 8100   0.571   3.951   0.197
 2589SOL    HW2 8101   0.467   4.054   0.236
 2590SOL     OW 8102   1.725   4.967   1.528
 2590SOL    HW1 8103   1.813   4.932   1.513
 2590SOL    HW2 8104   1.739   5.054   1.566
 2591SOL     OW 8105   1.019   5.050   1.332
 2591SOL    HW1 8106   0.943   5.023   1.383
 2591SOL    HW2 8107   1.094   5.014   1.380
 2592SOL     OW 8108   1.606   5.353   1.679
 2592SOL    HW1 8109   1.591   5.388   1.591
 2592SOL    HW2 8110   1.685   5.299   1.670
 2593SOL     OW 8111   1.153   4.975   1.106
 2593SOL    HW1 8112   1.091   4.999   1.174
 2593SOL    HW2 8113   1.114   5.006   1.024
 2594SOL     OW 8114   1.597   4.815   1.074
 2594SOL    HW1 8115   1.585   4.881   1.143
 2594SOL    HW2 8116   1.528   4.835   1.011
 2595SOL     OW 8117   0.931   3.796   1.363
 2595SOL    HW1 8118   0.952   3.785   1.270
 2595SOL    HW2 8119   1.009   3.836   1.401
 2596SOL     OW 8120   0.982   4.834   1.722
 2596SOL    HW1 8121   0.891   4.851   1.746
 2596SOL    HW2 8122   0.978   4.755   1.667
 2597SOL     OW 8123   0.725   4.761   0.401
 2597SOL    HW1 8124   0.711   4.725   0.489
 2597SOL    HW2 8125   0.807   4.721   0.372
 2598SOL     OW 8126   0.443   4.556   1.268
 2598SOL    HW1 8127   0.510   4.560   1.336
 2598SOL    HW2 8128   0.412   4.465   1.271
 2599SOL     OW 8129   1.264   4.085   1.289
 2599SOL    HW1 8130   1.289   4.167   1.333
 2599SOL    HW2 8131   1.175   4.101   1.258
 2600SOL     OW 8132   0.083   5.304   1.433
 2600SOL    HW1 8133   0.072   5.398   1.417
 2600SOL    HW2 8134   0.175   5.287   1.414
 2601SOL     OW 8135   0.336   4.855   0.506
 2601SOL    HW1 8136   0.395   4.916   0.460
 2601SOL    HW2 8137   0.314   4.789   0.440
 2602SOL     OW 8138   0.553   4.193   0.848
 2602SOL    HW1 8139   0.557   4.256   0.776
 2602SOL    HW2 8140   0.610   4.230   0.915
 2603SOL     OW 8141   1.244   5.093   0.421
 2603SOL    HW1 8142   1.302   5.161   0.456
 2603SOL    HW2 8143   1.158   5.115   0.456
 2604SOL     OW 8144   1.317   5.197   1.134
 2604SOL    HW1 8145   1.358   5.200   1.220
 2604SOL    HW2 8146   1.262   5.118   1.137
 2605SOL     OW 8147   1.556   4.310   0.504
 2605SOL    HW1 8148   1.516   4.382   0.552
 2605SOL    HW2 8149   1.599   4.352   0.429
 2606SOL     OW 8150   0.335   5.268   1.319
 2606SOL    HW1 8151   0.327   5.215   1.240
 2606SOL    HW2 8152   0.428   5.289   1.324
 2607SOL     OW 8153   0.477   4.470   1.643
 2607SOL    HW1 8154   0.534   4.502   1.573
 2607SOL    HW2 8155   0.524   4.396   1.680
 2608SOL     OW 8156   1.620   4.517   1.702
 2608SOL    HW1 8157   1.531   4.551   1.694
 2608SOL    HW2 8158   1.666   4.553   1.625
 2609SOL     OW 8159   0.984   3.857   1.749
 2609SOL    HW1 8160   1.040   3.933   1.730
 2609SOL    HW2 8161   1.043   3.782   1.742
 2610SOL     OW 8162   0.528   3.815   1.780
 2610SOL    HW1 8163   0.489   3.749   1.723
 2610SOL    HW2 8164   0.454   3.868   1.810
 2611SOL     OW 8165   0.588   4.596   1.039
 2611SOL    HW1 8166   0.628   4.682   1.042
 2611SOL    HW2 8167   0.536   4.590   1.119
 2612SOL     OW 8168   1.297   4.595   0.981
 2612SOL    HW1 8169   1.208   4.562   0.965
 2612SOL    HW2 8170   1.354   4.520   0.961
 2613SOL     OW 8171   1.230   4.227   0.271
 2613SOL    HW1 8172   1.238   4.152   0.330
 2613SOL    HW2 8173   1.187   4.295   0.323
 2614SOL     OW 8174   0.284   3.920   1.236
 2614SOL    HW1 8175   0.264   3.954   1.323
 2614SOL    HW2 8176   0.256   3.828   1.240
 2615SOL     OW 8177   0.047   5.066   1.280
 2615SOL    HW1 8178   0.074   5.000   1.344
 2615SOL    HW2 8179   0.040   5.147   1.331
 2616SOL     OW 8180   0.701   4.337   1.033
 2616SOL    HW1 8181   0.780   4.333   0.979
 2616SOL    HW2 8182   0.669   4.426   1.021
 2617SOL     OW 8183   1.761   4.693   1.867
 2617SOL    HW1 8184   1.713   4.624   1.820
 2617SOL    HW2 8185   1.701   4.720   1.937
 2618SOL     OW 8186   0.318   3.796   0.619
 2618SOL    HW1 8187   0.272   3.876   0.643
 2618SOL    HW2 8188   0.333   3.751   0.702
 2619SOL     OW 8189   1.625   4.094   0.343
 2619SOL    HW1 8190   1.678   4.039   0.401
 2619SOL    HW2 8191   1.584   4.158   0.401
 2620SOL     OW 8192   1.034   4.485   0.949
 2620SOL    HW1 8193   1.009   4.499   1.041
 2620SOL    HW2 8194   1.004   4.396   0.929
 2621SOL     OW 8195   0.969   5.310   1.712
 2621SOL    HW1 8196   0.967   5.341   1.622
 2621SOL    HW2 8197   1.004   5.221   1.705
 2622SOL     OW 8198   1.835   5.214   1.604
 2622SOL    HW1 8199   1.862   5.247   1.518
 2622SOL    HW2 8200   1.911   5.229   1.661
 2623SOL     OW 8201   0.382   4.662   1.818
 2623SOL    HW1 8202   0.461   4.698   1.859
 2623SOL    HW2 8203   0.415   4.598   1.755
 2624SOL     OW 8204   1.576   3.941   0.122
 2624SOL    HW1 8205   1.499   3.896   0.156
 2624SOL    HW2 8206   1.600   4.003   0.192
 2625SOL     OW 8207   1.250   4.525   0.016
 2625SOL    HW1 8208   1.289   4.438   0.009
 2625SOL    HW2 8209   4.926   0.932   5.089
 2626SOL     OW 8210   1.061   5.085   0.870
 2626SOL    HW1 8211   1.074   5.016   0.805
 2626SOL    HW2 8212   1.111   5.160   0.837
 2627SOL     OW 8213   0.304   4.531   0.964
 2627SOL    HW1 8214   0.398   4.551   0.960
 2627SOL    HW2 8215   0.300   4.437   0.983
 2628SOL     OW 8216   0.337   4.252   1.005
 2628SOL    HW1 8217   0.275   4.180   0.998
 2628SOL    HW2 8218   0.407   4.230   0.944
 2629SOL     OW 8219   1.132   4.082   1.679
 2629SOL    HW1 8220   1.087   4.128   1.750
 2629SOL    HW2 8221   1.215   4.128   1.669
 2630SOL     OW 8222   1.159   3.906   1.468
 2630SOL    HW1 8223   1.143   3.967   1.540
 2630SOL    HW2 8224   1.206   3.957   1.403
 2631SOL     OW 8225   7.272   5.026   0.203
 2631SOL    HW1 8226   7.180   5.015   0.228
 2631SOL    HW2 8227   0.025   4.937   0.196
 2632SOL     OW 8228   0.133   5.448   0.968
 2632SOL    HW1 8229   0.130   5.364   0.922
 2632SOL    HW2 8230   0.204   5.496   0.925
 2633SOL     OW 8231   0.489   5.302   0.921
 2633SOL    HW1 8232   0.559   5.364   0.942
 2633SOL    HW2 8233   0.531   5.233   0.872
 2634SOL     OW 8234   0.930   4.498   1.197
 2634SOL    HW1 8235   0.982   4.478   1.275
 2634SOL    HW2 8236   0.848   4.450   1.210
 2635SOL     OW 8237   7.263   4.254   1.106
 2635SOL    HW1 8238   0.046   4.193   1.072
 2635SOL    HW2 8239   0.011   4.272   1.196
 2636SOL     OW 8240   0.230   4.247   1.695
 2636SOL    HW1 8241   0.243   4.168   1.642
 2636SOL    HW2 8242   0.229   4.318   1.631
 2637SOL     OW 8243   1.383   4.643   1.646
 2637SOL    HW1 8244   1.401   4.737   1.641
 2637SOL    HW2 8245   1.374   4.615   1.555
 2638SOL     OW 8246   0.828   4.307   0.391
 2638SOL    HW1 8247   0.830   4.226   0.340
 2638SOL    HW2 8248   0.743   4.346   0.370
 2639SOL     OW 8249   1.631   4.337   1.139
 2639SOL    HW1 8250   1.613   4.271   1.206
 2639SOL    HW2 8251   1.725   4.328   1.121
 2640SOL     OW 8252   0.306   5.283   1.721
 2640SOL    HW1 8253   0.247   5.342   1.766
 2640SOL    HW2 8254   0.288   5.197   1.760
 2641SOL     OW 8255   0.735   4.144   1.225
 2641SOL    HW1 8256   0.673   4.072   1.216
 2641SOL    HW2 8257   0.710   4.206   1.157
 2642SOL     OW 8258   0.960   5.385   1.443
 2642SOL    HW1 8259   0.923   5.341   1.367
 2642SOL    HW2 8260   0.943   5.478   1.426
 2643SOL     OW 8261   0.425   4.214   0.186
 2643SOL    HW1 8262   0.480   4.285   0.220
 2643SOL    HW2 8263   0.344   4.258   0.159
 2644SOL     OW 8264   0.148   4.873   1.450
 2644SOL    HW1 8265   0.134   4.822   1.530
 2644SOL    HW2 8266   0.162   4.807   1.382
 2645SOL     OW 8267   1.289   4.758   1.203
 2645SOL    HW1 8268   1.298   4.700   1.128
 2645SOL    HW2 8269   1.243   4.835   1.168
 2646SOL     OW 8270   1.306   4.557   0.294
 2646SOL    HW1 8271   1.238   4.512   0.344
 2646SOL    HW2 8272   1.292   4.529   0.204
 2647SOL     OW 8273   1.757   5.457   1.149
 2647SOL    HW1 8274   1.833   5.476   1.094
 2647SOL    HW2 8275   1.738   5.365   1.134
 2648SOL     OW 8276   1.261   5.455   1.064
 2648SOL    HW1 8277   1.348   5.493   1.055
 2648SOL    HW2 8278   1.276   5.367   1.099
 2649SOL     OW 8279   0.098   4.999   1.022
 2649SOL    HW1 8280   0.080   5.027   1.112
 2649SOL    HW2 8281   0.032   4.933   1.003
 2650SOL     OW 8282   0.715   5.391   1.784
 2650SOL    HW1 8283   0.681   5.475   1.753
 2650SOL    HW2 8284   0.806   5.389   1.753
 2651SOL     OW 8285   0.949   3.813   0.087
 2651SOL    HW1 8286   1.029   3.852   0.053
 2651SOL    HW2 8287   0.979   3.744   0.145
 2652SOL     OW 8288   1.773   3.923   0.502
 2652SOL    HW1 8289   1.834   3.896   0.433
 2652SOL    HW2 8290   1.736   3.841   0.535
 2653SOL     OW 8291   1.397   5.297   0.534
 2653SOL    HW1 8292   1.454   5.333   0.466
 2653SOL    HW2 8293   1.344   5.371   0.563
 2654SOL     OW 8294   0.144   5.462   1.852
 2654SOL    HW1 8295   0.093   5.396   1.898
 2654SOL    HW2 8296   0.190   5.510   1.921
 2655SOL     OW 8297   1.274   4.670   0.652
 2655SOL    HW1 8298   1.349   4.611   0.661
 2655SOL    HW2 8299   1.308   4.746   0.605
 2656SOL     OW 8300   0.764   4.997   1.431
 2656SOL    HW1 8301   0.740   5.050   1.507
 2656SOL    HW2 8302   0.692   5.010   1.369
 2657SOL     OW 8303   0.698   5.290   0.138
 2657SOL    HW1 8304   0.640   5.364   0.122
 2657SOL    HW2 8305   0.639   5.217   0.156
 2658SOL     OW 8306   1.613   5.444   1.405
 2658SOL    HW1 8307   1.661   5.445   1.322
 2658SOL    HW2 8308   1.625   5.532   1.440
 2659SOL     OW 8309   1.849   3.886   0.964
 2659SOL    HW1 8310   1.876   3.797   0.940
 2659SOL    HW2 8311   1.764   3.897   0.923
 2660SOL     OW 8312   0.204   4.028   0.718
 2660SOL    HW1 8313   0.112   4.045   0.697
 2660SOL    HW2 8314   0.207   4.030   0.814
 2661SOL     OW 8315   1.228   5.325   0.000
 2661SOL    HW1 8316   1.205   5.233   0.016
 2661SOL    HW2 8317   4.883   1.689   5.054
 2662SOL     OW 8318   0.821   4.737   1.377
 2662SOL    HW1 8319   0.843   4.741   1.284
 2662SOL    HW2 8320   0.800   4.828   1.400
 2663SOL     OW 8321   0.957   4.664   0.310
 2663SOL    HW1 8322   1.014   4.707   0.246
 2663SOL    HW2 8323   1.007   4.587   0.338
 2664SOL     OW 8324   1.469   5.389   0.111
 2664SOL    HW1 8325   1.388   5.362   0.067
 2664SOL    HW2 8326   1.535   5.390   0.042
 2665SOL     OW 8327   0.372   5.028   1.498
 2665SOL    HW1 8328   0.359   5.109   1.448
 2665SOL    HW2 8329   0.295   4.975   1.477
 2666SOL     OW 8330   1.582   5.005   1.279
 2666SOL    HW1 8331   1.637   4.985   1.355
 2666SOL    HW2 8332   1.526   5.077   1.308
 2667SOL     OW 8333   1.071   4.852   0.728
 2667SOL    HW1 8334   0.998   4.802   0.766
 2667SOL    HW2 8335   1.132   4.785   0.697
 2668SOL     OW 8336   1.043   3.984   0.959
 2668SOL    HW1 8337   1.047   3.946   0.871
 2668SOL    HW2 8338   1.037   3.908   1.017
 2669SOL     OW 8339   0.608   5.206   0.529
 2669SOL    HW1 8340   0.588   5.125   0.481
 2669SOL    HW2 8341   0.563   5.274   0.479
 2670SOL     OW 8342   1.773   4.082   1.413
 2670SOL    HW1 8343   1.836   4.153   1.401
 2670SOL    HW2 8344   1.793   4.019   1.345
 2671SOL     OW 8345   0.256   5.094   0.288
 2671SOL    HW1 8346   0.166   5.073   0.260
 2671SOL    HW2 8347   0.248   5.115   0.381
 2672SOL     OW 8348   0.141   4.707   1.676
 2672SOL    HW1 8349   0.073   4.671   1.733
 2672SOL    HW2 8350   0.219   4.711   1.731
 2673SOL     OW 8351   0.701   3.915   1.477
 2673SOL    HW1 8352   0.781   3.883   1.436
 2673SOL    HW2 8353   0.728   3.950   1.561
 2674SOL     OW 8354   3.667   0.487   5.139
 2674SOL    HW1 8355   0.028   4.041   0.031
 2674SOL    HW2 8356   3.714   0.476   5.057
 2675SOL     OW 8357   1.396   4.577   1.382
 2675SOL    HW1 8358   1.343   4.635   1.328
 2675SOL    HW2 8359   1.483   4.580   1.342
 2676SOL     OW 8360   0.073   3.904   0.172
 2676SOL    HW1 8361   0.103   3.974   0.230
 2676SOL    HW2 8362   0.153   3.855   0.151
 2677SOL     OW 8363   1.183   5.081   0.140
 2677SOL    HW1 8364   1.088   5.087   0.137
 2677SOL    HW2 8365   1.204   5.079   0.234
 2678SOL     OW 8366   0.650   4.536   1.444
 2678SOL    HW1 8367   0.708   4.609   1.426
 2678SOL    HW2 8368   0.707   4.459   1.445
 2679SOL     OW 8369   1.513   5.556   1.033
 2679SOL    HW1 8370   1.543   5.616   0.965
 2679SOL    HW2 8371   1.594   5.522   1.072
 2680SOL     OW 8372   0.673   4.272   1.757
 2680SOL    HW1 8373   0.750   4.325   1.776
 2680SOL    HW2 8374   0.706   4.182   1.752
 2681SOL     OW 8375   1.461   4.906   1.617
 2681SOL    HW1 8376   1.455   4.932   1.709
 2681SOL    HW2 8377   1.549   4.932   1.590
 2682SOL     OW 8378   0.397   5.497   1.580
 2682SOL    HW1 8379   0.311   5.539   1.580
 2682SOL    HW2 8380   0.382   5.410   1.617
 2683SOL     OW 8381   1.634   4.599   1.244
 2683SOL    HW1 8382   1.638   4.517   1.194
 2683SOL    HW2 8383   1.624   4.667   1.178
 2684SOL     OW 8384   1.223   4.030   0.468
 2684SOL    HW1 8385   1.293   3.966   0.476
 2684SOL    HW2 8386   1.237   4.089   0.542
 2685SOL     OW 8387   0.563   4.420   0.685
 2685SOL    HW1 8388   0.612   4.502   0.680
 2685SOL    HW2 8389   0.492   4.431   0.622
 2686SOL     OW 8390   1.736   4.087   1.684
 2686SOL    HW1 8391   1.747   4.089   1.589
 2686SOL    HW2 8392   1.662   4.028   1.698
 2687SOL     OW 8393   1.735   4.648   1.492
 2687SOL    HW1 8394   1.720   4.742   1.503
 2687SOL    HW2 8395   1.706   4.630   1.402
 2688SOL     OW 8396   0.909   5.110   0.118
 2688SOL    HW1 8397   0.891   5.068   0.203
 2688SOL    HW2 8398   0.852   5.187   0.118
 2689SOL     OW 8399   0.669   5.504   0.941
 2689SOL    HW1 8400   0.652   5.596   0.921
 2689SOL    HW2 8401   0.763   5.494   0.926
 2690SOL     OW 8402   0.874   4.706   0.866
 2690SOL    HW1 8403   0.925   4.632   0.900
 2690SOL    HW2 8404   0.832   4.743   0.943
 2691SOL     OW 8405   1.144   4.762   0.127
 2691SOL    HW1 8406   1.177   4.686   0.079
 2691SOL    HW2 8407   1.221   4.799   0.169
 2692SOL     OW 8408   1.830   5.284   0.836
 2692SOL    HW1 8409   1.759   5.263   0.777
 2692SOL    HW2 8410   1.807   5.242   0.919
 2693SOL     OW 8411   0.234   5.048   1.867
 2693SOL    HW1 8412   0.140   5.048   1.850
 2693SOL    HW2 8413   0.242   5.046   1.962
 2694SOL     OW 8414   0.119   4.870   0.675
 2694SOL    HW1 8415   0.165   4.851   0.757
 2694SOL    HW2 8416   0.188   4.886   0.611
 2695SOL     OW 8417   0.679   5.150   1.643
 2695SOL    HW1 8418   0.593   5.118   1.670
 2695SOL    HW2 8419   0.687   5.236   1.684
 2696SOL     OW 8420   1.810   3.885   1.234
 2696SOL    HW1 8421   1.794   3.791   1.239
 2696SOL    HW2 8422   1.828   3.902   1.142
 2697SOL     OW 8423   0.345   4.150   0.517
 2697SOL    HW1 8424   0.426   4.100   0.507
 2697SOL    HW2 8425   0.302   4.112   0.593
 2698SOL     OW 8426   1.715   5.196   1.076
 2698SOL    HW1 8427   1.634   5.165   1.035
 2698SOL    HW2 8428   1.736   5.129   1.141
 2699SOL     OW 8429   0.376   4.293   1.277
 2699SOL    HW1 8430   0.423   4.224   1.324
 2699SOL    HW2 8431   0.377   4.264   1.185
 2700SOL     OW 8432   0.813   5.349   0.647
 2700SOL    HW1 8433   0.807   5.429   0.595
 2700SOL    HW2 8434   0.740   5.295   0.615
 2701SOL     OW 8435   1.423   3.967   1.100
 2701SOL    HW1 8436   1.433   3.874   1.118
 2701SOL    HW2 8437   1.376   4.001   1.177
 2702SOL     OW 8438   1.023   3.741   1.097
 2702SOL    HW1 8439   0.966   3.686   1.042
 2702SOL    HW2 8440   1.108   3.697   1.095
 2703SOL     OW 8441   0.856   5.009   0.356
 2703SOL    HW1 8442   0.827   4.925   0.390
 2703SOL    HW2 8443   0.903   5.050   0.428
 2704SOL     OW 8444   0.611   5.305   1.290
 2704SOL    HW1 8445   0.605   5.397   1.317
 2704SOL    HW2 8446   0.702   5.294   1.263
 2705SOL     OW 8447   1.374   3.760   0.211
 2705SOL    HW1 8448   1.424   3.686   0.177
 2705SOL    HW2 8449   1.287   3.724   0.229
 2706SOL     OW 8450   1.252   4.200   0.675
 2706SOL    HW1 8451   1.209   4.285   0.675
 2706SOL    HW2 8452   1.270   4.182   0.767
 2707SOL     OW 8453   1.592   3.927   0.884
 2707SOL    HW1 8454   1.535   3.956   0.955
 2707SOL    HW2 8455   1.591   3.999   0.821
 2708SOL     OW 8456   0.052   4.756   0.245
 2708SOL    HW1 8457   0.144   4.730   0.252
 2708SOL    HW2 8458   0.017   4.746   0.333
 2709SOL     OW 8459   0.894   5.374   0.324
 2709SOL    HW1 8460   0.820   5.348   0.269
 2709SOL    HW2 8461   0.860   5.446   0.378
 2710SOL     OW 8462   0.265   4.328   1.957
 2710SOL    HW1 8463   0.179   4.305   1.992
 2710SOL    HW2 8464   0.259   4.310   1.863
 2711SOL     OW 8465   0.187   4.005   2.840
 2711SOL    HW1 8466   0.231   3.959   2.912
 2711SOL    HW2 8467   0.094   3.983   2.852
 2712SOL     OW 8468   0.018   4.166   2.468
 2712SOL    HW1 8469   7.216   4.190   2.508
 2712SOL    HW2 8470   7.276   4.135   2.380
 2713SOL     OW 8471   0.572   5.041   3.081
 2713SOL    HW1 8472   0.488   5.041   3.036
 2713SOL    HW2 8473   0.586   5.132   3.107
 2714SOL     OW 8474   1.591   5.253   2.563
 2714SOL    HW1 8475   1.545   5.216   2.638
 2714SOL    HW2 8476   1.525   5.255   2.493
 2715SOL     OW 8477   1.134   4.434   2.550
 2715SOL    HW1 8478   1.179   4.518   2.537
 2715SOL    HW2 8479   1.086   4.445   2.632
 2716SOL     OW 8480   1.811   4.301   2.079
 2716SOL    HW1 8481   1.767   4.307   1.995
 2716SOL    HW2 8482   1.765   4.231   2.126
 2717SOL     OW 8483   0.720   4.855   2.922
 2717SOL    HW1 8484   0.660   4.891   2.988
 2717SOL    HW2 8485   0.763   4.932   2.885
 2718SOL     OW 8486   0.888   4.449   3.693
 2718SOL    HW1 8487   0.868   4.509   3.765
 2718SOL    HW2 8488   0.907   4.506   3.619
 2719SOL     OW 8489   0.654   4.726   2.513
 2719SOL    HW1 8490   0.719   4.713   2.582
 2719SOL    HW2 8491   0.589   4.785   2.551
 2720SOL     OW 8492   0.683   4.862   3.698
 2720SOL    HW1 8493   0.723   4.940   3.735
 2720SOL    HW2 8494   0.609   4.895   3.647
 2721SOL     OW 8495   0.348   5.142   2.944
 2721SOL    HW1 8496   0.268   5.118   2.897
 2721SOL    HW2 8497   0.396   5.197   2.882
 2722SOL     OW 8498   1.441   5.231   3.235
 2722SOL    HW1 8499   1.501   5.305   3.249
 2722SOL    HW2 8500   1.366   5.250   3.292
 2723SOL     OW 8501   0.473   4.088   3.290
 2723SOL    HW1 8502   0.546   4.030   3.312
 2723SOL    HW2 8503   0.396   4.046   3.328
 2724SOL     OW 8504   1.578   4.163   2.615
 2724SOL    HW1 8505   1.512   4.168   2.545
 2724SOL    HW2 8506   1.556   4.234   2.674
 2725SOL     OW 8507   0.254   5.394   2.366
 2725SOL    HW1 8508   0.276   5.477   2.408
 2725SOL    HW2 8509   0.306   5.393   2.286
 2726SOL     OW 8510   1.100   5.060   3.507
 2726SOL    HW1 8511   1.155   5.011   3.446
 2726SOL    HW2 8512   1.049   4.992   3.552
 2727SOL     OW 8513   0.278   5.113   2.408
 2727SOL    HW1 8514   0.266   5.208   2.411
 2727SOL    HW2 8515   0.196   5.078   2.445
 2728SOL     OW 8516   0.268   4.785   2.766
 2728SOL    HW1 8517   0.291   4.692   2.775
 2728SOL    HW2 8518   0.185   4.794   2.813
 2729SOL     OW 8519   0.568   5.557   3.261
 2729SOL    HW1 8520   0.499   5.533   3.323
 2729SOL    HW2 8521   0.610   5.633   3.299
 2730SOL     OW 8522   0.614   4.715   1.989
 2730SOL    HW1 8523   0.661   4.767   1.924
 2730SOL    HW2 8524   0.635   4.756   2.073
 2731SOL     OW 8525   1.611   3.845   3.344
 2731SOL    HW1 8526   1.651   3.922   3.304
 2731SOL    HW2 8527   1.566   3.878   3.421
 2732SOL     OW 8528   0.154   4.404   2.425
 2732SOL    HW1 8529   0.109   4.319   2.428
 2732SOL    HW2 8530   0.128   4.448   2.506
 2733SOL     OW 8531   1.855   5.449   2.184
 2733SOL    HW1 8532   1.930   5.440   2.243
 2733SOL    HW2 8533   1.853   5.542   2.163
 2734SOL     OW 8534   0.014   5.254   1.971
 2734SOL    HW1 8535   7.278   5.178   2.027
 2734SOL    HW2 8536   7.209   5.275   1.934
 2735SOL     OW 8537   1.701   4.658   2.528
 2735SOL    HW1 8538   1.787   4.617   2.516
 2735SOL    HW2 8539   1.687   4.708   2.448
 2736SOL     OW 8540   1.664   4.836   2.305
 2736SOL    HW1 8541   1.745   4.819   2.257
 2736SOL    HW2 8542   1.687   4.904   2.368
 2737SOL     OW 8543   0.213   4.483   3.426
 2737SOL    HW1 8544   0.305   4.471   3.451
 2737SOL    HW2 8545   0.194   4.574   3.446
 2738SOL     OW 8546   0.626   5.109   2.625
 2738SOL    HW1 8547   0.568   5.033   2.620
 2738SOL    HW2 8548   0.628   5.143   2.535
 2739SOL     OW 8549   1.247   4.934   3.306
 2739SOL    HW1 8550   1.262   4.871   3.235
 2739SOL    HW2 8551   1.327   4.930   3.358
 2740SOL     OW 8552   0.840   3.749   2.378
 2740SOL    HW1 8553   0.878   3.832   2.349
 2740SOL    HW2 8554   0.745   3.764   2.378
 2741SOL     OW 8555   0.186   4.696   3.139
 2741SOL    HW1 8556   0.268   4.649   3.127
 2741SOL    HW2 8557   0.148   4.699   3.051
 2742SOL     OW 8558   1.543   4.760   2.062
 2742SOL    HW1 8559   1.474   4.699   2.088
 2742SOL    HW2 8560   1.583   4.788   2.145
 2743SOL     OW 8561   1.214   5.561   3.508
 2743SOL    HW1 8562   1.200   5.619   3.433
 2743SOL    HW2 8563   1.229   5.475   3.469
 2744SOL     OW 8564   0.350   3.974   3.757
 2744SOL    HW1 8565   0.395   4.053   3.788
 2744SOL    HW2 8566   0.258   3.998   3.754
 2745SOL     OW 8567   1.477   5.136   2.784
 2745SOL    HW1 8568   1.411   5.163   2.848
 2745SOL    HW2 8569   1.452   5.047   2.760
 2746SOL     OW 8570   1.626   5.545   2.413
 2746SOL    HW1 8571   1.618   5.489   2.336
 2746SOL    HW2 8572   1.633   5.483   2.486
 2747SOL     OW 8573   0.616   4.477   2.137
 2747SOL    HW1 8574   0.621   4.542   2.067
 2747SOL    HW2 8575   0.575   4.401   2.096
 2748SOL     OW 8576   1.279   4.127   2.798
 2748SOL    HW1 8577   1.191   4.089   2.800
 2748SOL    HW2 8578   1.332   4.067   2.851
 2749SOL     OW 8579   1.586   5.388   2.188
 2749SOL    HW1 8580   1.682   5.393   2.179
 2749SOL    HW2 8581   1.554   5.379   2.099
 2750SOL     OW 8582   0.793   4.323   3.275
 2750SOL    HW1 8583   0.765   4.294   3.362
 2750SOL    HW2 8584   0.766   4.252   3.217
 2751SOL     OW 8585   1.386   4.202   3.528
 2751SOL    HW1 8586   1.390   4.247   3.612
 2751SOL    HW2 8587   1.434   4.121   3.541
 2752SOL     OW 8588   0.944   4.607   3.468
 2752SOL    HW1 8589   1.000   4.543   3.424
 2752SOL    HW2 8590   0.896   4.650   3.398
 2753SOL     OW 8591   1.009   4.120   3.052
 2753SOL    HW1 8592   0.916   4.132   3.072
 2753SOL    HW2 8593   1.011   4.075   2.968
 2754SOL     OW 8594   1.069   4.416   2.281
 2754SOL    HW1 8595   1.089   4.414   2.374
 2754SOL    HW2 8596   0.983   4.374   2.273
 2755SOL     OW 8597   0.092   4.527   2.660
 2755SOL    HW1 8598   0.175   4.523   2.707
 2755SOL    HW2 8599   0.027   4.498   2.723
 2756SOL     OW 8600   0.145   5.625   3.507
 2756SOL    HW1 8601   0.140   5.579   3.591
 2756SOL    HW2 8602   0.055   5.627   3.475
 2757SOL     OW 8603   0.849   4.081   2.068
 2757SOL    HW1 8604   0.904   4.109   1.995
 2757SOL    HW2 8605   0.798   4.008   2.033
 2758SOL     OW 8606   1.669   4.296   3.711
 2758SOL    HW1 8607   1.653   4.373   3.656
 2758SOL    HW2 8608   1.694   4.228   3.649
 2759SOL     OW 8609   1.400   4.885   2.419
 2759SOL    HW1 8610   1.482   4.873   2.372
 2759SOL    HW2 8611   1.349   4.944   2.363
 2760SOL     OW 8612   0.580   3.868   2.784
 2760SOL    HW1 8613   0.588   3.886   2.878
 2760SOL    HW2 8614   0.568   3.954   2.744
 2761SOL     OW 8615   1.003   5.187   2.326
 2761SOL    HW1 8616   0.984   5.258   2.265
 2761SOL    HW2 8617   0.971   5.220   2.411
 2762SOL     OW 8618   0.394   5.550   2.731
 2762SOL    HW1 8619   0.433   5.464   2.747
 2762SOL    HW2 8620   0.465   5.612   2.748
 2763SOL     OW 8621   1.799   4.770   2.769
 2763SOL    HW1 8622   1.755   4.756   2.685
 2763SOL    HW2 8623   1.728   4.784   2.831
 2764SOL     OW 8624   1.214   5.296   3.377
 2764SOL    HW1 8625   1.187   5.221   3.430
 2764SOL    HW2 8626   1.132   5.327   3.337
 2765SOL     OW 8627   0.274   4.594   2.057
 2765SOL    HW1 8628   0.304   4.628   1.973
 2765SOL    HW2 8629   0.271   4.499   2.045
 2766SOL     OW 8630   1.481   4.500   2.565
 2766SOL    HW1 8631   1.479   4.455   2.649
 2766SOL    HW2 8632   1.561   4.553   2.568
 2767SOL     OW 8633   0.468   5.002   3.588
 2767SOL    HW1 8634   0.432   5.008   3.499
 2767SOL    HW2 8635   0.393   5.018   3.645
 2768SOL     OW 8636   1.159   5.495   2.090
 2768SOL    HW1 8637   1.074   5.468   2.124
 2768SOL    HW2 8638   1.177   5.433   2.019
 2769SOL     OW 8639   0.213   3.982   3.342
 2769SOL    HW1 8640   0.133   3.974   3.290
 2769SOL    HW2 8641   0.205   3.914   3.409
 2770SOL     OW 8642   1.647   5.117   1.958
 2770SOL    HW1 8643   1.609   5.204   1.947
 2770SOL    HW2 8644   1.578   5.057   1.929
 2771SOL     OW 8645   0.475   5.437   2.190
 2771SOL    HW1 8646   0.518   5.503   2.244
 2771SOL    HW2 8647   0.545   5.399   2.137
 2772SOL     OW 8648   1.393   3.829   2.324
 2772SOL    HW1 8649   1.396   3.804   2.231
 2772SOL    HW2 8650   1.478   3.801   2.359
 2773SOL     OW 8651   0.207   5.541   3.120
 2773SOL    HW1 8652   0.246   5.458   3.147
 2773SOL    HW2 8653   0.186   5.530   3.028
 2774SOL     OW 8654   0.941   5.425   2.730
 2774SOL    HW1 8655   1.024   5.378   2.735
 2774SOL    HW2 8656   0.896   5.386   2.655
 2775SOL     OW 8657   0.421   4.423   2.388
 2775SOL    HW1 8658   0.447   4.333   2.406
 2775SOL    HW2 8659   0.325   4.422   2.395
 2776SOL     OW 8660   1.492   3.944   3.579
 2776SOL    HW1 8661   1.508   3.959   3.672
 2776SOL    HW2 8662   1.421   3.880   3.576
 2777SOL     OW 8663   0.669   3.849   2.015
 2777SOL    HW1 8664   0.695   3.762   2.046
 2777SOL    HW2 8665   0.619   3.832   1.935
 2778SOL     OW 8666   0.772   4.002   3.604
 2778SOL    HW1 8667   0.854   3.953   3.609
 2778SOL    HW2 8668   0.717   3.962   3.671
 2779SOL     OW 8669   0.865   5.250   3.067
 2779SOL    HW1 8670   0.839   5.215   2.982
 2779SOL    HW2 8671   0.923   5.184   3.104
 2780SOL     OW 8672   1.318   4.315   3.288
 2780SOL    HW1 8673   1.352   4.284   3.372
 2780SOL    HW2 8674   1.354   4.403   3.278
 2781SOL     OW 8675   0.815   5.102   2.829
 2781SOL    HW1 8676   0.901   5.100   2.787
 2781SOL    HW2 8677   0.753   5.111   2.757
 2782SOL     OW 8678   0.925   4.239   2.741
 2782SOL    HW1 8679   0.901   4.227   2.649
 2782SOL    HW2 8680   0.955   4.153   2.769
 2783SOL     OW 8681   0.573   3.808   2.354
 2783SOL    HW1 8682   0.498   3.803   2.414
 2783SOL    HW2 8683   0.561   3.891   2.308
 2784SOL     OW 8684   1.436   4.949   1.890
 2784SOL    HW1 8685   1.468   4.878   1.946
 2784SOL    HW2 8686   1.351   4.972   1.927
 2785SOL     OW 8687   0.227   3.800   2.077
 2785SOL    HW1 8688   0.269   3.865   2.020
 2785SOL    HW2 8689   0.300   3.750   2.113
 2786SOL     OW 8690   0.953   3.987   2.308
 2786SOL    HW1 8691   0.922   4.019   2.223
 2786SOL    HW2 8692   1.047   4.003   2.306
 2787SOL     OW 8693   1.065   4.421   3.310
 2787SOL    HW1 8694   0.998   4.353   3.306
 2787SOL    HW2 8695   1.148   4.374   3.302
 2788SOL     OW 8696   1.196   5.325   2.675
 2788SOL    HW1 8697   1.225   5.377   2.601
 2788SOL    HW2 8698   1.233   5.368   2.751
 2789SOL     OW 8699   0.446   4.901   2.587
 2789SOL    HW1 8700   0.387   4.865   2.653
 2789SOL    HW2 8701   0.388   4.947   2.526
 2790SOL     OW 8702   1.250   5.518   2.480
 2790SOL    HW1 8703   1.299   5.581   2.427
 2790SOL    HW2 8704   1.179   5.569   2.518
 2791SOL     OW 8705   1.022   4.215   1.891
 2791SOL    HW1 8706   0.987   4.301   1.869
 2791SOL    HW2 8707   1.086   4.233   1.960
 2792SOL     OW 8708   0.133   4.333   3.212
 2792SOL    HW1 8709   0.222   4.308   3.187
 2792SOL    HW2 8710   0.145   4.400   3.280
 2793SOL     OW 8711   0.583   3.912   3.051
 2793SOL    HW1 8712   0.608   3.841   3.110
 2793SOL    HW2 8713   0.488   3.918   3.059
 2794SOL     OW 8714   0.860   4.183   2.484
 2794SOL    HW1 8715   0.831   4.238   2.411
 2794SOL    HW2 8716   0.889   4.102   2.444
 2795SOL     OW 8717   1.018   3.785   2.595
 2795SOL    HW1 8718   0.956   3.778   2.522
 2795SOL    HW2 8719   0.997   3.712   2.653
 2796SOL     OW 8720   1.415   4.876   2.715
 2796SOL    HW1 8721   1.349   4.808   2.730
 2796SOL    HW2 8722   1.421   4.883   2.620
 2797SOL     OW 8723   1.451   4.354   2.801
 2797SOL    HW1 8724   1.389   4.281   2.813
 2797SOL    HW2 8725   1.510   4.348   2.876
 2798SOL     OW 8726   1.814   4.511   2.254
 2798SOL    HW1 8727   1.876   4.473   2.316
 2798SOL    HW2 8728   1.811   4.447   2.182
 2799SOL     OW 8729   0.514   5.110   2.014
 2799SOL    HW1 8730   0.437   5.081   2.062
 2799SOL    HW2 8731   0.503   5.074   1.926
 2800SOL     OW 8732   1.743   5.011   2.488
 2800SOL    HW1 8733   1.836   5.006   2.510
 2800SOL    HW2 8734   1.716   5.098   2.518
 2801SOL     OW 8735   1.390   4.302   1.915
 2801SOL    HW1 8736   1.341   4.269   1.990
 2801SOL    HW2 8737   1.482   4.287   1.937
 2802SOL     OW 8738   0.541   4.029   2.186
 2802SOL    HW1 8739   0.585   3.967   2.128
 2802SOL    HW2 8740   0.533   4.109   2.135
 2803SOL     OW 8741   1.729   4.966   3.389
 2803SOL    HW1 8742   1.817   4.929   3.378
 2803SOL    HW2 8743   1.743   5.052   3.427
 2804SOL     OW 8744   1.017   5.052   3.182
 2804SOL    HW1 8745   0.936   5.027   3.228
 2804SOL    HW2 8746   1.087   5.019   3.239
 2805SOL     OW 8747   1.603   5.351   3.539
 2805SOL    HW1 8748   1.590   5.390   3.452
 2805SOL    HW2 8749   1.682   5.298   3.531
 2806SOL     OW 8750   1.154   4.974   2.962
 2806SOL    HW1 8751   1.090   5.000   3.028
 2806SOL    HW2 8752   1.117   5.005   2.879
 2807SOL     OW 8753   1.591   4.821   2.938
 2807SOL    HW1 8754   1.583   4.889   3.005
 2807SOL    HW2 8755   1.524   4.843   2.874
 2808SOL     OW 8756   0.929   3.800   3.230
 2808SOL    HW1 8757   0.948   3.790   3.137
 2808SOL    HW2 8758   1.007   3.839   3.267
 2809SOL     OW 8759   0.957   4.840   3.608
 2809SOL    HW1 8760   0.865   4.852   3.632
 2809SOL    HW2 8761   0.958   4.760   3.556
 2810SOL     OW 8762   0.723   4.781   2.251
 2810SOL    HW1 8763   0.724   4.784   2.347
 2810SOL    HW2 8764   0.803   4.734   2.227
 2811SOL     OW 8765   0.427   4.554   3.120
 2811SOL    HW1 8766   0.491   4.564   3.191
 2811SOL    HW2 8767   0.405   4.461   3.120
 2812SOL     OW 8768   1.261   4.089   3.147
 2812SOL    HW1 8769   1.287   4.169   3.192
 2812SOL    HW2 8770   1.174   4.106   3.114
 2813SOL     OW 8771   0.038   5.276   3.324
 2813SOL    HW1 8772   0.100   5.287   3.252
 2813SOL    HW2 8773   0.093   5.272   3.402
 2814SOL     OW 8774   0.383   4.764   2.243
 2814SOL    HW1 8775   0.356   4.854   2.221
 2814SOL    HW2 8776   0.336   4.709   2.180
 2815SOL     OW 8777   0.549   4.136   2.708
 2815SOL    HW1 8778   0.544   4.154   2.614
 2815SOL    HW2 8779   0.608   4.203   2.743
 2816SOL     OW 8780   1.249   5.080   2.262
 2816SOL    HW1 8781   1.306   5.150   2.294
 2816SOL    HW2 8782   1.162   5.104   2.292
 2817SOL     OW 8783   1.313   5.199   2.995
 2817SOL    HW1 8784   1.355   5.204   3.081
 2817SOL    HW2 8785   1.261   5.119   2.998
 2818SOL     OW 8786   1.583   4.353   2.344
 2818SOL    HW1 8787   1.531   4.397   2.411
 2818SOL    HW2 8788   1.645   4.419   2.315
 2819SOL     OW 8789   0.320   5.281   3.174
 2819SOL    HW1 8790   0.317   5.229   3.094
 2819SOL    HW2 8791   0.413   5.300   3.187
 2820SOL     OW 8792   0.477   4.452   3.504
 2820SOL    HW1 8793   0.528   4.494   3.435
 2820SOL    HW2 8794   0.529   4.376   3.530
 2821SOL     OW 8795   1.618   4.519   3.566
 2821SOL    HW1 8796   1.528   4.552   3.560
 2821SOL    HW2 8797   1.663   4.559   3.491
 2822SOL     OW 8798   1.002   3.856   3.617
 2822SOL    HW1 8799   1.057   3.933   3.597
 2822SOL    HW2 8800   1.061   3.781   3.605
 2823SOL     OW 8801   0.513   3.780   3.644
 2823SOL    HW1 8802   0.469   3.724   3.581
 2823SOL    HW2 8803   0.447   3.845   3.668
 2824SOL     OW 8804   0.587   4.593   2.899
 2824SOL    HW1 8805   0.626   4.680   2.902
 2824SOL    HW2 8806   0.534   4.588   2.978
 2825SOL     OW 8807   1.286   4.583   2.864
 2825SOL    HW1 8808   1.198   4.552   2.841
 2825SOL    HW2 8809   1.344   4.510   2.840
 2826SOL     OW 8810   1.198   4.241   2.110
 2826SOL    HW1 8811   1.213   4.166   2.168
 2826SOL    HW2 8812   1.161   4.308   2.167
 2827SOL     OW 8813   0.312   3.899   3.073
 2827SOL    HW1 8814   0.282   3.940   3.155
 2827SOL    HW2 8815   0.278   3.810   3.078
 2828SOL     OW 8816   7.279   5.006   3.100
 2828SOL    HW1 8817   0.037   4.977   3.182
 2828SOL    HW2 8818   7.205   5.060   3.128
 2829SOL     OW 8819   0.683   4.327   2.860
 2829SOL    HW1 8820   0.771   4.324   2.823
 2829SOL    HW2 8821   0.663   4.420   2.868
 2830SOL     OW 8822   1.760   4.689   3.736
 2830SOL    HW1 8823   1.711   4.622   3.688
 2830SOL    HW2 8824   1.701   4.714   3.807
 2831SOL     OW 8825   0.342   3.799   2.498
 2831SOL    HW1 8826   0.300   3.883   2.516
 2831SOL    HW2 8827   0.347   3.755   2.583
 2832SOL     OW 8828   1.628   4.123   2.200
 2832SOL    HW1 8829   1.664   4.061   2.264
 2832SOL    HW2 8830   1.600   4.198   2.253
 2833SOL     OW 8831   1.019   4.483   2.815
 2833SOL    HW1 8832   0.996   4.495   2.908
 2833SOL    HW2 8833   0.992   4.394   2.795
 2834SOL     OW 8834   0.970   5.297   3.564
 2834SOL    HW1 8835   0.966   5.336   3.477
 2834SOL    HW2 8836   0.997   5.206   3.548
 2835SOL     OW 8837   1.834   5.214   3.466
 2835SOL    HW1 8838   1.862   5.244   3.379
 2835SOL    HW2 8839   1.910   5.229   3.522
 2836SOL     OW 8840   0.365   4.643   3.677
 2836SOL    HW1 8841   0.427   4.659   3.749
 2836SOL    HW2 8842   0.406   4.573   3.626
 2837SOL     OW 8843   1.518   3.988   1.981
 2837SOL    HW1 8844   1.472   3.914   2.021
 2837SOL    HW2 8845   1.555   4.037   2.054
 2838SOL     OW 8846   1.273   4.545   1.876
 2838SOL    HW1 8847   1.313   4.458   1.882
 2838SOL    HW2 8848   1.308   4.582   1.795
 2839SOL     OW 8849   1.064   5.083   2.725
 2839SOL    HW1 8850   1.074   5.010   2.663
 2839SOL    HW2 8851   1.120   5.152   2.690
 2840SOL     OW 8852   0.334   4.510   2.796
 2840SOL    HW1 8853   0.423   4.537   2.818
 2840SOL    HW2 8854   0.331   4.417   2.816
 2841SOL     OW 8855   0.334   4.231   2.854
 2841SOL    HW1 8856   0.275   4.156   2.847
 2841SOL    HW2 8857   0.411   4.204   2.804
 2842SOL     OW 8858   1.136   4.086   3.541
 2842SOL    HW1 8859   1.091   4.132   3.612
 2842SOL    HW2 8860   1.219   4.133   3.532
 2843SOL     OW 8861   1.159   3.910   3.330
 2843SOL    HW1 8862   1.145   3.972   3.401
 2843SOL    HW2 8863   1.205   3.961   3.263
 2844SOL     OW 8864   0.013   4.976   2.070
 2844SOL    HW1 8865   7.216   4.967   2.016
 2844SOL    HW2 8866   0.021   4.892   2.115
 2845SOL     OW 8867   0.153   5.545   2.851
 2845SOL    HW1 8868   0.107   5.467   2.819
 2845SOL    HW2 8869   0.238   5.543   2.806
 2846SOL     OW 8870   0.505   5.300   2.782
 2846SOL    HW1 8871   0.576   5.358   2.809
 2846SOL    HW2 8872   0.547   5.234   2.727
 2847SOL     OW 8873   0.936   4.498   3.075
 2847SOL    HW1 8874   1.001   4.497   3.145
 2847SOL    HW2 8875   0.864   4.444   3.108
 2848SOL     OW 8876   0.071   4.317   2.946
 2848SOL    HW1 8877   0.161   4.296   2.920
 2848SOL    HW2 8878   0.075   4.325   3.041
 2849SOL     OW 8879   0.170   4.221   3.523
 2849SOL    HW1 8880   0.184   4.147   3.464
 2849SOL    HW2 8881   0.184   4.299   3.469
 2850SOL     OW 8882   1.380   4.646   3.511
 2850SOL    HW1 8883   1.403   4.739   3.504
 2850SOL    HW2 8884   1.373   4.616   3.421
 2851SOL     OW 8885   0.820   4.306   2.237
 2851SOL    HW1 8886   0.818   4.231   2.178
 2851SOL    HW2 8887   0.753   4.365   2.204
 2852SOL     OW 8888   1.632   4.339   3.006
[truncated: 819,632 more chars]
