# Supplementary material for: Determination of Ligand Binding Modes in Hydrated Viral Ion Channels to Foster Drug Design and Repositioning
Source: J Chem Inf Model. 2021 Jul 27;61(8):4011–22. doi: 10.1021/acs.jcim.1c00488 (PMC8389532; doi:10.1021/acs.jcim.1c00488)
Supplement: Supplementary file 2 — ci1c00488_si_002.zip [file ci1c00488_si_002.zip › supporting_data_05_05/supporting_data/minimization_examples_3_ligands/RA_M2A_dry_holo/minim/after_cg2.gro]

6bkk_maestro in water
27100
   21ACE    CH3    1   6.072   0.240   2.014
   21ACE   HH31    2   6.021   0.150   1.979
   21ACE   HH32    3   6.000   0.320   2.031
   21ACE   HH33    4   6.145   0.272   1.940
   21ACE      C    5   6.143   0.208   2.143
   21ACE      O    6   6.266   0.213   2.149
   22SER      N    7   6.067   0.181   2.248
   22SER      H    8   5.967   0.183   2.236
   22SER     CA    9   6.119   0.142   2.381
   22SER     HA   10   6.203   0.074   2.367
   22SER     CB   11   6.166   0.266   2.457
   22SER    HB1   12   6.184   0.240   2.561
   22SER    HB2   13   6.089   0.343   2.453
   22SER     OG   14   6.287   0.314   2.402
   22SER     HG   15   6.290   0.285   2.309
   22SER      C   16   6.012   0.069   2.463
   22SER      O   17   5.892   0.091   2.443
   23SER      N   18   6.053   7.270   2.556
   23SER      H   19   6.153   7.262   2.571
   23SER     CA   20   5.965   7.174   2.625
   23SER     HA   21   5.863   7.213   2.627
   23SER     CB   22   5.964   7.041   2.547
   23SER    HB1   23   5.891   6.973   2.591
   23SER    HB2   24   6.063   6.997   2.555
   23SER     OG   25   5.936   7.058   2.409
   23SER     HG   26   6.024   7.081   2.371
   23SER      C   27   6.007   7.146   2.770
   23SER      O   28   6.118   7.181   2.812
   24ASP      N   29   5.920   7.082   2.848
   24ASP      H   30   5.831   7.053   2.808
   24ASP     CA   31   5.943   7.053   2.990
   24ASP     HA   32   5.970   7.147   3.038
   24ASP     CB   33   5.813   7.002   3.054
   24ASP    HB1   34   5.834   6.913   3.114
   24ASP    HB2   35   5.741   6.973   2.978
   24ASP     CG   36   5.751   7.107   3.146
   24ASP    OD1   37   5.793   7.115   3.264
   24ASP    OD2   38   5.660   7.180   3.101
   24ASP      C   39   6.056   6.949   3.012
   24ASP      O   40   6.059   6.847   2.942
   25PRO      N   41   6.146   6.967   3.111
   25PRO     CD   42   6.167   7.089   3.187
   25PRO    HD1   43   6.100   7.092   3.273
   25PRO    HD2   44   6.153   7.178   3.126
   25PRO     CG   45   6.312   7.083   3.235
   25PRO    HG1   46   6.326   7.139   3.327
   25PRO    HG2   47   6.378   7.121   3.156
   25PRO     CB   48   6.334   6.933   3.254
   25PRO    HB1   49   6.290   6.902   3.348
   25PRO    HB2   50   6.439   6.906   3.250
   25PRO     CA   51   6.257   6.874   3.136
   25PRO     HA   52   6.321   6.874   3.048
   25PRO      C   53   6.216   6.728   3.164
   25PRO      O   54   6.281   6.636   3.116
   26LEU      N   55   6.105   6.705   3.236
   26LEU      H   56   6.056   6.784   3.278
   26LEU     CA   57   6.054   6.569   3.262
   26LEU     HA   58   6.137   6.509   3.298
   26LEU     CB   59   5.947   6.576   3.372
   26LEU    HB1   60   5.862   6.633   3.333
   26LEU    HB2   61   5.987   6.631   3.457
   26LEU     CG   62   5.896   6.439   3.421
   26LEU     HG   63   5.855   6.383   3.337
   26LEU    CD1   64   6.006   6.356   3.487
   26LEU   HD11   65   5.964   6.265   3.529
   26LEU   HD12   66   6.081   6.328   3.413
   26LEU   HD13   67   6.054   6.414   3.567
   26LEU    CD2   68   5.784   6.459   3.523
   26LEU   HD21   69   5.821   6.516   3.608
   26LEU   HD22   70   5.701   6.513   3.477
   26LEU   HD23   71   5.748   6.362   3.557
   26LEU      C   72   6.001   6.503   3.133
   26LEU      O   73   6.011   6.381   3.117
   27VAL      N   74   5.951   6.582   3.038
   27VAL      H   75   5.953   6.682   3.055
   27VAL     CA   76   5.903   6.536   2.907
   27VAL     HA   77   5.843   6.446   2.923
   27VAL     CB   78   5.808   6.642   2.845
   27VAL     HB   79   5.862   6.735   2.831
   27VAL    CG1   80   5.751   6.599   2.710
   27VAL   HG11   81   5.685   6.677   2.671
   27VAL   HG12   82   5.831   6.584   2.638
   27VAL   HG13   83   5.693   6.507   2.722
   27VAL    CG2   84   5.689   6.672   2.937
   27VAL   HG21   85   5.624   6.745   2.890
   27VAL   HG22   86   5.632   6.581   2.956
   27VAL   HG23   87   5.723   6.712   3.032
   27VAL      C   88   6.020   6.496   2.816
   27VAL      O   89   6.005   6.406   2.732
   28VAL      N   90   6.141   6.550   2.837
   28VAL      H   91   6.148   6.624   2.907
   28VAL     CA   92   6.265   6.503   2.771
   28VAL     HA   93   6.246   6.494   2.664
   28VAL     CB   94   6.386   6.598   2.790
   28VAL     HB   95   6.416   6.598   2.894
   28VAL    CG1   96   6.506   6.551   2.706
   28VAL   HG11   97   6.539   6.452   2.739
   28VAL   HG12   98   6.479   6.546   2.601
   28VAL   HG13   99   6.590   6.620   2.718
   28VAL    CG2  100   6.357   6.742   2.748
   28VAL   HG21  101   6.448   6.802   2.758
   28VAL   HG22  102   6.325   6.745   2.644
   28VAL   HG23  103   6.282   6.785   2.813
   28VAL      C  104   6.301   6.364   2.824
   28VAL      O  105   6.318   6.271   2.745
   29ALA      N  106   6.304   6.348   2.957
   29ALA      H  107   6.287   6.428   3.016
   29ALA     CA  108   6.334   6.220   3.022
   29ALA     HA  109   6.434   6.188   2.992
   29ALA     CB  110   6.332   6.240   3.174
   29ALA    HB1  111   6.402   6.319   3.202
   29ALA    HB2  112   6.232   6.267   3.208
   29ALA    HB3  113   6.362   6.148   3.223
   29ALA      C  114   6.235   6.110   2.977
   29ALA      O  115   6.278   6.004   2.931
   30ALA      N  116   6.105   6.139   2.981
   30ALA      H  117   6.076   6.227   3.022
   30ALA     CA  118   6.000   6.048   2.935
   30ALA     HA  119   6.006   5.956   2.993
   30ALA     CB  120   5.864   6.113   2.964
   30ALA    HB1  121   5.858   6.140   3.069
   30ALA    HB2  122   5.852   6.203   2.903
   30ALA    HB3  123   5.785   6.043   2.941
   30ALA      C  124   6.012   6.012   2.786
   30ALA      O  125   5.982   5.899   2.748
   31SER      N  126   6.059   6.105   2.701
   31SER      H  127   6.082   6.196   2.738
   31SER     CA  128   6.080   6.080   2.558
   31SER     HA  129   5.991   6.030   2.519
   31SER     CB  130   6.096   6.212   2.483
   31SER    HB1  131   6.117   6.191   2.377
   31SER    HB2  132   6.180   6.268   2.524
   31SER     OG  133   5.977   6.288   2.493
   31SER     HG  134   5.981   6.334   2.580
   31SER      C  135   6.198   5.986   2.531
   31SER      O  136   6.184   5.892   2.453
   32ILE      N  137   6.311   6.004   2.601
   32ILE      H  138   6.316   6.083   2.665
   32ILE     CA  139   6.427   5.913   2.594
   32ILE     HA  140   6.456   5.900   2.489
   32ILE     CB  141   6.547   5.975   2.670
   32ILE     HB  142   6.514   6.001   2.771
   32ILE    CG2  143   6.665   5.877   2.681
   32ILE   HG21  144   6.700   5.849   2.581
   32ILE   HG22  145   6.747   5.922   2.737
   32ILE   HG23  146   6.635   5.787   2.735
   32ILE    CG1  147   6.593   6.105   2.598
   32ILE   HG11  148   6.507   6.169   2.581
   32ILE   HG12  149   6.636   6.079   2.501
   32ILE     CD  150   6.695   6.188   2.677
   32ILE    HD1  151   6.713   6.282   2.625
   32ILE    HD2  152   6.657   6.209   2.777
   32ILE    HD3  153   6.790   6.135   2.685
   32ILE      C  154   6.390   5.773   2.647
   32ILE      O  155   6.423   5.671   2.586
   33ILE      N  156   6.314   5.769   2.757
   33ILE      H  157   6.294   5.857   2.804
   33ILE     CA  158   6.262   5.646   2.818
   33ILE     HA  159   6.345   5.576   2.832
   33ILE     CB  160   6.206   5.680   2.958
   33ILE     HB  161   6.144   5.769   2.949
   33ILE    CG2  162   6.117   5.569   3.015
   33ILE   HG21  163   6.074   5.601   3.110
   33ILE   HG22  164   6.035   5.549   2.948
   33ILE   HG23  165   6.175   5.477   3.030
   33ILE    CG1  166   6.323   5.709   3.055
   33ILE   HG11  167   6.393   5.778   3.008
   33ILE   HG12  168   6.377   5.616   3.075
   33ILE     CD  169   6.282   5.772   3.189
   33ILE    HD1  170   6.371   5.796   3.246
   33ILE    HD2  171   6.225   5.863   3.171
   33ILE    HD3  172   6.222   5.702   3.247
   33ILE      C  173   6.161   5.575   2.726
   33ILE      O  174   6.161   5.452   2.719
   34GLY      N  175   6.079   5.648   2.650
   34GLY      H  176   6.078   5.749   2.662
   34GLY     CA  177   5.986   5.589   2.552
   34GLY    HA1  178   5.921   5.667   2.514
   34GLY    HA2  179   5.926   5.514   2.603
   34GLY      C  180   6.056   5.522   2.434
   34GLY      O  181   6.020   5.410   2.396
   35ILE      N  182   6.163   5.584   2.383
   35ILE      H  183   6.184   5.677   2.417
   35ILE     CA  184   6.249   5.525   2.280
   35ILE     HA  185   6.188   5.496   2.195
   35ILE     CB  186   6.353   5.629   2.231
   35ILE     HB  187   6.406   5.668   2.318
   35ILE    CG2  188   6.456   5.565   2.136
   35ILE   HG21  189   6.527   5.640   2.101
   35ILE   HG22  190   6.513   5.488   2.187
   35ILE   HG23  191   6.406   5.522   2.050
   35ILE    CG1  192   6.282   5.747   2.159
   35ILE   HG11  193   6.192   5.775   2.213
   35ILE   HG12  194   6.251   5.715   2.060
   35ILE     CD  195   6.368   5.873   2.147
   35ILE    HD1  196   6.459   5.852   2.091
   35ILE    HD2  197   6.312   5.950   2.095
   35ILE    HD3  198   6.395   5.909   2.246
   35ILE      C  199   6.315   5.397   2.334
   35ILE      O  200   6.310   5.293   2.268
   36LEU      N  201   6.367   5.401   2.457
   36LEU      H  202   6.366   5.489   2.507
   36LEU     CA  203   6.420   5.283   2.526
   36LEU     HA  204   6.503   5.242   2.467
   36LEU     CB  205   6.475   5.327   2.664
   36LEU    HB1  206   6.398   5.384   2.715
   36LEU    HB2  207   6.559   5.394   2.648
   36LEU     CG  208   6.518   5.213   2.758
   36LEU     HG  209   6.435   5.146   2.775
   36LEU    CD1  210   6.636   5.134   2.701
   36LEU   HD11  211   6.666   5.057   2.771
   36LEU   HD12  212   6.607   5.086   2.608
   36LEU   HD13  213   6.720   5.201   2.683
   36LEU    CD2  214   6.561   5.272   2.892
   36LEU   HD21  215   6.592   5.192   2.959
   36LEU   HD22  216   6.642   5.343   2.877
   36LEU   HD23  217   6.476   5.324   2.938
   36LEU      C  218   6.315   5.171   2.539
   36LEU      O  219   6.345   5.056   2.508
   37HIS      N  220   6.192   5.203   2.580
   37HIS      H  221   6.173   5.299   2.607
   37HIS     CA  222   6.089   5.101   2.605
   37HIS     HA  223   6.135   5.026   2.669
   37HIS     CB  224   5.970   5.162   2.681
   37HIS    HB1  225   5.912   5.224   2.613
   37HIS    HB2  226   6.009   5.227   2.759
   37HIS     CG  227   5.878   5.063   2.749
   37HIS    ND1  228   5.759   5.097   2.814
   37HIS    CE1  229   5.713   4.986   2.872
   37HIS    HE1  230   5.623   4.980   2.932
   37HIS    NE2  231   5.795   4.883   2.846
   37HIS    HE2  232   5.785   4.789   2.882
   37HIS    CD2  233   5.899   4.929   2.769
   37HIS    HD2  234   5.985   4.872   2.736
   37HIS      C  235   6.045   5.028   2.478
   37HIS      O  236   6.019   4.908   2.485
   38LEU      N  237   6.042   5.093   2.360
   38LEU      H  238   6.065   5.191   2.358
   38LEU     CA  239   6.018   5.019   2.234
   38LEU     HA  240   5.933   4.954   2.251
   38LEU     CB  241   5.981   5.113   2.117
   38LEU    HB1  242   6.063   5.183   2.101
   38LEU    HB2  243   5.892   5.170   2.144
   38LEU     CG  244   5.954   5.036   1.986
   38LEU     HG  245   6.043   4.980   1.958
   38LEU    CD1  246   5.836   4.939   1.994
   38LEU   HD11  247   5.853   4.864   2.070
   38LEU   HD12  248   5.745   4.994   2.017
   38LEU   HD13  249   5.823   4.888   1.899
   38LEU    CD2  250   5.925   5.131   1.870
   38LEU   HD21  251   5.905   5.074   1.779
   38LEU   HD22  252   5.838   5.192   1.893
   38LEU   HD23  253   6.012   5.194   1.852
   38LEU      C  254   6.136   4.928   2.199
   38LEU      O  255   6.114   4.814   2.158
   39ILE      N  256   6.261   4.973   2.218
   39ILE      H  257   6.275   5.066   2.254
   39ILE     CA  258   6.378   4.889   2.188
   39ILE     HA  259   6.367   4.851   2.086
   39ILE     CB  260   6.509   4.970   2.193
   39ILE     HB  261   6.522   5.010   2.293
   39ILE    CG2  262   6.627   4.877   2.159
   39ILE   HG21  263   6.720   4.932   2.156
   39ILE   HG22  264   6.638   4.800   2.236
   39ILE   HG23  265   6.612   4.828   2.063
   39ILE    CG1  266   6.508   5.087   2.091
   39ILE   HG11  267   6.412   5.137   2.093
   39ILE   HG12  268   6.521   5.047   1.990
   39ILE     CD  269   6.615   5.193   2.118
   39ILE    HD1  270   6.604   5.275   2.047
   39ILE    HD2  271   6.604   5.232   2.219
   39ILE    HD3  272   6.715   5.151   2.107
   39ILE      C  273   6.380   4.765   2.280
   39ILE      O  274   6.396   4.654   2.231
   40LEU      N  275   6.353   4.782   2.410
   40LEU      H  276   6.343   4.876   2.445
   40LEU     CA  277   6.340   4.670   2.505
   40LEU     HA  278   6.432   4.610   2.501
   40LEU     CB  279   6.322   4.724   2.648
   40LEU    HB1  280   6.300   4.639   2.713
   40LEU    HB2  281   6.236   4.790   2.649
   40LEU     CG  282   6.443   4.799   2.707
   40LEU     HG  283   6.470   4.882   2.642
   40LEU    CD1  284   6.406   4.854   2.844
   40LEU   HD11  285   6.491   4.908   2.886
   40LEU   HD12  286   6.323   4.924   2.834
   40LEU   HD13  287   6.379   4.773   2.911
   40LEU    CD2  288   6.566   4.710   2.723
   40LEU   HD21  289   6.603   4.680   2.625
   40LEU   HD22  290   6.645   4.764   2.774
   40LEU   HD23  291   6.541   4.621   2.781
   40LEU      C  292   6.225   4.575   2.468
   40LEU      O  293   6.240   4.453   2.478
   41TRP      N  294   6.111   4.628   2.420
   41TRP      H  295   6.104   4.729   2.417
   41TRP     CA  296   5.997   4.549   2.373
   41TRP     HA  297   5.970   4.478   2.451
   41TRP     CB  298   5.876   4.642   2.351
   41TRP    HB1  299   5.900   4.713   2.271
   41TRP    HB2  300   5.860   4.699   2.442
   41TRP     CG  301   5.747   4.574   2.316
   41TRP    CD1  302   5.653   4.536   2.406
   41TRP    HD1  303   5.661   4.549   2.513
   41TRP    NE1  304   5.549   4.472   2.340
   41TRP    HE1  305   5.474   4.424   2.389
   41TRP    CE2  306   5.571   4.467   2.204
   41TRP    CZ2  307   5.497   4.412   2.098
   41TRP    HZ2  308   5.404   4.361   2.116
   41TRP    CH2  309   5.547   4.424   1.967
   41TRP    HH2  310   5.492   4.382   1.884
   41TRP    CZ3  311   5.669   4.490   1.945
   41TRP    HZ3  312   5.708   4.498   1.844
   41TRP    CE3  313   5.742   4.544   2.052
   41TRP    HE3  314   5.836   4.593   2.034
   41TRP    CD2  315   5.696   4.533   2.185
   41TRP      C  316   6.030   4.467   2.247
   41TRP      O  317   5.997   4.349   2.241
   42ILE      N  318   6.102   4.526   2.150
   42ILE      H  319   6.125   4.624   2.162
   42ILE     CA  320   6.151   4.457   2.029
   42ILE     HA  321   6.067   4.405   1.983
   42ILE     CB  322   6.205   4.560   1.927
   42ILE     HB  323   6.275   4.626   1.978
   42ILE    CG2  324   6.280   4.491   1.811
   42ILE   HG21  325   6.319   4.564   1.741
   42ILE   HG22  326   6.367   4.436   1.849
   42ILE   HG23  327   6.214   4.422   1.759
   42ILE    CG1  328   6.089   4.645   1.870
   42ILE   HG11  329   6.031   4.686   1.952
   42ILE   HG12  330   6.022   4.580   1.812
   42ILE     CD  331   6.132   4.762   1.782
   42ILE    HD1  332   6.045   4.823   1.757
   42ILE    HD2  333   6.204   4.824   1.835
   42ILE    HD3  334   6.176   4.727   1.688
   42ILE      C  335   6.254   4.350   2.066
   42ILE      O  336   6.245   4.236   2.020
   43LEU      N  337   6.349   4.380   2.155
   43LEU      H  338   6.354   4.476   2.189
   43LEU     CA  339   6.450   4.286   2.204
   43LEU     HA  340   6.491   4.232   2.118
   43LEU     CB  341   6.565   4.364   2.271
   43LEU    HB1  342   6.630   4.294   2.322
   43LEU    HB2  343   6.522   4.430   2.346
   43LEU     CG  344   6.650   4.449   2.174
   43LEU     HG  345   6.587   4.521   2.121
   43LEU    CD1  346   6.755   4.526   2.254
   43LEU   HD11  347   6.813   4.590   2.187
   43LEU   HD12  348   6.706   4.589   2.328
   43LEU   HD13  349   6.822   4.456   2.305
   43LEU    CD2  350   6.724   4.364   2.070
   43LEU   HD21  351   6.782   4.287   2.120
   43LEU   HD22  352   6.653   4.318   2.002
   43LEU   HD23  353   6.790   4.428   2.011
   43LEU      C  354   6.393   4.176   2.296
   43LEU      O  355   6.461   4.076   2.322
   44ASP      N  356   6.267   4.188   2.340
   44ASP      H  357   6.222   4.278   2.325
   44ASP     CA  358   6.188   4.081   2.401
   44ASP     HA  359   6.255   4.010   2.450
   44ASP     CB  360   6.097   4.142   2.509
   44ASP    HB1  361   6.041   4.225   2.466
   44ASP    HB2  362   6.159   4.182   2.589
   44ASP     CG  363   5.999   4.041   2.568
   44ASP    OD1  364   5.881   4.040   2.526
   44ASP    OD2  365   6.040   3.961   2.656
   44ASP      C  366   6.109   3.998   2.297
   44ASP      O  367   6.076   3.882   2.323
   45ARG      N  368   6.083   4.054   2.178
   45ARG      H  369   6.119   4.147   2.161
   45ARG     CA  370   5.991   3.998   2.076
   45ARG     HA  371   5.931   3.922   2.126
   45ARG     CB  372   5.899   4.113   2.032
   45ARG    HB1  373   5.958   4.190   1.982
   45ARG    HB2  374   5.854   4.157   2.120
   45ARG     CG  375   5.784   4.073   1.938
   45ARG    HG1  376   5.824   4.047   1.840
   45ARG    HG2  377   5.718   4.160   1.925
   45ARG     CD  378   5.702   3.957   1.994
   45ARG    HD1  379   5.662   3.985   2.091
   45ARG    HD2  380   5.764   3.869   2.008
   45ARG     NE  381   5.591   3.921   1.906
   45ARG     HE  382   5.497   3.946   1.936
   45ARG     CZ  383   5.595   3.847   1.797
   45ARG    NH1  384   5.706   3.798   1.749
   45ARG   HH11  385   5.795   3.821   1.792
   45ARG   HH12  386   5.705   3.743   1.663
   45ARG    NH2  387   5.483   3.824   1.737
   45ARG   HH21  388   5.400   3.866   1.777
   45ARG   HH22  389   5.478   3.762   1.657
   45ARG      C  390   6.059   3.926   1.958
   45ARG      O  391   5.990   3.853   1.887
   46LEU      N  392   6.190   3.944   1.939
   46LEU      H  393   6.235   4.012   1.999
   46LEU     CA  394   6.270   3.880   1.833
   46LEU     HA  395   6.204   3.845   1.754
   46LEU     CB  396   6.364   3.986   1.771
   46LEU    HB1  397   6.430   3.935   1.700
   46LEU    HB2  398   6.427   4.027   1.851
   46LEU     CG  399   6.296   4.103   1.698
   46LEU     HG  400   6.232   4.158   1.767
   46LEU    CD1  401   6.403   4.198   1.645
   46LEU   HD11  402   6.355   4.283   1.596
   46LEU   HD12  403   6.464   4.235   1.727
   46LEU   HD13  404   6.467   4.146   1.573
   46LEU    CD2  405   6.212   4.056   1.580
   46LEU   HD21  406   6.272   3.995   1.513
   46LEU   HD22  407   6.127   3.999   1.616
   46LEU   HD23  408   6.173   4.143   1.526
   46LEU      C  409   6.349   3.758   1.886
   46LEU      O  410   6.459   3.773   1.941
   46NME      N  411   6.302   3.634   1.870
   46NME      H  412   6.359   3.561   1.909
   46NME    CH3  413   6.173   3.593   1.813
   46NME   HH31  414   6.171   3.484   1.801
   46NME   HH32  415   6.092   3.622   1.880
   46NME   HH33  416   6.157   3.639   1.715
  121ACE    CH3  417   6.020   0.259   2.787
  121ACE   HH31  418   6.099   0.186   2.773
  121ACE   HH32  419   5.981   0.289   2.690
  121ACE   HH33  420   6.059   0.346   2.839
  121ACE      C  421   5.912   0.196   2.870
  121ACE      O  422   5.942   0.119   2.961
  122SER      N  423   5.786   0.227   2.838
  122SER      H  424   5.772   0.294   2.764
  122SER     CA  425   5.668   0.166   2.901
  122SER     HA  426   5.700   0.101   2.982
  122SER     CB  427   5.578   0.273   2.962
  122SER    HB1  428   5.482   0.227   2.989
  122SER    HB2  429   5.559   0.352   2.889
  122SER     OG  430   5.634   0.328   3.080
  122SER     HG  431   5.568   0.392   3.114
  122SER      C  432   5.589   0.081   2.801
  122SER      O  433   5.551   0.130   2.694
  123SER      N  434   5.560   7.244   2.837
  123SER      H  435   5.593   7.212   2.928
  123SER     CA  436   5.477   7.152   2.757
  123SER     HA  437   5.481   7.182   2.652
  123SER     CB  438   5.533   7.009   2.766
  123SER    HB1  439   5.468   6.941   2.712
  123SER    HB2  440   5.536   6.978   2.871
  123SER     OG  441   5.663   7.004   2.710
  123SER     HG  442   5.654   7.020   2.614
  123SER      C  443   5.331   7.154   2.801
  123SER      O  444   5.298   7.197   2.912
  124ASP      N  445   5.241   7.106   2.714
  124ASP      H  446   5.275   7.071   2.625
  124ASP     CA  447   5.097   7.096   2.742
  124ASP     HA  448   5.059   7.196   2.756
  124ASP     CB  449   5.030   7.036   2.618
  124ASP    HB1  450   5.068   6.936   2.603
  124ASP    HB2  451   5.057   7.094   2.530
  124ASP     CG  452   4.877   7.029   2.628
  124ASP    OD1  453   4.810   7.111   2.560
  124ASP    OD2  454   4.825   6.941   2.699
  124ASP      C  455   5.070   7.010   2.869
  124ASP      O  456   5.130   6.903   2.882
  125PRO      N  457   4.980   7.051   2.961
  125PRO     CD  458   4.908   7.178   2.963
  125PRO    HD1  459   4.820   7.170   2.899
  125PRO    HD2  460   4.971   7.261   2.930
  125PRO     CG  461   4.867   7.200   3.108
  125PRO    HG1  462   4.775   7.258   3.115
  125PRO    HG2  463   4.948   7.249   3.162
  125PRO     CB  464   4.848   7.058   3.160
  125PRO    HB1  465   4.750   7.021   3.129
  125PRO    HB2  466   4.859   7.053   3.268
  125PRO     CA  467   4.959   6.981   3.088
  125PRO     HA  468   5.051   6.988   3.147
  125PRO      C  469   4.922   6.832   3.075
  125PRO      O  470   4.961   6.752   3.162
  126LEU      N  471   4.853   6.792   2.967
  126LEU      H  472   4.829   6.861   2.897
  126LEU     CA  473   4.819   6.652   2.941
  126LEU     HA  474   4.797   6.604   3.036
  126LEU     CB  475   4.690   6.650   2.857
  126LEU    HB1  476   4.705   6.710   2.768
  126LEU    HB2  477   4.611   6.698   2.915
  126LEU     CG  478   4.640   6.510   2.814
  126LEU     HG  479   4.715   6.462   2.752
  126LEU    CD1  480   4.607   6.420   2.933
  126LEU   HD11  481   4.538   6.471   3.000
  126LEU   HD12  482   4.562   6.328   2.898
  126LEU   HD13  483   4.699   6.396   2.987
  126LEU    CD2  484   4.513   6.526   2.730
  126LEU   HD21  485   4.477   6.428   2.698
  126LEU   HD22  486   4.435   6.575   2.789
  126LEU   HD23  487   4.534   6.586   2.642
  126LEU      C  488   4.936   6.574   2.878
  126LEU      O  489   4.950   6.455   2.903
  127VAL      N  490   5.027   6.641   2.806
  127VAL      H  491   5.014   6.741   2.794
  127VAL     CA  492   5.157   6.583   2.763
  127VAL     HA  493   5.138   6.487   2.716
  127VAL     CB  494   5.229   6.673   2.661
  127VAL     HB  495   5.245   6.772   2.705
  127VAL    CG1  496   5.367   6.619   2.621
  127VAL   HG11  497   5.413   6.686   2.547
  127VAL   HG12  498   5.434   6.615   2.707
  127VAL   HG13  499   5.357   6.519   2.579
  127VAL    CG2  500   5.148   6.690   2.532
  127VAL   HG21  501   5.195   6.765   2.469
  127VAL   HG22  502   5.143   6.596   2.478
  127VAL   HG23  503   5.047   6.721   2.554
  127VAL      C  504   5.246   6.556   2.885
  127VAL      O  505   5.312   6.452   2.892
  128VAL      N  506   5.245   6.646   2.984
  128VAL      H  507   5.193   6.732   2.971
  128VAL     CA  508   5.319   6.626   3.110
  128VAL     HA  509   5.420   6.595   3.086
  128VAL     CB  510   5.329   6.756   3.192
  128VAL     HB  511   5.230   6.789   3.221
  128VAL    CG1  512   5.413   6.733   3.319
  128VAL   HG11  513   5.427   6.828   3.370
  128VAL   HG12  514   5.362   6.665   3.386
  128VAL   HG13  515   5.511   6.692   3.293
  128VAL    CG2  516   5.398   6.868   3.113
  128VAL   HG21  517   5.500   6.838   3.086
  128VAL   HG22  518   5.342   6.891   3.023
  128VAL   HG23  519   5.404   6.958   3.174
  128VAL      C  520   5.256   6.511   3.192
  128VAL      O  521   5.330   6.422   3.235
  129ALA      N  522   5.123   6.505   3.204
  129ALA      H  523   5.067   6.582   3.169
  129ALA     CA  524   5.055   6.392   3.269
  129ALA     HA  525   5.091   6.384   3.371
  129ALA     CB  526   4.904   6.421   3.273
  129ALA    HB1  527   4.864   6.428   3.172
  129ALA    HB2  528   4.853   6.340   3.325
  129ALA    HB3  529   4.885   6.514   3.326
  129ALA      C  530   5.084   6.258   3.199
  129ALA      O  531   5.126   6.162   3.264
  130ALA      N  532   5.074   6.253   3.066
  130ALA      H  533   5.037   6.334   3.016
  130ALA     CA  534   5.110   6.135   2.986
  130ALA     HA  535   5.051   6.050   3.021
  130ALA     CB  536   5.075   6.162   2.840
  130ALA    HB1  537   5.095   6.072   2.781
  130ALA    HB2  538   4.969   6.187   2.831
  130ALA    HB3  539   5.135   6.244   2.802
  130ALA      C  540   5.259   6.097   2.999
  130ALA      O  541   5.292   5.980   2.985
  131SER      N  542   5.348   6.192   3.029
  131SER      H  543   5.314   6.288   3.035
  131SER     CA  544   5.490   6.167   3.053
  131SER     HA  545   5.526   6.095   2.979
  131SER     CB  546   5.570   6.296   3.034
  131SER    HB1  547   5.675   6.277   3.056
  131SER    HB2  548   5.534   6.373   3.101
  131SER     OG  549   5.558   6.340   2.900
  131SER     HG  550   5.468   6.374   2.888
  131SER      C  551   5.516   6.106   3.191
  131SER      O  552   5.597   6.013   3.203
  132ILE      N  553   5.444   6.150   3.295
  132ILE      H  554   5.380   6.228   3.279
  132ILE     CA  555   5.448   6.090   3.430
  132ILE     HA  556   5.552   6.083   3.462
  132ILE     CB  557   5.372   6.181   3.530
  132ILE     HB  558   5.271   6.197   3.491
  132ILE    CG2  559   5.361   6.115   3.669
  132ILE   HG21  560   5.314   6.184   3.740
  132ILE   HG22  561   5.297   6.027   3.664
  132ILE   HG23  562   5.459   6.087   3.706
  132ILE    CG1  563   5.442   6.318   3.544
  132ILE   HG11  564   5.478   6.353   3.448
  132ILE   HG12  565   5.529   6.307   3.610
  132ILE     CD  566   5.351   6.428   3.601
  132ILE    HD1  567   5.265   6.441   3.536
  132ILE    HD2  568   5.318   6.403   3.701
  132ILE    HD3  569   5.407   6.522   3.605
  132ILE      C  570   5.391   5.946   3.427
  132ILE      O  571   5.448   5.856   3.489
  133ILE      N  572   5.284   5.925   3.351
  133ILE      H  573   5.239   6.007   3.311
  133ILE     CA  574   5.223   5.793   3.323
  133ILE     HA  575   5.211   5.739   3.416
  133ILE     CB  576   5.083   5.817   3.261
  133ILE     HB  577   5.092   5.888   3.179
  133ILE    CG2  578   5.022   5.688   3.205
  133ILE   HG21  579   4.923   5.707   3.162
  133ILE   HG22  580   5.084   5.646   3.126
  133ILE   HG23  581   5.012   5.615   3.285
  133ILE    CG1  582   4.988   5.876   3.369
  133ILE   HG11  583   5.038   5.959   3.420
  133ILE   HG12  584   4.966   5.800   3.444
  133ILE     CD  585   4.857   5.932   3.313
  133ILE    HD1  586   4.802   5.981   3.394
  133ILE    HD2  587   4.877   6.005   3.235
  133ILE    HD3  588   4.794   5.851   3.274
  133ILE      C  589   5.314   5.708   3.233
  133ILE      O  590   5.328   5.588   3.253
  134GLY      N  591   5.382   5.771   3.137
  134GLY      H  592   5.363   5.869   3.122
  134GLY     CA  593   5.478   5.708   3.046
  134GLY    HA1  594   5.518   5.782   2.978
  134GLY    HA2  595   5.428   5.630   2.988
  134GLY      C  596   5.593   5.645   3.123
  134GLY      O  597   5.616   5.525   3.110
  135ILE      N  598   5.660   5.721   3.210
  135ILE      H  599   5.636   5.820   3.214
  135ILE     CA  600   5.773   5.673   3.293
  135ILE     HA  601   5.850   5.635   3.225
  135ILE     CB  602   5.834   5.792   3.371
  135ILE     HB  603   5.752   5.846   3.421
  135ILE    CG2  604   5.934   5.746   3.479
  135ILE   HG21  605   6.016   5.691   3.433
  135ILE   HG22  606   5.975   5.831   3.533
  135ILE   HG23  607   5.885   5.683   3.553
  135ILE    CG1  608   5.904   5.889   3.273
  135ILE   HG11  609   5.837   5.911   3.190
  135ILE   HG12  610   5.992   5.840   3.231
  135ILE     CD  611   5.947   6.023   3.334
  135ILE    HD1  612   6.023   6.008   3.411
  135ILE    HD2  613   5.989   6.087   3.257
  135ILE    HD3  614   5.860   6.073   3.378
  135ILE      C  615   5.732   5.555   3.383
  135ILE      O  616   5.813   5.464   3.404
  136LEU      N  617   5.608   5.551   3.432
  136LEU      H  618   5.545   5.627   3.409
  136LEU     CA  619   5.555   5.438   3.509
  136LEU     HA  620   5.623   5.419   3.591
  136LEU     CB  621   5.419   5.480   3.568
  136LEU    HB1  622   5.354   5.514   3.488
  136LEU    HB2  623   5.434   5.565   3.635
  136LEU     CG  624   5.343   5.370   3.645
  136LEU     HG  625   5.326   5.285   3.579
  136LEU    CD1  626   5.420   5.323   3.769
  136LEU   HD11  627   5.361   5.248   3.821
  136LEU   HD12  628   5.515   5.279   3.740
  136LEU   HD13  629   5.437   5.408   3.835
  136LEU    CD2  630   5.206   5.421   3.690
  136LEU   HD21  631   5.151   5.341   3.740
  136LEU   HD22  632   5.218   5.505   3.759
  136LEU   HD23  633   5.149   5.455   3.604
  136LEU      C  634   5.545   5.309   3.426
  136LEU      O  635   5.566   5.200   3.480
  137HIS      N  636   5.518   5.318   3.295
  137HIS      H  637   5.506   5.410   3.255
  137HIS     CA  638   5.493   5.200   3.211
  137HIS     HA  639   5.415   5.142   3.259
  137HIS     CB  640   5.439   5.246   3.074
  137HIS    HB1  641   5.523   5.278   3.012
  137HIS    HB2  642   5.376   5.334   3.089
  137HIS     CG  643   5.356   5.146   2.996
  137HIS    ND1  644   5.270   5.180   2.891
  137HIS    CE1  645   5.205   5.068   2.856
  137HIS    HE1  646   5.131   5.061   2.777
  137HIS    NE2  647   5.247   4.965   2.932
  137HIS    HE2  648   5.211   4.870   2.927
  137HIS    CD2  649   5.341   5.012   3.021
  137HIS    HD2  650   5.388   4.955   3.099
  137HIS      C  651   5.616   5.108   3.199
  137HIS      O  652   5.600   4.987   3.213
  138LEU      N  653   5.738   5.160   3.182
  138LEU      H  654   5.748   5.260   3.166
  138LEU     CA  655   5.860   5.077   3.184
  138LEU     HA  656   5.843   4.992   3.118
  138LEU     CB  657   5.979   5.156   3.128
  138LEU    HB1  658   5.989   5.247   3.187
  138LEU    HB2  659   5.957   5.184   3.025
  138LEU     CG  660   6.115   5.083   3.130
  138LEU     HG  661   6.139   5.053   3.232
  138LEU    CD1  662   6.115   4.960   3.040
  138LEU   HD11  663   6.211   4.909   3.048
  138LEU   HD12  664   6.037   4.891   3.070
  138LEU   HD13  665   6.100   4.990   2.937
  138LEU    CD2  666   6.226   5.177   3.081
  138LEU   HD21  667   6.321   5.124   3.081
  138LEU   HD22  668   6.203   5.213   2.981
  138LEU   HD23  669   6.233   5.262   3.149
  138LEU      C  670   5.889   5.019   3.324
  138LEU      O  671   5.931   4.904   3.333
  139ILE      N  672   5.863   5.095   3.431
  139ILE      H  673   5.825   5.187   3.416
  139ILE     CA  674   5.882   5.047   3.569
  139ILE     HA  675   5.986   5.015   3.580
  139ILE     CB  676   5.857   5.161   3.671
  139ILE     HB  677   5.758   5.203   3.653
  139ILE    CG2  678   5.862   5.109   3.816
  139ILE   HG21  679   5.960   5.067   3.838
  139ILE   HG22  680   5.841   5.190   3.886
  139ILE   HG23  681   5.785   5.033   3.832
  139ILE    CG1  682   5.962   5.274   3.652
  139ILE   HG11  683   5.967   5.302   3.547
  139ILE   HG12  684   6.061   5.236   3.681
  139ILE     CD  685   5.933   5.402   3.731
  139ILE    HD1  686   6.005   5.479   3.703
  139ILE    HD2  687   5.832   5.437   3.709
  139ILE    HD3  688   5.943   5.384   3.838
  139ILE      C  689   5.794   4.924   3.595
  139ILE      O  690   5.845   4.821   3.641
  140LEU      N  691   5.665   4.931   3.558
  140LEU      H  692   5.631   5.019   3.522
  140LEU     CA  693   5.571   4.819   3.568
  140LEU     HA  694   5.577   4.776   3.668
  140LEU     CB  695   5.428   4.870   3.544
  140LEU    HB1  696   5.361   4.783   3.540
  140LEU    HB2  697   5.424   4.919   3.447
  140LEU     CG  698   5.373   4.966   3.651
  140LEU     HG  699   5.437   5.053   3.658
  140LEU    CD1  700   5.233   5.011   3.611
  140LEU   HD11  701   5.166   4.925   3.604
  140LEU   HD12  702   5.193   5.080   3.686
  140LEU   HD13  703   5.237   5.063   3.516
  140LEU    CD2  704   5.365   4.902   3.790
  140LEU   HD21  705   5.464   4.879   3.827
  140LEU   HD22  706   5.318   4.971   3.859
  140LEU   HD23  707   5.306   4.810   3.786
  140LEU      C  708   5.604   4.705   3.469
  140LEU      O  709   5.585   4.588   3.504
  141TRP      N  710   5.655   4.735   3.350
  141TRP      H  711   5.662   4.834   3.325
  141TRP     CA  712   5.693   4.635   3.250
  141TRP     HA  713   5.611   4.565   3.238
  141TRP     CB  714   5.715   4.705   3.115
  141TRP    HB1  715   5.800   4.772   3.124
  141TRP    HB2  716   5.627   4.765   3.093
  141TRP     CG  717   5.737   4.616   2.996
  141TRP    CD1  718   5.640   4.570   2.914
  141TRP    HD1  719   5.535   4.589   2.926
  141TRP    NE1  720   5.696   4.495   2.812
  141TRP    HE1  721   5.641   4.448   2.740
  141TRP    CE2  722   5.834   4.493   2.821
  141TRP    CZ2  723   5.933   4.434   2.742
  141TRP    HZ2  724   5.907   4.376   2.655
  141TRP    CH2  725   6.068   4.451   2.779
  141TRP    HH2  726   6.147   4.405   2.721
  141TRP    CZ3  727   6.101   4.527   2.893
  141TRP    HZ3  728   6.205   4.538   2.922
  141TRP    CE3  729   6.000   4.585   2.971
  141TRP    HE3  730   6.027   4.642   3.059
  141TRP    CD2  731   5.863   4.569   2.938
  141TRP      C  732   5.816   4.554   3.293
  141TRP      O  733   5.813   4.431   3.285
  142ILE      N  734   5.919   4.616   3.350
  142ILE      H  735   5.917   4.718   3.354
  142ILE     CA  736   6.034   4.545   3.408
  142ILE     HA  737   6.075   4.477   3.334
  142ILE     CB  738   6.145   4.647   3.444
  142ILE     HB  739   6.100   4.729   3.500
  142ILE    CG2  740   6.255   4.583   3.531
  142ILE   HG21  741   6.332   4.656   3.555
  142ILE   HG22  742   6.215   4.547   3.625
  142ILE   HG23  743   6.301   4.500   3.478
  142ILE    CG1  744   6.207   4.705   3.315
  142ILE   HG11  745   6.128   4.743   3.251
  142ILE   HG12  746   6.259   4.626   3.260
  142ILE     CD  747   6.306   4.821   3.338
  142ILE    HD1  748   6.258   4.898   3.398
  142ILE    HD2  749   6.396   4.785   3.388
  142ILE    HD3  750   6.335   4.863   3.242
  142ILE      C  751   5.990   4.459   3.528
  142ILE      O  752   6.036   4.346   3.544
  143LEU      N  753   5.894   4.506   3.609
  143LEU      H  754   5.859   4.600   3.592
  143LEU     CA  755   5.830   4.426   3.715
  143LEU     HA  756   5.909   4.381   3.774
  143LEU     CB  757   5.747   4.518   3.806
  143LEU    HB1  758   5.682   4.457   3.869
  143LEU    HB2  759   5.683   4.580   3.744
  143LEU     CG  760   5.830   4.610   3.898
  143LEU     HG  761   5.909   4.658   3.841
  143LEU    CD1  762   5.741   4.718   3.960
  143LEU   HD11  763   5.698   4.779   3.880
  143LEU   HD12  764   5.661   4.673   4.017
  143LEU   HD13  765   5.800   4.782   4.025
  143LEU    CD2  766   5.894   4.532   4.013
  143LEU   HD21  767   5.818   4.483   4.073
  143LEU   HD22  768   5.963   4.457   3.975
  143LEU   HD23  769   5.951   4.600   4.077
  143LEU      C  770   5.746   4.308   3.661
  143LEU      O  771   5.717   4.217   3.738
  144ASP      N  772   5.711   4.307   3.532
  144ASP      H  773   5.734   4.389   3.477
  144ASP     CA  774   5.637   4.201   3.462
  144ASP     HA  775   5.584   4.140   3.537
  144ASP     CB  776   5.532   4.267   3.371
  144ASP    HB1  777   5.581   4.314   3.286
  144ASP    HB2  778   5.480   4.345   3.427
  144ASP     CG  779   5.427   4.168   3.321
  144ASP    OD1  780   5.410   4.151   3.198
  144ASP    OD2  781   5.357   4.107   3.405
  144ASP      C  782   5.727   4.105   3.381
  144ASP      O  783   5.683   3.997   3.342
  145ARG      N  784   5.853   4.145   3.354
  145ARG      H  785   5.877   4.239   3.383
  145ARG     CA  786   5.952   4.073   3.271
  145ARG     HA  787   5.903   3.995   3.214
  145ARG     CB  788   6.018   4.173   3.174
  145ARG    HB1  789   6.103   4.125   3.125
  145ARG    HB2  790   6.056   4.258   3.231
  145ARG     CG  791   5.926   4.225   3.063
  145ARG    HG1  792   5.971   4.313   3.019
  145ARG    HG2  793   5.830   4.254   3.107
  145ARG     CD  794   5.904   4.122   2.952
  145ARG    HD1  795   5.903   4.021   2.993
  145ARG    HD2  796   5.987   4.128   2.882
  145ARG     NE  797   5.778   4.146   2.879
  145ARG     HE  798   5.784   4.183   2.786
  145ARG     CZ  799   5.656   4.129   2.927
  145ARG    NH1  800   5.632   4.077   3.044
  145ARG   HH11  801   5.707   4.035   3.096
  145ARG   HH12  802   5.540   4.086   3.085
  145ARG    NH2  803   5.553   4.164   2.858
  145ARG   HH21  804   5.570   4.195   2.762
  145ARG   HH22  805   5.464   4.129   2.886
  145ARG      C  806   6.061   4.001   3.351
  145ARG      O  807   6.121   3.906   3.299
  146LEU      N  808   6.087   4.043   3.475
  146LEU      H  809   6.039   4.125   3.507
  146LEU     CA  810   6.181   3.977   3.567
  146LEU     HA  811   6.243   3.907   3.511
  146LEU     CB  812   6.275   4.082   3.629
  146LEU    HB1  813   6.342   4.031   3.698
  146LEU    HB2  814   6.215   4.152   3.686
  146LEU     CG  815   6.361   4.163   3.529
  146LEU     HG  816   6.295   4.222   3.464
  146LEU    CD1  817   6.451   4.260   3.605
  146LEU   HD11  818   6.508   4.321   3.535
  146LEU   HD12  819   6.391   4.327   3.666
  146LEU   HD13  820   6.520   4.205   3.669
  146LEU    CD2  821   6.449   4.075   3.441
  146LEU   HD21  822   6.388   4.014   3.375
  146LEU   HD22  823   6.515   4.136   3.380
  146LEU   HD23  824   6.510   4.010   3.504
  146LEU      C  825   6.103   3.899   3.675
  146LEU      O  826   6.030   3.960   3.754
  146NME      N  827   6.113   3.766   3.683
  146NME      H  828   6.059   3.723   3.757
  146NME    CH3  829   6.188   3.677   3.595
  146NME   HH31  830   6.295   3.699   3.601
  146NME   HH32  831   6.172   3.573   3.625
  146NME   HH33  832   6.155   3.689   3.492
  221ACE    CH3  833   5.239   0.248   2.838
  221ACE   HH31  834   5.172   0.308   2.899
  221ACE   HH32  835   5.283   0.169   2.897
  221ACE   HH33  836   5.317   0.313   2.797
  221ACE      C  837   5.160   0.186   2.726
  221ACE      O  838   5.041   0.163   2.740
  222SER      N  839   5.225   0.161   2.612
  222SER      H  840   5.324   0.180   2.607
  222SER     CA  841   5.160   0.104   2.493
  222SER     HA  842   5.088   0.028   2.526
  222SER     CB  843   5.080   0.210   2.417
  222SER    HB1  844   4.992   0.237   2.476
  222SER    HB2  845   5.045   0.169   2.322
  222SER     OG  846   5.155   0.328   2.393
  222SER     HG  847   5.158   0.380   2.476
  222SER      C  848   5.258   0.032   2.399
  222SER      O  849   5.378   0.063   2.398
  223SER      N  850   5.207   7.225   2.320
  223SER      H  851   5.107   7.212   2.321
  223SER     CA  852   5.285   7.131   2.238
  223SER     HA  853   5.383   7.175   2.217
  223SER     CB  854   5.306   6.999   2.314
  223SER    HB1  855   5.366   6.931   2.254
  223SER    HB2  856   5.208   6.953   2.330
  223SER     OG  857   5.368   7.018   2.440
  223SER     HG  858   5.464   7.028   2.426
  223SER      C  859   5.219   7.104   2.102
  223SER      O  860   5.098   7.120   2.088
  224ASP      N  861   5.296   7.061   2.001
  224ASP      H  862   5.395   7.046   2.019
  224ASP     CA  863   5.244   7.029   1.866
  224ASP     HA  864   5.202   7.122   1.827
  224ASP     CB  865   5.358   6.987   1.771
  224ASP    HB1  866   5.314   6.956   1.676
  224ASP    HB2  867   5.407   6.899   1.814
  224ASP     CG  868   5.463   7.094   1.742
  224ASP    OD1  869   5.425   7.210   1.713
  224ASP    OD2  870   5.583   7.061   1.736
  224ASP      C  871   5.132   6.922   1.866
  224ASP      O  872   5.135   6.831   1.949
  225PRO      N  873   5.035   6.927   1.773
  225PRO     CD  874   5.017   7.032   1.674
  225PRO    HD1  875   5.110   7.055   1.622
  225PRO    HD2  876   4.978   7.121   1.723
  225PRO     CG  877   4.914   6.980   1.575
  225PRO    HG1  878   4.963   6.924   1.495
  225PRO    HG2  879   4.854   7.061   1.532
  225PRO     CB  880   4.828   6.885   1.658
  225PRO    HB1  881   4.791   6.802   1.597
  225PRO    HB2  882   4.744   6.940   1.700
  225PRO     CA  883   4.919   6.837   1.772
  225PRO     HA  884   4.865   6.852   1.866
  225PRO      C  885   4.951   6.686   1.763
  225PRO      O  886   4.874   6.606   1.815
  226LEU      N  887   5.064   6.646   1.704
  226LEU      H  888   5.117   6.714   1.651
  226LEU     CA  889   5.114   6.508   1.709
  226LEU     HA  890   5.033   6.440   1.682
  226LEU     CB  891   5.225   6.495   1.602
  226LEU    HB1  892   5.300   6.572   1.621
  226LEU    HB2  893   5.181   6.514   1.505
  226LEU     CG  894   5.299   6.360   1.595
  226LEU     HG  895   5.354   6.343   1.688
  226LEU    CD1  896   5.207   6.240   1.570
  226LEU   HD11  897   5.266   6.149   1.563
  226LEU   HD12  898   5.135   6.230   1.651
  226LEU   HD13  899   5.154   6.255   1.476
  226LEU    CD2  900   5.398   6.367   1.479
  226LEU   HD21  901   5.454   6.274   1.472
  226LEU   HD22  902   5.346   6.384   1.385
  226LEU   HD23  903   5.469   6.449   1.495
  226LEU      C  904   5.163   6.467   1.849
  226LEU      O  905   5.145   6.353   1.892
  227VAL      N  906   5.220   6.562   1.924
  227VAL      H  907   5.223   6.656   1.888
  227VAL     CA  908   5.262   6.542   2.064
  227VAL     HA  909   5.311   6.445   2.070
  227VAL     CB  910   5.365   6.649   2.107
  227VAL     HB  911   5.318   6.747   2.108
  227VAL    CG1  912   5.420   6.622   2.248
  227VAL   HG11  913   5.492   6.700   2.275
  227VAL   HG12  914   5.340   6.622   2.321
  227VAL   HG13  915   5.471   6.525   2.250
  227VAL    CG2  916   5.486   6.652   2.013
  227VAL   HG21  917   5.558   6.725   2.048
  227VAL   HG22  918   5.533   6.554   2.008
  227VAL   HG23  919   5.454   6.681   1.912
  227VAL      C  920   5.139   6.536   2.156
  227VAL      O  921   5.140   6.459   2.252
  228VAL      N  922   5.031   6.608   2.125
  228VAL      H  923   5.039   6.675   2.049
  228VAL     CA  924   4.899   6.588   2.189
  228VAL     HA  925   4.912   6.595   2.298
  228VAL     CB  926   4.799   6.698   2.147
  228VAL     HB  927   4.791   6.699   2.039
  228VAL    CG1  928   4.659   6.675   2.204
  228VAL   HG11  929   4.595   6.760   2.180
  228VAL   HG12  930   4.614   6.586   2.161
  228VAL   HG13  931   4.664   6.663   2.312
  228VAL    CG2  932   4.848   6.837   2.191
  228VAL   HG21  933   4.775   6.912   2.162
  228VAL   HG22  934   4.861   6.840   2.299
  228VAL   HG23  935   4.943   6.861   2.143
  228VAL      C  936   4.845   6.447   2.160
  228VAL      O  937   4.820   6.370   2.252
  229ALA      N  938   4.835   6.409   2.032
  229ALA      H  939   4.858   6.477   1.960
  229ALA     CA  940   4.778   6.281   1.988
  229ALA     HA  941   4.673   6.277   2.019
  229ALA     CB  942   4.782   6.278   1.834
  229ALA    HB1  943   4.885   6.287   1.799
  229ALA    HB2  944   4.741   6.184   1.798
  229ALA    HB3  945   4.723   6.360   1.794
  229ALA      C  946   4.849   6.159   2.049
  229ALA      O  947   4.784   6.070   2.104
  230ALA      N  948   4.982   6.156   2.046
  230ALA      H  949   5.031   6.230   1.996
  230ALA     CA  950   5.062   6.048   2.103
  230ALA     HA  951   5.026   5.953   2.063
  230ALA     CB  952   5.206   6.066   2.059
  230ALA    HB1  953   5.268   5.987   2.101
  230ALA    HB2  954   5.214   6.063   1.950
  230ALA    HB3  955   5.242   6.163   2.093
  230ALA      C  956   5.052   6.039   2.257
  230ALA      O  957   5.069   5.931   2.313
  231SER      N  958   5.022   6.150   2.326
  231SER      H  959   5.004   6.235   2.274
  231SER     CA  960   5.005   6.152   2.472
  231SER     HA  961   5.085   6.095   2.519
  231SER     CB  962   5.013   6.296   2.524
  231SER    HB1  963   4.994   6.298   2.631
  231SER    HB2  964   4.938   6.358   2.475
  231SER     OG  965   5.142   6.345   2.497
  231SER     HG  966   5.133   6.402   2.418
  231SER      C  967   4.873   6.087   2.514
  231SER      O  968   4.871   6.002   2.603
  232ILE      N  969   4.764   6.118   2.443
  232ILE      H  970   4.773   6.188   2.370
  232ILE     CA  971   4.633   6.052   2.461
  232ILE     HA  972   4.602   6.064   2.565
  232ILE     CB  973   4.528   6.121   2.370
  232ILE     HB  974   4.563   6.114   2.267
  232ILE    CG2  975   4.392   6.050   2.380
  232ILE   HG21  976   4.321   6.096   2.312
  232ILE   HG22  977   4.401   5.945   2.350
  232ILE   HG23  978   4.354   6.056   2.482
  232ILE    CG1  979   4.512   6.270   2.406
  232ILE   HG11  980   4.609   6.318   2.414
  232ILE   HG12  981   4.463   6.279   2.504
  232ILE     CD  982   4.432   6.352   2.304
  232ILE    HD1  983   4.434   6.457   2.331
  232ILE    HD2  984   4.476   6.340   2.205
  232ILE    HD3  985   4.328   6.319   2.302
  232ILE      C  986   4.645   5.901   2.434
  232ILE      O  987   4.593   5.819   2.510
  233ILE      N  988   4.720   5.864   2.329
  233ILE      H  989   4.755   5.937   2.269
  233ILE     CA  990   4.749   5.724   2.293
  233ILE     HA  991   4.655   5.669   2.292
  233ILE     CB  992   4.806   5.721   2.149
  233ILE     HB  993   4.877   5.803   2.138
  233ILE    CG2  994   4.880   5.591   2.116
  233ILE   HG21  995   4.968   5.580   2.179
  233ILE   HG22  996   4.814   5.506   2.134
  233ILE   HG23  997   4.913   5.589   2.013
  233ILE    CG1  998   4.689   5.744   2.050
  233ILE   HG11  999   4.631   5.830   2.082
  233ILE   HG12 1000   4.622   5.657   2.052
  233ILE     CD 1001   4.730   5.770   1.904
  233ILE    HD1 1002   4.780   5.683   1.862
  233ILE    HD2 1003   4.640   5.790   1.845
  233ILE    HD3 1004   4.795   5.856   1.899
  233ILE      C 1005   4.838   5.654   2.397
  233ILE      O 1006   4.813   5.538   2.429
  234GLY      N 1007   4.937   5.723   2.456
  234GLY      H 1008   4.954   5.818   2.426
  234GLY     CA 1009   5.023   5.667   2.561
  234GLY    HA1 1010   5.100   5.741   2.586
  234GLY    HA2 1011   5.073   5.577   2.524
  234GLY      C 1012   4.948   5.632   2.690
  234GLY      O 1013   4.968   5.523   2.746
  235ILE      N 1014   4.854   5.718   2.732
  235ILE      H 1015   4.847   5.807   2.684
  235ILE     CA 1016   4.766   5.691   2.847
  235ILE     HA 1017   4.828   5.665   2.932
  235ILE     CB 1018   4.686   5.819   2.883
  235ILE     HB 1019   4.636   5.855   2.793
  235ILE    CG2 1020   4.579   5.789   2.989
  235ILE   HG21 1021   4.507   5.717   2.951
  235ILE   HG22 1022   4.625   5.750   3.080
  235ILE   HG23 1023   4.523   5.879   3.014
  235ILE    CG1 1024   4.783   5.929   2.934
  235ILE   HG11 1025   4.862   5.944   2.860
  235ILE   HG12 1026   4.831   5.895   3.025
  235ILE     CD 1027   4.718   6.065   2.959
  235ILE    HD1 1028   4.648   6.060   3.042
  235ILE    HD2 1029   4.795   6.138   2.985
  235ILE    HD3 1030   4.666   6.099   2.869
  235ILE      C 1031   4.676   5.570   2.818
  235ILE      O 1032   4.668   5.479   2.901
  236LEU      N 1033   4.616   5.564   2.699
  236LEU      H 1034   4.628   5.641   2.635
  236LEU     CA 1035   4.537   5.448   2.655
  236LEU     HA 1036   4.456   5.434   2.727
  236LEU     CB 1037   4.475   5.480   2.518
  236LEU    HB1 1038   4.556   5.500   2.447
  236LEU    HB2 1039   4.415   5.570   2.526
  236LEU     CG 1040   4.388   5.367   2.459
  236LEU     HG 1041   4.447   5.276   2.448
  236LEU    CD1 1042   4.265   5.337   2.545
  236LEU   HD11 1043   4.203   5.262   2.496
  236LEU   HD12 1044   4.297   5.296   2.641
  236LEU   HD13 1045   4.207   5.427   2.562
  236LEU    CD2 1046   4.339   5.407   2.319
  236LEU   HD21 1047   4.280   5.326   2.276
  236LEU   HD22 1048   4.279   5.497   2.324
  236LEU   HD23 1049   4.425   5.425   2.254
  236LEU      C 1050   4.620   5.319   2.653
  236LEU      O 1051   4.572   5.214   2.696
  237HIS      N 1052   4.746   5.325   2.610
  237HIS      H 1053   4.779   5.414   2.572
  237HIS     CA 1054   4.836   5.210   2.605
  237HIS     HA 1055   4.786   5.131   2.548
  237HIS     CB 1056   4.965   5.248   2.530
  237HIS    HB1 1057   5.023   5.317   2.593
  237HIS    HB2 1058   4.937   5.302   2.440
  237HIS     CG 1059   5.057   5.136   2.487
  237HIS    ND1 1060   5.177   5.157   2.419
  237HIS    CE1 1061   5.228   5.035   2.396
  237HIS    HE1 1062   5.322   5.016   2.345
  237HIS    NE2 1063   5.147   4.939   2.443
  237HIS    HE2 1064   5.164   4.839   2.438
  237HIS    CD2 1065   5.038   5.001   2.501
  237HIS    HD2 1066   4.953   4.952   2.546
  237HIS      C 1067   4.863   5.152   2.744
  237HIS      O 1068   4.858   5.030   2.759
  238LEU      N 1069   4.884   5.234   2.849
  238LEU      H 1070   4.884   5.334   2.834
  238LEU     CA 1071   4.897   5.180   2.985
  238LEU     HA 1072   4.967   5.097   2.981
  238LEU     CB 1073   4.955   5.285   3.083
  238LEU    HB1 1074   4.887   5.370   3.087
  238LEU    HB2 1075   5.051   5.319   3.045
  238LEU     CG 1076   4.975   5.229   3.226
  238LEU     HG 1077   4.881   5.191   3.264
  238LEU    CD1 1078   5.079   5.116   3.232
  238LEU   HD11 1079   5.088   5.081   3.334
  238LEU   HD12 1080   5.048   5.032   3.170
  238LEU   HD13 1081   5.175   5.154   3.198
  238LEU    CD2 1082   5.022   5.338   3.321
  238LEU   HD21 1083   5.041   5.296   3.420
  238LEU   HD22 1084   5.112   5.386   3.284
  238LEU   HD23 1085   4.942   5.412   3.331
  238LEU      C 1086   4.765   5.122   3.038
  238LEU      O 1087   4.765   5.014   3.096
  239ILE      N 1088   4.652   5.190   3.014
  239ILE      H 1089   4.658   5.278   2.964
  239ILE     CA 1090   4.519   5.142   3.058
  239ILE     HA 1091   4.523   5.128   3.166
  239ILE     CB 1092   4.411   5.249   3.028
  239ILE     HB 1093   4.422   5.281   2.924
  239ILE    CG2 1094   4.269   5.193   3.047
  239ILE   HG21 1095   4.250   5.113   2.977
  239ILE   HG22 1096   4.257   5.156   3.149
  239ILE   HG23 1097   4.195   5.270   3.028
  239ILE    CG1 1098   4.433   5.372   3.120
  239ILE   HG11 1099   4.538   5.403   3.115
  239ILE   HG12 1100   4.413   5.343   3.223
  239ILE     CD 1101   4.348   5.494   3.084
  239ILE    HD1 1102   4.360   5.518   2.979
  239ILE    HD2 1103   4.243   5.475   3.105
  239ILE    HD3 1104   4.380   5.579   3.145
  239ILE      C 1105   4.488   5.004   2.998
  239ILE      O 1106   4.457   4.911   3.072
  240LEU      N 1107   4.506   4.987   2.867
  240LEU      H 1108   4.533   5.067   2.810
  240LEU     CA 1109   4.486   4.857   2.801
  240LEU     HA 1110   4.387   4.820   2.827
  240LEU     CB 1111   4.495   4.875   2.648
  240LEU    HB1 1112   4.491   4.776   2.602
  240LEU    HB2 1113   4.591   4.920   2.624
  240LEU     CG 1114   4.383   4.961   2.585
  240LEU     HG 1115   4.381   5.059   2.632
  240LEU    CD1 1116   4.410   4.979   2.436
  240LEU   HD11 1117   4.332   5.041   2.392
  240LEU   HD12 1118   4.506   5.028   2.422
  240LEU   HD13 1119   4.412   4.882   2.386
  240LEU    CD2 1120   4.245   4.897   2.601
  240LEU   HD21 1121   4.171   4.961   2.553
  240LEU   HD22 1122   4.244   4.798   2.555
  240LEU   HD23 1123   4.219   4.889   2.706
  240LEU      C 1124   4.586   4.751   2.849
  240LEU      O 1125   4.549   4.634   2.866
  241TRP      N 1126   4.711   4.789   2.874
  241TRP      H 1127   4.736   4.886   2.856
  241TRP     CA 1128   4.816   4.699   2.923
  241TRP     HA 1129   4.821   4.613   2.856
  241TRP     CB 1130   4.949   4.774   2.913
  241TRP    HB1 1131   4.948   4.859   2.981
  241TRP    HB2 1132   4.958   4.812   2.812
  241TRP     CG 1133   5.074   4.696   2.939
  241TRP    CD1 1134   5.151   4.640   2.843
  241TRP    HD1 1135   5.131   4.645   2.736
  241TRP    NE1 1136   5.260   4.579   2.901
  241TRP    HE1 1137   5.331   4.531   2.845
  241TRP    CE2 1138   5.259   4.592   3.038
  241TRP    CZ2 1139   5.344   4.546   3.140
  241TRP    HZ2 1140   5.431   4.486   3.116
  241TRP    CH2 1141   5.313   4.575   3.273
  241TRP    HH2 1142   5.376   4.541   3.353
  241TRP    CZ3 1143   5.198   4.650   3.304
  241TRP    HZ3 1144   5.174   4.673   3.407
  241TRP    CE3 1145   5.113   4.696   3.201
  241TRP    HE3 1146   5.024   4.753   3.226
  241TRP    CD2 1147   5.140   4.667   3.066
  241TRP      C 1148   4.788   4.646   3.065
  241TRP      O 1149   4.814   4.529   3.092
  242ILE      N 1150   4.730   4.729   3.153
  242ILE      H 1151   4.715   4.825   3.124
  242ILE     CA 1152   4.686   4.689   3.288
  242ILE     HA 1153   4.762   4.624   3.332
  242ILE     CB 1154   4.672   4.814   3.379
  242ILE     HB 1155   4.610   4.888   3.327
  242ILE    CG2 1156   4.602   4.779   3.512
  242ILE   HG21 1157   4.592   4.867   3.574
  242ILE   HG22 1158   4.502   4.741   3.495
  242ILE   HG23 1159   4.661   4.704   3.566
  242ILE    CG1 1160   4.811   4.875   3.406
  242ILE   HG11 1161   4.860   4.897   3.311
  242ILE   HG12 1162   4.873   4.802   3.459
  242ILE     CD 1163   4.810   5.006   3.486
  242ILE    HD1 1164   4.910   5.047   3.490
  242ILE    HD2 1165   4.744   5.078   3.439
  242ILE    HD3 1166   4.777   4.988   3.589
  242ILE      C 1167   4.557   4.606   3.282
  242ILE      O 1168   4.548   4.501   3.346
  243LEU      N 1169   4.457   4.647   3.203
  243LEU      H 1170   4.468   4.735   3.152
  243LEU     CA 1171   4.327   4.579   3.195
  243LEU     HA 1172   4.293   4.559   3.296
  243LEU     CB 1173   4.223   4.670   3.127
  243LEU    HB1 1174   4.134   4.612   3.105
  243LEU    HB2 1175   4.264   4.704   3.032
  243LEU     CG 1176   4.181   4.793   3.210
  243LEU     HG 1177   4.269   4.852   3.236
  243LEU    CD1 1178   4.086   4.880   3.127
  243LEU   HD11 1179   4.061   4.970   3.183
  243LEU   HD12 1180   4.136   4.909   3.035
  243LEU   HD13 1181   3.995   4.824   3.104
  243LEU    CD2 1182   4.109   4.755   3.340
  243LEU   HD21 1183   4.074   4.846   3.389
  243LEU   HD22 1184   4.024   4.691   3.318
  243LEU   HD23 1185   4.177   4.704   3.408
  243LEU      C 1186   4.333   4.441   3.127
  243LEU      O 1187   4.241   4.361   3.144
  244ASP      N 1188   4.442   4.406   3.058
  244ASP      H 1189   4.511   4.478   3.038
  244ASP     CA 1190   4.466   4.269   3.009
  244ASP     HA 1191   4.370   4.227   2.980
  244ASP     CB 1192   4.555   4.274   2.884
  244ASP    HB1 1193   4.659   4.294   2.914
  244ASP    HB2 1194   4.522   4.356   2.820
  244ASP     CG 1195   4.548   4.145   2.802
  244ASP    OD1 1196   4.652   4.098   2.750
  244ASP    OD2 1197   4.436   4.091   2.783
  244ASP      C 1198   4.525   4.175   3.118
  244ASP      O 1199   4.535   4.054   3.096
  245ARG      N 1200   4.564   4.230   3.234
  245ARG      H 1201   4.551   4.330   3.243
  245ARG     CA 1202   4.629   4.159   3.346
  245ARG     HA 1203   4.651   4.056   3.317
  245ARG     CB 1204   4.762   4.230   3.380
  245ARG    HB1 1205   4.806   4.181   3.466
  245ARG    HB2 1206   4.741   4.334   3.406
  245ARG     CG 1207   4.863   4.227   3.265
  245ARG    HG1 1208   4.818   4.262   3.172
  245ARG    HG2 1209   4.896   4.124   3.250
  245ARG     CD 1210   4.984   4.317   3.297
  245ARG    HD1 1211   5.012   4.303   3.401
  245ARG    HD2 1212   4.957   4.421   3.283
  245ARG     NE 1213   5.100   4.283   3.213
  245ARG     HE 1214   5.176   4.233   3.257
  245ARG     CZ 1215   5.114   4.302   3.083
  245ARG    NH1 1216   5.025   4.360   3.009
  245ARG   HH11 1217   4.946   4.407   3.053
  245ARG   HH12 1218   5.045   4.373   2.911
  245ARG    NH2 1219   5.220   4.260   3.023
  245ARG   HH21 1220   5.293   4.213   3.077
  245ARG   HH22 1221   5.225   4.269   2.923
  245ARG      C 1222   4.541   4.151   3.471
  245ARG      O 1223   4.541   4.048   3.540
  246LEU      N 1224   4.465   4.257   3.498
  246LEU      H 1225   4.474   4.337   3.437
  246LEU     CA 1226   4.370   4.268   3.610
  246LEU     HA 1227   4.399   4.197   3.688
  246LEU     CB 1228   4.379   4.410   3.669
  246LEU    HB1 1229   4.304   4.420   3.747
  246LEU    HB2 1230   4.353   4.482   3.590
  246LEU     CG 1231   4.515   4.450   3.727
  246LEU     HG 1232   4.588   4.459   3.647
  246LEU    CD1 1233   4.501   4.585   3.797
  246LEU   HD11 1234   4.600   4.620   3.830
  246LEU   HD12 1235   4.459   4.658   3.729
  246LEU   HD13 1236   4.437   4.574   3.884
  246LEU    CD2 1237   4.567   4.350   3.831
  246LEU   HD21 1238   4.656   4.391   3.880
  246LEU   HD22 1239   4.491   4.332   3.907
  246LEU   HD23 1240   4.594   4.256   3.783
  246LEU      C 1241   4.226   4.233   3.568
  246LEU      O 1242   4.190   4.244   3.451
  246NME      N 1243   4.138   4.191   3.659
  246NME      H 1244   4.045   4.173   3.624
  246NME    CH3 1245   4.160   4.172   3.803
  246NME   HH31 1246   4.188   4.266   3.851
  246NME   HH32 1247   4.068   4.137   3.850
  246NME   HH33 1248   4.238   4.098   3.820
  321ACE    CH3 1249   5.296   0.170   1.963
  321ACE   HH31 1250   5.249   0.195   2.058
  321ACE   HH32 1251   5.260   0.237   1.886
  321ACE   HH33 1252   5.272   0.068   1.936
  321ACE      C 1253   5.446   0.185   1.975
  321ACE      O 1254   5.494   0.238   2.075
  322SER      N 1255   5.518   0.140   1.873
  322SER      H 1256   5.466   0.094   1.799
  322SER     CA 1257   5.664   0.132   1.865
  322SER     HA 1258   5.689   0.084   1.770
  322SER     CB 1259   5.730   0.270   1.861
  322SER    HB1 1260   5.839   0.259   1.862
  322SER    HB2 1261   5.701   0.328   1.949
  322SER     OG 1262   5.694   0.341   1.744
  322SER     HG 1263   5.761   0.320   1.676
  322SER      C 1264   5.725   0.043   1.974
  322SER      O 1265   5.764   0.092   2.081
  323SER      N 1266   5.731   7.200   1.949
  323SER      H 1267   5.691   7.166   1.862
  323SER     CA 1268   5.794   7.099   2.035
  323SER     HA 1269   5.817   7.144   2.132
  323SER     CB 1270   5.697   6.984   2.061
  323SER    HB1 1271   5.742   6.914   2.132
  323SER    HB2 1272   5.676   6.932   1.967
  323SER     OG 1273   5.575   7.032   2.115
  323SER     HG 1274   5.595   7.109   2.172
  323SER      C 1275   5.926   7.047   1.977
  323SER      O 1276   5.945   7.040   1.855
  324ASP      N 1277   6.020   7.009   2.064
  324ASP      H 1278   6.000   7.016   2.163
  324ASP     CA 1279   6.154   6.965   2.024
  324ASP     HA 1280   6.195   7.044   1.962
  324ASP     CB 1281   6.244   6.951   2.147
  324ASP    HB1 1282   6.344   6.922   2.114
  324ASP    HB2 1283   6.205   6.871   2.210
  324ASP     CG 1284   6.252   7.080   2.227
  324ASP    OD1 1285   6.336   7.166   2.191
  324ASP    OD2 1286   6.180   7.093   2.328
  324ASP      C 1287   6.154   6.834   1.941
  324ASP      O 1288   6.078   6.742   1.973
  325PRO      N 1289   6.241   6.820   1.839
  325PRO     CD 1290   6.343   6.915   1.798
  325PRO    HD1 1291   6.400   6.953   1.883
  325PRO    HD2 1292   6.295   6.998   1.745
  325PRO     CG 1293   6.435   6.839   1.703
  325PRO    HG1 1294   6.509   6.783   1.760
  325PRO    HG2 1295   6.483   6.905   1.631
  325PRO     CB 1296   6.339   6.741   1.636
  325PRO    HB1 1297   6.391   6.653   1.598
  325PRO    HB2 1298   6.288   6.792   1.554
  325PRO     CA 1299   6.237   6.707   1.745
  325PRO     HA 1300   6.138   6.703   1.700
  325PRO      C 1301   6.264   6.570   1.810
  325PRO      O 1302   6.214   6.470   1.758
  326LEU      N 1303   6.335   6.563   1.923
  326LEU      H 1304   6.379   6.647   1.957
  326LEU     CA 1305   6.347   6.439   2.002
  326LEU     HA 1306   6.375   6.358   1.935
  326LEU     CB 1307   6.459   6.458   2.106
  326LEU    HB1 1308   6.436   6.546   2.166
  326LEU    HB2 1309   6.552   6.478   2.053
  326LEU     CG 1310   6.481   6.338   2.201
  326LEU     HG 1311   6.390   6.318   2.256
  326LEU    CD1 1312   6.523   6.211   2.127
  326LEU   HD11 1313   6.614   6.230   2.069
  326LEU   HD12 1314   6.542   6.131   2.199
  326LEU   HD13 1315   6.444   6.178   2.060
  326LEU    CD2 1316   6.590   6.373   2.302
  326LEU   HD21 1317   6.561   6.461   2.359
  326LEU   HD22 1318   6.605   6.289   2.370
  326LEU   HD23 1319   6.684   6.393   2.250
  326LEU      C 1320   6.214   6.399   2.068
  326LEU      O 1321   6.177   6.282   2.070
  327VAL      N 1322   6.138   6.498   2.119
  327VAL      H 1323   6.169   6.593   2.104
  327VAL     CA 1324   6.006   6.477   2.180
  327VAL     HA 1325   6.014   6.396   2.253
  327VAL     CB 1326   5.957   6.603   2.253
  327VAL     HB 1327   5.946   6.685   2.182
  327VAL    CG1 1328   5.821   6.582   2.321
  327VAL   HG11 1329   5.791   6.673   2.372
  327VAL   HG12 1330   5.745   6.558   2.246
  327VAL   HG13 1331   5.828   6.501   2.393
  327VAL    CG2 1332   6.055   6.646   2.363
  327VAL   HG21 1333   6.019   6.738   2.410
  327VAL   HG22 1334   6.065   6.568   2.438
  327VAL   HG23 1335   6.154   6.667   2.320
  327VAL      C 1336   5.906   6.432   2.073
  327VAL      O 1337   5.832   6.336   2.097
  328VAL      N 1338   5.909   6.494   1.955
  328VAL      H 1339   5.972   6.574   1.946
  328VAL     CA 1340   5.825   6.459   1.839
  328VAL     HA 1341   5.721   6.456   1.872
  328VAL     CB 1342   5.836   6.566   1.728
  328VAL     HB 1343   5.940   6.573   1.697
  328VAL    CG1 1344   5.751   6.532   1.606
  328VAL   HG11 1345   5.786   6.440   1.558
  328VAL   HG12 1346   5.646   6.520   1.635
  328VAL   HG13 1347   5.758   6.612   1.532
  328VAL    CG2 1348   5.790   6.704   1.778
  328VAL   HG21 1349   5.847   6.735   1.866
  328VAL   HG22 1350   5.807   6.778   1.700
  328VAL   HG23 1351   5.684   6.702   1.802
  328VAL      C 1352   5.858   6.319   1.785
  328VAL      O 1353   5.768   6.239   1.764
  329ALA      N 1354   5.987   6.285   1.769
  329ALA      H 1355   6.059   6.355   1.784
  329ALA     CA 1356   6.028   6.151   1.725
  329ALA     HA 1357   5.981   6.131   1.629
  329ALA     CB 1358   6.180   6.150   1.705
  329ALA    HB1 1359   6.212   6.050   1.674
  329ALA    HB2 1360   6.207   6.221   1.628
  329ALA    HB3 1361   6.231   6.175   1.798
  329ALA      C 1362   5.982   6.042   1.823
  329ALA      O 1363   5.923   5.942   1.781
  330ALA      N 1364   5.998   6.064   1.954
  330ALA      H 1365   6.051   6.146   1.983
  330ALA     CA 1366   5.947   5.974   2.057
  330ALA     HA 1367   5.988   5.874   2.039
  330ALA     CB 1368   5.999   6.022   2.192
  330ALA    HB1 1369   5.963   5.955   2.271
  330ALA    HB2 1370   6.108   6.020   2.193
  330ALA    HB3 1371   5.966   6.124   2.211
  330ALA      C 1372   5.793   5.962   2.055
  330ALA      O 1373   5.740   5.856   2.088
  331SER      N 1374   5.720   6.067   2.016
  331SER      H 1375   5.767   6.153   1.992
  331SER     CA 1376   5.573   6.062   1.998
  331SER     HA 1377   5.529   6.018   2.087
  331SER     CB 1378   5.518   6.205   1.984
  331SER    HB1 1379   5.412   6.202   1.958
  331SER    HB2 1380   5.570   6.257   1.904
  331SER     OG 1381   5.535   6.275   2.106
  331SER     HG 1382   5.453   6.270   2.159
  331SER      C 1383   5.531   5.974   1.880
  331SER      O 1384   5.442   5.891   1.896
  332ILE      N 1385   5.600   5.982   1.765
  332ILE      H 1386   5.672   6.053   1.758
  332ILE     CA 1387   5.579   5.891   1.650
  332ILE     HA 1388   5.475   5.898   1.617
  332ILE     CB 1389   5.671   5.931   1.532
  332ILE     HB 1390   5.774   5.931   1.567
  332ILE    CG2 1391   5.661   5.830   1.415
  332ILE   HG21 1392   5.727   5.859   1.333
  332ILE   HG22 1393   5.692   5.730   1.447
  332ILE   HG23 1394   5.558   5.827   1.378
  332ILE    CG1 1395   5.637   6.072   1.481
  332ILE   HG11 1396   5.627   6.140   1.565
  332ILE   HG12 1397   5.541   6.069   1.428
  332ILE     CD 1398   5.742   6.133   1.387
  332ILE    HD1 1399   5.840   6.132   1.436
  332ILE    HD2 1400   5.748   6.078   1.293
  332ILE    HD3 1401   5.715   6.237   1.366
  332ILE      C 1402   5.604   5.745   1.692
  332ILE      O 1403   5.525   5.655   1.661
  333ILE      N 1404   5.712   5.722   1.767
  333ILE      H 1405   5.774   5.801   1.784
  333ILE     CA 1406   5.754   5.592   1.819
  333ILE     HA 1407   5.756   5.520   1.737
  333ILE     CB 1408   5.898   5.606   1.875
  333ILE     HB 1409   5.902   5.696   1.936
  333ILE    CG2 1410   5.942   5.488   1.962
  333ILE   HG21 1411   5.873   5.474   2.046
  333ILE   HG22 1412   5.944   5.398   1.902
  333ILE   HG23 1413   6.040   5.506   2.005
  333ILE    CG1 1414   5.996   5.622   1.756
  333ILE   HG11 1415   5.958   5.697   1.686
  333ILE   HG12 1416   6.003   5.528   1.701
  333ILE     CD 1417   6.138   5.665   1.795
  333ILE    HD1 1418   6.197   5.684   1.705
  333ILE    HD2 1419   6.134   5.758   1.853
  333ILE    HD3 1420   6.187   5.587   1.853
  333ILE      C 1421   5.653   5.536   1.921
  333ILE      O 1422   5.621   5.418   1.917
  334GLY      N 1423   5.595   5.621   2.007
  334GLY      H 1424   5.624   5.718   2.007
  334GLY     CA 1425   5.492   5.581   2.104
  334GLY    HA1 1426   5.469   5.666   2.168
  334GLY    HA2 1427   5.529   5.500   2.166
  334GLY      C 1428   5.361   5.535   2.038
  334GLY      O 1429   5.304   5.433   2.078
  335ILE      N 1430   5.318   5.604   1.931
  335ILE      H 1431   5.367   5.689   1.906
  335ILE     CA 1432   5.201   5.563   1.851
  335ILE     HA 1433   5.116   5.550   1.917
  335ILE     CB 1434   5.165   5.673   1.748
  335ILE     HB 1435   5.255   5.702   1.693
  335ILE    CG2 1436   5.061   5.623   1.646
  335ILE   HG21 1437   5.035   5.702   1.576
  335ILE   HG22 1438   5.103   5.542   1.587
  335ILE   HG23 1439   4.972   5.588   1.697
  335ILE    CG1 1440   5.111   5.798   1.823
  335ILE   HG11 1441   5.183   5.827   1.899
  335ILE   HG12 1442   5.018   5.772   1.873
  335ILE     CD 1443   5.087   5.920   1.733
  335ILE    HD1 1444   5.057   6.005   1.795
  335ILE    HD2 1445   5.178   5.945   1.679
  335ILE    HD3 1446   5.006   5.901   1.662
  335ILE      C 1447   5.227   5.427   1.785
  335ILE      O 1448   5.144   5.336   1.796
  336LEU      N 1449   5.345   5.409   1.723
  336LEU      H 1450   5.409   5.488   1.719
  336LEU     CA 1451   5.386   5.282   1.665
  336LEU     HA 1452   5.313   5.254   1.588
  336LEU     CB 1453   5.524   5.301   1.598
  336LEU    HB1 1454   5.595   5.334   1.673
  336LEU    HB2 1455   5.516   5.380   1.523
  336LEU     CG 1456   5.581   5.175   1.529
  336LEU     HG 1457   5.592   5.096   1.603
  336LEU    CD1 1458   5.492   5.125   1.415
  336LEU   HD11 1459   5.540   5.040   1.366
  336LEU   HD12 1460   5.396   5.092   1.454
  336LEU   HD13 1461   5.477   5.205   1.342
  336LEU    CD2 1462   5.720   5.206   1.473
  336LEU   HD21 1463   5.786   5.238   1.553
  336LEU   HD22 1464   5.761   5.116   1.427
  336LEU   HD23 1465   5.713   5.285   1.398
  336LEU      C 1466   5.388   5.169   1.770
  336LEU      O 1467   5.346   5.057   1.740
  337HIS      N 1468   5.428   5.198   1.894
  337HIS      H 1469   5.465   5.291   1.911
  337HIS     CA 1470   5.434   5.100   2.002
  337HIS     HA 1471   5.493   5.015   1.966
  337HIS     CB 1472   5.506   5.162   2.123
  337HIS    HB1 1473   5.436   5.224   2.179
  337HIS    HB2 1474   5.585   5.227   2.086
  337HIS     CG 1475   5.573   5.066   2.218
  337HIS    ND1 1476   5.665   5.105   2.315
  337HIS    CE1 1477   5.703   4.992   2.377
  337HIS    HE1 1478   5.773   4.987   2.459
  337HIS    NE2 1479   5.641   4.886   2.324
  337HIS    HE2 1480   5.652   4.790   2.355
  337HIS    CD2 1481   5.558   4.930   2.223
  337HIS    HD2 1482   5.496   4.868   2.160
  337HIS      C 1483   5.295   5.044   2.039
  337HIS      O 1484   5.283   4.923   2.059
  338LEU      N 1485   5.189   5.126   2.043
  338LEU      H 1486   5.203   5.225   2.023
  338LEU     CA 1487   5.053   5.075   2.065
  338LEU     HA 1488   5.058   5.008   2.150
  338LEU     CB 1489   4.954   5.188   2.099
  338LEU    HB1 1490   4.954   5.260   2.017
  338LEU    HB2 1491   4.988   5.239   2.189
  338LEU     CG 1492   4.809   5.138   2.120
  338LEU     HG 1493   4.774   5.089   2.029
  338LEU    CD1 1494   4.796   5.039   2.236
  338LEU   HD11 1495   4.692   5.008   2.247
  338LEU   HD12 1496   4.856   4.950   2.217
  338LEU   HD13 1497   4.830   5.086   2.328
  338LEU    CD2 1498   4.713   5.253   2.149
  338LEU   HD21 1499   4.613   5.215   2.165
  338LEU   HD22 1500   4.746   5.307   2.239
  338LEU   HD23 1501   4.711   5.320   2.064
  338LEU      C 1502   5.005   4.991   1.945
  338LEU      O 1503   4.948   4.884   1.964
  339ILE      N 1504   5.032   5.036   1.822
  339ILE      H 1505   5.080   5.125   1.813
  339ILE     CA 1506   4.992   4.965   1.699
  339ILE     HA 1507   4.884   4.947   1.703
  339ILE     CB 1508   5.023   5.051   1.575
  339ILE     HB 1509   5.128   5.079   1.578
  339ILE    CG2 1510   4.997   4.972   1.445
  339ILE   HG21 1511   5.017   5.035   1.358
  339ILE   HG22 1512   5.064   4.886   1.438
  339ILE   HG23 1513   4.893   4.939   1.441
  339ILE    CG1 1514   4.937   5.180   1.575
  339ILE   HG11 1515   4.933   5.223   1.675
  339ILE   HG12 1516   4.834   5.155   1.546
  339ILE     CD 1517   4.990   5.289   1.481
  339ILE    HD1 1518   5.092   5.316   1.510
  339ILE    HD2 1519   4.991   5.255   1.378
  339ILE    HD3 1520   4.927   5.377   1.489
  339ILE      C 1521   5.059   4.826   1.694
  339ILE      O 1522   4.991   4.726   1.670
  340LEU      N 1523   5.189   4.818   1.723
  340LEU      H 1524   5.240   4.904   1.740
  340LEU     CA 1525   5.263   4.691   1.729
  340LEU     HA 1526   5.244   4.635   1.637
  340LEU     CB 1527   5.414   4.718   1.739
  340LEU    HB1 1528   5.465   4.623   1.759
  340LEU    HB2 1529   5.432   4.783   1.825
  340LEU     CG 1530   5.479   4.781   1.614
  340LEU     HG 1531   5.430   4.875   1.590
  340LEU    CD1 1532   5.626   4.810   1.644
  340LEU   HD11 1533   5.673   4.857   1.557
  340LEU   HD12 1534   5.634   4.878   1.728
  340LEU   HD13 1535   5.679   4.717   1.667
  340LEU    CD2 1536   5.472   4.691   1.491
  340LEU   HD21 1537   5.525   4.738   1.408
  340LEU   HD22 1538   5.518   4.594   1.512
  340LEU   HD23 1539   5.368   4.676   1.461
  340LEU      C 1540   5.216   4.601   1.844
  340LEU      O 1541   5.204   4.480   1.824
  341TRP      N 1542   5.183   4.658   1.961
  341TRP      H 1543   5.198   4.757   1.972
  341TRP     CA 1544   5.128   4.583   2.075
  341TRP     HA 1545   5.196   4.501   2.098
  341TRP     CB 1546   5.119   4.674   2.198
  341TRP    HB1 1547   5.052   4.757   2.177
  341TRP    HB2 1548   5.218   4.716   2.217
  341TRP     CG 1549   5.074   4.607   2.325
  341TRP    CD1 1550   5.152   4.533   2.406
  341TRP    HD1 1551   5.258   4.515   2.389
  341TRP    NE1 1552   5.078   4.484   2.511
  341TRP    HE1 1553   5.115   4.422   2.583
  341TRP    CE2 1554   4.947   4.524   2.504
  341TRP    CZ2 1555   4.835   4.499   2.585
  341TRP    HZ2 1556   4.843   4.436   2.672
  341TRP    CH2 1557   4.711   4.556   2.550
  341TRP    HH2 1558   4.624   4.538   2.611
  341TRP    CZ3 1559   4.702   4.637   2.435
  341TRP    HZ3 1560   4.607   4.681   2.408
  341TRP    CE3 1561   4.815   4.660   2.354
  341TRP    HE3 1562   4.806   4.722   2.266
  341TRP    CD2 1563   4.941   4.604   2.386
  341TRP      C 1564   4.992   4.520   2.041
  341TRP      O 1565   4.971   4.402   2.068
  342ILE      N 1566   4.903   4.595   1.976
  342ILE      H 1567   4.927   4.693   1.958
  342ILE     CA 1568   4.772   4.547   1.929
  342ILE     HA 1569   4.721   4.500   2.012
  342ILE     CB 1570   4.685   4.665   1.880
  342ILE     HB 1571   4.744   4.727   1.812
  342ILE    CG2 1572   4.560   4.618   1.803
  342ILE   HG21 1573   4.503   4.703   1.766
  342ILE   HG22 1574   4.588   4.558   1.717
  342ILE   HG23 1575   4.496   4.559   1.869
  342ILE    CG1 1576   4.642   4.752   2.001
  342ILE   HG11 1577   4.730   4.782   2.056
  342ILE   HG12 1578   4.580   4.692   2.068
  342ILE     CD 1579   4.565   4.880   1.965
  342ILE    HD1 1580   4.552   4.940   2.055
  342ILE    HD2 1581   4.622   4.937   1.892
  342ILE    HD3 1582   4.467   4.856   1.925
  342ILE      C 1583   4.790   4.437   1.822
  342ILE      O 1584   4.728   4.331   1.833
  343LEU      N 1585   4.877   4.458   1.722
  343LEU      H 1586   4.925   4.547   1.718
  343LEU     CA 1587   4.903   4.360   1.616
  343LEU     HA 1588   4.808   4.332   1.571
  343LEU     CB 1589   4.994   4.422   1.508
  343LEU    HB1 1590   5.035   4.342   1.446
  343LEU    HB2 1591   5.078   4.471   1.558
  343LEU     CG 1592   4.925   4.524   1.416
  343LEU     HG 1593   4.878   4.602   1.475
  343LEU    CD1 1594   5.028   4.588   1.324
  343LEU   HD11 1595   4.980   4.665   1.263
  343LEU   HD12 1596   5.107   4.635   1.383
  343LEU   HD13 1597   5.072   4.513   1.258
  343LEU    CD2 1598   4.818   4.459   1.328
  343LEU   HD21 1599   4.780   4.530   1.255
  343LEU   HD22 1600   4.859   4.373   1.275
  343LEU   HD23 1601   4.734   4.425   1.389
  343LEU      C 1602   4.965   4.228   1.668
  343LEU      O 1603   4.943   4.124   1.607
  344ASP      N 1604   5.036   4.232   1.781
  344ASP      H 1605   5.056   4.323   1.821
  344ASP     CA 1606   5.091   4.114   1.849
  344ASP     HA 1607   5.124   4.041   1.775
  344ASP     CB 1608   5.215   4.161   1.929
  344ASP    HB1 1609   5.183   4.231   2.006
  344ASP    HB2 1610   5.282   4.214   1.862
  344ASP     CG 1611   5.294   4.047   1.994
  344ASP    OD1 1612   5.345   4.066   2.107
  344ASP    OD2 1613   5.312   3.941   1.930
  344ASP      C 1614   4.989   4.044   1.942
  344ASP      O 1615   5.009   3.929   1.981
  345ARG      N 1616   4.880   4.113   1.980
  345ARG      H 1617   4.870   4.206   1.943
  345ARG     CA 1618   4.785   4.070   2.085
  345ARG     HA 1619   4.828   3.984   2.137
  345ARG     CB 1620   4.772   4.186   2.186
  345ARG    HB1 1621   4.740   4.275   2.133
  345ARG    HB2 1622   4.871   4.206   2.228
  345ARG     CG 1623   4.675   4.163   2.303
  345ARG    HG1 1624   4.574   4.151   2.263
  345ARG    HG2 1625   4.675   4.252   2.366
  345ARG     CD 1626   4.712   4.042   2.390
  345ARG    HD1 1627   4.804   4.064   2.442
  345ARG    HD2 1628   4.728   3.953   2.328
  345ARG     NE 1629   4.606   4.013   2.488
  345ARG     HE 1630   4.620   4.048   2.583
  345ARG     CZ 1631   4.493   3.948   2.467
  345ARG    NH1 1632   4.464   3.897   2.352
  345ARG   HH11 1633   4.528   3.907   2.275
  345ARG   HH12 1634   4.369   3.867   2.334
  345ARG    NH2 1635   4.405   3.935   2.561
  345ARG   HH21 1636   4.421   3.983   2.649
  345ARG   HH22 1637   4.318   3.887   2.543
  345ARG      C 1638   4.649   4.023   2.033
  345ARG      O 1639   4.586   3.940   2.099
  346LEU      N 1640   4.600   4.075   1.920
  346LEU      H 1641   4.656   4.144   1.872
  346LEU     CA 1642   4.473   4.033   1.859
  346LEU     HA 1643   4.397   4.026   1.938
  346LEU     CB 1644   4.428   4.138   1.756
  346LEU    HB1 1645   4.350   4.096   1.693
  346LEU    HB2 1646   4.513   4.161   1.691
  346LEU     CG 1647   4.376   4.270   1.816
  346LEU     HG 1648   4.453   4.316   1.877
  346LEU    CD1 1649   4.339   4.365   1.702
  346LEU   HD11 1650   4.305   4.460   1.742
  346LEU   HD12 1651   4.427   4.380   1.640
  346LEU   HD13 1652   4.260   4.321   1.641
  346LEU    CD2 1653   4.251   4.251   1.903
  346LEU   HD21 1654   4.274   4.195   1.993
  346LEU   HD22 1655   4.212   4.349   1.933
  346LEU   HD23 1656   4.173   4.200   1.846
  346LEU      C 1657   4.482   3.892   1.797
  346LEU      O 1658   4.591   3.843   1.767
  346NME      N 1659   4.372   3.819   1.776
  346NME      H 1660   4.388   3.728   1.736
  346NME    CH3 1661   4.233   3.853   1.809
  346NME   HH31 1662   4.166   3.807   1.736
  346NME   HH32 1663   4.207   3.815   1.907
  346NME   HH33 1664   4.216   3.961   1.806
  455RIM     CA 1665   5.602   6.335   2.497
  455RIM    HA1 1666   5.602   6.425   2.435
  455RIM    HA2 1667   5.508   6.333   2.553
  455RIM    HA3 1668   5.685   6.341   2.568
  455RIM     CB 1669   5.616   6.210   2.410
  455RIM     HB 1670   5.539   6.217   2.334
  455RIM     NC 1671   5.745   6.214   2.338
  455RIM    HC1 1672   5.740   6.279   2.260
  455RIM    HC2 1673   5.821   6.242   2.400
  455RIM    HC3 1674   5.766   6.124   2.299
  455RIM     CD 1675   5.588   6.075   2.484
  455RIM    CE1 1676   5.651   5.954   2.410
  455RIM   HE11 1677   5.618   5.953   2.306
  455RIM   HE12 1678   5.759   5.960   2.412
  455RIM    CE2 1679   5.636   6.071   2.631
  455RIM   HE21 1680   5.745   6.081   2.635
  455RIM   HE22 1681   5.593   6.153   2.689
  455RIM    CE3 1682   5.434   6.055   2.481
  455RIM   HE31 1683   5.399   6.052   2.377
  455RIM   HE32 1684   5.384   6.138   2.531
  455RIM    CF1 1685   5.609   5.822   2.476
  455RIM    HF1 1686   5.654   5.739   2.421
  455RIM    CF2 1687   5.595   5.938   2.698
  455RIM    HF2 1688   5.629   5.937   2.801
  455RIM    CF3 1689   5.392   5.924   2.549
  455RIM    HF3 1690   5.283   5.914   2.547
  455RIM    CG1 1691   5.657   5.820   2.622
  455RIM   HG11 1692   5.627   5.727   2.669
  455RIM   HG12 1693   5.766   5.826   2.625
  455RIM    CG2 1694   5.441   5.926   2.695
  455RIM   HG21 1695   5.411   5.833   2.745
  455RIM   HG22 1696   5.396   6.010   2.747
  455RIM    CG3 1697   5.456   5.807   2.472
  455RIM   HG31 1698   5.426   5.713   2.519
  455RIM   HG32 1699   5.421   5.807   2.369
  456SOL     OW 1700   6.055   6.786   2.676
  456SOL    HW1 1701   6.146   6.807   2.655
  456SOL    HW2 1702   6.045   6.809   2.769
  457SOL     OW 1703   5.656   7.059   2.444
  457SOL    HW1 1704   5.638   7.138   2.392
  457SOL    HW2 1705   5.749   7.041   2.430
  458SOL     OW 1706   5.627   4.280   2.604
  458SOL    HW1 1707   5.541   4.280   2.562
  458SOL    HW2 1708   5.689   4.267   2.533
  459SOL     OW 1709   4.770   2.146   4.205
  459SOL    HW1 1710   4.775   2.055   4.176
  459SOL    HW2 1711   4.861   2.173   4.216
  460SOL     OW 1712   5.366   4.295   2.498
  460SOL    HW1 1713   5.319   4.275   2.418
  460SOL    HW2 1714   5.343   4.224   2.558
  461SOL     OW 1715   5.022   2.586   1.756
  461SOL    HW1 1716   5.072   2.518   1.710
  461SOL    HW2 1717   5.002   2.650   1.688
  462SOL     OW 1718   5.441   4.991   2.681
  462SOL    HW1 1719   5.403   5.034   2.757
  462SOL    HW2 1720   5.457   5.063   2.619
  463SOL     OW 1721   5.775   5.387   2.284
  463SOL    HW1 1722   5.745   5.296   2.277
  463SOL    HW2 1723   5.866   5.380   2.314
  464SOL     OW 1724   6.251   0.437   4.779
  464SOL    HW1 1725   6.302   0.379   4.723
  464SOL    HW2 1726   6.222   0.507   4.720
  465SOL     OW 1727   5.411   4.496   2.677
  465SOL    HW1 1728   5.389   4.578   2.634
  465SOL    HW2 1729   5.392   4.429   2.612
  466SOL     OW 1730   5.617   5.785   3.698
  466SOL    HW1 1731   5.682   5.855   3.697
  466SOL    HW2 1732   5.561   5.803   3.622
  467SOL     OW 1733   5.783   4.238   2.383
  467SOL    HW1 1734   5.823   4.162   2.426
  467SOL    HW2 1735   5.851   4.272   2.325
  468SOL     OW 1736   4.789   6.731   2.532
  468SOL    HW1 1737   4.695   6.747   2.520
  468SOL    HW2 1738   4.816   6.797   2.597
  469SOL     OW 1739   4.034   4.615   2.794
  469SOL    HW1 1740   4.016   4.706   2.771
  469SOL    HW2 1741   4.130   4.609   2.798
  470SOL     OW 1742   0.142   4.314   1.738
  470SOL    HW1 1743   0.066   4.351   1.692
  470SOL    HW2 1744   0.119   4.320   1.831
  471SOL     OW 1745   5.117   4.294   2.740
  471SOL    HW1 1746   5.036   4.245   2.727
  471SOL    HW2 1747   5.186   4.236   2.708
  472SOL     OW 1748   5.685   2.651   0.948
  472SOL    HW1 1749   5.676   2.747   0.944
  472SOL    HW2 1750   5.664   2.622   0.859
  473SOL     OW 1751   7.018   5.900   4.237
  473SOL    HW1 1752   6.973   5.822   4.205
  473SOL    HW2 1753   7.014   5.962   4.164
  474SOL     OW 1754   5.181   5.433   2.320
  474SOL    HW1 1755   5.215   5.425   2.231
  474SOL    HW2 1756   5.166   5.343   2.349
  475SOL     OW 1757   5.750   5.513   2.787
  475SOL    HW1 1758   5.687   5.444   2.809
  475SOL    HW2 1759   5.743   5.522   2.692
  476SOL     OW 1760   2.907   6.915   4.860
  476SOL    HW1 1761   2.899   6.831   4.906
  476SOL    HW2 1762   2.963   6.896   4.785
  477SOL     OW 1763   5.199   5.481   2.886
  477SOL    HW1 1764   5.211   5.388   2.902
  477SOL    HW2 1765   5.113   5.488   2.844
  478SOL     OW 1766   5.988   7.071   0.753
  478SOL    HW1 1767   5.966   7.055   0.661
  478SOL    HW2 1768   5.904   7.083   0.796
  479SOL     OW 1769   5.605   7.258   2.273
  479SOL    HW1 1770   5.535   0.023   2.311
  479SOL    HW2 1771   5.656   0.033   2.221
  480SOL     OW 1772   5.161   5.771   2.860
  480SOL    HW1 1773   5.217   5.834   2.905
  480SOL    HW2 1774   5.192   5.686   2.889
  481SOL     OW 1775   5.817   5.748   2.913
  481SOL    HW1 1776   5.792   5.665   2.873
  481SOL    HW2 1777   5.873   5.790   2.848
  482SOL     OW 1778   2.496   7.038   1.499
  482SOL    HW1 1779   2.423   7.072   1.550
  482SOL    HW2 1780   2.505   6.947   1.528
  483SOL     OW 1781   5.382   4.509   3.681
  483SOL    HW1 1782   5.454   4.531   3.623
  483SOL    HW2 1783   5.365   4.416   3.664
  484SOL     OW 1784   5.210   5.709   2.239
  484SOL    HW1 1785   5.157   5.779   2.277
  484SOL    HW2 1786   5.180   5.629   2.283
  485SOL     OW 1787   2.421   4.974   1.532
  485SOL    HW1 1788   2.493   4.933   1.484
  485SOL    HW2 1789   2.342   4.935   1.496
  486SOL     OW 1790   6.787   6.018   1.737
  486SOL    HW1 1791   6.805   5.933   1.697
  486SOL    HW2 1792   6.837   6.081   1.685
  487SOL     OW 1793   4.914   4.121   2.706
  487SOL    HW1 1794   4.937   4.066   2.632
  487SOL    HW2 1795   4.818   4.115   2.713
  488SOL     OW 1796   4.603   7.131   2.383
  488SOL    HW1 1797   4.565   7.209   2.424
  488SOL    HW2 1798   4.672   7.104   2.443
  489SOL     OW 1799   5.542   4.093   2.293
  489SOL    HW1 1800   5.478   4.098   2.222
  489SOL    HW2 1801   5.592   4.175   2.286
  490SOL     OW 1802   5.415   5.451   2.460
  490SOL    HW1 1803   5.397   5.485   2.547
  490SOL    HW2 1804   5.331   5.458   2.414
  491SOL     OW 1805   6.468   2.867   1.810
  491SOL    HW1 1806   6.386   2.893   1.852
  491SOL    HW2 1807   6.477   2.774   1.830
  492SOL     OW 1808   6.583   2.100   2.157
  492SOL    HW1 1809   6.525   2.024   2.161
  492SOL    HW2 1810   6.590   2.120   2.064
  493SOL     OW 1811   4.564   6.895   2.619
  493SOL    HW1 1812   4.506   6.911   2.694
  493SOL    HW2 1813   4.651   6.922   2.649
  494SOL     OW 1814   5.852   5.665   2.251
  494SOL    HW1 1815   5.810   5.579   2.247
  494SOL    HW2 1816   5.799   5.719   2.192
  495SOL     OW 1817   0.774   6.561   2.569
  495SOL    HW1 1818   0.692   6.604   2.589
  495SOL    HW2 1819   0.759   6.519   2.485
  496SOL     OW 1820   5.023   3.955   2.503
  496SOL    HW1 1821   5.039   3.865   2.531
  496SOL    HW2 1822   5.049   3.956   2.411
  497SOL     OW 1823   5.752   3.595   2.185
  497SOL    HW1 1824   5.833   3.616   2.232
  497SOL    HW2 1825   5.684   3.601   2.251
  498SOL     OW 1826   4.635   3.929   3.774
  498SOL    HW1 1827   4.689   3.851   3.758
  498SOL    HW2 1828   4.614   3.963   3.687
  499SOL     OW 1829   4.915   3.632   2.981
  499SOL    HW1 1830   4.869   3.552   2.954
  499SOL    HW2 1831   4.877   3.653   3.066
  500SOL     OW 1832   6.035   2.951   1.188
  500SOL    HW1 1833   6.123   2.938   1.155
  500SOL    HW2 1834   5.988   2.871   1.164
  501SOL     OW 1835   4.539   3.541   2.567
  501SOL    HW1 1836   4.470   3.492   2.523
  501SOL    HW2 1837   4.496   3.578   2.645
  502SOL     OW 1838   5.081   0.235   1.055
  502SOL    HW1 1839   5.139   0.190   1.117
  502SOL    HW2 1840   5.002   0.254   1.107
  503SOL     OW 1841   5.986   4.158   4.179
  503SOL    HW1 1842   6.050   4.230   4.184
  503SOL    HW2 1843   5.963   4.153   4.086
  504SOL     OW 1844   6.425   1.872   2.126
  504SOL    HW1 1845   6.450   1.869   2.034
  504SOL    HW2 1846   6.335   1.840   2.127
  505SOL     OW 1847   6.729   3.398   3.283
  505SOL    HW1 1848   6.805   3.340   3.273
  505SOL    HW2 1849   6.745   3.445   3.364
  506SOL     OW 1850   6.492   5.931   0.958
  506SOL    HW1 1851   6.538   5.935   0.874
  506SOL    HW2 1852   6.529   6.005   1.008
  507SOL     OW 1853   6.575   7.041   2.186
  507SOL    HW1 1854   6.571   6.971   2.121
  507SOL    HW2 1855   6.494   7.091   2.171
  508SOL     OW 1856   7.213   2.897   2.905
  508SOL    HW1 1857   7.118   2.889   2.913
  508SOL    HW2 1858   7.245   2.807   2.908
  509SOL     OW 1859   6.992   3.618   1.735
  509SOL    HW1 1860   6.901   3.593   1.751
  509SOL    HW2 1861   7.043   3.546   1.772
  510SOL     OW 1862   7.243   6.958   2.049
  510SOL    HW1 1863   7.265   6.949   1.957
  510SOL    HW2 1864   0.039   6.952   2.095
  511SOL     OW 1865   5.229   4.239   2.275
  511SOL    HW1 1866   5.146   4.262   2.233
  511SOL    HW2 1867   5.267   4.172   2.218
  512SOL     OW 1868   7.153   5.156   3.451
  512SOL    HW1 1869   7.180   5.071   3.485
  512SOL    HW2 1870   7.198   5.165   3.367
  513SOL     OW 1871   5.501   5.200   2.521
  513SOL    HW1 1872   5.557   5.173   2.448
  513SOL    HW2 1873   5.460   5.281   2.491
  514SOL     OW 1874   5.309   7.251   3.184
  514SOL    HW1 1875   5.300   7.227   3.091
  514SOL    HW2 1876   5.396   0.003   3.189
  515SOL     OW 1877   2.638   4.341   2.185
  515SOL    HW1 1878   2.723   4.300   2.200
  515SOL    HW2 1879   2.645   4.382   2.099
  516SOL     OW 1880   5.317   7.103   3.419
  516SOL    HW1 1881   5.304   7.145   3.335
  516SOL    HW2 1882   5.411   7.092   3.426
  517SOL     OW 1883   3.774   6.201   1.352
  517SOL    HW1 1884   3.860   6.160   1.348
  517SOL    HW2 1885   3.774   6.249   1.435
  518SOL     OW 1886   4.790   3.703   3.231
  518SOL    HW1 1887   4.807   3.731   3.321
  518SOL    HW2 1888   4.762   3.612   3.239
  519SOL     OW 1889   6.193   5.507   1.001
  519SOL    HW1 1890   6.112   5.558   1.003
  519SOL    HW2 1891   6.257   5.566   0.962
  520SOL     OW 1892   6.578   6.653   1.356
  520SOL    HW1 1893   6.536   6.711   1.292
  520SOL    HW2 1894   6.563   6.565   1.321
  521SOL     OW 1895   1.815   0.995   4.750
  521SOL    HW1 1896   1.798   0.910   4.792
  521SOL    HW2 1897   1.888   0.979   4.691
  522SOL     OW 1898   4.823   6.531   0.841
  522SOL    HW1 1899   4.773   6.545   0.922
  522SOL    HW2 1900   4.914   6.547   0.865
  523SOL     OW 1901   3.192   5.158   2.870
  523SOL    HW1 1902   3.108   5.172   2.826
  523SOL    HW2 1903   3.247   5.229   2.836
  524SOL     OW 1904   7.021   3.361   2.068
  524SOL    HW1 1905   7.081   3.394   2.001
  524SOL    HW2 1906   7.047   3.408   2.147
  525SOL     OW 1907   3.955   6.502   2.559
  525SOL    HW1 1908   3.950   6.515   2.464
  525SOL    HW2 1909   4.022   6.564   2.588
  526SOL     OW 1910   0.005   6.508   3.922
  526SOL    HW1 1911   7.268   6.486   3.833
  526SOL    HW2 1912   0.061   6.585   3.913
  527SOL     OW 1913   6.439   6.189   1.404
  527SOL    HW1 1914   6.365   6.139   1.369
  527SOL    HW2 1915   6.510   6.126   1.408
  528SOL     OW 1916   5.380   3.441   3.162
  528SOL    HW1 1917   5.358   3.379   3.093
  528SOL    HW2 1918   5.434   3.507   3.119
  529SOL     OW 1919   3.563   1.243   2.783
  529SOL    HW1 1920   3.600   1.258   2.696
  529SOL    HW2 1921   3.600   1.312   2.838
  530SOL     OW 1922   5.818   5.661   0.167
  530SOL    HW1 1923   5.752   5.729   0.182
  530SOL    HW2 1924   5.843   5.632   0.255
  531SOL     OW 1925   5.136   4.744   4.050
  531SOL    HW1 1926   5.085   4.702   4.119
  531SOL    HW2 1927   5.150   4.676   3.984
  532SOL     OW 1928   6.561   3.089   1.131
  532SOL    HW1 1929   6.617   3.160   1.164
  532SOL    HW2 1930   6.607   3.009   1.158
  533SOL     OW 1931   4.598   2.932   1.525
  533SOL    HW1 1932   4.643   2.981   1.594
  533SOL    HW2 1933   4.625   2.841   1.538
  534SOL     OW 1934   3.476   3.501   3.150
  534SOL    HW1 1935   3.383   3.483   3.140
  534SOL    HW2 1936   3.491   3.504   3.244
  535SOL     OW 1937   5.357   0.415   1.571
  535SOL    HW1 1938   5.427   0.371   1.523
  535SOL    HW2 1939   5.396   0.436   1.655
  536SOL     OW 1940   2.092   5.050   2.844
  536SOL    HW1 1941   2.174   5.025   2.887
  536SOL    HW2 1942   2.111   5.134   2.803
  537SOL     OW 1943   4.665   6.304   3.686
  537SOL    HW1 1944   4.735   6.361   3.718
  537SOL    HW2 1945   4.590   6.325   3.742
  538SOL     OW 1946   1.065   5.467   2.420
  538SOL    HW1 1947   1.001   5.414   2.372
  538SOL    HW2 1948   1.014   5.519   2.481
  539SOL     OW 1949   5.882   4.773   4.632
  539SOL    HW1 1950   5.792   4.793   4.657
  539SOL    HW2 1951   5.935   4.829   4.688
  540SOL     OW 1952   4.290   2.509   3.812
  540SOL    HW1 1953   4.369   2.538   3.765
  540SOL    HW2 1954   4.225   2.495   3.743
  541SOL     OW 1955   4.092   6.099   3.976
  541SOL    HW1 1956   4.090   6.058   4.062
  541SOL    HW2 1957   4.096   6.026   3.914
  542SOL     OW 1958   6.148   4.467   5.123
  542SOL    HW1 1959   2.550   0.877   0.036
  542SOL    HW2 1960   2.414   0.818   0.002
  543SOL     OW 1961   6.480   0.971   3.189
  543SOL    HW1 1962   6.475   0.918   3.109
  543SOL    HW2 1963   6.478   0.907   3.260
  544SOL     OW 1964   6.913   4.465   4.234
  544SOL    HW1 1965   6.879   4.554   4.245
  544SOL    HW2 1966   7.006   4.477   4.216
  545SOL     OW 1967   5.921   2.888   3.390
  545SOL    HW1 1968   5.919   2.936   3.307
  545SOL    HW2 1969   5.915   2.956   3.457
  546SOL     OW 1970   1.112   5.499   2.825
  546SOL    HW1 1971   1.171   5.489   2.750
  546SOL    HW2 1972   1.087   5.409   2.847
  547SOL     OW 1973   6.185   3.121   2.049
  547SOL    HW1 1974   6.122   3.194   2.049
  547SOL    HW2 1975   6.266   3.159   2.015
  548SOL     OW 1976   6.285   0.343   1.661
  548SOL    HW1 1977   6.214   0.385   1.612
  548SOL    HW2 1978   6.353   0.328   1.596
  549SOL     OW 1979   5.939   6.922   3.382
  549SOL    HW1 1980   5.868   6.870   3.422
  549SOL    HW2 1981   5.894   6.995   3.340
  550SOL     OW 1982   4.284   3.858   3.301
  550SOL    HW1 1983   4.272   3.779   3.247
  550SOL    HW2 1984   4.316   3.824   3.385
  551SOL     OW 1985   5.192   2.857   1.396
  551SOL    HW1 1986   5.229   2.934   1.439
  551SOL    HW2 1987   5.266   2.797   1.387
  552SOL     OW 1988   4.613   5.159   3.782
  552SOL    HW1 1989   4.651   5.106   3.853
  552SOL    HW2 1990   4.652   5.246   3.793
  553SOL     OW 1991   6.534   5.191   0.886
  553SOL    HW1 1992   6.443   5.213   0.903
  553SOL    HW2 1993   6.544   5.198   0.791
  554SOL     OW 1994   6.389   5.583   3.656
  554SOL    HW1 1995   6.461   5.636   3.620
  554SOL    HW2 1996   6.355   5.534   3.582
  555SOL     OW 1997   5.139   1.833   1.543
  555SOL    HW1 1998   5.091   1.848   1.461
  555SOL    HW2 1999   5.071   1.807   1.605
  556SOL     OW 2000   1.487   0.075   4.780
  556SOL    HW1 2001   1.396   0.067   4.809
  556SOL    HW2 2002   1.508   7.277   4.742
  557SOL     OW 2003   5.981   6.662   3.775
  557SOL    HW1 2004   6.061   6.713   3.761
  557SOL    HW2 2005   6.012   6.583   3.820
  558SOL     OW 2006   4.597   1.659   0.218
  558SOL    HW1 2007   4.539   1.587   0.195
  558SOL    HW2 2008   4.590   1.720   0.144
  559SOL     OW 2009   4.298   0.596   2.179
  559SOL    HW1 2010   4.356   0.558   2.112
  559SOL    HW2 2011   4.210   0.578   2.147
  560SOL     OW 2012   0.555   5.789   1.844
  560SOL    HW1 2013   0.644   5.800   1.810
  560SOL    HW2 2014   0.556   5.704   1.887
  561SOL     OW 2015   5.757   3.310   1.124
  561SOL    HW1 2016   5.714   3.249   1.183
  561SOL    HW2 2017   5.843   3.270   1.106
  562SOL     OW 2018   4.325   5.122   4.724
  562SOL    HW1 2019   4.311   5.081   4.810
  562SOL    HW2 2020   4.399   5.182   4.739
  563SOL     OW 2021   5.117   2.615   2.014
  563SOL    HW1 2022   5.156   2.534   2.048
  563SOL    HW2 2023   5.095   2.594   1.923
  564SOL     OW 2024   4.758   2.649   1.102
  564SOL    HW1 2025   4.808   2.729   1.087
  564SOL    HW2 2026   4.668   2.678   1.110
  565SOL     OW 2027   3.988   1.714   3.001
  565SOL    HW1 2028   3.928   1.780   2.966
  565SOL    HW2 2029   3.942   1.678   3.077
  566SOL     OW 2030   7.180   6.109   2.188
  566SOL    HW1 2031   7.225   6.027   2.166
  566SOL    HW2 2032   7.111   6.082   2.249
  567SOL     OW 2033   6.555   2.477   2.331
  567SOL    HW1 2034   6.618   2.454   2.262
  567SOL    HW2 2035   6.609   2.500   2.406
  568SOL     OW 2036   5.320   7.058   3.761
  568SOL    HW1 2037   5.340   6.990   3.825
  568SOL    HW2 2038   5.339   7.017   3.676
  569SOL     OW 2039   3.701   2.470   5.037
  569SOL    HW1 2040   3.606   2.467   5.048
  569SOL    HW2 2041   3.714   2.527   4.961
  570SOL     OW 2042   6.759   3.550   3.504
  570SOL    HW1 2043   6.686   3.609   3.486
  570SOL    HW2 2044   6.835   3.608   3.513
  571SOL     OW 2045   0.718   6.431   2.338
  571SOL    HW1 2046   0.632   6.396   2.313
  571SOL    HW2 2047   0.781   6.372   2.296
  572SOL     OW 2048   4.131   6.220   3.536
  572SOL    HW1 2049   4.055   6.263   3.575
  572SOL    HW2 2050   4.198   6.289   3.533
  573SOL     OW 2051   2.595   6.534   5.060
  573SOL    HW1 2052   2.511   6.565   5.093
  573SOL    HW2 2053   2.648   6.613   5.051
  574SOL     OW 2054   7.013   3.227   1.659
  574SOL    HW1 2055   7.105   3.245   1.639
  574SOL    HW2 2056   7.009   3.230   1.754
  575SOL     OW 2057   5.341   4.366   1.609
  575SOL    HW1 2058   5.293   4.400   1.684
  575SOL    HW2 2059   5.338   4.271   1.619
  576SOL     OW 2060   4.235   3.777   1.344
  576SOL    HW1 2061   4.263   3.688   1.365
  576SOL    HW2 2062   4.171   3.798   1.413
  577SOL     OW 2063   0.092   5.324   4.203
  577SOL    HW1 2064   0.135   5.275   4.132
  577SOL    HW2 2065   0.162   5.340   4.266
  578SOL     OW 2066   4.248   5.940   2.881
  578SOL    HW1 2067   4.296   5.906   2.806
  578SOL    HW2 2068   4.221   6.028   2.854
  579SOL     OW 2069   0.839   6.451   5.148
  579SOL    HW1 2070   0.833   6.544   5.124
  579SOL    HW2 2071   4.398   2.788   0.036
  580SOL     OW 2072   5.779   0.318   2.226
  580SOL    HW1 2073   5.731   0.295   2.306
  580SOL    HW2 2074   5.763   0.244   2.168
  581SOL     OW 2075   3.828   5.777   4.694
  581SOL    HW1 2076   3.739   5.743   4.684
  581SOL    HW2 2077   3.816   5.866   4.726
  582SOL     OW 2078   6.620   3.139   2.112
  582SOL    HW1 2079   6.712   3.132   2.088
  582SOL    HW2 2080   6.596   3.050   2.138
  583SOL     OW 2081   4.111   3.413   1.263
  583SOL    HW1 2082   4.076   3.347   1.323
  583SOL    HW2 2083   4.183   3.454   1.311
  584SOL     OW 2084   4.621   3.197   3.338
  584SOL    HW1 2085   4.560   3.251   3.388
  584SOL    HW2 2086   4.578   3.184   3.253
  585SOL     OW 2087   0.229   6.645   3.624
  585SOL    HW1 2088   0.148   6.648   3.574
  585SOL    HW2 2089   0.205   6.675   3.712
  586SOL     OW 2090   0.918   2.808   4.600
  586SOL    HW1 2091   0.874   2.877   4.650
  586SOL    HW2 2092   0.863   2.731   4.612
  587SOL     OW 2093   6.131   5.254   0.906
  587SOL    HW1 2094   6.041   5.251   0.940
  587SOL    HW2 2095   6.164   5.339   0.934
  588SOL     OW 2096   1.307   7.013   4.786
  588SOL    HW1 2097   1.298   7.055   4.871
  588SOL    HW2 2098   1.382   7.056   4.745
  589SOL     OW 2099   6.352   4.081   3.092
  589SOL    HW1 2100   6.307   4.065   3.009
  589SOL    HW2 2101   6.379   3.994   3.122
  590SOL     OW 2102   6.612   5.540   1.685
  590SOL    HW1 2103   6.536   5.560   1.740
  590SOL    HW2 2104   6.587   5.460   1.639
  591SOL     OW 2105   3.564   6.039   1.428
  591SOL    HW1 2106   3.605   5.967   1.476
  591SOL    HW2 2107   3.637   6.094   1.400
  592SOL     OW 2108   7.074   4.050   3.588
  592SOL    HW1 2109   7.105   3.984   3.525
  592SOL    HW2 2110   6.978   4.043   3.585
  593SOL     OW 2111   0.649   5.354   2.161
  593SOL    HW1 2112   0.588   5.285   2.188
  593SOL    HW2 2113   0.633   5.425   2.224
  594SOL     OW 2114   4.509   6.813   4.770
  594SOL    HW1 2115   4.461   6.730   4.780
  594SOL    HW2 2116   4.596   6.787   4.739
  595SOL     OW 2117   3.879   0.122   1.678
  595SOL    HW1 2118   3.945   0.184   1.646
  595SOL    HW2 2119   3.795   0.164   1.657
  596SOL     OW 2120   3.345   1.665   4.627
  596SOL    HW1 2121   3.427   1.642   4.671
  596SOL    HW2 2122   3.369   1.738   4.570
  597SOL     OW 2123   6.554   2.485   2.975
  597SOL    HW1 2124   6.482   2.542   2.949
  597SOL    HW2 2125   6.618   2.544   3.013
  598SOL     OW 2126   5.491   3.691   4.739
  598SOL    HW1 2127   5.472   3.780   4.709
  598SOL    HW2 2128   5.469   3.635   4.665
  599SOL     OW 2129   5.682   5.492   2.518
  599SOL    HW1 2130   5.719   5.460   2.436
  599SOL    HW2 2131   5.587   5.488   2.505
  600SOL     OW 2132   6.598   0.515   5.153
  600SOL    HW1 2133   6.613   0.524   5.059
  600SOL    HW2 2134   2.970   4.247   0.034
  601SOL     OW 2135   4.797   4.816   3.912
  601SOL    HW1 2136   4.782   4.742   3.971
  601SOL    HW2 2137   4.739   4.884   3.944
  602SOL     OW 2138   3.552   5.328   2.056
  602SOL    HW1 2139   3.520   5.416   2.075
  602SOL    HW2 2140   3.497   5.298   1.984
  603SOL     OW 2141   4.816   5.895   4.305
  603SOL    HW1 2142   4.861   5.951   4.242
  603SOL    HW2 2143   4.724   5.922   4.300
  604SOL     OW 2144   5.406   3.893   2.549
  604SOL    HW1 2145   5.396   3.887   2.454
  604SOL    HW2 2146   5.497   3.919   2.562
  605SOL     OW 2147   6.445   4.295   2.596
  605SOL    HW1 2148   6.426   4.201   2.589
  605SOL    HW2 2149   6.370   4.337   2.555
  606SOL     OW 2150   5.827   3.047   1.773
  606SOL    HW1 2151   5.827   3.026   1.866
  606SOL    HW2 2152   5.764   3.118   1.764
  607SOL     OW 2153   4.889   5.638   1.335
  607SOL    HW1 2154   4.984   5.646   1.323
  607SOL    HW2 2155   4.860   5.586   1.260
  608SOL     OW 2156   3.495   6.553   2.294
  608SOL    HW1 2157   3.571   6.502   2.268
  608SOL    HW2 2158   3.420   6.501   2.264
  609SOL     OW 2159   4.526   1.543   1.407
  609SOL    HW1 2160   4.579   1.537   1.327
  609SOL    HW2 2161   4.448   1.592   1.379
  610SOL     OW 2162   6.999   4.599   1.028
  610SOL    HW1 2163   6.906   4.624   1.029
  610SOL    HW2 2164   7.004   4.524   1.087
  611SOL     OW 2165   5.789   3.803   3.050
  611SOL    HW1 2166   5.871   3.761   3.028
  611SOL    HW2 2167   5.732   3.786   2.975
  612SOL     OW 2168   5.893   0.446   3.082
  612SOL    HW1 2169   5.816   0.391   3.098
  612SOL    HW2 2170   5.876   0.487   2.998
  613SOL     OW 2171   6.398   5.971   4.698
  613SOL    HW1 2172   6.457   6.004   4.765
  613SOL    HW2 2173   6.418   6.024   4.621
  614SOL     OW 2174   1.576   5.239   0.003
  614SOL    HW1 2175   5.224   1.564   5.066
  614SOL    HW2 2176   1.652   5.200   0.046
  615SOL     OW 2177   4.948   0.082   4.928
  615SOL    HW1 2178   4.951   0.169   4.969
  615SOL    HW2 2179   4.901   0.096   4.846
  616SOL     OW 2180   3.372   4.475   1.645
  616SOL    HW1 2181   3.360   4.558   1.691
  616SOL    HW2 2182   3.428   4.423   1.703
  617SOL     OW 2183   6.772   4.899   1.687
  617SOL    HW1 2184   6.822   4.908   1.767
  617SOL    HW2 2185   6.779   4.806   1.664
  618SOL     OW 2186   7.164   3.758   2.210
  618SOL    HW1 2187   7.145   3.746   2.117
  618SOL    HW2 2188   7.205   3.845   2.215
  619SOL     OW 2189   3.363   0.031   5.148
  619SOL    HW1 2190   3.320   0.029   5.062
  619SOL    HW2 2191   3.447   7.276   5.132
  620SOL     OW 2192   6.543   4.971   3.593
  620SOL    HW1 2193   6.605   5.026   3.641
  620SOL    HW2 2194   6.459   4.986   3.637
  621SOL     OW 2195   5.502   3.126   0.813
  621SOL    HW1 2196   5.407   3.125   0.803
  621SOL    HW2 2197   5.522   3.214   0.847
  622SOL     OW 2198   3.359   5.749   2.825
  622SOL    HW1 2199   3.340   5.669   2.776
  622SOL    HW2 2200   3.447   5.736   2.860
  623SOL     OW 2201   5.368   6.115   1.199
  623SOL    HW1 2202   5.369   6.086   1.108
  623SOL    HW2 2203   5.445   6.171   1.208
  624SOL     OW 2204   5.981   1.890   2.489
  624SOL    HW1 2205   6.068   1.856   2.512
  624SOL    HW2 2206   5.921   1.821   2.514
  625SOL     OW 2207   0.783   2.746   4.995
  625SOL    HW1 2208   0.710   2.724   4.937
  625SOL    HW2 2209   0.833   2.665   5.003
  626SOL     OW 2210   6.319   7.179   4.909
  626SOL    HW1 2211   6.286   7.252   4.857
  626SOL    HW2 2212   6.245   7.154   4.965
  627SOL     OW 2213   5.380   6.094   0.928
  627SOL    HW1 2214   5.358   6.185   0.912
  627SOL    HW2 2215   5.446   6.074   0.862
  628SOL     OW 2216   0.910   5.885   2.642
  628SOL    HW1 2217   0.926   5.976   2.619
  628SOL    HW2 2218   0.815   5.874   2.632
  629SOL     OW 2219   0.106   3.871   0.884
  629SOL    HW1 2220   0.067   3.867   0.797
  629SOL    HW2 2221   0.035   3.904   0.940
  630SOL     OW 2222   0.510   0.463   0.461
  630SOL    HW1 2223   0.587   0.422   0.501
  630SOL    HW2 2224   0.457   0.390   0.432
  631SOL     OW 2225   6.981   5.309   1.793
  631SOL    HW1 2226   6.976   5.266   1.707
  631SOL    HW2 2227   7.067   5.350   1.795
  632SOL     OW 2228   2.886   3.435   4.188
  632SOL    HW1 2229   2.885   3.402   4.277
  632SOL    HW2 2230   2.870   3.358   4.133
  633SOL     OW 2231   4.357   5.835   2.652
  633SOL    HW1 2232   4.295   5.802   2.588
  633SOL    HW2 2233   4.442   5.828   2.609
  634SOL     OW 2234   6.072   5.448   3.325
  634SOL    HW1 2235   5.989   5.452   3.371
  634SOL    HW2 2236   6.048   5.439   3.233
  635SOL     OW 2237   5.135   6.467   4.352
  635SOL    HW1 2238   5.063   6.408   4.329
  635SOL    HW2 2239   5.172   6.429   4.431
  636SOL     OW 2240   3.391   4.972   2.884
  636SOL    HW1 2241   3.313   5.028   2.888
  636SOL    HW2 2242   3.364   4.890   2.926
  637SOL     OW 2243   3.818   0.000   3.104
  637SOL    HW1 2244   3.781   0.044   3.180
  637SOL    HW2 2245   3.812   0.065   3.034
  638SOL     OW 2246   7.088   4.437   3.122
  638SOL    HW1 2247   7.074   4.516   3.174
  638SOL    HW2 2248   6.999   4.407   3.100
  639SOL     OW 2249   0.548   5.259   2.493
  639SOL    HW1 2250   0.610   5.193   2.523
  639SOL    HW2 2251   0.585   5.342   2.521
  640SOL     OW 2252   0.185   6.287   1.747
  640SOL    HW1 2253   0.143   6.372   1.758
  640SOL    HW2 2254   0.153   6.255   1.663
  641SOL     OW 2255   6.188   4.344   4.173
  641SOL    HW1 2256   6.278   4.323   4.199
  641SOL    HW2 2257   6.192   4.348   4.077
  642SOL     OW 2258   5.669   2.516   0.221
  642SOL    HW1 2259   5.674   2.420   0.231
  642SOL    HW2 2260   5.687   2.550   0.309
  643SOL     OW 2261   3.327   3.970   3.483
  643SOL    HW1 2262   3.358   3.999   3.398
  643SOL    HW2 2263   3.363   3.882   3.493
  644SOL     OW 2264   4.035   5.580   3.564
  644SOL    HW1 2265   4.056   5.590   3.657
  644SOL    HW2 2266   3.952   5.531   3.563
  645SOL     OW 2267   4.774   0.362   2.143
  645SOL    HW1 2268   4.827   0.415   2.204
  645SOL    HW2 2269   4.757   0.421   2.070
  646SOL     OW 2270   5.558   0.715   2.500
  646SOL    HW1 2271   5.500   0.660   2.553
  646SOL    HW2 2272   5.582   0.787   2.558
  647SOL     OW 2273   7.007   2.776   2.345
  647SOL    HW1 2274   6.960   2.716   2.286
  647SOL    HW2 2275   6.960   2.859   2.337
  648SOL     OW 2276   3.573   2.012   4.024
  648SOL    HW1 2277   3.583   1.925   3.986
  648SOL    HW2 2278   3.485   2.039   4.000
  649SOL     OW 2279   4.043   0.664   4.177
  649SOL    HW1 2280   4.023   0.580   4.136
  649SOL    HW2 2281   4.017   0.653   4.269
  650SOL     OW 2282   3.601   5.141   2.940
  650SOL    HW1 2283   3.529   5.079   2.931
  650SOL    HW2 2284   3.619   5.170   2.850
  651SOL     OW 2285   6.347   1.345   1.942
  651SOL    HW1 2286   6.332   1.435   1.913
  651SOL    HW2 2287   6.339   1.350   2.037
  652SOL     OW 2288   1.360   4.907   2.331
  652SOL    HW1 2289   1.392   4.939   2.247
  652SOL    HW2 2290   1.342   4.986   2.382
  653SOL     OW 2291   6.930   4.968   4.218
  653SOL    HW1 2292   6.867   4.997   4.152
  653SOL    HW2 2293   6.907   5.018   4.297
  654SOL     OW 2294   5.753   3.548   1.266
  654SOL    HW1 2295   5.809   3.612   1.223
  654SOL    HW2 2296   5.769   3.467   1.218
  655SOL     OW 2297   4.694   3.839   2.787
  655SOL    HW1 2298   4.674   3.931   2.770
  655SOL    HW2 2299   4.729   3.839   2.877
  656SOL     OW 2300   2.734   5.390   4.361
  656SOL    HW1 2301   2.760   5.433   4.443
  656SOL    HW2 2302   2.638   5.392   4.363
  657SOL     OW 2303   4.276   5.558   1.634
  657SOL    HW1 2304   4.205   5.569   1.697
  657SOL    HW2 2305   4.233   5.552   1.549
  658SOL     OW 2306   3.471   4.473   1.384
  658SOL    HW1 2307   3.424   4.470   1.468
  658SOL    HW2 2308   3.559   4.503   1.407
  659SOL     OW 2309   3.369   4.374   3.156
  659SOL    HW1 2310   3.416   4.407   3.080
  659SOL    HW2 2311   3.413   4.414   3.231
  660SOL     OW 2312   5.253   3.859   4.098
  660SOL    HW1 2313   5.332   3.805   4.105
  660SOL    HW2 2314   5.183   3.798   4.076
  661SOL     OW 2315   7.060   0.270   3.671
  661SOL    HW1 2316   7.055   0.300   3.580
  661SOL    HW2 2317   7.010   0.335   3.720
  662SOL     OW 2318   2.502   1.968   0.027
  662SOL    HW1 2319   6.140   5.544   5.113
  662SOL    HW2 2320   2.586   2.010   0.011
  663SOL     OW 2321   0.274   4.642   2.756
  663SOL    HW1 2322   0.277   4.736   2.736
  663SOL    HW2 2323   0.330   4.633   2.833
  664SOL     OW 2324   0.137   4.488   4.291
  664SOL    HW1 2325   0.214   4.545   4.292
  664SOL    HW2 2326   0.140   4.442   4.375
  665SOL     OW 2327   7.106   6.806   0.447
  665SOL    HW1 2328   7.012   6.790   0.456
  665SOL    HW2 2329   7.127   6.773   0.359
  666SOL     OW 2330   3.981   5.608   1.072
  666SOL    HW1 2331   3.911   5.567   1.121
  666SOL    HW2 2332   4.022   5.669   1.134
  667SOL     OW 2333   5.076   3.855   2.239
  667SOL    HW1 2334   5.064   3.879   2.147
  667SOL    HW2 2335   5.004   3.794   2.257
  668SOL     OW 2336   7.126   4.555   2.878
  668SOL    HW1 2337   7.120   4.498   2.955
  668SOL    HW2 2338   7.060   4.622   2.894
  669SOL     OW 2339   4.381   6.955   2.817
  669SOL    HW1 2340   4.349   6.917   2.899
  669SOL    HW2 2341   4.304   6.961   2.761
  670SOL     OW 2342   7.031   2.798   3.341
  670SOL    HW1 2343   7.095   2.779   3.410
  670SOL    HW2 2344   6.991   2.714   3.322
  671SOL     OW 2345   4.209   0.278   2.040
  671SOL    HW1 2346   4.142   0.215   2.064
  671SOL    HW2 2347   4.165   0.363   2.044
  672SOL     OW 2348   5.632   0.689   2.242
  672SOL    HW1 2349   5.663   0.778   2.227
  672SOL    HW2 2350   5.601   0.690   2.333
  673SOL     OW 2351   3.935   5.839   1.690
  673SOL    HW1 2352   3.979   5.755   1.699
  673SOL    HW2 2353   3.908   5.863   1.779
  674SOL     OW 2354   5.296   3.815   0.516
  674SOL    HW1 2355   5.284   3.882   0.449
  674SOL    HW2 2356   5.296   3.733   0.469
  675SOL     OW 2357   5.218   7.047   1.386
  675SOL    HW1 2358   5.238   7.124   1.440
  675SOL    HW2 2359   5.143   7.073   1.333
  676SOL     OW 2360   6.745   6.623   2.979
  676SOL    HW1 2361   6.671   6.609   3.037
  676SOL    HW2 2362   6.736   6.714   2.951
  677SOL     OW 2363   5.382   1.239   0.824
  677SOL    HW1 2364   5.312   1.205   0.769
  677SOL    HW2 2365   5.379   1.334   0.813
  678SOL     OW 2366   6.617   6.138   1.076
  678SOL    HW1 2367   6.610   6.226   1.037
  678SOL    HW2 2368   6.704   6.137   1.116
  679SOL     OW 2369   4.497   7.191   2.906
  679SOL    HW1 2370   4.468   7.107   2.871
  679SOL    HW2 2371   4.557   7.225   2.839
  680SOL     OW 2372   5.225   2.711   2.751
  680SOL    HW1 2373   5.148   2.703   2.807
  680SOL    HW2 2374   5.228   2.628   2.703
  681SOL     OW 2375   5.601   5.995   0.776
  681SOL    HW1 2376   5.662   6.019   0.846
  681SOL    HW2 2377   5.562   5.913   0.806
  682SOL     OW 2378   6.789   4.164   1.418
  682SOL    HW1 2379   6.771   4.243   1.367
  682SOL    HW2 2380   6.743   4.094   1.371
  683SOL     OW 2381   5.711   6.813   3.491
  683SOL    HW1 2382   5.634   6.868   3.483
  683SOL    HW2 2383   5.724   6.802   3.586
  684SOL     OW 2384   3.385   3.224   3.387
  684SOL    HW1 2385   3.431   3.141   3.400
  684SOL    HW2 2386   3.346   3.216   3.300
  685SOL     OW 2387   0.678   7.139   1.390
  685SOL    HW1 2388   0.721   7.054   1.396
  685SOL    HW2 2389   0.584   7.119   1.397
  686SOL     OW 2390   5.764   0.751   4.430
  686SOL    HW1 2391   5.833   0.697   4.392
  686SOL    HW2 2392   5.735   0.807   4.358
  687SOL     OW 2393   7.059   0.037   0.770
  687SOL    HW1 2394   7.117   0.007   0.700
  687SOL    HW2 2395   7.051   0.132   0.756
  688SOL     OW 2396   5.298   0.668   4.582
  688SOL    HW1 2397   5.381   0.715   4.583
  688SOL    HW2 2398   5.322   0.575   4.581
  689SOL     OW 2399   4.767   2.863   3.615
  689SOL    HW1 2400   4.761   2.870   3.520
  689SOL    HW2 2401   4.697   2.919   3.647
  690SOL     OW 2402   3.767   5.417   4.624
  690SOL    HW1 2403   3.838   5.432   4.687
  690SOL    HW2 2404   3.705   5.488   4.641
  691SOL     OW 2405   6.082   0.731   1.824
  691SOL    HW1 2406   6.160   0.707   1.873
  691SOL    HW2 2407   6.078   0.668   1.752
  692SOL     OW 2408   6.209   6.813   3.749
  692SOL    HW1 2409   6.216   6.858   3.834
  692SOL    HW2 2410   6.195   6.884   3.686
  693SOL     OW 2411   4.929   0.745   0.972
  693SOL    HW1 2412   4.967   0.657   0.972
  693SOL    HW2 2413   4.958   0.784   1.055
  694SOL     OW 2414   0.078   5.663   3.495
  694SOL    HW1 2415   0.149   5.625   3.443
  694SOL    HW2 2416   0.088   5.625   3.582
  695SOL     OW 2417   5.842   0.064   0.929
  695SOL    HW1 2418   5.934   0.080   0.949
  695SOL    HW2 2419   5.805   0.151   0.912
  696SOL     OW 2420   7.264   4.565   3.708
  696SOL    HW1 2421   0.025   4.494   3.664
  696SOL    HW2 2422   7.174   4.554   3.678
  697SOL     OW 2423   4.611   1.260   1.099
  697SOL    HW1 2424   4.682   1.206   1.134
  697SOL    HW2 2425   4.581   1.213   1.021
  698SOL     OW 2426   6.072   7.269   0.142
  698SOL    HW1 2427   6.055   7.176   0.128
  698SOL    HW2 2428   6.154   7.286   0.095
  699SOL     OW 2429   6.713   6.424   4.344
  699SOL    HW1 2430   6.789   6.468   4.383
  699SOL    HW2 2431   6.749   6.379   4.268
  700SOL     OW 2432   1.301   6.282   1.156
  700SOL    HW1 2433   1.224   6.308   1.206
  700SOL    HW2 2434   1.368   6.345   1.181
  701SOL     OW 2435   1.521   6.651   4.851
  701SOL    HW1 2436   1.516   6.702   4.931
  701SOL    HW2 2437   1.613   6.626   4.844
  702SOL     OW 2438   1.837   5.196   0.603
  702SOL    HW1 2439   1.852   5.165   0.514
  702SOL    HW2 2440   1.758   5.148   0.631
  703SOL     OW 2441   4.932   5.259   4.358
  703SOL    HW1 2442   4.894   5.178   4.323
  703SOL    HW2 2443   4.888   5.273   4.441
  704SOL     OW 2444   3.125   5.818   1.410
  704SOL    HW1 2445   3.093   5.898   1.453
  704SOL    HW2 2446   3.059   5.752   1.432
  705SOL     OW 2447   4.091   0.030   3.180
  705SOL    HW1 2448   4.002   0.003   3.158
  705SOL    HW2 2449   4.147   7.255   3.135
  706SOL     OW 2450   3.956   4.615   0.336
  706SOL    HW1 2451   3.972   4.532   0.291
  706SOL    HW2 2452   4.030   4.624   0.396
  707SOL     OW 2453   5.893   5.748   0.752
  707SOL    HW1 2454   5.945   5.826   0.769
  707SOL    HW2 2455   5.848   5.766   0.670
  708SOL     OW 2456   6.110   1.097   1.274
  708SOL    HW1 2457   6.188   1.090   1.329
  708SOL    HW2 2458   6.076   1.007   1.269
  709SOL     OW 2459   5.244   3.687   3.223
  709SOL    HW1 2460   5.325   3.738   3.230
  709SOL    HW2 2461   5.274   3.597   3.205
  710SOL     OW 2462   3.548   2.815   1.361
  710SOL    HW1 2463   3.587   2.900   1.383
  710SOL    HW2 2464   3.623   2.758   1.343
  711SOL     OW 2465   4.366   4.389   2.254
  711SOL    HW1 2466   4.455   4.403   2.224
  711SOL    HW2 2467   4.364   4.426   2.342
  712SOL     OW 2468   7.081   3.025   4.064
  712SOL    HW1 2469   7.015   3.017   4.133
  712SOL    HW2 2470   7.090   3.119   4.050
  713SOL     OW 2471   4.180   4.891   4.162
  713SOL    HW1 2472   4.101   4.873   4.111
  713SOL    HW2 2473   4.163   4.852   4.247
  714SOL     OW 2474   5.983   2.466   4.718
  714SOL    HW1 2475   6.033   2.534   4.763
  714SOL    HW2 2476   5.955   2.407   4.788
  715SOL     OW 2477   0.862   6.716   5.080
  715SOL    HW1 2478   0.946   6.701   5.037
  715SOL    HW2 2479   0.848   6.810   5.072
  716SOL     OW 2480   5.553   5.198   0.555
  716SOL    HW1 2481   5.528   5.186   0.463
  716SOL    HW2 2482   5.500   5.134   0.603
  717SOL     OW 2483   1.651   0.455   0.127
  717SOL    HW1 2484   1.680   0.364   0.120
  717SOL    HW2 2485   1.662   0.477   0.220
  718SOL     OW 2486   6.648   3.844   2.124
  718SOL    HW1 2487   6.579   3.832   2.059
  718SOL    HW2 2488   6.729   3.829   2.076
  719SOL     OW 2489   0.416   2.463   0.004
  719SOL    HW1 2490   0.444   2.412   0.080
  719SOL    HW2 2491   0.331   2.499   0.030
  720SOL     OW 2492   6.992   4.934   3.138
  720SOL    HW1 2493   7.026   5.013   3.095
  720SOL    HW2 2494   6.938   4.968   3.210
  721SOL     OW 2495   4.572   5.616   3.476
  721SOL    HW1 2496   4.547   5.658   3.394
  721SOL    HW2 2497   4.506   5.548   3.489
  722SOL     OW 2498   3.872   4.405   3.973
  722SOL    HW1 2499   3.788   4.372   3.941
  722SOL    HW2 2500   3.903   4.337   4.033
  723SOL     OW 2501   6.547   6.586   3.164
  723SOL    HW1 2502   6.454   6.602   3.149
  723SOL    HW2 2503   6.568   6.634   3.244
  724SOL     OW 2504   4.474   5.605   1.289
  724SOL    HW1 2505   4.483   5.514   1.318
  724SOL    HW2 2506   4.470   5.656   1.371
  725SOL     OW 2507   1.936   1.040   1.727
  725SOL    HW1 2508   2.029   1.045   1.705
  725SOL    HW2 2509   1.919   1.123   1.773
  726SOL     OW 2510   4.788   0.198   2.817
  726SOL    HW1 2511   4.743   0.122   2.779
  726SOL    HW2 2512   4.879   0.187   2.791
  727SOL     OW 2513   3.963   5.685   2.663
  727SOL    HW1 2514   3.994   5.700   2.753
  727SOL    HW2 2515   3.878   5.729   2.660
  728SOL     OW 2516   5.873   3.970   1.517
  728SOL    HW1 2517   5.899   4.058   1.489
  728SOL    HW2 2518   5.932   3.911   1.471
  729SOL     OW 2519   3.551   2.329   2.722
  729SOL    HW1 2520   3.625   2.350   2.666
  729SOL    HW2 2521   3.523   2.242   2.694
  730SOL     OW 2522   2.365   0.093   3.681
  730SOL    HW1 2523   2.438   0.079   3.620
  730SOL    HW2 2524   2.394   0.055   3.763
  731SOL     OW 2525   4.960   0.319   1.448
  731SOL    HW1 2526   5.014   0.388   1.409
  731SOL    HW2 2527   4.893   0.367   1.498
  732SOL     OW 2528   3.788   5.004   4.280
  732SOL    HW1 2529   3.865   5.051   4.311
  732SOL    HW2 2530   3.796   4.916   4.318
  733SOL     OW 2531   5.598   3.421   2.492
  733SOL    HW1 2532   5.535   3.417   2.564
  733SOL    HW2 2533   5.595   3.512   2.462
  734SOL     OW 2534   1.218   2.208   5.003
  734SOL    HW1 2535   1.184   2.187   5.090
  734SOL    HW2 2536   1.192   2.299   4.988
  735SOL     OW 2537   6.533   0.746   1.212
  735SOL    HW1 2538   6.629   0.740   1.215
  735SOL    HW2 2539   6.515   0.799   1.135
  736SOL     OW 2540   6.661   4.058   2.873
  736SOL    HW1 2541   6.665   4.016   2.787
  736SOL    HW2 2542   6.624   3.991   2.931
  737SOL     OW 2543   3.559   5.743   4.273
  737SOL    HW1 2544   3.541   5.652   4.295
  737SOL    HW2 2545   3.609   5.739   4.191
  738SOL     OW 2546   4.000   0.265   2.346
  738SOL    HW1 2547   4.000   0.357   2.374
  738SOL    HW2 2548   3.963   0.268   2.257
  739SOL     OW 2549   3.933   4.484   1.983
  739SOL    HW1 2550   3.942   4.544   1.910
  739SOL    HW2 2551   4.011   4.499   2.037
  740SOL     OW 2552   4.725   1.449   0.748
  740SOL    HW1 2553   4.799   1.397   0.781
  740SOL    HW2 2554   4.736   1.449   0.653
  741SOL     OW 2555   0.475   1.928   1.206
  741SOL    HW1 2556   0.407   1.870   1.240
  741SOL    HW2 2557   0.521   1.959   1.284
  742SOL     OW 2558   4.079   0.954   4.477
  742SOL    HW1 2559   4.106   1.041   4.503
  742SOL    HW2 2560   4.123   0.938   4.394
  743SOL     OW 2561   3.949   5.710   4.099
  743SOL    HW1 2562   3.986   5.678   4.016
  743SOL    HW2 2563   3.854   5.711   4.084
  744SOL     OW 2564   4.739   1.984   2.286
  744SOL    HW1 2565   4.692   1.974   2.203
  744SOL    HW2 2566   4.739   1.896   2.325
  745SOL     OW 2567   1.299   3.802   4.465
  745SOL    HW1 2568   1.258   3.869   4.411
  745SOL    HW2 2569   1.341   3.743   4.402
  746SOL     OW 2570   1.363   3.638   3.316
  746SOL    HW1 2571   1.392   3.549   3.339
  746SOL    HW2 2572   1.445   3.686   3.301
  747SOL     OW 2573   3.828   6.068   2.084
  747SOL    HW1 2574   3.836   5.988   2.031
  747SOL    HW2 2575   3.784   6.039   2.164
  748SOL     OW 2576   4.143   6.790   4.968
  748SOL    HW1 2577   4.154   6.702   4.931
  748SOL    HW2 2578   4.097   6.839   4.900
  749SOL     OW 2579   6.464   6.536   3.527
  749SOL    HW1 2580   6.515   6.606   3.486
  749SOL    HW2 2581   6.511   6.456   3.504
  750SOL     OW 2582   5.856   3.665   4.673
  750SOL    HW1 2583   5.813   3.738   4.629
  750SOL    HW2 2584   5.927   3.705   4.723
  751SOL     OW 2585   0.374   3.296   0.400
  751SOL    HW1 2586   0.462   3.297   0.363
  751SOL    HW2 2587   0.318   3.330   0.331
  752SOL     OW 2588   4.118   7.005   0.404
  752SOL    HW1 2589   4.205   6.967   0.416
  752SOL    HW2 2590   4.103   7.000   0.310
  753SOL     OW 2591   6.332   7.046   2.546
  753SOL    HW1 2592   6.407   7.000   2.509
  753SOL    HW2 2593   6.274   7.061   2.472
  754SOL     OW 2594   4.462   5.974   0.695
  754SOL    HW1 2595   4.393   6.041   0.688
  754SOL    HW2 2596   4.501   5.988   0.781
  755SOL     OW 2597   3.985   7.058   1.304
  755SOL    HW1 2598   3.981   6.975   1.351
  755SOL    HW2 2599   4.078   7.076   1.297
  756SOL     OW 2600   4.987   3.270   2.097
  756SOL    HW1 2601   5.056   3.337   2.094
  756SOL    HW2 2602   5.034   3.189   2.116
  757SOL     OW 2603   6.510   5.766   1.545
  757SOL    HW1 2604   6.558   5.685   1.565
  757SOL    HW2 2605   6.483   5.800   1.630
  758SOL     OW 2606   2.637   4.859   3.504
  758SOL    HW1 2607   2.732   4.845   3.503
  758SOL    HW2 2608   2.601   4.779   3.543
  759SOL     OW 2609   0.062   2.253   3.171
  759SOL    HW1 2610   0.123   2.230   3.101
  759SOL    HW2 2611   0.035   2.343   3.151
  760SOL     OW 2612   2.405   5.151   4.487
  760SOL    HW1 2613   2.335   5.172   4.548
  760SOL    HW2 2614   2.430   5.235   4.449
  761SOL     OW 2615   3.885   6.278   3.663
  761SOL    HW1 2616   3.870   6.249   3.753
  761SOL    HW2 2617   3.812   6.243   3.613
  762SOL     OW 2618   6.692   4.434   2.585
  762SOL    HW1 2619   6.605   4.393   2.581
  762SOL    HW2 2620   6.738   4.385   2.653
  763SOL     OW 2621   5.046   0.591   3.408
  763SOL    HW1 2622   5.055   0.645   3.329
  763SOL    HW2 2623   4.954   0.566   3.409
  764SOL     OW 2624   6.189   6.655   4.106
  764SOL    HW1 2625   6.143   6.666   4.190
  764SOL    HW2 2626   6.186   6.742   4.066
  765SOL     OW 2627   0.645   5.835   2.594
  765SOL    HW1 2628   0.608   5.899   2.534
  765SOL    HW2 2629   0.593   5.756   2.580
  766SOL     OW 2630   3.960   4.567   4.354
  766SOL    HW1 2631   3.937   4.496   4.414
  766SOL    HW2 2632   3.887   4.629   4.361
  767SOL     OW 2633   0.346   5.409   3.706
  767SOL    HW1 2634   0.389   5.436   3.786
  767SOL    HW2 2635   0.266   5.461   3.703
  768SOL     OW 2636   5.872   0.440   1.205
  768SOL    HW1 2637   5.804   0.485   1.255
  768SOL    HW2 2638   5.865   0.478   1.117
  769SOL     OW 2639   4.860   3.698   2.298
  769SOL    HW1 2640   4.822   3.702   2.386
  769SOL    HW2 2641   4.841   3.610   2.267
  770SOL     OW 2642   5.965   5.913   1.118
  770SOL    HW1 2643   6.050   5.943   1.086
  770SOL    HW2 2644   5.974   5.914   1.213
  771SOL     OW 2645   2.371   3.936   2.664
  771SOL    HW1 2646   2.330   4.022   2.669
  771SOL    HW2 2647   2.390   3.924   2.571
  772SOL     OW 2648   1.378   6.778   4.652
  772SOL    HW1 2649   1.428   6.731   4.719
  772SOL    HW2 2650   1.348   6.857   4.697
  773SOL     OW 2651   0.193   6.173   3.445
  773SOL    HW1 2652   0.186   6.190   3.538
  773SOL    HW2 2653   0.173   6.080   3.436
  774SOL     OW 2654   6.866   6.904   3.658
  774SOL    HW1 2655   6.938   6.892   3.596
  774SOL    HW2 2656   6.791   6.928   3.603
  775SOL     OW 2657   4.897   5.471   0.508
  775SOL    HW1 2658   4.809   5.437   0.498
  775SOL    HW2 2659   4.945   5.437   0.432
  776SOL     OW 2660   3.283   2.092   0.196
  776SOL    HW1 2661   3.266   2.099   0.102
  776SOL    HW2 2662   3.371   2.055   0.202
  777SOL     OW 2663   6.185   2.754   4.316
  777SOL    HW1 2664   6.153   2.810   4.246
  777SOL    HW2 2665   6.111   2.743   4.375
  778SOL     OW 2666   2.721   2.402   0.038
  778SOL    HW1 2667   2.705   2.443   0.123
  778SOL    HW2 2668   2.799   2.446   0.004
  779SOL     OW 2669   3.615   5.196   2.285
  779SOL    HW1 2670   3.622   5.264   2.353
  779SOL    HW2 2671   3.595   5.245   2.205
  780SOL     OW 2672   3.293   6.660   3.290
  780SOL    HW1 2673   3.207   6.626   3.317
  780SOL    HW2 2674   3.324   6.597   3.224
  781SOL     OW 2675   0.870   4.331   1.795
  781SOL    HW1 2676   0.779   4.321   1.768
  781SOL    HW2 2677   0.920   4.273   1.737
  782SOL     OW 2678   5.797   0.698   5.043
  782SOL    HW1 2679   5.853   0.757   4.992
  782SOL    HW2 2680   5.756   0.754   5.108
  783SOL     OW 2681   6.526   4.599   3.730
  783SOL    HW1 2682   6.565   4.530   3.783
  783SOL    HW2 2683   6.465   4.644   3.789
  784SOL     OW 2684   2.976   2.525   2.319
  784SOL    HW1 2685   2.976   2.581   2.241
  784SOL    HW2 2686   3.042   2.459   2.301
  785SOL     OW 2687   6.250   0.081   2.981
  785SOL    HW1 2688   6.182   0.029   2.938
  785SOL    HW2 2689   6.282   0.140   2.913
  786SOL     OW 2690   0.933   1.673   4.762
  786SOL    HW1 2691   0.897   1.742   4.705
  786SOL    HW2 2692   0.930   1.711   4.850
  787SOL     OW 2693   4.672   5.605   4.302
  787SOL    HW1 2694   4.668   5.660   4.223
  787SOL    HW2 2695   4.634   5.660   4.371
  788SOL     OW 2696   4.779   4.587   4.077
  788SOL    HW1 2697   4.849   4.610   4.138
  788SOL    HW2 2698   4.801   4.499   4.047
  789SOL     OW 2699   3.447   4.669   2.505
  789SOL    HW1 2700   3.383   4.731   2.471
  789SOL    HW2 2701   3.527   4.721   2.517
  790SOL     OW 2702   6.323   3.223   0.006
  790SOL    HW1 2703   6.374   3.147   0.035
  790SOL    HW2 2704   6.326   3.283   0.080
  791SOL     OW 2705   6.757   0.316   0.444
  791SOL    HW1 2706   6.682   0.265   0.474
  791SOL    HW2 2707   6.788   0.361   0.523
  792SOL     OW 2708   6.237   1.954   3.750
  792SOL    HW1 2709   6.320   2.002   3.752
  792SOL    HW2 2710   6.174   2.011   3.793
  793SOL     OW 2711   5.610   1.311   2.300
  793SOL    HW1 2712   5.562   1.389   2.327
  793SOL    HW2 2713   5.544   1.243   2.291
  794SOL     OW 2714   5.321   4.155   4.775
  794SOL    HW1 2715   5.239   4.204   4.786
  794SOL    HW2 2716   5.376   4.213   4.722
  795SOL     OW 2717   0.183   5.197   3.779
  795SOL    HW1 2718   0.096   5.226   3.750
  795SOL    HW2 2719   0.243   5.261   3.742
  796SOL     OW 2720   6.765   1.264   2.660
  796SOL    HW1 2721   6.775   1.205   2.735
  796SOL    HW2 2722   6.766   1.352   2.698
  797SOL     OW 2723   5.538   0.481   4.060
  797SOL    HW1 2724   5.548   0.456   4.151
  797SOL    HW2 2725   5.443   0.484   4.046
  798SOL     OW 2726   6.973   0.709   2.062
  798SOL    HW1 2727   6.973   0.764   1.984
  798SOL    HW2 2728   6.949   0.622   2.029
  799SOL     OW 2729   4.858   0.099   2.106
  799SOL    HW1 2730   4.824   0.186   2.128
  799SOL    HW2 2731   4.875   0.058   2.191
  800SOL     OW 2732   1.980   0.706   3.656
  800SOL    HW1 2733   1.913   0.764   3.692
  800SOL    HW2 2734   2.051   0.765   3.630
  801SOL     OW 2735   2.889   0.991   3.443
  801SOL    HW1 2736   2.952   1.034   3.501
  801SOL    HW2 2737   2.903   1.032   3.358
  802SOL     OW 2738   4.467   5.730   1.547
  802SOL    HW1 2739   4.549   5.684   1.560
  802SOL    HW2 2740   4.402   5.675   1.591
  803SOL     OW 2741   5.565   4.235   4.231
  803SOL    HW1 2742   5.573   4.212   4.138
  803SOL    HW2 2743   5.651   4.214   4.268
  804SOL     OW 2744   4.038   4.630   0.860
  804SOL    HW1 2745   4.112   4.572   0.878
  804SOL    HW2 2746   3.965   4.591   0.910
  805SOL     OW 2747   3.626   5.695   1.914
  805SOL    HW1 2748   3.572   5.773   1.898
  805SOL    HW2 2749   3.578   5.645   1.980
  806SOL     OW 2750   4.145   4.460   4.173
  806SOL    HW1 2751   4.137   4.503   4.088
  806SOL    HW2 2752   4.084   4.507   4.230
  807SOL     OW 2753   2.690   4.880   2.681
  807SOL    HW1 2754   2.760   4.849   2.738
  807SOL    HW2 2755   2.632   4.804   2.671
  808SOL     OW 2756   4.054   5.657   2.055
  808SOL    HW1 2757   3.995   5.619   2.119
  808SOL    HW2 2758   4.103   5.723   2.104
  809SOL     OW 2759   1.705   1.235   4.699
  809SOL    HW1 2760   1.756   1.157   4.719
  809SOL    HW2 2761   1.653   1.252   4.778
  810SOL     OW 2762   0.885   3.670   0.908
  810SOL    HW1 2763   0.860   3.580   0.887
  810SOL    HW2 2764   0.832   3.724   0.849
  811SOL     OW 2765   5.342   1.561   1.768
  811SOL    HW1 2766   5.368   1.601   1.685
  811SOL    HW2 2767   5.381   1.473   1.765
  812SOL     OW 2768   0.336   5.740   3.788
  812SOL    HW1 2769   0.353   5.831   3.810
  812SOL    HW2 2770   0.371   5.729   3.700
  813SOL     OW 2771   7.128   5.640   2.057
  813SOL    HW1 2772   7.125   5.613   2.148
  813SOL    HW2 2773   7.200   5.589   2.019
  814SOL     OW 2774   3.434   4.923   0.686
  814SOL    HW1 2775   3.383   4.995   0.723
  814SOL    HW2 2776   3.471   4.959   0.605
  815SOL     OW 2777   4.261   7.059   1.310
  815SOL    HW1 2778   4.297   6.979   1.270
  815SOL    HW2 2779   4.298   7.130   1.259
  816SOL     OW 2780   6.002   3.198   1.071
  816SOL    HW1 2781   6.002   3.120   1.127
  816SOL    HW2 2782   6.043   3.169   0.989
  817SOL     OW 2783   4.775   0.273   3.352
  817SOL    HW1 2784   4.741   0.190   3.385
  817SOL    HW2 2785   4.775   0.263   3.257
  818SOL     OW 2786   3.826   7.026   1.075
  818SOL    HW1 2787   3.882   7.029   1.153
  818SOL    HW2 2788   3.788   6.938   1.076
  819SOL     OW 2789   1.019   3.750   4.350
  819SOL    HW1 2790   1.026   3.769   4.256
  819SOL    HW2 2791   1.030   3.655   4.355
  820SOL     OW 2792   0.736   4.309   3.334
  820SOL    HW1 2793   0.710   4.401   3.329
  820SOL    HW2 2794   0.815   4.303   3.279
  821SOL     OW 2795   5.176   6.760   0.605
  821SOL    HW1 2796   5.194   6.683   0.550
  821SOL    HW2 2797   5.169   6.832   0.543
  822SOL     OW 2798   4.041   5.756   2.920
  822SOL    HW1 2799   4.121   5.803   2.896
  822SOL    HW2 2800   4.011   5.798   3.001
  823SOL     OW 2801   4.812   3.497   0.169
  823SOL    HW1 2802   4.875   3.505   0.241
  823SOL    HW2 2803   4.771   3.412   0.181
  824SOL     OW 2804   1.350   6.956   3.540
  824SOL    HW1 2805   1.421   7.000   3.587
  824SOL    HW2 2806   1.392   6.913   3.467
  825SOL     OW 2807   5.184   6.787   1.466
  825SOL    HW1 2808   5.191   6.880   1.443
  825SOL    HW2 2809   5.267   6.749   1.437
  826SOL     OW 2810   5.899   0.867   2.425
  826SOL    HW1 2811   5.834   0.898   2.361
  826SOL    HW2 2812   5.983   0.883   2.382
  827SOL     OW 2813   6.379   5.205   3.930
  827SOL    HW1 2814   6.343   5.216   4.018
  827SOL    HW2 2815   6.428   5.123   3.934
  828SOL     OW 2816   4.836   5.343   4.601
  828SOL    HW1 2817   4.773   5.413   4.620
  828SOL    HW2 2818   4.811   5.273   4.661
  829SOL     OW 2819   4.372   3.541   1.927
  829SOL    HW1 2820   4.359   3.624   1.973
  829SOL    HW2 2821   4.463   3.517   1.946
  830SOL     OW 2822   5.984   5.942   0.448
  830SOL    HW1 2823   5.916   5.876   0.458
  830SOL    HW2 2824   6.063   5.901   0.485
  831SOL     OW 2825   3.607   5.267   3.192
  831SOL    HW1 2826   3.595   5.235   3.102
  831SOL    HW2 2827   3.659   5.200   3.235
  832SOL     OW 2828   6.495   0.028   2.340
  832SOL    HW1 2829   6.427   7.277   2.284
  832SOL    HW2 2830   6.572   7.261   2.325
  833SOL     OW 2831   3.513   5.759   0.280
  833SOL    HW1 2832   3.423   5.792   0.274
  833SOL    HW2 2833   3.505   5.673   0.321
  834SOL     OW 2834   2.469   3.681   3.411
  834SOL    HW1 2835   2.506   3.597   3.383
  834SOL    HW2 2836   2.544   3.731   3.444
  835SOL     OW 2837   5.067   3.505   4.380
  835SOL    HW1 2838   5.146   3.507   4.326
  835SOL    HW2 2839   5.080   3.431   4.439
  836SOL     OW 2840   3.815   4.956   0.483
  836SOL    HW1 2841   3.891   5.014   0.491
  836SOL    HW2 2842   3.817   4.904   0.563
  837SOL     OW 2843   7.063   5.452   0.947
  837SOL    HW1 2844   7.123   5.429   0.876
  837SOL    HW2 2845   6.978   5.462   0.905
  838SOL     OW 2846   5.935   7.019   0.492
  838SOL    HW1 2847   5.896   6.932   0.489
  838SOL    HW2 2848   5.870   7.077   0.453
  839SOL     OW 2849   4.226   5.156   4.221
  839SOL    HW1 2850   4.311   5.184   4.186
  839SOL    HW2 2851   4.217   5.065   4.192
  840SOL     OW 2852   5.926   5.904   4.601
  840SOL    HW1 2853   5.995   5.838   4.593
  840SOL    HW2 2854   5.948   5.952   4.681
  841SOL     OW 2855   2.891   3.305   4.432
  841SOL    HW1 2856   2.819   3.248   4.460
  841SOL    HW2 2857   2.961   3.245   4.406
  842SOL     OW 2858   6.972   6.027   2.355
  842SOL    HW1 2859   6.899   5.980   2.316
  842SOL    HW2 2860   6.992   5.979   2.436
  843SOL     OW 2861   4.954   3.764   4.351
  843SOL    HW1 2862   4.963   3.839   4.409
  843SOL    HW2 2863   5.001   3.693   4.395
  844SOL     OW 2864   3.978   3.819   2.168
  844SOL    HW1 2865   3.904   3.858   2.215
  844SOL    HW2 2866   3.948   3.814   2.077
  845SOL     OW 2867   2.077   4.893   1.749
  845SOL    HW1 2868   2.035   4.979   1.752
  845SOL    HW2 2869   2.009   4.832   1.776
  846SOL     OW 2870   7.268   3.957   3.142
  846SOL    HW1 2871   7.261   4.051   3.157
  846SOL    HW2 2872   7.199   3.937   3.080
  847SOL     OW 2873   4.165   5.727   2.476
  847SOL    HW1 2874   4.167   5.636   2.447
  847SOL    HW2 2875   4.094   5.730   2.541
  848SOL     OW 2876   6.075   2.145   3.854
  848SOL    HW1 2877   6.002   2.159   3.794
  848SOL    HW2 2878   6.080   2.225   3.905
  849SOL     OW 2879   2.891   5.937   1.749
  849SOL    HW1 2880   2.826   5.959   1.815
  849SOL    HW2 2881   2.917   5.847   1.770
  850SOL     OW 2882   6.601   2.717   2.714
  850SOL    HW1 2883   6.662   2.790   2.702
  850SOL    HW2 2884   6.630   2.651   2.651
  851SOL     OW 2885   4.645   5.588   0.184
  851SOL    HW1 2886   4.569   5.627   0.227
  851SOL    HW2 2887   4.694   5.662   0.149
  852SOL     OW 2888   5.935   4.153   3.906
  852SOL    HW1 2889   5.853   4.173   3.862
  852SOL    HW2 2890   5.971   4.079   3.857
  853SOL     OW 2891   3.688   5.008   0.895
  853SOL    HW1 2892   3.732   4.955   0.828
  853SOL    HW2 2893   3.661   4.946   0.962
  854SOL     OW 2894   4.465   6.690   0.597
  854SOL    HW1 2895   4.422   6.607   0.576
  854SOL    HW2 2896   4.550   6.685   0.553
  855SOL     OW 2897   6.695   5.070   1.258
  855SOL    HW1 2898   6.760   5.049   1.325
  855SOL    HW2 2899   6.611   5.051   1.300
  856SOL     OW 2900   1.194   6.141   3.746
  856SOL    HW1 2901   1.183   6.226   3.787
  856SOL    HW2 2902   1.283   6.114   3.770
  857SOL     OW 2903   4.646   0.159   4.250
  857SOL    HW1 2904   4.573   0.137   4.307
  857SOL    HW2 2905   4.644   0.255   4.245
  858SOL     OW 2906   1.757   4.195   3.772
  858SOL    HW1 2907   1.792   4.257   3.835
  858SOL    HW2 2908   1.808   4.210   3.693
  859SOL     OW 2909   6.498   4.966   3.940
  859SOL    HW1 2910   6.471   4.875   3.926
  859SOL    HW2 2911   6.586   4.959   3.979
  860SOL     OW 2912   0.282   6.769   4.688
  860SOL    HW1 2913   0.208   6.715   4.661
  860SOL    HW2 2914   0.354   6.741   4.633
  861SOL     OW 2915   4.345   5.811   1.991
  861SOL    HW1 2916   4.302   5.824   2.075
  861SOL    HW2 2917   4.299   5.870   1.930
  862SOL     OW 2918   4.030   0.294   0.938
  862SOL    HW1 2919   4.004   0.384   0.920
  862SOL    HW2 2920   3.950   0.253   0.973
  863SOL     OW 2921   3.542   5.446   1.287
  863SOL    HW1 2922   3.528   5.359   1.326
  863SOL    HW2 2923   3.474   5.500   1.327
  864SOL     OW 2924   7.090   6.475   1.817
  864SOL    HW1 2925   7.090   6.390   1.861
  864SOL    HW2 2926   7.104   6.539   1.887
  865SOL     OW 2927   7.016   3.404   0.310
  865SOL    HW1 2928   7.010   3.309   0.320
  865SOL    HW2 2929   6.955   3.424   0.239
  866SOL     OW 2930   4.781   1.493   1.685
  866SOL    HW1 2931   4.688   1.518   1.683
  866SOL    HW2 2932   4.784   1.414   1.738
  867SOL     OW 2933   1.387   2.438   4.763
  867SOL    HW1 2934   1.443   2.499   4.811
  867SOL    HW2 2935   1.440   2.359   4.754
  868SOL     OW 2936   6.026   4.809   0.632
  868SOL    HW1 2937   5.982   4.791   0.715
  868SOL    HW2 2938   5.961   4.857   0.580
  869SOL     OW 2939   4.580   0.788   4.123
  869SOL    HW1 2940   4.671   0.758   4.127
  869SOL    HW2 2941   4.575   0.837   4.040
  870SOL     OW 2942   1.554   4.384   4.129
  870SOL    HW1 2943   1.462   4.361   4.143
  870SOL    HW2 2944   1.551   4.477   4.106
  871SOL     OW 2945   4.307   0.738   3.229
  871SOL    HW1 2946   4.245   0.669   3.205
  871SOL    HW2 2947   4.390   0.692   3.242
  872SOL     OW 2948   5.678   4.834   1.023
  872SOL    HW1 2949   5.606   4.773   1.041
  872SOL    HW2 2950   5.635   4.912   0.990
  873SOL     OW 2951   6.057   3.730   4.241
  873SOL    HW1 2952   6.070   3.693   4.154
  873SOL    HW2 2953   6.131   3.698   4.293
  874SOL     OW 2954   0.303   5.843   0.800
  874SOL    HW1 2955   0.212   5.870   0.798
  874SOL    HW2 2956   0.300   5.747   0.807
  875SOL     OW 2957   3.929   0.998   3.297
  875SOL    HW1 2958   4.012   0.970   3.334
  875SOL    HW2 2959   3.918   0.944   3.219
  876SOL     OW 2960   7.108   1.561   3.833
  876SOL    HW1 2961   7.121   1.515   3.751
  876SOL    HW2 2962   7.175   1.630   3.834
  877SOL     OW 2963   4.418   5.093   0.180
  877SOL    HW1 2964   4.437   5.001   0.162
  877SOL    HW2 2965   4.422   5.136   0.095
  878SOL     OW 2966   3.137   0.760   0.074
  878SOL    HW1 2967   3.066   0.757   0.137
  878SOL    HW2 2968   3.169   0.670   0.069
  879SOL     OW 2969   4.949   4.850   1.056
  879SOL    HW1 2970   4.959   4.943   1.077
  879SOL    HW2 2971   5.036   4.813   1.067
  880SOL     OW 2972   5.902   3.731   2.631
  880SOL    HW1 2973   5.943   3.816   2.646
  880SOL    HW2 2974   5.838   3.722   2.701
  881SOL     OW 2975   6.136   6.941   1.023
  881SOL    HW1 2976   6.058   6.992   1.044
  881SOL    HW2 2977   6.165   6.906   1.107
  882SOL     OW 2978   3.658   4.135   2.153
  882SOL    HW1 2979   3.659   4.204   2.219
  882SOL    HW2 2980   3.694   4.176   2.074
  883SOL     OW 2981   7.037   5.898   2.600
  883SOL    HW1 2982   7.058   5.985   2.634
  883SOL    HW2 2983   7.006   5.849   2.677
  884SOL     OW 2984   4.419   5.140   1.722
  884SOL    HW1 2985   4.460   5.224   1.704
  884SOL    HW2 2986   4.459   5.080   1.659
  885SOL     OW 2987   4.681   6.388   1.222
  885SOL    HW1 2988   4.752   6.331   1.193
  885SOL    HW2 2989   4.689   6.466   1.167
  886SOL     OW 2990   5.902   3.750   1.153
  886SOL    HW1 2991   5.874   3.830   1.109
  886SOL    HW2 2992   5.950   3.779   1.230
  887SOL     OW 2993   0.263   3.947   3.818
  887SOL    HW1 2994   0.167   3.940   3.814
  887SOL    HW2 2995   0.291   3.942   3.727
  888SOL     OW 2996   0.223   5.335   1.527
  888SOL    HW1 2997   0.174   5.267   1.573
  888SOL    HW2 2998   0.210   5.314   1.434
  889SOL     OW 2999   5.300   4.644   5.077
  889SOL    HW1 3000   5.327   4.733   5.053
  889SOL    HW2 3001   5.207   4.640   5.052
  890SOL     OW 3002   3.754   4.963   2.316
  890SOL    HW1 3003   3.755   4.926   2.227
  890SOL    HW2 3004   3.712   5.049   2.305
  891SOL     OW 3005   4.695   5.568   4.676
  891SOL    HW1 3006   4.612   5.611   4.693
  891SOL    HW2 3007   4.746   5.632   4.626
  892SOL     OW 3008   5.222   5.663   0.489
  892SOL    HW1 3009   5.249   5.573   0.507
  892SOL    HW2 3010   5.279   5.692   0.418
  893SOL     OW 3011   4.721   0.991   1.936
  893SOL    HW1 3012   4.672   0.936   1.876
  893SOL    HW2 3013   4.668   0.994   2.016
  894SOL     OW 3014   4.479   5.161   3.538
  894SOL    HW1 3015   4.538   5.109   3.484
  894SOL    HW2 3016   4.520   5.162   3.625
  895SOL     OW 3017   5.650   3.884   3.983
  895SOL    HW1 3018   5.746   3.886   3.980
  895SOL    HW2 3019   5.624   3.976   3.985
  896SOL     OW 3020   5.997   6.041   4.835
  896SOL    HW1 3021   6.039   6.039   4.920
  896SOL    HW2 3022   5.907   6.067   4.852
  897SOL     OW 3023   3.768   2.923   4.746
  897SOL    HW1 3024   3.852   2.912   4.789
  897SOL    HW2 3025   3.713   2.970   4.809
  898SOL     OW 3026   4.032   0.336   2.846
  898SOL    HW1 3027   4.089   0.293   2.783
  898SOL    HW2 3028   4.056   0.429   2.841
  899SOL     OW 3029   4.349   3.906   4.675
  899SOL    HW1 3030   4.306   3.871   4.597
  899SOL    HW2 3031   4.363   3.998   4.656
  900SOL     OW 3032   2.332   1.305   3.275
  900SOL    HW1 3033   2.340   1.365   3.200
  900SOL    HW2 3034   2.378   1.226   3.248
  901SOL     OW 3035   4.452   4.036   0.626
  901SOL    HW1 3036   4.358   4.052   0.638
  901SOL    HW2 3037   4.468   3.952   0.671
  902SOL     OW 3038   5.985   5.315   0.209
  902SOL    HW1 3039   6.000   5.242   0.269
  902SOL    HW2 3040   5.927   5.278   0.142
  903SOL     OW 3041   6.065   2.296   3.519
  903SOL    HW1 3042   6.058   2.232   3.448
  903SOL    HW2 3043   6.000   2.269   3.583
  904SOL     OW 3044   0.669   6.159   0.974
  904SOL    HW1 3045   0.603   6.091   0.991
  904SOL    HW2 3046   0.654   6.184   0.883
  905SOL     OW 3047   6.258   1.351   0.791
  905SOL    HW1 3048   6.230   1.394   0.710
  905SOL    HW2 3049   6.353   1.357   0.790
  906SOL     OW 3050   6.461   4.503   3.039
  906SOL    HW1 3051   6.408   4.455   3.103
  906SOL    HW2 3052   6.480   4.439   2.970
  907SOL     OW 3053   6.415   0.506   1.278
  907SOL    HW1 3054   6.448   0.594   1.262
  907SOL    HW2 3055   6.321   0.512   1.260
  908SOL     OW 3056   5.980   3.630   0.913
  908SOL    HW1 3057   6.011   3.712   0.874
  908SOL    HW2 3058   5.971   3.650   1.006
  909SOL     OW 3059   6.874   1.665   1.300
  909SOL    HW1 3060   6.817   1.638   1.372
  909SOL    HW2 3061   6.944   1.600   1.299
  910SOL     OW 3062   5.904   0.283   1.577
  910SOL    HW1 3063   5.901   0.223   1.502
  910SOL    HW2 3064   5.968   0.350   1.552
  911SOL     OW 3065   3.530   6.196   2.340
  911SOL    HW1 3066   3.585   6.268   2.308
  911SOL    HW2 3067   3.489   6.230   2.420
  912SOL     OW 3068   6.613   5.692   3.535
  912SOL    HW1 3069   6.612   5.643   3.453
  912SOL    HW2 3070   6.655   5.775   3.512
  913SOL     OW 3071   0.366   6.607   0.773
  913SOL    HW1 3072   0.455   6.640   0.760
  913SOL    HW2 3073   0.360   6.588   0.866
  914SOL     OW 3074   5.779   0.247   3.552
  914SOL    HW1 3075   5.689   0.264   3.526
  914SOL    HW2 3076   5.808   0.176   3.495
  915SOL     OW 3077   6.861   6.687   4.664
  915SOL    HW1 3078   6.868   6.720   4.754
  915SOL    HW2 3079   6.870   6.765   4.610
  916SOL     OW 3080   2.124   6.434   5.100
  916SOL    HW1 3081   2.050   6.486   5.069
  916SOL    HW2 3082   5.784   2.822   0.035
  917SOL     OW 3083   5.560   4.210   0.931
  917SOL    HW1 3084   5.489   4.146   0.927
  917SOL    HW2 3085   5.614   4.190   0.854
  918SOL     OW 3086   3.929   4.842   2.661
  918SOL    HW1 3087   3.971   4.848   2.575
  918SOL    HW2 3088   3.836   4.825   2.641
  919SOL     OW 3089   4.255   4.228   2.626
  919SOL    HW1 3090   4.171   4.225   2.672
  919SOL    HW2 3091   4.315   4.183   2.685
  920SOL     OW 3092   2.197   3.929   3.771
  920SOL    HW1 3093   2.137   3.953   3.701
  920SOL    HW2 3094   2.217   4.011   3.816
  921SOL     OW 3095   6.205   4.194   0.543
  921SOL    HW1 3096   6.233   4.153   0.625
  921SOL    HW2 3097   6.272   4.168   0.479
  922SOL     OW 3098   4.053   4.215   3.020
  922SOL    HW1 3099   4.068   4.144   3.083
  922SOL    HW2 3100   4.117   4.282   3.045
  923SOL     OW 3101   7.080   7.247   4.558
  923SOL    HW1 3102   6.986   7.234   4.544
  923SOL    HW2 3103   7.113   7.160   4.583
  924SOL     OW 3104   4.521   5.713   1.050
  924SOL    HW1 3105   4.525   5.806   1.072
  924SOL    HW2 3106   4.504   5.669   1.133
  925SOL     OW 3107   6.938   5.739   3.612
  925SOL    HW1 3108   6.883   5.805   3.571
  925SOL    HW2 3109   6.877   5.675   3.647
  926SOL     OW 3110   5.648   3.895   0.840
  926SOL    HW1 3111   5.667   3.970   0.783
  926SOL    HW2 3112   5.560   3.867   0.814
  927SOL     OW 3113   6.092   7.243   1.224
  927SOL    HW1 3114   6.112   0.012   1.150
  927SOL    HW2 3115   6.028   7.180   1.188
  928SOL     OW 3116   5.203   0.252   4.456
  928SOL    HW1 3117   5.203   0.329   4.398
  928SOL    HW2 3118   5.126   0.266   4.512
  929SOL     OW 3119   3.516   0.253   3.466
  929SOL    HW1 3120   3.481   0.285   3.383
  929SOL    HW2 3121   3.491   0.319   3.530
  930SOL     OW 3122   5.292   1.919   2.787
  930SOL    HW1 3123   5.380   1.889   2.809
  930SOL    HW2 3124   5.304   2.008   2.755
  931SOL     OW 3125   6.199   2.530   3.797
  931SOL    HW1 3126   6.242   2.462   3.745
  931SOL    HW2 3127   6.150   2.481   3.864
  932SOL     OW 3128   3.495   3.958   0.440
  932SOL    HW1 3129   3.564   4.025   0.445
  932SOL    HW2 3130   3.493   3.919   0.527
  933SOL     OW 3131   6.872   6.490   3.566
  933SOL    HW1 3132   6.880   6.566   3.508
  933SOL    HW2 3133   6.923   6.422   3.524
  934SOL     OW 3134   5.694   4.120   0.693
  934SOL    HW1 3135   5.662   4.091   0.608
  934SOL    HW2 3136   5.781   4.157   0.675
  935SOL     OW 3137   3.589   2.103   0.786
  935SOL    HW1 3138   3.571   2.158   0.710
  935SOL    HW2 3139   3.515   2.042   0.790
  936SOL     OW 3140   6.358   0.226   2.771
  936SOL    HW1 3141   6.332   0.307   2.728
  936SOL    HW2 3142   6.362   0.162   2.700
  937SOL     OW 3143   4.789   3.202   1.259
  937SOL    HW1 3144   4.798   3.187   1.353
  937SOL    HW2 3145   4.865   3.254   1.236
  938SOL     OW 3146   5.493   2.720   4.033
  938SOL    HW1 3147   5.555   2.790   4.014
  938SOL    HW2 3148   5.412   2.748   3.991
  939SOL     OW 3149   0.505   4.020   4.517
  939SOL    HW1 3150   0.525   4.012   4.424
  939SOL    HW2 3151   0.466   4.107   4.526
  940SOL     OW 3152   4.442   3.183   2.708
  940SOL    HW1 3153   4.500   3.112   2.737
  940SOL    HW2 3154   4.459   3.253   2.770
  941SOL     OW 3155   7.023   1.846   0.456
  941SOL    HW1 3156   7.004   1.876   0.545
  941SOL    HW2 3157   7.027   1.751   0.463
  942SOL     OW 3158   6.887   4.101   4.613
  942SOL    HW1 3159   6.936   4.078   4.692
  942SOL    HW2 3160   6.826   4.028   4.600
  943SOL     OW 3161   6.584   0.460   2.588
  943SOL    HW1 3162   6.595   0.397   2.517
  943SOL    HW2 3163   6.641   0.533   2.565
  944SOL     OW 3164   6.535   3.545   1.168
  944SOL    HW1 3165   6.605   3.606   1.144
  944SOL    HW2 3166   6.553   3.525   1.260
  945SOL     OW 3167   5.880   5.489   0.393
  945SOL    HW1 3168   5.915   5.429   0.328
  945SOL    HW2 3169   5.787   5.468   0.398
  946SOL     OW 3170   0.177   4.927   3.753
  946SOL    HW1 3171   0.167   5.021   3.768
  946SOL    HW2 3172   0.265   4.918   3.718
  947SOL     OW 3173   4.827   6.990   0.584
  947SOL    HW1 3174   4.814   7.027   0.671
  947SOL    HW2 3175   4.856   6.901   0.600
  948SOL     OW 3176   3.165   4.176   1.266
  948SOL    HW1 3177   3.149   4.150   1.175
  948SOL    HW2 3178   3.259   4.191   1.270
  949SOL     OW 3179   5.188   3.081   1.757
  949SOL    HW1 3180   5.211   3.153   1.815
  949SOL    HW2 3181   5.167   3.008   1.816
  950SOL     OW 3182   0.589   4.865   0.834
  950SOL    HW1 3183   0.614   4.828   0.918
  950SOL    HW2 3184   0.495   4.881   0.842
  951SOL     OW 3185   3.131   6.958   3.432
  951SOL    HW1 3186   3.211   6.978   3.383
  951SOL    HW2 3187   3.090   7.043   3.445
  952SOL     OW 3188   6.338   4.116   4.653
  952SOL    HW1 3189   6.262   4.166   4.682
  952SOL    HW2 3190   6.346   4.046   4.717
  953SOL     OW 3191   5.910   2.683   5.139
  953SOL    HW1 3192   2.247   6.242   0.027
  953SOL    HW2 3193   5.857   2.683   5.059
  954SOL     OW 3194   5.198   5.674   0.767
  954SOL    HW1 3195   5.105   5.652   0.773
  954SOL    HW2 3196   5.211   5.697   0.675
  955SOL     OW 3197   6.851   2.426   0.662
  955SOL    HW1 3198   6.769   2.378   0.654
  955SOL    HW2 3199   6.888   2.428   0.574
  956SOL     OW 3200   7.088   2.947   2.007
  956SOL    HW1 3201   7.148   3.015   1.976
  956SOL    HW2 3202   7.143   2.870   2.020
  957SOL     OW 3203   4.916   0.210   1.858
  957SOL    HW1 3204   4.911   0.162   1.941
  957SOL    HW2 3205   4.826   0.210   1.825
  958SOL     OW 3206   2.128   3.076   0.211
  958SOL    HW1 3207   2.124   2.982   0.193
  958SOL    HW2 3208   2.125   3.117   0.124
  959SOL     OW 3209   3.183   4.083   4.893
  959SOL    HW1 3210   3.095   4.098   4.857
  959SOL    HW2 3211   3.176   4.001   4.940
  960SOL     OW 3212   3.991   4.230   4.159
  960SOL    HW1 3213   4.036   4.161   4.208
  960SOL    HW2 3214   4.049   4.306   4.167
  961SOL     OW 3215   6.557   6.965   2.986
  961SOL    HW1 3216   6.632   6.937   2.934
  961SOL    HW2 3217   6.500   7.011   2.924
  962SOL     OW 3218   3.699   5.828   1.545
  962SOL    HW1 3219   3.774   5.835   1.603
  962SOL    HW2 3220   3.736   5.815   1.458
  963SOL     OW 3221   4.747   3.208   2.389
  963SOL    HW1 3222   4.821   3.159   2.354
  963SOL    HW2 3223   4.689   3.141   2.426
  964SOL     OW 3224   6.919   4.718   3.483
  964SOL    HW1 3225   6.824   4.712   3.491
  964SOL    HW2 3226   6.942   4.797   3.532
  965SOL     OW 3227   0.302   4.575   3.240
  965SOL    HW1 3228   0.213   4.608   3.225
  965SOL    HW2 3229   0.323   4.604   3.329
  966SOL     OW 3230   6.727   0.024   4.759
  966SOL    HW1 3231   6.659   0.025   4.825
  966SOL    HW2 3232   6.806   7.284   4.806
  967SOL     OW 3233   1.264   2.961   1.143
  967SOL    HW1 3234   1.231   3.035   1.091
  967SOL    HW2 3235   1.358   2.977   1.150
  968SOL     OW 3236   3.611   5.704   2.939
  968SOL    HW1 3237   3.681   5.669   2.993
  968SOL    HW2 3238   3.631   5.797   2.930
  969SOL     OW 3239   7.128   2.478   2.264
  969SOL    HW1 3240   7.164   2.413   2.203
  969SOL    HW2 3241   7.063   2.525   2.212
  970SOL     OW 3242   0.323   2.485   2.556
  970SOL    HW1 3243   0.252   2.473   2.492
  970SOL    HW2 3244   0.332   2.580   2.562
  971SOL     OW 3245   5.207   5.312   0.079
  971SOL    HW1 3246   5.124   5.300   0.032
  971SOL    HW2 3247   5.273   5.274   0.022
  972SOL     OW 3248   7.124   0.032   4.160
  972SOL    HW1 3249   7.137   7.225   4.148
  972SOL    HW2 3250   7.168   0.052   4.243
  973SOL     OW 3251   4.392   2.476   2.241
  973SOL    HW1 3252   4.423   2.398   2.287
  973SOL    HW2 3253   4.462   2.496   2.178
  974SOL     OW 3254   0.119   3.266   2.726
  974SOL    HW1 3255   0.209   3.297   2.717
  974SOL    HW2 3256   0.093   3.292   2.814
  975SOL     OW 3257   4.463   6.612   3.666
  975SOL    HW1 3258   4.413   6.693   3.678
  975SOL    HW2 3259   4.552   6.641   3.647
  976SOL     OW 3260   2.354   4.875   1.778
  976SOL    HW1 3261   2.380   4.918   1.697
  976SOL    HW2 3262   2.259   4.886   1.783
  977SOL     OW 3263   3.509   4.507   3.344
  977SOL    HW1 3264   3.580   4.548   3.295
  977SOL    HW2 3265   3.490   4.568   3.415
  978SOL     OW 3266   6.855   4.081   3.070
  978SOL    HW1 3267   6.865   4.176   3.079
  978SOL    HW2 3268   6.781   4.071   3.010
  979SOL     OW 3269   4.376   3.763   2.097
  979SOL    HW1 3270   4.313   3.829   2.126
  979SOL    HW2 3271   4.456   3.812   2.080
  980SOL     OW 3272   4.017   3.891   0.663
  980SOL    HW1 3273   4.085   3.958   0.656
  980SOL    HW2 3274   3.997   3.887   0.757
  981SOL     OW 3275   5.615   1.173   3.829
  981SOL    HW1 3276   5.528   1.199   3.858
  981SOL    HW2 3277   5.656   1.134   3.907
  982SOL     OW 3278   0.809   3.402   0.904
  982SOL    HW1 3279   0.843   3.353   0.979
  982SOL    HW2 3280   0.714   3.399   0.915
  983SOL     OW 3281   1.104   6.197   3.242
  983SOL    HW1 3282   1.138   6.140   3.173
  983SOL    HW2 3283   1.155   6.174   3.320
  984SOL     OW 3284   5.254   4.294   0.959
  984SOL    HW1 3285   5.177   4.283   1.015
  984SOL    HW2 3286   5.288   4.205   0.948
  985SOL     OW 3287   4.135   5.385   3.397
  985SOL    HW1 3288   4.063   5.380   3.334
  985SOL    HW2 3289   4.112   5.458   3.454
  986SOL     OW 3290   2.272   5.585   1.408
  986SOL    HW1 3291   2.340   5.652   1.416
  986SOL    HW2 3292   2.199   5.630   1.365
  987SOL     OW 3293   4.845   7.135   1.989
  987SOL    HW1 3294   4.935   7.114   2.013
  987SOL    HW2 3295   4.834   7.227   2.014
  988SOL     OW 3296   1.320   1.833   0.138
  988SOL    HW1 3297   1.371   1.833   0.056
  988SOL    HW2 3298   1.337   1.918   0.177
  989SOL     OW 3299   6.700   5.532   0.271
  989SOL    HW1 3300   6.749   5.478   0.210
  989SOL    HW2 3301   6.765   5.563   0.334
  990SOL     OW 3302   5.821   4.462   1.197
  990SOL    HW1 3303   5.729   4.455   1.172
  990SOL    HW2 3304   5.863   4.385   1.158
  991SOL     OW 3305   5.296   2.284   4.528
  991SOL    HW1 3306   5.280   2.327   4.444
  991SOL    HW2 3307   5.322   2.355   4.587
  992SOL     OW 3308   4.760   1.340   2.130
  992SOL    HW1 3309   4.828   1.405   2.110
  992SOL    HW2 3310   4.684   1.368   2.079
  993SOL     OW 3311   5.630   4.801   2.613
  993SOL    HW1 3312   5.573   4.872   2.643
  993SOL    HW2 3313   5.715   4.820   2.653
  994SOL     OW 3314   2.168   6.982   3.677
  994SOL    HW1 3315   2.123   6.990   3.761
  994SOL    HW2 3316   2.164   7.069   3.638
  995SOL     OW 3317   1.907   1.627   0.001
  995SOL    HW1 3318   5.511   5.277   5.067
  995SOL    HW2 3319   1.888   1.712   0.041
  996SOL     OW 3320   1.121   4.874   2.186
  996SOL    HW1 3321   1.203   4.862   2.234
  996SOL    HW2 3322   1.072   4.938   2.238
  997SOL     OW 3323   6.821   3.896   3.282
  997SOL    HW1 3324   6.831   3.958   3.210
  997SOL    HW2 3325   6.806   3.812   3.240
  998SOL     OW 3326   5.174   0.375   3.165
  998SOL    HW1 3327   5.181   0.300   3.224
  998SOL    HW2 3328   5.263   0.411   3.161
  999SOL     OW 3329   6.268   5.753   3.853
  999SOL    HW1 3330   6.293   5.695   3.781
  999SOL    HW2 3331   6.184   5.789   3.827
 1000SOL     OW 3332   3.560   4.611   1.899
 1000SOL    HW1 3333   3.588   4.612   1.991
 1000SOL    HW2 3334   3.555   4.518   1.877
 1001SOL     OW 3335   5.767   5.283   4.135
 1001SOL    HW1 3336   5.747   5.244   4.221
 1001SOL    HW2 3337   5.857   5.255   4.117
 1002SOL     OW 3338   4.111   3.768   3.629
 1002SOL    HW1 3339   4.202   3.795   3.617
 1002SOL    HW2 3340   4.081   3.818   3.705
 1003SOL     OW 3341   1.201   3.895   3.008
 1003SOL    HW1 3342   1.208   3.900   2.913
 1003SOL    HW2 3343   1.282   3.936   3.040
 1004SOL     OW 3344   5.654   7.103   4.272
 1004SOL    HW1 3345   5.561   7.126   4.263
 1004SOL    HW2 3346   5.690   7.111   4.184
 1005SOL     OW 3347   5.080   3.026   1.205
 1005SOL    HW1 3348   5.120   2.955   1.254
 1005SOL    HW2 3349   5.066   3.096   1.269
 1006SOL     OW 3350   2.068   1.491   0.330
 1006SOL    HW1 3351   2.111   1.462   0.410
 1006SOL    HW2 3352   1.975   1.471   0.344
 1007SOL     OW 3353   6.054   6.397   4.443
 1007SOL    HW1 3354   6.079   6.329   4.505
 1007SOL    HW2 3355   6.130   6.455   4.439
 1008SOL     OW 3356   6.830   4.722   4.279
 1008SOL    HW1 3357   6.738   4.721   4.251
 1008SOL    HW2 3358   6.863   4.807   4.248
 1009SOL     OW 3359   6.458   3.523   2.373
 1009SOL    HW1 3360   6.534   3.490   2.324
 1009SOL    HW2 3361   6.466   3.618   2.368
 1010SOL     OW 3362   6.076   2.818   2.025
 1010SOL    HW1 3363   5.994   2.867   2.026
 1010SOL    HW2 3364   6.124   2.848   2.102
 1011SOL     OW 3365   5.236   1.903   2.112
 1011SOL    HW1 3366   5.261   1.816   2.081
 1011SOL    HW2 3367   5.251   1.961   2.038
 1012SOL     OW 3368   5.211   0.507   2.180
 1012SOL    HW1 3369   5.215   0.441   2.249
 1012SOL    HW2 3370   5.301   0.513   2.147
 1013SOL     OW 3371   2.176   6.215   0.329
 1013SOL    HW1 3372   2.083   6.203   0.345
 1013SOL    HW2 3373   2.193   6.169   0.247
 1014SOL     OW 3374   3.783   3.714   3.934
 1014SOL    HW1 3375   3.720   3.740   4.002
 1014SOL    HW2 3376   3.730   3.711   3.854
 1015SOL     OW 3377   3.992   4.847   2.384
 1015SOL    HW1 3378   3.907   4.888   2.368
 1015SOL    HW2 3379   4.049   4.882   2.316
 1016SOL     OW 3380   4.835   2.644   2.328
 1016SOL    HW1 3381   4.801   2.642   2.417
 1016SOL    HW2 3382   4.817   2.733   2.298
 1017SOL     OW 3383   4.564   3.643   3.508
 1017SOL    HW1 3384   4.658   3.657   3.497
 1017SOL    HW2 3385   4.552   3.549   3.494
 1018SOL     OW 3386   4.831   1.155   1.546
 1018SOL    HW1 3387   4.868   1.234   1.508
 1018SOL    HW2 3388   4.809   1.180   1.636
 1019SOL     OW 3389   6.892   2.973   1.610
 1019SOL    HW1 3390   6.946   3.051   1.622
 1019SOL    HW2 3391   6.893   2.929   1.695
 1020SOL     OW 3392   6.440   1.375   0.251
 1020SOL    HW1 3393   6.429   1.331   0.167
 1020SOL    HW2 3394   6.535   1.379   0.264
 1021SOL     OW 3395   6.656   1.113   1.388
 1021SOL    HW1 3396   6.599   1.171   1.438
 1021SOL    HW2 3397   6.731   1.099   1.446
 1022SOL     OW 3398   5.825   4.938   0.497
 1022SOL    HW1 3399   5.774   4.888   0.434
 1022SOL    HW2 3400   5.767   4.948   0.572
 1023SOL     OW 3401   3.101   4.719   0.682
 1023SOL    HW1 3402   3.157   4.751   0.753
 1023SOL    HW2 3403   3.032   4.785   0.675
 1024SOL     OW 3404   3.093   1.974   2.324
 1024SOL    HW1 3405   3.066   2.036   2.391
 1024SOL    HW2 3406   3.079   2.020   2.241
 1025SOL     OW 3407   5.043   2.620   5.076
 1025SOL    HW1 3408   1.432   6.226   0.005
 1025SOL    HW2 3409   5.028   2.712   5.097
 1026SOL     OW 3410   4.796   4.089   3.931
 1026SOL    HW1 3411   4.815   4.028   4.003
 1026SOL    HW2 3412   4.741   4.039   3.872
 1027SOL     OW 3413   5.064   5.096   1.098
 1027SOL    HW1 3414   5.090   5.170   1.043
 1027SOL    HW2 3415   5.142   5.041   1.103
 1028SOL     OW 3416   2.067   2.730   4.225
 1028SOL    HW1 3417   2.058   2.655   4.284
 1028SOL    HW2 3418   2.015   2.708   4.148
 1029SOL     OW 3419   3.173   6.702   5.009
 1029SOL    HW1 3420   3.208   6.783   4.973
 1029SOL    HW2 3421   3.195   6.705   5.102
 1030SOL     OW 3422   5.758   6.811   3.764
 1030SOL    HW1 3423   5.719   6.797   3.850
 1030SOL    HW2 3424   5.837   6.756   3.764
 1031SOL     OW 3425   1.532   5.969   4.011
 1031SOL    HW1 3426   1.504   6.000   3.925
 1031SOL    HW2 3427   1.458   5.990   4.069
 1032SOL     OW 3428   0.075   5.505   1.984
 1032SOL    HW1 3429   0.152   5.555   1.957
 1032SOL    HW2 3430   0.098   5.472   2.071
 1033SOL     OW 3431   0.466   5.164   2.251
 1033SOL    HW1 3432   0.389   5.111   2.267
 1033SOL    HW2 3433   0.483   5.207   2.335
 1034SOL     OW 3434   3.417   5.242   1.819
 1034SOL    HW1 3435   3.506   5.247   1.782
 1034SOL    HW2 3436   3.386   5.155   1.795
 1035SOL     OW 3437   5.958   3.992   0.291
 1035SOL    HW1 3438   6.023   4.025   0.229
 1035SOL    HW2 3439   5.885   4.054   0.284
 1036SOL     OW 3440   0.717   1.635   4.153
 1036SOL    HW1 3441   0.722   1.584   4.072
 1036SOL    HW2 3442   0.641   1.601   4.199
 1037SOL     OW 3443   0.325   6.484   4.527
 1037SOL    HW1 3444   0.238   6.445   4.516
 1037SOL    HW2 3445   0.331   6.551   4.458
 1038SOL     OW 3446   0.762   2.993   4.739
 1038SOL    HW1 3447   0.707   3.012   4.663
 1038SOL    HW2 3448   0.716   3.034   4.813
 1039SOL     OW 3449   6.892   4.646   1.719
 1039SOL    HW1 3450   6.982   4.637   1.688
 1039SOL    HW2 3451   6.899   4.696   1.800
 1040SOL     OW 3452   6.499   0.332   2.089
 1040SOL    HW1 3453   6.420   0.282   2.106
 1040SOL    HW2 3454   6.480   0.420   2.121
 1041SOL     OW 3455   4.126   6.452   2.110
 1041SOL    HW1 3456   4.130   6.370   2.061
 1041SOL    HW2 3457   4.202   6.502   2.079
 1042SOL     OW 3458   4.911   4.255   5.108
 1042SOL    HW1 3459   1.194   0.640   0.010
 1042SOL    HW2 3460   4.985   4.310   5.137
 1043SOL     OW 3461   2.862   0.760   3.589
 1043SOL    HW1 3462   2.878   0.838   3.536
 1043SOL    HW2 3463   2.785   0.783   3.642
 1044SOL     OW 3464   1.297   6.101   2.613
 1044SOL    HW1 3465   1.359   6.173   2.630
 1044SOL    HW2 3466   1.336   6.052   2.541
 1045SOL     OW 3467   1.575   0.707   0.536
 1045SOL    HW1 3468   1.636   0.757   0.590
 1045SOL    HW2 3469   1.532   0.773   0.482
 1046SOL     OW 3470   3.240   0.221   3.152
 1046SOL    HW1 3471   3.335   0.233   3.155
 1046SOL    HW2 3472   3.219   0.217   3.059
 1047SOL     OW 3473   0.980   5.227   0.257
 1047SOL    HW1 3474   1.036   5.169   0.309
 1047SOL    HW2 3475   0.922   5.167   0.209
 1048SOL     OW 3476   5.426   2.437   1.465
 1048SOL    HW1 3477   5.343   2.441   1.511
 1048SOL    HW2 3478   5.486   2.394   1.526
 1049SOL     OW 3479   4.502   0.625   2.541
 1049SOL    HW1 3480   4.577   0.568   2.521
 1049SOL    HW2 3481   4.448   0.574   2.601
 1050SOL     OW 3482   2.927   0.229   2.687
 1050SOL    HW1 3483   2.886   0.184   2.613
 1050SOL    HW2 3484   2.942   0.318   2.655
 1051SOL     OW 3485   5.354   4.022   0.942
 1051SOL    HW1 3486   5.367   3.957   0.873
 1051SOL    HW2 3487   5.288   3.983   0.999
 1052SOL     OW 3488   5.126   6.546   4.691
 1052SOL    HW1 3489   5.164   6.470   4.645
 1052SOL    HW2 3490   5.144   6.529   4.783
 1053SOL     OW 3491   4.115   3.232   2.116
 1053SOL    HW1 3492   4.200   3.245   2.157
 1053SOL    HW2 3493   4.068   3.173   2.175
 1054SOL     OW 3494   6.649   5.820   1.181
 1054SOL    HW1 3495   6.658   5.724   1.179
 1054SOL    HW2 3496   6.592   5.840   1.107
 1055SOL     OW 3497   3.433   4.246   1.232
 1055SOL    HW1 3498   3.420   4.284   1.146
 1055SOL    HW2 3499   3.450   4.320   1.290
 1056SOL     OW 3500   5.020   3.506   3.751
 1056SOL    HW1 3501   5.028   3.488   3.658
 1056SOL    HW2 3502   5.096   3.559   3.772
 1057SOL     OW 3503   5.970   7.074   3.902
 1057SOL    HW1 3504   5.994   7.122   3.822
 1057SOL    HW2 3505   5.900   7.127   3.941
 1058SOL     OW 3506   4.534   0.685   0.141
 1058SOL    HW1 3507   4.476   0.623   0.098
 1058SOL    HW2 3508   4.614   0.636   0.157
 1059SOL     OW 3509   4.841   3.587   1.114
 1059SOL    HW1 3510   4.845   3.670   1.162
 1059SOL    HW2 3511   4.896   3.527   1.165
 1060SOL     OW 3512   3.101   2.756   0.203
 1060SOL    HW1 3513   3.098   2.852   0.195
 1060SOL    HW2 3514   3.131   2.727   0.117
 1061SOL     OW 3515   4.209   0.666   0.734
 1061SOL    HW1 3516   4.184   0.576   0.712
 1061SOL    HW2 3517   4.303   0.661   0.753
 1062SOL     OW 3518   4.216   2.388   2.040
 1062SOL    HW1 3519   4.272   2.430   2.105
 1062SOL    HW2 3520   4.213   2.449   1.967
 1063SOL     OW 3521   4.569   3.328   3.959
 1063SOL    HW1 3522   4.644   3.333   3.901
 1063SOL    HW2 3523   4.605   3.298   4.043
 1064SOL     OW 3524   7.166   0.103   2.537
 1064SOL    HW1 3525   7.176   0.070   2.626
 1064SOL    HW2 3526   7.248   0.148   2.518
 1065SOL     OW 3527   5.475   4.269   5.149
 1065SOL    HW1 3528   1.760   0.580   0.042
 1065SOL    HW2 3529   1.884   0.663   0.066
 1066SOL     OW 3530   3.510   3.104   3.014
 1066SOL    HW1 3531   3.434   3.139   3.061
 1066SOL    HW2 3532   3.568   3.073   3.084
 1067SOL     OW 3533   4.358   6.654   1.568
 1067SOL    HW1 3534   4.439   6.640   1.617
 1067SOL    HW2 3535   4.345   6.748   1.569
 1068SOL     OW 3536   5.364   2.996   0.518
 1068SOL    HW1 3537   5.455   3.016   0.541
 1068SOL    HW2 3538   5.313   3.024   0.594
 1069SOL     OW 3539   2.697   5.907   1.360
 1069SOL    HW1 3540   2.723   5.998   1.346
 1069SOL    HW2 3541   2.779   5.859   1.367
 1070SOL     OW 3542   4.237   0.598   4.507
 1070SOL    HW1 3543   4.295   0.652   4.455
 1070SOL    HW2 3544   4.149   0.621   4.478
 1071SOL     OW 3545   6.990   5.373   3.378
 1071SOL    HW1 3546   7.035   5.456   3.391
 1071SOL    HW2 3547   7.053   5.306   3.405
 1072SOL     OW 3548   4.381   0.462   2.739
 1072SOL    HW1 3549   4.334   0.380   2.720
 1072SOL    HW2 3550   4.467   0.434   2.769
 1073SOL     OW 3551   3.570   0.333   0.649
 1073SOL    HW1 3552   3.533   0.389   0.717
 1073SOL    HW2 3553   3.505   0.264   0.636
 1074SOL     OW 3554   2.332   3.244   1.510
 1074SOL    HW1 3555   2.277   3.269   1.584
 1074SOL    HW2 3556   2.410   3.205   1.550
 1075SOL     OW 3557   4.490   3.142   0.905
 1075SOL    HW1 3558   4.469   3.175   0.992
 1075SOL    HW2 3559   4.581   3.112   0.912
 1076SOL     OW 3560   5.359   4.097   1.611
 1076SOL    HW1 3561   5.317   4.073   1.528
 1076SOL    HW2 3562   5.451   4.076   1.598
 1077SOL     OW 3563   2.907   4.512   2.739
 1077SOL    HW1 3564   2.907   4.519   2.643
 1077SOL    HW2 3565   2.956   4.432   2.756
 1078SOL     OW 3566   5.791   7.173   1.623
 1078SOL    HW1 3567   5.721   7.125   1.666
 1078SOL    HW2 3568   5.856   7.107   1.601
 1079SOL     OW 3569   4.720   0.702   1.481
 1079SOL    HW1 3570   4.785   0.772   1.483
 1079SOL    HW2 3571   4.636   0.747   1.477
 1080SOL     OW 3572   4.991   0.928   3.434
 1080SOL    HW1 3573   5.010   0.878   3.354
 1080SOL    HW2 3574   4.967   1.015   3.403
 1081SOL     OW 3575   6.719   1.466   1.908
 1081SOL    HW1 3576   6.657   1.473   1.835
 1081SOL    HW2 3577   6.715   1.551   1.951
 1082SOL     OW 3578   3.200   2.797   0.982
 1082SOL    HW1 3579   3.226   2.828   1.069
 1082SOL    HW2 3580   3.106   2.813   0.978
 1083SOL     OW 3581   5.178   3.462   2.104
 1083SOL    HW1 3582   5.202   3.546   2.064
 1083SOL    HW2 3583   5.174   3.481   2.198
 1084SOL     OW 3584   5.041   4.660   5.012
 1084SOL    HW1 3585   4.973   4.607   5.053
 1084SOL    HW2 3586   4.994   4.711   4.946
 1085SOL     OW 3587   5.367   4.743   2.562
 1085SOL    HW1 3588   5.462   4.741   2.552
 1085SOL    HW2 3589   5.349   4.827   2.603
 1086SOL     OW 3590   6.874   3.802   1.362
 1086SOL    HW1 3591   6.946   3.865   1.372
 1086SOL    HW2 3592   6.912   3.718   1.389
 1087SOL     OW 3593   3.411   0.453   0.848
 1087SOL    HW1 3594   3.438   0.499   0.928
 1087SOL    HW2 3595   3.355   0.382   0.879
 1088SOL     OW 3596   5.725   3.897   2.350
 1088SOL    HW1 3597   5.663   3.968   2.332
 1088SOL    HW2 3598   5.790   3.936   2.407
 1089SOL     OW 3599   6.555   1.205   2.207
 1089SOL    HW1 3600   6.606   1.197   2.126
 1089SOL    HW2 3601   6.618   1.235   2.273
 1090SOL     OW 3602   6.306   6.518   0.744
 1090SOL    HW1 3603   6.238   6.570   0.701
 1090SOL    HW2 3604   6.269   6.429   0.747
 1091SOL     OW 3605   7.083   6.811   0.953
 1091SOL    HW1 3606   7.061   6.889   0.902
 1091SOL    HW2 3607   7.166   6.832   0.996
 1092SOL     OW 3608   4.934   5.604   0.755
 1092SOL    HW1 3609   4.854   5.586   0.803
 1092SOL    HW2 3610   4.922   5.561   0.670
 1093SOL     OW 3611   3.897   7.166   2.832
 1093SOL    HW1 3612   3.865   7.158   2.922
 1093SOL    HW2 3613   3.889   7.079   2.795
 1094SOL     OW 3614   5.803   1.773   2.828
 1094SOL    HW1 3615   5.888   1.813   2.844
 1094SOL    HW2 3616   5.808   1.739   2.739
 1095SOL     OW 3617   4.419   4.736   4.409
 1095SOL    HW1 3618   4.325   4.745   4.394
 1095SOL    HW2 3619   4.453   4.704   4.325
 1096SOL     OW 3620   6.674   6.340   3.192
 1096SOL    HW1 3621   6.630   6.422   3.172
 1096SOL    HW2 3622   6.667   6.331   3.287
 1097SOL     OW 3623   7.275   2.789   2.281
 1097SOL    HW1 3624   7.186   2.778   2.313
 1097SOL    HW2 3625   7.273   2.759   2.190
 1098SOL     OW 3626   4.650   6.183   4.095
 1098SOL    HW1 3627   4.618   6.112   4.040
 1098SOL    HW2 3628   4.577   6.201   4.155
 1099SOL     OW 3629   5.920   6.851   1.368
 1099SOL    HW1 3630   5.845   6.905   1.343
 1099SOL    HW2 3631   5.948   6.887   1.452
 1100SOL     OW 3632   1.627   6.580   0.695
 1100SOL    HW1 3633   1.620   6.553   0.603
 1100SOL    HW2 3634   1.650   6.500   0.742
 1101SOL     OW 3635   4.942   4.002   4.477
 1101SOL    HW1 3636   4.972   4.084   4.439
 1101SOL    HW2 3637   4.891   4.028   4.554
 1102SOL     OW 3638   5.580   3.269   2.266
 1102SOL    HW1 3639   5.593   3.331   2.338
 1102SOL    HW2 3640   5.485   3.264   2.255
 1103SOL     OW 3641   0.016   3.009   2.447
 1103SOL    HW1 3642   0.050   2.984   2.533
 1103SOL    HW2 3643   0.012   2.927   2.398
 1104SOL     OW 3644   5.385   0.370   0.863
 1104SOL    HW1 3645   5.443   0.431   0.908
 1104SOL    HW2 3646   5.422   0.283   0.881
 1105SOL     OW 3647   3.753   2.745   4.289
 1105SOL    HW1 3648   3.754   2.662   4.338
 1105SOL    HW2 3649   3.671   2.786   4.314
 1106SOL     OW 3650   5.812   3.700   3.309
 1106SOL    HW1 3651   5.901   3.667   3.297
 1106SOL    HW2 3652   5.795   3.752   3.230
 1107SOL     OW 3653   7.226   2.797   1.341
 1107SOL    HW1 3654   7.170   2.837   1.275
 1107SOL    HW2 3655   7.269   2.724   1.295
 1108SOL     OW 3656   5.746   0.559   3.902
 1108SOL    HW1 3657   5.673   0.538   3.961
 1108SOL    HW2 3658   5.757   0.654   3.908
 1109SOL     OW 3659   2.882   3.378   1.925
 1109SOL    HW1 3660   2.845   3.394   2.012
 1109SOL    HW2 3661   2.920   3.461   1.898
 1110SOL     OW 3662   6.887   6.492   2.785
 1110SOL    HW1 3663   6.830   6.538   2.847
 1110SOL    HW2 3664   6.961   6.552   2.773
 1111SOL     OW 3665   7.041   1.519   1.639
 1111SOL    HW1 3666   7.025   1.526   1.545
 1111SOL    HW2 3667   6.986   1.587   1.678
 1112SOL     OW 3668   5.704   5.981   4.473
 1112SOL    HW1 3669   5.785   5.955   4.517
 1112SOL    HW2 3670   5.636   5.970   4.540
 1113SOL     OW 3671   6.166   0.501   3.039
 1113SOL    HW1 3672   6.081   0.464   3.065
 1113SOL    HW2 3673   6.147   0.593   3.021
 1114SOL     OW 3674   0.165   5.009   3.119
 1114SOL    HW1 3675   0.138   4.944   3.054
 1114SOL    HW2 3676   0.167   4.961   3.201
 1115SOL     OW 3677   4.435   0.153   1.226
 1115SOL    HW1 3678   4.419   0.065   1.195
 1115SOL    HW2 3679   4.362   0.205   1.190
 1116SOL     OW 3680   1.975   2.292   5.097
 1116SOL    HW1 3681   2.055   2.262   5.054
 1116SOL    HW2 3682   1.909   2.228   5.071
 1117SOL     OW 3683   3.014   4.960   2.661
 1117SOL    HW1 3684   2.972   4.922   2.738
 1117SOL    HW2 3685   3.040   4.885   2.608
 1118SOL     OW 3686   5.299   4.103   2.682
 1118SOL    HW1 3687   5.322   4.031   2.624
 1118SOL    HW2 3688   5.297   4.065   2.770
 1119SOL     OW 3689   3.120   1.638   0.217
 1119SOL    HW1 3690   3.030   1.651   0.188
 1119SOL    HW2 3691   3.114   1.618   0.310
 1120SOL     OW 3692   4.481   4.563   1.057
 1120SOL    HW1 3693   4.555   4.622   1.070
 1120SOL    HW2 3694   4.517   4.475   1.068
 1121SOL     OW 3695   1.872   6.605   1.667
 1121SOL    HW1 3696   1.830   6.548   1.602
 1121SOL    HW2 3697   1.956   6.564   1.684
 1122SOL     OW 3698   2.938   6.549   0.799
 1122SOL    HW1 3699   2.938   6.641   0.824
 1122SOL    HW2 3700   3.031   6.525   0.797
 1123SOL     OW 3701   6.427   1.778   3.002
 1123SOL    HW1 3702   6.429   1.866   2.964
 1123SOL    HW2 3703   6.334   1.759   3.013
 1124SOL     OW 3704   0.569   5.265   5.153
 1124SOL    HW1 3705   0.504   5.319   5.109
 1124SOL    HW2 3706   4.208   1.647   0.092
 1125SOL     OW 3707   3.300   0.053   1.456
 1125SOL    HW1 3708   3.336   0.074   1.542
 1125SOL    HW2 3709   3.265   7.252   1.465
 1126SOL     OW 3710   6.179   2.648   1.425
 1126SOL    HW1 3711   6.135   2.623   1.344
 1126SOL    HW2 3712   6.107   2.671   1.484
 1127SOL     OW 3713   5.592   6.859   0.620
 1127SOL    HW1 3714   5.523   6.839   0.683
 1127SOL    HW2 3715   5.601   6.954   0.623
 1128SOL     OW 3716   3.578   3.633   2.726
 1128SOL    HW1 3717   3.619   3.690   2.660
 1128SOL    HW2 3718   3.577   3.686   2.806
 1129SOL     OW 3719   5.622   4.358   1.581
 1129SOL    HW1 3720   5.630   4.262   1.580
 1129SOL    HW2 3721   5.529   4.375   1.594
 1130SOL     OW 3722   4.201   7.262   4.286
 1130SOL    HW1 3723   4.158   7.221   4.211
 1130SOL    HW2 3724   4.146   7.238   4.361
 1131SOL     OW 3725   0.366   4.530   0.448
 1131SOL    HW1 3726   0.410   4.504   0.529
 1131SOL    HW2 3727   0.338   4.448   0.408
 1132SOL     OW 3728   1.000   4.823   3.869
 1132SOL    HW1 3729   0.947   4.856   3.796
 1132SOL    HW2 3730   0.941   4.767   3.919
 1133SOL     OW 3731   2.367   3.615   2.814
 1133SOL    HW1 3732   2.405   3.528   2.800
 1133SOL    HW2 3733   2.342   3.643   2.726
 1134SOL     OW 3734   6.040   3.919   0.567
 1134SOL    HW1 3735   6.018   3.946   0.478
 1134SOL    HW2 3736   6.030   3.823   0.566
 1135SOL     OW 3737   2.804   5.433   3.520
 1135SOL    HW1 3738   2.789   5.502   3.584
 1135SOL    HW2 3739   2.717   5.410   3.488
 1136SOL     OW 3740   1.042   0.752   0.450
 1136SOL    HW1 3741   1.024   0.676   0.506
 1136SOL    HW2 3742   0.962   0.762   0.398
 1137SOL     OW 3743   5.875   2.202   4.128
 1137SOL    HW1 3744   5.927   2.259   4.072
 1137SOL    HW2 3745   5.803   2.259   4.159
 1138SOL     OW 3746   3.167   6.793   1.539
 1138SOL    HW1 3747   3.239   6.772   1.599
 1138SOL    HW2 3748   3.146   6.710   1.497
 1139SOL     OW 3749   4.064   0.525   2.062
 1139SOL    HW1 3750   4.027   0.602   2.020
 1139SOL    HW2 3751   3.988   0.468   2.079
 1140SOL     OW 3752   4.365   3.148   3.933
 1140SOL    HW1 3753   4.432   3.216   3.945
 1140SOL    HW2 3754   4.414   3.066   3.933
 1141SOL     OW 3755   4.611   2.754   4.330
 1141SOL    HW1 3756   4.671   2.723   4.398
 1141SOL    HW2 3757   4.627   2.697   4.255
 1142SOL     OW 3758   4.014   2.031   1.178
 1142SOL    HW1 3759   4.083   2.042   1.114
 1142SOL    HW2 3760   3.995   2.119   1.210
 1143SOL     OW 3761   6.603   3.240   4.825
 1143SOL    HW1 3762   6.597   3.333   4.847
 1143SOL    HW2 3763   6.694   3.217   4.846
 1144SOL     OW 3764   4.563   2.199   2.066
 1144SOL    HW1 3765   4.594   2.109   2.062
 1144SOL    HW2 3766   4.496   2.205   1.998
 1145SOL     OW 3767   5.463   4.445   4.374
 1145SOL    HW1 3768   5.486   4.372   4.317
 1145SOL    HW2 3769   5.532   4.510   4.358
 1146SOL     OW 3770   5.282   2.131   2.257
 1146SOL    HW1 3771   5.376   2.116   2.259
 1146SOL    HW2 3772   5.246   2.058   2.206
 1147SOL     OW 3773   2.714   4.480   2.933
 1147SOL    HW1 3774   2.776   4.497   2.862
 1147SOL    HW2 3775   2.732   4.390   2.959
 1148SOL     OW 3776   5.840   2.548   4.044
 1148SOL    HW1 3777   5.812   2.574   4.131
 1148SOL    HW2 3778   5.869   2.630   4.003
 1149SOL     OW 3779   3.656   5.276   0.565
 1149SOL    HW1 3780   3.618   5.197   0.529
 1149SOL    HW2 3781   3.697   5.320   0.490
 1150SOL     OW 3782   4.994   3.070   3.296
 1150SOL    HW1 3783   5.057   3.025   3.241
 1150SOL    HW2 3784   5.020   3.049   3.386
 1151SOL     OW 3785   7.085   6.338   3.178
 1151SOL    HW1 3786   7.053   6.333   3.268
 1151SOL    HW2 3787   7.118   6.250   3.159
 1152SOL     OW 3788   5.421   2.835   1.794
 1152SOL    HW1 3789   5.450   2.908   1.848
 1152SOL    HW2 3790   5.454   2.855   1.707
 1153SOL     OW 3791   7.232   6.986   3.015
 1153SOL    HW1 3792   0.011   6.981   2.947
 1153SOL    HW2 3793   7.157   6.938   2.979
 1154SOL     OW 3794   3.907   2.290   2.923
 1154SOL    HW1 3795   3.902   2.364   2.863
 1154SOL    HW2 3796   3.966   2.319   2.993
 1155SOL     OW 3797   3.772   4.824   2.079
 1155SOL    HW1 3798   3.849   4.771   2.057
 1155SOL    HW2 3799   3.705   4.760   2.102
 1156SOL     OW 3800   5.358   3.839   2.267
 1156SOL    HW1 3801   5.370   3.917   2.213
 1156SOL    HW2 3802   5.264   3.824   2.267
 1157SOL     OW 3803   6.245   2.999   1.575
 1157SOL    HW1 3804   6.296   3.064   1.624
 1157SOL    HW2 3805   6.187   2.960   1.640
 1158SOL     OW 3806   6.995   1.280   0.879
 1158SOL    HW1 3807   6.952   1.279   0.794
 1158SOL    HW2 3808   7.040   1.196   0.886
 1159SOL     OW 3809   4.625   5.132   1.319
 1159SOL    HW1 3810   4.705   5.161   1.276
 1159SOL    HW2 3811   4.567   5.108   1.246
 1160SOL     OW 3812   4.523   4.636   4.172
 1160SOL    HW1 3813   4.611   4.620   4.138
 1160SOL    HW2 3814   4.485   4.699   4.109
 1161SOL     OW 3815   5.200   2.695   3.190
 1161SOL    HW1 3816   5.175   2.782   3.158
 1161SOL    HW2 3817   5.127   2.639   3.166
 1162SOL     OW 3818   6.543   0.341   1.106
 1162SOL    HW1 3819   6.505   0.403   1.168
 1162SOL    HW2 3820   6.618   0.388   1.069
 1163SOL     OW 3821   5.338   2.079   1.921
 1163SOL    HW1 3822   5.419   2.028   1.926
 1163SOL    HW2 3823   5.366   2.169   1.936
 1164SOL     OW 3824   2.503   2.293   1.639
 1164SOL    HW1 3825   2.485   2.240   1.561
 1164SOL    HW2 3826   2.428   2.351   1.647
 1165SOL     OW 3827   5.267   0.486   4.018
 1165SOL    HW1 3828   5.237   0.429   3.947
 1165SOL    HW2 3829   5.240   0.574   3.991
 1166SOL     OW 3830   4.060   3.715   4.168
 1166SOL    HW1 3831   4.091   3.799   4.134
 1166SOL    HW2 3832   3.983   3.736   4.220
 1167SOL     OW 3833   5.573   6.055   4.074
 1167SOL    HW1 3834   5.540   5.965   4.074
 1167SOL    HW2 3835   5.496   6.110   4.089
 1168SOL     OW 3836   6.690   1.069   3.918
 1168SOL    HW1 3837   6.696   1.071   4.014
 1168SOL    HW2 3838   6.734   1.150   3.890
 1169SOL     OW 3839   1.622   2.178   4.979
 1169SOL    HW1 3840   1.711   2.144   4.966
 1169SOL    HW2 3841   1.587   2.187   4.890
 1170SOL     OW 3842   2.039   3.268   2.250
 1170SOL    HW1 3843   1.999   3.235   2.330
 1170SOL    HW2 3844   1.979   3.241   2.180
 1171SOL     OW 3845   6.151   4.762   0.367
 1171SOL    HW1 3846   6.069   4.746   0.321
 1171SOL    HW2 3847   6.125   4.773   0.459
 1172SOL     OW 3848   7.068   0.574   1.282
 1172SOL    HW1 3849   7.084   0.481   1.296
 1172SOL    HW2 3850   7.105   0.617   1.359
 1173SOL     OW 3851   7.036   6.801   2.954
 1173SOL    HW1 3852   7.025   6.735   3.022
 1173SOL    HW2 3853   7.067   6.751   2.878
 1174SOL     OW 3854   7.172   6.034   1.436
 1174SOL    HW1 3855   7.077   6.029   1.421
 1174SOL    HW2 3856   7.187   5.971   1.507
 1175SOL     OW 3857   2.862   6.636   0.240
 1175SOL    HW1 3858   2.854   6.546   0.272
 1175SOL    HW2 3859   2.955   6.657   0.249
 1176SOL     OW 3860   6.869   5.725   1.390
 1176SOL    HW1 3861   6.812   5.700   1.317
 1176SOL    HW2 3862   6.892   5.816   1.371
 1177SOL     OW 3863   1.135   6.385   3.863
 1177SOL    HW1 3864   1.192   6.459   3.881
 1177SOL    HW2 3865   1.076   6.381   3.939
 1178SOL     OW 3866   3.083   3.033   0.173
 1178SOL    HW1 3867   3.109   3.107   0.118
 1178SOL    HW2 3868   3.114   3.055   0.260
 1179SOL     OW 3869   5.007   6.906   4.449
 1179SOL    HW1 3870   5.003   6.836   4.514
 1179SOL    HW2 3871   4.974   6.866   4.368
 1180SOL     OW 3872   3.671   4.824   2.530
 1180SOL    HW1 3873   3.702   4.874   2.454
 1180SOL    HW2 3874   3.611   4.883   2.574
 1181SOL     OW 3875   1.488   1.724   1.554
 1181SOL    HW1 3876   1.483   1.736   1.648
 1181SOL    HW2 3877   1.415   1.774   1.519
 1182SOL     OW 3878   3.137   5.748   4.751
 1182SOL    HW1 3879   3.203   5.801   4.795
 1182SOL    HW2 3880   3.062   5.750   4.810
 1183SOL     OW 3881   0.060   1.520   4.492
 1183SOL    HW1 3882   0.132   1.537   4.553
 1183SOL    HW2 3883   0.042   1.426   4.502
 1184SOL     OW 3884   1.300   4.459   4.451
 1184SOL    HW1 3885   1.268   4.394   4.513
 1184SOL    HW2 3886   1.395   4.447   4.450
 1185SOL     OW 3887   2.519   5.209   5.124
 1185SOL    HW1 3888   2.463   5.133   5.110
 1185SOL    HW2 3889   2.600   5.188   5.077
 1186SOL     OW 3890   4.831   2.595   1.964
 1186SOL    HW1 3891   4.880   2.578   1.884
 1186SOL    HW2 3892   4.897   2.608   2.032
 1187SOL     OW 3893   6.892   5.151   0.399
 1187SOL    HW1 3894   6.872   5.140   0.305
 1187SOL    HW2 3895   6.870   5.066   0.437
 1188SOL     OW 3896   6.735   1.323   2.388
 1188SOL    HW1 3897   6.668   1.389   2.402
 1188SOL    HW2 3898   6.749   1.285   2.475
 1189SOL     OW 3899   0.861   4.902   1.200
 1189SOL    HW1 3900   0.915   4.884   1.123
 1189SOL    HW2 3901   0.915   4.960   1.254
 1190SOL     OW 3902   6.200   2.511   4.170
 1190SOL    HW1 3903   6.226   2.454   4.242
 1190SOL    HW2 3904   6.199   2.599   4.208
 1191SOL     OW 3905   6.183   5.450   0.064
 1191SOL    HW1 3906   6.236   5.503   0.125
 1191SOL    HW2 3907   6.121   5.404   0.121
 1192SOL     OW 3908   4.862   6.947   4.827
 1192SOL    HW1 3909   4.954   6.962   4.804
 1192SOL    HW2 3910   4.846   7.004   4.902
 1193SOL     OW 3911   4.535   5.485   4.026
 1193SOL    HW1 3912   4.574   5.570   4.045
 1193SOL    HW2 3913   4.594   5.446   3.961
 1194SOL     OW 3914   5.008   3.393   1.225
 1194SOL    HW1 3915   5.091   3.431   1.197
 1194SOL    HW2 3916   5.031   3.339   1.301
 1195SOL     OW 3917   1.035   6.960   4.769
 1195SOL    HW1 3918   1.036   6.867   4.744
 1195SOL    HW2 3919   1.127   6.983   4.780
 1196SOL     OW 3920   3.634   1.072   1.721
 1196SOL    HW1 3921   3.693   1.045   1.652
 1196SOL    HW2 3922   3.673   1.152   1.756
 1197SOL     OW 3923   3.430   7.041   4.557
 1197SOL    HW1 3924   3.502   6.980   4.571
 1197SOL    HW2 3925   3.414   7.079   4.644
 1198SOL     OW 3926   4.754   3.905   3.050
 1198SOL    HW1 3927   4.760   3.837   3.117
 1198SOL    HW2 3928   4.675   3.954   3.073
 1199SOL     OW 3929   5.820   1.924   3.612
 1199SOL    HW1 3930   5.762   1.876   3.553
 1199SOL    HW2 3931   5.805   1.885   3.698
 1200SOL     OW 3932   5.737   0.946   2.213
 1200SOL    HW1 3933   5.808   0.987   2.164
 1200SOL    HW2 3934   5.657   0.984   2.178
 1201SOL     OW 3935   1.074   5.282   2.043
 1201SOL    HW1 3936   1.036   5.326   1.967
 1201SOL    HW2 3937   1.090   5.192   2.013
 1202SOL     OW 3938   4.403   0.331   3.193
 1202SOL    HW1 3939   4.315   0.320   3.160
 1202SOL    HW2 3940   4.450   0.252   3.165
 1203SOL     OW 3941   1.281   5.765   1.340
 1203SOL    HW1 3942   1.195   5.738   1.308
 1203SOL    HW2 3943   1.297   5.849   1.297
 1204SOL     OW 3944   3.555   4.000   1.259
 1204SOL    HW1 3945   3.613   4.023   1.331
 1204SOL    HW2 3946   3.505   4.080   1.242
 1205SOL     OW 3947   4.487   7.167   2.135
 1205SOL    HW1 3948   4.457   7.257   2.148
 1205SOL    HW2 3949   4.537   7.147   2.214
 1206SOL     OW 3950   2.462   1.403   0.113
 1206SOL    HW1 3951   2.392   1.465   0.089
 1206SOL    HW2 3952   2.483   1.359   0.030
 1207SOL     OW 3953   0.593   5.778   3.173
 1207SOL    HW1 3954   0.639   5.860   3.153
 1207SOL    HW2 3955   0.656   5.709   3.150
 1208SOL     OW 3956   7.130   6.258   0.483
 1208SOL    HW1 3957   7.180   6.296   0.410
 1208SOL    HW2 3958   7.110   6.333   0.539
 1209SOL     OW 3959   3.651   2.807   3.569
 1209SOL    HW1 3960   3.684   2.869   3.635
 1209SOL    HW2 3961   3.728   2.756   3.544
 1210SOL     OW 3962   1.863   4.831   0.680
 1210SOL    HW1 3963   1.818   4.812   0.762
 1210SOL    HW2 3964   1.795   4.867   0.623
 1211SOL     OW 3965   6.065   2.906   1.756
 1211SOL    HW1 3966   5.988   2.962   1.760
 1211SOL    HW2 3967   6.079   2.878   1.847
 1212SOL     OW 3968   5.550   0.092   3.227
 1212SOL    HW1 3969   5.594   0.170   3.192
 1212SOL    HW2 3970   5.597   0.018   3.187
 1213SOL     OW 3971   4.524   2.578   0.235
 1213SOL    HW1 3972   4.441   2.605   0.195
 1213SOL    HW2 3973   4.563   2.519   0.171
 1214SOL     OW 3974   6.507   4.427   1.408
 1214SOL    HW1 3975   6.558   4.442   1.488
 1214SOL    HW2 3976   6.424   4.473   1.424
 1215SOL     OW 3977   6.881   4.635   2.557
 1215SOL    HW1 3978   6.813   4.568   2.562
 1215SOL    HW2 3979   6.844   4.703   2.501
 1216SOL     OW 3980   3.721   4.821   3.297
 1216SOL    HW1 3981   3.744   4.740   3.252
 1216SOL    HW2 3982   3.629   4.837   3.274
 1217SOL     OW 3983   6.107   1.140   2.453
 1217SOL    HW1 3984   6.124   1.067   2.393
 1217SOL    HW2 3985   6.017   1.167   2.434
 1218SOL     OW 3986   3.547   4.388   4.144
 1218SOL    HW1 3987   3.559   4.403   4.050
 1218SOL    HW2 3988   3.607   4.317   4.165
 1219SOL     OW 3989   4.972   0.843   0.720
 1219SOL    HW1 3990   5.066   0.860   0.719
 1219SOL    HW2 3991   4.954   0.809   0.807
 1220SOL     OW 3992   5.408   5.517   2.720
 1220SOL    HW1 3993   5.336   5.515   2.782
 1220SOL    HW2 3994   5.469   5.450   2.751
 1221SOL     OW 3995   3.540   6.274   0.059
 1221SOL    HW1 3996   3.501   6.251   0.143
 1221SOL    HW2 3997   3.635   6.273   0.076
 1222SOL     OW 3998   0.160   3.738   4.664
 1222SOL    HW1 3999   0.082   3.788   4.641
 1222SOL    HW2 4000   0.222   3.756   4.593
 1223SOL     OW 4001   0.856   5.872   2.071
 1223SOL    HW1 4002   0.770   5.915   2.066
 1223SOL    HW2 4003   0.908   5.930   2.126
 1224SOL     OW 4004   6.690   4.811   3.262
 1224SOL    HW1 4005   6.739   4.890   3.281
 1224SOL    HW2 4006   6.657   4.782   3.347
 1225SOL     OW 4007   4.945   3.131   0.696
 1225SOL    HW1 4008   4.919   3.219   0.722
 1225SOL    HW2 4009   4.884   3.107   0.627
 1226SOL     OW 4010   6.356   5.046   0.035
 1226SOL    HW1 4011   2.656   1.460   5.138
 1226SOL    HW2 4012   6.434   5.098   0.056
 1227SOL     OW 4013   6.602   2.558   3.878
 1227SOL    HW1 4014   6.602   2.596   3.966
 1227SOL    HW2 4015   6.611   2.464   3.893
 1228SOL     OW 4016   4.489   6.220   1.562
 1228SOL    HW1 4017   4.463   6.215   1.470
 1228SOL    HW2 4018   4.528   6.134   1.581
 1229SOL     OW 4019   4.385   5.418   3.510
 1229SOL    HW1 4020   4.307   5.407   3.455
 1229SOL    HW2 4021   4.424   5.331   3.514
 1230SOL     OW 4022   1.259   5.619   3.930
 1230SOL    HW1 4023   1.174   5.608   3.887
 1230SOL    HW2 4024   1.320   5.633   3.858
 1231SOL     OW 4025   4.344   6.190   4.508
 1231SOL    HW1 4026   4.325   6.280   4.534
 1231SOL    HW2 4027   4.409   6.160   4.572
 1232SOL     OW 4028   1.633   5.472   3.874
 1232SOL    HW1 4029   1.728   5.479   3.882
 1232SOL    HW2 4030   1.619   5.411   3.802
 1233SOL     OW 4031   1.809   7.020   1.756
 1233SOL    HW1 4032   1.749   6.955   1.720
 1233SOL    HW2 4033   1.880   6.969   1.794
 1234SOL     OW 4034   4.810   5.023   4.261
 1234SOL    HW1 4035   4.747   5.061   4.322
 1234SOL    HW2 4036   4.827   4.935   4.295
 1235SOL     OW 4037   3.912   5.478   2.492
 1235SOL    HW1 4038   3.932   5.397   2.538
 1235SOL    HW2 4039   3.931   5.547   2.555
 1236SOL     OW 4040   4.938   0.566   2.789
 1236SOL    HW1 4041   4.954   0.527   2.875
 1236SOL    HW2 4042   4.848   0.544   2.768
 1237SOL     OW 4043   7.043   5.745   2.891
 1237SOL    HW1 4044   7.099   5.823   2.889
 1237SOL    HW2 4045   7.033   5.726   2.984
 1238SOL     OW 4046   5.560   7.179   3.850
 1238SOL    HW1 4047   5.612   7.146   3.777
 1238SOL    HW2 4048   5.469   7.160   3.825
 1239SOL     OW 4049   5.683   7.279   1.284
 1239SOL    HW1 4050   5.673   0.067   1.226
 1239SOL    HW2 4051   5.631   0.013   1.361
 1240SOL     OW 4052   5.144   1.284   2.330
 1240SOL    HW1 4053   5.223   1.232   2.319
 1240SOL    HW2 4054   5.166   1.368   2.290
 1241SOL     OW 4055   1.924   6.462   4.389
 1241SOL    HW1 4056   1.993   6.464   4.323
 1241SOL    HW2 4057   1.863   6.530   4.362
 1242SOL     OW 4058   0.498   5.984   3.557
 1242SOL    HW1 4059   0.471   5.893   3.544
 1242SOL    HW2 4060   0.576   5.994   3.502
 1243SOL     OW 4061   3.577   5.060   4.459
 1243SOL    HW1 4062   3.649   5.071   4.397
 1243SOL    HW2 4063   3.512   5.008   4.412
 1244SOL     OW 4064   1.473   2.910   0.645
 1244SOL    HW1 4065   1.449   2.987   0.592
 1244SOL    HW2 4066   1.404   2.905   0.712
 1245SOL     OW 4067   0.294   4.792   1.950
 1245SOL    HW1 4068   0.388   4.799   1.935
 1245SOL    HW2 4069   0.285   4.781   2.044
 1246SOL     OW 4070   7.218   4.030   2.217
 1246SOL    HW1 4071   7.136   4.037   2.168
 1246SOL    HW2 4072   7.207   4.092   2.290
 1247SOL     OW 4073   3.702   7.256   2.655
 1247SOL    HW1 4074   3.779   7.240   2.709
 1247SOL    HW2 4075   3.727   0.042   2.600
 1248SOL     OW 4076   1.150   3.907   0.057
 1248SOL    HW1 4077   4.855   0.300   5.147
 1248SOL    HW2 4078   1.137   3.977   0.122
 1249SOL     OW 4079   3.678   7.202   2.031
 1249SOL    HW1 4080   3.753   7.144   2.022
 1249SOL    HW2 4081   3.674   7.222   2.124
 1250SOL     OW 4082   4.816   3.700   3.781
 1250SOL    HW1 4083   4.790   3.696   3.873
 1250SOL    HW2 4084   4.883   3.632   3.771
 1251SOL     OW 4085   3.664   3.078   4.541
 1251SOL    HW1 4086   3.708   3.025   4.608
 1251SOL    HW2 4087   3.730   3.142   4.515
 1252SOL     OW 4088   0.567   1.808   0.976
 1252SOL    HW1 4089   0.524   1.838   1.056
 1252SOL    HW2 4090   0.647   1.860   0.971
 1253SOL     OW 4091   2.774   4.920   5.142
 1253SOL    HW1 4092   2.752   5.006   5.106
 1253SOL    HW2 4093   2.863   4.903   5.110
 1254SOL     OW 4094   1.422   1.714   1.128
 1254SOL    HW1 4095   1.407   1.657   1.053
 1254SOL    HW2 4096   1.461   1.657   1.194
 1255SOL     OW 4097   2.121   1.159   0.624
 1255SOL    HW1 4098   2.138   1.249   0.594
 1255SOL    HW2 4099   2.120   1.166   0.720
 1256SOL     OW 4100   7.182   4.205   4.934
 1256SOL    HW1 4101   7.125   4.149   4.881
 1256SOL    HW2 4102   7.172   4.173   5.023
 1257SOL     OW 4103   4.722   5.457   4.925
 1257SOL    HW1 4104   4.719   5.491   4.836
 1257SOL    HW2 4105   4.761   5.528   4.976
 1258SOL     OW 4106   1.235   1.391   1.134
 1258SOL    HW1 4107   1.159   1.360   1.085
 1258SOL    HW2 4108   1.289   1.435   1.069
 1259SOL     OW 4109   3.085   1.114   3.591
 1259SOL    HW1 4110   3.160   1.055   3.594
 1259SOL    HW2 4111   3.123   1.200   3.570
 1260SOL     OW 4112   0.236   0.615   1.605
 1260SOL    HW1 4113   0.242   0.710   1.616
 1260SOL    HW2 4114   0.165   0.588   1.663
 1261SOL     OW 4115   0.879   3.022   3.140
 1261SOL    HW1 4116   0.875   3.117   3.143
 1261SOL    HW2 4117   0.927   2.997   3.219
 1262SOL     OW 4118   1.373   3.360   0.080
 1262SOL    HW1 4119   1.368   3.446   0.122
 1262SOL    HW2 4120   1.282   3.331   0.074
 1263SOL     OW 4121   1.170   3.244   1.787
 1263SOL    HW1 4122   1.154   3.333   1.755
 1263SOL    HW2 4123   1.121   3.188   1.727
 1264SOL     OW 4124   0.544   6.643   1.125
 1264SOL    HW1 4125   0.608   6.713   1.118
 1264SOL    HW2 4126   0.591   6.565   1.096
 1265SOL     OW 4127   0.780   0.358   0.929
 1265SOL    HW1 4128   0.867   0.332   0.899
 1265SOL    HW2 4129   0.789   0.362   1.025
 1266SOL     OW 4130   6.486   1.272   1.536
 1266SOL    HW1 4131   6.503   1.255   1.628
 1266SOL    HW2 4132   6.453   1.362   1.533
 1267SOL     OW 4133   2.545   1.791   0.849
 1267SOL    HW1 4134   2.461   1.828   0.821
 1267SOL    HW2 4135   2.556   1.821   0.939
 1268SOL     OW 4136   3.078   1.927   3.884
 1268SOL    HW1 4137   3.025   1.866   3.935
 1268SOL    HW2 4138   3.014   1.979   3.836
 1269SOL     OW 4139   4.983   1.781   0.822
 1269SOL    HW1 4140   5.006   1.689   0.818
 1269SOL    HW2 4141   5.064   1.825   0.848
 1270SOL     OW 4142   1.727   2.204   2.075
 1270SOL    HW1 4143   1.691   2.205   2.164
 1270SOL    HW2 4144   1.736   2.296   2.051
 1271SOL     OW 4145   0.086   0.598   0.444
 1271SOL    HW1 4146   0.035   0.669   0.407
 1271SOL    HW2 4147   0.171   0.637   0.463
 1272SOL     OW 4148   1.820   6.407   1.476
 1272SOL    HW1 4149   1.877   6.335   1.450
 1272SOL    HW2 4150   1.826   6.470   1.404
 1273SOL     OW 4151   3.315   4.678   3.889
 1273SOL    HW1 4152   3.315   4.602   3.831
 1273SOL    HW2 4153   3.276   4.748   3.837
 1274SOL     OW 4154   1.845   1.671   0.541
 1274SOL    HW1 4155   1.813   1.716   0.463
 1274SOL    HW2 4156   1.784   1.597   0.553
 1275SOL     OW 4157   0.831   1.594   0.105
 1275SOL    HW1 4158   0.797   1.538   0.035
 1275SOL    HW2 4159   0.828   1.683   0.069
 1276SOL     OW 4160   5.843   5.084   4.873
 1276SOL    HW1 4161   5.916   5.033   4.838
 1276SOL    HW2 4162   5.876   5.120   4.955
 1277SOL     OW 4163   2.662   0.496   0.729
 1277SOL    HW1 4164   2.653   0.547   0.649
 1277SOL    HW2 4165   2.661   0.405   0.700
 1278SOL     OW 4166   5.759   1.183   1.690
 1278SOL    HW1 4167   5.826   1.114   1.689
 1278SOL    HW2 4168   5.744   1.199   1.783
 1279SOL     OW 4169   6.624   2.291   0.586
 1279SOL    HW1 4170   6.636   2.311   0.493
 1279SOL    HW2 4171   6.529   2.284   0.597
 1280SOL     OW 4172   7.223   1.231   1.404
 1280SOL    HW1 4173   7.163   1.172   1.359
 1280SOL    HW2 4174   0.022   1.204   1.373
 1281SOL     OW 4175   4.473   4.209   4.889
 1281SOL    HW1 4176   4.562   4.180   4.912
 1281SOL    HW2 4177   4.416   4.157   4.946
 1282SOL     OW 4178   4.150   5.293   5.038
 1282SOL    HW1 4179   4.158   5.384   5.007
 1282SOL    HW2 4180   4.152   5.300   5.133
 1283SOL     OW 4181   3.643   4.113   4.696
 1283SOL    HW1 4182   3.614   4.190   4.648
 1283SOL    HW2 4183   3.678   4.147   4.778
 1284SOL     OW 4184   0.633   1.549   3.245
 1284SOL    HW1 4185   0.556   1.514   3.289
 1284SOL    HW2 4186   0.598   1.604   3.175
 1285SOL     OW 4187   0.836   0.757   1.084
 1285SOL    HW1 4188   0.872   0.726   1.001
 1285SOL    HW2 4189   0.759   0.807   1.060
 1286SOL     OW 4190   1.221   1.880   1.227
 1286SOL    HW1 4191   1.253   1.966   1.199
 1286SOL    HW2 4192   1.283   1.818   1.189
 1287SOL     OW 4193   1.496   0.064   0.146
 1287SOL    HW1 4194   1.486   0.021   0.061
 1287SOL    HW2 4195   1.579   0.112   0.139
 1288SOL     OW 4196   0.573   0.610   0.051
 1288SOL    HW1 4197   0.596   0.692   0.008
 1288SOL    HW2 4198   0.477   0.608   0.047
 1289SOL     OW 4199   0.926   0.244   1.401
 1289SOL    HW1 4200   1.009   0.208   1.433
 1289SOL    HW2 4201   0.860   0.186   1.438
 1290SOL     OW 4202   4.513   6.934   3.328
 1290SOL    HW1 4203   4.565   6.884   3.391
 1290SOL    HW2 4204   4.484   6.869   3.263
 1291SOL     OW 4205   0.855   6.164   2.922
 1291SOL    HW1 4206   0.795   6.197   2.856
 1291SOL    HW2 4207   0.940   6.202   2.899
 1292SOL     OW 4208   0.068   0.841   1.406
 1292SOL    HW1 4209   0.127   0.855   1.480
 1292SOL    HW2 4210   7.283   0.790   1.443
 1293SOL     OW 4211   3.043   1.177   1.838
 1293SOL    HW1 4212   3.075   1.091   1.865
 1293SOL    HW2 4213   3.094   1.239   1.889
 1294SOL     OW 4214   6.938   5.677   0.706
 1294SOL    HW1 4215   6.923   5.767   0.734
 1294SOL    HW2 4216   7.034   5.668   0.704
 1295SOL     OW 4217   2.423   6.637   0.741
 1295SOL    HW1 4218   2.379   6.702   0.685
 1295SOL    HW2 4219   2.467   6.578   0.679
 1296SOL     OW 4220   6.886   0.706   0.613
 1296SOL    HW1 4221   6.855   0.711   0.523
 1296SOL    HW2 4222   6.963   0.763   0.615
 1297SOL     OW 4223   2.485   2.133   1.857
 1297SOL    HW1 4224   2.515   2.192   1.927
 1297SOL    HW2 4225   2.485   2.187   1.779
 1298SOL     OW 4226   3.181   4.244   4.412
 1298SOL    HW1 4227   3.090   4.217   4.423
 1298SOL    HW2 4228   3.222   4.224   4.496
 1299SOL     OW 4229   7.197   6.902   1.576
 1299SOL    HW1 4230   7.110   6.884   1.609
 1299SOL    HW2 4231   7.224   6.820   1.534
 1300SOL     OW 4232   2.863   5.059   3.999
 1300SOL    HW1 4233   2.788   5.101   4.042
 1300SOL    HW2 4234   2.832   4.971   3.979
 1301SOL     OW 4235   6.093   6.670   0.613
 1301SOL    HW1 4236   6.066   6.581   0.591
 1301SOL    HW2 4237   6.021   6.725   0.580
 1302SOL     OW 4238   0.339   1.515   1.891
 1302SOL    HW1 4239   0.388   1.492   1.812
 1302SOL    HW2 4240   0.402   1.501   1.962
 1303SOL     OW 4241   0.796   1.003   0.593
 1303SOL    HW1 4242   0.716   1.049   0.617
 1303SOL    HW2 4243   0.770   0.912   0.584
 1304SOL     OW 4244   3.424   2.615   4.169
 1304SOL    HW1 4245   3.355   2.681   4.173
 1304SOL    HW2 4246   3.451   2.602   4.260
 1305SOL     OW 4247   3.209   2.739   2.031
 1305SOL    HW1 4248   3.259   2.789   2.096
 1305SOL    HW2 4249   3.269   2.671   2.001
 1306SOL     OW 4250   7.214   0.582   1.040
 1306SOL    HW1 4251   7.145   0.588   1.107
 1306SOL    HW2 4252   0.003   0.621   1.081
 1307SOL     OW 4253   0.976   0.321   0.449
 1307SOL    HW1 4254   1.001   0.349   0.361
 1307SOL    HW2 4255   1.038   0.251   0.471
 1308SOL     OW 4256   0.169   1.190   2.476
 1308SOL    HW1 4257   0.152   1.262   2.536
 1308SOL    HW2 4258   0.082   1.163   2.444
 1309SOL     OW 4259   6.755   3.070   0.471
 1309SOL    HW1 4260   6.694   3.139   0.444
 1309SOL    HW2 4261   6.766   3.083   0.565
 1310SOL     OW 4262   0.518   6.662   2.616
 1310SOL    HW1 4263   0.503   6.582   2.667
 1310SOL    HW2 4264   0.468   6.729   2.662
 1311SOL     OW 4265   1.472   2.173   2.763
 1311SOL    HW1 4266   1.527   2.100   2.735
 1311SOL    HW2 4267   1.522   2.251   2.739
 1312SOL     OW 4268   0.549   2.569   1.551
 1312SOL    HW1 4269   0.488   2.642   1.545
 1312SOL    HW2 4270   0.501   2.501   1.597
 1313SOL     OW 4271   4.885   1.820   4.844
 1313SOL    HW1 4272   4.922   1.804   4.931
 1313SOL    HW2 4273   4.905   1.740   4.795
 1314SOL     OW 4274   1.085   1.503   2.178
 1314SOL    HW1 4275   1.172   1.479   2.209
 1314SOL    HW2 4276   1.054   1.569   2.241
 1315SOL     OW 4277   7.107   1.025   0.940
 1315SOL    HW1 4278   7.147   0.952   0.892
 1315SOL    HW2 4279   7.034   0.985   0.988
 1316SOL     OW 4280   4.261   2.124   5.144
 1316SOL    HW1 4281   0.639   5.676   0.009
 1316SOL    HW2 4282   0.558   5.793   0.061
 1317SOL     OW 4283   0.844   7.117   2.008
 1317SOL    HW1 4284   0.773   7.120   2.071
 1317SOL    HW2 4285   0.853   7.024   1.986
 1318SOL     OW 4286   4.201   3.459   4.932
 1318SOL    HW1 4287   4.154   3.540   4.916
 1318SOL    HW2 4288   4.179   3.404   4.856
 1319SOL     OW 4289   6.430   7.238   0.704
 1319SOL    HW1 4290   6.504   7.213   0.759
 1319SOL    HW2 4291   6.353   7.209   0.754
 1320SOL     OW 4292   0.421   0.724   3.006
 1320SOL    HW1 4293   0.489   0.723   3.073
 1320SOL    HW2 4294   0.432   0.808   2.962
 1321SOL     OW 4295   0.758   2.536   0.848
 1321SOL    HW1 4296   0.813   2.476   0.798
 1321SOL    HW2 4297   0.677   2.542   0.798
 1322SOL     OW 4298   1.377   1.674   2.768
 1322SOL    HW1 4299   1.342   1.645   2.852
 1322SOL    HW2 4300   1.460   1.717   2.790
 1323SOL     OW 4301   4.741   4.911   4.636
 1323SOL    HW1 4302   4.765   4.996   4.673
 1323SOL    HW2 4303   4.648   4.920   4.615
 1324SOL     OW 4304   2.611   7.079   1.808
 1324SOL    HW1 4305   2.697   7.048   1.836
 1324SOL    HW2 4306   2.629   7.149   1.745
 1325SOL     OW 4307   2.929   4.159   4.452
 1325SOL    HW1 4308   2.835   4.174   4.450
 1325SOL    HW2 4309   2.938   4.064   4.452
 1326SOL     OW 4310   3.325   2.523   3.907
 1326SOL    HW1 4311   3.371   2.555   3.985
 1326SOL    HW2 4312   3.373   2.560   3.833
 1327SOL     OW 4313   5.031   3.742   4.726
 1327SOL    HW1 4314   5.089   3.741   4.650
 1327SOL    HW2 4315   5.079   3.793   4.792
 1328SOL     OW 4316   1.179   1.571   1.367
 1328SOL    HW1 4317   1.244   1.502   1.379
 1328SOL    HW2 4318   1.156   1.567   1.275
 1329SOL     OW 4319   4.549   5.960   4.335
 1329SOL    HW1 4320   4.477   5.961   4.272
 1329SOL    HW2 4321   4.529   5.886   4.393
 1330SOL     OW 4322   0.763   7.260   1.154
 1330SOL    HW1 4323   0.742   7.219   1.237
 1330SOL    HW2 4324   0.732   7.198   1.088
 1331SOL     OW 4325   1.712   0.515   0.390
 1331SOL    HW1 4326   1.656   0.581   0.432
 1331SOL    HW2 4327   1.801   0.539   0.415
 1332SOL     OW 4328   7.219   0.798   0.338
 1332SOL    HW1 4329   7.245   0.888   0.315
 1332SOL    HW2 4330   7.174   0.766   0.261
 1333SOL     OW 4331   6.840   0.021   0.949
 1333SOL    HW1 4332   6.906   0.021   0.880
 1333SOL    HW2 4333   6.844   0.109   0.986
 1334SOL     OW 4334   4.085   4.029   4.751
 1334SOL    HW1 4335   4.173   3.992   4.749
 1334SOL    HW2 4336   4.028   3.957   4.725
 1335SOL     OW 4337   5.414   2.345   0.659
 1335SOL    HW1 4338   5.423   2.258   0.621
 1335SOL    HW2 4339   5.377   2.329   0.746
 1336SOL     OW 4340   2.155   6.669   1.166
 1336SOL    HW1 4341   2.183   6.749   1.211
 1336SOL    HW2 4342   2.203   6.598   1.209
 1337SOL     OW 4343   5.290   5.675   4.967
 1337SOL    HW1 4344   5.353   5.671   4.894
 1337SOL    HW2 4345   5.330   5.735   5.029
 1338SOL     OW 4346   1.593   5.870   2.217
 1338SOL    HW1 4347   1.647   5.919   2.155
 1338SOL    HW2 4348   1.595   5.780   2.186
 1339SOL     OW 4349   0.468   0.335   0.985
 1339SOL    HW1 4350   0.475   0.277   1.060
 1339SOL    HW2 4351   0.506   0.285   0.912
 1340SOL     OW 4352   0.580   1.999   1.447
 1340SOL    HW1 4353   0.519   2.002   1.521
 1340SOL    HW2 4354   0.631   2.079   1.454
 1341SOL     OW 4355   5.468   3.791   4.996
 1341SOL    HW1 4356   5.481   3.755   4.909
 1341SOL    HW2 4357   5.489   3.884   4.988
 1342SOL     OW 4358   1.446   1.079   1.058
 1342SOL    HW1 4359   1.373   1.105   1.002
 1342SOL    HW2 4360   1.406   1.069   1.145
 1343SOL     OW 4361   0.584   6.422   1.487
 1343SOL    HW1 4362   0.595   6.499   1.543
 1343SOL    HW2 4363   0.490   6.414   1.475
 1344SOL     OW 4364   0.719   1.334   1.599
 1344SOL    HW1 4365   0.795   1.307   1.547
 1344SOL    HW2 4366   0.756   1.385   1.671
 1345SOL     OW 4367   7.206   6.400   4.695
 1345SOL    HW1 4368   7.229   6.401   4.788
 1345SOL    HW2 4369   7.116   6.369   4.693
 1346SOL     OW 4370   0.129   1.016   1.832
 1346SOL    HW1 4371   0.189   1.050   1.899
 1346SOL    HW2 4372   0.066   1.087   1.819
 1347SOL     OW 4373   3.542   4.107   4.365
 1347SOL    HW1 4374   3.543   4.179   4.429
 1347SOL    HW2 4375   3.606   4.133   4.299
 1348SOL     OW 4376   1.625   7.204   1.852
 1348SOL    HW1 4377   1.674   7.286   1.858
 1348SOL    HW2 4378   1.689   7.140   1.820
 1349SOL     OW 4379   0.809   0.653   3.568
 1349SOL    HW1 4380   0.841   0.740   3.546
 1349SOL    HW2 4381   0.888   0.599   3.574
 1350SOL     OW 4382   1.280   1.841   2.214
 1350SOL    HW1 4383   1.376   1.844   2.213
 1350SOL    HW2 4384   1.257   1.824   2.305
 1351SOL     OW 4385   4.813   4.569   5.141
 1351SOL    HW1 4386   4.751   4.611   5.082
 1351SOL    HW2 4387   1.123   0.848   0.020
 1352SOL     OW 4388   2.621   3.968   3.681
 1352SOL    HW1 4389   2.651   3.906   3.614
 1352SOL    HW2 4390   2.563   3.917   3.737
 1353SOL     OW 4391   1.587   1.484   2.158
 1353SOL    HW1 4392   1.584   1.491   2.062
 1353SOL    HW2 4393   1.496   1.468   2.183
 1354SOL     OW 4394   0.192   3.234   3.179
 1354SOL    HW1 4395   0.179   3.145   3.146
 1354SOL    HW2 4396   0.220   3.223   3.270
 1355SOL     OW 4397   0.362   0.094   0.175
 1355SOL    HW1 4398   0.424   0.120   0.108
 1355SOL    HW2 4399   0.396   0.132   0.256
 1356SOL     OW 4400   0.304   0.593   0.060
 1356SOL    HW1 4401   0.235   0.649   0.025
 1356SOL    HW2 4402   0.259   0.532   0.118
 1357SOL     OW 4403   1.363   2.057   0.291
 1357SOL    HW1 4404   1.409   2.007   0.358
 1357SOL    HW2 4405   1.291   2.100   0.337
 1358SOL     OW 4406   5.765   6.842   0.979
 1358SOL    HW1 4407   5.842   6.814   0.929
 1358SOL    HW2 4408   5.742   6.928   0.942
 1359SOL     OW 4409   6.907   6.242   1.615
 1359SOL    HW1 4410   6.985   6.296   1.605
 1359SOL    HW2 4411   6.856   6.259   1.535
 1360SOL     OW 4412   2.300   6.710   2.748
 1360SOL    HW1 4413   2.294   6.740   2.838
 1360SOL    HW2 4414   2.266   6.783   2.696
 1361SOL     OW 4415   4.651   5.738   4.061
 1361SOL    HW1 4416   4.615   5.821   4.031
 1361SOL    HW2 4417   4.737   5.733   4.019
 1362SOL     OW 4418   6.935   2.547   3.287
 1362SOL    HW1 4419   6.840   2.532   3.292
 1362SOL    HW2 4420   6.959   2.514   3.200
 1363SOL     OW 4421   0.806   6.896   1.379
 1363SOL    HW1 4422   0.776   6.866   1.293
 1363SOL    HW2 4423   0.901   6.904   1.370
 1364SOL     OW 4424   6.828   7.003   2.000
 1364SOL    HW1 4425   6.832   6.913   1.966
 1364SOL    HW2 4426   6.754   7.042   1.953
 1365SOL     OW 4427   7.285   2.165   0.329
 1365SOL    HW1 4428   7.282   2.070   0.333
 1365SOL    HW2 4429   0.020   2.192   0.418
 1366SOL     OW 4430   0.834   4.957   0.753
 1366SOL    HW1 4431   0.821   5.051   0.767
 1366SOL    HW2 4432   0.750   4.918   0.775
 1367SOL     OW 4433   6.800   0.711   0.346
 1367SOL    HW1 4434   6.828   0.786   0.293
 1367SOL    HW2 4435   6.843   0.635   0.306
 1368SOL     OW 4436   0.197   1.076   3.021
 1368SOL    HW1 4437   0.154   1.133   2.958
 1368SOL    HW2 4438   0.132   1.008   3.041
 1369SOL     OW 4439   0.184   7.178   2.041
 1369SOL    HW1 4440   0.225   7.170   1.955
 1369SOL    HW2 4441   0.094   7.205   2.023
 1370SOL     OW 4442   4.890   2.783   4.750
 1370SOL    HW1 4443   4.847   2.759   4.667
 1370SOL    HW2 4444   4.853   2.722   4.814
 1371SOL     OW 4445   3.088   1.716   1.639
 1371SOL    HW1 4446   3.159   1.749   1.584
 1371SOL    HW2 4447   3.010   1.761   1.607
 1372SOL     OW 4448   3.499   5.219   4.961
 1372SOL    HW1 4449   3.542   5.139   4.992
 1372SOL    HW2 4450   3.521   5.223   4.868
 1373SOL     OW 4451   3.994   3.878   3.852
 1373SOL    HW1 4452   4.049   3.907   3.925
 1373SOL    HW2 4453   3.927   3.822   3.892
 1374SOL     OW 4454   6.475   3.180   3.948
 1374SOL    HW1 4455   6.426   3.218   3.876
 1374SOL    HW2 4456   6.440   3.091   3.956
 1375SOL     OW 4457   1.377   1.517   0.936
 1375SOL    HW1 4458   1.312   1.536   0.868
 1375SOL    HW2 4459   1.449   1.474   0.890
 1376SOL     OW 4460   3.009   0.638   1.023
 1376SOL    HW1 4461   2.970   0.701   1.084
 1376SOL    HW2 4462   2.939   0.577   1.001
 1377SOL     OW 4463   0.543   6.482   2.835
 1377SOL    HW1 4464   0.530   6.431   2.916
 1377SOL    HW2 4465   0.585   6.563   2.864
 1378SOL     OW 4466   2.718   6.715   1.776
 1378SOL    HW1 4467   2.792   6.751   1.728
 1378SOL    HW2 4468   2.717   6.763   1.859
 1379SOL     OW 4469   0.001   1.193   1.067
 1379SOL    HW1 4470   7.226   1.135   1.024
 1379SOL    HW2 4471   0.035   1.142   1.141
 1380SOL     OW 4472   2.168   1.174   1.408
 1380SOL    HW1 4473   2.217   1.253   1.432
 1380SOL    HW2 4474   2.171   1.120   1.487
 1381SOL     OW 4475   6.458   6.995   0.207
 1381SOL    HW1 4476   6.373   6.958   0.229
 1381SOL    HW2 4477   6.485   7.043   0.286
 1382SOL     OW 4478   3.468   0.736   3.199
 1382SOL    HW1 4479   3.467   0.704   3.289
 1382SOL    HW2 4480   3.380   0.769   3.184
 1383SOL     OW 4481   6.844   0.779   3.639
 1383SOL    HW1 4482   6.918   0.723   3.661
 1383SOL    HW2 4483   6.793   0.785   3.720
 1384SOL     OW 4484   1.138   0.979   2.595
 1384SOL    HW1 4485   1.107   1.042   2.530
 1384SOL    HW2 4486   1.107   1.013   2.679
 1385SOL     OW 4487   3.624   4.349   3.876
 1385SOL    HW1 4488   3.548   4.291   3.867
 1385SOL    HW2 4489   3.653   4.363   3.786
 1386SOL     OW 4490   7.026   1.098   2.174
 1386SOL    HW1 4491   7.044   1.098   2.080
 1386SOL    HW2 4492   6.957   1.033   2.186
 1387SOL     OW 4493   1.956   2.062   2.110
 1387SOL    HW1 4494   1.878   2.111   2.085
 1387SOL    HW2 4495   1.957   2.065   2.205
 1388SOL     OW 4496   6.690   2.029   0.705
 1388SOL    HW1 4497   6.667   2.122   0.699
 1388SOL    HW2 4498   6.658   2.002   0.790
 1389SOL     OW 4499   0.496   0.003   0.648
 1389SOL    HW1 4500   0.571   7.231   0.656
 1389SOL    HW2 4501   0.521   0.080   0.698
 1390SOL     OW 4502   0.789   7.029   2.822
 1390SOL    HW1 4503   0.700   7.038   2.788
 1390SOL    HW2 4504   0.817   6.942   2.793
 1391SOL     OW 4505   0.468   1.175   1.811
 1391SOL    HW1 4506   0.410   1.168   1.888
 1391SOL    HW2 4507   0.451   1.263   1.777
 1392SOL     OW 4508   4.076   4.809   4.659
 1392SOL    HW1 4509   4.104   4.791   4.748
 1392SOL    HW2 4510   4.015   4.883   4.667
 1393SOL     OW 4511   6.870   0.928   0.198
 1393SOL    HW1 4512   6.937   0.991   0.172
 1393SOL    HW2 4513   6.789   0.979   0.198
 1394SOL     OW 4514   6.528   1.883   1.874
 1394SOL    HW1 4515   6.550   1.976   1.868
 1394SOL    HW2 4516   6.496   1.861   1.786
 1395SOL     OW 4517   0.490   1.871   0.714
 1395SOL    HW1 4518   0.518   1.843   0.802
 1395SOL    HW2 4519   0.400   1.900   0.726
 1396SOL     OW 4520   2.798   0.997   2.329
 1396SOL    HW1 4521   2.829   0.916   2.370
 1396SOL    HW2 4522   2.862   1.016   2.261
 1397SOL     OW 4523   7.243   7.230   0.586
 1397SOL    HW1 4524   0.041   7.271   0.601
 1397SOL    HW2 4525   7.264   7.138   0.568
 1398SOL     OW 4526   0.986   7.167   2.414
 1398SOL    HW1 4527   1.018   7.077   2.422
 1398SOL    HW2 4528   0.942   7.185   2.497
 1399SOL     OW 4529   7.280   0.557   1.739
 1399SOL    HW1 4530   7.238   0.493   1.797
 1399SOL    HW2 4531   0.014   0.630   1.797
 1400SOL     OW 4532   1.024   6.118   2.569
 1400SOL    HW1 4533   1.119   6.115   2.574
 1400SOL    HW2 4534   1.003   6.211   2.566
 1401SOL     OW 4535   6.957   5.924   4.745
 1401SOL    HW1 4536   7.005   5.991   4.794
 1401SOL    HW2 4537   6.878   5.908   4.797
 1402SOL     OW 4538   2.290   0.374   3.663
 1402SOL    HW1 4539   2.219   0.404   3.720
 1402SOL    HW2 4540   2.294   0.279   3.677
 1403SOL     OW 4541   0.225   2.015   1.466
 1403SOL    HW1 4542   0.146   2.064   1.486
 1403SOL    HW2 4543   0.278   2.021   1.546
 1404SOL     OW 4544   1.000   1.191   1.840
 1404SOL    HW1 4545   1.039   1.106   1.861
 1404SOL    HW2 4546   0.908   1.172   1.822
 1405SOL     OW 4547   0.516   4.963   0.517
 1405SOL    HW1 4548   0.546   4.872   0.528
 1405SOL    HW2 4549   0.530   5.003   0.602
 1406SOL     OW 4550   0.737   6.851   1.110
 1406SOL    HW1 4551   0.710   6.929   1.062
 1406SOL    HW2 4552   0.827   6.834   1.081
 1407SOL     OW 4553   0.755   1.022   1.548
 1407SOL    HW1 4554   0.813   1.083   1.503
 1407SOL    HW2 4555   0.781   0.936   1.518
 1408SOL     OW 4556   5.716   1.196   1.963
 1408SOL    HW1 4557   5.641   1.149   2.001
 1408SOL    HW2 4558   5.793   1.149   1.994
 1409SOL     OW 4559   6.684   0.863   1.943
 1409SOL    HW1 4560   6.771   0.877   1.907
 1409SOL    HW2 4561   6.625   0.893   1.874
 1410SOL     OW 4562   2.199   1.041   1.648
 1410SOL    HW1 4563   2.226   0.952   1.625
 1410SOL    HW2 4564   2.265   1.071   1.711
 1411SOL     OW 4565   4.910   6.107   4.145
 1411SOL    HW1 4566   4.824   6.139   4.120
 1411SOL    HW2 4567   4.935   6.160   4.220
 1412SOL     OW 4568   0.425   1.321   0.806
 1412SOL    HW1 4569   0.463   1.401   0.841
 1412SOL    HW2 4570   0.374   1.285   0.878
 1413SOL     OW 4571   1.939   0.265   1.395
 1413SOL    HW1 4572   1.848   0.264   1.365
 1413SOL    HW2 4573   1.976   0.343   1.353
 1414SOL     OW 4574   1.197   0.729   1.108
 1414SOL    HW1 4575   1.183   0.775   1.026
 1414SOL    HW2 4576   1.155   0.644   1.096
 1415SOL     OW 4577   4.808   1.091   1.189
 1415SOL    HW1 4578   4.856   1.009   1.173
 1415SOL    HW2 4579   4.876   1.157   1.198
 1416SOL     OW 4580   0.056   2.177   2.400
 1416SOL    HW1 4581   0.044   2.193   2.493
 1416SOL    HW2 4582   0.100   2.092   2.395
 1417SOL     OW 4583   0.446   0.516   1.457
 1417SOL    HW1 4584   0.390   0.546   1.529
 1417SOL    HW2 4585   0.387   0.465   1.401
 1418SOL     OW 4586   1.058   1.449   0.147
 1418SOL    HW1 4587   1.102   1.474   0.229
 1418SOL    HW2 4588   0.980   1.504   0.144
 1419SOL     OW 4589   0.529   0.382   1.828
 1419SOL    HW1 4590   0.527   0.477   1.820
 1419SOL    HW2 4591   0.590   0.353   1.761
 1420SOL     OW 4592   0.333   0.993   0.621
 1420SOL    HW1 4593   0.351   0.918   0.676
 1420SOL    HW2 4594   0.413   1.046   0.624
 1421SOL     OW 4595   3.044   5.356   4.912
 1421SOL    HW1 4596   2.988   5.413   4.965
 1421SOL    HW2 4597   3.131   5.394   4.919
 1422SOL     OW 4598   4.224   3.824   4.446
 1422SOL    HW1 4599   4.155   3.761   4.465
 1422SOL    HW2 4600   4.275   3.782   4.376
 1423SOL     OW 4601   0.531   2.135   1.036
 1423SOL    HW1 4602   0.614   2.106   0.999
 1423SOL    HW2 4603   0.505   2.065   1.096
 1424SOL     OW 4604   1.626   6.214   1.532
 1424SOL    HW1 4605   1.592   6.229   1.621
 1424SOL    HW2 4606   1.685   6.288   1.516
 1425SOL     OW 4607   6.476   0.322   1.470
 1425SOL    HW1 4608   6.499   0.247   1.415
 1425SOL    HW2 4609   6.455   0.391   1.407
 1426SOL     OW 4610   6.383   0.561   2.230
 1426SOL    HW1 4611   6.325   0.562   2.306
 1426SOL    HW2 4612   6.471   0.574   2.265
 1427SOL     OW 4613   6.768   6.622   1.543
 1427SOL    HW1 4614   6.699   6.626   1.476
 1427SOL    HW2 4615   6.725   6.584   1.619
 1428SOL     OW 4616   3.727   3.940   4.501
 1428SOL    HW1 4617   3.659   3.969   4.440
 1428SOL    HW2 4618   3.716   3.996   4.578
 1429SOL     OW 4619   1.174   6.931   1.726
 1429SOL    HW1 4620   1.188   6.882   1.645
 1429SOL    HW2 4621   1.169   7.022   1.698
 1430SOL     OW 4622   1.481   0.918   0.383
 1430SOL    HW1 4623   1.549   0.924   0.316
 1430SOL    HW2 4624   1.454   1.009   0.398
 1431SOL     OW 4625   0.707   1.569   0.347
 1431SOL    HW1 4626   0.763   1.610   0.413
 1431SOL    HW2 4627   0.759   1.572   0.267
 1432SOL     OW 4628   6.615   0.610   2.010
 1432SOL    HW1 4629   6.569   0.573   1.935
 1432SOL    HW2 4630   6.637   0.699   1.982
 1433SOL     OW 4631   5.246   3.671   3.813
 1433SOL    HW1 4632   5.204   3.756   3.804
 1433SOL    HW2 4633   5.340   3.690   3.804
 1434SOL     OW 4634   1.061   5.768   3.620
 1434SOL    HW1 4635   1.039   5.710   3.693
 1434SOL    HW2 4636   1.143   5.733   3.585
 1435SOL     OW 4637   3.713   0.442   2.554
 1435SOL    HW1 4638   3.719   0.509   2.622
 1435SOL    HW2 4639   3.622   0.447   2.523
 1436SOL     OW 4640   0.310   3.304   1.759
 1436SOL    HW1 4641   0.361   3.369   1.808
 1436SOL    HW2 4642   0.345   3.308   1.670
 1437SOL     OW 4643   0.977   1.658   0.928
 1437SOL    HW1 4644   0.930   1.655   1.011
 1437SOL    HW2 4645   0.974   1.750   0.902
 1438SOL     OW 4646   2.017   0.271   0.599
 1438SOL    HW1 4647   2.048   0.201   0.541
 1438SOL    HW2 4648   2.093   0.327   0.611
 1439SOL     OW 4649   1.545   1.964   1.150
 1439SOL    HW1 4650   1.621   1.981   1.094
 1439SOL    HW2 4651   1.517   1.876   1.126
 1440SOL     OW 4652   0.816   2.475   1.545
 1440SOL    HW1 4653   0.737   2.526   1.560
 1440SOL    HW2 4654   0.867   2.526   1.482
 1441SOL     OW 4655   5.287   1.813   0.867
 1441SOL    HW1 4656   5.379   1.791   0.874
 1441SOL    HW2 4657   5.272   1.826   0.773
 1442SOL     OW 4658   4.474   4.890   5.033
 1442SOL    HW1 4659   4.393   4.863   5.077
 1442SOL    HW2 4660   4.464   4.984   5.020
 1443SOL     OW 4661   1.979   1.529   2.173
 1443SOL    HW1 4662   1.948   1.442   2.146
 1443SOL    HW2 4663   2.064   1.512   2.214
 1444SOL     OW 4664   0.809   6.689   2.273
 1444SOL    HW1 4665   0.735   6.740   2.305
 1444SOL    HW2 4666   0.781   6.598   2.280
 1445SOL     OW 4667   6.489   0.900   0.997
 1445SOL    HW1 4668   6.489   0.867   0.907
 1445SOL    HW2 4669   6.481   0.995   0.988
 1446SOL     OW 4670   2.377   0.049   0.370
 1446SOL    HW1 4671   2.400   0.055   0.462
 1446SOL    HW2 4672   2.418   0.126   0.329
 1447SOL     OW 4673   0.791   1.256   2.415
 1447SOL    HW1 4674   0.758   1.276   2.328
 1447SOL    HW2 4675   0.717   1.274   2.473
 1448SOL     OW 4676   0.944   2.089   2.121
 1448SOL    HW1 4677   1.025   2.088   2.070
 1448SOL    HW2 4678   0.894   2.162   2.085
 1449SOL     OW 4679   0.703   1.753   1.422
 1449SOL    HW1 4680   0.656   1.836   1.421
 1449SOL    HW2 4681   0.771   1.763   1.488
 1450SOL     OW 4682   1.923   2.129   0.711
 1450SOL    HW1 4683   1.937   2.057   0.773
 1450SOL    HW2 4684   1.837   2.112   0.673
 1451SOL     OW 4685   4.826   3.933   4.161
 1451SOL    HW1 4686   4.877   3.890   4.230
 1451SOL    HW2 4687   4.795   4.014   4.201
 1452SOL     OW 4688   0.463   1.590   1.441
 1452SOL    HW1 4689   0.550   1.630   1.437
 1452SOL    HW2 4690   0.403   1.660   1.414
 1453SOL     OW 4691   0.542   2.010   0.486
 1453SOL    HW1 4692   0.634   1.988   0.470
 1453SOL    HW2 4693   0.519   1.960   0.565
 1454SOL     OW 4694   0.715   0.281   0.519
 1454SOL    HW1 4695   0.693   0.216   0.452
 1454SOL    HW2 4696   0.807   0.301   0.505
 1455SOL     OW 4697   0.602   6.968   0.361
 1455SOL    HW1 4698   0.650   7.050   0.346
 1455SOL    HW2 4699   0.616   6.918   0.281
 1456SOL     OW 4700   4.015   3.668   4.890
 1456SOL    HW1 4701   3.988   3.733   4.825
 1456SOL    HW2 4702   3.967   3.589   4.866
 1457SOL     OW 4703   1.269   1.132   0.642
 1457SOL    HW1 4704   1.197   1.072   0.623
 1457SOL    HW2 4705   1.308   1.151   0.557
 1458SOL     OW 4706   6.949   1.935   0.706
 1458SOL    HW1 4707   6.860   1.969   0.701
 1458SOL    HW2 4708   7.004   2.013   0.716
 1459SOL     OW 4709   0.848   0.793   0.255
 1459SOL    HW1 4710   0.823   0.876   0.214
 1459SOL    HW2 4711   0.765   0.752   0.278
 1460SOL     OW 4712   0.958   6.722   0.548
 1460SOL    HW1 4713   0.918   6.659   0.607
 1460SOL    HW2 4714   0.944   6.686   0.461
 1461SOL     OW 4715   5.476   4.022   4.384
 1461SOL    HW1 4716   5.382   4.018   4.365
 1461SOL    HW2 4717   5.505   4.102   4.340
 1462SOL     OW 4718   1.156   2.478   0.445
 1462SOL    HW1 4719   1.100   2.529   0.387
 1462SOL    HW2 4720   1.176   2.537   0.518
 1463SOL     OW 4721   1.020   0.276   0.839
 1463SOL    HW1 4722   1.101   0.319   0.811
 1463SOL    HW2 4723   1.039   0.183   0.831
 1464SOL     OW 4724   6.110   1.031   2.979
 1464SOL    HW1 4725   6.128   1.048   2.886
 1464SOL    HW2 4726   6.024   1.071   2.994
 1465SOL     OW 4727   5.744   1.066   4.055
 1465SOL    HW1 4728   5.712   1.016   4.130
 1465SOL    HW2 4729   5.777   1.147   4.092
 1466SOL     OW 4730   1.335   4.908   0.660
 1466SOL    HW1 4731   1.242   4.898   0.640
 1466SOL    HW2 4732   1.356   4.998   0.636
 1467SOL     OW 4733   1.811   1.813   4.698
 1467SOL    HW1 4734   1.736   1.827   4.756
 1467SOL    HW2 4735   1.788   1.860   4.618
 1468SOL     OW 4736   1.116   1.666   4.130
 1468SOL    HW1 4737   1.073   1.617   4.060
 1468SOL    HW2 4738   1.134   1.751   4.091
 1469SOL     OW 4739   1.526   1.548   1.323
 1469SOL    HW1 4740   1.529   1.605   1.400
 1469SOL    HW2 4741   1.472   1.474   1.349
 1470SOL     OW 4742   2.892   2.840   2.643
 1470SOL    HW1 4743   2.954   2.878   2.581
 1470SOL    HW2 4744   2.940   2.768   2.683
 1471SOL     OW 4745   7.155   7.208   2.319
 1471SOL    HW1 4746   7.138   7.267   2.392
 1471SOL    HW2 4747   7.073   7.159   2.308
 1472SOL     OW 4748   7.106   7.093   2.708
 1472SOL    HW1 4749   7.012   7.106   2.720
 1472SOL    HW2 4750   7.147   7.171   2.744
 1473SOL     OW 4751   1.571   1.135   1.754
 1473SOL    HW1 4752   1.613   1.141   1.669
 1473SOL    HW2 4753   1.564   1.041   1.771
 1474SOL     OW 4754   0.065   0.755   1.904
 1474SOL    HW1 4755   0.087   0.845   1.877
 1474SOL    HW2 4756   0.063   0.758   2.000
 1475SOL     OW 4757   2.992   1.790   3.022
 1475SOL    HW1 4758   2.898   1.777   3.010
 1475SOL    HW2 4759   3.025   1.811   2.934
 1476SOL     OW 4760   3.974   1.659   2.499
 1476SOL    HW1 4761   3.980   1.570   2.534
 1476SOL    HW2 4762   3.953   1.648   2.407
 1477SOL     OW 4763   6.100   0.637   3.685
 1477SOL    HW1 4764   6.032   0.572   3.668
 1477SOL    HW2 4765   6.082   0.668   3.774
 1478SOL     OW 4766   2.520   1.629   1.763
 1478SOL    HW1 4767   2.583   1.568   1.803
 1478SOL    HW2 4768   2.465   1.656   1.836
 1479SOL     OW 4769   0.773   1.168   3.907
 1479SOL    HW1 4770   0.831   1.132   3.840
 1479SOL    HW2 4771   0.724   1.093   3.940
 1480SOL     OW 4772   1.642   1.947   3.187
 1480SOL    HW1 4773   1.723   1.940   3.137
 1480SOL    HW2 4774   1.577   1.900   3.135
 1481SOL     OW 4775   0.231   2.397   2.799
 1481SOL    HW1 4776   0.259   2.425   2.712
 1481SOL    HW2 4777   0.283   2.449   2.859
 1482SOL     OW 4778   0.733   1.142   3.498
 1482SOL    HW1 4779   0.717   1.231   3.529
 1482SOL    HW2 4780   0.671   1.088   3.546
 1483SOL     OW 4781   0.040   2.701   3.287
 1483SOL    HW1 4782   7.286   2.673   3.369
 1483SOL    HW2 4783   0.034   2.797   3.288
 1484SOL     OW 4784   0.036   2.227   2.663
 1484SOL    HW1 4785   0.088   2.291   2.711
 1484SOL    HW2 4786   7.286   2.172   2.732
 1485SOL     OW 4787   3.345   6.484   4.065
 1485SOL    HW1 4788   3.291   6.434   4.003
 1485SOL    HW2 4789   3.414   6.523   4.011
 1486SOL     OW 4790   0.069   1.836   3.190
 1486SOL    HW1 4791   0.159   1.812   3.212
 1486SOL    HW2 4792   0.064   1.825   3.095
 1487SOL     OW 4793   2.073   1.975   2.720
 1487SOL    HW1 4794   2.109   1.979   2.631
 1487SOL    HW2 4795   2.142   2.009   2.776
 1488SOL     OW 4796   0.071   0.772   2.179
 1488SOL    HW1 4797   0.112   0.850   2.215
 1488SOL    HW2 4798   7.279   0.760   2.231
 1489SOL     OW 4799   2.470   2.340   1.008
 1489SOL    HW1 4800   2.530   2.265   1.008
 1489SOL    HW2 4801   2.448   2.353   1.101
 1490SOL     OW 4802   2.385   2.812   3.532
 1490SOL    HW1 4803   2.319   2.848   3.474
 1490SOL    HW2 4804   2.441   2.759   3.475
 1491SOL     OW 4805   6.673   7.035   3.223
 1491SOL    HW1 4806   6.624   7.006   3.146
 1491SOL    HW2 4807   6.738   7.097   3.188
 1492SOL     OW 4808   3.260   2.237   2.611
 1492SOL    HW1 4809   3.280   2.320   2.568
 1492SOL    HW2 4810   3.339   2.184   2.600
 1493SOL     OW 4811   2.788   1.625   2.622
 1493SOL    HW1 4812   2.832   1.697   2.578
 1493SOL    HW2 4813   2.858   1.576   2.664
 1494SOL     OW 4814   0.280   5.033   1.373
 1494SOL    HW1 4815   0.240   5.103   1.322
 1494SOL    HW2 4816   0.223   4.957   1.359
 1495SOL     OW 4817   0.910   0.634   0.845
 1495SOL    HW1 4818   0.959   0.614   0.766
 1495SOL    HW2 4819   0.818   0.622   0.820
 1496SOL     OW 4820   1.903   0.612   1.649
 1496SOL    HW1 4821   1.885   0.674   1.719
 1496SOL    HW2 4822   1.939   0.666   1.578
 1497SOL     OW 4823   2.090   1.240   3.383
 1497SOL    HW1 4824   2.179   1.262   3.355
 1497SOL    HW2 4825   2.100   1.212   3.474
 1498SOL     OW 4826   1.036   0.756   4.036
 1498SOL    HW1 4827   1.033   0.697   3.961
 1498SOL    HW2 4828   0.948   0.753   4.073
 1499SOL     OW 4829   0.672   3.400   3.643
 1499SOL    HW1 4830   0.740   3.462   3.668
 1499SOL    HW2 4831   0.604   3.410   3.709
 1500SOL     OW 4832   0.230   0.947   3.932
 1500SOL    HW1 4833   0.195   0.936   3.844
 1500SOL    HW2 4834   0.254   1.040   3.937
 1501SOL     OW 4835   2.147   1.707   2.504
 1501SOL    HW1 4836   2.055   1.693   2.483
 1501SOL    HW2 4837   2.162   1.800   2.489
 1502SOL     OW 4838   1.664   0.711   3.826
 1502SOL    HW1 4839   1.576   0.748   3.818
 1502SOL    HW2 4840   1.722   0.780   3.794
 1503SOL     OW 4841   3.072   2.532   4.280
 1503SOL    HW1 4842   3.139   2.475   4.320
 1503SOL    HW2 4843   2.997   2.526   4.339
 1504SOL     OW 4844   7.148   6.984   4.629
 1504SOL    HW1 4845   7.204   6.925   4.578
 1504SOL    HW2 4846   7.059   6.963   4.600
 1505SOL     OW 4847   6.634   0.260   2.408
 1505SOL    HW1 4848   6.566   0.205   2.367
 1505SOL    HW2 4849   6.669   0.206   2.478
 1506SOL     OW 4850   2.941   7.203   4.835
 1506SOL    HW1 4851   2.910   7.248   4.756
 1506SOL    HW2 4852   2.924   7.110   4.818
 1507SOL     OW 4853   1.888   1.450   3.114
 1507SOL    HW1 4854   1.811   1.506   3.102
 1507SOL    HW2 4855   1.961   1.505   3.087
 1508SOL     OW 4856   7.166   0.385   1.915
 1508SOL    HW1 4857   7.081   0.413   1.950
 1508SOL    HW2 4858   7.214   0.353   1.991
 1509SOL     OW 4859   0.613   6.644   3.743
 1509SOL    HW1 4860   0.561   6.564   3.743
 1509SOL    HW2 4861   0.578   6.695   3.670
 1510SOL     OW 4862   6.850   1.735   4.586
 1510SOL    HW1 4863   6.935   1.693   4.574
 1510SOL    HW2 4864   6.795   1.697   4.518
 1511SOL     OW 4865   0.636   0.280   2.060
 1511SOL    HW1 4866   0.599   0.311   1.977
 1511SOL    HW2 4867   0.635   0.356   2.118
 1512SOL     OW 4868   3.746   6.641   1.421
 1512SOL    HW1 4869   3.832   6.634   1.379
 1512SOL    HW2 4870   3.696   6.568   1.385
 1513SOL     OW 4871   3.931   0.528   2.406
 1513SOL    HW1 4872   3.865   0.496   2.467
 1513SOL    HW2 4873   3.881   0.576   2.340
 1514SOL     OW 4874   6.915   1.095   3.266
 1514SOL    HW1 4875   6.828   1.122   3.239
 1514SOL    HW2 4876   6.959   1.070   3.185
 1515SOL     OW 4877   0.708   1.737   3.436
 1515SOL    HW1 4878   0.691   1.674   3.366
 1515SOL    HW2 4879   0.775   1.695   3.491
 1516SOL     OW 4880   7.063   0.634   3.736
 1516SOL    HW1 4881   7.145   0.593   3.709
 1516SOL    HW2 4882   7.023   0.571   3.797
 1517SOL     OW 4883   2.934   1.208   2.752
 1517SOL    HW1 4884   2.956   1.299   2.731
 1517SOL    HW2 4885   3.017   1.168   2.776
 1518SOL     OW 4886   6.899   3.267   4.600
 1518SOL    HW1 4887   6.975   3.212   4.578
 1518SOL    HW2 4888   6.875   3.239   4.689
 1519SOL     OW 4889   1.037   2.061   1.567
 1519SOL    HW1 4890   0.976   1.991   1.590
 1519SOL    HW2 4891   1.122   2.017   1.563
 1520SOL     OW 4892   6.381   3.507   5.074
 1520SOL    HW1 4893   2.775   7.128   0.006
 1520SOL    HW2 4894   6.352   3.423   5.038
 1521SOL     OW 4895   6.728   1.730   3.946
 1521SOL    HW1 4896   6.786   1.659   3.972
 1521SOL    HW2 4897   6.698   1.705   3.858
 1522SOL     OW 4898   2.601   2.045   3.194
 1522SOL    HW1 4899   2.647   2.074   3.115
 1522SOL    HW2 4900   2.521   2.005   3.161
 1523SOL     OW 4901   7.109   0.477   4.626
 1523SOL    HW1 4902   7.086   0.430   4.706
 1523SOL    HW2 4903   7.025   0.497   4.585
 1524SOL     OW 4904   1.171   7.209   1.675
 1524SOL    HW1 4905   1.149   7.283   1.619
 1524SOL    HW2 4906   1.266   7.213   1.685
 1525SOL     OW 4907   6.831   0.907   2.187
 1525SOL    HW1 4908   6.750   0.913   2.135
 1525SOL    HW2 4909   6.875   0.829   2.153
 1526SOL     OW 4910   1.330   6.408   3.434
 1526SOL    HW1 4911   1.281   6.484   3.405
 1526SOL    HW2 4912   1.389   6.388   3.362
 1527SOL     OW 4913   0.271   0.130   2.131
 1527SOL    HW1 4914   0.279   0.121   2.226
 1527SOL    HW2 4915   0.233   0.047   2.103
 1528SOL     OW 4916   2.910   1.848   2.514
 1528SOL    HW1 4917   2.984   1.863   2.455
 1528SOL    HW2 4918   2.841   1.906   2.481
 1529SOL     OW 4919   1.484   0.110   2.297
 1529SOL    HW1 4920   1.452   0.181   2.353
 1529SOL    HW2 4921   1.410   0.090   2.240
 1530SOL     OW 4922   2.729   7.091   3.150
 1530SOL    HW1 4923   2.713   7.046   3.067
 1530SOL    HW2 4924   2.804   7.147   3.133
 1531SOL     OW 4925   2.141   6.942   0.959
 1531SOL    HW1 4926   2.080   7.006   0.923
 1531SOL    HW2 4927   2.099   6.857   0.945
 1532SOL     OW 4928   6.461   1.022   4.272
 1532SOL    HW1 4929   6.373   1.024   4.233
 1532SOL    HW2 4930   6.477   0.929   4.288
 1533SOL     OW 4931   1.034   0.282   3.116
 1533SOL    HW1 4932   1.100   0.263   3.050
 1533SOL    HW2 4933   0.955   0.236   3.086
 1534SOL     OW 4934   0.617   7.266   3.381
 1534SOL    HW1 4935   0.600   7.211   3.304
 1534SOL    HW2 4936   0.561   7.229   3.449
 1535SOL     OW 4937   0.552   6.783   2.364
 1535SOL    HW1 4938   0.539   6.730   2.443
 1535SOL    HW2 4939   0.485   6.850   2.369
 1536SOL     OW 4940   6.429   1.600   2.676
 1536SOL    HW1 4941   6.498   1.646   2.723
 1536SOL    HW2 4942   6.409   1.524   2.731
 1537SOL     OW 4943   2.151   6.916   3.230
 1537SOL    HW1 4944   2.072   6.956   3.192
 1537SOL    HW2 4945   2.207   6.991   3.251
 1538SOL     OW 4946   1.772   2.537   3.526
 1538SOL    HW1 4947   1.809   2.626   3.520
 1538SOL    HW2 4948   1.818   2.487   3.459
 1539SOL     OW 4949   3.141   1.382   3.520
 1539SOL    HW1 4950   3.105   1.368   3.433
 1539SOL    HW2 4951   3.085   1.448   3.560
 1540SOL     OW 4952   2.009   0.086   2.918
 1540SOL    HW1 4953   2.039   0.125   2.836
 1540SOL    HW2 4954   2.087   0.087   2.975
 1541SOL     OW 4955   1.256   1.278   2.577
 1541SOL    HW1 4956   1.329   1.245   2.524
 1541SOL    HW2 4957   1.178   1.243   2.534
 1542SOL     OW 4958   2.075   0.957   2.585
 1542SOL    HW1 4959   2.135   0.941   2.658
 1542SOL    HW2 4960   2.132   0.984   2.513
 1543SOL     OW 4961   0.636   2.002   3.402
 1543SOL    HW1 4962   0.691   2.029   3.328
 1543SOL    HW2 4963   0.666   1.914   3.423
 1544SOL     OW 4964   0.392   2.382   4.105
 1544SOL    HW1 4965   0.439   2.457   4.069
 1544SOL    HW2 4966   0.343   2.347   4.031
 1545SOL     OW 4967   1.903   2.088   2.385
 1545SOL    HW1 4968   1.815   2.117   2.359
 1545SOL    HW2 4969   1.930   2.152   2.451
 1546SOL     OW 4970   1.601   1.381   0.834
 1546SOL    HW1 4971   1.634   1.405   0.921
 1546SOL    HW2 4972   1.618   1.287   0.828
 1547SOL     OW 4973   6.940   6.529   4.449
 1547SOL    HW1 4974   7.034   6.508   4.449
 1547SOL    HW2 4975   6.926   6.575   4.531
 1548SOL     OW 4976   2.019   1.817   3.240
 1548SOL    HW1 4977   2.066   1.877   3.298
 1548SOL    HW2 4978   1.954   1.775   3.296
 1549SOL     OW 4979   0.673   1.109   3.003
 1549SOL    HW1 4980   0.708   1.177   2.945
 1549SOL    HW2 4981   0.741   1.041   3.003
 1550SOL     OW 4982   5.571   2.406   1.009
 1550SOL    HW1 4983   5.604   2.496   1.009
 1550SOL    HW2 4984   5.609   2.366   1.087
 1551SOL     OW 4985   0.714   0.099   2.566
 1551SOL    HW1 4986   0.755   0.181   2.537
 1551SOL    HW2 4987   0.787   0.046   2.599
 1552SOL     OW 4988   2.612   0.979   3.431
 1552SOL    HW1 4989   2.590   0.886   3.438
 1552SOL    HW2 4990   2.707   0.982   3.441
 1553SOL     OW 4991   2.297   0.043   2.247
 1553SOL    HW1 4992   2.215   0.074   2.208
 1553SOL    HW2 4993   2.285   0.053   2.341
 1554SOL     OW 4994   2.282   2.357   0.286
 1554SOL    HW1 4995   2.295   2.398   0.372
 1554SOL    HW2 4996   2.328   2.274   0.292
 1555SOL     OW 4997   3.720   0.660   2.729
 1555SOL    HW1 4998   3.683   0.737   2.686
 1555SOL    HW2 4999   3.804   0.690   2.764
 1556SOL     OW 5000   1.857   0.839   2.130
 1556SOL    HW1 5001   1.796   0.770   2.158
 1556SOL    HW2 5002   1.940   0.816   2.173
 1557SOL     OW 5003   1.719   2.669   2.391
 1557SOL    HW1 5004   1.792   2.639   2.337
 1557SOL    HW2 5005   1.760   2.712   2.466
 1558SOL     OW 5006   6.238   1.788   2.568
 1558SOL    HW1 5007   6.243   1.867   2.621
 1558SOL    HW2 5008   6.296   1.726   2.612
 1559SOL     OW 5009   3.149   0.331   3.671
 1559SOL    HW1 5010   3.117   0.419   3.693
 1559SOL    HW2 5011   3.105   0.309   3.589
 1560SOL     OW 5012   0.014   0.440   2.360
 1560SOL    HW1 5013   7.206   0.448   2.366
 1560SOL    HW2 5014   0.029   0.405   2.272
 1561SOL     OW 5015   1.465   1.778   1.827
 1561SOL    HW1 5016   1.376   1.797   1.859
 1561SOL    HW2 5017   1.518   1.849   1.861
 1562SOL     OW 5018   6.322   0.481   2.651
 1562SOL    HW1 5019   6.415   0.474   2.629
 1562SOL    HW2 5020   6.280   0.501   2.567
 1563SOL     OW 5021   7.228   6.982   3.717
 1563SOL    HW1 5022   7.259   7.072   3.719
 1563SOL    HW2 5023   7.257   6.944   3.800
 1564SOL     OW 5024   6.783   6.749   1.862
 1564SOL    HW1 5025   6.841   6.783   1.794
 1564SOL    HW2 5026   6.741   6.673   1.822
 1565SOL     OW 5027   7.206   1.128   2.392
 1565SOL    HW1 5028   7.153   1.107   2.315
 1565SOL    HW2 5029   7.143   1.164   2.455
 1566SOL     OW 5030   6.646   0.404   4.424
 1566SOL    HW1 5031   6.643   0.311   4.445
 1566SOL    HW2 5032   6.613   0.448   4.502
 1567SOL     OW 5033   5.612   1.682   2.017
 1567SOL    HW1 5034   5.623   1.617   1.948
 1567SOL    HW2 5035   5.662   1.647   2.091
 1568SOL     OW 5036   3.251   6.223   2.796
 1568SOL    HW1 5037   3.254   6.177   2.879
 1568SOL    HW2 5038   3.226   6.313   2.819
 1569SOL     OW 5039   0.710   1.444   3.924
 1569SOL    HW1 5040   0.729   1.353   3.901
 1569SOL    HW2 5041   0.645   1.471   3.859
 1570SOL     OW 5042   1.757   1.672   1.558
 1570SOL    HW1 5043   1.800   1.745   1.512
 1570SOL    HW2 5044   1.664   1.692   1.551
 1571SOL     OW 5045   6.802   1.207   5.043
 1571SOL    HW1 5046   6.851   1.253   4.975
 1571SOL    HW2 5047   6.727   1.169   4.997
 1572SOL     OW 5048   0.042   0.696   2.816
 1572SOL    HW1 5049   0.071   0.678   2.726
 1572SOL    HW2 5050   7.235   0.679   2.814
 1573SOL     OW 5051   0.770   0.552   2.880
 1573SOL    HW1 5052   0.692   0.509   2.917
 1573SOL    HW2 5053   0.742   0.581   2.794
 1574SOL     OW 5054   7.106   1.990   3.935
 1574SOL    HW1 5055   7.015   1.972   3.912
 1574SOL    HW2 5056   7.125   1.932   4.009
 1575SOL     OW 5057   1.817   1.843   3.595
 1575SOL    HW1 5058   1.811   1.787   3.518
 1575SOL    HW2 5059   1.746   1.814   3.652
 1576SOL     OW 5060   0.132   0.959   3.669
 1576SOL    HW1 5061   0.041   0.940   3.692
 1576SOL    HW2 5062   0.134   0.951   3.573
 1577SOL     OW 5063   1.314   6.521   3.138
 1577SOL    HW1 5064   1.288   6.574   3.213
 1577SOL    HW2 5065   1.232   6.490   3.101
 1578SOL     OW 5066   0.426   0.838   4.083
 1578SOL    HW1 5067   0.356   0.866   4.026
 1578SOL    HW2 5068   0.397   0.753   4.118
 1579SOL     OW 5069   2.999   6.795   3.239
 1579SOL    HW1 5070   2.914   6.828   3.268
 1579SOL    HW2 5071   3.062   6.833   3.300
 1580SOL     OW 5072   2.689   1.172   2.634
 1580SOL    HW1 5073   2.702   1.226   2.556
 1580SOL    HW2 5074   2.776   1.168   2.674
 1581SOL     OW 5075   7.039   0.925   4.241
 1581SOL    HW1 5076   7.044   0.829   4.239
 1581SOL    HW2 5077   7.067   0.952   4.153
 1582SOL     OW 5078   7.027   0.083   2.995
 1582SOL    HW1 5079   6.976   0.161   2.971
 1582SOL    HW2 5080   6.965   0.027   3.041
 1583SOL     OW 5081   7.277   1.813   2.924
 1583SOL    HW1 5082   7.269   1.904   2.895
 1583SOL    HW2 5083   7.191   1.792   2.959
 1584SOL     OW 5084   1.918   0.518   3.461
 1584SOL    HW1 5085   1.885   0.574   3.391
 1584SOL    HW2 5086   1.944   0.578   3.531
 1585SOL     OW 5087   0.525   6.315   3.059
 1585SOL    HW1 5088   0.448   6.283   3.106
 1585SOL    HW2 5089   0.592   6.326   3.126
 1586SOL     OW 5090   1.767   0.259   0.486
 1586SOL    HW1 5091   1.855   0.273   0.521
 1586SOL    HW2 5092   1.747   0.340   0.439
 1587SOL     OW 5093   6.290   0.281   4.334
 1587SOL    HW1 5094   6.355   0.310   4.270
 1587SOL    HW2 5095   6.260   0.196   4.302
 1588SOL     OW 5096   1.503   6.702   2.930
 1588SOL    HW1 5097   1.440   6.713   3.001
 1588SOL    HW2 5098   1.584   6.741   2.964
 1589SOL     OW 5099   5.415   6.619   0.262
 1589SOL    HW1 5100   5.461   6.549   0.215
 1589SOL    HW2 5101   5.356   6.657   0.197
 1590SOL     OW 5102   2.014   0.934   3.181
 1590SOL    HW1 5103   1.924   0.912   3.207
 1590SOL    HW2 5104   2.009   1.026   3.155
 1591SOL     OW 5105   1.990   0.528   1.310
 1591SOL    HW1 5106   1.895   0.538   1.306
 1591SOL    HW2 5107   2.019   0.602   1.364
 1592SOL     OW 5108   1.154   0.001   2.766
 1592SOL    HW1 5109   1.178   0.068   2.829
 1592SOL    HW2 5110   1.219   7.219   2.779
 1593SOL     OW 5111   2.761   1.859   3.329
 1593SOL    HW1 5112   2.702   1.924   3.289
 1593SOL    HW2 5113   2.849   1.892   3.310
 1594SOL     OW 5114   1.024   7.030   3.962
 1594SOL    HW1 5115   0.972   6.950   3.964
 1594SOL    HW2 5116   0.987   7.082   3.890
 1595SOL     OW 5117   6.958   6.262   2.913
 1595SOL    HW1 5118   7.002   6.297   2.990
 1595SOL    HW2 5119   6.926   6.339   2.866
 1596SOL     OW 5120   2.211   7.275   3.941
 1596SOL    HW1 5121   2.161   0.057   3.899
 1596SOL    HW2 5122   2.163   7.195   3.921
 1597SOL     OW 5123   6.714   1.702   3.423
 1597SOL    HW1 5124   6.751   1.614   3.423
 1597SOL    HW2 5125   6.657   1.705   3.347
 1598SOL     OW 5126   7.072   0.317   0.770
 1598SOL    HW1 5127   7.142   0.348   0.712
 1598SOL    HW2 5128   7.099   0.344   0.857
 1599SOL     OW 5129   6.807   2.149   2.719
 1599SOL    HW1 5130   6.732   2.112   2.672
 1599SOL    HW2 5131   6.874   2.160   2.652
 1600SOL     OW 5132   6.985   1.487   3.233
 1600SOL    HW1 5133   6.910   1.482   3.293
 1600SOL    HW2 5134   7.034   1.564   3.262
 1601SOL     OW 5135   6.789   1.114   2.899
 1601SOL    HW1 5136   6.743   1.142   2.978
 1601SOL    HW2 5137   6.873   1.080   2.931
 1602SOL     OW 5138   7.237   1.803   2.573
 1602SOL    HW1 5139   0.016   1.757   2.624
 1602SOL    HW2 5140   7.158   1.798   2.626
 1603SOL     OW 5141   6.166   0.672   4.656
 1603SOL    HW1 5142   6.225   0.714   4.594
 1603SOL    HW2 5143   6.181   0.719   4.738
 1604SOL     OW 5144   1.733   1.578   3.821
 1604SOL    HW1 5145   1.723   1.491   3.859
 1604SOL    HW2 5146   1.824   1.582   3.793
 1605SOL     OW 5147   0.906   7.226   2.670
 1605SOL    HW1 5148   0.988   7.253   2.710
 1605SOL    HW2 5149   0.871   7.160   2.730
 1606SOL     OW 5150   1.811   1.399   1.565
 1606SOL    HW1 5151   1.858   1.384   1.483
 1606SOL    HW2 5152   1.789   1.492   1.564
 1607SOL     OW 5153   5.824   1.497   3.171
 1607SOL    HW1 5154   5.742   1.471   3.129
 1607SOL    HW2 5155   5.811   1.476   3.263
 1608SOL     OW 5156   1.506   0.700   2.567
 1608SOL    HW1 5157   1.482   0.666   2.481
 1608SOL    HW2 5158   1.568   0.636   2.602
 1609SOL     OW 5159   3.851   1.448   4.248
 1609SOL    HW1 5160   3.883   1.408   4.329
 1609SOL    HW2 5161   3.815   1.532   4.275
 1610SOL     OW 5162   7.125   1.737   2.331
 1610SOL    HW1 5163   7.129   1.642   2.344
 1610SOL    HW2 5164   7.159   1.774   2.412
 1611SOL     OW 5165   0.815   7.148   3.076
 1611SOL    HW1 5166   0.728   7.129   3.112
 1611SOL    HW2 5167   0.817   7.103   2.992
 1612SOL     OW 5168   0.721   1.491   2.903
 1612SOL    HW1 5169   0.767   1.447   2.974
 1612SOL    HW2 5170   0.753   1.581   2.906
 1613SOL     OW 5171   0.976   0.737   2.866
 1613SOL    HW1 5172   0.993   0.720   2.774
 1613SOL    HW2 5173   0.912   0.670   2.891
 1614SOL     OW 5174   2.747   1.774   4.443
 1614SOL    HW1 5175   2.751   1.684   4.410
 1614SOL    HW2 5176   2.682   1.771   4.513
 1615SOL     OW 5177   3.186   1.225   2.285
 1615SOL    HW1 5178   3.278   1.218   2.312
 1615SOL    HW2 5179   3.144   1.269   2.359
 1616SOL     OW 5180   6.459   0.676   3.978
 1616SOL    HW1 5181   6.502   0.638   4.054
 1616SOL    HW2 5182   6.407   0.605   3.941
 1617SOL     OW 5183   0.969   1.060   3.741
 1617SOL    HW1 5184   1.008   1.135   3.698
 1617SOL    HW2 5185   1.037   1.027   3.800
 1618SOL     OW 5186   0.448   0.906   3.361
 1618SOL    HW1 5187   0.485   0.835   3.308
 1618SOL    HW2 5188   0.486   0.986   3.324
 1619SOL     OW 5189   2.238   0.831   0.045
 1619SOL    HW1 5190   2.171   0.775   0.085
 1619SOL    HW2 5191   5.844   4.501   5.115
 1620SOL     OW 5192   0.019   1.256   4.542
 1620SOL    HW1 5193   0.100   1.208   4.523
 1620SOL    HW2 5194   7.237   1.199   4.509
 1621SOL     OW 5195   1.901   0.084   1.924
 1621SOL    HW1 5196   1.898   0.056   1.832
 1621SOL    HW2 5197   1.877   0.007   1.974
 1622SOL     OW 5198   1.615   0.350   4.294
 1622SOL    HW1 5199   1.604   0.255   4.295
 1622SOL    HW2 5200   1.550   0.382   4.356
 1623SOL     OW 5201   1.105   1.656   1.608
 1623SOL    HW1 5202   1.115   1.582   1.668
 1623SOL    HW2 5203   1.123   1.620   1.521
 1624SOL     OW 5204   3.311   1.417   3.109
 1624SOL    HW1 5205   3.255   1.477   3.157
 1624SOL    HW2 5206   3.384   1.400   3.168
 1625SOL     OW 5207   1.226   1.837   1.952
 1625SOL    HW1 5208   1.242   1.835   2.046
 1625SOL    HW2 5209   1.158   1.771   1.938
 1626SOL     OW 5210   5.785   1.738   4.212
 1626SOL    HW1 5211   5.738   1.677   4.155
 1626SOL    HW2 5212   5.836   1.793   4.152
 1627SOL     OW 5213   0.786   3.470   1.927
 1627SOL    HW1 5214   0.748   3.447   2.011
 1627SOL    HW2 5215   0.860   3.526   1.949
 1628SOL     OW 5216   1.935   1.470   2.753
 1628SOL    HW1 5217   1.860   1.471   2.693
 1628SOL    HW2 5218   1.932   1.556   2.795
 1629SOL     OW 5219   2.692   2.459   1.747
 1629SOL    HW1 5220   2.707   2.514   1.670
 1629SOL    HW2 5221   2.637   2.387   1.715
 1630SOL     OW 5222   3.609   2.523   0.629
 1630SOL    HW1 5223   3.700   2.552   0.632
 1630SOL    HW2 5224   3.580   2.523   0.721
 1631SOL     OW 5225   7.209   2.683   3.533
 1631SOL    HW1 5226   0.003   2.652   3.572
 1631SOL    HW2 5227   7.150   2.698   3.607
 1632SOL     OW 5228   3.015   1.931   3.259
 1632SOL    HW1 5229   3.046   2.021   3.248
 1632SOL    HW2 5230   3.015   1.895   3.171
 1633SOL     OW 5231   2.982   7.047   4.314
 1633SOL    HW1 5232   3.061   7.020   4.363
 1633SOL    HW2 5233   2.925   6.971   4.318
 1634SOL     OW 5234   0.241   0.399   2.702
 1634SOL    HW1 5235   0.331   0.417   2.676
 1634SOL    HW2 5236   0.193   0.478   2.680
 1635SOL     OW 5237   0.565   7.161   3.980
 1635SOL    HW1 5238   0.574   7.255   3.966
 1635SOL    HW2 5239   0.604   7.146   4.066
 1636SOL     OW 5240   1.423   0.688   4.211
 1636SOL    HW1 5241   1.445   0.681   4.303
 1636SOL    HW2 5242   1.506   0.708   4.168
 1637SOL     OW 5243   0.097   2.803   3.806
 1637SOL    HW1 5244   0.162   2.735   3.826
 1637SOL    HW2 5245   0.022   2.781   3.861
 1638SOL     OW 5246   0.737   0.164   4.744
 1638SOL    HW1 5247   0.705   0.076   4.721
 1638SOL    HW2 5248   0.832   0.157   4.739
 1639SOL     OW 5249   0.357   0.535   3.339
 1639SOL    HW1 5250   0.375   0.477   3.265
 1639SOL    HW2 5251   0.442   0.549   3.380
 1640SOL     OW 5252   7.217   0.039   2.799
 1640SOL    HW1 5253   7.159   0.062   2.871
 1640SOL    HW2 5254   0.013   0.080   2.822
 1641SOL     OW 5255   2.754   2.056   2.959
 1641SOL    HW1 5256   2.757   1.961   2.965
 1641SOL    HW2 5257   2.843   2.085   2.982
 1642SOL     OW 5258   6.787   6.878   2.864
 1642SOL    HW1 5259   6.796   6.861   2.770
 1642SOL    HW2 5260   6.875   6.864   2.900
 1643SOL     OW 5261   2.268   0.320   1.773
 1643SOL    HW1 5262   2.251   0.331   1.867
 1643SOL    HW2 5263   2.181   0.323   1.733
 1644SOL     OW 5264   2.528   6.578   4.011
 1644SOL    HW1 5265   2.568   6.634   3.945
 1644SOL    HW2 5266   2.595   6.514   4.033
 1645SOL     OW 5267   2.347   1.749   4.309
 1645SOL    HW1 5268   2.341   1.836   4.350
 1645SOL    HW2 5269   2.366   1.690   4.382
 1646SOL     OW 5270   0.448   7.156   3.565
 1646SOL    HW1 5271   0.441   7.104   3.645
 1646SOL    HW2 5272   0.369   7.211   3.566
 1647SOL     OW 5273   5.075   6.622   0.883
 1647SOL    HW1 5274   5.118   6.557   0.827
 1647SOL    HW2 5275   5.085   6.586   0.972
 1648SOL     OW 5276   6.369   2.156   4.790
 1648SOL    HW1 5277   6.434   2.087   4.802
 1648SOL    HW2 5278   6.419   2.237   4.782
 1649SOL     OW 5279   1.999   1.200   3.132
 1649SOL    HW1 5280   2.032   1.217   3.221
 1649SOL    HW2 5281   1.948   1.279   3.110
 1650SOL     OW 5282   6.823   0.342   2.231
 1650SOL    HW1 5283   6.853   0.264   2.184
 1650SOL    HW2 5284   6.756   0.310   2.291
 1651SOL     OW 5285   6.551   6.931   2.430
 1651SOL    HW1 5286   6.593   6.845   2.421
 1651SOL    HW2 5287   6.561   6.970   2.343
 1652SOL     OW 5288   1.907   0.032   4.480
 1652SOL    HW1 5289   1.871   0.059   4.395
 1652SOL    HW2 5290   1.893   7.225   4.482
 1653SOL     OW 5291   3.481   7.026   3.904
 1653SOL    HW1 5292   3.498   6.953   3.844
 1653SOL    HW2 5293   3.394   7.057   3.879
 1654SOL     OW 5294   6.480   0.934   1.768
 1654SOL    HW1 5295   6.423   0.927   1.844
 1654SOL    HW2 5296   6.491   1.028   1.755
 1655SOL     OW 5297   2.338   1.515   3.088
 1655SOL    HW1 5298   2.249   1.544   3.070
 1655SOL    HW2 5299   2.375   1.582   3.146
 1656SOL     OW 5300   1.346   2.489   3.745
 1656SOL    HW1 5301   1.419   2.531   3.699
 1656SOL    HW2 5302   1.278   2.481   3.678
 1657SOL     OW 5303   2.519   1.288   2.285
 1657SOL    HW1 5304   2.455   1.299   2.354
 1657SOL    HW2 5305   2.604   1.293   2.329
 1658SOL     OW 5306   0.878   0.778   3.258
 1658SOL    HW1 5307   0.893   0.818   3.344
 1658SOL    HW2 5308   0.924   0.695   3.262
 1659SOL     OW 5309   1.511   6.825   3.353
 1659SOL    HW1 5310   1.528   6.751   3.294
 1659SOL    HW2 5311   1.545   6.798   3.438
 1660SOL     OW 5312   0.219   6.925   2.142
 1660SOL    HW1 5313   0.278   6.926   2.217
 1660SOL    HW2 5314   0.220   7.015   2.109
 1661SOL     OW 5315   5.433   0.359   2.464
 1661SOL    HW1 5316   5.516   0.313   2.453
 1661SOL    HW2 5317   5.371   0.306   2.414
 1662SOL     OW 5318   1.735   0.935   3.248
 1662SOL    HW1 5319   1.734   0.964   3.157
 1662SOL    HW2 5320   1.643   0.940   3.275
 1663SOL     OW 5321   2.408   0.357   4.010
 1663SOL    HW1 5322   2.381   0.442   3.975
 1663SOL    HW2 5323   2.364   0.350   4.094
 1664SOL     OW 5324   2.294   1.979   4.445
 1664SOL    HW1 5325   2.257   2.055   4.401
 1664SOL    HW2 5326   2.224   1.949   4.503
 1665SOL     OW 5327   6.960   6.304   2.377
 1665SOL    HW1 5328   6.958   6.339   2.288
 1665SOL    HW2 5329   6.955   6.209   2.366
 1666SOL     OW 5330   2.306   1.339   3.921
 1666SOL    HW1 5331   2.394   1.378   3.919
 1666SOL    HW2 5332   2.320   1.247   3.902
 1667SOL     OW 5333   2.336   5.877   4.140
 1667SOL    HW1 5334   2.266   5.813   4.124
 1667SOL    HW2 5335   2.292   5.949   4.185
 1668SOL     OW 5336   0.780   0.786   2.195
 1668SOL    HW1 5337   0.749   0.864   2.242
 1668SOL    HW2 5338   0.770   0.809   2.102
 1669SOL     OW 5339   1.466   1.801   3.035
 1669SOL    HW1 5340   1.420   1.882   3.013
 1669SOL    HW2 5341   1.396   1.737   3.047
 1670SOL     OW 5342   5.270   2.241   3.083
 1670SOL    HW1 5343   5.210   2.172   3.054
 1670SOL    HW2 5344   5.284   2.222   3.176
 1671SOL     OW 5345   1.401   0.979   2.241
 1671SOL    HW1 5346   1.463   0.912   2.212
 1671SOL    HW2 5347   1.331   0.929   2.283
 1672SOL     OW 5348   2.724   6.503   2.626
 1672SOL    HW1 5349   2.782   6.559   2.575
 1672SOL    HW2 5350   2.638   6.543   2.616
 1673SOL     OW 5351   3.483   0.593   1.074
 1673SOL    HW1 5352   3.399   0.591   1.120
 1673SOL    HW2 5353   3.521   0.678   1.098
 1674SOL     OW 5354   1.200   0.833   2.365
 1674SOL    HW1 5355   1.119   0.782   2.355
 1674SOL    HW2 5356   1.189   0.878   2.448
 1675SOL     OW 5357   0.989   1.913   0.827
 1675SOL    HW1 5358   1.023   1.901   0.738
 1675SOL    HW2 5359   1.048   1.977   0.867
 1676SOL     OW 5360   0.924   1.657   4.335
 1676SOL    HW1 5361   0.851   1.647   4.273
 1676SOL    HW2 5362   1.000   1.672   4.279
 1677SOL     OW 5363   2.304   1.022   4.963
 1677SOL    HW1 5364   2.260   1.054   4.884
 1677SOL    HW2 5365   2.237   0.972   5.009
 1678SOL     OW 5366   1.589   5.462   1.685
 1678SOL    HW1 5367   1.681   5.485   1.699
 1678SOL    HW2 5368   1.591   5.402   1.610
 1679SOL     OW 5369   5.409   1.756   4.859
 1679SOL    HW1 5370   5.484   1.697   4.867
 1679SOL    HW2 5371   5.439   1.838   4.898
 1680SOL     OW 5372   6.567   6.599   0.166
 1680SOL    HW1 5373   6.594   6.681   0.125
 1680SOL    HW2 5374   6.484   6.620   0.209
 1681SOL     OW 5375   2.767   1.622   4.814
 1681SOL    HW1 5376   2.691   1.645   4.760
 1681SOL    HW2 5377   2.839   1.672   4.776
 1682SOL     OW 5378   1.589   6.524   3.825
 1682SOL    HW1 5379   1.611   6.465   3.896
 1682SOL    HW2 5380   1.659   6.590   3.825
 1683SOL     OW 5381   2.630   2.153   3.803
 1683SOL    HW1 5382   2.620   2.082   3.867
 1683SOL    HW2 5383   2.544   2.161   3.762
 1684SOL     OW 5384   1.260   1.785   3.691
 1684SOL    HW1 5385   1.329   1.832   3.737
 1684SOL    HW2 5386   1.305   1.738   3.621
 1685SOL     OW 5387   2.129   2.130   4.918
 1685SOL    HW1 5388   2.102   2.145   4.828
 1685SOL    HW2 5389   2.214   2.087   4.911
 1686SOL     OW 5390   5.426   4.479   0.323
 1686SOL    HW1 5391   5.494   4.484   0.390
 1686SOL    HW2 5392   5.348   4.516   0.364
 1687SOL     OW 5393   4.822   5.791   0.111
 1687SOL    HW1 5394   4.893   5.730   0.129
 1687SOL    HW2 5395   4.826   5.854   0.183
 1688SOL     OW 5396   0.747   1.172   4.714
 1688SOL    HW1 5397   0.712   1.151   4.628
 1688SOL    HW2 5398   0.759   1.267   4.712
 1689SOL     OW 5399   6.297   1.710   3.884
 1689SOL    HW1 5400   6.273   1.775   3.818
 1689SOL    HW2 5401   6.311   1.629   3.835
 1690SOL     OW 5402   2.039   3.041   5.111
 1690SOL    HW1 5403   1.986   2.969   5.076
 1690SOL    HW2 5404   2.126   3.028   5.073
 1691SOL     OW 5405   1.090   0.292   5.146
 1691SOL    HW1 5406   4.693   4.004   0.045
 1691SOL    HW2 5407   4.692   3.855   0.022
 1692SOL     OW 5408   3.082   5.348   0.385
 1692SOL    HW1 5409   3.114   5.264   0.355
 1692SOL    HW2 5410   2.988   5.346   0.367
 1693SOL     OW 5411   1.640   3.294   3.933
 1693SOL    HW1 5412   1.718   3.334   3.894
 1693SOL    HW2 5413   1.668   3.205   3.954
 1694SOL     OW 5414   2.642   2.359   4.576
 1694SOL    HW1 5415   2.678   2.313   4.652
 1694SOL    HW2 5416   2.593   2.432   4.613
 1695SOL     OW 5417   6.269   3.974   1.231
 1695SOL    HW1 5418   6.308   4.061   1.240
 1695SOL    HW2 5419   6.270   3.957   1.137
 1696SOL     OW 5420   2.625   5.533   0.358
 1696SOL    HW1 5421   2.647   5.616   0.315
 1696SOL    HW2 5422   2.638   5.552   0.452
 1697SOL     OW 5423   5.961   6.157   0.623
 1697SOL    HW1 5424   5.973   6.103   0.701
 1697SOL    HW2 5425   5.962   6.095   0.550
 1698SOL     OW 5426   0.983   1.510   3.940
 1698SOL    HW1 5427   1.019   1.489   3.853
 1698SOL    HW2 5428   0.888   1.508   3.927
 1699SOL     OW 5429   2.390   5.354   4.125
 1699SOL    HW1 5430   2.375   5.281   4.066
 1699SOL    HW2 5431   2.306   5.401   4.128
 1700SOL     OW 5432   0.295   4.943   0.348
 1700SOL    HW1 5433   0.254   4.874   0.401
 1700SOL    HW2 5434   0.374   4.967   0.397
 1701SOL     OW 5435   7.095   1.798   4.845
 1701SOL    HW1 5436   7.139   1.778   4.927
 1701SOL    HW2 5437   7.157   1.855   4.798
 1702SOL     OW 5438   2.248   5.303   0.307
 1702SOL    HW1 5439   2.257   5.297   0.403
 1702SOL    HW2 5440   2.290   5.385   0.284
 1703SOL     OW 5441   5.874   5.252   1.009
 1703SOL    HW1 5442   5.859   5.169   1.054
 1703SOL    HW2 5443   5.817   5.248   0.932
 1704SOL     OW 5444   0.117   0.243   2.514
 1704SOL    HW1 5445   0.157   0.287   2.589
 1704SOL    HW2 5446   0.085   0.314   2.459
 1705SOL     OW 5447   1.384   3.160   2.969
 1705SOL    HW1 5448   1.351   3.241   3.008
 1705SOL    HW2 5449   1.375   3.173   2.875
 1706SOL     OW 5450   3.547   1.027   4.084
 1706SOL    HW1 5451   3.602   1.076   4.024
 1706SOL    HW2 5452   3.480   1.090   4.111
 1707SOL     OW 5453   1.034   5.342   4.611
 1707SOL    HW1 5454   1.003   5.408   4.550
 1707SOL    HW2 5455   1.115   5.309   4.573
 1708SOL     OW 5456   7.116   1.274   3.338
 1708SOL    HW1 5457   7.075   1.346   3.290
 1708SOL    HW2 5458   7.055   1.201   3.328
 1709SOL     OW 5459   6.547   2.061   3.549
 1709SOL    HW1 5460   6.631   2.015   3.549
 1709SOL    HW2 5461   6.523   2.069   3.641
 1710SOL     OW 5462   6.155   1.738   3.046
 1710SOL    HW1 5463   6.105   1.804   2.998
 1710SOL    HW2 5464   6.126   1.748   3.137
 1711SOL     OW 5465   5.004   4.865   0.766
 1711SOL    HW1 5466   4.997   4.770   0.763
 1711SOL    HW2 5467   4.959   4.890   0.847
 1712SOL     OW 5468   0.738   3.303   4.190
 1712SOL    HW1 5469   0.703   3.215   4.173
 1712SOL    HW2 5470   0.741   3.309   4.286
 1713SOL     OW 5471   2.537   2.903   0.103
 1713SOL    HW1 5472   2.600   2.836   0.078
 1713SOL    HW2 5473   2.489   2.922   0.022
 1714SOL     OW 5474   1.825   1.161   5.149
 1714SOL    HW1 5475   1.881   1.169   5.072
 1714SOL    HW2 5476   5.502   4.871   0.057
 1715SOL     OW 5477   1.809   0.597   4.551
 1715SOL    HW1 5478   1.787   0.689   4.532
 1715SOL    HW2 5479   1.749   0.573   4.622
 1716SOL     OW 5480   1.117   7.271   4.455
 1716SOL    HW1 5481   1.200   7.229   4.433
 1716SOL    HW2 5482   1.086   0.020   4.373
 1717SOL     OW 5483   1.112   0.321   2.414
 1717SOL    HW1 5484   1.135   0.231   2.437
 1717SOL    HW2 5485   1.027   0.337   2.454
 1718SOL     OW 5486   0.407   0.910   5.133
 1718SOL    HW1 5487   0.483   0.964   5.152
 1718SOL    HW2 5488   0.334   0.972   5.130
 1719SOL     OW 5489   6.999   3.011   5.016
 1719SOL    HW1 5490   6.916   2.986   5.058
 1719SOL    HW2 5491   7.056   3.037   5.088
 1720SOL     OW 5492   0.922   0.766   4.415
 1720SOL    HW1 5493   1.012   0.781   4.383
 1720SOL    HW2 5494   0.867   0.776   4.337
 1721SOL     OW 5495   2.642   1.975   4.826
 1721SOL    HW1 5496   2.713   1.945   4.881
 1721SOL    HW2 5497   2.664   2.066   4.805
 1722SOL     OW 5498   7.025   1.226   3.712
 1722SOL    HW1 5499   7.007   1.154   3.651
 1722SOL    HW2 5500   7.067   1.293   3.658
 1723SOL     OW 5501   4.504   4.848   0.088
 1723SOL    HW1 5502   4.573   4.805   0.139
 1723SOL    HW2 5503   4.550   4.887   0.013
 1724SOL     OW 5504   6.637   1.380   3.661
 1724SOL    HW1 5505   6.586   1.299   3.658
 1724SOL    HW2 5506   6.702   1.364   3.729
 1725SOL     OW 5507   0.694   1.392   3.592
 1725SOL    HW1 5508   0.755   1.465   3.591
 1725SOL    HW2 5509   0.617   1.426   3.639
 1726SOL     OW 5510   4.868   0.052   1.406
 1726SOL    HW1 5511   4.805   0.041   1.477
 1726SOL    HW2 5512   4.915   0.133   1.426
 1727SOL     OW 5513   1.656   0.421   4.032
 1727SOL    HW1 5514   1.624   0.351   3.975
 1727SOL    HW2 5515   1.626   0.395   4.119
 1728SOL     OW 5516   5.279   4.096   1.344
 1728SOL    HW1 5517   5.344   4.046   1.294
 1728SOL    HW2 5518   5.301   4.187   1.328
 1729SOL     OW 5519   0.121   0.430   4.957
 1729SOL    HW1 5520   0.075   0.468   5.032
 1729SOL    HW2 5521   0.204   0.399   4.993
 1730SOL     OW 5522   4.157   5.816   0.376
 1730SOL    HW1 5523   4.144   5.844   0.285
 1730SOL    HW2 5524   4.135   5.723   0.376
 1731SOL     OW 5525   0.924   5.895   4.975
 1731SOL    HW1 5526   0.902   5.804   4.954
 1731SOL    HW2 5527   0.942   5.935   4.890
 1732SOL     OW 5528   2.512   0.484   3.556
 1732SOL    HW1 5529   2.427   0.453   3.588
 1732SOL    HW2 5530   2.574   0.461   3.626
 1733SOL     OW 5531   6.056   0.373   4.442
 1733SOL    HW1 5532   6.141   0.353   4.404
 1733SOL    HW2 5533   6.037   0.462   4.414
 1734SOL     OW 5534   3.102   6.753   2.633
 1734SOL    HW1 5535   3.129   6.797   2.714
 1734SOL    HW2 5536   3.150   6.799   2.564
 1735SOL     OW 5537   5.014   5.593   0.131
 1735SOL    HW1 5538   5.107   5.603   0.113
 1735SOL    HW2 5539   5.008   5.512   0.182
 1736SOL     OW 5540   1.037   1.111   2.152
 1736SOL    HW1 5541   0.969   1.171   2.123
 1736SOL    HW2 5542   1.031   1.037   2.092
 1737SOL     OW 5543   5.264   4.560   0.898
 1737SOL    HW1 5544   5.267   4.469   0.927
 1737SOL    HW2 5545   5.178   4.568   0.857
 1738SOL     OW 5546   6.770   1.431   3.410
 1738SOL    HW1 5547   6.734   1.408   3.496
 1738SOL    HW2 5548   6.726   1.370   3.350
 1739SOL     OW 5549   0.438   2.081   2.833
 1739SOL    HW1 5550   0.448   2.147   2.764
 1739SOL    HW2 5551   0.521   2.084   2.880
 1740SOL     OW 5552   7.222   5.366   0.741
 1740SOL    HW1 5553   7.259   5.285   0.777
 1740SOL    HW2 5554   7.188   5.340   0.655
 1741SOL     OW 5555   1.371   0.586   2.959
 1741SOL    HW1 5556   1.322   0.666   2.979
 1741SOL    HW2 5557   1.400   0.554   3.044
 1742SOL     OW 5558   0.164   0.406   3.480
 1742SOL    HW1 5559   0.111   0.374   3.407
 1742SOL    HW2 5560   0.233   0.458   3.439
 1743SOL     OW 5561   0.947   7.183   3.738
 1743SOL    HW1 5562   1.008   7.129   3.687
 1743SOL    HW2 5563   0.889   7.223   3.672
 1744SOL     OW 5564   0.179   0.604   3.034
 1744SOL    HW1 5565   0.133   0.628   2.954
 1744SOL    HW2 5566   0.268   0.636   3.022
 1745SOL     OW 5567   3.230   2.530   0.311
 1745SOL    HW1 5568   3.308   2.569   0.351
 1745SOL    HW2 5569   3.183   2.604   0.273
 1746SOL     OW 5570   0.097   1.222   3.321
 1746SOL    HW1 5571   0.115   1.130   3.335
 1746SOL    HW2 5572   0.002   1.229   3.328
 1747SOL     OW 5573   6.807   4.902   0.475
 1747SOL    HW1 5574   6.771   4.895   0.564
 1747SOL    HW2 5575   6.735   4.875   0.418
 1748SOL     OW 5576   3.527   1.210   4.372
 1748SOL    HW1 5577   3.464   1.220   4.300
 1748SOL    HW2 5578   3.548   1.300   4.398
 1749SOL     OW 5579   4.097   5.792   1.240
 1749SOL    HW1 5580   4.085   5.865   1.180
 1749SOL    HW2 5581   4.173   5.816   1.293
 1750SOL     OW 5582   0.742   2.603   4.655
 1750SOL    HW1 5583   0.677   2.634   4.717
 1750SOL    HW2 5584   0.691   2.559   4.587
 1751SOL     OW 5585   6.938   2.631   4.085
 1751SOL    HW1 5586   6.891   2.708   4.052
 1751SOL    HW2 5587   6.921   2.631   4.179
 1752SOL     OW 5588   5.304   3.493   1.742
 1752SOL    HW1 5589   5.298   3.563   1.806
 1752SOL    HW2 5590   5.360   3.528   1.673
 1753SOL     OW 5591   1.215   2.088   3.793
 1753SOL    HW1 5592   1.192   2.173   3.830
 1753SOL    HW2 5593   1.167   2.084   3.710
 1754SOL     OW 5594   3.233   4.015   0.477
 1754SOL    HW1 5595   3.325   4.003   0.454
 1754SOL    HW2 5596   3.205   4.093   0.429
 1755SOL     OW 5597   1.931   6.482   4.026
 1755SOL    HW1 5598   1.993   6.552   4.044
 1755SOL    HW2 5599   1.985   6.404   4.014
 1756SOL     OW 5600   7.154   0.899   3.726
 1756SOL    HW1 5601   7.096   0.940   3.662
 1756SOL    HW2 5602   7.125   0.808   3.730
 1757SOL     OW 5603   1.795   0.079   4.226
 1757SOL    HW1 5604   1.799   0.063   4.132
 1757SOL    HW2 5605   1.702   0.072   4.247
 1758SOL     OW 5606   6.324   3.904   0.959
 1758SOL    HW1 5607   6.419   3.914   0.969
 1758SOL    HW2 5608   6.307   3.814   0.988
 1759SOL     OW 5609   1.495   1.862   4.354
 1759SOL    HW1 5610   1.486   1.877   4.259
 1759SOL    HW2 5611   1.484   1.768   4.365
 1760SOL     OW 5612   2.359   1.088   3.830
 1760SOL    HW1 5613   2.406   1.115   3.751
 1760SOL    HW2 5614   2.346   0.993   3.819
 1761SOL     OW 5615   7.045   6.727   2.478
 1761SOL    HW1 5616   7.067   6.762   2.392
 1761SOL    HW2 5617   6.991   6.650   2.460
 1762SOL     OW 5618   2.818   4.463   0.278
 1762SOL    HW1 5619   2.737   4.510   0.256
 1762SOL    HW2 5620   2.861   4.518   0.343
 1763SOL     OW 5621   5.520   3.587   1.120
 1763SOL    HW1 5622   5.564   3.608   1.037
 1763SOL    HW2 5623   5.592   3.566   1.180
 1764SOL     OW 5624   4.621   6.428   0.685
 1764SOL    HW1 5625   4.658   6.396   0.603
 1764SOL    HW2 5626   4.697   6.458   0.736
 1765SOL     OW 5627   2.560   2.248   5.057
 1765SOL    HW1 5628   2.502   2.323   5.070
 1765SOL    HW2 5629   2.508   2.173   5.086
 1766SOL     OW 5630   4.805   5.946   0.343
 1766SOL    HW1 5631   4.850   5.878   0.393
 1766SOL    HW2 5632   4.715   5.944   0.376
 1767SOL     OW 5633   5.488   3.996   1.199
 1767SOL    HW1 5634   5.477   4.004   1.104
 1767SOL    HW2 5635   5.567   4.047   1.219
 1768SOL     OW 5636   1.594   1.081   4.500
 1768SOL    HW1 5637   1.505   1.061   4.529
 1768SOL    HW2 5638   1.627   1.141   4.566
 1769SOL     OW 5639   5.274   4.003   0.313
 1769SOL    HW1 5640   5.301   4.000   0.222
 1769SOL    HW2 5641   5.314   4.082   0.349
 1770SOL     OW 5642   1.098   6.671   4.949
 1770SOL    HW1 5643   1.071   6.681   4.857
 1770SOL    HW2 5644   1.169   6.607   4.946
 1771SOL     OW 5645   1.523   2.499   4.191
 1771SOL    HW1 5646   1.524   2.454   4.106
 1771SOL    HW2 5647   1.605   2.547   4.194
 1772SOL     OW 5648   4.186   5.338   0.484
 1772SOL    HW1 5649   4.273   5.378   0.475
 1772SOL    HW2 5650   4.161   5.355   0.574
 1773SOL     OW 5651   5.380   4.777   0.424
 1773SOL    HW1 5652   5.340   4.786   0.337
 1773SOL    HW2 5653   5.332   4.706   0.465
 1774SOL     OW 5654   2.199   1.718   2.778
 1774SOL    HW1 5655   2.133   1.787   2.788
 1774SOL    HW2 5656   2.190   1.690   2.687
 1775SOL     OW 5657   3.237   2.537   0.911
 1775SOL    HW1 5658   3.231   2.631   0.930
 1775SOL    HW2 5659   3.168   2.498   0.965
 1776SOL     OW 5660   1.467   0.958   3.309
 1776SOL    HW1 5661   1.443   0.887   3.370
 1776SOL    HW2 5662   1.388   0.971   3.257
 1777SOL     OW 5663   6.201   6.267   0.723
 1777SOL    HW1 5664   6.114   6.237   0.696
 1777SOL    HW2 5665   6.261   6.208   0.678
 1778SOL     OW 5666   1.424   2.590   4.521
 1778SOL    HW1 5667   1.337   2.629   4.515
 1778SOL    HW2 5668   1.419   2.531   4.597
 1779SOL     OW 5669   4.239   3.029   0.875
 1779SOL    HW1 5670   4.195   3.095   0.823
 1779SOL    HW2 5671   4.329   3.061   0.884
 1780SOL     OW 5672   5.025   4.593   0.773
 1780SOL    HW1 5673   4.957   4.548   0.823
 1780SOL    HW2 5674   4.996   4.586   0.682
 1781SOL     OW 5675   4.396   4.640   0.355
 1781SOL    HW1 5676   4.359   4.655   0.268
 1781SOL    HW2 5677   4.452   4.563   0.344
 1782SOL     OW 5678   4.569   4.308   1.098
 1782SOL    HW1 5679   4.562   4.288   1.192
 1782SOL    HW2 5680   4.649   4.263   1.070
 1783SOL     OW 5681   1.649   0.520   4.763
 1783SOL    HW1 5682   1.634   0.433   4.725
 1783SOL    HW2 5683   1.574   0.533   4.822
 1784SOL     OW 5684   7.072   6.497   4.102
 1784SOL    HW1 5685   7.140   6.500   4.035
 1784SOL    HW2 5686   7.120   6.494   4.185
 1785SOL     OW 5687   1.603   6.720   3.585
 1785SOL    HW1 5688   1.691   6.755   3.599
 1785SOL    HW2 5689   1.618   6.627   3.565
 1786SOL     OW 5690   2.898   5.331   0.044
 1786SOL    HW1 5691   2.885   5.338   0.139
 1786SOL    HW2 5692   2.989   5.360   0.031
 1787SOL     OW 5693   3.559   4.651   0.601
 1787SOL    HW1 5694   3.565   4.734   0.648
 1787SOL    HW2 5695   3.471   4.652   0.562
 1788SOL     OW 5696   0.579   2.269   4.272
 1788SOL    HW1 5697   0.568   2.174   4.261
 1788SOL    HW2 5698   0.516   2.307   4.212
 1789SOL     OW 5699   3.493   3.865   0.700
 1789SOL    HW1 5700   3.473   3.775   0.726
 1789SOL    HW2 5701   3.588   3.867   0.691
 1790SOL     OW 5702   2.766   6.896   4.014
 1790SOL    HW1 5703   2.715   6.967   3.974
 1790SOL    HW2 5704   2.746   6.819   3.962
 1791SOL     OW 5705   2.456   7.075   4.090
 1791SOL    HW1 5706   2.513   7.065   4.014
 1791SOL    HW2 5707   2.434   7.168   4.092
 1792SOL     OW 5708   7.079   1.593   4.500
 1792SOL    HW1 5709   7.173   1.579   4.489
 1792SOL    HW2 5710   7.043   1.586   4.411
 1793SOL     OW 5711   6.570   4.614   0.446
 1793SOL    HW1 5712   6.490   4.583   0.405
 1793SOL    HW2 5713   6.604   4.680   0.385
 1794SOL     OW 5714   1.369   1.299   1.839
 1794SOL    HW1 5715   1.343   1.256   1.921
 1794SOL    HW2 5716   1.440   1.244   1.806
 1795SOL     OW 5717   1.776   2.109   4.144
 1795SOL    HW1 5718   1.790   2.022   4.181
 1795SOL    HW2 5719   1.681   2.120   4.144
 1796SOL     OW 5720   2.122   2.019   3.397
 1796SOL    HW1 5721   2.144   2.096   3.343
 1796SOL    HW2 5722   2.039   2.043   3.439
 1797SOL     OW 5723   0.506   1.452   2.747
 1797SOL    HW1 5724   0.588   1.459   2.795
 1797SOL    HW2 5725   0.438   1.448   2.814
 1798SOL     OW 5726   1.994   1.233   4.954
 1798SOL    HW1 5727   2.044   1.184   4.888
 1798SOL    HW2 5728   2.026   1.323   4.946
 1799SOL     OW 5729   5.220   4.562   0.493
 1799SOL    HW1 5730   5.128   4.586   0.495
 1799SOL    HW2 5731   5.228   4.490   0.556
 1800SOL     OW 5732   6.845   0.622   4.061
 1800SOL    HW1 5733   6.807   0.688   4.003
 1800SOL    HW2 5734   6.887   0.560   4.002
 1801SOL     OW 5735   0.351   0.602   4.199
 1801SOL    HW1 5736   0.308   0.527   4.158
 1801SOL    HW2 5737   0.319   0.601   4.289
 1802SOL     OW 5738   1.929   1.563   4.701
 1802SOL    HW1 5739   1.888   1.649   4.706
 1802SOL    HW2 5740   1.877   1.516   4.635
 1803SOL     OW 5741   4.136   0.882   0.114
 1803SOL    HW1 5742   4.140   0.859   0.207
 1803SOL    HW2 5743   4.069   0.950   0.109
 1804SOL     OW 5744   2.550   6.967   4.329
 1804SOL    HW1 5745   2.516   6.994   4.243
 1804SOL    HW2 5746   2.548   7.047   4.381
 1805SOL     OW 5747   1.455   1.953   3.815
 1805SOL    HW1 5748   1.533   2.005   3.796
 1805SOL    HW2 5749   1.383   2.014   3.804
 1806SOL     OW 5750   0.977   1.044   4.791
 1806SOL    HW1 5751   1.033   1.121   4.796
 1806SOL    HW2 5752   0.890   1.079   4.770
 1807SOL     OW 5753   7.121   4.474   0.796
 1807SOL    HW1 5754   7.073   4.505   0.719
 1807SOL    HW2 5755   7.079   4.518   0.869
 1808SOL     OW 5756   1.352   1.001   4.603
 1808SOL    HW1 5757   1.341   1.058   4.679
 1808SOL    HW2 5758   1.358   0.913   4.640
 1809SOL     OW 5759   6.712   5.553   1.207
 1809SOL    HW1 5760   6.714   5.491   1.280
 1809SOL    HW2 5761   6.715   5.498   1.128
 1810SOL     OW 5762   5.012   5.345   0.285
 1810SOL    HW1 5763   5.091   5.321   0.236
 1810SOL    HW2 5764   4.962   5.263   0.292
 1811SOL     OW 5765   0.159   1.980   4.142
 1811SOL    HW1 5766   0.087   1.917   4.138
 1811SOL    HW2 5767   0.127   2.055   4.092
 1812SOL     OW 5768   0.077   4.271   3.849
 1812SOL    HW1 5769   0.092   4.311   3.763
 1812SOL    HW2 5770   0.006   4.322   3.888
 1813SOL     OW 5771   5.885   1.351   4.583
 1813SOL    HW1 5772   5.883   1.403   4.502
 1813SOL    HW2 5773   5.868   1.414   4.653
 1814SOL     OW 5774   3.555   5.022   0.452
 1814SOL    HW1 5775   3.554   5.079   0.375
 1814SOL    HW2 5776   3.646   4.993   0.459
 1815SOL     OW 5777   1.822   6.683   3.864
 1815SOL    HW1 5778   1.831   6.754   3.927
 1815SOL    HW2 5779   1.860   6.607   3.907
 1816SOL     OW 5780   3.154   0.713   4.626
 1816SOL    HW1 5781   3.196   0.691   4.709
 1816SOL    HW2 5782   3.081   0.770   4.651
 1817SOL     OW 5783   2.580   1.764   4.658
 1817SOL    HW1 5784   2.589   1.841   4.714
 1817SOL    HW2 5785   2.485   1.753   4.646
 1818SOL     OW 5786   1.052   1.395   2.852
 1818SOL    HW1 5787   1.147   1.386   2.850
 1818SOL    HW2 5788   1.035   1.454   2.926
 1819SOL     OW 5789   3.727   6.273   1.078
 1819SOL    HW1 5790   3.769   6.241   1.158
 1819SOL    HW2 5791   3.796   6.268   1.011
 1820SOL     OW 5792   3.982   6.732   4.425
 1820SOL    HW1 5793   3.934   6.697   4.350
 1820SOL    HW2 5794   4.002   6.655   4.479
 1821SOL     OW 5795   7.013   2.068   3.452
 1821SOL    HW1 5796   7.070   2.049   3.377
 1821SOL    HW2 5797   7.014   2.163   3.459
 1822SOL     OW 5798   1.741   0.601   2.229
 1822SOL    HW1 5799   1.752   0.556   2.146
 1822SOL    HW2 5800   1.809   0.565   2.286
 1823SOL     OW 5801   1.738   2.665   4.203
 1823SOL    HW1 5802   1.804   2.662   4.134
 1823SOL    HW2 5803   1.687   2.744   4.184
 1824SOL     OW 5804   2.387   1.787   4.030
 1824SOL    HW1 5805   2.294   1.804   4.017
 1824SOL    HW2 5806   2.394   1.759   4.121
 1825SOL     OW 5807   0.792   3.550   2.627
 1825SOL    HW1 5808   0.862   3.545   2.692
 1825SOL    HW2 5809   0.750   3.634   2.645
 1826SOL     OW 5810   0.414   6.445   3.713
 1826SOL    HW1 5811   0.359   6.509   3.667
 1826SOL    HW2 5812   0.454   6.393   3.644
 1827SOL     OW 5813   4.282   4.315   0.486
 1827SOL    HW1 5814   4.353   4.348   0.541
 1827SOL    HW2 5815   4.204   4.362   0.515
 1828SOL     OW 5816   1.845   1.858   4.241
 1828SOL    HW1 5817   1.793   1.807   4.179
 1828SOL    HW2 5818   1.928   1.812   4.247
 1829SOL     OW 5819   6.819   1.997   4.533
 1829SOL    HW1 5820   6.905   2.029   4.505
 1829SOL    HW2 5821   6.835   1.908   4.564
 1830SOL     OW 5822   5.736   2.243   0.229
 1830SOL    HW1 5823   5.682   2.177   0.274
 1830SOL    HW2 5824   5.801   2.269   0.294
 1831SOL     OW 5825   2.554   0.620   4.859
 1831SOL    HW1 5826   2.526   0.661   4.777
 1831SOL    HW2 5827   2.555   0.691   4.922
 1832SOL     OW 5828   3.272   5.114   0.813
 1832SOL    HW1 5829   3.228   5.178   0.757
 1832SOL    HW2 5830   3.201   5.075   0.864
 1833SOL     OW 5831   2.063   1.324   4.065
 1833SOL    HW1 5832   2.151   1.336   4.028
 1833SOL    HW2 5833   2.064   1.375   4.146
 1834SOL     OW 5834   6.452   5.174   0.350
 1834SOL    HW1 5835   6.499   5.195   0.269
 1834SOL    HW2 5836   6.418   5.086   0.336
 1835SOL     OW 5837   0.130   0.615   2.560
 1835SOL    HW1 5838   0.088   0.568   2.487
 1835SOL    HW2 5839   0.192   0.674   2.517
 1836SOL     OW 5840   7.155   1.693   3.304
 1836SOL    HW1 5841   7.230   1.740   3.267
 1836SOL    HW2 5842   7.175   1.685   3.397
 1837SOL     OW 5843   0.696   2.066   4.621
 1837SOL    HW1 5844   0.722   1.976   4.600
 1837SOL    HW2 5845   0.734   2.084   4.707
 1838SOL     OW 5846   1.086   0.609   3.800
 1838SOL    HW1 5847   1.166   0.576   3.842
 1838SOL    HW2 5848   1.073   0.550   3.726
 1839SOL     OW 5849   0.047   5.160   4.881
 1839SOL    HW1 5850   0.099   5.176   4.960
 1839SOL    HW2 5851   7.270   5.094   4.908
 1840SOL     OW 5852   6.170   6.457   4.861
 1840SOL    HW1 5853   6.141   6.392   4.925
 1840SOL    HW2 5854   6.102   6.456   4.793
 1841SOL     OW 5855   5.766   5.175   0.044
 1841SOL    HW1 5856   2.110   1.509   5.105
 1841SOL    HW2 5857   5.740   5.267   0.050
 1842SOL     OW 5858   1.537   7.113   4.664
 1842SOL    HW1 5859   1.548   7.091   4.572
 1842SOL    HW2 5860   1.610   7.072   4.708
 1843SOL     OW 5861   5.274   3.480   1.200
 1843SOL    HW1 5862   5.308   3.396   1.232
 1843SOL    HW2 5863   5.350   3.523   1.160
 1844SOL     OW 5864   2.087   1.159   3.638
 1844SOL    HW1 5865   2.112   1.067   3.648
 1844SOL    HW2 5866   2.027   1.176   3.711
 1845SOL     OW 5867   5.658   6.435   0.876
 1845SOL    HW1 5868   5.673   6.397   0.790
 1845SOL    HW2 5869   5.745   6.465   0.904
 1846SOL     OW 5870   3.945   5.249   1.166
 1846SOL    HW1 5871   3.885   5.320   1.142
 1846SOL    HW2 5872   3.969   5.268   1.257
 1847SOL     OW 5873   3.789   6.048   0.660
 1847SOL    HW1 5874   3.731   6.009   0.595
 1847SOL    HW2 5875   3.877   6.022   0.634
 1848SOL     OW 5876   3.983   3.365   0.127
 1848SOL    HW1 5877   3.929   3.311   0.184
 1848SOL    HW2 5878   3.937   3.449   0.122
 1849SOL     OW 5879   2.332   0.193   4.674
 1849SOL    HW1 5880   2.279   0.138   4.616
 1849SOL    HW2 5881   2.414   0.145   4.683
 1850SOL     OW 5882   2.877   2.519   4.485
 1850SOL    HW1 5883   2.791   2.478   4.495
 1850SOL    HW2 5884   2.928   2.485   4.559
 1851SOL     OW 5885   6.766   2.792   0.491
 1851SOL    HW1 5886   6.762   2.886   0.476
 1851SOL    HW2 5887   6.675   2.763   0.486
 1852SOL     OW 5888   5.171   3.877   1.085
 1852SOL    HW1 5889   5.176   3.848   1.176
 1852SOL    HW2 5890   5.142   3.799   1.037
 1853SOL     OW 5891   1.367   0.436   3.738
 1853SOL    HW1 5892   1.355   0.480   3.822
 1853SOL    HW2 5893   1.458   0.453   3.714
 1854SOL     OW 5894   5.881   2.158   2.891
 1854SOL    HW1 5895   5.842   2.194   2.971
 1854SOL    HW2 5896   5.928   2.232   2.852
 1855SOL     OW 5897   4.784   6.802   1.262
 1855SOL    HW1 5898   4.826   6.864   1.202
 1855SOL    HW2 5899   4.724   6.856   1.314
 1856SOL     OW 5900   1.600   0.966   2.762
 1856SOL    HW1 5901   1.659   0.921   2.702
 1856SOL    HW2 5902   1.515   0.923   2.748
 1857SOL     OW 5903   5.492   1.452   0.002
 1857SOL    HW1 5904   1.822   5.177   5.112
 1857SOL    HW2 5905   1.911   5.056   5.095
 1858SOL     OW 5906   5.764   0.837   3.910
 1858SOL    HW1 5907   5.786   0.862   3.821
 1858SOL    HW2 5908   5.762   0.919   3.958
 1859SOL     OW 5909   3.479   5.961   1.177
 1859SOL    HW1 5910   3.534   5.888   1.148
 1859SOL    HW2 5911   3.510   5.981   1.265
 1860SOL     OW 5912   2.918   0.738   5.052
 1860SOL    HW1 5913   2.920   0.675   4.980
 1860SOL    HW2 5914   3.008   0.740   5.085
 1861SOL     OW 5915   6.735   1.920   4.161
 1861SOL    HW1 5916   6.730   1.866   4.082
 1861SOL    HW2 5917   6.750   2.009   4.129
 1862SOL     OW 5918   6.465   5.769   0.647
 1862SOL    HW1 5919   6.493   5.710   0.577
 1862SOL    HW2 5920   6.538   5.830   0.658
 1863SOL     OW 5921   0.881   1.602   3.603
 1863SOL    HW1 5922   0.910   1.687   3.636
 1863SOL    HW2 5923   0.951   1.541   3.628
 1864SOL     OW 5924   6.208   1.232   4.341
 1864SOL    HW1 5925   6.199   1.170   4.269
 1864SOL    HW2 5926   6.205   1.178   4.420
 1865SOL     OW 5927   4.288   5.690   0.899
 1865SOL    HW1 5928   4.271   5.597   0.917
 1865SOL    HW2 5929   4.373   5.707   0.939
 1866SOL     OW 5930   1.661   1.189   4.260
 1866SOL    HW1 5931   1.642   1.145   4.343
 1866SOL    HW2 5932   1.629   1.278   4.272
 1867SOL     OW 5933   1.294   1.175   2.076
 1867SOL    HW1 5934   1.345   1.107   2.120
 1867SOL    HW2 5935   1.203   1.155   2.098
 1868SOL     OW 5936   6.315   2.331   3.645
 1868SOL    HW1 5937   6.385   2.347   3.582
 1868SOL    HW2 5938   6.238   2.316   3.591
 1869SOL     OW 5939   1.125   1.273   4.820
 1869SOL    HW1 5940   1.212   1.233   4.825
 1869SOL    HW2 5941   1.138   1.353   4.769
 1870SOL     OW 5942   0.620   0.556   4.188
 1870SOL    HW1 5943   0.628   0.495   4.262
 1870SOL    HW2 5944   0.528   0.579   4.185
 1871SOL     OW 5945   4.491   3.158   0.630
 1871SOL    HW1 5946   4.491   3.168   0.725
 1871SOL    HW2 5947   4.439   3.232   0.598
 1872SOL     OW 5948   1.071   1.125   1.239
 1872SOL    HW1 5949   1.059   1.155   1.149
 1872SOL    HW2 5950   1.160   1.091   1.241
 1873SOL     OW 5951   1.692   2.936   3.244
 1873SOL    HW1 5952   1.715   2.891   3.326
 1873SOL    HW2 5953   1.707   2.870   3.176
 1874SOL     OW 5954   0.789   2.486   2.327
 1874SOL    HW1 5955   0.843   2.547   2.278
 1874SOL    HW2 5956   0.712   2.472   2.272
 1875SOL     OW 5957   0.340   3.178   3.700
 1875SOL    HW1 5958   0.383   3.260   3.725
 1875SOL    HW2 5959   0.297   3.147   3.780
 1876SOL     OW 5960   0.385   3.417   3.128
 1876SOL    HW1 5961   0.357   3.499   3.169
 1876SOL    HW2 5962   0.313   3.357   3.144
 1877SOL     OW 5963   6.740   2.468   1.660
 1877SOL    HW1 5964   6.828   2.476   1.697
 1877SOL    HW2 5965   6.716   2.557   1.635
 1878SOL     OW 5966   0.635   3.434   1.191
 1878SOL    HW1 5967   0.703   3.501   1.183
 1878SOL    HW2 5968   0.556   3.475   1.155
 1879SOL     OW 5969   0.845   1.662   1.195
 1879SOL    HW1 5970   0.787   1.687   1.267
 1879SOL    HW2 5971   0.853   1.567   1.202
 1880SOL     OW 5972   4.865   7.141   4.421
 1880SOL    HW1 5973   4.812   7.143   4.501
 1880SOL    HW2 5974   4.912   7.058   4.425
 1881SOL     OW 5975   0.469   1.545   0.486
 1881SOL    HW1 5976   0.401   1.558   0.420
 1881SOL    HW2 5977   0.551   1.563   0.440
 1882SOL     OW 5978   0.382   3.027   1.597
 1882SOL    HW1 5979   0.378   3.113   1.555
 1882SOL    HW2 5980   0.468   3.026   1.640
 1883SOL     OW 5981   0.742   3.560   0.262
 1883SOL    HW1 5982   0.690   3.480   0.260
 1883SOL    HW2 5983   0.778   3.568   0.174
 1884SOL     OW 5984   2.053   2.864   2.437
 1884SOL    HW1 5985   2.056   2.830   2.347
 1884SOL    HW2 5986   2.135   2.914   2.446
 1885SOL     OW 5987   1.359   3.485   2.333
 1885SOL    HW1 5988   1.441   3.444   2.306
 1885SOL    HW2 5989   1.381   3.537   2.410
 1886SOL     OW 5990   5.126   2.013   2.987
 1886SOL    HW1 5991   5.183   1.974   2.920
 1886SOL    HW2 5992   5.115   1.943   3.052
 1887SOL     OW 5993   0.722   0.626   2.614
 1887SOL    HW1 5994   0.816   0.642   2.607
 1887SOL    HW2 5995   0.681   0.707   2.582
 1888SOL     OW 5996   4.689   3.729   4.436
 1888SOL    HW1 5997   4.777   3.740   4.401
 1888SOL    HW2 5998   4.633   3.781   4.378
 1889SOL     OW 5999   0.321   4.135   0.712
 1889SOL    HW1 6000   0.357   4.047   0.717
 1889SOL    HW2 6001   0.234   4.123   0.675
 1890SOL     OW 6002   1.552   1.875   2.200
 1890SOL    HW1 6003   1.627   1.816   2.202
 1890SOL    HW2 6004   1.559   1.918   2.114
 1891SOL     OW 6005   0.081   2.124   1.110
 1891SOL    HW1 6006   0.049   2.064   1.043
 1891SOL    HW2 6007   0.008   2.135   1.170
 1892SOL     OW 6008   1.513   2.450   1.872
 1892SOL    HW1 6009   1.498   2.407   1.956
 1892SOL    HW2 6010   1.530   2.541   1.894
 1893SOL     OW 6011   0.584   4.020   2.054
 1893SOL    HW1 6012   0.647   3.949   2.037
 1893SOL    HW2 6013   0.501   3.987   2.018
 1894SOL     OW 6014   0.962   2.164   1.327
 1894SOL    HW1 6015   0.954   2.089   1.268
 1894SOL    HW2 6016   0.995   2.126   1.409
 1895SOL     OW 6017   1.851   0.808   1.844
 1895SOL    HW1 6018   1.884   0.889   1.807
 1895SOL    HW2 6019   1.851   0.823   1.939
 1896SOL     OW 6020   1.282   2.678   0.934
 1896SOL    HW1 6021   1.353   2.670   0.997
 1896SOL    HW2 6022   1.208   2.634   0.975
 1897SOL     OW 6023   1.606   4.596   0.344
 1897SOL    HW1 6024   1.571   4.638   0.423
 1897SOL    HW2 6025   1.681   4.649   0.320
 1898SOL     OW 6026   0.813   1.752   1.875
 1898SOL    HW1 6027   0.898   1.721   1.906
 1898SOL    HW2 6028   0.777   1.802   1.948
 1899SOL     OW 6029   0.616   3.319   0.256
 1899SOL    HW1 6030   0.683   3.260   0.292
 1899SOL    HW2 6031   0.618   3.302   0.162
 1900SOL     OW 6032   4.674   5.638   3.727
 1900SOL    HW1 6033   4.657   5.635   3.633
 1900SOL    HW2 6034   4.590   5.661   3.766
 1901SOL     OW 6035   5.759   2.423   2.485
 1901SOL    HW1 6036   5.722   2.379   2.562
 1901SOL    HW2 6037   5.742   2.516   2.500
 1902SOL     OW 6038   0.447   5.476   0.623
 1902SOL    HW1 6039   0.518   5.524   0.666
 1902SOL    HW2 6040   0.460   5.385   0.651
 1903SOL     OW 6041   2.049   1.548   1.269
 1903SOL    HW1 6042   1.986   1.581   1.205
 1903SOL    HW2 6043   2.009   1.466   1.301
 1904SOL     OW 6044   6.735   2.287   1.078
 1904SOL    HW1 6045   6.730   2.363   1.135
 1904SOL    HW2 6046   6.829   2.273   1.064
 1905SOL     OW 6047   5.776   0.436   2.617
 1905SOL    HW1 6048   5.826   0.491   2.557
 1905SOL    HW2 6049   5.726   0.377   2.559
 1906SOL     OW 6050   0.301   2.215   0.688
 1906SOL    HW1 6051   0.302   2.239   0.781
 1906SOL    HW2 6052   0.285   2.120   0.688
 1907SOL     OW 6053   6.675   3.972   2.615
 1907SOL    HW1 6054   6.698   3.905   2.551
 1907SOL    HW2 6055   6.580   3.981   2.607
 1908SOL     OW 6056   6.659   1.655   3.696
 1908SOL    HW1 6057   6.648   1.561   3.681
 1908SOL    HW2 6058   6.671   1.692   3.609
 1909SOL     OW 6059   2.297   2.652   2.788
 1909SOL    HW1 6060   2.278   2.744   2.775
 1909SOL    HW2 6061   2.365   2.632   2.724
 1910SOL     OW 6062   2.560   3.303   0.174
 1910SOL    HW1 6063   2.597   3.270   0.092
 1910SOL    HW2 6064   2.476   3.341   0.149
 1911SOL     OW 6065   0.004   2.818   1.604
 1911SOL    HW1 6066   7.265   2.821   1.512
 1911SOL    HW2 6067   0.058   2.739   1.610
 1912SOL     OW 6068   2.631   3.365   1.785
 1912SOL    HW1 6069   2.715   3.349   1.828
 1912SOL    HW2 6070   2.606   3.280   1.748
 1913SOL     OW 6071   2.313   3.607   2.540
 1913SOL    HW1 6072   2.404   3.625   2.518
 1913SOL    HW2 6073   2.266   3.613   2.457
 1914SOL     OW 6074   0.244   3.728   1.323
 1914SOL    HW1 6075   0.263   3.635   1.332
 1914SOL    HW2 6076   0.323   3.772   1.355
 1915SOL     OW 6077   2.780   3.522   3.598
 1915SOL    HW1 6078   2.752   3.565   3.679
 1915SOL    HW2 6079   2.844   3.457   3.627
 1916SOL     OW 6080   4.159   6.519   4.909
 1916SOL    HW1 6081   4.069   6.502   4.883
 1916SOL    HW2 6082   4.185   6.441   4.957
 1917SOL     OW 6083   0.590   4.223   0.671
 1917SOL    HW1 6084   0.503   4.186   0.681
 1917SOL    HW2 6085   0.642   4.182   0.742
 1918SOL     OW 6086   3.967   4.271   4.791
 1918SOL    HW1 6087   3.890   4.248   4.843
 1918SOL    HW2 6088   4.013   4.188   4.777
 1919SOL     OW 6089   0.314   4.398   1.115
 1919SOL    HW1 6090   0.309   4.398   1.020
 1919SOL    HW2 6091   0.336   4.307   1.137
 1920SOL     OW 6092   0.642   4.573   3.355
 1920SOL    HW1 6093   0.644   4.595   3.262
 1920SOL    HW2 6094   0.549   4.575   3.378
 1921SOL     OW 6095   0.279   1.630   0.692
 1921SOL    HW1 6096   0.367   1.608   0.660
 1921SOL    HW2 6097   0.242   1.687   0.625
 1922SOL     OW 6098   1.336   1.396   2.231
 1922SOL    HW1 6099   1.320   1.328   2.166
 1922SOL    HW2 6100   1.362   1.348   2.310
 1923SOL     OW 6101   0.720   3.703   2.219
 1923SOL    HW1 6102   0.794   3.668   2.268
 1923SOL    HW2 6103   0.759   3.738   2.139
 1924SOL     OW 6104   1.134   1.875   2.930
 1924SOL    HW1 6105   1.206   1.937   2.933
 1924SOL    HW2 6106   1.116   1.864   2.837
 1925SOL     OW 6107   5.822   0.771   3.035
 1925SOL    HW1 6108   5.801   0.692   2.985
 1925SOL    HW2 6109   5.917   0.782   3.023
 1926SOL     OW 6110   1.105   1.798   0.314
 1926SOL    HW1 6111   1.177   1.805   0.252
 1926SOL    HW2 6112   1.032   1.842   0.271
 1927SOL     OW 6113   2.532   1.792   2.248
 1927SOL    HW1 6114   2.483   1.875   2.251
 1927SOL    HW2 6115   2.478   1.731   2.297
 1928SOL     OW 6116   2.017   3.367   3.216
 1928SOL    HW1 6117   1.984   3.431   3.279
 1928SOL    HW2 6118   1.948   3.300   3.210
 1929SOL     OW 6119   7.260   3.537   1.409
 1929SOL    HW1 6120   0.035   3.541   1.482
 1929SOL    HW2 6121   0.010   3.472   1.349
 1930SOL     OW 6122   2.416   1.562   0.495
 1930SOL    HW1 6123   2.455   1.637   0.450
 1930SOL    HW2 6124   2.447   1.569   0.585
 1931SOL     OW 6125   6.402   2.818   3.530
 1931SOL    HW1 6126   6.407   2.792   3.622
 1931SOL    HW2 6127   6.312   2.799   3.503
 1932SOL     OW 6128   2.051   3.499   1.374
 1932SOL    HW1 6129   2.049   3.403   1.374
 1932SOL    HW2 6130   1.969   3.525   1.331
 1933SOL     OW 6131   0.302   3.454   1.307
 1933SOL    HW1 6132   0.220   3.413   1.280
 1933SOL    HW2 6133   0.347   3.475   1.224
 1934SOL     OW 6134   1.358   3.513   0.565
 1934SOL    HW1 6135   1.272   3.510   0.523
 1934SOL    HW2 6136   1.361   3.598   0.608
 1935SOL     OW 6137   1.445   3.457   0.833
 1935SOL    HW1 6138   1.536   3.432   0.814
 1935SOL    HW2 6139   1.402   3.460   0.748
 1936SOL     OW 6140   5.436   6.960   4.567
 1936SOL    HW1 6141   5.396   6.878   4.595
 1936SOL    HW2 6142   5.363   7.014   4.536
 1937SOL     OW 6143   1.810   4.371   0.088
 1937SOL    HW1 6144   1.787   4.354   0.180
 1937SOL    HW2 6145   1.779   4.293   0.041
 1938SOL     OW 6146   1.034   2.607   1.949
 1938SOL    HW1 6147   1.038   2.633   2.041
 1938SOL    HW2 6148   1.047   2.513   1.950
 1939SOL     OW 6149   6.674   1.683   1.101
 1939SOL    HW1 6150   6.609   1.636   1.153
 1939SOL    HW2 6151   6.751   1.686   1.157
 1940SOL     OW 6152   6.048   4.936   4.774
 1940SOL    HW1 6153   6.096   4.929   4.857
 1940SOL    HW2 6154   6.115   4.961   4.710
 1941SOL     OW 6155   4.222   4.916   3.665
 1941SOL    HW1 6156   4.210   4.982   3.597
 1941SOL    HW2 6157   4.276   4.959   3.731
 1942SOL     OW 6158   0.234   1.342   3.528
 1942SOL    HW1 6159   0.285   1.269   3.566
 1942SOL    HW2 6160   0.184   1.301   3.457
 1943SOL     OW 6161   7.178   2.048   3.231
 1943SOL    HW1 6162   7.233   2.125   3.221
 1943SOL    HW2 6163   7.239   1.974   3.226
 1944SOL     OW 6164   3.050   3.644   2.753
 1944SOL    HW1 6165   3.046   3.712   2.686
 1944SOL    HW2 6166   3.138   3.607   2.745
 1945SOL     OW 6167   0.156   3.217   0.994
 1945SOL    HW1 6168   0.215   3.142   1.003
 1945SOL    HW2 6169   0.197   3.272   0.927
 1946SOL     OW 6170   3.207   6.947   4.437
 1946SOL    HW1 6171   3.285   6.984   4.478
 1946SOL    HW2 6172   3.240   6.908   4.356
 1947SOL     OW 6173   2.196   0.810   1.056
 1947SOL    HW1 6174   2.147   0.853   1.125
 1947SOL    HW2 6175   2.166   0.719   1.058
 1948SOL     OW 6176   5.113   7.023   4.762
 1948SOL    HW1 6177   5.148   7.057   4.679
 1948SOL    HW2 6178   5.139   7.087   4.828
 1949SOL     OW 6179   2.441   2.367   1.279
 1949SOL    HW1 6180   2.437   2.283   1.324
 1949SOL    HW2 6181   2.365   2.416   1.312
 1950SOL     OW 6182   5.658   6.261   4.435
 1950SOL    HW1 6183   5.692   6.173   4.451
 1950SOL    HW2 6184   5.567   6.247   4.408
 1951SOL     OW 6185   2.418   2.136   1.426
 1951SOL    HW1 6186   2.329   2.136   1.460
 1951SOL    HW2 6187   2.434   2.045   1.400
 1952SOL     OW 6188   1.890   2.794   1.080
 1952SOL    HW1 6189   1.966   2.750   1.043
 1952SOL    HW2 6190   1.815   2.742   1.051
 1953SOL     OW 6191   3.017   1.713   5.049
 1953SOL    HW1 6192   3.070   1.698   4.970
 1953SOL    HW2 6193   2.953   1.779   5.022
 1954SOL     OW 6194   4.761   1.353   5.136
 1954SOL    HW1 6195   4.844   1.314   5.111
 1954SOL    HW2 6196   1.077   4.934   0.042
 1955SOL     OW 6197   1.343   1.759   0.643
 1955SOL    HW1 6198   1.298   1.681   0.677
 1955SOL    HW2 6199   1.360   1.812   0.721
 1956SOL     OW 6200   0.999   0.731   1.303
 1956SOL    HW1 6201   1.082   0.745   1.259
 1956SOL    HW2 6202   0.933   0.742   1.234
 1957SOL     OW 6203   6.969   1.011   3.540
 1957SOL    HW1 6204   6.949   1.030   3.449
 1957SOL    HW2 6205   6.912   0.938   3.563
 1958SOL     OW 6206   5.569   6.437   4.627
 1958SOL    HW1 6207   5.607   6.374   4.566
 1958SOL    HW2 6208   5.518   6.496   4.571
 1959SOL     OW 6209   1.162   2.096   0.928
 1959SOL    HW1 6210   1.207   2.108   1.011
 1959SOL    HW2 6211   1.151   2.185   0.894
 1960SOL     OW 6212   2.037   3.486   1.801
 1960SOL    HW1 6213   2.078   3.416   1.750
 1960SOL    HW2 6214   2.071   3.472   1.890
 1961SOL     OW 6215   2.094   3.225   1.361
 1961SOL    HW1 6216   2.174   3.217   1.412
 1961SOL    HW2 6217   2.124   3.234   1.270
 1962SOL     OW 6218   2.674   1.498   1.320
 1962SOL    HW1 6219   2.657   1.552   1.397
 1962SOL    HW2 6220   2.715   1.558   1.257
 1963SOL     OW 6221   6.244   1.272   0.417
 1963SOL    HW1 6222   6.324   1.306   0.377
 1963SOL    HW2 6223   6.195   1.232   0.345
 1964SOL     OW 6224   3.848   7.040   5.095
 1964SOL    HW1 6225   3.935   7.078   5.109
 1964SOL    HW2 6226   3.828   7.061   5.004
 1965SOL     OW 6227   7.165   1.728   0.041
 1965SOL    HW1 6228   3.503   5.312   5.122
 1965SOL    HW2 6229   7.231   1.787   0.007
 1966SOL     OW 6230   0.591   2.149   2.100
 1966SOL    HW1 6231   0.554   2.209   2.165
 1966SOL    HW2 6232   0.665   2.198   2.063
 1967SOL     OW 6233   1.564   1.375   3.065
 1967SOL    HW1 6234   1.552   1.315   3.139
 1967SOL    HW2 6235   1.576   1.317   2.989
 1968SOL     OW 6236   2.369   4.057   1.393
 1968SOL    HW1 6237   2.336   3.969   1.415
 1968SOL    HW2 6238   2.291   4.112   1.392
 1969SOL     OW 6239   1.236   3.856   2.084
 1969SOL    HW1 6240   1.306   3.920   2.098
 1969SOL    HW2 6241   1.185   3.858   2.165
 1970SOL     OW 6242   1.103   5.057   3.107
 1970SOL    HW1 6243   1.012   5.082   3.122
 1970SOL    HW2 6244   1.120   4.987   3.171
 1971SOL     OW 6245   1.948   3.038   3.426
 1971SOL    HW1 6246   1.978   3.098   3.494
 1971SOL    HW2 6247   1.916   3.095   3.356
 1972SOL     OW 6248   0.416   3.550   1.069
 1972SOL    HW1 6249   0.330   3.578   1.038
 1972SOL    HW2 6250   0.461   3.518   0.990
 1973SOL     OW 6251   1.480   3.894   1.662
 1973SOL    HW1 6252   1.551   3.830   1.675
 1973SOL    HW2 6253   1.404   3.841   1.637
 1974SOL     OW 6254   1.401   4.128   0.441
 1974SOL    HW1 6255   1.318   4.151   0.482
 1974SOL    HW2 6256   1.468   4.160   0.502
 1975SOL     OW 6257   7.273   2.506   3.099
 1975SOL    HW1 6258   7.283   2.570   3.170
 1975SOL    HW2 6259   0.014   2.552   3.021
 1976SOL     OW 6260   1.551   1.521   1.886
 1976SOL    HW1 6261   1.514   1.606   1.863
 1976SOL    HW2 6262   1.485   1.458   1.856
 1977SOL     OW 6263   0.805   5.040   1.729
 1977SOL    HW1 6264   0.727   4.994   1.699
 1977SOL    HW2 6265   0.774   5.095   1.801
 1978SOL     OW 6266   0.461   3.468   1.922
 1978SOL    HW1 6267   0.522   3.434   1.988
 1978SOL    HW2 6268   0.518   3.506   1.855
 1979SOL     OW 6269   1.689   3.232   1.659
 1979SOL    HW1 6270   1.756   3.188   1.606
 1979SOL    HW2 6271   1.629   3.270   1.594
 1980SOL     OW 6272   2.071   1.902   1.265
 1980SOL    HW1 6273   2.103   1.901   1.174
 1980SOL    HW2 6274   2.133   1.847   1.313
 1981SOL     OW 6275   3.810   2.957   2.696
 1981SOL    HW1 6276   3.833   3.049   2.695
 1981SOL    HW2 6277   3.873   2.917   2.757
 1982SOL     OW 6278   1.800   3.250   0.119
 1982SOL    HW1 6279   1.717   3.229   0.076
 1982SOL    HW2 6280   1.867   3.232   0.053
 1983SOL     OW 6281   6.224   2.489   2.722
 1983SOL    HW1 6282   6.143   2.460   2.763
 1983SOL    HW2 6283   6.269   2.409   2.698
 1984SOL     OW 6284   6.441   3.342   2.869
 1984SOL    HW1 6285   6.478   3.254   2.872
 1984SOL    HW2 6286   6.447   3.367   2.776
 1985SOL     OW 6287   2.100   2.409   2.388
 1985SOL    HW1 6288   2.189   2.415   2.424
 1985SOL    HW2 6289   2.052   2.358   2.453
 1986SOL     OW 6290   1.086   0.441   2.172
 1986SOL    HW1 6291   1.014   0.390   2.136
 1986SOL    HW2 6292   1.107   0.399   2.255
 1987SOL     OW 6293   2.321   1.970   1.997
 1987SOL    HW1 6294   2.378   2.022   1.941
 1987SOL    HW2 6295   2.235   1.973   1.954
 1988SOL     OW 6296   0.928   3.253   1.115
 1988SOL    HW1 6297   0.977   3.292   1.188
 1988SOL    HW2 6298   0.874   3.186   1.156
 1989SOL     OW 6299   1.705   3.451   0.282
 1989SOL    HW1 6300   1.739   3.381   0.226
 1989SOL    HW2 6301   1.637   3.410   0.334
 1990SOL     OW 6302   7.161   0.687   4.800
 1990SOL    HW1 6303   7.253   0.714   4.805
 1990SOL    HW2 6304   7.160   0.620   4.732
 1991SOL     OW 6305   2.160   2.659   0.557
 1991SOL    HW1 6306   2.217   2.584   0.540
 1991SOL    HW2 6307   2.102   2.663   0.481
 1992SOL     OW 6308   1.407   3.597   1.064
 1992SOL    HW1 6309   1.401   3.541   0.987
 1992SOL    HW2 6310   1.368   3.681   1.037
 1993SOL     OW 6311   2.786   1.668   1.141
 1993SOL    HW1 6312   2.830   1.627   1.066
 1993SOL    HW2 6313   2.853   1.725   1.179
 1994SOL     OW 6314   6.469   3.800   2.322
 1994SOL    HW1 6315   6.542   3.802   2.261
 1994SOL    HW2 6316   6.456   3.891   2.348
 1995SOL     OW 6317   2.137   2.252   3.250
 1995SOL    HW1 6318   2.217   2.304   3.255
 1995SOL    HW2 6319   2.116   2.249   3.156
 1996SOL     OW 6320   6.646   1.083   0.238
 1996SOL    HW1 6321   6.676   1.173   0.254
 1996SOL    HW2 6322   6.639   1.044   0.325
 1997SOL     OW 6323   7.018   2.098   2.139
 1997SOL    HW1 6324   6.948   2.073   2.199
 1997SOL    HW2 6325   7.066   2.017   2.123
 1998SOL     OW 6326   6.849   1.955   3.827
 1998SOL    HW1 6327   6.834   1.944   3.733
 1998SOL    HW2 6328   6.808   1.878   3.866
 1999SOL     OW 6329   6.791   2.277   3.134
 1999SOL    HW1 6330   6.866   2.323   3.097
 1999SOL    HW2 6331   6.748   2.342   3.190
 2000SOL     OW 6332   0.791   3.085   1.282
 2000SOL    HW1 6333   0.732   3.010   1.284
 2000SOL    HW2 6334   0.752   3.148   1.344
 2001SOL     OW 6335   4.849   5.750   4.530
 2001SOL    HW1 6336   4.835   5.798   4.448
 2001SOL    HW2 6337   4.932   5.705   4.518
 2002SOL     OW 6338   2.069   2.602   0.970
 2002SOL    HW1 6339   2.057   2.525   0.914
 2002SOL    HW2 6340   2.056   2.570   1.059
 2003SOL     OW 6341   1.043   3.329   1.358
 2003SOL    HW1 6342   1.013   3.267   1.424
 2003SOL    HW2 6343   1.131   3.354   1.386
 2004SOL     OW 6344   5.867   0.569   2.183
 2004SOL    HW1 6345   5.782   0.612   2.193
 2004SOL    HW2 6346   5.848   0.475   2.186
 2005SOL     OW 6347   0.119   2.761   0.206
 2005SOL    HW1 6348   0.157   2.771   0.294
 2005SOL    HW2 6349   0.137   2.670   0.182
 2006SOL     OW 6350   7.253   1.951   0.930
 2006SOL    HW1 6351   7.171   1.905   0.949
 2006SOL    HW2 6352   0.030   1.881   0.922
 2007SOL     OW 6353   1.052   2.337   1.920
 2007SOL    HW1 6354   1.110   2.264   1.943
 2007SOL    HW2 6355   1.052   2.337   1.824
 2008SOL     OW 6356   2.369   4.822   4.644
 2008SOL    HW1 6357   2.458   4.857   4.634
 2008SOL    HW2 6358   2.330   4.834   4.557
 2009SOL     OW 6359   0.089   2.258   1.907
 2009SOL    HW1 6360   0.111   2.165   1.895
 2009SOL    HW2 6361   0.051   2.262   1.995
 2010SOL     OW 6362   6.994   3.006   3.801
 2010SOL    HW1 6363   7.025   3.004   3.892
 2010SOL    HW2 6364   7.059   3.060   3.755
 2011SOL     OW 6365   2.189   4.295   4.414
 2011SOL    HW1 6366   2.156   4.354   4.482
 2011SOL    HW2 6367   2.143   4.323   4.334
 2012SOL     OW 6368   1.948   2.474   1.838
 2012SOL    HW1 6369   1.919   2.556   1.797
 2012SOL    HW2 6370   1.885   2.459   1.908
 2013SOL     OW 6371   6.811   2.034   2.308
 2013SOL    HW1 6372   6.733   2.057   2.257
 2013SOL    HW2 6373   6.784   1.959   2.361
 2014SOL     OW 6374   2.861   2.276   2.114
 2014SOL    HW1 6375   2.932   2.212   2.105
 2014SOL    HW2 6376   2.879   2.341   2.046
 2015SOL     OW 6377   4.417   5.698   3.820
 2015SOL    HW1 6378   4.407   5.784   3.780
 2015SOL    HW2 6379   4.385   5.709   3.910
 2016SOL     OW 6380   3.505   3.145   0.316
 2016SOL    HW1 6381   3.470   3.173   0.400
 2016SOL    HW2 6382   3.559   3.068   0.337
 2017SOL     OW 6383   1.825   3.693   2.586
 2017SOL    HW1 6384   1.881   3.636   2.533
 2017SOL    HW2 6385   1.766   3.632   2.630
 2018SOL     OW 6386   2.090   1.624   3.058
 2018SOL    HW1 6387   2.062   1.660   2.973
 2018SOL    HW2 6388   2.075   1.694   3.120
 2019SOL     OW 6389   0.410   3.288   1.502
 2019SOL    HW1 6390   0.504   3.293   1.483
 2019SOL    HW2 6391   0.370   3.349   1.439
 2020SOL     OW 6392   0.607   0.669   0.312
 2020SOL    HW1 6393   0.568   0.597   0.361
 2020SOL    HW2 6394   0.599   0.643   0.220
 2021SOL     OW 6395   6.395   2.131   1.639
 2021SOL    HW1 6396   6.423   2.208   1.689
 2021SOL    HW2 6397   6.431   2.145   1.551
 2022SOL     OW 6398   1.210   3.650   2.691
 2022SOL    HW1 6399   1.219   3.744   2.709
 2022SOL    HW2 6400   1.288   3.628   2.640
 2023SOL     OW 6401   0.760   4.434   1.278
 2023SOL    HW1 6402   0.749   4.523   1.312
 2023SOL    HW2 6403   0.809   4.388   1.347
 2024SOL     OW 6404   2.846   2.713   2.987
 2024SOL    HW1 6405   2.911   2.696   2.919
 2024SOL    HW2 6406   2.795   2.787   2.954
 2025SOL     OW 6407   1.119   3.571   0.786
 2025SOL    HW1 6408   1.186   3.634   0.760
 2025SOL    HW2 6409   1.056   3.621   0.837
 2026SOL     OW 6410   1.179   4.100   0.946
 2026SOL    HW1 6411   1.143   4.119   1.033
 2026SOL    HW2 6412   1.250   4.163   0.935
 2027SOL     OW 6413   1.520   1.236   3.302
 2027SOL    HW1 6414   1.571   1.254   3.381
 2027SOL    HW2 6415   1.498   1.143   3.308
 2028SOL     OW 6416   1.703   1.781   0.319
 2028SOL    HW1 6417   1.640   1.832   0.370
 2028SOL    HW2 6418   1.650   1.714   0.276
 2029SOL     OW 6419   2.322   1.383   1.497
 2029SOL    HW1 6420   2.394   1.352   1.553
 2029SOL    HW2 6421   2.288   1.461   1.542
 2030SOL     OW 6422   5.901   7.086   4.854
 2030SOL    HW1 6423   5.934   7.123   4.771
 2030SOL    HW2 6424   5.827   7.142   4.877
 2031SOL     OW 6425   6.822   3.506   2.395
 2031SOL    HW1 6426   6.912   3.496   2.362
 2031SOL    HW2 6427   6.768   3.464   2.328
 2032SOL     OW 6428   1.904   2.384   3.334
 2032SOL    HW1 6429   1.989   2.340   3.322
 2032SOL    HW2 6430   1.840   2.314   3.323
 2033SOL     OW 6431   1.850   3.201   2.064
 2033SOL    HW1 6432   1.832   3.267   1.997
 2033SOL    HW2 6433   1.764   3.173   2.094
 2034SOL     OW 6434   6.607   0.554   4.190
 2034SOL    HW1 6435   6.694   0.563   4.150
 2034SOL    HW2 6436   6.620   0.492   4.262
 2035SOL     OW 6437   3.177   3.318   1.549
 2035SOL    HW1 6438   3.122   3.240   1.552
 2035SOL    HW2 6439   3.204   3.325   1.457
 2036SOL     OW 6440   1.758   2.069   1.010
 2036SOL    HW1 6441   1.806   2.145   1.042
 2036SOL    HW2 6442   1.826   2.012   0.973
 2037SOL     OW 6443   0.984   1.697   2.339
 2037SOL    HW1 6444   0.901   1.680   2.382
 2037SOL    HW2 6445   0.997   1.792   2.348
 2038SOL     OW 6446   1.623   2.556   1.625
 2038SOL    HW1 6447   1.588   2.502   1.696
 2038SOL    HW2 6448   1.547   2.601   1.589
 2039SOL     OW 6449   6.990   3.894   1.659
 2039SOL    HW1 6450   6.899   3.915   1.679
 2039SOL    HW2 6451   6.998   3.800   1.678
 2040SOL     OW 6452   0.885   3.278   0.672
 2040SOL    HW1 6453   0.871   3.346   0.607
 2040SOL    HW2 6454   0.856   3.317   0.755
 2041SOL     OW 6455   4.357   2.763   1.873
 2041SOL    HW1 6456   4.452   2.750   1.882
 2041SOL    HW2 6457   4.349   2.835   1.811
 2042SOL     OW 6458   1.759   2.866   1.903
 2042SOL    HW1 6459   1.840   2.901   1.942
 2042SOL    HW2 6460   1.705   2.943   1.888
 2043SOL     OW 6461   1.135   1.434   1.781
 2043SOL    HW1 6462   1.078   1.357   1.781
 2043SOL    HW2 6463   1.223   1.399   1.794
 2044SOL     OW 6464   0.238   3.483   0.555
 2044SOL    HW1 6465   0.272   3.571   0.538
 2044SOL    HW2 6466   0.293   3.426   0.502
 2045SOL     OW 6467   1.415   2.359   0.910
 2045SOL    HW1 6468   1.325   2.360   0.876
 2045SOL    HW2 6469   1.406   2.374   1.004
 2046SOL     OW 6470   1.546   3.345   1.451
 2046SOL    HW1 6471   1.573   3.437   1.448
 2046SOL    HW2 6472   1.585   3.306   1.373
 2047SOL     OW 6473   1.311   3.839   0.980
 2047SOL    HW1 6474   1.239   3.902   0.970
 2047SOL    HW2 6475   1.385   3.892   1.010
 2048SOL     OW 6476   0.125   2.214   0.091
 2048SOL    HW1 6477   0.083   2.194   0.175
 2048SOL    HW2 6478   0.062   2.270   0.045
 2049SOL     OW 6479   6.008   3.662   2.970
 2049SOL    HW1 6480   5.993   3.581   2.920
 2049SOL    HW2 6481   6.091   3.695   2.938
 2050SOL     OW 6482   2.536   1.313   1.657
 2050SOL    HW1 6483   2.599   1.288   1.590
 2050SOL    HW2 6484   2.587   1.363   1.721
 2051SOL     OW 6485   6.714   2.874   1.185
 2051SOL    HW1 6486   6.768   2.860   1.108
 2051SOL    HW2 6487   6.772   2.854   1.259
 2052SOL     OW 6488   5.139   5.219   4.020
 2052SOL    HW1 6489   5.231   5.194   4.019
 2052SOL    HW2 6490   5.093   5.140   3.992
 2053SOL     OW 6491   1.091   3.646   0.080
 2053SOL    HW1 6492   1.108   3.740   0.072
 2053SOL    HW2 6493   0.996   3.638   0.076
 2054SOL     OW 6494   1.490   2.631   1.125
 2054SOL    HW1 6495   1.522   2.681   1.200
 2054SOL    HW2 6496   1.564   2.633   1.063
 2055SOL     OW 6497   3.199   2.089   2.832
 2055SOL    HW1 6498   3.216   2.149   2.760
 2055SOL    HW2 6499   3.285   2.071   2.870
 2056SOL     OW 6500   5.881   0.482   3.666
 2056SOL    HW1 6501   5.839   0.413   3.615
 2056SOL    HW2 6502   5.818   0.502   3.736
 2057SOL     OW 6503   2.923   3.193   2.851
 2057SOL    HW1 6504   2.893   3.284   2.841
 2057SOL    HW2 6505   2.873   3.160   2.926
 2058SOL     OW 6506   0.751   4.385   3.914
 2058SOL    HW1 6507   0.663   4.348   3.906
 2058SOL    HW2 6508   0.803   4.334   3.852
 2059SOL     OW 6509   0.718   2.971   2.432
 2059SOL    HW1 6510   0.651   2.903   2.439
 2059SOL    HW2 6511   0.714   3.016   2.517
 2060SOL     OW 6512   2.084   2.976   0.650
 2060SOL    HW1 6513   2.146   2.999   0.581
 2060SOL    HW2 6514   2.131   2.914   0.705
 2061SOL     OW 6515   0.655   2.953   0.198
 2061SOL    HW1 6516   0.646   2.884   0.264
 2061SOL    HW2 6517   0.736   2.931   0.152
 2062SOL     OW 6518   2.176   0.745   0.413
 2062SOL    HW1 6519   2.245   0.680   0.420
 2062SOL    HW2 6520   2.212   0.823   0.456
 2063SOL     OW 6521   1.219   3.570   2.104
 2063SOL    HW1 6522   1.263   3.543   2.184
 2063SOL    HW2 6523   1.243   3.662   2.093
 2064SOL     OW 6524   2.444   2.880   1.295
 2064SOL    HW1 6525   2.379   2.923   1.238
 2064SOL    HW2 6526   2.391   2.832   1.359
 2065SOL     OW 6527   7.283   3.294   1.641
 2065SOL    HW1 6528   0.043   3.212   1.653
 2065SOL    HW2 6529   0.063   3.358   1.620
 2066SOL     OW 6530   6.728   3.297   1.622
 2066SOL    HW1 6531   6.821   3.276   1.628
 2066SOL    HW2 6532   6.683   3.216   1.645
 2067SOL     OW 6533   3.626   6.841   4.617
 2067SOL    HW1 6534   3.601   6.844   4.710
 2067SOL    HW2 6535   3.612   6.750   4.592
 2068SOL     OW 6536   4.152   4.063   4.312
 2068SOL    HW1 6537   4.173   3.987   4.365
 2068SOL    HW2 6538   4.162   4.138   4.371
 2069SOL     OW 6539   1.866   2.308   1.098
 2069SOL    HW1 6540   1.789   2.309   1.154
 2069SOL    HW2 6541   1.926   2.372   1.137
 2070SOL     OW 6542   0.582   3.928   2.893
 2070SOL    HW1 6543   0.565   3.877   2.973
 2070SOL    HW2 6544   0.517   3.998   2.896
 2071SOL     OW 6545   3.936   7.201   2.306
 2071SOL    HW1 6546   3.986   7.246   2.238
 2071SOL    HW2 6547   3.849   7.241   2.302
 2072SOL     OW 6548   2.910   3.041   2.246
 2072SOL    HW1 6549   2.837   3.083   2.292
 2072SOL    HW2 6550   2.868   2.996   2.172
 2073SOL     OW 6551   0.847   1.679   0.559
 2073SOL    HW1 6552   0.928   1.689   0.609
 2073SOL    HW2 6553   0.791   1.624   0.614
 2074SOL     OW 6554   0.478   2.375   1.168
 2074SOL    HW1 6555   0.409   2.328   1.214
 2074SOL    HW2 6556   0.520   2.308   1.113
 2075SOL     OW 6557   6.142   3.077   2.849
 2075SOL    HW1 6558   6.204   3.095   2.778
 2075SOL    HW2 6559   6.066   3.038   2.805
 2076SOL     OW 6560   1.162   2.497   2.564
 2076SOL    HW1 6561   1.140   2.469   2.475
 2076SOL    HW2 6562   1.191   2.417   2.608
 2077SOL     OW 6563   1.144   2.357   0.846
 2077SOL    HW1 6564   1.119   2.420   0.914
 2077SOL    HW2 6565   1.077   2.368   0.779
 2078SOL     OW 6566   2.538   3.137   1.668
 2078SOL    HW1 6567   2.581   3.090   1.596
 2078SOL    HW2 6568   2.493   3.068   1.718
 2079SOL     OW 6569   6.819   0.687   1.244
 2079SOL    HW1 6570   6.787   0.684   1.334
 2079SOL    HW2 6571   6.909   0.654   1.249
 2080SOL     OW 6572   3.834   3.221   0.301
 2080SOL    HW1 6573   3.785   3.230   0.383
 2080SOL    HW2 6574   3.900   3.154   0.320
 2081SOL     OW 6575   1.662   3.255   1.217
 2081SOL    HW1 6576   1.719   3.194   1.169
 2081SOL    HW2 6577   1.662   3.334   1.164
 2082SOL     OW 6578   4.377   6.600   4.343
 2082SOL    HW1 6579   4.469   6.576   4.356
 2082SOL    HW2 6580   4.380   6.692   4.317
 2083SOL     OW 6581   0.130   4.697   0.904
 2083SOL    HW1 6582   0.040   4.731   0.904
 2083SOL    HW2 6583   0.130   4.629   0.837
 2084SOL     OW 6584   3.538   0.338   0.366
 2084SOL    HW1 6585   3.443   0.344   0.372
 2084SOL    HW2 6586   3.568   0.347   0.457
 2085SOL     OW 6587   4.113   5.491   4.628
 2085SOL    HW1 6588   4.065   5.498   4.711
 2085SOL    HW2 6589   4.094   5.574   4.584
 2086SOL     OW 6590   2.086   3.663   1.586
 2086SOL    HW1 6591   2.073   3.604   1.512
 2086SOL    HW2 6592   2.073   3.608   1.664
 2087SOL     OW 6593   5.225   0.826   3.015
 2087SOL    HW1 6594   5.281   0.755   2.985
 2087SOL    HW2 6595   5.285   0.889   3.054
 2088SOL     OW 6596   6.456   3.373   2.599
 2088SOL    HW1 6597   6.444   3.427   2.521
 2088SOL    HW2 6598   6.396   3.300   2.587
 2089SOL     OW 6599   0.902   2.554   3.346
 2089SOL    HW1 6600   0.921   2.472   3.391
 2089SOL    HW2 6601   0.964   2.556   3.273
 2090SOL     OW 6602   1.413   2.785   2.867
 2090SOL    HW1 6603   1.440   2.708   2.918
 2090SOL    HW2 6604   1.338   2.820   2.914
 2091SOL     OW 6605   6.407   3.332   4.162
 2091SOL    HW1 6606   6.488   3.378   4.183
 2091SOL    HW2 6607   6.431   3.271   4.092
 2092SOL     OW 6608   1.104   4.245   2.629
 2092SOL    HW1 6609   1.141   4.168   2.584
 2092SOL    HW2 6610   1.010   4.236   2.616
 2093SOL     OW 6611   2.219   3.263   1.118
 2093SOL    HW1 6612   2.298   3.303   1.155
 2093SOL    HW2 6613   2.211   3.303   1.031
 2094SOL     OW 6614   5.993   3.145   4.012
 2094SOL    HW1 6615   6.044   3.220   4.040
 2094SOL    HW2 6616   6.031   3.120   3.927
 2095SOL     OW 6617   6.100   1.933   4.345
 2095SOL    HW1 6618   6.121   1.905   4.255
 2095SOL    HW2 6619   6.183   1.922   4.393
 2096SOL     OW 6620   6.792   3.098   0.735
 2096SOL    HW1 6621   6.719   3.060   0.785
 2096SOL    HW2 6622   6.870   3.062   0.775
 2097SOL     OW 6623   7.207   3.154   3.701
 2097SOL    HW1 6624   7.279   3.096   3.676
 2097SOL    HW2 6625   7.246   3.216   3.762
 2098SOL     OW 6626   6.762   1.371   4.463
 2098SOL    HW1 6627   6.824   1.352   4.393
 2098SOL    HW2 6628   6.706   1.293   4.467
 2099SOL     OW 6629   2.564   4.226   3.278
 2099SOL    HW1 6630   2.646   4.194   3.317
 2099SOL    HW2 6631   2.555   4.176   3.197
 2100SOL     OW 6632   1.137   2.410   4.621
 2100SOL    HW1 6633   1.139   2.504   4.604
 2100SOL    HW2 6634   1.216   2.393   4.673
 2101SOL     OW 6635   1.539   2.212   4.718
 2101SOL    HW1 6636   1.620   2.221   4.668
 2101SOL    HW2 6637   1.492   2.141   4.675
 2102SOL     OW 6638   6.478   3.294   3.335
 2102SOL    HW1 6639   6.500   3.214   3.383
 2102SOL    HW2 6640   6.562   3.323   3.298
 2103SOL     OW 6641   6.528   3.705   3.433
 2103SOL    HW1 6642   6.561   3.773   3.491
 2103SOL    HW2 6643   6.495   3.752   3.357
 2104SOL     OW 6644   0.151   3.534   1.612
 2104SOL    HW1 6645   0.240   3.567   1.599
 2104SOL    HW2 6646   0.128   3.563   1.701
 2105SOL     OW 6647   1.839   2.109   2.772
 2105SOL    HW1 6648   1.915   2.052   2.758
 2105SOL    HW2 6649   1.765   2.060   2.736
 2106SOL     OW 6650   1.835   2.468   4.681
 2106SOL    HW1 6651   1.784   2.520   4.618
 2106SOL    HW2 6652   1.821   2.378   4.654
 2107SOL     OW 6653   1.627   1.969   2.663
 2107SOL    HW1 6654   1.658   1.879   2.662
 2107SOL    HW2 6655   1.582   1.980   2.579
 2108SOL     OW 6656   6.501   1.227   2.560
 2108SOL    HW1 6657   6.585   1.239   2.606
 2108SOL    HW2 6658   6.483   1.312   2.521
 2109SOL     OW 6659   0.292   1.778   1.338
 2109SOL    HW1 6660   0.225   1.740   1.281
 2109SOL    HW2 6661   0.248   1.851   1.381
 2110SOL     OW 6662   1.582   3.148   2.120
 2110SOL    HW1 6663   1.496   3.126   2.155
 2110SOL    HW2 6664   1.580   3.119   2.029
 2111SOL     OW 6665   4.275   2.247   3.892
 2111SOL    HW1 6666   4.282   2.342   3.880
 2111SOL    HW2 6667   4.185   2.227   3.866
 2112SOL     OW 6668   1.405   6.735   2.678
 2112SOL    HW1 6669   1.434   6.664   2.621
 2112SOL    HW2 6670   1.441   6.713   2.764
 2113SOL     OW 6671   1.995   2.972   1.996
 2113SOL    HW1 6672   2.052   2.992   1.922
 2113SOL    HW2 6673   1.963   3.058   2.025
 2114SOL     OW 6674   0.525   2.782   2.480
 2114SOL    HW1 6675   0.587   2.725   2.526
 2114SOL    HW2 6676   0.447   2.782   2.536
 2115SOL     OW 6677   0.491   4.730   1.291
 2115SOL    HW1 6678   0.413   4.714   1.238
 2115SOL    HW2 6679   0.462   4.722   1.381
 2116SOL     OW 6680   7.079   6.496   0.612
 2116SOL    HW1 6681   7.165   6.538   0.608
 2116SOL    HW2 6682   7.043   6.526   0.695
 2117SOL     OW 6683   0.362   1.342   2.343
 2117SOL    HW1 6684   0.296   1.282   2.378
 2117SOL    HW2 6685   0.437   1.332   2.401
 2118SOL     OW 6686   0.327   1.743   3.234
 2118SOL    HW1 6687   0.389   1.735   3.162
 2118SOL    HW2 6688   0.333   1.659   3.281
 2119SOL     OW 6689   3.467   1.241   2.324
 2119SOL    HW1 6690   3.508   1.321   2.292
 2119SOL    HW2 6691   3.535   1.174   2.317
 2120SOL     OW 6692   1.939   2.279   2.577
 2120SOL    HW1 6693   1.911   2.223   2.649
 2120SOL    HW2 6694   1.910   2.367   2.601
 2121SOL     OW 6695   6.973   2.156   2.497
 2121SOL    HW1 6696   7.057   2.111   2.494
 2121SOL    HW2 6697   6.921   2.114   2.428
 2122SOL     OW 6698   3.007   3.645   2.370
 2122SOL    HW1 6699   2.973   3.558   2.395
 2122SOL    HW2 6700   3.056   3.629   2.290
 2123SOL     OW 6701   0.076   3.646   3.750
 2123SOL    HW1 6702   0.013   3.618   3.684
 2123SOL    HW2 6703   0.161   3.630   3.710
 2124SOL     OW 6704   3.597   1.554   3.466
 2124SOL    HW1 6705   3.691   1.539   3.468
 2124SOL    HW2 6706   3.586   1.640   3.506
 2125SOL     OW 6707   1.929   2.530   4.942
 2125SOL    HW1 6708   1.923   2.452   4.996
 2125SOL    HW2 6709   1.889   2.504   4.858
 2126SOL     OW 6710   1.804   4.857   2.170
 2126SOL    HW1 6711   1.797   4.761   2.174
 2126SOL    HW2 6712   1.753   4.887   2.245
 2127SOL     OW 6713   2.193   1.410   3.680
 2127SOL    HW1 6714   2.232   1.401   3.767
 2127SOL    HW2 6715   2.154   1.324   3.662
 2128SOL     OW 6716   1.449   1.844   4.070
 2128SOL    HW1 6717   1.354   1.844   4.073
 2128SOL    HW2 6718   1.470   1.883   3.985
 2129SOL     OW 6719   1.723   3.294   2.980
 2129SOL    HW1 6720   1.684   3.271   2.895
 2129SOL    HW2 6721   1.749   3.386   2.969
 2130SOL     OW 6722   1.011   2.209   3.248
 2130SOL    HW1 6723   0.932   2.159   3.226
 2130SOL    HW2 6724   0.991   2.248   3.333
 2131SOL     OW 6725   1.550   3.843   3.264
 2131SOL    HW1 6726   1.500   3.904   3.211
 2131SOL    HW2 6727   1.561   3.887   3.348
 2132SOL     OW 6728   6.123   1.245   3.862
 2132SOL    HW1 6729   6.163   1.263   3.777
 2132SOL    HW2 6730   6.038   1.205   3.840
 2133SOL     OW 6731   3.711   6.908   0.283
 2133SOL    HW1 6732   3.775   6.850   0.240
 2133SOL    HW2 6733   3.633   6.853   0.294
 2134SOL     OW 6734   1.390   0.262   2.723
 2134SOL    HW1 6735   1.387   0.274   2.629
 2134SOL    HW2 6736   1.473   0.218   2.740
 2135SOL     OW 6737   4.367   3.278   2.220
 2135SOL    HW1 6738   4.429   3.239   2.159
 2135SOL    HW2 6739   4.394   3.370   2.226
 2136SOL     OW 6740   3.009   2.294   3.640
 2136SOL    HW1 6741   2.971   2.206   3.645
 2136SOL    HW2 6742   3.031   2.305   3.547
 2137SOL     OW 6743   1.219   0.820   2.967
 2137SOL    HW1 6744   1.267   0.841   2.888
 2137SOL    HW2 6745   1.133   0.791   2.937
 2138SOL     OW 6746   0.925   3.612   2.382
 2138SOL    HW1 6747   0.877   3.596   2.463
 2138SOL    HW2 6748   0.988   3.541   2.376
 2139SOL     OW 6749   5.130   3.510   2.373
 2139SOL    HW1 6750   5.105   3.587   2.424
 2139SOL    HW2 6751   5.096   3.436   2.424
 2140SOL     OW 6752   2.270   3.658   3.066
 2140SOL    HW1 6753   2.286   3.651   2.971
 2140SOL    HW2 6754   2.337   3.602   3.106
 2141SOL     OW 6755   2.200   2.351   4.558
 2141SOL    HW1 6756   2.216   2.297   4.481
 2141SOL    HW2 6757   2.278   2.340   4.612
 2142SOL     OW 6758   0.675   1.254   2.161
 2142SOL    HW1 6759   0.602   1.310   2.134
 2142SOL    HW2 6760   0.750   1.286   2.111
 2143SOL     OW 6761   1.401   1.655   3.485
 2143SOL    HW1 6762   1.382   1.598   3.410
 2143SOL    HW2 6763   1.453   1.601   3.544
 2144SOL     OW 6764   0.716   3.308   4.468
 2144SOL    HW1 6765   0.796   3.316   4.520
 2144SOL    HW2 6766   0.669   3.390   4.483
 2145SOL     OW 6767   0.438   4.381   2.670
 2145SOL    HW1 6768   0.492   4.351   2.743
 2145SOL    HW2 6769   0.351   4.394   2.708
 2146SOL     OW 6770   6.852   0.303   2.936
 2146SOL    HW1 6771   6.889   0.369   2.877
 2146SOL    HW2 6772   6.759   0.302   2.915
 2147SOL     OW 6773   3.425   3.773   1.355
 2147SOL    HW1 6774   3.464   3.845   1.305
 2147SOL    HW2 6775   3.356   3.739   1.298
 2148SOL     OW 6776   6.236   3.790   2.602
 2148SOL    HW1 6777   6.159   3.844   2.620
 2148SOL    HW2 6778   6.207   3.730   2.533
 2149SOL     OW 6779   1.658   3.520   2.714
 2149SOL    HW1 6780   1.714   3.532   2.790
 2149SOL    HW2 6781   1.644   3.425   2.709
 2150SOL     OW 6782   6.568   2.870   2.207
 2150SOL    HW1 6783   6.608   2.893   2.291
 2150SOL    HW2 6784   6.495   2.813   2.230
 2151SOL     OW 6785   6.059   3.836   1.358
 2151SOL    HW1 6786   6.133   3.885   1.321
 2151SOL    HW2 6787   6.091   3.746   1.364
 2152SOL     OW 6788   6.791   1.937   3.554
 2152SOL    HW1 6789   6.777   1.857   3.503
 2152SOL    HW2 6790   6.867   1.979   3.512
 2153SOL     OW 6791   1.805   0.072   3.950
 2153SOL    HW1 6792   1.734   0.128   3.918
 2153SOL    HW2 6793   1.825   0.014   3.877
 2154SOL     OW 6794   1.250   1.872   1.502
 2154SOL    HW1 6795   1.200   1.801   1.541
 2154SOL    HW2 6796   1.232   1.866   1.409
 2155SOL     OW 6797   0.452   0.343   3.157
 2155SOL    HW1 6798   0.485   0.369   3.071
 2155SOL    HW2 6799   0.379   0.284   3.138
 2156SOL     OW 6800   2.714   2.250   4.826
 2156SOL    HW1 6801   2.652   2.255   4.899
 2156SOL    HW2 6802   2.793   2.295   4.859
 2157SOL     OW 6803   0.398   2.595   3.456
 2157SOL    HW1 6804   0.446   2.517   3.426
 2157SOL    HW2 6805   0.466   2.655   3.486
 2158SOL     OW 6806   6.066   2.390   3.116
 2158SOL    HW1 6807   6.068   2.445   3.195
 2158SOL    HW2 6808   6.137   2.327   3.129
 2159SOL     OW 6809   0.282   0.063   2.396
 2159SOL    HW1 6810   0.360   0.053   2.450
 2159SOL    HW2 6811   0.227   0.126   2.443
 2160SOL     OW 6812   0.366   1.259   3.156
 2160SOL    HW1 6813   0.435   1.208   3.198
 2160SOL    HW2 6814   0.302   1.194   3.128
 2161SOL     OW 6815   1.901   1.723   2.863
 2161SOL    HW1 6816   1.839   1.735   2.791
 2161SOL    HW2 6817   1.883   1.796   2.923
 2162SOL     OW 6818   0.904   1.345   2.048
 2162SOL    HW1 6819   0.954   1.311   1.973
 2162SOL    HW2 6820   0.966   1.401   2.095
 2163SOL     OW 6821   0.249   2.748   4.362
 2163SOL    HW1 6822   0.333   2.793   4.353
 2163SOL    HW2 6823   0.224   2.727   4.272
 2164SOL     OW 6824   1.162   2.678   4.592
 2164SOL    HW1 6825   1.080   2.728   4.586
 2164SOL    HW2 6826   1.210   2.720   4.664
 2165SOL     OW 6827   0.764   2.852   1.576
 2165SOL    HW1 6828   0.713   2.923   1.615
 2165SOL    HW2 6829   0.794   2.800   1.650
 2166SOL     OW 6830   1.641   2.880   4.944
 2166SOL    HW1 6831   1.648   2.974   4.932
 2166SOL    HW2 6832   1.730   2.851   4.965
 2167SOL     OW 6833   6.802   4.022   3.523
 2167SOL    HW1 6834   6.738   3.968   3.570
 2167SOL    HW2 6835   6.811   3.980   3.437
 2168SOL     OW 6836   6.790   4.504   0.808
 2168SOL    HW1 6837   6.746   4.545   0.883
 2168SOL    HW2 6838   6.851   4.570   0.777
 2169SOL     OW 6839   5.209   1.598   4.566
 2169SOL    HW1 6840   5.177   1.516   4.528
 2169SOL    HW2 6841   5.304   1.593   4.556
 2170SOL     OW 6842   1.347   1.118   4.851
 2170SOL    HW1 6843   1.306   1.054   4.910
 2170SOL    HW2 6844   1.428   1.143   4.896
 2171SOL     OW 6845   0.310   3.560   3.638
 2171SOL    HW1 6846   0.377   3.587   3.575
 2171SOL    HW2 6847   0.357   3.508   3.703
 2172SOL     OW 6848   1.129   1.341   3.288
 2172SOL    HW1 6849   1.083   1.319   3.369
 2172SOL    HW2 6850   1.096   1.278   3.224
 2173SOL     OW 6851   1.549   4.886   4.454
 2173SOL    HW1 6852   1.532   4.875   4.548
 2173SOL    HW2 6853   1.473   4.934   4.422
 2174SOL     OW 6854   1.212   0.280   1.958
 2174SOL    HW1 6855   1.180   0.340   2.025
 2174SOL    HW2 6856   1.136   0.266   1.901
 2175SOL     OW 6857   2.392   3.383   3.727
 2175SOL    HW1 6858   2.336   3.333   3.787
 2175SOL    HW2 6859   2.449   3.316   3.687
 2176SOL     OW 6860   0.587   4.892   1.636
 2176SOL    HW1 6861   0.539   4.814   1.610
 2176SOL    HW2 6862   0.573   4.954   1.564
 2177SOL     OW 6863   2.232   2.981   3.055
 2177SOL    HW1 6864   2.244   3.053   3.118
 2177SOL    HW2 6865   2.281   2.908   3.093
 2178SOL     OW 6866   1.425   2.079   1.577
 2178SOL    HW1 6867   1.366   2.008   1.550
 2178SOL    HW2 6868   1.498   2.075   1.516
 2179SOL     OW 6869   2.175   2.175   1.543
 2179SOL    HW1 6870   2.111   2.113   1.576
 2179SOL    HW2 6871   2.132   2.260   1.550
 2180SOL     OW 6872   0.862   2.787   3.485
 2180SOL    HW1 6873   0.879   2.705   3.438
 2180SOL    HW2 6874   0.918   2.851   3.441
 2181SOL     OW 6875   2.105   4.023   4.456
 2181SOL    HW1 6876   2.132   4.115   4.454
 2181SOL    HW2 6877   2.176   3.978   4.502
 2182SOL     OW 6878   3.632   4.161   3.088
 2182SOL    HW1 6879   3.681   4.084   3.059
 2182SOL    HW2 6880   3.565   4.126   3.146
 2183SOL     OW 6881   0.921   3.523   3.746
 2183SOL    HW1 6882   0.968   3.598   3.782
 2183SOL    HW2 6883   0.894   3.473   3.823
 2184SOL     OW 6884   0.962   1.839   3.129
 2184SOL    HW1 6885   1.026   1.860   3.061
 2184SOL    HW2 6886   1.010   1.852   3.211
 2185SOL     OW 6887   0.513   2.599   3.974
 2185SOL    HW1 6888   0.548   2.670   4.028
 2185SOL    HW2 6889   0.574   2.593   3.900
 2186SOL     OW 6890   0.997   3.547   2.814
 2186SOL    HW1 6891   1.010   3.585   2.901
 2186SOL    HW2 6892   1.072   3.578   2.763
 2187SOL     OW 6893   2.283   4.189   2.700
 2187SOL    HW1 6894   2.223   4.262   2.681
 2187SOL    HW2 6895   2.298   4.194   2.794
 2188SOL     OW 6896   0.145   3.839   3.353
 2188SOL    HW1 6897   0.198   3.765   3.324
 2188SOL    HW2 6898   0.111   3.877   3.273
 2189SOL     OW 6899   6.717   2.241   4.584
 2189SOL    HW1 6900   6.750   2.152   4.577
 2189SOL    HW2 6901   6.707   2.270   4.493
 2190SOL     OW 6902   7.177   2.691   3.960
 2190SOL    HW1 6903   7.133   2.699   3.876
 2190SOL    HW2 6904   7.108   2.666   4.021
 2191SOL     OW 6905   6.567   3.443   4.462
 2191SOL    HW1 6906   6.590   3.459   4.370
 2191SOL    HW2 6907   6.472   3.432   4.462
 2192SOL     OW 6908   0.234   1.601   3.861
 2192SOL    HW1 6909   0.270   1.605   3.949
 2192SOL    HW2 6910   0.155   1.655   3.864
 2193SOL     OW 6911   1.854   3.080   0.779
 2193SOL    HW1 6912   1.940   3.057   0.743
 2193SOL    HW2 6913   1.817   3.139   0.713
 2194SOL     OW 6914   6.589   3.862   3.051
 2194SOL    HW1 6915   6.506   3.835   3.090
 2194SOL    HW2 6916   6.652   3.797   3.081
 2195SOL     OW 6917   0.196   2.198   3.403
 2195SOL    HW1 6918   0.151   2.217   3.321
 2195SOL    HW2 6919   0.255   2.125   3.381
 2196SOL     OW 6920   0.378   1.195   4.745
 2196SOL    HW1 6921   0.329   1.218   4.824
 2196SOL    HW2 6922   0.438   1.269   4.732
 2197SOL     OW 6923   0.012   2.354   3.530
 2197SOL    HW1 6924   0.077   2.300   3.485
 2197SOL    HW2 6925   0.061   2.432   3.557
 2198SOL     OW 6926   2.282   3.835   3.276
 2198SOL    HW1 6927   2.356   3.795   3.322
 2198SOL    HW2 6928   2.277   3.789   3.192
 2199SOL     OW 6929   2.978   2.671   4.798
 2199SOL    HW1 6930   3.009   2.661   4.887
 2199SOL    HW2 6931   2.991   2.585   4.758
 2200SOL     OW 6932   2.645   2.311   4.299
 2200SOL    HW1 6933   2.723   2.257   4.287
 2200SOL    HW2 6934   2.642   2.327   4.394
 2201SOL     OW 6935   0.370   4.308   3.230
 2201SOL    HW1 6936   0.359   4.403   3.235
 2201SOL    HW2 6937   0.307   4.280   3.164
 2202SOL     OW 6938   1.878   1.803   2.434
 2202SOL    HW1 6939   1.890   1.897   2.417
 2202SOL    HW2 6940   1.836   1.770   2.354
 2203SOL     OW 6941   1.221   1.108   0.905
 2203SOL    HW1 6942   1.206   1.014   0.900
 2203SOL    HW2 6943   1.244   1.134   0.816
 2204SOL     OW 6944   0.457   1.317   4.457
 2204SOL    HW1 6945   0.531   1.257   4.468
 2204SOL    HW2 6946   0.379   1.262   4.470
 2205SOL     OW 6947   7.114   3.679   3.880
 2205SOL    HW1 6948   7.203   3.678   3.844
 2205SOL    HW2 6949   7.079   3.592   3.860
 2206SOL     OW 6950   4.245   3.262   3.213
 2206SOL    HW1 6951   4.184   3.196   3.245
 2206SOL    HW2 6952   4.242   3.332   3.278
 2207SOL     OW 6953   1.818   4.875   4.566
 2207SOL    HW1 6954   1.731   4.876   4.525
 2207SOL    HW2 6955   1.843   4.783   4.565
 2208SOL     OW 6956   1.700   1.444   2.605
 2208SOL    HW1 6957   1.641   1.388   2.656
 2208SOL    HW2 6958   1.703   1.403   2.519
 2209SOL     OW 6959   2.410   2.263   4.149
 2209SOL    HW1 6960   2.492   2.274   4.198
 2209SOL    HW2 6961   2.424   2.311   4.067
 2210SOL     OW 6962   2.293   2.881   4.205
 2210SOL    HW1 6963   2.282   2.946   4.275
 2210SOL    HW2 6964   2.217   2.823   4.215
 2211SOL     OW 6965   6.731   2.839   3.512
 2211SOL    HW1 6966   6.696   2.802   3.431
 2211SOL    HW2 6967   6.749   2.763   3.567
 2212SOL     OW 6968   2.533   3.184   3.596
 2212SOL    HW1 6969   2.605   3.201   3.535
 2212SOL    HW2 6970   2.552   3.097   3.631
 2213SOL     OW 6971   7.194   2.801   4.993
 2213SOL    HW1 6972   7.179   2.739   5.065
 2213SOL    HW2 6973   7.112   2.850   4.987
 2214SOL     OW 6974   2.783   3.438   2.173
 2214SOL    HW1 6975   2.758   3.528   2.192
 2214SOL    HW2 6976   2.825   3.407   2.253
 2215SOL     OW 6977   1.106   3.520   0.441
 2215SOL    HW1 6978   1.026   3.520   0.493
 2215SOL    HW2 6979   1.097   3.445   0.382
 2216SOL     OW 6980   0.989   4.441   2.219
 2216SOL    HW1 6981   0.972   4.364   2.164
 2216SOL    HW2 6982   0.912   4.449   2.275
 2217SOL     OW 6983   0.380   3.364   2.708
 2217SOL    HW1 6984   0.460   3.331   2.667
 2217SOL    HW2 6985   0.384   3.459   2.697
 2218SOL     OW 6986   2.439   0.389   3.304
 2218SOL    HW1 6987   2.515   0.387   3.245
 2218SOL    HW2 6988   2.476   0.402   3.391
 2219SOL     OW 6989   1.944   0.918   4.328
 2219SOL    HW1 6990   1.935   0.986   4.261
 2219SOL    HW2 6991   1.994   0.849   4.284
 2220SOL     OW 6992   1.902   1.113   4.141
 2220SOL    HW1 6993   1.821   1.151   4.176
 2220SOL    HW2 6994   1.956   1.189   4.119
 2221SOL     OW 6995   0.473   2.713   2.222
 2221SOL    HW1 6996   0.502   2.732   2.311
 2221SOL    HW2 6997   0.393   2.764   2.211
 2222SOL     OW 6998   2.263   4.052   2.286
 2222SOL    HW1 6999   2.317   4.108   2.231
 2222SOL    HW2 7000   2.325   4.008   2.345
 2223SOL     OW 7001   7.028   4.095   4.377
 2223SOL    HW1 7002   6.980   4.111   4.459
 2223SOL    HW2 7003   6.960   4.074   4.313
 2224SOL     OW 7004   1.097   2.282   2.909
 2224SOL    HW1 7005   1.020   2.338   2.921
 2224SOL    HW2 7006   1.137   2.278   2.995
 2225SOL     OW 7007   7.225   1.813   4.128
 2225SOL    HW1 7008   7.257   1.732   4.165
 2225SOL    HW2 7009   7.153   1.840   4.186
 2226SOL     OW 7010   1.996   2.978   4.330
 2226SOL    HW1 7011   2.012   2.890   4.298
 2226SOL    HW2 7012   2.081   3.008   4.363
 2227SOL     OW 7013   3.238   2.897   3.876
 2227SOL    HW1 7014   3.170   2.829   3.871
 2227SOL    HW2 7015   3.190   2.979   3.864
 2228SOL     OW 7016   2.070   2.255   2.983
 2228SOL    HW1 7017   2.094   2.330   2.928
 2228SOL    HW2 7018   1.974   2.258   2.986
 2229SOL     OW 7019   1.219   0.984   3.189
 2229SOL    HW1 7020   1.221   0.922   3.116
 2229SOL    HW2 7021   1.157   1.051   3.161
 2230SOL     OW 7022   5.662   2.983   2.621
 2230SOL    HW1 7023   5.601   2.939   2.679
 2230SOL    HW2 7024   5.619   2.982   2.535
 2231SOL     OW 7025   3.681   1.483   2.869
 2231SOL    HW1 7026   3.592   1.514   2.882
 2231SOL    HW2 7027   3.718   1.541   2.802
 2232SOL     OW 7028   3.198   2.771   4.237
 2232SOL    HW1 7029   3.130   2.826   4.200
 2232SOL    HW2 7030   3.155   2.687   4.254
 2233SOL     OW 7031   0.241   0.614   4.457
 2233SOL    HW1 7032   0.234   0.557   4.534
 2233SOL    HW2 7033   0.150   0.627   4.429
 2234SOL     OW 7034   4.746   2.942   3.347
 2234SOL    HW1 7035   4.690   3.019   3.341
 2234SOL    HW2 7036   4.832   2.972   3.316
 2235SOL     OW 7037   0.031   2.976   3.350
 2235SOL    HW1 7038   7.255   3.046   3.360
 2235SOL    HW2 7039   0.072   2.968   3.436
 2236SOL     OW 7040   0.294   2.643   3.202
 2236SOL    HW1 7041   0.339   2.631   3.286
 2236SOL    HW2 7042   0.203   2.657   3.226
 2237SOL     OW 7043   3.284   3.661   1.850
 2237SOL    HW1 7044   3.303   3.747   1.814
 2237SOL    HW2 7045   3.345   3.651   1.923
 2238SOL     OW 7046   0.271   4.778   2.223
 2238SOL    HW1 7047   0.331   4.727   2.278
 2238SOL    HW2 7048   0.258   4.860   2.272
 2239SOL     OW 7049   0.462   3.616   2.609
 2239SOL    HW1 7050   0.500   3.570   2.535
 2239SOL    HW2 7051   0.528   3.682   2.633
 2240SOL     OW 7052   1.005   2.981   4.876
 2240SOL    HW1 7053   0.996   3.057   4.933
 2240SOL    HW2 7054   0.922   2.975   4.830
 2241SOL     OW 7055   1.839   7.200   3.317
 2241SOL    HW1 7056   1.766   7.262   3.308
 2241SOL    HW2 7057   1.820   7.151   3.397
 2242SOL     OW 7058   2.069   2.509   2.856
 2242SOL    HW1 7059   2.043   2.544   2.941
 2242SOL    HW2 7060   2.149   2.557   2.834
 2243SOL     OW 7061   2.485   3.000   4.553
 2243SOL    HW1 7062   2.440   2.977   4.635
 2243SOL    HW2 7063   2.522   3.087   4.571
 2244SOL     OW 7064   1.444   2.906   2.603
 2244SOL    HW1 7065   1.434   2.851   2.525
 2244SOL    HW2 7066   1.430   2.846   2.677
 2245SOL     OW 7067   6.668   2.480   3.289
 2245SOL    HW1 7068   6.620   2.428   3.354
 2245SOL    HW2 7069   6.626   2.566   3.290
 2246SOL     OW 7070   6.394   3.178   1.722
 2246SOL    HW1 7071   6.396   3.208   1.813
 2246SOL    HW2 7072   6.478   3.133   1.710
 2247SOL     OW 7073   1.563   4.376   4.410
 2247SOL    HW1 7074   1.575   4.353   4.317
 2247SOL    HW2 7075   1.598   4.464   4.417
 2248SOL     OW 7076   2.616   7.071   3.865
 2248SOL    HW1 7077   2.675   7.109   3.800
 2248SOL    HW2 7078   2.550   7.024   3.812
 2249SOL     OW 7079   0.668   0.534   2.164
 2249SOL    HW1 7080   0.711   0.532   2.078
 2249SOL    HW2 7081   0.695   0.618   2.202
 2250SOL     OW 7082   2.431   1.860   0.270
 2250SOL    HW1 7083   2.446   1.891   0.181
 2250SOL    HW2 7084   2.346   1.816   0.266
 2251SOL     OW 7085   2.050   3.196   3.630
 2251SOL    HW1 7086   2.021   3.155   3.711
 2251SOL    HW2 7087   2.042   3.290   3.647
 2252SOL     OW 7088   0.611   2.580   1.284
 2252SOL    HW1 7089   0.595   2.573   1.378
 2252SOL    HW2 7090   0.564   2.506   1.246
 2253SOL     OW 7091   0.123   3.289   2.083
 2253SOL    HW1 7092   0.104   3.278   2.176
 2253SOL    HW2 7093   0.155   3.379   2.076
 2254SOL     OW 7094   5.392   2.502   3.139
 2254SOL    HW1 7095   5.337   2.423   3.134
 2254SOL    HW2 7096   5.331   2.572   3.160
 2255SOL     OW 7097   1.009   2.058   4.320
 2255SOL    HW1 7098   0.963   1.990   4.271
 2255SOL    HW2 7099   0.939   2.116   4.351
 2256SOL     OW 7100   1.004   4.171   4.456
 2256SOL    HW1 7101   1.032   4.176   4.365
 2256SOL    HW2 7102   0.948   4.247   4.469
 2257SOL     OW 7103   1.362   1.470   3.284
 2257SOL    HW1 7104   1.423   1.396   3.290
 2257SOL    HW2 7105   1.275   1.430   3.290
 2258SOL     OW 7106   0.648   4.221   3.577
 2258SOL    HW1 7107   0.673   4.251   3.490
 2258SOL    HW2 7108   0.580   4.282   3.605
 2259SOL     OW 7109   2.072   0.725   2.268
 2259SOL    HW1 7110   2.159   0.719   2.308
 2259SOL    HW2 7111   2.023   0.652   2.306
 2260SOL     OW 7112   6.930   2.036   3.104
 2260SOL    HW1 7113   6.874   2.112   3.120
 2260SOL    HW2 7114   7.009   2.053   3.155
 2261SOL     OW 7115   6.639   4.724   3.520
 2261SOL    HW1 7116   6.606   4.812   3.540
 2261SOL    HW2 7117   6.604   4.669   3.590
 2262SOL     OW 7118   6.415   2.837   3.091
 2262SOL    HW1 7119   6.389   2.779   3.018
 2262SOL    HW2 7120   6.336   2.888   3.109
 2263SOL     OW 7121   7.273   3.690   2.585
 2263SOL    HW1 7122   7.219   3.636   2.642
 2263SOL    HW2 7123   0.069   3.696   2.630
 2264SOL     OW 7124   1.308   3.551   4.061
 2264SOL    HW1 7125   1.319   3.598   3.978
 2264SOL    HW2 7126   1.213   3.545   4.073
 2265SOL     OW 7127   5.643   3.454   2.841
 2265SOL    HW1 7128   5.564   3.422   2.796
 2265SOL    HW2 7129   5.700   3.377   2.846
 2266SOL     OW 7130   1.049   1.118   2.817
 2266SOL    HW1 7131   1.039   1.213   2.808
 2266SOL    HW2 7132   1.057   1.104   2.911
 2267SOL     OW 7133   1.302   1.474   4.226
 2267SOL    HW1 7134   1.249   1.548   4.199
 2267SOL    HW2 7135   1.240   1.412   4.265
 2268SOL     OW 7136   0.769   5.236   3.600
 2268SOL    HW1 7137   0.701   5.203   3.540
 2268SOL    HW2 7138   0.847   5.246   3.545
 2269SOL     OW 7139   6.484   0.245   3.916
 2269SOL    HW1 7140   6.482   0.227   3.822
 2269SOL    HW2 7141   6.577   0.252   3.937
 2270SOL     OW 7142   3.435   3.585   2.336
 2270SOL    HW1 7143   3.408   3.670   2.371
 2270SOL    HW2 7144   3.432   3.597   2.241
 2271SOL     OW 7145   1.634   3.970   3.491
 2271SOL    HW1 7146   1.686   4.038   3.447
 2271SOL    HW2 7147   1.694   3.933   3.556
 2272SOL     OW 7148   0.827   3.881   3.503
 2272SOL    HW1 7149   0.740   3.899   3.540
 2272SOL    HW2 7150   0.888   3.913   3.570
 2273SOL     OW 7151   3.127   4.467   2.071
 2273SOL    HW1 7152   3.143   4.561   2.070
 2273SOL    HW2 7153   3.117   4.445   2.164
 2274SOL     OW 7154   6.644   3.821   3.659
 2274SOL    HW1 7155   6.728   3.818   3.704
 2274SOL    HW2 7156   6.588   3.762   3.709
 2275SOL     OW 7157   2.269   2.686   4.766
 2275SOL    HW1 7158   2.190   2.672   4.713
 2275SOL    HW2 7159   2.285   2.780   4.760
 2276SOL     OW 7160   3.177   3.100   0.426
 2276SOL    HW1 7161   3.251   3.146   0.465
 2276SOL    HW2 7162   3.100   3.142   0.464
 2277SOL     OW 7163   0.044   2.629   2.625
 2277SOL    HW1 7164   0.058   2.563   2.556
 2277SOL    HW2 7165   7.239   2.649   2.621
 2278SOL     OW 7166   6.958   4.945   3.635
 2278SOL    HW1 7167   6.939   4.902   3.718
 2278SOL    HW2 7168   6.930   5.036   3.648
 2279SOL     OW 7169   0.914   2.737   2.888
 2279SOL    HW1 7170   0.837   2.746   2.943
 2279SOL    HW2 7171   0.940   2.828   2.868
 2280SOL     OW 7172   0.947   1.568   2.647
 2280SOL    HW1 7173   1.032   1.553   2.606
 2280SOL    HW2 7174   0.944   1.504   2.718
 2281SOL     OW 7175   0.498   1.752   3.614
 2281SOL    HW1 7176   0.530   1.803   3.688
 2281SOL    HW2 7177   0.568   1.757   3.549
 2282SOL     OW 7178   1.342   3.660   5.153
 2282SOL    HW1 7179   5.011   0.076   0.070
 2282SOL    HW2 7180   1.303   3.717   5.086
 2283SOL     OW 7181   6.585   3.181   4.555
 2283SOL    HW1 7182   6.580   3.263   4.507
 2283SOL    HW2 7183   6.592   3.207   4.647
 2284SOL     OW 7184   1.110   4.136   3.935
 2284SOL    HW1 7185   1.187   4.079   3.932
 2284SOL    HW2 7186   1.127   4.203   3.868
 2285SOL     OW 7187   2.457   6.945   3.460
 2285SOL    HW1 7188   2.479   6.867   3.409
 2285SOL    HW2 7189   2.408   7.001   3.400
 2286SOL     OW 7190   1.519   2.634   3.578
 2286SOL    HW1 7191   1.536   2.709   3.636
 2286SOL    HW2 7192   1.606   2.599   3.560
 2287SOL     OW 7193   1.503   3.451   3.724
 2287SOL    HW1 7194   1.446   3.388   3.680
 2287SOL    HW2 7195   1.548   3.400   3.791
 2288SOL     OW 7196   1.511   3.949   4.313
 2288SOL    HW1 7197   1.502   3.854   4.311
 2288SOL    HW2 7198   1.434   3.981   4.266
 2289SOL     OW 7199   0.241   3.767   4.136
 2289SOL    HW1 7200   0.152   3.779   4.167
 2289SOL    HW2 7201   0.288   3.845   4.165
 2290SOL     OW 7202   6.416   1.070   2.827
 2290SOL    HW1 7203   6.494   1.041   2.779
 2290SOL    HW2 7204   6.408   1.008   2.900
 2291SOL     OW 7205   0.504   1.692   2.609
 2291SOL    HW1 7206   0.460   1.741   2.679
 2291SOL    HW2 7207   0.500   1.601   2.637
 2292SOL     OW 7208   1.126   2.391   1.285
 2292SOL    HW1 7209   1.074   2.311   1.297
 2292SOL    HW2 7210   1.079   2.458   1.334
 2293SOL     OW 7211   6.589   1.987   4.852
 2293SOL    HW1 7212   6.577   1.899   4.815
 2293SOL    HW2 7213   6.683   1.993   4.870
 2294SOL     OW 7214   1.711   3.543   2.096
 2294SOL    HW1 7215   1.724   3.492   2.016
 2294SOL    HW2 7216   1.666   3.483   2.156
 2295SOL     OW 7217   6.750   3.654   3.146
 2295SOL    HW1 7218   6.763   3.623   3.056
 2295SOL    HW2 7219   6.737   3.574   3.197
 2296SOL     OW 7220   2.796   2.470   3.581
 2296SOL    HW1 7221   2.877   2.422   3.597
 2296SOL    HW2 7222   2.752   2.471   3.666
 2297SOL     OW 7223   5.386   0.551   2.649
 2297SOL    HW1 7224   5.292   0.553   2.636
 2297SOL    HW2 7225   5.417   0.482   2.590
 2298SOL     OW 7226   1.530   3.010   1.187
 2298SOL    HW1 7227   1.602   3.001   1.124
 2298SOL    HW2 7228   1.542   3.098   1.224
 2299SOL     OW 7229   6.924   2.851   2.950
 2299SOL    HW1 7230   6.838   2.813   2.969
 2299SOL    HW2 7231   6.943   2.906   3.026
 2300SOL     OW 7232   1.889   6.175   0.645
 2300SOL    HW1 7233   1.908   6.092   0.690
 2300SOL    HW2 7234   1.967   6.228   0.661
 2301SOL     OW 7235   4.103   2.407   3.622
 2301SOL    HW1 7236   4.027   2.410   3.564
 2301SOL    HW2 7237   4.081   2.340   3.687
 2302SOL     OW 7238   0.766   4.525   4.691
 2302SOL    HW1 7239   0.740   4.608   4.651
 2302SOL    HW2 7240   0.794   4.470   4.618
 2303SOL     OW 7241   2.403   3.039   0.921
 2303SOL    HW1 7242   2.346   3.016   0.994
 2303SOL    HW2 7243   2.436   2.956   0.888
 2304SOL     OW 7244   1.683   1.283   3.520
 2304SOL    HW1 7245   1.752   1.336   3.478
 2304SOL    HW2 7246   1.726   1.200   3.539
 2305SOL     OW 7247   0.544   4.271   4.269
 2305SOL    HW1 7248   0.479   4.305   4.207
 2305SOL    HW2 7249   0.500   4.273   4.353
 2306SOL     OW 7250   6.546   4.669   4.473
 2306SOL    HW1 7251   6.603   4.594   4.496
 2306SOL    HW2 7252   6.480   4.670   4.542
 2307SOL     OW 7253   0.807   2.214   4.416
 2307SOL    HW1 7254   0.768   2.170   4.492
 2307SOL    HW2 7255   0.732   2.241   4.363
 2308SOL     OW 7256   0.041   4.888   5.099
 2308SOL    HW1 7257   7.249   4.926   5.062
 2308SOL    HW2 7258   3.665   1.230   0.038
 2309SOL     OW 7259   1.066   4.606   4.439
 2309SOL    HW1 7260   1.062   4.659   4.519
 2309SOL    HW2 7261   1.153   4.567   4.441
 2310SOL     OW 7262   5.130   2.500   4.842
 2310SOL    HW1 7263   5.105   2.545   4.923
 2310SOL    HW2 7264   5.224   2.519   4.833
 2311SOL     OW 7265   1.350   4.415   3.227
 2311SOL    HW1 7266   1.431   4.415   3.279
 2311SOL    HW2 7267   1.372   4.366   3.148
 2312SOL     OW 7268   3.245   7.075   0.537
 2312SOL    HW1 7269   3.250   7.051   0.629
 2312SOL    HW2 7270   3.321   7.130   0.522
 2313SOL     OW 7271   0.825   4.603   3.565
 2313SOL    HW1 7272   0.775   4.576   3.488
 2313SOL    HW2 7273   0.893   4.537   3.573
 2314SOL     OW 7274   2.681   0.251   0.597
 2314SOL    HW1 7275   2.743   0.178   0.593
 2314SOL    HW2 7276   2.697   0.301   0.517
 2315SOL     OW 7277   4.119   6.550   0.813
 2315SOL    HW1 7278   4.198   6.496   0.805
 2315SOL    HW2 7279   4.056   6.508   0.755
 2316SOL     OW 7280   3.956   0.477   0.019
 2316SOL    HW1 7281   3.882   0.524   0.058
 2316SOL    HW2 7282   0.271   4.061   5.110
 2317SOL     OW 7283   5.590   2.868   4.341
 2317SOL    HW1 7284   5.513   2.822   4.376
 2317SOL    HW2 7285   5.554   2.934   4.281
 2318SOL     OW 7286   6.693   2.736   4.798
 2318SOL    HW1 7287   6.619   2.681   4.771
 2318SOL    HW2 7288   6.656   2.824   4.805
 2319SOL     OW 7289   0.571   3.996   4.245
 2319SOL    HW1 7290   0.536   3.979   4.157
 2319SOL    HW2 7291   0.576   4.092   4.250
 2320SOL     OW 7292   0.777   3.608   4.155
 2320SOL    HW1 7293   0.745   3.519   4.169
 2320SOL    HW2 7294   0.751   3.655   4.235
 2321SOL     OW 7295   6.997   4.019   4.847
 2321SOL    HW1 7296   7.057   3.944   4.853
 2321SOL    HW2 7297   6.927   3.997   4.908
 2322SOL     OW 7298   3.466   3.934   2.158
 2322SOL    HW1 7299   3.518   3.880   2.098
 2322SOL    HW2 7300   3.512   4.018   2.161
 2323SOL     OW 7301   2.267   3.351   4.820
 2323SOL    HW1 7302   2.251   3.443   4.842
 2323SOL    HW2 7303   2.318   3.317   4.895
 2324SOL     OW 7304   6.480   1.739   4.081
 2324SOL    HW1 7305   6.417   1.718   4.012
 2324SOL    HW2 7306   6.565   1.724   4.041
 2325SOL     OW 7307   0.270   1.992   4.968
 2325SOL    HW1 7308   0.229   2.058   4.912
 2325SOL    HW2 7309   0.355   1.975   4.927
 2326SOL     OW 7310   2.456   3.241   5.011
 2326SOL    HW1 7311   2.521   3.196   5.066
 2326SOL    HW2 7312   2.504   3.262   4.931
 2327SOL     OW 7313   5.597   3.800   3.536
 2327SOL    HW1 7314   5.649   3.855   3.477
 2327SOL    HW2 7315   5.625   3.710   3.517
 2328SOL     OW 7316   5.133   1.355   4.464
 2328SOL    HW1 7317   5.112   1.267   4.494
 2328SOL    HW2 7318   5.050   1.390   4.431
 2329SOL     OW 7319   0.582   3.955   3.607
 2329SOL    HW1 7320   0.490   3.948   3.583
 2329SOL    HW2 7321   0.601   4.048   3.604
 2330SOL     OW 7322   0.519   3.754   5.043
 2330SOL    HW1 7323   0.479   3.711   5.119
 2330SOL    HW2 7324   0.450   3.757   4.977
 2331SOL     OW 7325   3.875   0.742   0.351
 2331SOL    HW1 7326   3.877   0.655   0.393
 2331SOL    HW2 7327   3.966   0.772   0.356
 2332SOL     OW 7328   0.598   3.554   4.505
 2332SOL    HW1 7329   0.627   3.631   4.455
 2332SOL    HW2 7330   0.619   3.575   4.596
 2333SOL     OW 7331   6.351   1.337   4.005
 2333SOL    HW1 7332   6.280   1.279   3.977
 2333SOL    HW2 7333   6.370   1.392   3.929
 2334SOL     OW 7334   1.402   2.941   5.080
 2334SOL    HW1 7335   1.375   3.016   5.027
 2334SOL    HW2 7336   1.466   2.895   5.027
 2335SOL     OW 7337   2.866   2.956   3.316
 2335SOL    HW1 7338   2.959   2.956   3.294
 2335SOL    HW2 7339   2.848   2.867   3.345
 2336SOL     OW 7340   0.970   1.270   4.081
 2336SOL    HW1 7341   0.899   1.229   4.031
 2336SOL    HW2 7342   0.984   1.354   4.039
 2337SOL     OW 7343   2.030   2.665   4.620
 2337SOL    HW1 7344   1.967   2.604   4.659
 2337SOL    HW2 7345   2.036   2.639   4.528
 2338SOL     OW 7346   5.108   6.338   0.283
 2338SOL    HW1 7347   5.044   6.280   0.325
 2338SOL    HW2 7348   5.055   6.406   0.242
 2339SOL     OW 7349   6.103   6.497   0.039
 2339SOL    HW1 7350   6.097   6.488   0.134
 2339SOL    HW2 7351   6.153   6.420   0.011
 2340SOL     OW 7352   0.624   2.379   2.886
 2340SOL    HW1 7353   0.560   2.434   2.929
 2340SOL    HW2 7354   0.585   2.357   2.802
 2341SOL     OW 7355   6.667   2.281   3.901
 2341SOL    HW1 7356   6.745   2.275   3.847
 2341SOL    HW2 7357   6.693   2.246   3.986
 2342SOL     OW 7358   2.375   7.211   1.860
 2342SOL    HW1 7359   2.457   7.165   1.843
 2342SOL    HW2 7360   2.335   7.221   1.773
 2343SOL     OW 7361   2.505   2.141   3.437
 2343SOL    HW1 7362   2.461   2.058   3.456
 2343SOL    HW2 7363   2.546   2.127   3.352
 2344SOL     OW 7364   0.041   3.074   4.374
 2344SOL    HW1 7365   0.056   3.052   4.282
 2344SOL    HW2 7366   0.101   3.146   4.392
 2345SOL     OW 7367   1.928   1.244   3.840
 2345SOL    HW1 7368   1.979   1.273   3.916
 2345SOL    HW2 7369   1.840   1.276   3.857
 2346SOL     OW 7370   4.896   6.202   0.392
 2346SOL    HW1 7371   4.862   6.117   0.364
 2346SOL    HW2 7372   4.826   6.264   0.371
 2347SOL     OW 7373   7.231   5.270   3.685
 2347SOL    HW1 7374   7.205   5.233   3.600
 2347SOL    HW2 7375   7.158   5.327   3.709
 2348SOL     OW 7376   0.899   2.814   3.755
 2348SOL    HW1 7377   0.993   2.792   3.756
 2348SOL    HW2 7378   0.876   2.816   3.662
 2349SOL     OW 7379   4.416   6.656   0.255
 2349SOL    HW1 7380   4.382   6.743   0.274
 2349SOL    HW2 7381   4.404   6.646   0.161
 2350SOL     OW 7382   7.209   3.104   4.832
 2350SOL    HW1 7383   7.192   3.197   4.845
 2350SOL    HW2 7384   7.144   3.059   4.886
 2351SOL     OW 7385   3.454   2.039   2.933
 2351SOL    HW1 7386   3.525   2.100   2.952
 2351SOL    HW2 7387   3.441   1.990   3.015
 2352SOL     OW 7388   0.485   2.254   4.633
 2352SOL    HW1 7389   0.421   2.213   4.575
 2352SOL    HW2 7390   0.555   2.189   4.640
 2353SOL     OW 7391   0.363   3.016   1.010
 2353SOL    HW1 7392   0.407   3.081   1.066
 2353SOL    HW2 7393   0.433   2.958   0.982
 2354SOL     OW 7394   6.843   3.442   5.015
 2354SOL    HW1 7395   6.757   3.463   4.978
 2354SOL    HW2 7396   6.892   3.524   5.006
 2355SOL     OW 7397   3.432   3.135   3.726
 2355SOL    HW1 7398   3.450   3.052   3.769
 2355SOL    HW2 7399   3.482   3.132   3.645
 2356SOL     OW 7400   5.268   4.587   4.506
 2356SOL    HW1 7401   5.183   4.545   4.494
 2356SOL    HW2 7402   5.328   4.537   4.451
 2357SOL     OW 7403   1.876   1.934   3.041
 2357SOL    HW1 7404   1.917   2.016   3.013
 2357SOL    HW2 7405   1.934   1.901   3.109
 2358SOL     OW 7406   5.502   2.001   4.958
 2358SOL    HW1 7407   5.491   2.092   4.931
 2358SOL    HW2 7408   5.475   2.000   5.050
 2359SOL     OW 7409   0.064   2.973   4.116
 2359SOL    HW1 7410   7.260   2.977   4.091
 2359SOL    HW2 7411   0.086   2.880   4.114
 2360SOL     OW 7412   4.707   6.678   0.470
 2360SOL    HW1 7413   4.717   6.738   0.396
 2360SOL    HW2 7414   4.779   6.699   0.529
 2361SOL     OW 7415   0.340   3.132   2.309
 2361SOL    HW1 7416   0.258   3.177   2.328
 2361SOL    HW2 7417   0.315   3.043   2.287
 2362SOL     OW 7418   7.171   3.811   4.872
 2362SOL    HW1 7419   7.245   3.817   4.932
 2362SOL    HW2 7420   7.209   3.827   4.786
 2363SOL     OW 7421   2.587   3.260   4.514
 2363SOL    HW1 7422   2.596   3.248   4.420
 2363SOL    HW2 7423   2.521   3.330   4.523
 2364SOL     OW 7424   6.441   2.884   4.251
 2364SOL    HW1 7425   6.360   2.851   4.290
 2364SOL    HW2 7426   6.413   2.924   4.169
 2365SOL     OW 7427   2.027   5.654   4.993
 2365SOL    HW1 7428   2.000   5.735   5.034
 2365SOL    HW2 7429   1.996   5.660   4.903
 2366SOL     OW 7430   2.666   4.974   1.048
 2366SOL    HW1 7431   2.677   5.064   1.078
 2366SOL    HW2 7432   2.571   4.960   1.049
 2367SOL     OW 7433   1.222   2.939   3.007
 2367SOL    HW1 7434   1.274   3.019   2.995
 2367SOL    HW2 7435   1.137   2.959   2.967
 2368SOL     OW 7436   7.229   2.361   4.181
 2368SOL    HW1 7437   7.145   2.353   4.136
 2368SOL    HW2 7438   7.216   2.431   4.244
 2369SOL     OW 7439   2.010   0.945   3.946
 2369SOL    HW1 7440   1.952   0.941   3.870
 2369SOL    HW2 7441   1.967   1.005   4.006
 2370SOL     OW 7442   4.881   6.219   1.123
 2370SOL    HW1 7443   4.864   6.177   1.038
 2370SOL    HW2 7444   4.974   6.239   1.121
 2371SOL     OW 7445   3.080   2.613   5.051
 2371SOL    HW1 7446   3.046   2.640   5.136
 2371SOL    HW2 7447   3.167   2.651   5.046
 2372SOL     OW 7448   1.963   2.906   4.758
 2372SOL    HW1 7449   1.933   2.982   4.709
 2372SOL    HW2 7450   1.984   2.841   4.691
 2373SOL     OW 7451   5.053   0.121   0.809
 2373SOL    HW1 7452   5.066   0.028   0.825
 2373SOL    HW2 7453   5.069   0.163   0.893
 2374SOL     OW 7454   1.544   4.183   3.939
 2374SOL    HW1 7455   1.625   4.170   3.890
 2374SOL    HW2 7456   1.569   4.242   4.010
 2375SOL     OW 7457   0.305   3.246   3.434
 2375SOL    HW1 7458   0.303   3.215   3.524
 2375SOL    HW2 7459   0.398   3.257   3.414
 2376SOL     OW 7460   5.839   1.543   3.841
 2376SOL    HW1 7461   5.862   1.502   3.758
 2376SOL    HW2 7462   5.907   1.515   3.902
 2377SOL     OW 7463   6.564   1.643   3.200
 2377SOL    HW1 7464   6.549   1.554   3.169
 2377SOL    HW2 7465   6.519   1.698   3.135
 2378SOL     OW 7466   1.571   7.074   2.931
 2378SOL    HW1 7467   1.548   7.053   3.022
 2378SOL    HW2 7468   1.635   7.144   2.938
 2379SOL     OW 7469   1.835   0.539   4.281
 2379SOL    HW1 7470   1.769   0.470   4.273
 2379SOL    HW2 7471   1.835   0.561   4.375
 2380SOL     OW 7472   2.184   1.476   4.632
 2380SOL    HW1 7473   2.091   1.492   4.648
 2380SOL    HW2 7474   2.191   1.381   4.619
 2381SOL     OW 7475   7.083   6.234   1.961
 2381SOL    HW1 7476   7.073   6.157   1.904
 2381SOL    HW2 7477   7.126   6.200   2.039
 2382SOL     OW 7478   4.776   1.264   2.689
 2382SOL    HW1 7479   4.794   1.280   2.782
 2382SOL    HW2 7480   4.862   1.260   2.648
 2383SOL     OW 7481   1.442   3.671   4.278
 2383SOL    HW1 7482   1.524   3.623   4.289
 2383SOL    HW2 7483   1.400   3.630   4.203
 2384SOL     OW 7484   6.118   1.485   3.418
 2384SOL    HW1 7485   6.101   1.574   3.387
 2384SOL    HW2 7486   6.163   1.442   3.345
 2385SOL     OW 7487   0.130   2.701   4.105
 2385SOL    HW1 7488   0.041   2.682   4.075
 2385SOL    HW2 7489   0.186   2.659   4.039
 2386SOL     OW 7490   1.251   3.850   4.982
 2386SOL    HW1 7491   1.244   3.943   5.003
 2386SOL    HW2 7492   1.161   3.823   4.964
 2387SOL     OW 7493   4.082   0.707   1.323
 2387SOL    HW1 7494   4.162   0.663   1.352
 2387SOL    HW2 7495   4.083   0.700   1.228
 2388SOL     OW 7496   1.699   2.593   4.480
 2388SOL    HW1 7497   1.718   2.620   4.390
 2388SOL    HW2 7498   1.604   2.600   4.488
 2389SOL     OW 7499   4.365   0.496   0.019
 2389SOL    HW1 7500   0.652   4.201   5.149
 2389SOL    HW2 7501   0.715   4.071   5.106
 2390SOL     OW 7502   4.751   6.436   0.338
 2390SOL    HW1 7503   4.823   6.472   0.286
 2390SOL    HW2 7504   4.717   6.511   0.387
 2391SOL     OW 7505   2.607   3.278   4.789
 2391SOL    HW1 7506   2.610   3.268   4.694
 2391SOL    HW2 7507   2.694   3.311   4.813
 2392SOL     OW 7508   4.759   6.832   0.251
 2392SOL    HW1 7509   4.725   6.781   0.177
 2392SOL    HW2 7510   4.853   6.834   0.237
 2393SOL     OW 7511   6.480   3.956   3.945
 2393SOL    HW1 7512   6.576   3.954   3.942
 2393SOL    HW2 7513   6.458   4.049   3.943
 2394SOL     OW 7514   0.973   3.829   4.959
 2394SOL    HW1 7515   0.888   3.812   5.000
 2394SOL    HW2 7516   0.973   3.923   4.941
 2395SOL     OW 7517   0.493   1.517   4.281
 2395SOL    HW1 7518   0.491   1.456   4.208
 2395SOL    HW2 7519   0.480   1.462   4.359
 2396SOL     OW 7520   6.848   2.326   4.808
 2396SOL    HW1 7521   6.813   2.296   4.725
 2396SOL    HW2 7522   6.921   2.383   4.784
 2397SOL     OW 7523   0.488   3.978   3.976
 2397SOL    HW1 7524   0.414   3.957   3.919
 2397SOL    HW2 7525   0.557   3.918   3.949
 2398SOL     OW 7526   1.828   3.724   5.124
 2398SOL    HW1 7527   1.753   3.670   5.102
 2398SOL    HW2 7528   1.797   3.814   5.115
 2399SOL     OW 7529   1.838   1.045   3.485
 2399SOL    HW1 7530   1.925   1.078   3.462
 2399SOL    HW2 7531   1.805   1.007   3.403
 2400SOL     OW 7532   0.181   2.996   4.793
 2400SOL    HW1 7533   0.103   3.045   4.817
 2400SOL    HW2 7534   0.149   2.908   4.773
 2401SOL     OW 7535   2.410   3.565   3.935
 2401SOL    HW1 7536   2.404   3.500   3.865
 2401SOL    HW2 7537   2.426   3.513   4.014
 2402SOL     OW 7538   6.032   4.034   4.596
 2402SOL    HW1 7539   6.077   4.021   4.513
 2402SOL    HW2 7540   6.051   4.125   4.620
 2403SOL     OW 7541   0.393   4.615   4.269
 2403SOL    HW1 7542   0.443   4.694   4.249
 2403SOL    HW2 7543   0.417   4.594   4.360
 2404SOL     OW 7544   1.699   1.726   4.058
 2404SOL    HW1 7545   1.608   1.754   4.061
 2404SOL    HW2 7546   1.707   1.679   3.975
 2405SOL     OW 7547   4.090   5.350   0.739
 2405SOL    HW1 7548   4.005   5.313   0.759
 2405SOL    HW2 7549   4.122   5.383   0.824
 2406SOL     OW 7550   0.472   3.284   4.806
 2406SOL    HW1 7551   0.411   3.347   4.846
 2406SOL    HW2 7552   0.422   3.247   4.733
 2407SOL     OW 7553   6.804   2.588   5.039
 2407SOL    HW1 7554   6.784   2.624   4.953
 2407SOL    HW2 7555   6.744   2.634   5.098
 2408SOL     OW 7556   1.588   2.683   2.005
 2408SOL    HW1 7557   1.651   2.746   1.970
 2408SOL    HW2 7558   1.518   2.737   2.041
 2409SOL     OW 7559   6.838   2.165   5.026
 2409SOL    HW1 7560   6.846   2.225   4.952
 2409SOL    HW2 7561   6.857   2.079   4.988
 2410SOL     OW 7562   3.686   0.331   0.140
 2410SOL    HW1 7563   3.726   0.418   0.154
 2410SOL    HW2 7564   3.640   0.313   0.221
 2411SOL     OW 7565   6.649   3.395   3.931
 2411SOL    HW1 7566   6.596   3.316   3.938
 2411SOL    HW2 7567   6.706   3.379   3.856
 2412SOL     OW 7568   1.930   2.118   3.920
 2412SOL    HW1 7569   1.868   2.115   3.993
 2412SOL    HW2 7570   2.016   2.111   3.962
 2413SOL     OW 7571   2.732   1.501   4.385
 2413SOL    HW1 7572   2.679   1.465   4.455
 2413SOL    HW2 7573   2.804   1.439   4.374
 2414SOL     OW 7574   5.605   2.505   3.910
 2414SOL    HW1 7575   5.693   2.502   3.947
 2414SOL    HW2 7576   5.560   2.573   3.960
 2415SOL     OW 7577   1.481   5.717   1.696
 2415SOL    HW1 7578   1.392   5.701   1.666
 2415SOL    HW2 7579   1.524   5.632   1.690
 2416SOL     OW 7580   4.031   7.243   0.072
 2416SOL    HW1 7581   3.948   7.211   0.105
 2416SOL    HW2 7582   4.090   7.168   0.080
 2417SOL     OW 7583   2.132   4.131   4.102
 2417SOL    HW1 7584   2.170   4.150   4.016
 2417SOL    HW2 7585   2.097   4.215   4.132
 2418SOL     OW 7586   2.167   0.894   3.587
 2418SOL    HW1 7587   2.245   0.870   3.638
 2418SOL    HW2 7588   2.197   0.892   3.496
 2419SOL     OW 7589   1.293   2.919   3.277
 2419SOL    HW1 7590   1.266   2.916   3.185
 2419SOL    HW2 7591   1.351   2.995   3.283
 2420SOL     OW 7592   0.904   1.746   5.027
 2420SOL    HW1 7593   0.977   1.743   5.089
 2420SOL    HW2 7594   0.855   1.665   5.043
 2421SOL     OW 7595   6.116   1.889   4.863
 2421SOL    HW1 7596   6.112   1.953   4.791
 2421SOL    HW2 7597   6.200   1.845   4.852
 2422SOL     OW 7598   2.421   2.168   4.611
 2422SOL    HW1 7599   2.404   2.103   4.543
 2422SOL    HW2 7600   2.500   2.214   4.582
 2423SOL     OW 7601   4.898   6.735   0.658
 2423SOL    HW1 7602   4.993   6.742   0.655
 2423SOL    HW2 7603   4.882   6.662   0.718
 2424SOL     OW 7604   7.251   4.575   4.813
 2424SOL    HW1 7605   7.226   4.566   4.721
 2424SOL    HW2 7606   7.171   4.551   4.862
 2425SOL     OW 7607   2.785   7.051   1.484
 2425SOL    HW1 7608   2.701   7.081   1.520
 2425SOL    HW2 7609   2.762   7.005   1.404
 2426SOL     OW 7610   3.778   0.012   1.066
 2426SOL    HW1 7611   3.788   7.206   1.049
 2426SOL    HW2 7612   3.809   0.024   1.155
 2427SOL     OW 7613   0.458   3.411   3.827
 2427SOL    HW1 7614   0.466   3.342   3.894
 2427SOL    HW2 7615   0.457   3.492   3.878
 2428SOL     OW 7616   3.644   7.226   0.032
 2428SOL    HW1 7617   3.708   7.206   0.100
 2428SOL    HW2 7618   3.604   7.142   0.010
 2429SOL     OW 7619   6.630   3.985   4.794
 2429SOL    HW1 7620   6.538   3.959   4.803
 2429SOL    HW2 7621   6.660   3.939   4.715
 2430SOL     OW 7622   0.152   2.181   4.800
 2430SOL    HW1 7623   0.102   2.230   4.866
 2430SOL    HW2 7624   0.156   2.239   4.724
 2431SOL     OW 7625   1.722   0.843   4.465
 2431SOL    HW1 7626   1.798   0.866   4.413
 2431SOL    HW2 7627   1.680   0.927   4.485
 2432SOL     OW 7628   2.981   4.317   5.095
 2432SOL    HW1 7629   2.958   4.228   5.124
 2432SOL    HW2 7630   2.900   4.352   5.059
 2433SOL     OW 7631   6.961   2.429   2.479
 2433SOL    HW1 7632   7.018   2.444   2.404
 2433SOL    HW2 7633   6.966   2.335   2.495
 2434SOL     OW 7634   3.092   6.533   1.472
 2434SOL    HW1 7635   3.060   6.547   1.383
 2434SOL    HW2 7636   3.117   6.440   1.474
 2435SOL     OW 7637   0.527   3.025   3.559
 2435SOL    HW1 7638   0.559   3.095   3.501
 2435SOL    HW2 7639   0.467   3.070   3.618
 2436SOL     OW 7640   4.078   0.393   0.255
 2436SOL    HW1 7641   4.048   0.411   0.166
 2436SOL    HW2 7642   4.091   0.298   0.257
 2437SOL     OW 7643   2.383   0.822   3.732
 2437SOL    HW1 7644   2.477   0.830   3.715
 2437SOL    HW2 7645   2.374   0.742   3.783
 2438SOL     OW 7646   2.748   3.194   3.419
 2438SOL    HW1 7647   2.770   3.106   3.388
 2438SOL    HW2 7648   2.832   3.239   3.425
 2439SOL     OW 7649   5.701   1.409   0.280
 2439SOL    HW1 7650   5.641   1.339   0.306
 2439SOL    HW2 7651   5.738   1.379   0.197
 2440SOL     OW 7652   2.135   4.481   4.611
 2440SOL    HW1 7653   2.219   4.525   4.596
 2440SOL    HW2 7654   2.148   4.432   4.692
 2441SOL     OW 7655   2.544   0.338   0.018
 2441SOL    HW1 7656   6.224   4.066   5.141
 2441SOL    HW2 7657   6.244   3.916   5.129
 2442SOL     OW 7658   1.495   1.608   4.871
 2442SOL    HW1 7659   1.506   1.699   4.843
 2442SOL    HW2 7660   1.429   1.612   4.939
 2443SOL     OW 7661   1.112   2.749   4.990
 2443SOL    HW1 7662   1.065   2.822   4.950
 2443SOL    HW2 7663   1.076   2.744   5.079
 2444SOL     OW 7664   2.694   3.599   4.076
 2444SOL    HW1 7665   2.765   3.552   4.120
 2444SOL    HW2 7666   2.614   3.553   4.102
 2445SOL     OW 7667   0.458   3.638   3.979
 2445SOL    HW1 7668   0.534   3.696   3.983
 2445SOL    HW2 7669   0.391   3.683   4.030
 2446SOL     OW 7670   2.833   2.271   1.163
 2446SOL    HW1 7671   2.869   2.208   1.225
 2446SOL    HW2 7672   2.768   2.222   1.113
 2447SOL     OW 7673   0.898   3.923   4.514
 2447SOL    HW1 7674   0.933   4.010   4.497
 2447SOL    HW2 7675   0.950   3.865   4.458
 2448SOL     OW 7676   0.685   2.619   3.760
 2448SOL    HW1 7677   0.640   2.662   3.687
 2448SOL    HW2 7678   0.767   2.668   3.770
 2449SOL     OW 7679   5.602   6.274   1.098
 2449SOL    HW1 7680   5.607   6.327   1.018
 2449SOL    HW2 7681   5.655   6.197   1.078
 2450SOL     OW 7682   0.542   1.665   5.025
 2450SOL    HW1 7683   0.624   1.618   5.044
 2450SOL    HW2 7684   0.557   1.703   4.938
 2451SOL     OW 7685   2.706   3.777   3.502
 2451SOL    HW1 7686   2.745   3.693   3.529
 2451SOL    HW2 7687   2.775   3.821   3.453
 2452SOL     OW 7688   4.466   4.404   0.685
 2452SOL    HW1 7689   4.516   4.484   0.697
 2452SOL    HW2 7690   4.530   4.333   0.695
 2453SOL     OW 7691   0.941   2.212   2.621
 2453SOL    HW1 7692   1.032   2.232   2.643
 2453SOL    HW2 7693   0.919   2.138   2.677
 2454SOL     OW 7694   1.534   2.835   3.764
 2454SOL    HW1 7695   1.615   2.866   3.806
 2454SOL    HW2 7696   1.478   2.809   3.837
 2455SOL     OW 7697   3.234   2.115   0.587
 2455SOL    HW1 7698   3.283   2.181   0.538
 2455SOL    HW2 7699   3.172   2.079   0.523
 2456SOL     OW 7700   3.193   2.026   4.548
 2456SOL    HW1 7701   3.162   2.039   4.458
 2456SOL    HW2 7702   3.270   1.971   4.540
 2457SOL     OW 7703   6.081   1.910   3.521
 2457SOL    HW1 7704   5.994   1.916   3.560
 2457SOL    HW2 7705   6.141   1.920   3.594
 2458SOL     OW 7706   0.793   0.698   4.941
 2458SOL    HW1 7707   0.825   0.732   4.858
 2458SOL    HW2 7708   0.722   0.638   4.917
 2459SOL     OW 7709   3.213   6.411   0.413
 2459SOL    HW1 7710   3.301   6.446   0.426
 2459SOL    HW2 7711   3.197   6.356   0.491
 2460SOL     OW 7712   3.539   1.794   4.953
 2460SOL    HW1 7713   3.522   1.748   5.036
 2460SOL    HW2 7714   3.462   1.849   4.940
 2461SOL     OW 7715   7.039   2.345   3.445
 2461SOL    HW1 7716   7.020   2.421   3.390
 2461SOL    HW2 7717   7.130   2.357   3.473
 2462SOL     OW 7718   5.715   3.490   5.094
 2462SOL    HW1 7719   5.746   3.401   5.111
 2462SOL    HW2 7720   5.715   3.498   4.998
 2463SOL     OW 7721   1.013   0.129   4.682
 2463SOL    HW1 7722   1.057   0.214   4.679
 2463SOL    HW2 7723   1.047   0.082   4.606
 2464SOL     OW 7724   3.595   6.726   0.807
 2464SOL    HW1 7725   3.640   6.747   0.889
 2464SOL    HW2 7726   3.660   6.744   0.739
 2465SOL     OW 7727   0.193   1.088   5.137
 2465SOL    HW1 7728   0.102   1.062   5.121
 2465SOL    HW2 7729   3.835   4.771   0.072
 2466SOL     OW 7730   0.854   1.945   3.911
 2466SOL    HW1 7731   0.853   1.938   4.007
 2466SOL    HW2 7732   0.873   2.037   3.894
 2467SOL     OW 7733   0.305   2.191   3.656
 2467SOL    HW1 7734   0.263   2.199   3.570
 2467SOL    HW2 7735   0.399   2.197   3.637
 2468SOL     OW 7736   4.163   3.789   5.094
 2468SOL    HW1 7737   4.102   3.753   5.030
 2468SOL    HW2 7738   4.249   3.764   5.062
 2469SOL     OW 7739   4.669   0.028   0.838
 2469SOL    HW1 7740   4.664   0.069   0.924
 2469SOL    HW2 7741   4.712   0.093   0.782
 2470SOL     OW 7742   7.272   2.805   4.415
 2470SOL    HW1 7743   7.275   2.900   4.402
 2470SOL    HW2 7744   0.075   2.776   4.404
 2471SOL     OW 7745   5.151   6.430   0.699
 2471SOL    HW1 7746   5.181   6.463   0.614
 2471SOL    HW2 7747   5.095   6.355   0.678
 2472SOL     OW 7748   5.509   6.972   0.058
 2472SOL    HW1 7749   5.500   6.878   0.043
 2472SOL    HW2 7750   5.601   6.984   0.082
 2473SOL     OW 7751   0.031   2.174   4.000
 2473SOL    HW1 7752   7.243   2.131   3.960
 2473SOL    HW2 7753   7.280   2.237   4.061
 2474SOL     OW 7754   2.055   2.508   4.384
 2474SOL    HW1 7755   2.108   2.466   4.451
 2474SOL    HW2 7756   2.001   2.438   4.347
 2475SOL     OW 7757   1.535   1.426   4.383
 2475SOL    HW1 7758   1.498   1.442   4.469
 2475SOL    HW2 7759   1.465   1.447   4.322
 2476SOL     OW 7760   3.030   3.628   3.029
 2476SOL    HW1 7761   2.936   3.614   3.041
 2476SOL    HW2 7762   3.041   3.645   2.936
 2477SOL     OW 7763   1.799   3.372   4.175
 2477SOL    HW1 7764   1.793   3.292   4.227
 2477SOL    HW2 7765   1.737   3.359   4.103
 2478SOL     OW 7766   0.523   3.626   3.470
 2478SOL    HW1 7767   0.589   3.635   3.401
 2478SOL    HW2 7768   0.572   3.640   3.552
 2479SOL     OW 7769   2.501   0.759   4.632
 2479SOL    HW1 7770   2.519   0.706   4.553
 2479SOL    HW2 7771   2.546   0.842   4.616
 2480SOL     OW 7772   0.455   6.943   0.849
 2480SOL    HW1 7773   0.435   6.967   0.759
 2480SOL    HW2 7774   0.503   6.860   0.842
 2481SOL     OW 7775   5.273   3.097   4.671
 2481SOL    HW1 7776   5.236   3.126   4.755
 2481SOL    HW2 7777   5.239   3.009   4.659
 2482SOL     OW 7778   3.464   6.511   0.458
 2482SOL    HW1 7779   3.467   6.513   0.554
 2482SOL    HW2 7780   3.538   6.456   0.432
 2483SOL     OW 7781   7.225   6.739   0.200
 2483SOL    HW1 7782   0.006   6.682   0.234
 2483SOL    HW2 7783   7.263   6.827   0.200
 2484SOL     OW 7784   7.196   1.245   3.925
 2484SOL    HW1 7785   7.132   1.239   3.854
 2484SOL    HW2 7786   7.272   1.288   3.884
 2485SOL     OW 7787   5.772   5.768   0.505
 2485SOL    HW1 7788   5.719   5.695   0.475
 2485SOL    HW2 7789   5.715   5.845   0.499
 2486SOL     OW 7790   4.545   5.967   0.436
 2486SOL    HW1 7791   4.506   6.049   0.406
 2486SOL    HW2 7792   4.520   5.960   0.528
 2487SOL     OW 7793   5.787   4.302   4.833
 2487SOL    HW1 7794   5.780   4.319   4.739
 2487SOL    HW2 7795   5.772   4.387   4.875
 2488SOL     OW 7796   3.006   2.744   3.865
 2488SOL    HW1 7797   2.954   2.745   3.785
 2488SOL    HW2 7798   3.006   2.652   3.893
 2489SOL     OW 7799   4.169   2.102   2.591
 2489SOL    HW1 7800   4.094   2.093   2.650
 2489SOL    HW2 7801   4.180   2.016   2.552
 2490SOL     OW 7802   2.568   4.953   4.167
 2490SOL    HW1 7803   2.636   4.936   4.232
 2490SOL    HW2 7804   2.583   5.043   4.140
 2491SOL     OW 7805   3.068   7.219   1.285
 2491SOL    HW1 7806   3.115   7.155   1.337
 2491SOL    HW2 7807   3.003   7.168   1.236
 2492SOL     OW 7808   4.286   1.498   4.258
 2492SOL    HW1 7809   4.232   1.465   4.187
 2492SOL    HW2 7810   4.329   1.420   4.294
 2493SOL     OW 7811   6.986   0.896   2.713
 2493SOL    HW1 7812   6.964   0.900   2.620
 2493SOL    HW2 7813   7.038   0.976   2.728
 2494SOL     OW 7814   5.577   5.000   0.157
 2494SOL    HW1 7815   5.642   5.058   0.116
 2494SOL    HW2 7816   5.523   5.058   0.210
 2495SOL     OW 7817   0.694   3.776   4.366
 2495SOL    HW1 7818   0.763   3.820   4.415
 2495SOL    HW2 7819   0.647   3.846   4.321
 2496SOL     OW 7820   1.015   3.314   4.741
 2496SOL    HW1 7821   0.988   3.398   4.705
 2496SOL    HW2 7822   1.000   3.323   4.835
 2497SOL     OW 7823   3.600   7.187   5.144
 2497SOL    HW1 7824   3.676   7.140   5.111
 2497SOL    HW2 7825   7.250   3.536   0.086
 2498SOL     OW 7826   1.171   3.282   2.059
 2498SOL    HW1 7827   1.177   3.376   2.077
 2498SOL    HW2 7828   1.175   3.276   1.964
 2499SOL     OW 7829   6.678   3.963   1.267
 2499SOL    HW1 7830   6.750   3.902   1.286
 2499SOL    HW2 7831   6.600   3.920   1.301
 2500SOL     OW 7832   1.906   4.286   3.559
 2500SOL    HW1 7833   1.983   4.310   3.611
 2500SOL    HW2 7834   1.861   4.369   3.543
 2501SOL     OW 7835   2.651   7.251   0.349
 2501SOL    HW1 7836   2.559   7.272   0.336
 2501SOL    HW2 7837   2.651   7.160   0.380
 2502SOL     OW 7838   4.382   0.734   4.898
 2502SOL    HW1 7839   4.338   0.817   4.878
 2502SOL    HW2 7840   4.449   0.757   4.963
 2503SOL     OW 7841   1.237   4.951   1.271
 2503SOL    HW1 7842   1.282   5.015   1.216
 2503SOL    HW2 7843   1.153   4.992   1.292
 2504SOL     OW 7844   7.203   4.976   0.507
 2504SOL    HW1 7845   7.199   4.975   0.412
 2504SOL    HW2 7846   7.154   4.899   0.534
 2505SOL     OW 7847   2.752   3.863   4.155
 2505SOL    HW1 7848   2.718   3.788   4.105
 2505SOL    HW2 7849   2.753   3.833   4.246
 2506SOL     OW 7850   0.202   4.743   0.506
 2506SOL    HW1 7851   0.272   4.678   0.497
 2506SOL    HW2 7852   0.122   4.695   0.485
 2507SOL     OW 7853   0.411   4.693   1.552
 2507SOL    HW1 7854   0.410   4.601   1.579
 2507SOL    HW2 7855   0.321   4.723   1.565
 2508SOL     OW 7856   1.854   4.340   1.000
 2508SOL    HW1 7857   1.914   4.321   0.928
 2508SOL    HW2 7858   1.898   4.306   1.078
 2509SOL     OW 7859   1.594   4.261   1.054
 2509SOL    HW1 7860   1.580   4.305   1.138
 2509SOL    HW2 7861   1.684   4.286   1.030
 2510SOL     OW 7862   7.269   5.823   3.173
 2510SOL    HW1 7863   7.184   5.779   3.173
 2510SOL    HW2 7864   0.036   5.770   3.115
 2511SOL     OW 7865   1.352   3.633   0.180
 2511SOL    HW1 7866   1.260   3.638   0.154
 2511SOL    HW2 7867   1.361   3.702   0.246
 2512SOL     OW 7868   5.382   5.429   0.265
 2512SOL    HW1 7869   5.320   5.405   0.195
 2512SOL    HW2 7870   5.381   5.525   0.265
 2513SOL     OW 7871   1.764   6.483   3.063
 2513SOL    HW1 7872   1.831   6.498   2.996
 2513SOL    HW2 7873   1.796   6.408   3.112
 2514SOL     OW 7874   2.942   1.323   4.305
 2514SOL    HW1 7875   3.007   1.268   4.351
 2514SOL    HW2 7876   2.915   1.270   4.230
 2515SOL     OW 7877   3.930   1.323   4.493
 2515SOL    HW1 7878   3.879   1.245   4.473
 2515SOL    HW2 7879   4.019   1.291   4.506
 2516SOL     OW 7880   0.316   3.394   4.167
 2516SOL    HW1 7881   0.325   3.447   4.246
 2516SOL    HW2 7882   0.260   3.446   4.109
 2517SOL     OW 7883   2.928   0.577   4.828
 2517SOL    HW1 7884   2.857   0.523   4.793
 2517SOL    HW2 7885   3.005   0.519   4.827
 2518SOL     OW 7886   0.815   3.849   1.987
 2518SOL    HW1 7887   0.880   3.779   1.982
 2518SOL    HW2 7888   0.814   3.887   1.899
 2519SOL     OW 7889   0.968   4.677   2.079
 2519SOL    HW1 7890   1.019   4.744   2.124
 2519SOL    HW2 7891   0.979   4.598   2.131
 2520SOL     OW 7892   2.608   5.627   1.040
 2520SOL    HW1 7893   2.631   5.597   1.127
 2520SOL    HW2 7894   2.639   5.717   1.036
 2521SOL     OW 7895   5.805   4.347   0.418
 2521SOL    HW1 7896   5.730   4.391   0.457
 2521SOL    HW2 7897   5.856   4.315   0.492
 2522SOL     OW 7898   1.418   4.830   1.432
 2522SOL    HW1 7899   1.406   4.736   1.415
 2522SOL    HW2 7900   1.353   4.872   1.375
 2523SOL     OW 7901   2.396   4.868   0.095
 2523SOL    HW1 7902   2.490   4.850   0.085
 2523SOL    HW2 7903   2.355   4.781   0.090
 2524SOL     OW 7904   6.603   3.542   1.988
 2524SOL    HW1 7905   6.556   3.625   1.979
 2524SOL    HW2 7906   6.658   3.537   1.909
 2525SOL     OW 7907   6.487   4.758   0.669
 2525SOL    HW1 7908   6.515   4.702   0.596
 2525SOL    HW2 7909   6.406   4.718   0.700
 2526SOL     OW 7910   1.292   3.379   3.095
 2526SOL    HW1 7911   1.249   3.464   3.083
 2526SOL    HW2 7912   1.316   3.378   3.188
 2527SOL     OW 7913   0.651   3.411   3.196
 2527SOL    HW1 7914   0.667   3.504   3.210
 2527SOL    HW2 7915   0.561   3.407   3.164
 2528SOL     OW 7916   1.147   4.284   3.361
 2528SOL    HW1 7917   1.080   4.278   3.293
 2528SOL    HW2 7918   1.220   4.329   3.319
 2529SOL     OW 7919   6.260   1.439   4.767
 2529SOL    HW1 7920   6.268   1.501   4.695
 2529SOL    HW2 7921   6.202   1.482   4.830
 2530SOL     OW 7922   2.353   5.507   3.005
 2530SOL    HW1 7923   2.299   5.553   2.940
 2530SOL    HW2 7924   2.407   5.447   2.952
 2531SOL     OW 7925   6.137   4.319   1.264
 2531SOL    HW1 7926   6.221   4.278   1.243
 2531SOL    HW2 7927   6.079   4.294   1.191
 2532SOL     OW 7928   0.612   6.869   2.106
 2532SOL    HW1 7929   0.619   6.958   2.141
 2532SOL    HW2 7930   0.583   6.816   2.180
 2533SOL     OW 7931   6.340   4.563   0.307
 2533SOL    HW1 7932   6.272   4.630   0.314
 2533SOL    HW2 7933   6.346   4.544   0.213
 2534SOL     OW 7934   4.466   7.240   5.145
 2534SOL    HW1 7935   4.474   7.148   5.118
 2534SOL    HW2 7936   4.478   0.002   5.064
 2535SOL     OW 7937   5.686   2.400   5.003
 2535SOL    HW1 7938   5.607   2.350   4.981
 2535SOL    HW2 7939   5.757   2.351   4.961
 2536SOL     OW 7940   3.271   2.938   4.445
 2536SOL    HW1 7941   3.209   2.910   4.513
 2536SOL    HW2 7942   3.251   2.881   4.371
 2537SOL     OW 7943   1.224   4.562   0.707
 2537SOL    HW1 7944   1.176   4.526   0.632
 2537SOL    HW2 7945   1.311   4.522   0.701
 2538SOL     OW 7946   0.581   4.608   2.610
 2538SOL    HW1 7947   0.520   4.538   2.634
 2538SOL    HW2 7948   0.668   4.567   2.615
 2539SOL     OW 7949   1.548   2.330   3.108
 2539SOL    HW1 7950   1.460   2.295   3.112
 2539SOL    HW2 7951   1.536   2.424   3.089
 2540SOL     OW 7952   1.259   2.929   0.822
 2540SOL    HW1 7953   1.260   2.845   0.867
 2540SOL    HW2 7954   1.215   2.989   0.883
 2541SOL     OW 7955   0.808   4.972   2.060
 2541SOL    HW1 7956   0.782   4.987   2.151
 2541SOL    HW2 7957   0.806   5.059   2.020
 2542SOL     OW 7958   7.026   1.547   0.932
 2542SOL    HW1 7959   7.114   1.545   0.969
 2542SOL    HW2 7960   7.009   1.457   0.904
 2543SOL     OW 7961   6.835   4.191   0.465
 2543SOL    HW1 7962   6.809   4.279   0.494
 2543SOL    HW2 7963   6.930   4.189   0.478
 2544SOL     OW 7964   7.077   3.378   1.153
 2544SOL    HW1 7965   6.999   3.410   1.107
 2544SOL    HW2 7966   7.043   3.346   1.237
 2545SOL     OW 7967   0.954   3.008   2.880
 2545SOL    HW1 7968   0.919   3.013   2.969
 2545SOL    HW2 7969   0.969   3.099   2.855
 2546SOL     OW 7970   2.009   5.174   0.815
 2546SOL    HW1 7971   1.946   5.173   0.743
 2546SOL    HW2 7972   2.042   5.085   0.820
 2547SOL     OW 7973   2.293   3.595   1.277
 2547SOL    HW1 7974   2.206   3.564   1.301
 2547SOL    HW2 7975   2.348   3.517   1.278
 2548SOL     OW 7976   1.026   4.136   1.653
 2548SOL    HW1 7977   1.083   4.108   1.725
 2548SOL    HW2 7978   1.075   4.114   1.574
 2549SOL     OW 7979   0.713   5.028   2.313
 2549SOL    HW1 7980   0.717   5.040   2.408
 2549SOL    HW2 7981   0.623   5.052   2.290
 2550SOL     OW 7982   2.646   2.125   1.022
 2550SOL    HW1 7983   2.625   2.039   1.059
 2550SOL    HW2 7984   2.649   2.110   0.928
 2551SOL     OW 7985   1.297   5.887   1.903
 2551SOL    HW1 7986   1.296   5.797   1.937
 2551SOL    HW2 7987   1.390   5.905   1.887
 2552SOL     OW 7988   6.621   3.222   0.165
 2552SOL    HW1 7989   6.636   3.286   0.094
 2552SOL    HW2 7990   6.550   3.260   0.216
 2553SOL     OW 7991   1.647   0.067   1.493
 2553SOL    HW1 7992   1.722   0.047   1.549
 2553SOL    HW2 7993   1.654   0.004   1.421
 2554SOL     OW 7994   7.128   3.737   1.941
 2554SOL    HW1 7995   7.220   3.717   1.923
 2554SOL    HW2 7996   7.082   3.706   1.863
 2555SOL     OW 7997   4.992   1.576   4.744
 2555SOL    HW1 7998   5.045   1.552   4.820
 2555SOL    HW2 7999   5.056   1.593   4.674
 2556SOL     OW 8000   6.878   3.849   1.980
 2556SOL    HW1 8001   6.957   3.796   1.970
 2556SOL    HW2 8002   6.907   3.928   2.025
 2557SOL     OW 8003   1.296   6.375   0.213
 2557SOL    HW1 8004   1.371   6.315   0.212
 2557SOL    HW2 8005   1.312   6.434   0.139
 2558SOL     OW 8006   6.518   4.307   2.863
 2558SOL    HW1 8007   6.494   4.306   2.770
 2558SOL    HW2 8008   6.560   4.222   2.878
 2559SOL     OW 8009   3.652   0.761   4.660
 2559SOL    HW1 8010   3.693   0.847   4.670
 2559SOL    HW2 8011   3.668   0.737   4.568
 2560SOL     OW 8012   6.984   5.118   1.991
 2560SOL    HW1 8013   7.078   5.115   2.007
 2560SOL    HW2 8014   6.972   5.191   1.930
 2561SOL     OW 8015   5.824   5.492   0.677
 2561SOL    HW1 8016   5.855   5.489   0.586
 2561SOL    HW2 8017   5.863   5.571   0.713
 2562SOL     OW 8018   6.079   5.158   1.309
 2562SOL    HW1 8019   6.077   5.071   1.270
 2562SOL    HW2 8020   5.990   5.192   1.297
 2563SOL     OW 8021   1.321   3.110   2.210
 2563SOL    HW1 8022   1.284   3.118   2.298
 2563SOL    HW2 8023   1.269   3.169   2.157
 2564SOL     OW 8024   6.846   4.234   0.843
 2564SOL    HW1 8025   6.834   4.329   0.836
 2564SOL    HW2 8026   6.758   4.198   0.830
 2565SOL     OW 8027   2.370   2.195   2.680
 2565SOL    HW1 8028   2.444   2.142   2.651
 2565SOL    HW2 8029   2.338   2.150   2.758
 2566SOL     OW 8030   0.998   4.865   0.971
 2566SOL    HW1 8031   0.956   4.860   0.885
 2566SOL    HW2 8032   1.066   4.797   0.968
 2567SOL     OW 8033   1.154   4.082   1.418
 2567SOL    HW1 8034   1.157   3.987   1.409
 2567SOL    HW2 8035   1.125   4.113   1.332
 2568SOL     OW 8036   2.548   4.556   0.206
 2568SOL    HW1 8037   2.525   4.479   0.258
 2568SOL    HW2 8038   2.472   4.571   0.149
 2569SOL     OW 8039   1.128   4.191   0.536
 2569SOL    HW1 8040   1.094   4.150   0.456
 2569SOL    HW2 8041   1.115   4.284   0.523
 2570SOL     OW 8042   0.130   4.368   0.111
 2570SOL    HW1 8043   0.184   4.358   0.190
 2570SOL    HW2 8044   0.077   4.446   0.128
 2571SOL     OW 8045   5.220   3.276   3.567
 2571SOL    HW1 8046   5.154   3.334   3.531
 2571SOL    HW2 8047   5.301   3.327   3.566
 2572SOL     OW 8048   5.582   1.541   4.878
 2572SOL    HW1 8049   5.522   1.474   4.845
 2572SOL    HW2 8050   5.616   1.505   4.959
 2573SOL     OW 8051   0.795   4.697   0.286
 2573SOL    HW1 8052   0.700   4.691   0.274
 2573SOL    HW2 8053   0.811   4.653   0.369
 2574SOL     OW 8054   0.850   5.155   3.160
 2574SOL    HW1 8055   0.880   5.197   3.241
 2574SOL    HW2 8056   0.799   5.222   3.115
 2575SOL     OW 8057   6.937   3.856   0.822
 2575SOL    HW1 8058   7.006   3.791   0.817
 2575SOL    HW2 8059   6.978   3.938   0.796
 2576SOL     OW 8060   3.723   1.217   4.872
 2576SOL    HW1 8061   3.648   1.255   4.827
 2576SOL    HW2 8062   3.754   1.147   4.815
 2577SOL     OW 8063   6.105   4.905   1.178
 2577SOL    HW1 8064   6.175   4.870   1.233
 2577SOL    HW2 8065   6.149   4.931   1.097
 2578SOL     OW 8066   0.177   3.615   0.955
 2578SOL    HW1 8067   0.168   3.705   0.922
 2578SOL    HW2 8068   0.091   3.595   0.993
 2579SOL     OW 8069   6.526   5.307   1.558
 2579SOL    HW1 8070   6.530   5.220   1.597
 2579SOL    HW2 8071   6.449   5.306   1.502
 2580SOL     OW 8072   2.757   1.316   1.114
 2580SOL    HW1 8073   2.808   1.378   1.062
 2580SOL    HW2 8074   2.724   1.368   1.188
 2581SOL     OW 8075   1.663   3.482   1.064
 2581SOL    HW1 8076   1.675   3.455   0.973
 2581SOL    HW2 8077   1.577   3.526   1.065
 2582SOL     OW 8078   5.237   6.331   4.568
 2582SOL    HW1 8079   5.183   6.254   4.584
 2582SOL    HW2 8080   5.311   6.298   4.516
 2583SOL     OW 8081   2.250   4.458   0.729
 2583SOL    HW1 8082   2.338   4.425   0.746
 2583SOL    HW2 8083   2.235   4.441   0.636
 2584SOL     OW 8084   1.380   4.361   1.699
 2584SOL    HW1 8085   1.320   4.405   1.758
 2584SOL    HW2 8086   1.410   4.285   1.749
 2585SOL     OW 8087   2.334   4.630   2.230
 2585SOL    HW1 8088   2.424   4.637   2.262
 2585SOL    HW2 8089   2.289   4.579   2.297
 2586SOL     OW 8090   3.419   2.479   5.079
 2586SOL    HW1 8091   3.384   2.568   5.072
 2586SOL    HW2 8092   3.404   2.441   4.992
 2587SOL     OW 8093   2.977   4.280   1.430
 2587SOL    HW1 8094   3.045   4.246   1.372
 2587SOL    HW2 8095   3.024   4.311   1.507
 2588SOL     OW 8096   4.616   0.617   2.963
 2588SOL    HW1 8097   4.568   0.684   2.914
 2588SOL    HW2 8098   4.639   0.551   2.898
 2589SOL     OW 8099   1.026   0.924   1.949
 2589SOL    HW1 8100   0.938   0.889   1.937
 2589SOL    HW2 8101   1.084   0.853   1.925
 2590SOL     OW 8102   1.855   3.632   0.419
 2590SOL    HW1 8103   1.798   3.571   0.371
 2590SOL    HW2 8104   1.927   3.578   0.452
 2591SOL     OW 8105   1.857   4.532   2.802
 2591SOL    HW1 8106   1.889   4.607   2.753
 2591SOL    HW2 8107   1.932   4.503   2.854
 2592SOL     OW 8108   2.105   0.013   3.341
 2592SOL    HW1 8109   2.118   0.102   3.307
 2592SOL    HW2 8110   2.013   7.281   3.320
 2593SOL     OW 8111   3.835   1.767   3.798
 2593SOL    HW1 8112   3.901   1.710   3.837
 2593SOL    HW2 8113   3.762   1.765   3.861
 2594SOL     OW 8114   0.781   4.333   0.181
 2594SOL    HW1 8115   0.754   4.330   0.273
 2594SOL    HW2 8116   0.710   4.379   0.137
 2595SOL     OW 8117   1.770   4.523   3.534
 2595SOL    HW1 8118   1.728   4.565   3.609
 2595SOL    HW2 8119   1.823   4.592   3.494
 2596SOL     OW 8120   1.277   3.430   1.462
 2596SOL    HW1 8121   1.359   3.380   1.469
 2596SOL    HW2 8122   1.302   3.509   1.414
 2597SOL     OW 8123   4.009   1.943   4.267
 2597SOL    HW1 8124   3.946   1.989   4.322
 2597SOL    HW2 8125   4.087   1.936   4.320
 2598SOL     OW 8126   7.116   4.824   2.127
 2598SOL    HW1 8127   7.063   4.880   2.184
 2598SOL    HW2 8128   7.130   4.744   2.178
 2599SOL     OW 8129   0.108   2.985   2.707
 2599SOL    HW1 8130   0.116   3.080   2.715
 2599SOL    HW2 8131   0.044   2.961   2.774
 2600SOL     OW 8132   1.813   5.067   2.815
 2600SOL    HW1 8133   1.905   5.065   2.840
 2600SOL    HW2 8134   1.812   5.103   2.727
 2601SOL     OW 8135   7.261   3.836   0.641
 2601SOL    HW1 8136   7.244   3.809   0.551
 2601SOL    HW2 8137   7.212   3.773   0.694
 2602SOL     OW 8138   5.494   0.848   4.839
 2602SOL    HW1 8139   5.509   0.844   4.744
 2602SOL    HW2 8140   5.507   0.758   4.869
 2603SOL     OW 8141   0.922   6.104   0.541
 2603SOL    HW1 8142   0.937   6.046   0.616
 2603SOL    HW2 8143   0.997   6.088   0.483
 2604SOL     OW 8144   2.274   5.292   1.088
 2604SOL    HW1 8145   2.330   5.335   1.023
 2604SOL    HW2 8146   2.316   5.310   1.171
 2605SOL     OW 8147   2.366   4.042   0.513
 2605SOL    HW1 8148   2.282   4.073   0.548
 2605SOL    HW2 8149   2.349   3.951   0.487
 2606SOL     OW 8150   7.167   4.501   4.557
 2606SOL    HW1 8151   7.153   4.572   4.495
 2606SOL    HW2 8152   7.080   4.483   4.593
 2607SOL     OW 8153   0.022   3.018   0.198
 2607SOL    HW1 8154   0.059   2.930   0.199
 2607SOL    HW2 8155   0.078   3.067   0.138
 2608SOL     OW 8156   2.398   4.636   3.250
 2608SOL    HW1 8157   2.373   4.666   3.163
 2608SOL    HW2 8158   2.332   4.673   3.308
 2609SOL     OW 8159   7.069   2.696   1.716
 2609SOL    HW1 8160   7.146   2.749   1.699
 2609SOL    HW2 8161   7.011   2.753   1.766
 2610SOL     OW 8162   7.028   4.048   1.338
 2610SOL    HW1 8163   6.956   4.088   1.386
 2610SOL    HW2 8164   7.008   4.066   1.246
 2611SOL     OW 8165   0.880   2.921   2.197
 2611SOL    HW1 8166   0.825   2.936   2.274
 2611SOL    HW2 8167   0.906   2.829   2.204
 2612SOL     OW 8168   6.300   3.658   1.065
 2612SOL    HW1 8169   6.382   3.623   1.101
 2612SOL    HW2 8170   6.237   3.587   1.075
 2613SOL     OW 8171   2.602   3.610   0.916
 2613SOL    HW1 8172   2.653   3.548   0.970
 2613SOL    HW2 8173   2.555   3.663   0.979
 2614SOL     OW 8174   6.342   4.327   3.211
 2614SOL    HW1 8175   6.391   4.306   3.290
 2614SOL    HW2 8176   6.342   4.245   3.161
 2615SOL     OW 8177   1.443   5.309   0.225
 2615SOL    HW1 8178   1.353   5.289   0.199
 2615SOL    HW2 8179   1.496   5.285   0.149
 2616SOL     OW 8180   1.752   4.364   0.356
 2616SOL    HW1 8181   1.791   4.377   0.443
 2616SOL    HW2 8182   1.687   4.433   0.348
 2617SOL     OW 8183   6.218   0.216   5.037
 2617SOL    HW1 8184   6.133   0.261   5.043
 2617SOL    HW2 8185   6.221   0.184   4.947
 2618SOL     OW 8186   7.008   1.824   0.957
 2618SOL    HW1 8187   7.007   1.728   0.952
 2618SOL    HW2 8188   6.977   1.852   0.871
 2619SOL     OW 8189   1.592   4.233   0.613
 2619SOL    HW1 8190   1.625   4.162   0.669
 2619SOL    HW2 8191   1.671   4.284   0.591
 2620SOL     OW 8192   1.062   4.484   1.117
 2620SOL    HW1 8193   1.121   4.540   1.065
 2620SOL    HW2 8194   0.976   4.500   1.080
 2621SOL     OW 8195   5.129   3.259   4.498
 2621SOL    HW1 8196   5.177   3.254   4.416
 2621SOL    HW2 8197   5.185   3.212   4.561
 2622SOL     OW 8198   3.502   6.608   1.125
 2622SOL    HW1 8199   3.432   6.553   1.092
 2622SOL    HW2 8200   3.458   6.688   1.154
 2623SOL     OW 8201   0.332   3.649   3.276
 2623SOL    HW1 8202   0.389   3.634   3.352
 2623SOL    HW2 8203   0.377   3.717   3.226
 2624SOL     OW 8204   6.587   1.116   4.898
 2624SOL    HW1 8205   6.548   1.203   4.896
 2624SOL    HW2 8206   6.516   1.059   4.927
 2625SOL     OW 8207   3.807   1.472   4.939
 2625SOL    HW1 8208   3.798   1.377   4.930
 2625SOL    HW2 8209   3.826   1.502   4.850
 2626SOL     OW 8210   3.165   2.059   5.144
 2626SOL    HW1 8211   6.850   5.783   0.025
 2626SOL    HW2 8212   6.717   5.710   0.018
 2627SOL     OW 8213   0.070   5.156   1.679
 2627SOL    HW1 8214   0.040   5.078   1.633
 2627SOL    HW2 8215   0.114   5.123   1.757
 2628SOL     OW 8216   7.210   3.602   1.053
 2628SOL    HW1 8217   7.163   3.529   1.095
 2628SOL    HW2 8218   7.223   3.665   1.123
 2629SOL     OW 8219   2.430   2.551   3.008
 2629SOL    HW1 8220   2.514   2.527   2.969
 2629SOL    HW2 8221   2.375   2.576   2.934
 2630SOL     OW 8222   1.812   4.814   2.572
 2630SOL    HW1 8223   1.886   4.874   2.577
 2630SOL    HW2 8224   1.753   4.853   2.508
 2631SOL     OW 8225   6.112   4.098   0.089
 2631SOL    HW1 8226   6.080   4.185   0.067
 2631SOL    HW2 8227   6.137   4.060   0.004
 2632SOL     OW 8228   6.623   5.976   1.402
 2632SOL    HW1 8229   6.584   5.911   1.461
 2632SOL    HW2 8230   6.628   5.931   1.317
 2633SOL     OW 8231   7.247   4.226   3.194
 2633SOL    HW1 8232   7.195   4.297   3.155
 2633SOL    HW2 8233   7.230   4.233   3.288
 2634SOL     OW 8234   0.826   5.039   0.141
 2634SOL    HW1 8235   0.746   5.034   0.193
 2634SOL    HW2 8236   0.857   4.948   0.135
 2635SOL     OW 8237   6.733   3.543   1.746
 2635SOL    HW1 8238   6.719   3.459   1.703
 2635SOL    HW2 8239   6.682   3.605   1.693
 2636SOL     OW 8240   7.227   4.415   1.308
 2636SOL    HW1 8241   7.143   4.394   1.267
 2636SOL    HW2 8242   7.222   4.509   1.324
 2637SOL     OW 8243   0.261   4.586   3.743
 2637SOL    HW1 8244   0.278   4.636   3.823
 2637SOL    HW2 8245   0.165   4.588   3.735
 2638SOL     OW 8246   7.173   4.649   1.653
 2638SOL    HW1 8247   7.228   4.665   1.730
 2638SOL    HW2 8248   7.183   4.555   1.636
 2639SOL     OW 8249   6.846   4.361   3.022
 2639SOL    HW1 8250   6.787   4.434   3.040
 2639SOL    HW2 8251   6.837   4.344   2.929
 2640SOL     OW 8252   1.488   5.347   2.279
 2640SOL    HW1 8253   1.529   5.322   2.196
 2640SOL    HW2 8254   1.403   5.383   2.255
 2641SOL     OW 8255   5.016   6.836   3.873
 2641SOL    HW1 8256   4.930   6.839   3.915
 2641SOL    HW2 8257   5.028   6.924   3.837
 2642SOL     OW 8258   0.691   5.128   1.225
 2642SOL    HW1 8259   0.738   5.050   1.196
 2642SOL    HW2 8260   0.641   5.099   1.302
 2643SOL     OW 8261   6.430   2.506   0.720
 2643SOL    HW1 8262   6.356   2.456   0.684
 2643SOL    HW2 8263   6.470   2.446   0.783
 2644SOL     OW 8264   6.828   5.450   0.797
 2644SOL    HW1 8265   6.854   5.537   0.768
 2644SOL    HW2 8266   6.806   5.403   0.716
 2645SOL     OW 8267   1.397   5.778   0.211
 2645SOL    HW1 8268   1.441   5.700   0.244
 2645SOL    HW2 8269   1.454   5.809   0.140
 2646SOL     OW 8270   0.820   4.572   0.537
 2646SOL    HW1 8271   0.840   4.532   0.621
 2646SOL    HW2 8272   0.750   4.634   0.556
 2647SOL     OW 8273   1.852   3.997   1.379
 2647SOL    HW1 8274   1.764   4.017   1.409
 2647SOL    HW2 8275   1.881   4.076   1.333
 2648SOL     OW 8276   0.991   0.001   2.169
 2648SOL    HW1 8277   0.985   7.249   2.256
 2648SOL    HW2 8278   0.948   7.226   2.110
 2649SOL     OW 8279   6.729   4.678   1.023
 2649SOL    HW1 8280   6.708   4.771   1.016
 2649SOL    HW2 8281   6.645   4.635   1.040
 2650SOL     OW 8282   0.227   3.702   2.718
 2650SOL    HW1 8283   0.310   3.674   2.681
 2650SOL    HW2 8284   0.239   3.796   2.736
 2651SOL     OW 8285   5.321   6.725   4.640
 2651SOL    HW1 8286   5.365   6.679   4.568
 2651SOL    HW2 8287   5.242   6.674   4.655
 2652SOL     OW 8288   3.597   6.637   5.068
 2652SOL    HW1 8289   3.679   6.682   5.089
 2652SOL    HW2 8290   7.200   2.976   0.000
 2653SOL     OW 8291   0.765   6.330   0.549
 2653SOL    HW1 8292   0.836   6.265   0.550
 2653SOL    HW2 8293   0.734   6.330   0.459
 2654SOL     OW 8294   1.127   4.695   3.511
 2654SOL    HW1 8295   1.092   4.605   3.506
 2654SOL    HW2 8296   1.171   4.698   3.596
 2655SOL     OW 8297   3.850   2.076   4.474
 2655SOL    HW1 8298   3.864   2.170   4.489
 2655SOL    HW2 8299   3.893   2.033   4.547
 2656SOL     OW 8300   0.322   4.885   0.847
 2656SOL    HW1 8301   0.266   4.815   0.881
 2656SOL    HW2 8302   0.267   4.931   0.784
 2657SOL     OW 8303   2.421   1.013   4.417
 2657SOL    HW1 8304   2.448   0.962   4.341
 2657SOL    HW2 8305   2.497   1.011   4.476
 2658SOL     OW 8306   1.401   5.519   1.292
 2658SOL    HW1 8307   1.378   5.612   1.301
 2658SOL    HW2 8308   1.326   5.472   1.328
 2659SOL     OW 8309   2.561   2.537   1.980
 2659SOL    HW1 8310   2.603   2.533   1.894
 2659SOL    HW2 8311   2.560   2.446   2.010
 2660SOL     OW 8312   1.855   7.052   4.446
 2660SOL    HW1 8313   1.865   6.973   4.499
 2660SOL    HW2 8314   1.762   7.057   4.427
 2661SOL     OW 8315   1.304   7.270   0.711
 2661SOL    HW1 8316   1.350   7.193   0.677
 2661SOL    HW2 8317   1.370   0.028   0.763
 2662SOL     OW 8318   6.394   4.223   1.237
 2662SOL    HW1 8319   6.432   4.274   1.308
 2662SOL    HW2 8320   6.451   4.240   1.162
 2663SOL     OW 8321   1.556   4.375   1.301
 2663SOL    HW1 8322   1.501   4.317   1.354
 2663SOL    HW2 8323   1.643   4.369   1.342
 2664SOL     OW 8324   1.712   3.915   0.131
 2664SOL    HW1 8325   1.681   3.907   0.041
 2664SOL    HW2 8326   1.669   3.994   0.164
 2665SOL     OW 8327   0.120   6.190   1.492
 2665SOL    HW1 8328   0.031   6.158   1.477
 2665SOL    HW2 8329   0.176   6.129   1.445
 2666SOL     OW 8330   2.482   3.992   1.836
 2666SOL    HW1 8331   2.401   3.943   1.828
 2666SOL    HW2 8332   2.514   3.974   1.924
 2667SOL     OW 8333   1.776   3.048   1.048
 2667SOL    HW1 8334   1.802   3.076   0.960
 2667SOL    HW2 8335   1.822   2.966   1.063
 2668SOL     OW 8336   6.719   4.368   1.245
 2668SOL    HW1 8337   6.673   4.339   1.167
 2668SOL    HW2 8338   6.651   4.403   1.302
 2669SOL     OW 8339   6.722   5.346   1.021
 2669SOL    HW1 8340   6.650   5.292   0.988
 2669SOL    HW2 8341   6.759   5.386   0.942
 2670SOL     OW 8342   0.875   4.004   2.212
 2670SOL    HW1 8343   0.897   4.090   2.177
 2670SOL    HW2 8344   0.850   3.953   2.134
 2671SOL     OW 8345   5.588   4.460   0.544
 2671SOL    HW1 8346   5.633   4.532   0.588
 2671SOL    HW2 8347   5.542   4.413   0.614
 2672SOL     OW 8348   0.126   4.884   3.362
 2672SOL    HW1 8349   0.100   4.807   3.313
 2672SOL    HW2 8350   0.062   4.890   3.433
 2673SOL     OW 8351   1.592   0.856   1.735
 2673SOL    HW1 8352   1.598   0.808   1.652
 2673SOL    HW2 8353   1.668   0.827   1.785
 2674SOL     OW 8354   6.411   3.258   1.981
 2674SOL    HW1 8355   6.488   3.222   2.024
 2674SOL    HW2 8356   6.391   3.337   2.031
 2675SOL     OW 8357   6.986   5.447   2.520
 2675SOL    HW1 8358   6.894   5.444   2.494
 2675SOL    HW2 8359   6.984   5.466   2.614
 2676SOL     OW 8360   6.496   2.709   0.502
 2676SOL    HW1 8361   6.429   2.770   0.534
 2676SOL    HW2 8362   6.489   2.633   0.560
 2677SOL     OW 8363   1.658   5.513   0.871
 2677SOL    HW1 8364   1.721   5.503   0.799
 2677SOL    HW2 8365   1.674   5.437   0.927
 2678SOL     OW 8366   6.244   3.719   2.188
 2678SOL    HW1 8367   6.174   3.770   2.229
 2678SOL    HW2 8368   6.324   3.748   2.231
 2679SOL     OW 8369   2.053   5.723   1.324
 2679SOL    HW1 8370   2.024   5.809   1.296
 2679SOL    HW2 8371   2.006   5.662   1.268
 2680SOL     OW 8372   6.672   2.748   2.982
 2680SOL    HW1 8373   6.642   2.737   2.892
 2680SOL    HW2 8374   6.601   2.793   3.027
 2681SOL     OW 8375   0.646   3.708   3.702
 2681SOL    HW1 8376   0.672   3.719   3.794
 2681SOL    HW2 8377   0.619   3.795   3.674
 2682SOL     OW 8378   1.013   4.864   1.742
 2682SOL    HW1 8379   0.938   4.923   1.734
 2682SOL    HW2 8380   0.998   4.798   1.674
 2683SOL     OW 8381   1.502   6.185   0.179
 2683SOL    HW1 8382   1.595   6.164   0.176
 2683SOL    HW2 8383   1.466   6.122   0.242
 2684SOL     OW 8384   1.510   4.714   0.575
 2684SOL    HW1 8385   1.497   4.634   0.626
 2684SOL    HW2 8386   1.443   4.774   0.606
 2685SOL     OW 8387   1.195   2.570   1.696
 2685SOL    HW1 8388   1.152   2.488   1.673
 2685SOL    HW2 8389   1.152   2.598   1.777
 2686SOL     OW 8390   2.506   4.299   1.357
 2686SOL    HW1 8391   2.455   4.351   1.420
 2686SOL    HW2 8392   2.470   4.211   1.364
 2687SOL     OW 8393   1.505   4.643   2.936
 2687SOL    HW1 8394   1.549   4.560   2.918
 2687SOL    HW2 8395   1.565   4.710   2.905
 2688SOL     OW 8396   4.639   2.063   5.135
 2688SOL    HW1 8397   4.649   2.034   5.044
 2688SOL    HW2 8398   0.972   5.627   0.030
 2689SOL     OW 8399   4.212   1.279   3.609
 2689SOL    HW1 8400   4.119   1.258   3.598
 2689SOL    HW2 8401   4.259   1.209   3.565
 2690SOL     OW 8402   1.824   3.591   1.255
 2690SOL    HW1 8403   1.772   3.549   1.186
 2690SOL    HW2 8404   1.851   3.675   1.216
 2691SOL     OW 8405   0.663   6.838   0.126
 2691SOL    HW1 8406   0.740   6.887   0.098
 2691SOL    HW2 8407   0.684   6.746   0.107
 2692SOL     OW 8408   0.727   3.860   0.761
 2692SOL    HW1 8409   0.789   3.871   0.689
 2692SOL    HW2 8410   0.734   3.941   0.812
 2693SOL     OW 8411   0.079   4.250   2.504
 2693SOL    HW1 8412   7.284   4.254   2.456
 2693SOL    HW2 8413   0.101   4.342   2.521
 2694SOL     OW 8414   1.560   5.557   0.271
 2694SOL    HW1 8415   1.521   5.470   0.259
 2694SOL    HW2 8416   1.621   5.567   0.198
 2695SOL     OW 8417   1.303   6.621   2.275
 2695SOL    HW1 8418   1.355   6.700   2.285
 2695SOL    HW2 8419   1.215   6.652   2.254
 2696SOL     OW 8420   2.100   4.905   0.793
 2696SOL    HW1 8421   2.134   4.827   0.837
 2696SOL    HW2 8422   2.018   4.877   0.752
 2697SOL     OW 8423   0.242   3.541   2.066
 2697SOL    HW1 8424   0.323   3.519   2.019
 2697SOL    HW2 8425   0.272   3.575   2.150
 2698SOL     OW 8426   0.997   5.175   1.588
 2698SOL    HW1 8427   1.071   5.179   1.648
 2698SOL    HW2 8428   0.929   5.127   1.635
 2699SOL     OW 8429   0.291   4.376   0.843
 2699SOL    HW1 8430   0.216   4.415   0.797
 2699SOL    HW2 8431   0.299   4.288   0.807
 2700SOL     OW 8432   6.860   5.436   0.064
 2700SOL    HW1 8433   6.793   5.399   0.006
 2700SOL    HW2 8434   6.864   5.528   0.040
 2701SOL     OW 8435   0.302   5.565   1.643
 2701SOL    HW1 8436   0.261   5.492   1.597
 2701SOL    HW2 8437   0.256   5.642   1.611
 2702SOL     OW 8438   3.821   7.138   4.845
 2702SOL    HW1 8439   3.737   7.166   4.808
 2702SOL    HW2 8440   3.864   7.220   4.871
 2703SOL     OW 8441   0.669   6.041   0.461
 2703SOL    HW1 8442   0.641   6.100   0.392
 2703SOL    HW2 8443   0.757   6.069   0.484
 2704SOL     OW 8444   7.101   6.145   2.699
 2704SOL    HW1 8445   7.138   6.214   2.643
 2704SOL    HW2 8446   7.048   6.193   2.763
 2705SOL     OW 8447   6.654   5.918   4.369
 2705SOL    HW1 8448   6.677   5.937   4.279
 2705SOL    HW2 8449   6.595   5.989   4.395
 2706SOL     OW 8450   4.226   5.973   3.159
 2706SOL    HW1 8451   4.135   5.943   3.163
 2706SOL    HW2 8452   4.254   5.954   3.070
 2707SOL     OW 8453   1.323   4.671   2.728
 2707SOL    HW1 8454   1.383   4.641   2.797
 2707SOL    HW2 8455   1.319   4.766   2.739
 2708SOL     OW 8456   0.138   3.851   0.240
 2708SOL    HW1 8457   0.132   3.907   0.163
 2708SOL    HW2 8458   0.207   3.788   0.219
 2709SOL     OW 8459   0.827   6.148   1.199
 2709SOL    HW1 8460   0.910   6.106   1.178
 2709SOL    HW2 8461   0.781   6.155   1.115
 2710SOL     OW 8462   1.543   2.461   2.400
 2710SOL    HW1 8463   1.462   2.509   2.417
 2710SOL    HW2 8464   1.610   2.529   2.393
 2711SOL     OW 8465   0.472   3.861   3.152
 2711SOL    HW1 8466   0.387   3.879   3.113
 2711SOL    HW2 8467   0.500   3.946   3.188
 2712SOL     OW 8468   6.980   3.711   3.531
 2712SOL    HW1 8469   7.048   3.647   3.551
 2712SOL    HW2 8470   7.022   3.773   3.471
 2713SOL     OW 8471   0.797   3.934   3.238
 2713SOL    HW1 8472   0.719   3.989   3.238
 2713SOL    HW2 8473   0.818   3.921   3.330
 2714SOL     OW 8474   3.150   4.922   1.438
 2714SOL    HW1 8475   3.176   5.010   1.412
 2714SOL    HW2 8476   3.232   4.879   1.462
 2715SOL     OW 8477   2.282   4.653   0.455
 2715SOL    HW1 8478   2.194   4.691   0.466
 2715SOL    HW2 8479   2.266   4.559   0.445
 2716SOL     OW 8480   0.611   4.318   2.878
 2716SOL    HW1 8481   0.665   4.394   2.899
 2716SOL    HW2 8482   0.674   4.247   2.866
 2717SOL     OW 8483   2.599   4.138   0.598
 2717SOL    HW1 8484   2.655   4.155   0.522
 2717SOL    HW2 8485   2.521   4.096   0.561
 2718SOL     OW 8486   4.098   1.358   0.733
 2718SOL    HW1 8487   4.042   1.415   0.680
 2718SOL    HW2 8488   4.129   1.415   0.804
 2719SOL     OW 8489   6.739   6.176   4.595
 2719SOL    HW1 8490   6.803   6.164   4.525
 2719SOL    HW2 8491   6.654   6.166   4.552
 2720SOL     OW 8492   6.806   4.866   2.435
 2720SOL    HW1 8493   6.773   4.948   2.472
 2720SOL    HW2 8494   6.861   4.894   2.362
 2721SOL     OW 8495   2.094   3.738   3.448
 2721SOL    HW1 8496   2.148   3.776   3.378
 2721SOL    HW2 8497   2.154   3.684   3.499
 2722SOL     OW 8498   1.617   6.928   2.701
 2722SOL    HW1 8499   1.538   6.881   2.675
 2722SOL    HW2 8500   1.594   6.970   2.784
 2723SOL     OW 8501   0.494   5.327   1.239
 2723SOL    HW1 8502   0.507   5.340   1.333
 2723SOL    HW2 8503   0.559   5.261   1.215
 2724SOL     OW 8504   0.930   4.364   4.849
 2724SOL    HW1 8505   0.863   4.418   4.807
 2724SOL    HW2 8506   1.012   4.408   4.830
 2725SOL     OW 8507   3.766   6.275   4.293
 2725SOL    HW1 8508   3.722   6.355   4.323
 2725SOL    HW2 8509   3.700   6.230   4.240
 2726SOL     OW 8510   1.364   5.070   3.025
 2726SOL    HW1 8511   1.407   5.133   3.083
 2726SOL    HW2 8512   1.274   5.066   3.057
 2727SOL     OW 8513   2.190   4.667   0.915
 2727SOL    HW1 8514   2.201   4.600   0.848
 2727SOL    HW2 8515   2.259   4.650   0.979
 2728SOL     OW 8516   7.215   3.372   2.553
 2728SOL    HW1 8517   7.162   3.429   2.608
 2728SOL    HW2 8518   7.280   3.334   2.613
 2729SOL     OW 8519   3.329   5.234   3.275
 2729SOL    HW1 8520   3.331   5.242   3.370
 2729SOL    HW2 8521   3.419   5.254   3.247
 2730SOL     OW 8522   0.223   3.109   3.935
 2730SOL    HW1 8523   0.304   3.134   3.980
 2730SOL    HW2 8524   0.175   3.056   3.998
 2731SOL     OW 8525   1.700   3.598   3.569
 2731SOL    HW1 8526   1.632   3.551   3.617
 2731SOL    HW2 8527   1.710   3.681   3.617
 2732SOL     OW 8528   1.197   4.672   0.954
 2732SOL    HW1 8529   1.274   4.729   0.958
 2732SOL    HW2 8530   1.202   4.631   0.868
 2733SOL     OW 8531   6.828   5.172   2.423
 2733SOL    HW1 8532   6.790   5.260   2.428
 2733SOL    HW2 8533   6.878   5.163   2.504
 2734SOL     OW 8534   0.450   4.628   2.365
 2734SOL    HW1 8535   0.493   4.645   2.449
 2734SOL    HW2 8536   0.439   4.533   2.363
 2735SOL     OW 8537   2.027   4.307   0.785
 2735SOL    HW1 8538   2.099   4.370   0.784
 2735SOL    HW2 8539   2.059   4.234   0.732
 2736SOL     OW 8540   5.477   0.725   0.385
 2736SOL    HW1 8541   5.445   0.695   0.300
 2736SOL    HW2 8542   5.402   0.714   0.443
 2737SOL     OW 8543   0.871   5.038   4.155
 2737SOL    HW1 8544   0.787   5.019   4.115
 2737SOL    HW2 8545   0.911   5.104   4.099
 2738SOL     OW 8546   6.589   5.500   3.336
 2738SOL    HW1 8547   6.634   5.420   3.364
 2738SOL    HW2 8548   6.496   5.482   3.354
 2739SOL     OW 8549   1.862   5.135   3.186
 2739SOL    HW1 8550   1.798   5.166   3.122
 2739SOL    HW2 8551   1.947   5.155   3.146
 2740SOL     OW 8552   5.383   3.763   2.798
 2740SOL    HW1 8553   5.389   3.795   2.708
 2740SOL    HW2 8554   5.291   3.739   2.809
 2741SOL     OW 8555   0.290   5.564   3.357
 2741SOL    HW1 8556   0.278   5.469   3.359
 2741SOL    HW2 8557   0.320   5.582   3.268
 2742SOL     OW 8558   1.123   5.201   0.697
 2742SOL    HW1 8559   1.094   5.193   0.787
 2742SOL    HW2 8560   1.096   5.289   0.670
 2743SOL     OW 8561   6.169   5.835   4.766
 2743SOL    HW1 8562   6.253   5.878   4.750
 2743SOL    HW2 8563   6.113   5.903   4.803
 2744SOL     OW 8564   1.203   4.669   3.773
 2744SOL    HW1 8565   1.238   4.623   3.850
 2744SOL    HW2 8566   1.133   4.723   3.807
 2745SOL     OW 8567   6.970   5.118   2.648
 2745SOL    HW1 8568   7.042   5.146   2.705
 2745SOL    HW2 8569   6.950   5.029   2.676
 2746SOL     OW 8570   2.645   5.176   3.232
 2746SOL    HW1 8571   2.659   5.082   3.226
 2746SOL    HW2 8572   2.721   5.215   3.191
 2747SOL     OW 8573   1.026   4.675   4.172
 2747SOL    HW1 8574   0.940   4.658   4.133
 2747SOL    HW2 8575   1.017   4.646   4.263
 2748SOL     OW 8576   0.122   4.512   2.557
 2748SOL    HW1 8577   0.034   4.547   2.569
 2748SOL    HW2 8578   0.177   4.564   2.615
 2749SOL     OW 8579   0.753   5.379   4.008
 2749SOL    HW1 8580   0.831   5.324   4.005
 2749SOL    HW2 8581   0.752   5.424   3.923
 2750SOL     OW 8582   1.499   4.651   4.087
 2750SOL    HW1 8583   1.407   4.631   4.074
 2750SOL    HW2 8584   1.520   4.713   4.017
 2751SOL     OW 8585   2.911   3.906   3.384
 2751SOL    HW1 8586   2.967   3.938   3.455
 2751SOL    HW2 8587   2.971   3.860   3.325
 2752SOL     OW 8588   0.713   5.632   3.518
 2752SOL    HW1 8589   0.767   5.703   3.484
 2752SOL    HW2 8590   0.716   5.565   3.449
 2753SOL     OW 8591   1.206   4.076   3.540
 2753SOL    HW1 8592   1.214   3.989   3.501
 2753SOL    HW2 8593   1.192   4.134   3.466
 2754SOL     OW 8594   4.697   0.855   0.302
 2754SOL    HW1 8595   4.639   0.801   0.248
 2754SOL    HW2 8596   4.740   0.793   0.361
 2755SOL     OW 8597   7.276   5.190   3.215
 2755SOL    HW1 8598   7.202   5.198   3.155
 2755SOL    HW2 8599   0.046   5.127   3.174
 2756SOL     OW 8600   0.850   6.728   4.227
 2756SOL    HW1 8601   0.851   6.640   4.263
 2756SOL    HW2 8602   0.896   6.721   4.144
 2757SOL     OW 8603   0.063   3.356   1.213
 2757SOL    HW1 8604   7.256   3.354   1.195
 2757SOL    HW2 8605   0.102   3.302   1.144
 2758SOL     OW 8606   2.373   4.773   3.702
 2758SOL    HW1 8607   2.409   4.787   3.789
 2758SOL    HW2 8608   2.430   4.707   3.662
 2759SOL     OW 8609   2.900   4.702   2.029
 2759SOL    HW1 8610   2.948   4.784   2.040
 2759SOL    HW2 8611   2.861   4.685   2.115
 2760SOL     OW 8612   0.615   5.013   4.029
 2760SOL    HW1 8613   0.645   5.023   3.939
 2760SOL    HW2 8614   0.563   5.092   4.045
 2761SOL     OW 8615   0.314   4.223   3.485
 2761SOL    HW1 8616   0.339   4.253   3.397
 2761SOL    HW2 8617   0.367   4.277   3.544
 2762SOL     OW 8618   7.024   5.690   3.167
 2762SOL    HW1 8619   6.931   5.669   3.162
 2762SOL    HW2 8620   7.052   5.660   3.253
 2763SOL     OW 8621   1.985   3.760   3.007
 2763SOL    HW1 8622   1.944   3.805   3.082
 2763SOL    HW2 8623   2.072   3.736   3.038
 2764SOL     OW 8624   0.171   4.934   4.169
 2764SOL    HW1 8625   0.196   5.015   4.125
 2764SOL    HW2 8626   0.076   4.929   4.158
 2765SOL     OW 8627   0.402   3.670   1.615
 2765SOL    HW1 8628   0.479   3.630   1.656
 2765SOL    HW2 8629   0.437   3.723   1.544
 2766SOL     OW 8630   3.052   3.646   4.115
 2766SOL    HW1 8631   3.098   3.685   4.190
 2766SOL    HW2 8632   2.996   3.579   4.154
 2767SOL     OW 8633   1.449   4.994   2.085
 2767SOL    HW1 8634   1.405   5.056   2.027
 2767SOL    HW2 8635   1.542   5.006   2.067
 2768SOL     OW 8636   6.977   4.230   1.886
 2768SOL    HW1 8637   6.899   4.237   1.830
 2768SOL    HW2 8638   7.046   4.199   1.827
 2769SOL     OW 8639   6.963   3.001   3.173
 2769SOL    HW1 8640   6.959   3.080   3.227
 2769SOL    HW2 8641   6.986   2.932   3.234
 2770SOL     OW 8642   2.339   5.155   2.060
 2770SOL    HW1 8643   2.266   5.171   2.001
 2770SOL    HW2 8644   2.323   5.066   2.094
 2771SOL     OW 8645   1.066   5.458   0.612
 2771SOL    HW1 8646   1.039   5.509   0.536
 2771SOL    HW2 8647   0.999   5.476   0.678
 2772SOL     OW 8648   0.785   4.107   2.852
 2772SOL    HW1 8649   0.723   4.035   2.867
 2772SOL    HW2 8650   0.857   4.089   2.913
 2773SOL     OW 8651   0.634   5.866   4.052
 2773SOL    HW1 8652   0.600   5.951   4.024
 2773SOL    HW2 8653   0.557   5.818   4.083
 2774SOL     OW 8654   2.062   4.534   3.954
 2774SOL    HW1 8655   2.148   4.572   3.969
 2774SOL    HW2 8656   2.007   4.609   3.930
 2775SOL     OW 8657   1.619   5.949   2.862
 2775SOL    HW1 8658   1.636   6.007   2.788
 2775SOL    HW2 8659   1.572   5.875   2.824
 2776SOL     OW 8660   1.859   4.191   2.972
 2776SOL    HW1 8661   1.882   4.203   2.880
 2776SOL    HW2 8662   1.791   4.124   2.972
 2777SOL     OW 8663   6.498   2.330   0.937
 2777SOL    HW1 8664   6.455   2.382   1.004
 2777SOL    HW2 8665   6.586   2.313   0.972
 2778SOL     OW 8666   7.241   4.922   3.572
 2778SOL    HW1 8667   7.155   4.911   3.612
 2778SOL    HW2 8668   0.015   4.910   3.644
 2779SOL     OW 8669   0.295   4.920   2.767
 2779SOL    HW1 8670   0.373   4.929   2.821
 2779SOL    HW2 8671   0.298   4.996   2.708
 2780SOL     OW 8672   4.229   7.173   0.888
 2780SOL    HW1 8673   4.306   7.161   0.831
 2780SOL    HW2 8674   4.183   7.248   0.851
 2781SOL     OW 8675   0.113   5.404   2.898
 2781SOL    HW1 8676   0.158   5.345   2.958
 2781SOL    HW2 8677   0.033   5.357   2.874
 2782SOL     OW 8678   2.948   4.294   1.935
 2782SOL    HW1 8679   2.994   4.235   1.875
 2782SOL    HW2 8680   3.014   4.358   1.961
 2783SOL     OW 8681   7.043   3.966   2.687
 2783SOL    HW1 8682   7.125   4.013   2.701
 2783SOL    HW2 8683   7.058   3.915   2.607
 2784SOL     OW 8684   2.594   4.973   4.569
 2784SOL    HW1 8685   2.532   5.038   4.537
 2784SOL    HW2 8686   2.643   4.945   4.492
 2785SOL     OW 8687   0.281   4.072   2.523
 2785SOL    HW1 8688   0.211   4.137   2.511
 2785SOL    HW2 8689   0.330   4.076   2.440
 2786SOL     OW 8690   0.054   3.314   3.888
 2786SOL    HW1 8691   0.094   3.394   3.921
 2786SOL    HW2 8692   0.119   3.246   3.905
 2787SOL     OW 8693   1.219   4.286   3.723
 2787SOL    HW1 8694   1.230   4.212   3.664
 2787SOL    HW2 8695   1.306   4.326   3.728
 2788SOL     OW 8696   0.389   5.924   2.924
 2788SOL    HW1 8697   0.422   6.008   2.891
 2788SOL    HW2 8698   0.378   5.938   3.018
 2789SOL     OW 8699   2.648   4.906   3.230
 2789SOL    HW1 8700   2.633   4.884   3.322
 2789SOL    HW2 8701   2.670   4.822   3.189
 2790SOL     OW 8702   1.269   5.148   2.690
 2790SOL    HW1 8703   1.304   5.063   2.716
 2790SOL    HW2 8704   1.346   5.204   2.683
 2791SOL     OW 8705   1.497   4.825   3.875
 2791SOL    HW1 8706   1.406   4.855   3.880
 2791SOL    HW2 8707   1.549   4.905   3.880
 2792SOL     OW 8708   7.098   4.360   2.109
 2792SOL    HW1 8709   7.187   4.352   2.074
 2792SOL    HW2 8710   7.041   4.334   2.037
 2793SOL     OW 8711   0.693   3.911   4.693
 2793SOL    HW1 8712   0.620   3.949   4.643
 2793SOL    HW2 8713   0.769   3.925   4.637
 2794SOL     OW 8714   6.964   4.067   2.114
 2794SOL    HW1 8715   6.893   4.087   2.175
 2794SOL    HW2 8716   6.958   4.135   2.047
 2795SOL     OW 8717   0.089   4.830   2.931
 2795SOL    HW1 8718   0.014   4.828   2.870
 2795SOL    HW2 8719   0.163   4.855   2.876
 2796SOL     OW 8720   1.509   3.754   4.643
 2796SOL    HW1 8721   1.525   3.662   4.623
 2796SOL    HW2 8722   1.436   3.779   4.586
 2797SOL     OW 8723   6.022   2.198   4.361
 2797SOL    HW1 8724   6.051   2.108   4.373
 2797SOL    HW2 8725   5.973   2.196   4.279
 2798SOL     OW 8726   1.393   4.225   1.459
 2798SOL    HW1 8727   1.378   4.277   1.537
 2798SOL    HW2 8728   1.310   4.180   1.444
 2799SOL     OW 8729   0.422   4.078   2.285
 2799SOL    HW1 8730   0.445   3.988   2.309
 2799SOL    HW2 8731   0.476   4.098   2.208
 2800SOL     OW 8732   1.519   3.944   2.734
 2800SOL    HW1 8733   1.556   3.899   2.658
 2800SOL    HW2 8734   1.579   3.923   2.806
 2801SOL     OW 8735   6.881   3.745   2.725
 2801SOL    HW1 8736   6.928   3.828   2.733
 2801SOL    HW2 8737   6.831   3.755   2.644
 2802SOL     OW 8738   1.516   3.996   1.050
 2802SOL    HW1 8739   1.545   4.087   1.053
 2802SOL    HW2 8740   1.591   3.948   1.015
 2803SOL     OW 8741   1.820   5.151   2.554
 2803SOL    HW1 8742   1.866   5.207   2.491
 2803SOL    HW2 8743   1.729   5.154   2.526
 2804SOL     OW 8744   1.964   3.065   3.862
 2804SOL    HW1 8745   2.042   3.056   3.917
 2804SOL    HW2 8746   1.891   3.072   3.924
 2805SOL     OW 8747   1.949   4.597   3.158
 2805SOL    HW1 8748   1.938   4.624   3.250
 2805SOL    HW2 8749   1.971   4.678   3.112
 2806SOL     OW 8750   1.471   4.138   4.532
 2806SOL    HW1 8751   1.490   4.070   4.467
 2806SOL    HW2 8752   1.512   4.217   4.497
 2807SOL     OW 8753   2.223   6.130   2.097
 2807SOL    HW1 8754   2.262   6.184   2.166
 2807SOL    HW2 8755   2.147   6.181   2.068
 2808SOL     OW 8756   5.372   7.109   0.821
 2808SOL    HW1 8757   5.389   7.122   0.915
 2808SOL    HW2 8758   5.383   7.015   0.808
 2809SOL     OW 8759   2.019   5.374   3.642
 2809SOL    HW1 8760   2.050   5.464   3.628
 2809SOL    HW2 8761   1.975   5.351   3.560
 2810SOL     OW 8762   0.881   6.091   1.670
 2810SOL    HW1 8763   0.799   6.126   1.636
 2810SOL    HW2 8764   0.933   6.068   1.593
 2811SOL     OW 8765   0.058   4.692   3.180
 2811SOL    HW1 8766   7.253   4.673   3.197
 2811SOL    HW2 8767   0.060   4.721   3.089
 2812SOL     OW 8768   0.952   6.394   4.072
 2812SOL    HW1 8769   0.915   6.306   4.063
 2812SOL    HW2 8770   0.927   6.422   4.160
 2813SOL     OW 8771   0.530   6.581   3.244
 2813SOL    HW1 8772   0.445   6.550   3.213
 2813SOL    HW2 8773   0.575   6.502   3.275
 2814SOL     OW 8774   7.146   4.589   2.271
 2814SOL    HW1 8775   7.112   4.511   2.227
 2814SOL    HW2 8776   7.137   4.570   2.364
 2815SOL     OW 8777   7.218   3.400   4.526
 2815SOL    HW1 8778   7.186   3.312   4.545
 2815SOL    HW2 8779   7.152   3.458   4.565
 2816SOL     OW 8780   0.366   5.949   3.199
 2816SOL    HW1 8781   0.437   5.887   3.216
 2816SOL    HW2 8782   0.299   5.928   3.264
 2817SOL     OW 8783   0.629   4.864   2.691
 2817SOL    HW1 8784   0.610   4.775   2.661
 2817SOL    HW2 8785   0.591   4.869   2.778
 2818SOL     OW 8786   7.256   3.132   1.912
 2818SOL    HW1 8787   0.019   3.191   1.968
 2818SOL    HW2 8788   0.029   3.110   1.841
 2819SOL     OW 8789   0.187   4.257   3.037
 2819SOL    HW1 8790   0.109   4.236   3.089
 2819SOL    HW2 8791   0.159   4.330   2.981
 2820SOL     OW 8792   5.976   3.367   2.345
 2820SOL    HW1 8793   5.961   3.461   2.355
 2820SOL    HW2 8794   6.012   3.340   2.430
 2821SOL     OW 8795   3.714   3.269   1.584
 2821SOL    HW1 8796   3.796   3.284   1.631
 2821SOL    HW2 8797   3.646   3.275   1.651
 2822SOL     OW 8798   6.993   2.361   4.042
 2822SOL    HW1 8799   6.980   2.336   3.951
 2822SOL    HW2 8800   6.970   2.454   4.045
 2823SOL     OW 8801   1.506   3.874   3.732
 2823SOL    HW1 8802   1.599   3.873   3.751
 2823SOL    HW2 8803   1.499   3.914   3.645
 2824SOL     OW 8804   0.095   4.581   2.129
 2824SOL    HW1 8805   0.157   4.644   2.165
 2824SOL    HW2 8806   0.018   4.589   2.186
 2825SOL     OW 8807   6.708   4.594   3.101
 2825SOL    HW1 8808   6.697   4.675   3.152
 2825SOL    HW2 8809   6.619   4.571   3.074
 2826SOL     OW 8810   0.606   0.730   3.215
 2826SOL    HW1 8811   0.698   0.754   3.213
 2826SOL    HW2 8812   0.603   0.653   3.272
 2827SOL     OW 8813   0.245   4.016   4.283
 2827SOL    HW1 8814   0.169   4.048   4.331
 2827SOL    HW2 8815   0.240   4.061   4.198
 2828SOL     OW 8816   0.361   4.393   4.108
 2828SOL    HW1 8817   0.366   4.480   4.147
 2828SOL    HW2 8818   0.268   4.370   4.112
 2829SOL     OW 8819   4.102   6.444   0.345
 2829SOL    HW1 8820   4.077   6.357   0.378
 2829SOL    HW2 8821   4.093   6.437   0.250
 2830SOL     OW 8822   3.646   5.392   2.479
 2830SOL    HW1 8823   3.737   5.420   2.478
 2830SOL    HW2 8824   3.596   5.471   2.500
 2831SOL     OW 8825   6.171   1.873   4.085
 2831SOL    HW1 8826   6.243   1.935   4.076
 2831SOL    HW2 8827   6.196   1.800   4.028
 2832SOL     OW 8828   2.277   3.580   3.579
 2832SOL    HW1 8829   2.322   3.516   3.634
 2832SOL    HW2 8830   2.346   3.619   3.526
 2833SOL     OW 8831   1.243   4.579   4.036
 2833SOL    HW1 8832   1.251   4.494   4.078
 2833SOL    HW2 8833   1.165   4.619   4.076
 2834SOL     OW 8834   1.613   5.282   2.049
 2834SOL    HW1 8835   1.649   5.198   2.022
 2834SOL    HW2 8836   1.671   5.347   2.008
 2835SOL     OW 8837   6.802   6.285   0.360
 2835SOL    HW1 8838   6.864   6.357   0.364
 2835SOL    HW2 8839   6.743   6.308   0.288
 2836SOL     OW 8840   6.781   3.079   3.625
 2836SOL    HW1 8841   6.850   3.061   3.689
 2836SOL    HW2 8842   6.772   2.997   3.577
 2837SOL     OW 8843   0.116   1.995   3.721
 2837SOL    HW1 8844   0.186   2.059   3.712
 2837SOL    HW2 8845   0.148   1.917   3.675
 2838SOL     OW 8846   7.144   4.586   2.604
 2838SOL    HW1 8847   7.141   4.556   2.695
 2838SOL    HW2 8848   7.053   4.599   2.580
 2839SOL     OW 8849   2.376   4.661   4.283
 2839SOL    HW1 8850   2.352   4.746   4.321
 2839SOL    HW2 8851   2.468   4.650   4.308
 2840SOL     OW 8852   7.201   4.385   1.592
 2840SOL    HW1 8853   7.159   4.304   1.621
 2840SOL    HW2 8854   7.207   4.375   1.497
 2841SOL     OW 8855   2.510   5.082   2.756
 2841SOL    HW1 8856   2.588   5.027   2.741
 2841SOL    HW2 8857   2.450   5.057   2.686
 2842SOL     OW 8858   0.999   5.611   3.831
 2842SOL    HW1 8859   0.956   5.680   3.881
 2842SOL    HW2 8860   0.929   5.550   3.808
 2843SOL     OW 8861   0.983   6.655   3.993
 2843SOL    HW1 8862   0.967   6.564   4.016
 2843SOL    HW2 8863   1.077   6.660   3.979
 2844SOL     OW 8864   0.570   4.110   3.240
 2844SOL    HW1 8865   0.636   4.172   3.273
 2844SOL    HW2 8866   0.492   4.164   3.226
 2845SOL     OW 8867   1.623   4.409   2.855
 2845SOL    HW1 8868   1.619   4.340   2.788
 2845SOL    HW2 8869   1.707   4.452   2.839
 2846SOL     OW 8870   1.344   5.250   3.652
 2846SOL    HW1 8871   1.434   5.281   3.654
 2846SOL    HW2 8872   1.322   5.246   3.559
 2847SOL     OW 8873   1.102   3.405   2.403
 2847SOL    HW1 8874   1.109   3.339   2.472
 2847SOL    HW2 8875   1.192   3.427   2.381
 2848SOL     OW 8876   6.466   2.604   1.906
 2848SOL    HW1 8877   6.376   2.596   1.936
 2848SOL    HW2 8878   6.484   2.520   1.863
 2849SOL     OW 8879   0.727   3.640   4.740
 2849SOL    HW1 8880   0.720   3.734   4.724
 2849SOL    HW2 8881   0.804   3.613   4.691
 2850SOL     OW 8882   3.177   1.394   0.085
 2850SOL    HW1 8883   3.172   1.488   0.101
 2850SOL    HW2 8884   3.113   1.355   0.144
 2851SOL     OW 8885   0.691   4.864   3.407
 2851SOL    HW1 8886   0.666   4.771   3.407
 2851SOL    HW2 8887   0.748   4.873   3.483
 2852SOL     OW 8888   3.684   4.661   3.706
[truncated: 819,632 more chars]
