# Supplementary material for: Determination of Ligand Binding Modes in Hydrated Viral Ion Channels to Foster Drug Design and Repositioning
Source: J Chem Inf Model. 2021 Jul 27;61(8):4011–22. doi: 10.1021/acs.jcim.1c00488 (PMC8389532; doi:10.1021/acs.jcim.1c00488)
Supplement: Supplementary file 2 — ci1c00488_si_002.zip [file ci1c00488_si_002.zip › supporting_data_05_05/supporting_data/minimization_examples_3_ligands/RA_M2A_dry_holo/minim/after_md.gro]

6bkk_maestro in water
27100
   21ACE    CH3    1   6.061   0.200   2.026  0.2497 -0.3646 -0.1847
   21ACE   HH31    2   6.005   0.107   2.024 -3.1398  1.4086  2.0185
   21ACE   HH32    3   5.993   0.285   2.033 -0.6914 -1.2596  2.7374
   21ACE   HH33    4   6.123   0.214   1.937 -0.4288 -0.7700 -0.7306
   21ACE      C    5   6.143   0.198   2.154  0.1899 -0.3195 -0.1449
   21ACE      O    6   6.266   0.205   2.164  0.1856  0.6727 -0.6632
   22SER      N    7   6.073   0.170   2.264  0.4390 -0.3864 -0.0002
   22SER      H    8   5.973   0.162   2.251  0.4600 -0.2610 -0.2352
   22SER     CA    9   6.122   0.137   2.396 -0.0733  0.0588  0.3040
   22SER     HA   10   6.200   0.063   2.381 -0.7952 -0.7024  0.2435
   22SER     CB   11   6.176   0.260   2.468 -0.0959  0.1254  0.2086
   22SER    HB1   12   6.208   0.222   2.566  0.7841  0.6626  0.1453
   22SER    HB2   13   6.099   0.337   2.476 -0.9865 -0.9154  2.4902
   22SER     OG   14   6.276   0.329   2.397 -0.3063  0.2156  0.0017
   22SER     HG   15   6.299   0.290   2.312 -1.0135  2.6953 -1.4621
   22SER      C   16   6.009   0.076   2.477 -0.3591 -0.1694 -0.2614
   22SER      O   17   5.894   0.119   2.473 -0.2122  0.2794  0.2361
   23SER      N   18   6.040  -0.032   2.549  0.2712  0.3328  0.2300
   23SER      H   19   6.137  -0.061   2.545  0.0541 -0.3426 -0.2108
   23SER     CA   20   5.945  -0.122   2.612  0.1236  0.0952 -0.3294
   23SER     HA   21   5.840  -0.092   2.605 -0.2931 -1.3970 -0.9176
   23SER     CB   22   5.951  -0.254   2.536  0.2786  0.0130 -0.1732
   23SER    HB1   23   5.875  -0.326   2.566  2.6196 -0.9059  4.4945
   23SER    HB2   24   6.054  -0.290   2.546  0.4744  0.4410 -0.5938
   23SER     OG   25   5.931  -0.227   2.399 -0.0654 -0.5995 -0.2474
   23SER     HG   26   6.016  -0.194   2.369 -0.9225  0.4768 -1.6360
   23SER      C   27   5.987  -0.149   2.756 -0.4193 -0.0310 -0.1907
   23SER      O   28   6.100  -0.112   2.789 -0.4129 -0.5597  0.3887
   24ASP      N   29   5.912  -0.219   2.841 -0.2855  0.3189  0.2177
   24ASP      H   30   5.817  -0.231   2.807 -0.3058  1.0206 -0.0017
   24ASP     CA   31   5.939  -0.245   2.980 -0.0082 -0.0250  0.0987
   24ASP     HA   32   5.971  -0.150   3.024 -1.1598 -0.1835  1.3503
   24ASP     CB   33   5.809  -0.284   3.050  0.4900 -0.4746  0.7985
   24ASP    HB1   34   5.814  -0.379   3.102  0.1211 -1.2334 -0.5028
   24ASP    HB2   35   5.725  -0.301   2.982  1.8049 -3.7633 -0.2117
   24ASP     CG   36   5.751  -0.178   3.143 -0.6671 -0.0783 -0.3526
   24ASP    OD1   37   5.800  -0.166   3.257  0.3139 -0.7653 -0.6936
   24ASP    OD2   38   5.658  -0.109   3.096 -0.6080 -0.1227 -0.5381
   24ASP      C   39   6.052  -0.345   3.004  0.1934  0.1874  0.0439
   24ASP      O   40   6.046  -0.453   2.946 -0.5293  0.4429 -0.3777
   25PRO      N   41   6.132  -0.321   3.108  0.3902  0.1411 -0.0948
   25PRO     CD   42   6.168  -0.201   3.180  0.5577 -0.4046  0.7444
   25PRO    HD1   43   6.117  -0.192   3.276  0.5281  2.2745  0.5583
   25PRO    HD2   44   6.150  -0.120   3.110  1.2870 -0.7846  0.1108
   25PRO     CG   45   6.317  -0.212   3.208  0.5924  0.2321  0.8258
   25PRO    HG1   46   6.355  -0.136   3.277  1.4432  3.2568 -2.7101
   25PRO    HG2   47   6.363  -0.197   3.111  0.8112 -0.0325  0.8873
   25PRO     CB   48   6.326  -0.361   3.240  0.0276  0.1245  0.4950
   25PRO    HB1   49   6.284  -0.382   3.338  1.2675  1.4732  1.3549
   25PRO    HB2   50   6.432  -0.388   3.235 -0.0657 -0.0234 -1.1940
   25PRO     CA   51   6.239  -0.416   3.127  0.1088 -0.0564  0.5205
   25PRO     HA   52   6.299  -0.410   3.037  0.7310  1.3308  1.0095
   25PRO      C   53   6.206  -0.562   3.157 -0.0930 -0.0487  0.3388
   25PRO      O   54   6.268  -0.654   3.104  0.1230  0.1910  0.1744
   26LEU      N   55   6.095  -0.584   3.228  0.0019  0.4628  0.6533
   26LEU      H   56   6.045  -0.507   3.270  0.5666  1.2103 -0.0030
   26LEU     CA   57   6.056  -0.721   3.256  0.1919  0.2208 -0.2506
   26LEU     HA   58   6.147  -0.774   3.286  0.0741 -0.5061 -1.1397
   26LEU     CB   59   5.963  -0.718   3.377  0.4006 -0.0182 -0.0833
   26LEU    HB1   60   5.874  -0.669   3.338  1.8154  1.3431 -1.7468
   26LEU    HB2   61   6.007  -0.662   3.459 -1.3707  0.0293  0.8741
   26LEU     CG   62   5.900  -0.848   3.426 -0.2272  0.3017 -0.0321
   26LEU     HG   63   5.840  -0.902   3.353  0.4378  1.4782 -1.5056
   26LEU    CD1   64   6.010  -0.937   3.483 -0.1018  0.7417  0.4185
   26LEU   HD11   65   5.958  -1.025   3.523 -2.4074  0.1047 -3.4380
   26LEU   HD12   66   6.074  -0.967   3.400  0.7379  0.9543  0.9708
   26LEU   HD13   67   6.066  -0.880   3.557 -0.0274  1.4606 -0.1793
   26LEU    CD2   68   5.804  -0.817   3.539 -0.0973  0.0511  0.1483
   26LEU   HD21   69   5.857  -0.749   3.606  0.1472  0.1669 -0.1647
   26LEU   HD22   70   5.720  -0.768   3.489  1.3678  1.7521 -0.7605
   26LEU   HD23   71   5.779  -0.911   3.590 -1.3127 -0.0290 -0.5516
   26LEU      C   72   5.996  -0.792   3.135 -0.1658  0.0354  0.0358
   26LEU      O   73   6.002  -0.915   3.129  0.2033  0.0211  0.5594
   27VAL      N   74   5.955  -0.712   3.037 -0.4877  0.1085  0.2298
   27VAL      H   75   5.964  -0.614   3.058 -1.2158 -0.2708  2.6310
   27VAL     CA   76   5.901  -0.756   2.909  0.1320 -0.0359  0.0138
   27VAL     HA   77   5.839  -0.842   2.935 -1.3167  1.9284  4.0310
   27VAL     CB   78   5.808  -0.648   2.853 -0.2824 -0.2286  0.3239
   27VAL     HB   79   5.857  -0.552   2.838  0.1478 -0.3991  0.5871
   27VAL    CG1   80   5.740  -0.681   2.721  0.0884 -0.4045  0.1755
   27VAL   HG11   81   5.666  -0.608   2.689  1.6994  1.2788  0.1177
   27VAL   HG12   82   5.820  -0.691   2.647  1.5620 -2.6090  1.9290
   27VAL   HG13   83   5.694  -0.777   2.740  0.0422 -0.2873  0.6698
   27VAL    CG2   84   5.698  -0.620   2.955 -0.3915 -0.6507  0.3234
   27VAL   HG21   85   5.632  -0.548   2.906 -0.3149 -0.1224  0.9981
   27VAL   HG22   86   5.636  -0.707   2.980 -2.5325  0.9353  0.8747
   27VAL   HG23   87   5.737  -0.570   3.043  2.3404 -1.3995 -0.3816
   27VAL      C   88   6.019  -0.786   2.818  0.0622  0.0146 -0.0931
   27VAL      O   89   5.993  -0.855   2.719 -1.0459 -0.2327  0.3524
   28VAL      N   90   6.142  -0.747   2.849 -0.0909  0.1757  0.3147
   28VAL      H   91   6.154  -0.697   2.936  0.2229 -0.0690  0.4155
   28VAL     CA   92   6.263  -0.787   2.779 -0.2391  0.0157  0.1518
   28VAL     HA   93   6.229  -0.797   2.675  1.7129  0.8906 -0.6077
   28VAL     CB   94   6.370  -0.679   2.788 -0.1863 -0.0551  0.3614
   28VAL     HB   95   6.390  -0.671   2.895 -0.8138  2.6761  0.3360
   28VAL    CG1   96   6.498  -0.715   2.712 -0.4210 -0.3379  0.0972
   28VAL   HG11   97   6.533  -0.810   2.752 -0.9416 -0.1222  1.1068
   28VAL   HG12   98   6.486  -0.726   2.604 -0.0488  0.5655 -0.0498
   28VAL   HG13   99   6.573  -0.640   2.737 -0.9114  0.6418 -1.2344
   28VAL    CG2  100   6.337  -0.539   2.738 -0.2265 -0.4047 -0.6014
   28VAL   HG21  101   6.410  -0.467   2.773 -2.8953  1.0248  2.6183
   28VAL   HG22  102   6.328  -0.545   2.629 -1.1546  1.0783 -0.6344
   28VAL   HG23  103   6.245  -0.503   2.783  0.3700  0.4786 -0.0638
   28VAL      C  104   6.311  -0.921   2.832 -0.0640 -0.0042 -0.0598
   28VAL      O  105   6.346  -1.016   2.761 -0.0304  0.2283 -0.3592
   29ALA      N  106   6.292  -0.936   2.963 -0.0933 -0.0474 -0.0688
   29ALA      H  107   6.254  -0.866   3.025 -1.4744 -1.5537  0.8708
   29ALA     CA  108   6.326  -1.064   3.022  0.1592 -0.0879 -0.3002
   29ALA     HA  109   6.430  -1.085   2.999  0.3065  0.4942 -0.1772
   29ALA     CB  110   6.309  -1.061   3.174  0.1757 -0.5795 -0.2896
   29ALA    HB1  111   6.379  -0.991   3.218  0.4563 -0.1367 -1.4105
   29ALA    HB2  112   6.208  -1.034   3.206 -0.0996 -1.9547  0.0967
   29ALA    HB3  113   6.321  -1.161   3.217 -3.5133 -0.7458  0.7112
   29ALA      C  114   6.238  -1.176   2.969  0.0535  0.0737 -0.4690
   29ALA      O  115   6.281  -1.285   2.933  0.6630  0.0601  0.2611
   30ALA      N  116   6.109  -1.142   2.974  0.1633  0.5614 -0.9852
   30ALA      H  117   6.074  -1.052   3.005  0.3632  0.4779 -0.5225
   30ALA     CA  118   6.007  -1.236   2.932 -0.3736  0.8039 -0.2447
   30ALA     HA  119   6.019  -1.326   2.992 -1.0346  0.7586 -0.1718
   30ALA     CB  120   5.864  -1.192   2.960 -0.5324  0.3886 -0.4085
   30ALA    HB1  121   5.848  -1.182   3.067  0.7449 -1.3916 -0.0044
   30ALA    HB2  122   5.846  -1.101   2.904  1.5719  0.9117 -0.2987
   30ALA    HB3  123   5.801  -1.278   2.936  0.1234 -0.3096  0.3256
   30ALA      C  124   6.017  -1.269   2.784  0.3263  0.0812 -0.0445
   30ALA      O  125   5.979  -1.377   2.739 -0.2534  0.1738  0.2166
   31SER      N  126   6.063  -1.170   2.707  0.9819 -0.0429  0.1866
   31SER      H  127   6.066  -1.076   2.745  0.9362 -0.7847  2.1476
   31SER     CA  128   6.080  -1.203   2.567 -0.0228  0.2211 -0.0030
   31SER     HA  129   5.990  -1.250   2.529 -0.6321  0.7818  0.7076
   31SER     CB  130   6.098  -1.072   2.491  0.0112  0.0989 -0.2063
   31SER    HB1  131   6.140  -1.093   2.393 -0.3479 -2.4068  0.1282
   31SER    HB2  132   6.174  -1.009   2.538 -0.2022 -0.2059  0.5590
   31SER     OG  133   5.977  -1.002   2.477  0.0636  0.1447 -0.4287
   31SER     HG  134   5.963  -0.944   2.552 -1.4661  1.0135 -1.3186
   31SER      C  135   6.201  -1.290   2.538 -0.0405  0.3111 -0.3442
   31SER      O  136   6.201  -1.373   2.447 -0.6891  0.1268 -0.1813
   32ILE      N  137   6.311  -1.277   2.613 -0.1318 -0.2024 -0.1212
   32ILE      H  138   6.304  -1.207   2.685  0.9203 -0.4764  0.2587
   32ILE     CA  139   6.423  -1.369   2.611  0.2149  0.2131  0.0909
   32ILE     HA  140   6.458  -1.388   2.510 -0.0880  3.1337 -0.6604
   32ILE     CB  141   6.544  -1.302   2.676  0.2183  0.6385 -0.3441
   32ILE     HB  142   6.516  -1.259   2.772  0.1397 -0.1196 -0.0164
   32ILE    CG2  143   6.667  -1.388   2.704  0.0054  0.6078  0.5305
   32ILE   HG21  144   6.699  -1.454   2.624  0.2439  2.2770 -0.8046
   32ILE   HG22  145   6.750  -1.328   2.739  0.6753 -0.0373  0.0722
   32ILE   HG23  146   6.648  -1.460   2.784  1.3876 -1.6196 -1.0313
   32ILE    CG1  147   6.585  -1.187   2.585  0.3653  0.3219 -0.6778
   32ILE   HG11  148   6.493  -1.131   2.565 -0.5138 -0.8756 -0.1067
   32ILE   HG12  149   6.630  -1.226   2.493 -0.3003  0.3965 -1.0469
   32ILE     CD  150   6.680  -1.087   2.650  0.2780 -0.0006 -0.0464
   32ILE    HD1  151   6.708  -0.999   2.592  2.2181 -1.0216 -0.7446
   32ILE    HD2  152   6.636  -1.070   2.748 -0.5572  1.3941 -0.6309
   32ILE    HD3  153   6.778  -1.132   2.664  0.2597 -0.4638 -1.2960
   32ILE      C  154   6.382  -1.504   2.666 -0.2382 -0.0085 -0.7753
   32ILE      O  155   6.434  -1.606   2.621 -0.3443 -0.3140 -0.2222
   33ILE      N  156   6.289  -1.506   2.763  0.1729  0.5809 -0.3624
   33ILE      H  157   6.269  -1.422   2.814 -0.7420  0.8371 -1.1083
   33ILE     CA  158   6.247  -1.632   2.821  0.1489  0.5335 -0.4806
   33ILE     HA  159   6.332  -1.699   2.838 -1.3485 -1.1501  0.7923
   33ILE     CB  160   6.189  -1.614   2.961  0.1198  0.5130 -0.4903
   33ILE     HB  161   6.118  -1.532   2.959 -0.3350  0.1213 -0.7506
   33ILE    CG2  162   6.120  -1.738   3.018  0.9068  0.1094 -0.4019
   33ILE   HG21  163   6.101  -1.725   3.124 -0.2920 -1.9591 -0.3056
   33ILE   HG22  164   6.025  -1.758   2.969  0.2831 -0.8336  1.1082
   33ILE   HG23  165   6.169  -1.834   3.000  1.9163  0.2674  1.3067
   33ILE    CG1  166   6.295  -1.570   3.062  0.2262  0.1886 -0.4568
   33ILE   HG11  167   6.366  -1.504   3.012 -0.1324  1.6186  0.8376
   33ILE   HG12  168   6.349  -1.654   3.104  0.5123  1.2069  1.3264
   33ILE     CD  169   6.251  -1.495   3.188  0.4466 -0.1868 -0.1559
   33ILE    HD1  170   6.340  -1.463   3.242  0.4621 -0.0165 -0.2807
   33ILE    HD2  171   6.186  -1.411   3.164  3.1109  2.1521  0.4163
   33ILE    HD3  172   6.205  -1.565   3.258 -0.8311  0.3961 -0.3877
   33ILE      C  173   6.150  -1.703   2.728 -0.0935  0.1377  0.0716
   33ILE      O  174   6.154  -1.826   2.725 -0.0467  0.1475 -0.2456
   34GLY      N  175   6.072  -1.635   2.644  0.3650  0.0823 -0.4064
   34GLY      H  176   6.067  -1.535   2.658 -2.5565  0.0589 -0.6465
   34GLY     CA  177   5.985  -1.687   2.540  0.3143 -0.1208 -0.2627
   34GLY    HA1  178   5.935  -1.603   2.493  4.6986  2.6129 -0.5641
   34GLY    HA2  179   5.912  -1.757   2.579  0.0100 -0.1851 -0.9370
   34GLY      C  180   6.058  -1.760   2.429  0.4810  0.1335 -0.3204
   34GLY      O  181   6.027  -1.874   2.395 -0.2031  0.3186 -0.3245
   35ILE      N  182   6.163  -1.704   2.368  0.6263  0.2465  0.0309
   35ILE      H  183   6.172  -1.604   2.373 -1.6109  0.4804  0.1606
   35ILE     CA  184   6.249  -1.774   2.273  0.4243 -0.1760  0.1574
   35ILE     HA  185   6.190  -1.815   2.191  1.5450 -3.0293  0.6594
   35ILE     CB  186   6.348  -1.670   2.223  0.0860  0.1328  0.1265
   35ILE     HB  187   6.401  -1.622   2.305  0.6955  0.2106 -0.3045
   35ILE    CG2  188   6.452  -1.746   2.142 -0.0601 -0.0749  0.1333
   35ILE   HG21  189   6.510  -1.674   2.084  1.6036 -1.7917 -0.4474
   35ILE   HG22  190   6.518  -1.802   2.209 -0.6954  0.4747  1.2423
   35ILE   HG23  191   6.397  -1.815   2.078  0.5838  0.7736 -1.3786
   35ILE    CG1  192   6.281  -1.558   2.143 -0.2285  0.0101  0.2155
   35ILE   HG11  193   6.181  -1.529   2.173  0.2819 -0.2322  2.2640
   35ILE   HG12  194   6.284  -1.592   2.039 -3.2921  0.8595 -0.2346
   35ILE     CD  195   6.371  -1.435   2.147  0.1183 -0.2605  0.8759
   35ILE    HD1  196   6.475  -1.466   2.140  0.2704  0.1690  1.1800
   35ILE    HD2  197   6.347  -1.363   2.068 -2.7692 -1.0885  0.9022
   35ILE    HD3  198   6.352  -1.379   2.239 -0.3553  0.4189  0.3804
   35ILE      C  199   6.316  -1.895   2.337  0.0855 -0.6353 -0.3478
   35ILE      O  200   6.325  -1.997   2.269 -0.4466 -0.5099 -0.6130
   36LEU      N  201   6.359  -1.881   2.462 -0.8481  0.1766 -0.1038
   36LEU      H  202   6.346  -1.794   2.512  2.0045  0.9438 -0.4812
   36LEU     CA  203   6.414  -1.999   2.526 -0.1357  0.5936  0.0729
   36LEU     HA  204   6.496  -2.032   2.462 -2.5092 -0.2541 -2.7398
   36LEU     CB  205   6.482  -1.964   2.658  0.1411  0.0564  0.0762
   36LEU    HB1  206   6.412  -1.898   2.710  0.4974 -1.2185  2.2783
   36LEU    HB2  207   6.565  -1.897   2.635 -0.3838  0.3503 -1.0420
   36LEU     CG  208   6.520  -2.076   2.755 -0.1183 -0.0943  0.0052
   36LEU     HG  209   6.435  -2.139   2.781  0.7214 -2.8222 -3.2252
   36LEU    CD1  210   6.626  -2.164   2.690 -0.2571 -0.5007  0.3243
   36LEU   HD11  211   6.635  -2.248   2.758 -0.2663 -1.5857 -0.9709
   36LEU   HD12  212   6.587  -2.193   2.592 -1.0655  0.0603  0.4715
   36LEU   HD13  213   6.723  -2.114   2.694 -0.3543 -0.2982  0.1594
   36LEU    CD2  214   6.575  -2.019   2.885 -0.0578 -0.1730  0.0135
   36LEU   HD21  215   6.627  -2.092   2.947  0.2291 -0.0349 -0.0629
   36LEU   HD22  216   6.649  -1.941   2.865 -0.1909  0.0060  0.2039
   36LEU   HD23  217   6.495  -1.965   2.936  1.5607  1.5929  0.8378
   36LEU      C  218   6.311  -2.111   2.538  0.2977  0.1793 -0.0542
   36LEU      O  219   6.343  -2.226   2.507  0.3406  0.1291  0.1701
   37HIS      N  220   6.188  -2.084   2.580  0.2226 -0.0063 -0.1534
   37HIS      H  221   6.171  -1.990   2.615 -2.6291 -1.0971  1.7825
   37HIS     CA  222   6.084  -2.182   2.603  0.1792  0.0117 -0.2705
   37HIS     HA  223   6.125  -2.247   2.680  0.6676  0.5458 -0.0720
   37HIS     CB  224   5.963  -2.112   2.667  0.3565 -0.1868  0.2898
   37HIS    HB1  225   5.904  -2.055   2.595 -0.8215 -1.9164 -0.1987
   37HIS    HB2  226   6.011  -2.048   2.740  1.9652 -1.2775  0.2589
   37HIS     CG  227   5.877  -2.202   2.751  0.2280 -0.1711  0.1763
   37HIS    ND1  228   5.755  -2.160   2.803  0.1760 -0.4884  0.3124
   37HIS    CE1  229   5.700  -2.266   2.864 -0.8579 -0.0765  0.1208
   37HIS    HE1  230   5.598  -2.272   2.898 -0.5303 -3.0734  0.8663
   37HIS    NE2  231   5.780  -2.373   2.851  0.1328  0.7218 -0.5094
   37HIS    HE2  232   5.767  -2.467   2.885  0.5434  0.5509 -0.8174
   37HIS    CD2  233   5.896  -2.333   2.787  0.8926 -0.0212  0.3881
   37HIS    HD2  234   5.981  -2.393   2.756  0.9486  0.3131 -0.1070
   37HIS      C  235   6.048  -2.261   2.478 -0.0673 -0.3330  0.0148
   37HIS      O  236   6.029  -2.381   2.495 -0.5372 -0.2899 -0.2033
   38LEU      N  237   6.054  -2.198   2.361  0.3135 -0.1125  0.1494
   38LEU      H  238   6.074  -2.099   2.358  0.9374 -0.1936  1.3997
   38LEU     CA  239   6.019  -2.265   2.237  0.0462  0.6197 -0.1831
   38LEU     HA  240   5.939  -2.335   2.262 -0.6730  2.5246  3.7419
   38LEU     CB  241   5.984  -2.170   2.124 -0.1064  0.3460 -0.3666
   38LEU    HB1  242   6.069  -2.105   2.109 -0.8510  1.6219  0.7201
   38LEU    HB2  243   5.895  -2.109   2.143  1.3218  2.1981  0.6619
   38LEU     CG  244   5.951  -2.243   1.993 -0.3255  0.0921 -0.1725
   38LEU     HG  245   6.032  -2.310   1.963  0.8969  1.5711 -0.3463
   38LEU    CD1  246   5.836  -2.342   1.989 -0.1402 -0.1254 -0.1097
   38LEU   HD11  247   5.862  -2.422   2.059 -0.7839  0.7035  1.1294
   38LEU   HD12  248   5.740  -2.295   2.012  0.0206  0.2086 -0.1206
   38LEU   HD13  249   5.824  -2.377   1.887  1.0219  0.1176 -0.3404
   38LEU    CD2  250   5.927  -2.143   1.880  0.5743  0.2286 -0.2527
   38LEU   HD21  251   5.911  -2.206   1.792 -1.7958 -0.9099  0.9109
   38LEU   HD22  252   5.836  -2.085   1.893  0.4348  0.0953 -0.6173
   38LEU   HD23  253   6.017  -2.083   1.867  0.0934  0.9549 -0.2579
   38LEU      C  254   6.140  -2.351   2.203 -0.0050  0.3111  0.4003
   38LEU      O  255   6.122  -2.467   2.167  0.1814  0.4144 -0.0222
   39ILE      N  256   6.262  -2.297   2.207  0.3381 -0.4273 -0.0072
   39ILE      H  257   6.269  -2.205   2.248  0.9823 -1.4842  2.4152
   39ILE     CA  258   6.381  -2.380   2.203  0.4980 -0.1899 -0.1826
   39ILE     HA  259   6.384  -2.419   2.101 -1.7820  0.7893 -0.6788
   39ILE     CB  260   6.517  -2.310   2.213  0.4227 -0.0483 -0.1381
   39ILE     HB  261   6.523  -2.266   2.312 -1.4111  0.2486 -0.1207
   39ILE    CG2  262   6.638  -2.399   2.187  0.2414 -0.0788 -0.9002
   39ILE   HG21  263   6.730  -2.342   2.199 -0.3084  0.3990  1.3946
   39ILE   HG22  264   6.650  -2.479   2.260  1.3861  2.0492  1.3713
   39ILE   HG23  265   6.643  -2.445   2.088  1.2880  0.5623 -1.1624
   39ILE    CG1  266   6.525  -2.193   2.115  0.9937 -0.3208 -0.4251
   39ILE   HG11  267   6.433  -2.134   2.124  1.5201  0.3249  1.1520
   39ILE   HG12  268   6.515  -2.225   2.012 -2.3996 -2.2082  0.3353
   39ILE     CD  269   6.630  -2.084   2.138 -0.1604  0.6421  0.4420
   39ILE    HD1  270   6.604  -2.004   2.069 -1.6755  0.5624  0.8702
   39ILE    HD2  271   6.631  -2.049   2.241  2.4127  0.1177  0.6588
   39ILE    HD3  272   6.730  -2.117   2.112 -0.7685 -0.2040 -0.9247
   39ILE      C  273   6.375  -2.505   2.289  0.3948  0.0817  0.2093
   39ILE      O  274   6.414  -2.613   2.244  0.4496 -0.0809  0.6407
   40LEU      N  275   6.328  -2.499   2.414 -0.3423 -0.0033 -0.0613
   40LEU      H  276   6.295  -2.410   2.448 -0.7109  0.0790 -0.6216
   40LEU     CA  277   6.323  -2.616   2.499  0.2199  0.0329  0.0271
   40LEU     HA  278   6.414  -2.672   2.479  0.0629 -0.0138 -0.5815
   40LEU     CB  279   6.313  -2.568   2.644 -0.2642 -0.4196  0.1480
   40LEU    HB1  280   6.293  -2.652   2.709  0.2080 -1.1631 -0.6447
   40LEU    HB2  281   6.225  -2.502   2.649 -1.5043 -1.9320 -0.8030
   40LEU     CG  282   6.433  -2.511   2.718 -0.6033  0.1023  0.3043
   40LEU     HG  283   6.469  -2.430   2.654 -0.1686 -0.2199  0.1347
   40LEU    CD1  284   6.402  -2.449   2.854  0.2967  0.1878  0.4811
   40LEU   HD11  285   6.496  -2.430   2.905  0.1385 -0.9089  1.2162
   40LEU   HD12  286   6.338  -2.363   2.834 -0.9676 -0.6311  0.8404
   40LEU   HD13  287   6.351  -2.517   2.923  2.3422 -1.4722  0.4378
   40LEU    CD2  288   6.552  -2.606   2.732 -0.7948 -0.1945 -0.0896
   40LEU   HD21  289   6.572  -2.663   2.641  3.5162  2.3672 -1.0231
   40LEU   HD22  290   6.646  -2.562   2.763 -0.4424 -1.8044  1.2824
   40LEU   HD23  291   6.527  -2.693   2.792  0.2208 -1.1846 -1.0685
   40LEU      C  292   6.205  -2.707   2.469  0.3205  0.1756 -0.8186
   40LEU      O  293   6.229  -2.827   2.485 -0.2113  0.2424  0.5573
   41TRP      N  294   6.091  -2.657   2.421  0.1866  0.2122 -0.4621
   41TRP      H  295   6.070  -2.559   2.433 -0.8037  0.0026 -0.4060
   41TRP     CA  296   5.986  -2.742   2.369  0.0159 -0.2968  0.6909
   41TRP     HA  297   5.970  -2.819   2.445  0.6093 -1.9207 -0.7483
   41TRP     CB  298   5.865  -2.651   2.349  0.5513  0.2439 -0.1192
   41TRP    HB1  299   5.879  -2.588   2.261  0.3604  0.2174 -0.1680
   41TRP    HB2  300   5.845  -2.596   2.441  1.0778  1.0934 -0.4928
   41TRP     CG  301   5.739  -2.726   2.324  0.3883  0.4767  0.0018
   41TRP    CD1  302   5.645  -2.772   2.410  0.1927 -0.0323 -0.4780
   41TRP    HD1  303   5.655  -2.756   2.516  1.7317  1.8615 -0.8546
   41TRP    NE1  304   5.544  -2.838   2.343 -0.2314  0.3936 -0.2587
   41TRP    HE1  305   5.475  -2.891   2.394  1.6974 -1.9499  0.0834
   41TRP    CE2  306   5.568  -2.846   2.207  0.1242  0.1993 -0.1830
   41TRP    CZ2  307   5.506  -2.895   2.092  0.6891  0.2266 -0.5060
   41TRP    HZ2  308   5.415  -2.954   2.096 -0.1557  1.5537  0.9107
   41TRP    CH2  309   5.548  -2.857   1.964 -0.5371  0.2975 -0.9066
   41TRP    HH2  310   5.499  -2.900   1.878 -1.2693  1.2178 -0.9641
   41TRP    CZ3  311   5.668  -2.785   1.951 -0.1222 -0.2216 -0.0667
   41TRP    HZ3  312   5.699  -2.762   1.850 -2.3297 -1.3849 -1.0996
   41TRP    CE3  313   5.736  -2.744   2.065  0.2414 -0.9639 -0.0153
   41TRP    HE3  314   5.834  -2.699   2.052  0.2884 -1.2771 -0.7815
   41TRP    CD2  315   5.687  -2.770   2.194  0.5843 -0.4373  0.2226
   41TRP      C  316   6.028  -2.817   2.244 -0.3521  0.3874  0.1540
   41TRP      O  317   6.004  -2.937   2.229 -0.1255  0.4036 -0.3390
   42ILE      N  318   6.090  -2.751   2.146 -0.0468  0.2926  0.2851
   42ILE      H  319   6.095  -2.651   2.159  0.1853  0.3644 -0.3344
   42ILE     CA  320   6.145  -2.816   2.028 -0.3776  0.3945  0.0734
   42ILE     HA  321   6.069  -2.877   1.980  0.3942 -1.2012  0.7703
   42ILE     CB  322   6.197  -2.713   1.929  0.1925  0.2064  0.1732
   42ILE     HB  323   6.264  -2.650   1.987  1.0609 -0.6582  0.1365
   42ILE    CG2  324   6.283  -2.763   1.813 -0.2743  0.3059 -0.2162
   42ILE   HG21  325   6.325  -2.680   1.756 -2.3539  2.3507  1.0183
   42ILE   HG22  326   6.355  -2.835   1.851 -0.2232  1.0137  1.0874
   42ILE   HG23  327   6.208  -2.812   1.751 -0.5787 -1.4209  1.4398
   42ILE    CG1  328   6.086  -2.622   1.876  0.1156  0.2038  0.3293
   42ILE   HG11  329   6.036  -2.581   1.964 -0.8766 -2.4229  1.0734
   42ILE   HG12  330   6.018  -2.686   1.820 -0.2547  1.8378 -1.1504
   42ILE     CD  331   6.138  -2.518   1.777 -0.4074  0.1868  0.0364
   42ILE    HD1  332   6.062  -2.439   1.777 -0.5431  0.0601 -0.2803
   42ILE    HD2  333   6.236  -2.485   1.813 -0.5838 -0.9376  1.6561
   42ILE    HD3  334   6.149  -2.563   1.679  2.1042 -1.1154  0.8330
   42ILE      C  335   6.252  -2.919   2.062 -0.3389  0.4277  0.0490
   42ILE      O  336   6.249  -3.032   2.014  0.1520  0.1997  0.5479
   43LEU      N  337   6.346  -2.888   2.152  0.3003 -0.0907 -0.4274
   43LEU      H  338   6.366  -2.790   2.163  0.2895  0.2693 -3.1134
   43LEU     CA  339   6.439  -2.988   2.201  0.0050 -0.0590  0.2178
   43LEU     HA  340   6.466  -3.054   2.118  0.2004  0.6678 -0.3120
   43LEU     CB  341   6.559  -2.914   2.260  0.0438  0.0093  0.0552
   43LEU    HB1  342   6.612  -2.982   2.327 -1.9048 -0.0394  1.6379
   43LEU    HB2  343   6.525  -2.837   2.330  1.4291  0.7665 -0.0793
   43LEU     CG  344   6.653  -2.847   2.161  0.1300 -0.1653  0.0194
   43LEU     HG  345   6.598  -2.775   2.101  0.6818 -0.3309 -0.6989
   43LEU    CD1  346   6.761  -2.770   2.237 -0.2399 -0.1139  0.5001
   43LEU   HD11  347   6.800  -2.686   2.178 -1.4980 -0.5217 -0.9969
   43LEU   HD12  348   6.707  -2.721   2.317 -2.1049  1.2531 -1.4677
   43LEU   HD13  349   6.842  -2.829   2.280  1.7546  0.9310 -1.5828
   43LEU    CD2  350   6.715  -2.942   2.058  0.6850  0.3861 -0.1618
   43LEU   HD21  351   6.755  -3.030   2.110 -0.0940  0.0834 -0.0644
   43LEU   HD22  352   6.636  -2.978   1.993 -1.3088  1.8647  1.2784
   43LEU   HD23  353   6.791  -2.891   1.999  1.3916 -0.4626  0.0064
   43LEU      C  354   6.380  -3.096   2.290 -0.5247 -0.5431 -0.7114
   43LEU      O  355   6.448  -3.190   2.329  0.2995  0.2677 -0.1504
   44ASP      N  356   6.253  -3.083   2.331 -0.1502  0.1652  0.2467
   44ASP      H  357   6.208  -2.995   2.311  2.5764  1.4246 -0.8197
   44ASP     CA  358   6.181  -3.194   2.389  0.0963 -0.1225  0.0102
   44ASP     HA  359   6.255  -3.253   2.443  1.2421  0.4801 -0.8578
   44ASP     CB  360   6.090  -3.137   2.498 -0.2207  0.3052 -0.4721
   44ASP    HB1  361   6.027  -3.060   2.453 -0.6968 -0.6609 -1.4892
   44ASP    HB2  362   6.146  -3.089   2.579  1.8900 -1.1878 -0.9477
   44ASP     CG  363   5.991  -3.238   2.553  0.2377  0.3422  0.4496
   44ASP    OD1  364   5.872  -3.230   2.517  0.3953 -0.5163 -0.2806
   44ASP    OD2  365   6.042  -3.316   2.636 -0.1048  0.1371  0.4701
   44ASP      C  366   6.121  -3.287   2.285 -0.6080 -0.1269  0.4071
   44ASP      O  367   6.097  -3.405   2.311  0.1502 -0.3308  0.2242
   45ARG      N  368   6.092  -3.233   2.166 -0.3756 -0.6419  0.1136
   45ARG      H  369   6.136  -3.145   2.143 -1.5976  0.2971  1.2877
   45ARG     CA  370   6.004  -3.296   2.070 -0.3412 -0.3186 -0.1316
   45ARG     HA  371   5.958  -3.381   2.122  2.5136 -2.1153 -0.3344
   45ARG     CB  372   5.902  -3.187   2.036  0.2945  0.3953  0.2395
   45ARG    HB1  373   5.954  -3.114   1.975  0.7738  1.4505  1.8368
   45ARG    HB2  374   5.862  -3.137   2.124  0.2024  3.3801 -1.3822
   45ARG     CG  375   5.781  -3.228   1.954  0.4451 -0.5433  0.4723
   45ARG    HG1  376   5.812  -3.251   1.852 -1.8717  2.0242 -0.9635
   45ARG    HG2  377   5.726  -3.134   1.952 -1.6293 -1.6880 -1.7015
   45ARG     CD  378   5.689  -3.341   1.998  0.0421 -0.2879  0.2947
   45ARG    HD1  379   5.644  -3.323   2.096 -0.1836  0.2470  0.0913
   45ARG    HD2  380   5.759  -3.423   2.011  0.3619  0.0613  0.8072
   45ARG     NE  381   5.584  -3.382   1.904  0.2205 -0.1945  0.0561
   45ARG     HE  382   5.492  -3.347   1.927  0.0975  0.1940 -0.9720
   45ARG     CZ  383   5.610  -3.452   1.793  0.0602  0.3156 -0.3096
   45ARG    NH1  384   5.731  -3.496   1.756  0.1054  0.2666 -0.1012
   45ARG   HH11  385   5.815  -3.460   1.801 -0.2495  4.0522 -2.0585
   45ARG   HH12  386   5.732  -3.536   1.664 -0.2764  0.9604 -0.4096
   45ARG    NH2  387   5.511  -3.484   1.708  0.1767  0.3927 -0.4727
   45ARG   HH21  388   5.414  -3.462   1.724  0.0939 -0.0083 -0.4124
   45ARG   HH22  389   5.537  -3.551   1.638 -0.7710  0.4666 -0.9114
   45ARG      C  390   6.070  -3.366   1.952 -0.0145 -0.7854  0.3273
   45ARG      O  391   5.993  -3.420   1.873 -0.1595 -0.0762 -0.0163
   46LEU      N  392   6.201  -3.360   1.928 -0.0359 -0.1201  0.3646
   46LEU      H  393   6.255  -3.306   1.995 -1.4144 -1.9168  3.0872
   46LEU     CA  394   6.273  -3.417   1.815 -0.2924  0.0770  0.1020
   46LEU     HA  395   6.199  -3.440   1.739 -0.0825  0.4194 -0.2111
   46LEU     CB  396   6.363  -3.309   1.756  0.3307 -0.0630  0.7774
   46LEU    HB1  397   6.423  -3.353   1.677  0.3561  0.6328  0.3945
   46LEU    HB2  398   6.427  -3.282   1.840  0.1925  0.3670  0.7509
   46LEU     CG  399   6.291  -3.185   1.702  0.2882 -0.5228 -0.2537
   46LEU     HG  400   6.236  -3.136   1.783  1.5848 -0.0689  0.3701
   46LEU    CD1  401   6.404  -3.093   1.660  0.4174 -0.0934  0.9899
   46LEU   HD11  402   6.363  -2.998   1.627  0.9723 -0.5503 -1.1701
   46LEU   HD12  403   6.474  -3.069   1.740 -0.4320  1.3889  1.3199
   46LEU   HD13  404   6.469  -3.145   1.589 -0.0856 -0.1235  0.5508
   46LEU    CD2  405   6.209  -3.209   1.576 -0.3762  0.0001  0.0723
   46LEU   HD21  406   6.279  -3.234   1.497  1.0856  0.3457  1.2177
   46LEU   HD22  407   6.130  -3.282   1.598  0.9471 -1.6839 -0.5558
   46LEU   HD23  408   6.167  -3.111   1.555  0.5935  1.2861  3.4750
   46LEU      C  409   6.356  -3.539   1.851 -0.0747  0.0343 -0.5322
   46LEU      O  410   6.472  -3.536   1.891 -0.0547 -0.5775 -0.5422
   46NME      N  411   6.304  -3.661   1.835  0.0086 -0.1519  0.5187
   46NME      H  412   6.360  -3.741   1.859 -2.1886 -1.7157  0.8155
   46NME    CH3  413   6.167  -3.701   1.807  0.2926 -0.4503 -0.4997
   46NME   HH31  414   6.172  -3.810   1.814 -0.9639 -0.4532  0.8981
   46NME   HH32  415   6.097  -3.652   1.875 -0.6280 -1.0390 -1.0124
   46NME   HH33  416   6.140  -3.664   1.709 -0.2033  2.3636  0.5934
  121ACE    CH3  417   6.033   0.261   2.791  0.5168  0.0828 -0.5946
  121ACE   HH31  418   6.092   0.174   2.761 -2.0257 -1.5128 -1.3459
  121ACE   HH32  419   5.984   0.301   2.703  0.1161 -0.6455 -0.7176
  121ACE   HH33  420   6.086   0.337   2.848  0.2515  0.3095 -0.6486
  121ACE      C  421   5.915   0.202   2.868  0.3522 -0.0358 -0.9363
  121ACE      O  422   5.950   0.137   2.966  0.2470  0.7776 -0.3548
  122SER      N  423   5.789   0.219   2.826 -0.0189 -0.1022  0.1279
  122SER      H  424   5.771   0.276   2.745  2.2371 -1.5752 -1.5378
  122SER     CA  425   5.676   0.150   2.886 -0.1211  0.4182  0.5462
  122SER     HA  426   5.712   0.092   2.971  1.3019  1.3218  0.5922
  122SER     CB  427   5.586   0.257   2.945 -0.7009  0.4533 -0.3821
  122SER    HB1  428   5.487   0.219   2.970 -1.4470  0.3079 -3.2300
  122SER    HB2  429   5.564   0.330   2.866 -0.7497  1.0990  0.2180
  122SER     OG  430   5.641   0.328   3.054  0.9670 -0.5933 -0.5069
  122SER     HG  431   5.575   0.377   3.105 -1.5202 -2.2065 -1.9387
  122SER      C  432   5.597   0.071   2.782  0.0859  0.3449  0.4427
  122SER      O  433   5.560   0.124   2.677  0.0376  0.3029  0.4390
  123SER      N  434   5.560  -0.052   2.817  0.1567  0.1518 -0.1460
  123SER      H  435   5.598  -0.086   2.905  1.0538  0.3431 -0.4523
  123SER     CA  436   5.477  -0.141   2.739  0.0148  0.2982 -0.1636
  123SER     HA  437   5.485  -0.103   2.638  1.8416  1.4207  0.3550
  123SER     CB  438   5.529  -0.284   2.754 -0.2608  0.1713 -0.4015
  123SER    HB1  439   5.464  -0.354   2.701 -0.6354  0.1226  0.1154
  123SER    HB2  440   5.528  -0.306   2.861 -2.2699 -1.8637 -0.7637
  123SER     OG  441   5.664  -0.285   2.712 -0.0851  0.2695  0.1483
  123SER     HG  442   5.662  -0.297   2.617 -1.7572 -0.6874  0.2597
  123SER      C  443   5.331  -0.137   2.781 -0.0531 -0.0524 -0.3587
  123SER      O  444   5.305  -0.091   2.892 -0.2819 -0.6674 -0.1508
  124ASP      N  445   5.240  -0.195   2.703 -0.2722  0.1900 -0.2859
  124ASP      H  446   5.260  -0.237   2.613  1.5484  0.9592 -0.2880
  124ASP     CA  447   5.100  -0.198   2.740 -0.1507  0.2236  0.1736
  124ASP     HA  448   5.069  -0.094   2.749  1.9180  0.8721  0.4051
  124ASP     CB  449   5.034  -0.261   2.619  0.1396 -0.1196  0.1926
  124ASP    HB1  450   5.077  -0.361   2.604 -1.3800 -0.8016  0.1836
  124ASP    HB2  451   5.052  -0.203   2.529  3.6100 -1.2748  0.0142
  124ASP     CG  452   4.883  -0.274   2.636  0.0592  0.0203 -0.3949
  124ASP    OD1  453   4.811  -0.179   2.596 -0.0283 -0.2284 -0.8369
  124ASP    OD2  454   4.838  -0.366   2.706  0.3263  0.3201  0.1779
  124ASP      C  455   5.075  -0.277   2.868 -0.0260 -0.2696 -0.1071
  124ASP      O  456   5.135  -0.383   2.888  0.3090 -0.0433  0.0856
  125PRO      N  457   4.983  -0.234   2.954 -0.0030 -0.2906 -0.0724
  125PRO     CD  458   4.910  -0.109   2.953 -0.2329 -0.4211  0.2017
  125PRO    HD1  459   4.835  -0.123   2.875 -0.2433 -0.7263  0.2627
  125PRO    HD2  460   4.974  -0.024   2.934 -1.4060  0.3451 -0.4656
  125PRO     CG  461   4.842  -0.096   3.089 -0.1252  0.2002  0.1984
  125PRO    HG1  462   4.740  -0.057   3.090 -0.3752 -0.4383  0.9121
  125PRO    HG2  463   4.904  -0.035   3.154  2.6737 -1.5098 -0.6976
  125PRO     CB  464   4.838  -0.238   3.144 -0.0458 -0.0374 -0.3978
  125PRO    HB1  465   4.745  -0.278   3.103 -0.2076  1.8163 -1.9583
  125PRO    HB2  466   4.847  -0.234   3.252  2.5839 -1.4285 -0.4776
  125PRO     CA  467   4.959  -0.304   3.079  0.1516 -0.1178  0.0530
  125PRO     HA  468   5.038  -0.296   3.155 -0.1531 -0.3752  0.3999
  125PRO      C  469   4.923  -0.451   3.063 -0.3354 -0.0413  0.4097
  125PRO      O  470   4.957  -0.528   3.152 -0.6199  0.1146  0.6552
  126LEU      N  471   4.847  -0.492   2.961  0.2756 -0.5800  0.1614
  126LEU      H  472   4.842  -0.439   2.875  0.2595 -0.6751  0.1037
  126LEU     CA  473   4.813  -0.632   2.946 -0.1518 -0.4851  0.2251
  126LEU     HA  474   4.786  -0.666   3.046 -0.1643  1.5684  0.9704
  126LEU     CB  475   4.691  -0.633   2.854 -0.1381 -0.8057  0.2092
  126LEU    HB1  476   4.706  -0.570   2.766 -3.2763 -0.6081 -0.3118
  126LEU    HB2  477   4.604  -0.589   2.903 -0.1960 -0.4645 -0.1953
  126LEU     CG  478   4.650  -0.770   2.800 -0.1701 -0.6983 -0.0437
  126LEU     HG  479   4.735  -0.816   2.751 -1.2418 -2.0194 -0.7431
  126LEU    CD1  480   4.616  -0.863   2.916 -0.4003 -0.0233  0.4388
  126LEU   HD11  481   4.523  -0.830   2.964 -0.0335  1.4020  0.2222
  126LEU   HD12  482   4.603  -0.962   2.871  0.2843  1.2748 -2.9014
  126LEU   HD13  483   4.691  -0.861   2.995  1.4472  1.1361 -1.2451
  126LEU    CD2  484   4.533  -0.765   2.702 -0.3730  0.0316  0.2284
  126LEU   HD21  485   4.512  -0.862   2.658  0.7862 -0.1858  0.1116
  126LEU   HD22  486   4.444  -0.731   2.754 -0.1188  1.6218 -0.3150
  126LEU   HD23  487   4.547  -0.700   2.615 -1.1734 -0.2454 -0.1146
  126LEU      C  488   4.934  -0.706   2.892 -0.0921  0.1092 -0.4827
  126LEU      O  489   4.963  -0.823   2.920 -0.1925  0.2036  0.0268
  127VAL      N  490   5.016  -0.643   2.807 -0.0945  0.7292 -0.0261
  127VAL      H  491   4.992  -0.550   2.776  0.9904  0.7467 -0.8417
  127VAL     CA  492   5.141  -0.706   2.772 -0.2516  0.2136  0.3274
  127VAL     HA  493   5.120  -0.804   2.730  1.5237 -0.2192  0.3450
  127VAL     CB  494   5.213  -0.621   2.668 -0.1414 -0.1088  0.1390
  127VAL     HB  495   5.240  -0.519   2.695  2.0988 -0.5077 -0.4161
  127VAL    CG1  496   5.343  -0.684   2.620  0.0642  0.0628  0.4640
  127VAL   HG11  497   5.392  -0.625   2.543  0.8295 -1.0330  0.0748
  127VAL   HG12  498   5.399  -0.692   2.713 -0.8030 -0.5980  0.9409
  127VAL   HG13  499   5.329  -0.789   2.593  1.4433 -0.6537  2.3315
  127VAL    CG2  500   5.125  -0.610   2.544 -0.3195 -0.6647  0.2151
  127VAL   HG21  501   5.168  -0.527   2.489 -2.5805  1.2852  1.2152
  127VAL   HG22  502   5.123  -0.698   2.479  0.0787  0.3661 -1.2443
  127VAL   HG23  503   5.024  -0.571   2.560 -1.2356 -2.2480 -1.3655
  127VAL      C  504   5.233  -0.731   2.891  0.9022  0.2737 -0.5391
  127VAL      O  505   5.286  -0.840   2.909 -0.4715 -0.1950  0.8341
  128VAL      N  506   5.243  -0.636   2.985  0.8802  0.1795 -0.4420
  128VAL      H  507   5.208  -0.544   2.962 -0.6298 -0.4835 -0.9402
  128VAL     CA  508   5.303  -0.659   3.115 -0.1475 -0.4839 -0.0694
  128VAL     HA  509   5.403  -0.696   3.090  0.8147  1.8360  0.0815
  128VAL     CB  510   5.318  -0.534   3.202 -0.2630 -0.3877 -0.1867
  128VAL     HB  511   5.225  -0.482   3.223 -0.6853 -0.7920 -0.9753
  128VAL    CG1  512   5.385  -0.556   3.337 -0.3567  0.5403  0.0118
  128VAL   HG11  513   5.421  -0.463   3.382  1.7336 -0.4463  0.5279
  128VAL   HG12  514   5.322  -0.607   3.410  1.7102 -0.1287  1.4421
  128VAL   HG13  515   5.473  -0.619   3.322 -1.9038 -1.7482  0.0849
  128VAL    CG2  516   5.412  -0.440   3.127  0.2054 -0.4398  0.3266
  128VAL   HG21  517   5.500  -0.498   3.100  0.4698  1.2965 -3.0974
  128VAL   HG22  518   5.366  -0.406   3.034 -0.3716  2.1109  1.4535
  128VAL   HG23  519   5.456  -0.355   3.178 -2.5839  0.9846  0.5644
  128VAL      C  520   5.236  -0.770   3.195 -0.2247 -0.0359  0.4947
  128VAL      O  521   5.311  -0.852   3.246  0.4757  0.5166  0.3602
  129ALA      N  522   5.103  -0.788   3.196 -0.2395  0.0729  0.8697
  129ALA      H  523   5.041  -0.730   3.143 -0.5180  1.5482  2.7300
  129ALA     CA  524   5.039  -0.893   3.273  0.3262 -0.4169  0.6891
  129ALA     HA  525   5.075  -0.894   3.376  0.1640 -2.0029  0.7436
  129ALA     CB  526   4.888  -0.872   3.271  0.3596 -0.1861 -0.5031
  129ALA    HB1  527   4.856  -0.871   3.167 -0.8257  0.4415 -0.1563
  129ALA    HB2  528   4.831  -0.951   3.320  0.6596 -0.6613 -0.9135
  129ALA    HB3  529   4.870  -0.779   3.325 -1.5691  0.1431 -1.6251
  129ALA      C  530   5.070  -1.028   3.211  0.3621 -0.1820  0.1877
  129ALA      O  531   5.113  -1.123   3.276  0.0754 -0.6408 -0.2843
  130ALA      N  532   5.075  -1.041   3.078  0.3249 -0.1736  0.1857
  130ALA      H  533   5.051  -0.959   3.024 -1.8454 -1.5413 -1.0347
  130ALA     CA  534   5.109  -1.156   2.997 -0.2813 -0.3269  0.1431
  130ALA     HA  535   5.053  -1.243   3.030  0.0310 -0.8653 -0.7194
  130ALA     CB  536   5.072  -1.128   2.852  0.3230  0.5352  0.1511
  130ALA    HB1  537   5.110  -1.216   2.800  0.3425  0.4051  0.3872
  130ALA    HB2  538   4.965  -1.122   2.836  0.7091  0.1518 -3.3756
  130ALA    HB3  539   5.122  -1.043   2.803 -0.2463 -0.8438 -3.0765
  130ALA      C  540   5.259  -1.184   3.000 -0.0946  0.5500 -0.6054
  130ALA      O  541   5.292  -1.294   2.957 -0.0032  0.2068  0.3169
  131SER      N  542   5.341  -1.093   3.054  0.1268  0.0164 -0.0235
  131SER      H  543   5.297  -1.013   3.096 -0.7638 -0.5010  0.0467
  131SER     CA  544   5.484  -1.113   3.058  0.1846  0.2570 -0.6194
  131SER     HA  545   5.515  -1.190   2.988 -0.5352 -1.0999  0.5107
  131SER     CB  546   5.562  -0.984   3.035  0.4242  0.1845 -0.2379
  131SER    HB1  547   5.669  -0.987   3.053  0.1093  1.3193  2.2582
  131SER    HB2  548   5.521  -0.913   3.107  1.2032 -0.3876  0.7760
  131SER     OG  549   5.539  -0.933   2.905  0.0672 -0.1973 -0.3265
  131SER     HG  550   5.452  -0.894   2.906  0.5736  0.9825 -0.5645
  131SER      C  551   5.520  -1.174   3.193 -0.0262  0.2410 -0.5713
  131SER      O  552   5.614  -1.253   3.195 -0.1383  0.1175  0.2472
  132ILE      N  553   5.445  -1.150   3.301 -0.4399 -0.3826 -0.7138
  132ILE      H  554   5.364  -1.088   3.302  0.8587  1.4045  1.1981
  132ILE     CA  555   5.453  -1.212   3.431 -0.0519  0.3019 -0.4070
  132ILE     HA  556   5.557  -1.207   3.464 -0.3427  0.4328  0.5195
  132ILE     CB  557   5.372  -1.129   3.530  0.0137 -0.2340  0.1038
  132ILE     HB  558   5.270  -1.118   3.494 -0.1015  1.0171  0.7273
  132ILE    CG2  559   5.370  -1.188   3.671  0.0688  0.5222  0.4253
  132ILE   HG21  560   5.316  -1.124   3.741  0.0217  1.4377 -0.4208
  132ILE   HG22  561   5.321  -1.285   3.674  1.1887 -0.0359  1.6421
  132ILE   HG23  562   5.471  -1.192   3.712  0.0247  0.6891  0.5561
  132ILE    CG1  563   5.431  -0.988   3.543 -0.3057 -0.0866 -0.0549
  132ILE   HG11  564   5.472  -0.952   3.449 -0.7829  3.3820  0.9100
  132ILE   HG12  565   5.511  -0.990   3.616 -0.7786 -1.5962  0.4664
  132ILE     CD  566   5.326  -0.883   3.579 -0.5923 -0.0861 -0.8729
  132ILE    HD1  567   5.280  -0.852   3.485  1.4219 -1.1195 -2.2635
  132ILE    HD2  568   5.249  -0.929   3.641 -0.3176 -0.6416 -0.9401
  132ILE    HD3  569   5.369  -0.790   3.618  2.3888 -1.4286 -0.7020
  132ILE      C  570   5.404  -1.356   3.418 -0.0463  0.2536  0.0841
  132ILE      O  571   5.468  -1.452   3.459  0.3297  0.6879  0.5367
  133ILE      N  572   5.284  -1.372   3.362  0.2142  0.0152 -0.4038
  133ILE      H  573   5.227  -1.289   3.354  2.9531  2.0968  0.0708
  133ILE     CA  574   5.231  -1.502   3.327  0.3989 -0.1098 -0.2247
  133ILE     HA  575   5.225  -1.565   3.416  0.4618 -0.5927 -0.5560
  133ILE     CB  576   5.095  -1.476   3.262  0.2186 -0.2355  0.0999
  133ILE     HB  577   5.118  -1.406   3.181  0.3163 -2.0008 -1.4621
  133ILE    CG2  578   5.030  -1.598   3.197  0.2053 -0.1119 -0.1193
  133ILE   HG21  579   4.943  -1.573   3.136  0.8451  1.3212 -0.4925
  133ILE   HG22  580   5.105  -1.658   3.145  0.6473  0.3502 -0.0343
  133ILE   HG23  581   4.994  -1.665   3.275  1.1607 -0.4954  0.0063
  133ILE    CG1  582   5.002  -1.414   3.366  0.2719  0.1994 -0.1067
  133ILE   HG11  583   5.048  -1.323   3.403 -0.0815 -0.3126  1.7082
  133ILE   HG12  584   5.002  -1.478   3.454  2.0247 -0.1442 -0.3293
  133ILE     CD  585   4.854  -1.395   3.332  0.0696 -0.6881  0.2504
  133ILE    HD1  586   4.781  -1.392   3.412 -1.4157  1.3760 -1.0810
  133ILE    HD2  587   4.849  -1.302   3.276  0.1657  0.0085  1.3757
  133ILE    HD3  588   4.820  -1.477   3.268  0.2227  0.9084 -2.0040
  133ILE      C  589   5.324  -1.577   3.233  0.0705 -0.1192 -0.5447
  133ILE      O  590   5.344  -1.696   3.257 -0.0476  0.0069  0.2063
  134GLY      N  591   5.376  -1.506   3.132 -0.2017  0.5006 -0.2538
  134GLY      H  592   5.351  -1.409   3.123  0.5537  0.9055  1.5314
  134GLY     CA  593   5.487  -1.551   3.050 -0.0779 -0.2579  0.3058
  134GLY    HA1  594   5.541  -1.468   3.004 -0.8508  0.4556  0.6307
  134GLY    HA2  595   5.443  -1.608   2.968  3.2284 -1.8162 -0.5542
  134GLY      C  596   5.588  -1.631   3.130  0.7179  0.2494 -0.1851
  134GLY      O  597   5.602  -1.753   3.123  0.7075  0.2451 -0.1371
  135ILE      N  598   5.667  -1.562   3.213  0.4138  0.3254  0.0424
  135ILE      H  599   5.666  -1.461   3.207  1.8013  0.3137 -1.0613
  135ILE     CA  600   5.779  -1.616   3.286  0.1340  0.1197  0.3199
  135ILE     HA  601   5.848  -1.645   3.206 -0.3747 -1.8697  0.5612
  135ILE     CB  602   5.846  -1.502   3.363 -0.1548  0.2756  0.3401
  135ILE     HB  603   5.765  -1.442   3.404 -0.9762  0.0488 -0.9057
  135ILE    CG2  604   5.941  -1.550   3.473  0.6304  0.3002 -0.3130
  135ILE   HG21  605   6.022  -1.608   3.430  0.7300 -0.7619  1.2156
  135ILE   HG22  606   5.987  -1.465   3.524 -1.7617  1.2506  0.4156
  135ILE   HG23  607   5.896  -1.611   3.552  0.6541  1.6545  0.7884
  135ILE    CG1  608   5.915  -1.410   3.263 -0.0999 -0.2624 -0.1251
  135ILE   HG11  609   5.858  -1.398   3.172  0.6716 -0.7356 -0.6815
  135ILE   HG12  610   6.006  -1.466   3.241 -0.7821 -1.0371 -1.0384
  135ILE     CD  611   5.947  -1.270   3.315  0.2389 -0.2790 -0.2832
  135ILE    HD1  612   6.020  -1.283   3.395  2.2260 -0.8348 -2.1038
  135ILE    HD2  613   6.003  -1.214   3.240 -0.3115  0.9146  0.1698
  135ILE    HD3  614   5.862  -1.211   3.350  0.8616  0.9543 -0.7758
  135ILE      C  615   5.736  -1.729   3.379 -0.0875 -0.3905 -0.3911
  135ILE      O  616   5.821  -1.811   3.415  0.3894  0.2782  0.0445
  136LEU      N  617   5.610  -1.734   3.424 -0.0720  0.0634 -0.2886
  136LEU      H  618   5.541  -1.670   3.388 -0.5201 -0.9316 -1.2501
  136LEU     CA  619   5.557  -1.845   3.500 -0.3079 -0.0163 -0.5696
  136LEU     HA  620   5.627  -1.868   3.580 -0.8423  0.5589  0.0771
  136LEU     CB  621   5.425  -1.804   3.563  0.1514  0.4930  0.0729
  136LEU    HB1  622   5.359  -1.767   3.484 -0.4166  0.4097  0.4947
  136LEU    HB2  623   5.432  -1.715   3.625 -0.8505  0.0460  0.8631
  136LEU     CG  624   5.349  -1.917   3.633  0.0729  0.0401 -0.7329
  136LEU     HG  625   5.316  -1.998   3.568 -0.7994 -1.0227  0.9490
  136LEU    CD1  626   5.418  -1.983   3.751 -0.1635  0.4919 -0.3365
  136LEU   HD11  627   5.347  -2.053   3.796  0.4662 -0.1359 -0.2937
  136LEU   HD12  628   5.509  -2.032   3.715  0.2584  0.4627  0.7230
  136LEU   HD13  629   5.440  -1.905   3.824 -1.2765  1.8407 -1.4007
  136LEU    CD2  630   5.214  -1.864   3.683  0.3793  0.0048  0.1427
  136LEU   HD21  631   5.153  -1.947   3.720  0.7059 -0.5865 -0.6209
  136LEU   HD22  632   5.229  -1.792   3.763 -1.7916  0.3195  0.3150
  136LEU   HD23  633   5.159  -1.817   3.602  0.6213  0.0103 -0.0199
  136LEU      C  634   5.545  -1.974   3.420 -0.4610 -0.4646  0.1692
  136LEU      O  635   5.578  -2.080   3.473  0.5682 -0.1924  0.0951
  137HIS      N  636   5.518  -1.968   3.289  0.0989 -0.2539  0.0636
  137HIS      H  637   5.497  -1.877   3.250 -0.6587 -0.6064 -0.3582
  137HIS     CA  638   5.495  -2.085   3.207 -0.0609 -0.2520  0.1051
  137HIS     HA  639   5.419  -2.146   3.256 -0.2476 -0.0299  0.0968
  137HIS     CB  640   5.426  -2.050   3.076 -0.2483 -0.4384  0.1542
  137HIS    HB1  641   5.500  -2.007   3.009  1.3205 -0.9804  1.4675
  137HIS    HB2  642   5.354  -1.969   3.089 -1.2846 -1.0529 -1.4731
  137HIS     CG  643   5.348  -2.153   2.999 -0.4729 -0.2226  0.0885
  137HIS    ND1  644   5.278  -2.128   2.881  0.1386 -0.1725 -0.2688
  137HIS    CE1  645   5.203  -2.235   2.859 -0.6501  0.3901 -0.3540
  137HIS    HE1  646   5.147  -2.250   2.767  0.9554 -1.4805 -1.1044
  137HIS    NE2  647   5.229  -2.330   2.950 -0.4483  0.5236 -0.2730
  137HIS    HE2  648   5.189  -2.423   2.957 -1.1774  0.5942 -2.5487
  137HIS    CD2  649   5.317  -2.279   3.043  0.0710 -0.4642 -0.2051
  137HIS    HD2  650   5.358  -2.325   3.133  0.3295 -1.2549 -0.7162
  137HIS      C  651   5.616  -2.176   3.190  0.0686  0.0629 -0.6785
  137HIS      O  652   5.599  -2.298   3.202 -0.0711  0.1415 -0.0329
  138LEU      N  653   5.738  -2.123   3.179  0.1353  0.1543  0.3931
  138LEU      H  654   5.750  -2.024   3.165  0.0782  0.1085 -0.0137
  138LEU     CA  655   5.860  -2.199   3.196  0.0558 -0.1355 -0.2869
  138LEU     HA  656   5.853  -2.282   3.125 -1.7219 -0.4572  0.2216
  138LEU     CB  657   5.977  -2.116   3.144  0.2386 -0.1493  0.1038
  138LEU    HB1  658   5.984  -2.024   3.201  0.0999 -0.3515  0.4517
  138LEU    HB2  659   5.945  -2.085   3.045 -1.4802 -1.9534  0.0198
  138LEU     CG  660   6.110  -2.192   3.140  0.2465 -0.1327  0.0665
  138LEU     HG  661   6.140  -2.248   3.228 -0.2083  0.9856  0.9572
  138LEU    CD1  662   6.112  -2.299   3.032 -0.2159 -0.0528 -0.0225
  138LEU   HD11  663   6.204  -2.357   3.039 -0.2488 -0.1673 -0.4547
  138LEU   HD12  664   6.036  -2.374   3.057 -0.0646  0.1461  1.0600
  138LEU   HD13  665   6.105  -2.251   2.934  0.1588  1.0998  0.4989
  138LEU    CD2  666   6.237  -2.110   3.123  0.0086  0.1904 -0.1715
  138LEU   HD21  667   6.325  -2.175   3.114  0.3694  0.6285  0.1157
  138LEU   HD22  668   6.229  -2.063   3.024 -1.0413  1.4190  0.4688
  138LEU   HD23  669   6.251  -2.033   3.198 -0.7348 -0.1544  0.3212
  138LEU      C  670   5.888  -2.259   3.333 -0.2082  0.0821 -0.1367
  138LEU      O  671   5.939  -2.370   3.344 -0.0726  0.1586  0.0057
  139ILE      N  672   5.865  -2.188   3.443 -0.2084 -0.1973  0.0452
  139ILE      H  673   5.820  -2.100   3.422 -0.6477 -0.2304  0.8168
  139ILE     CA  674   5.877  -2.238   3.578  0.4288 -0.2390 -0.0222
  139ILE     HA  675   5.981  -2.269   3.591  0.3726 -0.2124  0.5183
  139ILE     CB  676   5.857  -2.123   3.676 -0.0966 -0.1550 -0.2231
  139ILE     HB  677   5.762  -2.072   3.662  0.5182  0.5489 -2.2957
  139ILE    CG2  678   5.842  -2.173   3.819  0.2587  0.7783  0.1525
  139ILE   HG21  679   5.937  -2.218   3.849  0.6570  2.2872  1.2836
  139ILE   HG22  680   5.820  -2.093   3.889 -0.4727 -0.7662  1.7650
  139ILE   HG23  681   5.756  -2.239   3.835  0.2716  0.5329 -0.7468
  139ILE    CG1  682   5.959  -2.010   3.669 -0.2417 -0.0018  0.1045
  139ILE   HG11  683   5.976  -1.986   3.564 -0.9380  1.0045  0.1997
  139ILE   HG12  684   6.058  -2.050   3.693  2.0917  3.0557 -3.1703
  139ILE     CD  685   5.936  -1.882   3.750  0.4776  0.0170  0.2852
  139ILE    HD1  686   5.966  -1.798   3.688 -2.4341 -0.5809 -2.1509
  139ILE    HD2  687   5.830  -1.867   3.766  0.0054  1.9201 -3.4992
  139ILE    HD3  688   5.991  -1.900   3.842  1.3941  2.5617  0.3074
  139ILE      C  689   5.787  -2.358   3.604 -0.2001  0.1837 -0.2142
  139ILE      O  690   5.836  -2.453   3.665  0.4175  0.2914 -0.5281
  140LEU      N  691   5.662  -2.347   3.558 -0.3154  0.2329  0.1085
  140LEU      H  692   5.635  -2.269   3.500 -0.8159  0.3310  0.4681
  140LEU     CA  693   5.568  -2.458   3.565 -0.4161  0.2668 -0.7078
  140LEU     HA  694   5.567  -2.506   3.662  0.0123 -0.8990 -1.2616
  140LEU     CB  695   5.427  -2.407   3.539 -0.5862 -0.1931 -0.6869
  140LEU    HB1  696   5.369  -2.498   3.551  0.7527 -1.0813 -0.7357
  140LEU    HB2  697   5.430  -2.382   3.433  2.5456  1.6372 -0.3034
  140LEU     CG  698   5.374  -2.298   3.631 -0.1642 -0.0735 -0.5855
  140LEU     HG  699   5.432  -2.205   3.625 -0.7557  0.4094  0.6764
  140LEU    CD1  700   5.229  -2.269   3.594 -0.3158 -0.0334  0.0188
  140LEU   HD11  701   5.171  -2.360   3.577  0.9557 -0.3235 -3.7996
  140LEU   HD12  702   5.176  -2.210   3.669  0.1345  0.7404 -0.2525
  140LEU   HD13  703   5.218  -2.210   3.502  0.0159 -0.2134 -0.1362
  140LEU    CD2  704   5.370  -2.349   3.775 -0.4637  0.6657 -0.3224
  140LEU   HD21  705   5.470  -2.364   3.816  0.1808  0.1900 -1.9653
  140LEU   HD22  706   5.321  -2.273   3.835 -0.8574 -0.0725  0.3129
  140LEU   HD23  707   5.321  -2.446   3.771 -0.9084  0.9122 -1.1480
  140LEU      C  708   5.604  -2.571   3.470 -0.0268 -0.1996 -0.0121
  140LEU      O  709   5.594  -2.687   3.510 -0.4615 -0.1553  0.0124
  141TRP      N  710   5.645  -2.546   3.345  0.0693 -0.6567 -0.0754
  141TRP      H  711   5.664  -2.452   3.313  1.9803 -1.5630 -1.7445
  141TRP     CA  712   5.686  -2.647   3.250 -0.2181 -0.4986 -0.3692
  141TRP     HA  713   5.598  -2.712   3.249  1.0732 -2.3139 -0.2992
  141TRP     CB  714   5.705  -2.579   3.115  0.4930 -0.0683 -0.0574
  141TRP    HB1  715   5.790  -2.511   3.124  0.3214 -0.0202  1.4664
  141TRP    HB2  716   5.615  -2.521   3.095 -0.0651 -0.0497  2.2539
  141TRP     CG  717   5.731  -2.666   2.996  0.1314  0.3213 -0.4242
  141TRP    CD1  718   5.638  -2.691   2.901 -0.1434 -0.3022 -0.0026
  141TRP    HD1  719   5.534  -2.664   2.889 -0.5351 -1.6130  0.2953
  141TRP    NE1  720   5.694  -2.764   2.799 -0.3512 -0.3095 -0.1126
  141TRP    HE1  721   5.647  -2.796   2.715  1.0802  2.5388 -2.1644
  141TRP    CE2  722   5.831  -2.780   2.816 -0.3056 -0.0743 -0.2584
  141TRP    CZ2  723   5.934  -2.844   2.746  0.1403 -0.3362  0.6275
  141TRP    HZ2  724   5.914  -2.890   2.650  0.9845  1.7822 -0.6419
  141TRP    CH2  725   6.067  -2.828   2.786  0.1293  0.0804  0.5100
  141TRP    HH2  726   6.146  -2.857   2.718 -2.6370 -1.6545 -2.2120
  141TRP    CZ3  727   6.095  -2.756   2.903  0.4198 -0.2240  0.6322
  141TRP    HZ3  728   6.196  -2.735   2.933  0.0051  2.6121  0.3378
  141TRP    CE3  729   5.990  -2.700   2.978 -0.0036  0.3867 -0.3945
  141TRP    HE3  730   6.005  -2.644   3.069 -0.8230 -1.6013  1.0510
  141TRP    CD2  731   5.856  -2.715   2.939  0.0301 -0.0133 -0.3592
  141TRP      C  732   5.809  -2.721   3.301 -0.1033 -0.1405 -0.1255
  141TRP      O  733   5.810  -2.843   3.308 -0.2526 -0.0940  0.8322
  142ILE      N  734   5.904  -2.649   3.362 -0.4175  0.5401 -0.4184
  142ILE      H  735   5.902  -2.549   3.370 -0.5493  0.4750  0.4728
  142ILE     CA  736   6.018  -2.723   3.414 -0.7070  0.2753 -0.1560
  142ILE     HA  737   6.043  -2.787   3.329 -0.0639 -2.0745  1.7121
  142ILE     CB  738   6.140  -2.635   3.437 -0.3234 -0.2629 -0.1283
  142ILE     HB  739   6.112  -2.550   3.498  1.7000  0.5011 -0.1853
  142ILE    CG2  740   6.255  -2.708   3.505  0.4415  0.8957 -0.1430
  142ILE   HG21  741   6.337  -2.642   3.533  1.3902  0.5198 -1.9533
  142ILE   HG22  742   6.227  -2.765   3.594  1.9509 -1.3665 -1.0278
  142ILE   HG23  743   6.312  -2.776   3.442  0.6374  0.4070  0.5366
  142ILE    CG1  744   6.185  -2.574   3.304  0.3084 -0.1691  0.1280
  142ILE   HG11  745   6.104  -2.523   3.253 -0.3102 -1.3167 -0.0632
  142ILE   HG12  746   6.233  -2.656   3.252  2.5191  1.5668 -0.7504
  142ILE     CD  747   6.299  -2.476   3.333  0.2858 -0.0072 -0.3211
  142ILE    HD1  748   6.278  -2.415   3.421  1.0428 -1.5587  0.9766
  142ILE    HD2  749   6.395  -2.526   3.343  1.0946  1.1341 -1.9958
  142ILE    HD3  750   6.322  -2.410   3.249 -0.7845 -0.5919 -1.0996
  142ILE      C  751   5.980  -2.820   3.525 -0.0546 -0.1865 -0.3338
  142ILE      O  752   6.040  -2.927   3.531 -0.1945 -0.3031 -0.9064
  143LEU      N  753   5.886  -2.780   3.610 -0.3348 -0.2841 -0.5967
  143LEU      H  754   5.862  -2.682   3.616  1.0387 -0.0125  1.4668
  143LEU     CA  755   5.828  -2.861   3.715  0.1841 -0.1155 -0.1788
  143LEU     HA  756   5.904  -2.906   3.779  0.0061  1.4440  1.2044
  143LEU     CB  757   5.754  -2.759   3.802  0.1741 -0.1285 -0.1722
  143LEU    HB1  758   5.681  -2.807   3.867 -1.2087  2.4751  0.3328
  143LEU    HB2  759   5.702  -2.690   3.736 -0.0530 -0.6915 -0.5967
  143LEU     CG  760   5.837  -2.679   3.903  0.0521 -0.1368 -0.0665
  143LEU     HG  761   5.919  -2.625   3.857  0.6812 -0.7791  0.2802
  143LEU    CD1  762   5.752  -2.581   3.982 -0.0954  0.1510 -0.5779
  143LEU   HD11  763   5.702  -2.517   3.909  0.8942 -1.0703 -2.3774
  143LEU   HD12  764   5.680  -2.640   4.039 -0.4325 -0.1849 -1.3364
  143LEU   HD13  765   5.807  -2.531   4.061 -1.5874  2.1068 -0.6911
  143LEU    CD2  766   5.891  -2.769   4.014  0.4292  0.1349 -0.0298
  143LEU   HD21  767   5.818  -2.842   4.048 -0.3778  0.7444 -0.4225
  143LEU   HD22  768   5.970  -2.829   3.970  2.4893  2.9234 -0.3944
  143LEU   HD23  769   5.944  -2.718   4.095 -0.9473  3.0101 -0.7748
  143LEU      C  770   5.744  -2.977   3.662 -0.2105 -0.0423  0.2774
  143LEU      O  771   5.727  -3.069   3.741 -0.3585 -0.0864  0.1930
  144ASP      N  772   5.696  -2.976   3.538  0.1071 -0.0429  0.1540
  144ASP      H  773   5.692  -2.881   3.505 -1.2897 -0.2610 -0.3676
  144ASP     CA  774   5.631  -3.083   3.465  0.3064  0.0890 -0.2232
  144ASP     HA  775   5.583  -3.153   3.534 -0.4886  3.5993  3.1390
  144ASP     CB  776   5.524  -3.011   3.384  0.9583  0.1449 -1.0421
  144ASP    HB1  777   5.574  -2.955   3.305 -0.5067  3.1739  0.0191
  144ASP    HB2  778   5.466  -2.939   3.441  2.2595 -0.2991  0.9517
  144ASP     CG  779   5.423  -3.114   3.335  0.7107 -0.2475  0.2673
  144ASP    OD1  780   5.412  -3.134   3.212 -0.0286 -0.1259  0.3080
  144ASP    OD2  781   5.359  -3.186   3.415 -0.0051 -0.1060 -0.1657
  144ASP      C  782   5.722  -3.176   3.386  0.0873 -0.2152 -0.1222
  144ASP      O  783   5.688  -3.290   3.358  0.0616 -0.1977 -0.1630
  145ARG      N  784   5.845  -3.131   3.360  0.0946  0.0535  0.3513
  145ARG      H  785   5.864  -3.035   3.384  2.0373 -0.2330  0.1387
  145ARG     CA  786   5.946  -3.189   3.273 -0.2953 -0.0598 -0.0292
  145ARG     HA  787   5.895  -3.266   3.216  0.1864 -0.7375  0.4493
  145ARG     CB  788   6.009  -3.084   3.182  0.0677 -0.7013 -0.5181
  145ARG    HB1  789   6.097  -3.130   3.135  1.0961  0.6566  0.0329
  145ARG    HB2  790   6.045  -3.000   3.241 -0.3201 -1.7910  1.3527
  145ARG     CG  791   5.920  -3.045   3.064 -0.0954  0.2076 -0.0966
  145ARG    HG1  792   5.966  -2.957   3.019 -0.7484  1.1532  1.0066
  145ARG    HG2  793   5.824  -3.008   3.101  0.7135 -0.2071  2.6887
  145ARG     CD  794   5.901  -3.158   2.964 -0.9464 -0.2783  0.6022
  145ARG    HD1  795   5.887  -3.251   3.018 -0.4756  0.0040  1.2253
  145ARG    HD2  796   5.986  -3.164   2.897 -0.1281  0.5768  1.5376
  145ARG     NE  797   5.782  -3.136   2.881  0.1331 -0.2133 -0.9722
  145ARG     HE  798   5.780  -3.113   2.783 -1.9816 -0.0759 -0.9387
  145ARG     CZ  799   5.655  -3.156   2.917  0.3267  0.0573 -0.1079
  145ARG    NH1  800   5.615  -3.204   3.036 -0.0440  0.5201 -0.0418
  145ARG   HH11  801   5.680  -3.267   3.081 -0.2637 -1.3035 -2.0983
  145ARG   HH12  802   5.516  -3.217   3.049 -0.4776  2.7784 -0.6408
  145ARG    NH2  803   5.563  -3.117   2.828  0.0704 -0.2438  0.0226
  145ARG   HH21  804   5.590  -3.073   2.741 -0.5119  0.9178  0.4047
  145ARG   HH22  805   5.466  -3.139   2.847 -0.5013 -0.1822 -2.4793
  145ARG      C  806   6.055  -3.270   3.341 -0.0443  0.2462 -0.0638
  145ARG      O  807   6.111  -3.365   3.286 -0.7951 -0.4833  0.4266
  146LEU      N  808   6.077  -3.240   3.469 -0.2160 -0.6563  0.1831
  146LEU      H  809   6.023  -3.167   3.511 -0.7994 -0.4364 -0.9042
  146LEU     CA  810   6.185  -3.300   3.545  0.0575  0.0927  0.3913
  146LEU     HA  811   6.250  -3.366   3.487  0.4346 -0.8356  1.8087
  146LEU     CB  812   6.277  -3.193   3.603  0.3689  0.0842 -0.0770
  146LEU    HB1  813   6.340  -3.239   3.679  0.4738  2.4418  1.3717
  146LEU    HB2  814   6.215  -3.125   3.663 -1.1113 -0.8024 -0.5387
  146LEU     CG  815   6.359  -3.105   3.509  0.2508  0.1932 -0.0794
  146LEU     HG  816   6.293  -3.039   3.454 -0.3523 -0.5630 -0.2915
  146LEU    CD1  817   6.460  -3.026   3.592 -0.0169 -0.5624  0.9921
  146LEU   HD11  818   6.526  -2.954   3.545  0.7807 -0.9390  1.5084
  146LEU   HD12  819   6.406  -2.962   3.661 -0.3341  0.3522 -0.0690
  146LEU   HD13  820   6.515  -3.093   3.657  2.9637  2.9266  2.3706
  146LEU    CD2  821   6.434  -3.202   3.418  0.1201  0.2823 -0.2833
  146LEU   HD21  822   6.371  -3.273   3.365  1.6076 -1.4459  0.1228
  146LEU   HD22  823   6.495  -3.138   3.354  1.7732 -0.1759  0.7530
  146LEU   HD23  824   6.506  -3.261   3.475 -0.2634 -0.4762 -0.5706
  146LEU      C  825   6.119  -3.376   3.659  0.5054 -0.4475  0.2935
  146LEU      O  826   6.051  -3.317   3.743 -0.2611 -0.3398 -0.3882
  146NME      N  827   6.126  -3.509   3.665  0.5889 -0.4503  0.1490
  146NME      H  828   6.075  -3.541   3.747 -0.9793  0.4867 -0.4146
  146NME    CH3  829   6.190  -3.603   3.575  0.1670 -0.0048 -0.6171
  146NME   HH31  830   6.296  -3.608   3.599 -0.0235 -2.4461 -0.0441
  146NME   HH32  831   6.146  -3.702   3.584  0.1342  0.0481 -0.1820
  146NME   HH33  832   6.176  -3.569   3.472  0.9236  0.1600 -0.6725
  221ACE    CH3  833   5.251   0.228   2.852 -0.3131 -0.4514  0.3719
  221ACE   HH31  834   5.222   0.332   2.860 -0.9777 -0.7121  1.5522
  221ACE   HH32  835   5.225   0.165   2.937 -1.8866 -0.8493 -0.3639
  221ACE   HH33  836   5.356   0.224   2.822 -0.6744  1.3851 -1.3503
  221ACE      C  837   5.173   0.172   2.734  0.1768 -0.2379 -0.0577
  221ACE      O  838   5.051   0.159   2.744  0.2117 -0.7607 -0.2473
  222SER      N  839   5.237   0.146   2.619  0.3113 -0.3776  0.0478
  222SER      H  840   5.337   0.152   2.621  0.6244 -3.5158 -0.9029
  222SER     CA  841   5.171   0.091   2.502  0.1303  0.0374 -0.0459
  222SER     HA  842   5.094   0.022   2.537 -1.7337  1.8307 -0.3966
  222SER     CB  843   5.097   0.203   2.428 -0.1990  0.3662  0.7724
  222SER    HB1  844   4.995   0.209   2.467 -0.4853 -1.9551  0.4865
  222SER    HB2  845   5.101   0.183   2.321 -2.0861 -0.0273  0.7426
  222SER     OG  846   5.160   0.328   2.445  0.1037  0.3949 -0.4936
  222SER     HG  847   5.159   0.358   2.536 -1.9802 -0.7237 -0.0868
  222SER      C  848   5.263   0.011   2.412 -0.1223  0.0316 -0.3012
  222SER      O  849   5.384   0.035   2.413 -0.1563  0.1967 -0.1223
  223SER      N  850   5.208  -0.081   2.332 -0.4213  0.1688 -0.2532
  223SER      H  851   5.108  -0.092   2.329 -0.2981 -0.8935 -0.9041
  223SER     CA  852   5.278  -0.178   2.250 -0.1677  0.1443 -0.0096
  223SER     HA  853   5.380  -0.141   2.245  0.1207 -0.5259  0.6563
  223SER     CB  854   5.285  -0.316   2.314 -0.5279  0.2518  0.2649
  223SER    HB1  855   5.340  -0.379   2.244  0.0942  1.6325 -0.5187
  223SER    HB2  856   5.187  -0.362   2.329 -0.2632 -0.5126 -0.2842
  223SER     OG  857   5.335  -0.308   2.446  0.0785 -0.2503  0.0710
  223SER     HG  858   5.424  -0.273   2.432 -0.0040  0.8846  2.0861
  223SER      C  859   5.227  -0.183   2.107 -0.0777  0.4994 -0.0540
  223SER      O  860   5.110  -0.152   2.087 -0.1053  0.1271 -0.5002
  224ASP      N  861   5.308  -0.220   2.008 -0.2673  0.1393 -0.0740
  224ASP      H  862   5.404  -0.240   2.030  0.0189  0.5374 -0.8891
  224ASP     CA  863   5.255  -0.253   1.877 -0.1651 -0.1283 -0.0481
  224ASP     HA  864   5.224  -0.159   1.832  1.7601  0.9737  0.8149
  224ASP     CB  865   5.362  -0.311   1.786 -0.0376  0.0398 -0.0033
  224ASP    HB1  866   5.301  -0.341   1.701 -0.9731  1.2202  0.2286
  224ASP    HB2  867   5.396  -0.402   1.835 -2.3962  0.2893  2.2925
  224ASP     CG  868   5.469  -0.214   1.737 -0.0232 -0.0528 -0.1568
  224ASP    OD1  869   5.443  -0.097   1.700 -0.2231  0.0097  0.1766
  224ASP    OD2  870   5.586  -0.254   1.752 -0.0756 -0.1645 -0.0472
  224ASP      C  871   5.139  -0.352   1.885 -0.1303 -0.1288  0.4518
  224ASP      O  872   5.137  -0.446   1.964  0.0050 -0.4535  0.0663
  225PRO      N  873   5.060  -0.362   1.778  0.2152  0.1003  0.1753
  225PRO     CD  874   5.040  -0.262   1.675  0.6820 -0.4168 -0.4245
  225PRO    HD1  875   5.131  -0.253   1.615  0.2304 -2.0776 -1.4224
  225PRO    HD2  876   5.024  -0.172   1.735  3.8152 -1.3364  2.0569
  225PRO     CG  877   4.919  -0.300   1.591 -0.0342  0.4528  0.1863
  225PRO    HG1  878   4.959  -0.335   1.495  1.5608 -0.1075  1.0241
  225PRO    HG2  879   4.851  -0.218   1.572  0.1087  0.2103 -1.5507
  225PRO     CB  880   4.850  -0.414   1.665  0.0997  0.2821  0.0512
  225PRO    HB1  881   4.815  -0.495   1.601  0.5533 -0.8076  1.1415
  225PRO    HB2  882   4.753  -0.380   1.701 -0.9308  1.0134 -3.1133
  225PRO     CA  883   4.952  -0.458   1.770  0.3626 -0.0269 -0.3299
  225PRO     HA  884   4.897  -0.447   1.864  1.1910 -3.5463  0.7142
  225PRO      C  885   4.982  -0.607   1.771 -0.3950 -0.1866 -0.7480
  225PRO      O  886   4.911  -0.677   1.841 -0.0502  0.2197  0.0181
  226LEU      N  887   5.084  -0.656   1.700  0.1077 -0.2464  0.0044
  226LEU      H  888   5.134  -0.597   1.634 -0.3638  0.3041  0.1330
  226LEU     CA  889   5.130  -0.792   1.719 -0.4223 -0.4363 -0.0816
  226LEU     HA  890   5.040  -0.851   1.701 -1.8685  1.7641 -0.4013
  226LEU     CB  891   5.226  -0.822   1.605 -0.0086 -0.4052  0.2582
  226LEU    HB1  892   5.306  -0.752   1.628  0.5428 -0.9358 -0.0204
  226LEU    HB2  893   5.176  -0.799   1.511 -0.1156 -1.8123 -0.0522
  226LEU     CG  894   5.282  -0.963   1.591 -0.0111 -0.3546 -0.2695
  226LEU     HG  895   5.340  -0.984   1.681  0.7462 -0.6485 -0.8108
  226LEU    CD1  896   5.174  -1.070   1.577  0.3446 -0.7778  0.1742
  226LEU   HD11  897   5.233  -1.162   1.580  1.1101 -0.3155 -0.2210
  226LEU   HD12  898   5.105  -1.072   1.661  1.5816 -4.2791  1.2800
  226LEU   HD13  899   5.121  -1.060   1.483 -0.2575 -2.3998  0.3136
  226LEU    CD2  900   5.370  -0.970   1.466  0.2072 -0.4707 -0.1104
  226LEU   HD21  901   5.435  -1.057   1.470  1.0400  0.1541  0.4859
  226LEU   HD22  902   5.309  -0.968   1.376 -0.0467 -1.8061  0.0171
  226LEU   HD23  903   5.440  -0.886   1.464 -0.0337 -0.2834 -0.9368
  226LEU      C  904   5.177  -0.820   1.861  0.2199  0.6407 -0.0737
  226LEU      O  905   5.141  -0.929   1.906 -0.4488  0.6279 -0.6219
  227VAL      N  906   5.233  -0.724   1.935  0.1521  0.3335  0.3836
  227VAL      H  907   5.255  -0.636   1.890  1.5843  0.8419  1.9619
  227VAL     CA  908   5.272  -0.747   2.072  0.2515 -0.0624  0.2907
  227VAL     HA  909   5.332  -0.837   2.063  0.3129  0.1428 -1.8931
  227VAL     CB  910   5.377  -0.641   2.107 -0.2243  0.5078  0.0181
  227VAL     HB  911   5.330  -0.545   2.088 -0.4802 -0.1079 -2.9720
  227VAL    CG1  912   5.425  -0.664   2.250  0.2433 -0.4287 -0.2769
  227VAL   HG11  913   5.507  -0.597   2.278  0.0810 -0.1427 -0.4848
  227VAL   HG12  914   5.345  -0.649   2.323  0.8186 -0.3337  0.3455
  227VAL   HG13  915   5.460  -0.767   2.258  0.4818 -0.2456  1.5629
  227VAL    CG2  916   5.498  -0.647   2.014  0.5734  0.3408  1.0452
  227VAL   HG21  917   5.564  -0.565   2.042  0.3028  1.6328 -1.7662
  227VAL   HG22  918   5.558  -0.736   2.033  3.0299  1.2509 -1.7048
  227VAL   HG23  919   5.481  -0.636   1.907  1.3942 -0.1515  0.8578
  227VAL      C  920   5.148  -0.754   2.161 -0.0879  0.2557 -0.1535
  227VAL      O  921   5.148  -0.823   2.262 -0.5777 -0.0222 -0.3417
  228VAL      N  922   5.039  -0.682   2.135 -0.3247 -0.2820 -0.6862
  228VAL      H  923   5.049  -0.608   2.068 -0.6229 -0.0017 -0.4258
  228VAL     CA  924   4.910  -0.697   2.198  0.0407 -0.2468  0.0819
  228VAL     HA  925   4.913  -0.692   2.307  0.3873 -3.3396  0.3086
  228VAL     CB  926   4.810  -0.591   2.153  0.1464 -0.1716  0.0257
  228VAL     HB  927   4.810  -0.592   2.044 -1.0676 -1.4889  0.0111
  228VAL    CG1  928   4.668  -0.616   2.204  0.0645  0.1493 -0.0420
  228VAL   HG11  929   4.606  -0.531   2.177  0.4117  1.1896  2.2180
  228VAL   HG12  930   4.626  -0.708   2.163 -0.1129  0.8885 -1.5982
  228VAL   HG13  931   4.667  -0.620   2.313  2.4801 -1.2893  0.0147
  228VAL    CG2  932   4.859  -0.459   2.213  0.0082  0.0404 -0.3264
  228VAL   HG21  933   4.790  -0.377   2.197  0.8029  0.6419 -0.7303
  228VAL   HG22  934   4.884  -0.472   2.318 -0.0553 -0.2629 -0.3468
  228VAL   HG23  935   4.953  -0.432   2.165 -0.6164 -0.1292 -1.6910
  228VAL      C  936   4.857  -0.837   2.168 -0.1506 -0.0341 -0.5724
  228VAL      O  937   4.823  -0.907   2.263  0.3909  0.7304  0.1954
  229ALA      N  938   4.843  -0.879   2.042  0.2669  0.2666 -0.7209
  229ALA      H  939   4.874  -0.818   1.968  0.2878  1.2107  0.0458
  229ALA     CA  940   4.784  -1.004   1.998 -0.1007  0.1211  0.1566
  229ALA     HA  941   4.680  -1.008   2.029 -0.0091 -0.8330  0.3805
  229ALA     CB  942   4.790  -1.005   1.845 -0.5698  0.4751  0.1347
  229ALA    HB1  943   4.886  -0.973   1.805  0.1710 -1.4907  0.2270
  229ALA    HB2  944   4.771  -1.107   1.813 -1.8607  1.2924 -1.8887
  229ALA    HB3  945   4.714  -0.949   1.791 -0.1049 -0.9533 -2.1367
  229ALA      C  946   4.847  -1.131   2.053 -0.1592 -0.1529 -0.3922
  229ALA      O  947   4.786  -1.234   2.084  0.4449 -0.3031  0.3165
  230ALA      N  948   4.980  -1.128   2.061 -0.2117  0.9417  0.2507
  230ALA      H  949   5.032  -1.048   2.029  0.5007  0.4411  0.1415
  230ALA     CA  950   5.062  -1.236   2.112 -0.5496  0.6071  0.0930
  230ALA     HA  951   5.030  -1.334   2.078  0.9256  0.3882 -0.7532
  230ALA     CB  952   5.204  -1.214   2.061 -0.1334 -0.5637  0.7341
  230ALA    HB1  953   5.270  -1.282   2.117  0.2809 -0.5589  0.2595
  230ALA    HB2  954   5.206  -1.237   1.954  0.4124  1.8694  0.1768
  230ALA    HB3  955   5.238  -1.112   2.078  1.9592 -1.0844 -0.0042
  230ALA      C  956   5.059  -1.244   2.264  0.2518  0.5927  0.1113
  230ALA      O  957   5.077  -1.356   2.312  0.4366  0.5475 -0.0578
  231SER      N  958   5.029  -1.137   2.337  0.4022  0.5327  0.2601
  231SER      H  959   5.002  -1.048   2.297  1.0580  1.2551  1.3626
  231SER     CA  960   5.013  -1.143   2.481  0.4424  0.2830  0.2549
  231SER     HA  961   5.101  -1.197   2.517 -0.2902 -2.0134 -1.1878
  231SER     CB  962   5.016  -0.998   2.529  0.2582  0.4962 -0.3664
  231SER    HB1  963   4.987  -1.003   2.634  2.3515 -1.1756  0.1980
  231SER    HB2  964   4.951  -0.939   2.465  0.8949 -0.2724 -1.7470
  231SER     OG  965   5.146  -0.945   2.517  0.5794 -0.2183 -0.0722
  231SER     HG  966   5.130  -0.886   2.444 -3.0607  0.1711  0.8548
  231SER      C  967   4.879  -1.201   2.523  0.3572  0.3472  0.0703
  231SER      O  968   4.875  -1.268   2.626  0.8356 -0.0807 -0.1825
  232ILE      N  969   4.776  -1.186   2.439  0.4243 -0.2140 -0.1214
  232ILE      H  970   4.786  -1.112   2.370 -0.3037 -0.5797 -0.6338
  232ILE     CA  971   4.646  -1.246   2.459  0.1687  0.4749  0.3321
  232ILE     HA  972   4.622  -1.230   2.564  0.2898  0.5565  0.3471
  232ILE     CB  973   4.539  -1.172   2.379 -0.2690 -0.3265  0.1584
  232ILE     HB  974   4.563  -1.165   2.273 -2.3358  1.8873 -0.2590
  232ILE    CG2  975   4.404  -1.240   2.394 -0.2008 -0.5599 -0.2974
  232ILE   HG21  976   4.334  -1.192   2.325  1.1553  1.5671 -0.2615
  232ILE   HG22  977   4.410  -1.342   2.355  0.7825 -0.5007 -0.3262
  232ILE   HG23  978   4.367  -1.239   2.496  0.4642 -1.4470 -0.0332
  232ILE    CG1  979   4.532  -1.028   2.429 -0.3552 -0.4277  0.4393
  232ILE   HG11  980   4.631  -0.982   2.437 -0.6119  0.2265 -0.0546
  232ILE   HG12  981   4.489  -1.022   2.530 -0.2616  0.2347  0.4487
  232ILE     CD  982   4.462  -0.946   2.321  1.0693  0.3375  0.0733
  232ILE    HD1  983   4.472  -0.841   2.349  0.2681 -0.3153  3.1841
  232ILE    HD2  984   4.512  -0.963   2.226  1.6409 -0.7836  0.5513
  232ILE    HD3  985   4.359  -0.976   2.308  1.2557  0.6004 -2.4144
  232ILE      C  986   4.652  -1.397   2.437  0.4230  0.5063  0.1874
  232ILE      O  987   4.612  -1.474   2.523  0.4449  0.5998  0.2816
  233ILE      N  988   4.712  -1.434   2.323 -0.6312 -0.2657 -0.1264
  233ILE      H  989   4.741  -1.359   2.262  2.2114 -1.4862 -0.4218
  233ILE     CA  990   4.744  -1.570   2.288  0.3214 -0.2573  0.6811
  233ILE     HA  991   4.657  -1.636   2.285  0.6321 -0.6533 -0.2365
  233ILE     CB  992   4.807  -1.575   2.148 -0.2228 -0.3994  0.4392
  233ILE     HB  993   4.853  -1.479   2.124  0.8599 -1.2456 -1.0378
  233ILE    CG2  994   4.904  -1.688   2.116  0.1103 -0.1944  0.7173
  233ILE   HG21  995   5.003  -1.672   2.159  1.6381 -0.2226 -2.5025
  233ILE   HG22  996   4.851  -1.776   2.152 -0.0706 -0.1252  0.6199
  233ILE   HG23  997   4.920  -1.722   2.014 -0.0441  0.6348  0.4106
  233ILE    CG1  998   4.696  -1.580   2.043  0.4320 -0.4907 -0.2539
  233ILE   HG11  999   4.628  -1.503   2.079  1.2125 -0.0238  0.2508
  233ILE   HG12 1000   4.643  -1.675   2.050  0.1808 -0.2334  2.1179
  233ILE     CD 1001   4.719  -1.542   1.897  0.0845 -0.0134 -0.1880
  233ILE    HD1 1002   4.775  -1.619   1.844  1.5226  0.3845  0.6852
  233ILE    HD2 1003   4.620  -1.545   1.853 -0.1602 -2.8635  0.3485
  233ILE    HD3 1004   4.761  -1.443   1.884 -1.5839  0.6464 -0.6916
  233ILE      C 1005   4.833  -1.633   2.395  0.1293 -0.3945  0.7608
  233ILE      O 1006   4.801  -1.742   2.441  0.0065 -0.5674  0.2793
  234GLY      N 1007   4.935  -1.563   2.443  0.5503 -0.2376 -0.3162
  234GLY      H 1008   4.951  -1.472   2.402 -0.3377  0.1434  0.1688
  234GLY     CA 1009   5.022  -1.608   2.551  0.1034 -0.2092  0.0611
  234GLY    HA1 1010   5.099  -1.534   2.573  1.5297 -1.7368  0.4541
  234GLY    HA2 1011   5.068  -1.705   2.532  0.4253  0.2045 -1.3995
  234GLY      C 1012   4.948  -1.642   2.679  0.1455 -0.0744  0.1215
  234GLY      O 1013   4.980  -1.741   2.743  0.1667  0.1041  0.3865
  235ILE      N 1014   4.842  -1.567   2.712 -0.0076 -0.1380 -0.2205
  235ILE      H 1015   4.822  -1.480   2.664 -3.1584 -0.6025  0.0744
  235ILE     CA 1016   4.771  -1.601   2.833  0.2710  0.4444  0.1082
  235ILE     HA 1017   4.852  -1.634   2.898  1.0406 -0.4753 -1.2862
  235ILE     CB 1018   4.696  -1.473   2.872  0.1430  0.3450  0.1877
  235ILE     HB 1019   4.649  -1.442   2.779  1.2036 -0.2875 -0.5870
  235ILE    CG2 1020   4.576  -1.494   2.963  0.3720 -0.6000  0.2836
  235ILE   HG21 1021   4.505  -1.565   2.919 -1.9956  3.0223 -2.2870
  235ILE   HG22 1022   4.613  -1.527   3.060 -0.3502  1.7520  1.4296
  235ILE   HG23 1023   4.514  -1.405   2.970  0.2007 -0.5756 -1.2893
  235ILE    CG1 1024   4.792  -1.374   2.936  0.4004 -0.1230  0.5317
  235ILE   HG11 1025   4.893  -1.376   2.897  0.4497 -3.1039  0.5942
  235ILE   HG12 1026   4.798  -1.405   3.041 -1.1527  1.2585  1.0772
  235ILE     CD 1027   4.737  -1.232   2.944  0.5350 -0.0278 -0.1919
  235ILE    HD1 1028   4.640  -1.234   2.994 -1.6536 -1.4345 -4.0572
  235ILE    HD2 1029   4.797  -1.156   2.995  0.6543 -0.4171  0.2568
  235ILE    HD3 1030   4.714  -1.201   2.842 -0.2009  0.7780  0.1995
  235ILE      C 1031   4.684  -1.723   2.808  0.7037  0.1494  0.0470
  235ILE      O 1032   4.673  -1.810   2.894  0.1349 -0.4762 -0.6415
  236LEU      N 1033   4.615  -1.728   2.694  0.2157 -0.4385  0.3595
  236LEU      H 1034   4.618  -1.646   2.634  2.6714 -0.6946  0.0128
  236LEU     CA 1035   4.539  -1.845   2.656 -0.0352 -0.0644 -0.3057
  236LEU     HA 1036   4.468  -1.860   2.737  0.4825  0.3189  0.2260
  236LEU     CB 1037   4.473  -1.818   2.521 -0.1701 -0.0886 -0.2452
  236LEU    HB1 1038   4.547  -1.790   2.446 -0.5654  0.6751 -0.3644
  236LEU    HB2 1039   4.416  -1.725   2.532 -0.5276 -0.0033 -2.3492
  236LEU     CG 1040   4.397  -1.935   2.460  0.2232 -0.2697 -0.3865
  236LEU     HG 1041   4.465  -2.020   2.456  1.3221  0.6161 -1.0678
  236LEU    CD1 1042   4.274  -1.966   2.545  0.5867 -0.1208  0.1985
  236LEU   HD11 1043   4.207  -2.040   2.501 -0.6430  1.1041 -0.0468
  236LEU   HD12 1044   4.303  -1.997   2.645 -1.8649  0.6821  1.2351
  236LEU   HD13 1045   4.212  -1.878   2.560  0.1347 -0.7016  1.9601
  236LEU    CD2 1046   4.347  -1.912   2.317 -0.0012  0.2047 -0.2323
  236LEU   HD21 1047   4.301  -1.998   2.268  2.4379 -0.6221 -1.2065
  236LEU   HD22 1048   4.268  -1.838   2.307 -2.2700 -2.0790 -0.2741
  236LEU   HD23 1049   4.436  -1.892   2.259  0.9944  0.7179  1.4085
  236LEU      C 1050   4.628  -1.968   2.654 -0.1580 -0.1746  0.7054
  236LEU      O 1051   4.584  -2.075   2.696 -0.5287 -0.4284 -0.3080
  237HIS      N 1052   4.754  -1.954   2.614 -0.3125 -0.3952  0.1379
  237HIS      H 1053   4.787  -1.865   2.580  1.2211 -0.6539  0.8791
  237HIS     CA 1054   4.843  -2.068   2.612 -0.4295 -0.4888  0.2573
  237HIS     HA 1055   4.795  -2.146   2.553 -0.1808 -0.9657  0.6793
  237HIS     CB 1056   4.969  -2.036   2.531 -0.8456 -0.1050 -0.2431
  237HIS    HB1 1057   5.025  -1.963   2.589 -1.6378 -0.1091  0.5552
  237HIS    HB2 1058   4.947  -1.989   2.435  2.5920 -0.9056 -1.5593
  237HIS     CG 1059   5.061  -2.150   2.496 -0.4650  0.1348 -0.0254
  237HIS    ND1 1060   5.193  -2.128   2.458 -0.2327 -0.4600  0.4248
  237HIS    CE1 1061   5.244  -2.250   2.442  0.1456 -0.1404 -0.9332
  237HIS    HE1 1062   5.348  -2.273   2.422  1.0423  0.9331  1.9655
  237HIS    NE2 1063   5.157  -2.347   2.474  0.4651  0.1146  0.7831
  237HIS    HE2 1064   5.176  -2.446   2.466 -1.1442 -0.1125 -0.6802
  237HIS    CD2 1065   5.039  -2.284   2.510  0.0770  0.0169 -0.3088
  237HIS    HD2 1066   4.941  -2.328   2.526 -0.4339  1.7102  1.5238
  237HIS      C 1067   4.878  -2.138   2.742 -0.0965  0.0170  0.4436
  237HIS      O 1068   4.861  -2.260   2.747  0.2582 -0.0255  0.6100
  238LEU      N 1069   4.899  -2.058   2.847  0.9792  0.1448  0.1399
  238LEU      H 1070   4.873  -1.962   2.829  0.6895 -0.2436 -1.8184
  238LEU     CA 1071   4.907  -2.114   2.980  0.1178 -0.8942 -0.2262
  238LEU     HA 1072   4.974  -2.199   2.972  1.8845  0.1764  1.8951
  238LEU     CB 1073   4.971  -2.010   3.072 -1.0485 -0.1156 -0.2669
  238LEU    HB1 1074   4.907  -1.922   3.075 -3.7387 -1.9290 -1.0905
  238LEU    HB2 1075   5.068  -1.978   3.034 -1.4005  1.4823  0.1094
  238LEU     CG 1076   4.994  -2.055   3.216  0.3104  0.4179 -0.3064
  238LEU     HG 1077   4.893  -2.088   3.240  1.4150 -1.8055  1.6348
  238LEU    CD1 1078   5.087  -2.175   3.235  0.9529  0.9190 -0.2388
  238LEU   HD11 1079   5.069  -2.208   3.337 -0.7648 -1.1312 -1.1348
  238LEU   HD12 1080   5.070  -2.265   3.177  2.0517  0.3124  0.3555
  238LEU   HD13 1081   5.191  -2.144   3.226  1.7911 -1.7835 -0.7933
  238LEU    CD2 1082   5.043  -1.946   3.311 -0.3269  0.0751  0.4203
  238LEU   HD21 1083   5.090  -1.992   3.398  0.9603 -1.3294 -0.9637
  238LEU   HD22 1084   5.112  -1.880   3.259  0.5505 -1.2929 -0.2287
  238LEU   HD23 1085   4.956  -1.886   3.338 -1.2607  0.6779 -3.4379
  238LEU      C 1086   4.772  -2.169   3.026 -0.1813  0.1685  0.2107
  238LEU      O 1087   4.772  -2.275   3.088 -0.1075 -0.1937 -0.4085
  239ILE      N 1088   4.658  -2.104   3.003 -0.2145  0.1542  0.3313
  239ILE      H 1089   4.662  -2.023   2.943 -4.6643  0.8145  0.5959
  239ILE     CA 1090   4.526  -2.146   3.047 -0.0833 -0.2035  0.3879
  239ILE     HA 1091   4.540  -2.158   3.155 -1.7001 -1.6432  0.4895
  239ILE     CB 1092   4.430  -2.031   3.018 -0.2691 -0.4183  0.1523
  239ILE     HB 1093   4.451  -2.002   2.915  0.4382 -1.1100  0.0844
  239ILE    CG2 1094   4.282  -2.067   3.023 -0.4736  0.4006  0.0864
  239ILE   HG21 1095   4.270  -2.135   2.938 -1.4158 -1.1558  1.3987
  239ILE   HG22 1096   4.261  -2.110   3.121  0.7317  1.3256  0.7815
  239ILE   HG23 1097   4.219  -1.980   3.006 -0.7026 -0.0897 -1.9089
  239ILE    CG1 1098   4.456  -1.926   3.125 -0.3706 -0.4203  0.1793
  239ILE   HG11 1099   4.558  -1.892   3.110  0.1797 -0.0910  3.8109
  239ILE   HG12 1100   4.445  -1.967   3.225 -0.6119 -1.0841 -0.1116
  239ILE     CD 1101   4.375  -1.797   3.112  0.2946 -0.1399 -1.4331
  239ILE    HD1 1102   4.359  -1.769   3.008 -0.1908 -0.6794 -1.5063
  239ILE    HD2 1103   4.285  -1.805   3.173  0.8473 -4.3855 -0.8507
  239ILE    HD3 1104   4.434  -1.722   3.164 -1.7834  0.3452  0.3798
  239ILE      C 1105   4.486  -2.281   2.989  0.1307  0.0054 -0.2562
  239ILE      O 1106   4.447  -2.377   3.055 -0.3485  0.0857 -0.4115
  240LEU      N 1107   4.498  -2.300   2.858 -0.1197  0.1659 -0.3045
  240LEU      H 1108   4.534  -2.222   2.804 -1.7551 -0.2273 -2.0840
  240LEU     CA 1109   4.475  -2.430   2.797 -0.1830 -0.0239  0.1213
  240LEU     HA 1110   4.377  -2.457   2.834 -0.2457 -0.6207 -0.4487
  240LEU     CB 1111   4.461  -2.423   2.645  0.6034  0.1952  0.0539
  240LEU    HB1 1112   4.430  -2.520   2.607 -2.4084  1.3914 -0.8573
  240LEU    HB2 1113   4.558  -2.403   2.599  0.6800 -0.1299  0.0694
  240LEU     CG 1114   4.360  -2.317   2.602  0.1572 -0.0621  0.4618
  240LEU     HG 1115   4.383  -2.224   2.652  0.1351  0.8261 -1.1091
  240LEU    CD1 1116   4.378  -2.297   2.452 -0.0807 -0.3393  0.3926
  240LEU   HD11 1117   4.296  -2.249   2.398  1.9350  0.8670 -1.8515
  240LEU   HD12 1118   4.473  -2.245   2.434  0.8547 -1.2694  2.3956
  240LEU   HD13 1119   4.392  -2.390   2.398  0.8910 -0.2120  0.3951
  240LEU    CD2 1120   4.217  -2.366   2.628  0.1257 -0.2030  0.0407
  240LEU   HD21 1121   4.157  -2.281   2.596 -0.5343  0.5174  2.9037
  240LEU   HD22 1122   4.186  -2.450   2.566  0.6765  0.3688 -1.0374
  240LEU   HD23 1123   4.202  -2.384   2.735  1.2948  0.7609  0.3894
  240LEU      C 1124   4.573  -2.539   2.838  0.0325  0.0063 -0.3093
  240LEU      O 1125   4.532  -2.654   2.856  0.1780  0.0468  0.2892
  241TRP      N 1126   4.697  -2.499   2.866 -0.2663  0.4329  0.4249
  241TRP      H 1127   4.720  -2.404   2.843 -0.7861  0.1532 -1.4001
  241TRP     CA 1128   4.802  -2.589   2.911 -0.1251 -0.1062 -0.9344
  241TRP     HA 1129   4.805  -2.677   2.847 -0.2279  1.0068 -2.5229
  241TRP     CB 1130   4.938  -2.521   2.901 -0.2770  0.3411  0.0014
  241TRP    HB1 1131   4.931  -2.438   2.972  0.1961 -1.3163  2.0900
  241TRP    HB2 1132   4.937  -2.478   2.801  0.5228 -1.2479 -0.7295
  241TRP     CG 1133   5.064  -2.598   2.921 -0.6762 -0.3416 -0.0826
  241TRP    CD1 1134   5.133  -2.664   2.825  0.5311  0.6418  0.0831
  241TRP    HD1 1135   5.111  -2.661   2.720  1.0460 -0.6121 -0.0816
  241TRP    NE1 1136   5.250  -2.718   2.876  0.2810  0.2306  0.2291
  241TRP    HE1 1137   5.312  -2.770   2.816 -0.5545 -1.4846  0.7977
  241TRP    CE2 1138   5.254  -2.703   3.013 -0.1287 -0.2330  0.2948
  241TRP    CZ2 1139   5.345  -2.737   3.113  0.4521  0.3909 -0.0084
  241TRP    HZ2 1140   5.443  -2.774   3.087 -0.5903 -0.8623 -2.4677
  241TRP    CH2 1141   5.307  -2.722   3.247 -0.3987 -0.1419 -0.1834
  241TRP    HH2 1142   5.369  -2.767   3.324 -0.6700  2.1284  1.4739
  241TRP    CZ3 1143   5.189  -2.658   3.286 -0.1194  0.1898  0.1247
  241TRP    HZ3 1144   5.161  -2.639   3.389 -0.0862 -2.9103  0.7762
  241TRP    CE3 1145   5.115  -2.603   3.180  0.7043  0.6113 -0.2414
  241TRP    HE3 1146   5.023  -2.551   3.200 -0.4967 -1.6687  0.5059
  241TRP    CD2 1147   5.136  -2.631   3.044  0.2963  0.7592 -0.3366
  241TRP      C 1148   4.783  -2.626   3.057  0.0417  0.2579 -0.8182
  241TRP      O 1149   4.818  -2.739   3.089  0.0080  0.3875 -0.3122
  242ILE      N 1150   4.718  -2.544   3.140 -0.1543 -0.6896 -0.0084
  242ILE      H 1151   4.693  -2.450   3.112  1.1658 -0.6202 -1.0293
  242ILE     CA 1152   4.686  -2.588   3.274  0.0376  0.1053  0.3082
  242ILE     HA 1153   4.770  -2.638   3.322  0.3314  1.9743  1.8649
  242ILE     CB 1154   4.672  -2.466   3.365 -0.2566 -0.0206  0.4325
  242ILE     HB 1155   4.630  -2.387   3.302 -2.1050 -2.9641 -2.3770
  242ILE    CG2 1156   4.589  -2.486   3.491  0.0833 -0.4215  0.5938
  242ILE   HG21 1157   4.563  -2.393   3.541 -1.0490 -0.2007 -0.3716
  242ILE   HG22 1158   4.491  -2.526   3.467  0.4512 -0.7789 -0.3607
  242ILE   HG23 1159   4.629  -2.553   3.568 -1.1063  0.0237  1.6204
  242ILE    CG1 1160   4.807  -2.421   3.419 -0.1397  0.0155  0.1124
  242ILE   HG11 1161   4.877  -2.412   3.336  0.9834  1.0349  1.1366
  242ILE   HG12 1162   4.843  -2.496   3.489  1.2977  0.5797  0.0104
  242ILE     CD 1163   4.812  -2.283   3.485  1.2586 -0.1456  0.3707
  242ILE    HD1 1164   4.908  -2.234   3.498 -0.4976  3.3682  1.1929
  242ILE    HD2 1165   4.769  -2.215   3.412  3.5604 -1.6672 -2.6069
  242ILE    HD3 1166   4.757  -2.292   3.579  1.2125 -1.0084  0.2759
  242ILE      C 1167   4.566  -2.682   3.278 -0.0378  0.2017  0.3283
  242ILE      O 1168   4.571  -2.784   3.347 -0.8484 -0.0173  0.0679
  243LEU      N 1169   4.458  -2.654   3.206  0.2312 -0.0469 -0.1775
  243LEU      H 1170   4.465  -2.576   3.142  0.7829 -1.3113 -1.7064
  243LEU     CA 1171   4.332  -2.725   3.197 -0.0055  0.3295  0.1540
  243LEU     HA 1172   4.309  -2.754   3.300  2.3666 -2.1095  0.0981
  243LEU     CB 1173   4.233  -2.632   3.128  0.2117 -0.0850 -0.7188
  243LEU    HB1 1174   4.135  -2.679   3.115 -1.2106  1.6170  2.6763
  243LEU    HB2 1175   4.269  -2.601   3.030  2.3645  0.8978  0.3279
  243LEU     CG 1176   4.189  -2.512   3.211 -0.1221 -0.5469 -0.2298
  243LEU     HG 1177   4.282  -2.459   3.227  0.4573 -1.0116 -1.8998
  243LEU    CD1 1178   4.099  -2.423   3.126 -0.2955 -0.1355  0.3776
  243LEU   HD11 1179   4.070  -2.330   3.177  0.7761  0.3423  0.1336
  243LEU   HD12 1180   4.150  -2.387   3.037 -0.3287  0.1682  0.4779
  243LEU   HD13 1181   4.003  -2.469   3.103 -0.1892  0.8367 -2.3096
  243LEU    CD2 1182   4.117  -2.542   3.343 -0.2303 -0.3345 -0.2394
  243LEU   HD21 1183   4.066  -2.456   3.385 -0.0887 -0.2000 -0.3439
  243LEU   HD22 1184   4.031  -2.602   3.313 -2.3202  2.0714  0.6082
  243LEU   HD23 1185   4.196  -2.584   3.405 -0.1363 -1.6053 -1.1721
  243LEU      C 1186   4.338  -2.862   3.132 -0.2738  0.3592  0.0677
  243LEU      O 1187   4.238  -2.935   3.135 -0.0722  0.0618 -0.2970
  244ASP      N 1188   4.455  -2.902   3.083 -0.1812 -0.0498  0.6131
  244ASP      H 1189   4.531  -2.835   3.086  0.1181 -0.3043 -0.7450
  244ASP     CA 1190   4.483  -3.034   3.032  0.0248  0.3093 -0.2287
  244ASP     HA 1191   4.384  -3.071   3.002 -0.0243  0.5147 -0.3167
  244ASP     CB 1192   4.574  -3.027   2.910  0.3489 -0.3479 -0.0346
  244ASP    HB1 1193   4.678  -3.019   2.939  0.7130  2.9118 -1.6640
  244ASP    HB2 1194   4.555  -2.929   2.865 -1.6006 -0.1180  1.1357
  244ASP     CG 1195   4.551  -3.144   2.816 -0.0761 -0.0131 -0.3600
  244ASP    OD1 1196   4.648  -3.198   2.757  0.5455 -0.0658  0.6771
  244ASP    OD2 1197   4.436  -3.188   2.796 -0.0287 -0.6085  0.6125
  244ASP      C 1198   4.527  -3.135   3.137 -0.5292 -0.0950 -0.3762
  244ASP      O 1199   4.538  -3.256   3.120 -0.8382 -0.2189  0.2871
  245ARG      N 1200   4.576  -3.078   3.248 -0.5360 -0.2154 -0.3107
  245ARG      H 1201   4.577  -2.977   3.249  0.8966 -0.2017 -1.1774
  245ARG     CA 1202   4.647  -3.142   3.356 -0.1919  0.5674 -0.0685
  245ARG     HA 1203   4.679  -3.241   3.325  0.1852  1.1574 -1.6343
  245ARG     CB 1204   4.771  -3.060   3.390 -0.0022  0.2125  0.0975
  245ARG    HB1 1205   4.818  -3.100   3.480  2.9463  1.0174 -0.9613
  245ARG    HB2 1206   4.751  -2.955   3.409 -0.2027  0.5514 -1.7925
  245ARG     CG 1207   4.875  -3.065   3.278 -0.4587  0.1258 -0.3243
  245ARG    HG1 1208   4.828  -3.051   3.180  2.1159 -1.3663 -1.8943
  245ARG    HG2 1209   4.907  -3.169   3.270 -1.4071 -0.2947  1.0344
  245ARG     CD 1210   4.988  -2.963   3.289 -0.3884  0.0271 -0.1491
  245ARG    HD1 1211   5.030  -2.967   3.390  1.8035  1.4391 -0.9391
  245ARG    HD2 1212   4.957  -2.860   3.275  0.2537  0.0499 -1.5303
  245ARG     NE 1213   5.103  -2.993   3.204  0.0226  0.1450  0.3533
  245ARG     HE 1214   5.186  -3.029   3.249  0.1134 -0.9215 -0.6084
  245ARG     CZ 1215   5.112  -2.976   3.071 -0.4571 -0.0072  0.3001
  245ARG    NH1 1216   5.015  -2.925   2.993  0.4474  0.1767 -0.7259
  245ARG   HH11 1217   4.937  -2.889   3.046 -0.1240 -1.9645 -0.0215
  245ARG   HH12 1218   5.029  -2.894   2.898  0.8999  1.7437 -0.1863
  245ARG    NH2 1219   5.219  -3.019   3.003 -0.3681  0.2244  0.2944
  245ARG   HH21 1220   5.289  -3.059   3.064  0.8233 -0.1864 -1.2657
  245ARG   HH22 1221   5.225  -2.989   2.907 -0.3712  3.6310  1.2135
  245ARG      C 1222   4.567  -3.153   3.485 -0.1570 -0.6876 -0.1402
  245ARG      O 1223   4.584  -3.242   3.568 -0.3034 -0.4789  0.1180
  246LEU      N 1224   4.484  -3.051   3.509  0.2465 -0.4815  0.4175
  246LEU      H 1225   4.481  -2.982   3.435 -0.3286  0.5722  1.3842
  246LEU     CA 1226   4.395  -3.039   3.622  0.2225 -0.0011  0.3505
  246LEU     HA 1227   4.424  -3.102   3.706  2.0756  0.3249 -0.0080
  246LEU     CB 1228   4.395  -2.896   3.676 -0.3563  0.1909 -0.1464
  246LEU    HB1 1229   4.331  -2.884   3.763 -2.3262 -0.0385 -1.5049
  246LEU    HB2 1230   4.348  -2.825   3.607  0.4938  2.5894  1.5953
  246LEU     CG 1231   4.531  -2.842   3.720  0.1043 -0.4819 -0.7091
  246LEU     HG 1232   4.597  -2.843   3.634 -0.0016 -4.9200 -0.9455
  246LEU    CD1 1233   4.521  -2.704   3.786  0.2685 -0.5161 -0.6126
  246LEU   HD11 1234   4.617  -2.663   3.817  0.2796 -1.9023  1.3716
  246LEU   HD12 1235   4.477  -2.639   3.711  2.1304  0.8419 -0.6016
  246LEU   HD13 1236   4.458  -2.705   3.874  0.3673  4.7648 -0.1751
  246LEU    CD2 1237   4.584  -2.936   3.828 -0.2328 -0.0844 -0.1889
  246LEU   HD21 1238   4.680  -2.896   3.859  0.2803 -1.3519 -0.0930
  246LEU   HD22 1239   4.519  -2.938   3.916 -0.0300  0.7057 -0.0199
  246LEU   HD23 1240   4.596  -3.039   3.793  1.6911  0.2793 -0.6948
  246LEU      C 1241   4.254  -3.078   3.581 -0.0314  0.9754  0.2724
  246LEU      O 1242   4.218  -3.082   3.463  0.3483  0.5326  0.1693
  246NME      N 1243   4.169  -3.111   3.679 -0.4224  0.5589 -0.2020
  246NME      H 1244   4.075  -3.137   3.651 -0.2906 -0.7295  0.4784
  246NME    CH3 1245   4.194  -3.128   3.820 -0.0975 -0.3449 -0.3602
  246NME   HH31 1246   4.208  -3.029   3.863 -1.4476  0.2972 -1.3160
  246NME   HH32 1247   4.103  -3.166   3.866  1.2237  0.9620  3.8079
  246NME   HH33 1248   4.281  -3.188   3.844 -0.7987 -1.6036 -0.8513
  321ACE    CH3 1249   5.266   0.190   1.905 -0.1652 -0.0614 -0.3276
  321ACE   HH31 1250   5.208   0.239   1.983 -1.6527 -1.0585 -0.7592
  321ACE   HH32 1251   5.265   0.240   1.807 -2.1416 -0.5649 -0.6157
  321ACE   HH33 1252   5.226   0.090   1.895  1.1234 -0.3953 -3.6012
  321ACE      C 1253   5.411   0.183   1.949 -0.2275 -0.1962 -0.1427
  321ACE      O 1254   5.444   0.236   2.055 -0.8375 -0.1511  0.0246
  322SER      N 1255   5.496   0.120   1.867  0.1428  0.0034  0.0830
  322SER      H 1256   5.452   0.074   1.789  0.1604  1.4094 -0.7963
  322SER     CA 1257   5.640   0.108   1.867  0.1638  0.2445  0.1146
  322SER     HA 1258   5.656   0.059   1.771 -1.3433 -0.5629  0.2581
  322SER     CB 1259   5.705   0.246   1.866  0.2929  0.1845  0.0542
  322SER    HB1 1260   5.813   0.246   1.882 -0.1469  1.5164  4.6440
  322SER    HB2 1261   5.663   0.307   1.947 -0.4875 -0.7927  0.4068
  322SER     OG 1262   5.675   0.311   1.745 -0.2241 -0.4819 -0.1767
  322SER     HG 1263   5.728   0.278   1.671  0.5109  0.7266 -0.2157
  322SER      C 1264   5.706   0.023   1.975  0.6679  0.3577 -0.0968
  322SER      O 1265   5.746   0.085   2.074  0.0918  0.1564  0.2692
  323SER      N 1266   5.731  -0.107   1.957  0.2393  0.2330  0.1854
  323SER      H 1267   5.685  -0.149   1.877  1.3282 -0.9982  0.1815
  323SER     CA 1268   5.793  -0.195   2.053 -0.4329 -0.5589 -0.0908
  323SER     HA 1269   5.804  -0.153   2.153  1.0376  1.8927 -1.2030
  323SER     CB 1270   5.693  -0.306   2.085 -0.3391 -0.5153  0.3707
  323SER    HB1 1271   5.730  -0.386   2.149 -3.2829 -2.4903 -0.1967
  323SER    HB2 1272   5.666  -0.349   1.989  1.2793 -0.8919  0.0495
  323SER     OG 1273   5.571  -0.262   2.140 -0.3341  0.0280 -0.0461
  323SER     HG 1274   5.591  -0.195   2.205 -2.4973 -2.4554  3.5234
  323SER      C 1275   5.929  -0.242   2.003 -0.3609 -0.3537 -0.0902
  323SER      O 1276   5.950  -0.248   1.883  0.2146  0.5119 -0.0474
  324ASP      N 1277   6.026  -0.276   2.089 -0.4474  0.2849  0.2690
  324ASP      H 1278   6.013  -0.274   2.189  2.4945  0.6419  0.7178
  324ASP     CA 1279   6.158  -0.310   2.042 -0.4054 -0.2363  0.7595
  324ASP     HA 1280   6.193  -0.228   1.980 -0.9098  0.0318  0.8280
  324ASP     CB 1281   6.264  -0.324   2.151  0.0242  0.2720  0.4116
  324ASP    HB1 1282   6.361  -0.343   2.105 -1.1083 -1.2802 -1.4686
  324ASP    HB2 1283   6.242  -0.415   2.206 -0.1153  0.5316  0.7879
  324ASP     CG 1284   6.266  -0.208   2.249 -0.5992  0.6621 -0.0298
  324ASP    OD1 1285   6.343  -0.112   2.224 -0.0033  0.2346  0.1259
  324ASP    OD2 1286   6.181  -0.204   2.341  0.0956  0.4476  0.6390
  324ASP      C 1287   6.151  -0.441   1.965 -0.0896  0.2966 -0.1977
  324ASP      O 1288   6.072  -0.529   1.999  0.1013  0.3070  0.2897
  325PRO      N 1289   6.244  -0.463   1.872 -0.1472  0.3857 -0.2767
  325PRO     CD 1290   6.342  -0.368   1.821  0.5180 -0.2453 -0.1844
  325PRO    HD1 1291   6.404  -0.324   1.899 -0.2717  0.8296 -0.1534
  325PRO    HD2 1292   6.295  -0.288   1.764  1.2146  1.2195  1.2026
  325PRO     CG 1293   6.437  -0.448   1.732  0.0908 -0.7167 -0.2244
  325PRO    HG1 1294   6.503  -0.504   1.797  0.0513  0.1118  0.5553
  325PRO    HG2 1295   6.496  -0.385   1.666 -0.3017 -0.8566 -0.7187
  325PRO     CB 1296   6.333  -0.539   1.668 -0.0935 -0.5496 -0.1663
  325PRO    HB1 1297   6.386  -0.628   1.634 -0.3022 -2.0023  3.0163
  325PRO    HB2 1298   6.279  -0.487   1.588 -1.1408  0.2033  0.9923
  325PRO     CA 1299   6.228  -0.568   1.774  0.1342 -0.0912  0.1863
  325PRO     HA 1300   6.132  -0.565   1.722 -0.1409 -1.6440  0.5393
  325PRO      C 1301   6.248  -0.708   1.831  0.4915 -0.2345 -0.2903
  325PRO      O 1302   6.176  -0.793   1.780  0.1826 -0.0496 -0.1600
  326LEU      N 1303   6.329  -0.724   1.936 -0.4513  0.0889  0.4953
  326LEU      H 1304   6.386  -0.644   1.960  2.4295 -1.1675 -1.6173
  326LEU     CA 1305   6.339  -0.848   2.009 -0.0103  0.0913  0.4412
  326LEU     HA 1306   6.365  -0.919   1.931 -1.8256  0.5138 -0.6100
  326LEU     CB 1307   6.443  -0.832   2.120 -0.2721  0.3126  0.6541
  326LEU    HB1 1308   6.405  -0.750   2.182 -3.8307  0.1624 -1.0571
  326LEU    HB2 1309   6.543  -0.818   2.078  1.6686  0.8165  4.9045
  326LEU     CG 1310   6.457  -0.957   2.205 -0.0443 -0.1026  0.0116
  326LEU     HG 1311   6.362  -0.989   2.248  1.0701 -0.0960  2.6679
  326LEU    CD1 1312   6.510  -1.073   2.121 -0.1100 -0.0975 -0.0368
  326LEU   HD11 1313   6.581  -1.048   2.042  0.2149  0.6749  0.4864
  326LEU   HD12 1314   6.551  -1.150   2.187  0.9541  0.3637 -0.1335
  326LEU   HD13 1315   6.423  -1.115   2.071  0.0410  0.3551 -0.6930
  326LEU    CD2 1316   6.551  -0.926   2.322  0.1480  0.1760 -0.2171
  326LEU   HD21 1317   6.495  -0.871   2.398 -2.4250 -0.6356 -1.3991
  326LEU   HD22 1318   6.593  -1.018   2.362  1.6164 -0.3017 -2.6610
  326LEU   HD23 1319   6.640  -0.874   2.285  0.8404 -0.7703  0.0895
  326LEU      C 1320   6.201  -0.882   2.064 -0.2255  0.1212 -0.0765
  326LEU      O 1321   6.160  -0.997   2.059 -0.0634  0.0751 -0.3320
  327VAL      N 1322   6.127  -0.789   2.126 -0.4921  0.1661 -0.4592
  327VAL      H 1323   6.166  -0.695   2.132  0.3550  0.0070 -2.5410
  327VAL     CA 1324   5.993  -0.807   2.177 -0.0855 -0.1979  0.5154
  327VAL     HA 1325   5.994  -0.888   2.249 -2.3411 -0.7848 -0.0395
  327VAL     CB 1326   5.956  -0.684   2.260 -0.2375  0.5509 -0.6322
  327VAL     HB 1327   5.954  -0.592   2.202 -4.1616 -0.6805 -2.7852
  327VAL    CG1 1328   5.819  -0.698   2.324 -0.1816 -0.0495 -0.6356
  327VAL   HG11 1329   5.786  -0.613   2.384  0.5386  0.4391 -0.9167
  327VAL   HG12 1330   5.741  -0.688   2.248 -1.0790  2.7639  0.5265
  327VAL   HG13 1331   5.808  -0.795   2.373 -0.4809 -0.1389 -0.8768
  327VAL    CG2 1332   6.046  -0.638   2.374 -0.1676 -0.1602 -0.3941
  327VAL   HG21 1333   6.016  -0.536   2.400 -2.2338 -0.9681  0.6103
  327VAL   HG22 1334   6.031  -0.704   2.459 -0.6028 -1.2518 -1.2996
  327VAL   HG23 1335   6.151  -0.619   2.348 -0.1664 -0.2682 -0.4653
  327VAL      C 1336   5.892  -0.845   2.069 -0.1051  0.2667  0.3633
  327VAL      O 1337   5.817  -0.940   2.091  0.0048  0.0541 -0.1686
  328VAL      N 1338   5.910  -0.793   1.948 -0.4022 -0.1786  0.1253
  328VAL      H 1339   5.984  -0.727   1.929 -0.6065 -0.6975 -3.0379
  328VAL     CA 1340   5.826  -0.829   1.835  0.2318  0.0160 -0.4131
  328VAL     HA 1341   5.726  -0.840   1.876 -0.2810  2.4240 -0.8849
  328VAL     CB 1342   5.826  -0.712   1.738 -0.1006  0.2257 -0.1595
  328VAL     HB 1343   5.931  -0.701   1.711  0.3975  0.3612  1.7400
  328VAL    CG1 1344   5.760  -0.746   1.604 -0.1372 -0.6471  0.0749
  328VAL   HG11 1345   5.809  -0.830   1.555 -0.1372 -1.3566  1.2360
  328VAL   HG12 1346   5.653  -0.764   1.610 -0.2403  0.3336  2.2481
  328VAL   HG13 1347   5.777  -0.660   1.539  0.0594  0.7652  1.9014
  328VAL    CG2 1348   5.771  -0.578   1.787 -0.5260  0.1233 -0.3525
  328VAL   HG21 1349   5.777  -0.562   1.894 -0.1118 -0.9081 -0.2092
  328VAL   HG22 1350   5.828  -0.498   1.739  1.5067  0.7397  2.8146
  328VAL   HG23 1351   5.669  -0.560   1.753 -0.0981  1.7291 -0.9069
  328VAL      C 1352   5.861  -0.963   1.771  0.0735 -0.2496  0.0534
  328VAL      O 1353   5.778  -1.052   1.753 -0.2073  0.1763 -0.7822
  329ALA      N 1354   5.990  -0.996   1.763  0.1228 -0.1226  0.3148
  329ALA      H 1355   6.055  -0.921   1.786  1.2432 -0.9000 -0.2389
  329ALA     CA 1356   6.036  -1.129   1.727 -0.0995 -0.0248 -0.3322
  329ALA     HA 1357   5.982  -1.164   1.639 -1.5827 -0.2742  0.6475
  329ALA     CB 1358   6.187  -1.135   1.711 -0.0868 -0.0992 -0.1835
  329ALA    HB1 1359   6.210  -1.240   1.729 -0.0091 -0.0038  0.2809
  329ALA    HB2 1360   6.206  -1.099   1.609 -0.1431  1.4948  0.3341
  329ALA    HB3 1361   6.244  -1.073   1.781 -0.7023 -2.8003  2.9746
  329ALA      C 1362   5.991  -1.234   1.827  0.7431 -0.3526 -0.2971
  329ALA      O 1363   5.938  -1.334   1.779  0.0074 -0.0011 -0.2192
  330ALA      N 1364   6.005  -1.224   1.960  0.2442  0.2707 -0.2892
  330ALA      H 1365   6.061  -1.151   2.000 -0.1227  0.2132  0.3522
  330ALA     CA 1366   5.948  -1.316   2.056  0.6108 -0.0499 -0.3776
  330ALA     HA 1367   5.993  -1.413   2.033  0.4868 -0.1974 -0.0183
  330ALA     CB 1368   5.983  -1.284   2.201 -0.1537  0.0360 -0.2092
  330ALA    HB1 1369   5.939  -1.355   2.272 -1.4796  1.1125  0.0895
  330ALA    HB2 1370   6.091  -1.276   2.213 -0.1448 -0.6342  0.2674
  330ALA    HB3 1371   5.946  -1.184   2.223  2.3877  1.1227 -0.5430
  330ALA      C 1372   5.797  -1.328   2.039  0.5292  0.2460  0.1106
  330ALA      O 1373   5.742  -1.434   2.065 -0.3373  0.5536 -0.4215
  331SER      N 1374   5.716  -1.225   2.009  0.1754 -0.1678 -0.3800
  331SER      H 1375   5.757  -1.134   1.998  2.3206 -0.8150  1.3976
  331SER     CA 1376   5.574  -1.246   1.991  0.0885 -0.1270  0.2213
  331SER     HA 1377   5.538  -1.294   2.081  0.7635  0.2521  0.7041
  331SER     CB 1378   5.508  -1.110   1.969  0.4221  0.0087  0.0572
  331SER    HB1 1379   5.404  -1.130   1.943  0.4775 -0.2101  0.0044
  331SER    HB2 1380   5.549  -1.059   1.881 -0.6710  1.1378  0.1761
  331SER     OG 1381   5.521  -1.026   2.081  0.2269 -0.4151  0.3998
  331SER     HG 1382   5.454  -1.046   2.146 -0.0545 -0.2691  0.1539
  331SER      C 1383   5.530  -1.330   1.872  0.0535 -0.2229  0.3027
  331SER      O 1384   5.449  -1.419   1.895  0.0071 -0.1746  0.3275
  332ILE      N 1385   5.598  -1.318   1.758  0.1352 -0.2418  0.3497
  332ILE      H 1386   5.675  -1.252   1.761  1.0289 -1.2372  0.2747
  332ILE     CA 1387   5.587  -1.401   1.640  0.5174  0.1090  0.0611
  332ILE     HA 1388   5.483  -1.393   1.609 -0.4954 -0.1397  3.0813
  332ILE     CB 1389   5.687  -1.364   1.531  0.2933  0.2339 -0.1024
  332ILE     HB 1390   5.788  -1.367   1.572 -0.2241 -1.5355  1.1612
  332ILE    CG2 1391   5.683  -1.459   1.412  0.1315  0.2914 -0.1423
  332ILE   HG21 1392   5.752  -1.422   1.336 -0.4572  1.2098 -0.2536
  332ILE   HG22 1393   5.724  -1.555   1.441 -0.7135 -0.4140 -1.2001
  332ILE   HG23 1394   5.585  -1.469   1.364  0.2341 -0.6101 -0.1717
  332ILE    CG1 1395   5.652  -1.224   1.482 -0.0409  0.1496 -0.1055
  332ILE   HG11 1396   5.640  -1.150   1.562  1.8202  0.4461 -0.0709
  332ILE   HG12 1397   5.559  -1.231   1.425 -0.0940  0.1579 -0.0208
  332ILE     CD 1398   5.745  -1.151   1.386  0.1092  0.0826 -0.0105
  332ILE    HD1 1399   5.848  -1.141   1.420  0.0029  0.1442  0.3010
  332ILE    HD2 1400   5.756  -1.204   1.292 -0.7747  0.4040 -0.2966
  332ILE    HD3 1401   5.700  -1.055   1.364  0.2106 -0.4375 -2.8464
  332ILE      C 1402   5.599  -1.545   1.689 -0.3647  0.0605  0.1447
  332ILE      O 1403   5.524  -1.634   1.648  0.2814 -0.1829 -0.5153
  333ILE      N 1404   5.708  -1.574   1.760 -0.3563 -0.1997  0.0281
  333ILE      H 1405   5.771  -1.497   1.776 -0.9213  0.8249 -2.2446
  333ILE     CA 1406   5.747  -1.701   1.818  0.8300  0.1120 -0.0566
  333ILE     HA 1407   5.741  -1.769   1.732 -0.4384 -0.0994  0.1760
  333ILE     CB 1408   5.886  -1.684   1.877  0.6710  0.1363  0.3109
  333ILE     HB 1409   5.887  -1.589   1.930 -1.7899 -0.2872  1.2391
  333ILE    CG2 1410   5.916  -1.792   1.981 -0.0392  0.0582  0.4440
  333ILE   HG21 1411   5.852  -1.776   2.068 -1.2468 -0.6993 -0.2842
  333ILE   HG22 1412   5.872  -1.883   1.942 -2.5593  0.8664  1.2554
  333ILE   HG23 1413   6.022  -1.790   2.009  0.4353 -1.7979 -1.0737
  333ILE    CG1 1414   5.997  -1.686   1.773  0.1717  0.6176 -0.2363
  333ILE   HG11 1415   5.977  -1.625   1.685 -0.0588 -1.5911 -1.7692
  333ILE   HG12 1416   6.001  -1.790   1.742 -2.5339 -0.1535  1.6971
  333ILE     CD 1417   6.134  -1.637   1.821 -0.0016  0.4720  0.4087
  333ILE    HD1 1418   6.196  -1.617   1.735 -1.4460  2.3218 -0.2664
  333ILE    HD2 1419   6.123  -1.542   1.873  1.1484  0.3067  0.9758
  333ILE    HD3 1420   6.181  -1.716   1.881 -0.9456 -1.1861 -0.9541
  333ILE      C 1421   5.650  -1.757   1.921  0.2450  0.3649 -0.4564
  333ILE      O 1422   5.605  -1.871   1.917  0.2630  0.3323  0.0994
  334GLY      N 1423   5.599  -1.674   2.013 -0.0932 -0.0215 -0.2914
  334GLY      H 1424   5.636  -1.581   2.020 -2.8470  1.1256  0.2115
  334GLY     CA 1425   5.490  -1.700   2.105  0.1830 -0.1889 -0.0079
  334GLY    HA1 1426   5.456  -1.602   2.138  2.4848  0.9922 -0.9047
  334GLY    HA2 1427   5.515  -1.768   2.186 -2.1865  2.9964  3.7031
  334GLY      C 1428   5.365  -1.757   2.039  0.3310 -0.4113 -0.0956
  334GLY      O 1429   5.316  -1.866   2.067 -0.3392 -0.1598 -0.2694
  335ILE      N 1430   5.323  -1.694   1.929 -0.1219 -0.0589  0.2756
  335ILE      H 1431   5.380  -1.612   1.915  1.1152 -0.5592  1.9722
  335ILE     CA 1432   5.207  -1.734   1.853  0.3473 -0.3773 -0.2751
  335ILE     HA 1433   5.135  -1.734   1.934  1.1976 -1.5713  0.5082
  335ILE     CB 1434   5.169  -1.624   1.754  0.2859 -0.1513 -0.0015
  335ILE     HB 1435   5.260  -1.594   1.702  1.1757 -2.2239  0.2749
  335ILE    CG2 1436   5.072  -1.675   1.647  0.1054  0.1295  0.0269
  335ILE   HG21 1437   5.015  -1.594   1.602 -0.4562  0.5420  1.4078
  335ILE   HG22 1438   5.129  -1.721   1.567  1.8690  0.2360  1.1493
  335ILE   HG23 1439   5.002  -1.751   1.683  1.5043 -2.0862 -1.6705
  335ILE    CG1 1440   5.105  -1.503   1.821 -0.1221 -0.0012 -0.6457
  335ILE   HG11 1441   5.169  -1.480   1.907 -0.3197  0.8304 -0.7101
  335ILE   HG12 1442   5.005  -1.525   1.858 -0.5655  1.0351 -1.2007
  335ILE     CD 1443   5.092  -1.384   1.727 -0.2951 -0.4112 -1.1490
  335ILE    HD1 1444   5.046  -1.307   1.790  1.2405 -0.9449  0.7425
  335ILE    HD2 1445   5.189  -1.357   1.684 -0.7457  2.5537 -0.5351
  335ILE    HD3 1446   5.028  -1.403   1.642 -0.5637 -0.5289 -0.9196
  335ILE      C 1447   5.228  -1.871   1.789 -0.2306 -0.2852 -0.6645
  335ILE      O 1448   5.138  -1.954   1.796 -0.8482  0.3407 -0.9577
  336LEU      N 1449   5.350  -1.890   1.740  0.0480  0.1032 -0.1333
  336LEU      H 1450   5.418  -1.817   1.753  1.0941 -0.7683 -0.5242
  336LEU     CA 1451   5.391  -2.017   1.683  0.1718  0.0599  0.0499
  336LEU     HA 1452   5.319  -2.042   1.605 -0.8263  0.3305  0.8602
  336LEU     CB 1453   5.530  -1.995   1.624 -0.0240  0.8269 -0.1382
  336LEU    HB1 1454   5.609  -1.957   1.688  0.8875  1.4991 -1.6240
  336LEU    HB2 1455   5.517  -1.906   1.563  0.9501 -0.0870 -1.7510
  336LEU     CG 1456   5.579  -2.107   1.532 -0.3257  0.4647  0.1371
  336LEU     HG 1457   5.590  -2.190   1.602 -0.4255  0.4326  0.1142
  336LEU    CD1 1458   5.487  -2.143   1.416  0.2204  0.0746 -0.1738
  336LEU   HD11 1459   5.538  -2.197   1.336 -1.2409  0.8462 -1.6860
  336LEU   HD12 1460   5.402  -2.197   1.455  0.3559 -0.4560 -0.5918
  336LEU   HD13 1461   5.452  -2.054   1.363 -3.0839 -0.4800  0.8660
  336LEU    CD2 1462   5.720  -2.073   1.486 -0.2711  0.2096  0.1133
  336LEU   HD21 1463   5.793  -2.055   1.565  0.1513 -2.1153  0.3235
  336LEU   HD22 1464   5.760  -2.142   1.412  0.7679 -0.6341  1.4111
  336LEU   HD23 1465   5.716  -1.974   1.439  1.8134  0.5605  0.5663
  336LEU      C 1466   5.379  -2.129   1.786  0.0511  0.0442  0.0192
  336LEU      O 1467   5.332  -2.238   1.753 -0.0999  0.0484  0.2168
  337HIS      N 1468   5.406  -2.097   1.913  0.0900 -0.2781  0.0919
  337HIS      H 1469   5.428  -2.002   1.939 -1.9113  0.3791 -0.4253
  337HIS     CA 1470   5.411  -2.198   2.016  0.5688 -0.3969 -0.0443
  337HIS     HA 1471   5.464  -2.288   1.986  1.4211 -0.2277  0.9017
  337HIS     CB 1472   5.478  -2.142   2.142 -0.2293 -0.0129  0.2212
  337HIS    HB1 1473   5.402  -2.105   2.210 -0.7435  2.6258 -1.6551
  337HIS    HB2 1474   5.541  -2.058   2.112 -0.2253 -0.6343 -1.6658
  337HIS     CG 1475   5.571  -2.241   2.207 -0.3073 -0.3333 -0.1431
  337HIS    ND1 1476   5.676  -2.206   2.292 -0.3163 -0.0724 -0.2372
  337HIS    CE1 1477   5.716  -2.318   2.352 -0.5592  0.0336  0.1284
  337HIS    HE1 1478   5.800  -2.330   2.419 -0.1410  1.3635 -0.1262
  337HIS    NE2 1479   5.633  -2.418   2.317 -0.0996 -0.4076  0.2808
  337HIS    HE2 1480   5.643  -2.511   2.355 -1.4902 -0.1522  1.3400
  337HIS    CD2 1481   5.542  -2.374   2.224  0.1142 -0.4016  0.0731
  337HIS    HD2 1482   5.460  -2.429   2.180 -0.2145 -1.5806  2.0582
  337HIS      C 1483   5.271  -2.255   2.037  0.2860  0.0177 -0.7749
  337HIS      O 1484   5.264  -2.378   2.043  0.1821  0.0810  0.6429
  338LEU      N 1485   5.169  -2.174   2.062  0.3143 -0.1577 -0.0564
  338LEU      H 1486   5.184  -2.074   2.055 -2.9677  0.6369  1.8469
  338LEU     CA 1487   5.032  -2.220   2.070  0.2535 -0.0540 -0.4362
  338LEU     HA 1488   5.025  -2.296   2.148 -0.4536  0.3830 -0.0588
  338LEU     CB 1489   4.941  -2.099   2.095 -0.2692 -0.4840 -0.2320
  338LEU    HB1 1490   4.950  -2.025   2.016  2.5079 -0.9024 -0.4117
  338LEU    HB2 1491   4.981  -2.052   2.185  1.1451  1.9034 -1.9954
  338LEU     CG 1492   4.799  -2.144   2.128 -0.2415 -0.5194 -0.1577
  338LEU     HG 1493   4.756  -2.190   2.039  1.4731  0.1069 -1.3743
  338LEU    CD1 1494   4.787  -2.227   2.255  0.4288  0.5788  0.6422
  338LEU   HD11 1495   4.686  -2.245   2.291  1.1487 -1.2125  1.9279
  338LEU   HD12 1496   4.830  -2.327   2.246 -1.6509 -0.2506 -0.7813
  338LEU   HD13 1497   4.840  -2.178   2.337  0.9015  1.2820 -0.0746
  338LEU    CD2 1498   4.714  -2.017   2.141  0.1269 -0.2660 -0.2034
  338LEU   HD21 1499   4.606  -2.022   2.135 -0.1201  1.2350  1.8318
  338LEU   HD22 1500   4.724  -1.967   2.238  1.0514  0.8421 -0.8500
  338LEU   HD23 1501   4.739  -1.956   2.055  0.7887 -0.5179 -0.1992
  338LEU      C 1502   4.985  -2.292   1.945  0.0878 -0.4772 -0.1351
  338LEU      O 1503   4.923  -2.397   1.955  0.4128 -0.6937 -0.3738
  339ILE      N 1504   5.017  -2.248   1.823 -0.1632  0.0364 -0.0170
  339ILE      H 1505   5.078  -2.167   1.819  2.5666 -1.8996  0.0832
  339ILE     CA 1506   4.981  -2.311   1.698  0.1727 -0.2134  0.0146
  339ILE     HA 1507   4.876  -2.338   1.698 -0.1422  0.8752 -1.2604
  339ILE     CB 1508   5.015  -2.219   1.581 -0.6965 -0.2773 -0.2946
  339ILE     HB 1509   5.116  -2.179   1.594  0.3202 -2.5928 -0.5999
  339ILE    CG2 1510   5.019  -2.297   1.450 -0.4953 -0.4169 -0.2065
  339ILE   HG21 1511   5.024  -2.228   1.365  0.0585 -1.2252 -0.8480
  339ILE   HG22 1512   5.105  -2.364   1.444 -1.0753 -1.1715 -0.2011
  339ILE   HG23 1513   4.935  -2.365   1.446 -2.2869  1.6631  0.1723
  339ILE    CG1 1514   4.919  -2.101   1.567 -0.3245  0.0248 -0.3296
  339ILE   HG11 1515   4.912  -2.053   1.664 -0.3171  0.4757 -0.5525
  339ILE   HG12 1516   4.818  -2.127   1.536 -0.3100 -1.5655  0.8205
  339ILE     CD 1517   4.960  -1.994   1.466 -0.1752 -0.2625 -0.5753
  339ILE    HD1 1518   5.052  -1.948   1.501 -0.3039 -1.1554  1.0817
  339ILE    HD2 1519   4.975  -2.018   1.361 -0.5470 -0.4374 -0.5911
  339ILE    HD3 1520   4.890  -1.911   1.460  1.7717  1.4136 -1.3028
  339ILE      C 1521   5.046  -2.449   1.690 -0.0745 -0.3616  0.5526
  339ILE      O 1522   4.977  -2.548   1.663 -0.2017 -0.0277 -0.3655
  340LEU      N 1523   5.174  -2.461   1.725 -0.0644 -0.2171  0.5679
  340LEU      H 1524   5.229  -2.382   1.755  0.8127 -0.8766  0.7422
  340LEU     CA 1525   5.248  -2.586   1.724 -0.2780 -0.3441 -0.4542
  340LEU     HA 1526   5.220  -2.634   1.630 -0.9445 -0.8323 -0.0183
  340LEU     CB 1527   5.398  -2.572   1.747 -0.4777  0.9981  0.1277
  340LEU    HB1 1528   5.432  -2.674   1.767  2.1023  2.0783  1.7004
  340LEU    HB2 1529   5.411  -2.514   1.838  1.7358 -0.0252  0.5266
  340LEU     CG 1530   5.474  -2.504   1.633  0.3708 -0.4645 -0.2064
  340LEU     HG 1531   5.430  -2.407   1.608  0.1858 -0.5113 -0.0734
  340LEU    CD1 1532   5.615  -2.469   1.678  0.1786 -0.1138  0.1302
  340LEU   HD11 1533   5.660  -2.395   1.613 -0.2709  0.5949  0.6058
  340LEU   HD12 1534   5.599  -2.433   1.780 -1.1921 -2.2094  0.7318
  340LEU   HD13 1535   5.670  -2.560   1.703 -0.5167 -0.7368 -0.5535
  340LEU    CD2 1536   5.474  -2.597   1.513  0.9704 -0.9162  0.1386
  340LEU   HD21 1537   5.532  -2.555   1.430  2.4133  0.3862  1.7451
  340LEU   HD22 1538   5.518  -2.694   1.535  1.9995 -0.5860 -0.4058
  340LEU   HD23 1539   5.371  -2.611   1.478  2.1853 -2.7680 -3.2475
  340LEU      C 1540   5.190  -2.682   1.828  0.3671 -0.1239  0.1185
  340LEU      O 1541   5.178  -2.803   1.806  0.0323 -0.0281 -0.2404
  341TRP      N 1542   5.162  -2.635   1.949  0.1247  0.1489 -0.0434
  341TRP      H 1543   5.200  -2.544   1.972 -0.9890  0.5498  0.2797
  341TRP     CA 1544   5.115  -2.709   2.064 -0.0956  0.0555 -0.1938
  341TRP     HA 1545   5.184  -2.791   2.085 -1.6837 -1.1361  0.6368
  341TRP     CB 1546   5.098  -2.620   2.186 -0.2893 -0.0467 -0.1455
  341TRP    HB1 1547   5.019  -2.547   2.167 -0.2645  0.1847  0.6124
  341TRP    HB2 1548   5.194  -2.571   2.199 -0.3803  0.5047 -1.3588
  341TRP     CG 1549   5.061  -2.688   2.314 -0.0202  0.4335  0.1887
  341TRP    CD1 1550   5.151  -2.762   2.382 -0.2534 -0.1320 -0.1106
  341TRP    HD1 1551   5.254  -2.781   2.353  0.1702  0.9598  0.6071
  341TRP    NE1 1552   5.091  -2.819   2.492  0.2261  0.4758  0.4811
  341TRP    HE1 1553   5.116  -2.910   2.529 -1.1060 -1.2296 -2.4153
  341TRP    CE2 1554   4.960  -2.774   2.501 -0.0096 -0.0969  0.0063
  341TRP    CZ2 1555   4.858  -2.801   2.593 -0.1405  0.2846 -0.0281
  341TRP    HZ2 1556   4.869  -2.885   2.659  1.7669 -0.2605 -0.9734
  341TRP    CH2 1557   4.731  -2.745   2.575 -0.2208  0.0942 -0.0569
  341TRP    HH2 1558   4.650  -2.771   2.642  0.9652 -0.1382  1.3370
  341TRP    CZ3 1559   4.712  -2.643   2.481 -0.1348 -0.4928 -0.7211
  341TRP    HZ3 1560   4.618  -2.591   2.471  0.5591  1.6794  2.4510
  341TRP    CE3 1561   4.819  -2.611   2.396  0.0312  0.2015 -0.2607
  341TRP    HE3 1562   4.799  -2.551   2.309 -1.2420  0.5049  0.2166
  341TRP    CD2 1563   4.942  -2.679   2.398  0.0386  0.2251  0.2941
  341TRP      C 1564   4.978  -2.771   2.036 -0.1055  0.0378 -0.1066
  341TRP      O 1565   4.959  -2.890   2.061 -0.3591  0.0449 -0.2629
  342ILE      N 1566   4.886  -2.695   1.977  0.3739 -0.0477 -0.9839
  342ILE      H 1567   4.897  -2.595   1.968 -0.1669  0.0963 -0.1371
  342ILE     CA 1568   4.763  -2.749   1.925  0.1117 -0.1606 -0.2539
  342ILE     HA 1569   4.709  -2.797   2.007 -0.1715 -0.7120 -0.7511
  342ILE     CB 1570   4.671  -2.634   1.885  0.3152  0.0926  0.0157
  342ILE     HB 1571   4.721  -2.563   1.819 -2.2478  2.3000  0.2752
  342ILE    CG2 1572   4.541  -2.672   1.816  0.5323 -0.3408 -0.1567
  342ILE   HG21 1573   4.479  -2.586   1.790  1.3433 -0.0228 -1.0825
  342ILE   HG22 1574   4.569  -2.715   1.720  0.3757  1.3592 -1.0063
  342ILE   HG23 1575   4.486  -2.745   1.875  0.2803 -0.2201 -0.2383
  342ILE    CG1 1576   4.633  -2.560   2.013 -0.2292 -0.4332  0.1607
  342ILE   HG11 1577   4.723  -2.520   2.060 -0.4443  0.9529 -0.5625
  342ILE   HG12 1578   4.599  -2.621   2.097 -0.3420  0.4139  0.7427
  342ILE     CD 1579   4.543  -2.439   1.991  0.1207 -0.1878  0.0666
  342ILE    HD1 1580   4.557  -2.375   2.079  1.2489 -1.9582  1.2367
  342ILE    HD2 1581   4.565  -2.388   1.898 -0.5399  1.7906  0.9409
  342ILE    HD3 1582   4.440  -2.476   1.987  0.3888 -0.8136 -2.2058
  342ILE      C 1583   4.790  -2.856   1.820  0.8748 -0.2789  0.0636
  342ILE      O 1584   4.722  -2.958   1.831  0.6541 -0.1940 -0.4889
  343LEU      N 1585   4.873  -2.829   1.719  0.2924  0.3855 -0.2360
  343LEU      H 1586   4.923  -2.743   1.704 -1.0396  1.3224  0.4624
  343LEU     CA 1587   4.904  -2.929   1.619 -0.2954 -0.2745  0.2313
  343LEU     HA 1588   4.816  -2.964   1.566 -0.5961 -0.9492  1.1601
  343LEU     CB 1589   4.986  -2.869   1.504 -0.5300 -0.3120  0.0454
  343LEU    HB1 1590   5.030  -2.949   1.445  2.6538  0.1489  1.5874
  343LEU    HB2 1591   5.069  -2.819   1.554 -0.2589 -1.4581  0.7878
  343LEU     CG 1592   4.922  -2.771   1.407 -0.0003  0.0582  0.0681
  343LEU     HG 1593   4.885  -2.682   1.459 -0.6668 -0.4922  0.5715
  343LEU    CD1 1594   5.028  -2.728   1.306 -0.3086  0.7165  0.0161
  343LEU   HD11 1595   4.990  -2.663   1.227  1.4431  0.8299 -0.7760
  343LEU   HD12 1596   5.107  -2.675   1.360 -0.3596  0.8453 -0.0348
  343LEU   HD13 1597   5.063  -2.820   1.260 -0.7120  0.3410  0.4440
  343LEU    CD2 1598   4.809  -2.825   1.320  0.2761  0.4353 -0.5319
  343LEU   HD21 1599   4.772  -2.756   1.245 -1.5279 -0.1943 -0.2870
  343LEU   HD22 1600   4.853  -2.905   1.259 -2.2887 -0.4060 -1.4254
  343LEU   HD23 1601   4.722  -2.858   1.376  0.6777  0.5054  0.1390
  343LEU      C 1602   4.974  -3.052   1.675 -0.4334 -0.2962  0.3549
  343LEU      O 1603   4.957  -3.158   1.616 -0.2067 -0.1429  0.0123
  344ASP      N 1604   5.037  -3.041   1.793 -0.2692  0.3777  0.2081
  344ASP      H 1605   5.053  -2.950   1.833 -0.7985 -0.2612  1.9415
  344ASP     CA 1606   5.099  -3.156   1.855 -0.1788 -0.0707 -0.6919
  344ASP     HA 1607   5.129  -3.230   1.781  1.2097 -0.3643  0.1324
  344ASP     CB 1608   5.221  -3.113   1.935  0.5032 -1.2359 -1.0732
  344ASP    HB1 1609   5.195  -3.064   2.030 -0.8597 -2.6679 -0.6724
  344ASP    HB2 1610   5.286  -3.049   1.876  0.1523  1.6621  1.4126
  344ASP     CG 1611   5.308  -3.231   1.977  0.3748 -0.7321  0.7179
  344ASP    OD1 1612   5.379  -3.219   2.079  0.3754  0.4162  0.6007
  344ASP    OD2 1613   5.312  -3.336   1.909  0.1256 -0.3108  0.0375
  344ASP      C 1614   5.001  -3.234   1.943  1.0374  0.3372  1.0732
  344ASP      O 1615   5.020  -3.352   1.972 -0.4751 -0.0846  0.4184
  345ARG      N 1616   4.883  -3.180   1.976  0.6054 -0.1038  0.2732
  345ARG      H 1617   4.855  -3.093   1.933  0.1101 -0.2748  0.2435
  345ARG     CA 1618   4.790  -3.219   2.080  0.3076  0.2713  0.1477
  345ARG     HA 1619   4.833  -3.304   2.133 -2.7822 -0.9872  0.8633
  345ARG     CB 1620   4.778  -3.102   2.178 -0.1323  0.1071  0.2918
  345ARG    HB1 1621   4.749  -3.015   2.120 -0.3884 -0.2523 -0.1268
  345ARG    HB2 1622   4.876  -3.078   2.218 -0.9540  1.9954  1.2831
  345ARG     CG 1623   4.676  -3.130   2.288 -0.2825 -0.6387 -0.0270
  345ARG    HG1 1624   4.576  -3.145   2.248 -0.1497  0.3442 -0.7865
  345ARG    HG2 1625   4.659  -3.047   2.356 -1.4414 -0.1200 -0.9111
  345ARG     CD 1626   4.718  -3.250   2.372  0.5572 -0.0402  0.4330
  345ARG    HD1 1627   4.809  -3.213   2.417  0.6306  2.5342 -1.5683
  345ARG    HD2 1628   4.733  -3.343   2.316  1.4034  0.0244  0.5506
  345ARG     NE 1629   4.623  -3.279   2.480 -0.5134 -0.3188 -0.5532
  345ARG     HE 1630   4.633  -3.219   2.561  2.9860 -0.2055 -0.8949
  345ARG     CZ 1631   4.513  -3.354   2.464 -0.3436 -0.7056  0.0398
  345ARG    NH1 1632   4.486  -3.428   2.356  0.6869 -0.9849 -0.0373
  345ARG   HH11 1633   4.546  -3.421   2.275  1.7368 -0.8330  0.7374
  345ARG   HH12 1634   4.402  -3.484   2.360 -0.7884  1.0592 -0.6978
  345ARG    NH2 1635   4.428  -3.350   2.567 -1.2011  0.5618 -0.6932
  345ARG   HH21 1636   4.438  -3.288   2.645 -0.1727 -2.1638  1.4919
  345ARG   HH22 1637   4.342  -3.403   2.558 -0.9484 -0.0799  0.5318
  345ARG      C 1638   4.656  -3.272   2.031  0.3988  0.0542  0.1366
  345ARG      O 1639   4.596  -3.351   2.104  0.3251 -0.3460 -0.3492
  346LEU      N 1640   4.617  -3.229   1.912  0.2743  0.1606  0.2165
  346LEU      H 1641   4.688  -3.174   1.865  1.5770  0.9829  2.9378
  346LEU     CA 1642   4.487  -3.259   1.854  0.4502 -0.2136  0.0093
  346LEU     HA 1643   4.428  -3.254   1.946  2.0523  1.9547  1.0035
  346LEU     CB 1644   4.446  -3.155   1.750 -0.2486 -0.0467  0.4447
  346LEU    HB1 1645   4.371  -3.190   1.680  1.3961  2.1007 -2.6507
  346LEU    HB2 1646   4.522  -3.144   1.673 -1.2602  0.0844 -0.5488
  346LEU     CG 1647   4.399  -3.022   1.811  0.3487  0.1866  0.4055
  346LEU     HG 1648   4.474  -2.969   1.869  1.5825  0.5883 -1.4368
  346LEU    CD1 1649   4.358  -2.926   1.700 -0.1448 -0.1582  0.2879
  346LEU   HD11 1650   4.326  -2.836   1.751 -1.0057 -0.9566  1.2103
  346LEU   HD12 1651   4.447  -2.907   1.640  0.4915  1.0826  1.5792
  346LEU   HD13 1652   4.274  -2.965   1.642 -0.6103  0.1879  0.7165
  346LEU    CD2 1653   4.282  -3.025   1.908  0.4862 -0.5009  0.5541
  346LEU   HD21 1654   4.290  -3.101   1.987 -0.5395 -0.7626  0.4152
  346LEU   HD22 1655   4.264  -2.926   1.948 -1.2965  0.4179 -2.2847
  346LEU   HD23 1656   4.194  -3.045   1.848 -0.2732  0.3288  1.3583
  346LEU      C 1657   4.481  -3.397   1.792  0.4167 -0.0156 -0.4299
  346LEU      O 1658   4.586  -3.446   1.748  0.4674  0.1665 -0.5117
  346NME      N 1659   4.360  -3.451   1.778  0.2695  0.1729  0.0914
  346NME      H 1660   4.359  -3.532   1.718 -0.6187 -0.2277  0.6332
  346NME    CH3 1661   4.228  -3.406   1.818  0.1761 -0.2860  0.3068
  346NME   HH31 1662   4.154  -3.483   1.796 -2.9029  2.4545  0.3422
  346NME   HH32 1663   4.233  -3.382   1.924  1.5307  1.0393 -0.0166
  346NME   HH33 1664   4.195  -3.318   1.762 -0.1136  0.4708  1.6299
  455RIM     CA 1665   5.575   6.341   2.500 -0.2029  0.0858 -0.2388
  455RIM    HA1 1666   5.568   6.436   2.447  0.2353  0.7628  0.8754
  455RIM    HA2 1667   5.478   6.328   2.548  0.3146 -0.3690  0.7161
  455RIM    HA3 1668   5.654   6.360   2.573  0.9530 -0.0699 -1.4079
  455RIM     CB 1669   5.599   6.227   2.401 -0.5360 -0.0048 -0.2156
  455RIM     HB 1670   5.522   6.230   2.324 -0.6238  0.9961 -0.1037
  455RIM     NC 1671   5.733   6.239   2.341 -0.2038  0.1929  0.5494
  455RIM    HC1 1672   5.761   6.335   2.325 -0.0767  0.5492  2.6153
  455RIM    HC2 1673   5.806   6.214   2.406 -0.3500 -2.0455 -0.0516
  455RIM    HC3 1674   5.744   6.195   2.251 -0.3332  1.8008 -0.2793
  455RIM     CD 1675   5.574   6.095   2.473 -0.0720 -0.0638 -0.1631
  455RIM    CE1 1676   5.668   5.983   2.427 -0.1232 -0.1502 -0.0562
  455RIM   HE11 1677   5.656   5.971   2.320 -2.8861  0.5540  0.0839
  455RIM   HE12 1678   5.769   6.012   2.456 -1.0205  1.2318  1.9737
  455RIM    CE2 1679   5.592   6.095   2.625  0.3059  0.0835 -0.2060
  455RIM   HE21 1680   5.693   6.125   2.651  0.6191 -1.1337  0.0487
  455RIM   HE22 1681   5.524   6.167   2.670 -1.7583 -2.8303  1.6677
  455RIM    CE3 1682   5.427   6.061   2.456 -0.0829 -0.1230  0.0448
  455RIM   HE31 1683   5.403   6.049   2.350  0.8632 -1.7765 -0.0178
  455RIM   HE32 1684   5.363   6.139   2.497  2.9045  3.0150 -0.8441
  455RIM    CF1 1685   5.627   5.847   2.482 -0.1210 -0.0078  0.3064
  455RIM    HF1 1686   5.697   5.772   2.443  2.1344  1.2454  1.7627
  455RIM    CF2 1687   5.563   5.961   2.691 -0.2627  0.1535 -0.3061
  455RIM    HF2 1688   5.578   5.973   2.798 -0.0355 -1.5888 -0.1012
  455RIM    CF3 1689   5.397   5.923   2.514  0.0785 -0.1480  0.0691
  455RIM    HF3 1690   5.289   5.904   2.508 -0.4364  2.1249  1.1056
  455RIM    CG1 1691   5.654   5.854   2.632  0.8184  0.8294  0.1088
  455RIM   HG11 1692   5.629   5.760   2.681  0.7344  0.4707 -0.6001
  455RIM   HG12 1693   5.760   5.871   2.651  0.4480  3.6108  0.0248
  455RIM    CG2 1694   5.417   5.924   2.665 -0.2220 -0.3227  0.1121
  455RIM   HG21 1695   5.396   5.824   2.701  0.0185 -0.2028  0.5960
  455RIM   HG22 1696   5.353   5.999   2.713  0.7614 -0.3400  1.5075
  455RIM    CG3 1697   5.482   5.814   2.449 -0.0135 -0.1673 -0.0182
  455RIM   HG31 1698   5.449   5.716   2.483 -0.9752  0.3400  0.5714
  455RIM   HG32 1699   5.471   5.821   2.341 -1.3232  0.0636  0.1133
  456SOL     OW 1700   6.034   6.778   2.660 -0.4202 -0.1438 -0.2125
  456SOL    HW1 1701   6.093   6.712   2.697  0.1563  0.9102  0.8344
  456SOL    HW2 1702   6.034   6.849   2.725  0.1350  1.5444 -1.9558
  457SOL     OW 1703   5.639   7.002   2.438 -0.2126  0.1882  0.5268
  457SOL    HW1 1704   5.630   7.097   2.430 -0.4324  0.1286  0.0843
  457SOL    HW2 1705   5.728   6.984   2.407 -1.3735 -0.1607 -3.0674
  458SOL     OW 1706   5.651   4.281   2.589  0.4783  0.1692  0.1472
  458SOL    HW1 1707   5.614   4.214   2.532 -1.2874  1.5820 -0.4468
  458SOL    HW2 1708   5.707   4.334   2.532 -0.4076  0.9130 -0.0463
  459SOL     OW 1709   4.768   2.188   4.129  0.2988  0.2629 -0.3629
  459SOL    HW1 1710   4.764   2.110   4.184 -0.4263  0.2615 -0.4076
  459SOL    HW2 1711   4.844   2.236   4.161  0.1790  0.0135  0.3136
  460SOL     OW 1712   5.362   4.289   2.530  0.6430 -0.1480  0.1297
  460SOL    HW1 1713   5.322   4.249   2.453  0.2245 -0.4829  0.5193
  460SOL    HW2 1714   5.336   4.234   2.603 -0.2543  1.0194  0.7347
  461SOL     OW 1715   5.033   2.659   1.771 -0.0628  0.3697  0.1054
  461SOL    HW1 1716   5.053   2.570   1.743  2.9873  0.6804  0.8669
  461SOL    HW2 1717   5.019   2.708   1.690  0.7084 -0.3190 -0.4532
  462SOL     OW 1718   5.439   4.985   2.692  0.2298  0.1210  0.0334
  462SOL    HW1 1719   5.368   5.032   2.735  0.4764  0.9227 -0.4316
  462SOL    HW2 1720   5.483   5.050   2.638 -0.8602 -1.1119 -2.4761
  463SOL     OW 1721   5.788   5.367   2.297  0.1956 -0.3030 -0.4729
  463SOL    HW1 1722   5.786   5.279   2.260  0.0962 -0.4502 -0.1215
  463SOL    HW2 1723   5.874   5.373   2.339 -0.2336 -0.6456  0.4848
  464SOL     OW 1724   6.270   0.465   4.750 -0.4342 -0.2227  0.0742
  464SOL    HW1 1725   6.328   0.415   4.693 -0.8220 -0.8402  0.2193
  464SOL    HW2 1726   6.261   0.550   4.707  0.2489 -0.2580 -0.1567
  465SOL     OW 1727   5.404   4.517   2.667  0.1863 -0.0121 -0.1051
  465SOL    HW1 1728   5.387   4.571   2.590 -2.5457 -0.2931  0.1853
  465SOL    HW2 1729   5.391   4.427   2.636  2.3423 -0.4091 -0.0271
  466SOL     OW 1730   5.618   5.787   3.697  0.2203  0.4366  0.0700
  466SOL    HW1 1731   5.682   5.858   3.693 -1.0184  1.5486 -1.0705
  466SOL    HW2 1732   5.582   5.782   3.608 -0.3631 -1.0283  0.3553
  467SOL     OW 1733   5.786   4.243   2.351  1.0065  0.2671 -0.3631
  467SOL    HW1 1734   5.824   4.179   2.411  2.1224 -0.0439 -1.3700
  467SOL    HW2 1735   5.854   4.259   2.286 -0.2982  0.2895 -1.8022
  468SOL     OW 1736   4.769   6.741   2.529 -0.7055  0.1427  0.2469
  468SOL    HW1 1737   4.674   6.752   2.538 -0.7132 -0.2648  0.6927
  468SOL    HW2 1738   4.806   6.803   2.593 -0.6873 -0.2719  0.6376
  469SOL     OW 1739   4.006   4.515   2.875 -0.1587  0.7623 -0.1572
  469SOL    HW1 1740   3.999   4.484   2.965 -0.3125  0.6813 -0.1947
  469SOL    HW2 1741   4.097   4.539   2.864 -0.2702  1.3621  0.2105
  470SOL     OW 1742   0.132   4.462   1.743 -0.4341  0.4494 -0.0974
  470SOL    HW1 1743   0.039   4.449   1.728 -0.3067  1.0297 -1.5949
  470SOL    HW2 1744   0.149   4.424   1.829 -1.9953  0.1180  0.0788
  471SOL     OW 1745   5.109   4.287   2.722 -0.1044 -0.1394 -0.0473
  471SOL    HW1 1746   5.026   4.245   2.697  0.5655 -0.2996 -2.1435
  471SOL    HW2 1747   5.171   4.215   2.732  0.0959  0.0716  0.2491
  472SOL     OW 1748   5.694   2.603   0.903 -0.3773 -0.4809 -0.1939
  472SOL    HW1 1749   5.674   2.697   0.907  0.3363 -0.3666  1.9108
  472SOL    HW2 1750   5.657   2.575   0.819 -1.9710  1.3602 -0.2049
  473SOL     OW 1751   7.002   5.872   4.196 -0.6781  0.0254  0.0526
  473SOL    HW1 1752   7.001   5.788   4.150 -1.9342 -0.1794  0.4167
  473SOL    HW2 1753   6.971   5.935   4.131 -1.2397 -0.0535  0.2445
  474SOL     OW 1754   5.158   5.451   2.340  0.6681  0.9552 -0.4214
  474SOL    HW1 1755   5.236   5.413   2.299  0.9525  1.4669 -0.3646
  474SOL    HW2 1756   5.107   5.375   2.368  2.0602  0.5611  1.2894
  475SOL     OW 1757   5.770   5.514   2.780  0.2167 -0.0750 -0.5780
  475SOL    HW1 1758   5.708   5.441   2.778 -1.3067  1.1322  0.3062
  475SOL    HW2 1759   5.769   5.548   2.690 -0.4606 -0.0414 -0.5684
  476SOL     OW 1760   2.913   6.875   4.779  0.2982 -0.0133  0.4764
  476SOL    HW1 1761   2.872   6.818   4.844 -3.1423  1.8441  0.2317
  476SOL    HW2 1762   2.951   6.816   4.714 -1.3586 -2.0017  1.2207
  477SOL     OW 1763   5.197   5.478   2.866  0.4337  0.1298  0.5459
  477SOL    HW1 1764   5.208   5.384   2.880 -0.2614  0.0629  0.6978
  477SOL    HW2 1765   5.108   5.486   2.831  0.4318  0.7445  0.6794
  478SOL     OW 1766   5.927   7.087   0.755  0.0856  0.0077 -0.3410
  478SOL    HW1 1767   5.875   7.087   0.675 -0.1557  0.9893 -0.1964
  478SOL    HW2 1768   5.886   7.154   0.810  0.1493 -0.7661  0.6698
  479SOL     OW 1769   5.610   7.240   2.298 -0.4555  0.2589  0.0306
  479SOL    HW1 1770   5.536   7.296   2.322 -0.6648  0.9233 -1.9774
  479SOL    HW2 1771   5.678   7.301   2.269 -0.3085 -0.4499 -1.1869
  480SOL     OW 1772   5.175   5.771   2.837 -0.0421 -0.2930 -0.1380
  480SOL    HW1 1773   5.223   5.836   2.888  1.2782 -1.8227  0.6563
  480SOL    HW2 1774   5.203   5.687   2.872 -1.4515 -1.3259 -1.3466
  481SOL     OW 1775   5.802   5.758   2.902 -0.5802 -0.4474 -0.2735
  481SOL    HW1 1776   5.776   5.670   2.876  1.2383 -1.6915  1.7975
  481SOL    HW2 1777   5.879   5.777   2.849 -0.7046 -0.2775 -0.3962
  482SOL     OW 1778   2.480   7.035   1.495 -0.0100  0.3197  0.6558
  482SOL    HW1 1779   2.389   7.048   1.522 -0.8788  0.8484 -2.1484
  482SOL    HW2 1780   2.490   6.940   1.489 -1.0353  0.2552 -0.7400
  483SOL     OW 1781   5.431   4.503   3.698 -0.0999  0.2364 -0.2194
  483SOL    HW1 1782   5.503   4.510   3.635 -0.4782  0.5787 -0.6137
  483SOL    HW2 1783   5.405   4.411   3.693 -2.0832  0.8180 -2.7682
  484SOL     OW 1784   5.242   5.721   2.267 -0.5676  0.1384  0.1544
  484SOL    HW1 1785   5.183   5.788   2.299 -1.2009  0.4153 -1.4908
  484SOL    HW2 1786   5.195   5.639   2.282 -1.7386  0.3976 -1.7472
  485SOL     OW 1787   2.361   4.914   1.552 -0.0272 -0.2544  0.7212
  485SOL    HW1 1788   2.425   4.882   1.489  0.4530  2.1329 -0.1099
  485SOL    HW2 1789   2.288   4.852   1.545  0.4050 -0.6124 -1.4827
  486SOL     OW 1790   6.776   6.025   1.665  0.6336  0.0471  0.2955
  486SOL    HW1 1791   6.778   5.933   1.638  0.6404  0.2091 -0.2663
  486SOL    HW2 1792   6.837   6.068   1.605  1.2049  0.2930  1.0415
  487SOL     OW 1793   4.885   4.165   2.683 -0.3086 -0.3239  0.2266
  487SOL    HW1 1794   4.903   4.081   2.641 -0.0927 -1.4745  2.4339
  487SOL    HW2 1795   4.796   4.155   2.717 -0.9000  0.9923 -0.8528
  488SOL     OW 1796   4.645   7.089   2.380 -0.3059  0.2083  0.3724
  488SOL    HW1 1797   4.566   7.120   2.425  0.6525  2.0053  0.9386
  488SOL    HW2 1798   4.711   7.084   2.449  0.2244 -0.7361 -0.1893
  489SOL     OW 1799   5.511   4.135   2.317  0.2901  0.4786 -0.0845
  489SOL    HW1 1800   5.487   4.130   2.224  1.2329  0.1461 -0.3150
  489SOL    HW2 1801   5.593   4.184   2.318  0.9881 -0.6692  0.4426
  490SOL     OW 1802   5.380   5.420   2.508 -0.3034 -0.0419 -0.3745
  490SOL    HW1 1803   5.364   5.495   2.566 -0.6633 -1.1635  1.0238
  490SOL    HW2 1804   5.293   5.383   2.492 -0.1874  0.1427 -1.5130
  491SOL     OW 1805   6.402   2.867   1.883 -1.0261  0.2454 -0.0752
  491SOL    HW1 1806   6.310   2.848   1.863 -1.2882  0.6580  0.6856
  491SOL    HW2 1807   6.444   2.781   1.889 -1.8578 -0.0748  1.7769
  492SOL     OW 1808   6.483   2.114   2.136 -0.3781 -0.2539 -0.8322
  492SOL    HW1 1809   6.454   2.030   2.171 -2.6459  1.3748  1.5226
  492SOL    HW2 1810   6.447   2.117   2.047 -2.0338 -0.9272 -0.2106
  493SOL     OW 1811   4.567   6.873   2.637  0.2579  0.6197 -0.7285
  493SOL    HW1 1812   4.502   6.935   2.669 -0.8771  0.0909 -1.9298
  493SOL    HW2 1813   4.650   6.905   2.673 -0.6439  1.2762  0.8851
  494SOL     OW 1814   5.875   5.674   2.258 -0.1573  0.1007 -0.1571
  494SOL    HW1 1815   5.858   5.581   2.272 -1.9961  0.2674 -1.0497
  494SOL    HW2 1816   5.811   5.701   2.193  0.7713  1.8663 -0.4085
  495SOL     OW 1817   0.795   6.591   2.503  0.1526 -0.4306 -0.0046
  495SOL    HW1 1818   0.709   6.589   2.546  0.0330 -2.9339 -0.2657
  495SOL    HW2 1819   0.781   6.549   2.419  1.1777  1.2619 -1.0962
  496SOL     OW 1820   5.065   3.970   2.484 -0.2898  0.1183  0.1709
  496SOL    HW1 1821   5.120   3.901   2.520  0.5185  1.7397  2.2059
  496SOL    HW2 1822   5.029   3.932   2.404  2.1872 -1.7162 -0.1941
  497SOL     OW 1823   5.764   3.582   2.181 -0.4259  0.3004 -0.5453
  497SOL    HW1 1824   5.836   3.576   2.244 -1.1528 -0.6878  0.2200
  497SOL    HW2 1825   5.691   3.618   2.231 -2.5839 -4.8736  0.7929
  498SOL     OW 1826   4.673   3.943   3.796 -0.3904 -0.2787 -0.1126
  498SOL    HW1 1827   4.738   3.876   3.775 -1.7336 -1.7650  0.2689
  498SOL    HW2 1828   4.651   3.982   3.711 -0.0605 -0.7651 -0.4279
  499SOL     OW 1829   4.875   3.641   2.969 -0.3074 -0.2290 -0.4734
  499SOL    HW1 1830   4.843   3.556   2.941 -0.9734  0.0452 -0.5669
  499SOL    HW2 1831   4.819   3.664   3.043  1.1176 -0.7379  0.8330
  500SOL     OW 1832   5.948   2.952   1.197  0.1787 -0.3548 -0.0507
  500SOL    HW1 1833   6.043   2.962   1.188  0.2951  0.7018  1.8505
  500SOL    HW2 1834   5.931   2.861   1.174  1.4140 -0.1616 -1.9621
  501SOL     OW 1835   4.539   3.582   2.572  0.2412  0.4536 -0.2637
  501SOL    HW1 1836   4.480   3.518   2.532  0.3387  0.2665 -0.1131
  501SOL    HW2 1837   4.487   3.625   2.640 -0.2583  1.5529 -1.3235
  502SOL     OW 1838   5.033   0.276   1.104  0.1642  0.0165 -0.0303
  502SOL    HW1 1839   5.093   0.311   1.170 -0.6532  0.6988  0.3662
  502SOL    HW2 1840   4.945   0.295   1.138 -0.2760  0.2737 -1.2504
  503SOL     OW 1841   6.042   4.141   4.132 -0.2438  0.1178  0.1780
  503SOL    HW1 1842   6.122   4.188   4.109 -0.0891 -0.5035 -0.5929
  503SOL    HW2 1843   6.009   4.107   4.049 -0.1361 -1.4677  0.7477
  504SOL     OW 1844   6.355   1.757   2.040  0.9369 -0.2441 -0.0860
  504SOL    HW1 1845   6.376   1.801   1.958  1.8738  2.1020  1.3072
  504SOL    HW2 1846   6.269   1.791   2.064  1.3620  0.3085  0.6735
  505SOL     OW 1847   6.793   3.447   3.292  0.2939 -0.4456  0.5526
  505SOL    HW1 1848   6.864   3.385   3.311  1.0004  0.1745 -0.0218
  505SOL    HW2 1849   6.765   3.477   3.378  0.6838 -0.7484  0.7939
  506SOL     OW 1850   6.423   6.039   0.934  0.4222  0.5509 -0.5971
  506SOL    HW1 1851   6.441   5.952   0.900 -0.9317  0.6510 -1.6728
  506SOL    HW2 1852   6.508   6.082   0.939  1.0243 -0.6075 -0.6791
  507SOL     OW 1853   6.582   7.019   2.226 -0.1033 -0.1019 -0.4044
  507SOL    HW1 1854   6.591   6.992   2.134 -0.7574  1.0878 -0.8453
  507SOL    HW2 1855   6.490   7.045   2.234  0.7154  3.2243 -0.4369
  508SOL     OW 1856   7.158   2.927   2.819  0.6923  0.1097 -0.2257
  508SOL    HW1 1857   7.094   2.991   2.851  0.4927  0.3854 -1.1353
  508SOL    HW2 1858   7.163   2.862   2.888 -0.2647  0.3024  0.0495
  509SOL     OW 1859   6.985   3.638   1.716  0.2538  0.2182 -0.2965
  509SOL    HW1 1860   6.907   3.603   1.761  0.1622 -0.8333 -1.2364
  509SOL    HW2 1861   7.058   3.586   1.751  0.2822 -0.0807 -0.7968
  510SOL     OW 1862   7.258   6.974   2.105 -0.1433  0.3248  0.3773
  510SOL    HW1 1863   7.254   6.972   2.010 -0.7793 -1.6092  0.3931
  510SOL    HW2 1864   7.351   6.980   2.126 -0.0197  1.0608 -0.3510
  511SOL     OW 1865   5.226   4.165   2.303 -0.1141  0.1275 -0.7244
  511SOL    HW1 1866   5.146   4.115   2.283 -0.1146  0.6464 -2.1091
  511SOL    HW2 1867   5.295   4.123   2.252  0.4099 -0.0009  0.0686
  512SOL     OW 1868   7.178   5.152   3.567  0.7176  0.0146  0.9797
  512SOL    HW1 1869   7.215   5.069   3.596  1.6278  0.2885  0.6258
  512SOL    HW2 1870   7.188   5.152   3.472  0.6361  0.4907  0.9687
  513SOL     OW 1871   5.544   5.166   2.527 -0.7355  0.0090  0.2078
  513SOL    HW1 1872   5.623   5.168   2.473 -1.1437 -0.5661 -0.4269
  513SOL    HW2 1873   5.484   5.227   2.483 -1.2868 -0.9122 -0.3564
  514SOL     OW 1874   5.329   7.214   3.177 -1.1349  0.4051  0.2331
  514SOL    HW1 1875   5.315   7.202   3.083  0.5306  2.4012 -0.3217
  514SOL    HW2 1876   5.424   7.221   3.187 -1.0405 -2.3006  2.4549
  515SOL     OW 1877   2.579   4.362   2.236 -0.3050  0.1884  0.4850
  515SOL    HW1 1878   2.606   4.282   2.282 -0.0104 -0.6192 -1.0167
  515SOL    HW2 1879   2.643   4.371   2.165 -1.7996  0.3052 -0.9061
  516SOL     OW 1880   5.330   7.072   3.462 -0.2095 -0.0191  0.7797
  516SOL    HW1 1881   5.308   7.094   3.371  1.3210 -1.2225  0.0578
  516SOL    HW2 1882   5.426   7.064   3.461 -0.2916 -1.4728  2.1706
  517SOL     OW 1883   3.733   6.195   1.371 -0.1304 -0.0279  0.0481
  517SOL    HW1 1884   3.820   6.172   1.340 -0.3751  0.3195 -0.9336
  517SOL    HW2 1885   3.748   6.239   1.455  0.5772 -0.6067  0.2314
  518SOL     OW 1886   4.776   3.713   3.246  0.1150 -0.0185  0.4902
  518SOL    HW1 1887   4.794   3.764   3.325 -2.7152  0.0713  1.1874
  518SOL    HW2 1888   4.825   3.631   3.258  0.6760  0.4854  1.7632
  519SOL     OW 1889   6.216   5.492   1.033  0.9315 -0.3081 -0.4386
  519SOL    HW1 1890   6.123   5.473   1.030  0.8380 -0.0806  0.6919
  519SOL    HW2 1891   6.223   5.583   1.007  0.5953  0.3207  1.5016
  520SOL     OW 1892   6.604   6.648   1.316  0.1740 -0.2088 -0.2690
  520SOL    HW1 1893   6.559   6.706   1.255  0.9164 -1.1179 -1.7448
  520SOL    HW2 1894   6.578   6.560   1.289  0.0129 -0.6227  1.1623
  521SOL     OW 1895   1.866   1.036   4.807 -0.0173 -0.0768 -0.8030
  521SOL    HW1 1896   1.811   0.971   4.852 -1.1232  0.8441 -0.7791
  521SOL    HW2 1897   1.890   0.993   4.724 -1.1490 -0.3353 -1.0121
  522SOL     OW 1898   4.806   6.479   0.840 -0.0098 -0.1403 -0.5432
  522SOL    HW1 1899   4.751   6.494   0.917  0.7498 -1.9092  0.4259
  522SOL    HW2 1900   4.895   6.498   0.871  0.1388  0.7852 -1.5048
  523SOL     OW 1901   3.255   5.316   2.912  0.2050 -0.5068  0.0742
  523SOL    HW1 1902   3.220   5.294   2.826 -0.8888  0.9462  0.0970
  523SOL    HW2 1903   3.315   5.389   2.896  0.2092 -0.4118  0.5099
  524SOL     OW 1904   7.019   3.373   2.042  0.0568  0.4351 -0.1569
  524SOL    HW1 1905   7.113   3.353   2.035  0.0879  0.2459  0.6797
  524SOL    HW2 1906   7.013   3.437   2.113 -0.3423  1.3256 -0.9631
  525SOL     OW 1907   3.872   6.547   2.464  0.0630 -0.7275  0.0315
  525SOL    HW1 1908   3.894   6.517   2.376 -1.9470 -0.3536 -0.6459
  525SOL    HW2 1909   3.935   6.618   2.481 -0.4576  0.2301 -1.7468
  526SOL     OW 1910   7.244   6.514   3.969 -0.3237  0.3433 -0.2382
  526SOL    HW1 1911   7.242   6.494   3.875 -3.4196  1.7755 -0.6008
  526SOL    HW2 1912   7.287   6.600   3.974 -5.2427  3.2532 -1.2942
  527SOL     OW 1913   6.453   6.216   1.373  0.2422 -0.0709 -0.1286
  527SOL    HW1 1914   6.372   6.165   1.370 -0.1871  0.5769  0.1987
  527SOL    HW2 1915   6.521   6.152   1.394  0.2551 -1.1248 -2.9544
  528SOL     OW 1916   5.427   3.430   3.111  0.1168 -0.0682 -0.6631
  528SOL    HW1 1917   5.392   3.362   3.054 -0.6510 -0.6868  0.5091
  528SOL    HW2 1918   5.397   3.512   3.072 -5.4473 -0.5024  1.6993
  529SOL     OW 1919   3.532   1.311   2.749  0.0460  0.7752 -0.1941
  529SOL    HW1 1920   3.601   1.274   2.695 -0.2260  0.8989 -0.6337
  529SOL    HW2 1921   3.575   1.379   2.801  0.1536  1.2049 -0.8412
  530SOL     OW 1922   5.771   5.725   0.209  0.2963  0.4199  0.1204
  530SOL    HW1 1923   5.722   5.805   0.231  1.1537  0.8688  0.4383
  530SOL    HW2 1924   5.798   5.690   0.293 -0.5464 -0.5310  0.0162
  531SOL     OW 1925   5.106   4.747   4.043  0.0482  0.2795 -0.2077
  531SOL    HW1 1926   5.071   4.697   4.117  2.9899 -0.2258  1.0108
  531SOL    HW2 1927   5.140   4.680   3.983  0.1879  0.7505 -0.6649
  532SOL     OW 1928   6.527   3.093   1.243 -0.4493 -0.1938  0.2550
  532SOL    HW1 1929   6.574   3.168   1.206 -0.6339  0.2730  0.9487
  532SOL    HW2 1930   6.596   3.028   1.261 -0.0571  0.4651  1.2153
  533SOL     OW 1931   4.525   2.993   1.562  0.7176 -0.0385  0.6132
  533SOL    HW1 1932   4.544   3.077   1.604 -0.0012  0.1021  0.6681
  533SOL    HW2 1933   4.610   2.950   1.555  1.2484  1.0933 -0.2714
  534SOL     OW 1934   3.485   3.564   3.136 -0.0428  0.2703 -0.0716
  534SOL    HW1 1935   3.393   3.587   3.129  0.4072  2.1941 -0.3056
  534SOL    HW2 1936   3.493   3.522   3.222 -1.0309  0.6624  0.2287
  535SOL     OW 1937   5.317   0.400   1.539 -0.4897  0.3292  0.5116
  535SOL    HW1 1938   5.367   0.357   1.469 -1.1459  2.2176 -1.2369
  535SOL    HW2 1939   5.381   0.412   1.609  0.2637 -1.4411  0.1827
  536SOL     OW 1940   2.135   5.027   2.812 -0.1886  0.2953 -0.1446
  536SOL    HW1 1941   2.219   4.991   2.842 -0.1704  1.3063  1.1026
  536SOL    HW2 1942   2.157   5.110   2.770 -0.4411 -0.0816 -1.0399
  537SOL     OW 1943   4.661   6.305   3.716  0.8158 -0.6949  0.0348
  537SOL    HW1 1944   4.748   6.341   3.733  1.0129 -0.8753 -0.5603
  537SOL    HW2 1945   4.601   6.363   3.763  1.4338 -2.1264  2.7493
  538SOL     OW 1946   1.009   5.385   2.463  0.2370 -0.7814 -0.2807
  538SOL    HW1 1947   0.957   5.378   2.383  0.6253 -1.1971 -0.4980
  538SOL    HW2 1948   0.975   5.463   2.507  0.0837 -0.4956 -0.8976
  539SOL     OW 1949   5.897   4.803   4.618 -0.0119  0.3594  0.0174
  539SOL    HW1 1950   5.813   4.816   4.660 -0.6894  1.5749 -1.6394
  539SOL    HW2 1951   5.955   4.866   4.660 -0.7555  1.7759 -1.0212
  540SOL     OW 1952   4.274   2.512   3.872 -0.6186 -0.5765 -0.2893
  540SOL    HW1 1953   4.350   2.525   3.815 -0.6463  1.6574  0.1007
  540SOL    HW2 1954   4.204   2.483   3.814 -0.6771  1.7565 -1.4645
  541SOL     OW 1955   4.095   6.085   3.940 -0.2971 -0.0909  0.0386
  541SOL    HW1 1956   4.061   6.056   4.024  1.5773 -1.1027  0.4855
  541SOL    HW2 1957   4.105   6.005   3.889  0.7467  0.2497 -0.3179
  542SOL     OW 1958   2.496   0.760   0.002  0.7397  0.4155  0.1609
  542SOL    HW1 1959   2.545   0.836   0.031  0.6136  0.1950  0.9763
  542SOL    HW2 1960   2.405   0.790  -0.002  1.0524  1.2639 -2.8124
  543SOL     OW 1961   6.572   0.983   3.112  0.4487 -0.2969 -0.1190
  543SOL    HW1 1962   6.542   0.896   3.085  0.8536 -0.0858 -1.3003
  543SOL    HW2 1963   6.591   0.973   3.205 -1.7299 -0.8498  0.3253
  544SOL     OW 1964   6.924   4.433   4.251 -0.1923  0.6037  0.1219
  544SOL    HW1 1965   6.905   4.505   4.312 -0.2396  0.0240  0.8077
  544SOL    HW2 1966   7.005   4.459   4.208 -0.1960  1.0607  0.3838
  545SOL     OW 1967   5.932   2.858   3.473  0.1705 -0.2110 -0.6471
  545SOL    HW1 1968   5.885   2.893   3.397  2.2518 -0.2392 -2.0095
  545SOL    HW2 1969   5.943   2.934   3.531 -0.0141  0.1785 -1.1125
  546SOL     OW 1970   1.092   5.481   2.780  0.0833  0.1402  0.6524
  546SOL    HW1 1971   1.134   5.431   2.710  2.3659  1.7345  0.7896
  546SOL    HW2 1972   1.114   5.432   2.860 -0.1335 -0.1643  0.5291
  547SOL     OW 1973   6.023   3.106   1.990  0.6463  0.7260 -0.0102
  547SOL    HW1 1974   5.987   3.179   2.041  1.2347  0.5033  0.7476
  547SOL    HW2 1975   6.118   3.118   1.995  0.7381  0.0303 -0.0541
  548SOL     OW 1976   6.245   0.361   1.698  0.0849  0.4557  0.3194
  548SOL    HW1 1977   6.177   0.397   1.641 -0.3730 -0.1153  0.4985
  548SOL    HW2 1978   6.318   0.342   1.639 -0.5721 -0.6230 -0.1769
  549SOL     OW 1979   5.947   6.914   3.364 -0.0046  0.3682 -0.0744
  549SOL    HW1 1980   5.878   6.855   3.395  0.5358 -1.3113 -1.8571
  549SOL    HW2 1981   5.901   6.992   3.334 -1.0506 -0.3576 -0.4107
  550SOL     OW 1982   4.265   3.777   3.450  0.2075 -0.8206  0.2971
  550SOL    HW1 1983   4.305   3.770   3.363 -0.0246  0.6568  0.0418
  550SOL    HW2 1984   4.324   3.728   3.507  1.5260 -0.0488 -0.3494
  551SOL     OW 1985   5.241   2.924   1.498 -0.4721  0.3671 -0.7892
  551SOL    HW1 1986   5.310   2.937   1.563 -1.2508  0.5616  0.0165
  551SOL    HW2 1987   5.262   2.840   1.457 -0.6217 -0.3361  0.5423
  552SOL     OW 1988   4.651   5.235   3.770 -0.2900 -0.0341 -0.4273
  552SOL    HW1 1989   4.705   5.189   3.834  0.6700 -0.1750 -1.3186
  552SOL    HW2 1990   4.665   5.328   3.789 -0.9552 -0.0775  0.3257
  553SOL     OW 1991   6.551   5.204   0.840 -0.2274  0.1284  0.1843
  553SOL    HW1 1992   6.488   5.270   0.811  1.1680  1.4040 -0.0178
  553SOL    HW2 1993   6.561   5.145   0.765 -1.6516 -0.4914  0.4469
  554SOL     OW 1994   6.290   5.614   3.671 -0.6283 -0.2243  0.1315
  554SOL    HW1 1995   6.330   5.686   3.623 -0.4633 -0.3487  0.0830
  554SOL    HW2 1996   6.260   5.554   3.603 -1.5536  0.2082  0.1312
  555SOL     OW 1997   5.106   1.857   1.527 -0.0279  0.1297  0.3189
  555SOL    HW1 1998   5.060   1.852   1.444  1.7486  0.1734 -0.7242
  555SOL    HW2 1999   5.044   1.823   1.592 -2.0943  1.7601 -0.7159
  556SOL     OW 2000   1.393   0.123   4.794  0.0548 -0.0318 -0.5878
  556SOL    HW1 2001   1.322   0.098   4.853  0.6556 -0.6335 -0.1084
  556SOL    HW2 2002   1.417   0.043   4.748 -0.6629  0.5107 -1.9507
  557SOL     OW 2003   5.977   6.657   3.847  0.0900  0.3495  0.9095
  557SOL    HW1 2004   6.062   6.679   3.810 -0.9768  0.0185 -2.0142
  557SOL    HW2 2005   5.982   6.563   3.866  0.6083  0.4959  1.5274
  558SOL     OW 2006   4.579   1.644   0.271  0.8728 -0.0921 -0.5206
  558SOL    HW1 2007   4.549   1.565   0.227  0.0433  0.1758 -0.4536
  558SOL    HW2 2008   4.556   1.715   0.211  1.4977  0.1085 -0.5245
  559SOL     OW 2009   4.305   0.701   2.078 -0.2017  0.1780 -0.5319
  559SOL    HW1 2010   4.335   0.627   2.025  0.2809  1.1670 -1.7058
  559SOL    HW2 2011   4.240   0.745   2.022  1.0408  1.8226 -0.7799
  560SOL     OW 2012   0.535   5.742   1.793 -0.0250  0.4751  0.5393
  560SOL    HW1 2013   0.617   5.791   1.793  0.5649 -0.4015  2.7490
  560SOL    HW2 2014   0.553   5.664   1.846 -1.2688 -1.5927 -1.8572
  561SOL     OW 2015   5.728   3.315   1.282 -0.2752  0.2766 -0.0095
  561SOL    HW1 2016   5.721   3.222   1.303 -1.8760  0.5024  0.5287
  561SOL    HW2 2017   5.819   3.338   1.303 -0.7571 -0.3637  3.2323
  562SOL     OW 2018   4.392   4.970   4.751  0.1326  0.1469  0.0547
  562SOL    HW1 2019   4.338   4.972   4.830  2.1074 -1.4549  1.5820
  562SOL    HW2 2020   4.464   5.031   4.769  0.9833 -0.7557 -0.1490
  563SOL     OW 2021   5.047   2.623   2.050 -0.3403 -0.0385 -0.2053
  563SOL    HW1 2022   5.110   2.556   2.077  0.1784  0.8164  0.8220
  563SOL    HW2 2023   5.049   2.621   1.954  0.0849 -1.0897 -0.1887
  564SOL     OW 2024   4.778   2.665   1.082 -0.0419 -0.4253  0.0377
  564SOL    HW1 2025   4.818   2.752   1.086  0.3430 -0.6464  2.0234
  564SOL    HW2 2026   4.684   2.681   1.088 -0.2020 -0.0303 -2.4751
  565SOL     OW 2027   3.969   1.703   2.902  0.4551  0.0129  0.1035
  565SOL    HW1 2028   3.890   1.753   2.881  1.0023  1.3960  1.2328
  565SOL    HW2 2029   3.951   1.666   2.988  1.0838  0.4386  0.4202
  566SOL     OW 2030   7.142   6.128   2.131 -0.2932  0.2757  0.2776
  566SOL    HW1 2031   7.182   6.042   2.115 -2.0128 -0.3647 -0.8940
  566SOL    HW2 2032   7.072   6.110   2.193  0.0521  1.0495  0.8964
  567SOL     OW 2033   6.600   2.457   2.379  0.0304 -0.3245 -0.2793
  567SOL    HW1 2034   6.659   2.429   2.309 -0.2845 -1.2113 -0.1981
  567SOL    HW2 2035   6.658   2.478   2.453  0.3411  0.3090 -0.6881
  568SOL     OW 2036   5.362   7.112   3.760 -0.4063  0.3421 -0.5338
  568SOL    HW1 2037   5.386   7.024   3.787 -1.5905  0.7492  2.1383
  568SOL    HW2 2038   5.384   7.115   3.667  0.3414 -2.5028 -0.5471
  569SOL     OW 2039   3.741   2.495   5.057 -0.1231  0.6751  0.8419
  569SOL    HW1 2040   3.648   2.485   5.078 -0.0234  0.5666  1.2461
  569SOL    HW2 2041   3.743   2.561   4.988 -0.5624  0.1194  0.2834
  570SOL     OW 2042   6.734   3.512   3.554  0.4263  0.3831  0.3213
  570SOL    HW1 2043   6.655   3.553   3.590  0.9643  0.8595  0.9810
  570SOL    HW2 2044   6.799   3.582   3.553  0.7137  0.1259 -0.6824
  571SOL     OW 2045   0.748   6.446   2.282  0.0115 -0.2802  0.1801
  571SOL    HW1 2046   0.671   6.396   2.253  0.1540  0.3648 -1.4231
  571SOL    HW2 2047   0.821   6.384   2.273 -0.2417 -0.7517  1.2657
  572SOL     OW 2048   4.192   6.225   3.581 -0.2933  0.4580 -0.9045
  572SOL    HW1 2049   4.104   6.260   3.592 -0.6848 -0.7429 -0.0570
  572SOL    HW2 2050   4.249   6.303   3.580 -1.1340  1.1372  0.8818
  573SOL     OW 2051   2.583   6.592   5.006 -0.2659 -0.0596  0.4311
  573SOL    HW1 2052   2.494   6.624   5.020 -0.5131 -1.3371  2.1481
  573SOL    HW2 2053   2.637   6.671   5.004 -1.5363  0.8555 -2.1029
  574SOL     OW 2054   7.067   3.214   1.604 -0.6361  0.1314  0.0920
  574SOL    HW1 2055   7.152   3.245   1.571 -0.6982 -0.1458 -0.3265
  574SOL    HW2 2056   7.069   3.235   1.697  0.5310 -1.2490  0.4159
  575SOL     OW 2057   5.355   4.387   1.615 -0.7337  0.1189 -0.5814
  575SOL    HW1 2058   5.292   4.403   1.686 -0.3074 -0.1982 -0.1262
  575SOL    HW2 2059   5.349   4.294   1.597 -0.6481  0.1505 -0.7780
  576SOL     OW 2060   4.318   3.751   1.465  0.1537 -0.2868  0.5476
  576SOL    HW1 2061   4.326   3.656   1.463 -0.7343 -0.3617 -0.7370
  576SOL    HW2 2062   4.225   3.767   1.478  0.5126  0.4407  2.5484
  577SOL     OW 2063   0.067   5.299   4.264 -0.0929  0.1982  0.4395
  577SOL    HW1 2064   0.112   5.242   4.202  0.8323  1.9461 -0.5652
  577SOL    HW2 2065   0.126   5.305   4.339 -0.1209 -0.0378  0.4805
  578SOL     OW 2066   4.340   6.034   2.832 -0.1157  0.1036 -0.0814
  578SOL    HW1 2067   4.351   5.973   2.759  1.0355  0.7272 -0.4667
  578SOL    HW2 2068   4.301   6.112   2.791  1.2143  0.7315 -0.2067
  579SOL     OW 2069   0.801   6.433   5.106 -0.4759  0.6405  0.2809
  579SOL    HW1 2070   0.787   6.526   5.121 -1.1845  1.0154 -2.1375
  579SOL    HW2 2071   0.740   6.389   5.166 -0.0882  1.7047  1.4868
  580SOL     OW 2072   5.757   0.324   2.191 -0.2121 -0.2442  0.2636
  580SOL    HW1 2073   5.740   0.302   2.282  2.2762 -3.2930  0.1785
  580SOL    HW2 2074   5.733   0.246   2.142  0.2789  0.6261 -1.4659
  581SOL     OW 2075   3.839   5.777   4.731  0.5257 -0.2773 -0.4575
  581SOL    HW1 2076   3.750   5.789   4.700  0.2713 -0.6937  0.0991
  581SOL    HW2 2077   3.870   5.866   4.752  0.7075  0.0165 -1.8690
  582SOL     OW 2078   6.562   3.081   2.048 -0.0718  0.2976  0.1145
  582SOL    HW1 2079   6.652   3.091   2.018 -0.4666 -1.9299 -2.0967
  582SOL    HW2 2080   6.542   2.988   2.036 -3.1063  0.9605 -0.8905
  583SOL     OW 2081   4.144   3.378   1.325 -0.5501 -0.2804 -0.4444
  583SOL    HW1 2082   4.084   3.316   1.367 -1.9195 -0.4695 -2.5184
  583SOL    HW2 2083   4.210   3.396   1.391 -1.0826 -2.5939  0.8272
  584SOL     OW 2084   4.560   3.189   3.337  0.3034 -0.1524  0.1261
  584SOL    HW1 2085   4.512   3.230   3.408 -0.2336  1.6907 -1.2156
  584SOL    HW2 2086   4.493   3.144   3.285  0.0959  1.4770 -1.1173
  585SOL     OW 2087   0.173   6.634   3.584 -0.1311 -0.6648  0.1097
  585SOL    HW1 2088   0.088   6.613   3.546  0.3557  0.8952 -2.0335
  585SOL    HW2 2089   0.152   6.676   3.667 -1.4729 -0.3313 -0.3757
  586SOL     OW 2090   0.884   2.755   4.615 -0.1810  0.2935  0.4542
  586SOL    HW1 2091   0.834   2.821   4.663  0.2175  0.1761  1.0314
  586SOL    HW2 2092   0.820   2.686   4.598 -0.8291  1.1842 -0.9081
  587SOL     OW 2093   6.160   5.203   0.943  0.0158 -0.1543  0.2896
  587SOL    HW1 2094   6.107   5.224   1.020  2.0584 -0.5440  1.8869
  587SOL    HW2 2095   6.237   5.259   0.950  1.3400 -1.8223 -0.1956
  588SOL     OW 2096   1.276   7.059   4.795 -0.1225 -0.3044  0.0203
  588SOL    HW1 2097   1.277   7.108   4.878 -1.6725  3.1213 -1.7746
  588SOL    HW2 2098   1.352   7.092   4.747 -0.3077 -0.8289 -0.6444
  589SOL     OW 2099   6.329   4.052   3.073  0.2434 -0.7629  0.2957
  589SOL    HW1 2100   6.292   4.024   2.990 -2.3236  0.4313  0.9415
  589SOL    HW2 2101   6.355   3.971   3.117  0.2505 -1.5039 -1.0266
  590SOL     OW 2102   6.564   5.591   1.695 -0.0975  0.3879  0.6993
  590SOL    HW1 2103   6.501   5.631   1.756 -0.5631 -0.1982  0.6087
  590SOL    HW2 2104   6.528   5.505   1.676  1.2529 -0.3618  1.4215
  591SOL     OW 2105   3.556   6.009   1.434  0.0642 -0.2884  0.5316
  591SOL    HW1 2106   3.612   5.938   1.465 -1.1959 -0.9580  1.3683
  591SOL    HW2 2107   3.616   6.072   1.395  1.3769 -1.0502  1.2593
  592SOL     OW 2108   7.032   4.074   3.575  0.6035 -0.3356 -0.1973
  592SOL    HW1 2109   7.074   4.007   3.522 -0.6787 -2.3682  1.1999
  592SOL    HW2 2110   6.939   4.051   3.573  0.1043  1.5159  0.2045
  593SOL     OW 2111   0.599   5.338   2.137  0.3114 -0.1411  0.0549
  593SOL    HW1 2112   0.549   5.272   2.185  1.0511 -0.7127  0.0605
  593SOL    HW2 2113   0.584   5.419   2.184  0.1435 -0.4871  0.6097
  594SOL     OW 2114   4.511   6.722   4.771  0.0929  0.7781  0.4434
  594SOL    HW1 2115   4.483   6.641   4.814 -0.6206  0.1302 -1.1829
  594SOL    HW2 2116   4.598   6.702   4.736 -0.0271  0.7595  0.1561
  595SOL     OW 2117   3.834   0.131   1.750  0.1154  0.3731 -0.1160
  595SOL    HW1 2118   3.886   0.188   1.693  0.7019 -0.6008 -0.5891
  595SOL    HW2 2119   3.749   0.174   1.757  1.6152  3.2423  2.5272
  596SOL     OW 2120   3.364   1.682   4.668  0.0825 -1.0741 -0.5775
  596SOL    HW1 2121   3.446   1.716   4.703  0.1709 -1.5990 -0.2765
  596SOL    HW2 2122   3.376   1.686   4.573  0.2189 -0.5857 -0.5470
  597SOL     OW 2123   6.588   2.497   2.914  0.4435 -0.1921 -0.4326
  597SOL    HW1 2124   6.503   2.529   2.943  0.6884 -1.8846  2.5163
  597SOL    HW2 2125   6.647   2.571   2.924 -0.2678  0.3895 -0.4665
  598SOL     OW 2126   5.447   3.651   4.790 -0.0021 -0.9764  0.0043
  598SOL    HW1 2127   5.370   3.699   4.761 -0.1087 -1.5484 -0.6847
  598SOL    HW2 2128   5.466   3.589   4.719  1.6747 -0.1768 -0.3006
  599SOL     OW 2129   5.662   5.507   2.489 -0.2128 -0.5164 -0.1626
  599SOL    HW1 2130   5.696   5.463   2.411  0.3045 -0.4965  0.0476
  599SOL    HW2 2131   5.580   5.462   2.508 -0.4024 -0.4464 -0.7866
  600SOL     OW 2132   6.599   0.617   5.133 -0.4054  0.6995  0.0189
  600SOL    HW1 2133   6.593   0.675   5.057 -1.2027  1.3895  0.5902
  600SOL    HW2 2134   6.659   0.662   5.193  1.1620 -0.3974 -0.6443
  601SOL     OW 2135   4.782   4.854   3.893 -0.2488 -0.3910  0.2580
  601SOL    HW1 2136   4.792   4.766   3.929  2.7464 -0.3402 -0.1962
  601SOL    HW2 2137   4.750   4.907   3.966 -0.9475 -1.6127  0.8567
  602SOL     OW 2138   3.596   5.413   2.024 -0.6552 -0.0055 -0.0412
  602SOL    HW1 2139   3.525   5.452   2.076  0.0318 -0.2647  1.1317
  602SOL    HW2 2140   3.554   5.341   1.977 -1.4377  0.6635 -0.3984
  603SOL     OW 2141   4.834   6.010   4.224 -0.3369 -0.2632 -0.6237
  603SOL    HW1 2142   4.874   6.095   4.210  0.6828 -0.6330 -0.0946
  603SOL    HW2 2143   4.752   6.029   4.269  1.1056  0.3470  1.9860
  604SOL     OW 2144   5.404   3.912   2.533 -0.3009 -0.4128 -0.0262
  604SOL    HW1 2145   5.380   3.938   2.444 -0.2782 -0.1185  0.0528
  604SOL    HW2 2146   5.493   3.945   2.544 -0.4099 -0.2001  0.2077
  605SOL     OW 2147   6.384   4.235   2.665 -0.0753 -0.1198  0.5097
  605SOL    HW1 2148   6.378   4.144   2.636 -0.6132  0.4645 -1.3292
  605SOL    HW2 2149   6.328   4.284   2.605  0.6804  1.5287  1.0659
  606SOL     OW 2150   5.819   3.010   1.747 -0.3868  0.3311 -0.1756
  606SOL    HW1 2151   5.786   2.958   1.820  3.2376  0.7396  1.9849
  606SOL    HW2 2152   5.813   3.101   1.776 -1.7920  0.7981 -1.7660
  607SOL     OW 2153   4.884   5.669   1.346 -0.0686  0.0810  0.0374
  607SOL    HW1 2154   4.979   5.659   1.339 -0.0610 -1.4817  1.6516
  607SOL    HW2 2155   4.851   5.639   1.261  0.7792 -1.4930  0.2268
  608SOL     OW 2156   3.408   6.555   2.354 -0.9054 -0.1876 -0.5062
  608SOL    HW1 2157   3.474   6.509   2.303 -1.2826  0.1515 -1.3186
  608SOL    HW2 2158   3.330   6.499   2.349 -0.5724 -0.8199  0.8352
  609SOL     OW 2159   4.572   1.624   1.383 -0.2301 -0.7337 -0.0910
  609SOL    HW1 2160   4.608   1.599   1.298  0.5717  1.2859 -0.4002
  609SOL    HW2 2161   4.503   1.687   1.363 -1.2812 -1.5817  0.7045
  610SOL     OW 2162   6.981   4.655   0.990  0.1525 -0.8592  0.0431
  610SOL    HW1 2163   6.885   4.659   0.994  0.1677 -0.6785  0.2583
  610SOL    HW2 2164   7.005   4.595   1.061  0.3162  0.7813  1.4352
  611SOL     OW 2165   5.775   3.822   3.083 -0.8194 -0.2884 -0.8376
  611SOL    HW1 2166   5.818   3.740   3.107  1.1307  0.8791 -0.1093
  611SOL    HW2 2167   5.748   3.810   2.992 -0.1532 -1.5618 -0.8781
  612SOL     OW 2168   5.898   0.494   3.093 -0.4529 -0.6125  0.2772
  612SOL    HW1 2169   5.847   0.414   3.088  1.8008 -2.3119  2.3736
  612SOL    HW2 2170   5.897   0.528   3.003 -2.4501 -2.3014 -0.4155
  613SOL     OW 2171   6.344   5.928   4.740  0.2884 -0.1165 -0.2172
  613SOL    HW1 2172   6.433   5.904   4.767  0.9984  1.8815 -0.5824
  613SOL    HW2 2173   6.353   5.955   4.649 -0.6984  0.1104 -0.2620
  614SOL     OW 2174   1.557   5.248   0.024 -0.4138 -0.1429 -0.2199
  614SOL    HW1 2175   1.563   5.202  -0.060 -2.0768 -0.0850 -0.4089
  614SOL    HW2 2176   1.636   5.223   0.071  1.4103  1.1319 -2.4256
  615SOL     OW 2177   5.077   0.026   4.889 -0.0573  0.0931 -0.7521
  615SOL    HW1 2178   5.063   0.113   4.926 -1.0509 -0.9236  1.4617
  615SOL    HW2 2179   5.012   0.020   4.818 -0.6147  0.8103 -0.3133
  616SOL     OW 2180   3.347   4.532   1.606 -0.2590 -0.1180  0.3042
  616SOL    HW1 2181   3.351   4.622   1.574 -0.2709 -0.3248 -0.2903
  616SOL    HW2 2182   3.417   4.527   1.671 -1.1198  0.6956  1.3304
  617SOL     OW 2183   6.715   5.011   1.796  0.0283  0.1414 -0.6673
  617SOL    HW1 2184   6.770   5.062   1.855 -1.3993  2.2050 -0.9957
  617SOL    HW2 2185   6.728   4.920   1.824 -0.8348  0.9759  3.1407
  618SOL     OW 2186   7.189   3.738   2.208 -0.1608 -0.5235  0.1303
  618SOL    HW1 2187   7.179   3.718   2.115  0.7077 -0.8956  0.1057
  618SOL    HW2 2188   7.225   3.826   2.210  0.0073 -0.5904  0.1025
  619SOL     OW 2189   3.430   0.069   5.063 -0.6600  0.2105 -0.3014
  619SOL    HW1 2190   3.360   0.029   5.011  0.3720 -0.6927 -1.0331
  619SOL    HW2 2191   3.489  -0.004   5.084 -0.1377  0.8861  0.6389
  620SOL     OW 2192   6.486   4.983   3.565 -0.2445  0.4030 -0.1447
  620SOL    HW1 2193   6.496   5.070   3.527 -2.3564  0.4757 -0.6423
  620SOL    HW2 2194   6.434   4.998   3.645 -1.1741 -0.4509 -0.5734
  621SOL     OW 2195   5.494   3.093   0.787  0.0822  0.2236 -0.1413
  621SOL    HW1 2196   5.401   3.114   0.790  0.0898  0.1153  1.1719
  621SOL    HW2 2197   5.536   3.160   0.841  0.6398 -0.3962  0.2068
  622SOL     OW 2198   3.334   5.764   2.867 -0.5218 -0.6954  0.5633
  622SOL    HW1 2199   3.400   5.781   2.800 -0.5411 -0.3686  0.6296
  622SOL    HW2 2200   3.382   5.718   2.936 -0.2129  0.1213  0.9048
  623SOL     OW 2201   5.347   6.064   1.244  0.3846  0.0757  0.2520
  623SOL    HW1 2202   5.342   6.043   1.151  0.3848 -0.2565  0.3277
  623SOL    HW2 2203   5.410   6.136   1.249  0.9078 -0.3692  0.0761
  624SOL     OW 2204   5.978   1.890   2.536  0.0565 -0.2193 -0.1866
  624SOL    HW1 2205   6.058   1.842   2.557 -0.5592 -1.9531 -1.4752
  624SOL    HW2 2206   5.914   1.821   2.518 -1.0189  1.1073 -1.7139
  625SOL     OW 2207   0.807   2.727   4.959 -0.0394  0.2723 -0.2499
  625SOL    HW1 2208   0.736   2.734   4.895  0.1281  3.2008 -0.2355
  625SOL    HW2 2209   0.830   2.634   4.959 -1.7421 -0.2335 -2.5700
  626SOL     OW 2210   6.330   7.196   4.883  0.3231 -0.1084  0.0033
  626SOL    HW1 2211   6.280   7.257   4.829  0.1445 -0.4529 -0.2221
  626SOL    HW2 2212   6.277   7.183   4.962  0.7138  0.6113  0.3924
  627SOL     OW 2213   5.319   6.054   0.961  0.0023 -0.3147 -0.6529
  627SOL    HW1 2214   5.290   6.109   0.888  0.7701  1.5958  0.4068
  627SOL    HW2 2215   5.408   6.029   0.937  0.4141  0.6686 -0.2319
  628SOL     OW 2216   0.878   5.889   2.667  0.3768  0.1810 -0.2948
  628SOL    HW1 2217   0.843   5.963   2.718  0.0752 -1.2406  1.6878
  628SOL    HW2 2218   0.804   5.858   2.616  0.1848  0.5146 -0.2221
  629SOL     OW 2219   0.098   3.844   0.899  0.0987 -0.3739 -0.1424
  629SOL    HW1 2220   0.026   3.829   0.838 -1.0230  1.5423  0.5932
  629SOL    HW2 2221   0.055   3.865   0.982  1.5578 -1.1484  0.8665
  630SOL     OW 2222   0.572   0.411   0.403 -0.3568 -0.1682  0.0479
  630SOL    HW1 2223   0.634   0.394   0.474 -1.8783  2.9284  2.3436
  630SOL    HW2 2224   0.493   0.363   0.429 -0.6134  0.2022 -0.0402
  631SOL     OW 2225   6.971   5.310   1.771  0.8732  0.3292 -0.2482
  631SOL    HW1 2226   6.979   5.268   1.685  1.4390  3.2081 -1.7191
  631SOL    HW2 2227   7.062   5.323   1.800  0.6856 -0.8941  0.9869
  632SOL     OW 2228   2.907   3.392   4.202 -0.0903  0.1849  0.1870
  632SOL    HW1 2229   2.894   3.343   4.283  1.5181  1.0332  0.9993
  632SOL    HW2 2230   2.889   3.329   4.132  2.4629 -1.8111  1.1796
  633SOL     OW 2231   4.336   5.850   2.656 -0.2993  0.0842  0.3040
  633SOL    HW1 2232   4.259   5.812   2.613 -0.0208  1.5668 -1.6153
  633SOL    HW2 2233   4.409   5.795   2.627 -0.1628  0.8622 -0.8779
  634SOL     OW 2234   6.083   5.455   3.385  0.2813  0.1143 -0.5856
  634SOL    HW1 2235   5.995   5.480   3.414 -0.1272 -0.6760 -1.1069
  634SOL    HW2 2236   6.071   5.431   3.293  1.0033 -0.1947 -0.5997
  635SOL     OW 2237   5.033   6.561   4.390 -0.1600  0.1309  0.2010
  635SOL    HW1 2238   4.949   6.525   4.364  0.6218 -0.2044 -2.0431
  635SOL    HW2 2239   5.078   6.487   4.432 -0.8424  0.2355  1.1534
  636SOL     OW 2240   3.369   5.059   2.893 -0.4529 -0.0879  0.6358
  636SOL    HW1 2241   3.335   5.148   2.904 -0.6499 -0.0247 -0.3780
  636SOL    HW2 2242   3.299   5.002   2.924  0.0058  0.1209  2.0883
  637SOL     OW 2243   3.667   0.035   3.032  0.2935  0.3030  0.2636
  637SOL    HW1 2244   3.649   0.022   3.125 -2.5967  1.4512 -0.0428
  637SOL    HW2 2245   3.675   0.130   3.023  0.6030  0.1970 -0.6711
  638SOL     OW 2246   7.042   4.440   3.209 -0.3963 -0.2431  0.2157
  638SOL    HW1 2247   7.001   4.516   3.251 -1.3904  0.1094 -1.2939
  638SOL    HW2 2248   6.970   4.397   3.163  0.6916 -0.2609 -1.5768
  639SOL     OW 2249   0.462   5.280   2.474 -0.5113  0.7758  0.1040
  639SOL    HW1 2250   0.536   5.233   2.512 -2.1701 -0.5290  1.8908
  639SOL    HW2 2251   0.476   5.372   2.499  0.0524  0.4102  1.2038
  640SOL     OW 2252   0.243   6.297   1.771  0.1072 -0.5606  0.3768
  640SOL    HW1 2253   0.271   6.381   1.735 -0.6814  0.7806  2.7081
  640SOL    HW2 2254   0.165   6.274   1.721  0.2362  0.1692 -0.1804
  641SOL     OW 2255   6.252   4.398   4.191 -0.2414  0.0259  0.3737
  641SOL    HW1 2256   6.335   4.356   4.213 -0.0492  0.5148  0.6023
  641SOL    HW2 2257   6.238   4.377   4.099 -0.9379 -1.8642  0.8514
  642SOL     OW 2258   5.657   2.474   0.248 -0.2351 -0.5205  0.1920
  642SOL    HW1 2259   5.668   2.380   0.261  0.3219 -0.7030 -1.4618
  642SOL    HW2 2260   5.711   2.514   0.317  0.9227 -1.4154 -0.1682
  643SOL     OW 2261   3.359   3.957   3.490  0.0887 -0.0520  0.1001
  643SOL    HW1 2262   3.395   3.981   3.405 -0.0397 -0.5200 -0.0867
  643SOL    HW2 2263   3.391   3.867   3.505  0.8475  0.3350  0.9391
  644SOL     OW 2264   3.996   5.607   3.613  0.4782 -0.5464  0.5066
  644SOL    HW1 2265   4.007   5.605   3.708 -0.6385 -0.4175  0.6521
  644SOL    HW2 2266   3.908   5.573   3.598  0.6106 -0.4908 -0.4798
  645SOL     OW 2267   4.898   0.297   2.161  0.1726 -0.0146  0.2520
  645SOL    HW1 2268   4.921   0.340   2.243  0.4098  0.9230 -0.2854
  645SOL    HW2 2269   4.945   0.348   2.094 -1.9141  0.7650 -0.7072
  646SOL     OW 2270   5.562   0.695   2.499 -0.3080  0.5049  0.2610
  646SOL    HW1 2271   5.523   0.627   2.554  2.8104 -2.2943 -0.7167
  646SOL    HW2 2272   5.619   0.744   2.558  0.2400 -0.1297  0.2664
  647SOL     OW 2273   6.889   2.753   2.358 -0.4362  0.5322 -0.3310
  647SOL    HW1 2274   6.825   2.748   2.287 -0.1742  1.4992 -0.6487
  647SOL    HW2 2275   6.901   2.847   2.373 -0.5831  0.3427  1.0802
  648SOL     OW 2276   3.577   2.011   4.007  0.5038 -0.5886  0.1774
  648SOL    HW1 2277   3.572   1.933   3.951  0.1808 -0.9583  0.7060
  648SOL    HW2 2278   3.486   2.032   4.027  0.6162 -0.5022  0.6129
  649SOL     OW 2279   4.038   0.737   4.066 -0.0067  0.0948  0.1601
  649SOL    HW1 2280   4.071   0.675   4.001 -1.2795 -0.0716 -0.3559
  649SOL    HW2 2281   4.003   0.683   4.136  0.2663  0.2589  0.4257
  650SOL     OW 2282   3.654   5.139   2.954 -0.3311 -0.5184  0.3777
  650SOL    HW1 2283   3.588   5.079   2.987 -0.5227 -0.6569 -0.2452
  650SOL    HW2 2284   3.659   5.120   2.860  0.1412 -0.0785  0.3092
  651SOL     OW 2285   6.324   1.352   1.960  0.2915  0.6750 -0.3830
  651SOL    HW1 2286   6.244   1.368   1.911 -0.0420  1.3706  0.3555
  651SOL    HW2 2287   6.321   1.416   2.032  0.8559 -0.1707  0.4181
  652SOL     OW 2288   1.393   4.998   2.331 -0.0377  0.0431  0.1856
  652SOL    HW1 2289   1.408   4.992   2.237  3.6589 -2.0958  0.7299
  652SOL    HW2 2290   1.376   5.091   2.347 -2.5559  0.2149 -2.6864
  653SOL     OW 2291   6.851   4.952   4.290  0.4216 -0.1831  0.5221
  653SOL    HW1 2292   6.792   4.969   4.217  1.3266 -0.0662 -0.1971
  653SOL    HW2 2293   6.813   5.000   4.363 -0.3717 -0.1162  0.0789
  654SOL     OW 2294   5.689   3.598   1.242  0.0318 -0.0496 -0.0384
  654SOL    HW1 2295   5.770   3.638   1.212  0.7289 -1.3458  0.0574
  654SOL    HW2 2296   5.699   3.505   1.223 -1.6975 -0.1687 -0.6155
  655SOL     OW 2297   4.671   3.832   2.833  0.1116  0.6576  0.3730
  655SOL    HW1 2298   4.664   3.922   2.800  1.9386  0.3232 -1.0581
  655SOL    HW2 2299   4.722   3.840   2.914 -0.8131  1.0176  0.9404
  656SOL     OW 2300   2.751   5.483   4.331  0.6155  0.0370 -0.1068
  656SOL    HW1 2301   2.777   5.547   4.397  2.6346 -1.0922  0.2950
  656SOL    HW2 2302   2.663   5.455   4.358 -0.5381  2.8728 -0.5721
  657SOL     OW 2303   4.348   5.415   1.635 -0.2673 -0.3784 -0.5082
  657SOL    HW1 2304   4.307   5.396   1.719 -0.3159  1.3271 -0.1192
  657SOL    HW2 2305   4.275   5.433   1.576 -0.1635  1.3284 -0.1534
  658SOL     OW 2306   3.473   4.486   1.354 -0.2701 -0.0894 -0.1198
  658SOL    HW1 2307   3.419   4.515   1.428 -0.7239  1.3817 -0.9800
  658SOL    HW2 2308   3.562   4.512   1.377 -0.1633 -1.0195  0.5663
  659SOL     OW 2309   3.423   4.450   3.123 -0.2670  0.4201  0.6056
  659SOL    HW1 2310   3.495   4.468   3.063 -0.6926 -1.6093 -0.6269
  659SOL    HW2 2311   3.464   4.448   3.210  1.4393 -1.7750 -0.1644
  660SOL     OW 2312   5.274   3.829   4.152  0.7404 -0.8500  0.3428
  660SOL    HW1 2313   5.359   3.788   4.167  1.2025  0.0970  0.3628
  660SOL    HW2 2314   5.229   3.769   4.092  1.2823 -1.5306  0.6077
  661SOL     OW 2315   7.019   0.307   3.658 -0.0900 -0.3698 -0.4963
  661SOL    HW1 2316   7.041   0.345   3.572  1.5306 -0.5213 -0.1789
  661SOL    HW2 2317   6.929   0.334   3.673 -0.4324 -0.3707 -2.2676
  662SOL     OW 2318   6.175   5.564   5.133 -0.1085  0.2263  0.4369
  662SOL    HW1 2319   6.217   5.505   5.070 -1.9967 -1.4590  0.6706
  662SOL    HW2 2320   6.230   5.643   5.132  1.8679 -1.0872 -0.7193
  663SOL     OW 2321   0.267   4.650   2.771 -0.1867 -0.3290  0.3005
  663SOL    HW1 2322   0.275   4.745   2.762 -1.2879 -0.2221  0.3294
  663SOL    HW2 2323   0.352   4.622   2.806  1.6178  0.1438 -3.1924
  664SOL     OW 2324   0.202   4.513   4.286 -0.6151  0.5148 -0.1774
  664SOL    HW1 2325   0.283   4.563   4.274 -0.4329  0.4794  0.7764
  664SOL    HW2 2326   0.216   4.466   4.369 -1.6418  0.5735  0.0330
  665SOL     OW 2327   7.091   6.821   0.493 -0.5857 -0.1006  0.0934
  665SOL    HW1 2328   7.000   6.831   0.522 -0.2498 -2.8035  2.6172
  665SOL    HW2 2329   7.095   6.730   0.463  0.8137  0.6496 -2.1687
  666SOL     OW 2330   3.922   5.585   1.112 -0.1483  0.4563  0.1174
  666SOL    HW1 2331   3.841   5.584   1.164  0.6236 -1.5689  1.4060
  666SOL    HW2 2332   3.969   5.663   1.141 -1.3026  1.3026 -0.1850
  667SOL     OW 2333   5.088   3.833   2.212 -0.3299 -0.3219 -0.2190
  667SOL    HW1 2334   5.058   3.865   2.127 -1.4727  1.0387  0.6556
  667SOL    HW2 2335   5.017   3.779   2.244 -0.1920 -0.2821  0.1624
  668SOL     OW 2336   7.171   4.548   2.983  0.3354 -0.0274 -0.1452
  668SOL    HW1 2337   7.143   4.511   3.067  1.0780 -0.5808 -0.1320
  668SOL    HW2 2338   7.107   4.617   2.965 -1.4287 -1.6453 -0.4311
  669SOL     OW 2339   4.344   6.957   2.779  0.8884  0.2182  0.4286
  669SOL    HW1 2340   4.300   6.928   2.859  1.2009 -0.0256  0.5165
  669SOL    HW2 2341   4.275   6.964   2.714  0.8083 -0.7641  0.3976
  670SOL     OW 2342   7.105   2.780   3.334  0.1260 -0.1915  0.1249
  670SOL    HW1 2343   7.155   2.772   3.415  2.1837 -1.5248 -1.1777
  670SOL    HW2 2344   7.073   2.692   3.317 -0.1721  0.0508 -0.5989
  671SOL     OW 2345   4.195   0.272   2.079 -0.1267 -0.2519 -0.0782
  671SOL    HW1 2346   4.154   0.269   2.165 -0.0743 -1.4701 -0.0805
  671SOL    HW2 2347   4.134   0.323   2.026  0.0924  0.9523  0.7874
  672SOL     OW 2348   5.586   0.707   2.239  0.4205  0.4194  0.0323
  672SOL    HW1 2349   5.629   0.790   2.217  0.7468  0.1661 -0.3061
  672SOL    HW2 2350   5.584   0.706   2.334  0.0143  1.0176  0.0369
  673SOL     OW 2351   3.933   5.874   1.713 -0.5678 -0.1993 -0.1219
  673SOL    HW1 2352   3.922   5.789   1.756  0.8891  0.1569  0.9843
  673SOL    HW2 2353   3.927   5.938   1.783  0.9113  0.4491 -0.5635
  674SOL     OW 2354   5.295   3.744   0.514 -0.3451 -0.0715  0.0037
  674SOL    HW1 2355   5.270   3.836   0.514  3.0159  0.9768  1.4936
  674SOL    HW2 2356   5.302   3.721   0.421 -1.3788  1.0757 -0.3820
  675SOL     OW 2357   5.200   7.033   1.353  1.0652 -0.0238 -0.1786
  675SOL    HW1 2358   5.226   7.110   1.404  0.0474 -0.2963  0.7985
  675SOL    HW2 2359   5.140   7.067   1.286  3.3014  0.5068 -2.0103
  676SOL     OW 2360   6.733   6.644   2.990  0.3090  0.1803  0.6826
  676SOL    HW1 2361   6.658   6.594   3.024  0.2741  0.0687  0.4490
  676SOL    HW2 2362   6.699   6.732   2.976  0.3544  0.2567  1.0408
  677SOL     OW 2363   5.383   1.290   0.804 -0.6967  0.0008  0.4389
  677SOL    HW1 2364   5.331   1.210   0.810 -1.1866  0.2044 -0.7676
  677SOL    HW2 2365   5.325   1.354   0.764  0.0718  0.6222  0.2790
  678SOL     OW 2366   6.684   6.145   0.956 -0.2709  0.3087 -0.3312
  678SOL    HW1 2367   6.683   6.205   0.882  0.0161  1.2845  0.4352
  678SOL    HW2 2368   6.767   6.162   1.001 -0.6010  0.0001  0.4190
  679SOL     OW 2369   4.489   7.139   2.948 -0.0298 -0.1620 -0.2355
  679SOL    HW1 2370   4.443   7.062   2.916  0.3697 -1.0676  1.2967
  679SOL    HW2 2371   4.547   7.164   2.875 -1.4966 -0.1657 -1.4402
  680SOL     OW 2372   5.228   2.636   2.734 -0.4487  0.4409 -0.2910
  680SOL    HW1 2373   5.157   2.657   2.795  0.5175  2.4305  0.2364
  680SOL    HW2 2374   5.191   2.571   2.675 -3.0339  2.1621 -0.6876
  681SOL     OW 2375   5.581   5.968   0.817  0.0557 -0.0949 -0.5105
  681SOL    HW1 2376   5.651   5.972   0.883  0.6444 -0.7642 -1.0753
  681SOL    HW2 2377   5.530   5.891   0.842 -2.2898  1.9431  1.6102
  682SOL     OW 2378   6.813   4.219   1.484 -0.5378 -0.2041 -0.2542
  682SOL    HW1 2379   6.774   4.299   1.448 -1.3348 -1.3580 -2.1088
  682SOL    HW2 2380   6.757   4.148   1.451 -0.0635 -1.5337  1.6169
  683SOL     OW 2381   5.727   6.804   3.445  0.3642 -0.2450 -0.2069
  683SOL    HW1 2382   5.648   6.858   3.447  0.0212 -0.7507  0.1436
  683SOL    HW2 2383   5.741   6.778   3.536  0.0880 -1.3521 -0.4649
  684SOL     OW 2384   3.356   3.216   3.397 -0.5742  0.3451 -0.2119
  684SOL    HW1 2385   3.381   3.125   3.412  0.0963  0.1816 -2.0462
  684SOL    HW2 2386   3.304   3.214   3.316 -1.7989  1.4187  0.5171
  685SOL     OW 2387   0.594   7.184   1.386  0.1544  0.6650  0.0388
  685SOL    HW1 2388   0.629   7.095   1.386 -0.8083  0.2776  0.0110
  685SOL    HW2 2389   0.521   7.181   1.324 -0.2772  1.3059  0.4997
  686SOL     OW 2390   5.695   0.738   4.347 -0.2680 -0.0940 -0.2437
  686SOL    HW1 2391   5.779   0.707   4.312 -0.0741 -0.2716  0.3738
  686SOL    HW2 2392   5.689   0.829   4.317  0.8301  0.3884  0.8990
  687SOL     OW 2393   7.055   0.121   0.697  0.5079  0.5611  0.2957
  687SOL    HW1 2394   7.104   0.099   0.618  0.7950  2.0286  0.0238
  687SOL    HW2 2395   6.984   0.178   0.666 -1.1874 -1.1868  0.7324
  688SOL     OW 2396   5.210   0.588   4.541  0.6363 -0.3608  0.4373
  688SOL    HW1 2397   5.277   0.656   4.534  2.1796 -1.2220  4.1523
  688SOL    HW2 2398   5.260   0.506   4.542 -0.7191 -1.2172  0.9132
  689SOL     OW 2399   4.656   2.858   3.550 -0.0098  0.2543 -0.1717
  689SOL    HW1 2400   4.712   2.892   3.480  0.3365 -0.4521 -0.2391
  689SOL    HW2 2401   4.604   2.934   3.577  0.5722  0.7787 -0.4962
  690SOL     OW 2402   3.797   5.326   4.843  0.0197 -0.4848 -0.2980
  690SOL    HW1 2403   3.856   5.401   4.835  0.6861 -0.8857  0.6418
  690SOL    HW2 2404   3.709   5.363   4.834  0.3469  0.3616 -0.1434
  691SOL     OW 2405   6.033   0.718   1.728  0.2095 -0.1594  0.8688
  691SOL    HW1 2406   6.126   0.738   1.720 -0.1211  0.8042 -1.3402
  691SOL    HW2 2407   6.013   0.663   1.653 -0.9971 -0.3687  1.3158
  692SOL     OW 2408   6.230   6.743   3.782  0.4653 -0.0640  0.7500
  692SOL    HW1 2409   6.228   6.802   3.858 -2.9299  1.3326 -0.2488
  692SOL    HW2 2410   6.255   6.799   3.709 -1.2097 -0.1523  0.0608
  693SOL     OW 2411   4.897   0.747   1.028 -0.0924  0.4130  0.0264
  693SOL    HW1 2412   4.922   0.669   0.980  2.9243  1.1219  0.2483
  693SOL    HW2 2413   4.968   0.762   1.090 -0.3686  3.4850 -0.2057
  694SOL     OW 2414   0.034   5.700   3.559 -0.0628  0.2888 -0.0117
  694SOL    HW1 2415   0.102   5.664   3.502  0.4885  1.6095 -0.2296
  694SOL    HW2 2416   0.066   5.684   3.647 -1.0330 -1.9768 -0.0187
  695SOL     OW 2417   5.791   0.090   0.839 -0.2206  0.3143  0.0154
  695SOL    HW1 2418   5.874   0.104   0.884  1.6045  0.5937 -3.0940
  695SOL    HW2 2419   5.747   0.175   0.843 -0.6352  0.0483  2.0573
  696SOL     OW 2420   7.268   4.497   3.616 -0.9761  0.5756 -0.5744
  696SOL    HW1 2421   7.290   4.410   3.582  0.0956  0.0433  1.3531
  696SOL    HW2 2422   7.173   4.500   3.615 -1.0802 -1.1620  0.5383
  697SOL     OW 2423   4.643   1.302   1.098  0.0494  0.3883  0.2872
  697SOL    HW1 2424   4.685   1.222   1.129 -0.0224  0.1348 -0.2527
  697SOL    HW2 2425   4.593   1.274   1.021 -1.9190  0.4682  1.4587
  698SOL     OW 2426   6.034   7.257   0.173  0.1054 -0.0566 -0.2932
  698SOL    HW1 2427   6.026   7.174   0.126 -0.4267  0.1668 -0.6044
  698SOL    HW2 2428   6.124   7.285   0.157  0.0487 -0.1792 -0.8462
  699SOL     OW 2429   6.619   6.408   4.358  0.5444  0.0927 -0.1569
  699SOL    HW1 2430   6.714   6.409   4.373  0.5338  0.8092 -0.1046
  699SOL    HW2 2431   6.610   6.394   4.264  0.7113  0.4802 -0.2313
  700SOL     OW 2432   1.353   6.254   1.218 -0.4890  0.2056 -0.0757
  700SOL    HW1 2433   1.263   6.284   1.221 -0.6844  0.2852 -3.0932
  700SOL    HW2 2434   1.405   6.331   1.242 -1.1835  0.6741 -0.0556
  701SOL     OW 2435   1.583   6.649   4.852 -0.2343 -0.1361 -0.3755
  701SOL    HW1 2436   1.610   6.722   4.909  1.2586 -0.0586 -1.1273
  701SOL    HW2 2437   1.663   6.598   4.840 -1.0489 -1.3874 -0.6283
  702SOL     OW 2438   1.732   5.291   0.702 -0.0768  0.2425  0.9534
  702SOL    HW1 2439   1.734   5.286   0.606  1.5615 -0.1125  0.9846
  702SOL    HW2 2440   1.676   5.218   0.729 -3.2347  2.1743  0.2168
  703SOL     OW 2441   4.892   5.221   4.345 -0.5736  0.7934  0.1565
  703SOL    HW1 2442   4.875   5.127   4.339 -0.7534  0.7372  1.3179
  703SOL    HW2 2443   4.895   5.239   4.439  1.5346  1.5860  0.0013
  704SOL     OW 2444   3.081   5.812   1.354  0.4179 -0.1377  0.5744
  704SOL    HW1 2445   3.017   5.829   1.424  0.2332 -0.4371  0.4810
  704SOL    HW2 2446   3.101   5.718   1.363 -1.4871 -0.7944 -1.3427
  705SOL     OW 2447   4.026   0.008   3.221 -0.5175  0.7846 -0.6920
  705SOL    HW1 2448   3.962  -0.043   3.272 -1.4677  1.5771 -1.0493
  705SOL    HW2 2449   4.078  -0.058   3.176  1.0524 -0.0023  2.0298
  706SOL     OW 2450   4.053   4.594   0.242  0.1628 -0.0913 -0.0526
  706SOL    HW1 2451   4.063   4.500   0.226 -1.8859 -0.3055 -0.3321
  706SOL    HW2 2452   4.135   4.620   0.284  0.2534 -2.2876  1.2989
  707SOL     OW 2453   5.841   5.756   0.814  0.1435 -0.4040  0.0189
  707SOL    HW1 2454   5.904   5.828   0.806 -0.0404 -0.0726  1.3583
  707SOL    HW2 2455   5.773   5.778   0.751 -0.7168  1.4937  1.5084
  708SOL     OW 2456   6.018   1.104   1.309  0.1681 -0.1078  0.0218
  708SOL    HW1 2457   6.098   1.068   1.347  0.9302  1.2790 -0.1798
  708SOL    HW2 2458   5.954   1.034   1.317  1.1121 -0.8857  1.1507
  709SOL     OW 2459   5.321   3.652   3.342 -0.0493  0.3534  0.2597
  709SOL    HW1 2460   5.402   3.700   3.324  1.4373 -2.1909 -0.3267
  709SOL    HW2 2461   5.337   3.564   3.308 -2.3584 -0.7881  1.8447
  710SOL     OW 2462   3.574   2.752   1.395 -0.6237  0.2269  0.0493
  710SOL    HW1 2463   3.604   2.843   1.406 -2.5972  0.8663  0.4428
  710SOL    HW2 2464   3.623   2.721   1.318  0.6903  1.3297  0.3833
  711SOL     OW 2465   4.470   4.450   2.290 -0.2210 -0.1516  0.1655
  711SOL    HW1 2466   4.530   4.522   2.275  0.1675 -0.6514 -0.7981
  711SOL    HW2 2467   4.464   4.442   2.385  2.5177 -1.1048  0.3547
  712SOL     OW 2468   7.052   3.014   4.076  0.2651 -0.1734 -0.0489
  712SOL    HW1 2469   7.029   2.958   4.151  0.8918 -1.0678 -0.5010
  712SOL    HW2 2470   7.028   3.102   4.104 -1.8575 -0.7747  0.2622
  713SOL     OW 2471   4.153   5.053   4.217  0.1614  0.1089  0.2510
  713SOL    HW1 2472   4.088   5.023   4.154 -0.2711  0.3069  0.5930
  713SOL    HW2 2473   4.157   4.984   4.283 -0.4735  0.5641  0.7799
  714SOL     OW 2474   5.914   2.472   4.756  0.5415 -0.0767 -0.6079
  714SOL    HW1 2475   5.959   2.556   4.764  0.5797  0.1166 -2.4109
  714SOL    HW2 2476   5.886   2.451   4.846  0.1995  2.0300 -0.1538
  715SOL     OW 2477   0.852   6.701   5.136 -0.4704 -0.8321 -0.5686
  715SOL    HW1 2478   0.925   6.720   5.077  0.6829  0.2644  1.1262
  715SOL    HW2 2479   0.825   6.787   5.170 -0.3736 -1.5056  1.3105
  716SOL     OW 2480   5.526   5.131   0.615  0.7738  0.2377 -0.2305
  716SOL    HW1 2481   5.498   5.130   0.524  1.3272  0.6898 -0.4146
  716SOL    HW2 2482   5.493   5.049   0.652  1.2443 -0.3405 -1.0565
  717SOL     OW 2483   1.608   0.419   0.145 -0.0287 -0.3251  0.6269
  717SOL    HW1 2484   1.642   0.331   0.131  0.8074  0.0851 -0.0287
  717SOL    HW2 2485   1.638   0.442   0.233  2.7222  0.5532 -0.4265
  718SOL     OW 2486   6.578   3.882   2.100  0.3419  0.2493 -0.1461
  718SOL    HW1 2487   6.554   3.839   2.019 -0.0505  1.0427 -0.4576
  718SOL    HW2 2488   6.674   3.878   2.102  0.4530  1.6693 -1.4624
  719SOL     OW 2489   0.399   2.499   0.092 -0.2630  0.1945  0.6890
  719SOL    HW1 2490   0.442   2.461   0.168  0.5311  0.6286  0.4638
  719SOL    HW2 2491   0.305   2.493   0.112 -0.0656  0.1872  1.6443
  720SOL     OW 2492   6.968   4.962   3.179  0.2581 -0.4192 -0.0771
  720SOL    HW1 2493   7.003   5.031   3.123  0.6945 -0.8870 -0.3944
  720SOL    HW2 2494   6.945   5.007   3.261  0.5592  0.0939 -0.2671
  721SOL     OW 2495   4.559   5.649   3.404  0.0946 -0.4026  0.0984
  721SOL    HW1 2496   4.553   5.683   3.314 -0.3683  0.2323  0.3667
  721SOL    HW2 2497   4.473   5.611   3.421 -0.5470  1.4027  1.0354
  722SOL     OW 2498   3.843   4.422   3.931 -0.0926 -0.2855 -0.0296
  722SOL    HW1 2499   3.765   4.380   3.895 -0.1941 -1.2540  1.2592
  722SOL    HW2 2500   3.874   4.361   3.999  0.2496  1.3217  1.3102
  723SOL     OW 2501   6.532   6.533   3.124  0.0937  0.1500 -0.6107
  723SOL    HW1 2502   6.461   6.591   3.099 -2.0786 -1.9814  0.1526
  723SOL    HW2 2503   6.539   6.543   3.219  0.0377 -0.4510 -0.5376
  724SOL     OW 2504   4.558   5.615   1.282 -0.4852  0.6417  0.2205
  724SOL    HW1 2505   4.613   5.539   1.267 -0.6328  0.5301  0.2381
  724SOL    HW2 2506   4.560   5.628   1.377  1.3692  2.0401  0.0303
  725SOL     OW 2507   1.948   1.053   1.698  0.2649 -0.4121  0.2593
  725SOL    HW1 2508   2.042   1.068   1.701  0.3595  0.4282 -2.9378
  725SOL    HW2 2509   1.910   1.131   1.737  0.9007  0.1526 -0.2264
  726SOL     OW 2510   4.780   0.163   2.816  0.0129  0.4490  0.0677
  726SOL    HW1 2511   4.720   0.110   2.762 -0.0681  1.0783 -0.4771
  726SOL    HW2 2512   4.866   0.151   2.774 -0.1809  1.5518 -0.6951
  727SOL     OW 2513   4.015   5.666   2.742 -0.2882 -0.2103  0.1287
  727SOL    HW1 2514   4.066   5.665   2.823  0.1544  0.1058 -0.1442
  727SOL    HW2 2515   3.996   5.759   2.726  1.3055 -0.0676 -1.1716
  728SOL     OW 2516   5.843   3.941   1.450  0.2738 -0.1520 -0.3223
  728SOL    HW1 2517   5.881   4.012   1.398  0.8605  0.2521  0.6355
  728SOL    HW2 2518   5.908   3.871   1.447  0.9968  0.4210  1.0553
  729SOL     OW 2519   3.545   2.373   2.736  0.2457  0.0993 -0.6540
  729SOL    HW1 2520   3.617   2.365   2.673  1.2417 -3.9303  0.7152
  729SOL    HW2 2521   3.472   2.325   2.696 -1.6047  3.3293 -1.5932
  730SOL     OW 2522   2.420   0.120   3.732 -0.7278 -0.0251  0.5879
  730SOL    HW1 2523   2.469   0.109   3.650 -1.5885 -0.3198  0.1000
  730SOL    HW2 2524   2.487   0.119   3.800 -0.0502 -0.4208 -0.0671
  731SOL     OW 2525   4.982   0.324   1.474 -0.4675  0.4844 -0.2122
  731SOL    HW1 2526   4.989   0.388   1.403  0.5090  0.3783 -0.2304
  731SOL    HW2 2527   4.915   0.360   1.532 -1.6925  0.2906 -1.4581
  732SOL     OW 2528   3.873   5.040   4.345 -0.3578  0.2333 -0.4971
  732SOL    HW1 2529   3.909   5.113   4.396  1.3214 -0.3996 -0.7069
  732SOL    HW2 2530   3.945   4.977   4.340 -1.4231 -0.9669 -1.2378
  733SOL     OW 2531   5.587   3.441   2.433  0.5918  0.0743  0.3933
  733SOL    HW1 2532   5.572   3.445   2.528 -1.9342 -0.8481  0.1056
  733SOL    HW2 2533   5.595   3.532   2.406 -0.8556  0.4744  1.2165
  734SOL     OW 2534   1.121   2.115   5.023 -0.1401  0.2218  0.5494
  734SOL    HW1 2535   1.131   2.098   5.117  1.9514  0.2328  0.3693
  734SOL    HW2 2536   1.121   2.210   5.015 -1.6421  0.2459  0.6341
  735SOL     OW 2537   6.482   0.666   1.144 -0.3777 -0.4769 -0.7681
  735SOL    HW1 2538   6.563   0.616   1.132 -1.0004 -1.1765 -2.4124
  735SOL    HW2 2539   6.493   0.743   1.089 -0.2360  0.2033  0.1948
  736SOL     OW 2540   6.673   4.033   2.926  0.1440  0.4738  0.3999
  736SOL    HW1 2541   6.684   4.015   2.832 -2.7811  1.3025 -0.2074
  736SOL    HW2 2542   6.625   3.958   2.959  0.7677  0.3998  1.1705
  737SOL     OW 2543   3.566   5.668   4.241  1.1882 -0.6263 -0.1394
  737SOL    HW1 2544   3.541   5.577   4.258 -0.5300  0.0294  1.0844
  737SOL    HW2 2545   3.598   5.667   4.150  0.0591 -2.2376 -0.5751
  738SOL     OW 2546   3.991   0.268   2.360  0.2306 -0.4259  0.4876
  738SOL    HW1 2547   4.022   0.354   2.388 -0.1866 -0.7754  2.1306
  738SOL    HW2 2548   3.934   0.286   2.286 -0.5237  0.8134  1.3260
  739SOL     OW 2549   3.953   4.516   2.024  0.1451 -0.8624  0.4711
  739SOL    HW1 2550   3.998   4.525   1.940 -0.0607  0.0982  0.4470
  739SOL    HW2 2551   4.008   4.458   2.076  0.2614 -1.4824 -0.3361
  740SOL     OW 2552   4.702   1.336   0.686  0.1038 -0.0959 -0.1887
  740SOL    HW1 2553   4.743   1.276   0.749 -0.5335  0.3403  0.6519
  740SOL    HW2 2554   4.739   1.310   0.601  0.6807 -0.9440  0.3071
  741SOL     OW 2555   0.393   1.942   1.205  0.7058  0.0058 -0.6138
  741SOL    HW1 2556   0.331   1.907   1.270 -0.4274  0.1935 -1.5543
  741SOL    HW2 2557   0.475   1.952   1.253 -0.0601 -0.0068  0.7466
  742SOL     OW 2558   4.167   0.855   4.525 -0.2799  0.2809  0.0197
  742SOL    HW1 2559   4.222   0.905   4.585 -0.3266  1.7427 -1.0844
  742SOL    HW2 2560   4.176   0.900   4.441  1.0116 -2.5866 -1.5068
  743SOL     OW 2561   3.873   5.780   4.075  0.6372  0.2960  0.0023
  743SOL    HW1 2562   3.922   5.739   4.003  1.0691  2.5097 -1.0635
  743SOL    HW2 2563   3.781   5.768   4.052  0.6980 -1.1568  0.4035
  744SOL     OW 2564   4.808   1.996   2.267 -0.6088 -0.2451  0.5761
  744SOL    HW1 2565   4.732   1.954   2.227 -0.1927 -0.2289 -0.2453
  744SOL    HW2 2566   4.878   1.984   2.204 -0.2446  0.8681  0.7537
  745SOL     OW 2567   1.366   3.833   4.478  0.3298  0.6396 -0.0704
  745SOL    HW1 2568   1.359   3.908   4.419 -1.8320 -0.1769 -0.9514
  745SOL    HW2 2569   1.376   3.758   4.419  0.4495  0.0396  0.7044
  746SOL     OW 2570   1.432   3.645   3.257  0.8750 -0.3666 -0.0424
  746SOL    HW1 2571   1.498   3.579   3.280  0.1433 -0.8777  0.6409
  746SOL    HW2 2572   1.474   3.728   3.276  1.4680 -0.6694 -0.0006
  747SOL     OW 2573   3.751   6.120   2.096  0.1755  0.1092 -0.7174
  747SOL    HW1 2574   3.815   6.066   2.050  0.6049  0.1118 -0.1277
  747SOL    HW2 2575   3.764   6.099   2.189 -0.3047  0.5173 -0.5553
  748SOL     OW 2576   4.175   6.752   4.970 -0.1258 -0.6845  0.3345
  748SOL    HW1 2577   4.189   6.657   4.970 -0.9426 -0.8105  0.2015
  748SOL    HW2 2578   4.087   6.763   4.935  0.1911  0.1637 -0.2124
  749SOL     OW 2579   6.444   6.481   3.420 -0.3377  0.1662 -0.1285
  749SOL    HW1 2580   6.501   6.554   3.446  0.2560 -0.3343  0.0134
  749SOL    HW2 2581   6.498   6.403   3.433 -0.3593 -0.1890 -1.8741
  750SOL     OW 2582   5.825   3.629   4.628  0.1269  0.0590 -0.1390
  750SOL    HW1 2583   5.840   3.645   4.535  0.7572 -1.2228 -0.2783
  750SOL    HW2 2584   5.865   3.704   4.672 -1.4216  1.4172 -0.9302
  751SOL     OW 2585   0.403   3.343   0.417 -0.1801  0.0786 -0.6380
  751SOL    HW1 2586   0.479   3.319   0.364  0.2543  2.6465 -1.3375
  751SOL    HW2 2587   0.329   3.338   0.357 -0.3394 -0.8822 -0.3782
  752SOL     OW 2588   4.088   6.998   0.372  0.2315 -0.0065 -0.0251
  752SOL    HW1 2589   4.170   6.955   0.394  0.6403 -0.0946 -1.6357
  752SOL    HW2 2590   4.053   6.947   0.298 -0.2383  1.2517 -0.6940
  753SOL     OW 2591   6.331   7.073   2.587 -0.6912 -0.0984 -0.1481
  753SOL    HW1 2592   6.398   7.007   2.566 -1.2915 -1.2591  1.3850
  753SOL    HW2 2593   6.261   7.057   2.523 -1.2563 -1.6396  0.8070
  754SOL     OW 2594   4.447   6.009   0.658 -0.2138  0.4712 -1.0467
  754SOL    HW1 2595   4.380   6.075   0.638 -0.2807  0.7061 -0.0574
  754SOL    HW2 2596   4.459   6.014   0.752  0.2120 -0.5284 -1.0361
  755SOL     OW 2597   3.949   6.964   1.299  0.3955 -0.5386 -0.2159
  755SOL    HW1 2598   3.936   6.886   1.352 -0.5884 -0.7253 -0.7154
  755SOL    HW2 2599   4.042   6.962   1.276  0.3018 -1.8015 -0.5718
  756SOL     OW 2600   4.963   3.286   2.052 -0.8427 -0.0460 -0.0842
  756SOL    HW1 2601   5.041   3.340   2.042 -1.5082  0.9688  0.0545
  756SOL    HW2 2602   4.996   3.202   2.083  0.1041  0.7063  1.0463
  757SOL     OW 2603   6.486   5.834   1.539  0.0925  0.6293 -0.3025
  757SOL    HW1 2604   6.481   5.739   1.549  1.6600  0.4910 -0.5297
  757SOL    HW2 2605   6.473   5.868   1.628  2.8255 -0.0051  0.4240
  758SOL     OW 2606   2.697   4.852   3.474 -0.0143 -0.1952  0.5213
  758SOL    HW1 2607   2.792   4.838   3.471 -0.0436 -0.2635 -0.5880
  758SOL    HW2 2608   2.663   4.778   3.522  0.4729 -0.3235  0.6755
  759SOL     OW 2609   0.020   2.267   3.266  0.1437  0.0568 -0.4676
  759SOL    HW1 2610   0.051   2.232   3.182  2.3097  0.8917 -0.0821
  759SOL    HW2 2611   0.007   2.360   3.250  0.5478  0.2170  0.0957
  760SOL     OW 2612   2.387   5.300   4.477 -0.5179 -0.1157  0.0629
  760SOL    HW1 2613   2.331   5.359   4.529 -0.8706 -1.2247  0.9719
  760SOL    HW2 2614   2.398   5.346   4.394 -1.5636  0.8071  0.4032
  761SOL     OW 2615   3.910   6.273   3.652 -0.2082  0.9221 -0.2628
  761SOL    HW1 2616   3.877   6.250   3.739 -0.7264  2.3907 -0.0388
  761SOL    HW2 2617   3.833   6.272   3.596  0.2553 -0.8187 -0.9056
  762SOL     OW 2618   6.657   4.354   2.618 -0.0629  0.4248 -0.1722
  762SOL    HW1 2619   6.592   4.297   2.577 -0.2839  0.4162  0.1850
  762SOL    HW2 2620   6.630   4.358   2.710  1.2089 -0.6749  0.2918
  763SOL     OW 2621   5.067   0.602   3.392  0.8845  0.0061 -0.0194
  763SOL    HW1 2622   5.050   0.647   3.309  1.3013 -0.0201 -0.1203
  763SOL    HW2 2623   5.010   0.525   3.389  0.1864  0.5051  0.1460
  764SOL     OW 2624   6.242   6.603   4.069 -0.1885 -0.2241  0.0958
  764SOL    HW1 2625   6.228   6.585   4.162  0.5333  0.3077  0.3148
  764SOL    HW2 2626   6.209   6.691   4.055 -0.3419 -0.3204 -0.1698
  765SOL     OW 2627   0.646   5.795   2.576 -0.1175  0.5548 -0.0909
  765SOL    HW1 2628   0.598   5.873   2.550 -0.6016 -0.1450 -1.3755
  765SOL    HW2 2629   0.583   5.723   2.565  0.5662 -0.1197  0.2683
  766SOL     OW 2630   3.935   4.559   4.252  0.1350  0.0275  0.1747
  766SOL    HW1 2631   3.919   4.464   4.258 -1.2919  0.3096  1.0972
  766SOL    HW2 2632   3.868   4.599   4.306  0.8981  1.5823  0.0364
  767SOL     OW 2633   0.352   5.454   3.798 -0.3486  0.1901  0.1180
  767SOL    HW1 2634   0.369   5.467   3.892  1.6536 -0.2157 -0.1559
  767SOL    HW2 2635   0.279   5.513   3.779  0.3569  1.5970  1.5654
  768SOL     OW 2636   5.814   0.436   1.214  0.2479  0.2800  0.3481
  768SOL    HW1 2637   5.753   0.494   1.259 -0.4628 -0.0963 -0.1157
  768SOL    HW2 2638   5.834   0.481   1.132 -0.3905 -0.1737 -0.0619
  769SOL     OW 2639   4.877   3.721   2.353  0.2689  0.5303  0.0778
  769SOL    HW1 2640   4.819   3.723   2.429 -2.8064 -1.0783 -1.9894
  769SOL    HW2 2641   4.878   3.628   2.327 -0.6985  1.2562 -3.0361
  770SOL     OW 2642   5.983   5.931   1.179 -0.3019  0.3337  0.0388
  770SOL    HW1 2643   6.055   5.986   1.148 -2.1571  2.9437  0.0060
  770SOL    HW2 2644   5.984   5.941   1.274  0.5510 -1.2631  0.2269
  771SOL     OW 2645   2.389   3.918   2.594  0.0186  0.3710 -0.4504
  771SOL    HW1 2646   2.318   3.981   2.599  1.4847  2.2026 -1.6747
  771SOL    HW2 2647   2.374   3.870   2.512 -1.3393 -1.2753  0.6913
  772SOL     OW 2648   1.459   6.863   4.601  0.5569 -0.0094  0.0635
  772SOL    HW1 2649   1.533   6.914   4.635 -0.4909  0.4919  1.6605
  772SOL    HW2 2650   1.409   6.837   4.678 -0.5791 -0.9408 -0.9355
  773SOL     OW 2651   0.169   6.246   3.448 -0.2251 -0.6095 -0.1634
  773SOL    HW1 2652   0.145   6.274   3.536 -0.9591  0.0828 -0.5777
  773SOL    HW2 2653   0.138   6.155   3.443  0.3872 -0.8697  0.4928
  774SOL     OW 2654   6.801   6.903   3.717 -0.8597  0.2563 -0.2795
  774SOL    HW1 2655   6.881   6.883   3.669 -1.4658 -0.6144 -0.9537
  774SOL    HW2 2656   6.755   6.966   3.660  0.8389  3.5187  1.6207
  775SOL     OW 2657   4.900   5.484   0.472 -0.4311 -0.3113 -0.0133
  775SOL    HW1 2658   4.811   5.451   0.461 -0.8108  0.9266 -0.7698
  775SOL    HW2 2659   4.952   5.434   0.409 -0.5925 -0.9419  0.3387
  776SOL     OW 2660   3.272   1.999   0.204 -0.0473  0.1391  0.3370
  776SOL    HW1 2661   3.277   2.033   0.115 -2.5608 -1.4715 -0.5471
  776SOL    HW2 2662   3.355   1.953   0.216  0.5918  0.8915 -0.9455
  777SOL     OW 2663   6.138   2.743   4.299 -0.1775 -0.8583 -0.1532
  777SOL    HW1 2664   6.113   2.780   4.214  0.6912 -1.3487 -0.6399
  777SOL    HW2 2665   6.058   2.744   4.351 -0.8371 -1.0132 -1.1545
  778SOL     OW 2666   2.753   2.364   0.070 -0.3788 -0.4632  0.0127
  778SOL    HW1 2667   2.749   2.414   0.152 -0.9742 -0.4402 -0.0197
  778SOL    HW2 2668   2.843   2.374   0.040 -0.1431 -0.5059  0.6848
  779SOL     OW 2669   3.707   5.278   2.287 -0.5086 -0.7271 -0.3839
  779SOL    HW1 2670   3.676   5.296   2.376 -0.7673  1.3460 -0.8517
  779SOL    HW2 2671   3.726   5.364   2.250 -3.2989 -1.2045 -3.3806
  780SOL     OW 2672   3.333   6.608   3.353 -0.0128 -0.3912 -0.0553
  780SOL    HW1 2673   3.241   6.580   3.350 -0.4351  0.9890 -1.6164
  780SOL    HW2 2674   3.377   6.554   3.287  0.7446 -2.3468  1.9590
  781SOL     OW 2675   0.920   4.347   1.789 -0.1526 -0.1992  0.4181
  781SOL    HW1 2676   0.833   4.317   1.764 -0.3004 -0.0316  0.7255
  781SOL    HW2 2677   0.977   4.320   1.716 -0.3608 -0.8036  0.4777
  782SOL     OW 2678   5.720   0.701   5.139  0.0410  0.1169  0.3576
  782SOL    HW1 2679   5.740   0.766   5.071  1.6773 -1.1692 -0.4527
  782SOL    HW2 2680   5.714   0.752   5.220 -1.0308  1.5586 -0.5777
  783SOL     OW 2681   6.498   4.657   3.798 -0.3602 -0.2164  0.6554
  783SOL    HW1 2682   6.561   4.642   3.868 -0.4689 -0.1502  0.7667
  783SOL    HW2 2683   6.423   4.698   3.841  0.2016  1.2940  0.2528
  784SOL     OW 2684   2.906   2.526   2.366 -0.6107  0.4128 -0.1764
  784SOL    HW1 2685   2.950   2.605   2.333 -0.9160  0.3126 -0.8518
  784SOL    HW2 2686   2.957   2.454   2.328  0.5867  0.2326  1.6318
  785SOL     OW 2687   6.237   0.092   2.975  0.0530  0.3764  0.4430
  785SOL    HW1 2688   6.148   0.067   2.949  0.7579 -0.4421 -1.3653
  785SOL    HW2 2689   6.258   0.167   2.920  0.4892  0.5284  0.8175
  786SOL     OW 2690   0.903   1.726   4.793  0.1187  0.0660 -0.1726
  786SOL    HW1 2691   0.877   1.769   4.711 -1.1791 -1.1205 -0.4114
  786SOL    HW2 2692   0.858   1.776   4.861 -1.0734 -0.6421 -0.4192
  787SOL     OW 2693   4.692   5.641   4.356 -0.2243 -0.5296  0.9860
  787SOL    HW1 2694   4.614   5.692   4.376  0.0001 -0.1191  0.8152
  787SOL    HW2 2695   4.761   5.679   4.410 -0.1653 -0.9679  1.2281
  788SOL     OW 2696   4.805   4.614   4.047  0.2941 -0.2919  0.2754
  788SOL    HW1 2697   4.849   4.632   4.130 -0.6515 -1.3138  1.0200
  788SOL    HW2 2698   4.810   4.519   4.037 -0.4764 -0.2826 -0.3398
  789SOL     OW 2699   3.385   4.647   2.471 -0.3827  0.4957 -0.5561
  789SOL    HW1 2700   3.299   4.679   2.498 -0.2958  1.0584 -0.9197
  789SOL    HW2 2701   3.440   4.726   2.466 -0.0050  0.2179 -0.8963
  790SOL     OW 2702   2.683   6.878   5.060 -0.0920  0.4064 -0.1837
  790SOL    HW1 2703   2.773   6.852   5.039  0.1062  1.9539 -1.4284
  790SOL    HW2 2704   2.689   6.915   5.148  0.4771  0.4636 -0.2420
  791SOL     OW 2705   6.814   0.366   0.339  0.3735 -0.3176  0.2838
  791SOL    HW1 2706   6.771   0.449   0.317  2.4068  0.7337  0.0237
  791SOL    HW2 2707   6.842   0.377   0.430  3.7968  0.8245 -0.7764
  792SOL     OW 2708   6.248   1.949   3.782 -0.0766 -0.2721  0.2504
  792SOL    HW1 2709   6.332   1.975   3.819 -0.6190  1.1007  0.6006
  792SOL    HW2 2710   6.185   2.009   3.823 -1.1616 -0.9971 -0.3153
  793SOL     OW 2711   5.666   1.340   2.271  0.6616  0.1462 -0.0462
  793SOL    HW1 2712   5.624   1.415   2.314 -0.8461  0.2660 -1.5775
  793SOL    HW2 2713   5.629   1.263   2.315 -1.6695  0.2328 -1.6091
  794SOL     OW 2714   5.367   4.149   4.903 -0.6555 -0.1985  0.1341
  794SOL    HW1 2715   5.345   4.207   4.976  0.4002  0.5989 -0.1582
  794SOL    HW2 2716   5.413   4.205   4.841 -1.1398 -0.9721 -0.9538
  795SOL     OW 2717   0.147   5.239   3.814 -0.0635 -0.0707  0.0504
  795SOL    HW1 2718   0.052   5.243   3.827  0.0108 -0.9053  1.0122
  795SOL    HW2 2719   0.171   5.327   3.787 -1.1558  0.0667 -0.5692
  796SOL     OW 2720   6.737   1.259   2.638 -0.1847  0.6202 -0.4887
  796SOL    HW1 2721   6.778   1.184   2.681 -0.3702  0.4096 -0.6756
  796SOL    HW2 2722   6.749   1.332   2.700 -0.7093  0.2584  0.0565
  797SOL     OW 2723   5.599   0.528   4.028  0.1976  0.2777 -0.5222
  797SOL    HW1 2724   5.603   0.509   4.121  0.1126  0.8072 -0.4104
  797SOL    HW2 2725   5.521   0.583   4.017  0.2974  0.3529 -0.8814
  798SOL     OW 2726   6.912   0.707   2.053  0.3648  0.2251  0.0563
  798SOL    HW1 2727   6.947   0.757   1.980  2.8990 -0.8987  0.3970
  798SOL    HW2 2728   6.897   0.619   2.018 -1.0726  0.3744  0.2325
  799SOL     OW 2729   4.837   0.049   2.130  0.0700 -0.1393  0.1911
  799SOL    HW1 2730   4.863   0.140   2.141 -0.2218 -0.0008 -0.2350
  799SOL    HW2 2731   4.883   0.002   2.199  0.8298  0.2188 -0.0602
  800SOL     OW 2732   2.034   0.758   3.739 -0.1598 -0.2854 -0.2270
  800SOL    HW1 2733   1.961   0.798   3.692 -1.0381  0.2977  1.5148
  800SOL    HW2 2734   2.110   0.773   3.683 -0.7706  2.2414 -0.5075
  801SOL     OW 2735   2.841   1.038   3.467 -0.2014  0.6099  0.2824
  801SOL    HW1 2736   2.919   1.071   3.513  0.7965 -1.4642  0.1811
  801SOL    HW2 2737   2.837   1.091   3.387  0.7900  1.1352  0.5592
  802SOL     OW 2738   4.435   5.693   1.592  0.1077  0.6536  0.0728
  802SOL    HW1 2739   4.520   5.683   1.633 -1.3056  1.2295  3.4497
  802SOL    HW2 2740   4.389   5.611   1.611 -0.1912  0.3963 -1.5987
  803SOL     OW 2741   5.516   4.255   4.219 -0.3564  0.0334  0.4698
  803SOL    HW1 2742   5.474   4.228   4.137 -2.0324 -0.5501  1.4772
  803SOL    HW2 2743   5.609   4.236   4.205 -0.5978 -0.0470 -1.2932
  804SOL     OW 2744   3.958   4.512   0.747 -0.5769  0.2548  0.5940
  804SOL    HW1 2745   4.046   4.513   0.785  0.6017 -2.3426 -1.7502
  804SOL    HW2 2746   3.900   4.511   0.822  1.3810  1.1686  2.2345
  805SOL     OW 2747   3.659   5.694   1.973 -0.2879  0.6816 -0.7492
  805SOL    HW1 2748   3.582   5.751   1.973 -0.3392  0.6116 -0.8889
  805SOL    HW2 2749   3.640   5.628   2.039 -1.0132 -0.2357 -1.8538
  806SOL     OW 2750   4.174   4.535   4.144 -0.7931 -0.6980 -0.2747
  806SOL    HW1 2751   4.176   4.530   4.048 -2.5173 -0.6687 -0.3591
  806SOL    HW2 2752   4.080   4.536   4.165 -0.4407 -0.5774  1.4121
  807SOL     OW 2753   2.639   4.892   2.619 -0.0362 -0.2788  0.0602
  807SOL    HW1 2754   2.687   4.859   2.694 -1.5928  0.8025  1.6420
  807SOL    HW2 2755   2.553   4.849   2.624 -0.3241  0.1543 -0.8185
  808SOL     OW 2756   4.152   5.556   2.069  0.0108 -0.6561 -0.2026
  808SOL    HW1 2757   4.126   5.541   2.160  0.4387 -1.4592 -0.2037
  808SOL    HW2 2758   4.166   5.650   2.063  3.5282 -0.9067  1.5674
  809SOL     OW 2759   1.710   1.303   4.763 -0.4132 -0.4495 -0.0105
  809SOL    HW1 2760   1.746   1.226   4.806  1.5425  0.6776  0.4731
  809SOL    HW2 2761   1.639   1.332   4.820 -0.6024 -1.3967  0.2361
  810SOL     OW 2762   0.854   3.723   0.967 -0.4777 -0.6177 -0.0671
  810SOL    HW1 2763   0.857   3.632   0.937  3.0367 -0.4985 -0.4281
  810SOL    HW2 2764   0.838   3.773   0.887  1.2485 -0.7418 -0.5130
  811SOL     OW 2765   5.218   1.541   1.694  0.1023  0.2840 -0.3474
  811SOL    HW1 2766   5.272   1.590   1.632  1.4108  0.5049  0.8887
  811SOL    HW2 2767   5.269   1.461   1.712  0.4142  0.8201  1.3754
  812SOL     OW 2768   0.369   5.751   3.860  0.2939  0.6422 -0.5902
  812SOL    HW1 2769   0.388   5.843   3.880 -0.2426  0.7116 -0.3599
  812SOL    HW2 2770   0.417   5.733   3.779  1.9215  0.5767  0.3462
  813SOL     OW 2771   7.110   5.593   2.026  0.2687 -0.0006 -0.1361
  813SOL    HW1 2772   7.084   5.548   2.106 -2.2077  1.0541 -0.2457
  813SOL    HW2 2773   7.192   5.551   1.999 -0.2471 -2.1766  1.4766
  814SOL     OW 2774   3.337   4.933   0.674  0.2279 -0.3674  0.2775
  814SOL    HW1 2775   3.289   5.015   0.677 -0.5296 -0.8147  0.5357
  814SOL    HW2 2776   3.384   4.936   0.590 -0.8952 -0.2724 -0.3704
  815SOL     OW 2777   4.234   6.962   1.331  0.7897 -0.2054  0.4745
  815SOL    HW1 2778   4.280   6.892   1.284  0.4665  0.3543 -0.7047
  815SOL    HW2 2779   4.265   7.043   1.290 -0.1592  0.2567  0.6451
  816SOL     OW 2780   5.972   3.185   1.044 -0.0448 -0.3565 -0.3249
  816SOL    HW1 2781   5.899   3.123   1.046 -2.0139  1.7910 -1.2571
  816SOL    HW2 2782   6.016   3.168   0.960  0.9595 -2.0350  0.4895
  817SOL     OW 2783   4.797   0.261   3.355  0.2164 -0.2479  0.2822
  817SOL    HW1 2784   4.724   0.207   3.386  0.2721 -0.6799 -0.3211
  817SOL    HW2 2785   4.807   0.237   3.263 -0.1632  1.2581 -0.1693
  818SOL     OW 2786   3.763   7.054   1.136 -0.1983 -0.4772  0.5589
  818SOL    HW1 2787   3.842   7.049   1.189  0.7126  0.2946 -0.6592
  818SOL    HW2 2788   3.715   6.974   1.156  1.0059 -1.0686  1.1513
  819SOL     OW 2789   1.125   3.732   4.372  0.3009 -0.3884  0.3803
  819SOL    HW1 2790   1.145   3.764   4.284  1.5581  0.6108  0.9895
  819SOL    HW2 2791   1.089   3.645   4.358 -3.2995  1.1610 -1.3860
  820SOL     OW 2792   0.736   4.308   3.335 -0.2510  0.5576 -0.4824
  820SOL    HW1 2793   0.732   4.404   3.335  1.7736  0.7111  0.5564
  820SOL    HW2 2794   0.783   4.286   3.255  0.2762  0.5279 -0.1711
  821SOL     OW 2795   5.227   6.696   0.539 -0.4061 -0.0882 -0.4364
  821SOL    HW1 2796   5.199   6.615   0.497 -1.8573 -0.2244  0.6977
  821SOL    HW2 2797   5.150   6.752   0.535  0.2080  0.7962 -0.1552
  822SOL     OW 2798   4.163   5.768   2.957  0.1299  0.2002  0.4386
  822SOL    HW1 2799   4.227   5.825   2.912 -0.6118  0.0734 -0.8175
  822SOL    HW2 2800   4.126   5.824   3.025  3.7516 -0.5903  3.3707
  823SOL     OW 2801   4.780   3.388   0.345  0.4816  0.1288 -0.1235
  823SOL    HW1 2802   4.875   3.378   0.335  0.1274 -1.8160 -2.8089
  823SOL    HW2 2803   4.747   3.298   0.350 -1.2994  0.6974 -0.8247
  824SOL     OW 2804   1.433   7.039   3.423 -0.0828  0.5620 -0.5651
  824SOL    HW1 2805   1.502   7.095   3.459  0.5177  0.2857 -1.2442
  824SOL    HW2 2806   1.475   6.952   3.415 -1.1236 -0.1014  0.8644
  825SOL     OW 2807   5.190   6.790   1.467 -0.0538 -0.3676  0.3264
  825SOL    HW1 2808   5.188   6.880   1.435  0.0369 -0.2051  0.7647
  825SOL    HW2 2809   5.273   6.755   1.434 -0.0736 -0.2794  0.1811
  826SOL     OW 2810   5.895   0.868   2.360  0.3073  0.4539  0.2777
  826SOL    HW1 2811   5.816   0.905   2.321  1.2207  2.5758  0.3063
  826SOL    HW2 2812   5.948   0.842   2.285  0.5954  1.2956  0.1829
  827SOL     OW 2813   6.359   5.289   3.992 -0.1708 -0.4708  0.1754
  827SOL    HW1 2814   6.295   5.309   4.060 -0.0239  0.7645 -0.0322
  827SOL    HW2 2815   6.384   5.198   4.008 -1.5062 -0.7730  0.6355
  828SOL     OW 2816   4.874   5.347   4.639 -0.3499  0.0124 -0.4717
  828SOL    HW1 2817   4.783   5.362   4.615 -0.6471  1.4144  1.3072
  828SOL    HW2 2818   4.870   5.274   4.701 -0.4121  0.6820  0.3348
  829SOL     OW 2819   4.318   3.546   1.898 -0.1337 -0.1880  0.2271
  829SOL    HW1 2820   4.239   3.599   1.889  0.5540  0.8123 -0.1515
  829SOL    HW2 2821   4.361   3.580   1.977  1.6564  1.7378 -1.4405
  830SOL     OW 2822   5.975   5.927   0.501 -0.0908 -0.2831 -0.3864
  830SOL    HW1 2823   5.915   5.855   0.521 -0.6582  0.5829  1.2104
  830SOL    HW2 2824   6.057   5.902   0.544 -0.1687 -0.1680 -0.1692
  831SOL     OW 2825   3.596   5.308   3.194  0.1722  0.3980 -0.5287
  831SOL    HW1 2826   3.634   5.330   3.109 -0.3474 -0.0502 -0.8789
  831SOL    HW2 2827   3.665   5.259   3.238 -0.2581 -1.1254 -1.4831
  832SOL     OW 2828   6.501   0.069   2.317  0.1713 -0.1744  0.8642
  832SOL    HW1 2829   6.435   0.010   2.279 -0.2492  0.0384  1.2603
  832SOL    HW2 2830   6.565   0.081   2.247 -1.7775  2.0913 -0.6702
  833SOL     OW 2831   3.528   5.715   0.312  0.1563  0.2295  0.3913
  833SOL    HW1 2832   3.439   5.738   0.338  0.0183 -0.7600  0.8781
  833SOL    HW2 2833   3.534   5.621   0.331  0.9175  0.0219 -0.7461
  834SOL     OW 2834   2.565   3.746   3.425 -0.3403  0.1218 -0.0012
  834SOL    HW1 2835   2.586   3.652   3.421 -2.3492 -0.6732  3.9253
  834SOL    HW2 2836   2.650   3.789   3.417  0.7918 -2.0530 -0.6749
  835SOL     OW 2837   5.055   3.510   4.378  1.0804 -0.4739 -0.5560
  835SOL    HW1 2838   5.109   3.441   4.339 -2.2659 -1.2397 -4.5208
  835SOL    HW2 2839   5.003   3.464   4.445  1.6622 -0.8617 -0.3641
  836SOL     OW 2840   3.843   4.936   0.527 -0.2591  0.0635 -0.1015
  836SOL    HW1 2841   3.930   4.969   0.547 -0.7796  0.5915  1.4364
  836SOL    HW2 2842   3.828   4.867   0.592 -1.0371  0.0917 -0.2363
  837SOL     OW 2843   7.006   5.594   0.984 -0.2051  0.2400  0.4572
  837SOL    HW1 2844   7.069   5.524   0.964 -0.8440 -0.2514  0.1103
  837SOL    HW2 2845   6.991   5.637   0.900  0.3413  0.9411  0.7079
  838SOL     OW 2846   5.920   6.956   0.457 -0.0123 -0.2283  0.0464
  838SOL    HW1 2847   5.862   6.882   0.478 -1.0876  0.5257 -0.1702
  838SOL    HW2 2848   5.860   7.025   0.429  0.8579  1.1828  1.5421
  839SOL     OW 2849   4.236   5.323   4.243 -0.5157 -0.2478 -0.3012
  839SOL    HW1 2850   4.306   5.319   4.178 -1.1466  0.2017 -1.0245
  839SOL    HW2 2851   4.199   5.235   4.244 -0.0711 -0.4340 -0.0614
  840SOL     OW 2852   5.798   5.981   4.623 -0.2961 -0.5996  0.3239
  840SOL    HW1 2853   5.802   5.907   4.684 -0.0052 -0.7068  0.1769
  840SOL    HW2 2854   5.830   6.056   4.674  1.5101 -1.0010 -0.1549
  841SOL     OW 2855   2.936   3.250   4.450 -0.1180 -0.0997 -0.4561
  841SOL    HW1 2856   2.936   3.190   4.525  0.9449  0.0994 -0.2876
  841SOL    HW2 2857   3.028   3.268   4.433 -0.4195  1.4933 -0.5146
  842SOL     OW 2858   6.965   6.018   2.350 -0.0046 -0.2212  0.1373
  842SOL    HW1 2859   6.886   5.964   2.346  0.3870 -0.9016  1.0453
  842SOL    HW2 2860   6.986   6.022   2.444  0.7351  0.3894 -0.0468
  843SOL     OW 2861   4.911   3.740   4.363  0.4688 -0.3372  0.5834
  843SOL    HW1 2862   4.967   3.812   4.390  1.7419 -1.8104  2.1035
  843SOL    HW2 2863   4.959   3.661   4.388 -0.4141 -1.7690 -1.9147
  844SOL     OW 2864   4.004   3.825   2.112  0.1419  0.5468  0.4158
  844SOL    HW1 2865   3.949   3.867   2.178 -1.2135 -2.4846  1.3917
  844SOL    HW2 2866   3.948   3.817   2.035  0.1507 -0.0712  0.4694
  845SOL     OW 2867   2.013   4.908   1.849  0.7684 -0.2598  0.4850
  845SOL    HW1 2868   1.970   4.984   1.809 -0.0238 -0.5996  0.6754
  845SOL    HW2 2869   1.944   4.842   1.857  1.8187 -1.6540 -1.2777
  846SOL     OW 2870   0.057   3.945   3.116 -0.2418 -0.6514  0.1927
  846SOL    HW1 2871   0.001   4.021   3.104 -1.3651 -1.5404 -0.4559
  846SOL    HW2 2872   0.053   3.898   3.033  0.8275 -1.1638  0.4102
  847SOL     OW 2873   4.093   5.656   2.412 -0.2180  0.3568 -0.0893
  847SOL    HW1 2874   4.033   5.604   2.359  0.6858 -1.2896  0.4522
  847SOL    HW2 2875   4.063   5.644   2.502 -1.0600  2.2301 -0.0718
  848SOL     OW 2876   6.092   2.159   3.904  0.4359 -0.0360  0.5200
  848SOL    HW1 2877   6.059   2.209   3.829 -0.9947 -0.6425  0.7111
  848SOL    HW2 2878   6.107   2.224   3.972  0.5422  0.3658  0.1153
  849SOL     OW 2879   2.845   5.945   1.791 -0.4951 -0.6525 -0.0593
  849SOL    HW1 2880   2.804   5.979   1.871 -1.5864 -0.8964 -0.4958
  849SOL    HW2 2881   2.896   5.870   1.821 -0.2683 -0.2717  0.5206
  850SOL     OW 2882   6.545   2.722   2.715 -0.3068  0.0657  0.5732
  850SOL    HW1 2883   6.568   2.787   2.647 -3.2816 -1.0936 -1.7769
  850SOL    HW2 2884   6.595   2.644   2.691 -0.0648  0.1594  0.7652
  851SOL     OW 2885   4.711   5.513   0.185 -0.3753  0.2775  0.4727
  851SOL    HW1 2886   4.631   5.565   0.195  0.0122  0.7603  1.1428
  851SOL    HW2 2887   4.781   5.572   0.212  0.1880 -0.2146  0.1061
  852SOL     OW 2888   5.893   4.102   3.928 -0.2574  0.2183  0.3886
  852SOL    HW1 2889   5.824   4.142   3.875  1.2709  0.5777 -1.4558
  852SOL    HW2 2890   5.929   4.033   3.871  2.6580  1.7879  0.0965
  853SOL     OW 2891   3.683   5.011   0.802 -0.3504 -0.9640 -0.1579
  853SOL    HW1 2892   3.740   4.974   0.734  2.6217  2.5572  0.0935
  853SOL    HW2 2893   3.696   4.955   0.878  0.3317 -2.0253 -1.0302
  854SOL     OW 2894   4.424   6.715   0.595  0.2881  0.7382 -0.1144
  854SOL    HW1 2895   4.381   6.639   0.557  0.6594  1.0222 -1.1419
  854SOL    HW2 2896   4.506   6.723   0.546  0.9538  0.9199  0.9893
  855SOL     OW 2897   6.627   5.113   1.432 -0.4635  0.1754  0.5991
  855SOL    HW1 2898   6.698   5.060   1.466  0.1277  0.3941 -0.2679
  855SOL    HW2 2899   6.572   5.052   1.383 -0.5478  0.1175  0.7646
  856SOL     OW 2900   1.225   6.144   3.730  0.1645  0.0902  0.3595
  856SOL    HW1 2901   1.187   6.202   3.795 -0.2216 -0.3458  0.5244
  856SOL    HW2 2902   1.319   6.141   3.751 -0.0475 -0.5062  1.2515
  857SOL     OW 2903   4.598   0.122   4.273 -0.6948  0.1696 -0.0476
  857SOL    HW1 2904   4.631   0.132   4.362  0.1503 -1.3613 -0.1589
  857SOL    HW2 2905   4.620   0.204   4.230  1.4903 -0.1493  0.3630
  858SOL     OW 2906   1.752   4.157   3.814 -0.4551  0.3357  0.4281
  858SOL    HW1 2907   1.825   4.215   3.831 -2.1193  2.3976  0.9852
  858SOL    HW2 2908   1.782   4.100   3.743  1.4354  1.5521  0.1955
  859SOL     OW 2909   6.427   5.025   4.042  0.0642  0.1262  0.2847
  859SOL    HW1 2910   6.395   4.963   4.107  0.3114  0.1258  0.4066
  859SOL    HW2 2911   6.521   5.008   4.037  0.3018  1.1226  1.0093
  860SOL     OW 2912   0.257   6.772   4.638 -0.4378  0.1242  0.0140
  860SOL    HW1 2913   0.162   6.780   4.651 -0.6342 -1.3360 -0.4009
  860SOL    HW2 2914   0.268   6.690   4.590  1.0668  0.1081  0.3517
  861SOL     OW 2915   4.231   5.807   1.908  0.4889  0.5845  0.1127
  861SOL    HW1 2916   4.204   5.864   1.980 -3.9811 -0.1098 -0.7274
  861SOL    HW2 2917   4.240   5.866   1.833  1.3821  0.8270  0.4010
  862SOL     OW 2918   3.964   0.305   0.959 -0.4443 -0.1245  0.1227
  862SOL    HW1 2919   3.905   0.302   0.884  0.6666  1.8074 -0.9097
  862SOL    HW2 2920   3.920   0.363   1.022  0.9063  2.6751 -1.3099
  863SOL     OW 2921   3.495   5.332   1.327  0.6570 -0.1917 -0.8550
  863SOL    HW1 2922   3.547   5.261   1.364 -0.1456 -0.3764 -0.0538
  863SOL    HW2 2923   3.413   5.330   1.376  0.8634  1.7150 -0.3449
  864SOL     OW 2924   7.243   6.570   1.792 -0.1613  0.3929  0.1169
  864SOL    HW1 2925   7.215   6.483   1.822 -0.5417  1.1389  2.0621
  864SOL    HW2 2926   7.244   6.624   1.871 -2.5144  2.8762 -1.3944
  865SOL     OW 2927   6.923   3.395   0.370 -0.2445  0.1174  0.9314
  865SOL    HW1 2928   6.977   3.316   0.379  1.2777  1.1478  1.2792
  865SOL    HW2 2929   6.901   3.399   0.277 -0.1090 -0.5767  0.8685
  866SOL     OW 2930   4.825   1.517   1.656 -0.6014  0.1832 -0.3717
  866SOL    HW1 2931   4.741   1.551   1.625 -1.0037  0.1696  0.6546
  866SOL    HW2 2932   4.804   1.432   1.694  0.0209 -0.1843 -0.8267
  867SOL     OW 2933   1.419   2.406   4.620 -0.2870  0.0979  0.2309
  867SOL    HW1 2934   1.487   2.456   4.665 -0.5645  0.0011  0.7613
  867SOL    HW2 2935   1.433   2.315   4.649 -0.2606 -0.0194 -0.1386
  868SOL     OW 2936   6.047   4.889   0.669 -0.3725  0.1840 -0.0528
  868SOL    HW1 2937   5.983   4.886   0.740  1.7525  1.3076  2.0408
  868SOL    HW2 2938   5.996   4.870   0.590 -2.8911 -0.8751  1.6976
  869SOL     OW 2939   4.554   0.809   4.127  0.3480 -0.3864 -0.0377
  869SOL    HW1 2940   4.650   0.814   4.130  0.3158  0.2727 -0.0233
  869SOL    HW2 2941   4.531   0.848   4.042  0.1468 -1.4994 -0.5182
  870SOL     OW 2942   1.524   4.396   4.084 -0.2207 -0.3526  0.5423
  870SOL    HW1 2943   1.451   4.411   4.143  0.4508 -1.0647  1.5795
  870SOL    HW2 2944   1.535   4.480   4.038 -0.3526  0.4389  1.8908
  871SOL     OW 2945   4.256   0.643   3.281 -0.4993 -0.1964  0.2431
  871SOL    HW1 2946   4.180   0.586   3.292  0.9552 -2.2191  0.5682
  871SOL    HW2 2947   4.330   0.582   3.273  1.3220  1.6737  1.7443
  872SOL     OW 2948   5.713   4.845   1.103 -0.3309 -0.0146 -0.2134
  872SOL    HW1 2949   5.648   4.777   1.122 -1.1504  1.2204  1.7533
  872SOL    HW2 2950   5.662   4.918   1.068  0.1184  0.5701  0.3135
  873SOL     OW 2951   5.957   3.742   4.209 -0.0700  0.3097 -0.1043
  873SOL    HW1 2952   5.994   3.705   4.129  1.0548  0.0805  0.4926
  873SOL    HW2 2953   6.031   3.744   4.270 -1.2055 -0.7289  1.3549
  874SOL     OW 2954   0.235   5.746   0.898  0.3591  0.3318 -0.1492
  874SOL    HW1 2955   0.192   5.759   0.983 -2.8255 -0.6796 -1.4438
  874SOL    HW2 2956   0.211   5.657   0.873  1.0269  0.6908 -2.2218
  875SOL     OW 2957   3.946   1.002   3.241 -0.5378 -0.4557 -0.0356
  875SOL    HW1 2958   4.011   0.978   3.307  0.4964  2.8364  0.3413
  875SOL    HW2 2959   3.971   0.953   3.163  0.9324 -1.0695  0.7802
  876SOL     OW 2960   7.108   1.578   3.854 -0.0832 -0.4581  0.8644
  876SOL    HW1 2961   7.100   1.571   3.759 -0.5788 -0.2768  0.8852
  876SOL    HW2 2962   7.182   1.637   3.868  0.1373 -0.6705  0.5958
  877SOL     OW 2963   4.419   5.066   0.150 -0.3205 -0.6455 -0.0649
  877SOL    HW1 2964   4.472   5.000   0.106 -1.0122 -2.1665  1.2843
  877SOL    HW2 2965   4.400   5.131   0.082  2.1542 -0.6817 -0.9039
  878SOL     OW 2966   3.212   0.761   0.089 -0.1059  0.1160 -0.4184
  878SOL    HW1 2967   3.127   0.765   0.134 -0.5407 -0.4248 -1.1890
  878SOL    HW2 2968   3.249   0.677   0.115  1.5661  1.5534  2.3115
  879SOL     OW 2969   4.999   4.917   1.089 -0.1902  0.4757  0.2327
  879SOL    HW1 2970   4.993   5.006   1.124 -0.3537  0.4900  0.1727
  879SOL    HW2 2971   5.088   4.889   1.108  0.3918  1.2381 -1.1566
  880SOL     OW 2972   5.867   3.757   2.653 -0.4559 -1.1924  0.0748
  880SOL    HW1 2973   5.928   3.829   2.636 -0.8662 -1.1177 -1.1085
  880SOL    HW2 2974   5.852   3.761   2.748  0.1155 -0.2013  0.1373
  881SOL     OW 2975   6.175   6.955   1.047  0.2710 -0.0463 -0.6947
  881SOL    HW1 2976   6.081   6.938   1.056  0.4297 -1.3016 -1.1547
  881SOL    HW2 2977   6.214   6.918   1.127  0.2491  1.9709  0.3269
  882SOL     OW 2978   3.558   4.205   2.130 -0.5399  0.5723  0.2484
  882SOL    HW1 2979   3.615   4.229   2.203  0.3911 -0.6277 -0.0346
  882SOL    HW2 2980   3.604   4.237   2.053 -1.7081  2.1723  0.1912
  883SOL     OW 2981   7.023   5.961   2.613  0.2113 -0.4234 -0.1276
  883SOL    HW1 2982   7.100   5.994   2.660  0.3102  0.0883 -0.6382
  883SOL    HW2 2983   6.973   5.914   2.679 -0.0505  0.9520  0.6756
  884SOL     OW 2984   4.471   5.122   1.722  0.0189 -0.4128 -0.0929
  884SOL    HW1 2985   4.537   5.185   1.691 -0.5059  0.2355  0.0815
  884SOL    HW2 2986   4.433   5.085   1.643 -1.4824  1.4049 -0.2924
  885SOL     OW 2987   4.675   6.410   1.253  0.0657  0.1952 -0.4876
  885SOL    HW1 2988   4.732   6.347   1.207  0.2439  1.1454 -1.6201
  885SOL    HW2 2989   4.698   6.495   1.215 -0.3320  0.9308  0.8557
  886SOL     OW 2990   5.906   3.727   1.147  0.2375 -0.0133  0.7454
  886SOL    HW1 2991   5.871   3.802   1.100 -1.3647  0.0895  2.0062
  886SOL    HW2 2992   5.954   3.765   1.221  0.6686 -0.2116  0.5724
  887SOL     OW 2993   0.252   3.906   3.779 -0.1644 -0.4426  0.3847
  887SOL    HW1 2994   0.171   3.924   3.731 -0.5009 -0.9014  0.7698
  887SOL    HW2 2995   0.310   3.866   3.714 -1.0791 -2.2992  0.6275
  888SOL     OW 2996   0.141   5.320   1.517 -0.2126  0.3158  0.3993
  888SOL    HW1 2997   0.121   5.235   1.555 -0.3487 -0.4119 -1.2458
  888SOL    HW2 2998   0.176   5.301   1.431  0.5675  1.9050  0.3303
  889SOL     OW 2999   5.290   4.689   5.068 -0.4657  0.1423 -0.4722
  889SOL    HW1 3000   5.309   4.782   5.055 -0.6973 -0.0329 -2.2576
  889SOL    HW2 3001   5.240   4.663   4.991 -2.7672 -0.8478  1.2118
  890SOL     OW 3002   3.749   4.967   2.314 -0.6417 -0.2678 -0.4717
  890SOL    HW1 3003   3.716   4.950   2.225 -2.2514 -1.4832  0.2956
  890SOL    HW2 3004   3.767   5.061   2.315 -3.7813  0.4803 -1.1482
  891SOL     OW 3005   4.663   5.601   4.627 -0.0904  0.2226 -0.0328
  891SOL    HW1 3006   4.579   5.648   4.631 -0.5343 -0.5130 -0.4873
  891SOL    HW2 3007   4.729   5.671   4.628 -0.7322  0.8598 -0.6886
  892SOL     OW 3008   5.193   5.598   0.397  0.2549 -0.7607  0.0359
  892SOL    HW1 3009   5.211   5.505   0.410 -0.0751 -0.5379  2.6100
  892SOL    HW2 3010   5.271   5.632   0.353  0.1184 -2.3172 -1.5358
  893SOL     OW 3011   4.698   1.041   1.905 -0.1766  0.2339 -0.0351
  893SOL    HW1 3012   4.663   0.967   1.855  0.8881 -0.7340  0.6011
  893SOL    HW2 3013   4.625   1.067   1.962 -0.7563  0.0654 -0.6815
  894SOL     OW 3014   4.450   5.228   3.557  0.8641 -0.0533  0.2104
  894SOL    HW1 3015   4.508   5.169   3.509  1.1729  1.8803 -1.9722
  894SOL    HW2 3016   4.476   5.219   3.649  1.6968 -2.3521 -0.1858
  895SOL     OW 3017   5.663   3.903   4.016 -0.1235  0.1975  0.1084
  895SOL    HW1 3018   5.752   3.886   4.047 -0.8376 -0.6798  1.7963
  895SOL    HW2 3019   5.653   3.998   4.022  1.1732  0.4952 -1.5826
  896SOL     OW 3020   6.046   6.083   4.871  0.1027 -0.0945  0.5481
  896SOL    HW1 3021   6.097   6.104   4.949  1.5073 -3.6031  0.7610
  896SOL    HW2 3022   5.963   6.130   4.882  1.3588  1.8255  2.6443
  897SOL     OW 3023   3.809   2.959   4.714 -0.2760  0.2097  0.2612
  897SOL    HW1 3024   3.903   2.964   4.732  0.1092  0.6494 -1.6067
  897SOL    HW2 3025   3.769   3.020   4.775  0.6338 -0.1042  1.1908
  898SOL     OW 3026   4.005   0.266   2.774  0.3901 -0.1126  0.0111
  898SOL    HW1 3027   4.063   0.226   2.709  0.2354  0.9837 -0.8280
  898SOL    HW2 3028   4.050   0.346   2.801 -0.6954  0.7396 -0.6259
  899SOL     OW 3029   4.406   3.904   4.655 -0.0633  0.4795 -0.1257
  899SOL    HW1 3030   4.329   3.865   4.614 -0.4166  0.4125  0.5800
  899SOL    HW2 3031   4.404   3.995   4.627 -0.2540  0.4136 -0.3279
  900SOL     OW 3032   2.444   1.380   3.265  0.2259  0.5440 -0.1062
  900SOL    HW1 3033   2.396   1.400   3.185 -0.1049  2.7168  0.5679
  900SOL    HW2 3034   2.511   1.317   3.238 -0.8029  0.1026 -1.7596
  901SOL     OW 3035   4.438   3.951   0.599  0.0204  0.1943  0.4679
  901SOL    HW1 3036   4.351   3.983   0.623  0.6716  1.2023  1.5705
  901SOL    HW2 3037   4.454   3.878   0.658 -0.7356 -1.0890 -0.8587
  902SOL     OW 3038   6.003   5.292   0.278  0.2656 -0.1176  0.0971
  902SOL    HW1 3039   6.040   5.209   0.309  1.5188 -0.1291 -1.3008
  902SOL    HW2 3040   5.927   5.266   0.226 -0.7278 -0.2065  1.5277
  903SOL     OW 3041   6.102   2.230   3.551  0.2526  0.0236 -0.4274
  903SOL    HW1 3042   6.076   2.140   3.533  1.7764 -0.5476  0.0644
  903SOL    HW2 3043   6.041   2.260   3.618  1.9928 -1.9737  2.2311
  904SOL     OW 3044   0.701   6.210   0.993 -0.0195  0.0863  0.7404
  904SOL    HW1 3045   0.613   6.196   1.028 -0.4493 -1.1192 -0.6843
  904SOL    HW2 3046   0.689   6.210   0.898  1.8632 -3.2848  0.3393
  905SOL     OW 3047   6.201   1.413   0.822  0.0818 -0.4920  0.6079
  905SOL    HW1 3048   6.185   1.399   0.728 -2.1728 -3.2551  1.2615
  905SOL    HW2 3049   6.291   1.383   0.835  0.1213 -0.9396 -0.5308
  906SOL     OW 3050   6.522   4.511   3.031  0.1417  0.6816 -0.4493
  906SOL    HW1 3051   6.429   4.505   3.053  0.3600  0.2702  0.4022
  906SOL    HW2 3052   6.540   4.432   2.980  0.3945 -0.1163  0.8389
  907SOL     OW 3053   6.345   0.454   1.252  0.0854 -0.2369 -0.3735
  907SOL    HW1 3054   6.375   0.542   1.231  1.4952 -0.9525 -1.6099
  907SOL    HW2 3055   6.250   0.461   1.260  0.2210  1.4564 -0.0146
  908SOL     OW 3056   5.987   3.572   0.893 -0.3721 -0.5339  0.0452
  908SOL    HW1 3057   5.995   3.667   0.905 -0.3307 -0.7687  2.1339
  908SOL    HW2 3058   6.016   3.534   0.975  2.2011 -2.5398 -1.6346
  909SOL     OW 3059   6.921   1.685   1.298 -0.1755  0.0003 -0.2474
  909SOL    HW1 3060   6.916   1.611   1.359  2.5832  0.2463  0.4160
  909SOL    HW2 3061   6.991   1.661   1.237  0.9982  2.1160  0.1730
  910SOL     OW 3062   5.892   0.260   1.530  0.0824  0.5845 -0.8531
  910SOL    HW1 3063   5.882   0.221   1.443  0.1282  1.5359 -1.3015
  910SOL    HW2 3064   5.964   0.322   1.520  3.7593 -2.9024  1.1510
  911SOL     OW 3065   3.519   6.185   2.336  0.0608  0.0494 -0.3623
  911SOL    HW1 3066   3.507   6.272   2.297 -1.0178 -1.0154 -2.5931
  911SOL    HW2 3067   3.440   6.170   2.387  0.2386  0.3393  0.0088
  912SOL     OW 3068   6.494   5.755   3.495  0.0449  0.3620 -0.7046
  912SOL    HW1 3069   6.551   5.681   3.517 -0.4622  0.5148  1.3331
  912SOL    HW2 3070   6.550   5.813   3.444  1.2483 -0.2300 -0.1170
  913SOL     OW 3071   0.388   6.648   0.822  0.4123  0.5151  0.5233
  913SOL    HW1 3072   0.459   6.710   0.803  0.9688  0.0508  1.0360
  913SOL    HW2 3073   0.417   6.603   0.902 -0.6699  0.6310  0.9909
  914SOL     OW 3074   5.786   0.290   3.476  0.0510  0.1744  0.0202
  914SOL    HW1 3075   5.694   0.313   3.465 -0.1941  0.1158  1.7578
  914SOL    HW2 3076   5.787   0.195   3.488  0.2321  0.2799  0.9028
  915SOL     OW 3077   6.886   6.609   4.616  0.1751  0.2038  0.1469
  915SOL    HW1 3078   6.964   6.582   4.664  0.4378 -0.0882 -0.4404
  915SOL    HW2 3079   6.895   6.704   4.609  1.2738  0.0374 -1.2496
  916SOL     OW 3080   5.858   2.755   0.002  0.1612 -0.2397 -0.1887
  916SOL    HW1 3081   5.764   2.760  -0.016  0.0087  1.5466  0.8774
  916SOL    HW2 3082   5.877   2.834   0.052  2.3818 -0.2189 -0.9635
  917SOL     OW 3083   5.598   4.183   0.882 -0.1793  0.1424  0.0964
  917SOL    HW1 3084   5.524   4.122   0.879 -0.4777  0.5001  0.0359
  917SOL    HW2 3085   5.667   4.140   0.831 -0.0773 -0.5408  0.8035
  918SOL     OW 3086   3.907   4.838   2.604  0.2251  0.0987 -0.6545
  918SOL    HW1 3087   3.922   4.849   2.510 -0.8731 -1.0430 -0.9867
  918SOL    HW2 3088   3.844   4.767   2.610 -0.6337  0.9468  0.9096
  919SOL     OW 3089   4.270   4.212   2.596 -0.2145  0.2218 -0.2013
  919SOL    HW1 3090   4.179   4.190   2.619  0.1943 -2.3782 -0.7809
  919SOL    HW2 3091   4.320   4.191   2.674  0.1712 -0.7187 -0.6922
  920SOL     OW 3092   2.134   3.980   3.746 -0.2728  0.1268 -0.3058
  920SOL    HW1 3093   2.098   3.962   3.659 -2.2898  0.2417  0.4467
  920SOL    HW2 3094   2.130   4.075   3.755  0.0139  0.1220 -0.1248
  921SOL     OW 3095   6.210   4.215   0.558  0.2074  0.3896  0.2268
  921SOL    HW1 3096   6.241   4.186   0.644  0.6165 -1.7399 -0.5612
  921SOL    HW2 3097   6.283   4.196   0.499 -0.2324  1.3844 -0.6752
  922SOL     OW 3098   4.096   4.172   3.002  0.4614  0.1569  0.0505
  922SOL    HW1 3099   4.100   4.106   3.072  0.5446 -0.3223 -0.3990
  922SOL    HW2 3100   4.147   4.246   3.036  0.9033 -0.2552  0.3015
  923SOL     OW 3101   7.103   0.035   4.637 -0.2506  0.2542  0.2172
  923SOL    HW1 3102   7.012   0.062   4.633 -0.3259  0.4959  2.3334
  923SOL    HW2 3103   7.100  -0.060   4.647 -0.1430 -0.0550 -2.1715
  924SOL     OW 3104   4.539   5.709   1.041 -0.3779  0.4497  0.1369
  924SOL    HW1 3105   4.486   5.784   1.070 -2.3535 -0.7074 -0.2620
  924SOL    HW2 3106   4.575   5.672   1.121 -0.1904  1.2333  0.4246
  925SOL     OW 3107   6.855   5.742   3.476 -0.1187 -0.5833 -0.4424
  925SOL    HW1 3108   6.794   5.815   3.473 -1.4516 -1.6356 -0.3444
  925SOL    HW2 3109   6.798   5.664   3.479  1.2135 -1.5693  0.8674
  926SOL     OW 3110   5.614   3.801   0.911  0.0104  0.2998 -0.5958
  926SOL    HW1 3111   5.634   3.841   0.827  0.4613 -1.7096 -1.4941
  926SOL    HW2 3112   5.521   3.778   0.905 -0.0337  0.4302 -0.4232
  927SOL     OW 3113   6.105   7.169   1.256  0.2249  0.1353  0.0887
  927SOL    HW1 3114   6.145   7.198   1.174 -0.0346  0.0186 -0.0808
  927SOL    HW2 3115   6.027   7.120   1.228  0.8161 -0.9827  0.3588
  928SOL     OW 3116   5.203   0.195   4.466  0.0110 -0.3571 -0.3016
  928SOL    HW1 3117   5.248   0.270   4.429  1.0316  0.5991  2.6040
  928SOL    HW2 3118   5.121   0.230   4.501  0.1398 -0.7095  0.3863
  929SOL     OW 3119   3.541   0.189   3.352 -0.5753  0.2125  0.0026
  929SOL    HW1 3120   3.517   0.229   3.268  1.7015  1.0301 -0.3384
  929SOL    HW2 3121   3.548   0.263   3.412  2.0793  0.2639 -0.2340
  930SOL     OW 3122   5.325   1.827   2.755  0.0551  0.4857  0.4791
  930SOL    HW1 3123   5.411   1.797   2.784 -0.0173  1.1329  1.4447
  930SOL    HW2 3124   5.343   1.909   2.709  0.0031  0.3376  0.1934
  931SOL     OW 3125   6.234   2.525   3.829 -0.2333  0.2273  0.7601
  931SOL    HW1 3126   6.259   2.445   3.783 -0.2845 -0.6941  2.2313
  931SOL    HW2 3127   6.203   2.494   3.914 -3.6872  1.5356  0.1099
  932SOL     OW 3128   3.442   4.028   0.453 -0.5002 -0.0467 -0.3013
  932SOL    HW1 3129   3.497   4.092   0.409 -1.8531  1.6336  0.3244
  932SOL    HW2 3130   3.491   4.004   0.532 -1.0865  2.3401  0.8789
  933SOL     OW 3131   6.856   6.471   3.597  0.4807  0.2946  0.1422
  933SOL    HW1 3132   6.858   6.521   3.516  2.4268 -2.7186 -1.8632
  933SOL    HW2 3133   6.920   6.402   3.585 -0.7260 -1.6621  3.4062
  934SOL     OW 3134   5.714   3.989   0.707 -0.4816 -0.5679  1.0476
  934SOL    HW1 3135   5.674   3.979   0.621 -1.3626 -0.4586  1.4388
  934SOL    HW2 3136   5.794   4.040   0.690 -0.3205 -1.0779  0.2153
  935SOL     OW 3137   3.626   2.106   0.792 -0.2918  0.2963  0.2459
  935SOL    HW1 3138   3.627   2.122   0.697  0.4418  1.9998  0.4874
  935SOL    HW2 3139   3.542   2.063   0.809 -0.5256  0.1609 -1.1437
  936SOL     OW 3140   6.360   0.242   2.777  0.3966 -0.1739 -0.0300
  936SOL    HW1 3141   6.316   0.314   2.732 -2.8281 -1.5628  0.6291
  936SOL    HW2 3142   6.365   0.172   2.713  0.9727 -0.2971  0.1407
  937SOL     OW 3143   4.794   3.155   1.289  0.5145 -0.1478  0.4065
  937SOL    HW1 3144   4.805   3.165   1.384  0.0790 -4.7107  1.1743
  937SOL    HW2 3145   4.869   3.201   1.252  1.0312  1.2927  2.9535
  938SOL     OW 3146   5.430   2.779   4.069  0.0367  0.3392 -0.0560
  938SOL    HW1 3147   5.485   2.847   4.030  0.5899  1.0605  1.8657
  938SOL    HW2 3148   5.341   2.812   4.061  0.1548  0.5477 -0.5353
  939SOL     OW 3149   0.494   4.061   4.513 -0.3298 -0.1847  0.0306
  939SOL    HW1 3150   0.519   4.047   4.421 -0.7860  0.5392 -0.2143
  939SOL    HW2 3151   0.494   4.156   4.523 -0.1909 -0.2640  0.8146
  940SOL     OW 3152   4.424   3.184   2.726 -0.1804 -0.8105  0.2416
  940SOL    HW1 3153   4.496   3.124   2.745  0.3778 -0.5583 -1.0077
  940SOL    HW2 3154   4.436   3.256   2.788  2.4351  0.6909 -1.7994
  941SOL     OW 3155   7.039   1.837   0.514 -0.2969 -0.1480  0.3831
  941SOL    HW1 3156   7.041   1.883   0.598  0.2904 -1.8663  1.3647
  941SOL    HW2 3157   6.987   1.759   0.531 -1.0629 -0.0086 -1.1632
  942SOL     OW 3158   6.911   4.136   4.679  0.7252  0.3447  0.1466
  942SOL    HW1 3159   6.931   4.097   4.763  1.2195  0.5098  0.1084
  942SOL    HW2 3160   6.863   4.068   4.632 -1.2787  0.9166  1.2614
  943SOL     OW 3161   6.518   0.483   2.655 -0.4068  0.4111 -0.0708
  943SOL    HW1 3162   6.535   0.426   2.580  1.7556  0.0717  0.6052
  943SOL    HW2 3163   6.590   0.546   2.655 -0.5408  0.6210  1.4936
  944SOL     OW 3164   6.620   3.622   1.221  0.2323  0.1319 -0.1515
  944SOL    HW1 3165   6.695   3.679   1.239 -0.3433  1.2191 -1.1489
  944SOL    HW2 3166   6.608   3.573   1.302 -0.0397  2.3169  1.2043
  945SOL     OW 3167   5.876   5.463   0.496 -0.3661 -0.5402  0.1328
  945SOL    HW1 3168   5.913   5.421   0.418 -0.8862  0.9430 -0.9530
  945SOL    HW2 3169   5.782   5.447   0.490 -0.5740  0.7258 -0.3039
  946SOL     OW 3170   0.213   4.957   3.805 -0.4844  0.3027 -0.0963
  946SOL    HW1 3171   0.162   5.035   3.786  0.6895  1.6928  2.0231
  946SOL    HW2 3172   0.301   4.977   3.771 -0.1618 -0.0686  0.4988
  947SOL     OW 3173   4.824   7.020   0.556  0.0798 -0.3171  0.5162
  947SOL    HW1 3174   4.763   7.046   0.625 -0.8435  0.1086 -0.4199
  947SOL    HW2 3175   4.907   7.005   0.601 -0.0818  1.5008  1.5179
  948SOL     OW 3176   3.058   4.132   1.195 -0.3078 -0.1846 -0.0581
  948SOL    HW1 3177   3.040   4.128   1.101 -0.2088  0.2066 -0.0968
  948SOL    HW2 3178   3.153   4.141   1.201 -0.4832  2.8194 -0.0507
  949SOL     OW 3179   5.137   3.122   1.774 -0.0649 -0.2650  0.9734
  949SOL    HW1 3180   5.182   3.182   1.833  0.8167  0.2030 -0.1504
  949SOL    HW2 3181   5.101   3.055   1.832  0.1522  0.5673  2.1096
  950SOL     OW 3182   0.549   4.847   0.874  0.0426 -0.2676  0.1203
  950SOL    HW1 3183   0.566   4.798   0.955 -0.6285 -1.7760 -0.6234
  950SOL    HW2 3184   0.457   4.872   0.880  0.3497  0.8446  0.4386
  951SOL     OW 3185   3.053   6.995   3.505  0.2987  0.1380  0.3478
  951SOL    HW1 3186   3.141   7.034   3.509  1.0854 -0.6915 -4.0974
  951SOL    HW2 3187   3.013   7.035   3.428 -0.5563 -4.3250 -1.8082
  952SOL     OW 3188   6.324   4.113   4.626 -0.0859  0.0098  0.2527
  952SOL    HW1 3189   6.251   4.164   4.663 -0.4423 -1.0291  1.0381
  952SOL    HW2 3190   6.329   4.036   4.682  2.3099  0.5378  0.8764
  953SOL     OW 3191   2.284   6.228   0.018 -0.3735 -0.3228  0.5560
  953SOL    HW1 3192   2.279   6.134   0.032  0.7830 -0.6673 -1.0007
  953SOL    HW2 3193   2.208   6.249  -0.036  0.6050 -0.8570 -1.1371
  954SOL     OW 3194   5.214   5.590   0.707 -0.1839 -0.3279  0.0820
  954SOL    HW1 3195   5.119   5.583   0.718 -0.2533 -1.2232 -0.9509
  954SOL    HW2 3196   5.226   5.610   0.614  0.6051  1.0006  0.4403
  955SOL     OW 3197   6.898   2.437   0.622  0.6401  0.1633 -0.3403
  955SOL    HW1 3198   6.833   2.369   0.636  0.0721  0.7837  0.0952
  955SOL    HW2 3199   6.885   2.465   0.531 -0.5376  1.1134  0.0849
  956SOL     OW 3200   7.083   2.971   2.028  1.0410 -0.1293 -0.1400
  956SOL    HW1 3201   7.128   3.042   1.983  1.0208 -0.5111 -0.7786
  956SOL    HW2 3202   7.154   2.917   2.064  1.0979 -0.5778 -0.9066
  957SOL     OW 3203   4.886   0.226   1.845  0.1030 -0.5258  0.2002
  957SOL    HW1 3204   4.908   0.179   1.925 -1.0178  0.6419  1.2312
  957SOL    HW2 3205   4.791   0.216   1.836 -0.4198  2.5439  1.1866
  958SOL     OW 3206   2.234   3.045   0.155  0.0956 -0.3468  0.3099
  958SOL    HW1 3207   2.249   2.954   0.180  2.2411 -0.3804 -0.8202
  958SOL    HW2 3208   2.181   3.040   0.075  0.3935 -0.6156  0.1286
  959SOL     OW 3209   3.221   4.103   4.860  0.3733 -0.1201  0.1894
  959SOL    HW1 3210   3.125   4.103   4.854  0.2251 -0.7875  1.9073
  959SOL    HW2 3211   3.240   4.052   4.939  2.1127  0.7232  0.3676
  960SOL     OW 3212   4.015   4.256   4.155  0.0554 -0.4284 -0.2460
  960SOL    HW1 3213   4.022   4.174   4.203  1.1934 -0.6468 -0.7482
  960SOL    HW2 3214   4.089   4.308   4.186 -0.6484  0.4128  0.0603
  961SOL     OW 3215   6.564   7.008   2.931  0.4806  0.7192 -0.0467
  961SOL    HW1 3216   6.610   6.980   2.852 -0.4373 -1.4942  0.1411
  961SOL    HW2 3217   6.483   7.049   2.899 -0.1137 -0.5900 -0.2998
  962SOL     OW 3218   3.732   5.788   1.496 -0.4546 -0.8913  0.6152
  962SOL    HW1 3219   3.800   5.818   1.556 -0.5683  1.0725 -0.1910
  962SOL    HW2 3220   3.776   5.783   1.411 -0.7625 -1.8814  0.4967
  963SOL     OW 3221   4.730   3.184   2.358  0.0181  0.3925  0.0833
  963SOL    HW1 3222   4.770   3.148   2.278 -1.8328  1.2367 -1.3032
  963SOL    HW2 3223   4.666   3.119   2.385  1.6827 -0.6160  1.8786
  964SOL     OW 3224   6.912   4.789   3.530  0.0603 -0.1787 -0.4011
  964SOL    HW1 3225   6.816   4.787   3.533  0.0662  0.1954  1.0202
  964SOL    HW2 3226   6.936   4.845   3.604  1.3874 -0.7142 -0.4105
  965SOL     OW 3227   0.345   4.625   3.171  0.1126  0.2613 -0.5952
  965SOL    HW1 3228   0.252   4.645   3.160 -0.0456 -0.4012 -0.5253
  965SOL    HW2 3229   0.378   4.694   3.228 -0.5778 -0.0725  0.2402
  966SOL     OW 3230   6.724   0.081   4.753 -0.5419  0.2123 -0.1458
  966SOL    HW1 3231   6.700   0.150   4.814 -0.8626 -0.4911  0.5319
  966SOL    HW2 3232   6.747   0.006   4.808 -1.9884 -0.8185 -0.8556
  967SOL     OW 3233   1.259   2.993   1.157 -0.6458 -0.4963 -0.4558
  967SOL    HW1 3234   1.258   3.083   1.124 -2.1021  0.1187  1.1367
  967SOL    HW2 3235   1.349   2.964   1.144  0.1491  1.5980 -0.0214
  968SOL     OW 3236   3.590   5.718   2.959  0.2713  0.1492  0.0228
  968SOL    HW1 3237   3.664   5.762   3.001 -0.9544  3.5383 -1.0175
  968SOL    HW2 3238   3.592   5.750   2.868 -2.6550  0.7389  0.0662
  969SOL     OW 3239   7.085   2.503   2.209  0.2285 -0.2747  0.0692
  969SOL    HW1 3240   7.152   2.466   2.152 -0.0923 -0.4281 -0.2098
  969SOL    HW2 3241   7.011   2.521   2.151 -0.1863 -0.6582  0.4751
  970SOL     OW 3242   0.318   2.454   2.554 -0.5884 -0.7331  0.7435
  970SOL    HW1 3243   0.225   2.433   2.556 -1.0054  0.6770 -1.0709
  970SOL    HW2 3244   0.321   2.547   2.530  1.2970 -1.1392 -0.8431
  971SOL     OW 3245   5.200   5.309   0.085 -0.5839  0.6029 -0.1175
  971SOL    HW1 3246   5.130   5.318   0.019 -0.9106  1.7914  0.3650
  971SOL    HW2 3247   5.267   5.258   0.041 -1.3803  0.1978 -0.9095
  972SOL     OW 3248   7.088   7.286   4.203 -0.3140 -0.4180 -0.3939
  972SOL    HW1 3249   7.132   7.211   4.162 -0.0902  0.5647 -2.0495
  972SOL    HW2 3250   7.151   7.319   4.267  0.6297 -0.1537 -1.4336
  973SOL     OW 3251   4.380   2.459   2.253  0.4237  0.2977 -0.0639
  973SOL    HW1 3252   4.443   2.407   2.303 -1.4500 -2.9120 -0.7074
  973SOL    HW2 3253   4.424   2.475   2.169  0.9808 -0.5955  0.0341
  974SOL     OW 3254   0.094   3.370   2.675 -0.2128 -0.0233  0.0954
  974SOL    HW1 3255   0.187   3.362   2.657 -0.1172  1.3037 -0.1474
  974SOL    HW2 3256   0.089   3.398   2.766 -0.3576  0.1400  0.0382
  975SOL     OW 3257   4.357   6.675   3.707  0.2189 -0.1224 -0.0033
  975SOL    HW1 3258   4.278   6.724   3.731 -0.0509  0.6445 -2.1720
  975SOL    HW2 3259   4.426   6.741   3.704  0.1933 -0.1182 -1.3700
  976SOL     OW 3260   2.416   4.819   1.794  0.0450 -0.3033 -0.5123
  976SOL    HW1 3261   2.403   4.851   1.705 -0.4540  0.7025 -0.0940
  976SOL    HW2 3262   2.352   4.866   1.846  1.8225  0.8384  0.7620
  977SOL     OW 3263   3.543   4.515   3.355  0.3594  0.4519  0.0797
  977SOL    HW1 3264   3.629   4.540   3.322 -0.0430  0.9045 -0.6749
  977SOL    HW2 3265   3.514   4.591   3.407  0.2262  0.4885 -0.0466
  978SOL     OW 3266   6.855   4.026   3.157 -0.8910  0.3485  0.0469
  978SOL    HW1 3267   6.912   4.095   3.190  0.5836 -0.5732 -0.4821
  978SOL    HW2 3268   6.821   4.061   3.074 -0.7947  0.7524  0.1744
  979SOL     OW 3269   4.407   3.736   2.076 -0.0029 -0.1653  0.2600
  979SOL    HW1 3270   4.356   3.813   2.101 -0.3782 -0.1063 -0.6463
  979SOL    HW2 3271   4.488   3.772   2.042 -0.4056 -0.1353 -0.6866
  980SOL     OW 3272   4.089   3.855   0.657  0.1379 -0.0384  0.2526
  980SOL    HW1 3273   4.108   3.947   0.641 -0.5377  0.1183  0.3102
  980SOL    HW2 3274   4.136   3.834   0.738 -0.4663  0.5204  0.7632
  981SOL     OW 3275   5.707   1.237   3.913  0.8013  0.0308 -0.3569
  981SOL    HW1 3276   5.612   1.244   3.916  0.5268 -2.7732 -0.1190
  981SOL    HW2 3277   5.730   1.185   3.990  2.4375 -0.1557 -0.9283
  982SOL     OW 3278   0.820   3.451   0.908 -0.0174 -0.0687  0.0402
  982SOL    HW1 3279   0.848   3.413   0.991 -0.1498  0.5245  0.3612
  982SOL    HW2 3280   0.728   3.425   0.899 -0.2319  0.5217  0.4668
  983SOL     OW 3281   1.090   6.207   3.269  0.1308 -0.0520 -0.4010
  983SOL    HW1 3282   1.121   6.135   3.214  0.6044  0.2006 -0.4651
  983SOL    HW2 3283   1.157   6.216   3.337  0.2805  0.5935 -0.6305
  984SOL     OW 3284   5.267   4.246   0.994 -0.5997 -0.4898 -0.2487
  984SOL    HW1 3285   5.188   4.216   1.040 -0.6522 -2.3830 -1.4617
  984SOL    HW2 3286   5.291   4.172   0.938  1.2110  0.6058 -0.9833
  985SOL     OW 3287   4.091   5.371   3.409  0.4301 -0.4684  0.5426
  985SOL    HW1 3288   4.014   5.402   3.361  0.4332  0.2317  0.9793
  985SOL    HW2 3289   4.079   5.406   3.498  0.9993 -0.7847  0.7455
  986SOL     OW 3290   2.263   5.540   1.369 -0.2668  0.3669  0.3999
  986SOL    HW1 3291   2.274   5.584   1.452 -0.8739 -0.7738  1.1208
  986SOL    HW2 3292   2.256   5.610   1.304  2.0448  1.2393  1.0329
  987SOL     OW 3293   4.793   7.117   1.974 -0.0699  0.2108 -0.3197
  987SOL    HW1 3294   4.885   7.095   1.986  0.3594  0.8981 -2.0729
  987SOL    HW2 3295   4.779   7.194   2.029 -0.1362 -0.9959  1.4443
  988SOL     OW 3296   1.240   1.880   0.162  0.3973  0.0529  0.1654
  988SOL    HW1 3297   1.299   1.865   0.088  1.9605  2.3786  0.8254
  988SOL    HW2 3298   1.280   1.953   0.210 -1.2768 -0.4770  2.5505
  989SOL     OW 3299   6.626   5.539   0.228  0.0907 -0.2135 -0.3062
  989SOL    HW1 3300   6.611   5.481   0.154 -2.1716 -0.0455 -0.0293
  989SOL    HW2 3301   6.719   5.562   0.221  0.0390 -0.4592 -2.8942
  990SOL     OW 3302   5.804   4.496   1.204 -0.1600  0.2525  0.0630
  990SOL    HW1 3303   5.709   4.485   1.207 -0.4828  2.5650  0.2288
  990SOL    HW2 3304   5.838   4.411   1.174 -2.2709 -0.5556 -0.1646
  991SOL     OW 3305   5.269   2.363   4.533  0.6301 -0.2376  0.2636
  991SOL    HW1 3306   5.225   2.409   4.461 -0.0906 -0.3082  0.6545
  991SOL    HW2 3307   5.287   2.431   4.597 -0.0619 -0.4161  0.6588
  992SOL     OW 3308   4.711   1.334   2.175 -0.4605  0.9132  0.3400
  992SOL    HW1 3309   4.776   1.402   2.194 -2.0389  2.3841  0.7300
  992SOL    HW2 3310   4.656   1.372   2.106  0.4311 -1.2359 -1.7201
  993SOL     OW 3311   5.635   4.818   2.609 -0.0710 -0.3215 -0.3489
  993SOL    HW1 3312   5.560   4.863   2.649 -0.0773  0.4735 -1.2254
  993SOL    HW2 3313   5.710   4.843   2.663 -0.3657 -0.8424  0.3262
  994SOL     OW 3314   2.218   6.977   3.766  0.0311 -0.1629 -0.1685
  994SOL    HW1 3315   2.178   6.961   3.852  0.1846 -0.7139 -0.1917
  994SOL    HW2 3316   2.184   7.062   3.739  0.8265  0.5240  0.9194
  995SOL     OW 3317   5.529   5.336   5.151 -0.4283  0.5897  0.1774
  995SOL    HW1 3318   5.493   5.337   5.062 -0.2406 -0.4006  0.0751
  995SOL    HW2 3319   5.522   5.426   5.181  0.6174  1.1761 -1.2785
  996SOL     OW 3320   1.145   4.913   2.245  0.2594 -0.0343  0.4775
  996SOL    HW1 3321   1.222   4.918   2.301 -0.1832 -0.2398  1.1101
  996SOL    HW2 3322   1.079   4.966   2.289  0.1111  0.3513 -0.1912
  997SOL     OW 3323   6.933   3.789   3.224  0.0389 -0.1821  0.1469
  997SOL    HW1 3324   6.893   3.869   3.189  0.7692 -0.7906 -2.2452
  997SOL    HW2 3325   6.888   3.718   3.178  1.2490 -1.0343  0.2485
  998SOL     OW 3326   5.170   0.383   3.174  0.2959  0.1965  0.4019
  998SOL    HW1 3327   5.180   0.289   3.188 -1.2829 -0.1049 -0.2481
  998SOL    HW2 3328   5.257   0.413   3.147  1.0562 -0.8711  1.5819
  999SOL     OW 3329   6.288   5.736   3.902 -0.0386  0.6576 -0.4386
  999SOL    HW1 3330   6.288   5.680   3.824  0.4308  0.9164 -0.6277
  999SOL    HW2 3331   6.208   5.788   3.894 -0.1432  0.4726 -0.5949
 1000SOL     OW 3332   3.517   4.508   1.869  0.0239 -0.5002 -0.7163
 1000SOL    HW1 3333   3.566   4.508   1.951 -0.3164 -0.4225 -0.5118
 1000SOL    HW2 3334   3.512   4.415   1.844 -1.6873 -0.7638  0.4509
 1001SOL     OW 3335   5.750   5.296   4.110  0.1345 -0.4051 -0.0216
 1001SOL    HW1 3336   5.752   5.251   4.195  2.5010 -0.0336  0.1961
 1001SOL    HW2 3337   5.839   5.287   4.077  0.1627  2.3527 -0.9211
 1002SOL     OW 3338   4.028   3.811   3.629 -0.1710 -0.1106  0.1217
 1002SOL    HW1 3339   4.110   3.850   3.598 -1.0230  1.2506 -0.5469
 1002SOL    HW2 3340   3.994   3.875   3.691  0.1727 -1.5624  1.8922
 1003SOL     OW 3341   1.249   3.895   3.033  0.5759  0.0490 -0.7533
 1003SOL    HW1 3342   1.249   3.936   2.946  0.7516  1.9324  0.0876
 1003SOL    HW2 3343   1.333   3.921   3.072 -0.0756  0.3843  0.4789
 1004SOL     OW 3344   5.695   6.991   4.185  0.1107 -0.5561  0.0300
 1004SOL    HW1 3345   5.617   7.045   4.174 -0.0801 -0.2438  2.2677
 1004SOL    HW2 3346   5.709   6.950   4.100 -1.6082  0.5429 -0.8393
 1005SOL     OW 3347   5.037   3.003   1.311  0.3508 -0.2597  0.4109
 1005SOL    HW1 3348   5.128   3.030   1.311  0.5612 -0.8325  2.1542
 1005SOL    HW2 3349   4.999   3.045   1.387 -1.3032  1.2704 -1.1631
 1006SOL     OW 3350   2.116   1.424   0.346  0.0075  0.3093  0.4529
 1006SOL    HW1 3351   2.155   1.441   0.431  0.0879 -0.4291  0.5744
 1006SOL    HW2 3352   2.026   1.398   0.366  0.4172 -1.2491  0.4490
 1007SOL     OW 3353   6.045   6.302   4.456 -0.2859 -0.2445  0.3758
 1007SOL    HW1 3354   6.066   6.247   4.531  0.5281 -0.6768 -0.1533
 1007SOL    HW2 3355   6.124   6.353   4.440 -0.7071  0.4000  0.2629
 1008SOL     OW 3356   6.858   4.691   4.373  0.3280  0.1991 -0.3131
 1008SOL    HW1 3357   6.774   4.674   4.416  0.8415  0.5289  0.8425
 1008SOL    HW2 3358   6.849   4.779   4.338 -0.4739 -0.4502 -1.8570
 1009SOL     OW 3359   6.453   3.523   2.397 -0.6035  0.1054 -0.7822
 1009SOL    HW1 3360   6.519   3.500   2.333 -0.1032 -1.0492  0.1188
 1009SOL    HW2 3361   6.454   3.619   2.399  0.5205  0.1138 -1.3050
 1010SOL     OW 3362   6.079   2.823   2.004 -0.1562 -0.1211  0.6940
 1010SOL    HW1 3363   5.998   2.872   1.994  0.8659  2.0106  2.0144
 1010SOL    HW2 3364   6.119   2.859   2.083  2.2371 -0.8699 -0.0804
 1011SOL     OW 3365   5.143   1.953   1.975 -0.7915 -0.2191 -0.7146
 1011SOL    HW1 3366   5.150   1.858   1.965 -0.6483 -0.3134  0.1502
 1011SOL    HW2 3367   5.220   1.988   1.930 -1.7395 -0.3816 -2.5410
 1012SOL     OW 3368   5.242   0.530   2.198 -0.1449 -0.0183  0.2154
 1012SOL    HW1 3369   5.277   0.498   2.281  0.9757 -2.2900 -1.0445
 1012SOL    HW2 3370   5.318   0.532   2.139 -1.0282  0.9177 -0.9441
 1013SOL     OW 3371   2.137   6.150   0.334 -0.6535 -0.0117  0.4100
 1013SOL    HW1 3372   2.046   6.173   0.316 -0.9925 -2.1053 -0.9192
 1013SOL    HW2 3373   2.157   6.080   0.272  1.8130  0.2265  0.8233
 1014SOL     OW 3374   3.735   3.753   3.985 -0.3620  0.6004  0.2288
 1014SOL    HW1 3375   3.696   3.722   4.066 -1.9907 -1.6344 -1.2715
 1014SOL    HW2 3376   3.661   3.769   3.927  0.7834 -0.0133 -1.5027
 1015SOL     OW 3377   4.033   4.804   2.294  0.3521 -0.2426 -0.0792
 1015SOL    HW1 3378   3.959   4.862   2.278 -0.3856 -1.1466 -0.0318
 1015SOL    HW2 3379   4.103   4.838   2.239 -0.4505 -0.0537 -1.0078
 1016SOL     OW 3380   4.828   2.540   2.265  0.3003 -0.0727 -0.2831
 1016SOL    HW1 3381   4.820   2.517   2.358  1.5654  0.2938 -0.0623
 1016SOL    HW2 3382   4.790   2.628   2.259  0.3239 -0.0485 -0.0936
 1017SOL     OW 3383   4.592   3.530   3.477 -0.0368 -0.0268 -0.4834
 1017SOL    HW1 3384   4.652   3.506   3.406 -0.7205 -0.8442 -0.8032
 1017SOL    HW2 3385   4.587   3.451   3.531 -1.5043 -0.2827 -0.9500
 1018SOL     OW 3386   4.834   1.192   1.504  0.3170  0.3382  1.0621
 1018SOL    HW1 3387   4.892   1.266   1.487  0.3852  0.3135  1.1864
 1018SOL    HW2 3388   4.788   1.215   1.585 -0.0474  0.4815  0.8181
 1019SOL     OW 3389   6.963   2.987   1.493 -0.2135  0.1216  0.0895
 1019SOL    HW1 3390   7.019   3.061   1.517  0.9327 -1.0341  1.0700
 1019SOL    HW2 3391   6.962   2.931   1.570  0.4015 -1.7702 -1.2132
 1020SOL     OW 3392   6.482   1.288   0.267 -0.1644  0.4438 -0.1496
 1020SOL    HW1 3393   6.453   1.293   0.176  1.5909 -1.8380 -0.9300
 1020SOL    HW2 3394   6.567   1.332   0.267 -1.0349  2.2345  0.8993
 1021SOL     OW 3395   6.651   1.197   1.472  0.5469  0.4085  0.0070
 1021SOL    HW1 3396   6.561   1.227   1.453  0.3770 -0.7654 -1.2517
 1021SOL    HW2 3397   6.669   1.230   1.560 -1.3757  0.1140  0.5660
 1022SOL     OW 3398   5.868   4.797   0.460 -0.0840  0.2701 -0.2804
 1022SOL    HW1 3399   5.806   4.764   0.394  0.9438  0.1021 -1.1847
 1022SOL    HW2 3400   5.814   4.811   0.538 -1.2718  0.1677 -1.0523
 1023SOL     OW 3401   3.073   4.832   0.748 -0.3556  0.6820 -0.1303
 1023SOL    HW1 3402   3.158   4.875   0.756 -1.0210  1.7203  1.9370
 1023SOL    HW2 3403   3.016   4.898   0.709 -0.9118  1.0458  1.2505
 1024SOL     OW 3404   3.057   1.957   2.335 -0.3427  0.0597 -0.0343
 1024SOL    HW1 3405   3.053   2.035   2.389  0.7319  0.3623 -0.3656
 1024SOL    HW2 3406   3.043   1.988   2.246 -0.4873 -0.2035 -0.1050
 1025SOL     OW 3407   5.006   2.605   5.104  0.5858  0.1300  0.0702
 1025SOL    HW1 3408   5.055   2.571   5.179  0.5739  0.9423  0.4559
 1025SOL    HW2 3409   4.997   2.698   5.121 -1.1400  0.0034  0.0281
 1026SOL     OW 3410   4.838   4.120   3.954  0.7289  0.3899  0.4564
 1026SOL    HW1 3411   4.805   4.065   4.025 -0.0474  1.4789  0.9719
 1026SOL    HW2 3412   4.796   4.086   3.875  1.9578 -1.1293  0.4114
 1027SOL     OW 3413   5.153   5.137   1.146  0.1414 -0.0927  0.6326
 1027SOL    HW1 3414   5.130   5.203   1.080 -2.2371 -0.1247  1.3384
 1027SOL    HW2 3415   5.205   5.072   1.098  0.1464  0.8747 -0.7232
 1028SOL     OW 3416   2.043   2.709   4.244  0.1438 -0.0549 -0.1511
 1028SOL    HW1 3417   2.014   2.624   4.278  2.0187 -0.8590 -0.4221
 1028SOL    HW2 3418   1.989   2.724   4.167 -0.3435 -0.9219  0.0116
 1029SOL     OW 3419   3.156   6.807   5.024  0.1525  0.5289 -0.4851
 1029SOL    HW1 3420   3.227   6.840   4.968  0.3193 -0.3567 -0.8052
 1029SOL    HW2 3421   3.187   6.823   5.113 -0.2740  2.3024 -0.6136
 1030SOL     OW 3422   5.767   6.795   3.726 -0.2384  0.1037 -0.1649
 1030SOL    HW1 3423   5.708   6.750   3.787  0.6154  0.5652  1.0394
 1030SOL    HW2 3424   5.855   6.771   3.755  0.2997  2.8933  0.8941
 1031SOL     OW 3425   1.615   6.023   3.999  0.0114  0.2922 -0.1174
 1031SOL    HW1 3426   1.599   5.961   3.927  0.4979  0.1325 -0.0882
 1031SOL    HW2 3427   1.534   6.074   4.004 -0.2845 -0.1474 -0.3321
 1032SOL     OW 3428   0.083   5.506   2.016 -0.3493  0.2944 -0.5677
 1032SOL    HW1 3429   0.125   5.590   1.998 -0.0998  0.3201  0.1061
 1032SOL    HW2 3430   0.131   5.471   2.091 -0.1319 -0.6777 -1.1454
 1033SOL     OW 3431   0.415   5.130   2.236 -0.0202 -0.2701 -0.0121
 1033SOL    HW1 3432   0.431   5.048   2.282  1.9730  1.1934  2.1665
 1033SOL    HW2 3433   0.345   5.172   2.286  1.3879  0.8362  1.1265
 1034SOL     OW 3434   3.410   5.201   1.782 -0.0577 -0.3358 -0.0110
 1034SOL    HW1 3435   3.504   5.185   1.773  0.0434 -0.2060  0.7503
 1034SOL    HW2 3436   3.374   5.119   1.817 -0.0383  0.0180  0.8426
 1035SOL     OW 3437   5.982   4.020   0.345  0.3755 -0.5536  0.6102
 1035SOL    HW1 3438   6.018   4.082   0.281 -0.2212 -0.9534 -0.1341
 1035SOL    HW2 3439   5.948   4.074   0.415  2.0854 -0.1371  1.1781
 1036SOL     OW 3440   0.743   1.627   4.060  0.1257  0.9320  0.0570
 1036SOL    HW1 3441   0.752   1.559   3.993  1.6468 -0.3807  1.4990
 1036SOL    HW2 3442   0.649   1.628   4.080 -0.4675  1.7906 -2.4565
 1037SOL     OW 3443   0.305   6.537   4.518 -0.1115  0.0147 -0.2955
 1037SOL    HW1 3444   0.223   6.502   4.483  0.8020 -0.5421 -2.0018
 1037SOL    HW2 3445   0.351   6.572   4.441  2.4947 -2.2318  0.0701
 1038SOL     OW 3446   0.727   2.945   4.714  0.1537 -0.1309 -0.6139
 1038SOL    HW1 3447   0.707   2.989   4.632 -0.0169  1.9145  0.4644
 1038SOL    HW2 3448   0.713   3.012   4.781  0.6209 -1.6396  1.0592
 1039SOL     OW 3449   6.842   4.728   1.744 -0.3332  0.1776  0.1583
 1039SOL    HW1 3450   6.926   4.698   1.710 -0.4005 -0.5564  0.6143
 1039SOL    HW2 3451   6.860   4.753   1.835 -0.1147  2.2967 -0.4017
 1040SOL     OW 3452   6.511   0.325   2.116  0.7112 -0.0351 -0.0048
 1040SOL    HW1 3453   6.429   0.277   2.123  0.8680 -0.5408 -1.3057
 1040SOL    HW2 3454   6.488   0.416   2.132  0.2078 -0.3699  1.3273
 1041SOL     OW 3455   4.103   6.454   2.052 -0.1467 -0.0864  0.1748
 1041SOL    HW1 3456   4.119   6.360   2.049  1.4183  0.1619  0.0887
 1041SOL    HW2 3457   4.189   6.493   2.071  0.1935  1.5668 -3.6978
 1042SOL     OW 3458   4.936   4.285   5.134 -0.3078 -0.2391 -0.1441
 1042SOL    HW1 3459   4.859   4.333   5.165 -0.0918  0.2511 -0.3604
 1042SOL    HW2 3460   5.009   4.322   5.183 -0.5021 -2.5701  2.1308
 1043SOL     OW 3461   2.942   0.876   3.687  0.6875 -0.1653 -0.7776
 1043SOL    HW1 3462   2.894   0.937   3.630 -0.0904  0.6295  0.6659
 1043SOL    HW2 3463   2.912   0.898   3.775  0.9563 -2.1571 -0.1450
 1044SOL     OW 3464   1.259   6.135   2.572  0.0979  0.1838  0.0188
 1044SOL    HW1 3465   1.328   6.182   2.619 -0.5323 -0.4843  1.6574
 1044SOL    HW2 3466   1.304   6.094   2.498  1.9228 -1.9123  2.1282
 1045SOL     OW 3467   1.564   0.698   0.471  0.0638  0.1283  0.1411
 1045SOL    HW1 3468   1.638   0.695   0.532  0.0940 -1.8447  0.0735
 1045SOL    HW2 3469   1.543   0.791   0.463  1.7837  0.6362  1.0627
 1046SOL     OW 3470   3.269   0.271   3.123 -0.5290  0.1045 -0.1884
 1046SOL    HW1 3471   3.362   0.290   3.138  0.2030 -2.3436 -1.1648
 1046SOL    HW2 3472   3.261   0.265   3.027 -1.6899  0.1878 -0.1168
 1047SOL     OW 3473   0.964   5.218   0.345  0.7666  0.0127  0.1859
 1047SOL    HW1 3474   1.002   5.168   0.418 -0.7137 -0.6282  0.5831
 1047SOL    HW2 3475   0.925   5.151   0.289  0.7516  0.5936 -0.5090
 1048SOL     OW 3476   5.352   2.410   1.421  0.0832 -0.7966  0.3746
 1048SOL    HW1 3477   5.260   2.386   1.434 -0.4944  0.8978 -0.2405
 1048SOL    HW2 3478   5.392   2.399   1.507 -1.0232 -0.2972  0.9804
 1049SOL     OW 3479   4.508   0.567   2.445  0.3167 -0.3753 -0.0905
 1049SOL    HW1 3480   4.546   0.479   2.451  1.2879  0.1112  2.1551
 1049SOL    HW2 3481   4.439   0.569   2.511  0.3740  0.5712 -0.0340
 1050SOL     OW 3482   2.936   0.151   2.628  0.3319 -0.6682  0.5755
 1050SOL    HW1 3483   2.925   0.086   2.559  0.6153  0.0696 -0.1840
 1050SOL    HW2 3484   3.017   0.197   2.605 -0.4948  0.7559  0.4187
 1051SOL     OW 3485   5.375   3.998   0.879 -0.1116 -0.3735 -0.1504
 1051SOL    HW1 3486   5.400   3.918   0.833 -0.2830  0.0747 -1.0543
 1051SOL    HW2 3487   5.305   3.971   0.939  0.0705 -0.9577 -0.1957
 1052SOL     OW 3488   5.176   6.632   4.653  0.1464 -0.0026  0.2744
 1052SOL    HW1 3489   5.172   6.551   4.603  0.5598  0.0898  0.0909
 1052SOL    HW2 3490   5.166   6.605   4.744 -1.4780 -0.1032  0.1116
 1053SOL     OW 3491   4.083   3.144   2.142  0.0532 -0.1844  0.3545
 1053SOL    HW1 3492   4.168   3.145   2.186  0.4358 -0.6934 -0.3655
 1053SOL    HW2 3493   4.021   3.126   2.212  0.5571 -0.0286  0.8529
 1054SOL     OW 3494   6.676   5.891   1.173 -0.6302  0.0762  0.3658
 1054SOL    HW1 3495   6.618   5.818   1.152 -0.3710 -0.3792  1.2008
 1054SOL    HW2 3496   6.689   5.936   1.089 -1.1044 -0.6008 -0.0821
 1055SOL     OW 3497   3.268   4.303   1.264 -0.4599 -0.2582  0.5471
 1055SOL    HW1 3498   3.200   4.352   1.219  0.4627  2.4847  1.8603
 1055SOL    HW2 3499   3.345   4.360   1.260  0.7397 -1.6519  2.1282
 1056SOL     OW 3500   5.026   3.489   3.719  0.1686 -0.3462 -0.1134
 1056SOL    HW1 3501   5.044   3.495   3.625  1.5934 -1.6651  0.0282
 1056SOL    HW2 3502   5.099   3.536   3.760 -0.8616  0.9121  0.3461
 1057SOL     OW 3503   6.050   7.073   3.859  0.2477 -0.1554  0.0484
 1057SOL    HW1 3504   6.045   7.094   3.766 -0.0863  0.3391  0.1775
 1057SOL    HW2 3505   6.015   7.150   3.904  0.7886 -0.2169  0.6026
 1058SOL     OW 3506   4.599   0.681   0.155 -0.2577  0.0156 -0.2831
 1058SOL    HW1 3507   4.573   0.625   0.082  0.0951  1.6734 -1.7642
 1058SOL    HW2 3508   4.687   0.652   0.177 -0.6428 -0.9796 -0.0068
 1059SOL     OW 3509   4.773   3.586   1.136 -0.0974 -0.1152  0.0294
 1059SOL    HW1 3510   4.729   3.626   1.211  1.0665  2.0122 -0.3586
 1059SOL    HW2 3511   4.859   3.561   1.169  0.0233 -0.1715 -0.3279
 1060SOL     OW 3512   3.158   2.723   0.074  0.0807  0.6691 -0.1437
 1060SOL    HW1 3513   3.159   2.818   0.086  0.5878  0.5798  0.6066
 1060SOL    HW2 3514   3.200   2.709  -0.011 -0.8369  1.1627 -0.6883
 1061SOL     OW 3515   4.156   0.685   0.694  0.4055  0.5948 -0.2721
 1061SOL    HW1 3516   4.120   0.604   0.659  2.3279 -0.3305 -0.2572
 1061SOL    HW2 3517   4.251   0.672   0.691  0.8025  3.2089 -1.0860
 1062SOL     OW 3518   4.199   2.446   1.992 -0.5844 -0.1486 -0.0206
 1062SOL    HW1 3519   4.249   2.506   2.047 -1.5485  0.6470  0.0217
 1062SOL    HW2 3520   4.173   2.498   1.916 -0.9174 -0.6871 -0.2833
 1063SOL     OW 3521   4.604   3.399   3.835  0.0812  0.2285 -0.6672
 1063SOL    HW1 3522   4.632   3.387   3.744  1.8147 -0.2056 -0.1042
 1063SOL    HW2 3523   4.676   3.365   3.887  0.3868  2.9899  0.9153
 1064SOL     OW 3524   7.175   0.077   2.521 -0.1277 -0.0288  0.3532
 1064SOL    HW1 3525   7.170   0.035   2.607 -0.5849 -0.1383  0.2784
 1064SOL    HW2 3526   7.265   0.108   2.514  0.7130 -2.4197 -0.2649
 1065SOL     OW 3527   1.751   0.632   0.020  0.6219 -0.5435 -0.1581
 1065SOL    HW1 3528   1.695   0.565   0.058 -1.9415  1.1406 -0.7437
 1065SOL    HW2 3529   1.800   0.667   0.095 -0.6823 -0.6301  0.7642
 1066SOL     OW 3530   3.449   3.068   3.018 -0.3836  0.1656  0.1960
 1066SOL    HW1 3531   3.383   3.122   3.060 -1.4512 -0.3193 -0.7986
 1066SOL    HW2 3532   3.511   3.046   3.087 -0.5645  1.6733  0.8670
 1067SOL     OW 3533   4.372   6.606   1.594  0.0448  0.1576  0.3446
 1067SOL    HW1 3534   4.437   6.643   1.653 -0.3737 -0.9768  1.5761
 1067SOL    HW2 3535   4.315   6.680   1.573  2.5641  1.5999 -2.1002
 1068SOL     OW 3536   5.332   2.955   0.549 -0.2136 -0.6320 -0.6172
 1068SOL    HW1 3537   5.408   2.919   0.595 -0.5609  0.3443  0.7633
 1068SOL    HW2 3538   5.307   3.032   0.600 -2.6633 -1.4105 -0.5343
 1069SOL     OW 3539   2.691   5.833   1.287  0.5987  0.7762  0.6337
 1069SOL    HW1 3540   2.751   5.907   1.290  0.3262  1.0649 -0.5085
 1069SOL    HW2 3541   2.705   5.788   1.370  1.3441  1.6505  1.0070
 1070SOL     OW 3542   4.222   0.490   4.434  0.2104 -0.0974 -0.1271
 1070SOL    HW1 3543   4.271   0.548   4.376 -0.4365 -1.0053 -1.6340
 1070SOL    HW2 3544   4.130   0.511   4.417 -0.0265 -1.3467 -0.4879
 1071SOL     OW 3545   6.972   5.387   3.311 -0.0171  0.0203  0.3749
 1071SOL    HW1 3546   6.990   5.477   3.283  1.9255  0.3397  2.3735
 1071SOL    HW2 3547   7.056   5.343   3.307 -0.4505 -1.0123  1.7705
 1072SOL     OW 3548   4.369   0.469   2.686 -0.1546 -0.3210 -0.3836
 1072SOL    HW1 3549   4.338   0.381   2.664 -0.1938 -0.2310 -0.7043
 1072SOL    HW2 3550   4.464   0.460   2.694 -0.2149 -0.5005  0.1167
 1073SOL     OW 3551   3.548   0.303   0.653  0.4003 -0.6123 -0.0525
 1073SOL    HW1 3552   3.509   0.390   0.646 -0.9636 -1.3045 -2.0914
 1073SOL    HW2 3553   3.473   0.244   0.661  1.2062 -1.7226 -0.4324
 1074SOL     OW 3554   2.410   3.207   1.434  0.0399 -0.5910  0.4703
 1074SOL    HW1 3555   2.359   3.209   1.514  1.1798  1.0511  1.2221
 1074SOL    HW2 3556   2.455   3.122   1.436 -0.5403 -0.8906  1.1556
 1075SOL     OW 3557   4.451   3.115   0.975 -0.1147 -0.1353 -0.1151
 1075SOL    HW1 3558   4.440   3.161   1.058 -0.6296 -0.0263 -0.2420
 1075SOL    HW2 3559   4.546   3.115   0.960  0.3067 -2.5894  1.8404
 1076SOL     OW 3560   5.341   4.125   1.567 -0.0818  0.7139 -0.4687
 1076SOL    HW1 3561   5.319   4.107   1.475  1.2537 -0.8116 -0.5531
 1076SOL    HW2 3562   5.436   4.109   1.572  0.0322  1.6327  1.0023
 1077SOL     OW 3563   2.895   4.464   2.796 -0.3540 -0.3437 -0.0819
 1077SOL    HW1 3564   2.892   4.470   2.700  1.0632  0.9632 -0.0843
 1077SOL    HW2 3565   2.963   4.400   2.814  1.3468  1.3758 -0.0028
 1078SOL     OW 3566   5.795   7.128   1.629  0.4284  0.4039 -0.1595
 1078SOL    HW1 3567   5.724   7.106   1.689 -0.1706  0.0710 -0.9759
 1078SOL    HW2 3568   5.849   7.049   1.626 -0.1229  0.0452 -0.8585
 1079SOL     OW 3569   4.691   0.776   1.550 -0.4245  0.3975  0.3129
 1079SOL    HW1 3570   4.762   0.839   1.534  0.2918 -0.7187 -1.2454
 1079SOL    HW2 3571   4.618   0.808   1.498  0.5019 -0.8987 -1.9296
 1080SOL     OW 3572   5.078   0.963   3.361 -0.1263 -0.1439 -0.4740
 1080SOL    HW1 3573   5.069   0.891   3.299 -2.1556 -0.0718 -0.3158
 1080SOL    HW2 3574   5.038   1.038   3.317  0.5930  0.5212 -0.0230
 1081SOL     OW 3575   6.656   1.438   1.883  0.2458  0.2357 -0.0241
 1081SOL    HW1 3576   6.582   1.450   1.823 -0.6857 -2.3829  0.4409
 1081SOL    HW2 3577   6.656   1.516   1.938 -1.5488  0.7602 -0.6936
 1082SOL     OW 3578   3.215   2.805   0.977 -1.1481 -0.7592  0.1672
 1082SOL    HW1 3579   3.253   2.868   1.037 -0.9704 -2.7244  2.2414
 1082SOL    HW2 3580   3.127   2.839   0.958 -1.1137  0.0253  1.3523
 1083SOL     OW 3581   5.177   3.447   2.112  0.0407  0.0484  0.4420
 1083SOL    HW1 3582   5.143   3.536   2.103 -2.3166 -0.7543  0.5494
 1083SOL    HW2 3583   5.191   3.436   2.206 -0.7697 -0.0419  0.5588
 1084SOL     OW 3584   5.131   4.596   4.889 -0.4894  0.2134  0.1538
 1084SOL    HW1 3585   5.049   4.604   4.937  0.1586 -0.3528  1.4148
 1084SOL    HW2 3586   5.106   4.564   4.802 -1.5837 -0.0879  0.5687
 1085SOL     OW 3587   5.379   4.736   2.503  0.1199 -0.4353  0.2376
 1085SOL    HW1 3588   5.469   4.749   2.473  0.4745 -1.5870  0.7465
 1085SOL    HW2 3589   5.372   4.792   2.581  0.1950  0.1259 -0.1517
 1086SOL     OW 3590   6.833   3.757   1.351  0.3147 -0.0639 -0.1961
 1086SOL    HW1 3591   6.915   3.790   1.387  0.9566 -1.3634 -0.3762
 1086SOL    HW2 3592   6.822   3.671   1.393 -0.0309 -0.6571 -1.4509
 1087SOL     OW 3593   3.309   0.517   0.724 -0.0946  0.0732  0.1200
 1087SOL    HW1 3594   3.350   0.529   0.809  0.8143 -1.7763 -0.0188
 1087SOL    HW2 3595   3.270   0.430   0.727  0.6546 -0.3654 -1.6306
 1088SOL     OW 3596   5.775   3.916   2.328  0.4617 -0.0115  0.4550
 1088SOL    HW1 3597   5.728   3.983   2.278 -0.1031 -0.5425  0.2562
 1088SOL    HW2 3598   5.802   3.960   2.408 -2.6479 -0.3045  1.8018
 1089SOL     OW 3599   6.472   1.249   2.226 -0.4728 -0.1092  0.2220
 1089SOL    HW1 3600   6.488   1.265   2.133  1.4966 -0.8228  0.3712
 1089SOL    HW2 3601   6.560   1.251   2.265 -1.2234 -0.2464  1.9873
 1090SOL     OW 3602   6.236   6.530   0.783 -0.1972 -0.0703 -0.4939
 1090SOL    HW1 3603   6.193   6.574   0.710 -0.4223  2.0822  0.8527
 1090SOL    HW2 3604   6.206   6.439   0.777 -2.3332  0.6247 -1.5109
 1091SOL     OW 3605   7.070   6.895   0.964 -0.2172  0.1006 -0.7264
 1091SOL    HW1 3606   7.059   6.985   0.933 -0.4659  0.6810  0.9680
 1091SOL    HW2 3607   7.157   6.894   1.004 -0.8170  0.0134  0.6076
 1092SOL     OW 3608   4.938   5.581   0.712 -0.0086 -0.2511 -0.2295
 1092SOL    HW1 3609   4.855   5.613   0.749  1.1324  1.9001  0.7056
 1092SOL    HW2 3610   4.914   5.542   0.628 -1.8199  1.6984 -0.7148
 1093SOL     OW 3611   3.892   7.245   2.890 -0.0507  0.1193  0.1272
 1093SOL    HW1 3612   3.815   7.259   2.944  0.3929  0.1201  0.7735
 1093SOL    HW2 3613   3.873   7.166   2.840  0.7096 -1.6799  2.4997
 1094SOL     OW 3614   5.866   1.708   2.861  0.6004 -0.3416 -0.0726
 1094SOL    HW1 3615   5.912   1.790   2.879  0.2321  0.1619 -1.3518
 1094SOL    HW2 3616   5.903   1.678   2.778 -0.3975 -0.6546 -0.4057
 1095SOL     OW 3617   4.331   4.659   4.347  0.1377 -0.0065  0.4357
 1095SOL    HW1 3618   4.255   4.639   4.292  0.1591 -3.5796  1.4526
 1095SOL    HW2 3619   4.400   4.682   4.286 -0.7106 -0.6518 -0.8170
 1096SOL     OW 3620   6.702   6.317   3.125  0.1833  0.1763  0.1348
 1096SOL    HW1 3621   6.628   6.378   3.124  1.8354  2.2866 -0.1754
 1096SOL    HW2 3622   6.706   6.286   3.215 -1.6945 -0.8788 -0.0737
 1097SOL     OW 3623   7.206   2.839   2.328 -0.1145  0.0885  0.5294
 1097SOL    HW1 3624   7.123   2.797   2.351  0.6083 -1.2232  0.8383
 1097SOL    HW2 3625   7.234   2.793   2.249 -0.0332  1.0370 -0.0024
 1098SOL     OW 3626   4.671   6.244   4.108 -0.7195  0.4933 -0.0011
 1098SOL    HW1 3627   4.658   6.156   4.071 -0.1036 -0.3046  1.5940
 1098SOL    HW2 3628   4.600   6.253   4.172 -0.6252  1.0660  0.0240
 1099SOL     OW 3629   5.930   6.828   1.387 -0.2133  0.1882 -0.1471
 1099SOL    HW1 3630   5.846   6.865   1.414  0.1874  1.3991 -0.5165
 1099SOL    HW2 3631   5.981   6.825   1.468 -0.3220  0.2344 -0.0761
 1100SOL     OW 3632   1.573   6.510   0.741  0.3029  0.2925 -0.0685
 1100SOL    HW1 3633   1.587   6.490   0.648  0.8116  1.7635 -0.3407
 1100SOL    HW2 3634   1.624   6.444   0.788  0.0557 -0.4592 -0.8226
 1101SOL     OW 3635   4.880   4.057   4.469 -0.1666  0.0733  0.1878
 1101SOL    HW1 3636   4.891   4.145   4.433  0.6137 -0.0332  0.1430
 1101SOL    HW2 3637   4.803   4.063   4.526 -0.1219  0.7850  0.1772
 1102SOL     OW 3638   5.500   3.275   2.238  0.1750 -0.3328  0.5518
 1102SOL    HW1 3639   5.538   3.340   2.298  1.6304 -1.0338  0.4339
 1102SOL    HW2 3640   5.408   3.269   2.265 -0.3276  2.5969 -0.1858
 1103SOL     OW 3641   0.054   3.065   2.422  0.6016  0.1087  0.0076
 1103SOL    HW1 3642   0.049   3.040   2.515 -2.0031 -0.6330 -0.2527
 1103SOL    HW2 3643   0.018   2.990   2.376 -0.3941  1.4190 -1.4166
 1104SOL     OW 3644   5.342   0.340   1.010  0.5286  0.3210 -0.4435
 1104SOL    HW1 3645   5.400   0.360   1.083 -1.4634  0.8338  1.0523
 1104SOL    HW2 3646   5.383   0.264   0.967  2.1680  0.5353  0.6684
 1105SOL     OW 3647   3.634   2.709   4.252 -0.3088 -0.1223  0.5885
 1105SOL    HW1 3648   3.672   2.635   4.299  1.2804  0.1948 -0.1461
 1105SOL    HW2 3649   3.593   2.762   4.321  0.3225 -0.6317  1.3715
 1106SOL     OW 3650   5.821   3.715   3.359  0.0594 -0.1020  0.2930
 1106SOL    HW1 3651   5.908   3.676   3.369  0.1513  0.1586  0.5157
 1106SOL    HW2 3652   5.834   3.789   3.300 -0.0648 -0.2323  0.0988
 1107SOL     OW 3653   7.242   2.801   1.326 -0.2748 -0.5856  0.6253
 1107SOL    HW1 3654   7.203   2.812   1.240  0.5363 -0.4599  0.2716
 1107SOL    HW2 3655   7.311   2.736   1.314  0.4600  0.1109  0.9787
 1108SOL     OW 3656   5.801   0.585   3.862 -0.3025  0.0201 -0.1687
 1108SOL    HW1 3657   5.734   0.576   3.930  0.2876  0.0065  0.4286
 1108SOL    HW2 3658   5.796   0.677   3.836  0.5834  0.4661  1.1113
 1109SOL     OW 3659   2.903   3.331   1.933  0.1370 -0.0881 -0.1756
 1109SOL    HW1 3660   2.851   3.380   1.997  2.2166  0.5566  1.1396
 1109SOL    HW2 3661   2.934   3.397   1.871  0.5116 -0.2164 -0.1293
 1110SOL     OW 3662   6.893   6.519   2.794 -0.3049  0.4135  0.4810
 1110SOL    HW1 3663   6.832   6.568   2.849  0.3848  0.6197  1.0851
 1110SOL    HW2 3664   6.962   6.583   2.772  0.4923 -0.2079  1.0956
 1111SOL     OW 3665   7.071   1.517   1.620  0.1855 -0.2366  1.0055
 1111SOL    HW1 3666   7.109   1.559   1.543  1.8777 -2.3182  0.5979
 1111SOL    HW2 3667   7.024   1.587   1.666  1.3846  1.6371 -0.5000
 1112SOL     OW 3668   5.598   5.993   4.419  0.1582  0.2364  0.4399
 1112SOL    HW1 3669   5.666   6.004   4.486  0.0497 -1.7840  0.9278
 1112SOL    HW2 3670   5.516   6.006   4.467  0.0687 -1.4816  0.8120
 1113SOL     OW 3671   6.189   0.487   3.046 -0.3143 -0.2095 -0.3545
 1113SOL    HW1 3672   6.093   0.488   3.053 -0.3473  1.2758 -0.7150
 1113SOL    HW2 3673   6.216   0.572   3.081  0.9979 -1.1633  1.0821
 1114SOL     OW 3674   0.108   4.977   3.151 -0.4445  0.6113 -0.4923
 1114SOL    HW1 3675   0.091   4.918   3.078  0.2564  1.0164 -0.9967
 1114SOL    HW2 3676   0.102   4.921   3.229  1.5470 -0.4616 -1.0333
 1115SOL     OW 3677   4.223   0.033   1.279  0.1754 -0.1541  0.6487
 1115SOL    HW1 3678   4.281  -0.026   1.232  0.5570 -0.0440  0.9732
 1115SOL    HW2 3679   4.206   0.104   1.217  0.2848 -0.2526  0.5052
 1116SOL     OW 3680   1.953   2.312   5.055 -0.0022 -0.4973  0.2685
 1116SOL    HW1 3681   2.044   2.288   5.076  0.0574  0.2887  1.0010
 1116SOL    HW2 3682   1.920   2.239   5.003  1.2428 -0.5137 -0.5364
 1117SOL     OW 3683   2.972   4.931   2.635  0.7601 -0.5243  0.6595
 1117SOL    HW1 3684   2.926   4.893   2.709  1.5373  0.2535  1.5894
 1117SOL    HW2 3685   2.987   4.859   2.575  1.8567 -1.6216  2.1813
 1118SOL     OW 3686   5.316   4.096   2.724 -0.2088 -0.6184  0.9943
 1118SOL    HW1 3687   5.353   4.031   2.666  0.4111 -0.3300  1.0625
 1118SOL    HW2 3688   5.303   4.050   2.807  1.1894 -0.3989  1.3546
 1119SOL     OW 3689   3.155   1.663   0.259 -0.1000 -0.1286 -0.1634
 1119SOL    HW1 3690   3.077   1.711   0.233 -0.2142  1.0409  2.1424
 1119SOL    HW2 3691   3.122   1.580   0.295 -0.2962  0.3241  0.7184
 1120SOL     OW 3692   4.534   4.558   1.063 -0.5692  0.1338  0.3030
 1120SOL    HW1 3693   4.611   4.571   1.007 -1.1795 -0.8546 -0.8056
 1120SOL    HW2 3694   4.530   4.464   1.077 -1.2942  0.2295  0.7611
 1121SOL     OW 3695   1.812   6.556   1.691  0.6840  0.0393  0.2285
 1121SOL    HW1 3696   1.797   6.508   1.609 -0.9917 -0.4492  0.7924
 1121SOL    HW2 3697   1.901   6.531   1.716  1.0919 -0.1082 -1.2304
 1122SOL     OW 3698   2.999   6.620   0.637  0.3575 -0.7216 -0.0344
 1122SOL    HW1 3699   2.992   6.706   0.678 -0.3214 -0.8299  0.0980
 1122SOL    HW2 3700   3.071   6.577   0.682  0.8129 -0.1651 -0.2121
 1123SOL     OW 3701   6.444   1.812   3.020  0.1022  0.5974  0.2839
 1123SOL    HW1 3702   6.421   1.893   2.975  0.8456  0.7665  0.2081
 1123SOL    HW2 3703   6.360   1.766   3.029 -0.1251  0.7617 -0.8640
 1124SOL     OW 3704   0.529   5.262   5.073  0.2955  0.3068 -0.0941
 1124SOL    HW1 3705   0.460   5.293   5.015  0.0234 -1.0951 -0.5430
 1124SOL    HW2 3706   0.498   5.281   5.161 -0.1150  0.7648 -0.3360
 1125SOL     OW 3707   3.204   0.026   1.511  0.0757 -0.0234 -0.2553
 1125SOL    HW1 3708   3.260   0.047   1.587 -1.1654 -0.3689  0.7946
 1125SOL    HW2 3709   3.222  -0.066   1.493 -0.0220 -0.0864 -0.0343
 1126SOL     OW 3710   6.250   2.642   1.351 -0.0332  0.6947 -0.0768
 1126SOL    HW1 3711   6.198   2.638   1.272  1.2542  2.0068 -1.0601
 1126SOL    HW2 3712   6.188   2.664   1.420 -1.4967 -2.2403 -0.2953
 1127SOL     OW 3713   5.556   6.866   0.577  0.6624 -0.3510 -0.7501
 1127SOL    HW1 3714   5.474   6.818   0.590  0.1224  1.0656  1.9048
 1127SOL    HW2 3715   5.549   6.942   0.636  3.6166  0.1540 -0.8850
 1128SOL     OW 3716   3.637   3.555   2.743 -0.1519  0.0224 -0.2395
 1128SOL    HW1 3717   3.671   3.602   2.666  0.0494 -0.5193 -0.4848
 1128SOL    HW2 3718   3.597   3.624   2.796 -0.1179  0.4367 -0.7327
 1129SOL     OW 3719   5.636   4.368   1.585 -0.3101 -0.2873 -0.4538
 1129SOL    HW1 3720   5.649   4.285   1.539 -0.5846 -0.5555 -0.0494
 1129SOL    HW2 3721   5.545   4.392   1.567 -0.4707 -0.4790  0.0835
 1130SOL     OW 3722   4.275   7.216   4.250 -0.0878  0.3075  0.3012
 1130SOL    HW1 3723   4.201   7.269   4.220 -0.1319 -0.8718 -1.8552
 1130SOL    HW2 3724   4.342   7.229   4.182  0.9401 -0.2342  1.1816
 1131SOL     OW 3725   0.298   4.494   0.467  0.3067 -0.1117 -1.0020
 1131SOL    HW1 3726   0.365   4.475   0.533 -0.5641  0.1473 -0.0102
 1131SOL    HW2 3727   0.274   4.408   0.433 -0.7539 -0.4959  0.5879
 1132SOL     OW 3728   0.971   4.739   3.927  0.2788  0.1542  0.1238
 1132SOL    HW1 3729   0.956   4.757   3.835  1.5221 -2.1740 -0.6016
 1132SOL    HW2 3730   0.887   4.709   3.960 -0.0762  0.6247 -0.3435
 1133SOL     OW 3731   2.474   3.562   2.822  0.7851  0.1252 -0.2972
 1133SOL    HW1 3732   2.533   3.486   2.812 -1.2697 -1.6026 -0.0220
 1133SOL    HW2 3733   2.433   3.571   2.736  0.6473  0.6345 -0.1799
 1134SOL     OW 3734   6.013   3.827   0.576  0.6178 -0.3448  0.1736
 1134SOL    HW1 3735   6.025   3.859   0.487  0.9514 -1.3862 -0.1768
 1134SOL    HW2 3736   5.932   3.776   0.571 -0.5598  1.3470  0.9977
 1135SOL     OW 3737   2.781   5.493   3.540 -0.2072  0.1660 -0.6122
 1135SOL    HW1 3738   2.777   5.588   3.549 -1.1192 -0.0248  1.7728
 1135SOL    HW2 3739   2.696   5.469   3.501  0.1355  0.3280 -1.4770
 1136SOL     OW 3740   1.035   0.808   0.398 -0.0742  0.2849  0.3640
 1136SOL    HW1 3741   0.990   0.780   0.478  1.3054  2.3645  1.9753
 1136SOL    HW2 3742   0.964   0.828   0.337 -1.1425 -3.1884  0.2656
 1137SOL     OW 3743   5.858   2.233   4.138 -0.0908 -0.2374 -0.3676
 1137SOL    HW1 3744   5.933   2.285   4.107 -0.0408 -0.8809 -1.3681
 1137SOL    HW2 3745   5.800   2.297   4.177  0.6359  0.3834 -0.2692
 1138SOL     OW 3746   3.225   6.759   1.558  1.1341  0.2703  0.2537
 1138SOL    HW1 3747   3.186   6.698   1.620  0.9477  0.3721  0.2385
 1138SOL    HW2 3748   3.284   6.706   1.505  0.1797 -0.0990 -0.4624
 1139SOL     OW 3749   4.026   0.486   1.991  0.1062 -0.1763 -0.2671
 1139SOL    HW1 3750   4.003   0.552   1.926 -0.0080  1.2734  1.1628
 1139SOL    HW2 3751   3.953   0.485   2.052  0.4887 -1.0289  0.2009
 1140SOL     OW 3752   4.410   3.183   4.016  0.9437  0.3171  0.5492
 1140SOL    HW1 3753   4.364   3.173   3.933 -1.6261 -0.6561  1.9683
 1140SOL    HW2 3754   4.502   3.194   3.992  0.5032 -1.4055 -2.3406
 1141SOL     OW 3755   4.624   2.740   4.317 -0.1133  0.7405 -0.5160
 1141SOL    HW1 3756   4.676   2.683   4.374  0.0836  1.0870 -0.3424
 1141SOL    HW2 3757   4.582   2.681   4.256  0.2242  0.4213 -0.4451
 1142SOL     OW 3758   4.116   2.034   1.207  0.1313 -0.1630 -0.1763
 1142SOL    HW1 3759   4.143   2.063   1.120 -1.8289 -0.8672 -1.0793
 1142SOL    HW2 3760   4.066   2.107   1.243 -1.7533 -0.9860 -0.9891
 1143SOL     OW 3761   6.658   3.194   4.741 -0.3290  0.5865 -0.1199
 1143SOL    HW1 3762   6.660   3.282   4.779  0.5878  0.5698 -0.0897
 1143SOL    HW2 3763   6.748   3.162   4.752 -0.5382 -0.1673 -0.5600
 1144SOL     OW 3764   4.581   2.193   2.021 -0.5019 -0.2359 -0.5037
 1144SOL    HW1 3765   4.601   2.104   2.048 -0.5099 -0.4230 -1.1047
 1144SOL    HW2 3766   4.599   2.195   1.928  0.6495  0.7287 -0.2793
 1145SOL     OW 3767   5.536   4.531   4.321 -0.0434  0.1763 -0.0427
 1145SOL    HW1 3768   5.538   4.437   4.301  0.2996  0.3053 -0.6716
 1145SOL    HW2 3769   5.628   4.554   4.333  0.1103  0.8521 -2.0608
 1146SOL     OW 3770   5.320   2.158   2.217 -0.2659 -0.0515 -0.0263
 1146SOL    HW1 3771   5.401   2.110   2.238 -0.6052  0.3142  2.4062
 1146SOL    HW2 3772   5.306   2.140   2.124  2.2849 -0.6055 -0.4031
 1147SOL     OW 3773   2.650   4.504   2.968 -0.4264 -0.1851  0.7052
 1147SOL    HW1 3774   2.729   4.504   2.913 -2.0825 -1.2480 -1.8660
 1147SOL    HW2 3775   2.653   4.420   3.014 -0.7704 -0.9429 -0.5954
 1148SOL     OW 3776   5.924   2.601   4.079  0.7069  0.6188  0.3561
 1148SOL    HW1 3777   5.872   2.642   4.147  0.9600  1.8354 -0.1600
 1148SOL    HW2 3778   5.933   2.668   4.011  0.8062 -0.4170 -0.6899
 1149SOL     OW 3779   3.747   5.267   0.613 -0.1978 -0.7904  0.0031
 1149SOL    HW1 3780   3.743   5.185   0.565 -0.6759 -0.5989 -0.2871
 1149SOL    HW2 3781   3.777   5.331   0.549  2.8273 -1.1910  0.8363
 1150SOL     OW 3782   5.078   2.963   3.327 -0.4421  0.2682 -0.4993
 1150SOL    HW1 3783   5.171   2.979   3.309 -0.5057  0.7373 -0.4323
 1150SOL    HW2 3784   5.078   2.897   3.396 -0.1461  0.6935 -0.0896
 1151SOL     OW 3785   7.152   6.334   3.187  0.1790 -0.1302  0.3444
 1151SOL    HW1 3786   7.084   6.302   3.247  1.3236 -0.2703  1.6164
 1151SOL    HW2 3787   7.198   6.255   3.159 -0.1850 -0.0388 -0.5420
 1152SOL     OW 3788   5.349   2.866   1.844 -0.0329  0.3484  0.3037
 1152SOL    HW1 3789   5.415   2.908   1.900 -1.6979  1.4121  1.5856
 1152SOL    HW2 3790   5.338   2.926   1.770  0.0884  0.4150  0.3395
 1153SOL     OW 3791   0.024   6.951   2.935 -0.2646  0.2577  0.1134
 1153SOL    HW1 3792   0.062   6.913   2.856 -1.9281 -0.3365 -0.4304
 1153SOL    HW2 3793  -0.070   6.952   2.919 -0.5539  1.0745  1.6819
 1154SOL     OW 3794   3.916   2.246   2.941  0.3403  0.2355 -0.2201
 1154SOL    HW1 3795   3.921   2.325   2.887 -0.7445 -0.3911 -1.2944
 1154SOL    HW2 3796   3.983   2.258   3.008  0.5392  1.8325 -0.6692
 1155SOL     OW 3797   3.832   4.759   2.060  0.1381 -0.4498  0.8616
 1155SOL    HW1 3798   3.900   4.696   2.036  0.7449  0.5382 -0.1152
 1155SOL    HW2 3799   3.771   4.709   2.114  0.8213 -1.7613  0.4642
 1156SOL     OW 3800   5.355   3.834   2.224  0.0728 -0.3274 -0.0096
 1156SOL    HW1 3801   5.349   3.915   2.172 -0.3203 -1.7095 -2.2752
 1156SOL    HW2 3802   5.264   3.809   2.240  0.1702 -0.9094 -0.3412
 1157SOL     OW 3803   6.258   3.030   1.580  0.3251  0.3662 -0.6508
 1157SOL    HW1 3804   6.298   3.083   1.649  0.9206  1.6565 -1.9266
 1157SOL    HW2 3805   6.186   2.984   1.623  1.1356  0.5768  0.9665
 1158SOL     OW 3806   6.965   1.284   0.852 -0.5202 -0.4280  0.3908
 1158SOL    HW1 3807   6.870   1.294   0.858 -0.7901 -1.0206 -2.0122
 1158SOL    HW2 3808   6.979   1.190   0.848  0.3349 -0.4216  2.1069
 1159SOL     OW 3809   4.644   5.087   1.270  0.4981 -0.3794  0.0734
 1159SOL    HW1 3810   4.723   5.095   1.216  0.0129  1.0269 -0.4562
 1159SOL    HW2 3811   4.579   5.049   1.212 -0.0790  1.3096 -0.4403
 1160SOL     OW 3812   4.507   4.658   4.126  0.1770 -0.6612 -0.5593
 1160SOL    HW1 3813   4.598   4.628   4.117 -0.0044 -0.7324 -2.6505
 1160SOL    HW2 3814   4.512   4.753   4.113  0.0221 -0.5567  0.0934
 1161SOL     OW 3815   5.172   2.634   3.257  0.2947  0.1184 -0.2667
 1161SOL    HW1 3816   5.162   2.694   3.183  2.0402  2.6195  1.4019
 1161SOL    HW2 3817   5.083   2.608   3.278 -0.4903  1.7025 -1.4035
 1162SOL     OW 3818   6.524   0.381   1.069 -0.1763 -0.3304  0.3756
 1162SOL    HW1 3819   6.460   0.411   1.133  1.8350  1.8836  1.4692
 1162SOL    HW2 3820   6.588   0.452   1.063  2.0312 -2.2882 -0.8730
 1163SOL     OW 3821   5.356   2.120   1.923  0.6102 -0.1503 -0.0935
 1163SOL    HW1 3822   5.435   2.066   1.926  1.2374  0.7830  0.4021
 1163SOL    HW2 3823   5.387   2.210   1.921 -0.4317  0.2161 -0.6638
 1164SOL     OW 3824   2.565   2.360   1.642  0.0667 -0.5581 -0.0563
 1164SOL    HW1 3825   2.548   2.309   1.563  1.1916 -1.7831  0.4439
 1164SOL    HW2 3826   2.478   2.381   1.677 -0.4246 -0.8309 -1.0997
 1165SOL     OW 3827   5.218   0.452   3.963  0.3065  0.1395 -0.1159
 1165SOL    HW1 3828   5.216   0.443   3.868 -2.4096  1.5920 -0.2901
 1165SOL    HW2 3829   5.262   0.536   3.977 -1.3070  1.0518 -0.2821
 1166SOL     OW 3830   4.005   3.704   4.165 -0.3769  0.4016 -0.1270
 1166SOL    HW1 3831   4.082   3.758   4.181 -0.6812  1.0987 -0.9494
 1166SOL    HW2 3832   3.936   3.742   4.220 -0.4396  0.4982 -0.2719
 1167SOL     OW 3833   5.492   6.036   3.997  0.4277 -0.2282  0.3046
 1167SOL    HW1 3834   5.448   5.951   3.992  1.6775 -1.0655  2.2395
 1167SOL    HW2 3835   5.424   6.096   4.028 -0.3142 -0.6199 -0.5096
 1168SOL     OW 3836   6.600   1.077   3.947  0.4870  0.5481 -0.6301
 1168SOL    HW1 3837   6.605   1.108   4.037  0.8046 -0.8561 -0.1274
 1168SOL    HW2 3838   6.623   1.153   3.893 -0.5094  1.6251  0.4161
 1169SOL     OW 3839   1.623   2.249   4.948  0.3404  0.3751  0.3372
 1169SOL    HW1 3840   1.712   2.219   4.929  0.1819  1.4381 -2.4207
 1169SOL    HW2 3841   1.569   2.206   4.882 -1.5869 -1.6141  2.9807
 1170SOL     OW 3842   2.060   3.295   2.252  0.6905  0.0632 -0.1178
 1170SOL    HW1 3843   2.031   3.242   2.326  1.6689  2.3995  2.1399
 1170SOL    HW2 3844   1.988   3.291   2.189  0.0303 -2.4318  0.6845
 1171SOL     OW 3845   6.078   4.700   0.315 -0.2740  0.3072  0.0009
 1171SOL    HW1 3846   6.025   4.717   0.238 -0.7826  1.2589  0.5356
 1171SOL    HW2 3847   6.016   4.702   0.388  0.3014  0.1928  0.5079
 1172SOL     OW 3848   7.138   0.573   1.318 -0.0595  0.0259 -0.5637
 1172SOL    HW1 3849   7.158   0.488   1.357 -0.2334  0.2289 -0.0276
 1172SOL    HW2 3850   7.185   0.636   1.371 -2.1941  0.5372  0.8459
 1173SOL     OW 3851   7.031   6.799   2.974  0.3500  0.2517  0.2520
 1173SOL    HW1 3852   6.997   6.752   3.051  0.1089 -0.9193 -0.5482
 1173SOL    HW2 3853   7.064   6.729   2.917  2.7346  1.2220  0.3155
 1174SOL     OW 3854   7.149   6.088   1.487  0.0812  0.4234 -0.2158
 1174SOL    HW1 3855   7.077   6.056   1.433 -0.9930  0.5457  1.0717
 1174SOL    HW2 3856   7.163   6.018   1.551  0.0502  1.0349  0.4780
 1175SOL     OW 3857   2.840   6.611   0.192 -0.4764 -0.5831  0.0967
 1175SOL    HW1 3858   2.829   6.519   0.218 -1.4372 -0.7012 -0.6314
 1175SOL    HW2 3859   2.905   6.646   0.252 -0.2539 -1.6904  0.5248
 1176SOL     OW 3860   6.874   5.698   1.343 -0.2374 -0.3424  0.5425
 1176SOL    HW1 3861   6.794   5.682   1.293 -1.0476  0.5766  1.4879
 1176SOL    HW2 3862   6.894   5.790   1.326 -0.9419  0.2002  2.4383
 1177SOL     OW 3863   1.100   6.310   3.894 -0.1827 -0.0707 -0.6242
 1177SOL    HW1 3864   1.141   6.390   3.926  1.3630 -0.5194 -1.3498
 1177SOL    HW2 3865   1.041   6.283   3.964  2.8442 -0.8794  1.8889
 1178SOL     OW 3866   3.094   3.011   0.113  0.2134 -0.0330  0.0718
 1178SOL    HW1 3867   3.072   3.097   0.075 -1.1766 -0.3525  0.0909
 1178SOL    HW2 3868   3.159   3.031   0.180 -0.7370  1.1501  0.7000
 1179SOL     OW 3869   4.925   6.959   4.399  0.1577  0.0933  0.0968
 1179SOL    HW1 3870   4.909   6.891   4.465  2.5380 -0.5417  0.1132
 1179SOL    HW2 3871   4.926   6.911   4.316 -0.6554  0.5421 -0.1817
 1180SOL     OW 3872   3.623   4.800   2.527  0.1586 -0.4476  0.2397
 1180SOL    HW1 3873   3.667   4.866   2.473 -0.0125 -0.6809 -0.1931
 1180SOL    HW2 3874   3.572   4.851   2.591  0.9395 -0.1753  0.6570
 1181SOL     OW 3875   1.498   1.694   1.485  0.0359 -0.0692 -0.1118
 1181SOL    HW1 3876   1.481   1.716   1.577 -1.0818 -2.6847  0.4134
 1181SOL    HW2 3877   1.456   1.764   1.435  2.2272  2.4118  1.2762
 1182SOL     OW 3878   3.171   5.680   4.763 -0.3250 -0.1121 -0.2832
 1182SOL    HW1 3879   3.226   5.753   4.790 -1.7012  1.1614 -0.8253
 1182SOL    HW2 3880   3.101   5.676   4.828  1.7550 -3.5484  2.1150
 1183SOL     OW 3881   0.049   1.515   4.489 -0.3730  0.1709 -0.2972
 1183SOL    HW1 3882   0.114   1.546   4.552  2.0475 -1.5454 -1.7651
 1183SOL    HW2 3883   0.015   1.434   4.528 -2.0806  1.3044  0.6840
 1184SOL     OW 3884   1.413   4.514   4.547 -0.4096 -0.1707 -0.4883
 1184SOL    HW1 3885   1.412   4.424   4.579  0.4608  0.3622  1.1035
 1184SOL    HW2 3886   1.452   4.565   4.617 -0.6424  1.4318 -1.4635
 1185SOL     OW 3887   6.235   1.486   0.034 -0.0521  0.0464  0.0886
 1185SOL    HW1 3888   6.143   1.462   0.044  0.0118 -0.3967 -0.3098
 1185SOL    HW2 3889   6.267   1.428  -0.036  0.8415 -0.7013  1.0776
 1186SOL     OW 3890   4.785   2.535   1.933  0.1120 -0.3496 -0.2642
 1186SOL    HW1 3891   4.847   2.607   1.933 -1.6779  1.2961  1.0293
 1186SOL    HW2 3892   4.812   2.479   2.005  0.3222  0.1365  0.0359
 1187SOL     OW 3893   6.842   5.133   0.393  0.0032 -0.0246  0.0001
 1187SOL    HW1 3894   6.819   5.147   0.301  1.5765  0.9996 -0.2765
 1187SOL    HW2 3895   6.803   5.049   0.415 -2.3491  0.7507 -0.9219
 1188SOL     OW 3896   6.702   1.337   2.382 -0.1839  0.4593  0.2794
 1188SOL    HW1 3897   6.634   1.397   2.412 -0.7472  0.7755 -1.4773
 1188SOL    HW2 3898   6.728   1.288   2.460 -2.3588  0.3958  1.0349
 1189SOL     OW 3899   0.804   4.882   1.248 -0.0236  0.4504  0.6009
 1189SOL    HW1 3900   0.866   4.880   1.175  1.5124  2.2531  1.7657
 1189SOL    HW2 3901   0.845   4.938   1.313 -2.3377  0.6739  1.9848
 1190SOL     OW 3902   6.338   2.473   4.177  0.3076 -0.6757 -0.1184
 1190SOL    HW1 3903   6.308   2.463   4.268  2.0084 -2.5324  0.2971
 1190SOL    HW2 3904   6.362   2.566   4.171 -0.6444 -0.3216  1.0446
 1191SOL     OW 3905   6.161   5.479   0.131  0.3055 -0.4176 -0.0784
 1191SOL    HW1 3906   6.174   5.563   0.174  2.6655 -1.3307  1.1973
 1191SOL    HW2 3907   6.113   5.426   0.196 -1.8439  0.0956 -1.1637
 1192SOL     OW 3908   4.833   6.973   4.835 -0.4276  0.4391  0.2697
 1192SOL    HW1 3909   4.916   6.967   4.787 -0.6410 -1.4054  0.0660
 1192SOL    HW2 3910   4.855   7.022   4.914  0.9237 -0.2196  0.3414
 1193SOL     OW 3911   4.475   5.523   4.027 -0.7960 -0.5073  0.1756
 1193SOL    HW1 3912   4.490   5.611   4.061 -1.3088 -0.1225 -0.5560
 1193SOL    HW2 3913   4.538   5.512   3.956 -0.4208 -0.9098  0.5668
 1194SOL     OW 3914   4.958   3.375   1.215 -0.0486 -0.1264  0.5683
 1194SOL    HW1 3915   5.003   3.443   1.165 -1.0775  0.0321 -0.1942
 1194SOL    HW2 3916   5.009   3.364   1.294  0.6065  0.9355  0.3005
 1195SOL     OW 3917   1.033   7.006   4.682 -0.2188 -0.1470 -0.5162
 1195SOL    HW1 3918   1.024   6.913   4.703  0.0813  0.0880  0.7137
 1195SOL    HW2 3919   1.122   7.028   4.709 -0.7595  0.8173  0.5917
 1196SOL     OW 3920   3.668   0.997   1.710  0.0292 -0.1868 -0.0141
 1196SOL    HW1 3921   3.734   1.000   1.641  2.3667  0.8759  2.1132
 1196SOL    HW2 3922   3.635   1.087   1.715 -0.5432 -0.3881 -0.1117
 1197SOL     OW 3923   3.517   7.006   4.507  0.4906 -0.2103  0.5572
 1197SOL    HW1 3924   3.571   6.928   4.519  0.1643 -0.3303  1.3423
 1197SOL    HW2 3925   3.484   7.026   4.595 -1.3816 -0.5891 -0.0157
 1198SOL     OW 3926   4.785   3.936   3.089 -0.1887 -0.6915  0.2924
 1198SOL    HW1 3927   4.802   3.868   3.153  0.2524 -0.7342  0.1329
 1198SOL    HW2 3928   4.696   3.966   3.109 -0.1972 -0.9651  0.6779
 1199SOL     OW 3929   5.836   2.017   3.637 -0.4027  0.0241  0.1113
 1199SOL    HW1 3930   5.803   2.042   3.551 -0.5238 -1.0738 -0.1830
 1199SOL    HW2 3931   5.771   1.956   3.671  0.8433 -1.4874 -0.1024
 1200SOL     OW 3932   5.705   0.992   2.219 -0.2999 -0.8798  0.3630
 1200SOL    HW1 3933   5.774   1.006   2.154  0.7545 -2.0965  1.1812
 1200SOL    HW2 3934   5.628   1.037   2.183  0.8570  0.3514 -0.6552
 1201SOL     OW 3935   1.004   5.245   2.017 -0.1042 -0.1446  0.3735
 1201SOL    HW1 3936   0.935   5.236   1.951  2.1567  0.5698 -2.3301
 1201SOL    HW2 3937   1.051   5.161   2.013  0.7046  0.2987  0.2131
 1202SOL     OW 3938   4.373   0.345   3.039 -0.0201  0.8165  0.1908
 1202SOL    HW1 3939   4.288   0.325   3.079 -0.2131 -0.4454 -0.7706
 1202SOL    HW2 3940   4.419   0.261   3.038  0.6512  1.1772 -0.6205
 1203SOL     OW 3941   1.351   5.738   1.351 -0.2864  0.2550 -1.1149
 1203SOL    HW1 3942   1.261   5.712   1.335  0.1966 -1.3807 -1.3323
 1203SOL    HW2 3943   1.357   5.827   1.317 -2.2414  1.0631  0.4577
 1204SOL     OW 3944   3.467   4.141   1.418 -0.3431  0.2776 -0.4918
 1204SOL    HW1 3945   3.521   4.190   1.356 -0.0177  2.1965  1.1935
 1204SOL    HW2 3946   3.378   4.175   1.405 -0.0783  1.5788  0.8404
 1205SOL     OW 3947   4.409   7.093   2.103 -0.1447 -0.0553  0.1089
 1205SOL    HW1 3948   4.387   7.185   2.118  0.1445 -0.1239  1.0445
 1205SOL    HW2 3949   4.449   7.065   2.185  1.0790 -0.6341 -0.6657
 1206SOL     OW 3950   2.484   1.409   0.121  0.0999 -0.1292  0.3168
 1206SOL    HW1 3951   2.394   1.438   0.104  0.5319  1.5176  0.6548
 1206SOL    HW2 3952   2.530   1.423   0.038  1.1382  3.6640  1.3455
 1207SOL     OW 3953   0.570   5.763   3.226  0.6592  0.6575 -0.2794
 1207SOL    HW1 3954   0.628   5.837   3.239  0.3184  0.6552  1.4315
 1207SOL    HW2 3955   0.627   5.691   3.199  1.0057  1.4711 -1.8302
 1208SOL     OW 3956   7.121   6.235   0.491 -0.2252  0.6317 -0.7431
 1208SOL    HW1 3957   7.132   6.276   0.405 -0.6217  1.0091 -0.6183
 1208SOL    HW2 3958   7.112   6.309   0.551  1.1220  0.3919 -0.2197
 1209SOL     OW 3959   3.657   2.807   3.539  0.1451 -0.4846 -0.0061
 1209SOL    HW1 3960   3.703   2.871   3.592  0.0921 -1.3098  1.0752
 1209SOL    HW2 3961   3.726   2.760   3.493  0.2072  0.0661 -0.4805
 1210SOL     OW 3962   1.865   4.877   0.674  0.2718 -0.7120 -0.6525
 1210SOL    HW1 3963   1.849   4.901   0.765  1.3289 -2.9585  0.2059
 1210SOL    HW2 3964   1.783   4.899   0.629 -0.2199  0.5735  0.7864
 1211SOL     OW 3965   6.067   2.900   1.735  0.4592  0.9832 -0.9055
 1211SOL    HW1 3966   5.985   2.949   1.731  1.7757  3.3471 -0.6993
 1211SOL    HW2 3967   6.074   2.874   1.827 -0.2611  0.2993 -1.0232
 1212SOL     OW 3968   5.574   0.102   3.215  0.0516 -0.6190  0.4316
 1212SOL    HW1 3969   5.598   0.176   3.159 -3.1866  0.0556 -0.2687
 1212SOL    HW2 3970   5.610   0.025   3.170  4.2544  0.4039  1.6176
 1213SOL     OW 3971   4.497   2.564   0.232 -0.7378  0.3054  0.4900
 1213SOL    HW1 3972   4.424   2.575   0.171  0.1083  0.0050 -0.5930
 1213SOL    HW2 3973   4.549   2.493   0.195  0.4211  0.8946  0.9452
 1214SOL     OW 3974   6.494   4.434   1.437 -0.0014 -0.0120 -0.2447
 1214SOL    HW1 3975   6.533   4.452   1.523 -1.5764  0.8090  0.3510
 1214SOL    HW2 3976   6.413   4.386   1.458 -0.8558  0.9720 -1.1807
 1215SOL     OW 3977   6.821   4.568   2.576  0.3016 -0.7050 -0.1187
 1215SOL    HW1 3978   6.741   4.524   2.606 -0.8761 -0.1983 -2.3091
 1215SOL    HW2 3979   6.790   4.644   2.528  2.1985  0.3924  0.3036
 1216SOL     OW 3980   3.747   4.860   3.316 -0.4496 -0.4628  0.0694
 1216SOL    HW1 3981   3.787   4.784   3.274 -0.9654 -0.8557  0.2793
 1216SOL    HW2 3982   3.657   4.833   3.334 -0.3125 -0.2215  1.2036
 1217SOL     OW 3983   6.202   1.195   2.414  0.4348  0.2921  0.4520
 1217SOL    HW1 3984   6.292   1.168   2.399  0.1542  0.5373 -2.1033
 1217SOL    HW2 3985   6.153   1.156   2.342 -1.1523  1.8795  0.6135
 1218SOL     OW 3986   3.501   4.360   4.060  0.2291  0.0839  0.1944
 1218SOL    HW1 3987   3.522   4.366   3.967 -1.1002 -0.4411 -0.1570
 1218SOL    HW2 3988   3.565   4.297   4.095 -0.0626 -0.6879 -0.6276
 1219SOL     OW 3989   5.126   0.814   0.697 -0.1258 -0.0633  0.0752
 1219SOL    HW1 3990   5.218   0.840   0.699  0.5038 -2.1126 -0.8608
 1219SOL    HW2 3991   5.119   0.746   0.764 -0.8120 -0.3618 -0.2913
 1220SOL     OW 3992   5.428   5.552   2.744 -0.2266 -0.5445 -0.0363
 1220SOL    HW1 3993   5.341   5.528   2.777 -1.0510 -0.7605 -2.2394
 1220SOL    HW2 3994   5.477   5.470   2.743 -0.1921 -0.5388  0.5822
 1221SOL     OW 3995   3.490   6.275   0.061 -0.5586  0.1691  0.0498
 1221SOL    HW1 3996   3.448   6.283   0.146 -0.2385  0.3752  0.1940
 1221SOL    HW2 3997   3.580   6.250   0.082  0.3223  2.8755 -0.0367
 1222SOL     OW 3998   0.278   3.880   4.737 -0.4668 -0.1648 -0.2358
 1222SOL    HW1 3999   0.291   3.969   4.704  0.1702 -0.3012 -0.3678
 1222SOL    HW2 4000   0.325   3.824   4.676 -2.1529 -0.7691 -1.0541
 1223SOL     OW 4001   0.833   5.886   2.083  0.2125 -0.2424  0.6047
 1223SOL    HW1 4002   0.746   5.918   2.109  0.2410 -0.1637  0.6044
 1223SOL    HW2 4003   0.893   5.929   2.143  0.3867  0.8593 -0.3241
 1224SOL     OW 4004   6.702   4.852   3.296  0.2159  0.0805 -0.5932
 1224SOL    HW1 4005   6.734   4.942   3.302  0.5936 -0.1260  0.7405
 1224SOL    HW2 4006   6.668   4.833   3.383  0.6255 -1.2477 -0.7072
 1225SOL     OW 4007   4.971   3.204   0.579  0.1050 -0.1332  0.2887
 1225SOL    HW1 4008   4.930   3.259   0.645  1.1662  0.3418  0.5769
 1225SOL    HW2 4009   4.903   3.142   0.553 -0.6973  0.4619  0.9282
 1226SOL     OW 4010   6.310   4.999   0.009 -0.2856  0.2806  0.0392
 1226SOL    HW1 4011   6.248   5.069  -0.011  0.0101  0.1461 -1.5214
 1226SOL    HW2 4012   6.394   5.043   0.021 -0.4742  0.3667  1.1105
 1227SOL     OW 4013   6.616   2.534   3.957  0.1725  0.2601 -0.0015
 1227SOL    HW1 4014   6.634   2.537   4.051 -1.1951 -0.3801  0.3116
 1227SOL    HW2 4015   6.609   2.440   3.938 -2.1544  0.4116 -0.1683
 1228SOL     OW 4016   4.443   6.268   1.608  0.3879  0.6040  0.2324
 1228SOL    HW1 4017   4.383   6.256   1.535 -0.4270 -0.4683  1.0496
 1228SOL    HW2 4018   4.505   6.195   1.601 -0.1082  0.0952  0.9828
 1229SOL     OW 4019   4.337   5.467   3.461 -0.0339 -0.6681  0.3234
 1229SOL    HW1 4020   4.263   5.448   3.404  0.0919 -0.1779 -0.0152
 1229SOL    HW2 4021   4.368   5.382   3.490  1.4150 -1.1436 -2.2858
 1230SOL     OW 4022   1.289   5.599   3.904  0.3576  0.2085  0.0351
 1230SOL    HW1 4023   1.196   5.597   3.882  0.1155  2.2220  0.6270
 1230SOL    HW2 4024   1.334   5.599   3.819 -0.2650  1.0162 -0.3068
 1231SOL     OW 4025   4.301   6.202   4.510  0.5888  0.4324 -0.4519
 1231SOL    HW1 4026   4.294   6.291   4.545 -0.2696 -0.0078  0.5611
 1231SOL    HW2 4027   4.368   6.160   4.564 -0.2029 -0.0256  0.1961
 1232SOL     OW 4028   1.685   5.443   3.908 -0.3157  0.5717  1.0897
 1232SOL    HW1 4029   1.734   5.468   3.830  1.9301  1.7780  2.7978
 1232SOL    HW2 4030   1.681   5.347   3.903  1.6968  0.4718  0.5732
 1233SOL     OW 4031   1.828   7.016   1.727  0.2759 -0.3244 -0.5417
 1233SOL    HW1 4032   1.740   6.982   1.747  0.2653 -0.5910 -1.0245
 1233SOL    HW2 4033   1.887   6.945   1.752  0.4030  0.0730  0.3218
 1234SOL     OW 4034   4.791   4.956   4.294  0.7103  0.8091 -0.0672
 1234SOL    HW1 4035   4.747   4.999   4.368 -2.3404 -0.3662 -1.0602
 1234SOL    HW2 4036   4.800   4.865   4.322 -1.1312  0.1876 -1.3204
 1235SOL     OW 4037   3.906   5.480   2.563  0.7014 -0.0660  0.2832
 1235SOL    HW1 4038   3.931   5.391   2.587 -0.3988 -0.1307  1.2916
 1235SOL    HW2 4039   3.943   5.535   2.633 -0.2323  0.0413  0.7122
 1236SOL     OW 4040   4.928   0.567   2.806  0.3475 -0.2365 -0.0103
 1236SOL    HW1 4041   4.926   0.544   2.899 -0.0147 -1.7367 -0.3613
 1236SOL    HW2 4042   4.842   0.541   2.772  0.2129  0.9507 -0.6334
 1237SOL     OW 4043   7.033   5.833   2.867 -0.5489  0.8286  0.4081
 1237SOL    HW1 4044   7.123   5.862   2.864  0.2725 -1.5225 -0.3129
 1237SOL    HW2 4045   7.014   5.821   2.960 -0.3103  1.8161  0.5888
 1238SOL     OW 4046   5.586   7.145   3.899  0.2055  0.2613 -0.4711
 1238SOL    HW1 4047   5.630   7.094   3.832  1.4383  1.0803 -0.3147
 1238SOL    HW2 4048   5.496   7.152   3.869  0.0683 -1.6947 -0.6575
 1239SOL     OW 4049   5.594   0.002   1.224  0.1550 -0.2163  0.5316
 1239SOL    HW1 4050   5.611   0.087   1.183 -1.6680 -0.0981 -0.0840
 1239SOL    HW2 4051   5.541   0.023   1.301  0.5944 -0.7302  0.9798
 1240SOL     OW 4052   5.194   1.264   2.353 -0.1216 -0.3808  0.3698
 1240SOL    HW1 4053   5.262   1.199   2.337 -0.0143 -0.1483 -0.1242
 1240SOL    HW2 4054   5.232   1.347   2.323 -0.7969 -0.3254 -0.3711
 1241SOL     OW 4055   1.975   6.419   4.441  0.8236 -0.3269  0.1489
 1241SOL    HW1 4056   2.061   6.457   4.420  0.4364 -0.3351 -1.5580
 1241SOL    HW2 4057   1.914   6.492   4.432  0.7932  0.1575  3.1738
 1242SOL     OW 4058   0.538   5.954   3.578 -0.4660 -0.3590  0.8387
 1242SOL    HW1 4059   0.512   5.863   3.591  0.7645 -0.7099  1.0259
 1242SOL    HW2 4060   0.625   5.949   3.537 -0.5681  0.7337  0.4312
 1243SOL     OW 4061   3.605   5.077   4.426  0.1249 -0.5345  0.1268
 1243SOL    HW1 4062   3.684   5.058   4.377 -0.7408  0.1997 -1.6504
 1243SOL    HW2 4063   3.536   5.031   4.379 -0.5843 -0.7910  1.3768
 1244SOL     OW 4064   1.545   2.981   0.672 -0.4046 -0.7949  0.1947
 1244SOL    HW1 4065   1.565   3.060   0.621  0.4400 -0.2964  1.2530
 1244SOL    HW2 4066   1.450   2.978   0.675 -0.5331 -1.5462 -2.4577
 1245SOL     OW 4067   0.258   4.737   1.960 -0.0144  0.0035  0.2490
 1245SOL    HW1 4068   0.342   4.703   1.928 -0.1902  0.7030 -1.0249
 1245SOL    HW2 4069   0.269   4.743   2.055  2.0739  1.9096 -0.0306
 1246SOL     OW 4070   7.235   4.019   2.180 -0.5384  0.1903 -0.2163
 1246SOL    HW1 4071   7.165   4.031   2.116 -0.7812 -0.3923 -0.0710
 1246SOL    HW2 4072   7.206   4.067   2.257 -1.1448 -0.6546  0.1025
 1247SOL     OW 4073   3.708   7.254   2.690 -0.4661  0.0681 -0.0958
 1247SOL    HW1 4074   3.773   7.280   2.755  1.2039 -0.5873 -1.4093
 1247SOL    HW2 4075   3.730   7.305   2.612 -0.1533 -1.6741 -1.2201
 1248SOL     OW 4076   1.185   3.902   0.063 -0.5098 -0.0469  0.4483
 1248SOL    HW1 4077   1.240   3.902  -0.015 -0.4743 -0.6473  0.4708
 1248SOL    HW2 4078   1.181   3.995   0.089  2.0074 -0.1523  1.5230
 1249SOL     OW 4079   3.630   7.157   2.118  0.0953  0.4292 -0.3186
 1249SOL    HW1 4080   3.626   7.062   2.111 -3.9808  0.5075 -1.1540
 1249SOL    HW2 4081   3.662   7.172   2.207 -3.5964 -1.9621  1.6843
 1250SOL     OW 4082   4.854   3.738   3.796  0.0611 -0.5223  0.7390
 1250SOL    HW1 4083   4.804   3.695   3.866  1.4150 -1.8861  0.9225
 1250SOL    HW2 4084   4.909   3.668   3.760  0.0975  0.3797 -1.0674
 1251SOL     OW 4085   3.613   3.103   4.570 -0.2595 -0.2513 -0.0265
 1251SOL    HW1 4086   3.688   3.050   4.599  1.0877  1.7391  0.3001
 1251SOL    HW2 4087   3.652   3.183   4.535 -2.1269 -0.2568 -2.3573
 1252SOL     OW 4088   0.504   1.768   0.938 -0.0817  0.7359  0.0993
 1252SOL    HW1 4089   0.431   1.801   0.991 -0.0846  0.8050  0.0536
 1252SOL    HW2 4090   0.574   1.833   0.951  0.2352  0.2751  0.7393
 1253SOL     OW 4091   2.781   4.918   5.097  0.3418 -0.2679  0.2459
 1253SOL    HW1 4092   2.786   5.004   5.056 -1.0435 -0.8613 -1.3096
 1253SOL    HW2 4093   2.871   4.887   5.101  0.7438  0.8239 -0.1311
 1254SOL     OW 4094   1.460   1.686   1.074  0.2913 -0.0763 -0.1637
 1254SOL    HW1 4095   1.422   1.624   1.011  1.5043 -1.1361  0.1111
 1254SOL    HW2 4096   1.482   1.633   1.150 -0.4032  1.0522  0.8559
 1255SOL     OW 4097   2.171   1.110   0.648  0.4095  0.6928 -0.3884
 1255SOL    HW1 4098   2.203   1.198   0.627  2.0279  0.1052 -0.5769
 1255SOL    HW2 4099   2.138   1.117   0.737 -1.6897  2.0145 -1.2005
 1256SOL     OW 4100   7.193   4.111   4.923 -0.3236  0.0542 -0.2640
 1256SOL    HW1 4101   7.121   4.075   4.872 -0.7293  0.1449  0.2356
 1256SOL    HW2 4102   7.183   4.074   5.011 -0.4473  0.9589  0.1202
 1257SOL     OW 4103   4.739   5.418   4.867 -0.0125  0.8060  0.5598
 1257SOL    HW1 4104   4.809   5.414   4.802 -1.3723 -3.4675 -1.0161
 1257SOL    HW2 4105   4.710   5.509   4.866  1.6262  1.4724 -3.1092
 1258SOL     OW 4106   1.254   1.283   1.135 -0.0208 -0.0855  0.0476
 1258SOL    HW1 4107   1.160   1.276   1.117  0.0290 -0.6744  0.0092
 1258SOL    HW2 4108   1.284   1.353   1.076 -0.5428  0.5373  0.5016
 1259SOL     OW 4109   3.043   1.173   3.578 -0.1992 -0.0864  0.1704
 1259SOL    HW1 4110   3.127   1.136   3.606 -0.5635  0.0802  1.5757
 1259SOL    HW2 4111   3.067   1.246   3.521  0.5782 -0.6680 -0.2765
 1260SOL     OW 4112   0.244   0.632   1.576 -0.6906  0.1544 -0.3380
 1260SOL    HW1 4113   0.249   0.723   1.547 -0.3449  0.1420 -0.3314
 1260SOL    HW2 4114   0.183   0.633   1.650  2.2366  1.0917  2.2890
 1261SOL     OW 4115   1.040   3.062   3.137  0.2983 -0.2275  0.0937
 1261SOL    HW1 4116   0.997   3.145   3.160 -1.3865 -1.0389  0.0051
 1261SOL    HW2 4117   1.037   3.011   3.217  1.0041 -0.3449  0.0464
 1262SOL     OW 4118   1.450   3.333   0.105 -0.4154 -0.5166  0.7461
 1262SOL    HW1 4119   1.450   3.407   0.166 -2.8569 -0.0192  0.2551
 1262SOL    HW2 4120   1.363   3.336   0.064  0.3266 -2.1898 -1.1013
 1263SOL     OW 4121   1.202   3.199   1.768  0.3416  0.2222 -0.2693
 1263SOL    HW1 4122   1.229   3.275   1.716  2.1260 -1.1479 -1.4789
 1263SOL    HW2 4123   1.134   3.157   1.716  1.8290 -0.9132 -1.3536
 1264SOL     OW 4124   0.533   6.672   1.171  0.0118 -0.3191 -0.0025
 1264SOL    HW1 4125   0.580   6.751   1.147 -1.0157  0.3947  0.2386
 1264SOL    HW2 4126   0.570   6.604   1.116  0.9320  0.3188 -0.1983
 1265SOL     OW 4127   0.879   0.382   0.899  0.3695  0.0225 -0.2576
 1265SOL    HW1 4128   0.973   0.364   0.890  1.5290  3.2361  2.7912
 1265SOL    HW2 4129   0.859   0.359   0.990 -1.8439 -0.4528 -0.8018
 1266SOL     OW 4130   6.411   1.289   1.519  0.4675  0.2727 -0.4060
 1266SOL    HW1 4131   6.395   1.253   1.606  1.0063 -1.4201 -0.9760
 1266SOL    HW2 4132   6.374   1.377   1.523 -1.3909 -0.4954  0.8854
 1267SOL     OW 4133   2.537   1.802   0.833 -0.2976  0.4426 -0.8762
 1267SOL    HW1 4134   2.457   1.828   0.788 -0.1713 -0.7011 -1.8110
 1267SOL    HW2 4135   2.516   1.809   0.926 -2.5415 -2.6870 -0.9985
 1268SOL     OW 4136   3.093   1.947   3.872 -0.0971 -0.6068  0.4540
 1268SOL    HW1 4137   3.078   1.899   3.954 -0.2274 -2.2523 -0.4999
 1268SOL    HW2 4138   3.010   1.993   3.857 -1.5470 -3.3275 -0.6550
 1269SOL     OW 4139   5.014   1.759   0.802 -0.4508 -0.4526  0.0769
 1269SOL    HW1 4140   4.975   1.673   0.815  0.6151 -1.5777 -3.3602
 1269SOL    HW2 4141   5.107   1.746   0.821 -0.6857  0.7902  2.4955
 1270SOL     OW 4142   1.709   2.174   2.148  0.0040 -0.1068  0.2261
 1270SOL    HW1 4143   1.662   2.170   2.231  0.0375 -0.2969  0.2369
 1270SOL    HW2 4144   1.735   2.265   2.139 -0.9336  0.1451 -0.0947
 1271SOL     OW 4145   0.106   0.613   0.542 -0.0637 -0.4445  0.0332
 1271SOL    HW1 4146   0.108   0.687   0.481 -1.1155  1.1180  1.8038
 1271SOL    HW2 4147   0.194   0.613   0.581 -0.5865  1.0879  1.3291
 1272SOL     OW 4148   1.837   6.362   1.497 -0.0549  0.1707 -0.0652
 1272SOL    HW1 4149   1.870   6.298   1.434 -0.2224  0.2938 -0.2788
 1272SOL    HW2 4150   1.855   6.447   1.457 -1.2805  0.2390 -0.5395
 1273SOL     OW 4151   3.278   4.670   3.924 -0.3221  0.8140  0.5385
 1273SOL    HW1 4152   3.318   4.598   3.874  2.5774  1.0025  2.3258
 1273SOL    HW2 4153   3.251   4.733   3.858  0.4675 -0.3033 -0.9197
 1274SOL     OW 4154   1.806   1.675   0.494  0.1642 -0.1561 -0.3155
 1274SOL    HW1 4155   1.769   1.706   0.412 -0.4598  0.6692  0.2548
 1274SOL    HW2 4156   1.739   1.618   0.531  0.4230 -0.4891 -0.3628
 1275SOL     OW 4157   0.815   1.544   0.119  0.2497 -0.1656  0.3991
 1275SOL    HW1 4158   0.828   1.482   0.047 -2.3055 -0.3380 -0.0258
 1275SOL    HW2 4159   0.795   1.627   0.075  0.6529  0.2129  0.9316
 1276SOL     OW 4160   5.841   5.059   4.870 -0.0895  0.6124 -0.3889
 1276SOL    HW1 4161   5.903   4.990   4.846 -1.1039 -0.2602 -0.6215
 1276SOL    HW2 4162   5.882   5.105   4.942  0.6908 -0.1359 -0.3441
 1277SOL     OW 4163   2.650   0.499   0.745 -0.4160  0.7478  0.3174
 1277SOL    HW1 4164   2.644   0.561   0.673 -2.9450  0.6517  0.3638
 1277SOL    HW2 4165   2.661   0.414   0.702 -1.8280  0.7018 -0.0051
 1278SOL     OW 4166   5.698   1.212   1.658 -0.0926 -0.2954  0.2144
 1278SOL    HW1 4167   5.768   1.157   1.623 -0.9212 -0.9431 -0.4688
 1278SOL    HW2 4168   5.715   1.215   1.752  1.0918 -0.0783  0.0139
 1279SOL     OW 4169   6.652   2.272   0.619 -0.0073 -0.3733  0.2512
 1279SOL    HW1 4170   6.610   2.295   0.535 -0.1793  0.7146  0.6151
 1279SOL    HW2 4171   6.585   2.288   0.685  0.7788  0.8474  0.7911
 1280SOL     OW 4172   7.278   1.195   1.454 -0.5393  0.3652 -0.2527
 1280SOL    HW1 4173   7.268   1.108   1.416 -0.4674 -0.7347  2.0749
 1280SOL    HW2 4174   7.361   1.227   1.418 -1.4260  0.2729 -2.5149
 1281SOL     OW 4175   4.522   4.244   4.933  0.0400  0.6206  0.4597
 1281SOL    HW1 4176   4.613   4.234   4.961 -0.1678  0.0660  0.9545
 1281SOL    HW2 4177   4.474   4.176   4.980 -0.3438 -0.3516 -1.2399
 1282SOL     OW 4178   4.106   5.398   5.056  0.5126 -0.0852  0.1438
 1282SOL    HW1 4179   4.148   5.480   5.084  1.0347  0.2335 -1.4524
 1282SOL    HW2 4180   4.102   5.345   5.135  3.3569  0.1286  0.5346
 1283SOL     OW 4181   3.656   4.181   4.699  0.4719  0.3277 -0.9342
 1283SOL    HW1 4182   3.640   4.263   4.651  0.5772  0.1805 -1.2204
 1283SOL    HW2 4183   3.676   4.210   4.788  2.3013  0.7274 -1.4386
 1284SOL     OW 4184   0.685   1.559   3.279  0.0571  0.0270  0.3243
 1284SOL    HW1 4185   0.614   1.572   3.342 -0.2555 -1.1168  0.2165
 1284SOL    HW2 4186   0.643   1.566   3.193  0.4356  1.3049  0.2123
 1285SOL     OW 4187   0.831   0.830   1.041 -0.1771 -0.0227  0.0470
 1285SOL    HW1 4188   0.865   0.800   0.957 -0.5706 -1.5006  0.4023
 1285SOL    HW2 4189   0.753   0.881   1.018  0.3841  0.6045 -0.5401
 1286SOL     OW 4190   1.258   1.895   1.155 -0.0227  0.2975  0.8102
 1286SOL    HW1 4191   1.280   1.976   1.110 -0.2251 -0.5081 -0.7879
 1286SOL    HW2 4192   1.331   1.836   1.135 -0.2179 -0.1530  1.3852
 1287SOL     OW 4193   1.437   0.077   0.122  0.1496 -0.0304 -0.1919
 1287SOL    HW1 4194   1.470   0.055   0.034 -0.1784  0.0723 -0.3393
 1287SOL    HW2 4195   1.515   0.109   0.168  0.9949 -2.6967  0.4739
 1288SOL     OW 4196   4.200   4.235   5.120 -0.0286 -0.2181  0.6535
 1288SOL    HW1 4197   4.239   4.322   5.110  1.3089 -0.8058  0.5765
 1288SOL    HW2 4198   4.107   4.252   5.134  0.0793  1.1918 -0.1392
 1289SOL     OW 4199   0.896   0.276   1.469 -0.4156  0.8146  0.3576
 1289SOL    HW1 4200   0.987   0.248   1.470 -0.4316  0.1945 -3.0392
 1289SOL    HW2 4201   0.848   0.201   1.504  0.2804  0.8999  1.5641
 1290SOL     OW 4202   4.362   6.831   3.367 -0.3973 -0.1235  0.3202
 1290SOL    HW1 4203   4.433   6.774   3.396 -1.0940 -1.2588 -0.1243
 1290SOL    HW2 4204   4.324   6.786   3.291 -1.8256  0.2487  0.7740
 1291SOL     OW 4205   0.821   6.174   2.935  0.3237 -0.1971  0.4264
 1291SOL    HW1 4206   0.767   6.213   2.867 -1.0092 -0.3655  1.3456
 1291SOL    HW2 4207   0.903   6.223   2.932 -0.3513  0.9329 -0.1641
 1292SOL     OW 4208   0.056   0.928   1.397 -0.3026 -0.3753  0.1718
 1292SOL    HW1 4209   0.137   0.931   1.449 -0.0857  1.8130 -0.1905
 1292SOL    HW2 4210  -0.003   0.872   1.447  1.1869 -1.4075  0.8222
 1293SOL     OW 4211   3.072   1.210   1.813 -0.1198 -0.1552 -0.1053
 1293SOL    HW1 4212   3.095   1.130   1.861 -0.0237  0.1440  0.3558
 1293SOL    HW2 4213   3.151   1.264   1.819 -0.5148  0.3778  0.4432
 1294SOL     OW 4214   6.860   5.700   0.639 -0.7311  0.2458 -0.7343
 1294SOL    HW1 4215   6.830   5.790   0.653  1.3089  1.1784 -1.8204
 1294SOL    HW2 4216   6.948   5.699   0.676 -0.7370 -1.3285 -0.7175
 1295SOL     OW 4217   2.494   6.630   0.657 -0.3293  0.6609 -0.7504
 1295SOL    HW1 4218   2.539   6.673   0.585  0.2217  0.3214 -0.6175
 1295SOL    HW2 4219   2.523   6.539   0.653 -2.1197  0.0811 -1.5360
 1296SOL     OW 4220   6.844   0.813   0.587 -0.3817  0.1334 -0.9125
 1296SOL    HW1 4221   6.824   0.847   0.499  0.9123  4.1319  0.0874
 1296SOL    HW2 4222   6.937   0.832   0.599 -0.7634  0.7525  1.6711
 1297SOL     OW 4223   2.437   2.209   1.907 -0.5171 -0.2240 -0.0129
 1297SOL    HW1 4224   2.510   2.248   1.956 -1.9814 -0.5023  2.5605
 1297SOL    HW2 4225   2.385   2.283   1.878 -0.7161 -0.0870  0.6695
 1298SOL     OW 4226   3.191   4.271   4.369  0.0544  0.3459  0.7305
 1298SOL    HW1 4227   3.106   4.268   4.413  0.2946  1.7169  1.3241
 1298SOL    HW2 4228   3.254   4.250   4.438  0.2712  0.3101  0.5213
 1299SOL     OW 4229   0.010   6.893   1.599  0.1873  0.2368  0.0650
 1299SOL    HW1 4230  -0.081   6.880   1.625  0.3572  1.5685  1.4901
 1299SOL    HW2 4231   0.038   6.808   1.566 -1.1354 -0.6031  0.9976
 1300SOL     OW 4232   2.978   5.132   4.036  0.4413  0.1723 -0.3229
 1300SOL    HW1 4233   2.922   5.131   4.114 -0.1168  1.2742 -0.6783
 1300SOL    HW2 4234   2.977   5.042   4.004 -2.1682  0.3588 -1.0177
 1301SOL     OW 4235   6.062   6.660   0.564  0.0126 -0.1674 -0.1026
 1301SOL    HW1 4236   6.041   6.568   0.578 -1.7669  0.1720 -0.3589
 1301SOL    HW2 4237   5.993   6.692   0.505  0.6581  1.3077 -0.1045
 1302SOL     OW 4238   0.363   1.550   1.858 -0.0728  0.6749 -0.2776
 1302SOL    HW1 4239   0.422   1.508   1.795  0.1487 -1.8694  1.4722
 1302SOL    HW2 4240   0.416   1.564   1.936 -0.6266  2.7382 -0.2073
 1303SOL     OW 4241   0.838   0.987   0.675 -0.0054 -0.1807 -0.1933
 1303SOL    HW1 4242   0.759   1.041   0.671  0.0017 -0.2366 -1.7172
 1303SOL    HW2 4243   0.814   0.906   0.630  1.0875  0.0533 -1.2524
 1304SOL     OW 4244   3.341   2.620   4.132  0.7377 -0.2872 -0.0407
 1304SOL    HW1 4245   3.304   2.709   4.131 -0.6866 -0.8325  0.8613
 1304SOL    HW2 4246   3.391   2.617   4.213 -2.2071 -1.3839  1.8921
 1305SOL     OW 4247   3.239   2.814   2.151  0.1232 -0.2292  0.3074
 1305SOL    HW1 4248   3.286   2.884   2.195 -0.4966  0.3707  0.0290
 1305SOL    HW2 4249   3.295   2.737   2.162  1.2764  0.5073 -0.2187
 1306SOL     OW 4250   7.192   0.657   1.081 -0.4471 -0.4831  0.2394
 1306SOL    HW1 4251   7.145   0.616   1.154 -0.6817  0.3266  0.5479
 1306SOL    HW2 4252   7.248   0.722   1.122  0.9068 -1.3726 -0.1314
 1307SOL     OW 4253   0.992   0.356   0.497 -0.4696  0.3224 -0.3240
 1307SOL    HW1 4254   0.989   0.381   0.404 -0.2287  0.3296 -0.3307
 1307SOL    HW2 4255   1.078   0.316   0.508 -0.6428 -0.0137 -0.1857
 1308SOL     OW 4256   0.176   1.259   2.546 -0.0691 -0.5863  0.2453
 1308SOL    HW1 4257   0.143   1.334   2.595  0.7687 -0.9908  1.4613
 1308SOL    HW2 4258   0.097   1.213   2.517 -0.5937  0.7625 -0.5630
 1309SOL     OW 4259   6.697   3.058   0.431 -0.4348 -0.3051  0.0766
 1309SOL    HW1 4260   6.653   3.138   0.400 -0.3385  0.2465  1.2880
 1309SOL    HW2 4261   6.737   3.084   0.514 -0.0908 -1.5272  0.3097
 1310SOL     OW 4262   0.522   6.604   2.620  0.7501  0.1011 -0.2297
 1310SOL    HW1 4263   0.558   6.517   2.634  0.7285 -0.2194 -2.0278
 1310SOL    HW2 4264   0.437   6.602   2.664  0.1884 -1.2191 -1.3131
 1311SOL     OW 4265   1.477   2.101   2.810  0.5426  1.0293  0.1818
 1311SOL    HW1 4266   1.518   2.035   2.755 -4.0341  0.6718 -3.4814
 1311SOL    HW2 4267   1.514   2.184   2.781  2.0746  0.5127  0.5705
 1312SOL     OW 4268   0.546   2.547   1.625 -0.4818 -0.2498  0.4328
 1312SOL    HW1 4269   0.499   2.627   1.647  0.0756  0.0638  0.5104
 1312SOL    HW2 4270   0.510   2.481   1.684 -1.9733 -0.4187 -0.6075
 1313SOL     OW 4271   4.780   1.725   4.883 -0.6674 -0.3737  0.5033
 1313SOL    HW1 4272   4.821   1.723   4.970 -0.3629 -0.9290  0.3521
 1313SOL    HW2 4273   4.817   1.649   4.838 -2.1282 -1.1177  0.4853
 1314SOL     OW 4274   1.122   1.463   2.132  0.0649  0.3211  0.1538
 1314SOL    HW1 4275   1.192   1.432   2.190  1.5295  1.0793 -1.1361
 1314SOL    HW2 4276   1.047   1.477   2.191  1.5106  1.1561  1.9034
 1315SOL     OW 4277   7.068   1.018   0.885 -0.3023 -0.0862 -0.3175
 1315SOL    HW1 4278   7.088   0.933   0.846  0.4641  0.0373 -0.2104
 1315SOL    HW2 4279   7.015   0.997   0.962  1.3419 -0.6298  0.7306
 1316SOL     OW 4280   4.292   2.153   5.135 -0.5117  0.5105 -0.4753
 1316SOL    HW1 4281   4.319   2.062   5.142  1.0337  0.8621 -1.2370
 1316SOL    HW2 4282   4.228   2.166   5.205 -1.6248 -1.4362 -1.0699
 1317SOL     OW 4283   0.802   7.132   2.009 -0.3212 -0.1503  0.0732
 1317SOL    HW1 4284   0.716   7.117   2.049  0.1546  2.3689  2.3481
 1317SOL    HW2 4285   0.832   7.045   1.983 -3.0980 -1.2300  0.1017
 1318SOL     OW 4286   4.211   3.496   5.001  0.1443  0.0490  0.4268
 1318SOL    HW1 4287   4.173   3.564   4.945 -1.2006 -0.2078  0.9956
 1318SOL    HW2 4288   4.190   3.414   4.955  3.1102 -0.0100 -1.0892
 1319SOL     OW 4289   6.387   7.215   0.712 -0.6846  0.2990 -0.7134
 1319SOL    HW1 4290   6.462   7.209   0.771 -0.2669 -0.8309 -1.3240
 1319SOL    HW2 4291   6.311   7.212   0.769 -0.2722  1.1518 -0.1056
 1320SOL     OW 4292   0.380   0.807   2.973  0.0127 -0.7566 -0.4603
 1320SOL    HW1 4293   0.454   0.800   3.033 -0.3327  0.9281  0.2141
 1320SOL    HW2 4294   0.406   0.873   2.910 -1.0811  0.2130  0.0756
 1321SOL     OW 4295   0.835   2.399   0.817 -0.0049 -0.1164  0.2881
 1321SOL    HW1 4296   0.873   2.457   0.751 -1.8656  0.8599  0.0004
 1321SOL    HW2 4297   0.822   2.316   0.772  1.7558 -0.5087  0.4194
 1322SOL     OW 4298   1.471   1.629   2.810  0.5131  0.0123  0.0498
 1322SOL    HW1 4299   1.391   1.670   2.844  0.1532 -0.7736  0.1923
 1322SOL    HW2 4300   1.533   1.633   2.883  1.0202  1.6609 -0.4290
 1323SOL     OW 4301   4.669   4.861   4.659  0.5058 -0.5853 -0.1699
 1323SOL    HW1 4302   4.699   4.937   4.610 -0.3972 -0.8277 -1.1320
 1323SOL    HW2 4303   4.575   4.877   4.672 -0.1452 -2.3936 -2.0840
 1324SOL     OW 4304   2.604   7.000   1.829  0.6238  0.2852  0.4247
 1324SOL    HW1 4305   2.694   6.995   1.861  0.2490  1.7513  1.7969
 1324SOL    HW2 4306   2.603   7.075   1.770  0.7329 -0.9564 -1.2515
 1325SOL     OW 4307   2.916   4.276   4.430  0.8538  0.0403 -0.0841
 1325SOL    HW1 4308   2.840   4.292   4.373  0.2473 -0.6951  0.4978
 1325SOL    HW2 4309   2.915   4.182   4.445  0.1248  0.3636  2.2992
 1326SOL     OW 4310   3.343   2.517   3.865 -0.3315 -0.1510 -0.5023
 1326SOL    HW1 4311   3.375   2.550   3.949 -1.0493 -0.9418  0.1160
 1326SOL    HW2 4312   3.402   2.552   3.800  0.2316  0.4995  0.3458
 1327SOL     OW 4313   5.110   3.712   4.764  0.2317 -0.1632 -0.5052
 1327SOL    HW1 4314   5.147   3.725   4.677  2.9395 -1.2881  0.3623
 1327SOL    HW2 4315   5.136   3.789   4.814 -0.3455 -0.0357 -0.3943
 1328SOL     OW 4316   1.151   1.523   1.318  0.1383  0.2171  0.3243
 1328SOL    HW1 4317   1.226   1.468   1.294  0.6225  1.1923 -0.5092
 1328SOL    HW2 4318   1.121   1.559   1.235 -1.1911 -0.0524  0.6753
 1329SOL     OW 4319   4.575   5.994   4.325 -0.1844 -0.1036  0.1144
 1329SOL    HW1 4320   4.498   6.016   4.273 -0.9575 -1.0137  0.8336
 1329SOL    HW2 4321   4.544   5.928   4.387  0.7990  0.6320  1.4476
 1330SOL     OW 4322   0.847   7.223   1.255 -0.4332 -0.5221 -0.3991
 1330SOL    HW1 4323   0.778   7.245   1.318  0.9602  2.1337  0.3340
 1330SOL    HW2 4324   0.799   7.188   1.179 -2.5800  0.9788  0.1648
 1331SOL     OW 4325   1.697   0.481   0.377  0.4676 -0.9569 -0.1548
 1331SOL    HW1 4326   1.631   0.549   0.393  0.2085 -0.5143 -2.6971
 1331SOL    HW2 4327   1.773   0.511   0.426 -0.2601  0.1385  0.3703
 1332SOL     OW 4328   0.016   0.767   0.343  0.7853 -0.2926 -0.0737
 1332SOL    HW1 4329  -0.007   0.859   0.327  2.2305  0.0008 -0.7046
 1332SOL    HW2 4330  -0.042   0.717   0.288  0.2238  0.2685 -0.0029
 1333SOL     OW 4331   6.794   0.116   0.836 -0.4418 -0.1647  0.5440
 1333SOL    HW1 4332   6.880   0.099   0.798  0.1634 -1.3498  2.2990
 1333SOL    HW2 4333   6.812   0.159   0.920 -1.6035  0.2311  0.6192
 1334SOL     OW 4334   4.086   4.203   4.716 -0.1299 -0.2085 -0.3089
 1334SOL    HW1 4335   4.179   4.196   4.698  0.3062 -1.9760  2.0807
 1334SOL    HW2 4336   4.058   4.113   4.734 -1.6960  0.5567  1.5128
 1335SOL     OW 4337   5.337   2.368   0.669 -0.8178 -0.2262 -0.0873
 1335SOL    HW1 4338   5.388   2.290   0.647 -1.8487 -0.4712 -1.8079
 1335SOL    HW2 4339   5.316   2.358   0.762  1.6497 -0.4321  0.5036
 1336SOL     OW 4340   2.072   6.697   1.192 -0.2788  0.2879 -0.4698
 1336SOL    HW1 4341   2.098   6.789   1.189 -1.3443  0.6175 -0.1593
 1336SOL    HW2 4342   2.151   6.650   1.215 -0.4367  1.4694  3.1363
 1337SOL     OW 4343   5.264   5.688   4.992  0.8949  0.2427 -0.1771
 1337SOL    HW1 4344   5.326   5.692   4.919  0.1760  0.2238 -0.7915
 1337SOL    HW2 4345   5.299   5.751   5.056  1.1905  0.7184 -0.7980
 1338SOL     OW 4346   1.600   5.908   2.242 -0.3478  0.0607  0.3074
 1338SOL    HW1 4347   1.670   5.966   2.211 -1.5218  0.7902 -1.1120
 1338SOL    HW2 4348   1.618   5.824   2.200  0.1377  0.0017  0.6254
 1339SOL     OW 4349   0.525   0.316   1.048 -0.5234 -0.2212  0.3927
 1339SOL    HW1 4350   0.541   0.240   1.104  0.1746  0.2898  0.9147
 1339SOL    HW2 4351   0.575   0.298   0.969 -0.6995 -0.4963  0.3447
 1340SOL     OW 4352   0.529   2.034   1.462 -0.2178  0.2830  0.6769
 1340SOL    HW1 4353   0.507   1.999   1.548 -3.2301  0.8246  0.2356
 1340SOL    HW2 4354   0.581   2.113   1.481 -0.8343  0.3919  2.0034
 1341SOL     OW 4355   5.518   3.760   5.030 -0.3471 -0.0823 -0.4156
 1341SOL    HW1 4356   5.501   3.713   4.949  0.4332 -1.8316  0.3884
 1341SOL    HW2 4357   5.523   3.852   5.004  0.7594 -0.6802 -2.4928
 1342SOL     OW 4358   1.385   1.047   1.069  0.4224  0.0243  0.3146
 1342SOL    HW1 4359   1.330   1.117   1.105 -1.1292 -0.6132 -0.7064
 1342SOL    HW2 4360   1.331   0.968   1.076  1.5172 -0.7901 -0.0278
 1343SOL     OW 4361   0.637   6.405   1.449 -0.7590  0.1645 -0.0348
 1343SOL    HW1 4362   0.639   6.499   1.465  0.8092 -0.2034  2.5857
 1343SOL    HW2 4363   0.549   6.377   1.473 -0.4318  0.6416  1.8769
 1344SOL     OW 4364   0.735   1.329   1.577  0.3012 -0.1150  0.3074
 1344SOL    HW1 4365   0.820   1.323   1.533  0.7191  1.2514  0.9042
 1344SOL    HW2 4366   0.751   1.380   1.656 -0.9769 -0.2734  0.6971
 1345SOL     OW 4367   7.215   6.314   4.618 -0.0990 -0.1362  0.2627
 1345SOL    HW1 4368   7.260   6.327   4.701  1.3650  1.1996 -0.6950
 1345SOL    HW2 4369   7.122   6.317   4.641  0.2537  1.2045  1.7175
 1346SOL     OW 4370   0.246   1.058   1.774  0.3199 -0.1032 -0.0302
 1346SOL    HW1 4371   0.311   1.076   1.843  0.7690 -1.1006 -0.1735
 1346SOL    HW2 4372   0.172   1.115   1.795  0.4386 -0.4031  1.2971
 1347SOL     OW 4373   3.562   4.059   4.448  0.1676 -0.1444 -0.0992
 1347SOL    HW1 4374   3.473   4.052   4.485 -0.6290  0.8211 -1.7264
 1347SOL    HW2 4375   3.598   4.138   4.488 -0.0339 -0.0606 -0.0815
 1348SOL     OW 4376   1.658   7.261   1.882  0.4004  0.0314 -0.2737
 1348SOL    HW1 4377   1.722   7.326   1.854  1.1747  0.0438  1.4023
 1348SOL    HW2 4378   1.708   7.198   1.934 -1.1501  1.1481  2.8534
 1349SOL     OW 4379   0.801   0.709   3.626 -0.3024 -0.2237 -0.1910
 1349SOL    HW1 4380   0.824   0.796   3.594  0.8297 -0.2813  0.4372
 1349SOL    HW2 4381   0.879   0.678   3.672 -0.4684 -1.8095 -0.8952
 1350SOL     OW 4382   1.260   1.822   2.178  0.1232  0.1362 -0.4118
 1350SOL    HW1 4383   1.354   1.840   2.180  0.3427 -1.0177  0.3765
 1350SOL    HW2 4384   1.233   1.822   2.270 -0.8391  1.3245 -0.6613
 1351SOL     OW 4385   4.817   4.636   5.048 -0.1107  0.1680  0.3216
 1351SOL    HW1 4386   4.752   4.703   5.028 -0.6001 -0.3604  0.1292
 1351SOL    HW2 4387   4.775   4.581   5.114  0.7534  0.7616  1.4268
 1352SOL     OW 4388   2.533   4.038   3.580  0.1489  0.1289 -0.0383
 1352SOL    HW1 4389   2.543   3.989   3.498 -0.4029  1.6266 -1.0432
 1352SOL    HW2 4390   2.487   3.978   3.638 -1.9246 -0.0392 -1.7408
 1353SOL     OW 4391   1.595   1.434   2.139  0.3332 -0.1043 -0.3512
 1353SOL    HW1 4392   1.560   1.385   2.064  1.4934 -2.0192  0.3018
 1353SOL    HW2 4393   1.518   1.460   2.189 -0.3676 -0.1176 -1.3884
 1354SOL     OW 4394   0.174   3.200   3.127  0.3891 -0.1309 -0.0955
 1354SOL    HW1 4395   0.141   3.114   3.102  3.8877 -1.8895  0.7131
 1354SOL    HW2 4396   0.211   3.187   3.215  0.5208  2.3666  0.3104
 1355SOL     OW 4397   0.411   0.143   0.211  0.2956  0.0744 -0.0677
 1355SOL    HW1 4398   0.505   0.129   0.199  0.3027 -2.2791  1.8953
 1355SOL    HW2 4399   0.400   0.151   0.306 -1.6225 -1.5453 -0.0791
 1356SOL     OW 4400   0.293   0.691   0.043  0.4541 -0.4051  0.5059
 1356SOL    HW1 4401   0.273   0.776   0.083 -0.1225 -0.0134 -0.5640
 1356SOL    HW2 4402   0.246   0.627   0.096 -0.3178  0.1055  0.4503
 1357SOL     OW 4403   1.429   2.044   0.294  0.2640  0.0952  0.3572
 1357SOL    HW1 4404   1.470   1.982   0.355 -0.6068 -1.1877 -0.3197
 1357SOL    HW2 4405   1.362   2.088   0.345 -0.6357 -1.1568  0.2918
 1358SOL     OW 4406   5.681   6.804   0.978 -0.2536  0.3079  0.4511
 1358SOL    HW1 4407   5.729   6.775   0.901 -0.8026  1.0893 -0.2026
 1358SOL    HW2 4408   5.677   6.899   0.970  1.7243  0.6612  2.6718
 1359SOL     OW 4409   6.921   6.249   1.555  0.1135  0.6250  0.2021
 1359SOL    HW1 4410   6.999   6.224   1.507  0.6206 -1.1446  1.8549
 1359SOL    HW2 4411   6.863   6.288   1.488  1.0581 -1.0281 -1.6672
 1360SOL     OW 4412   2.264   6.659   2.760 -0.0916  0.0593 -0.0842
 1360SOL    HW1 4413   2.239   6.683   2.849 -1.8864 -0.3158 -0.4588
 1360SOL    HW2 4414   2.250   6.738   2.709  0.4235  0.1210 -0.1328
 1361SOL     OW 4415   4.599   5.773   3.973 -0.2520  0.1198 -0.2967
 1361SOL    HW1 4416   4.596   5.865   4.000 -0.0754 -0.2383  1.0413
 1361SOL    HW2 4417   4.692   5.751   3.976 -0.4811 -0.7935  2.0195
 1362SOL     OW 4418   6.962   2.511   3.310 -0.2877 -0.7722 -0.8445
 1362SOL    HW1 4419   6.867   2.502   3.310 -0.3783 -0.0226 -2.2795
 1362SOL    HW2 4420   6.989   2.482   3.223  0.6622  0.1535 -0.8758
 1363SOL     OW 4421   0.813   6.927   1.430 -0.2195 -0.5453  0.0786
 1363SOL    HW1 4422   0.839   6.899   1.343  1.4634  1.5801 -0.1793
 1363SOL    HW2 4423   0.895   6.948   1.475 -1.1417  0.0980  1.5565
 1364SOL     OW 4424   6.889   7.020   2.048 -0.8085  0.4166 -0.0843
 1364SOL    HW1 4425   6.958   6.954   2.053 -1.0188  0.2362  0.5300
 1364SOL    HW2 4426   6.828   6.987   1.982 -1.1138 -0.2015  0.4985
 1365SOL     OW 4427   7.224   2.191   0.294 -0.6378  1.0000  0.1512
 1365SOL    HW1 4428   7.229   2.097   0.312 -0.5427  0.6190 -1.7058
 1365SOL    HW2 4429   7.280   2.231   0.361  0.0612 -0.3363  0.4077
 1366SOL     OW 4430   0.773   4.990   0.802  0.0402  0.3213  0.3905
 1366SOL    HW1 4431   0.750   5.076   0.767  0.6169 -0.3575 -1.8633
 1366SOL    HW2 4432   0.689   4.949   0.821 -0.5733 -0.1794 -2.7336
 1367SOL     OW 4433   6.805   0.657   0.286 -0.1992 -0.5577  0.3085
 1367SOL    HW1 4434   6.861   0.735   0.276 -0.6048 -0.1780  0.9401
 1367SOL    HW2 4435   6.838   0.615   0.365 -0.1026 -0.9321  0.0702
 1368SOL     OW 4436   0.204   1.156   3.008 -0.3201 -0.5390  0.5308
 1368SOL    HW1 4437   0.140   1.214   2.968 -2.0473 -4.3779 -2.9489
 1368SOL    HW2 4438   0.161   1.122   3.087 -0.6628  0.3273  0.7225
 1369SOL     OW 4439   0.184   7.203   2.033  0.0276 -0.5877 -0.2334
 1369SOL    HW1 4440   0.221   7.227   1.949 -0.6342 -1.8646 -0.9294
 1369SOL    HW2 4441   0.101   7.251   2.038  0.1662 -0.3528 -0.2200
 1370SOL     OW 4442   4.792   2.736   4.707  0.6452  0.2115 -0.4518
 1370SOL    HW1 4443   4.786   2.690   4.624  2.7209  1.5733 -1.4446
 1370SOL    HW2 4444   4.765   2.672   4.773  1.0873 -1.6109 -1.9760
 1371SOL     OW 4445   3.103   1.692   1.617 -0.1055 -0.4966 -0.0916
 1371SOL    HW1 4446   3.159   1.740   1.555  1.1827  0.8977  2.0371
 1371SOL    HW2 4447   3.019   1.737   1.612  0.6963  1.2150  0.8759
 1372SOL     OW 4448   3.520   5.190   4.974 -0.0605 -0.5096  0.2210
 1372SOL    HW1 4449   3.538   5.097   4.986 -0.8173 -0.9989 -2.0221
 1372SOL    HW2 4450   3.529   5.205   4.880 -1.7681  1.2791  0.2710
 1373SOL     OW 4451   3.992   3.897   3.906  0.1091 -0.3563  0.1116
 1373SOL    HW1 4452   4.082   3.868   3.919 -0.1905 -0.7795  1.3626
 1373SOL    HW2 4453   3.939   3.833   3.954 -0.7797  0.5590  0.3844
 1374SOL     OW 4454   6.386   3.242   4.081  0.2137  0.1064  0.2081
 1374SOL    HW1 4455   6.329   3.264   4.007  2.4785 -1.3487 -2.1198
 1374SOL    HW2 4456   6.381   3.146   4.086  1.1594  0.0949  1.0512
 1375SOL     OW 4457   1.332   1.456   0.945  0.1898 -0.1133 -0.0234
 1375SOL    HW1 4458   1.256   1.487   0.894 -0.0518 -1.2563 -0.3852
 1375SOL    HW2 4459   1.405   1.463   0.884  0.0262 -0.8178 -0.3051
 1376SOL     OW 4460   2.943   0.641   1.066 -0.0814  0.6340  0.2699
 1376SOL    HW1 4461   2.890   0.659   1.144 -0.8701 -0.0557 -0.0853
 1376SOL    HW2 4462   2.892   0.577   1.017  1.2658 -0.3177  0.0706
 1377SOL     OW 4463   0.641   6.359   2.772  0.5357 -0.3210  0.2530
 1377SOL    HW1 4464   0.565   6.338   2.827 -0.4765 -0.7844 -1.2545
 1377SOL    HW2 4465   0.669   6.445   2.801 -1.5977  0.6010 -0.1990
 1378SOL     OW 4466   2.820   6.721   1.797 -0.3549 -0.9224  0.4297
 1378SOL    HW1 4467   2.842   6.762   1.714 -1.0891 -0.5584  0.4021
 1378SOL    HW2 4468   2.847   6.785   1.863 -0.5117 -0.8602  0.4341
 1379SOL     OW 4469   0.049   1.057   0.991 -1.0950 -0.4143 -0.5403
 1379SOL    HW1 4470  -0.027   1.062   0.933 -1.2693  1.4913 -0.1908
 1379SOL    HW2 4471   0.013   1.036   1.077 -1.1292 -0.4203 -0.5561
 1380SOL     OW 4472   2.128   1.141   1.403  0.2697  0.1051  0.0428
 1380SOL    HW1 4473   2.208   1.174   1.363  1.2201 -3.5882 -1.5794
 1380SOL    HW2 4474   2.158   1.097   1.483 -0.8890  2.6753  2.0109
 1381SOL     OW 4475   6.383   6.961   0.242  0.3899  0.2227  0.0611
 1381SOL    HW1 4476   6.296   6.936   0.272  0.8946  0.3632  1.7228
 1381SOL    HW2 4477   6.428   6.993   0.320  2.1977 -0.5586 -0.5886
 1382SOL     OW 4478   3.490   0.858   3.114 -0.3468 -0.5480 -0.4516
 1382SOL    HW1 4479   3.546   0.900   3.180 -0.9396 -0.4907  0.0247
 1382SOL    HW2 4480   3.403   0.896   3.129 -0.7563 -1.4848 -0.4213
 1383SOL     OW 4481   6.846   0.725   3.575  0.2326  0.3609  0.9940
 1383SOL    HW1 4482   6.916   0.661   3.588 -0.5031 -0.9858 -1.1655
 1383SOL    HW2 4483   6.841   0.772   3.658  3.5544  0.4042  1.3037
 1384SOL     OW 4484   1.144   0.966   2.591  0.6363  0.2738  0.1850
 1384SOL    HW1 4485   1.148   1.040   2.530  0.6953  0.2906  0.2087
 1384SOL    HW2 4486   1.105   1.001   2.670 -0.0988  0.0866 -0.0819
 1385SOL     OW 4487   3.590   4.326   3.794  0.1111  0.2033 -0.2762
 1385SOL    HW1 4488   3.530   4.263   3.754  1.1934 -1.8620  1.1934
 1385SOL    HW2 4489   3.617   4.382   3.722 -0.9978 -0.9043 -1.6216
 1386SOL     OW 4490   7.068   1.090   2.201  0.1354  0.5057  0.2180
 1386SOL    HW1 4491   7.120   1.119   2.125  0.2824 -0.6867 -0.1525
 1386SOL    HW2 4492   7.053   0.997   2.186  0.6712  0.1044  1.9470
 1387SOL     OW 4493   1.951   2.024   2.133  0.0849  0.1565 -0.0143
 1387SOL    HW1 4494   1.866   2.065   2.120  1.5460  2.7400 -2.7154
 1387SOL    HW2 4495   1.968   2.032   2.227 -1.3853  2.3516  0.1271
 1388SOL     OW 4496   6.777   2.031   0.689 -0.0620 -0.0145 -0.7945
 1388SOL    HW1 4497   6.730   2.114   0.684  0.2743  0.2637  0.3993
 1388SOL    HW2 4498   6.728   1.980   0.753  0.5241 -0.2113 -0.5008
 1389SOL     OW 4499   0.506   0.026   0.696  0.1946  0.0257 -0.2374
 1389SOL    HW1 4500   0.579  -0.027   0.727 -0.0824 -0.9831 -1.2648
 1389SOL    HW2 4501   0.523   0.113   0.733  0.6744 -0.7361  1.4428
 1390SOL     OW 4502   0.778   7.007   2.825 -0.2089  0.1780 -0.6453
 1390SOL    HW1 4503   0.687   6.990   2.801 -0.9115  0.7810  1.4418
 1390SOL    HW2 4504   0.819   6.920   2.828 -0.6308 -0.0762 -1.8272
 1391SOL     OW 4505   0.594   1.165   1.838  0.1486  0.5192  0.0594
 1391SOL    HW1 4506   0.622   1.172   1.929  0.1939 -0.9007  0.1675
 1391SOL    HW2 4507   0.499   1.179   1.841 -0.4426 -2.8616  0.8445
 1392SOL     OW 4508   4.026   4.886   4.637  0.1292  0.3034 -0.2140
 1392SOL    HW1 4509   4.060   4.925   4.718 -0.2474  1.6019 -0.6469
 1392SOL    HW2 4510   3.955   4.945   4.611  0.5448  0.1652 -1.7279
 1393SOL     OW 4511   6.931   0.910   0.314 -0.0080  0.3429 -0.0865
 1393SOL    HW1 4512   7.012   0.955   0.290 -0.8465  0.9442 -1.9752
 1393SOL    HW2 4513   6.862   0.969   0.286 -1.1315 -1.2926 -0.8971
 1394SOL     OW 4514   6.530   1.875   1.852 -0.3774  0.1701 -0.6437
 1394SOL    HW1 4515   6.513   1.967   1.832 -0.9964 -0.0800 -1.3298
 1394SOL    HW2 4516   6.524   1.831   1.767 -2.3164 -0.8294 -0.0549
 1395SOL     OW 4517   0.412   1.926   0.690  0.8186  0.0289 -0.5500
 1395SOL    HW1 4518   0.442   1.866   0.759  1.4608  0.3808 -0.5151
 1395SOL    HW2 4519   0.320   1.906   0.680  0.7141 -0.0402  0.4168
 1396SOL     OW 4520   2.840   0.993   2.336  0.3133 -0.1901  0.4014
 1396SOL    HW1 4521   2.845   0.909   2.382  0.6689 -0.7832 -0.6789
 1396SOL    HW2 4522   2.904   0.985   2.265  0.9906  1.3308  0.8015
 1397SOL     OW 4523   7.228   7.258   0.552 -0.0495  0.6651 -0.2430
 1397SOL    HW1 4524   7.321   7.282   0.544  0.1579  0.0196  0.1407
 1397SOL    HW2 4525   7.226   7.163   0.538 -0.7878  0.8046 -1.2195
 1398SOL     OW 4526   0.975   7.109   2.405 -0.2264  0.1849  0.4448
 1398SOL    HW1 4527   1.021   7.025   2.412 -1.0986 -0.2574  1.1217
 1398SOL    HW2 4528   0.930   7.119   2.489 -1.4394  0.5281 -0.2155
 1399SOL     OW 4529   0.024   0.623   1.806  0.3055 -0.3138  0.0017
 1399SOL    HW1 4530  -0.055   0.586   1.845 -2.1342  3.3500 -0.9674
 1399SOL    HW2 4531   0.053   0.690   1.868  1.0430  0.2368 -0.9103
 1400SOL     OW 4532   0.982   6.178   2.549 -0.4777 -0.0380 -0.0678
 1400SOL    HW1 4533   1.074   6.156   2.534 -0.2110  0.3570  0.8992
 1400SOL    HW2 4534   0.982   6.272   2.566 -1.0426 -0.0522  0.0297
 1401SOL     OW 4535   6.941   5.990   4.811 -0.2343  0.0384 -0.2394
 1401SOL    HW1 4536   6.997   6.035   4.874 -1.4560 -0.6472  1.4021
 1401SOL    HW2 4537   6.869   5.954   4.864 -1.4406 -0.3576 -2.0644
 1402SOL     OW 4538   2.294   0.385   3.654  0.2436 -0.0790 -0.5140
 1402SOL    HW1 4539   2.228   0.422   3.713  0.5231  0.3442 -0.4595
 1402SOL    HW2 4540   2.294   0.292   3.673 -0.7094 -0.1680 -0.8786
 1403SOL     OW 4541   0.090   1.934   1.532 -0.1545  0.0047 -0.3694
 1403SOL    HW1 4542   0.032   2.011   1.531  2.5316  2.1616 -0.9120
 1403SOL    HW2 4543   0.122   1.929   1.622  0.4216  0.1307 -0.5636
 1404SOL     OW 4544   1.074   1.110   1.845  0.6057  0.2793  0.0033
 1404SOL    HW1 4545   1.083   1.030   1.897 -0.7047  0.8791  1.2065
 1404SOL    HW2 4546   0.987   1.102   1.805  0.0017  1.5774  1.0053
 1405SOL     OW 4547   0.586   4.997   0.474  0.3798  0.1322  0.1915
 1405SOL    HW1 4548   0.572   4.911   0.514  0.2267  0.7602  1.5231
 1405SOL    HW2 4549   0.672   5.025   0.506  0.2970  0.6075  0.0053
 1406SOL     OW 4550   0.720   6.852   1.071  0.1585  0.1532 -0.2107
 1406SOL    HW1 4551   0.713   6.948   1.070 -1.4925  0.0678  0.3639
 1406SOL    HW2 4552   0.814   6.835   1.068  0.5059  1.8098  0.2097
 1407SOL     OW 4553   0.816   1.017   1.410  0.5258  0.8406  0.3555
 1407SOL    HW1 4554   0.896   1.030   1.359  0.6516  1.0833  0.6150
 1407SOL    HW2 4555   0.751   0.988   1.345  0.6379  1.3116  0.0295
 1408SOL     OW 4556   5.702   1.198   1.934  0.1463  0.1675  0.2322
 1408SOL    HW1 4557   5.622   1.148   1.944  0.5607 -0.5333  0.1201
 1408SOL    HW2 4558   5.769   1.147   1.980  1.1617 -0.8434 -2.1665
 1409SOL     OW 4559   6.707   0.870   1.846  0.0716  0.1832  0.3707
 1409SOL    HW1 4560   6.757   0.939   1.890  0.0644  1.2292 -1.1922
 1409SOL    HW2 4561   6.725   0.882   1.753  0.8151 -2.5386  0.0706
 1410SOL     OW 4562   2.242   1.033   1.628  0.2176  0.0660 -0.0143
 1410SOL    HW1 4563   2.263   0.941   1.612 -0.2602 -0.0628  0.0832
 1410SOL    HW2 4564   2.284   1.053   1.712 -2.0775 -0.9129  1.4768
 1411SOL     OW 4565   4.925   6.272   4.231  0.1435 -0.2150  0.4465
 1411SOL    HW1 4566   4.851   6.301   4.179 -0.0845  0.1259  0.9468
 1411SOL    HW2 4567   4.919   6.323   4.312  1.6427  0.7485 -0.0095
 1412SOL     OW 4568   0.459   1.298   0.801  0.4385 -0.0735 -0.5279
 1412SOL    HW1 4569   0.520   1.363   0.834  0.4876 -0.2444 -0.2759
 1412SOL    HW2 4570   0.385   1.302   0.861 -0.1072  0.6123 -1.2251
 1413SOL     OW 4571   1.920   0.283   1.448 -0.0725 -0.4178  0.0638
 1413SOL    HW1 4572   1.841   0.251   1.405  0.1870  0.1484 -0.8452
 1413SOL    HW2 4573   1.955   0.349   1.389  0.8786 -0.3916  0.6350
 1414SOL     OW 4574   1.168   0.871   1.083  0.7541  0.9104 -0.1069
 1414SOL    HW1 4575   1.103   0.913   1.026  1.5737 -0.2704 -1.9958
 1414SOL    HW2 4576   1.154   0.777   1.070  3.0353  0.6273 -0.8418
 1415SOL     OW 4577   4.852   1.074   1.111 -0.2566  0.1791  0.2791
 1415SOL    HW1 4578   4.913   1.004   1.086 -1.2672 -0.2715 -1.0128
 1415SOL    HW2 4579   4.902   1.154   1.097  0.4248 -0.2252  0.3392
 1416SOL     OW 4580   0.100   2.270   2.397 -0.4459  0.2177 -0.2760
 1416SOL    HW1 4581   0.126   2.234   2.481 -2.4439 -0.5566  0.0801
 1416SOL    HW2 4582   0.094   2.193   2.339 -1.5211  0.3966 -0.4211
 1417SOL     OW 4583   0.455   0.523   1.455 -0.4152 -0.7671  0.1759
 1417SOL    HW1 4584   0.410   0.536   1.538  0.6343 -1.9309  0.9682
 1417SOL    HW2 4585   0.389   0.486   1.397 -0.1861 -4.2125  1.8642
 1418SOL     OW 4586   1.080   1.439   0.160 -0.1157  0.3828 -0.0128
 1418SOL    HW1 4587   1.137   1.511   0.186  0.8611 -0.3937  0.0812
 1418SOL    HW2 4588   0.993   1.466   0.187  0.2849  1.3643  0.3478
 1419SOL     OW 4589   0.517   0.507   1.819  0.5295 -0.7930  0.1004
 1419SOL    HW1 4590   0.515   0.595   1.783 -0.1667 -0.4987  0.8415
 1419SOL    HW2 4591   0.544   0.452   1.745  0.1381 -0.0782 -0.5934
 1420SOL     OW 4592   0.302   1.004   0.614  0.5528  0.2436  0.3079
 1420SOL    HW1 4593   0.302   0.925   0.667  2.2328  0.4564  0.6812
 1420SOL    HW2 4594   0.389   1.042   0.627  0.3426  1.3049 -1.1267
 1421SOL     OW 4595   3.026   5.409   4.914 -0.1579  0.2975 -0.5528
 1421SOL    HW1 4596   2.962   5.461   4.963  0.1360  0.2781 -0.1464
 1421SOL    HW2 4597   3.111   5.434   4.950  0.1238  0.8239 -1.5540
 1422SOL     OW 4598   4.207   3.818   4.458  0.3970  0.6264  0.2574
 1422SOL    HW1 4599   4.152   3.743   4.476  0.9251  0.5668  1.8221
 1422SOL    HW2 4600   4.279   3.783   4.404  0.2281  0.1805  0.3193
 1423SOL     OW 4601   0.466   2.124   1.021  0.1759 -0.2513 -0.0490
 1423SOL    HW1 4602   0.538   2.071   0.985 -0.2447 -0.4708 -0.5803
 1423SOL    HW2 4603   0.413   2.061   1.069  0.2266 -0.1269  0.1674
 1424SOL     OW 4604   1.583   6.186   1.477 -0.1638 -0.4373 -0.2628
 1424SOL    HW1 4605   1.495   6.214   1.504 -0.0616  0.1513 -0.5293
 1424SOL    HW2 4606   1.640   6.258   1.503 -0.1514  0.5235 -2.6893
 1425SOL     OW 4607   6.455   0.289   1.499 -0.2976 -0.0984 -0.2903
 1425SOL    HW1 4608   6.476   0.204   1.461 -2.1530 -0.9664  0.5233
 1425SOL    HW2 4609   6.410   0.337   1.430 -1.4363 -0.7370 -0.0201
 1426SOL     OW 4610   6.372   0.531   2.217  0.3544  0.0484 -0.5219
 1426SOL    HW1 4611   6.318   0.554   2.292  0.0603 -0.3811 -0.5998
 1426SOL    HW2 4612   6.461   0.559   2.242  0.2567 -0.0832 -0.0230
 1427SOL     OW 4613   6.773   6.654   1.558  1.0734  0.6324  0.1143
 1427SOL    HW1 4614   6.756   6.654   1.464  0.3586 -0.1958  0.2263
 1427SOL    HW2 4615   6.700   6.604   1.595  2.4767 -0.9707  0.8802
 1428SOL     OW 4616   3.820   4.006   4.597 -0.4442 -0.2439  0.4004
 1428SOL    HW1 4617   3.767   4.007   4.518  0.3863 -0.4836 -0.1811
 1428SOL    HW2 4618   3.787   4.079   4.650 -1.2551 -0.3174 -0.0008
 1429SOL     OW 4619   1.171   6.915   1.733  0.2854  0.0796 -0.0860
 1429SOL    HW1 4620   1.179   6.865   1.652  0.7708  0.4335 -0.2629
 1429SOL    HW2 4621   1.131   6.998   1.706 -2.1500 -0.8359  0.4622
 1430SOL     OW 4622   1.529   0.967   0.459  0.0906  0.3186 -0.1886
 1430SOL    HW1 4623   1.550   1.015   0.379  1.2721  0.3202  0.1021
 1430SOL    HW2 4624   1.483   1.030   0.514 -0.6912  0.3307 -0.8363
 1431SOL     OW 4625   0.696   1.572   0.358 -0.0314 -0.4639  0.2626
 1431SOL    HW1 4626   0.758   1.598   0.426  0.6069 -0.8848 -0.1479
 1431SOL    HW2 4627   0.746   1.576   0.277 -1.1850  1.4983 -0.4067
 1432SOL     OW 4628   6.577   0.674   1.962  0.3301 -0.1588  0.1200
 1432SOL    HW1 4629   6.585   0.608   1.893  1.7197  0.0245  0.0745
 1432SOL    HW2 4630   6.624   0.750   1.928  1.2391 -0.1451  1.3275
 1433SOL     OW 4631   5.280   3.709   3.875  0.3312  0.2968  0.5152
 1433SOL    HW1 4632   5.218   3.779   3.853  0.3557 -0.4280 -2.1361
 1433SOL    HW2 4633   5.365   3.753   3.880  0.0264  0.8218  1.3430
 1434SOL     OW 4634   1.090   5.866   3.656 -0.1688 -0.3972 -0.4073
 1434SOL    HW1 4635   1.096   5.781   3.699 -0.7938  0.3325  1.2032
 1434SOL    HW2 4636   1.145   5.924   3.709 -0.1699  0.3220 -1.1672
 1435SOL     OW 4637   3.754   0.470   2.517 -0.2975  0.6077  0.5424
 1435SOL    HW1 4638   3.746   0.529   2.592 -0.3681 -0.8659  1.7417
 1435SOL    HW2 4639   3.664   0.461   2.484 -0.5611 -0.1041  1.4020
 1436SOL     OW 4640   0.348   3.317   1.775  0.1097 -0.6741 -0.4532
 1436SOL    HW1 4641   0.425   3.366   1.804  0.8746 -2.0391 -0.0935
 1436SOL    HW2 4642   0.368   3.295   1.684 -0.4472  0.0599 -0.7655
 1437SOL     OW 4643   0.914   1.723   0.894 -0.2184  0.0776  0.3971
 1437SOL    HW1 4644   0.892   1.719   0.987 -1.1947 -0.5335  0.1460
 1437SOL    HW2 4645   0.906   1.816   0.871 -0.2735  0.1841  0.8417
 1438SOL     OW 4646   2.039   0.224   0.613  0.3902  0.2760  0.0677
 1438SOL    HW1 4647   2.039   0.144   0.559  0.0816  0.3130  0.0092
 1438SOL    HW2 4648   2.124   0.265   0.596  0.5008  0.0225  0.0034
 1439SOL     OW 4649   1.589   1.929   1.140  0.4074  0.4204  0.3539
 1439SOL    HW1 4650   1.589   1.992   1.067  2.0643  0.3825  0.2975
 1439SOL    HW2 4651   1.583   1.843   1.098 -1.3743  0.4738  0.4125
 1440SOL     OW 4652   0.821   2.481   1.545 -0.1702  0.6136 -0.7489
 1440SOL    HW1 4653   0.732   2.514   1.558  0.5613  2.4753 -0.1803
 1440SOL    HW2 4654   0.847   2.513   1.459  0.4953  1.4109 -0.2633
 1441SOL     OW 4655   5.284   1.796   0.839 -0.4327 -0.4910 -0.6504
 1441SOL    HW1 4656   5.368   1.753   0.826 -0.1759 -0.2166  0.0550
 1441SOL    HW2 4657   5.278   1.859   0.767  2.0960  2.7917  1.6796
 1442SOL     OW 4658   4.468   5.026   5.068 -0.0031 -0.1529  0.2133
 1442SOL    HW1 4659   4.412   4.959   5.106 -0.5887  0.9310  1.3259
 1442SOL    HW2 4660   4.408   5.084   5.021  0.0780  1.1837  1.6545
 1443SOL     OW 4661   2.036   1.553   2.071 -0.0898 -0.2908 -0.2220
 1443SOL    HW1 4662   1.982   1.489   2.025  1.1587 -0.9483 -0.8209
 1443SOL    HW2 4663   2.104   1.500   2.114  0.1708  0.5241  0.3947
 1444SOL     OW 4664   0.757   6.742   2.213 -0.1613 -0.1048 -0.1958
 1444SOL    HW1 4665   0.723   6.782   2.293  1.3306 -2.1517  1.5858
 1444SOL    HW2 4666   0.719   6.655   2.212 -0.7637  0.1393 -2.1958
 1445SOL     OW 4667   6.551   0.921   1.004  0.6827  0.2237 -0.3475
 1445SOL    HW1 4668   6.509   0.876   0.931 -1.3820  1.5160 -0.0524
 1445SOL    HW2 4669   6.567   1.010   0.972 -1.2704  1.1478  1.0157
 1446SOL     OW 4670   2.368   0.075   0.368  0.7879 -0.3002  0.4417
 1446SOL    HW1 4671   2.403   0.050   0.453  0.6436 -0.2403  0.5182
 1446SOL    HW2 4672   2.439   0.125   0.327  1.9408 -2.6220 -0.6076
 1447SOL     OW 4673   0.808   1.234   2.327  0.4777 -0.3958  0.6799
 1447SOL    HW1 4674   0.805   1.278   2.243  1.0704  0.5396  1.1319
 1447SOL    HW2 4675   0.753   1.289   2.384  2.8439  0.9889  1.7778
 1448SOL     OW 4676   0.912   2.047   2.046 -0.6043  0.3080  0.0335
 1448SOL    HW1 4677   0.991   2.050   1.992 -1.2341 -1.9523 -1.1550
 1448SOL    HW2 4678   0.886   2.138   2.056  0.8829  0.9497 -1.4900
 1449SOL     OW 4679   0.668   1.770   1.412 -0.4769 -0.1698  0.1390
 1449SOL    HW1 4680   0.615   1.850   1.413 -1.7409 -0.9883  1.0603
 1449SOL    HW2 4681   0.683   1.749   1.504 -1.1187 -1.5877 -0.0514
 1450SOL     OW 4682   1.971   2.056   0.700 -0.0375 -0.1196  0.3589
 1450SOL    HW1 4683   1.937   2.010   0.777 -0.7534  1.5810  1.1107
 1450SOL    HW2 4684   1.893   2.087   0.654  0.3909 -0.8666 -0.9300
 1451SOL     OW 4685   4.813   3.968   4.193  0.2194 -0.4053  0.6113
 1451SOL    HW1 4686   4.834   3.893   4.250 -2.0735 -0.8071  1.0482
 1451SOL    HW2 4687   4.851   4.043   4.238  0.9451 -1.0730  1.1536
 1452SOL     OW 4688   0.449   1.570   1.430 -0.2042  0.0753  0.5888
 1452SOL    HW1 4689   0.522   1.628   1.409 -1.0019  0.9309  0.0836
 1452SOL    HW2 4690   0.374   1.629   1.437 -1.1718 -0.9569 -0.6248
 1453SOL     OW 4691   0.632   2.145   0.684  0.3166 -0.0746  0.9153
 1453SOL    HW1 4692   0.705   2.105   0.637  0.5823 -0.0826  1.3316
 1453SOL    HW2 4693   0.569   2.074   0.696 -0.3119  0.1990 -0.4996
 1454SOL     OW 4694   0.764   0.263   0.534 -0.0997 -0.0456  0.5739
 1454SOL    HW1 4695   0.791   0.189   0.481  1.3978  0.5239  0.4897
 1454SOL    HW2 4696   0.842   0.319   0.539 -0.5089  0.4371  2.4889
 1455SOL     OW 4697   0.589   7.017   0.388 -0.4097 -0.3788 -0.8326
 1455SOL    HW1 4698   0.601   7.103   0.347 -0.1565 -0.0291 -0.0341
 1455SOL    HW2 4699   0.595   6.955   0.315  0.5088  0.2061 -1.2774
 1456SOL     OW 4700   4.130   3.745   4.848  0.4834 -0.4690 -0.7750
 1456SOL    HW1 4701   4.138   3.821   4.791 -0.3036 -0.7980 -1.3407
 1456SOL    HW2 4702   4.049   3.702   4.820 -0.3161 -0.2687  1.0104
 1457SOL     OW 4703   1.324   1.217   0.664  0.6310  0.0271 -0.4369
 1457SOL    HW1 4704   1.284   1.145   0.617  0.9209  0.1204 -0.8341
 1457SOL    HW2 4705   1.323   1.290   0.602 -1.0070  0.8133  0.4547
 1458SOL     OW 4706   7.021   1.916   0.785 -0.0440  0.8262  0.0556
 1458SOL    HW1 4707   6.933   1.936   0.755  0.0144 -1.0360 -1.5390
 1458SOL    HW2 4708   7.063   2.001   0.797 -1.3679  1.7134 -1.3291
 1459SOL     OW 4709   0.812   0.808   0.233  0.0816 -0.2090  0.4639
 1459SOL    HW1 4710   0.767   0.870   0.175  3.9240  1.1080 -1.4622
 1459SOL    HW2 4711   0.768   0.724   0.217 -2.5456  1.1813 -0.0729
 1460SOL     OW 4712   0.971   6.747   0.525 -0.3518  0.8112 -0.4429
 1460SOL    HW1 4713   0.941   6.718   0.611  1.3778 -0.1970 -0.1173
 1460SOL    HW2 4714   0.948   6.675   0.466 -1.7645  1.6124 -0.8964
 1461SOL     OW 4715   5.423   4.062   4.402 -0.2319  0.5662 -0.1715
 1461SOL    HW1 4716   5.330   4.060   4.379 -0.1038  2.3927 -1.0230
 1461SOL    HW2 4717   5.456   4.143   4.362  1.9455 -0.5259 -0.7583
 1462SOL     OW 4718   1.321   2.583   0.308 -0.1227  0.1461  0.3032
 1462SOL    HW1 4719   1.237   2.609   0.270 -0.2019  1.5596  1.3836
 1462SOL    HW2 4720   1.307   2.588   0.402  0.6616 -1.3591  0.5230
 1463SOL     OW 4721   1.137   0.259   0.895  0.0355 -0.4154 -0.1136
 1463SOL    HW1 4722   1.196   0.284   0.824  0.2773 -0.8789 -0.0840
 1463SOL    HW2 4723   1.090   0.182   0.862 -1.7479  0.8840 -0.7565
 1464SOL     OW 4724   6.180   1.058   2.920 -0.1995  0.0271  0.0534
 1464SOL    HW1 4725   6.224   1.061   2.836 -0.7055 -1.9470 -0.3202
 1464SOL    HW2 4726   6.095   1.100   2.904  0.0021  0.3474 -0.1988
 1465SOL     OW 4727   5.839   1.085   4.106 -0.0495 -0.4631 -0.1168
 1465SOL    HW1 4728   5.797   1.037   4.178 -0.8629 -0.2166 -0.4213
 1465SOL    HW2 4729   5.852   1.174   4.142 -1.3489 -0.0628 -0.5897
 1466SOL     OW 4730   1.282   4.886   0.779 -0.3329  0.2567  0.3766
 1466SOL    HW1 4731   1.196   4.869   0.740  0.5347 -1.8198 -0.7944
 1466SOL    HW2 4732   1.281   4.980   0.798 -2.2682  0.6064 -1.0672
 1467SOL     OW 4733   1.766   1.756   4.708 -0.2725  0.2716 -0.7024
 1467SOL    HW1 4734   1.675   1.739   4.732  0.0393  0.5392  0.7790
 1467SOL    HW2 4735   1.761   1.830   4.647 -1.0001  0.8085 -0.0111
 1468SOL     OW 4736   1.111   1.712   4.060  0.3776 -0.1524 -0.1858
 1468SOL    HW1 4737   1.087   1.671   3.977 -0.0767 -0.9984  0.3489
 1468SOL    HW2 4738   1.133   1.802   4.037 -0.9567 -0.0247 -1.0483
 1469SOL     OW 4739   1.518   1.502   1.283 -0.3220  0.2387 -0.6368
 1469SOL    HW1 4740   1.543   1.565   1.352 -1.1497  1.3874 -1.3475
 1469SOL    HW2 4741   1.458   1.442   1.327  0.3042  0.0543  0.0019
 1470SOL     OW 4742   2.870   2.860   2.626  0.3637  0.0459 -0.3237
 1470SOL    HW1 4743   2.935   2.908   2.574  0.3573  1.6074  1.0166
 1470SOL    HW2 4744   2.917   2.783   2.658  1.9313  1.6030  1.3750
 1471SOL     OW 4745   7.131   7.199   2.290  0.8107  0.1566  0.3707
 1471SOL    HW1 4746   7.112   7.262   2.359  1.2198  0.7466 -0.0487
 1471SOL    HW2 4747   7.053   7.144   2.285  0.3666  0.7637  0.6000
 1472SOL     OW 4748   7.141   7.124   2.729  0.2208  0.4264  0.0029
 1472SOL    HW1 4749   7.053   7.159   2.744 -0.0921 -0.7906  1.2589
 1472SOL    HW2 4750   7.200   7.193   2.759 -0.3649  0.3491  1.4276
 1473SOL     OW 4751   1.525   1.121   1.753  0.4043 -0.0957 -0.2067
 1473SOL    HW1 4752   1.500   1.144   1.664  3.3611 -0.4773 -1.2361
 1473SOL    HW2 4753   1.537   1.026   1.750 -0.7898 -0.3159  1.0102
 1474SOL     OW 4754   0.198   0.847   1.942 -0.2217  0.2996  0.8061
 1474SOL    HW1 4755   0.175   0.913   1.876 -1.6939 -0.6961  0.2790
 1474SOL    HW2 4756   0.199   0.896   2.024 -1.4753  0.9614  0.4582
 1475SOL     OW 4757   2.977   1.820   3.031 -0.4949 -0.3273 -0.1042
 1475SOL    HW1 4758   2.896   1.777   3.002 -0.2841 -0.5531 -0.3647
 1475SOL    HW2 4759   3.022   1.842   2.950 -0.5498  0.2950  0.0293
 1476SOL     OW 4760   3.954   1.671   2.439  0.0548  0.3717 -0.2511
 1476SOL    HW1 4761   3.985   1.585   2.467 -0.9515  0.1582  0.2391
 1476SOL    HW2 4762   3.896   1.654   2.365 -3.5428  0.1348  2.3823
 1477SOL     OW 4763   6.139   0.661   3.648  0.8286 -0.1251  0.5824
 1477SOL    HW1 4764   6.067   0.600   3.634  1.4527 -0.8601  0.5506
 1477SOL    HW2 4765   6.124   0.696   3.736  0.7228 -0.6809  0.7895
 1478SOL     OW 4766   2.485   1.533   1.771  0.5866 -0.1382 -0.5355
 1478SOL    HW1 4767   2.537   1.470   1.821  2.2110  1.6108  0.0465
 1478SOL    HW2 4768   2.454   1.596   1.836 -2.0960 -0.9132 -0.8998
 1479SOL     OW 4769   0.760   1.141   3.845 -0.1864  0.2897 -0.5689
 1479SOL    HW1 4770   0.817   1.087   3.791 -1.0729  0.9239 -2.2569
 1479SOL    HW2 4771   0.719   1.080   3.907  0.8442 -0.4808 -0.6282
 1480SOL     OW 4772   1.648   1.953   3.225 -0.2329 -0.1441  0.6431
 1480SOL    HW1 4773   1.738   1.927   3.211 -0.1060  0.3953  0.4071
 1480SOL    HW2 4774   1.613   1.967   3.137 -0.3614  0.2391  0.7525
 1481SOL     OW 4775   0.302   2.348   2.875  0.2760  0.0986 -0.2932
 1481SOL    HW1 4776   0.312   2.377   2.785 -0.4321  0.2172 -0.3388
 1481SOL    HW2 4777   0.334   2.421   2.928  1.0879 -0.1306 -0.4394
 1482SOL     OW 4778   0.686   1.158   3.456 -0.9321  0.0375  0.1951
 1482SOL    HW1 4779   0.692   1.246   3.492  0.4810  0.4988 -1.0510
 1482SOL    HW2 4780   0.636   1.109   3.521 -0.2941  1.3337  1.7485
 1483SOL     OW 4781   0.154   2.711   3.329  0.2239 -0.1860 -0.5208
 1483SOL    HW1 4782   0.165   2.666   3.412  0.0534  0.3425 -0.2022
 1483SOL    HW2 4783   0.118   2.797   3.353 -0.7591 -0.3919 -1.2122
 1484SOL     OW 4784   0.111   2.146   2.666  0.1911  0.1663  0.3991
 1484SOL    HW1 4785   0.191   2.122   2.713 -0.6199 -0.7783  1.3552
 1484SOL    HW2 4786   0.040   2.108   2.718 -0.8209  0.0077 -1.0193
 1485SOL     OW 4787   3.355   6.314   4.033 -0.3625  0.0723 -0.0358
 1485SOL    HW1 4788   3.275   6.297   3.983  0.3114 -1.0066 -0.7699
 1485SOL    HW2 4789   3.404   6.377   3.981 -0.4983  0.3515  0.1707
 1486SOL     OW 4790   0.125   1.850   3.263 -0.3380 -0.6190 -0.0958
 1486SOL    HW1 4791   0.185   1.795   3.314  0.2309 -1.2739 -1.4260
 1486SOL    HW2 4792   0.161   1.849   3.174 -1.8229 -0.2698 -0.7247
 1487SOL     OW 4793   2.051   1.975   2.674  0.8443 -0.1612 -0.4629
 1487SOL    HW1 4794   2.099   1.943   2.598  2.1294  1.3293 -0.3089
 1487SOL    HW2 4795   2.118   2.007   2.734 -0.2529  0.5644  0.4280
 1488SOL     OW 4796   0.066   0.810   2.211  0.1223 -1.0050  0.2545
 1488SOL    HW1 4797   0.097   0.897   2.233 -1.4701  0.0100 -1.2732
 1488SOL    HW2 4798   0.030   0.775   2.292 -0.1048  0.1446  0.6524
 1489SOL     OW 4799   2.550   2.342   1.000 -0.4749 -0.1956  0.5965
 1489SOL    HW1 4800   2.589   2.260   0.972 -1.3308 -0.5720  0.4960
 1489SOL    HW2 4801   2.568   2.346   1.094  0.1018 -0.1888  0.4929
 1490SOL     OW 4802   2.404   2.757   3.594 -0.2085  0.3194 -0.0750
 1490SOL    HW1 4803   2.323   2.768   3.543 -2.2854 -2.8772  2.2043
 1490SOL    HW2 4804   2.443   2.677   3.559 -0.0038 -0.1659  1.2286
 1491SOL     OW 4805   6.670   7.007   3.167  0.2687  0.5163 -0.2295
 1491SOL    HW1 4806   6.619   6.998   3.087 -0.1424 -0.9966  0.1711
 1491SOL    HW2 4807   6.746   7.060   3.141  1.1998 -1.5751 -2.1412
 1492SOL     OW 4808   3.261   2.305   2.596 -0.1880 -0.3561 -0.0583
 1492SOL    HW1 4809   3.275   2.380   2.538  0.4761  0.6719  1.3716
 1492SOL    HW2 4810   3.291   2.230   2.545  0.2150  0.4856 -1.1072
 1493SOL     OW 4811   2.789   1.600   2.593  0.5696  0.2835  0.0554
 1493SOL    HW1 4812   2.817   1.678   2.546 -0.8486  2.2777  2.2792
 1493SOL    HW2 4813   2.864   1.575   2.646  0.9314  0.2890 -0.4462
 1494SOL     OW 4814   0.215   5.000   1.442 -0.1478  0.4180 -0.1107
 1494SOL    HW1 4815   0.230   5.084   1.400 -0.5506  0.1519 -0.8215
 1494SOL    HW2 4816   0.186   4.943   1.370  1.5022 -0.7143  0.0785
 1495SOL     OW 4817   0.936   0.748   0.829  0.4210 -0.1263  0.1320
 1495SOL    HW1 4818   1.002   0.701   0.777 -0.4456 -0.3711 -0.7866
 1495SOL    HW2 4819   0.869   0.772   0.765 -0.4395  0.0079  1.0686
 1496SOL     OW 4820   1.885   0.593   1.687  1.0039  0.7675  0.6314
 1496SOL    HW1 4821   1.898   0.671   1.741  2.2781  1.1505 -0.1845
 1496SOL    HW2 4822   1.905   0.622   1.598  1.1759 -0.4032  0.2760
 1497SOL     OW 4823   2.188   1.269   3.392 -0.4489 -0.3885  0.2283
 1497SOL    HW1 4824   2.281   1.266   3.370 -0.7623 -0.2655 -1.1591
 1497SOL    HW2 4825   2.181   1.215   3.471  0.4027 -2.5886 -1.1290
 1498SOL     OW 4826   0.927   0.676   4.018  0.6342 -0.0438 -0.1854
 1498SOL    HW1 4827   0.952   0.653   3.928  1.5221  0.4344 -0.0636
 1498SOL    HW2 4828   0.831   0.681   4.015  0.5706 -1.1832 -0.8272
 1499SOL     OW 4829   0.733   3.303   3.598  0.2076  0.6873  0.0137
 1499SOL    HW1 4830   0.793   3.374   3.620  0.0877  1.4298 -1.8238
 1499SOL    HW2 4831   0.648   3.334   3.627  0.3067  0.8605  0.1221
 1500SOL     OW 4832   0.199   0.914   3.878 -0.0026  0.7017 -0.0485
 1500SOL    HW1 4833   0.164   0.880   3.796 -3.0152  0.4839  1.1694
 1500SOL    HW2 4834   0.181   1.008   3.875  1.1341  0.9296 -0.1705
 1501SOL     OW 4835   2.148   1.669   2.448 -0.1282  0.0477 -0.0226
 1501SOL    HW1 4836   2.062   1.659   2.407 -0.1447  0.2351 -0.0347
 1501SOL    HW2 4837   2.166   1.763   2.444  0.9596 -0.1967 -1.8365
 1502SOL     OW 4838   1.590   0.741   3.787  0.1388 -0.0317  0.1586
 1502SOL    HW1 4839   1.509   0.768   3.830  1.3445 -0.5228  2.9266
 1502SOL    HW2 4840   1.615   0.817   3.734 -2.2563 -0.0187 -1.0904
 1503SOL     OW 4841   3.049   2.565   4.263 -0.0068  0.3458 -0.1859
 1503SOL    HW1 4842   3.134   2.536   4.297  1.0550  1.7092 -1.5514
 1503SOL    HW2 4843   2.986   2.533   4.327  1.4821 -1.0436  0.6794
 1504SOL     OW 4844   7.142   7.012   4.575  0.5743 -0.0346 -0.3719
 1504SOL    HW1 4845   7.187   6.941   4.528  2.0037  0.6323 -0.0550
 1504SOL    HW2 4846   7.051   7.006   4.545  0.4715 -2.4446  0.1772
 1505SOL     OW 4847   6.612   0.331   2.441 -0.6163  0.2583  0.4597
 1505SOL    HW1 4848   6.554   0.284   2.380  0.0782  1.4353 -1.1948
 1505SOL    HW2 4849   6.640   0.264   2.503 -2.0988 -0.7979  0.0682
 1506SOL     OW 4850   2.957   7.146   4.817  0.5222  0.0277  0.4672
 1506SOL    HW1 4851   2.945   7.183   4.730  2.1800 -1.1259 -0.2932
 1506SOL    HW2 4852   2.940   7.053   4.807  0.0168 -0.0200  1.5635
 1507SOL     OW 4853   1.859   1.425   3.158 -0.0128 -0.6266  0.4350
 1507SOL    HW1 4854   1.782   1.481   3.163 -0.1494 -0.7962  0.2844
 1507SOL    HW2 4855   1.882   1.424   3.065  1.1444  0.7091  0.6712
 1508SOL     OW 4856   7.142   0.434   1.938 -0.2045  0.5225  0.1093
 1508SOL    HW1 4857   7.049   0.417   1.953 -0.0753 -0.6874 -0.3769
 1508SOL    HW2 4858   7.186   0.399   2.016 -0.0044 -0.7130 -0.5369
 1509SOL     OW 4859   0.660   6.547   3.574  0.1999 -0.0778  0.4483
 1509SOL    HW1 4860   0.575   6.548   3.617 -0.5299 -2.5221 -0.7706
 1509SOL    HW2 4861   0.657   6.621   3.514 -1.4182 -0.5913 -0.1530
 1510SOL     OW 4862   6.863   1.767   4.524 -0.6231  0.1462  0.0274
 1510SOL    HW1 4863   6.945   1.724   4.500 -0.6377 -0.0916  0.3949
 1510SOL    HW2 4864   6.798   1.729   4.464 -0.4482  0.4097 -0.3328
 1511SOL     OW 4865   0.605   0.325   2.008  0.0075 -0.1173 -0.4452
 1511SOL    HW1 4866   0.599   0.380   1.930 -0.6365  0.4184 -0.0264
 1511SOL    HW2 4867   0.638   0.383   2.076 -1.1739 -0.0925  0.1303
 1512SOL     OW 4868   3.703   6.660   1.302 -0.3754  0.3376  0.3793
 1512SOL    HW1 4869   3.760   6.589   1.333  0.2062 -1.1053 -3.3919
 1512SOL    HW2 4870   3.622   6.615   1.277 -0.3666  1.0843 -1.1292
 1513SOL     OW 4871   3.984   0.571   2.407  0.6047  0.1973  0.4641
 1513SOL    HW1 4872   3.909   0.528   2.449 -0.4593  1.4758 -0.0690
 1513SOL    HW2 4873   3.955   0.589   2.318  1.1235  1.7639  0.5894
 1514SOL     OW 4874   6.973   1.061   3.232  0.6063  0.3736  0.0158
 1514SOL    HW1 4875   6.899   1.078   3.174  1.4387  1.6356 -0.7357
 1514SOL    HW2 4876   7.046   1.041   3.174  0.5915 -2.3221  0.7785
 1515SOL     OW 4877   0.815   1.776   3.409  0.2656  0.2415  0.0830
 1515SOL    HW1 4878   0.772   1.710   3.354 -0.4608  0.7075  0.0824
 1515SOL    HW2 4879   0.880   1.726   3.459 -0.9102 -0.6347  0.7840
 1516SOL     OW 4880   7.053   0.617   3.679 -0.1503  0.5816  0.4008
 1516SOL    HW1 4881   7.148   0.618   3.669 -0.2455  1.0350 -0.6501
 1516SOL    HW2 4882   7.035   0.546   3.740  0.6241 -2.0241 -2.1842
 1517SOL     OW 4883   2.949   1.203   2.713  0.1807  0.2153 -0.2710
 1517SOL    HW1 4884   2.965   1.274   2.651  0.4108 -0.9852 -1.6181
 1517SOL    HW2 4885   3.036   1.169   2.733  0.0018 -0.3289 -0.4088
 1518SOL     OW 4886   6.980   3.211   4.535 -0.1801 -0.2492 -0.1270
 1518SOL    HW1 4887   7.063   3.166   4.552  0.0498 -0.8108 -2.3814
 1518SOL    HW2 4888   6.923   3.182   4.606  1.1203 -1.0163  0.6567
 1519SOL     OW 4889   1.081   2.104   1.542  0.1521 -0.4423 -0.4210
 1519SOL    HW1 4890   1.033   2.035   1.589 -0.2009 -0.7836 -1.2561
 1519SOL    HW2 4891   1.161   2.061   1.513  1.1995  0.2359  1.3160
 1520SOL     OW 4892   6.440   3.459   5.027  0.7395 -0.3095 -0.2370
 1520SOL    HW1 4893   6.457   3.451   5.121  0.0342  0.2354 -0.0602
 1520SOL    HW2 4894   6.406   3.373   5.002 -0.0174 -0.1508  0.2166
 1521SOL     OW 4895   6.747   1.645   3.991  0.3668  0.1415  0.2677
 1521SOL    HW1 4896   6.828   1.594   4.000  1.5032  1.9826  1.0667
 1521SOL    HW2 4897   6.729   1.647   3.897  1.1555 -0.4281  0.0968
 1522SOL     OW 4898   2.559   2.063   3.217  0.0659  0.4020 -0.6355
 1522SOL    HW1 4899   2.604   2.099   3.141 -1.5985  1.0838 -1.3367
 1522SOL    HW2 4900   2.470   2.045   3.187 -0.5467  0.4103  1.0643
 1523SOL     OW 4901   7.030   0.487   4.502  0.1712  0.2609 -0.4182
 1523SOL    HW1 4902   6.973   0.410   4.505  0.9087 -0.3512 -1.4541
 1523SOL    HW2 4903   6.996   0.540   4.429 -0.3104  0.9106  0.2650
 1524SOL     OW 4904   1.149   7.200   1.664 -0.0412 -0.1693 -0.5405
 1524SOL    HW1 4905   1.146   7.293   1.642 -1.6287  0.5286  2.1891
 1524SOL    HW2 4906   1.234   7.188   1.706 -0.0725  0.1644 -0.3843
 1525SOL     OW 4907   6.763   0.983   2.131 -0.1340 -0.1022  0.0970
 1525SOL    HW1 4908   6.795   0.987   2.221 -0.1732  1.5250  0.0703
 1525SOL    HW2 4909   6.796   0.900   2.097  1.6781  0.2146  0.9702
 1526SOL     OW 4910   1.396   6.477   3.498 -0.3216 -0.2639  0.0161
 1526SOL    HW1 4911   1.327   6.536   3.466 -1.8299 -1.9856 -0.0573
 1526SOL    HW2 4912   1.468   6.489   3.436 -1.3276  0.1044 -1.1294
 1527SOL     OW 4913   0.292   0.141   2.214  0.4802  0.5656  0.0499
 1527SOL    HW1 4914   0.320   0.138   2.305  0.9961  0.4310 -0.1127
 1527SOL    HW2 4915   0.243   0.059   2.201 -2.3238  1.9539  1.0638
 1528SOL     OW 4916   2.875   1.852   2.531  0.0700  0.1264  0.2686
 1528SOL    HW1 4917   2.938   1.850   2.460  0.5953  0.6491  0.7178
 1528SOL    HW2 4918   2.814   1.922   2.508 -0.3705 -0.3884 -0.1723
 1529SOL     OW 4919   1.422   0.147   2.299 -0.7891  0.2627 -0.3731
 1529SOL    HW1 4920   1.399   0.223   2.353 -1.6641  0.2970 -0.7705
 1529SOL    HW2 4921   1.337   0.107   2.279 -0.3743 -0.4726 -0.6685
 1530SOL     OW 4922   2.756   7.238   3.118 -0.4562 -0.0855 -0.3804
 1530SOL    HW1 4923   2.771   7.157   3.068  3.5687  0.0820  0.2221
 1530SOL    HW2 4924   2.842   7.278   3.125 -1.8026  2.7791  1.9430
 1531SOL     OW 4925   2.018   6.926   0.969  0.0681  0.0576 -0.1969
 1531SOL    HW1 4926   1.968   6.999   0.932  1.0767 -0.7735 -3.5282
 1531SOL    HW2 4927   1.976   6.848   0.935  2.4701 -0.7013 -1.5964
 1532SOL     OW 4928   6.392   1.056   4.247  0.3245 -0.0513 -0.1618
 1532SOL    HW1 4929   6.308   1.049   4.201  0.4697 -0.0717 -0.4255
 1532SOL    HW2 4930   6.423   0.966   4.253 -0.8754 -0.3938  2.2156
 1533SOL     OW 4931   1.057   0.350   3.116  0.1487  0.0573  0.4506
 1533SOL    HW1 4932   1.140   0.317   3.081  0.3555 -1.4343  2.1941
 1533SOL    HW2 4933   0.991   0.298   3.070  0.3384 -0.7676  1.0880
 1534SOL     OW 4934   0.643   0.033   3.309  0.1813  0.5611  0.4579
 1534SOL    HW1 4935   0.630  -0.033   3.241  1.3317  1.0064 -0.2072
 1534SOL    HW2 4936   0.587   0.003   3.381  0.7868 -1.2404  0.2383
 1535SOL     OW 4937   0.523   6.765   2.367  0.1228  0.3337 -0.7594
 1535SOL    HW1 4938   0.513   6.732   2.457 -0.0858 -0.5648 -1.0978
 1535SOL    HW2 4939   0.490   6.855   2.371 -0.5712  0.0685 -0.0935
 1536SOL     OW 4940   6.397   1.602   2.744 -0.4029  0.1577 -0.3753
 1536SOL    HW1 4941   6.486   1.629   2.767 -0.3742  0.4113 -0.7664
 1536SOL    HW2 4942   6.387   1.516   2.783 -0.0723  0.2371 -0.1120
 1537SOL     OW 4943   2.199   6.967   3.255  0.5789  0.3851  0.1037
 1537SOL    HW1 4944   2.154   7.047   3.228  0.2293 -0.4178 -1.8587
 1537SOL    HW2 4945   2.289   6.978   3.225  0.0183 -0.8204 -2.2840
 1538SOL     OW 4946   1.787   2.555   3.528  0.3220  0.6679 -0.1577
 1538SOL    HW1 4947   1.813   2.647   3.521  0.2085  0.5732 -2.7553
 1538SOL    HW2 4948   1.841   2.510   3.464 -1.1497 -0.7252 -0.4770
 1539SOL     OW 4949   3.128   1.404   3.486 -0.0187  0.0986  0.4831
 1539SOL    HW1 4950   3.113   1.415   3.392  0.7537  0.9698  0.4455
 1539SOL    HW2 4951   3.078   1.474   3.527 -0.5706 -0.4421  0.7553
 1540SOL     OW 4952   2.041   0.030   2.954 -0.4943 -0.0192  0.2648
 1540SOL    HW1 4953   2.020   0.058   2.865 -0.3437 -1.7678 -0.3699
 1540SOL    HW2 4954   2.126   0.071   2.972  0.0253 -0.5353 -0.8613
 1541SOL     OW 4955   1.341   1.267   2.564 -0.4627 -0.0139 -0.0149
 1541SOL    HW1 4956   1.421   1.223   2.537 -0.9820 -2.4834  2.0847
 1541SOL    HW2 4957   1.270   1.210   2.535 -1.2974  0.5108  0.9116
 1542SOL     OW 4958   2.133   1.018   2.588 -0.0147 -0.1920 -0.4336
 1542SOL    HW1 4959   2.197   1.024   2.659 -0.9455 -1.5743  0.5837
 1542SOL    HW2 4960   2.184   0.997   2.510  1.2248  2.9063 -0.5964
 1543SOL     OW 4961   0.744   2.061   3.457  0.0771  0.3195 -0.1247
 1543SOL    HW1 4962   0.734   2.019   3.372 -1.8605 -0.7190  0.5602
 1543SOL    HW2 4963   0.774   1.991   3.515  0.5564  0.8206  0.2464
 1544SOL     OW 4964   0.422   2.361   4.119  0.0151 -0.0953  0.0729
 1544SOL    HW1 4965   0.453   2.452   4.118 -1.1086  0.2998 -0.6416
 1544SOL    HW2 4966   0.359   2.357   4.047  0.7908 -1.7178 -0.5605
 1545SOL     OW 4967   1.907   2.106   2.381  0.0302  0.1823  0.1031
 1545SOL    HW1 4968   1.815   2.130   2.369 -0.6460 -1.1438  2.1915
 1545SOL    HW2 4969   1.933   2.148   2.463  0.3812 -1.7559  1.0428
 1546SOL     OW 4970   1.604   1.266   0.799 -0.1420 -0.3859  0.3234
 1546SOL    HW1 4971   1.611   1.295   0.890 -1.4990 -0.5519  0.5067
 1546SOL    HW2 4972   1.562   1.180   0.805 -1.0259 -0.0250 -0.4947
 1547SOL     OW 4973   6.880   6.420   4.384  0.2653 -0.0201 -0.2411
 1547SOL    HW1 4974   6.976   6.418   4.380  0.2935  1.2437 -0.5473
 1547SOL    HW2 4975   6.859   6.504   4.424 -0.7081 -0.7971  0.9683
 1548SOL     OW 4976   2.028   1.674   3.324  0.1742  0.1211  0.1445
 1548SOL    HW1 4977   2.069   1.720   3.397 -0.7871  1.4705 -0.1376
 1548SOL    HW2 4978   1.974   1.606   3.365  0.9633 -0.2512  0.5940
 1549SOL     OW 4979   0.630   1.157   2.956  0.8308 -0.1057  0.3388
 1549SOL    HW1 4980   0.678   1.225   2.909  0.0029  0.4265  0.2488
 1549SOL    HW2 4981   0.681   1.078   2.942  1.4539  0.3649 -0.1086
 1550SOL     OW 4982   5.569   2.392   1.018 -0.4896  0.0897  0.2702
 1550SOL    HW1 4983   5.615   2.474   0.997  0.0968  0.3373  2.3485
 1550SOL    HW2 4984   5.610   2.361   1.098 -0.6510 -2.3277 -0.5231
 1551SOL     OW 4985   0.734   0.105   2.483  0.0298 -0.1149 -0.5155
 1551SOL    HW1 4986   0.737   0.200   2.497 -1.6288 -0.1548  0.3602
 1551SOL    HW2 4987   0.801   0.071   2.543  0.2629  0.4637 -0.4359
 1552SOL     OW 4988   2.566   1.038   3.513 -0.4140 -0.1560 -0.0881
 1552SOL    HW1 4989   2.532   0.949   3.522 -2.7907  0.7675  0.8163
 1552SOL    HW2 4990   2.661   1.027   3.513 -0.6211 -2.8046 -1.5984
 1553SOL     OW 4991   2.333   7.250   2.241  0.0766  0.1404 -0.2105
 1553SOL    HW1 4992   2.270   7.314   2.208  1.2421  1.3059 -0.2590
 1553SOL    HW2 4993   2.295   7.218   2.322 -1.4591 -0.5934 -1.1788
 1554SOL     OW 4994   2.241   2.321   0.234  0.8177  0.2371  0.1459
 1554SOL    HW1 4995   2.266   2.380   0.305 -0.4037 -0.3517  1.0985
 1554SOL    HW2 4996   2.302   2.247   0.242  1.2049  0.5479  0.0710
 1555SOL     OW 4997   3.739   0.704   2.689 -0.1275  0.0457 -0.2503
 1555SOL    HW1 4998   3.722   0.793   2.656 -0.0030  0.3038  0.3606
 1555SOL    HW2 4999   3.830   0.707   2.718 -0.0496 -0.3561 -0.4561
 1556SOL     OW 5000   1.813   0.857   2.149 -0.2969 -0.0523  0.4401
 1556SOL    HW1 5001   1.752   0.788   2.123  1.0828 -0.8210 -0.9210
 1556SOL    HW2 5002   1.891   0.811   2.180  0.5474  0.8546 -0.2367
 1557SOL     OW 5003   1.752   2.560   2.457 -0.0013  0.3531 -0.0815
 1557SOL    HW1 5004   1.805   2.568   2.377 -1.5738 -0.8107 -1.3159
 1557SOL    HW2 5005   1.795   2.618   2.520  1.4814  1.0818 -1.6638
 1558SOL     OW 5006   6.232   1.780   2.624 -0.7981 -0.0364  0.2315
 1558SOL    HW1 5007   6.229   1.857   2.681  2.7112  0.5270 -0.1535
 1558SOL    HW2 5008   6.278   1.714   2.674 -2.5255 -1.4915  0.0136
 1559SOL     OW 5009   3.202   0.358   3.587 -0.2975 -0.0977 -0.2111
 1559SOL    HW1 5010   3.154   0.439   3.601 -1.4773 -0.9215  0.7846
 1559SOL    HW2 5011   3.174   0.328   3.501 -0.5322  0.1253 -0.2155
 1560SOL     OW 5012   7.286   0.502   2.389  0.0574 -0.1538  0.2711
 1560SOL    HW1 5013   7.191   0.502   2.385  0.0674  0.7208 -0.1698
 1560SOL    HW2 5014   7.314   0.452   2.313 -0.0581 -2.1230  1.4653
 1561SOL     OW 5015   1.494   1.752   1.751 -0.0409  0.2495  0.7266
 1561SOL    HW1 5016   1.409   1.780   1.784  0.1291  0.8672  0.6535
 1561SOL    HW2 5017   1.556   1.816   1.787  0.5190 -0.7121  1.5229
 1562SOL     OW 5018   6.276   0.597   2.645  0.8515 -0.5711 -0.3510
 1562SOL    HW1 5019   6.356   0.545   2.637  2.3026  1.7847 -2.3309
 1562SOL    HW2 5020   6.251   0.617   2.555 -2.0071 -1.1662  0.2144
 1563SOL     OW 5021   7.239   7.002   3.700  0.4631  0.2000  0.2233
 1563SOL    HW1 5022   7.297   7.075   3.681 -0.2207  0.8285  0.4751
 1563SOL    HW2 5023   7.243   6.991   3.795  0.4568  0.0040  0.2021
 1564SOL     OW 5024   6.775   6.765   1.880 -0.1892  0.5450  0.1248
 1564SOL    HW1 5025   6.843   6.805   1.826 -0.1775  1.3442  0.7205
 1564SOL    HW2 5026   6.739   6.695   1.825  0.3057  0.8847 -0.6432
 1565SOL     OW 5027   7.237   1.142   2.425  0.4316 -0.2632  0.2904
 1565SOL    HW1 5028   7.182   1.143   2.346 -1.4389 -1.5553  1.5008
 1565SOL    HW2 5029   7.181   1.180   2.493  0.8951 -1.9518  1.6600
 1566SOL     OW 5030   6.707   0.379   4.418  0.2956 -0.2894  0.1449
 1566SOL    HW1 5031   6.675   0.290   4.428 -2.3833  0.5683  0.0295
 1566SOL    HW2 5032   6.691   0.420   4.503  0.2381  0.4315 -0.2062
 1567SOL     OW 5033   5.487   1.706   1.987  0.8575 -0.1765 -0.0595
 1567SOL    HW1 5034   5.512   1.659   1.908 -1.5535 -2.6423  0.4880
 1567SOL    HW2 5035   5.534   1.662   2.058 -2.5883 -3.1905  0.6604
 1568SOL     OW 5036   3.320   6.190   2.893 -0.7124  0.3103 -0.2521
 1568SOL    HW1 5037   3.278   6.154   2.971  2.0076  0.7570  1.5642
 1568SOL    HW2 5038   3.301   6.284   2.898 -1.1708  0.2369 -0.5669
 1569SOL     OW 5039   0.701   1.441   3.852  0.1035  0.3179 -0.3543
 1569SOL    HW1 5040   0.710   1.349   3.826 -0.8885 -0.1551  0.8419
 1569SOL    HW2 5041   0.640   1.478   3.789 -1.5307 -0.5650  0.6205
 1570SOL     OW 5042   1.770   1.710   1.573 -0.2108 -0.4345  0.2179
 1570SOL    HW1 5043   1.771   1.795   1.530  0.8761 -0.9726 -0.8868
 1570SOL    HW2 5044   1.686   1.671   1.546 -0.0832 -0.2707 -0.4414
 1571SOL     OW 5045   6.870   1.247   5.081 -0.1697  0.0298 -0.0634
 1571SOL    HW1 5046   6.934   1.255   5.011 -0.6858  0.0161 -0.5423
 1571SOL    HW2 5047   6.785   1.257   5.038 -0.6106 -2.0036  0.2136
 1572SOL     OW 5048   0.072   0.701   2.834  0.5628 -0.2796 -0.0751
 1572SOL    HW1 5049   0.113   0.733   2.754  0.9151  0.8610  0.5467
 1572SOL    HW2 5050  -0.018   0.682   2.808  0.4489  0.8513 -0.5557
 1573SOL     OW 5051   0.784   0.543   2.929  0.0531  0.1885 -0.4337
 1573SOL    HW1 5052   0.731   0.465   2.946  0.3123  0.0451 -0.2748
 1573SOL    HW2 5053   0.770   0.563   2.837  0.5548 -0.4792 -0.6615
 1574SOL     OW 5054   7.016   1.883   3.946  0.1870 -0.4097 -0.5773
 1574SOL    HW1 5055   6.930   1.861   3.911 -0.7731 -0.3347  1.6125
 1574SOL    HW2 5056   7.051   1.800   3.978 -0.2880 -0.0062  1.0446
 1575SOL     OW 5057   1.817   1.865   3.671 -0.3524 -0.0983  0.6151
 1575SOL    HW1 5058   1.808   1.801   3.601 -2.3933  1.3423 -0.5609
 1575SOL    HW2 5059   1.733   1.864   3.716 -0.2240  1.3112  0.9357
 1576SOL     OW 5060   0.092   1.012   3.627  0.7159 -0.5200 -0.3687
 1576SOL    HW1 5061   0.009   0.976   3.658 -1.2309  2.8699 -1.1548
 1576SOL    HW2 5062   0.086   1.008   3.532  2.4853 -2.1942 -0.4661
 1577SOL     OW 5063   1.318   6.410   3.200  0.8694  0.5189 -0.3941
 1577SOL    HW1 5064   1.316   6.478   3.267  1.9457  2.3334 -2.0645
 1577SOL    HW2 5065   1.231   6.412   3.160  1.0561  1.3391 -0.7840
 1578SOL     OW 5066   0.360   0.810   4.078 -0.0089  0.1550 -0.4061
 1578SOL    HW1 5067   0.303   0.817   4.001 -0.2926  2.4562 -0.0560
 1578SOL    HW2 5068   0.332   0.729   4.121 -2.6296  0.8630 -0.5842
 1579SOL     OW 5069   3.053   6.764   3.254 -0.1219 -0.2306 -0.3604
 1579SOL    HW1 5070   2.974   6.814   3.278 -0.9052 -2.1215  1.3552
 1579SOL    HW2 5071   3.125   6.825   3.269 -1.1860  1.3142 -1.2390
 1580SOL     OW 5072   2.698   1.178   2.534  0.1889 -0.4009 -0.5276
 1580SOL    HW1 5073   2.733   1.239   2.469  0.4975 -1.3625 -1.2877
 1580SOL    HW2 5074   2.775   1.145   2.579 -0.1130  1.9332  1.9569
 1581SOL     OW 5075   7.051   0.966   4.217  0.3050  0.3204  0.3646
 1581SOL    HW1 5076   7.060   0.873   4.240 -1.6597  0.1944  0.8518
 1581SOL    HW2 5077   7.091   0.973   4.130  4.4777  0.0129  2.0261
 1582SOL     OW 5078   7.134   0.126   2.985 -0.0902  1.3399 -0.2625
 1582SOL    HW1 5079   7.082   0.194   2.943 -0.9507 -0.1107 -1.7007
 1582SOL    HW2 5080   7.071   0.081   3.042 -0.7635 -0.8552 -2.5165
 1583SOL     OW 5081   0.112   1.816   2.982 -0.0469  0.5469  0.4073
 1583SOL    HW1 5082   0.086   1.900   2.946  0.1043  0.0702 -0.8457
 1583SOL    HW2 5083   0.029   1.776   3.010 -0.1781  0.8693  0.4833
 1584SOL     OW 5084   1.962   0.538   3.498 -1.0701  0.3144 -0.3587
 1584SOL    HW1 5085   1.968   0.578   3.411 -1.1272  1.2023  0.0334
 1584SOL    HW2 5086   1.999   0.604   3.557  1.1378 -1.1818  0.0394
 1585SOL     OW 5087   0.542   6.272   3.034 -0.3112  0.2795  0.5228
 1585SOL    HW1 5088   0.470   6.265   3.096  0.3341 -1.2850  1.1493
 1585SOL    HW2 5089   0.618   6.298   3.087  0.1788 -0.7882  0.3759
 1586SOL     OW 5090   1.768   0.255   0.497  0.1053 -0.4462 -0.0925
 1586SOL    HW1 5091   1.855   0.261   0.537 -0.6556 -1.7029  1.8953
 1586SOL    HW2 5092   1.755   0.341   0.457  2.1402 -0.1424 -0.2358
 1587SOL     OW 5093   6.277   0.292   4.259  0.7178  0.9632 -0.1490
 1587SOL    HW1 5094   6.330   0.318   4.183  2.4959  1.4349  1.1866
 1587SOL    HW2 5095   6.262   0.198   4.247 -1.3093  1.4726 -2.3771
 1588SOL     OW 5096   1.489   6.714   2.993  0.1019 -0.3127 -0.1877
 1588SOL    HW1 5097   1.458   6.778   3.057 -0.9815 -1.6006  0.6237
 1588SOL    HW2 5098   1.584   6.721   2.997  0.0164  0.8092  0.3251
 1589SOL     OW 5099   5.366   6.582   0.170 -0.1921 -0.0763  0.2890
 1589SOL    HW1 5100   5.418   6.523   0.117 -0.5686 -1.4453  1.3911
 1589SOL    HW2 5101   5.326   6.642   0.107  0.8604 -0.4520 -0.7698
 1590SOL     OW 5102   2.114   0.919   3.171 -0.5552  0.5099 -0.1292
 1590SOL    HW1 5103   2.038   0.871   3.140  0.9702 -0.6970 -2.2234
 1590SOL    HW2 5104   2.100   1.009   3.142 -0.3325 -0.0950 -2.2804
 1591SOL     OW 5105   2.026   0.506   1.323 -0.2747 -0.0081  0.6984
 1591SOL    HW1 5106   1.936   0.507   1.289  0.1490 -0.9052 -0.5570
 1591SOL    HW2 5107   2.034   0.587   1.373 -0.8609  1.6476 -1.7213
 1592SOL     OW 5108   1.082   0.033   2.817 -0.2553  0.5718  0.0786
 1592SOL    HW1 5109   1.155   0.087   2.848 -0.6960  1.4836 -0.4101
 1592SOL    HW2 5110   1.123  -0.044   2.779  0.3936  0.5400  0.8120
 1593SOL     OW 5111   2.704   1.868   3.342 -0.2503  0.1895 -0.3159
 1593SOL    HW1 5112   2.645   1.934   3.306 -0.0127 -0.4336 -1.9297
 1593SOL    HW2 5113   2.792   1.905   3.329 -0.0191 -0.9590 -2.5185
 1594SOL     OW 5114   1.068   7.023   3.993  0.4787 -0.0658  0.3009
 1594SOL    HW1 5115   1.003   6.953   3.991 -1.5381  1.5056  2.8128
 1594SOL    HW2 5116   1.053   7.072   3.912  0.3258 -1.1823 -0.3652
 1595SOL     OW 5117   7.033   6.302   2.894  0.1129  0.2932 -0.0821
 1595SOL    HW1 5118   7.056   6.337   2.980 -0.2236  1.9007 -0.6236
 1595SOL    HW2 5119   6.971   6.365   2.858 -1.5382 -1.5229 -0.5824
 1596SOL     OW 5120   2.173   7.280   3.977  0.1972 -0.0451  0.5305
 1596SOL    HW1 5121   2.120   7.354   3.944  1.5617  1.8879  2.3908
 1596SOL    HW2 5122   2.111   7.207   3.981 -1.2604  0.9886 -1.2918
 1597SOL     OW 5123   6.723   1.658   3.398  0.3705 -0.0337  0.2950
 1597SOL    HW1 5124   6.762   1.571   3.399 -0.4771 -0.4175  0.3954
 1597SOL    HW2 5125   6.674   1.662   3.316  1.8699  1.0271 -0.6179
 1598SOL     OW 5126   7.062   0.420   0.772  0.4157 -0.6830 -0.2313
 1598SOL    HW1 5127   7.131   0.378   0.721  0.1390 -0.7008 -0.5918
 1598SOL    HW2 5128   7.105   0.496   0.812  0.3265  0.0614 -1.5107
 1599SOL     OW 5129   6.858   2.130   2.710 -0.5272  0.1999 -0.2480
 1599SOL    HW1 5130   6.838   2.053   2.657 -2.3867  1.0763 -0.8750
 1599SOL    HW2 5131   6.933   2.170   2.665  0.0677 -0.8884 -0.2615
 1600SOL     OW 5132   7.001   1.560   3.211  0.2466 -0.2805 -0.3081
 1600SOL    HW1 5133   6.916   1.585   3.248  0.8441 -0.1323  1.0315
 1600SOL    HW2 5134   7.065   1.599   3.270  1.2352 -2.0697 -0.1091
 1601SOL     OW 5135   6.848   1.050   2.825 -0.2739 -0.0471 -0.0042
 1601SOL    HW1 5136   6.805   1.092   2.899  0.7738 -1.5385  1.5189
 1601SOL    HW2 5137   6.929   1.015   2.861  0.7375 -0.0214 -2.0879
 1602SOL     OW 5138   7.163   1.888   2.576 -0.1745  0.4279 -0.0930
 1602SOL    HW1 5139   7.254   1.864   2.593 -0.5026 -1.3962 -0.7077
 1602SOL    HW2 5140   7.112   1.830   2.632 -0.9806  0.8092 -0.4172
 1603SOL     OW 5141   6.277   0.695   4.620 -0.7928 -0.3829 -0.3156
 1603SOL    HW1 5142   6.316   0.668   4.537  0.2137 -1.4647  0.4704
 1603SOL    HW2 5143   6.337   0.761   4.654 -2.1453  1.4024 -1.2450
 1604SOL     OW 5144   1.841   1.568   3.880  0.6916  0.4154  0.1664
 1604SOL    HW1 5145   1.894   1.560   3.959  1.8678  2.4393 -0.3614
 1604SOL    HW2 5146   1.904   1.582   3.809 -0.4400  1.1229 -0.7423
 1605SOL     OW 5147   0.860   7.227   2.675  0.1168 -0.6641  0.2476
 1605SOL    HW1 5148   0.929   7.266   2.729  0.6153 -0.7824 -0.2910
 1605SOL    HW2 5149   0.831   7.150   2.725  1.1512 -1.2519 -0.0135
 1606SOL     OW 5150   1.875   1.448   1.539  0.6538 -0.1750  0.4829
 1606SOL    HW1 5151   1.877   1.429   1.445  1.2200 -0.0366  0.4633
 1606SOL    HW2 5152   1.862   1.542   1.544  0.0338 -0.2554  0.5586
 1607SOL     OW 5153   5.891   1.449   3.145  0.0440 -0.6801  0.4352
 1607SOL    HW1 5154   5.821   1.461   3.080 -0.4429 -2.7925  0.5203
 1607SOL    HW2 5155   5.847   1.465   3.229 -0.1049 -1.0887  0.4349
 1608SOL     OW 5156   1.526   0.636   2.582  0.3337  0.9239  0.3905
 1608SOL    HW1 5157   1.513   0.615   2.490  0.8954  0.6120  0.3843
 1608SOL    HW2 5158   1.578   0.564   2.617  1.6988  1.9317  0.5192
 1609SOL     OW 5159   3.904   1.519   4.218 -0.3562  0.1455  0.1797
 1609SOL    HW1 5160   3.938   1.459   4.285  1.8263  2.1553  1.0022
 1609SOL    HW2 5161   3.850   1.581   4.266 -1.2069 -0.1340 -0.4029
 1610SOL     OW 5162   7.072   1.745   2.327  0.4334  0.1978 -0.3987
 1610SOL    HW1 5163   7.082   1.650   2.325  0.6550  0.0908  2.0566
 1610SOL    HW2 5164   7.055   1.765   2.419  1.4336  2.6400 -0.6711
 1611SOL     OW 5165   0.760   7.138   3.063 -0.9253  0.5596  0.6340
 1611SOL    HW1 5166   0.669   7.118   3.084 -0.3648 -1.4075  1.5143
 1611SOL    HW2 5167   0.774   7.099   2.977 -1.3432  2.4265 -0.3268
 1612SOL     OW 5168   0.720   1.453   2.901 -0.0823 -0.2578  0.5668
 1612SOL    HW1 5169   0.750   1.421   2.987  0.7371  0.5945  0.6074
 1612SOL    HW2 5170   0.764   1.537   2.890 -0.8014  0.0091 -0.3495
 1613SOL     OW 5171   0.974   0.786   2.891 -0.2069  0.2614  0.0816
 1613SOL    HW1 5172   0.953   0.785   2.798 -0.4124 -1.3585  0.1248
 1613SOL    HW2 5173   0.933   0.707   2.926  1.4658 -0.1688  1.1820
 1614SOL     OW 5174   2.770   1.670   4.416  0.7576  0.1379  0.1752
 1614SOL    HW1 5175   2.776   1.578   4.390  1.0357  0.4968 -1.1101
 1614SOL    HW2 5176   2.696   1.673   4.476  0.0099 -0.7280 -0.6816
 1615SOL     OW 5177   3.263   1.211   2.259 -0.1596 -0.1815 -0.2010
 1615SOL    HW1 5178   3.331   1.163   2.307 -1.0977 -0.9817  0.3704
 1615SOL    HW2 5179   3.210   1.251   2.328  0.5636  1.6693 -0.6600
 1616SOL     OW 5180   6.499   0.674   3.933 -0.0440 -0.0743 -0.3226
 1616SOL    HW1 5181   6.560   0.640   3.999 -0.7357  0.3087  0.5388
 1616SOL    HW2 5182   6.417   0.627   3.950 -0.7230  1.2550  0.2375
 1617SOL     OW 5183   1.033   0.992   3.725  0.3725 -0.3617  0.3062
 1617SOL    HW1 5184   1.104   1.053   3.706 -0.7342  1.0292  0.4432
 1617SOL    HW2 5185   1.045   0.970   3.817 -0.6228  1.6969  1.0114
 1618SOL     OW 5186   0.441   0.956   3.358  0.1563 -0.6349 -0.6745
 1618SOL    HW1 5187   0.474   0.873   3.322 -1.6422 -0.5452 -2.6971
 1618SOL    HW2 5188   0.464   1.021   3.292 -0.1799  0.1565 -0.0249
 1619SOL     OW 5189   5.877   4.445   5.150 -0.0751 -0.1149 -0.1359
 1619SOL    HW1 5190   5.852   4.496   5.227  1.4706  1.3386 -0.5269
 1619SOL    HW2 5191   5.839   4.494   5.076  0.3964 -0.1985 -0.4360
 1620SOL     OW 5192   0.002   1.246   4.573 -0.2802 -0.5136 -0.1128
 1620SOL    HW1 5193   0.064   1.208   4.511 -0.4760 -0.4111 -0.3728
 1620SOL    HW2 5194  -0.082   1.206   4.551 -0.2519 -0.9046  0.4542
 1621SOL     OW 5195   1.942   0.089   2.012 -0.1724  0.1405 -0.3013
 1621SOL    HW1 5196   1.953   0.086   1.917  1.7516  0.9313 -0.1461
 1621SOL    HW2 5197   1.921  -0.001   2.036  1.2811 -0.4835 -1.2765
 1622SOL     OW 5198   1.619   0.344   4.307 -0.1257 -0.0460 -0.3550
 1622SOL    HW1 5199   1.628   0.251   4.287  1.1498  0.1142 -0.6006
 1622SOL    HW2 5200   1.532   0.351   4.348 -0.0464 -1.4158  0.1236
 1623SOL     OW 5201   1.206   1.664   1.534  0.2628  0.3779 -0.5593
 1623SOL    HW1 5202   1.192   1.609   1.611 -0.7725  0.4145 -0.7109
 1623SOL    HW2 5203   1.183   1.608   1.460  0.8431  0.4794 -0.8217
 1624SOL     OW 5204   3.304   1.379   3.115 -0.0057  0.6269  0.0817
 1624SOL    HW1 5205   3.244   1.433   3.167 -0.0901  0.7959 -0.1874
 1624SOL    HW2 5206   3.389   1.390   3.158  0.1058  1.4862 -0.3460
 1625SOL     OW 5207   1.252   1.819   1.879 -0.1284  0.1896  0.0836
 1625SOL    HW1 5208   1.252   1.839   1.973  0.3321 -0.7377  0.2917
 1625SOL    HW2 5209   1.179   1.757   1.868  0.5776 -0.6607  0.0609
 1626SOL     OW 5210   5.751   1.788   4.160 -0.2066 -0.5761  0.0724
 1626SOL    HW1 5211   5.703   1.726   4.104 -0.6823 -1.1289  1.0730
 1626SOL    HW2 5212   5.785   1.854   4.099 -0.3970 -1.3697 -0.9083
 1627SOL     OW 5213   0.874   3.450   1.885 -0.0269 -0.6067  0.2870
 1627SOL    HW1 5214   0.836   3.435   1.971 -1.5372  2.4157  0.2937
 1627SOL    HW2 5215   0.961   3.488   1.903 -0.7119  0.9048  0.5767
 1628SOL     OW 5216   1.929   1.448   2.792 -0.1933  0.3533 -0.5499
 1628SOL    HW1 5217   1.872   1.436   2.716 -1.4047 -1.0660  0.5339
 1628SOL    HW2 5218   1.903   1.532   2.828 -0.2935  0.5751 -1.1194
 1629SOL     OW 5219   2.765   2.475   1.772  0.5802  0.4909 -0.5985
 1629SOL    HW1 5220   2.783   2.534   1.698 -0.1500  0.6164 -0.6880
 1629SOL    HW2 5221   2.701   2.413   1.737 -1.5739  1.9480  0.5548
 1630SOL     OW 5222   3.661   2.554   0.590  0.2751 -0.1286 -0.7121
 1630SOL    HW1 5223   3.722   2.619   0.625  1.5704 -1.6542 -0.0186
 1630SOL    HW2 5224   3.600   2.536   0.662  0.3319 -0.1763 -0.6761
 1631SOL     OW 5225   7.218   2.659   3.571 -0.5892  0.0366  0.1493
 1631SOL    HW1 5226   7.312   2.663   3.586 -0.8597 -0.4923  2.3342
 1631SOL    HW2 5227   7.179   2.697   3.650 -2.2124 -0.2989 -0.4450
 1632SOL     OW 5228   2.965   1.959   3.257  0.2744  0.2060 -0.2588
 1632SOL    HW1 5229   3.031   2.025   3.235 -1.5733  1.8110 -1.3023
 1632SOL    HW2 5230   2.965   1.899   3.182  0.4982  0.2402 -0.2868
 1633SOL     OW 5231   3.047   6.976   4.315 -0.1188 -0.1084 -0.0230
 1633SOL    HW1 5232   3.113   6.923   4.360 -0.2137  0.2322  0.5268
 1633SOL    HW2 5233   2.965   6.927   4.327 -0.3436  0.5161  1.1323
 1634SOL     OW 5234   0.247   0.430   2.735 -0.7593  0.7485  0.3309
 1634SOL    HW1 5235   0.325   0.427   2.790  0.0305 -0.8766 -0.8083
 1634SOL    HW2 5236   0.254   0.513   2.688  0.4271  0.5235  0.0757
 1635SOL     OW 5237   0.618   7.117   3.974  0.6511 -0.7648  0.1463
 1635SOL    HW1 5238   0.611   7.208   3.946 -1.7198 -0.6632  0.8525
 1635SOL    HW2 5239   0.654   7.121   4.062  0.9619 -0.5472  0.0104
 1636SOL     OW 5240   1.322   0.732   4.189 -0.0630  0.1181  0.0275
 1636SOL    HW1 5241   1.354   0.705   4.275  0.1185 -0.7967 -0.3181
 1636SOL    HW2 5242   1.378   0.806   4.165 -0.2633  0.5297  0.7827
 1637SOL     OW 5243   0.122   2.770   3.811 -0.0404 -0.2408  0.6715
 1637SOL    HW1 5244   0.191   2.706   3.826 -1.7749 -1.8164  2.4308
 1637SOL    HW2 5245   0.052   2.744   3.870 -1.7723  1.8851 -0.3137
 1638SOL     OW 5246   0.698   0.064   4.767  0.1394  0.2224 -0.1515
 1638SOL    HW1 5247   0.680   0.016   4.686 -0.8806 -0.3422  0.3942
 1638SOL    HW2 5248   0.794   0.072   4.769  0.2288 -0.4757 -1.0036
 1639SOL     OW 5249   0.414   0.564   3.317  0.0118  0.3690  0.2947
 1639SOL    HW1 5250   0.392   0.518   3.236 -0.8093 -0.1153  0.7822
 1639SOL    HW2 5251   0.510   0.568   3.317  0.0154  1.0658 -1.0768
 1640SOL     OW 5252   0.064   0.049   2.812  0.0177  0.3281 -0.2232
 1640SOL    HW1 5253   0.005   0.111   2.853  0.2146  0.9625 -0.8834
 1640SOL    HW2 5254   0.151   0.087   2.823  0.1601  0.0824 -0.4731
 1641SOL     OW 5255   2.755   2.098   3.019 -0.2771 -0.1626  0.0455
 1641SOL    HW1 5256   2.757   2.006   2.992  0.9546 -0.0109 -0.4342
 1641SOL    HW2 5257   2.846   2.127   3.011 -0.8419  1.4257 -0.9178
 1642SOL     OW 5258   6.804   6.941   2.819 -0.4312  0.4396  0.3439
 1642SOL    HW1 5259   6.822   6.902   2.733  0.3666  1.1665  0.1735
 1642SOL    HW2 5260   6.883   6.923   2.870 -0.7270  0.3940  0.7830
 1643SOL     OW 5261   2.204   0.198   1.799  0.0683 -0.4936 -0.0464
 1643SOL    HW1 5262   2.191   0.244   1.882  3.1438 -0.7028  0.6858
 1643SOL    HW2 5263   2.145   0.240   1.738 -0.9723  0.9067  1.8283
 1644SOL     OW 5264   2.516   6.588   4.187  0.7921 -0.0529  0.0729
 1644SOL    HW1 5265   2.558   6.638   4.116 -0.0759  0.3173 -0.2053
 1644SOL    HW2 5266   2.556   6.502   4.183 -0.2509 -0.5260 -1.8679
 1645SOL     OW 5267   2.341   1.729   4.331  0.3544 -0.1374  0.0352
 1645SOL    HW1 5268   2.310   1.811   4.369 -0.4300 -0.4427  0.0805
 1645SOL    HW2 5269   2.375   1.679   4.405  2.1308  0.6794 -0.1728
 1646SOL     OW 5270   0.533   7.218   3.525  0.0931  0.0261  0.5696
 1646SOL    HW1 5271   0.573   7.160   3.590 -0.5518 -0.2969  0.6780
 1646SOL    HW2 5272   0.448   7.241   3.563 -0.0332  0.3122  0.1110
 1647SOL     OW 5273   5.078   6.594   0.864 -0.3574  0.3637 -0.3881
 1647SOL    HW1 5274   5.145   6.553   0.809  0.5640  0.8987  0.3058
 1647SOL    HW2 5275   5.099   6.565   0.953 -0.6510  1.0471 -0.0868
 1648SOL     OW 5276   6.365   2.206   4.784  0.0643 -0.7881  0.5753
 1648SOL    HW1 5277   6.412   2.123   4.774  2.7259  0.8040 -1.2150
 1648SOL    HW2 5278   6.433   2.271   4.801 -1.6752  1.3682 -0.2005
 1649SOL     OW 5279   2.008   1.181   3.185 -0.0070 -0.2833  0.0709
 1649SOL    HW1 5280   2.076   1.207   3.247  0.3498 -0.2990 -0.3040
 1649SOL    HW2 5281   1.957   1.261   3.170  0.7354  0.0790 -0.6403
 1650SOL     OW 5282   6.787   0.382   2.239 -0.3422  0.4346 -0.3609
 1650SOL    HW1 5283   6.833   0.298   2.233 -2.2707 -0.5680 -2.6123
 1650SOL    HW2 5284   6.742   0.379   2.324  1.2018  0.1134  0.4811
 1651SOL     OW 5285   6.539   6.928   2.482 -0.5310  0.0659 -0.0137
 1651SOL    HW1 5286   6.562   6.835   2.475  1.6107  0.5714 -0.3579
 1651SOL    HW2 5287   6.565   6.966   2.398 -2.6460  0.7771 -0.4064
 1652SOL     OW 5288   1.880   0.014   4.431  0.1934 -0.4250 -0.2874
 1652SOL    HW1 5289   1.829   0.017   4.350  1.1645  1.7258 -0.8889
 1652SOL    HW2 5290   1.872  -0.077   4.461 -1.1462 -0.9811 -2.1577
 1653SOL     OW 5291   3.344   7.110   3.847 -0.2227  0.9303 -0.2292
 1653SOL    HW1 5292   3.360   7.021   3.816 -0.2845  0.7576  0.2224
 1653SOL    HW2 5293   3.254   7.130   3.821 -0.3918  0.6573  0.1386
 1654SOL     OW 5294   6.406   0.930   1.710 -0.0773  0.1933 -0.6480
 1654SOL    HW1 5295   6.391   0.899   1.800  0.0301  1.7411 -0.0633
 1654SOL    HW2 5296   6.440   1.019   1.721  1.5013 -0.1601 -2.1865
 1655SOL     OW 5297   2.338   1.527   3.084  0.3975  0.3624 -0.2787
 1655SOL    HW1 5298   2.245   1.546   3.073  0.1225 -1.2731 -1.0751
 1655SOL    HW2 5299   2.374   1.606   3.125 -1.0719  1.5711 -1.2048
 1656SOL     OW 5300   1.380   2.418   3.738 -0.1127  0.2779  0.2066
 1656SOL    HW1 5301   1.453   2.463   3.695  0.1588  1.5511  1.8823
 1656SOL    HW2 5302   1.331   2.378   3.667  1.6809  0.1960 -1.0490
 1657SOL     OW 5303   2.544   1.310   2.255  0.0825  0.1951 -0.3901
 1657SOL    HW1 5304   2.460   1.325   2.298 -0.6166 -2.3196 -0.7093
 1657SOL    HW2 5305   2.607   1.301   2.327 -0.1163  1.0005 -0.1099
 1658SOL     OW 5306   0.893   0.836   3.235  0.0990  0.5476  0.3193
 1658SOL    HW1 5307   0.908   0.833   3.330  0.7580  1.1890  0.2444
 1658SOL    HW2 5308   0.925   0.753   3.202 -0.6221  0.1010  0.7223
 1659SOL     OW 5309   1.579   6.809   3.320  0.2378  0.2244  0.1594
 1659SOL    HW1 5310   1.609   6.739   3.262 -1.3360 -2.0357  1.8843
 1659SOL    HW2 5311   1.602   6.779   3.408 -0.8579  1.6861  1.0006
 1660SOL     OW 5312   0.247   6.962   2.168 -0.0782 -0.3691 -0.1124
 1660SOL    HW1 5313   0.240   7.000   2.255  0.6624 -0.0572 -0.1764
 1660SOL    HW2 5314   0.260   7.037   2.110  1.8846 -0.6904 -0.1842
 1661SOL     OW 5315   5.443   0.386   2.381  0.2086  0.1195 -0.4087
 1661SOL    HW1 5316   5.538   0.387   2.368  0.3583  1.1690  0.6002
 1661SOL    HW2 5317   5.422   0.293   2.393  1.4024  0.0136  1.1800
 1662SOL     OW 5318   1.691   0.760   3.286  0.9050 -0.2723 -0.0965
 1662SOL    HW1 5319   1.636   0.806   3.224  0.9126 -0.9968 -0.6503
 1662SOL    HW2 5320   1.640   0.759   3.367  0.3905 -0.3419 -0.4168
 1663SOL     OW 5321   2.390   0.377   3.952 -0.0691 -0.2930  0.4436
 1663SOL    HW1 5322   2.409   0.455   3.899 -0.6534 -0.5275 -0.1195
 1663SOL    HW2 5323   2.333   0.409   4.021 -1.8062 -0.5318 -0.8295
 1664SOL     OW 5324   2.216   1.980   4.419  0.3642 -0.2098 -0.2594
 1664SOL    HW1 5325   2.203   2.030   4.338 -0.3997 -0.3709 -0.2399
 1664SOL    HW2 5326   2.134   1.992   4.468  1.1454  0.6517  0.9147
 1665SOL     OW 5327   6.938   6.295   2.378 -0.3216  0.7285  0.0059
 1665SOL    HW1 5328   6.929   6.326   2.288 -0.4648 -0.3895 -0.3830
 1665SOL    HW2 5329   6.916   6.202   2.373  0.3460  0.5002  1.0787
 1666SOL     OW 5330   2.318   1.379   3.970  0.2025 -0.3517 -0.6381
 1666SOL    HW1 5331   2.405   1.417   3.984  0.0185 -0.5563  1.3893
 1666SOL    HW2 5332   2.328   1.288   3.997 -0.5794 -0.4516 -0.6756
 1667SOL     OW 5333   2.335   5.709   4.209 -0.0808 -0.4654  0.3573
 1667SOL    HW1 5334   2.279   5.657   4.152 -0.4747  0.9402 -0.5950
 1667SOL    HW2 5335   2.277   5.776   4.246  0.8839  0.8823 -0.4833
 1668SOL     OW 5336   0.735   0.843   2.152  0.4774  0.1379  0.3614
 1668SOL    HW1 5337   0.672   0.909   2.179 -1.1435 -1.2338  0.1129
 1668SOL    HW2 5338   0.747   0.859   2.058 -0.2220 -0.1411  0.2165
 1669SOL     OW 5339   1.434   1.729   3.091  0.1922  0.3631  0.5428
 1669SOL    HW1 5340   1.377   1.801   3.065  1.1821  1.5544  1.5866
 1669SOL    HW2 5341   1.378   1.651   3.085 -1.2924  1.3814  0.7378
 1670SOL     OW 5342   5.252   2.194   2.992 -0.3034 -0.0463  0.0318
 1670SOL    HW1 5343   5.176   2.136   2.998 -0.3232  0.0383  0.6934
 1670SOL    HW2 5344   5.233   2.265   3.053  0.0603  0.2642 -0.2111
 1671SOL     OW 5345   1.395   0.950   2.273 -0.4236  0.5397  0.3522
 1671SOL    HW1 5346   1.460   0.881   2.261 -1.4294 -0.2407 -0.8164
 1671SOL    HW2 5347   1.317   0.905   2.307 -0.0439  1.6309  2.9336
 1672SOL     OW 5348   2.781   6.496   2.672  0.1748  0.4128 -0.5087
 1672SOL    HW1 5349   2.802   6.566   2.610 -1.8889  2.2393  0.7417
 1672SOL    HW2 5350   2.686   6.486   2.667  0.3280 -1.9355 -0.1900
 1673SOL     OW 5351   3.447   0.626   0.967 -0.8280  0.1650 -0.1749
 1673SOL    HW1 5352   3.366   0.595   1.007 -0.5411 -1.4570 -0.8083
 1673SOL    HW2 5353   3.465   0.709   1.013 -2.5346  0.3007  0.3490
 1674SOL     OW 5354   1.208   0.798   2.358  0.5568  0.1483 -0.7898
 1674SOL    HW1 5355   1.131   0.752   2.324  2.0375 -2.2267 -1.2024
 1674SOL    HW2 5356   1.182   0.830   2.444 -1.5999  1.5834 -1.8764
 1675SOL     OW 5357   0.935   1.997   0.794  0.0674  0.3382 -0.2194
 1675SOL    HW1 5358   0.942   2.003   0.699 -0.1473  1.6809 -0.1770
 1675SOL    HW2 5359   1.000   2.059   0.827  0.4939 -0.4894  0.5263
 1676SOL     OW 5360   0.938   1.636   4.269  0.2269 -0.5883 -0.2824
 1676SOL    HW1 5361   0.861   1.603   4.222  1.2378 -3.5143 -0.0493
 1676SOL    HW2 5362   0.995   1.672   4.201 -0.1212 -0.9594 -0.7755
 1677SOL     OW 5363   2.308   1.044   4.947 -0.1048 -0.2855 -0.1511
 1677SOL    HW1 5364   2.267   1.088   4.872 -0.2707  1.1226  0.7188
 1677SOL    HW2 5365   2.240   0.988   4.982 -0.9801  1.1930  0.6121
 1678SOL     OW 5366   1.650   5.339   1.831  0.1275 -0.0411  0.1291
 1678SOL    HW1 5367   1.715   5.409   1.838 -1.4263  1.7230 -1.7549
 1678SOL    HW2 5368   1.639   5.325   1.737 -0.3449 -2.1698  0.4425
 1679SOL     OW 5369   5.459   1.719   4.875  0.1963 -0.0746  0.0762
 1679SOL    HW1 5370   5.490   1.641   4.921  0.6186 -1.8012 -2.9164
 1679SOL    HW2 5371   5.536   1.776   4.869  0.5218 -0.5085  0.1363
 1680SOL     OW 5372   6.539   6.688   0.146  0.5568  0.2377  0.3082
 1680SOL    HW1 5373   6.548   6.781   0.125  1.5308 -0.0433 -0.6145
 1680SOL    HW2 5374   6.463   6.683   0.204 -1.4882  1.2545 -2.0995
 1681SOL     OW 5375   2.780   1.688   4.924  0.4349 -0.0318  0.0071
 1681SOL    HW1 5376   2.714   1.691   4.855 -0.3751  0.4762  0.7744
 1681SOL    HW2 5377   2.816   1.777   4.926 -0.3484  0.2930  0.9601
 1682SOL     OW 5378   1.720   6.579   3.786  0.3609  0.0197  0.4584
 1682SOL    HW1 5379   1.713   6.512   3.854 -1.0096  0.0187  0.3526
 1682SOL    HW2 5380   1.804   6.622   3.802  1.1512 -1.5633  0.6631
 1683SOL     OW 5381   2.592   2.047   3.797 -0.2771  0.0969  0.0399
 1683SOL    HW1 5382   2.563   1.966   3.839  1.8970 -0.9170 -0.2816
 1683SOL    HW2 5383   2.515   2.080   3.751 -2.0758 -0.0482  2.7468
 1684SOL     OW 5384   1.215   1.689   3.780 -0.1637  0.3358 -0.4826
 1684SOL    HW1 5385   1.258   1.763   3.823  1.8538 -1.0544  0.0739
 1684SOL    HW2 5386   1.284   1.650   3.727 -1.6487 -0.1505 -2.1319
 1685SOL     OW 5387   2.167   2.111   4.911 -0.1695  0.3528  0.1774
 1685SOL    HW1 5388   2.203   2.179   4.854  0.0979  0.2976  0.2832
 1685SOL    HW2 5389   2.243   2.073   4.955 -0.3495  0.2043  0.3608
 1686SOL     OW 5390   5.466   4.423   0.313  0.1474  0.1354 -0.3296
 1686SOL    HW1 5391   5.504   4.393   0.395  1.4109  0.2588 -0.8449
 1686SOL    HW2 5392   5.407   4.494   0.339 -0.2455 -0.4991  0.5569
 1687SOL     OW 5393   4.868   5.783   0.126  0.3815 -0.0618  0.3975
 1687SOL    HW1 5394   4.942   5.723   0.119 -0.6183 -1.1577 -1.8267
 1687SOL    HW2 5395   4.908   5.869   0.134  1.9503 -0.6058 -0.8804
 1688SOL     OW 5396   0.772   1.078   4.633 -0.2260 -0.6805 -0.3506
 1688SOL    HW1 5397   0.735   1.042   4.553  1.6599 -0.0255 -1.5847
 1688SOL    HW2 5398   0.771   1.173   4.620 -1.6839 -0.4128  1.2793
 1689SOL     OW 5399   6.323   1.665   3.848 -0.6096 -0.3114 -0.0144
 1689SOL    HW1 5400   6.295   1.738   3.792 -0.1242  1.3953  1.8443
 1689SOL    HW2 5401   6.319   1.588   3.791 -2.6146  0.8946 -1.6383
 1690SOL     OW 5402   2.000   3.041   5.031 -0.6098  0.2669 -0.7203
 1690SOL    HW1 5403   1.962   2.955   5.015  0.5775 -0.0523 -1.9820
 1690SOL    HW2 5404   2.093   3.024   5.048 -0.6310  1.1888  0.4779
 1691SOL     OW 5405   4.687   3.841   0.007 -0.3125  0.7147  0.3706
 1691SOL    HW1 5406   4.601   3.824  -0.033 -0.2763  1.3423 -0.0041
 1691SOL    HW2 5407   4.698   3.772   0.072 -1.9027  1.6402  1.7145
 1692SOL     OW 5408   3.076   5.388   0.315 -0.1722 -0.2387 -0.3095
 1692SOL    HW1 5409   3.096   5.295   0.330 -0.6755 -0.4393 -0.8459
 1692SOL    HW2 5410   2.983   5.389   0.292 -0.1148  0.3793 -0.5259
 1693SOL     OW 5411   1.614   3.241   3.946 -0.2466  0.0311 -0.2096
 1693SOL    HW1 5412   1.692   3.282   3.909 -0.4891  0.4599 -0.2529
 1693SOL    HW2 5413   1.644   3.157   3.980  0.0846 -0.1312 -0.9027
 1694SOL     OW 5414   2.690   2.356   4.595 -0.0612 -0.0648  0.1781
 1694SOL    HW1 5415   2.696   2.313   4.680 -1.0792 -1.5170 -0.4290
 1694SOL    HW2 5416   2.602   2.392   4.593 -0.3057 -0.6703 -0.5158
 1695SOL     OW 5417   6.267   3.986   1.222  0.1069 -0.1846  0.7925
 1695SOL    HW1 5418   6.225   4.057   1.271 -0.0440  0.5379 -0.3642
 1695SOL    HW2 5419   6.273   4.018   1.133 -1.2919 -2.1508 -0.1041
 1696SOL     OW 5420   2.647   5.560   0.345 -0.1366 -0.2994  0.7242
 1696SOL    HW1 5421   2.676   5.645   0.312 -0.0482 -0.3994  0.5400
 1696SOL    HW2 5422   2.643   5.571   0.440  2.3357 -0.8026  0.9521
 1697SOL     OW 5423   5.898   6.141   0.673 -0.4264 -0.1385  0.5600
 1697SOL    HW1 5424   5.940   6.109   0.753  0.7651  1.7153  0.7306
 1697SOL    HW2 5425   5.934   6.086   0.603  1.9752  1.0383  0.7668
 1698SOL     OW 5426   0.983   1.531   3.866  0.0442  0.2276 -0.0446
 1698SOL    HW1 5427   1.039   1.506   3.792  0.3549  2.0699 -0.4918
 1698SOL    HW2 5428   0.894   1.509   3.838  0.2585 -0.0116 -0.5546
 1699SOL     OW 5429   2.405   5.408   4.027 -0.2684 -0.7568 -0.0149
 1699SOL    HW1 5430   2.391   5.323   3.986  0.8883 -2.5451  2.9346
 1699SOL    HW2 5431   2.326   5.422   4.080  0.1819 -0.7615  0.6704
 1700SOL     OW 5432   0.343   4.988   0.395 -0.6311 -0.0041 -0.4079
 1700SOL    HW1 5433   0.306   4.921   0.452 -0.6502 -1.8553 -2.4864
 1700SOL    HW2 5434   0.435   4.993   0.422 -0.7103 -0.6042  0.0025
 1701SOL     OW 5435   7.188   1.901   4.824 -0.1693  0.7859 -0.2223
 1701SOL    HW1 5436   7.214   1.901   4.916 -0.3372  2.7198 -0.1339
 1701SOL    HW2 5437   7.269   1.885   4.776 -0.0587 -0.1146  0.2573
 1702SOL     OW 5438   2.173   5.321   0.363  0.4384 -0.3464 -0.4958
 1702SOL    HW1 5439   2.159   5.389   0.429  1.2018  0.3351 -1.0009
 1702SOL    HW2 5440   2.240   5.358   0.305  0.4721 -1.3147 -1.1032
 1703SOL     OW 5441   5.898   5.260   1.150 -0.0157  0.3535 -0.9779
 1703SOL    HW1 5442   5.903   5.180   1.202 -1.0523 -0.0866 -1.5208
 1703SOL    HW2 5443   5.827   5.244   1.088 -0.6959  1.9502 -0.6714
 1704SOL     OW 5444   0.098   0.274   2.571 -0.1101 -0.6765  0.1497
 1704SOL    HW1 5445   0.145   0.326   2.636 -1.0965 -0.4068  0.6680
 1704SOL    HW2 5446   0.070   0.337   2.505 -1.2305 -0.5428  0.7345
 1705SOL     OW 5447   1.449   3.115   2.956  0.7778 -0.0305  0.0567
 1705SOL    HW1 5448   1.439   3.192   3.013  0.8389  0.8327 -1.0546
 1705SOL    HW2 5449   1.400   3.137   2.877 -0.8238 -1.9620  0.4515
 1706SOL     OW 5450   3.560   1.028   4.024  0.0841  0.4471 -0.3510
 1706SOL    HW1 5451   3.629   1.081   3.983  0.5036  0.1020 -0.0947
 1706SOL    HW2 5452   3.480   1.077   4.007  0.5695  1.6586  0.6819
 1707SOL     OW 5453   1.034   5.303   4.541  0.5019  0.4941  0.1169
 1707SOL    HW1 5454   1.041   5.377   4.480  0.3747  0.3287 -0.0975
 1707SOL    HW2 5455   1.115   5.254   4.529  0.5997  0.6133  0.2806
 1708SOL     OW 5456   7.112   1.315   3.260 -0.2902 -0.0641 -0.4858
 1708SOL    HW1 5457   7.058   1.391   3.240  0.3475  0.3381 -0.7120
 1708SOL    HW2 5458   7.050   1.244   3.274 -0.8609  0.3234 -1.0364
 1709SOL     OW 5459   6.454   1.994   3.561 -0.1971  0.0274 -0.1705
 1709SOL    HW1 5460   6.549   1.983   3.567 -0.0711  1.5345  0.9964
 1709SOL    HW2 5461   6.427   2.022   3.648 -1.4165  1.7261 -1.0292
 1710SOL     OW 5462   6.168   1.808   3.075 -0.1194  0.2544  0.0690
 1710SOL    HW1 5463   6.109   1.867   3.028 -0.1898 -0.3882 -0.6815
 1710SOL    HW2 5464   6.139   1.812   3.166 -0.8236  0.5315 -0.1596
 1711SOL     OW 5465   4.969   4.837   0.806  0.5530 -0.9010  0.1360
 1711SOL    HW1 5466   4.974   4.742   0.808  0.7496 -0.9024 -0.3714
 1711SOL    HW2 5467   4.966   4.863   0.899  2.2363 -1.3086  0.3205
 1712SOL     OW 5468   0.765   3.311   4.265  0.2315  0.4038  0.3301
 1712SOL    HW1 5469   0.692   3.252   4.243  0.3828  0.3223  0.0458
 1712SOL    HW2 5470   0.792   3.283   4.352 -1.1504  1.5009  1.1483
 1713SOL     OW 5471   2.552   2.898   0.118 -0.0994  0.3755  0.8310
 1713SOL    HW1 5472   2.607   2.827   0.086  2.2360  1.2699  2.5769
 1713SOL    HW2 5473   2.476   2.897   0.060  0.9596 -1.9751 -0.6930
 1714SOL     OW 5474   5.478   4.825   0.019 -0.5480  0.2893 -0.2280
 1714SOL    HW1 5475   5.559   4.827  -0.033  0.5602 -1.4740  1.3375
 1714SOL    HW2 5476   5.493   4.888   0.089 -0.8594  0.5035 -0.3492
 1715SOL     OW 5477   1.781   0.623   4.550  0.3870 -0.0107 -0.1492
 1715SOL    HW1 5478   1.750   0.714   4.550  0.3568 -0.0177 -0.4251
 1715SOL    HW2 5479   1.743   0.585   4.628  1.1776  0.4712  0.4877
 1716SOL     OW 5480   1.113   0.047   4.534  0.2461 -0.1098  0.2773
 1716SOL    HW1 5481   1.200   0.006   4.528 -0.2881 -1.1906 -0.6101
 1716SOL    HW2 5482   1.065   0.010   4.460 -1.0945  0.1715  0.9823
 1717SOL     OW 5483   1.060   0.372   2.424 -0.3804  0.2703  0.1802
 1717SOL    HW1 5484   1.068   0.277   2.424  1.2407  0.3681  0.2801
 1717SOL    HW2 5485   0.966   0.389   2.423 -0.7029 -1.3220 -1.1434
 1718SOL     OW 5486   0.421   0.835   5.079  0.1074  0.3600 -0.6286
 1718SOL    HW1 5487   0.495   0.895   5.090  0.0555  0.1705  0.9834
 1718SOL    HW2 5488   0.344   0.888   5.095 -0.0085  0.1801 -0.5902
 1719SOL     OW 5489   7.004   2.990   5.004  0.1398  0.1960 -0.5024
 1719SOL    HW1 5490   6.917   2.967   5.039  0.3153 -0.9423 -0.7593
 1719SOL    HW2 5491   7.038   3.054   5.065 -0.9254  0.7380 -0.4474
 1720SOL     OW 5492   0.854   0.659   4.440  0.0450  0.3756 -0.0726
 1720SOL    HW1 5493   0.897   0.682   4.358 -0.8766  0.3872 -0.5589
 1720SOL    HW2 5494   0.766   0.696   4.433 -1.5035 -3.0466 -0.8431
 1721SOL     OW 5495   2.687   2.020   4.819  0.2942 -0.0469  0.5387
 1721SOL    HW1 5496   2.766   1.986   4.862  0.9041  0.5531 -0.0853
 1721SOL    HW2 5497   2.694   2.115   4.828  0.2395  0.0698 -0.5403
 1722SOL     OW 5498   7.007   1.187   3.684 -0.1256 -0.0230  0.1897
 1722SOL    HW1 5499   6.967   1.117   3.632 -0.7486  0.5512 -0.1196
 1722SOL    HW2 5500   7.038   1.251   3.620 -1.4587  0.9870  0.4993
 1723SOL     OW 5501   4.537   4.855   0.018  0.1299  0.2127  0.0399
 1723SOL    HW1 5502   4.595   4.823   0.087  0.4482  1.0310  0.1611
 1723SOL    HW2 5503   4.593   4.908  -0.038 -0.4848  0.9968  0.1433
 1724SOL     OW 5504   6.639   1.340   3.586 -0.4160 -0.8276  0.2261
 1724SOL    HW1 5505   6.613   1.251   3.559 -0.6732 -1.1549  1.4602
 1724SOL    HW2 5506   6.708   1.325   3.651 -0.5633 -0.1364  0.5451
 1725SOL     OW 5507   0.739   1.390   3.563  0.1987  0.5276 -0.8219
 1725SOL    HW1 5508   0.818   1.444   3.560  0.1204  0.6269 -1.1759
 1725SOL    HW2 5509   0.668   1.452   3.576  0.1911  0.4228 -0.3367
 1726SOL     OW 5510   4.858   0.078   1.371  0.3097 -0.4020 -0.0493
 1726SOL    HW1 5511   4.795   0.078   1.443  0.3903  0.1122  0.0305
 1726SOL    HW2 5512   4.925   0.142   1.398  1.2298 -1.4388  0.1849
 1727SOL     OW 5513   1.579   0.454   4.033  0.3756 -0.5147 -0.0085
 1727SOL    HW1 5514   1.613   0.419   3.951  1.3667  0.6587 -0.1264
 1727SOL    HW2 5515   1.590   0.383   4.096  1.3612 -0.7736 -0.4649
 1728SOL     OW 5516   5.296   4.076   1.257 -0.4437  0.2541 -0.0819
 1728SOL    HW1 5517   5.381   4.036   1.239 -0.5409  0.4521 -1.0180
 1728SOL    HW2 5518   5.305   4.166   1.225 -0.8176  0.4555  0.3673
 1729SOL     OW 5519   0.087   0.477   5.013  0.8865  0.3700  0.1308
 1729SOL    HW1 5520   0.029   0.450   5.084  0.9193  1.3805  0.5555
 1729SOL    HW2 5521   0.166   0.424   5.026  0.6858  0.1669  0.5330
 1730SOL     OW 5522   4.083   5.840   0.456 -0.0422  0.3998 -0.0435
 1730SOL    HW1 5523   4.056   5.872   0.370 -0.8998 -1.6754 -0.5917
 1730SOL    HW2 5524   4.112   5.750   0.440  2.7954  0.9476  1.3410
 1731SOL     OW 5525   0.852   5.869   4.965  0.5776  0.6767  0.4555
 1731SOL    HW1 5526   0.887   5.803   4.905 -1.3554 -0.3915  0.4141
 1731SOL    HW2 5527   0.818   5.938   4.907  1.1552  0.9528  0.4402
 1732SOL     OW 5528   2.527   0.482   3.624  0.1200  0.3664 -0.3857
 1732SOL    HW1 5529   2.433   0.468   3.640 -0.1014  1.2149 -0.8946
 1732SOL    HW2 5530   2.566   0.482   3.711 -0.5406  1.2586 -0.0774
 1733SOL     OW 5531   6.033   0.446   4.373 -0.0189  0.5454  0.5737
 1733SOL    HW1 5532   6.123   0.425   4.350 -0.6894 -0.9247 -0.9089
 1733SOL    HW2 5533   6.016   0.530   4.330  0.5784  0.7304  0.6965
 1734SOL     OW 5534   3.051   6.818   2.611 -0.0323  0.7250  0.2368
 1734SOL    HW1 5535   3.103   6.811   2.691  0.0575 -2.6081  0.0379
 1734SOL    HW2 5536   3.110   6.857   2.547  0.9924  0.4366  0.9821
 1735SOL     OW 5537   5.065   5.584   0.138  0.4470 -0.1889  0.5321
 1735SOL    HW1 5538   5.158   5.609   0.137  0.4921 -0.3430  0.8409
 1735SOL    HW2 5539   5.061   5.510   0.199  0.3054 -0.9264 -0.3563
 1736SOL     OW 5540   1.060   1.034   2.181 -0.0927  0.3103 -0.4957
 1736SOL    HW1 5541   0.989   0.998   2.234 -0.0900  0.7280 -0.2044
 1736SOL    HW2 5542   1.100   0.957   2.140  0.0994 -0.0610  0.3551
 1737SOL     OW 5543   5.205   4.519   1.052 -0.2255  0.4282  0.0583
 1737SOL    HW1 5544   5.219   4.425   1.067 -0.4082  0.5562  1.1292
 1737SOL    HW2 5545   5.134   4.522   0.987 -0.7749 -0.1870  0.6080
 1738SOL     OW 5546   6.775   1.412   3.377  0.4249  0.0571  0.3227
 1738SOL    HW1 5547   6.716   1.430   3.450  1.2933  1.6737  0.6582
 1738SOL    HW2 5548   6.759   1.320   3.356 -1.6686  0.2484  0.8683
 1739SOL     OW 5549   0.386   2.089   2.975 -0.0588 -0.7345 -0.5922
 1739SOL    HW1 5550   0.378   2.181   2.950 -0.5831 -0.6413 -0.1095
 1739SOL    HW2 5551   0.468   2.084   3.025  0.0950 -0.5785 -0.8322
 1740SOL     OW 5552   7.140   5.432   0.795  0.2196  0.2957 -0.7305
 1740SOL    HW1 5553   7.196   5.357   0.775 -0.0710 -0.0872 -0.1438
 1740SOL    HW2 5554   7.060   5.415   0.745 -0.1916 -0.2476  0.0915
 1741SOL     OW 5555   1.464   0.602   3.018  0.7819 -0.4587  0.8303
 1741SOL    HW1 5556   1.372   0.616   3.036  0.3203 -0.8645 -0.9491
 1741SOL    HW2 5557   1.502   0.574   3.101 -0.5022  0.5530  1.7880
 1742SOL     OW 5558   0.219   0.509   3.524 -0.3979  0.1324 -0.1128
 1742SOL    HW1 5559   0.143   0.486   3.470 -0.3296  0.9601 -0.5757
 1742SOL    HW2 5560   0.292   0.513   3.463 -0.3067  1.0285  0.0484
 1743SOL     OW 5561   1.001   7.155   3.748  0.0445 -0.1308  0.2223
 1743SOL    HW1 5562   1.070   7.130   3.687 -0.8126 -2.1436 -0.0019
 1743SOL    HW2 5563   0.931   7.188   3.693  0.7847  1.9762  0.4551
 1744SOL     OW 5564   0.258   0.582   3.015 -0.4854 -0.0047  0.1784
 1744SOL    HW1 5565   0.188   0.577   2.950 -0.4638  1.6933 -0.0175
 1744SOL    HW2 5566   0.292   0.671   3.007  0.5025 -0.2324  1.5120
 1745SOL     OW 5567   3.244   2.519   0.286 -0.1132 -0.2994 -0.0066
 1745SOL    HW1 5568   3.290   2.570   0.353  1.1084 -0.4802 -0.6639
 1745SOL    HW2 5569   3.209   2.585   0.226  1.4479 -0.1645 -0.8469
 1746SOL     OW 5570   0.093   1.279   3.302  0.4704  0.1889 -0.6918
 1746SOL    HW1 5571   0.109   1.198   3.349  1.5816  0.4328 -0.6189
 1746SOL    HW2 5572  -0.002   1.286   3.298  0.3156  0.1005  1.4145
 1747SOL     OW 5573   6.717   4.906   0.500  0.0979 -0.4176  0.4826
 1747SOL    HW1 5574   6.702   4.953   0.582 -0.1259  0.3680  0.0029
 1747SOL    HW2 5575   6.651   4.836   0.501 -1.1789  0.7268  0.1306
 1748SOL     OW 5576   3.542   1.169   4.388  0.2835  0.1913  0.1989
 1748SOL    HW1 5577   3.462   1.169   4.336  0.3732  0.1907  0.0614
 1748SOL    HW2 5578   3.557   1.261   4.409  0.7817  0.3031 -0.5995
 1749SOL     OW 5579   4.155   5.772   1.226 -0.2019  0.1085  0.2148
 1749SOL    HW1 5580   4.161   5.832   1.153 -1.1093 -0.4525 -0.3316
 1749SOL    HW2 5581   4.237   5.784   1.274  0.4229  0.4426 -0.9183
 1750SOL     OW 5582   0.655   2.575   4.619 -0.1440  0.1014 -0.7334
 1750SOL    HW1 5583   0.606   2.609   4.694 -0.3261 -1.6247 -0.0191
 1750SOL    HW2 5584   0.594   2.517   4.575  0.9535 -1.4834 -0.2778
 1751SOL     OW 5585   6.877   2.542   4.100 -0.0713  0.2072  0.1092
 1751SOL    HW1 5586   6.840   2.623   4.066 -0.3948 -0.0395 -0.1322
 1751SOL    HW2 5587   6.868   2.549   4.195 -0.9686  0.0377  0.0406
 1752SOL     OW 5588   5.218   3.461   1.725  0.6927 -0.3054  0.0070
 1752SOL    HW1 5589   5.223   3.541   1.778 -1.6218 -0.1057  0.0436
 1752SOL    HW2 5590   5.293   3.466   1.666  1.2361  1.3270  0.7837
 1753SOL     OW 5591   1.226   2.112   3.802  0.1389  0.0548 -0.5954
 1753SOL    HW1 5592   1.146   2.158   3.827 -0.2549 -0.2063 -1.3352
 1753SOL    HW2 5593   1.225   2.113   3.706  0.5782 -0.7021 -0.6164
 1754SOL     OW 5594   3.186   3.959   0.445  0.1237  0.4400 -0.3124
 1754SOL    HW1 5595   3.272   4.002   0.440  0.0589  0.5130 -0.8940
 1754SOL    HW2 5596   3.123   4.031   0.439  0.0101  0.4707  0.9440
 1755SOL     OW 5597   1.958   6.444   4.107  0.3728 -0.1884 -0.3670
 1755SOL    HW1 5598   1.998   6.521   4.148 -0.7097  0.8023 -1.1397
 1755SOL    HW2 5599   1.991   6.371   4.159  0.2993  0.8977  1.2870
 1756SOL     OW 5600   7.154   0.889   3.665 -0.2386 -0.0691 -0.8199
 1756SOL    HW1 5601   7.078   0.922   3.617 -1.1209 -0.1581  0.4587
 1756SOL    HW2 5602   7.149   0.794   3.657 -2.3380 -0.3432  2.1220
 1757SOL     OW 5603   1.764   0.089   4.176  0.1328 -0.0651  0.1268
 1757SOL    HW1 5604   1.770   0.089   4.081 -0.1699 -1.9329  0.0824
 1757SOL    HW2 5605   1.677   0.054   4.195  0.4997 -0.4768  1.0960
 1758SOL     OW 5606   6.298   3.851   0.923  0.5826  0.1205 -0.7992
 1758SOL    HW1 5607   6.393   3.858   0.925  0.5145  1.3235  0.7438
 1758SOL    HW2 5608   6.279   3.761   0.947  1.3403  0.3424  0.7857
 1759SOL     OW 5609   1.480   1.817   4.372  0.1513 -0.2739  0.0436
 1759SOL    HW1 5610   1.426   1.831   4.294  0.7663 -0.9986 -0.5406
 1759SOL    HW2 5611   1.520   1.731   4.358 -0.9269 -1.1357  1.9013
 1760SOL     OW 5612   2.339   1.081   3.924  0.1043 -0.0835 -0.0969
 1760SOL    HW1 5613   2.382   1.130   3.853 -1.4477  1.0462 -0.3035
 1760SOL    HW2 5614   2.299   1.006   3.880 -0.6183  0.4648 -0.4012
 1761SOL     OW 5615   7.092   6.694   2.479  0.3743  0.0558  0.1575
 1761SOL    HW1 5616   7.111   6.713   2.387  1.0446  0.3508  0.3525
 1761SOL    HW2 5617   7.021   6.629   2.476  0.3403  0.1234 -0.5627
 1762SOL     OW 5618   2.952   4.439   0.322 -0.3522 -0.4220  0.6361
 1762SOL    HW1 5619   2.861   4.452   0.296 -0.3277  0.9472  1.1610
 1762SOL    HW2 5620   2.963   4.494   0.399  1.5069  1.2843 -0.7344
 1763SOL     OW 5621   5.443   3.605   1.145 -0.2168 -0.7270  0.3417
 1763SOL    HW1 5622   5.452   3.576   1.054 -1.3227 -0.5502  0.1557
 1763SOL    HW2 5623   5.531   3.599   1.182  0.5131  0.4616 -1.1129
 1764SOL     OW 5624   4.602   6.446   0.613  0.3411 -0.1025 -0.3499
 1764SOL    HW1 5625   4.637   6.449   0.525 -0.0356  0.0199 -0.4981
 1764SOL    HW2 5626   4.679   6.437   0.670  0.5198 -1.5293 -0.7692
 1765SOL     OW 5627   2.564   2.279   5.068 -0.0072 -0.3148  0.4102
 1765SOL    HW1 5628   2.508   2.338   5.117 -1.7194 -1.0637 -0.5606
 1765SOL    HW2 5629   2.509   2.203   5.049  1.3543 -1.1263 -0.5142
 1766SOL     OW 5630   4.753   5.939   0.411 -0.1779  0.6970  0.2823
 1766SOL    HW1 5631   4.813   5.874   0.374 -0.1744  0.4808  0.6640
 1766SOL    HW2 5632   4.667   5.914   0.379  0.0231  1.4727 -0.9237
 1767SOL     OW 5633   5.533   3.954   1.161  0.4489 -0.1132  0.0795
 1767SOL    HW1 5634   5.546   3.897   1.085  0.8090 -0.1456  0.1648
 1767SOL    HW2 5635   5.620   3.987   1.181  0.1100  1.2843 -0.6145
 1768SOL     OW 5636   1.648   1.071   4.599  0.2770 -0.0777 -0.6230
 1768SOL    HW1 5637   1.555   1.090   4.610  0.4234  0.8363 -0.9186
 1768SOL    HW2 5638   1.693   1.149   4.630  0.9762 -0.6805 -0.0567
 1769SOL     OW 5639   5.175   3.975   0.334  0.7808  0.0977 -0.0674
 1769SOL    HW1 5640   5.200   3.957   0.244 -0.0011  0.6019 -0.3912
 1769SOL    HW2 5641   5.244   4.032   0.367  1.2432 -0.3504 -0.2301
 1770SOL     OW 5642   1.088   6.685   4.981  0.0785 -0.1503 -0.0831
 1770SOL    HW1 5643   1.092   6.771   4.941 -0.8300  0.3430  0.8397
 1770SOL    HW2 5644   1.149   6.631   4.930  1.5179  1.3008  0.0212
 1771SOL     OW 5645   1.481   2.460   4.247 -0.1027  0.0253  0.2577
 1771SOL    HW1 5646   1.478   2.441   4.153 -2.6117  1.1581  0.0253
 1771SOL    HW2 5647   1.569   2.492   4.262  1.1093 -2.2934 -1.2264
 1772SOL     OW 5648   4.202   5.347   0.489  0.0877  0.4363  0.2109
 1772SOL    HW1 5649   4.286   5.388   0.467 -0.0279  1.6299  1.8423
 1772SOL    HW2 5650   4.199   5.347   0.584 -0.1498 -3.0579  0.3280
 1773SOL     OW 5651   5.405   4.693   0.440  0.4028 -0.2216 -0.1441
 1773SOL    HW1 5652   5.350   4.718   0.366  0.1975 -0.4798 -0.0823
 1773SOL    HW2 5653   5.353   4.628   0.487  0.2941  0.3700  0.5555
 1774SOL     OW 5654   2.200   1.637   2.723  0.0430  0.2964  0.6144
 1774SOL    HW1 5655   2.125   1.686   2.758 -2.3358 -2.9732  0.5340
 1774SOL    HW2 5656   2.184   1.632   2.629  0.9744  0.4514  0.4378
 1775SOL     OW 5657   3.269   2.463   0.955 -0.1099  0.0439 -0.1157
 1775SOL    HW1 5658   3.309   2.534   1.004 -0.4684  0.0373  0.1908
 1775SOL    HW2 5659   3.188   2.443   1.003 -1.2701  1.0791 -1.5571
 1776SOL     OW 5660   1.491   1.039   3.432 -0.0002 -0.2466 -0.2404
 1776SOL    HW1 5661   1.495   0.946   3.454 -1.8653 -0.2270  0.4285
 1776SOL    HW2 5662   1.441   1.041   3.350 -1.9919  0.2364  0.9147
 1777SOL     OW 5663   6.161   6.266   0.741 -0.2950  0.1005 -0.4342
 1777SOL    HW1 5664   6.112   6.212   0.680 -1.6454 -1.2460  1.6904
 1777SOL    HW2 5665   6.228   6.208   0.776 -1.7170 -0.3260  1.8222
 1778SOL     OW 5666   1.357   2.649   4.505  0.4161  0.1506  0.2041
 1778SOL    HW1 5667   1.301   2.683   4.575 -0.4372  0.0033 -0.3949
 1778SOL    HW2 5668   1.360   2.554   4.521 -0.1776  0.0550 -0.2378
 1779SOL     OW 5669   4.203   3.010   0.911  0.0528 -0.4534 -0.2591
 1779SOL    HW1 5670   4.168   3.064   0.841 -1.4713 -1.4875 -0.3502
 1779SOL    HW2 5671   4.295   3.036   0.919  0.4750 -0.8024 -3.1139
 1780SOL     OW 5672   5.001   4.573   0.829  0.0627  0.0934  0.7530
 1780SOL    HW1 5673   4.926   4.528   0.868 -0.8231  1.3867  0.5900
 1780SOL    HW2 5674   4.986   4.569   0.735  1.7863 -2.2951  0.4812
 1781SOL     OW 5675   4.405   4.641   0.290  0.1640 -0.0322 -0.2648
 1781SOL    HW1 5676   4.367   4.652   0.203 -0.8408  0.8639  0.2565
 1781SOL    HW2 5677   4.464   4.567   0.282 -2.6209 -2.3832 -0.8476
 1782SOL     OW 5678   4.519   4.276   1.064 -0.1941 -0.3652 -0.0356
 1782SOL    HW1 5679   4.554   4.254   1.150  0.7401 -1.2369 -0.6157
 1782SOL    HW2 5680   4.586   4.247   1.002 -1.3036 -0.7521 -1.1128
 1783SOL     OW 5681   1.658   0.503   4.781  0.0113 -0.2137  0.0220
 1783SOL    HW1 5682   1.641   0.428   4.725 -1.6277  0.2822 -0.1802
 1783SOL    HW2 5683   1.573   0.525   4.819  0.3573  1.8406 -0.2930
 1784SOL     OW 5684   7.017   6.480   4.075 -0.0546 -0.0960 -0.3855
 1784SOL    HW1 5685   7.102   6.498   4.036 -0.3185  0.6473 -0.6348
 1784SOL    HW2 5686   7.034   6.473   4.169  0.3645 -0.5103 -0.4888
 1785SOL     OW 5687   1.665   6.720   3.565 -0.1902 -0.0308 -0.5504
 1785SOL    HW1 5688   1.733   6.784   3.586 -0.5504  0.2600 -0.2556
 1785SOL    HW2 5689   1.666   6.659   3.638 -0.8656  0.4989 -0.0795
 1786SOL     OW 5690   6.592   1.709   5.126  0.3265 -0.0014  0.2785
 1786SOL    HW1 5691   6.586   1.759   5.207 -0.8471  0.4035 -0.0450
 1786SOL    HW2 5692   6.674   1.740   5.086  0.2936  0.6870  0.7221
 1787SOL     OW 5693   3.524   4.646   0.652 -0.1901 -0.2573 -0.3274
 1787SOL    HW1 5694   3.598   4.672   0.707  1.8954 -0.4406 -2.8536
 1787SOL    HW2 5695   3.485   4.729   0.625  1.2889  0.0313 -1.7195
 1788SOL     OW 5696   0.646   2.220   4.224  0.4804 -0.1419  0.3907
 1788SOL    HW1 5697   0.580   2.167   4.269  0.5426  0.9155  1.7808
 1788SOL    HW2 5698   0.596   2.278   4.168  0.2802 -0.0715  0.6400
 1789SOL     OW 5699   3.596   3.991   0.745  0.0420  0.2491  0.4068
 1789SOL    HW1 5700   3.572   3.905   0.780 -1.9984  0.3341 -0.5815
 1789SOL    HW2 5701   3.685   3.980   0.712 -0.1472 -1.4784  0.3846
 1790SOL     OW 5702   2.778   6.947   4.048 -0.5811  0.0312  0.2422
 1790SOL    HW1 5703   2.741   7.031   4.022 -1.1667 -0.1390  0.5017
 1790SOL    HW2 5704   2.740   6.884   3.987 -1.0691 -0.2056  0.7707
 1791SOL     OW 5705   2.474   7.131   4.117 -0.2282 -0.2741 -0.5410
 1791SOL    HW1 5706   2.543   7.129   4.051  0.4199  0.7351  0.0769
 1791SOL    HW2 5707   2.430   7.215   4.104 -0.6383 -0.4349 -0.2335
 1792SOL     OW 5708   7.071   1.568   4.516  0.4452  0.1044 -0.0584
 1792SOL    HW1 5709   7.164   1.562   4.494 -0.1118  0.9841 -3.2137
 1792SOL    HW2 5710   7.029   1.499   4.465 -0.8589  1.1495 -0.4552
 1793SOL     OW 5711   6.570   4.563   0.420 -0.2272  0.4792 -0.1165
 1793SOL    HW1 5712   6.499   4.547   0.358 -0.5875  0.2195  0.3480
 1793SOL    HW2 5713   6.619   4.636   0.383 -1.4293  1.4325  0.1212
 1794SOL     OW 5714   1.404   1.308   1.893  0.7380  0.1417  0.5136
 1794SOL    HW1 5715   1.367   1.280   1.976  1.5605  2.9282  1.9510
 1794SOL    HW2 5716   1.441   1.229   1.854  0.5878 -1.1883  2.9160
 1795SOL     OW 5717   1.847   1.983   4.200  0.0016 -0.2633  0.2545
 1795SOL    HW1 5718   1.825   1.903   4.247  0.6469 -0.2123  0.6589
 1795SOL    HW2 5719   1.763   2.025   4.184 -0.2280 -0.0783  1.7553
 1796SOL     OW 5720   2.213   1.964   3.384 -0.2303  0.3757  0.1468
 1796SOL    HW1 5721   2.241   1.986   3.295 -0.7088  1.1542  0.1839
 1796SOL    HW2 5722   2.122   1.993   3.389 -0.3521 -0.0909  0.7451
 1797SOL     OW 5723   0.530   1.380   2.750  0.7827 -0.7739 -0.2778
 1797SOL    HW1 5724   0.604   1.417   2.798 -1.1198  2.8148  0.1888
 1797SOL    HW2 5725   0.477   1.338   2.817  1.6365 -2.1793 -0.4294
 1798SOL     OW 5726   2.081   1.232   5.068 -0.1098  0.3753  0.5073
 1798SOL    HW1 5727   2.123   1.176   5.002  1.2244 -0.2546  1.8246
 1798SOL    HW2 5728   2.097   1.321   5.038 -0.1314  0.1001 -0.3619
 1799SOL     OW 5729   5.207   4.491   0.521  0.1027  0.2117  0.3690
 1799SOL    HW1 5730   5.116   4.515   0.535  0.4368  1.8879 -0.1253
 1799SOL    HW2 5731   5.218   4.409   0.570 -2.2265 -1.3024 -1.4612
 1800SOL     OW 5732   6.901   0.674   4.019  0.2414  0.8032 -0.3441
 1800SOL    HW1 5733   6.857   0.725   3.950 -0.0122  1.6175  0.4031
 1800SOL    HW2 5734   6.948   0.606   3.971 -1.2719  0.3175 -1.2275
 1801SOL     OW 5735   0.348   0.556   4.198  0.1893  0.1328 -0.4002
 1801SOL    HW1 5736   0.321   0.493   4.131 -0.1537  1.9390 -2.0446
 1801SOL    HW2 5737   0.318   0.517   4.280  0.2621 -1.9725 -1.2913
 1802SOL     OW 5738   1.927   1.514   4.786  0.4736 -0.6997 -0.4990
 1802SOL    HW1 5739   1.879   1.584   4.742  0.3216  0.2969  1.1743
 1802SOL    HW2 5740   1.878   1.434   4.764  0.3151 -0.2235 -1.9571
 1803SOL     OW 5741   4.143   0.870   0.068  0.0716 -0.1227  0.2557
 1803SOL    HW1 5742   4.136   0.868   0.163 -1.8088 -0.0192  0.1545
 1803SOL    HW2 5743   4.074   0.929   0.040 -0.0431 -0.9046 -1.2268
 1804SOL     OW 5744   2.566   6.998   4.418 -0.5025  0.1593  0.5154
 1804SOL    HW1 5745   2.477   6.984   4.384 -0.3476  0.0996  0.1213
 1804SOL    HW2 5746   2.564   7.086   4.456 -0.2942  0.8276 -0.9571
 1805SOL     OW 5747   1.476   1.911   3.780 -0.0597  0.2527  0.2704
 1805SOL    HW1 5748   1.539   1.979   3.757  1.0829 -1.1553 -1.0076
 1805SOL    HW2 5749   1.431   1.890   3.698 -0.7043 -0.2324  0.7313
 1806SOL     OW 5750   1.043   1.021   4.713  0.2616 -0.2188 -0.3616
 1806SOL    HW1 5751   1.068   1.108   4.685 -0.3746  0.1005  0.0360
 1806SOL    HW2 5752   0.958   1.005   4.672  0.5391 -0.7979 -0.7229
 1807SOL     OW 5753   7.140   4.576   0.791  0.0718  0.2883 -0.0995
 1807SOL    HW1 5754   7.087   4.574   0.711 -0.5863 -0.7278  0.3467
 1807SOL    HW2 5755   7.084   4.616   0.857 -0.0989 -0.6102  0.3244
 1808SOL     OW 5756   1.367   1.043   4.625 -0.9036  0.5630 -0.2635
 1808SOL    HW1 5757   1.312   1.111   4.664 -0.0207 -0.7134  3.6431
 1808SOL    HW2 5758   1.334   0.961   4.661  0.7170 -0.7003 -1.4577
 1809SOL     OW 5759   6.658   5.575   1.209 -0.0475 -0.4655 -0.3764
 1809SOL    HW1 5760   6.646   5.506   1.275  0.1457 -0.4653 -0.3418
 1809SOL    HW2 5761   6.678   5.528   1.128  2.1281 -0.4101  0.0623
 1810SOL     OW 5762   5.021   5.322   0.276 -0.2521  0.3441 -0.1313
 1810SOL    HW1 5763   5.089   5.290   0.217  0.4055 -0.2766  0.9382
 1810SOL    HW2 5764   4.947   5.262   0.264 -0.4794  0.7854 -1.0036
 1811SOL     OW 5765   0.149   1.976   4.096 -0.2567  0.0104 -0.2191
 1811SOL    HW1 5766   0.123   1.893   4.136 -0.3433  0.5922  0.9511
 1811SOL    HW2 5767   0.067   2.013   4.064 -0.1953 -0.4200 -0.9140
 1812SOL     OW 5768   0.073   4.295   3.843 -0.8599  0.4172 -0.2351
 1812SOL    HW1 5769   0.099   4.284   3.752  2.4381  0.2905  0.5745
 1812SOL    HW2 5770   0.030   4.380   3.847 -2.2468 -0.1454 -2.0616
 1813SOL     OW 5771   5.976   1.370   4.684  0.0561  0.2807 -0.1299
 1813SOL    HW1 5772   5.979   1.458   4.646 -1.3501 -0.4993 -2.2699
 1813SOL    HW2 5773   5.887   1.363   4.720 -0.6153 -0.9001 -1.8587
 1814SOL     OW 5774   3.565   4.940   0.480  0.0318 -0.4614 -0.2861
 1814SOL    HW1 5775   3.579   5.005   0.412 -0.1978  2.2753  2.1027
 1814SOL    HW2 5776   3.649   4.931   0.523 -0.1437 -1.1243 -0.0691
 1815SOL     OW 5777   1.953   6.657   3.931 -0.4641  0.2077  0.0147
 1815SOL    HW1 5778   1.963   6.718   4.004  2.2560 -2.3594  2.0404
 1815SOL    HW2 5779   1.963   6.571   3.971  0.8485 -1.3594 -3.3504
 1816SOL     OW 5780   3.239   0.704   4.563 -0.1721  0.0138 -0.1668
 1816SOL    HW1 5781   3.246   0.703   4.659 -0.3915 -1.7439 -0.1286
 1816SOL    HW2 5782   3.148   0.728   4.546 -0.1728  0.1786  0.0653
 1817SOL     OW 5783   2.627   1.781   4.708 -0.0257 -0.7189 -0.3220
 1817SOL    HW1 5784   2.639   1.869   4.744  2.2801 -1.4890  0.9810
 1817SOL    HW2 5785   2.534   1.778   4.684 -0.7958  1.1788  1.9784
 1818SOL     OW 5786   1.052   1.430   2.849  0.2580  0.1526  0.0110
 1818SOL    HW1 5787   1.141   1.409   2.879  1.4387  3.4671 -0.6787
 1818SOL    HW2 5788   1.019   1.491   2.915  0.2313  2.2307 -1.8068
 1819SOL     OW 5789   3.770   6.291   1.098  0.0463  0.0382  0.2414
 1819SOL    HW1 5790   3.822   6.352   1.151  0.9374  0.2517 -0.8522
 1819SOL    HW2 5791   3.812   6.292   1.012 -1.4715 -0.1900 -0.5270
 1820SOL     OW 5792   4.031   6.748   4.340 -0.4784  0.5410  0.0039
 1820SOL    HW1 5793   3.989   6.662   4.334  0.2873  0.0457  1.3315
 1820SOL    HW2 5794   4.121   6.729   4.366  0.3325  1.6383 -1.7485
 1821SOL     OW 5795   6.969   2.015   3.482 -0.2091 -0.8279 -0.1333
 1821SOL    HW1 5796   7.026   1.987   3.412  0.8763 -1.4054  0.9497
[truncated: 1,470,068 more chars]
