# Supplementary material for: Determination of Ligand Binding Modes in Hydrated Viral Ion Channels to Foster Drug Design and Repositioning
Source: J Chem Inf Model. 2021 Jul 27;61(8):4011–22. doi: 10.1021/acs.jcim.1c00488 (PMC8389532; doi:10.1021/acs.jcim.1c00488)
Supplement: Supplementary file 2 — ci1c00488_si_002.zip [file ci1c00488_si_002.zip › supporting_data_05_05/supporting_data/minimization_examples_3_ligands/RA_M2A_dry_holo/minim/after_st1.gro]

6bkk_maestro in water
27100
   21ACE    CH3    1   6.052   0.207   2.016
   21ACE   HH31    2   6.006   0.110   2.001
   21ACE   HH32    3   5.977   0.285   2.025
   21ACE   HH33    4   6.119   0.228   1.932
   21ACE      C    5   6.131   0.203   2.147
   21ACE      O    6   6.251   0.228   2.147
   22SER      N    7   6.060   0.172   2.256
   22SER      H    8   5.960   0.164   2.244
   22SER     CA    9   6.114   0.138   2.386
   22SER     HA   10   6.198   0.070   2.374
   22SER     CB   11   6.165   0.263   2.457
   22SER    HB1   12   6.191   0.238   2.560
   22SER    HB2   13   6.089   0.340   2.457
   22SER     OG   14   6.282   0.311   2.395
   22SER     HG   15   6.270   0.294   2.301
   22SER      C   16   6.008   0.067   2.469
   22SER      O   17   5.897   0.116   2.486
   23SER      N   18   6.040   7.229   2.521
   23SER      H   19   6.128   7.190   2.492
   23SER     CA   20   5.950   7.143   2.596
   23SER     HA   21   5.855   7.194   2.610
   23SER     CB   22   5.924   7.018   2.513
   23SER    HB1   23   5.858   6.951   2.569
   23SER    HB2   24   6.018   6.967   2.494
   23SER     OG   25   5.863   7.046   2.389
   23SER     HG   26   5.791   7.107   2.405
   23SER      C   27   6.000   7.110   2.736
   23SER      O   28   6.118   7.130   2.767
   24ASP      N   29   5.913   7.059   2.823
   24ASP      H   30   5.817   7.048   2.794
   24ASP     CA   31   5.942   7.033   2.963
   24ASP     HA   32   5.973   7.128   3.007
   24ASP     CB   33   5.816   6.987   3.036
   24ASP    HB1   34   5.840   6.902   3.100
   24ASP    HB2   35   5.741   6.953   2.964
   24ASP     CG   36   5.756   7.096   3.123
   24ASP    OD1   37   5.774   7.093   3.247
   24ASP    OD2   38   5.690   7.186   3.068
   24ASP      C   39   6.052   6.929   2.985
   24ASP      O   40   6.053   6.828   2.915
   25PRO      N   41   6.141   6.944   3.084
   25PRO     CD   42   6.164   7.066   3.158
   25PRO    HD1   43   6.092   7.075   3.239
   25PRO    HD2   44   6.159   7.154   3.093
   25PRO     CG   45   6.306   7.054   3.214
   25PRO    HG1   46   6.315   7.108   3.308
   25PRO    HG2   47   6.378   7.090   3.141
   25PRO     CB   48   6.321   6.903   3.233
   25PRO    HB1   49   6.274   6.874   3.326
   25PRO    HB2   50   6.426   6.873   3.231
   25PRO     CA   51   6.244   6.846   3.114
   25PRO     HA   52   6.311   6.842   3.028
   25PRO      C   53   6.196   6.705   3.143
   25PRO      O   54   6.251   6.610   3.087
   26LEU      N   55   6.090   6.686   3.222
   26LEU      H   56   6.050   6.766   3.268
   26LEU     CA   57   6.033   6.556   3.251
   26LEU     HA   58   6.113   6.491   3.285
   26LEU     CB   59   5.932   6.573   3.364
   26LEU    HB1   60   5.851   6.637   3.330
   26LEU    HB2   61   5.982   6.623   3.447
   26LEU     CG   62   5.871   6.444   3.419
   26LEU     HG   63   5.816   6.393   3.340
   26LEU    CD1   64   5.975   6.348   3.476
   26LEU   HD11   65   5.925   6.263   3.522
   26LEU   HD12   66   6.040   6.311   3.397
   26LEU   HD13   67   6.036   6.399   3.552
   26LEU    CD2   68   5.773   6.479   3.531
   26LEU   HD21   69   5.728   6.388   3.571
   26LEU   HD22   70   5.825   6.531   3.612
   26LEU   HD23   71   5.694   6.543   3.493
   26LEU      C   72   5.971   6.492   3.127
   26LEU      O   73   5.970   6.370   3.113
   27VAL      N   74   5.927   6.574   3.031
   27VAL      H   75   5.936   6.674   3.048
   27VAL     CA   76   5.879   6.532   2.901
   27VAL     HA   77   5.817   6.443   2.915
   27VAL     CB   78   5.789   6.640   2.842
   27VAL     HB   79   5.846   6.732   2.828
   27VAL    CG1   80   5.729   6.601   2.707
   27VAL   HG11   81   5.671   6.684   2.667
   27VAL   HG12   82   5.808   6.577   2.636
   27VAL   HG13   83   5.665   6.514   2.723
   27VAL    CG2   84   5.672   6.674   2.934
   27VAL   HG21   85   5.610   6.752   2.889
   27VAL   HG22   86   5.610   6.586   2.952
   27VAL   HG23   87   5.708   6.712   3.030
   27VAL      C   88   5.994   6.490   2.811
   27VAL      O   89   5.977   6.399   2.730
   28VAL      N   90   6.115   6.543   2.829
   28VAL      H   91   6.124   6.616   2.898
   28VAL     CA   92   6.235   6.493   2.765
   28VAL     HA   93   6.214   6.477   2.660
   28VAL     CB   94   6.355   6.588   2.774
   28VAL     HB   95   6.386   6.600   2.878
   28VAL    CG1   96   6.474   6.533   2.696
   28VAL   HG11   97   6.558   6.603   2.700
   28VAL   HG12   98   6.509   6.439   2.739
   28VAL   HG13   99   6.447   6.517   2.591
   28VAL    CG2  100   6.327   6.726   2.716
   28VAL   HG21  101   6.419   6.785   2.715
   28VAL   HG22  102   6.291   6.717   2.613
   28VAL   HG23  103   6.255   6.779   2.778
   28VAL      C  104   6.273   6.358   2.825
   28VAL      O  105   6.298   6.264   2.749
   29ALA      N  106   6.271   6.344   2.958
   29ALA      H  107   6.251   6.425   3.014
   29ALA     CA  108   6.296   6.218   3.025
   29ALA     HA  109   6.397   6.185   3.001
   29ALA     CB  110   6.288   6.239   3.176
   29ALA    HB1  111   6.309   6.145   3.227
   29ALA    HB2  112   6.361   6.314   3.207
   29ALA    HB3  113   6.188   6.272   3.204
   29ALA      C  114   6.202   6.107   2.977
   29ALA      O  115   6.250   6.003   2.933
   30ALA      N  116   6.071   6.133   2.973
   30ALA      H  117   6.037   6.219   3.014
   30ALA     CA  118   5.973   6.040   2.920
   30ALA     HA  119   5.980   5.947   2.977
   30ALA     CB  120   5.835   6.099   2.944
   30ALA    HB1  121   5.758   6.026   2.919
   30ALA    HB2  122   5.823   6.125   3.049
   30ALA    HB3  123   5.821   6.189   2.883
   30ALA      C  124   5.995   6.006   2.773
   30ALA      O  125   5.976   5.892   2.733
   31SER      N  126   6.038   6.103   2.692
   31SER      H  127   6.052   6.195   2.731
   31SER     CA  128   6.068   6.081   2.552
   31SER     HA  129   5.984   6.030   2.506
   31SER     CB  130   6.086   6.215   2.480
   31SER    HB1  131   6.112   6.196   2.375
   31SER    HB2  132   6.168   6.271   2.525
   31SER     OG  133   5.967   6.290   2.486
   31SER     HG  134   5.965   6.330   2.573
   31SER      C  135   6.188   5.991   2.529
   31SER      O  136   6.185   5.908   2.438
   32ILE      N  137   6.291   5.999   2.614
   32ILE      H  138   6.288   6.071   2.685
   32ILE     CA  139   6.406   5.911   2.612
   32ILE     HA  140   6.440   5.899   2.509
   32ILE     CB  141   6.519   5.975   2.692
   32ILE     HB  142   6.479   6.006   2.789
   32ILE    CG2  143   6.634   5.878   2.719
   32ILE   HG21  144   6.712   5.926   2.778
   32ILE   HG22  145   6.600   5.792   2.777
   32ILE   HG23  146   6.677   5.843   2.625
   32ILE    CG1  147   6.571   6.098   2.619
   32ILE   HG11  148   6.488   6.157   2.581
   32ILE   HG12  149   6.631   6.067   2.533
   32ILE     CD  150   6.654   6.192   2.706
   32ILE    HD1  151   6.682   6.280   2.648
   32ILE    HD2  152   6.593   6.223   2.791
   32ILE    HD3  153   6.744   6.143   2.743
   32ILE      C  154   6.368   5.772   2.662
   32ILE      O  155   6.402   5.672   2.599
   33ILE      N  156   6.292   5.765   2.772
   33ILE      H  157   6.268   5.852   2.818
   33ILE     CA  158   6.249   5.641   2.834
   33ILE     HA  159   6.337   5.579   2.850
   33ILE     CB  160   6.188   5.672   2.970
   33ILE     HB  161   6.112   5.750   2.958
   33ILE    CG2  162   6.119   5.549   3.029
   33ILE   HG21  163   6.077   5.572   3.127
   33ILE   HG22  164   6.038   5.517   2.965
   33ILE   HG23  165   6.191   5.468   3.039
   33ILE    CG1  166   6.294   5.720   3.069
   33ILE   HG11  167   6.363   5.788   3.020
   33ILE   HG12  168   6.352   5.635   3.105
   33ILE     CD  169   6.240   5.791   3.193
   33ILE    HD1  170   6.324   5.821   3.256
   33ILE    HD2  171   6.185   5.881   3.164
   33ILE    HD3  172   6.176   5.725   3.251
   33ILE      C  173   6.157   5.562   2.741
   33ILE      O  174   6.173   5.441   2.730
   34GLY      N  175   6.068   5.628   2.667
   34GLY      H  176   6.056   5.727   2.683
   34GLY     CA  177   5.978   5.564   2.573
   34GLY    HA1  178   5.907   5.638   2.537
   34GLY    HA2  179   5.922   5.485   2.625
   34GLY      C  180   6.047   5.501   2.453
   34GLY      O  181   6.005   5.395   2.406
   35ILE      N  182   6.157   5.560   2.406
   35ILE      H  183   6.188   5.646   2.450
   35ILE     CA  184   6.239   5.503   2.301
   35ILE     HA  185   6.172   5.468   2.222
   35ILE     CB  186   6.331   5.608   2.239
   35ILE     HB  187   6.386   5.658   2.319
   35ILE    CG2  188   6.432   5.545   2.143
   35ILE   HG21  189   6.498   5.621   2.101
   35ILE   HG22  190   6.496   5.475   2.197
   35ILE   HG23  191   6.381   5.493   2.062
   35ILE    CG1  192   6.246   5.712   2.165
   35ILE   HG11  193   6.175   5.756   2.235
   35ILE   HG12  194   6.188   5.663   2.087
   35ILE     CD  195   6.323   5.828   2.102
   35ILE    HD1  196   6.253   5.902   2.066
   35ILE    HD2  197   6.389   5.873   2.175
   35ILE    HD3  198   6.382   5.792   2.016
   35ILE      C  199   6.311   5.378   2.351
   35ILE      O  200   6.310   5.277   2.281
   36LEU      N  201   6.363   5.379   2.474
   36LEU      H  202   6.359   5.464   2.528
   36LEU     CA  203   6.416   5.259   2.536
   36LEU     HA  204   6.491   5.217   2.468
   36LEU     CB  205   6.484   5.290   2.669
   36LEU    HB1  206   6.411   5.337   2.735
   36LEU    HB2  207   6.565   5.360   2.652
   36LEU     CG  208   6.539   5.166   2.739
   36LEU     HG  209   6.459   5.093   2.753
   36LEU    CD1  210   6.652   5.099   2.663
   36LEU   HD11  211   6.688   5.012   2.718
   36LEU   HD12  212   6.617   5.065   2.565
   36LEU   HD13  213   6.734   5.169   2.650
   36LEU    CD2  214   6.593   5.197   2.879
   36LEU   HD21  215   6.643   5.109   2.920
   36LEU   HD22  216   6.663   5.280   2.875
   36LEU   HD23  217   6.509   5.221   2.944
   36LEU      C  218   6.307   5.153   2.552
   36LEU      O  219   6.333   5.035   2.529
   37HIS      N  220   6.185   5.192   2.589
   37HIS      H  221   6.170   5.289   2.612
   37HIS     CA  222   6.077   5.098   2.614
   37HIS     HA  223   6.116   5.023   2.683
   37HIS     CB  224   5.961   5.170   2.683
   37HIS    HB1  225   5.910   5.232   2.610
   37HIS    HB2  226   6.002   5.235   2.760
   37HIS     CG  227   5.860   5.081   2.751
   37HIS    ND1  228   5.735   5.126   2.795
   37HIS    CE1  229   5.678   5.024   2.859
   37HIS    HE1  230   5.579   5.027   2.904
   37HIS    NE2  231   5.760   4.918   2.859
   37HIS    HE2  232   5.737   4.829   2.902
   37HIS    CD2  233   5.874   4.951   2.790
   37HIS    HD2  234   5.961   4.888   2.774
   37HIS      C  235   6.033   5.022   2.490
   37HIS      O  236   6.007   4.902   2.501
   38LEU      N  237   6.031   5.084   2.372
   38LEU      H  238   6.048   5.184   2.369
   38LEU     CA  239   6.009   5.012   2.248
   38LEU     HA  240   5.928   4.942   2.267
   38LEU     CB  241   5.963   5.104   2.135
   38LEU    HB1  242   6.039   5.181   2.119
   38LEU    HB2  243   5.871   5.155   2.167
   38LEU     CG  244   5.936   5.031   2.004
   38LEU     HG  245   6.028   4.982   1.972
   38LEU    CD1  246   5.825   4.926   2.014
   38LEU   HD11  247   5.814   4.877   1.917
   38LEU   HD12  248   5.851   4.850   2.087
   38LEU   HD13  249   5.732   4.974   2.042
   38LEU    CD2  250   5.895   5.126   1.891
   38LEU   HD21  251   5.874   5.069   1.801
   38LEU   HD22  252   5.806   5.182   1.920
   38LEU   HD23  253   5.978   5.194   1.870
   38LEU      C  254   6.130   4.928   2.208
   38LEU      O  255   6.111   4.815   2.164
   39ILE      N  256   6.253   4.976   2.228
   39ILE      H  257   6.264   5.069   2.264
   39ILE     CA  258   6.373   4.898   2.201
   39ILE     HA  259   6.370   4.866   2.097
   39ILE     CB  260   6.499   4.982   2.221
   39ILE     HB  261   6.492   5.034   2.317
   39ILE    CG2  262   6.625   4.897   2.222
   39ILE   HG21  263   6.714   4.959   2.229
   39ILE   HG22  264   6.626   4.831   2.309
   39ILE   HG23  265   6.632   4.837   2.132
   39ILE    CG1  266   6.508   5.086   2.110
   39ILE   HG11  267   6.411   5.132   2.094
   39ILE   HG12  268   6.537   5.037   2.017
   39ILE     CD  269   6.608   5.199   2.135
   39ILE    HD1  270   6.597   5.275   2.057
   39ILE    HD2  271   6.587   5.246   2.231
   39ILE    HD3  272   6.710   5.162   2.133
   39ILE      C  273   6.373   4.770   2.284
   39ILE      O  274   6.394   4.662   2.228
   40LEU      N  275   6.342   4.778   2.413
   40LEU      H  276   6.327   4.870   2.452
   40LEU     CA  277   6.328   4.663   2.501
   40LEU     HA  278   6.418   4.602   2.493
   40LEU     CB  279   6.315   4.710   2.646
   40LEU    HB1  280   6.287   4.625   2.707
   40LEU    HB2  281   6.234   4.783   2.651
   40LEU     CG  282   6.441   4.771   2.707
   40LEU     HG  283   6.480   4.849   2.642
   40LEU    CD1  284   6.407   4.833   2.842
   40LEU   HD11  285   6.496   4.878   2.885
   40LEU   HD12  286   6.331   4.910   2.829
   40LEU   HD13  287   6.370   4.756   2.910
   40LEU    CD2  288   6.551   4.668   2.729
   40LEU   HD21  289   6.637   4.715   2.777
   40LEU   HD22  290   6.514   4.588   2.794
   40LEU   HD23  291   6.582   4.623   2.635
   40LEU      C  292   6.212   4.573   2.463
   40LEU      O  293   6.226   4.451   2.469
   41TRP      N  294   6.098   4.628   2.418
   41TRP      H  295   6.090   4.728   2.418
   41TRP     CA  296   5.986   4.549   2.371
   41TRP     HA  297   5.960   4.475   2.447
   41TRP     CB  298   5.865   4.640   2.350
   41TRP    HB1  299   5.886   4.709   2.268
   41TRP    HB2  300   5.851   4.700   2.440
   41TRP     CG  301   5.735   4.570   2.322
   41TRP    CD1  302   5.642   4.532   2.412
   41TRP    HD1  303   5.651   4.548   2.519
   41TRP    NE1  304   5.536   4.471   2.348
   41TRP    HE1  305   5.457   4.433   2.398
   41TRP    CE2  306   5.559   4.462   2.212
   41TRP    CZ2  307   5.484   4.403   2.110
   41TRP    HZ2  308   5.390   4.354   2.129
   41TRP    CH2  309   5.537   4.406   1.980
   41TRP    HH2  310   5.484   4.360   1.898
   41TRP    CZ3  311   5.659   4.470   1.954
   41TRP    HZ3  312   5.699   4.474   1.854
   41TRP    CE3  313   5.730   4.530   2.059
   41TRP    HE3  314   5.825   4.579   2.040
   41TRP    CD2  315   5.685   4.526   2.192
   41TRP      C  316   6.017   4.472   2.243
   41TRP      O  317   5.976   4.357   2.230
   42ILE      N  318   6.092   4.531   2.150
   42ILE      H  319   6.119   4.627   2.164
   42ILE     CA  320   6.140   4.463   2.030
   42ILE     HA  321   6.056   4.410   1.985
   42ILE     CB  322   6.191   4.565   1.928
   42ILE     HB  323   6.262   4.630   1.978
   42ILE    CG2  324   6.261   4.496   1.812
   42ILE   HG21  325   6.299   4.570   1.740
   42ILE   HG22  326   6.349   4.441   1.847
   42ILE   HG23  327   6.194   4.427   1.761
   42ILE    CG1  328   6.076   4.650   1.874
   42ILE   HG11  329   6.015   4.686   1.957
   42ILE   HG12  330   6.012   4.589   1.811
   42ILE     CD  331   6.120   4.774   1.797
   42ILE    HD1  332   6.033   4.832   1.769
   42ILE    HD2  333   6.185   4.835   1.859
   42ILE    HD3  334   6.173   4.747   1.706
   42ILE      C  335   6.243   4.358   2.067
   42ILE      O  336   6.233   4.245   2.017
   43LEU      N  337   6.334   4.387   2.159
   43LEU      H  338   6.337   4.482   2.195
   43LEU     CA  339   6.430   4.293   2.214
   43LEU     HA  340   6.475   4.239   2.130
   43LEU     CB  341   6.541   4.367   2.288
   43LEU    HB1  342   6.601   4.295   2.343
   43LEU    HB2  343   6.495   4.434   2.361
   43LEU     CG  344   6.635   4.448   2.199
   43LEU     HG  345   6.578   4.515   2.134
   43LEU    CD1  346   6.728   4.532   2.287
   43LEU   HD11  347   6.791   4.595   2.224
   43LEU   HD12  348   6.668   4.596   2.351
   43LEU   HD13  349   6.790   4.467   2.348
   43LEU    CD2  350   6.723   4.360   2.111
   43LEU   HD21  351   6.792   4.423   2.054
   43LEU   HD22  352   6.781   4.291   2.172
   43LEU   HD23  353   6.662   4.303   2.040
   43LEU      C  354   6.369   4.186   2.303
   43LEU      O  355   6.437   4.089   2.336
   44ASP      N  356   6.240   4.195   2.338
   44ASP      H  357   6.192   4.281   2.318
   44ASP     CA  358   6.163   4.088   2.399
   44ASP     HA  359   6.231   4.023   2.455
   44ASP     CB  360   6.067   4.152   2.499
   44ASP    HB1  361   6.002   4.223   2.447
   44ASP    HB2  362   6.126   4.209   2.572
   44ASP     CG  363   5.981   4.052   2.575
   44ASP    OD1  364   5.857   4.060   2.562
   44ASP    OD2  365   6.038   3.968   2.647
   44ASP      C  366   6.093   3.999   2.297
   44ASP      O  367   6.037   3.897   2.335
   45ARG      N  368   6.094   4.035   2.168
   45ARG      H  369   6.150   4.115   2.143
   45ARG     CA  370   6.003   3.984   2.068
   45ARG     HA  371   5.943   3.906   2.115
   45ARG     CB  372   5.912   4.099   2.027
   45ARG    HB1  373   5.971   4.173   1.972
   45ARG    HB2  374   5.877   4.148   2.118
   45ARG     CG  375   5.789   4.065   1.944
   45ARG    HG1  376   5.820   4.035   1.844
   45ARG    HG2  377   5.728   4.155   1.933
   45ARG     CD  378   5.703   3.956   2.008
   45ARG    HD1  379   5.662   3.993   2.102
   45ARG    HD2  380   5.764   3.868   2.031
   45ARG     NE  381   5.595   3.915   1.920
   45ARG     HE  382   5.501   3.944   1.944
   45ARG     CZ  383   5.607   3.839   1.810
   45ARG    NH1  384   5.724   3.790   1.769
   45ARG   HH11  385   5.809   3.809   1.821
   45ARG   HH12  386   5.727   3.737   1.683
   45ARG    NH2  387   5.499   3.812   1.735
   45ARG   HH21  388   5.410   3.841   1.770
   45ARG   HH22  389   5.509   3.749   1.656
   45ARG      C  390   6.066   3.915   1.947
   45ARG      O  391   5.994   3.850   1.871
   46LEU      N  392   6.198   3.926   1.928
   46LEU      H  393   6.251   3.979   1.996
   46LEU     CA  394   6.274   3.864   1.821
   46LEU     HA  395   6.207   3.831   1.742
   46LEU     CB  396   6.369   3.968   1.760
   46LEU    HB1  397   6.439   3.916   1.694
   46LEU    HB2  398   6.428   4.013   1.840
   46LEU     CG  399   6.302   4.079   1.680
   46LEU     HG  400   6.217   4.119   1.735
   46LEU    CD1  401   6.402   4.191   1.655
   46LEU   HD11  402   6.353   4.272   1.600
   46LEU   HD12  403   6.438   4.230   1.750
   46LEU   HD13  404   6.486   4.154   1.597
   46LEU    CD2  405   6.254   4.026   1.545
   46LEU   HD21  406   6.210   4.108   1.488
   46LEU   HD22  407   6.338   3.985   1.489
   46LEU   HD23  408   6.178   3.949   1.559
   46LEU      C  409   6.352   3.743   1.871
   46LEU      O  410   6.458   3.757   1.933
   46NME      N  411   6.310   3.620   1.843
   46NME      H  412   6.373   3.546   1.870
   46NME    CH3  413   6.181   3.580   1.791
   46NME   HH31  414   6.174   3.471   1.790
   46NME   HH32  415   6.101   3.618   1.854
   46NME   HH33  416   6.165   3.616   1.689
  121ACE    CH3  417   6.037   0.271   2.775
  121ACE   HH31  418   6.003   0.296   2.675
  121ACE   HH32  419   6.059   0.363   2.830
  121ACE   HH33  420   6.126   0.207   2.770
  121ACE      C  421   5.927   0.196   2.849
  121ACE      O  422   5.956   0.128   2.947
  122SER      N  423   5.804   0.209   2.799
  122SER      H  424   5.793   0.263   2.714
  122SER     CA  425   5.684   0.159   2.864
  122SER     HA  426   5.714   0.101   2.951
  122SER     CB  427   5.596   0.273   2.914
  122SER    HB1  428   5.515   0.230   2.972
  122SER    HB2  429   5.553   0.324   2.828
  122SER     OG  430   5.663   0.369   2.993
  122SER     HG  431   5.591   0.422   3.029
  122SER      C  432   5.601   0.071   2.772
  122SER      O  433   5.574   0.109   2.658
  123SER      N  434   5.556   7.236   2.820
  123SER      H  435   5.583   7.211   2.914
  123SER     CA  436   5.472   7.143   2.746
  123SER     HA  437   5.483   7.161   2.640
  123SER     CB  438   5.518   7.000   2.771
  123SER    HB1  439   5.448   6.930   2.724
  123SER    HB2  440   5.521   6.980   2.878
  123SER     OG  441   5.646   6.979   2.715
  123SER     HG  442   5.664   6.885   2.716
  123SER      C  443   5.323   7.158   2.778
  123SER      O  444   5.284   7.231   2.869
  124ASP      N  445   5.236   7.085   2.708
  124ASP      H  446   5.271   7.028   2.632
  124ASP     CA  447   5.095   7.076   2.738
  124ASP     HA  448   5.055   7.177   2.747
  124ASP     CB  449   5.030   7.010   2.616
  124ASP    HB1  450   5.070   6.909   2.607
  124ASP    HB2  451   5.061   7.065   2.527
  124ASP     CG  452   4.878   7.001   2.619
  124ASP    OD1  453   4.813   7.073   2.540
  124ASP    OD2  454   4.825   6.913   2.689
  124ASP      C  455   5.068   6.999   2.867
  124ASP      O  456   5.135   6.899   2.891
  125PRO      N  457   4.970   7.035   2.951
  125PRO     CD  458   4.897   7.161   2.947
  125PRO    HD1  459   4.814   7.151   2.877
  125PRO    HD2  460   4.961   7.245   2.921
  125PRO     CG  461   4.844   7.181   3.089
  125PRO    HG1  462   4.751   7.239   3.089
  125PRO    HG2  463   4.920   7.228   3.151
  125PRO     CB  464   4.821   7.038   3.136
  125PRO    HB1  465   4.726   7.001   3.096
  125PRO    HB2  466   4.822   7.030   3.244
  125PRO     CA  467   4.938   6.963   3.072
  125PRO     HA  468   5.024   6.969   3.139
  125PRO      C  469   4.902   6.816   3.054
  125PRO      O  470   4.932   6.734   3.140
  126LEU      N  471   4.840   6.778   2.942
  126LEU      H  472   4.819   6.847   2.871
  126LEU     CA  473   4.811   6.639   2.911
  126LEU     HA  474   4.779   6.590   3.003
  126LEU     CB  475   4.694   6.635   2.813
  126LEU    HB1  476   4.722   6.691   2.724
  126LEU    HB2  477   4.610   6.687   2.858
  126LEU     CG  478   4.646   6.497   2.768
  126LEU     HG  479   4.728   6.442   2.722
  126LEU    CD1  480   4.591   6.413   2.883
  126LEU   HD11  481   4.556   6.318   2.843
  126LEU   HD12  482   4.671   6.393   2.955
  126LEU   HD13  483   4.507   6.465   2.929
  126LEU    CD2  484   4.535   6.515   2.665
  126LEU   HD21  485   4.496   6.418   2.636
  126LEU   HD22  486   4.454   6.574   2.708
  126LEU   HD23  487   4.573   6.566   2.577
  126LEU      C  488   4.935   6.565   2.864
  126LEU      O  489   4.949   6.446   2.894
  127VAL      N  490   5.032   6.634   2.802
  127VAL      H  491   5.015   6.732   2.787
  127VAL     CA  492   5.162   6.580   2.770
  127VAL     HA  493   5.149   6.484   2.721
  127VAL     CB  494   5.238   6.672   2.674
  127VAL     HB  495   5.237   6.774   2.711
  127VAL    CG1  496   5.384   6.632   2.656
  127VAL   HG11  497   5.428   6.686   2.572
  127VAL   HG12  498   5.439   6.656   2.746
  127VAL   HG13  499   5.390   6.524   2.639
  127VAL    CG2  500   5.174   6.671   2.535
  127VAL   HG21  501   5.225   6.743   2.471
  127VAL   HG22  502   5.181   6.572   2.491
  127VAL   HG23  503   5.069   6.700   2.541
  127VAL      C  504   5.244   6.554   2.896
  127VAL      O  505   5.313   6.452   2.903
  128VAL      N  506   5.235   6.639   2.998
  128VAL      H  507   5.181   6.723   2.985
  128VAL     CA  508   5.298   6.616   3.127
  128VAL     HA  509   5.404   6.594   3.111
  128VAL     CB  510   5.289   6.738   3.218
  128VAL     HB  511   5.185   6.769   3.228
  128VAL    CG1  512   5.347   6.714   3.357
  128VAL   HG11  513   5.342   6.806   3.415
  128VAL   HG12  514   5.288   6.639   3.410
  128VAL   HG13  515   5.450   6.681   3.350
  128VAL    CG2  516   5.368   6.854   3.158
  128VAL   HG21  517   5.361   6.938   3.226
  128VAL   HG22  518   5.473   6.827   3.146
  128VAL   HG23  519   5.327   6.881   3.061
  128VAL      C  520   5.238   6.494   3.196
  128VAL      O  521   5.312   6.405   3.236
  129ALA      N  522   5.105   6.486   3.204
  129ALA      H  523   5.050   6.565   3.175
  129ALA     CA  524   5.037   6.372   3.263
  129ALA     HA  525   5.070   6.363   3.367
  129ALA     CB  526   4.887   6.400   3.262
  129ALA    HB1  527   4.834   6.316   3.308
  129ALA    HB2  528   4.866   6.490   3.320
  129ALA    HB3  529   4.852   6.413   3.160
  129ALA      C  530   5.072   6.242   3.193
  129ALA      O  531   5.106   6.144   3.259
  130ALA      N  532   5.072   6.241   3.059
  130ALA      H  533   5.040   6.324   3.011
  130ALA     CA  534   5.113   6.128   2.978
  130ALA     HA  535   5.055   6.040   3.009
  130ALA     CB  536   5.080   6.158   2.832
  130ALA    HB1  537   5.101   6.070   2.771
  130ALA    HB2  538   4.974   6.183   2.822
  130ALA    HB3  539   5.140   6.242   2.797
  130ALA      C  540   5.260   6.093   2.991
  130ALA      O  541   5.296   5.977   2.972
  131SER      N  542   5.347   6.189   3.025
  131SER      H  543   5.312   6.283   3.035
  131SER     CA  544   5.488   6.166   3.049
  131SER     HA  545   5.527   6.099   2.972
  131SER     CB  546   5.566   6.296   3.040
  131SER    HB1  547   5.670   6.279   3.067
  131SER    HB2  548   5.525   6.371   3.108
  131SER     OG  549   5.560   6.343   2.907
  131SER     HG  550   5.470   6.376   2.894
  131SER      C  551   5.512   6.095   3.182
  131SER      O  552   5.587   5.998   3.186
  132ILE      N  553   5.441   6.134   3.289
  132ILE      H  554   5.382   6.216   3.279
  132ILE     CA  555   5.446   6.067   3.417
  132ILE     HA  556   5.550   6.060   3.450
  132ILE     CB  557   5.369   6.150   3.520
  132ILE     HB  558   5.268   6.167   3.481
  132ILE    CG2  559   5.357   6.077   3.653
  132ILE   HG21  560   5.301   6.138   3.725
  132ILE   HG22  561   5.302   5.983   3.642
  132ILE   HG23  562   5.456   6.056   3.694
  132ILE    CG1  563   5.436   6.286   3.543
  132ILE   HG11  564   5.467   6.329   3.448
  132ILE   HG12  565   5.525   6.272   3.603
  132ILE     CD  566   5.345   6.389   3.609
  132ILE    HD1  567   5.398   6.484   3.616
  132ILE    HD2  568   5.255   6.403   3.550
  132ILE    HD3  569   5.318   6.357   3.710
  132ILE      C  570   5.394   5.924   3.406
  132ILE      O  571   5.454   5.831   3.458
  133ILE      N  572   5.283   5.906   3.333
  133ILE      H  573   5.238   5.988   3.295
  133ILE     CA  574   5.222   5.778   3.303
  133ILE     HA  575   5.209   5.722   3.396
  133ILE     CB  576   5.084   5.803   3.242
  133ILE     HB  577   5.093   5.882   3.168
  133ILE    CG2  578   5.026   5.681   3.171
  133ILE   HG21  579   4.927   5.703   3.132
  133ILE   HG22  580   5.088   5.651   3.087
  133ILE   HG23  581   5.018   5.598   3.242
  133ILE    CG1  582   4.989   5.850   3.352
  133ILE   HG11  583   5.039   5.925   3.414
  133ILE   HG12  584   4.965   5.765   3.418
  133ILE     CD  585   4.859   5.911   3.302
  133ILE    HD1  586   4.803   5.950   3.387
  133ILE    HD2  587   4.880   5.992   3.233
  133ILE    HD3  588   4.798   5.835   3.253
  133ILE      C  589   5.311   5.692   3.214
  133ILE      O  590   5.326   5.573   3.239
  134GLY      N  591   5.375   5.753   3.115
  134GLY      H  592   5.356   5.851   3.097
  134GLY     CA  593   5.471   5.687   3.028
  134GLY    HA1  594   5.508   5.758   2.954
  134GLY    HA2  595   5.422   5.604   2.977
  134GLY      C  596   5.588   5.633   3.108
  134GLY      O  597   5.613   5.513   3.101
  135ILE      N  598   5.649   5.714   3.194
  135ILE      H  599   5.621   5.812   3.193
  135ILE     CA  600   5.759   5.678   3.281
  135ILE     HA  601   5.843   5.647   3.218
  135ILE     CB  602   5.808   5.802   3.356
  135ILE     HB  603   5.723   5.853   3.400
  135ILE    CG2  604   5.906   5.764   3.467
  135ILE   HG21  605   5.936   5.853   3.522
  135ILE   HG22  606   5.857   5.698   3.539
  135ILE   HG23  607   5.993   5.715   3.425
  135ILE    CG1  608   5.879   5.896   3.259
  135ILE   HG11  609   5.818   5.912   3.170
  135ILE   HG12  610   5.971   5.848   3.223
  135ILE     CD  611   5.914   6.033   3.316
  135ILE    HD1  612   5.957   6.095   3.238
  135ILE    HD2  613   5.824   6.081   3.354
  135ILE    HD3  614   5.988   6.024   3.396
  135ILE      C  615   5.725   5.560   3.372
  135ILE      O  616   5.809   5.471   3.388
  136LEU      N  617   5.602   5.554   3.423
  136LEU      H  618   5.539   5.631   3.403
  136LEU     CA  619   5.550   5.443   3.500
  136LEU     HA  620   5.619   5.424   3.583
  136LEU     CB  621   5.416   5.487   3.559
  136LEU    HB1  622   5.351   5.521   3.478
  136LEU    HB2  623   5.433   5.572   3.625
  136LEU     CG  624   5.338   5.381   3.637
  136LEU     HG  625   5.318   5.295   3.572
  136LEU    CD1  626   5.414   5.333   3.761
  136LEU   HD11  627   5.353   5.260   3.814
  136LEU   HD12  628   5.507   5.284   3.732
  136LEU   HD13  629   5.437   5.417   3.826
  136LEU    CD2  630   5.204   5.436   3.684
  136LEU   HD21  631   5.147   5.358   3.734
  136LEU   HD22  632   5.220   5.519   3.754
  136LEU   HD23  633   5.147   5.472   3.599
  136LEU      C  634   5.538   5.314   3.420
  136LEU      O  635   5.559   5.206   3.476
  137HIS      N  636   5.509   5.320   3.290
  137HIS      H  637   5.493   5.411   3.249
  137HIS     CA  638   5.485   5.203   3.209
  137HIS     HA  639   5.411   5.143   3.261
  137HIS     CB  640   5.425   5.243   3.075
  137HIS    HB1  641   5.503   5.287   3.012
  137HIS    HB2  642   5.350   5.321   3.092
  137HIS     CG  643   5.357   5.134   2.997
  137HIS    ND1  644   5.307   5.150   2.868
  137HIS    CE1  645   5.250   5.034   2.834
  137HIS    HE1  646   5.204   5.015   2.738
  137HIS    NE2  647   5.263   4.945   2.933
  137HIS    HE2  648   5.235   4.848   2.929
  137HIS    CD2  649   5.331   5.005   3.037
  137HIS    HD2  650   5.356   4.960   3.132
  137HIS      C  651   5.608   5.114   3.193
  137HIS      O  652   5.594   4.992   3.206
  138LEU      N  653   5.729   5.167   3.175
  138LEU      H  654   5.737   5.267   3.159
  138LEU     CA  655   5.850   5.087   3.175
  138LEU     HA  656   5.834   5.005   3.105
  138LEU     CB  657   5.971   5.167   3.127
  138LEU    HB1  658   5.987   5.249   3.197
  138LEU    HB2  659   5.949   5.207   3.028
  138LEU     CG  660   6.104   5.092   3.120
  138LEU     HG  661   6.126   5.052   3.219
  138LEU    CD1  662   6.104   4.977   3.019
  138LEU   HD11  663   6.197   4.921   3.027
  138LEU   HD12  664   6.021   4.909   3.039
  138LEU   HD13  665   6.096   5.018   2.918
  138LEU    CD2  666   6.217   5.186   3.081
  138LEU   HD21  667   6.311   5.131   3.077
  138LEU   HD22  668   6.197   5.231   2.983
  138LEU   HD23  669   6.225   5.265   3.156
  138LEU      C  670   5.877   5.025   3.311
  138LEU      O  671   5.920   4.910   3.315
  139ILE      N  672   5.850   5.095   3.422
  139ILE      H  673   5.808   5.186   3.412
  139ILE     CA  674   5.866   5.040   3.555
  139ILE     HA  675   5.968   5.003   3.566
  139ILE     CB  676   5.843   5.147   3.662
  139ILE     HB  677   5.758   5.209   3.632
  139ILE    CG2  678   5.813   5.091   3.800
  139ILE   HG21  679   5.797   5.172   3.872
  139ILE   HG22  680   5.721   5.033   3.799
  139ILE   HG23  681   5.895   5.028   3.835
  139ILE    CG1  682   5.967   5.237   3.666
  139ILE   HG11  683   5.994   5.264   3.565
  139ILE   HG12  684   6.050   5.180   3.709
  139ILE     CD  685   5.951   5.366   3.745
  139ILE    HD1  686   6.046   5.419   3.744
  139ILE    HD2  687   5.873   5.428   3.700
  139ILE    HD3  688   5.926   5.346   3.850
  139ILE      C  689   5.775   4.918   3.572
  139ILE      O  690   5.823   4.809   3.604
  140LEU      N  691   5.646   4.932   3.540
  140LEU      H  692   5.613   5.023   3.512
  140LEU     CA  693   5.552   4.821   3.549
  140LEU     HA  694   5.562   4.777   3.648
  140LEU     CB  695   5.410   4.874   3.533
  140LEU    HB1  696   5.342   4.788   3.529
  140LEU    HB2  697   5.403   4.926   3.437
  140LEU     CG  698   5.364   4.967   3.645
  140LEU     HG  699   5.431   5.053   3.651
  140LEU    CD1  700   5.223   5.018   3.614
  140LEU   HD11  701   5.190   5.085   3.693
  140LEU   HD12  702   5.225   5.073   3.520
  140LEU   HD13  703   5.154   4.934   3.606
  140LEU    CD2  704   5.360   4.899   3.781
  140LEU   HD21  705   5.319   4.967   3.855
  140LEU   HD22  706   5.299   4.809   3.777
  140LEU   HD23  707   5.461   4.873   3.813
  140LEU      C  708   5.584   4.709   3.451
  140LEU      O  709   5.565   4.593   3.487
  141TRP      N  710   5.638   4.739   3.332
  141TRP      H  711   5.646   4.836   3.307
  141TRP     CA  712   5.680   4.639   3.236
  141TRP     HA  713   5.602   4.565   3.226
  141TRP     CB  714   5.696   4.706   3.099
  141TRP    HB1  715   5.777   4.779   3.106
  141TRP    HB2  716   5.605   4.760   3.076
  141TRP     CG  717   5.728   4.615   2.985
  141TRP    CD1  718   5.634   4.554   2.909
  141TRP    HD1  719   5.527   4.563   2.920
  141TRP    NE1  720   5.695   4.477   2.812
  141TRP    HE1  721   5.647   4.418   2.745
  141TRP    CE2  722   5.832   4.486   2.819
  141TRP    CZ2  723   5.939   4.431   2.747
  141TRP    HZ2  724   5.918   4.366   2.663
  141TRP    CH2  725   6.071   4.459   2.785
  141TRP    HH2  726   6.153   4.414   2.731
  141TRP    CZ3  727   6.095   4.543   2.895
  141TRP    HZ3  728   6.197   4.562   2.924
  141TRP    CE3  729   5.989   4.600   2.967
  141TRP    HE3  730   6.011   4.664   3.051
  141TRP    CD2  731   5.856   4.572   2.930
  141TRP      C  732   5.806   4.565   3.278
  141TRP      O  733   5.812   4.443   3.263
  142ILE      N  734   5.905   4.631   3.339
  142ILE      H  735   5.896   4.732   3.349
  142ILE     CA  736   6.022   4.567   3.395
  142ILE     HA  737   6.064   4.500   3.320
  142ILE     CB  738   6.129   4.672   3.428
  142ILE     HB  739   6.083   4.750   3.488
  142ILE    CG2  740   6.244   4.611   3.508
  142ILE   HG21  741   6.316   4.688   3.536
  142ILE   HG22  742   6.207   4.569   3.602
  142ILE   HG23  743   6.294   4.534   3.450
  142ILE    CG1  744   6.188   4.734   3.301
  142ILE   HG11  745   6.107   4.768   3.236
  142ILE   HG12  746   6.243   4.657   3.246
  142ILE     CD  747   6.280   4.852   3.326
  142ILE    HD1  748   6.309   4.897   3.231
  142ILE    HD2  749   6.229   4.927   3.387
  142ILE    HD3  750   6.372   4.821   3.377
  142ILE      C  751   5.984   4.481   3.514
  142ILE      O  752   6.037   4.370   3.529
  143LEU      N  753   5.890   4.524   3.598
  143LEU      H  754   5.855   4.619   3.586
  143LEU     CA  755   5.833   4.445   3.705
  143LEU     HA  756   5.913   4.402   3.765
  143LEU     CB  757   5.749   4.535   3.796
  143LEU    HB1  758   5.689   4.473   3.862
  143LEU    HB2  759   5.681   4.593   3.734
  143LEU     CG  760   5.832   4.631   3.882
  143LEU     HG  761   5.908   4.680   3.821
  143LEU    CD1  762   5.741   4.738   3.942
  143LEU   HD11  763   5.801   4.807   4.002
  143LEU   HD12  764   5.695   4.795   3.862
  143LEU   HD13  765   5.664   4.693   4.004
  143LEU    CD2  766   5.901   4.559   3.998
  143LEU   HD21  767   5.957   4.632   4.057
  143LEU   HD22  768   5.827   4.511   4.061
  143LEU   HD23  769   5.971   4.484   3.961
  143LEU      C  770   5.752   4.326   3.655
  143LEU      O  771   5.748   4.223   3.721
  144ASP      N  772   5.692   4.336   3.536
  144ASP      H  773   5.691   4.426   3.490
  144ASP     CA  774   5.621   4.226   3.472
  144ASP     HA  775   5.565   4.172   3.548
  144ASP     CB  776   5.522   4.283   3.371
  144ASP    HB1  777   5.575   4.324   3.286
  144ASP    HB2  778   5.466   4.364   3.419
  144ASP     CG  779   5.419   4.181   3.324
  144ASP    OD1  780   5.383   4.183   3.204
  144ASP    OD2  781   5.364   4.107   3.408
  144ASP      C  782   5.716   4.127   3.406
  144ASP      O  783   5.693   4.006   3.414
  145ARG      N  784   5.826   4.172   3.345
  145ARG      H  785   5.836   4.273   3.338
  145ARG     CA  786   5.919   4.089   3.270
  145ARG     HA  787   5.862   4.011   3.220
  145ARG     CB  788   5.989   4.174   3.164
  145ARG    HB1  789   6.073   4.119   3.123
  145ARG    HB2  790   6.028   4.264   3.212
  145ARG     CG  791   5.897   4.215   3.049
  145ARG    HG1  792   5.944   4.298   2.997
  145ARG    HG2  793   5.801   4.249   3.089
  145ARG     CD  794   5.874   4.102   2.949
  145ARG    HD1  795   5.859   4.008   3.001
  145ARG    HD2  796   5.963   4.091   2.887
  145ARG     NE  797   5.758   4.131   2.864
  145ARG     HE  798   5.776   4.175   2.775
  145ARG     CZ  799   5.630   4.104   2.893
  145ARG    NH1  800   5.594   4.038   3.003
  145ARG   HH11  801   5.663   3.986   3.055
  145ARG   HH12  802   5.498   4.023   3.029
  145ARG    NH2  803   5.534   4.144   2.809
  145ARG   HH21  804   5.561   4.188   2.722
  145ARG   HH22  805   5.440   4.108   2.820
  145ARG      C  806   6.021   4.014   3.354
  145ARG      O  807   6.066   3.909   3.309
  146LEU      N  808   6.058   4.063   3.473
  146LEU      H  809   6.018   4.152   3.501
  146LEU     CA  810   6.162   4.005   3.555
  146LEU     HA  811   6.222   3.939   3.493
  146LEU     CB  812   6.257   4.114   3.604
  146LEU    HB1  813   6.329   4.069   3.673
  146LEU    HB2  814   6.199   4.187   3.661
  146LEU     CG  815   6.335   4.187   3.495
  146LEU     HG  816   6.266   4.237   3.427
  146LEU    CD1  817   6.422   4.294   3.560
  146LEU   HD11  818   6.472   4.353   3.483
  146LEU   HD12  819   6.360   4.360   3.620
  146LEU   HD13  820   6.497   4.248   3.625
  146LEU    CD2  821   6.426   4.095   3.415
  146LEU   HD21  822   6.488   4.154   3.347
  146LEU   HD22  823   6.491   4.039   3.482
  146LEU   HD23  824   6.367   4.026   3.354
  146LEU      C  825   6.107   3.923   3.671
  146LEU      O  826   6.069   3.976   3.775
  146NME      N  827   6.105   3.790   3.663
  146NME      H  828   6.086   3.741   3.749
  146NME    CH3  829   6.149   3.707   3.551
  146NME   HH31  830   6.142   3.602   3.578
  146NME   HH32  831   6.087   3.725   3.463
  146NME   HH33  832   6.253   3.730   3.527
  221ACE    CH3  833   5.242   0.276   2.841
  221ACE   HH31  834   5.324   0.328   2.792
  221ACE   HH32  835   5.177   0.348   2.890
  221ACE   HH33  836   5.282   0.206   2.915
  221ACE      C  837   5.161   0.198   2.739
  221ACE      O  838   5.041   0.178   2.758
  222SER      N  839   5.225   0.156   2.629
  222SER      H  840   5.324   0.174   2.621
  222SER     CA  841   5.161   0.087   2.518
  222SER     HA  842   5.091   0.014   2.559
  222SER     CB  843   5.077   0.185   2.436
  222SER    HB1  844   4.983   0.201   2.490
  222SER    HB2  845   5.052   0.140   2.340
  222SER     OG  846   5.138   0.310   2.415
  222SER     HG  847   5.108   0.340   2.329
  222SER      C  848   5.261   0.007   2.435
  222SER      O  849   5.381   0.006   2.461
  223SER      N  850   5.213   7.209   2.338
  223SER      H  851   5.113   7.210   2.324
  223SER     CA  852   5.287   7.115   2.256
  223SER     HA  853   5.389   7.151   2.240
  223SER     CB  854   5.295   6.981   2.329
  223SER    HB1  855   5.344   6.907   2.266
  223SER    HB2  856   5.195   6.946   2.352
  223SER     OG  857   5.370   6.996   2.448
  223SER     HG  858   5.406   7.085   2.446
  223SER      C  859   5.224   7.094   2.119
  223SER      O  860   5.109   7.132   2.098
  224ASP      N  861   5.296   7.035   2.024
  224ASP      H  862   5.393   7.014   2.043
  224ASP     CA  863   5.244   7.004   1.892
  224ASP     HA  864   5.216   7.099   1.846
  224ASP     CB  865   5.352   6.940   1.803
  224ASP    HB1  866   5.308   6.919   1.706
  224ASP    HB2  867   5.381   6.845   1.848
  224ASP     CG  868   5.477   7.024   1.781
  224ASP    OD1  869   5.468   7.149   1.779
  224ASP    OD2  870   5.584   6.967   1.753
  224ASP      C  871   5.124   6.910   1.893
  224ASP      O  872   5.118   6.820   1.976
  225PRO      N  873   5.032   6.919   1.796
  225PRO     CD  874   5.021   7.025   1.697
  225PRO    HD1  875   5.091   7.006   1.616
  225PRO    HD2  876   5.041   7.123   1.740
  225PRO     CG  877   4.877   7.020   1.646
  225PRO    HG1  878   4.872   7.052   1.542
  225PRO    HG2  879   4.813   7.081   1.709
  225PRO     CB  880   4.841   6.872   1.662
  225PRO    HB1  881   4.877   6.817   1.575
  225PRO    HB2  882   4.733   6.858   1.674
  225PRO     CA  883   4.917   6.831   1.788
  225PRO     HA  884   4.854   6.850   1.874
  225PRO      C  885   4.950   6.682   1.784
  225PRO      O  886   4.886   6.606   1.857
  226LEU      N  887   5.051   6.639   1.708
  226LEU      H  888   5.095   6.705   1.646
  226LEU     CA  889   5.098   6.502   1.708
  226LEU     HA  890   5.014   6.437   1.681
  226LEU     CB  891   5.206   6.488   1.600
  226LEU    HB1  892   5.286   6.558   1.625
  226LEU    HB2  893   5.163   6.519   1.505
  226LEU     CG  894   5.266   6.349   1.584
  226LEU     HG  895   5.311   6.317   1.678
  226LEU    CD1  896   5.164   6.245   1.539
  226LEU   HD11  897   5.214   6.149   1.524
  226LEU   HD12  898   5.087   6.232   1.615
  226LEU   HD13  899   5.118   6.276   1.445
  226LEU    CD2  900   5.377   6.353   1.479
  226LEU   HD21  901   5.422   6.254   1.469
  226LEU   HD22  902   5.336   6.383   1.382
  226LEU   HD23  903   5.455   6.423   1.510
  226LEU      C  904   5.149   6.458   1.844
  226LEU      O  905   5.130   6.343   1.885
  227VAL      N  906   5.208   6.551   1.920
  227VAL      H  907   5.210   6.645   1.885
  227VAL     CA  908   5.254   6.529   2.056
  227VAL     HA  909   5.300   6.430   2.058
  227VAL     CB  910   5.364   6.630   2.091
  227VAL     HB  911   5.324   6.731   2.088
  227VAL    CG1  912   5.421   6.606   2.231
  227VAL   HG11  913   5.504   6.675   2.250
  227VAL   HG12  914   5.345   6.624   2.307
  227VAL   HG13  915   5.457   6.504   2.237
  227VAL    CG2  916   5.482   6.621   1.996
  227VAL   HG21  917   5.556   6.697   2.020
  227VAL   HG22  918   5.530   6.523   2.003
  227VAL   HG23  919   5.451   6.636   1.893
  227VAL      C  920   5.139   6.526   2.155
  227VAL      O  921   5.149   6.462   2.259
  228VAL      N  922   5.022   6.584   2.124
  228VAL      H  923   5.019   6.643   2.041
  228VAL     CA  924   4.901   6.566   2.201
  228VAL     HA  925   4.929   6.561   2.307
  228VAL     CB  926   4.809   6.686   2.185
  228VAL     HB  927   4.792   6.704   2.079
  228VAL    CG1  928   4.672   6.668   2.251
  228VAL   HG11  929   4.612   6.758   2.235
  228VAL   HG12  930   4.619   6.584   2.206
  228VAL   HG13  931   4.682   6.652   2.358
  228VAL    CG2  932   4.873   6.811   2.245
  228VAL   HG21  933   4.807   6.897   2.231
  228VAL   HG22  934   4.891   6.797   2.352
  228VAL   HG23  935   4.967   6.834   2.195
  228VAL      C  936   4.834   6.433   2.169
  228VAL      O  937   4.799   6.358   2.260
  229ALA      N  938   4.825   6.396   2.041
  229ALA      H  939   4.859   6.460   1.971
  229ALA     CA  940   4.762   6.273   1.995
  229ALA     HA  941   4.659   6.270   2.031
  229ALA     CB  942   4.759   6.276   1.842
  229ALA    HB1  943   4.719   6.182   1.804
  229ALA    HB2  944   4.695   6.357   1.808
  229ALA    HB3  945   4.859   6.290   1.802
  229ALA      C  946   4.832   6.148   2.045
  229ALA      O  947   4.767   6.056   2.095
  230ALA      N  948   4.965   6.145   2.037
  230ALA      H  949   5.013   6.220   1.989
  230ALA     CA  950   5.046   6.036   2.087
  230ALA     HA  951   5.008   5.942   2.046
  230ALA     CB  952   5.189   6.055   2.035
  230ALA    HB1  953   5.255   5.981   2.079
  230ALA    HB2  954   5.191   6.045   1.926
  230ALA    HB3  955   5.223   6.156   2.058
  230ALA      C  956   5.043   6.023   2.239
  230ALA      O  957   5.060   5.913   2.291
  231SER      N  958   5.015   6.132   2.312
  231SER      H  959   4.998   6.219   2.264
  231SER     CA  960   5.000   6.130   2.456
  231SER     HA  961   5.080   6.071   2.500
  231SER     CB  962   5.014   6.272   2.511
  231SER    HB1  963   4.991   6.274   2.617
  231SER    HB2  964   4.943   6.339   2.460
  231SER     OG  965   5.145   6.317   2.489
  231SER     HG  966   5.139   6.391   2.428
  231SER      C  967   4.869   6.067   2.501
  231SER      O  968   4.869   5.985   2.592
  232ILE      N  969   4.758   6.096   2.431
  232ILE      H  970   4.765   6.167   2.359
  232ILE     CA  971   4.630   6.031   2.451
  232ILE     HA  972   4.601   6.042   2.556
  232ILE     CB  973   4.524   6.099   2.365
  232ILE     HB  974   4.561   6.103   2.262
  232ILE    CG2  975   4.393   6.022   2.364
  232ILE   HG21  976   4.319   6.072   2.300
  232ILE   HG22  977   4.406   5.921   2.324
  232ILE   HG23  978   4.352   6.015   2.465
  232ILE    CG1  979   4.500   6.241   2.414
  232ILE   HG11  980   4.595   6.290   2.437
  232ILE   HG12  981   4.442   6.237   2.506
  232ILE     CD  982   4.428   6.332   2.314
  232ILE    HD1  983   4.422   6.433   2.355
  232ILE    HD2  984   4.484   6.336   2.221
  232ILE    HD3  985   4.327   6.296   2.295
  232ILE      C  986   4.641   5.881   2.424
  232ILE      O  987   4.589   5.800   2.501
  233ILE      N  988   4.714   5.844   2.318
  233ILE      H  989   4.749   5.918   2.258
  233ILE     CA  990   4.747   5.708   2.283
  233ILE     HA  991   4.654   5.650   2.279
  233ILE     CB  992   4.808   5.707   2.142
  233ILE     HB  993   4.863   5.800   2.129
  233ILE    CG2  994   4.908   5.595   2.117
  233ILE   HG21  995   4.929   5.584   2.011
  233ILE   HG22  996   5.001   5.616   2.169
  233ILE   HG23  997   4.869   5.500   2.154
  233ILE    CG1  998   4.695   5.704   2.040
  233ILE   HG11  999   4.615   5.771   2.074
  233ILE   HG12 1000   4.653   5.603   2.035
  233ILE     CD 1001   4.734   5.749   1.899
  233ILE    HD1 1002   4.645   5.755   1.837
  233ILE    HD2 1003   4.782   5.846   1.903
  233ILE    HD3 1004   4.802   5.676   1.854
  233ILE      C 1005   4.832   5.639   2.388
  233ILE      O 1006   4.803   5.525   2.423
  234GLY      N 1007   4.933   5.706   2.446
  234GLY      H 1008   4.953   5.800   2.413
  234GLY     CA 1009   5.017   5.651   2.550
  234GLY    HA1 1010   5.098   5.720   2.570
  234GLY    HA2 1011   5.059   5.556   2.517
  234GLY      C 1012   4.943   5.626   2.681
  234GLY      O 1013   4.962   5.522   2.744
  235ILE      N 1014   4.851   5.715   2.719
  235ILE      H 1015   4.843   5.801   2.666
  235ILE     CA 1016   4.765   5.696   2.834
  235ILE     HA 1017   4.827   5.676   2.921
  235ILE     CB 1018   4.687   5.825   2.861
  235ILE     HB 1019   4.646   5.861   2.766
  235ILE    CG2 1020   4.570   5.801   2.956
  235ILE   HG21 1021   4.516   5.894   2.975
  235ILE   HG22 1022   4.497   5.734   2.910
  235ILE   HG23 1023   4.605   5.757   3.049
  235ILE    CG1 1024   4.782   5.930   2.918
  235ILE   HG11 1025   4.872   5.934   2.857
  235ILE   HG12 1026   4.811   5.900   3.018
  235ILE     CD 1027   4.725   6.072   2.923
  235ILE    HD1 1028   4.800   6.139   2.965
  235ILE    HD2 1029   4.700   6.105   2.822
  235ILE    HD3 1030   4.636   6.077   2.986
  235ILE      C 1031   4.676   5.574   2.816
  235ILE      O 1032   4.667   5.491   2.907
  236LEU      N 1033   4.617   5.558   2.697
  236LEU      H 1034   4.629   5.630   2.628
  236LEU     CA 1035   4.537   5.442   2.662
  236LEU     HA 1036   4.460   5.430   2.738
  236LEU     CB 1037   4.470   5.470   2.527
  236LEU    HB1 1038   4.548   5.480   2.451
  236LEU    HB2 1039   4.417   5.565   2.533
  236LEU     CG 1040   4.373   5.362   2.481
  236LEU     HG 1041   4.424   5.266   2.476
  236LEU    CD1 1042   4.251   5.349   2.573
  236LEU   HD11 1043   4.181   5.277   2.531
  236LEU   HD12 1044   4.282   5.313   2.671
  236LEU   HD13 1045   4.201   5.445   2.583
  236LEU    CD2 1046   4.324   5.396   2.341
  236LEU   HD21 1047   4.252   5.321   2.308
  236LEU   HD22 1048   4.277   5.495   2.340
  236LEU   HD23 1049   4.408   5.396   2.272
  236LEU      C 1050   4.619   5.314   2.659
  236LEU      O 1051   4.568   5.209   2.698
  237HIS      N 1052   4.746   5.321   2.619
  237HIS      H 1053   4.780   5.409   2.583
  237HIS     CA 1054   4.836   5.207   2.616
  237HIS     HA 1055   4.787   5.131   2.555
  237HIS     CB 1056   4.967   5.243   2.547
  237HIS    HB1 1057   5.028   5.302   2.615
  237HIS    HB2 1058   4.944   5.306   2.461
  237HIS     CG 1059   5.051   5.129   2.495
  237HIS    ND1 1060   5.149   5.144   2.397
  237HIS    CE1 1061   5.206   5.025   2.382
  237HIS    HE1 1062   5.290   5.004   2.317
  237HIS    NE2 1063   5.148   4.934   2.462
  237HIS    HE2 1064   5.179   4.838   2.472
  237HIS    CD2 1065   5.050   4.998   2.535
  237HIS    HD2 1066   4.990   4.954   2.613
  237HIS      C 1067   4.856   5.148   2.755
  237HIS      O 1068   4.833   5.029   2.771
  238LEU      N 1069   4.888   5.228   2.857
  238LEU      H 1070   4.906   5.326   2.838
  238LEU     CA 1071   4.901   5.177   2.992
  238LEU     HA 1072   4.972   5.094   2.986
  238LEU     CB 1073   4.960   5.281   3.087
  238LEU    HB1 1074   4.894   5.367   3.090
  238LEU    HB2 1075   5.057   5.313   3.049
  238LEU     CG 1076   4.978   5.228   3.229
  238LEU     HG 1077   4.882   5.192   3.267
  238LEU    CD1 1078   5.079   5.114   3.239
  238LEU   HD11 1079   5.084   5.077   3.341
  238LEU   HD12 1080   5.050   5.030   3.175
  238LEU   HD13 1081   5.177   5.150   3.209
  238LEU    CD2 1082   5.025   5.337   3.325
  238LEU   HD21 1083   5.042   5.294   3.424
  238LEU   HD22 1084   5.118   5.382   3.289
  238LEU   HD23 1085   4.947   5.412   3.334
  238LEU      C 1086   4.770   5.121   3.044
  238LEU      O 1087   4.770   5.012   3.101
  239ILE      N 1088   4.658   5.189   3.020
  239ILE      H 1089   4.665   5.277   2.970
  239ILE     CA 1090   4.526   5.146   3.062
  239ILE     HA 1091   4.524   5.138   3.171
  239ILE     CB 1092   4.421   5.249   3.021
  239ILE     HB 1093   4.441   5.280   2.918
  239ILE    CG2 1094   4.279   5.194   3.024
  239ILE   HG21 1095   4.207   5.272   2.996
  239ILE   HG22 1096   4.267   5.115   2.950
  239ILE   HG23 1097   4.256   5.155   3.123
  239ILE    CG1 1098   4.432   5.371   3.111
  239ILE   HG11 1099   4.536   5.400   3.118
  239ILE   HG12 1100   4.398   5.346   3.212
  239ILE     CD 1101   4.354   5.494   3.063
  239ILE    HD1 1102   4.380   5.579   3.126
  239ILE    HD2 1103   4.381   5.517   2.960
  239ILE    HD3 1104   4.247   5.477   3.070
  239ILE      C 1105   4.496   5.006   3.009
  239ILE      O 1106   4.469   4.914   3.086
  240LEU      N 1107   4.507   4.985   2.877
  240LEU      H 1108   4.532   5.062   2.818
  240LEU     CA 1109   4.476   4.857   2.816
  240LEU     HA 1110   4.383   4.820   2.859
  240LEU     CB 1111   4.454   4.880   2.667
  240LEU    HB1 1112   4.450   4.784   2.615
  240LEU    HB2 1113   4.538   4.938   2.629
  240LEU     CG 1114   4.328   4.960   2.632
  240LEU     HG 1115   4.328   5.054   2.686
  240LEU    CD1 1116   4.322   4.989   2.482
  240LEU   HD11 1117   4.235   5.050   2.460
  240LEU   HD12 1118   4.411   5.046   2.452
  240LEU   HD13 1119   4.314   4.896   2.426
  240LEU    CD2 1120   4.201   4.883   2.665
  240LEU   HD21 1121   4.114   4.938   2.628
  240LEU   HD22 1122   4.203   4.785   2.617
  240LEU   HD23 1123   4.191   4.870   2.773
  240LEU      C 1124   4.579   4.749   2.847
  240LEU      O 1125   4.543   4.632   2.853
  241TRP      N 1126   4.704   4.786   2.876
  241TRP      H 1127   4.726   4.885   2.870
  241TRP     CA 1128   4.810   4.697   2.920
  241TRP     HA 1129   4.812   4.610   2.854
  241TRP     CB 1130   4.943   4.770   2.905
  241TRP    HB1 1131   4.942   4.858   2.969
  241TRP    HB2 1132   4.952   4.804   2.801
  241TRP     CG 1133   5.067   4.693   2.939
  241TRP    CD1 1134   5.147   4.637   2.846
  241TRP    HD1 1135   5.134   4.638   2.738
  241TRP    NE1 1136   5.254   4.575   2.908
  241TRP    HE1 1137   5.328   4.525   2.861
  241TRP    CE2 1138   5.248   4.589   3.046
  241TRP    CZ2 1139   5.325   4.545   3.155
  241TRP    HZ2 1140   5.410   4.482   3.135
  241TRP    CH2 1141   5.289   4.581   3.285
  241TRP    HH2 1142   5.348   4.545   3.368
  241TRP    CZ3 1143   5.176   4.661   3.306
  241TRP    HZ3 1144   5.149   4.688   3.407
  241TRP    CE3 1145   5.097   4.704   3.198
  241TRP    HE3 1146   5.010   4.766   3.218
  241TRP    CD2 1147   5.131   4.667   3.067
  241TRP      C 1148   4.788   4.645   3.061
  241TRP      O 1149   4.813   4.527   3.087
  242ILE      N 1150   4.738   4.729   3.152
  242ILE      H 1151   4.724   4.826   3.124
  242ILE     CA 1152   4.695   4.692   3.285
  242ILE     HA 1153   4.773   4.630   3.330
  242ILE     CB 1154   4.676   4.815   3.372
  242ILE     HB 1155   4.618   4.889   3.316
  242ILE    CG2 1156   4.598   4.784   3.500
  242ILE   HG21 1157   4.582   4.875   3.559
  242ILE   HG22 1158   4.498   4.747   3.477
  242ILE   HG23 1159   4.652   4.711   3.560
  242ILE    CG1 1160   4.811   4.877   3.407
  242ILE   HG11 1161   4.864   4.901   3.315
  242ILE   HG12 1162   4.871   4.803   3.461
  242ILE     CD 1163   4.806   5.005   3.490
  242ILE    HD1 1164   4.906   5.048   3.495
  242ILE    HD2 1165   4.738   5.076   3.443
  242ILE    HD3 1166   4.773   4.984   3.592
  242ILE      C 1167   4.570   4.605   3.279
  242ILE      O 1168   4.564   4.501   3.344
  243LEU      N 1169   4.470   4.644   3.199
  243LEU      H 1170   4.479   4.733   3.151
  243LEU     CA 1171   4.343   4.574   3.190
  243LEU     HA 1172   4.306   4.558   3.291
  243LEU     CB 1173   4.242   4.662   3.115
  243LEU    HB1 1174   4.155   4.601   3.091
  243LEU    HB2 1175   4.287   4.693   3.021
  243LEU     CG 1176   4.195   4.784   3.193
  243LEU     HG 1177   4.280   4.839   3.232
  243LEU    CD1 1178   4.117   4.877   3.100
  243LEU   HD11 1179   4.088   4.967   3.154
  243LEU   HD12 1180   4.181   4.906   3.016
  243LEU   HD13 1181   4.029   4.827   3.061
  243LEU    CD2 1182   4.104   4.749   3.310
  243LEU   HD21 1183   4.064   4.840   3.356
  243LEU   HD22 1184   4.022   4.686   3.277
  243LEU   HD23 1185   4.161   4.695   3.386
  243LEU      C 1186   4.354   4.435   3.129
  243LEU      O 1187   4.269   4.351   3.158
  244ASP      N 1188   4.459   4.403   3.053
  244ASP      H 1189   4.522   4.477   3.024
  244ASP     CA 1190   4.485   4.268   3.006
  244ASP     HA 1191   4.390   4.224   2.977
  244ASP     CB 1192   4.573   4.273   2.882
  244ASP    HB1 1193   4.676   4.297   2.910
  244ASP    HB2 1194   4.537   4.351   2.815
  244ASP     CG 1195   4.569   4.142   2.805
  244ASP    OD1 1196   4.675   4.088   2.766
  244ASP    OD2 1197   4.458   4.093   2.775
  244ASP      C 1198   4.546   4.176   3.112
  244ASP      O 1199   4.552   4.055   3.095
  245ARG      N 1200   4.591   4.232   3.225
  245ARG      H 1201   4.582   4.333   3.232
  245ARG     CA 1202   4.654   4.162   3.335
  245ARG     HA 1203   4.682   4.061   3.305
  245ARG     CB 1204   4.781   4.238   3.373
  245ARG    HB1 1205   4.819   4.200   3.468
  245ARG    HB2 1206   4.759   4.344   3.386
  245ARG     CG 1207   4.890   4.220   3.267
  245ARG    HG1 1208   4.847   4.236   3.168
  245ARG    HG2 1209   4.927   4.118   3.272
  245ARG     CD 1210   5.005   4.318   3.287
  245ARG    HD1 1211   5.042   4.310   3.389
  245ARG    HD2 1212   4.971   4.420   3.271
  245ARG     NE 1213   5.115   4.287   3.196
  245ARG     HE 1214   5.200   4.249   3.234
  245ARG     CZ 1215   5.114   4.291   3.062
  245ARG    NH1 1216   5.014   4.342   2.988
  245ARG   HH11 1217   4.939   4.392   3.034
  245ARG   HH12 1218   5.023   4.340   2.888
  245ARG    NH2 1219   5.219   4.241   2.997
  245ARG   HH21 1220   5.294   4.204   3.054
  245ARG   HH22 1221   5.213   4.220   2.898
  245ARG      C 1222   4.563   4.145   3.456
  245ARG      O 1223   4.582   4.052   3.535
  246LEU      N 1224   4.464   4.233   3.472
  246LEU      H 1225   4.456   4.305   3.402
  246LEU     CA 1226   4.368   4.236   3.581
  246LEU     HA 1227   4.398   4.166   3.658
  246LEU     CB 1228   4.375   4.376   3.640
  246LEU    HB1 1229   4.310   4.384   3.727
  246LEU    HB2 1230   4.341   4.448   3.565
  246LEU     CG 1231   4.513   4.419   3.690
  246LEU     HG 1232   4.582   4.429   3.607
  246LEU    CD1 1233   4.499   4.554   3.759
  246LEU   HD11 1234   4.598   4.591   3.788
  246LEU   HD12 1235   4.454   4.626   3.690
  246LEU   HD13 1236   4.437   4.545   3.848
  246LEU    CD2 1237   4.573   4.323   3.793
  246LEU   HD21 1238   4.664   4.365   3.834
  246LEU   HD22 1239   4.502   4.306   3.874
  246LEU   HD23 1240   4.598   4.228   3.745
  246LEU      C 1241   4.233   4.185   3.531
  246LEU      O 1242   4.229   4.112   3.433
  246NME      N 1243   4.118   4.206   3.595
  246NME      H 1244   4.038   4.168   3.546
  246NME    CH3 1245   4.086   4.282   3.715
  246NME   HH31 1246   3.986   4.254   3.748
  246NME   HH32 1247   4.157   4.260   3.795
  246NME   HH33 1248   4.087   4.388   3.691
  321ACE    CH3 1249   5.302   0.161   1.910
  321ACE   HH31 1250   5.282   0.157   1.803
  321ACE   HH32 1251   5.278   0.064   1.954
  321ACE   HH33 1252   5.242   0.241   1.955
  321ACE      C 1253   5.450   0.190   1.931
  321ACE      O 1254   5.487   0.276   2.010
  322SER      N 1255   5.532   0.121   1.852
  322SER      H 1256   5.489   0.048   1.797
  322SER     CA 1257   5.677   0.112   1.862
  322SER     HA 1258   5.709   0.057   1.774
  322SER     CB 1259   5.745   0.248   1.853
  322SER    HB1 1260   5.853   0.232   1.846
  322SER    HB2 1261   5.724   0.307   1.942
  322SER     OG 1262   5.705   0.321   1.739
  322SER     HG 1263   5.723   0.413   1.760
  322SER      C 1264   5.723   0.029   1.982
  322SER      O 1265   5.773   0.083   2.080
  323SER      N 1266   5.708   7.178   1.974
  323SER      H 1267   5.653   7.141   1.898
  323SER     CA 1268   5.778   7.084   2.058
  323SER     HA 1269   5.788   7.126   2.158
  323SER     CB 1270   5.703   6.952   2.070
  323SER    HB1 1271   5.759   6.886   2.137
  323SER    HB2 1272   5.697   6.904   1.973
  323SER     OG 1273   5.573   6.968   2.122
  323SER     HG 1274   5.561   6.902   2.191
  323SER      C 1275   5.919   7.055   2.006
  323SER      O 1276   5.948   7.076   1.889
  324ASP      N 1277   6.008   7.004   2.092
  324ASP      H 1278   5.980   6.993   2.189
  324ASP     CA 1279   6.143   6.967   2.054
  324ASP     HA 1280   6.180   7.050   1.994
  324ASP     CB 1281   6.233   6.961   2.177
  324ASP    HB1 1282   6.335   6.937   2.145
  324ASP    HB2 1283   6.199   6.880   2.242
  324ASP     CG 1284   6.239   7.090   2.257
  324ASP    OD1 1285   6.238   7.199   2.195
  324ASP    OD2 1286   6.254   7.084   2.381
  324ASP      C 1287   6.154   6.841   1.970
  324ASP      O 1288   6.076   6.748   1.991
  325PRO      N 1289   6.249   6.828   1.877
  325PRO     CD 1290   6.343   6.931   1.836
  325PRO    HD1 1291   6.430   6.930   1.902
  325PRO    HD2 1292   6.298   7.030   1.834
  325PRO     CG 1293   6.385   6.896   1.693
  325PRO    HG1 1294   6.487   6.929   1.672
  325PRO    HG2 1295   6.315   6.939   1.622
  325PRO     CB 1296   6.373   6.744   1.692
  325PRO    HB1 1297   6.464   6.700   1.735
  325PRO    HB2 1298   6.357   6.706   1.591
  325PRO     CA 1299   6.253   6.718   1.783
  325PRO     HA 1300   6.163   6.723   1.722
  325PRO      C 1301   6.260   6.578   1.843
  325PRO      O 1302   6.196   6.486   1.791
  326LEU      N 1303   6.331   6.558   1.954
  326LEU      H 1304   6.383   6.636   1.992
  326LEU     CA 1305   6.336   6.432   2.025
  326LEU     HA 1306   6.365   6.354   1.954
  326LEU     CB 1307   6.441   6.442   2.134
  326LEU    HB1 1308   6.411   6.520   2.204
  326LEU    HB2 1309   6.536   6.472   2.089
  326LEU     CG 1310   6.466   6.314   2.214
  326LEU     HG 1311   6.373   6.281   2.261
  326LEU    CD1 1312   6.522   6.200   2.129
  326LEU   HD11 1313   6.542   6.114   2.193
  326LEU   HD12 1314   6.450   6.171   2.053
  326LEU   HD13 1315   6.615   6.231   2.082
  326LEU    CD2 1316   6.567   6.344   2.324
  326LEU   HD21 1317   6.586   6.254   2.383
  326LEU   HD22 1318   6.661   6.377   2.280
  326LEU   HD23 1319   6.529   6.422   2.390
  326LEU      C 1320   6.200   6.393   2.081
  326LEU      O 1321   6.165   6.275   2.086
  327VAL      N 1322   6.119   6.492   2.119
  327VAL      H 1323   6.150   6.587   2.103
  327VAL     CA 1324   5.984   6.474   2.169
  327VAL     HA 1325   5.986   6.395   2.244
  327VAL     CB 1326   5.932   6.601   2.235
  327VAL     HB 1327   5.920   6.680   2.160
  327VAL    CG1 1328   5.796   6.583   2.302
  327VAL   HG11 1329   5.762   6.679   2.340
  327VAL   HG12 1330   5.723   6.546   2.230
  327VAL   HG13 1331   5.807   6.514   2.386
  327VAL    CG2 1332   6.027   6.651   2.344
  327VAL   HG21 1333   5.988   6.743   2.387
  327VAL   HG22 1334   6.038   6.577   2.422
  327VAL   HG23 1335   6.126   6.673   2.302
  327VAL      C 1336   5.893   6.428   2.055
  327VAL      O 1337   5.816   6.334   2.076
  328VAL      N 1338   5.905   6.485   1.935
  328VAL      H 1339   5.971   6.562   1.926
  328VAL     CA 1340   5.830   6.445   1.818
  328VAL     HA 1341   5.724   6.442   1.845
  328VAL     CB 1342   5.846   6.545   1.704
  328VAL     HB 1343   5.951   6.547   1.673
  328VAL    CG1 1344   5.761   6.508   1.583
  328VAL   HG11 1345   5.772   6.583   1.506
  328VAL   HG12 1346   5.792   6.412   1.542
  328VAL   HG13 1347   5.656   6.502   1.612
  328VAL    CG2 1348   5.805   6.686   1.747
  328VAL   HG21 1349   5.813   6.753   1.662
  328VAL   HG22 1350   5.702   6.687   1.783
  328VAL   HG23 1351   5.872   6.723   1.825
  328VAL      C 1352   5.868   6.304   1.774
  328VAL      O 1353   5.780   6.222   1.750
  329ALA      N 1354   5.997   6.271   1.773
  329ALA      H 1355   6.066   6.342   1.792
  329ALA     CA 1356   6.044   6.137   1.740
  329ALA     HA 1357   6.008   6.112   1.640
  329ALA     CB 1358   6.197   6.139   1.737
  329ALA    HB1 1359   6.234   6.040   1.711
  329ALA    HB2 1360   6.231   6.210   1.662
  329ALA    HB3 1361   6.237   6.167   1.835
  329ALA      C 1362   5.991   6.032   1.836
  329ALA      O 1363   5.944   5.927   1.793
  330ALA      N 1364   5.988   6.062   1.966
  330ALA      H 1365   6.033   6.147   1.997
  330ALA     CA 1366   5.931   5.975   2.067
  330ALA     HA 1367   5.972   5.876   2.053
  330ALA     CB 1368   5.977   6.025   2.204
  330ALA    HB1 1369   5.940   5.959   2.282
  330ALA    HB2 1370   6.086   6.025   2.207
  330ALA    HB3 1371   5.942   6.127   2.221
  330ALA      C 1372   5.779   5.963   2.059
  330ALA      O 1373   5.726   5.862   2.104
  331SER      N 1374   5.707   6.061   2.002
  331SER      H 1375   5.755   6.144   1.971
  331SER     CA 1376   5.565   6.052   1.978
  331SER     HA 1377   5.516   6.012   2.067
  331SER     CB 1378   5.507   6.190   1.950
  331SER    HB1 1379   5.402   6.182   1.920
  331SER    HB2 1380   5.562   6.238   1.869
  331SER     OG 1381   5.517   6.269   2.066
  331SER     HG 1382   5.437   6.258   2.119
  331SER      C 1383   5.532   5.956   1.864
  331SER      O 1384   5.440   5.875   1.877
  332ILE      N 1385   5.609   5.958   1.755
  332ILE      H 1386   5.682   6.029   1.750
  332ILE     CA 1387   5.597   5.865   1.645
  332ILE     HA 1388   5.495   5.868   1.607
  332ILE     CB 1389   5.692   5.905   1.532
  332ILE     HB 1390   5.792   5.914   1.575
  332ILE    CG2 1391   5.698   5.801   1.421
  332ILE   HG21 1392   5.770   5.831   1.345
  332ILE   HG22 1393   5.731   5.705   1.460
  332ILE   HG23 1394   5.600   5.790   1.374
  332ILE    CG1 1395   5.653   6.041   1.474
  332ILE   HG11 1396   5.628   6.111   1.554
  332ILE   HG12 1397   5.563   6.029   1.412
  332ILE     CD 1398   5.763   6.106   1.391
  332ILE    HD1 1399   5.733   6.207   1.365
  332ILE    HD2 1400   5.855   6.111   1.450
  332ILE    HD3 1401   5.782   6.050   1.300
  332ILE      C 1402   5.621   5.722   1.694
  332ILE      O 1403   5.543   5.633   1.664
  333ILE      N 1404   5.726   5.703   1.775
  333ILE      H 1405   5.788   5.782   1.790
  333ILE     CA 1406   5.761   5.577   1.837
  333ILE     HA 1407   5.764   5.501   1.759
  333ILE     CB 1408   5.902   5.589   1.895
  333ILE     HB 1409   5.912   5.687   1.943
  333ILE    CG2 1410   5.933   5.484   2.001
  333ILE   HG21 1411   6.037   5.491   2.034
  333ILE   HG22 1412   5.869   5.494   2.088
  333ILE   HG23 1413   5.918   5.384   1.958
  333ILE    CG1 1414   6.001   5.581   1.779
  333ILE   HG11 1415   5.968   5.647   1.699
  333ILE   HG12 1416   6.000   5.479   1.739
  333ILE     CD 1417   6.145   5.620   1.811
  333ILE    HD1 1418   6.203   5.619   1.719
  333ILE    HD2 1419   6.147   5.720   1.854
  333ILE    HD3 1420   6.189   5.549   1.881
  333ILE      C 1421   5.656   5.529   1.936
  333ILE      O 1422   5.622   5.411   1.936
  334GLY      N 1423   5.596   5.619   2.016
  334GLY      H 1424   5.629   5.714   2.014
  334GLY     CA 1425   5.490   5.584   2.108
  334GLY    HA1 1426   5.466   5.672   2.167
  334GLY    HA2 1427   5.525   5.506   2.176
  334GLY      C 1428   5.363   5.535   2.040
  334GLY      O 1429   5.306   5.434   2.081
  335ILE      N 1430   5.323   5.600   1.931
  335ILE      H 1431   5.372   5.684   1.903
  335ILE     CA 1432   5.212   5.555   1.848
  335ILE     HA 1433   5.126   5.539   1.913
  335ILE     CB 1434   5.175   5.660   1.745
  335ILE     HB 1435   5.266   5.693   1.694
  335ILE    CG2 1436   5.080   5.606   1.638
  335ILE   HG21 1437   5.062   5.682   1.562
  335ILE   HG22 1438   5.123   5.521   1.586
  335ILE   HG23 1439   4.984   5.578   1.683
  335ILE    CG1 1440   5.112   5.780   1.815
  335ILE   HG11 1441   5.185   5.821   1.885
  335ILE   HG12 1442   5.026   5.747   1.874
  335ILE     CD 1443   5.064   5.894   1.724
  335ILE    HD1 1444   5.030   5.978   1.785
  335ILE    HD2 1445   5.146   5.927   1.660
  335ILE    HD3 1446   4.980   5.861   1.663
  335ILE      C 1447   5.242   5.419   1.786
  335ILE      O 1448   5.154   5.333   1.785
  336LEU      N 1449   5.365   5.396   1.739
  336LEU      H 1450   5.433   5.471   1.744
  336LEU     CA 1451   5.408   5.268   1.688
  336LEU     HA 1452   5.338   5.238   1.610
  336LEU     CB 1453   5.547   5.282   1.626
  336LEU    HB1 1454   5.616   5.319   1.701
  336LEU    HB2 1455   5.542   5.357   1.546
  336LEU     CG 1456   5.604   5.153   1.568
  336LEU     HG 1457   5.612   5.079   1.648
  336LEU    CD1 1458   5.520   5.096   1.454
  336LEU   HD11 1459   5.570   5.008   1.413
  336LEU   HD12 1460   5.423   5.065   1.492
  336LEU   HD13 1461   5.508   5.171   1.376
  336LEU    CD2 1462   5.745   5.176   1.515
  336LEU   HD21 1463   5.788   5.082   1.482
  336LEU   HD22 1464   5.743   5.246   1.431
  336LEU   HD23 1465   5.808   5.217   1.594
  336LEU      C 1466   5.403   5.159   1.795
  336LEU      O 1467   5.360   5.048   1.765
  337HIS      N 1468   5.439   5.190   1.920
  337HIS      H 1469   5.479   5.281   1.938
  337HIS     CA 1470   5.436   5.093   2.029
  337HIS     HA 1471   5.494   5.007   1.996
  337HIS     CB 1472   5.504   5.151   2.153
  337HIS    HB1 1473   5.434   5.216   2.206
  337HIS    HB2 1474   5.588   5.213   2.121
  337HIS     CG 1475   5.561   5.051   2.250
  337HIS    ND1 1476   5.648   5.084   2.354
  337HIS    CE1 1477   5.685   4.969   2.411
  337HIS    HE1 1478   5.752   4.962   2.495
  337HIS    NE2 1479   5.622   4.866   2.353
  337HIS    HE2 1480   5.630   4.769   2.380
  337HIS    CD2 1481   5.544   4.915   2.250
  337HIS    HD2 1482   5.485   4.857   2.181
  337HIS      C 1483   5.295   5.043   2.057
  337HIS      O 1484   5.278   4.922   2.071
  338LEU      N 1485   5.193   5.129   2.057
  338LEU      H 1486   5.213   5.228   2.044
  338LEU     CA 1487   5.056   5.085   2.073
  338LEU     HA 1488   5.052   5.021   2.161
  338LEU     CB 1489   4.962   5.203   2.097
  338LEU    HB1 1490   4.968   5.271   2.012
  338LEU    HB2 1491   4.995   5.257   2.186
  338LEU     CG 1492   4.816   5.162   2.117
  338LEU     HG 1493   4.782   5.109   2.027
  338LEU    CD1 1494   4.797   5.070   2.237
  338LEU   HD11 1495   4.690   5.057   2.255
  338LEU   HD12 1496   4.842   4.973   2.220
  338LEU   HD13 1497   4.841   5.116   2.326
  338LEU    CD2 1498   4.723   5.280   2.137
  338LEU   HD21 1499   4.619   5.246   2.139
  338LEU   HD22 1500   4.745   5.330   2.231
  338LEU   HD23 1501   4.733   5.350   2.054
  338LEU      C 1502   5.010   5.000   1.955
  338LEU      O 1503   4.943   4.899   1.975
  339ILE      N 1504   5.046   5.038   1.833
  339ILE      H 1505   5.102   5.122   1.823
  339ILE     CA 1506   5.010   4.965   1.713
  339ILE     HA 1507   4.902   4.952   1.715
  339ILE     CB 1508   5.045   5.044   1.587
  339ILE     HB 1509   5.148   5.077   1.595
  339ILE    CG2 1510   5.031   4.958   1.462
  339ILE   HG21 1511   5.047   5.018   1.372
  339ILE   HG22 1512   5.107   4.880   1.462
  339ILE   HG23 1513   4.932   4.913   1.457
  339ILE    CG1 1514   4.954   5.166   1.576
  339ILE   HG11 1515   4.951   5.216   1.673
  339ILE   HG12 1516   4.852   5.134   1.553
  339ILE     CD 1517   4.999   5.270   1.474
  339ILE    HD1 1518   4.937   5.359   1.484
  339ILE    HD2 1519   5.103   5.296   1.491
  339ILE    HD3 1520   4.987   5.231   1.372
  339ILE      C 1521   5.070   4.825   1.717
  339ILE      O 1522   4.997   4.728   1.695
  340LEU      N 1523   5.199   4.812   1.751
  340LEU      H 1524   5.251   4.896   1.769
  340LEU     CA 1525   5.268   4.685   1.764
  340LEU     HA 1526   5.251   4.627   1.673
  340LEU     CB 1527   5.417   4.709   1.779
  340LEU    HB1 1528   5.465   4.615   1.808
  340LEU    HB2 1529   5.433   4.780   1.861
  340LEU     CG 1530   5.489   4.761   1.655
  340LEU     HG 1531   5.439   4.850   1.618
  340LEU    CD1 1532   5.633   4.797   1.691
  340LEU   HD11 1533   5.685   4.836   1.603
  340LEU   HD12 1534   5.633   4.874   1.768
  340LEU   HD13 1535   5.686   4.709   1.728
  340LEU    CD2 1536   5.494   4.658   1.542
  340LEU   HD21 1537   5.550   4.698   1.458
  340LEU   HD22 1538   5.541   4.567   1.577
  340LEU   HD23 1539   5.393   4.635   1.508
  340LEU      C 1540   5.215   4.600   1.878
  340LEU      O 1541   5.205   4.478   1.860
  341TRP      N 1542   5.177   4.659   1.992
  341TRP      H 1543   5.193   4.759   2.001
  341TRP     CA 1544   5.118   4.589   2.104
  341TRP     HA 1545   5.188   4.511   2.136
  341TRP     CB 1546   5.098   4.685   2.222
  341TRP    HB1 1547   5.022   4.758   2.197
  341TRP    HB2 1548   5.192   4.738   2.239
  341TRP     CG 1549   5.062   4.618   2.351
  341TRP    CD1 1550   5.149   4.546   2.425
  341TRP    HD1 1551   5.253   4.531   2.401
  341TRP    NE1 1552   5.082   4.485   2.530
  341TRP    HE1 1553   5.122   4.413   2.588
  341TRP    CE2 1554   4.948   4.519   2.530
  341TRP    CZ2 1555   4.841   4.480   2.611
  341TRP    HZ2 1556   4.856   4.408   2.690
  341TRP    CH2 1557   4.713   4.530   2.583
  341TRP    HH2 1558   4.628   4.498   2.642
  341TRP    CZ3 1559   4.697   4.621   2.478
  341TRP    HZ3 1560   4.597   4.655   2.455
  341TRP    CE3 1561   4.806   4.661   2.400
  341TRP    HE3 1562   4.790   4.728   2.316
  341TRP    CD2 1563   4.934   4.608   2.421
  341TRP      C 1564   4.989   4.520   2.065
  341TRP      O 1565   4.979   4.397   2.076
  342ILE      N 1566   4.896   4.595   2.006
  342ILE      H 1567   4.915   4.694   1.998
  342ILE     CA 1568   4.768   4.547   1.957
  342ILE     HA 1569   4.714   4.498   2.037
  342ILE     CB 1570   4.683   4.666   1.911
  342ILE     HB 1571   4.744   4.725   1.843
  342ILE    CG2 1572   4.558   4.620   1.836
  342ILE   HG21 1573   4.497   4.704   1.804
  342ILE   HG22 1574   4.585   4.564   1.746
  342ILE   HG23 1575   4.498   4.556   1.901
  342ILE    CG1 1576   4.642   4.753   2.029
  342ILE   HG11 1577   4.730   4.777   2.089
  342ILE   HG12 1578   4.574   4.698   2.093
  342ILE     CD 1579   4.578   4.886   1.990
  342ILE    HD1 1580   4.562   4.946   2.080
  342ILE    HD2 1581   4.644   4.941   1.923
  342ILE    HD3 1582   4.481   4.871   1.943
  342ILE      C 1583   4.786   4.441   1.849
  342ILE      O 1584   4.724   4.335   1.855
  343LEU      N 1585   4.874   4.465   1.750
  343LEU      H 1586   4.924   4.553   1.750
  343LEU     CA 1587   4.898   4.370   1.644
  343LEU     HA 1588   4.803   4.342   1.600
  343LEU     CB 1589   4.987   4.434   1.536
  343LEU    HB1 1590   5.029   4.355   1.474
  343LEU    HB2 1591   5.070   4.484   1.586
  343LEU     CG 1592   4.915   4.533   1.445
  343LEU     HG 1593   4.860   4.606   1.504
  343LEU    CD1 1594   5.018   4.606   1.358
  343LEU   HD11 1595   4.968   4.682   1.298
  343LEU   HD12 1596   5.091   4.654   1.423
  343LEU   HD13 1597   5.069   4.535   1.293
  343LEU    CD2 1598   4.818   4.462   1.350
  343LEU   HD21 1599   4.774   4.536   1.283
  343LEU   HD22 1600   4.871   4.388   1.291
  343LEU   HD23 1601   4.738   4.414   1.406
  343LEU      C 1602   4.961   4.240   1.692
  343LEU      O 1603   4.941   4.138   1.628
  344ASP      N 1604   5.036   4.240   1.803
  344ASP      H 1605   5.052   4.327   1.851
  344ASP     CA 1606   5.091   4.119   1.860
  344ASP     HA 1607   5.123   4.055   1.778
  344ASP     CB 1608   5.215   4.153   1.943
  344ASP    HB1 1609   5.185   4.199   2.036
  344ASP    HB2 1610   5.277   4.224   1.887
  344ASP     CG 1611   5.302   4.031   1.970
  344ASP    OD1 1612   5.378   4.030   2.069
  344ASP    OD2 1613   5.303   3.937   1.888
  344ASP      C 1614   4.990   4.039   1.942
  344ASP      O 1615   5.005   3.918   1.954
  345ARG      N 1616   4.885   4.104   1.993
  345ARG      H 1617   4.881   4.204   1.977
  345ARG     CA 1618   4.792   4.049   2.089
  345ARG     HA 1619   4.838   3.964   2.140
  345ARG     CB 1620   4.767   4.160   2.190
  345ARG    HB1 1621   4.721   4.240   2.132
  345ARG    HB2 1622   4.862   4.195   2.230
  345ARG     CG 1623   4.674   4.130   2.308
  345ARG    HG1 1624   4.577   4.099   2.270
  345ARG    HG2 1625   4.658   4.221   2.366
  345ARG     CD 1626   4.730   4.024   2.403
  345ARG    HD1 1627   4.820   4.064   2.450
  345ARG    HD2 1628   4.759   3.935   2.347
  345ARG     NE 1629   4.631   3.990   2.504
  345ARG     HE 1630   4.643   4.029   2.596
  345ARG     CZ 1631   4.523   3.913   2.485
  345ARG    NH1 1632   4.500   3.850   2.368
  345ARG   HH11 1633   4.561   3.864   2.290
  345ARG   HH12 1634   4.413   3.801   2.355
  345ARG    NH2 1635   4.432   3.897   2.581
  345ARG   HH21 1636   4.441   3.950   2.667
  345ARG   HH22 1637   4.351   3.839   2.564
  345ARG      C 1638   4.658   4.003   2.032
  345ARG      O 1639   4.598   3.913   2.091
  346LEU      N 1640   4.609   4.063   1.923
  346LEU      H 1641   4.661   4.140   1.884
  346LEU     CA 1642   4.476   4.036   1.873
  346LEU     HA 1643   4.409   4.046   1.959
  346LEU     CB 1644   4.436   4.141   1.769
  346LEU    HB1 1645   4.354   4.101   1.709
  346LEU    HB2 1646   4.520   4.157   1.702
  346LEU     CG 1647   4.390   4.275   1.825
  346LEU     HG 1648   4.471   4.320   1.884
  346LEU    CD1 1649   4.358   4.369   1.709
  346LEU   HD11 1650   4.328   4.466   1.747
  346LEU   HD12 1651   4.446   4.381   1.646
  346LEU   HD13 1652   4.276   4.328   1.649
  346LEU    CD2 1653   4.266   4.266   1.913
  346LEU   HD21 1654   4.231   4.366   1.938
  346LEU   HD22 1655   4.186   4.213   1.860
  346LEU   HD23 1656   4.289   4.215   2.006
  346LEU      C 1657   4.457   3.895   1.820
  346LEU      O 1658   4.550   3.829   1.774
  346NME      N 1659   4.335   3.841   1.823
  346NME      H 1660   4.330   3.745   1.791
  346NME    CH3 1661   4.213   3.899   1.875
  346NME   HH31 1662   4.135   3.823   1.882
  346NME   HH32 1663   4.228   3.941   1.975
  346NME   HH33 1664   4.179   3.981   1.811
  455RIM     CA 1665   5.564   6.381   2.473
  455RIM    HA1 1666   5.582   6.471   2.414
  455RIM    HA2 1667   5.459   6.378   2.500
  455RIM    HA3 1668   5.627   6.384   2.562
  455RIM     CB 1669   5.595   6.255   2.392
  455RIM     HB 1670   5.524   6.254   2.310
  455RIM     NC 1671   5.727   6.267   2.327
  455RIM    HC1 1672   5.727   6.343   2.261
  455RIM    HC2 1673   5.801   6.277   2.394
  455RIM    HC3 1674   5.744   6.185   2.270
  455RIM     CD 1675   5.574   6.124   2.468
  455RIM    CE1 1676   5.689   6.024   2.450
  455RIM   HE11 1677   5.710   6.009   2.344
  455RIM   HE12 1678   5.778   6.063   2.499
  455RIM    CE2 1679   5.548   6.136   2.618
  455RIM   HE21 1680   5.636   6.175   2.668
  455RIM   HE22 1681   5.465   6.204   2.638
  455RIM    CE3 1682   5.448   6.064   2.406
  455RIM   HE31 1683   5.460   6.055   2.297
  455RIM   HE32 1684   5.364   6.128   2.429
  455RIM    CF1 1685   5.656   5.888   2.510
  455RIM    HF1 1686   5.740   5.820   2.496
  455RIM    CF2 1687   5.511   6.001   2.679
  455RIM    HF2 1688   5.492   6.013   2.786
  455RIM    CF3 1689   5.414   5.926   2.463
  455RIM    HF3 1690   5.324   5.888   2.414
  455RIM    CG1 1691   5.628   5.904   2.660
  455RIM   HG11 1692   5.603   5.808   2.704
  455RIM   HG12 1693   5.717   5.943   2.709
  455RIM    CG2 1694   5.386   5.947   2.612
  455RIM   HG21 1695   5.358   5.851   2.656
  455RIM   HG22 1696   5.303   6.016   2.626
  455RIM    CG3 1697   5.532   5.833   2.440
  455RIM   HG31 1698   5.508   5.734   2.479
  455RIM   HG32 1699   5.552   5.823   2.333
  456SOL     OW 1700   6.023   6.772   2.652
  456SOL    HW1 1701   6.114   6.775   2.622
  456SOL    HW2 1702   6.028   6.795   2.745
  457SOL     OW 1703   5.674   7.245   2.439
  457SOL    HW1 1704   5.746   0.027   2.447
  457SOL    HW2 1705   5.609   7.274   2.503
  458SOL     OW 1706   5.680   4.254   2.589
  458SOL    HW1 1707   5.742   4.182   2.582
  458SOL    HW2 1708   5.667   4.284   2.500
  459SOL     OW 1709   5.383   0.078   3.207
  459SOL    HW1 1710   5.299   0.107   3.171
  459SOL    HW2 1711   5.402   7.278   3.160
  460SOL     OW 1712   5.338   4.281   2.446
  460SOL    HW1 1713   5.255   4.283   2.399
  460SOL    HW2 1714   5.395   4.228   2.392
  461SOL     OW 1715   5.118   4.251   2.291
  461SOL    HW1 1716   5.058   4.301   2.235
  461SOL    HW2 1717   5.084   4.161   2.287
  462SOL     OW 1718   5.447   5.013   2.589
  462SOL    HW1 1719   5.511   5.036   2.521
  462SOL    HW2 1720   5.402   5.095   2.607
  463SOL     OW 1721   5.719   5.448   2.342
  463SOL    HW1 1722   5.781   5.375   2.345
  463SOL    HW2 1723   5.772   5.523   2.315
  464SOL     OW 1724   5.967   6.893   3.374
  464SOL    HW1 1725   6.016   6.948   3.436
  464SOL    HW2 1726   5.878   6.892   3.409
  465SOL     OW 1727   5.361   4.750   2.535
  465SOL    HW1 1728   5.387   4.718   2.621
  465SOL    HW2 1729   5.391   4.841   2.534
  466SOL     OW 1730   5.620   5.758   3.681
  466SOL    HW1 1731   5.543   5.771   3.736
  466SOL    HW2 1732   5.593   5.789   3.594
  467SOL     OW 1733   5.755   4.222   2.321
  467SOL    HW1 1734   5.812   4.283   2.274
  467SOL    HW2 1735   5.815   4.158   2.359
  468SOL     OW 1736   4.852   6.574   2.535
  468SOL    HW1 1737   4.831   6.662   2.564
  468SOL    HW2 1738   4.767   6.534   2.515
  469SOL     OW 1739   4.277   4.543   2.756
  469SOL    HW1 1740   4.365   4.557   2.792
  469SOL    HW2 1741   4.289   4.547   2.661
  470SOL     OW 1742   5.403   5.580   1.434
  470SOL    HW1 1743   5.441   5.593   1.521
  470SOL    HW2 1744   5.475   5.545   1.381
  471SOL     OW 1745   5.375   4.403   2.698
  471SOL    HW1 1746   5.288   4.371   2.723
  471SOL    HW2 1747   5.387   4.371   2.609
  472SOL     OW 1748   5.377   4.350   1.668
  472SOL    HW1 1749   5.317   4.386   1.734
  472SOL    HW2 1750   5.343   4.263   1.649
  473SOL     OW 1751   6.400   4.341   2.659
  473SOL    HW1 1752   6.344   4.359   2.583
  473SOL    HW2 1753   6.461   4.274   2.629
  474SOL     OW 1754   5.168   5.417   2.312
  474SOL    HW1 1755   5.214   5.406   2.229
  474SOL    HW2 1756   5.154   5.327   2.343
  475SOL     OW 1757   5.794   5.475   2.845
  475SOL    HW1 1758   5.824   5.431   2.924
  475SOL    HW2 1759   5.719   5.424   2.815
  476SOL     OW 1760   4.558   6.987   2.827
  476SOL    HW1 1761   4.594   7.075   2.814
  476SOL    HW2 1762   4.585   6.939   2.749
  477SOL     OW 1763   5.212   5.427   2.766
  477SOL    HW1 1764   5.126   5.467   2.775
  477SOL    HW2 1765   5.274   5.497   2.787
  478SOL     OW 1766   5.157   6.800   1.484
  478SOL    HW1 1767   5.152   6.887   1.443
  478SOL    HW2 1768   5.245   6.769   1.464
  479SOL     OW 1769   5.536   0.063   2.216
  479SOL    HW1 1770   5.619   0.087   2.176
  479SOL    HW2 1771   5.559   0.028   2.302
  480SOL     OW 1772   5.195   5.762   2.831
  480SOL    HW1 1773   5.271   5.715   2.798
  480SOL    HW2 1774   5.231   5.834   2.883
  481SOL     OW 1775   5.796   5.741   2.888
  481SOL    HW1 1776   5.792   5.648   2.869
  481SOL    HW2 1777   5.852   5.777   2.819
  482SOL     OW 1778   4.757   4.893   2.547
  482SOL    HW1 1779   4.781   4.925   2.634
  482SOL    HW2 1780   4.781   4.800   2.549
  483SOL     OW 1781   5.394   4.482   3.670
  483SOL    HW1 1782   5.313   4.532   3.658
  483SOL    HW2 1783   5.454   4.519   3.605
  484SOL     OW 1784   5.230   5.702   2.264
  484SOL    HW1 1785   5.167   5.772   2.277
  484SOL    HW2 1786   5.181   5.622   2.276
  485SOL     OW 1787   4.323   5.792   2.631
  485SOL    HW1 1788   4.412   5.801   2.599
  485SOL    HW2 1789   4.274   5.759   2.556
  486SOL     OW 1790   6.630   5.619   2.460
  486SOL    HW1 1791   6.697   5.581   2.518
  486SOL    HW2 1792   6.552   5.626   2.515
  487SOL     OW 1793   5.133   4.268   2.715
  487SOL    HW1 1794   5.195   4.196   2.705
  487SOL    HW2 1795   5.048   4.228   2.699
  488SOL     OW 1796   4.935   7.191   2.342
  488SOL    HW1 1797   4.887   7.153   2.416
  488SOL    HW2 1798   4.880   7.175   2.266
  489SOL     OW 1799   5.489   4.128   2.288
  489SOL    HW1 1800   5.446   4.093   2.209
  489SOL    HW2 1801   5.563   4.178   2.254
  490SOL     OW 1802   5.333   5.545   2.477
  490SOL    HW1 1803   5.267   5.492   2.431
  490SOL    HW2 1804   5.352   5.616   2.416
  491SOL     OW 1805   6.661   3.893   2.064
  491SOL    HW1 1806   6.688   3.955   1.997
  491SOL    HW2 1807   6.614   3.824   2.016
  492SOL     OW 1808   6.264   3.725   2.272
  492SOL    HW1 1809   6.345   3.742   2.319
  492SOL    HW2 1810   6.199   3.781   2.315
  493SOL     OW 1811   4.593   6.864   2.568
  493SOL    HW1 1812   4.679   6.878   2.607
  493SOL    HW2 1813   4.586   6.934   2.502
  494SOL     OW 1814   5.847   5.683   2.274
  494SOL    HW1 1815   5.936   5.712   2.255
  494SOL    HW2 1816   5.791   5.739   2.219
  495SOL     OW 1817   6.334   7.069   2.628
  495SOL    HW1 1818   6.255   7.080   2.681
  495SOL    HW2 1819   6.302   7.064   2.538
  496SOL     OW 1820   5.741   3.945   3.673
  496SOL    HW1 1821   5.750   4.036   3.705
  496SOL    HW2 1822   5.720   3.954   3.581
  497SOL     OW 1823   5.270   4.043   2.787
  497SOL    HW1 1824   5.262   3.994   2.705
  497SOL    HW2 1825   5.214   3.997   2.849
  498SOL     OW 1826   5.681   3.945   2.391
  498SOL    HW1 1827   5.748   3.982   2.448
  498SOL    HW2 1828   5.629   4.021   2.362
  499SOL     OW 1829   6.314   4.012   2.724
  499SOL    HW1 1830   6.340   3.929   2.763
  499SOL    HW2 1831   6.219   4.005   2.711
  500SOL     OW 1832   4.856   3.837   1.736
  500SOL    HW1 1833   4.914   3.861   1.809
  500SOL    HW2 1834   4.906   3.773   1.686
  501SOL     OW 1835   4.245   3.938   2.820
  501SOL    HW1 1836   4.203   3.949   2.906
  501SOL    HW2 1837   4.320   3.998   2.822
  502SOL     OW 1838   5.645   0.371   2.197
  502SOL    HW1 1839   5.606   0.339   2.278
  502SOL    HW2 1840   5.591   0.332   2.128
  503SOL     OW 1841   5.256   4.239   3.618
  503SOL    HW1 1842   5.321   4.307   3.634
  503SOL    HW2 1843   5.294   4.185   3.548
  504SOL     OW 1844   5.892   0.427   2.284
  504SOL    HW1 1845   5.872   0.421   2.377
  504SOL    HW2 1846   5.808   0.413   2.240
  505SOL     OW 1847   6.206   3.764   2.574
  505SOL    HW1 1848   6.208   3.723   2.660
  505SOL    HW2 1849   6.140   3.833   2.582
  506SOL     OW 1850   5.628   6.907   1.499
  506SOL    HW1 1851   5.612   6.915   1.593
  506SOL    HW2 1852   5.717   6.940   1.487
  507SOL     OW 1853   6.271   7.277   1.948
  507SOL    HW1 1854   6.248   7.258   2.040
  507SOL    HW2 1855   6.186   0.001   1.904
  508SOL     OW 1856   6.103   5.444   3.414
  508SOL    HW1 1857   6.009   5.431   3.406
  508SOL    HW2 1858   6.138   5.355   3.425
  509SOL     OW 1859   6.053   3.636   2.119
  509SOL    HW1 1860   6.131   3.673   2.159
  509SOL    HW2 1861   6.086   3.566   2.062
  510SOL     OW 1862   6.522   6.753   2.079
  510SOL    HW1 1863   6.565   6.838   2.073
  510SOL    HW2 1864   6.498   6.745   2.172
  511SOL     OW 1865   4.697   3.817   2.772
  511SOL    HW1 1866   4.732   3.793   2.858
  511SOL    HW2 1867   4.690   3.913   2.775
  512SOL     OW 1868   6.579   6.514   3.222
  512SOL    HW1 1869   6.649   6.579   3.211
  512SOL    HW2 1870   6.579   6.466   3.139
  513SOL     OW 1871   5.364   5.280   2.591
  513SOL    HW1 1872   5.302   5.303   2.660
  513SOL    HW2 1873   5.368   5.358   2.535
  514SOL     OW 1874   5.653   0.119   3.215
  514SOL    HW1 1875   5.558   0.123   3.226
  514SOL    HW2 1876   5.667   0.040   3.162
  515SOL     OW 1877   4.079   4.430   3.382
  515SOL    HW1 1878   3.987   4.447   3.402
  515SOL    HW2 1879   4.079   4.402   3.290
  516SOL     OW 1880   5.926   0.124   3.247
  516SOL    HW1 1881   5.929   0.060   3.318
  516SOL    HW2 1882   5.836   0.118   3.214
  517SOL     OW 1883   4.617   6.608   1.856
  517SOL    HW1 1884   4.710   6.608   1.878
  517SOL    HW2 1885   4.614   6.585   1.764
  518SOL     OW 1886   4.926   4.105   2.697
  518SOL    HW1 1887   4.835   4.100   2.726
  518SOL    HW2 1888   4.953   4.014   2.687
  519SOL     OW 1889   6.054   5.843   1.539
  519SOL    HW1 1890   6.031   5.870   1.628
  519SOL    HW2 1891   6.087   5.923   1.498
  520SOL     OW 1892   6.175   6.504   1.521
  520SOL    HW1 1893   6.192   6.486   1.614
  520SOL    HW2 1894   6.139   6.422   1.487
  521SOL     OW 1895   4.639   3.964   1.534
  521SOL    HW1 1896   4.714   3.995   1.484
  521SOL    HW2 1897   4.676   3.931   1.616
  522SOL     OW 1898   4.485   5.967   1.963
  522SOL    HW1 1899   4.571   5.976   2.004
  522SOL    HW2 1900   4.437   6.044   1.990
  523SOL     OW 1901   4.011   4.640   2.780
  523SOL    HW1 1902   4.099   4.603   2.787
  523SOL    HW2 1903   4.005   4.668   2.688
  524SOL     OW 1904   5.944   3.732   2.718
  524SOL    HW1 1905   5.971   3.823   2.704
  524SOL    HW2 1906   5.897   3.708   2.639
  525SOL     OW 1907   4.647   7.250   2.726
  525SOL    HW1 1908   4.554   7.272   2.723
  525SOL    HW2 1909   4.692   0.053   2.725
  526SOL     OW 1910   6.377   0.059   2.614
  526SOL    HW1 1911   6.351   0.080   2.704
  526SOL    HW2 1912   6.370   7.244   2.609
  527SOL     OW 1913   6.026   6.921   1.634
  527SOL    HW1 1914   6.019   6.982   1.708
  527SOL    HW2 1915   5.967   6.958   1.568
  528SOL     OW 1916   5.858   4.075   3.921
  528SOL    HW1 1917   5.940   4.057   3.875
  528SOL    HW2 1918   5.818   4.147   3.872
  529SOL     OW 1919   4.626   7.067   2.362
  529SOL    HW1 1920   4.692   7.072   2.432
  529SOL    HW2 1921   4.671   7.102   2.285
  530SOL     OW 1922   5.241   5.804   1.400
  530SOL    HW1 1923   5.287   5.833   1.322
  530SOL    HW2 1924   5.292   5.728   1.431
  531SOL     OW 1925   6.185   4.214   3.981
  531SOL    HW1 1926   6.113   4.229   4.042
  531SOL    HW2 1927   6.172   4.278   3.912
  532SOL     OW 1928   5.404   3.774   2.147
  532SOL    HW1 1929   5.404   3.866   2.121
  532SOL    HW2 1930   5.312   3.751   2.157
  533SOL     OW 1931   4.328   4.243   2.602
  533SOL    HW1 1932   4.371   4.226   2.518
  533SOL    HW2 1933   4.378   4.190   2.665
  534SOL     OW 1934   4.218   4.095   3.170
  534SOL    HW1 1935   4.232   4.188   3.153
  534SOL    HW2 1936   4.218   4.088   3.266
  535SOL     OW 1937   5.573   0.284   2.449
  535SOL    HW1 1938   5.557   0.210   2.507
  535SOL    HW2 1939   5.658   0.318   2.476
  536SOL     OW 1940   4.276   4.566   2.467
  536SOL    HW1 1941   4.293   4.567   2.373
  536SOL    HW2 1942   4.209   4.498   2.478
  537SOL     OW 1943   5.010   6.760   3.461
  537SOL    HW1 1944   4.926   6.734   3.497
  537SOL    HW2 1945   4.996   6.849   3.430
  538SOL     OW 1946   6.521   4.673   1.917
  538SOL    HW1 1947   6.523   4.635   2.004
  538SOL    HW2 1948   6.561   4.606   1.861
  539SOL     OW 1949   6.096   4.879   3.771
  539SOL    HW1 1950   6.159   4.923   3.715
  539SOL    HW2 1951   6.133   4.791   3.784
  540SOL     OW 1952   5.299   0.189   2.207
  540SOL    HW1 1953   5.384   0.146   2.210
  540SOL    HW2 1954   5.244   0.131   2.154
  541SOL     OW 1955   5.395   4.487   3.946
  541SOL    HW1 1956   5.440   4.404   3.958
  541SOL    HW2 1957   5.388   4.498   3.851
  542SOL     OW 1958   5.407   5.795   3.843
  542SOL    HW1 1959   5.456   5.869   3.879
  542SOL    HW2 1960   5.407   5.730   3.913
  543SOL     OW 1961   6.183   0.130   3.152
  543SOL    HW1 1962   6.089   0.122   3.170
  543SOL    HW2 1963   6.190   0.119   3.057
  544SOL     OW 1964   5.593   7.150   3.426
  544SOL    HW1 1965   5.608   7.244   3.439
  544SOL    HW2 1966   5.648   7.127   3.352
  545SOL     OW 1967   5.847   3.682   3.567
  545SOL    HW1 1968   5.916   3.725   3.617
  545SOL    HW2 1969   5.893   3.619   3.512
  546SOL     OW 1970   6.301   0.046   2.884
  546SOL    HW1 1971   6.381   7.279   2.904
  546SOL    HW2 1972   6.236   7.259   2.865
  547SOL     OW 1973   6.845   5.557   2.647
  547SOL    HW1 1974   6.934   5.557   2.684
  547SOL    HW2 1975   6.787   5.560   2.722
  548SOL     OW 1976   5.785   7.117   1.678
  548SOL    HW1 1977   5.845   7.098   1.750
  548SOL    HW2 1978   5.706   7.067   1.698
  549SOL     OW 1979   5.729   6.905   3.515
  549SOL    HW1 1980   5.662   6.846   3.552
  549SOL    HW2 1981   5.679   6.970   3.466
  550SOL     OW 1982   5.381   3.899   3.120
  550SOL    HW1 1983   5.331   3.946   3.187
  550SOL    HW2 1984   5.325   3.826   3.095
  551SOL     OW 1985   5.250   4.008   2.505
  551SOL    HW1 1986   5.284   4.093   2.476
  551SOL    HW2 1987   5.321   3.947   2.485
  552SOL     OW 1988   5.734   6.042   3.664
  552SOL    HW1 1989   5.826   6.044   3.693
  552SOL    HW2 1990   5.686   6.009   3.739
  553SOL     OW 1991   5.270   4.302   1.353
  553SOL    HW1 1992   5.362   4.327   1.362
  553SOL    HW2 1993   5.243   4.340   1.269
  554SOL     OW 1994   6.559   5.981   3.058
  554SOL    HW1 1995   6.538   5.986   3.151
  554SOL    HW2 1996   6.490   5.927   3.020
  555SOL     OW 1997   5.306   4.109   1.555
  555SOL    HW1 1998   5.231   4.051   1.560
  555SOL    HW2 1999   5.283   4.173   1.487
  556SOL     OW 2000   5.057   3.975   2.306
  556SOL    HW1 2001   5.112   3.976   2.384
  556SOL    HW2 2002   5.086   3.899   2.256
  557SOL     OW 2003   5.317   7.155   3.398
  557SOL    HW1 2004   5.309   7.236   3.347
  557SOL    HW2 2005   5.411   7.139   3.401
  558SOL     OW 2006   4.764   7.174   2.140
  558SOL    HW1 2007   4.747   7.268   2.145
  558SOL    HW2 2008   4.692   7.139   2.088
  559SOL     OW 2009   4.421   6.087   2.795
  559SOL    HW1 2010   4.358   6.015   2.808
  559SOL    HW2 2011   4.367   6.162   2.770
  560SOL     OW 2012   6.702   5.842   2.312
  560SOL    HW1 2013   6.786   5.826   2.355
  560SOL    HW2 2014   6.646   5.770   2.340
  561SOL     OW 2015   5.919   4.277   1.658
  561SOL    HW1 2016   5.824   4.283   1.646
  561SOL    HW2 2017   5.932   4.287   1.752
  562SOL     OW 2018   6.264   0.439   1.932
  562SOL    HW1 2019   6.211   0.463   2.008
  562SOL    HW2 2020   6.254   0.344   1.926
  563SOL     OW 2021   5.904   3.448   1.883
  563SOL    HW1 2022   5.929   3.449   1.791
  563SOL    HW2 2023   5.897   3.355   1.905
  564SOL     OW 2024   4.087   3.860   1.606
  564SOL    HW1 2025   4.172   3.842   1.646
  564SOL    HW2 2026   4.027   3.800   1.649
  565SOL     OW 2027   5.035   0.108   2.086
  565SOL    HW1 2028   5.056   0.019   2.113
  565SOL    HW2 2029   4.984   0.098   2.006
  566SOL     OW 2030   6.512   7.208   2.062
  566SOL    HW1 2031   6.570   0.002   2.066
  566SOL    HW2 2032   6.426   7.244   2.040
  567SOL     OW 2033   5.792   0.408   2.562
  567SOL    HW1 2034   5.718   0.455   2.602
  567SOL    HW2 2035   5.868   0.462   2.582
  568SOL     OW 2036   6.562   6.914   2.939
  568SOL    HW1 2037   6.485   6.884   2.891
  568SOL    HW2 2038   6.636   6.873   2.894
  569SOL     OW 2039   4.781   0.212   2.741
  569SOL    HW1 2040   4.766   0.288   2.684
  569SOL    HW2 2041   4.875   0.195   2.736
  570SOL     OW 2042   5.861   3.696   2.451
  570SOL    HW1 2043   5.916   3.762   2.407
  570SOL    HW2 2044   5.780   3.696   2.401
  571SOL     OW 2045   6.158   6.041   1.365
  571SOL    HW1 2046   6.231   5.980   1.356
  571SOL    HW2 2047   6.120   6.046   1.277
  572SOL     OW 2048   4.930   6.411   3.619
  572SOL    HW1 2049   5.001   6.431   3.680
  572SOL    HW2 2050   4.954   6.326   3.582
  573SOL     OW 2051   6.200   3.466   2.337
  573SOL    HW1 2052   6.105   3.465   2.346
  573SOL    HW2 2053   6.222   3.558   2.323
  574SOL     OW 2054   5.083   3.927   2.956
  574SOL    HW1 2055   4.995   3.941   2.992
  574SOL    HW2 2056   5.120   3.857   3.010
  575SOL     OW 2057   5.645   4.250   1.639
  575SOL    HW1 2058   5.562   4.297   1.650
  575SOL    HW2 2059   5.623   4.178   1.579
  576SOL     OW 2060   5.441   0.423   1.727
  576SOL    HW1 2061   5.521   0.370   1.722
  576SOL    HW2 2062   5.389   0.394   1.652
  577SOL     OW 2063   5.996   6.019   3.752
  577SOL    HW1 2064   6.047   6.056   3.825
  577SOL    HW2 2065   6.057   6.018   3.679
  578SOL     OW 2066   4.967   6.160   3.522
  578SOL    HW1 2067   4.978   6.090   3.587
  578SOL    HW2 2068   5.016   6.129   3.446
  579SOL     OW 2069   5.977   3.765   1.614
  579SOL    HW1 2070   5.994   3.773   1.708
  579SOL    HW2 2071   5.951   3.853   1.587
  580SOL     OW 2072   5.352   0.419   2.539
  580SOL    HW1 2073   5.271   0.384   2.502
  580SOL    HW2 2074   5.422   0.379   2.486
  581SOL     OW 2075   3.929   4.466   3.904
  581SOL    HW1 2076   3.989   4.528   3.862
  581SOL    HW2 2077   3.867   4.441   3.836
  582SOL     OW 2078   4.818   3.943   3.045
  582SOL    HW1 2079   4.833   3.884   3.118
  582SOL    HW2 2080   4.729   3.977   3.058
  583SOL     OW 2081   5.218   3.718   1.769
  583SOL    HW1 2082   5.229   3.795   1.823
  583SOL    HW2 2083   5.134   3.730   1.725
  584SOL     OW 2084   5.726   3.811   3.108
  584SOL    HW1 2085   5.694   3.789   3.195
  584SOL    HW2 2086   5.802   3.754   3.095
  585SOL     OW 2087   6.482   6.754   2.348
  585SOL    HW1 2088   6.542   6.728   2.417
  585SOL    HW2 2089   6.482   6.850   2.350
  586SOL     OW 2090   4.482   6.840   1.903
  586SOL    HW1 2091   4.415   6.829   1.971
  586SOL    HW2 2092   4.532   6.759   1.905
  587SOL     OW 2093   5.879   6.977   1.403
  587SOL    HW1 2094   5.939   7.050   1.395
  587SOL    HW2 2095   5.868   6.945   1.313
  588SOL     OW 2096   5.651   3.751   1.489
  588SOL    HW1 2097   5.727   3.706   1.453
  588SOL    HW2 2098   5.576   3.703   1.456
  589SOL     OW 2099   6.748   4.331   2.723
  589SOL    HW1 2100   6.772   4.240   2.738
  589SOL    HW2 2101   6.796   4.356   2.644
  590SOL     OW 2102   6.227   5.276   1.950
  590SOL    HW1 2103   6.286   5.266   2.026
  590SOL    HW2 2104   6.258   5.211   1.887
  591SOL     OW 2105   4.261   4.516   2.182
  591SOL    HW1 2106   4.183   4.461   2.185
  591SOL    HW2 2107   4.250   4.568   2.103
  592SOL     OW 2108   6.269   3.885   3.099
  592SOL    HW1 2109   6.234   3.867   3.186
  592SOL    HW2 2110   6.208   3.844   3.039
  593SOL     OW 2111   6.066   5.637   1.370
  593SOL    HW1 2112   6.062   5.705   1.437
  593SOL    HW2 2113   6.063   5.685   1.287
  594SOL     OW 2114   4.350   5.146   3.387
  594SOL    HW1 2115   4.389   5.143   3.475
  594SOL    HW2 2116   4.256   5.140   3.403
  595SOL     OW 2117   4.411   6.469   1.982
  595SOL    HW1 2118   4.386   6.533   2.049
  595SOL    HW2 2119   4.484   6.510   1.936
  596SOL     OW 2120   4.357   3.872   3.551
  596SOL    HW1 2121   4.441   3.914   3.570
  596SOL    HW2 2122   4.344   3.887   3.457
  597SOL     OW 2123   6.543   3.539   2.072
  597SOL    HW1 2124   6.502   3.625   2.072
  597SOL    HW2 2125   6.606   3.543   2.000
  598SOL     OW 2126   5.949   3.799   3.997
  598SOL    HW1 2127   5.966   3.867   3.933
  598SOL    HW2 2128   5.910   3.728   3.946
  599SOL     OW 2129   5.651   5.556   2.584
  599SOL    HW1 2130   5.665   5.521   2.496
  599SOL    HW2 2131   5.639   5.478   2.639
  600SOL     OW 2132   5.898   7.219   3.439
  600SOL    HW1 2133   5.966   7.165   3.479
  600SOL    HW2 2134   5.859   7.163   3.373
  601SOL     OW 2135   5.170   3.943   3.340
  601SOL    HW1 2136   5.241   4.004   3.363
  601SOL    HW2 2137   5.098   3.967   3.398
  602SOL     OW 2138   4.250   3.710   2.466
  602SOL    HW1 2139   4.315   3.645   2.493
  602SOL    HW2 2140   4.213   3.674   2.385
  603SOL     OW 2141   5.123   0.134   3.151
  603SOL    HW1 2142   5.105   0.091   3.234
  603SOL    HW2 2143   5.084   0.221   3.160
  604SOL     OW 2144   5.621   3.658   2.276
  604SOL    HW1 2145   5.555   3.711   2.232
  604SOL    HW2 2146   5.682   3.633   2.207
  605SOL     OW 2147   6.341   4.306   2.923
  605SOL    HW1 2148   6.359   4.321   2.831
  605SOL    HW2 2149   6.369   4.216   2.938
  606SOL     OW 2150   5.562   4.023   1.475
  606SOL    HW1 2151   5.601   3.941   1.507
  606SOL    HW2 2152   5.484   4.036   1.529
  607SOL     OW 2153   5.624   5.475   1.313
  607SOL    HW1 2154   5.696   5.480   1.377
  607SOL    HW2 2155   5.666   5.489   1.229
  608SOL     OW 2156   4.177   5.669   2.834
  608SOL    HW1 2157   4.228   5.691   2.757
  608SOL    HW2 2158   4.128   5.591   2.809
  609SOL     OW 2159   5.220   0.058   1.562
  609SOL    HW1 2160   5.158   0.072   1.633
  609SOL    HW2 2161   5.166   0.035   1.487
  610SOL     OW 2162   6.480   4.914   1.804
  610SOL    HW1 2163   6.389   4.940   1.810
  610SOL    HW2 2164   6.482   4.826   1.842
  611SOL     OW 2165   5.673   3.876   2.675
  611SOL    HW1 2166   5.751   3.928   2.657
  611SOL    HW2 2167   5.645   3.844   2.589
  612SOL     OW 2168   6.211   6.711   3.670
  612SOL    HW1 2169   6.235   6.631   3.716
  612SOL    HW2 2170   6.117   6.722   3.688
  613SOL     OW 2171   5.706   5.570   3.877
  613SOL    HW1 2172   5.788   5.618   3.886
  613SOL    HW2 2173   5.662   5.612   3.803
  614SOL     OW 2174   6.748   4.065   1.867
  614SOL    HW1 2175   6.836   4.041   1.897
  614SOL    HW2 2176   6.736   4.015   1.786
  615SOL     OW 2177   5.033   7.056   3.435
  615SOL    HW1 2178   5.061   7.036   3.524
  615SOL    HW2 2179   5.099   7.116   3.402
  616SOL     OW 2180   4.135   4.023   3.890
  616SOL    HW1 2181   4.081   4.090   3.933
  616SOL    HW2 2182   4.100   4.019   3.801
  617SOL     OW 2183   6.842   5.431   2.211
  617SOL    HW1 2184   6.846   5.526   2.220
  617SOL    HW2 2185   6.819   5.417   2.119
  618SOL     OW 2186   6.532   4.647   3.237
  618SOL    HW1 2187   6.563   4.615   3.321
  618SOL    HW2 2188   6.476   4.577   3.204
  619SOL     OW 2189   4.868   0.232   3.014
  619SOL    HW1 2190   4.958   0.206   2.998
  619SOL    HW2 2191   4.826   0.228   2.928
  620SOL     OW 2192   6.372   4.429   3.159
  620SOL    HW1 2193   6.301   4.390   3.209
  620SOL    HW2 2194   6.357   4.399   3.069
  621SOL     OW 2195   4.749   3.708   1.959
  621SOL    HW1 2196   4.662   3.745   1.973
  621SOL    HW2 2197   4.779   3.746   1.876
  622SOL     OW 2198   4.709   5.551   3.231
  622SOL    HW1 2199   4.705   5.475   3.288
  622SOL    HW2 2200   4.707   5.515   3.142
  623SOL     OW 2201   6.076   6.095   1.102
  623SOL    HW1 2202   6.165   6.132   1.107
  623SOL    HW2 2203   6.057   6.090   1.009
  624SOL     OW 2204   6.079   7.055   3.561
  624SOL    HW1 2205   6.163   7.034   3.602
  624SOL    HW2 2206   6.016   7.053   3.633
  625SOL     OW 2207   5.155   7.042   1.361
  625SOL    HW1 2208   5.249   7.058   1.359
  625SOL    HW2 2209   5.115   7.129   1.363
  626SOL     OW 2210   5.515   6.782   3.639
  626SOL    HW1 2211   5.470   6.865   3.650
  626SOL    HW2 2212   5.447   6.715   3.650
  627SOL     OW 2213   4.359   6.191   2.021
  627SOL    HW1 2214   4.275   6.180   2.065
  627SOL    HW2 2215   4.370   6.286   2.014
  628SOL     OW 2216   6.255   5.203   3.472
  628SOL    HW1 2217   6.245   5.142   3.545
  628SOL    HW2 2218   6.334   5.174   3.426
  629SOL     OW 2219   6.393   5.809   1.645
  629SOL    HW1 2220   6.442   5.878   1.600
  629SOL    HW2 2221   6.362   5.751   1.575
  630SOL     OW 2222   4.999   4.314   3.674
  630SOL    HW1 2223   5.087   4.277   3.664
  630SOL    HW2 2224   4.977   4.301   3.766
  631SOL     OW 2225   6.826   6.090   2.327
  631SOL    HW1 2226   6.762   6.021   2.311
  631SOL    HW2 2227   6.877   6.094   2.247
  632SOL     OW 2228   5.387   6.682   1.395
  632SOL    HW1 2229   5.461   6.621   1.397
  632SOL    HW2 2230   5.326   6.643   1.332
  633SOL     OW 2231   4.145   5.708   2.445
  633SOL    HW1 2232   4.064   5.700   2.495
  633SOL    HW2 2233   4.123   5.770   2.375
  634SOL     OW 2234   6.223   4.661   3.854
  634SOL    HW1 2235   6.247   4.673   3.946
  634SOL    HW2 2236   6.304   4.631   3.812
  635SOL     OW 2237   4.451   6.910   3.065
  635SOL    HW1 2238   4.498   6.935   2.985
  635SOL    HW2 2239   4.449   6.815   3.063
  636SOL     OW 2240   3.888   4.044   3.529
  636SOL    HW1 2241   3.963   3.989   3.551
  636SOL    HW2 2242   3.817   4.010   3.583
  637SOL     OW 2243   4.691   6.536   1.595
  637SOL    HW1 2244   4.762   6.480   1.564
  637SOL    HW2 2245   4.667   6.589   1.520
  638SOL     OW 2246   6.314   5.032   3.691
  638SOL    HW1 2247   6.292   5.055   3.782
  638SOL    HW2 2248   6.395   4.981   3.698
  639SOL     OW 2249   6.942   4.497   2.568
  639SOL    HW1 2250   6.966   4.500   2.661
  639SOL    HW2 2251   6.887   4.574   2.555
  640SOL     OW 2252   6.641   6.367   1.839
  640SOL    HW1 2253   6.647   6.462   1.852
  640SOL    HW2 2254   6.586   6.357   1.761
  641SOL     OW 2255   5.135   4.572   3.675
  641SOL    HW1 2256   5.058   4.615   3.638
  641SOL    HW2 2257   5.107   4.481   3.688
  642SOL     OW 2258   4.850   4.070   1.386
  642SOL    HW1 2259   4.905   3.995   1.367
  642SOL    HW2 2260   4.879   4.100   1.473
  643SOL     OW 2261   5.440   3.888   3.534
  643SOL    HW1 2262   5.438   3.929   3.621
  643SOL    HW2 2263   5.418   3.959   3.474
  644SOL     OW 2264   4.950   5.970   3.717
  644SOL    HW1 2265   4.928   6.009   3.801
  644SOL    HW2 2266   4.895   5.891   3.712
  645SOL     OW 2267   4.499   5.747   1.521
  645SOL    HW1 2268   4.450   5.780   1.596
  645SOL    HW2 2269   4.546   5.822   1.487
  646SOL     OW 2270   5.827   0.593   2.938
  646SOL    HW1 2271   5.764   0.662   2.961
  646SOL    HW2 2272   5.773   0.515   2.925
  647SOL     OW 2273   6.364   3.618   1.540
  647SOL    HW1 2274   6.333   3.608   1.630
  647SOL    HW2 2275   6.434   3.553   1.531
  648SOL     OW 2276   4.416   3.876   3.273
  648SOL    HW1 2277   4.499   3.834   3.298
  648SOL    HW2 2278   4.441   3.955   3.226
  649SOL     OW 2279   5.882   6.626   1.172
  649SOL    HW1 2280   5.941   6.634   1.247
  649SOL    HW2 2281   5.808   6.684   1.194
  650SOL     OW 2282   4.242   4.942   3.653
  650SOL    HW1 2283   4.315   5.000   3.634
  650SOL    HW2 2284   4.273   4.886   3.724
  651SOL     OW 2285   5.424   0.486   3.062
  651SOL    HW1 2286   5.381   0.441   3.135
  651SOL    HW2 2287   5.355   0.542   3.025
  652SOL     OW 2288   7.008   4.866   2.273
  652SOL    HW1 2289   6.990   4.901   2.360
  652SOL    HW2 2290   7.020   4.772   2.287
  653SOL     OW 2291   6.769   6.150   3.018
  653SOL    HW1 2292   6.851   6.102   3.004
  653SOL    HW2 2293   6.703   6.081   3.032
  654SOL     OW 2294   4.624   3.645   1.570
  654SOL    HW1 2295   4.682   3.579   1.608
  654SOL    HW2 2296   4.605   3.706   1.642
  655SOL     OW 2297   4.739   3.691   2.238
  655SOL    HW1 2298   4.809   3.727   2.292
  655SOL    HW2 2299   4.770   3.703   2.148
  656SOL     OW 2300   5.256   5.234   4.083
  656SOL    HW1 2301   5.298   5.293   4.145
  656SOL    HW2 2302   5.328   5.201   4.030
  657SOL     OW 2303   6.023   6.692   1.407
  657SOL    HW1 2304   6.070   6.629   1.463
  657SOL    HW2 2305   6.015   6.770   1.461
  658SOL     OW 2306   4.310   4.213   2.315
  658SOL    HW1 2307   4.246   4.284   2.316
  658SOL    HW2 2308   4.258   4.133   2.303
  659SOL     OW 2309   4.104   4.332   2.885
  659SOL    HW1 2310   4.168   4.383   2.837
  659SOL    HW2 2311   4.082   4.259   2.827
  660SOL     OW 2312   6.259   3.945   4.017
  660SOL    HW1 2313   6.228   3.968   4.104
  660SOL    HW2 2314   6.211   4.004   3.958
  661SOL     OW 2315   6.595   7.003   2.646
  661SOL    HW1 2316   6.659   7.067   2.679
  661SOL    HW2 2317   6.510   7.042   2.667
  662SOL     OW 2318   6.096   4.899   4.048
  662SOL    HW1 2319   6.159   4.831   4.073
  662SOL    HW2 2320   6.074   4.880   3.957
  663SOL     OW 2321   6.430   3.716   3.723
  663SOL    HW1 2322   6.341   3.682   3.729
  663SOL    HW2 2323   6.450   3.715   3.630
  664SOL     OW 2324   5.515   4.240   3.942
  664SOL    HW1 2325   5.445   4.184   3.977
  664SOL    HW2 2326   5.538   4.201   3.858
  665SOL     OW 2327   5.967   0.035   1.642
  665SOL    HW1 2328   5.933   0.112   1.687
  665SOL    HW2 2329   5.896   7.252   1.647
  666SOL     OW 2330   4.824   5.400   1.799
  666SOL    HW1 2331   4.918   5.394   1.779
  666SOL    HW2 2332   4.786   5.442   1.722
  667SOL     OW 2333   4.481   3.646   2.094
  667SOL    HW1 2334   4.558   3.658   2.149
  667SOL    HW2 2335   4.430   3.726   2.107
  668SOL     OW 2336   6.695   5.564   2.867
  668SOL    HW1 2337   6.747   5.594   2.942
  668SOL    HW2 2338   6.617   5.525   2.907
  669SOL     OW 2339   4.379   6.739   2.425
  669SOL    HW1 2340   4.446   6.755   2.492
  669SOL    HW2 2341   4.382   6.817   2.369
  670SOL     OW 2342   6.538   4.105   2.582
  670SOL    HW1 2343   6.473   4.071   2.644
  670SOL    HW2 2344   6.504   4.082   2.496
  671SOL     OW 2345   4.288   5.810   2.090
  671SOL    HW1 2346   4.363   5.852   2.048
  671SOL    HW2 2347   4.298   5.717   2.070
  672SOL     OW 2348   6.376   0.592   2.596
  672SOL    HW1 2349   6.423   0.514   2.626
  672SOL    HW2 2350   6.314   0.611   2.667
  673SOL     OW 2351   4.371   6.167   3.064
  673SOL    HW1 2352   4.440   6.218   3.105
  673SOL    HW2 2353   4.401   6.153   2.974
  674SOL     OW 2354   5.124   3.757   2.136
  674SOL    HW1 2355   5.088   3.816   2.070
  674SOL    HW2 2356   5.113   3.670   2.098
  675SOL     OW 2357   6.482   6.319   1.620
  675SOL    HW1 2358   6.442   6.251   1.674
  675SOL    HW2 2359   6.453   6.300   1.531
  676SOL     OW 2360   6.459   0.055   2.340
  676SOL    HW1 2361   6.405   0.086   2.413
  676SOL    HW2 2362   6.396   0.017   2.278
  677SOL     OW 2363   5.877   0.374   1.520
  677SOL    HW1 2364   5.865   0.468   1.507
  677SOL    HW2 2365   5.816   0.351   1.590
  678SOL     OW 2366   6.602   6.095   1.786
  678SOL    HW1 2367   6.682   6.044   1.804
  678SOL    HW2 2368   6.617   6.179   1.829
  679SOL     OW 2369   4.289   6.887   2.788
  679SOL    HW1 2370   4.372   6.927   2.814
  679SOL    HW2 2371   4.267   6.930   2.705
  680SOL     OW 2372   6.718   3.621   1.858
  680SOL    HW1 2373   6.794   3.670   1.887
  680SOL    HW2 2374   6.694   3.660   1.774
  681SOL     OW 2375   5.298   5.349   1.267
  681SOL    HW1 2376   5.301   5.302   1.350
  681SOL    HW2 2377   5.302   5.442   1.292
  682SOL     OW 2378   6.063   5.062   1.558
  682SOL    HW1 2379   6.055   5.131   1.493
  682SOL    HW2 2380   6.023   4.985   1.516
  683SOL     OW 2381   6.203   0.168   3.442
  683SOL    HW1 2382   6.187   0.169   3.348
  683SOL    HW2 2383   6.271   0.102   3.454
  684SOL     OW 2384   4.859   4.541   3.608
  684SOL    HW1 2385   4.898   4.456   3.628
  684SOL    HW2 2386   4.778   4.520   3.561
  685SOL     OW 2387   6.661   6.986   2.081
  685SOL    HW1 2388   6.715   7.019   2.009
  685SOL    HW2 2389   6.599   7.057   2.099
  686SOL     OW 2390   4.688   6.709   3.278
  686SOL    HW1 2391   4.779   6.715   3.248
  686SOL    HW2 2392   4.657   6.626   3.243
  687SOL     OW 2393   6.415   6.850   1.329
  687SOL    HW1 2394   6.324   6.869   1.308
  687SOL    HW2 2395   6.463   6.929   1.305
  688SOL     OW 2396   4.476   7.261   3.004
  688SOL    HW1 2397   4.432   7.198   3.061
  688SOL    HW2 2398   4.438   7.246   2.917
  689SOL     OW 2399   4.086   3.883   3.632
  689SOL    HW1 2400   4.176   3.889   3.598
  689SOL    HW2 2401   4.067   3.790   3.632
  690SOL     OW 2402   4.666   5.351   3.415
  690SOL    HW1 2403   4.714   5.327   3.494
  690SOL    HW2 2404   4.575   5.329   3.434
  691SOL     OW 2405   5.474   7.272   1.547
  691SOL    HW1 2406   5.485   7.225   1.630
  691SOL    HW2 2407   5.385   0.025   1.550
  692SOL     OW 2408   6.444   0.170   3.227
  692SOL    HW1 2409   6.452   0.118   3.307
  692SOL    HW2 2410   6.354   0.157   3.198
  693SOL     OW 2411   4.986   6.370   1.209
  693SOL    HW1 2412   5.011   6.278   1.202
  693SOL    HW2 2413   5.068   6.418   1.193
  694SOL     OW 2414   6.510   5.995   3.322
  694SOL    HW1 2415   6.538   6.084   3.344
  694SOL    HW2 2416   6.472   5.961   3.403
  695SOL     OW 2417   6.105   7.131   1.370
  695SOL    HW1 2418   6.193   7.163   1.391
  695SOL    HW2 2419   6.120   7.050   1.321
  696SOL     OW 2420   6.841   4.012   2.252
  696SOL    HW1 2421   6.819   4.047   2.338
  696SOL    HW2 2422   6.759   3.974   2.221
  697SOL     OW 2423   5.062   0.370   2.155
  697SOL    HW1 2424   5.063   0.277   2.131
  697SOL    HW2 2425   5.094   0.416   2.077
  698SOL     OW 2426   4.949   6.693   1.335
  698SOL    HW1 2427   5.017   6.728   1.393
  698SOL    HW2 2428   4.992   6.623   1.287
  699SOL     OW 2429   5.881   5.772   3.791
  699SOL    HW1 2430   5.795   5.782   3.750
  699SOL    HW2 2431   5.918   5.860   3.790
  700SOL     OW 2432   6.268   5.082   1.731
  700SOL    HW1 2433   6.182   5.063   1.694
  700SOL    HW2 2434   6.330   5.056   1.663
  701SOL     OW 2435   5.965   4.029   1.291
  701SOL    HW1 2436   6.047   4.031   1.243
  701SOL    HW2 2437   5.925   3.945   1.266
  702SOL     OW 2438   6.724   3.917   1.647
  702SOL    HW1 2439   6.765   3.834   1.624
  702SOL    HW2 2440   6.657   3.930   1.579
  703SOL     OW 2441   5.647   6.249   3.906
  703SOL    HW1 2442   5.742   6.245   3.900
  703SOL    HW2 2443   5.626   6.341   3.889
  704SOL     OW 2444   5.336   6.074   1.170
  704SOL    HW1 2445   5.423   6.114   1.168
  704SOL    HW2 2446   5.352   5.980   1.166
  705SOL     OW 2447   4.941   5.147   3.892
  705SOL    HW1 2448   4.923   5.110   3.979
  705SOL    HW2 2449   4.977   5.234   3.911
  706SOL     OW 2450   5.866   5.441   1.165
  706SOL    HW1 2451   5.910   5.420   1.247
  706SOL    HW2 2452   5.836   5.357   1.131
  707SOL     OW 2453   5.911   6.322   1.193
  707SOL    HW1 2454   5.914   6.404   1.143
  707SOL    HW2 2455   5.962   6.261   1.140
  708SOL     OW 2456   6.671   6.630   1.892
  708SOL    HW1 2457   6.747   6.622   1.950
  708SOL    HW2 2458   6.604   6.674   1.945
  709SOL     OW 2459   4.875   3.751   2.511
  709SOL    HW1 2460   4.932   3.791   2.577
  709SOL    HW2 2461   4.789   3.747   2.554
  710SOL     OW 2462   4.307   3.571   1.725
  710SOL    HW1 2463   4.297   3.504   1.792
  710SOL    HW2 2464   4.249   3.543   1.654
  711SOL     OW 2465   4.290   3.834   2.180
  711SOL    HW1 2466   4.213   3.783   2.157
  711SOL    HW2 2467   4.256   3.911   2.224
  712SOL     OW 2468   6.314   3.670   3.298
  712SOL    HW1 2469   6.274   3.593   3.257
  712SOL    HW2 2470   6.396   3.637   3.336
  713SOL     OW 2471   5.373   4.722   4.086
  713SOL    HW1 2472   5.282   4.750   4.092
  713SOL    HW2 2473   5.372   4.646   4.028
  714SOL     OW 2474   4.422   6.715   1.463
  714SOL    HW1 2475   4.510   6.711   1.424
  714SOL    HW2 2476   4.375   6.778   1.408
  715SOL     OW 2477   4.469   4.318   1.309
  715SOL    HW1 2478   4.541   4.261   1.282
  715SOL    HW2 2479   4.419   4.334   1.229
  716SOL     OW 2480   3.768   4.805   3.223
  716SOL    HW1 2481   3.819   4.884   3.238
  716SOL    HW2 2482   3.825   4.748   3.173
  717SOL     OW 2483   4.600   3.951   3.792
  717SOL    HW1 2484   4.672   3.986   3.843
  717SOL    HW2 2485   4.618   3.980   3.702
  718SOL     OW 2486   6.011   3.466   2.769
  718SOL    HW1 2487   5.978   3.555   2.756
  718SOL    HW2 2488   6.065   3.449   2.692
  719SOL     OW 2489   5.123   5.791   3.952
  719SOL    HW1 2490   5.155   5.881   3.963
  719SOL    HW2 2491   5.149   5.767   3.863
  720SOL     OW 2492   6.150   5.303   4.109
  720SOL    HW1 2493   6.085   5.256   4.161
  720SOL    HW2 2494   6.112   5.390   4.096
  721SOL     OW 2495   4.274   5.959   3.205
  721SOL    HW1 2496   4.355   5.931   3.246
  721SOL    HW2 2497   4.297   6.038   3.157
  722SOL     OW 2498   4.479   5.114   3.629
  722SOL    HW1 2499   4.507   5.138   3.717
  722SOL    HW2 2500   4.561   5.101   3.581
  723SOL     OW 2501   7.039   4.268   2.403
  723SOL    HW1 2502   6.961   4.218   2.426
  723SOL    HW2 2503   7.024   4.354   2.443
  724SOL     OW 2504   4.794   6.924   1.271
  724SOL    HW1 2505   4.732   6.916   1.344
  724SOL    HW2 2506   4.856   6.852   1.285
  725SOL     OW 2507   5.544   0.496   1.432
  725SOL    HW1 2508   5.608   0.559   1.463
  725SOL    HW2 2509   5.595   0.432   1.383
  726SOL     OW 2510   4.716   0.081   2.452
  726SOL    HW1 2511   4.737   0.010   2.512
  726SOL    HW2 2512   4.645   0.129   2.495
  727SOL     OW 2513   5.199   6.057   3.971
  727SOL    HW1 2514   5.278   6.100   4.001
  727SOL    HW2 2515   5.146   6.126   3.931
  728SOL     OW 2516   6.045   4.602   1.510
  728SOL    HW1 2517   6.139   4.589   1.516
  728SOL    HW2 2518   6.007   4.521   1.545
  729SOL     OW 2519   4.412   3.645   2.781
  729SOL    HW1 2520   4.424   3.670   2.873
  729SOL    HW2 2521   4.475   3.698   2.733
  730SOL     OW 2522   4.217   6.622   2.845
  730SOL    HW1 2523   4.240   6.714   2.828
  730SOL    HW2 2524   4.237   6.577   2.763
  731SOL     OW 2525   5.431   7.061   1.370
  731SOL    HW1 2526   5.452   7.140   1.421
  731SOL    HW2 2527   5.488   6.994   1.406
  732SOL     OW 2528   4.536   4.435   4.198
  732SOL    HW1 2529   4.546   4.513   4.142
  732SOL    HW2 2530   4.446   4.440   4.229
  733SOL     OW 2531   5.680   3.750   3.370
  733SOL    HW1 2532   5.737   3.724   3.442
  733SOL    HW2 2533   5.664   3.843   3.385
  734SOL     OW 2534   5.693   5.215   1.141
  734SOL    HW1 2535   5.655   5.258   1.218
  734SOL    HW2 2536   5.617   5.185   1.091
  735SOL     OW 2537   6.769   6.868   1.782
  735SOL    HW1 2538   6.723   6.784   1.790
  735SOL    HW2 2539   6.754   6.896   1.692
  736SOL     OW 2540   6.613   4.893   3.146
  736SOL    HW1 2541   6.557   4.963   3.181
  736SOL    HW2 2542   6.574   4.812   3.179
  737SOL     OW 2543   4.548   5.710   3.379
  737SOL    HW1 2544   4.547   5.791   3.329
  737SOL    HW2 2545   4.606   5.652   3.330
  738SOL     OW 2546   4.552   6.193   3.338
  738SOL    HW1 2547   4.597   6.183   3.422
  738SOL    HW2 2548   4.473   6.244   3.359
  739SOL     OW 2549   3.909   4.907   2.793
  739SOL    HW1 2550   3.953   4.822   2.795
  739SOL    HW2 2551   3.832   4.896   2.850
  740SOL     OW 2552   4.730   0.062   1.529
  740SOL    HW1 2553   4.774   0.146   1.517
  740SOL    HW2 2554   4.744   0.016   1.447
  741SOL     OW 2555   6.463   7.275   1.750
  741SOL    HW1 2556   6.421   7.267   1.835
  741SOL    HW2 2557   6.395   0.029   1.693
  742SOL     OW 2558   4.345   7.113   3.209
  742SOL    HW1 2559   4.399   7.133   3.285
  742SOL    HW2 2560   4.383   7.033   3.173
  743SOL     OW 2561   5.190   6.749   3.673
  743SOL    HW1 2562   5.206   6.843   3.668
  743SOL    HW2 2563   5.135   6.729   3.597
  744SOL     OW 2564   5.770   0.573   1.796
  744SOL    HW1 2565   5.865   0.573   1.808
  744SOL    HW2 2566   5.737   0.623   1.871
  745SOL     OW 2567   6.735   5.170   3.264
  745SOL    HW1 2568   6.786   5.094   3.294
  745SOL    HW2 2569   6.799   5.228   3.223
  746SOL     OW 2570   5.643   5.919   1.015
  746SOL    HW1 2571   5.715   5.869   1.052
  746SOL    HW2 2572   5.590   5.854   0.968
  747SOL     OW 2573   4.221   4.675   1.955
  747SOL    HW1 2574   4.129   4.652   1.946
  747SOL    HW2 2575   4.243   4.719   1.873
  748SOL     OW 2576   6.086   4.328   1.443
  748SOL    HW1 2577   6.044   4.303   1.526
  748SOL    HW2 2578   6.024   4.301   1.375
  749SOL     OW 2579   6.797   6.521   2.890
  749SOL    HW1 2580   6.764   6.609   2.874
  749SOL    HW2 2581   6.722   6.474   2.926
  750SOL     OW 2582   5.963   3.684   3.189
  750SOL    HW1 2583   6.003   3.755   3.239
  750SOL    HW2 2584   5.940   3.618   3.255
  751SOL     OW 2585   6.324   4.607   1.467
  751SOL    HW1 2586   6.405   4.639   1.507
  751SOL    HW2 2587   6.295   4.679   1.411
  752SOL     OW 2588   4.978   5.900   1.385
  752SOL    HW1 2589   5.066   5.870   1.408
  752SOL    HW2 2590   4.922   5.823   1.400
  753SOL     OW 2591   6.928   6.390   2.226
  753SOL    HW1 2592   6.870   6.402   2.302
  753SOL    HW2 2593   7.005   6.345   2.261
  754SOL     OW 2594   4.675   4.829   1.391
  754SOL    HW1 2595   4.677   4.860   1.481
  754SOL    HW2 2596   4.629   4.745   1.395
  755SOL     OW 2597   4.262   6.306   2.780
  755SOL    HW1 2598   4.234   6.363   2.708
  755SOL    HW2 2599   4.183   6.257   2.803
  756SOL     OW 2600   5.300   3.885   1.355
  756SOL    HW1 2601   5.361   3.956   1.377
  756SOL    HW2 2602   5.224   3.900   1.412
  757SOL     OW 2603   6.090   5.299   1.381
  757SOL    HW1 2604   6.127   5.313   1.468
  757SOL    HW2 2605   6.139   5.357   1.324
  758SOL     OW 2606   4.090   5.094   3.465
  758SOL    HW1 2607   4.126   5.018   3.511
  758SOL    HW2 2608   4.021   5.057   3.409
  759SOL     OW 2609   6.457   3.743   2.471
  759SOL    HW1 2610   6.516   3.712   2.540
  759SOL    HW2 2611   6.374   3.758   2.515
  760SOL     OW 2612   3.998   5.177   2.822
  760SOL    HW1 2613   3.923   5.178   2.881
  760SOL    HW2 2614   4.003   5.086   2.791
  761SOL     OW 2615   4.403   6.948   2.257
  761SOL    HW1 2616   4.350   7.019   2.221
  761SOL    HW2 2617   4.483   6.990   2.287
  762SOL     OW 2618   6.809   4.130   2.503
  762SOL    HW1 2619   6.845   4.095   2.585
  762SOL    HW2 2620   6.715   4.136   2.519
  763SOL     OW 2621   4.323   6.661   2.159
  763SOL    HW1 2622   4.345   6.657   2.252
  763SOL    HW2 2623   4.301   6.753   2.144
  764SOL     OW 2624   6.478   6.610   3.452
  764SOL    HW1 2625   6.554   6.666   3.468
  764SOL    HW2 2626   6.493   6.572   3.365
  765SOL     OW 2627   6.690   6.967   3.172
  765SOL    HW1 2628   6.629   6.954   3.099
  765SOL    HW2 2629   6.674   7.058   3.199
  766SOL     OW 2630   4.838   5.710   3.676
  766SOL    HW1 2631   4.858   5.663   3.757
  766SOL    HW2 2632   4.915   5.694   3.620
  767SOL     OW 2633   6.631   4.499   1.726
  767SOL    HW1 2634   6.704   4.446   1.757
  767SOL    HW2 2635   6.605   4.459   1.643
  768SOL     OW 2636   4.415   6.966   1.670
  768SOL    HW1 2637   4.452   6.930   1.751
  768SOL    HW2 2638   4.321   6.947   1.676
  769SOL     OW 2639   5.476   3.587   3.321
  769SOL    HW1 2640   5.546   3.650   3.338
  769SOL    HW2 2641   5.475   3.578   3.226
  770SOL     OW 2642   6.713   6.743   1.410
  770SOL    HW1 2643   6.694   6.824   1.457
  770SOL    HW2 2644   6.688   6.673   1.470
  771SOL     OW 2645   3.819   4.482   3.456
  771SOL    HW1 2646   3.793   4.454   3.544
  771SOL    HW2 2647   3.740   4.520   3.418
  772SOL     OW 2648   5.964   4.845   1.429
  772SOL    HW1 2649   5.879   4.826   1.389
  772SOL    HW2 2650   5.990   4.763   1.472
  773SOL     OW 2651   6.318   5.565   3.519
  773SOL    HW1 2652   6.279   5.590   3.603
  773SOL    HW2 2653   6.246   5.527   3.469
  774SOL     OW 2654   7.088   6.309   2.691
  774SOL    HW1 2655   7.175   6.349   2.686
  774SOL    HW2 2656   7.059   6.326   2.781
  775SOL     OW 2657   4.276   4.831   1.732
  775SOL    HW1 2658   4.267   4.916   1.776
  775SOL    HW2 2659   4.317   4.852   1.648
  776SOL     OW 2660   6.640   4.860   3.509
  776SOL    HW1 2661   6.713   4.889   3.455
  776SOL    HW2 2662   6.629   4.767   3.486
  777SOL     OW 2663   6.293   3.399   2.082
  777SOL    HW1 2664   6.260   3.413   2.171
  777SOL    HW2 2665   6.373   3.451   2.077
  778SOL     OW 2666   5.907   5.031   4.193
  778SOL    HW1 2667   5.860   4.958   4.235
  778SOL    HW2 2668   5.971   4.988   4.136
  779SOL     OW 2669   3.880   4.613   3.043
  779SOL    HW1 2670   3.922   4.617   2.957
  779SOL    HW2 2671   3.903   4.526   3.076
  780SOL     OW 2672   4.012   5.451   2.808
  780SOL    HW1 2673   4.025   5.356   2.810
  780SOL    HW2 2674   3.927   5.463   2.767
  781SOL     OW 2675   6.887   4.680   1.930
  781SOL    HW1 2676   6.897   4.654   1.839
  781SOL    HW2 2677   6.822   4.750   1.929
  782SOL     OW 2678   6.756   6.780   2.801
  782SOL    HW1 2679   6.851   6.770   2.797
  782SOL    HW2 2680   6.729   6.787   2.709
  783SOL     OW 2681   6.457   4.207   4.021
  783SOL    HW1 2682   6.363   4.192   4.009
  783SOL    HW2 2683   6.499   4.132   3.978
  784SOL     OW 2684   4.069   4.043   2.572
  784SOL    HW1 2685   4.015   4.062   2.648
  784SOL    HW2 2686   4.157   4.029   2.608
  785SOL     OW 2687   6.537   7.190   2.909
  785SOL    HW1 2688   6.625   7.227   2.910
  785SOL    HW2 2689   6.550   7.096   2.921
  786SOL     OW 2690   5.586   6.504   1.254
  786SOL    HW1 2691   5.666   6.452   1.242
  786SOL    HW2 2692   5.520   6.457   1.203
  787SOL     OW 2693   5.051   6.291   3.876
  787SOL    HW1 2694   4.980   6.233   3.903
  787SOL    HW2 2695   5.014   6.379   3.883
  788SOL     OW 2696   5.526   3.758   2.874
  788SOL    HW1 2697   5.547   3.810   2.952
  788SOL    HW2 2698   5.585   3.792   2.807
  789SOL     OW 2699   3.948   4.714   2.512
  789SOL    HW1 2700   3.906   4.628   2.510
  789SOL    HW2 2701   3.987   4.724   2.425
  790SOL     OW 2702   6.487   3.380   1.810
  790SOL    HW1 2703   6.510   3.319   1.880
  790SOL    HW2 2704   6.423   3.333   1.757
  791SOL     OW 2705   6.037   0.538   1.792
  791SOL    HW1 2706   6.098   0.546   1.865
  791SOL    HW2 2707   6.064   0.457   1.748
  792SOL     OW 2708   6.551   3.803   3.177
  792SOL    HW1 2709   6.574   3.783   3.268
  792SOL    HW2 2710   6.456   3.808   3.177
  793SOL     OW 2711   5.447   0.723   1.716
  793SOL    HW1 2712   5.452   0.633   1.686
  793SOL    HW2 2713   5.449   0.775   1.636
  794SOL     OW 2714   4.900   3.764   3.236
  794SOL    HW1 2715   4.934   3.758   3.325
  794SOL    HW2 2716   4.951   3.701   3.186
  795SOL     OW 2717   6.698   5.847   1.993
  795SOL    HW1 2718   6.641   5.866   2.067
  795SOL    HW2 2719   6.644   5.794   1.934
  796SOL     OW 2720   5.572   0.526   2.658
  796SOL    HW1 2721   5.538   0.579   2.730
  796SOL    HW2 2722   5.495   0.484   2.619
  797SOL     OW 2723   4.813   7.242   3.487
  797SOL    HW1 2724   4.815   0.026   3.417
  797SOL    HW2 2725   4.874   7.174   3.458
  798SOL     OW 2726   6.798   6.542   2.444
  798SOL    HW1 2727   6.886   6.579   2.449
  798SOL    HW2 2728   6.742   6.606   2.487
  799SOL     OW 2729   5.257   0.715   2.167
  799SOL    HW1 2730   5.320   0.734   2.236
  799SOL    HW2 2731   5.310   0.674   2.098
  800SOL     OW 2732   5.529   4.766   1.114
  800SOL    HW1 2733   5.610   4.748   1.161
  800SOL    HW2 2734   5.475   4.688   1.131
  801SOL     OW 2735   4.026   6.364   2.390
  801SOL    HW1 2736   3.952   6.392   2.445
  801SOL    HW2 2737   4.023   6.421   2.314
  802SOL     OW 2738   4.675   5.492   1.580
  802SOL    HW1 2739   4.603   5.551   1.557
  802SOL    HW2 2740   4.661   5.414   1.527
  803SOL     OW 2741   4.830   4.723   3.819
  803SOL    HW1 2742   4.912   4.771   3.831
  803SOL    HW2 2743   4.847   4.665   3.745
  804SOL     OW 2744   6.213   0.474   3.101
  804SOL    HW1 2745   6.256   0.409   3.046
  804SOL    HW2 2746   6.124   0.439   3.114
  805SOL     OW 2747   4.098   5.472   3.333
  805SOL    HW1 2748   4.175   5.448   3.385
  805SOL    HW2 2749   4.106   5.566   3.321
  806SOL     OW 2750   4.601   4.876   3.834
  806SOL    HW1 2751   4.624   4.967   3.851
  806SOL    HW2 2752   4.684   4.830   3.828
  807SOL     OW 2753   3.861   4.748   3.614
  807SOL    HW1 2754   3.776   4.736   3.657
  807SOL    HW2 2755   3.857   4.690   3.538
  808SOL     OW 2756   4.071   5.870   2.240
  808SOL    HW1 2757   3.998   5.849   2.183
  808SOL    HW2 2758   4.148   5.861   2.185
  809SOL     OW 2759   4.862   5.517   1.197
  809SOL    HW1 2760   4.767   5.529   1.205
  809SOL    HW2 2761   4.871   5.429   1.159
  810SOL     OW 2762   6.828   4.316   1.787
  810SOL    HW1 2763   6.901   4.327   1.848
  810SOL    HW2 2764   6.785   4.235   1.816
  811SOL     OW 2765   6.006   0.562   2.618
  811SOL    HW1 2766   6.064   0.576   2.693
  811SOL    HW2 2767   6.054   0.599   2.544
  812SOL     OW 2768   6.526   5.416   3.422
  812SOL    HW1 2769   6.453   5.466   3.461
  812SOL    HW2 2770   6.497   5.325   3.426
  813SOL     OW 2771   6.873   5.134   1.892
  813SOL    HW1 2772   6.910   5.142   1.980
  813SOL    HW2 2773   6.820   5.213   1.882
  814SOL     OW 2774   4.951   4.215   0.967
  814SOL    HW1 2775   4.881   4.280   0.971
  814SOL    HW2 2776   4.906   4.131   0.985
  815SOL     OW 2777   5.127   5.609   1.210
  815SOL    HW1 2778   5.126   5.665   1.288
  815SOL    HW2 2779   5.037   5.578   1.203
  816SOL     OW 2780   4.399   3.891   1.435
  816SOL    HW1 2781   4.484   3.918   1.471
  816SOL    HW2 2782   4.399   3.796   1.444
  817SOL     OW 2783   5.959   0.370   3.127
  817SOL    HW1 2784   5.957   0.278   3.152
  817SOL    HW2 2785   5.888   0.380   3.063
  818SOL     OW 2786   4.506   6.330   1.566
  818SOL    HW1 2787   4.582   6.384   1.585
  818SOL    HW2 2788   4.511   6.257   1.628
  819SOL     OW 2789   6.732   4.468   2.955
  819SOL    HW1 2790   6.695   4.404   3.015
  819SOL    HW2 2791   6.722   4.427   2.869
  820SOL     OW 2792   6.991   5.090   2.773
  820SOL    HW1 2793   6.953   5.119   2.856
  820SOL    HW2 2794   7.004   4.996   2.783
  821SOL     OW 2795   6.462   5.393   1.758
  821SOL    HW1 2796   6.481   5.480   1.794
  821SOL    HW2 2797   6.458   5.407   1.663
  822SOL     OW 2798   4.119   6.186   2.147
  822SOL    HW1 2799   4.116   6.275   2.182
  822SOL    HW2 2800   4.043   6.181   2.089
  823SOL     OW 2801   5.818   4.964   1.133
  823SOL    HW1 2802   5.903   5.004   1.152
  823SOL    HW2 2803   5.758   5.038   1.128
  824SOL     OW 2804   5.011   3.681   1.574
  824SOL    HW1 2805   5.057   3.597   1.570
  824SOL    HW2 2806   4.952   3.679   1.499
  825SOL     OW 2807   5.345   5.800   1.144
  825SOL    HW1 2808   5.311   5.713   1.167
  825SOL    HW2 2809   5.327   5.809   1.050
  826SOL     OW 2810   6.214   0.591   2.817
  826SOL    HW1 2811   6.195   0.651   2.889
  826SOL    HW2 2812   6.244   0.510   2.859
  827SOL     OW 2813   6.218   4.444   4.230
  827SOL    HW1 2814   6.170   4.525   4.243
  827SOL    HW2 2815   6.263   4.455   4.146
  828SOL     OW 2816   5.413   3.991   3.785
  828SOL    HW1 2817   5.457   3.968   3.867
  828SOL    HW2 2818   5.336   3.933   3.782
  829SOL     OW 2819   5.509   3.560   1.994
  829SOL    HW1 2820   5.600   3.569   2.022
  829SOL    HW2 2821   5.462   3.628   2.042
  830SOL     OW 2822   5.598   6.168   1.112
  830SOL    HW1 2823   5.673   6.173   1.170
  830SOL    HW2 2824   5.610   6.087   1.064
  831SOL     OW 2825   4.298   5.625   3.468
  831SOL    HW1 2826   4.239   5.693   3.436
  831SOL    HW2 2827   4.385   5.653   3.439
  832SOL     OW 2828   6.489   0.338   2.066
  832SOL    HW1 2829   6.456   0.396   1.999
  832SOL    HW2 2830   6.412   0.293   2.101
  833SOL     OW 2831   4.066   5.954   2.668
  833SOL    HW1 2832   4.049   5.994   2.583
  833SOL    HW2 2833   4.145   5.901   2.656
  834SOL     OW 2834   7.038   4.321   1.972
  834SOL    HW1 2835   7.124   4.306   1.931
  834SOL    HW2 2836   7.049   4.402   2.022
  835SOL     OW 2837   4.814   3.821   3.533
  835SOL    HW1 2838   4.817   3.766   3.612
  835SOL    HW2 2839   4.872   3.894   3.553
  836SOL     OW 2840   4.113   6.471   2.115
  836SOL    HW1 2841   4.197   6.516   2.104
  836SOL    HW2 2842   4.080   6.461   2.026
  837SOL     OW 2843   6.817   5.472   1.930
  837SOL    HW1 2844   6.774   5.493   1.847
  837SOL    HW2 2845   6.840   5.558   1.967
  838SOL     OW 2846   4.832   6.108   1.498
  838SOL    HW1 2847   4.742   6.089   1.473
  838SOL    HW2 2848   4.882   6.033   1.467
  839SOL     OW 2849   4.601   6.477   3.470
  839SOL    HW1 2850   4.622   6.570   3.471
  839SOL    HW2 2851   4.595   6.455   3.377
  840SOL     OW 2852   5.617   6.517   3.886
  840SOL    HW1 2853   5.701   6.551   3.917
  840SOL    HW2 2854   5.558   6.592   3.889
  841SOL     OW 2855   4.075   4.651   3.762
  841SOL    HW1 2856   4.156   4.664   3.712
  841SOL    HW2 2857   4.006   4.684   3.705
  842SOL     OW 2858   6.607   6.363   3.004
  842SOL    HW1 2859   6.670   6.291   3.017
  842SOL    HW2 2860   6.529   6.320   2.970
  843SOL     OW 2861   5.561   4.501   4.212
  843SOL    HW1 2862   5.504   4.424   4.222
  843SOL    HW2 2863   5.528   4.545   4.133
  844SOL     OW 2864   3.913   4.099   2.124
  844SOL    HW1 2865   3.841   4.161   2.133
  844SOL    HW2 2866   3.900   4.059   2.038
  845SOL     OW 2867   3.836   5.314   2.453
  845SOL    HW1 2868   3.906   5.363   2.409
  845SOL    HW2 2869   3.869   5.224   2.457
  846SOL     OW 2870   6.958   5.298   2.573
  846SOL    HW1 2871   6.977   5.245   2.650
  846SOL    HW2 2872   6.923   5.380   2.609
  847SOL     OW 2873   3.968   4.483   1.583
  847SOL    HW1 2874   4.015   4.421   1.526
  847SOL    HW2 2875   4.014   4.566   1.571
  848SOL     OW 2876   5.623   3.732   3.789
  848SOL    HW1 2877   5.662   3.800   3.734
  848SOL    HW2 2878   5.554   3.694   3.735
  849SOL     OW 2879   3.860   5.056   3.297
  849SOL    HW1 2880   3.804   5.114   3.349
  849SOL    HW2 2881   3.905   5.115   3.236
  850SOL     OW 2882   6.453   4.075   3.023
  850SOL    HW1 2883   6.388   4.011   3.053
  850SOL    HW2 2884   6.516   4.023   2.972
  851SOL     OW 2885   4.282   4.843   2.166
  851SOL    HW1 2886   4.374   4.837   2.195
  851SOL    HW2 2887   4.278   4.787   2.088
  852SOL     OW 2888   6.204   3.590   3.840
  852SOL    HW1 2889   6.230   3.612   3.929
  852SOL    HW2 2890   6.161   3.504   3.848
  853SOL     OW 2891   4.283   4.144   1.432
  853SOL    HW1 2892   4.319   4.055   1.433
  853SOL    HW2 2893   4.357   4.199   1.407
  854SOL     OW 2894   4.696   5.060   1.225
  854SOL    HW1 2895   4.683   4.980   1.276
  854SOL    HW2 2896   4.635   5.053   1.152
  855SOL     OW 2897   6.919   5.774   2.463
  855SOL    HW1 2898   6.893   5.704   2.523
  855SOL    HW2 2899   6.925   5.852   2.518
  856SOL     OW 2900   7.073   6.241   2.417
  856SOL    HW1 2901   7.070   6.267   2.509
  856SOL    HW2 2902   7.006   6.173   2.409
  857SOL     OW 2903   4.756   0.458   2.615
  857SOL    HW1 2904   4.707   0.451   2.533
  857SOL    HW2 2905   4.835   0.507   2.592
  858SOL     OW 2906   6.355   6.381   3.578
  858SOL    HW1 2907   6.389   6.453   3.525
  858SOL    HW2 2908   6.321   6.423   3.657
  859SOL     OW 2909   5.479   0.254   3.445
  859SOL    HW1 2910   5.536   0.190   3.488
  859SOL    HW2 2911   5.538   0.311   3.397
  860SOL     OW 2912   6.553   7.031   3.455
  860SOL    HW1 2913   6.639   7.071   3.470
  860SOL    HW2 2914   6.572   6.955   3.400
  861SOL     OW 2915   4.236   5.072   1.850
  861SOL    HW1 2916   4.141   5.083   1.860
  861SOL    HW2 2917   4.265   5.153   1.808
  862SOL     OW 2918   4.662   0.042   1.795
  862SOL    HW1 2919   4.571   0.014   1.799
  862SOL    HW2 2920   4.680   0.052   1.701
  863SOL     OW 2921   3.845   5.475   3.111
  863SOL    HW1 2922   3.914   5.534   3.081
  863SOL    HW2 2923   3.890   5.391   3.124
  864SOL     OW 2924   6.554   0.355   2.420
  864SOL    HW1 2925   6.569   0.449   2.410
  864SOL    HW2 2926   6.460   0.344   2.404
  865SOL     OW 2927   6.831   4.283   1.508
  865SOL    HW1 2928   6.847   4.287   1.602
  865SOL    HW2 2929   6.753   4.337   1.494
  866SOL     OW 2930   5.169   0.612   3.023
  866SOL    HW1 2931   5.137   0.606   3.113
  866SOL    HW2 2932   5.096   0.579   2.970
  867SOL     OW 2933   6.401   6.203   1.387
  867SOL    HW1 2934   6.320   6.153   1.386
  867SOL    HW2 2935   6.414   6.230   1.296
  868SOL     OW 2936   6.578   4.400   1.467
  868SOL    HW1 2937   6.492   4.438   1.447
  868SOL    HW2 2938   6.582   4.319   1.416
  869SOL     OW 2939   6.343   0.334   2.887
  869SOL    HW1 2940   6.402   0.349   2.813
  869SOL    HW2 2941   6.331   0.239   2.889
  870SOL     OW 2942   6.718   4.344   3.357
  870SOL    HW1 2943   6.757   4.263   3.391
  870SOL    HW2 2944   6.688   4.321   3.269
  871SOL     OW 2945   4.777   5.282   3.671
  871SOL    HW1 2946   4.826   5.223   3.728
  871SOL    HW2 2947   4.767   5.362   3.722
  872SOL     OW 2948   6.482   5.401   1.473
  872SOL    HW1 2949   6.574   5.380   1.489
  872SOL    HW2 2950   6.459   5.351   1.394
  873SOL     OW 2951   6.803   4.722   3.050
  873SOL    HW1 2952   6.760   4.642   3.020
  873SOL    HW2 2953   6.731   4.781   3.074
  874SOL     OW 2954   6.563   4.164   1.293
  874SOL    HW1 2955   6.482   4.215   1.299
  874SOL    HW2 2956   6.534   4.076   1.269
  875SOL     OW 2957   4.799   0.159   3.289
  875SOL    HW1 2958   4.740   0.233   3.303
  875SOL    HW2 2959   4.825   0.166   3.197
  876SOL     OW 2960   6.578   3.714   3.467
  876SOL    HW1 2961   6.640   3.766   3.519
  876SOL    HW2 2962   6.598   3.623   3.491
  877SOL     OW 2963   4.075   4.136   1.623
  877SOL    HW1 2964   4.075   4.040   1.626
  877SOL    HW2 2965   4.145   4.158   1.562
  878SOL     OW 2966   6.807   4.089   3.434
  878SOL    HW1 2967   6.892   4.061   3.467
  878SOL    HW2 2968   6.744   4.035   3.480
  879SOL     OW 2969   4.440   4.779   1.205
  879SOL    HW1 2970   4.412   4.721   1.134
  879SOL    HW2 2971   4.398   4.863   1.185
  880SOL     OW 2972   5.786   3.606   2.065
  880SOL    HW1 2973   5.867   3.636   2.106
  880SOL    HW2 2974   5.815   3.546   1.996
  881SOL     OW 2975   6.364   7.201   1.403
  881SOL    HW1 2976   6.409   0.004   1.406
  881SOL    HW2 2977   6.418   7.147   1.346
  882SOL     OW 2978   4.468   6.125   1.734
  882SOL    HW1 2979   4.483   6.055   1.797
  882SOL    HW2 2980   4.387   6.168   1.764
  883SOL     OW 2981   6.822   4.488   3.680
  883SOL    HW1 2982   6.877   4.417   3.714
  883SOL    HW2 2983   6.880   4.538   3.623
  884SOL     OW 2984   4.354   5.819   1.740
  884SOL    HW1 2985   4.382   5.863   1.819
  884SOL    HW2 2986   4.348   5.726   1.764
  885SOL     OW 2987   4.595   4.406   1.048
  885SOL    HW1 2988   4.640   4.367   1.123
  885SOL    HW2 2989   4.605   4.341   0.978
  886SOL     OW 2990   5.389   4.535   1.158
  886SOL    HW1 2991   5.449   4.486   1.214
  886SOL    HW2 2992   5.326   4.471   1.128
  887SOL     OW 2993   6.556   5.679   1.819
  887SOL    HW1 2994   6.493   5.726   1.765
  887SOL    HW2 2995   6.620   5.645   1.757
  888SOL     OW 2996   7.061   5.302   2.317
  888SOL    HW1 2997   7.024   5.292   2.405
  888SOL    HW2 2998   6.995   5.354   2.270
  889SOL     OW 2999   5.976   4.248   4.160
  889SOL    HW1 3000   5.979   4.317   4.226
  889SOL    HW2 3001   5.883   4.235   4.142
  890SOL     OW 3002   4.028   4.771   2.254
  890SOL    HW1 3003   4.120   4.795   2.243
  890SOL    HW2 3004   4.015   4.698   2.194
  891SOL     OW 3005   5.636   5.386   4.061
  891SOL    HW1 3006   5.714   5.360   4.109
  891SOL    HW2 3007   5.669   5.445   3.992
  892SOL     OW 3008   5.210   6.578   1.202
  892SOL    HW1 3009   5.222   6.658   1.150
  892SOL    HW2 3010   5.270   6.515   1.163
  893SOL     OW 3011   4.408   7.186   2.490
  893SOL    HW1 3012   4.365   7.248   2.431
  893SOL    HW2 3013   4.493   7.169   2.449
  894SOL     OW 3014   6.229   5.780   3.866
  894SOL    HW1 3015   6.270   5.698   3.894
  894SOL    HW2 3016   6.182   5.759   3.786
  895SOL     OW 3017   4.701   4.640   4.053
  895SOL    HW1 3018   4.758   4.570   4.085
  895SOL    HW2 3019   4.743   4.670   3.972
  896SOL     OW 3020   4.489   5.938   3.559
  896SOL    HW1 3021   4.561   6.000   3.567
  896SOL    HW2 3022   4.528   5.861   3.518
  897SOL     OW 3023   5.018   0.362   3.252
  897SOL    HW1 3024   4.941   0.342   3.305
  897SOL    HW2 3025   5.026   0.457   3.257
  898SOL     OW 3026   4.357   6.652   3.135
  898SOL    HW1 3027   4.318   6.716   3.195
  898SOL    HW2 3028   4.286   6.630   3.074
  899SOL     OW 3029   5.215   3.666   3.358
  899SOL    HW1 3030   5.203   3.760   3.344
  899SOL    HW2 3031   5.309   3.652   3.349
  900SOL     OW 3032   4.247   4.555   1.370
  900SOL    HW1 3033   4.339   4.564   1.394
  900SOL    HW2 3034   4.200   4.613   1.431
  901SOL     OW 3035   4.099   3.539   1.963
  901SOL    HW1 3036   4.175   3.480   1.966
  901SOL    HW2 3037   4.039   3.498   1.900
  902SOL     OW 3038   6.449   3.914   1.232
  902SOL    HW1 3039   6.476   3.881   1.318
  902SOL    HW2 3040   6.502   3.863   1.169
  903SOL     OW 3041   6.092   3.734   2.955
  903SOL    HW1 3042   6.034   3.710   3.028
  903SOL    HW2 3043   6.035   3.732   2.878
  904SOL     OW 3044   5.499   4.938   4.195
  904SOL    HW1 3045   5.421   4.975   4.236
  904SOL    HW2 3046   5.466   4.865   4.142
  905SOL     OW 3047   5.994   0.111   1.357
  905SOL    HW1 3048   5.946   0.121   1.439
  905SOL    HW2 3049   6.015   0.017   1.352
  906SOL     OW 3050   6.810   3.636   2.324
  906SOL    HW1 3051   6.874   3.694   2.284
  906SOL    HW2 3052   6.725   3.678   2.307
  907SOL     OW 3053   6.667   7.237   1.575
  907SOL    HW1 3054   6.595   7.257   1.635
  907SOL    HW2 3055   6.696   0.042   1.544
  908SOL     OW 3056   6.403   4.953   1.517
  908SOL    HW1 3057   6.449   4.879   1.557
  908SOL    HW2 3058   6.341   4.912   1.457
  909SOL     OW 3059   5.536   0.648   2.254
  909SOL    HW1 3060   5.496   0.562   2.242
  909SOL    HW2 3061   5.590   0.661   2.176
  910SOL     OW 3062   5.800   5.697   1.094
  910SOL    HW1 3063   5.721   5.676   1.045
  910SOL    HW2 3064   5.838   5.612   1.116
  911SOL     OW 3065   4.040   5.305   2.099
  911SOL    HW1 3066   3.953   5.309   2.059
  911SOL    HW2 3067   4.048   5.214   2.128
  912SOL     OW 3068   5.950   6.750   3.776
  912SOL    HW1 3069   5.990   6.817   3.832
  912SOL    HW2 3070   5.857   6.770   3.776
  913SOL     OW 3071   6.475   6.583   1.349
  913SOL    HW1 3072   6.523   6.568   1.431
  913SOL    HW2 3073   6.467   6.678   1.343
  914SOL     OW 3074   5.256   7.008   3.619
  914SOL    HW1 3075   5.333   7.036   3.668
  914SOL    HW2 3076   5.264   7.053   3.535
  915SOL     OW 3077   6.891   5.420   3.120
  915SOL    HW1 3078   6.806   5.454   3.149
  915SOL    HW2 3079   6.928   5.491   3.067
  916SOL     OW 3080   5.421   3.647   1.400
  916SOL    HW1 3081   5.366   3.724   1.386
  916SOL    HW2 3082   5.439   3.614   1.312
  917SOL     OW 3083   4.087   3.708   2.765
  917SOL    HW1 3084   4.151   3.777   2.781
  917SOL    HW2 3085   4.140   3.629   2.749
  918SOL     OW 3086   5.962   5.510   4.134
  918SOL    HW1 3087   5.933   5.570   4.203
  918SOL    HW2 3088   5.914   5.429   4.151
  919SOL     OW 3089   4.069   4.759   4.014
  919SOL    HW1 3090   4.077   4.716   3.929
  919SOL    HW2 3091   4.070   4.853   3.993
  920SOL     OW 3092   3.997   5.481   2.314
  920SOL    HW1 3093   4.062   5.547   2.341
  920SOL    HW2 3094   4.034   5.442   2.235
  921SOL     OW 3095   5.646   3.506   1.708
  921SOL    HW1 3096   5.564   3.503   1.757
  921SOL    HW2 3097   5.713   3.487   1.773
  922SOL     OW 3098   4.042   3.736   2.135
  922SOL    HW1 3099   4.005   3.695   2.213
  922SOL    HW2 3100   4.069   3.662   2.080
  923SOL     OW 3101   5.281   6.470   3.952
  923SOL    HW1 3102   5.193   6.449   3.919
  923SOL    HW2 3103   5.317   6.386   3.980
  924SOL     OW 3104   4.632   5.269   1.403
  924SOL    HW1 3105   4.670   5.209   1.339
  924SOL    HW2 3106   4.579   5.213   1.460
  925SOL     OW 3107   6.978   4.064   2.023
  925SOL    HW1 3108   6.923   4.050   2.100
  925SOL    HW2 3109   6.981   4.159   2.013
  926SOL     OW 3110   5.068   3.515   2.024
  926SOL    HW1 3111   5.047   3.479   2.110
  926SOL    HW2 3112   4.993   3.490   1.969
  927SOL     OW 3113   6.056   6.288   1.422
  927SOL    HW1 3114   6.090   6.200   1.407
  927SOL    HW2 3115   5.998   6.304   1.348
  928SOL     OW 3116   4.180   6.478   2.591
  928SOL    HW1 3117   4.149   6.567   2.575
  928SOL    HW2 3118   4.146   6.427   2.518
  929SOL     OW 3119   4.878   0.489   2.310
  929SOL    HW1 3120   4.918   0.575   2.320
  929SOL    HW2 3121   4.935   0.442   2.250
  930SOL     OW 3122   6.095   0.516   2.123
  930SOL    HW1 3123   6.118   0.605   2.149
  930SOL    HW2 3124   6.025   0.490   2.183
  931SOL     OW 3125   6.722   4.115   3.747
  931SOL    HW1 3126   6.747   4.134   3.837
  931SOL    HW2 3127   6.761   4.186   3.696
  932SOL     OW 3128   6.434   0.013   3.468
  932SOL    HW1 3129   6.483   0.047   3.543
  932SOL    HW2 3130   6.464   7.203   3.460
  933SOL     OW 3131   6.657   5.534   3.216
  933SOL    HW1 3132   6.610   5.490   3.287
  933SOL    HW2 3133   6.668   5.624   3.247
  934SOL     OW 3134   5.096   3.936   1.534
  934SOL    HW1 3135   5.032   3.989   1.582
  934SOL    HW2 3136   5.066   3.846   1.546
  935SOL     OW 3137   6.510   5.116   3.404
  935SOL    HW1 3138   6.586   5.140   3.351
  935SOL    HW2 3139   6.536   5.034   3.447
  936SOL     OW 3140   5.600   5.979   3.928
  936SOL    HW1 3141   5.641   5.958   4.012
  936SOL    HW2 3142   5.605   6.075   3.922
  937SOL     OW 3143   5.781   4.716   1.235
  937SOL    HW1 3144   5.860   4.667   1.212
  937SOL    HW2 3145   5.795   4.803   1.198
  938SOL     OW 3146   5.823   4.803   4.320
  938SOL    HW1 3147   5.834   4.812   4.415
  938SOL    HW2 3148   5.783   4.717   4.308
  939SOL     OW 3149   5.816   4.497   4.337
  939SOL    HW1 3150   5.775   4.500   4.423
  939SOL    HW2 3151   5.745   4.477   4.276
  940SOL     OW 3152   4.513   4.117   4.116
  940SOL    HW1 3153   4.450   4.189   4.113
  940SOL    HW2 3154   4.471   4.045   4.069
  941SOL     OW 3155   5.761   4.470   1.410
  941SOL    HW1 3156   5.769   4.556   1.367
  941SOL    HW2 3157   5.813   4.411   1.356
  942SOL     OW 3158   6.340   5.321   3.791
  942SOL    HW1 3159   6.332   5.291   3.700
  942SOL    HW2 3160   6.311   5.246   3.843
  943SOL     OW 3161   6.524   7.023   2.381
  943SOL    HW1 3162   6.546   7.030   2.474
  943SOL    HW2 3163   6.441   7.069   2.372
  944SOL     OW 3164   6.154   3.600   1.353
  944SOL    HW1 3165   6.214   3.628   1.422
  944SOL    HW2 3166   6.162   3.667   1.285
  945SOL     OW 3167   4.560   7.076   2.015
  945SOL    HW1 3168   4.476   7.121   2.018
  945SOL    HW2 3169   4.541   6.992   1.973
  946SOL     OW 3170   6.643   4.571   3.488
  946SOL    HW1 3171   6.698   4.559   3.566
  946SOL    HW2 3172   6.664   4.496   3.433
  947SOL     OW 3173   4.983   4.911   1.038
  947SOL    HW1 3174   4.922   4.977   1.005
  947SOL    HW2 3175   5.040   4.891   0.963
  948SOL     OW 3176   3.927   4.288   1.795
  948SOL    HW1 3177   3.984   4.239   1.736
  948SOL    HW2 3178   3.930   4.378   1.763
  949SOL     OW 3179   4.195   3.736   3.166
  949SOL    HW1 3180   4.249   3.792   3.221
  949SOL    HW2 3181   4.143   3.796   3.113
  950SOL     OW 3182   6.955   3.735   1.933
  950SOL    HW1 3183   6.972   3.755   2.025
  950SOL    HW2 3184   7.004   3.654   1.917
  951SOL     OW 3185   4.440   4.715   4.111
  951SOL    HW1 3186   4.442   4.730   4.205
  951SOL    HW2 3187   4.532   4.712   4.085
  952SOL     OW 3188   4.914   4.305   3.933
  952SOL    HW1 3189   4.884   4.346   4.014
  952SOL    HW2 3190   4.885   4.214   3.940
  953SOL     OW 3191   5.611   3.931   3.982
  953SOL    HW1 3192   5.690   3.985   3.981
  953SOL    HW2 3193   5.626   3.864   3.915
  954SOL     OW 3194   4.503   5.084   1.550
  954SOL    HW1 3195   4.571   5.041   1.602
  954SOL    HW2 3196   4.451   5.012   1.514
  955SOL     OW 3197   5.041   4.878   3.892
  955SOL    HW1 3198   5.110   4.900   3.955
  955SOL    HW2 3199   5.010   4.962   3.859
  956SOL     OW 3200   6.578   3.456   1.562
  956SOL    HW1 3201   6.563   3.427   1.652
  956SOL    HW2 3202   6.596   3.376   1.513
  957SOL     OW 3203   4.765   0.161   2.192
  957SOL    HW1 3204   4.743   0.147   2.284
  957SOL    HW2 3205   4.860   0.166   2.191
  958SOL     OW 3206   6.327   6.959   3.636
  958SOL    HW1 3207   6.289   6.871   3.634
  958SOL    HW2 3208   6.378   6.964   3.555
  959SOL     OW 3209   5.153   5.596   4.143
  959SOL    HW1 3210   5.156   5.668   4.080
  959SOL    HW2 3211   5.115   5.523   4.095
  960SOL     OW 3212   4.276   4.273   4.082
  960SOL    HW1 3213   4.264   4.367   4.096
  960SOL    HW2 3214   4.188   4.238   4.074
  961SOL     OW 3215   6.104   0.302   1.672
  961SOL    HW1 3216   6.167   0.234   1.646
  961SOL    HW2 3217   6.052   0.317   1.593
  962SOL     OW 3218   5.053   6.097   1.202
  962SOL    HW1 3219   5.148   6.088   1.214
  962SOL    HW2 3220   5.015   6.039   1.267
  963SOL     OW 3221   6.032   3.361   3.595
  963SOL    HW1 3222   5.975   3.285   3.610
  963SOL    HW2 3223   5.994   3.404   3.518
  964SOL     OW 3224   6.053   6.357   3.945
  964SOL    HW1 3225   6.027   6.320   4.029
  964SOL    HW2 3226   6.100   6.286   3.901
  965SOL     OW 3227   7.073   4.610   2.351
  965SOL    HW1 3228   7.147   4.650   2.397
  965SOL    HW2 3229   7.021   4.570   2.420
  966SOL     OW 3230   6.542   0.667   2.190
  966SOL    HW1 3231   6.560   0.661   2.284
  966SOL    HW2 3232   6.452   0.634   2.181
  967SOL     OW 3233   5.911   0.301   3.469
  967SOL    HW1 3234   5.990   0.271   3.513
  967SOL    HW2 3235   5.923   0.277   3.377
  968SOL     OW 3236   4.926   5.588   3.899
  968SOL    HW1 3237   4.984   5.657   3.932
  968SOL    HW2 3238   4.951   5.510   3.948
  969SOL     OW 3239   5.362   3.491   1.770
  969SOL    HW1 3240   5.398   3.487   1.859
  969SOL    HW2 3241   5.314   3.573   1.767
  970SOL     OW 3242   6.312   3.366   3.566
  970SOL    HW1 3243   6.216   3.367   3.566
  970SOL    HW2 3244   6.335   3.326   3.650
  971SOL     OW 3245   4.820   3.725   1.386
  971SOL    HW1 3246   4.791   3.729   1.295
  971SOL    HW2 3247   4.740   3.706   1.436
  972SOL     OW 3248   6.824   6.617   2.120
  972SOL    HW1 3249   6.880   6.545   2.148
  972SOL    HW2 3250   6.743   6.604   2.170
  973SOL     OW 3251   4.723   3.462   2.387
  973SOL    HW1 3252   4.713   3.491   2.478
  973SOL    HW2 3253   4.705   3.541   2.335
  974SOL     OW 3254   6.981   4.822   2.840
  974SOL    HW1 3255   6.921   4.839   2.913
  974SOL    HW2 3256   6.975   4.727   2.826
  975SOL     OW 3257   4.687   6.131   3.580
  975SOL    HW1 3258   4.673   6.201   3.643
  975SOL    HW2 3259   4.780   6.135   3.559
  976SOL     OW 3260   4.015   5.696   3.055
  976SOL    HW1 3261   3.966   5.767   3.014
  976SOL    HW2 3262   4.078   5.668   2.988
  977SOL     OW 3263   3.701   4.097   3.776
  977SOL    HW1 3264   3.621   4.145   3.756
  977SOL    HW2 3265   3.691   4.013   3.731
  978SOL     OW 3266   7.089   4.577   2.078
  978SOL    HW1 3267   7.078   4.580   2.173
  978SOL    HW2 3268   7.010   4.619   2.044
  979SOL     OW 3269   3.979   4.569   2.081
  979SOL    HW1 3270   3.979   4.478   2.111
  979SOL    HW2 3271   3.934   4.566   1.996
  980SOL     OW 3272   3.924   3.689   1.725
  980SOL    HW1 3273   3.883   3.718   1.807
  980SOL    HW2 3274   3.915   3.594   1.726
  981SOL     OW 3275   5.666   0.806   2.998
  981SOL    HW1 3276   5.577   0.821   3.031
  981SOL    HW2 3277   5.662   0.835   2.906
  982SOL     OW 3278   6.336   4.310   1.316
  982SOL    HW1 3279   6.260   4.324   1.372
  982SOL    HW2 3280   6.308   4.339   1.229
  983SOL     OW 3281   7.048   5.813   2.784
  983SOL    HW1 3282   7.080   5.890   2.736
  983SOL    HW2 3283   7.079   5.738   2.733
  984SOL     OW 3284   4.887   4.535   0.956
  984SOL    HW1 3285   4.976   4.570   0.959
  984SOL    HW2 3286   4.835   4.595   1.010
  985SOL     OW 3287   6.622   6.256   3.342
  985SOL    HW1 3288   6.714   6.237   3.323
  985SOL    HW2 3289   6.608   6.345   3.310
  986SOL     OW 3290   4.395   5.270   1.724
  986SOL    HW1 3291   4.473   5.252   1.777
  986SOL    HW2 3292   4.407   5.218   1.645
  987SOL     OW 3293   4.768   7.249   1.280
  987SOL    HW1 3294   4.701   7.193   1.242
  987SOL    HW2 3295   4.813   0.006   1.204
  988SOL     OW 3296   6.503   3.881   3.935
  988SOL    HW1 3297   6.415   3.908   3.959
  988SOL    HW2 3298   6.492   3.835   3.852
  989SOL     OW 3299   5.107   5.217   1.110
  989SOL    HW1 3300   5.168   5.277   1.153
  989SOL    HW2 3301   5.149   5.131   1.118
  990SOL     OW 3302   6.557   3.789   1.450
  990SOL    HW1 3303   6.636   3.738   1.467
  990SOL    HW2 3304   6.485   3.734   1.481
  991SOL     OW 3305   5.083   0.090   3.418
  991SOL    HW1 3306   5.140   0.126   3.486
  991SOL    HW2 3307   4.999   0.132   3.432
  992SOL     OW 3308   5.661   0.407   3.299
  992SOL    HW1 3309   5.727   0.472   3.274
  992SOL    HW2 3310   5.680   0.331   3.244
  993SOL     OW 3311   5.717   4.734   2.649
  993SOL    HW1 3312   5.757   4.661   2.696
  993SOL    HW2 3313   5.783   4.804   2.653
  994SOL     OW 3314   5.178   4.367   1.094
  994SOL    HW1 3315   5.141   4.434   1.038
  994SOL    HW2 3316   5.129   4.287   1.072
  995SOL     OW 3317   5.852   3.966   4.210
  995SOL    HW1 3318   5.813   4.042   4.167
  995SOL    HW2 3319   5.886   3.912   4.138
  996SOL     OW 3320   6.402   3.772   2.830
  996SOL    HW1 3321   6.452   3.695   2.802
  996SOL    HW2 3322   6.362   3.745   2.913
  997SOL     OW 3323   6.689   5.787   3.320
  997SOL    HW1 3324   6.717   5.807   3.409
  997SOL    HW2 3325   6.619   5.850   3.302
  998SOL     OW 3326   5.233   0.612   2.688
  998SOL    HW1 3327   5.296   0.645   2.751
  998SOL    HW2 3328   5.271   0.531   2.656
  999SOL     OW 3329   6.224   6.032   3.585
  999SOL    HW1 3330   6.282   5.957   3.571
  999SOL    HW2 3331   6.250   6.094   3.517
 1000SOL     OW 3332   4.087   5.048   2.167
 1000SOL    HW1 3333   4.025   4.988   2.210
 1000SOL    HW2 3334   4.168   4.997   2.159
 1001SOL     OW 3335   6.602   4.278   3.118
 1001SOL    HW1 3336   6.532   4.341   3.136
 1001SOL    HW2 3337   6.557   4.202   3.081
 1002SOL     OW 3338   4.262   3.540   2.240
 1002SOL    HW1 3339   4.332   3.568   2.181
 1002SOL    HW2 3340   4.297   3.461   2.282
 1003SOL     OW 3341   6.587   4.811   3.783
 1003SOL    HW1 3342   6.647   4.749   3.825
 1003SOL    HW2 3343   6.626   4.827   3.698
 1004SOL     OW 3344   4.449   0.133   3.230
 1004SOL    HW1 3345   4.475   0.080   3.305
 1004SOL    HW2 3346   4.479   0.084   3.154
 1005SOL     OW 3347   5.085   4.134   1.254
 1005SOL    HW1 3348   5.000   4.161   1.289
 1005SOL    HW2 3349   5.148   4.190   1.298
 1006SOL     OW 3350   5.426   5.606   4.041
 1006SOL    HW1 3351   5.360   5.563   4.094
 1006SOL    HW2 3352   5.495   5.541   4.030
 1007SOL     OW 3353   4.578   0.235   2.925
 1007SOL    HW1 3354   4.636   0.211   2.853
 1007SOL    HW2 3355   4.545   0.151   2.958
 1008SOL     OW 3356   6.891   5.036   3.033
 1008SOL    HW1 3357   6.944   5.084   3.096
 1008SOL    HW2 3358   6.809   5.019   3.079
 1009SOL     OW 3359   6.244   5.110   3.944
 1009SOL    HW1 3360   6.200   5.033   3.979
 1009SOL    HW2 3361   6.216   5.181   4.002
 1010SOL     OW 3362   4.221   3.460   2.734
 1010SOL    HW1 3363   4.294   3.519   2.750
 1010SOL    HW2 3364   4.258   3.388   2.682
 1011SOL     OW 3365   5.630   0.705   1.992
 1011SOL    HW1 3366   5.554   0.648   1.978
 1011SOL    HW2 3367   5.601   0.791   1.959
 1012SOL     OW 3368   4.948   0.558   2.872
 1012SOL    HW1 3369   4.862   0.522   2.890
 1012SOL    HW2 3370   4.954   0.560   2.776
 1013SOL     OW 3371   4.410   7.226   1.756
 1013SOL    HW1 3372   4.331   7.273   1.728
 1013SOL    HW2 3373   4.413   7.148   1.700
 1014SOL     OW 3374   3.879   4.108   3.193
 1014SOL    HW1 3375   3.912   4.045   3.257
 1014SOL    HW2 3376   3.808   4.062   3.148
 1015SOL     OW 3377   4.092   4.333   1.377
 1015SOL    HW1 3378   4.152   4.258   1.382
 1015SOL    HW2 3379   4.148   4.408   1.359
 1016SOL     OW 3380   5.309   3.755   2.696
 1016SOL    HW1 3381   5.371   3.745   2.767
 1016SOL    HW2 3382   5.363   3.775   2.619
 1017SOL     OW 3383   6.201   3.473   3.136
 1017SOL    HW1 3384   6.176   3.536   3.069
 1017SOL    HW2 3385   6.281   3.433   3.103
 1018SOL     OW 3386   5.021   0.008   1.383
 1018SOL    HW1 3387   4.992   0.095   1.412
 1018SOL    HW2 3388   4.944   7.251   1.343
 1019SOL     OW 3389   6.325   3.243   1.648
 1019SOL    HW1 3390   6.311   3.277   1.560
 1019SOL    HW2 3391   6.241   3.205   1.673
 1020SOL     OW 3392   5.716   7.246   1.432
 1020SOL    HW1 3393   5.754   7.184   1.493
 1020SOL    HW2 3394   5.630   7.267   1.468
 1021SOL     OW 3395   5.828   0.624   3.220
 1021SOL    HW1 3396   5.909   0.634   3.270
 1021SOL    HW2 3397   5.857   0.607   3.130
 1022SOL     OW 3398   5.478   5.038   1.087
 1022SOL    HW1 3399   5.384   5.032   1.106
 1022SOL    HW2 3400   5.509   4.947   1.094
 1023SOL     OW 3401   4.107   3.671   1.405
 1023SOL    HW1 3402   4.116   3.597   1.465
 1023SOL    HW2 3403   4.108   3.748   1.461
 1024SOL     OW 3404   4.726   3.630   3.742
 1024SOL    HW1 3405   4.684   3.699   3.793
 1024SOL    HW2 3406   4.662   3.608   3.675
 1025SOL     OW 3407   5.705   4.206   4.147
 1025SOL    HW1 3408   5.643   4.225   4.077
 1025SOL    HW2 3409   5.651   4.175   4.220
 1026SOL     OW 3410   4.993   4.030   3.585
 1026SOL    HW1 3411   5.034   4.004   3.667
 1026SOL    HW2 3412   4.974   4.124   3.596
 1027SOL     OW 3413   5.162   4.615   0.957
 1027SOL    HW1 3414   5.231   4.628   1.022
 1027SOL    HW2 3415   5.156   4.700   0.912
 1028SOL     OW 3416   4.674   4.172   1.201
 1028SOL    HW1 3417   4.732   4.136   1.269
 1028SOL    HW2 3418   4.673   4.105   1.133
 1029SOL     OW 3419   4.172   6.429   3.042
 1029SOL    HW1 3420   4.182   6.341   3.007
 1029SOL    HW2 3421   4.185   6.486   2.966
 1030SOL     OW 3422   4.746   6.920   3.578
 1030SOL    HW1 3423   4.697   6.945   3.656
 1030SOL    HW2 3424   4.774   6.831   3.595
 1031SOL     OW 3425   7.013   6.047   2.964
 1031SOL    HW1 3426   7.105   6.070   2.972
 1031SOL    HW2 3427   7.014   5.962   2.919
 1032SOL     OW 3428   6.882   6.285   1.953
 1032SOL    HW1 3429   6.890   6.325   2.040
 1032SOL    HW2 3430   6.802   6.323   1.916
 1033SOL     OW 3431   6.948   4.975   2.518
 1033SOL    HW1 3432   6.966   5.018   2.601
 1033SOL    HW2 3433   6.892   5.036   2.470
 1034SOL     OW 3434   4.290   5.545   2.017
 1034SOL    HW1 3435   4.303   5.455   2.047
 1034SOL    HW2 3436   4.330   5.547   1.930
 1035SOL     OW 3437   5.907   4.018   1.558
 1035SOL    HW1 3438   5.913   4.106   1.594
 1035SOL    HW2 3439   5.924   4.029   1.464
 1036SOL     OW 3440   4.839   5.667   1.425
 1036SOL    HW1 3441   4.787   5.616   1.487
 1036SOL    HW2 3442   4.847   5.611   1.348
 1037SOL     OW 3443   5.712   0.116   3.542
 1037SOL    HW1 3444   5.762   0.192   3.513
 1037SOL    HW2 3445   5.771   0.042   3.528
 1038SOL     OW 3446   4.599   6.994   1.473
 1038SOL    HW1 3447   4.667   7.021   1.535
 1038SOL    HW2 3448   4.525   6.967   1.529
 1039SOL     OW 3449   6.560   6.006   1.532
 1039SOL    HW1 3450   6.577   6.039   1.620
 1039SOL    HW2 3451   6.527   6.082   1.484
 1040SOL     OW 3452   5.719   0.322   1.296
 1040SOL    HW1 3453   5.786   0.340   1.362
 1040SOL    HW2 3454   5.745   0.239   1.256
 1041SOL     OW 3455   3.910   5.691   2.573
 1041SOL    HW1 3456   3.855   5.617   2.601
 1041SOL    HW2 3457   3.849   5.765   2.568
 1042SOL     OW 3458   4.385   3.934   3.958
 1042SOL    HW1 3459   4.308   3.979   3.923
 1042SOL    HW2 3460   4.452   3.947   3.891
 1043SOL     OW 3461   4.370   7.257   2.749
 1043SOL    HW1 3462   4.334   0.064   2.744
 1043SOL    HW2 3463   4.375   7.228   2.658
 1044SOL     OW 3464   6.755   7.141   1.866
 1044SOL    HW1 3465   6.756   7.067   1.806
 1044SOL    HW2 3466   6.678   7.192   1.840
 1045SOL     OW 3467   6.143   4.038   4.254
 1045SOL    HW1 3468   6.158   4.082   4.338
 1045SOL    HW2 3469   6.075   4.091   4.212
 1046SOL     OW 3470   4.421   5.540   1.776
 1046SOL    HW1 3471   4.516   5.537   1.774
 1046SOL    HW2 3472   4.393   5.452   1.752
 1047SOL     OW 3473   6.609   5.159   1.725
 1047SOL    HW1 3474   6.560   5.079   1.745
 1047SOL    HW2 3475   6.550   5.230   1.749
 1048SOL     OW 3476   4.695   3.622   2.989
 1048SOL    HW1 3477   4.613   3.669   3.005
 1048SOL    HW2 3478   4.673   3.530   3.001
 1049SOL     OW 3479   4.043   6.073   2.429
 1049SOL    HW1 3480   4.050   6.161   2.392
 1049SOL    HW2 3481   4.054   6.015   2.353
 1050SOL     OW 3482   3.847   4.983   2.535
 1050SOL    HW1 3483   3.864   4.981   2.629
 1050SOL    HW2 3484   3.877   4.898   2.503
 1051SOL     OW 3485   5.535   4.354   1.315
 1051SOL    HW1 3486   5.600   4.399   1.370
 1051SOL    HW2 3487   5.576   4.271   1.294
 1052SOL     OW 3488   5.404   6.236   4.035
 1052SOL    HW1 3489   5.433   6.252   4.125
 1052SOL    HW2 3490   5.485   6.240   3.983
 1053SOL     OW 3491   4.060   3.937   3.036
 1053SOL    HW1 3492   3.985   3.923   3.093
 1053SOL    HW2 3493   4.115   4.000   3.082
 1054SOL     OW 3494   6.189   5.333   1.630
 1054SOL    HW1 3495   6.219   5.390   1.700
 1054SOL    HW2 3496   6.212   5.245   1.659
 1055SOL     OW 3497   3.959   4.357   3.117
 1055SOL    HW1 3498   4.027   4.344   3.051
 1055SOL    HW2 3499   3.943   4.269   3.152
 1056SOL     OW 3500   6.574   3.294   2.191
 1056SOL    HW1 3501   6.570   3.384   2.160
 1056SOL    HW2 3502   6.483   3.267   2.200
 1057SOL     OW 3503   7.182   6.049   2.713
 1057SOL    HW1 3504   7.227   6.066   2.796
 1057SOL    HW2 3505   7.132   6.129   2.696
 1058SOL     OW 3506   6.697   4.575   3.910
 1058SOL    HW1 3507   6.672   4.508   3.973
 1058SOL    HW2 3508   6.734   4.527   3.836
 1059SOL     OW 3509   5.940   3.404   1.625
 1059SOL    HW1 3510   5.909   3.315   1.611
 1059SOL    HW2 3511   5.930   3.447   1.540
 1060SOL     OW 3512   3.758   4.381   3.715
 1060SOL    HW1 3513   3.664   4.398   3.720
 1060SOL    HW2 3514   3.766   4.287   3.725
 1061SOL     OW 3515   5.122   0.357   1.709
 1061SOL    HW1 3516   5.178   0.360   1.631
 1061SOL    HW2 3517   5.091   0.267   1.713
 1062SOL     OW 3518   5.696   3.455   3.594
 1062SOL    HW1 3519   5.735   3.542   3.603
 1062SOL    HW2 3520   5.668   3.432   3.682
 1063SOL     OW 3521   4.324   3.714   3.779
 1063SOL    HW1 3522   4.348   3.782   3.842
 1063SOL    HW2 3523   4.337   3.754   3.693
 1064SOL     OW 3524   6.733   7.202   2.314
 1064SOL    HW1 3525   6.805   7.145   2.340
 1064SOL    HW2 3526   6.655   7.147   2.318
 1065SOL     OW 3527   6.309   3.674   4.077
 1065SOL    HW1 3528   6.252   3.675   4.154
 1065SOL    HW2 3529   6.309   3.765   4.047
 1066SOL     OW 3530   3.948   4.076   2.819
 1066SOL    HW1 3531   3.868   4.024   2.807
 1066SOL    HW2 3532   3.995   4.032   2.889
 1067SOL     OW 3533   4.858   6.374   1.459
 1067SOL    HW1 3534   4.895   6.378   1.371
 1067SOL    HW2 3535   4.853   6.281   1.479
 1068SOL     OW 3536   6.259   3.152   1.950
 1068SOL    HW1 3537   6.255   3.237   1.994
 1068SOL    HW2 3538   6.196   3.160   1.878
 1069SOL     OW 3539   4.672   6.663   1.349
 1069SOL    HW1 3540   4.767   6.663   1.346
 1069SOL    HW2 3541   4.644   6.655   1.258
 1070SOL     OW 3542   4.546   7.209   3.405
 1070SOL    HW1 3543   4.629   7.234   3.446
 1070SOL    HW2 3544   4.551   7.114   3.395
 1071SOL     OW 3545   6.895   5.845   3.149
 1071SOL    HW1 3546   6.822   5.828   3.209
 1071SOL    HW2 3547   6.913   5.938   3.159
 1072SOL     OW 3548   5.007   0.109   1.716
 1072SOL    HW1 3549   4.973   0.053   1.785
 1072SOL    HW2 3550   4.933   0.122   1.656
 1073SOL     OW 3551   5.844   3.591   3.859
 1073SOL    HW1 3552   5.772   3.643   3.823
 1073SOL    HW2 3553   5.808   3.502   3.867
 1074SOL     OW 3554   4.236   5.917   2.931
 1074SOL    HW1 3555   4.254   5.900   3.023
 1074SOL    HW2 3556   4.215   5.832   2.894
 1075SOL     OW 3557   4.541   3.513   1.852
 1075SOL    HW1 3558   4.530   3.555   1.937
 1075SOL    HW2 3559   4.480   3.558   1.794
 1076SOL     OW 3560   6.044   5.107   1.178
 1076SOL    HW1 3561   6.062   5.162   1.255
 1076SOL    HW2 3562   6.057   5.165   1.103
 1077SOL     OW 3563   3.667   3.891   3.604
 1077SOL    HW1 3564   3.573   3.885   3.588
 1077SOL    HW2 3565   3.705   3.821   3.551
 1078SOL     OW 3566   5.661   6.767   1.269
 1078SOL    HW1 3567   5.644   6.811   1.352
 1078SOL    HW2 3568   5.639   6.675   1.286
 1079SOL     OW 3569   5.381   6.411   1.072
 1079SOL    HW1 3570   5.417   6.463   1.000
 1079SOL    HW2 3571   5.342   6.334   1.030
 1080SOL     OW 3572   4.573   6.943   3.374
 1080SOL    HW1 3573   4.635   6.939   3.447
 1080SOL    HW2 3574   4.593   6.864   3.322
 1081SOL     OW 3575   5.301   0.389   1.489
 1081SOL    HW1 3576   5.381   0.438   1.471
 1081SOL    HW2 3577   5.303   0.315   1.427
 1082SOL     OW 3578   6.226   6.188   3.814
 1082SOL    HW1 3579   6.279   6.263   3.788
 1082SOL    HW2 3580   6.235   6.127   3.740
 1083SOL     OW 3581   4.445   3.514   1.405
 1083SOL    HW1 3582   4.512   3.565   1.450
 1083SOL    HW2 3583   4.490   3.477   1.329
 1084SOL     OW 3584   4.806   4.404   4.163
 1084SOL    HW1 3585   4.842   4.396   4.251
 1084SOL    HW2 3586   4.712   4.392   4.173
 1085SOL     OW 3587   5.482   4.795   2.778
 1085SOL    HW1 3588   5.461   4.883   2.747
 1085SOL    HW2 3589   5.563   4.772   2.731
 1086SOL     OW 3590   5.455   3.356   1.520
 1086SOL    HW1 3591   5.531   3.396   1.479
 1086SOL    HW2 3592   5.441   3.408   1.600
 1087SOL     OW 3593   5.507   4.724   4.382
 1087SOL    HW1 3594   5.530   4.645   4.332
 1087SOL    HW2 3595   5.526   4.796   4.322
 1088SOL     OW 3596   4.456   3.541   2.502
 1088SOL    HW1 3597   4.527   3.537   2.566
 1088SOL    HW2 3598   4.463   3.459   2.453
 1089SOL     OW 3599   5.027   0.718   2.321
 1089SOL    HW1 3600   5.020   0.797   2.374
 1089SOL    HW2 3601   5.112   0.726   2.277
 1090SOL     OW 3602   5.222   4.960   1.168
 1090SOL    HW1 3603   5.136   4.933   1.137
 1090SOL    HW2 3604   5.246   4.894   1.233
 1091SOL     OW 3605   6.736   6.983   1.538
 1091SOL    HW1 3606   6.707   7.074   1.546
 1091SOL    HW2 3607   6.819   6.988   1.491
 1092SOL     OW 3608   4.755   4.750   1.083
 1092SOL    HW1 3609   4.830   4.809   1.082
 1092SOL    HW2 3610   4.707   4.773   1.162
 1093SOL     OW 3611   4.002   6.661   2.276
 1093SOL    HW1 3612   4.049   6.602   2.217
 1093SOL    HW2 3613   4.027   6.748   2.247
 1094SOL     OW 3614   6.684   7.242   3.225
 1094SOL    HW1 3615   6.683   0.043   3.274
 1094SOL    HW2 3616   6.709   7.267   3.136
 1095SOL     OW 3617   4.246   5.409   3.630
 1095SOL    HW1 3618   4.153   5.397   3.612
 1095SOL    HW2 3619   4.270   5.487   3.581
 1096SOL     OW 3620   6.405   5.830   3.529
 1096SOL    HW1 3621   6.477   5.804   3.587
 1096SOL    HW2 3622   6.365   5.748   3.502
 1097SOL     OW 3623   5.151   0.501   1.937
 1097SOL    HW1 3624   5.243   0.527   1.942
 1097SOL    HW2 3625   5.143   0.456   1.852
 1098SOL     OW 3626   4.797   6.653   3.617
 1098SOL    HW1 3627   4.850   6.573   3.610
 1098SOL    HW2 3628   4.728   6.630   3.679
 1099SOL     OW 3629   5.875   6.165   0.883
 1099SOL    HW1 3630   5.949   6.202   0.834
 1099SOL    HW2 3631   5.826   6.241   0.912
 1100SOL     OW 3632   6.993   5.099   2.131
 1100SOL    HW1 3633   7.027   5.160   2.197
 1100SOL    HW2 3634   6.991   5.014   2.177
 1101SOL     OW 3635   5.182   4.965   4.114
 1101SOL    HW1 3636   5.092   4.986   4.139
 1101SOL    HW2 3637   5.225   5.050   4.103
 1102SOL     OW 3638   4.549   3.593   3.547
 1102SOL    HW1 3639   4.461   3.568   3.516
 1102SOL    HW2 3640   4.590   3.634   3.471
 1103SOL     OW 3641   7.184   4.125   2.204
 1103SOL    HW1 3642   7.132   4.185   2.258
 1103SOL    HW2 3643   7.123   4.097   2.135
 1104SOL     OW 3644   4.627   0.421   2.379
 1104SOL    HW1 3645   4.716   0.429   2.347
 1104SOL    HW2 3646   4.576   0.481   2.325
 1105SOL     OW 3647   3.998   4.235   4.038
 1105SOL    HW1 3648   3.949   4.239   4.120
 1105SOL    HW2 3649   3.974   4.316   3.992
 1106SOL     OW 3650   4.071   3.597   3.482
 1106SOL    HW1 3651   4.039   3.522   3.531
 1106SOL    HW2 3652   3.992   3.638   3.446
 1107SOL     OW 3653   5.766   0.635   1.531
 1107SOL    HW1 3654   5.755   0.627   1.626
 1107SOL    HW2 3655   5.835   0.701   1.520
 1108SOL     OW 3656   5.858   7.046   3.719
 1108SOL    HW1 3657   5.787   7.071   3.777
 1108SOL    HW2 3658   5.817   6.990   3.653
 1109SOL     OW 3659   3.778   5.143   2.977
 1109SOL    HW1 3660   3.690   5.177   2.960
 1109SOL    HW2 3661   3.768   5.047   2.976
 1110SOL     OW 3662   6.702   6.790   2.526
 1110SOL    HW1 3663   6.745   6.818   2.445
 1110SOL    HW2 3664   6.663   6.871   2.561
 1111SOL     OW 3665   6.172   0.661   2.424
 1111SOL    HW1 3666   6.250   0.636   2.474
 1111SOL    HW2 3667   6.207   0.704   2.346
 1112SOL     OW 3668   6.342   5.549   3.931
 1112SOL    HW1 3669   6.437   5.560   3.941
 1112SOL    HW2 3670   6.332   5.471   3.878
 1113SOL     OW 3671   6.655   0.103   2.588
 1113SOL    HW1 3672   6.561   0.087   2.576
 1113SOL    HW2 3673   6.687   0.131   2.502
 1114SOL     OW 3674   6.997   6.353   2.953
 1114SOL    HW1 3675   6.924   6.410   2.931
 1114SOL    HW2 3676   6.957   6.270   2.978
 1115SOL     OW 3677   5.571   5.634   0.959
 1115SOL    HW1 3678   5.483   5.607   0.983
 1115SOL    HW2 3679   5.599   5.570   0.893
 1116SOL     OW 3680   4.114   4.709   1.550
 1116SOL    HW1 3681   4.168   4.732   1.626
 1116SOL    HW2 3682   4.094   4.793   1.509
 1117SOL     OW 3683   3.840   3.789   1.967
 1117SOL    HW1 3684   3.917   3.788   2.023
 1117SOL    HW2 3685   3.836   3.878   1.933
 1118SOL     OW 3686   5.045   3.836   2.703
 1118SOL    HW1 3687   5.044   3.860   2.795
 1118SOL    HW2 3688   5.132   3.799   2.689
 1119SOL     OW 3689   6.483   3.518   3.918
 1119SOL    HW1 3690   6.428   3.560   3.984
 1119SOL    HW2 3691   6.477   3.574   3.841
 1120SOL     OW 3692   4.125   4.019   2.299
 1120SOL    HW1 3693   4.093   4.020   2.389
 1120SOL    HW2 3694   4.046   4.026   2.245
 1121SOL     OW 3695   6.026   3.535   4.087
 1121SOL    HW1 3696   6.028   3.630   4.077
 1121SOL    HW2 3697   6.020   3.501   3.998
 1122SOL     OW 3698   4.838   5.265   1.097
 1122SOL    HW1 3699   4.930   5.238   1.100
 1122SOL    HW2 3700   4.790   5.192   1.136
 1123SOL     OW 3701   6.816   4.067   3.148
 1123SOL    HW1 3702   6.813   4.066   3.243
 1123SOL    HW2 3703   6.751   4.133   3.122
 1124SOL     OW 3704   4.811   3.454   1.647
 1124SOL    HW1 3705   4.903   3.477   1.630
 1124SOL    HW2 3706   4.811   3.359   1.655
 1125SOL     OW 3707   4.642   5.200   1.815
 1125SOL    HW1 3708   4.673   5.142   1.885
 1125SOL    HW2 3709   4.707   5.271   1.813
 1126SOL     OW 3710   5.100   3.585   2.472
 1126SOL    HW1 3711   5.041   3.660   2.476
 1126SOL    HW2 3712   5.185   3.622   2.447
 1127SOL     OW 3713   6.032   5.822   1.157
 1127SOL    HW1 3714   6.028   5.916   1.141
 1127SOL    HW2 3715   5.944   5.790   1.135
 1128SOL     OW 3716   4.441   3.717   3.038
 1128SOL    HW1 3717   4.451   3.800   3.084
 1128SOL    HW2 3718   4.356   3.683   3.069
 1129SOL     OW 3719   5.879   3.607   1.422
 1129SOL    HW1 3720   5.911   3.658   1.497
 1129SOL    HW2 3721   5.958   3.590   1.369
 1130SOL     OW 3722   4.302   6.378   3.288
 1130SOL    HW1 3723   4.371   6.444   3.283
 1130SOL    HW2 3724   4.253   6.388   3.207
 1131SOL     OW 3725   5.445   0.698   2.825
 1131SOL    HW1 3726   5.422   0.741   2.908
 1131SOL    HW2 3727   5.511   0.754   2.786
 1132SOL     OW 3728   6.741   3.860   3.653
 1132SOL    HW1 3729   6.726   3.947   3.690
 1132SOL    HW2 3730   6.741   3.802   3.729
 1133SOL     OW 3731   3.701   4.213   3.422
 1133SOL    HW1 3732   3.751   4.289   3.394
 1133SOL    HW2 3733   3.768   4.149   3.447
 1134SOL     OW 3734   6.558   4.722   1.569
 1134SOL    HW1 3735   6.641   4.761   1.542
 1134SOL    HW2 3736   6.582   4.659   1.638
 1135SOL     OW 3737   4.575   5.619   3.642
 1135SOL    HW1 3738   4.665   5.648   3.658
 1135SOL    HW2 3739   4.562   5.630   3.548
 1136SOL     OW 3740   5.422   5.387   4.233
 1136SOL    HW1 3741   5.439   5.340   4.314
 1136SOL    HW2 3742   5.504   5.383   4.185
 1137SOL     OW 3743   4.676   0.493   2.868
 1137SOL    HW1 3744   4.629   0.416   2.901
 1137SOL    HW2 3745   4.690   0.476   2.775
 1138SOL     OW 3746   4.042   4.333   2.210
 1138SOL    HW1 3747   3.991   4.338   2.291
 1138SOL    HW2 3748   4.019   4.248   2.173
 1139SOL     OW 3749   4.485   7.249   1.461
 1139SOL    HW1 3750   4.562   0.018   1.488
 1139SOL    HW2 3751   4.518   7.159   1.450
 1140SOL     OW 3752   4.768   4.064   3.989
 1140SOL    HW1 3753   4.832   4.048   4.059
 1140SOL    HW2 3754   4.690   4.095   4.034
 1141SOL     OW 3755   4.945   3.846   3.830
 1141SOL    HW1 3756   4.919   3.776   3.889
 1141SOL    HW2 3757   4.931   3.926   3.880
 1142SOL     OW 3758   4.290   3.349   1.894
 1142SOL    HW1 3759   4.383   3.329   1.908
 1142SOL    HW2 3760   4.260   3.280   1.834
 1143SOL     OW 3761   6.054   4.648   4.320
 1143SOL    HW1 3762   5.990   4.579   4.338
 1143SOL    HW2 3763   6.001   4.726   4.303
 1144SOL     OW 3764   5.204   3.816   3.733
 1144SOL    HW1 3765   5.115   3.823   3.767
 1144SOL    HW2 3766   5.193   3.778   3.646
 1145SOL     OW 3767   5.083   4.643   4.054
 1145SOL    HW1 3768   5.057   4.715   3.997
 1145SOL    HW2 3769   5.084   4.566   3.997
 1146SOL     OW 3770   4.950   0.655   2.032
 1146SOL    HW1 3771   5.025   0.602   2.005
 1146SOL    HW2 3772   4.966   0.674   2.124
 1147SOL     OW 3773   3.701   4.878   2.961
 1147SOL    HW1 3774   3.714   4.840   3.048
 1147SOL    HW2 3775   3.612   4.852   2.936
 1148SOL     OW 3776   6.134   3.758   4.267
 1148SOL    HW1 3777   6.135   3.854   4.270
 1148SOL    HW2 3778   6.046   3.734   4.296
 1149SOL     OW 3779   4.355   4.875   1.465
 1149SOL    HW1 3780   4.270   4.910   1.436
 1149SOL    HW2 3781   4.393   4.836   1.386
 1150SOL     OW 3782   6.822   3.375   1.794
 1150SOL    HW1 3783   6.769   3.449   1.822
 1150SOL    HW2 3784   6.800   3.304   1.855
 1151SOL     OW 3785   5.881   6.570   3.969
 1151SOL    HW1 3786   5.908   6.628   3.898
 1151SOL    HW2 3787   5.938   6.493   3.962
 1152SOL     OW 3788   5.118   3.425   1.631
 1152SOL    HW1 3789   5.198   3.446   1.678
 1152SOL    HW2 3790   5.089   3.342   1.668
 1153SOL     OW 3791   6.679   0.151   2.053
 1153SOL    HW1 3792   6.707   0.161   2.144
 1153SOL    HW2 3793   6.614   0.219   2.040
 1154SOL     OW 3794   3.924   3.852   3.284
 1154SOL    HW1 3795   3.886   3.825   3.368
 1154SOL    HW2 3796   3.920   3.773   3.229
 1155SOL     OW 3797   4.229   4.542   4.134
 1155SOL    HW1 3798   4.151   4.590   4.107
 1155SOL    HW2 3799   4.301   4.605   4.121
 1156SOL     OW 3800   4.111   3.460   1.578
 1156SOL    HW1 3801   4.043   3.446   1.644
 1156SOL    HW2 3802   4.121   3.374   1.536
 1157SOL     OW 3803   6.292   3.356   1.402
 1157SOL    HW1 3804   6.254   3.443   1.389
 1157SOL    HW2 3805   6.352   3.346   1.328
 1158SOL     OW 3806   6.603   0.636   2.452
 1158SOL    HW1 3807   6.668   0.693   2.494
 1158SOL    HW2 3808   6.526   0.641   2.509
 1159SOL     OW 3809   3.948   3.787   2.539
 1159SOL    HW1 3810   4.004   3.754   2.609
 1159SOL    HW2 3811   3.971   3.879   2.531
 1160SOL     OW 3812   5.022   5.371   4.051
 1160SOL    HW1 3813   4.970   5.352   4.130
 1160SOL    HW2 3814   5.100   5.317   4.061
 1161SOL     OW 3815   5.138   4.096   3.835
 1161SOL    HW1 3816   5.182   4.094   3.920
 1161SOL    HW2 3817   5.206   4.123   3.773
 1162SOL     OW 3818   5.418   0.539   1.969
 1162SOL    HW1 3819   5.435   0.462   2.024
 1162SOL    HW2 3820   5.431   0.508   1.880
 1163SOL     OW 3821   4.819   3.441   1.929
 1163SOL    HW1 3822   4.786   3.526   1.958
 1163SOL    HW2 3823   4.796   3.437   1.836
 1164SOL     OW 3824   4.110   4.354   2.504
 1164SOL    HW1 3825   4.184   4.313   2.548
 1164SOL    HW2 3826   4.039   4.290   2.509
 1165SOL     OW 3827   4.986   0.601   2.591
 1165SOL    HW1 3828   5.074   0.607   2.628
 1165SOL    HW2 3829   4.994   0.638   2.503
 1166SOL     OW 3830   3.976   4.979   3.727
 1166SOL    HW1 3831   4.067   4.966   3.699
 1166SOL    HW2 3832   3.928   4.908   3.685
 1167SOL     OW 3833   5.389   6.707   3.903
 1167SOL    HW1 3834   5.355   6.620   3.923
 1167SOL    HW2 3835   5.322   6.746   3.846
 1168SOL     OW 3836   6.531   0.387   2.691
 1168SOL    HW1 3837   6.593   0.337   2.744
 1168SOL    HW2 3838   6.550   0.361   2.601
 1169SOL     OW 3839   4.569   6.089   1.422
 1169SOL    HW1 3840   4.543   6.170   1.465
 1169SOL    HW2 3841   4.495   6.068   1.364
 1170SOL     OW 3842   4.558   4.866   2.339
 1170SOL    HW1 3843   4.638   4.878   2.390
 1170SOL    HW2 3844   4.489   4.905   2.392
 1171SOL     OW 3845   4.394   4.588   1.014
 1171SOL    HW1 3846   4.456   4.519   1.034
 1171SOL    HW2 3847   4.425   4.625   0.931
 1172SOL     OW 3848   5.501   5.143   4.005
 1172SOL    HW1 3849   5.564   5.215   4.013
 1172SOL    HW2 3850   5.536   5.074   4.061
 1173SOL     OW 3851   6.871   6.032   1.836
 1173SOL    HW1 3852   6.853   5.974   1.910
 1173SOL    HW2 3853   6.885   6.118   1.877
 1174SOL     OW 3854   6.645   6.534   1.568
 1174SOL    HW1 3855   6.729   6.521   1.611
 1174SOL    HW2 3856   6.593   6.457   1.591
 1175SOL     OW 3857   6.157   6.898   1.233
 1175SOL    HW1 3858   6.094   6.931   1.168
 1175SOL    HW2 3859   6.142   6.804   1.236
 1176SOL     OW 3860   6.339   5.634   1.436
 1176SOL    HW1 3861   6.387   5.552   1.448
 1176SOL    HW2 3862   6.250   5.607   1.416
 1177SOL     OW 3863   6.777   6.702   3.222
 1177SOL    HW1 3864   6.763   6.716   3.316
 1177SOL    HW2 3865   6.762   6.788   3.182
 1178SOL     OW 3866   5.508   7.071   3.689
 1178SOL    HW1 3867   5.562   7.101   3.762
 1178SOL    HW2 3868   5.549   7.108   3.611
 1179SOL     OW 3869   5.032   6.574   3.829
 1179SOL    HW1 3870   4.972   6.637   3.870
 1179SOL    HW2 3871   5.094   6.629   3.781
 1180SOL     OW 3872   3.764   4.326   2.023
 1180SOL    HW1 3873   3.680   4.314   1.979
 1180SOL    HW2 3874   3.829   4.320   1.953
 1181SOL     OW 3875   3.833   4.038   1.857
 1181SOL    HW1 3876   3.871   4.125   1.841
 1181SOL    HW2 3877   3.757   4.034   1.799
 1182SOL     OW 3878   4.572   5.145   3.891
 1182SOL    HW1 3879   4.599   5.228   3.931
 1182SOL    HW2 3880   4.495   5.119   3.940
 1183SOL     OW 3881   4.598   5.501   1.268
 1183SOL    HW1 3882   4.612   5.414   1.306
 1183SOL    HW2 3883   4.514   5.530   1.304
 1184SOL     OW 3884   5.432   6.744   1.094
 1184SOL    HW1 3885   5.425   6.839   1.082
 1184SOL    HW2 3886   5.493   6.734   1.167
 1185SOL     OW 3887   3.612   4.615   3.334
 1185SOL    HW1 3888   3.563   4.590   3.256
 1185SOL    HW2 3889   3.668   4.687   3.306
 1186SOL     OW 3890   5.892   3.485   3.388
 1186SOL    HW1 3891   5.808   3.455   3.423
 1186SOL    HW2 3892   5.909   3.429   3.313
 1187SOL     OW 3893   6.233   4.829   1.334
 1187SOL    HW1 3894   6.142   4.853   1.352
 1187SOL    HW2 3895   6.245   4.850   1.242
 1188SOL     OW 3896   6.230   6.609   1.234
 1188SOL    HW1 3897   6.312   6.584   1.277
 1188SOL    HW2 3898   6.165   6.611   1.304
 1189SOL     OW 3899   6.549   6.800   3.708
 1189SOL    HW1 3900   6.492   6.724   3.715
 1189SOL    HW2 3901   6.489   6.875   3.705
 1190SOL     OW 3902   4.644   3.745   3.336
 1190SOL    HW1 3903   4.696   3.781   3.408
 1190SOL    HW2 3904   4.708   3.721   3.270
 1191SOL     OW 3905   5.446   5.351   1.021
 1191SOL    HW1 3906   5.418   5.323   1.108
 1191SOL    HW2 3907   5.381   5.415   0.994
 1192SOL     OW 3908   5.457   0.570   3.370
 1192SOL    HW1 3909   5.382   0.520   3.338
 1192SOL    HW2 3910   5.533   0.516   3.350
 1193SOL     OW 3911   6.392   4.472   4.003
 1193SOL    HW1 3912   6.416   4.497   3.914
 1193SOL    HW2 3913   6.412   4.378   4.008
 1194SOL     OW 3914   4.972   3.445   2.273
 1194SOL    HW1 3915   5.024   3.494   2.336
 1194SOL    HW2 3916   4.882   3.453   2.305
 1195SOL     OW 3917   5.682   3.940   1.231
 1195SOL    HW1 3918   5.638   3.962   1.313
 1195SOL    HW2 3919   5.611   3.913   1.172
 1196SOL     OW 3920   4.474   3.328   1.610
 1196SOL    HW1 3921   4.515   3.372   1.685
 1196SOL    HW2 3922   4.451   3.399   1.551
 1197SOL     OW 3923   6.195   4.090   1.150
 1197SOL    HW1 3924   6.273   4.061   1.197
 1197SOL    HW2 3925   6.218   4.177   1.117
 1198SOL     OW 3926   5.224   3.694   3.047
 1198SOL    HW1 3927   5.142   3.645   3.035
 1198SOL    HW2 3928   5.292   3.627   3.047
 1199SOL     OW 3929   5.477   3.555   3.052
 1199SOL    HW1 3930   5.505   3.618   2.986
 1199SOL    HW2 3931   5.472   3.471   3.005
 1200SOL     OW 3932   5.331   0.726   2.453
 1200SOL    HW1 3933   5.390   0.659   2.419
 1200SOL    HW2 3934   5.291   0.685   2.530
 1201SOL     OW 3935   6.901   5.704   2.099
 1201SOL    HW1 3936   6.923   5.743   2.183
 1201SOL    HW2 3937   6.831   5.759   2.064
 1202SOL     OW 3938   4.335   6.658   1.724
 1202SOL    HW1 3939   4.375   6.729   1.774
 1202SOL    HW2 3940   4.357   6.676   1.633
 1203SOL     OW 3941   6.745   4.897   1.868
 1203SOL    HW1 3942   6.653   4.906   1.843
 1203SOL    HW2 3943   6.778   4.987   1.866
 1204SOL     OW 3944   3.881   4.593   1.830
 1204SOL    HW1 3945   3.790   4.619   1.846
 1204SOL    HW2 3946   3.884   4.573   1.736
 1205SOL     OW 3947   4.135   6.742   2.551
 1205SOL    HW1 3948   4.139   6.835   2.573
 1205SOL    HW2 3949   4.213   6.727   2.497
 1206SOL     OW 3950   6.526   6.159   3.573
 1206SOL    HW1 3951   6.570   6.200   3.499
 1206SOL    HW2 3952   6.462   6.224   3.602
 1207SOL     OW 3953   6.804   5.166   2.389
 1207SOL    HW1 3954   6.839   5.229   2.452
 1207SOL    HW2 3955   6.784   5.218   2.312
 1208SOL     OW 3956   4.300   5.064   3.966
 1208SOL    HW1 3957   4.324   4.977   3.934
 1208SOL    HW2 3958   4.205   5.062   3.973
 1209SOL     OW 3959   4.324   3.560   3.390
 1209SOL    HW1 3960   4.234   3.569   3.423
 1209SOL    HW2 3961   4.342   3.644   3.347
 1210SOL     OW 3962   3.755   5.475   2.661
 1210SOL    HW1 3963   3.662   5.475   2.642
 1210SOL    HW2 3964   3.793   5.413   2.599
 1211SOL     OW 3965   6.516   3.095   1.868
 1211SOL    HW1 3966   6.493   3.098   1.775
 1211SOL    HW2 3967   6.432   3.096   1.914
 1212SOL     OW 3968   6.715   6.776   3.483
 1212SOL    HW1 3969   6.807   6.795   3.500
 1212SOL    HW2 3970   6.670   6.802   3.564
 1213SOL     OW 3971   4.695   3.555   2.653
 1213SOL    HW1 3972   4.777   3.511   2.674
 1213SOL    HW2 3973   4.692   3.629   2.713
 1214SOL     OW 3974   7.176   4.564   1.809
 1214SOL    HW1 3975   7.146   4.577   1.899
 1214SOL    HW2 3976   7.102   4.592   1.755
 1215SOL     OW 3977   6.819   4.735   2.543
 1215SOL    HW1 3978   6.734   4.765   2.575
 1215SOL    HW2 3979   6.872   4.815   2.536
 1216SOL     OW 3980   4.307   5.272   2.043
 1216SOL    HW1 3981   4.215   5.282   2.068
 1216SOL    HW2 3982   4.312   5.184   2.005
 1217SOL     OW 3983   6.746   0.190   2.313
 1217SOL    HW1 3984   6.664   0.231   2.341
 1217SOL    HW2 3985   6.727   0.096   2.315
 1218SOL     OW 3986   5.145   5.773   3.667
 1218SOL    HW1 3987   5.239   5.790   3.673
 1218SOL    HW2 3988   5.105   5.859   3.676
 1219SOL     OW 3989   5.401   0.212   1.290
 1219SOL    HW1 3990   5.442   0.143   1.343
 1219SOL    HW2 3991   5.471   0.243   1.233
 1220SOL     OW 3992   5.409   5.619   2.724
 1220SOL    HW1 3993   5.504   5.609   2.719
 1220SOL    HW2 3994   5.377   5.589   2.638
 1221SOL     OW 3995   4.513   0.216   2.573
 1221SOL    HW1 3996   4.439   0.235   2.630
 1221SOL    HW2 3997   4.521   0.292   2.517
 1222SOL     OW 3998   6.305   4.721   4.114
 1222SOL    HW1 3999   6.316   4.752   4.204
 1222SOL    HW2 4000   6.366   4.648   4.106
 1223SOL     OW 4001   6.801   6.849   2.276
 1223SOL    HW1 4002   6.750   6.909   2.221
 1223SOL    HW2 4003   6.824   6.776   2.217
 1224SOL     OW 4004   6.974   4.545   2.845
 1224SOL    HW1 4005   7.021   4.462   2.851
 1224SOL    HW2 4006   6.891   4.529   2.889
 1225SOL     OW 4007   5.861   5.480   1.462
 1225SOL    HW1 4008   5.910   5.408   1.502
 1225SOL    HW2 4009   5.928   5.542   1.434
 1226SOL     OW 4010   6.376   5.889   1.345
 1226SOL    HW1 4011   6.465   5.910   1.373
 1226SOL    HW2 4012   6.368   5.795   1.359
 1227SOL     OW 4013   6.062   3.361   3.870
 1227SOL    HW1 4014   6.001   3.297   3.907
 1227SOL    HW2 4015   6.049   3.355   3.776
 1228SOL     OW 4016   4.560   6.485   3.188
 1228SOL    HW1 4017   4.492   6.548   3.163
 1228SOL    HW2 4018   4.577   6.436   3.107
 1229SOL     OW 4019   6.153   4.401   3.794
 1229SOL    HW1 4020   6.162   4.495   3.811
 1229SOL    HW2 4021   6.122   4.396   3.704
 1230SOL     OW 4022   6.492   5.458   3.014
 1230SOL    HW1 4023   6.546   5.479   3.091
 1230SOL    HW2 4024   6.429   5.394   3.046
 1231SOL     OW 4025   6.119   5.744   4.119
 1231SOL    HW1 4026   6.067   5.664   4.108
 1231SOL    HW2 4027   6.147   5.767   4.030
 1232SOL     OW 4028   6.202   3.788   1.164
 1232SOL    HW1 4029   6.281   3.839   1.185
 1232SOL    HW2 4030   6.227   3.737   1.087
 1233SOL     OW 4031   4.216   7.005   2.548
 1233SOL    HW1 4032   4.145   7.029   2.489
 1233SOL    HW2 4033   4.287   7.066   2.527
 1234SOL     OW 4034   4.679   6.375   3.714
 1234SOL    HW1 4035   4.629   6.408   3.639
 1234SOL    HW2 4036   4.771   6.387   3.689
 1235SOL     OW 4037   4.110   5.761   3.299
 1235SOL    HW1 4038   4.168   5.834   3.275
 1235SOL    HW2 4039   4.069   5.734   3.217
 1236SOL     OW 4040   6.236   0.060   1.608
 1236SOL    HW1 4041   6.270   0.006   1.537
 1236SOL    HW2 4042   6.143   0.036   1.613
 1237SOL     OW 4043   6.988   6.074   2.114
 1237SOL    HW1 4044   7.071   6.040   2.148
 1237SOL    HW2 4045   7.013   6.142   2.051
 1238SOL     OW 4046   5.689   6.815   3.849
 1238SOL    HW1 4047   5.634   6.835   3.925
 1238SOL    HW2 4048   5.627   6.798   3.778
 1239SOL     OW 4049   5.709   6.383   0.974
 1239SOL    HW1 4050   5.656   6.318   1.019
 1239SOL    HW2 4051   5.656   6.463   0.975
 1240SOL     OW 4052   5.603   0.784   3.292
 1240SOL    HW1 4053   5.543   0.713   3.315
 1240SOL    HW2 4054   5.673   0.741   3.242
 1241SOL     OW 4055   4.524   4.588   1.389
 1241SOL    HW1 4056   4.500   4.633   1.309
 1241SOL    HW2 4057   4.522   4.495   1.366
 1242SOL     OW 4058   6.277   6.481   3.820
 1242SOL    HW1 4059   6.346   6.486   3.886
 1242SOL    HW2 4060   6.197   6.462   3.870
 1243SOL     OW 4061   6.150   4.277   4.437
 1243SOL    HW1 4062   6.237   4.262   4.474
 1243SOL    HW2 4063   6.166   4.336   4.364
 1244SOL     OW 4064   5.832   5.285   4.223
 1244SOL    HW1 4065   5.804   5.287   4.315
 1244SOL    HW2 4066   5.853   5.193   4.207
 1245SOL     OW 4067   6.965   5.646   2.986
 1245SOL    HW1 4068   6.943   5.713   3.051
 1245SOL    HW2 4069   6.990   5.695   2.909
 1246SOL     OW 4070   7.008   6.684   2.737
 1246SOL    HW1 4071   6.968   6.599   2.753
 1246SOL    HW2 4072   7.019   6.688   2.642
 1247SOL     OW 4073   4.545   5.942   3.243
 1247SOL    HW1 4074   4.550   6.030   3.281
 1247SOL    HW2 4075   4.591   5.949   3.160
 1248SOL     OW 4076   5.292   0.376   3.274
 1248SOL    HW1 4077   5.334   0.305   3.322
 1248SOL    HW2 4078   5.199   0.353   3.273
 1249SOL     OW 4079   4.295   6.345   1.760
 1249SOL    HW1 4080   4.320   6.394   1.838
 1249SOL    HW2 4081   4.358   6.373   1.693
 1250SOL     OW 4082   5.427   3.632   3.612
 1250SOL    HW1 4083   5.422   3.723   3.582
 1250SOL    HW2 4084   5.441   3.581   3.532
 1251SOL     OW 4085   0.224   0.673   0.141
 1251SOL    HW1 4086   0.139   0.637   0.166
 1251SOL    HW2 4087   0.225   0.668   0.046
 1252SOL     OW 4088   0.227   0.276   0.983
 1252SOL    HW1 4089   0.256   0.220   1.055
 1252SOL    HW2 4090   0.136   0.251   0.968
 1253SOL     OW 4091   7.265   0.323   0.677
 1253SOL    HW1 4092   7.203   0.386   0.640
 1253SOL    HW2 4093   7.253   0.244   0.624
 1254SOL     OW 4094   0.579   1.308   1.211
 1254SOL    HW1 4095   0.497   1.312   1.162
 1254SOL    HW2 4096   0.593   1.398   1.241
 1255SOL     OW 4097   1.592   1.521   0.713
 1255SOL    HW1 4098   1.545   1.488   0.790
 1255SOL    HW2 4099   1.525   1.530   0.646
 1256SOL     OW 4100   1.140   0.701   0.698
 1256SOL    HW1 4101   1.185   0.785   0.684
 1256SOL    HW2 4102   1.092   0.714   0.779
 1257SOL     OW 4103   1.826   0.632   0.206
 1257SOL    HW1 4104   1.732   0.638   0.190
 1257SOL    HW2 4105   1.842   0.538   0.217
 1258SOL     OW 4106   0.730   1.133   1.055
 1258SOL    HW1 4107   0.674   1.171   1.122
 1258SOL    HW2 4108   0.770   1.209   1.011
 1259SOL     OW 4109   0.882   0.747   1.825
 1259SOL    HW1 4110   0.884   0.813   1.894
 1259SOL    HW2 4111   0.904   0.794   1.745
 1260SOL     OW 4112   0.684   0.986   0.654
 1260SOL    HW1 4113   0.752   0.985   0.722
 1260SOL    HW2 4114   0.618   1.047   0.688
 1261SOL     OW 4115   0.704   1.148   1.827
 1261SOL    HW1 4116   0.754   1.222   1.861
 1261SOL    HW2 4117   0.629   1.187   1.783
 1262SOL     OW 4118   0.353   1.408   1.072
 1262SOL    HW1 4119   0.275   1.374   1.030
 1262SOL    HW2 4120   0.391   1.468   1.008
 1263SOL     OW 4121   1.447   1.510   1.368
 1263SOL    HW1 4122   1.504   1.586   1.383
 1263SOL    HW2 4123   1.374   1.523   1.427
 1264SOL     OW 4124   0.457   0.382   1.438
 1264SOL    HW1 4125   0.531   0.325   1.459
 1264SOL    HW2 4126   0.381   0.336   1.472
 1265SOL     OW 4127   1.580   0.450   0.743
 1265SOL    HW1 4128   1.497   0.450   0.695
 1265SOL    HW2 4129   1.571   0.521   0.806
 1266SOL     OW 4130   0.207   1.723   0.483
 1266SOL    HW1 4131   0.239   1.798   0.534
 1266SOL    HW2 4132   0.275   1.709   0.417
 1267SOL     OW 4133   1.124   1.349   1.694
 1267SOL    HW1 4134   1.184   1.332   1.767
 1267SOL    HW2 4135   1.071   1.270   1.688
 1268SOL     OW 4136   0.236   1.444   0.510
 1268SOL    HW1 4137   0.216   1.535   0.534
 1268SOL    HW2 4138   0.199   1.392   0.582
 1269SOL     OW 4139   0.266   1.089   0.879
 1269SOL    HW1 4140   0.275   1.002   0.917
 1269SOL    HW2 4141   0.226   1.141   0.949
 1270SOL     OW 4142   0.592   1.804   1.426
 1270SOL    HW1 4143   0.514   1.785   1.477
 1270SOL    HW2 4144   0.620   1.891   1.455
 1271SOL     OW 4145   0.564   0.975   0.168
 1271SOL    HW1 4146   0.573   1.049   0.107
 1271SOL    HW2 4147   0.610   1.004   0.247
 1272SOL     OW 4148   1.580   0.072   1.441
 1272SOL    HW1 4149   1.647   0.107   1.383
 1272SOL    HW2 4150   1.552   0.147   1.493
 1273SOL     OW 4151   0.136   0.699   0.556
 1273SOL    HW1 4152   0.052   0.682   0.515
 1273SOL    HW2 4153   0.114   0.732   0.643
 1274SOL     OW 4154   1.854   1.741   0.340
 1274SOL    HW1 4155   1.927   1.718   0.397
 1274SOL    HW2 4156   1.865   1.834   0.322
 1275SOL     OW 4157   0.041   1.559   0.163
 1275SOL    HW1 4158   0.007   1.472   0.184
 1275SOL    HW2 4159   0.024   1.610   0.242
 1276SOL     OW 4160   1.696   0.925   0.659
 1276SOL    HW1 4161   1.783   0.888   0.642
 1276SOL    HW2 4162   1.677   0.977   0.581
 1277SOL     OW 4163   1.654   1.098   0.441
 1277SOL    HW1 4164   1.728   1.097   0.382
 1277SOL    HW2 4165   1.675   1.166   0.505
 1278SOL     OW 4166   0.188   0.731   1.572
 1278SOL    HW1 4167   0.283   0.732   1.575
 1278SOL    HW2 4168   0.162   0.821   1.590
 1279SOL     OW 4169   0.621   1.394   0.733
 1279SOL    HW1 4170   0.576   1.310   0.741
 1279SOL    HW2 4171   0.609   1.420   0.642
 1280SOL     OW 4172   1.270   1.229   1.417
 1280SOL    HW1 4173   1.297   1.159   1.357
 1280SOL    HW2 4174   1.332   1.224   1.490
 1281SOL     OW 4175   0.811   0.054   0.558
 1281SOL    HW1 4176   0.842   0.139   0.529
 1281SOL    HW2 4177   0.716   0.059   0.550
 1282SOL     OW 4178   0.180   0.962   1.271
 1282SOL    HW1 4179   0.268   0.923   1.269
 1282SOL    HW2 4180   0.144   0.943   1.184
 1283SOL     OW 4181   1.462   1.032   0.248
 1283SOL    HW1 4182   1.405   0.964   0.282
 1283SOL    HW2 4183   1.532   1.040   0.313
 1284SOL     OW 4184   1.190   1.823   1.635
 1284SOL    HW1 4185   1.189   1.885   1.562
 1284SOL    HW2 4186   1.211   1.739   1.595
 1285SOL     OW 4187   0.378   0.281   1.842
 1285SOL    HW1 4188   0.409   0.350   1.901
 1285SOL    HW2 4189   0.287   0.266   1.867
 1286SOL     OW 4190   1.472   1.415   0.936
 1286SOL    HW1 4191   1.407   1.435   1.003
 1286SOL    HW2 4192   1.453   1.325   0.911
 1287SOL     OW 4193   1.654   1.780   0.586
 1287SOL    HW1 4194   1.636   1.742   0.500
 1287SOL    HW2 4195   1.644   1.706   0.646
 1288SOL     OW 4196   0.591   0.710   0.279
 1288SOL    HW1 4197   0.588   0.797   0.240
 1288SOL    HW2 4198   0.527   0.713   0.350
 1289SOL     OW 4199   1.282   0.380   0.947
 1289SOL    HW1 4200   1.190   0.352   0.951
 1289SOL    HW2 4201   1.328   0.321   1.006
 1290SOL     OW 4202   1.587   1.676   0.335
 1290SOL    HW1 4203   1.682   1.690   0.325
 1290SOL    HW2 4204   1.556   1.660   0.246
 1291SOL     OW 4205   0.793   0.608   1.438
 1291SOL    HW1 4206   0.759   0.583   1.524
 1291SOL    HW2 4207   0.764   0.537   1.380
 1292SOL     OW 4208   1.406   0.460   1.677
 1292SOL    HW1 4209   1.411   0.504   1.762
 1292SOL    HW2 4210   1.459   0.380   1.689
 1293SOL     OW 4211   0.951   0.882   1.592
 1293SOL    HW1 4212   1.006   0.816   1.549
 1293SOL    HW2 4213   0.903   0.923   1.521
 1294SOL     OW 4214   1.004   0.414   1.212
 1294SOL    HW1 4215   0.912   0.420   1.238
 1294SOL    HW2 4216   1.002   0.373   1.126
 1295SOL     OW 4217   1.052   0.695   0.433
 1295SOL    HW1 4218   1.072   0.688   0.527
 1295SOL    HW2 4219   0.969   0.649   0.423
 1296SOL     OW 4220   0.065   0.842   0.801
 1296SOL    HW1 4221   0.150   0.824   0.840
 1296SOL    HW2 4222   0.026   0.908   0.859
 1297SOL     OW 4223   0.143   1.885   1.607
 1297SOL    HW1 4224   0.128   1.852   1.695
 1297SOL    HW2 4225   0.055   1.897   1.571
 1298SOL     OW 4226   0.893   0.344   0.204
 1298SOL    HW1 4227   0.927   0.398   0.132
 1298SOL    HW2 4228   0.913   0.254   0.178
 1299SOL     OW 4229   1.707   0.566   1.830
 1299SOL    HW1 4230   1.672   0.640   1.781
 1299SOL    HW2 4231   1.732   0.503   1.762
 1300SOL     OW 4232   1.396   1.154   0.566
 1300SOL    HW1 4233   1.475   1.143   0.514
 1300SOL    HW2 4234   1.347   1.222   0.520
 1301SOL     OW 4235   0.555   0.176   0.887
 1301SOL    HW1 4236   0.561   0.197   0.980
 1301SOL    HW2 4237   0.551   0.261   0.844
 1302SOL     OW 4238   1.014   1.467   0.485
 1302SOL    HW1 4239   0.975   1.530   0.424
 1302SOL    HW2 4240   0.970   1.484   0.568
 1303SOL     OW 4241   0.359   1.827   0.878
 1303SOL    HW1 4242   0.399   1.740   0.887
 1303SOL    HW2 4243   0.430   1.888   0.898
 1304SOL     OW 4244   1.802   1.047   0.896
 1304SOL    HW1 4245   1.754   1.034   0.814
 1304SOL    HW2 4246   1.734   1.058   0.962
 1305SOL     OW 4247   1.214   1.557   1.514
 1305SOL    HW1 4248   1.197   1.479   1.567
 1305SOL    HW2 4249   1.129   1.578   1.475
 1306SOL     OW 4250   0.298   0.930   0.250
 1306SOL    HW1 4251   0.387   0.940   0.216
 1306SOL    HW2 4252   0.273   0.841   0.226
 1307SOL     OW 4253   1.484   0.763   0.720
 1307SOL    HW1 4254   1.484   0.725   0.808
 1307SOL    HW2 4255   1.562   0.819   0.719
 1308SOL     OW 4256   0.475   1.279   1.733
 1308SOL    HW1 4257   0.447   1.281   1.642
 1308SOL    HW2 4258   0.393   1.285   1.783
 1309SOL     OW 4259   1.086   1.788   0.199
 1309SOL    HW1 4260   1.028   1.738   0.257
 1309SOL    HW2 4261   1.132   1.721   0.148
 1310SOL     OW 4262   0.199   0.285   1.467
 1310SOL    HW1 4263   0.157   0.368   1.445
 1310SOL    HW2 4264   0.127   0.230   1.499
 1311SOL     OW 4265   1.639   1.384   0.094
 1311SOL    HW1 4266   1.597   1.470   0.095
 1311SOL    HW2 4267   1.567   1.322   0.085
 1312SOL     OW 4268   0.462   1.724   0.330
 1312SOL    HW1 4269   0.504   1.783   0.392
 1312SOL    HW2 4270   0.532   1.696   0.272
 1313SOL     OW 4271   1.377   0.131   0.427
 1313SOL    HW1 4272   1.373   0.092   0.339
 1313SOL    HW2 4273   1.457   0.183   0.426
 1314SOL     OW 4274   0.203   1.788   1.226
 1314SOL    HW1 4275   0.256   1.713   1.254
 1314SOL    HW2 4276   0.173   1.766   1.138
 1315SOL     OW 4277   0.952   1.702   0.893
 1315SOL    HW1 4278   1.037   1.659   0.902
 1315SOL    HW2 4279   0.906   1.651   0.826
 1316SOL     OW 4280   0.401   0.683   0.478
 1316SOL    HW1 4281   0.411   0.589   0.488
 1316SOL    HW2 4282   0.309   0.700   0.498
 1317SOL     OW 4283   1.562   0.205   1.719
 1317SOL    HW1 4284   1.551   0.232   1.810
 1317SOL    HW2 4285   1.572   0.110   1.723
 1318SOL     OW 4286   0.670   0.159   0.069
 1318SOL    HW1 4287   0.766   0.164   0.074
 1318SOL    HW2 4288   0.651   0.067   0.087
 1319SOL     OW 4289   0.758   0.308   1.745
 1319SOL    HW1 4290   0.843   0.265   1.750
 1319SOL    HW2 4291   0.708   0.272   1.818
 1320SOL     OW 4292   0.867   1.524   1.200
 1320SOL    HW1 4293   0.846   1.488   1.114
 1320SOL    HW2 4294   0.933   1.465   1.235
 1321SOL     OW 4295   1.333   0.585   1.440
 1321SOL    HW1 4296   1.370   0.552   1.522
 1321SOL    HW2 4297   1.372   0.672   1.430
 1322SOL     OW 4298   0.814   1.380   0.952
 1322SOL    HW1 4299   0.901   1.373   0.912
 1322SOL    HW2 4300   0.754   1.392   0.879
 1323SOL     OW 4301   0.925   0.527   0.894
 1323SOL    HW1 4302   0.899   0.518   0.803
 1323SOL    HW2 4303   0.952   0.439   0.921
 1324SOL     OW 4304   0.543   0.050   0.486
 1324SOL    HW1 4305   0.464   0.044   0.538
 1324SOL    HW2 4306   0.524   0.119   0.422
 1325SOL     OW 4307   1.425   1.225   0.063
 1325SOL    HW1 4308   1.442   1.148   0.117
 1325SOL    HW2 4309   1.340   1.258   0.095
 1326SOL     OW 4310   0.333   0.038   0.229
 1326SOL    HW1 4311   0.405   0.101   0.237
 1326SOL    HW2 4312   0.376   7.239   0.199
 1327SOL     OW 4313   0.936   0.278   0.467
 1327SOL    HW1 4314   0.913   0.304   0.377
 1327SOL    HW2 4315   1.031   0.290   0.472
 1328SOL     OW 4316   1.077   0.688   1.449
 1328SOL    HW1 4317   1.012   0.617   1.453
 1328SOL    HW2 4318   1.161   0.643   1.447
 1329SOL     OW 4319   1.205   1.586   0.805
 1329SOL    HW1 4320   1.218   1.647   0.733
 1329SOL    HW2 4321   1.283   1.597   0.860
 1330SOL     OW 4322   0.477   1.158   0.717
 1330SOL    HW1 4323   0.410   1.136   0.780
 1330SOL    HW2 4324   0.435   1.147   0.632
 1331SOL     OW 4325   1.248   1.796   0.622
 1331SOL    HW1 4326   1.298   1.858   0.569
 1331SOL    HW2 4327   1.177   1.847   0.659
 1332SOL     OW 4328   1.027   0.502   0.024
 1332SOL    HW1 4329   4.626   4.221   5.138
 1332SOL    HW2 4330   1.076   0.532   0.100
 1333SOL     OW 4331   0.111   0.544   1.381
 1333SOL    HW1 4332   0.196   0.553   1.337
 1333SOL    HW2 4333   0.112   0.611   1.449
 1334SOL     OW 4334   0.558   0.222   1.163
 1334SOL    HW1 4335   0.601   0.151   1.211
 1334SOL    HW2 4336   0.466   0.215   1.188
 1335SOL     OW 4337   0.859   0.480   0.638
 1335SOL    HW1 4338   0.804   0.532   0.580
 1335SOL    HW2 4339   0.883   0.404   0.586
 1336SOL     OW 4340   0.974   0.051   0.779
 1336SOL    HW1 4341   0.926   0.053   0.696
 1336SOL    HW2 4342   0.914   0.010   0.840
 1337SOL     OW 4343   1.425   1.154   0.860
 1337SOL    HW1 4344   1.359   1.086   0.876
 1337SOL    HW2 4345   1.430   1.159   0.765
 1338SOL     OW 4346   1.461   0.615   0.961
 1338SOL    HW1 4347   1.401   0.541   0.970
 1338SOL    HW2 4348   1.519   0.608   1.037
 1339SOL     OW 4349   1.842   0.806   0.412
 1339SOL    HW1 4350   1.901   0.757   0.470
 1339SOL    HW2 4351   1.835   0.752   0.334
 1340SOL     OW 4352   0.489   1.423   0.133
 1340SOL    HW1 4353   0.420   1.385   0.187
 1340SOL    HW2 4354   0.442   1.467   0.062
 1341SOL     OW 4355   1.714   1.272   0.634
 1341SOL    HW1 4356   1.807   1.263   0.655
 1341SOL    HW2 4357   1.691   1.360   0.663
 1342SOL     OW 4358   1.342   0.599   0.062
 1342SOL    HW1 4359   1.284   0.565   0.131
 1342SOL    HW2 4360   1.428   0.606   0.104
 1343SOL     OW 4361   0.513   0.248   0.283
 1343SOL    HW1 4362   0.578   0.226   0.216
 1343SOL    HW2 4363   0.478   0.333   0.256
 1344SOL     OW 4364   1.734   1.244   1.540
 1344SOL    HW1 4365   1.822   1.209   1.524
 1344SOL    HW2 4366   1.749   1.331   1.575
 1345SOL     OW 4367   1.037   1.342   1.321
 1345SOL    HW1 4368   0.961   1.313   1.371
 1345SOL    HW2 4369   1.112   1.309   1.370
 1346SOL     OW 4370   1.604   1.631   1.668
 1346SOL    HW1 4371   1.595   1.669   1.581
 1346SOL    HW2 4372   1.683   1.577   1.662
 1347SOL     OW 4373   1.146   1.228   1.096
 1347SOL    HW1 4374   1.087   1.264   1.163
 1347SOL    HW2 4375   1.112   1.264   1.014
 1348SOL     OW 4376   1.607   1.095   1.080
 1348SOL    HW1 4377   1.599   1.161   1.149
 1348SOL    HW2 4378   1.535   1.116   1.019
 1349SOL     OW 4379   0.888   0.094   1.391
 1349SOL    HW1 4380   0.913   0.087   1.299
 1349SOL    HW2 4381   0.966   0.127   1.435
 1350SOL     OW 4382   0.977   1.117   1.725
 1350SOL    HW1 4383   0.886   1.133   1.750
 1350SOL    HW2 4384   0.974   1.038   1.672
 1351SOL     OW 4385   0.705   1.056   0.386
 1351SOL    HW1 4386   0.689   1.037   0.478
 1351SOL    HW2 4387   0.782   1.004   0.363
 1352SOL     OW 4388   0.423   0.835   1.257
 1352SOL    HW1 4389   0.492   0.842   1.323
 1352SOL    HW2 4390   0.395   0.743   1.262
 1353SOL     OW 4391   1.262   0.369   1.288
 1353SOL    HW1 4392   1.292   0.446   1.337
 1353SOL    HW2 4393   1.173   0.391   1.262
 1354SOL     OW 4394   0.049   1.597   1.398
 1354SOL    HW1 4395   0.056   1.684   1.359
 1354SOL    HW2 4396   0.137   1.560   1.390
 1355SOL     OW 4397   0.339   1.116   0.479
 1355SOL    HW1 4398   0.330   1.185   0.412
 1355SOL    HW2 4399   0.329   1.034   0.430
 1356SOL     OW 4400   0.547   0.510   0.854
 1356SOL    HW1 4401   0.562   0.567   0.779
 1356SOL    HW2 4402   0.609   0.540   0.920
 1357SOL     OW 4403   1.265   1.366   0.437
 1357SOL    HW1 4404   1.317   1.439   0.469
 1357SOL    HW2 4405   1.175   1.390   0.457
 1358SOL     OW 4406   1.301   1.468   1.140
 1358SOL    HW1 4407   1.348   1.476   1.223
 1358SOL    HW2 4408   1.248   1.389   1.151
 1359SOL     OW 4409   1.591   0.639   0.485
 1359SOL    HW1 4410   1.537   0.672   0.557
 1359SOL    HW2 4411   1.663   0.701   0.478
 1360SOL     OW 4412   0.329   1.539   1.310
 1360SOL    HW1 4413   0.325   1.487   1.229
 1360SOL    HW2 4414   0.422   1.559   1.321
 1361SOL     OW 4415   0.462   0.729   1.621
 1361SOL    HW1 4416   0.512   0.775   1.553
 1361SOL    HW2 4417   0.522   0.661   1.653
 1362SOL     OW 4418   1.615   0.783   1.695
 1362SOL    HW1 4419   1.528   0.823   1.689
 1362SOL    HW2 4420   1.664   0.823   1.623
 1363SOL     OW 4421   0.981   0.160   1.785
 1363SOL    HW1 4422   1.055   0.208   1.748
 1363SOL    HW2 4423   0.997   0.069   1.760
 1364SOL     OW 4424   0.505   0.040   1.791
 1364SOL    HW1 4425   0.438   7.256   1.771
 1364SOL    HW2 4426   0.459   0.124   1.786
 1365SOL     OW 4427   0.579   0.881   1.032
 1365SOL    HW1 4428   0.622   0.967   1.036
 1365SOL    HW2 4429   0.527   0.877   1.112
 1366SOL     OW 4430   1.310   0.852   1.011
 1366SOL    HW1 4431   1.221   0.828   0.987
 1366SOL    HW2 4432   1.362   0.773   0.995
 1367SOL     OW 4433   1.174   0.523   0.261
 1367SOL    HW1 4434   1.192   0.448   0.318
 1367SOL    HW2 4435   1.134   0.588   0.319
 1368SOL     OW 4436   0.290   0.157   1.238
 1368SOL    HW1 4437   0.274   0.199   1.323
 1368SOL    HW2 4438   0.312   0.067   1.260
 1369SOL     OW 4439   0.045   1.326   1.274
 1369SOL    HW1 4440   0.070   1.269   1.346
 1369SOL    HW2 4441   7.277   1.397   1.315
 1370SOL     OW 4442   0.709   0.630   1.043
 1370SOL    HW1 4443   0.786   0.622   0.987
 1370SOL    HW2 4444   0.678   0.720   1.027
 1371SOL     OW 4445   1.749   0.958   1.867
 1371SOL    HW1 4446   1.706   0.887   1.820
 1371SOL    HW2 4447   1.688   0.982   1.936
 1372SOL     OW 4448   0.310   0.027   0.635
 1372SOL    HW1 4449   0.294   0.119   0.658
 1372SOL    HW2 4450   0.273   7.259   0.708
 1373SOL     OW 4451   1.577   0.339   0.424
 1373SOL    HW1 4452   1.648   0.287   0.463
 1373SOL    HW2 4453   1.586   0.425   0.464
 1374SOL     OW 4454   1.036   0.765   0.963
 1374SOL    HW1 4455   1.016   0.780   1.056
 1374SOL    HW2 4456   1.002   0.677   0.945
 1375SOL     OW 4457   0.972   1.577   1.721
 1375SOL    HW1 4458   0.965   1.612   1.632
 1375SOL    HW2 4459   1.008   1.489   1.708
 1376SOL     OW 4460   1.840   1.497   1.603
 1376SOL    HW1 4461   1.866   1.524   1.515
 1376SOL    HW2 4462   1.918   1.511   1.657
 1377SOL     OW 4463   0.358   0.889   1.818
 1377SOL    HW1 4464   0.429   0.926   1.870
 1377SOL    HW2 4465   0.401   0.838   1.750
 1378SOL     OW 4466   1.560   0.310   0.154
 1378SOL    HW1 4467   1.473   0.287   0.122
 1378SOL    HW2 4468   1.556   0.298   0.249
 1379SOL     OW 4469   1.271   0.851   0.001
 1379SOL    HW1 4470   1.295   0.759   0.013
 1379SOL    HW2 4471   4.994   4.536   5.133
 1380SOL     OW 4472   1.066   1.347   0.857
 1380SOL    HW1 4473   1.075   1.278   0.791
 1380SOL    HW2 4474   1.119   1.419   0.823
 1381SOL     OW 4475   0.307   0.812   0.945
 1381SOL    HW1 4476   0.401   0.831   0.948
 1381SOL    HW2 4477   0.300   0.719   0.968
 1382SOL     OW 4478   0.320   0.529   0.998
 1382SOL    HW1 4479   0.282   0.442   0.992
 1382SOL    HW2 4480   0.397   0.526   0.942
 1383SOL     OW 4481   1.145   0.368   1.690
 1383SOL    HW1 4482   1.101   0.421   1.756
 1383SOL    HW2 4483   1.233   0.406   1.685
 1384SOL     OW 4484   1.122   0.206   1.473
 1384SOL    HW1 4485   1.129   0.262   1.550
 1384SOL    HW2 4486   1.179   0.246   1.408
 1385SOL     OW 4487   7.250   1.292   0.220
 1385SOL    HW1 4488   7.237   1.233   0.145
 1385SOL    HW2 4489   7.275   1.234   0.292
 1386SOL     OW 4490   0.105   1.762   0.970
 1386SOL    HW1 4491   0.100   1.674   0.931
 1386SOL    HW2 4492   0.182   1.801   0.930
 1387SOL     OW 4493   0.492   1.578   0.903
 1387SOL    HW1 4494   0.562   1.639   0.923
 1387SOL    HW2 4495   0.531   1.515   0.842
 1388SOL     OW 4496   0.956   0.784   1.221
 1388SOL    HW1 4497   1.015   0.767   1.294
 1388SOL    HW2 4498   0.877   0.735   1.243
 1389SOL     OW 4499   7.277   0.551   1.118
 1389SOL    HW1 4500   0.081   0.545   1.075
 1389SOL    HW2 4501   0.015   0.540   1.211
 1390SOL     OW 4502   0.181   0.501   1.724
 1390SOL    HW1 4503   0.260   0.452   1.703
 1390SOL    HW2 4504   0.185   0.578   1.666
 1391SOL     OW 4505   1.385   0.927   1.652
 1391SOL    HW1 4506   1.403   1.020   1.645
 1391SOL    HW2 4507   1.379   0.897   1.561
 1392SOL     OW 4508   0.819   0.574   0.359
 1392SOL    HW1 4509   0.822   0.495   0.304
 1392SOL    HW2 4510   0.741   0.621   0.331
 1393SOL     OW 4511   1.642   0.602   1.170
 1393SOL    HW1 4512   1.637   0.543   1.245
 1393SOL    HW2 4513   1.732   0.593   1.139
 1394SOL     OW 4514   0.239   1.557   1.720
 1394SOL    HW1 4515   0.214   1.623   1.783
 1394SOL    HW2 4516   0.242   1.475   1.770
 1395SOL     OW 4517   0.725   0.438   1.236
 1395SOL    HW1 4518   0.664   0.367   1.217
 1395SOL    HW2 4519   0.709   0.503   1.167
 1396SOL     OW 4520   0.948   1.664   1.455
 1396SOL    HW1 4521   0.909   1.621   1.379
 1396SOL    HW2 4522   0.932   1.757   1.442
 1397SOL     OW 4523   0.439   0.495   0.191
 1397SOL    HW1 4524   0.507   0.558   0.212
 1397SOL    HW2 4525   0.359   0.547   0.182
 1398SOL     OW 4526   0.139   1.148   1.464
 1398SOL    HW1 4527   0.131   1.098   1.546
 1398SOL    HW2 4528   0.152   1.081   1.397
 1399SOL     OW 4529   1.306   1.037   1.212
 1399SOL    HW1 4530   1.315   0.971   1.143
 1399SOL    HW2 4531   1.250   1.104   1.172
 1400SOL     OW 4532   1.279   0.842   0.320
 1400SOL    HW1 4533   1.211   0.797   0.370
 1400SOL    HW2 4534   1.260   0.822   0.229
 1401SOL     OW 4535   1.783   1.728   1.169
 1401SOL    HW1 4536   1.846   1.753   1.100
 1401SOL    HW2 4537   1.752   1.641   1.143
 1402SOL     OW 4538   1.250   1.741   1.101
 1402SOL    HW1 4539   1.332   1.763   1.057
 1402SOL    HW2 4540   1.257   1.648   1.121
 1403SOL     OW 4541   0.107   1.279   1.016
 1403SOL    HW1 4542   0.091   1.305   1.107
 1403SOL    HW2 4543   0.039   1.214   0.998
 1404SOL     OW 4544   0.692   1.673   1.759
 1404SOL    HW1 4545   0.643   1.748   1.727
 1404SOL    HW2 4546   0.782   1.688   1.729
 1405SOL     OW 4547   0.948   0.090   0.126
 1405SOL    HW1 4548   1.015   0.043   0.076
 1405SOL    HW2 4549   0.925   0.032   0.198
 1406SOL     OW 4550   1.767   0.170   0.527
 1406SOL    HW1 4551   1.825   0.146   0.454
 1406SOL    HW2 4552   1.749   0.087   0.571
 1407SOL     OW 4553   1.404   1.584   0.519
 1407SOL    HW1 4554   1.460   1.619   0.449
 1407SOL    HW2 4555   1.349   1.658   0.545
 1408SOL     OW 4556   0.137   1.774   1.861
 1408SOL    HW1 4557   0.084   1.710   1.910
 1408SOL    HW2 4558   0.179   1.826   1.929
 1409SOL     OW 4559   1.277   0.935   0.672
 1409SOL    HW1 4560   1.351   0.875   0.684
 1409SOL    HW2 4561   1.314   1.009   0.623
 1410SOL     OW 4562   0.785   1.276   1.413
 1410SOL    HW1 4563   0.758   1.325   1.490
 1410SOL    HW2 4564   0.711   1.285   1.352
 1411SOL     OW 4565   0.668   1.627   0.166
 1411SOL    HW1 4566   0.689   1.648   0.075
 1411SOL    HW2 4567   0.619   1.545   0.162
 1412SOL     OW 4568   1.619   1.729   1.402
 1412SOL    HW1 4569   1.673   1.730   1.323
 1412SOL    HW2 4570   1.603   1.821   1.422
 1413SOL     OW 4571   1.844   0.135   0.986
 1413SOL    HW1 4572   1.852   0.052   0.940
 1413SOL    HW2 4573   1.763   0.173   0.952
 1414SOL     OW 4574   0.260   0.290   0.705
 1414SOL    HW1 4575   0.169   0.315   0.690
 1414SOL    HW2 4576   0.270   0.291   0.800
 1415SOL     OW 4577   1.221   1.607   0.049
 1415SOL    HW1 4578   1.221   1.522   0.094
 1415SOL    HW2 4579   4.831   5.227   5.109
 1416SOL     OW 4580   0.829   1.009   1.384
 1416SOL    HW1 4581   0.872   1.000   1.299
 1416SOL    HW2 4582   0.816   1.103   1.395
 1417SOL     OW 4583   0.915   0.906   0.317
 1417SOL    HW1 4584   0.966   0.923   0.238
 1417SOL    HW2 4585   0.961   0.835   0.361
 1418SOL     OW 4586   1.511   1.628   0.070
 1418SOL    HW1 4587   1.420   1.656   0.060
 1418SOL    HW2 4588   1.563   1.694   0.025
 1419SOL     OW 4589   0.363   1.308   1.490
 1419SOL    HW1 4590   0.348   1.385   1.436
 1419SOL    HW2 4591   0.285   1.253   1.476
 1420SOL     OW 4592   1.595   1.292   1.281
 1420SOL    HW1 4593   1.648   1.269   1.357
 1420SOL    HW2 4594   1.536   1.359   1.313
 1421SOL     OW 4595   1.064   1.115   0.708
 1421SOL    HW1 4596   0.992   1.068   0.751
 1421SOL    HW2 4597   1.130   1.048   0.692
 1422SOL     OW 4598   1.019   0.267   0.963
 1422SOL    HW1 4599   1.013   0.219   0.880
 1422SOL    HW2 4600   1.001   0.201   1.030
 1423SOL     OW 4601   0.612   1.480   0.477
 1423SOL    HW1 4602   0.663   1.433   0.411
 1423SOL    HW2 4603   0.537   1.513   0.429
 1424SOL     OW 4604   1.734   0.397   1.370
 1424SOL    HW1 4605   1.815   0.448   1.370
 1424SOL    HW2 4606   1.757   0.316   1.324
 1425SOL     OW 4607   0.275   1.321   0.278
 1425SOL    HW1 4608   0.187   1.321   0.241
 1425SOL    HW2 4609   0.268   1.370   0.359
 1426SOL     OW 4610   0.130   0.985   1.691
 1426SOL    HW1 4611   0.057   0.938   1.731
 1426SOL    HW2 4612   0.205   0.967   1.747
 1427SOL     OW 4613   0.665   0.214   1.497
 1427SOL    HW1 4614   0.745   0.177   1.458
 1427SOL    HW2 4615   0.693   0.246   1.583
 1428SOL     OW 4616   0.041   0.297   0.074
 1428SOL    HW1 4617   7.231   0.269   0.068
 1428SOL    HW2 4618   3.715   3.928   5.134
 1429SOL     OW 4619   1.415   0.853   1.391
 1429SOL    HW1 4620   1.362   0.911   1.337
 1429SOL    HW2 4621   1.502   0.856   1.351
 1430SOL     OW 4622   0.091   0.134   0.294
 1430SOL    HW1 4623   0.079   0.200   0.226
 1430SOL    HW2 4624   0.182   0.105   0.284
 1431SOL     OW 4625   1.201   1.355   0.165
 1431SOL    HW1 4626   1.127   1.302   0.194
 1431SOL    HW2 4627   1.252   1.371   0.245
 1432SOL     OW 4628   0.631   0.829   1.430
 1432SOL    HW1 4629   0.690   0.904   1.421
 1432SOL    HW2 4630   0.689   0.753   1.431
 1433SOL     OW 4631   1.489   1.794   0.978
 1433SOL    HW1 4632   1.514   1.871   0.927
 1433SOL    HW2 4633   1.572   1.753   1.002
 1434SOL     OW 4634   0.694   0.574   1.695
 1434SOL    HW1 4635   0.753   0.625   1.751
 1434SOL    HW2 4636   0.713   0.483   1.717
 1435SOL     OW 4637   1.465   1.190   1.619
 1435SOL    HW1 4638   1.459   1.209   1.713
 1435SOL    HW2 4639   1.555   1.212   1.596
 1436SOL     OW 4640   0.374   1.750   1.577
 1436SOL    HW1 4641   0.293   1.801   1.570
 1436SOL    HW2 4642   0.346   1.665   1.611
 1437SOL     OW 4643   1.653   0.877   1.253
 1437SOL    HW1 4644   1.654   0.793   1.207
 1437SOL    HW2 4645   1.641   0.943   1.184
 1438SOL     OW 4646   1.206   0.337   0.462
 1438SOL    HW1 4647   1.260   0.258   0.453
 1438SOL    HW2 4648   1.241   0.382   0.538
 1439SOL     OW 4649   0.594   0.719   0.674
 1439SOL    HW1 4650   0.629   0.807   0.664
 1439SOL    HW2 4651   0.527   0.712   0.605
 1440SOL     OW 4652   1.768   0.364   1.646
 1440SOL    HW1 4653   1.751   0.384   1.554
 1440SOL    HW2 4654   1.700   0.303   1.671
 1441SOL     OW 4655   1.748   0.925   1.504
 1441SOL    HW1 4656   1.734   1.019   1.519
 1441SOL    HW2 4657   1.722   0.910   1.413
 1442SOL     OW 4658   0.831   1.327   0.027
 1442SOL    HW1 4659   0.814   1.331   0.121
 1442SOL    HW2 4660   4.389   4.992   5.135
 1443SOL     OW 4661   0.673   1.777   0.927
 1443SOL    HW1 4662   0.656   1.870   0.914
 1443SOL    HW2 4663   0.769   1.770   0.927
 1444SOL     OW 4664   0.873   0.978   0.860
 1444SOL    HW1 4665   0.926   0.908   0.898
 1444SOL    HW2 4666   0.831   1.019   0.935
 1445SOL     OW 4667   1.062   0.989   0.106
 1445SOL    HW1 4668   1.017   1.024   0.029
 1445SOL    HW2 4669   1.142   0.949   0.071
 1446SOL     OW 4670   1.833   1.559   0.850
 1446SOL    HW1 4671   1.758   1.550   0.791
 1446SOL    HW2 4672   1.806   1.511   0.929
 1447SOL     OW 4673   0.240   1.316   1.866
 1447SOL    HW1 4674   0.159   1.268   1.848
 1447SOL    HW2 4675   0.239   1.328   1.961
 1448SOL     OW 4676   0.153   1.228   0.663
 1448SOL    HW1 4677   0.179   1.183   0.744
 1448SOL    HW2 4678   0.202   1.183   0.594
 1449SOL     OW 4679   0.689   1.418   1.626
 1449SOL    HW1 4680   0.612   1.376   1.664
 1449SOL    HW2 4681   0.691   1.505   1.666
 1450SOL     OW 4682   1.788   0.148   1.258
 1450SOL    HW1 4683   1.837   0.072   1.287
 1450SOL    HW2 4684   1.804   0.153   1.164
 1451SOL     OW 4685   0.424   0.418   0.518
 1451SOL    HW1 4686   0.453   0.348   0.459
 1451SOL    HW2 4687   0.373   0.373   0.585
 1452SOL     OW 4688   1.696   1.480   1.085
 1452SOL    HW1 4689   1.617   1.460   1.035
 1452SOL    HW2 4690   1.700   1.413   1.153
 1453SOL     OW 4691   0.356   0.572   1.271
 1453SOL    HW1 4692   0.405   0.507   1.322
 1453SOL    HW2 4693   0.363   0.542   1.181
 1454SOL     OW 4694   0.831   1.583   0.680
 1454SOL    HW1 4695   0.800   1.650   0.619
 1454SOL    HW2 4696   0.759   1.521   0.687
 1455SOL     OW 4697   1.416   0.215   1.127
 1455SOL    HW1 4698   1.500   0.198   1.169
 1455SOL    HW2 4699   1.365   0.264   1.192
 1456SOL     OW 4700   0.984   0.054   1.131
 1456SOL    HW1 4701   0.942   7.250   1.140
 1456SOL    HW2 4702   1.076   0.033   1.113
 1457SOL     OW 4703   0.772   1.317   0.307
 1457SOL    HW1 4704   0.736   1.233   0.335
 1457SOL    HW2 4705   0.866   1.309   0.324
 1458SOL     OW 4706   0.611   1.571   1.290
 1458SOL    HW1 4707   0.609   1.654   1.337
 1458SOL    HW2 4708   0.700   1.565   1.255
 1459SOL     OW 4709   1.344   0.035   0.167
 1459SOL    HW1 4710   1.327   0.118   0.122
 1459SOL    HW2 4711   1.277   7.256   0.133
 1460SOL     OW 4712   1.301   0.470   0.685
 1460SOL    HW1 4713   1.250   0.551   0.684
 1460SOL    HW2 4714   1.290   0.436   0.774
 1461SOL     OW 4715   1.608   0.228   0.902
 1461SOL    HW1 4716   1.521   0.218   0.941
 1461SOL    HW2 4717   1.598   0.299   0.838
 1462SOL     OW 4718   0.062   1.052   0.337
 1462SOL    HW1 4719   0.142   1.012   0.302
 1462SOL    HW2 4720   7.273   0.997   0.303
 1463SOL     OW 4721   0.885   1.666   0.342
 1463SOL    HW1 4722   0.808   1.650   0.288
 1463SOL    HW2 4723   0.860   1.736   0.402
 1464SOL     OW 4724   0.242   0.665   2.003
 1464SOL    HW1 4725   0.150   0.641   1.996
 1464SOL    HW2 4726   0.262   0.710   1.921
 1465SOL     OW 4727   0.230   0.270   2.850
 1465SOL    HW1 4728   0.261   0.211   2.919
 1465SOL    HW2 4729   0.139   0.244   2.836
 1466SOL     OW 4730   7.276   0.338   2.557
 1466SOL    HW1 4731   7.209   0.390   2.513
 1466SOL    HW2 4732   7.268   0.251   2.517
 1467SOL     OW 4733   0.578   1.308   3.072
 1467SOL    HW1 4734   0.496   1.312   3.023
 1467SOL    HW2 4735   0.592   1.398   3.102
 1468SOL     OW 4736   1.586   1.526   2.565
 1468SOL    HW1 4737   1.539   1.494   2.643
 1468SOL    HW2 4738   1.519   1.528   2.496
 1469SOL     OW 4739   1.137   0.706   2.554
 1469SOL    HW1 4740   1.183   0.789   2.540
 1469SOL    HW2 4741   1.088   0.719   2.635
 1470SOL     OW 4742   1.797   0.591   2.082
 1470SOL    HW1 4743   1.767   0.587   1.991
 1470SOL    HW2 4744   1.752   0.518   2.124
 1471SOL     OW 4745   0.729   1.134   2.914
 1471SOL    HW1 4746   0.673   1.173   2.982
 1471SOL    HW2 4747   0.768   1.209   2.870
 1472SOL     OW 4748   0.882   0.748   3.685
 1472SOL    HW1 4749   0.891   0.815   3.753
 1472SOL    HW2 4750   0.903   0.794   3.603
 1473SOL     OW 4751   0.687   0.988   2.508
 1473SOL    HW1 4752   0.754   0.986   2.577
 1473SOL    HW2 4753   0.621   1.049   2.541
 1474SOL     OW 4754   0.704   1.149   3.690
 1474SOL    HW1 4755   0.755   1.223   3.723
 1474SOL    HW2 4756   0.629   1.189   3.647
 1475SOL     OW 4757   0.352   1.409   2.934
 1475SOL    HW1 4758   0.274   1.376   2.889
 1475SOL    HW2 4759   0.392   1.468   2.870
 1476SOL     OW 4760   1.448   1.509   3.229
 1476SOL    HW1 4761   1.504   1.585   3.244
 1476SOL    HW2 4762   1.374   1.522   3.288
 1477SOL     OW 4763   0.456   0.379   3.301
 1477SOL    HW1 4764   0.532   0.324   3.321
 1477SOL    HW2 4765   0.382   0.332   3.339
 1478SOL     OW 4766   1.590   0.454   2.608
 1478SOL    HW1 4767   1.525   0.462   2.539
 1478SOL    HW2 4768   1.564   0.520   2.673
 1479SOL     OW 4769   0.211   1.725   2.340
 1479SOL    HW1 4770   0.244   1.797   2.393
 1479SOL    HW2 4771   0.272   1.720   2.266
 1480SOL     OW 4772   1.125   1.348   3.556
 1480SOL    HW1 4773   1.184   1.331   3.629
 1480SOL    HW2 4774   1.072   1.269   3.549
 1481SOL     OW 4775   0.235   1.453   2.388
 1481SOL    HW1 4776   0.221   1.548   2.388
 1481SOL    HW2 4777   0.192   1.423   2.468
 1482SOL     OW 4778   0.270   1.093   2.739
 1482SOL    HW1 4779   0.276   1.005   2.778
 1482SOL    HW2 4780   0.227   1.146   2.807
 1483SOL     OW 4781   0.591   1.803   3.289
 1483SOL    HW1 4782   0.512   1.785   3.340
 1483SOL    HW2 4783   0.619   1.891   3.317
 1484SOL     OW 4784   0.570   0.979   2.010
 1484SOL    HW1 4785   0.619   1.024   1.942
 1484SOL    HW2 4786   0.609   1.010   2.092
 1485SOL     OW 4787   1.580   0.072   3.304
 1485SOL    HW1 4788   1.646   0.106   3.244
 1485SOL    HW2 4789   1.551   0.148   3.354
 1486SOL     OW 4790   0.141   0.683   2.429
 1486SOL    HW1 4791   0.059   0.653   2.390
 1486SOL    HW2 4792   0.117   0.719   2.514
 1487SOL     OW 4793   1.849   1.743   2.179
 1487SOL    HW1 4794   1.921   1.728   2.241
 1487SOL    HW2 4795   1.855   1.836   2.157
 1488SOL     OW 4796   0.006   1.565   1.971
 1488SOL    HW1 4797   7.279   1.474   2.001
 1488SOL    HW2 4798   7.197   1.593   1.956
 1489SOL     OW 4799   1.695   0.927   2.510
 1489SOL    HW1 4800   1.776   0.883   2.487
 1489SOL    HW2 4801   1.674   0.982   2.435
 1490SOL     OW 4802   1.657   1.111   2.295
 1490SOL    HW1 4803   1.741   1.102   2.250
 1490SOL    HW2 4804   1.673   1.176   2.363
 1491SOL     OW 4805   0.188   0.732   3.434
 1491SOL    HW1 4806   0.284   0.733   3.435
 1491SOL    HW2 4807   0.163   0.822   3.454
 1492SOL     OW 4808   0.620   1.396   2.595
 1492SOL    HW1 4809   0.577   1.311   2.600
 1492SOL    HW2 4810   0.607   1.424   2.504
 1493SOL     OW 4811   1.269   1.227   3.280
 1493SOL    HW1 4812   1.296   1.158   3.219
 1493SOL    HW2 4813   1.332   1.223   3.352
 1494SOL     OW 4814   0.849   0.012   2.387
 1494SOL    HW1 4815   0.882   0.095   2.352
 1494SOL    HW2 4816   0.754   0.020   2.380
 1495SOL     OW 4817   0.179   0.960   3.133
 1495SOL    HW1 4818   0.267   0.922   3.131
 1495SOL    HW2 4819   0.145   0.945   3.045
 1496SOL     OW 4820   1.535   1.016   2.062
 1496SOL    HW1 4821   1.466   0.958   2.093
 1496SOL    HW2 4822   1.576   1.049   2.142
 1497SOL     OW 4823   1.188   1.822   3.497
 1497SOL    HW1 4824   1.187   1.884   3.424
 1497SOL    HW2 4825   1.209   1.738   3.456
 1498SOL     OW 4826   0.381   0.281   3.700
 1498SOL    HW1 4827   0.412   0.349   3.761
 1498SOL    HW2 4828   0.290   0.267   3.725
 1499SOL     OW 4829   1.472   1.418   2.793
 1499SOL    HW1 4830   1.408   1.437   2.861
 1499SOL    HW2 4831   1.454   1.328   2.767
 1500SOL     OW 4832   1.637   1.794   2.420
 1500SOL    HW1 4833   1.622   1.746   2.338
 1500SOL    HW2 4834   1.634   1.726   2.488
 1501SOL     OW 4835   0.592   0.700   2.133
 1501SOL    HW1 4836   0.593   0.787   2.093
 1501SOL    HW2 4837   0.528   0.706   2.203
 1502SOL     OW 4838   1.283   0.384   2.808
 1502SOL    HW1 4839   1.191   0.356   2.811
 1502SOL    HW2 4840   1.328   0.324   2.867
 1503SOL     OW 4841   1.582   1.668   2.178
 1503SOL    HW1 4842   1.676   1.684   2.167
 1503SOL    HW2 4843   1.549   1.653   2.089
 1504SOL     OW 4844   0.793   0.607   3.301
 1504SOL    HW1 4845   0.758   0.583   3.387
 1504SOL    HW2 4846   0.765   0.537   3.242
 1505SOL     OW 4847   1.406   0.460   3.539
 1505SOL    HW1 4848   1.411   0.504   3.623
 1505SOL    HW2 4849   1.458   0.380   3.550
 1506SOL     OW 4850   0.950   0.883   3.452
 1506SOL    HW1 4851   1.005   0.817   3.409
 1506SOL    HW2 4852   0.902   0.924   3.380
 1507SOL     OW 4853   1.004   0.413   3.072
 1507SOL    HW1 4854   0.912   0.420   3.098
 1507SOL    HW2 4855   1.002   0.373   2.986
 1508SOL     OW 4856   1.061   0.701   2.283
 1508SOL    HW1 4857   1.080   0.697   2.377
 1508SOL    HW2 4858   0.976   0.657   2.273
 1509SOL     OW 4859   0.056   0.844   2.662
 1509SOL    HW1 4860   0.142   0.827   2.700
 1509SOL    HW2 4861   0.017   0.911   2.718
 1510SOL     OW 4862   0.141   1.887   3.470
 1510SOL    HW1 4863   0.126   1.854   3.558
 1510SOL    HW2 4864   0.053   1.897   3.433
 1511SOL     OW 4865   0.869   0.354   2.064
 1511SOL    HW1 4866   0.922   0.392   1.993
 1511SOL    HW2 4867   0.813   0.290   2.021
 1512SOL     OW 4868   1.705   0.567   3.692
 1512SOL    HW1 4869   1.670   0.641   3.643
 1512SOL    HW2 4870   1.729   0.503   3.625
 1513SOL     OW 4871   1.392   1.156   2.413
 1513SOL    HW1 4872   1.472   1.145   2.362
 1513SOL    HW2 4873   1.338   1.215   2.362
 1514SOL     OW 4874   0.556   0.168   2.751
 1514SOL    HW1 4875   0.561   0.196   2.842
 1514SOL    HW2 4876   0.550   0.250   2.701
 1515SOL     OW 4877   0.996   1.458   2.331
 1515SOL    HW1 4878   0.972   1.531   2.274
 1515SOL    HW2 4879   0.965   1.485   2.418
 1516SOL     OW 4880   0.360   1.826   2.738
 1516SOL    HW1 4881   0.401   1.740   2.748
 1516SOL    HW2 4882   0.430   1.888   2.759
 1517SOL     OW 4883   1.801   1.046   2.750
 1517SOL    HW1 4884   1.754   1.032   2.668
 1517SOL    HW2 4885   1.733   1.057   2.816
 1518SOL     OW 4886   1.214   1.556   3.376
 1518SOL    HW1 4887   1.198   1.478   3.429
 1518SOL    HW2 4888   1.130   1.575   3.335
 1519SOL     OW 4889   0.308   0.934   2.131
 1519SOL    HW1 4890   0.389   0.951   2.082
 1519SOL    HW2 4891   0.290   0.842   2.115
 1520SOL     OW 4892   1.482   0.766   2.576
 1520SOL    HW1 4893   1.485   0.725   2.663
 1520SOL    HW2 4894   1.561   0.819   2.572
 1521SOL     OW 4895   0.473   1.280   3.598
 1521SOL    HW1 4896   0.445   1.282   3.506
 1521SOL    HW2 4897   0.391   1.287   3.647
 1522SOL     OW 4898   1.143   1.772   2.092
 1522SOL    HW1 4899   1.059   1.744   2.129
 1522SOL    HW2 4900   1.161   1.709   2.023
 1523SOL     OW 4901   0.198   0.279   3.334
 1523SOL    HW1 4902   0.158   0.364   3.315
 1523SOL    HW2 4903   0.126   0.227   3.370
 1524SOL     OW 4904   1.640   1.388   1.955
 1524SOL    HW1 4905   1.598   1.473   1.944
 1524SOL    HW2 4906   1.573   1.324   1.930
 1525SOL     OW 4907   0.457   1.742   2.180
 1525SOL    HW1 4908   0.504   1.791   2.247
 1525SOL    HW2 4909   0.526   1.702   2.127
 1526SOL     OW 4910   1.415   0.133   2.293
 1526SOL    HW1 4911   1.392   0.114   2.202
 1526SOL    HW2 4912   1.510   0.143   2.291
 1527SOL     OW 4913   0.203   1.788   3.086
 1527SOL    HW1 4914   0.255   1.713   3.114
 1527SOL    HW2 4915   0.173   1.765   2.998
 1528SOL     OW 4916   0.952   1.702   2.753
 1528SOL    HW1 4917   1.036   1.658   2.763
 1528SOL    HW2 4918   0.908   1.654   2.684
 1529SOL     OW 4919   0.403   0.679   2.334
 1529SOL    HW1 4920   0.414   0.585   2.347
 1529SOL    HW2 4921   0.312   0.695   2.359
 1530SOL     OW 4922   1.559   0.205   3.581
 1530SOL    HW1 4923   1.549   0.232   3.673
 1530SOL    HW2 4924   1.570   0.110   3.585
 1531SOL     OW 4925   0.679   0.158   1.970
 1531SOL    HW1 4926   0.731   0.080   1.986
 1531SOL    HW2 4927   0.609   0.128   1.911
 1532SOL     OW 4928   0.756   0.308   3.607
 1532SOL    HW1 4929   0.841   0.266   3.614
 1532SOL    HW2 4930   0.706   0.273   3.681
 1533SOL     OW 4931   0.866   1.524   3.061
 1533SOL    HW1 4932   0.845   1.488   2.975
 1533SOL    HW2 4933   0.932   1.465   3.097
 1534SOL     OW 4934   1.332   0.586   3.302
 1534SOL    HW1 4935   1.369   0.553   3.384
 1534SOL    HW2 4936   1.371   0.672   3.291
 1535SOL     OW 4937   0.812   1.382   2.812
 1535SOL    HW1 4938   0.899   1.377   2.774
 1535SOL    HW2 4939   0.753   1.396   2.737
 1536SOL     OW 4940   0.923   0.525   2.747
 1536SOL    HW1 4941   0.900   0.513   2.655
 1536SOL    HW2 4942   0.950   0.438   2.776
 1537SOL     OW 4943   0.568   0.043   2.354
 1537SOL    HW1 4944   0.492   0.035   2.412
 1537SOL    HW2 4945   0.545   0.116   2.296
 1538SOL     OW 4946   1.436   1.212   1.893
 1538SOL    HW1 4947   1.465   1.138   1.947
 1538SOL    HW2 4948   1.352   1.238   1.931
 1539SOL     OW 4949   0.318   0.042   2.088
 1539SOL    HW1 4950   0.385   0.105   2.113
 1539SOL    HW2 4951   0.366   7.247   2.055
 1540SOL     OW 4952   0.954   0.256   2.309
 1540SOL    HW1 4953   0.925   0.290   2.224
 1540SOL    HW2 4954   1.047   0.276   2.313
 1541SOL     OW 4955   1.076   0.689   3.310
 1541SOL    HW1 4956   1.012   0.618   3.314
 1541SOL    HW2 4957   1.161   0.644   3.308
 1542SOL     OW 4958   1.209   1.588   2.665
 1542SOL    HW1 4959   1.223   1.648   2.592
 1542SOL    HW2 4960   1.284   1.603   2.722
 1543SOL     OW 4961   0.479   1.159   2.573
 1543SOL    HW1 4962   0.412   1.136   2.637
 1543SOL    HW2 4963   0.435   1.151   2.488
 1544SOL     OW 4964   1.250   1.792   2.476
 1544SOL    HW1 4965   1.299   1.856   2.424
 1544SOL    HW2 4966   1.179   1.843   2.515
 1545SOL     OW 4967   1.028   0.515   1.892
 1545SOL    HW1 4968   0.984   0.598   1.873
 1545SOL    HW2 4969   1.088   0.535   1.964
 1546SOL     OW 4970   0.113   0.540   3.247
 1546SOL    HW1 4971   0.197   0.550   3.204
 1546SOL    HW2 4972   0.111   0.608   3.313
 1547SOL     OW 4973   0.558   0.224   3.026
 1547SOL    HW1 4974   0.604   0.153   3.070
 1547SOL    HW2 4975   0.467   0.216   3.054
 1548SOL     OW 4976   0.871   0.460   2.488
 1548SOL    HW1 4977   0.832   0.515   2.420
 1548SOL    HW2 4978   0.895   0.379   2.442
 1549SOL     OW 4979   0.973   0.053   2.633
 1549SOL    HW1 4980   0.940   0.046   2.543
 1549SOL    HW2 4981   0.899   0.025   2.687
 1550SOL     OW 4982   1.425   1.157   2.717
 1550SOL    HW1 4983   1.355   1.093   2.731
 1550SOL    HW2 4984   1.433   1.162   2.621
 1551SOL     OW 4985   1.463   0.614   2.817
 1551SOL    HW1 4986   1.401   0.541   2.828
 1551SOL    HW2 4987   1.520   0.608   2.894
 1552SOL     OW 4988   1.830   0.801   2.253
 1552SOL    HW1 4989   1.890   0.755   2.312
 1552SOL    HW2 4990   1.815   0.738   2.182
 1553SOL     OW 4991   0.495   1.417   2.035
 1553SOL    HW1 4992   0.411   1.394   2.075
 1553SOL    HW2 4993   0.499   1.366   1.955
 1554SOL     OW 4994   1.713   1.276   2.496
 1554SOL    HW1 4995   1.806   1.268   2.517
 1554SOL    HW2 4996   1.690   1.365   2.523
 1555SOL     OW 4997   1.396   0.572   1.928
 1555SOL    HW1 4998   1.334   0.551   1.998
 1555SOL    HW2 4999   1.480   0.542   1.961
 1556SOL     OW 5000   0.508   0.242   2.167
 1556SOL    HW1 5001   0.579   0.218   2.108
 1556SOL    HW2 5002   0.476   0.325   2.132
 1557SOL     OW 5003   1.734   1.243   3.401
 1557SOL    HW1 5004   1.822   1.209   3.385
 1557SOL    HW2 5005   1.749   1.331   3.436
 1558SOL     OW 5006   1.037   1.344   3.185
 1558SOL    HW1 5007   0.960   1.314   3.234
 1558SOL    HW2 5008   1.112   1.309   3.233
 1559SOL     OW 5009   1.604   1.630   3.530
 1559SOL    HW1 5010   1.594   1.668   3.442
 1559SOL    HW2 5011   1.684   1.577   3.524
 1560SOL     OW 5012   1.147   1.230   2.961
 1560SOL    HW1 5013   1.089   1.265   3.029
 1560SOL    HW2 5014   1.113   1.267   2.879
 1561SOL     OW 5015   1.608   1.096   2.937
 1561SOL    HW1 5016   1.600   1.161   3.007
 1561SOL    HW2 5017   1.536   1.116   2.877
 1562SOL     OW 5018   0.890   0.093   3.255
 1562SOL    HW1 5019   0.913   0.085   3.162
 1562SOL    HW2 5020   0.968   0.128   3.296
 1563SOL     OW 5021   0.977   1.117   3.587
 1563SOL    HW1 5022   0.886   1.133   3.612
 1563SOL    HW2 5023   0.974   1.038   3.533
 1564SOL     OW 5024   0.711   1.060   2.238
 1564SOL    HW1 5025   0.697   1.036   2.329
 1564SOL    HW2 5026   0.787   1.008   2.211
 1565SOL     OW 5027   0.422   0.833   3.119
 1565SOL    HW1 5028   0.493   0.841   3.183
 1565SOL    HW2 5029   0.395   0.742   3.124
 1566SOL     OW 5030   1.262   0.369   3.151
 1566SOL    HW1 5031   1.291   0.446   3.200
 1566SOL    HW2 5032   1.172   0.391   3.124
 1567SOL     OW 5033   0.045   1.596   3.255
 1567SOL    HW1 5034   0.052   1.683   3.216
 1567SOL    HW2 5035   0.134   1.561   3.251
 1568SOL     OW 5036   0.334   1.130   2.336
 1568SOL    HW1 5037   0.323   1.199   2.272
 1568SOL    HW2 5038   0.330   1.049   2.286
 1569SOL     OW 5039   0.535   0.523   2.722
 1569SOL    HW1 5040   0.550   0.580   2.646
 1569SOL    HW2 5041   0.603   0.547   2.785
 1570SOL     OW 5042   1.246   1.356   2.262
 1570SOL    HW1 5043   1.302   1.426   2.295
 1570SOL    HW2 5044   1.158   1.379   2.293
 1571SOL     OW 5045   1.303   1.467   3.000
 1571SOL    HW1 5046   1.350   1.475   3.083
 1571SOL    HW2 5047   1.251   1.388   3.009
 1572SOL     OW 5048   1.574   0.628   2.345
 1572SOL    HW1 5049   1.523   0.669   2.415
 1572SOL    HW2 5050   1.625   0.699   2.307
 1573SOL     OW 5051   0.328   1.538   3.172
 1573SOL    HW1 5052   0.324   1.487   3.091
 1573SOL    HW2 5053   0.421   1.558   3.183
 1574SOL     OW 5054   0.463   0.729   3.482
 1574SOL    HW1 5055   0.512   0.775   3.414
 1574SOL    HW2 5056   0.523   0.663   3.515
 1575SOL     OW 5057   1.615   0.783   3.556
 1575SOL    HW1 5058   1.528   0.823   3.551
 1575SOL    HW2 5059   1.664   0.824   3.485
 1576SOL     OW 5060   0.979   0.163   3.653
 1576SOL    HW1 5061   1.053   0.210   3.615
 1576SOL    HW2 5062   0.996   0.071   3.631
 1577SOL     OW 5063   0.505   0.038   3.650
 1577SOL    HW1 5064   0.436   7.255   3.631
 1577SOL    HW2 5065   0.461   0.122   3.644
 1578SOL     OW 5066   0.580   0.880   2.893
 1578SOL    HW1 5067   0.622   0.966   2.897
 1578SOL    HW2 5068   0.527   0.876   2.973
 1579SOL     OW 5069   1.310   0.851   2.873
 1579SOL    HW1 5070   1.221   0.826   2.846
 1579SOL    HW2 5071   1.362   0.773   2.853
 1580SOL     OW 5072   1.199   0.528   2.119
 1580SOL    HW1 5073   1.212   0.454   2.179
 1580SOL    HW2 5074   1.158   0.595   2.173
 1581SOL     OW 5075   0.293   0.152   3.108
 1581SOL    HW1 5076   0.278   0.194   3.192
 1581SOL    HW2 5077   0.314   0.061   3.130
 1582SOL     OW 5078   0.047   1.325   3.134
 1582SOL    HW1 5079   0.071   1.268   3.207
 1582SOL    HW2 5080   0.001   1.398   3.175
 1583SOL     OW 5081   0.713   0.631   2.904
 1583SOL    HW1 5082   0.786   0.621   2.844
 1583SOL    HW2 5083   0.681   0.720   2.888
 1584SOL     OW 5084   1.750   0.958   3.729
 1584SOL    HW1 5085   1.705   0.888   3.681
 1584SOL    HW2 5086   1.688   0.982   3.798
 1585SOL     OW 5087   0.331   0.026   2.501
 1585SOL    HW1 5088   0.306   0.117   2.519
 1585SOL    HW2 5089   0.289   7.256   2.570
 1586SOL     OW 5090   1.625   0.397   2.206
 1586SOL    HW1 5091   1.665   0.336   2.268
 1586SOL    HW2 5092   1.598   0.471   2.261
 1587SOL     OW 5093   1.034   0.763   2.820
 1587SOL    HW1 5094   1.015   0.776   2.913
 1587SOL    HW2 5095   1.000   0.675   2.801
 1588SOL     OW 5096   0.973   1.575   3.584
 1588SOL    HW1 5097   0.965   1.612   3.495
 1588SOL    HW2 5098   1.010   1.488   3.570
 1589SOL     OW 5099   1.840   1.497   3.464
 1589SOL    HW1 5100   1.866   1.524   3.376
 1589SOL    HW2 5101   1.918   1.511   3.518
 1590SOL     OW 5102   0.359   0.887   3.683
 1590SOL    HW1 5103   0.430   0.924   3.734
 1590SOL    HW2 5104   0.402   0.837   3.613
 1591SOL     OW 5105   1.530   0.282   1.974
 1591SOL    HW1 5106   1.461   0.223   2.005
 1591SOL    HW2 5107   1.566   0.320   2.054
 1592SOL     OW 5108   1.286   0.822   1.885
 1592SOL    HW1 5109   1.326   0.735   1.889
 1592SOL    HW2 5110   1.319   0.859   1.803
 1593SOL     OW 5111   1.067   1.354   2.724
 1593SOL    HW1 5112   1.077   1.282   2.662
 1593SOL    HW2 5113   1.121   1.424   2.689
 1594SOL     OW 5114   0.302   0.814   2.804
 1594SOL    HW1 5115   0.396   0.829   2.800
 1594SOL    HW2 5116   0.293   0.722   2.829
 1595SOL     OW 5117   0.308   0.528   2.864
 1595SOL    HW1 5118   0.274   0.439   2.857
 1595SOL    HW2 5119   0.385   0.530   2.808
 1596SOL     OW 5120   1.145   0.367   3.555
 1596SOL    HW1 5121   1.101   0.422   3.620
 1596SOL    HW2 5122   1.233   0.405   3.548
 1597SOL     OW 5123   1.121   0.207   3.337
 1597SOL    HW1 5124   1.129   0.263   3.414
 1597SOL    HW2 5125   1.179   0.247   3.272
 1598SOL     OW 5126   7.265   1.289   2.033
 1598SOL    HW1 5127   7.180   1.273   1.992
 1598SOL    HW2 5128   0.004   1.207   2.078
 1599SOL     OW 5129   0.107   1.756   2.830
 1599SOL    HW1 5130   0.104   1.669   2.789
 1599SOL    HW2 5131   0.184   1.798   2.790
 1600SOL     OW 5132   0.493   1.577   2.766
 1600SOL    HW1 5133   0.563   1.639   2.786
 1600SOL    HW2 5134   0.532   1.515   2.705
 1601SOL     OW 5135   0.957   0.783   3.079
 1601SOL    HW1 5136   1.015   0.767   3.153
 1601SOL    HW2 5137   0.877   0.734   3.100
 1602SOL     OW 5138   0.009   0.557   2.978
 1602SOL    HW1 5139   0.096   0.555   2.937
 1602SOL    HW2 5140   0.027   0.546   3.071
 1603SOL     OW 5141   0.187   0.501   3.584
 1603SOL    HW1 5142   0.270   0.457   3.569
 1603SOL    HW2 5143   0.189   0.579   3.528
 1604SOL     OW 5144   1.384   0.927   3.513
 1604SOL    HW1 5145   1.402   1.020   3.507
 1604SOL    HW2 5146   1.379   0.897   3.422
 1605SOL     OW 5147   0.823   0.575   2.229
 1605SOL    HW1 5148   0.831   0.499   2.170
 1605SOL    HW2 5149   0.746   0.622   2.198
 1606SOL     OW 5150   1.641   0.602   3.030
 1606SOL    HW1 5151   1.635   0.544   3.106
 1606SOL    HW2 5152   1.731   0.592   3.000
 1607SOL     OW 5153   0.230   1.558   3.580
 1607SOL    HW1 5154   0.209   1.627   3.644
 1607SOL    HW2 5155   0.238   1.478   3.633
 1608SOL     OW 5156   0.725   0.440   3.097
 1608SOL    HW1 5157   0.664   0.369   3.077
 1608SOL    HW2 5158   0.711   0.505   3.028
 1609SOL     OW 5159   0.946   1.664   3.319
 1609SOL    HW1 5160   0.906   1.622   3.243
 1609SOL    HW2 5161   0.930   1.757   3.305
 1610SOL     OW 5162   0.446   0.479   2.036
 1610SOL    HW1 5163   0.515   0.540   2.060
 1610SOL    HW2 5164   0.366   0.531   2.035
 1611SOL     OW 5165   0.139   1.147   3.326
 1611SOL    HW1 5166   0.132   1.098   3.408
 1611SOL    HW2 5167   0.152   1.080   3.259
 1612SOL     OW 5168   1.306   1.036   3.073
 1612SOL    HW1 5169   1.315   0.970   3.004
 1612SOL    HW2 5170   1.250   1.104   3.034
 1613SOL     OW 5171   1.323   0.866   2.156
 1613SOL    HW1 5172   1.253   0.829   2.208
 1613SOL    HW2 5173   1.298   0.848   2.065
 1614SOL     OW 5174   1.781   1.729   3.029
 1614SOL    HW1 5175   1.845   1.753   2.962
 1614SOL    HW2 5176   1.751   1.642   3.004
 1615SOL     OW 5177   1.250   1.740   2.963
 1615SOL    HW1 5178   1.332   1.763   2.919
 1615SOL    HW2 5179   1.258   1.647   2.982
 1616SOL     OW 5180   0.104   1.275   2.876
 1616SOL    HW1 5181   0.090   1.301   2.967
 1616SOL    HW2 5182   0.036   1.211   2.858
 1617SOL     OW 5183   0.691   1.674   3.620
 1617SOL    HW1 5184   0.639   1.749   3.589
 1617SOL    HW2 5185   0.779   1.690   3.587
 1618SOL     OW 5186   1.751   0.195   2.351
 1618SOL    HW1 5187   1.814   0.191   2.280
 1618SOL    HW2 5188   1.759   0.111   2.396
 1619SOL     OW 5189   1.395   1.571   2.361
 1619SOL    HW1 5190   1.451   1.605   2.292
 1619SOL    HW2 5191   1.340   1.645   2.387
 1620SOL     OW 5192   0.137   1.776   3.725
 1620SOL    HW1 5193   0.085   1.712   3.774
 1620SOL    HW2 5194   0.180   1.828   3.792
 1621SOL     OW 5195   1.277   0.938   2.526
 1621SOL    HW1 5196   1.351   0.879   2.540
 1621SOL    HW2 5197   1.313   1.010   2.476
 1622SOL     OW 5198   0.784   1.276   3.275
 1622SOL    HW1 5199   0.757   1.325   3.353
 1622SOL    HW2 5200   0.710   1.286   3.215
 1623SOL     OW 5201   0.666   1.630   2.029
 1623SOL    HW1 5202   0.675   1.644   1.935
 1623SOL    HW2 5203   0.614   1.550   2.036
 1624SOL     OW 5204   1.618   1.728   3.263
 1624SOL    HW1 5205   1.673   1.729   3.185
 1624SOL    HW2 5206   1.604   1.820   3.284
 1625SOL     OW 5207   1.844   0.134   2.848
 1625SOL    HW1 5208   1.851   0.050   2.801
 1625SOL    HW2 5209   1.763   0.173   2.814
 1626SOL     OW 5210   0.269   0.289   2.573
 1626SOL    HW1 5211   0.179   0.318   2.559
 1626SOL    HW2 5212   0.278   0.285   2.669
 1627SOL     OW 5213   1.206   1.588   1.898
 1627SOL    HW1 5214   1.195   1.497   1.924
 1627SOL    HW2 5215   1.139   1.603   1.831
 1628SOL     OW 5216   0.828   1.009   3.243
 1628SOL    HW1 5217   0.871   1.002   3.158
 1628SOL    HW2 5218   0.816   1.104   3.255
 1629SOL     OW 5219   0.922   0.914   2.160
 1629SOL    HW1 5220   0.977   0.942   2.087
 1629SOL    HW2 5221   0.973   0.846   2.204
 1630SOL     OW 5222   1.485   1.636   1.918
 1630SOL    HW1 5223   1.392   1.620   1.903
 1630SOL    HW2 5224   1.523   1.642   1.830
 1631SOL     OW 5225   0.362   1.308   3.354
 1631SOL    HW1 5226   0.348   1.385   3.299
 1631SOL    HW2 5227   0.285   1.254   3.339
 1632SOL     OW 5228   1.596   1.292   3.140
 1632SOL    HW1 5229   1.650   1.269   3.216
 1632SOL    HW2 5230   1.536   1.359   3.172
 1633SOL     OW 5231   1.070   1.120   2.586
 1633SOL    HW1 5232   0.996   1.070   2.620
 1633SOL    HW2 5233   1.133   1.053   2.558
 1634SOL     OW 5234   1.019   0.267   2.822
 1634SOL    HW1 5235   1.015   0.220   2.739
 1634SOL    HW2 5236   1.001   0.200   2.889
 1635SOL     OW 5237   0.606   1.483   2.338
 1635SOL    HW1 5238   0.659   1.434   2.275
 1635SOL    HW2 5239   0.525   1.503   2.292
 1636SOL     OW 5240   1.734   0.396   3.234
 1636SOL    HW1 5241   1.815   0.447   3.234
 1636SOL    HW2 5242   1.757   0.315   3.187
 1637SOL     OW 5243   0.245   1.342   2.145
 1637SOL    HW1 5244   0.152   1.325   2.128
 1637SOL    HW2 5245   0.246   1.387   2.229
 1638SOL     OW 5246   0.132   0.985   3.553
 1638SOL    HW1 5247   0.059   0.942   3.597
 1638SOL    HW2 5248   0.208   0.968   3.610
 1639SOL     OW 5249   0.666   0.212   3.359
 1639SOL    HW1 5250   0.745   0.175   3.321
 1639SOL    HW2 5251   0.693   0.245   3.445
 1640SOL     OW 5252   0.102   0.286   1.884
 1640SOL    HW1 5253   0.013   0.291   1.918
 1640SOL    HW2 5254   0.113   0.366   1.832
 1641SOL     OW 5255   1.416   0.852   3.252
 1641SOL    HW1 5256   1.362   0.910   3.198
 1641SOL    HW2 5257   1.503   0.856   3.212
 1642SOL     OW 5258   0.075   0.116   2.186
 1642SOL    HW1 5259   0.037   0.155   2.107
 1642SOL    HW2 5260   0.163   0.089   2.160
 1643SOL     OW 5261   1.189   1.320   1.988
 1643SOL    HW1 5262   1.102   1.279   1.987
 1643SOL    HW2 5263   1.211   1.328   2.080
 1644SOL     OW 5264   0.631   0.828   3.291
 1644SOL    HW1 5265   0.690   0.903   3.281
 1644SOL    HW2 5266   0.690   0.753   3.293
 1645SOL     OW 5267   1.490   1.795   2.842
 1645SOL    HW1 5268   1.515   1.872   2.792
 1645SOL    HW2 5269   1.573   1.757   2.870
 1646SOL     OW 5270   0.693   0.575   3.558
 1646SOL    HW1 5271   0.752   0.626   3.613
 1646SOL    HW2 5272   0.712   0.484   3.580
 1647SOL     OW 5273   1.465   1.190   3.481
 1647SOL    HW1 5274   1.459   1.209   3.575
 1647SOL    HW2 5275   1.555   1.212   3.458
 1648SOL     OW 5276   0.371   1.750   3.439
 1648SOL    HW1 5277   0.291   1.802   3.433
 1648SOL    HW2 5278   0.342   1.665   3.471
 1649SOL     OW 5279   1.653   0.878   3.112
 1649SOL    HW1 5280   1.653   0.794   3.066
 1649SOL    HW2 5281   1.641   0.944   3.043
 1650SOL     OW 5282   1.223   0.331   2.316
 1650SOL    HW1 5283   1.287   0.259   2.313
 1650SOL    HW2 5284   1.247   0.381   2.394
 1651SOL     OW 5285   0.583   0.727   2.540
 1651SOL    HW1 5286   0.624   0.812   2.525
 1651SOL    HW2 5287   0.523   0.716   2.466
 1652SOL     OW 5288   1.768   0.363   3.510
 1652SOL    HW1 5289   1.751   0.383   3.418
 1652SOL    HW2 5290   1.698   0.302   3.535
 1653SOL     OW 5291   1.747   0.925   3.365
 1653SOL    HW1 5292   1.733   1.019   3.379
 1653SOL    HW2 5293   1.722   0.911   3.274
 1654SOL     OW 5294   0.853   1.359   1.919
 1654SOL    HW1 5295   0.826   1.367   2.011
 1654SOL    HW2 5296   0.864   1.449   1.889
 1655SOL     OW 5297   0.674   1.776   2.790
 1655SOL    HW1 5298   0.656   1.869   2.777
 1655SOL    HW2 5299   0.769   1.770   2.789
 1656SOL     OW 5300   0.871   0.977   2.720
 1656SOL    HW1 5301   0.923   0.906   2.757
 1656SOL    HW2 5302   0.828   1.018   2.795
 1657SOL     OW 5303   1.069   0.976   1.944
 1657SOL    HW1 5304   1.049   1.032   1.869
 1657SOL    HW2 5305   1.145   0.926   1.918
 1658SOL     OW 5306   1.824   1.566   2.707
 1658SOL    HW1 5307   1.750   1.557   2.647
 1658SOL    HW2 5308   1.798   1.517   2.785
 1659SOL     OW 5309   0.239   1.321   3.733
 1659SOL    HW1 5310   0.155   1.278   3.717
 1659SOL    HW2 5311   0.241   1.334   3.828
 1660SOL     OW 5312   0.133   1.194   2.520
 1660SOL    HW1 5313   0.176   1.165   2.601
 1660SOL    HW2 5314   0.199   1.182   2.452
 1661SOL     OW 5315   0.689   1.417   3.489
 1661SOL    HW1 5316   0.611   1.377   3.527
 1661SOL    HW2 5317   0.691   1.505   3.528
 1662SOL     OW 5318   1.787   0.148   3.120
 1662SOL    HW1 5319   1.837   0.072   3.150
 1662SOL    HW2 5320   1.803   0.152   3.026
 1663SOL     OW 5321   0.425   0.415   2.381
 1663SOL    HW1 5322   0.456   0.341   2.328
 1663SOL    HW2 5323   0.376   0.373   2.452
 1664SOL     OW 5324   1.696   1.481   2.944
 1664SOL    HW1 5325   1.617   1.461   2.894
 1664SOL    HW2 5326   1.699   1.414   3.012
 1665SOL     OW 5327   0.355   0.570   3.136
 1665SOL    HW1 5328   0.406   0.505   3.185
 1665SOL    HW2 5329   0.360   0.540   3.045
 1666SOL     OW 5330   0.835   1.598   2.529
 1666SOL    HW1 5331   0.814   1.675   2.476
 1666SOL    HW2 5332   0.756   1.544   2.526
 1667SOL     OW 5333   1.412   0.215   2.987
 1667SOL    HW1 5334   1.499   0.204   3.025
 1667SOL    HW2 5335   1.363   0.263   3.054
 1668SOL     OW 5336   0.982   0.054   2.993
 1668SOL    HW1 5337   0.939   7.250   3.000
 1668SOL    HW2 5338   1.073   0.033   2.975
 1669SOL     OW 5339   0.785   1.329   2.188
 1669SOL    HW1 5340   0.759   1.238   2.202
 1669SOL    HW2 5341   0.861   1.341   2.244
 1670SOL     OW 5342   0.610   1.570   3.153
 1670SOL    HW1 5343   0.608   1.654   3.200
 1670SOL    HW2 5344   0.699   1.565   3.117
 1671SOL     OW 5345   1.321   0.113   2.037
 1671SOL    HW1 5346   1.301   0.031   1.991
 1671SOL    HW2 5347   1.239   0.163   2.033
 1672SOL     OW 5348   1.294   0.472   2.542
 1672SOL    HW1 5349   1.243   0.553   2.542
 1672SOL    HW2 5350   1.290   0.441   2.632
 1673SOL     OW 5351   1.608   0.229   2.763
 1673SOL    HW1 5352   1.518   0.215   2.792
 1673SOL    HW2 5353   1.603   0.302   2.701
 1674SOL     OW 5354   0.059   1.062   2.158
 1674SOL    HW1 5355   0.141   1.016   2.144
 1674SOL    HW2 5356   0.025   1.026   2.240
 1675SOL     OW 5357   0.895   1.674   2.190
 1675SOL    HW1 5358   0.816   1.657   2.139
 1675SOL    HW2 5359   0.869   1.742   2.253
 1676SOL     OW 5360   0.241   0.662   3.865
 1676SOL    HW1 5361   0.148   0.640   3.859
 1676SOL    HW2 5362   0.259   0.713   3.786
 1677SOL     OW 5363   0.221   0.277   4.716
 1677SOL    HW1 5364   0.251   0.227   4.793
 1677SOL    HW2 5365   0.128   0.254   4.707
 1678SOL     OW 5366   7.250   0.323   4.406
 1678SOL    HW1 5367   7.175   0.378   4.383
 1678SOL    HW2 5368   7.235   0.241   4.358
 1679SOL     OW 5369   0.585   1.306   4.931
 1679SOL    HW1 5370   0.503   1.311   4.882
 1679SOL    HW2 5371   0.602   1.397   4.956
 1680SOL     OW 5372   1.586   1.526   4.426
 1680SOL    HW1 5373   1.540   1.494   4.504
 1680SOL    HW2 5374   1.519   1.528   4.358
 1681SOL     OW 5375   1.135   0.707   4.417
 1681SOL    HW1 5376   1.181   0.790   4.402
 1681SOL    HW2 5377   1.088   0.721   4.499
 1682SOL     OW 5378   1.797   0.590   3.943
 1682SOL    HW1 5379   1.767   0.587   3.852
 1682SOL    HW2 5380   1.753   0.517   3.986
 1683SOL     OW 5381   0.726   1.132   4.763
 1683SOL    HW1 5382   0.677   1.167   4.838
 1683SOL    HW2 5383   0.762   1.210   4.720
 1684SOL     OW 5384   0.685   0.985   4.371
 1684SOL    HW1 5385   0.753   0.982   4.438
 1684SOL    HW2 5386   0.620   1.047   4.405
 1685SOL     OW 5387   0.360   1.404   4.792
 1685SOL    HW1 5388   0.277   1.377   4.752
 1685SOL    HW2 5389   0.397   1.466   4.729
 1686SOL     OW 5390   1.446   1.502   5.090
 1686SOL    HW1 5391   1.503   1.578   5.102
 1686SOL    HW2 5392   5.013   5.159   0.001
 1687SOL     OW 5393   4.099   4.014   0.030
 1687SOL    HW1 5394   4.164   3.949   0.056
 1687SOL    HW2 5395   4.015   3.969   0.040
 1688SOL     OW 5396   1.594   0.458   4.468
 1688SOL    HW1 5397   1.538   0.472   4.392
 1688SOL    HW2 5398   1.563   0.521   4.533
 1689SOL     OW 5399   0.211   1.725   4.198
 1689SOL    HW1 5400   0.243   1.797   4.253
 1689SOL    HW2 5401   0.271   1.723   4.124
 1690SOL     OW 5402   4.727   5.007   0.259
 1690SOL    HW1 5403   4.749   5.038   0.346
 1690SOL    HW2 5404   4.684   4.922   0.273
 1691SOL     OW 5405   0.232   1.458   4.259
 1691SOL    HW1 5406   0.220   1.552   4.247
 1691SOL    HW2 5407   0.201   1.441   4.347
 1692SOL     OW 5408   0.274   1.084   4.606
 1692SOL    HW1 5409   0.284   0.993   4.635
 1692SOL    HW2 5410   0.248   1.132   4.684
 1693SOL     OW 5411   0.580   1.816   5.105
 1693SOL    HW1 5412   4.146   5.430   0.011
 1693SOL    HW2 5413   0.610   1.898   5.144
 1694SOL     OW 5414   0.569   0.979   3.873
 1694SOL    HW1 5415   0.618   1.024   3.804
 1694SOL    HW2 5416   0.608   1.010   3.955
 1695SOL     OW 5417   5.237   3.750   0.061
 1695SOL    HW1 5418   5.193   3.811   0.001
 1695SOL    HW2 5419   5.304   3.803   0.104
 1696SOL     OW 5420   0.125   0.689   4.273
 1696SOL    HW1 5421   0.039   0.675   4.234
 1696SOL    HW2 5422   0.106   0.721   4.361
 1697SOL     OW 5423   1.849   1.743   4.041
 1697SOL    HW1 5424   1.921   1.728   4.103
 1697SOL    HW2 5425   1.855   1.836   4.019
 1698SOL     OW 5426   0.007   1.567   3.837
 1698SOL    HW1 5427   7.279   1.476   3.865
 1698SOL    HW2 5428   7.199   1.595   3.819
 1699SOL     OW 5429   1.695   0.928   4.369
 1699SOL    HW1 5430   1.774   0.882   4.342
 1699SOL    HW2 5431   1.673   0.985   4.295
 1700SOL     OW 5432   1.657   1.112   4.156
 1700SOL    HW1 5433   1.741   1.103   4.111
 1700SOL    HW2 5434   1.673   1.177   4.224
 1701SOL     OW 5435   3.782   4.379   0.145
 1701SOL    HW1 5436   3.877   4.393   0.147
 1701SOL    HW2 5437   3.745   4.467   0.151
 1702SOL     OW 5438   0.617   1.395   4.459
 1702SOL    HW1 5439   0.574   1.310   4.463
 1702SOL    HW2 5440   0.607   1.423   4.368
 1703SOL     OW 5441   1.285   1.217   5.139
 1703SOL    HW1 5442   1.335   1.181   5.066
 1703SOL    HW2 5443   4.992   4.873   0.059
 1704SOL     OW 5444   0.847   0.013   4.251
 1704SOL    HW1 5445   0.880   0.096   4.216
 1704SOL    HW2 5446   0.752   0.020   4.245
 1705SOL     OW 5447   0.159   0.942   4.975
 1705SOL    HW1 5448   0.247   0.904   4.971
 1705SOL    HW2 5449   0.125   0.934   4.886
 1706SOL     OW 5450   1.535   1.017   3.924
 1706SOL    HW1 5451   1.466   0.958   3.954
 1706SOL    HW2 5452   1.576   1.050   4.004
 1707SOL     OW 5453   4.910   5.461   0.214
 1707SOL    HW1 5454   4.870   5.523   0.153
 1707SOL    HW2 5455   4.899   5.376   0.173
 1708SOL     OW 5456   1.471   1.417   4.652
 1708SOL    HW1 5457   1.407   1.437   4.720
 1708SOL    HW2 5458   1.452   1.326   4.629
 1709SOL     OW 5459   1.638   1.793   4.283
 1709SOL    HW1 5460   1.623   1.745   4.201
 1709SOL    HW2 5461   1.634   1.725   4.351
 1710SOL     OW 5462   0.591   0.698   3.996
 1710SOL    HW1 5463   0.593   0.785   3.957
 1710SOL    HW2 5464   0.525   0.704   4.065
 1711SOL     OW 5465   1.286   0.381   4.669
 1711SOL    HW1 5466   1.195   0.353   4.672
 1711SOL    HW2 5467   1.332   0.321   4.727
 1712SOL     OW 5468   1.582   1.668   4.040
 1712SOL    HW1 5469   1.676   1.684   4.029
 1712SOL    HW2 5470   1.549   1.653   3.952
 1713SOL     OW 5471   0.798   0.614   5.148
 1713SOL    HW1 5472   4.476   4.203   0.071
 1713SOL    HW2 5473   0.767   0.548   5.085
 1714SOL     OW 5474   5.084   4.180   0.242
 1714SOL    HW1 5475   5.065   4.254   0.299
 1714SOL    HW2 5476   5.161   4.138   0.282
 1715SOL     OW 5477   4.615   4.536   0.189
 1715SOL    HW1 5478   4.658   4.452   0.170
 1715SOL    HW2 5479   4.532   4.531   0.143
 1716SOL     OW 5480   1.007   0.404   4.942
 1716SOL    HW1 5481   0.914   0.416   4.960
 1716SOL    HW2 5482   1.009   0.373   4.852
 1717SOL     OW 5483   1.060   0.701   4.146
 1717SOL    HW1 5484   1.079   0.697   4.240
 1717SOL    HW2 5485   0.976   0.657   4.136
 1718SOL     OW 5486   0.063   0.839   4.519
 1718SOL    HW1 5487   0.149   0.820   4.555
 1718SOL    HW2 5488   0.030   0.912   4.572
 1719SOL     OW 5489   3.761   5.454   0.156
 1719SOL    HW1 5490   3.756   5.459   0.252
 1719SOL    HW2 5491   3.691   5.512   0.126
 1720SOL     OW 5492   0.871   0.355   3.925
 1720SOL    HW1 5493   0.924   0.393   3.856
 1720SOL    HW2 5494   0.817   0.289   3.881
 1721SOL     OW 5495   1.392   1.156   4.274
 1721SOL    HW1 5496   1.472   1.147   4.223
 1721SOL    HW2 5497   1.338   1.216   4.223
 1722SOL     OW 5498   0.555   0.177   4.604
 1722SOL    HW1 5499   0.561   0.201   4.697
 1722SOL    HW2 5500   0.550   0.261   4.558
 1723SOL     OW 5501   0.996   1.458   4.193
 1723SOL    HW1 5502   0.972   1.531   4.136
 1723SOL    HW2 5503   0.966   1.485   4.280
 1724SOL     OW 5504   0.359   1.827   4.598
 1724SOL    HW1 5505   0.399   1.741   4.610
 1724SOL    HW2 5506   0.430   1.889   4.619
 1725SOL     OW 5507   1.805   1.044   4.608
 1725SOL    HW1 5508   1.757   1.031   4.526
 1725SOL    HW2 5509   1.736   1.056   4.673
 1726SOL     OW 5510   4.855   5.200   0.086
 1726SOL    HW1 5511   4.824   5.127   0.140
 1726SOL    HW2 5512   4.777   5.231   0.041
 1727SOL     OW 5513   0.308   0.936   3.995
 1727SOL    HW1 5514   0.388   0.953   3.946
 1727SOL    HW2 5515   0.291   0.843   3.982
 1728SOL     OW 5516   1.482   0.767   4.435
 1728SOL    HW1 5517   1.484   0.727   4.522
 1728SOL    HW2 5518   1.561   0.821   4.432
 1729SOL     OW 5519   4.098   4.920   0.304
 1729SOL    HW1 5520   4.073   4.924   0.212
 1729SOL    HW2 5521   4.058   4.998   0.343
 1730SOL     OW 5522   1.143   1.772   3.954
 1730SOL    HW1 5523   1.060   1.743   3.991
 1730SOL    HW2 5524   1.162   1.709   3.885
 1731SOL     OW 5525   3.837   3.921   0.035
 1731SOL    HW1 5526   3.789   3.999   0.007
 1731SOL    HW2 5527   3.801   3.901   0.122
 1732SOL     OW 5528   1.640   1.388   3.818
 1732SOL    HW1 5529   1.598   1.473   3.806
 1732SOL    HW2 5530   1.573   1.324   3.792
 1733SOL     OW 5531   0.458   1.742   4.041
 1733SOL    HW1 5532   0.504   1.792   4.108
 1733SOL    HW2 5533   0.528   1.703   3.988
 1734SOL     OW 5534   1.416   0.134   4.156
 1734SOL    HW1 5535   1.391   0.114   4.066
 1734SOL    HW2 5536   1.511   0.139   4.154
 1735SOL     OW 5537   0.214   1.801   4.938
 1735SOL    HW1 5538   0.245   1.722   4.983
 1735SOL    HW2 5539   0.176   1.770   4.856
 1736SOL     OW 5540   0.952   1.704   4.614
 1736SOL    HW1 5541   1.035   1.658   4.623
 1736SOL    HW2 5542   0.906   1.656   4.545
 1737SOL     OW 5543   0.395   0.678   4.194
 1737SOL    HW1 5544   0.405   0.583   4.209
 1737SOL    HW2 5545   0.303   0.695   4.213
 1738SOL     OW 5546   0.676   0.159   3.832
 1738SOL    HW1 5547   0.729   0.081   3.847
 1738SOL    HW2 5548   0.607   0.130   3.773
 1739SOL     OW 5549   0.883   1.520   4.915
 1739SOL    HW1 5550   0.857   1.484   4.830
 1739SOL    HW2 5551   0.940   1.454   4.953
 1740SOL     OW 5552   1.344   0.602   5.144
 1740SOL    HW1 5553   5.033   4.223   0.076
 1740SOL    HW2 5554   1.372   0.691   5.122
 1741SOL     OW 5555   0.810   1.385   4.671
 1741SOL    HW1 5556   0.897   1.378   4.631
 1741SOL    HW2 5557   0.751   1.398   4.597
 1742SOL     OW 5558   0.924   0.522   4.611
 1742SOL    HW1 5559   0.901   0.512   4.519
 1742SOL    HW2 5560   0.952   0.435   4.639
 1743SOL     OW 5561   0.560   0.041   4.219
 1743SOL    HW1 5562   0.484   0.032   4.277
 1743SOL    HW2 5563   0.538   0.114   4.162
 1744SOL     OW 5564   1.435   1.212   3.755
 1744SOL    HW1 5565   1.464   1.139   3.809
 1744SOL    HW2 5566   1.351   1.238   3.793
 1745SOL     OW 5567   0.326   0.033   3.942
 1745SOL    HW1 5568   0.392   0.098   3.969
 1745SOL    HW2 5569   0.378   7.240   3.912
 1746SOL     OW 5570   0.953   0.256   4.172
 1746SOL    HW1 5571   0.925   0.290   4.087
 1746SOL    HW2 5572   1.047   0.276   4.176
 1747SOL     OW 5573   4.726   4.314   0.065
 1747SOL    HW1 5574   1.034   0.642   5.140
 1747SOL    HW2 5575   4.816   4.294   0.043
 1748SOL     OW 5576   1.207   1.588   4.527
 1748SOL    HW1 5577   1.223   1.649   4.454
 1748SOL    HW2 5578   1.284   1.597   4.583
 1749SOL     OW 5579   0.479   1.158   4.436
 1749SOL    HW1 5580   0.413   1.133   4.500
 1749SOL    HW2 5581   0.434   1.150   4.351
 1750SOL     OW 5582   1.251   1.793   4.339
 1750SOL    HW1 5583   1.301   1.856   4.287
 1750SOL    HW2 5584   1.181   1.844   4.379
 1751SOL     OW 5585   1.028   0.517   3.754
 1751SOL    HW1 5586   0.984   0.600   3.735
 1751SOL    HW2 5587   1.089   0.538   3.826
 1752SOL     OW 5588   0.105   0.539   5.098
 1752SOL    HW1 5589   0.193   0.552   5.064
 1752SOL    HW2 5590   3.736   4.247   0.017
 1753SOL     OW 5591   0.566   0.214   4.883
 1753SOL    HW1 5592   0.602   0.128   4.904
 1753SOL    HW2 5593   0.474   0.208   4.908
 1754SOL     OW 5594   0.871   0.460   4.351
 1754SOL    HW1 5595   0.833   0.516   4.284
 1754SOL    HW2 5596   0.895   0.379   4.305
 1755SOL     OW 5597   0.973   0.051   4.497
 1755SOL    HW1 5598   0.941   0.045   4.407
 1755SOL    HW2 5599   0.898   0.023   4.550
 1756SOL     OW 5600   1.424   1.154   4.577
 1756SOL    HW1 5601   1.356   1.089   4.592
 1756SOL    HW2 5602   1.431   1.161   4.482
 1757SOL     OW 5603   1.461   0.616   4.674
 1757SOL    HW1 5604   1.401   0.542   4.688
 1757SOL    HW2 5605   1.519   0.614   4.751
 1758SOL     OW 5606   1.830   0.800   4.115
 1758SOL    HW1 5607   1.891   0.755   4.174
 1758SOL    HW2 5608   1.815   0.738   4.044
 1759SOL     OW 5609   0.495   1.418   3.899
 1759SOL    HW1 5610   0.412   1.395   3.941
 1759SOL    HW2 5611   0.497   1.365   3.819
 1760SOL     OW 5612   1.713   1.276   4.358
 1760SOL    HW1 5613   1.807   1.268   4.379
 1760SOL    HW2 5614   1.690   1.364   4.385
 1761SOL     OW 5615   1.396   0.573   3.790
 1761SOL    HW1 5616   1.335   0.551   3.861
 1761SOL    HW2 5617   1.482   0.545   3.822
 1762SOL     OW 5618   0.505   0.241   4.031
 1762SOL    HW1 5619   0.578   0.218   3.973
 1762SOL    HW2 5620   0.473   0.324   3.997
 1763SOL     OW 5621   5.412   4.866   0.129
 1763SOL    HW1 5622   5.499   4.832   0.108
 1763SOL    HW2 5623   5.427   4.955   0.160
 1764SOL     OW 5624   1.034   1.331   5.048
 1764SOL    HW1 5625   0.959   1.300   5.097
 1764SOL    HW2 5626   1.110   1.304   5.100
 1765SOL     OW 5627   5.272   5.254   0.226
 1765SOL    HW1 5628   5.260   5.290   0.138
 1765SOL    HW2 5629   5.354   5.205   0.220
 1766SOL     OW 5630   1.152   1.236   4.818
 1766SOL    HW1 5631   1.089   1.258   4.887
 1766SOL    HW2 5632   1.111   1.269   4.738
 1767SOL     OW 5633   1.614   1.096   4.794
 1767SOL    HW1 5634   1.602   1.159   4.865
 1767SOL    HW2 5635   1.540   1.111   4.736
 1768SOL     OW 5636   0.886   0.126   5.125
 1768SOL    HW1 5637   0.904   0.115   5.032
 1768SOL    HW2 5638   4.611   3.791   0.015
 1769SOL     OW 5639   4.588   4.769   0.326
 1769SOL    HW1 5640   4.571   4.744   0.416
 1769SOL    HW2 5641   4.609   4.687   0.281
 1770SOL     OW 5642   0.710   1.059   4.101
 1770SOL    HW1 5643   0.695   1.035   4.192
 1770SOL    HW2 5644   0.786   1.008   4.075
 1771SOL     OW 5645   0.412   0.829   4.974
 1771SOL    HW1 5646   0.482   0.840   5.037
 1771SOL    HW2 5647   0.386   0.737   4.981
 1772SOL     OW 5648   1.269   0.371   5.016
 1772SOL    HW1 5649   1.300   0.453   5.057
 1772SOL    HW2 5650   1.179   0.391   4.989
 1773SOL     OW 5651   0.084   1.553   5.076
 1773SOL    HW1 5652   3.704   5.224   0.016
 1773SOL    HW2 5653   0.179   1.545   5.075
 1774SOL     OW 5654   0.333   1.132   4.200
 1774SOL    HW1 5655   0.321   1.203   4.137
 1774SOL    HW2 5656   0.330   1.052   4.148
 1775SOL     OW 5657   0.539   0.509   4.574
 1775SOL    HW1 5658   0.552   0.569   4.500
 1775SOL    HW2 5659   0.603   0.538   4.639
 1776SOL     OW 5660   1.245   1.356   4.124
 1776SOL    HW1 5661   1.301   1.426   4.156
 1776SOL    HW2 5662   1.158   1.379   4.155
 1777SOL     OW 5663   1.301   1.471   4.858
 1777SOL    HW1 5664   1.347   1.474   4.942
 1777SOL    HW2 5665   1.249   1.391   4.863
 1778SOL     OW 5666   1.574   0.627   4.208
 1778SOL    HW1 5667   1.523   0.671   4.275
 1778SOL    HW2 5668   1.627   0.696   4.169
 1779SOL     OW 5669   0.353   1.532   5.030
 1779SOL    HW1 5670   0.347   1.486   4.946
 1779SOL    HW2 5671   0.445   1.557   5.037
 1780SOL     OW 5672   4.054   4.412   0.174
 1780SOL    HW1 5673   4.127   4.422   0.113
 1780SOL    HW2 5674   4.095   4.386   0.257
 1781SOL     OW 5675   5.248   4.460   0.277
 1781SOL    HW1 5676   5.163   4.501   0.261
 1781SOL    HW2 5677   5.303   4.489   0.204
 1782SOL     OW 5678   4.085   3.659   0.243
 1782SOL    HW1 5679   4.050   3.611   0.167
 1782SOL    HW2 5680   4.156   3.711   0.208
 1783SOL     OW 5681   0.579   0.876   4.752
 1783SOL    HW1 5682   0.624   0.961   4.755
 1783SOL    HW2 5683   0.526   0.874   4.832
 1784SOL     OW 5684   1.311   0.855   4.724
 1784SOL    HW1 5685   1.220   0.830   4.705
 1784SOL    HW2 5686   1.362   0.776   4.708
 1785SOL     OW 5687   1.200   0.529   3.982
 1785SOL    HW1 5688   1.212   0.454   4.041
 1785SOL    HW2 5689   1.159   0.596   4.036
 1786SOL     OW 5690   0.306   0.158   4.958
 1786SOL    HW1 5691   0.258   0.198   5.031
 1786SOL    HW2 5692   0.313   0.065   4.982
 1787SOL     OW 5693   0.029   1.298   4.988
 1787SOL    HW1 5694   0.064   1.246   5.060
 1787SOL    HW2 5695   0.029   1.388   5.020
 1788SOL     OW 5696   0.705   0.622   4.761
 1788SOL    HW1 5697   0.784   0.616   4.707
 1788SOL    HW2 5698   0.676   0.713   4.751
 1789SOL     OW 5699   0.318   0.021   4.367
 1789SOL    HW1 5700   0.297   0.112   4.388
 1789SOL    HW2 5701   0.277   7.251   4.438
 1790SOL     OW 5702   1.627   0.398   4.067
 1790SOL    HW1 5703   1.665   0.335   4.129
 1790SOL    HW2 5704   1.599   0.471   4.122
 1791SOL     OW 5705   1.035   0.761   4.683
 1791SOL    HW1 5706   1.026   0.771   4.778
 1791SOL    HW2 5707   1.000   0.674   4.665
 1792SOL     OW 5708   4.579   5.243   0.248
 1792SOL    HW1 5709   4.592   5.275   0.159
 1792SOL    HW2 5710   4.612   5.153   0.246
 1793SOL     OW 5711   5.515   5.124   0.183
 1793SOL    HW1 5712   5.537   5.157   0.096
 1793SOL    HW2 5713   5.595   5.135   0.234
 1794SOL     OW 5714   1.530   0.280   3.837
 1794SOL    HW1 5715   1.462   0.220   3.869
 1794SOL    HW2 5716   1.567   0.319   3.916
 1795SOL     OW 5717   1.286   0.822   3.746
 1795SOL    HW1 5718   1.326   0.736   3.750
 1795SOL    HW2 5719   1.319   0.860   3.664
 1796SOL     OW 5720   1.063   1.354   4.582
 1796SOL    HW1 5721   1.075   1.281   4.520
 1796SOL    HW2 5722   1.119   1.423   4.547
 1797SOL     OW 5723   0.309   0.809   4.661
 1797SOL    HW1 5724   0.403   0.824   4.662
 1797SOL    HW2 5725   0.299   0.717   4.688
 1798SOL     OW 5726   0.316   0.529   4.725
 1798SOL    HW1 5727   0.278   0.441   4.720
 1798SOL    HW2 5728   0.392   0.525   4.667
 1799SOL     OW 5729   4.839   4.048   0.246
 1799SOL    HW1 5730   4.863   4.031   0.338
 1799SOL    HW2 5731   4.906   4.109   0.215
 1800SOL     OW 5732   4.768   3.861   0.063
 1800SOL    HW1 5733   4.796   3.918   0.135
 1800SOL    HW2 5734   1.179   0.248   5.137
 1801SOL     OW 5735   7.264   1.290   3.892
 1801SOL    HW1 5736   7.178   1.274   3.852
 1801SOL    HW2 5737   0.004   1.208   3.936
 1802SOL     OW 5738   0.105   1.755   4.686
 1802SOL    HW1 5739   0.104   1.670   4.641
 1802SOL    HW2 5740   0.181   1.800   4.651
 1803SOL     OW 5741   0.494   1.580   4.628
 1803SOL    HW1 5742   0.564   1.642   4.648
 1803SOL    HW2 5743   0.534   1.518   4.567
 1804SOL     OW 5744   1.000   0.787   4.950
 1804SOL    HW1 5745   1.050   0.848   5.004
 1804SOL    HW2 5746   0.917   0.775   4.998
 1805SOL     OW 5747   7.279   0.547   4.833
 1805SOL    HW1 5748   0.085   0.546   4.794
 1805SOL    HW2 5749   0.013   0.539   4.927
 1806SOL     OW 5750   3.860   4.140   0.271
 1806SOL    HW1 5751   3.949   4.158   0.239
 1806SOL    HW2 5752   3.809   4.217   0.247
 1807SOL     OW 5753   5.025   4.590   0.203
 1807SOL    HW1 5754   5.044   4.683   0.194
 1807SOL    HW2 5755   5.018   4.558   0.113
 1808SOL     OW 5756   0.823   0.573   4.092
 1808SOL    HW1 5757   0.831   0.499   4.032
 1808SOL    HW2 5758   0.745   0.620   4.061
 1809SOL     OW 5759   1.643   0.615   4.883
 1809SOL    HW1 5760   1.638   0.557   4.959
 1809SOL    HW2 5761   1.732   0.604   4.850
 1810SOL     OW 5762   0.728   0.433   4.956
 1810SOL    HW1 5763   0.669   0.360   4.935
 1810SOL    HW2 5764   0.710   0.497   4.887
 1811SOL     OW 5765   0.969   1.674   5.138
 1811SOL    HW1 5766   0.939   1.630   5.058
 1811SOL    HW2 5767   0.947   1.766   5.125
 1812SOL     OW 5768   0.445   0.477   3.897
 1812SOL    HW1 5769   0.514   0.538   3.921
 1812SOL    HW2 5770   0.365   0.530   3.896
 1813SOL     OW 5771   3.809   4.773   0.019
 1813SOL    HW1 5772   3.861   4.732   0.088
 1813SOL    HW2 5773   0.161   1.064   5.100
 1814SOL     OW 5774   1.331   1.053   4.909
 1814SOL    HW1 5775   1.331   0.983   4.844
 1814SOL    HW2 5776   1.267   1.116   4.878
 1815SOL     OW 5777   1.324   0.866   4.017
 1815SOL    HW1 5778   1.253   0.830   4.071
 1815SOL    HW2 5779   1.298   0.848   3.927
 1816SOL     OW 5780   1.763   1.730   4.874
 1816SOL    HW1 5781   1.835   1.754   4.815
 1816SOL    HW2 5782   1.743   1.639   4.852
 1817SOL     OW 5783   1.253   1.744   4.825
 1817SOL    HW1 5784   1.337   1.765   4.785
 1817SOL    HW2 5785   1.257   1.651   4.844
 1818SOL     OW 5786   0.109   1.298   4.729
 1818SOL    HW1 5787   0.085   1.311   4.821
 1818SOL    HW2 5788   0.054   1.226   4.700
 1819SOL     OW 5789   4.317   5.304   0.294
 1819SOL    HW1 5790   4.291   5.394   0.275
 1819SOL    HW2 5791   4.411   5.301   0.275
 1820SOL     OW 5792   1.751   0.195   4.213
 1820SOL    HW1 5793   1.814   0.192   4.141
 1820SOL    HW2 5794   1.757   0.109   4.254
 1821SOL     OW 5795   1.394   1.571   4.223
 1821SOL    HW1 5796   1.451   1.605   4.154
 1821SOL    HW2 5797   1.340   1.646   4.249
 1822SOL     OW 5798   1.276   0.938   4.385
 1822SOL    HW1 5799   1.350   0.879   4.399
 1822SOL    HW2 5800   1.313   1.011   4.335
 1823SOL     OW 5801   0.776   1.262   5.137
 1823SOL    HW1 5802   4.393   4.957   0.064
 1823SOL    HW2 5803   0.707   1.278   5.072
 1824SOL     OW 5804   0.666   1.630   3.890
 1824SOL    HW1 5805   0.675   1.644   3.795
 1824SOL    HW2 5806   0.615   1.550   3.897
 1825SOL     OW 5807   1.619   1.716   5.116
 1825SOL    HW1 5808   1.669   1.724   5.034
 1825SOL    HW2 5809   1.602   1.807   5.142
 1826SOL     OW 5810   1.848   0.135   4.692
 1826SOL    HW1 5811   1.854   0.049   4.650
 1826SOL    HW2 5812   1.767   0.172   4.658
 1827SOL     OW 5813   0.249   0.284   4.436
 1827SOL    HW1 5814   0.158   0.310   4.422
 1827SOL    HW2 5815   0.260   0.284   4.531
 1828SOL     OW 5816   1.207   1.589   3.760
 1828SOL    HW1 5817   1.196   1.497   3.785
 1828SOL    HW2 5818   1.140   1.603   3.693
 1829SOL     OW 5819   0.831   0.998   5.096
 1829SOL    HW1 5820   0.926   1.000   5.089
 1829SOL    HW2 5821   0.805   1.089   5.109
 1830SOL     OW 5822   0.921   0.914   4.025
 1830SOL    HW1 5823   0.974   0.940   3.950
 1830SOL    HW2 5824   0.973   0.846   4.069
 1831SOL     OW 5825   1.485   1.635   3.780
 1831SOL    HW1 5826   1.392   1.620   3.764
 1831SOL    HW2 5827   1.523   1.641   3.692
 1832SOL     OW 5828   4.022   4.946   0.049
 1832SOL    HW1 5829   4.013   5.028   0.002
 1832SOL    HW2 5830   3.942   4.897   0.027
 1833SOL     OW 5831   1.595   1.288   4.995
 1833SOL    HW1 5832   1.670   1.279   5.054
 1833SOL    HW2 5833   1.541   1.356   5.035
 1834SOL     OW 5834   1.069   1.119   4.445
 1834SOL    HW1 5835   0.996   1.068   4.481
 1834SOL    HW2 5836   1.133   1.052   4.417
 1835SOL     OW 5837   1.023   0.266   4.685
 1835SOL    HW1 5838   1.017   0.217   4.603
 1835SOL    HW2 5839   1.004   0.201   4.753
 1836SOL     OW 5840   0.610   1.485   4.203
 1836SOL    HW1 5841   0.661   1.436   4.139
 1836SOL    HW2 5842   0.530   1.509   4.157
 1837SOL     OW 5843   1.721   0.420   5.075
 1837SOL    HW1 5844   1.807   0.461   5.079
 1837SOL    HW2 5845   1.735   0.340   5.024
 1838SOL     OW 5846   0.245   1.345   4.014
 1838SOL    HW1 5847   0.152   1.328   3.996
 1838SOL    HW2 5848   0.245   1.390   4.098
 1839SOL     OW 5849   4.291   3.811   0.119
 1839SOL    HW1 5850   4.368   3.800   0.063
 1839SOL    HW2 5851   4.327   3.836   0.205
 1840SOL     OW 5852   0.106   0.288   3.745
 1840SOL    HW1 5853   0.018   0.299   3.782
 1840SOL    HW2 5854   0.119   0.365   3.691
 1841SOL     OW 5855   1.416   0.865   5.093
 1841SOL    HW1 5856   1.369   0.925   5.037
 1841SOL    HW2 5857   1.507   0.869   5.062
 1842SOL     OW 5858   0.083   0.094   4.040
 1842SOL    HW1 5859   0.068   0.180   4.000
 1842SOL    HW2 5860   0.172   0.070   4.012
 1843SOL     OW 5861   1.188   1.321   3.849
 1843SOL    HW1 5862   1.099   1.285   3.848
 1843SOL    HW2 5863   1.210   1.328   3.942
 1844SOL     OW 5864   0.623   0.823   5.144
 1844SOL    HW1 5865   0.685   0.895   5.131
 1844SOL    HW2 5866   4.318   4.385   0.002
 1845SOL     OW 5867   1.500   1.799   4.719
 1845SOL    HW1 5868   1.525   1.872   4.663
 1845SOL    HW2 5869   1.582   1.774   4.763
 1846SOL     OW 5870   5.127   4.847   0.188
 1846SOL    HW1 5871   5.117   4.862   0.282
 1846SOL    HW2 5872   5.221   4.856   0.172
 1847SOL     OW 5873   4.021   5.387   0.130
 1847SOL    HW1 5874   3.930   5.413   0.122
 1847SOL    HW2 5875   4.018   5.301   0.172
 1848SOL     OW 5876   1.665   0.884   4.976
 1848SOL    HW1 5877   1.661   0.800   4.930
 1848SOL    HW2 5878   1.653   0.949   4.906
 1849SOL     OW 5879   1.222   0.330   4.178
 1849SOL    HW1 5880   1.288   0.260   4.176
 1849SOL    HW2 5881   1.245   0.381   4.256
 1850SOL     OW 5882   0.580   0.722   4.398
 1850SOL    HW1 5883   0.621   0.808   4.386
 1850SOL    HW2 5884   0.518   0.714   4.325
 1851SOL     OW 5885   5.410   3.939   0.169
 1851SOL    HW1 5886   5.387   3.996   0.096
 1851SOL    HW2 5887   5.380   3.987   0.247
 1852SOL     OW 5888   5.408   4.567   0.081
 1852SOL    HW1 5889   5.399   4.662   0.093
 1852SOL    HW2 5890   1.740   0.911   5.139
 1853SOL     OW 5891   0.856   1.358   3.782
 1853SOL    HW1 5892   0.828   1.368   3.873
 1853SOL    HW2 5893   0.867   1.448   3.750
 1854SOL     OW 5894   0.674   1.780   4.654
 1854SOL    HW1 5895   0.656   1.873   4.636
 1854SOL    HW2 5896   0.769   1.773   4.650
 1855SOL     OW 5897   0.873   0.974   4.580
 1855SOL    HW1 5898   0.923   0.904   4.620
 1855SOL    HW2 5899   0.828   1.017   4.653
 1856SOL     OW 5900   1.063   0.969   3.804
 1856SOL    HW1 5901   1.046   1.029   3.731
 1856SOL    HW2 5902   1.142   0.921   3.779
 1857SOL     OW 5903   1.827   1.565   4.565
 1857SOL    HW1 5904   1.752   1.558   4.506
 1857SOL    HW2 5905   1.800   1.517   4.643
 1858SOL     OW 5906   0.131   1.184   4.390
 1858SOL    HW1 5907   0.178   1.157   4.470
 1858SOL    HW2 5908   0.198   1.183   4.322
 1859SOL     OW 5909   4.328   5.035   0.208
 1859SOL    HW1 5910   4.254   4.991   0.250
 1859SOL    HW2 5911   4.313   5.128   0.225
 1860SOL     OW 5912   1.757   0.185   4.946
 1860SOL    HW1 5913   1.768   0.100   4.989
 1860SOL    HW2 5914   1.792   0.172   4.858
 1861SOL     OW 5915   0.410   0.412   4.245
 1861SOL    HW1 5916   0.449   0.339   4.197
 1861SOL    HW2 5917   0.361   0.370   4.316
 1862SOL     OW 5918   1.699   1.475   4.798
 1862SOL    HW1 5919   1.618   1.458   4.749
 1862SOL    HW2 5920   1.702   1.407   4.865
 1863SOL     OW 5921   0.356   0.564   5.002
 1863SOL    HW1 5922   0.409   0.502   5.053
 1863SOL    HW2 5923   0.364   0.534   4.912
 1864SOL     OW 5924   0.833   1.606   4.387
 1864SOL    HW1 5925   0.820   1.685   4.336
 1864SOL    HW2 5926   0.754   1.555   4.373
 1865SOL     OW 5927   1.419   0.215   4.849
 1865SOL    HW1 5928   1.512   0.225   4.867
 1865SOL    HW2 5929   1.376   0.267   4.917
 1866SOL     OW 5930   0.985   0.061   4.865
 1866SOL    HW1 5931   0.941   7.257   4.873
 1866SOL    HW2 5932   1.076   0.039   4.846
 1867SOL     OW 5933   0.784   1.329   4.051
 1867SOL    HW1 5934   0.758   1.238   4.065
 1867SOL    HW2 5935   0.861   1.341   4.106
 1868SOL     OW 5936   0.628   1.568   5.007
 1868SOL    HW1 5937   0.620   1.658   5.037
 1868SOL    HW2 5938   0.718   1.561   4.974
 1869SOL     OW 5939   1.320   0.110   3.901
 1869SOL    HW1 5940   1.297   0.030   3.854
 1869SOL    HW2 5941   1.241   0.164   3.898
 1870SOL     OW 5942   1.289   0.472   4.403
 1870SOL    HW1 5943   1.239   0.554   4.405
 1870SOL    HW2 5944   1.289   0.442   4.493
 1871SOL     OW 5945   1.610   0.228   4.611
 1871SOL    HW1 5946   1.518   0.202   4.622
 1871SOL    HW2 5947   1.607   0.305   4.555
 1872SOL     OW 5948   0.057   1.064   4.018
 1872SOL    HW1 5949   0.140   1.017   4.007
 1872SOL    HW2 5950   0.022   1.031   4.100
 1873SOL     OW 5951   0.895   1.673   4.051
 1873SOL    HW1 5952   0.816   1.657   3.999
 1873SOL    HW2 5953   0.869   1.741   4.113
 1874SOL     OW 5954   0.229   2.530   0.148
 1874SOL    HW1 5955   0.144   2.498   0.179
 1874SOL    HW2 5956   0.224   2.522   0.053
 1875SOL     OW 5957   0.212   2.153   0.988
 1875SOL    HW1 5958   0.244   2.107   1.066
 1875SOL    HW2 5959   0.121   2.127   0.980
 1876SOL     OW 5960   7.267   2.236   0.629
 1876SOL    HW1 5961   7.226   2.317   0.599
 1876SOL    HW2 5962   7.254   2.174   0.557
 1877SOL     OW 5963   0.580   3.172   1.211
 1877SOL    HW1 5964   0.499   3.175   1.161
 1877SOL    HW2 5965   0.593   3.261   1.242
 1878SOL     OW 5966   1.594   3.384   0.713
 1878SOL    HW1 5967   1.546   3.352   0.790
 1878SOL    HW2 5968   1.527   3.393   0.645
 1879SOL     OW 5969   1.140   2.564   0.694
 1879SOL    HW1 5970   1.186   2.648   0.681
 1879SOL    HW2 5971   1.093   2.575   0.776
 1880SOL     OW 5972   1.826   2.499   0.197
 1880SOL    HW1 5973   1.731   2.505   0.185
 1880SOL    HW2 5974   1.843   2.405   0.208
 1881SOL     OW 5975   0.731   2.996   1.054
 1881SOL    HW1 5976   0.675   3.035   1.122
 1881SOL    HW2 5977   0.769   3.071   1.009
 1882SOL     OW 5978   0.883   2.604   1.827
 1882SOL    HW1 5979   0.873   2.669   1.896
 1882SOL    HW2 5980   0.903   2.654   1.749
 1883SOL     OW 5981   0.685   2.847   0.654
 1883SOL    HW1 5982   0.753   2.847   0.722
 1883SOL    HW2 5983   0.618   2.906   0.687
 1884SOL     OW 5984   0.702   3.010   1.826
 1884SOL    HW1 5985   0.750   3.085   1.859
 1884SOL    HW2 5986   0.626   3.047   1.781
 1885SOL     OW 5987   0.356   3.267   1.070
 1885SOL    HW1 5988   0.276   3.234   1.028
 1885SOL    HW2 5989   0.392   3.328   1.005
 1886SOL     OW 5990   1.448   3.372   1.367
 1886SOL    HW1 5991   1.505   3.448   1.382
 1886SOL    HW2 5992   1.375   3.385   1.427
 1887SOL     OW 5993   0.468   2.241   1.447
 1887SOL    HW1 5994   0.541   2.182   1.463
 1887SOL    HW2 5995   0.390   2.192   1.474
 1888SOL     OW 5996   1.576   2.298   0.754
 1888SOL    HW1 5997   1.497   2.301   0.700
 1888SOL    HW2 5998   1.563   2.366   0.820
 1889SOL     OW 5999   0.226   3.583   0.478
 1889SOL    HW1 6000   0.251   3.660   0.529
 1889SOL    HW2 6001   0.295   3.574   0.413
 1890SOL     OW 6002   1.123   3.212   1.696
 1890SOL    HW1 6003   1.182   3.195   1.769
 1890SOL    HW2 6004   1.069   3.133   1.689
 1891SOL     OW 6005   0.257   3.305   0.513
 1891SOL    HW1 6006   0.235   3.397   0.530
 1891SOL    HW2 6007   0.214   3.257   0.584
 1892SOL     OW 6008   0.266   2.949   0.880
 1892SOL    HW1 6009   0.276   2.861   0.917
 1892SOL    HW2 6010   0.230   3.001   0.952
 1893SOL     OW 6011   0.584   3.670   1.426
 1893SOL    HW1 6012   0.505   3.651   1.477
 1893SOL    HW2 6013   0.614   3.755   1.457
 1894SOL     OW 6014   0.566   2.842   0.164
 1894SOL    HW1 6015   0.572   2.918   0.107
 1894SOL    HW2 6016   0.613   2.867   0.244
 1895SOL     OW 6017   1.594   1.992   1.464
 1895SOL    HW1 6018   1.631   2.069   1.420
 1895SOL    HW2 6019   1.562   2.025   1.548
 1896SOL     OW 6020   0.147   2.571   0.566
 1896SOL    HW1 6021   0.066   2.529   0.536
 1896SOL    HW2 6022   0.125   2.605   0.653
 1897SOL     OW 6023   1.858   3.614   0.319
 1897SOL    HW1 6024   1.929   3.591   0.378
 1897SOL    HW2 6025   1.870   3.707   0.301
 1898SOL     OW 6026   0.041   3.434   0.158
 1898SOL    HW1 6027   0.014   3.344   0.176
 1898SOL    HW2 6028   0.016   3.483   0.236
 1899SOL     OW 6029   1.698   2.785   0.657
 1899SOL    HW1 6030   1.786   2.751   0.644
 1899SOL    HW2 6031   1.681   2.838   0.579
 1900SOL     OW 6032   1.655   2.961   0.442
 1900SOL    HW1 6033   1.730   2.963   0.381
 1900SOL    HW2 6034   1.676   3.029   0.507
 1901SOL     OW 6035   0.183   2.617   1.560
 1901SOL    HW1 6036   0.279   2.616   1.564
 1901SOL    HW2 6037   0.159   2.704   1.590
 1902SOL     OW 6038   0.616   3.248   0.746
 1902SOL    HW1 6039   0.570   3.164   0.746
 1902SOL    HW2 6040   0.614   3.276   0.654
 1903SOL     OW 6041   1.269   3.090   1.417
 1903SOL    HW1 6042   1.297   3.021   1.357
 1903SOL    HW2 6043   1.332   3.085   1.489
 1904SOL     OW 6044   0.823   1.871   0.521
 1904SOL    HW1 6045   0.865   1.953   0.495
 1904SOL    HW2 6046   0.729   1.890   0.521
 1905SOL     OW 6047   0.187   2.827   1.270
 1905SOL    HW1 6048   0.274   2.787   1.272
 1905SOL    HW2 6049   0.147   2.796   1.188
 1906SOL     OW 6050   1.465   2.890   0.249
 1906SOL    HW1 6051   1.409   2.819   0.282
 1906SOL    HW2 6052   1.534   2.899   0.315
 1907SOL     OW 6053   1.193   3.683   1.634
 1907SOL    HW1 6054   1.190   3.744   1.560
 1907SOL    HW2 6055   1.212   3.598   1.594
 1908SOL     OW 6056   0.351   2.118   1.873
 1908SOL    HW1 6057   0.394   2.195   1.910
 1908SOL    HW2 6058   0.257   2.137   1.879
 1909SOL     OW 6059   1.473   3.278   0.936
 1909SOL    HW1 6060   1.408   3.298   1.003
 1909SOL    HW2 6061   1.454   3.188   0.910
 1910SOL     OW 6062   1.663   3.644   0.584
 1910SOL    HW1 6063   1.640   3.605   0.499
 1910SOL    HW2 6064   1.654   3.572   0.646
 1911SOL     OW 6065   0.600   2.576   0.283
 1911SOL    HW1 6066   0.598   2.662   0.242
 1911SOL    HW2 6067   0.535   2.580   0.353
 1912SOL     OW 6068   1.279   2.248   0.942
 1912SOL    HW1 6069   1.189   2.215   0.949
 1912SOL    HW2 6070   1.330   2.188   0.997
 1913SOL     OW 6071   1.594   3.543   0.335
 1913SOL    HW1 6072   1.687   3.561   0.324
 1913SOL    HW2 6073   1.563   3.522   0.247
 1914SOL     OW 6074   0.801   2.467   1.442
 1914SOL    HW1 6075   0.768   2.439   1.527
 1914SOL    HW2 6076   0.772   2.400   1.381
 1915SOL     OW 6077   1.392   2.338   1.675
 1915SOL    HW1 6078   1.397   2.381   1.760
 1915SOL    HW2 6079   1.443   2.258   1.686
 1916SOL     OW 6080   0.948   2.746   1.595
 1916SOL    HW1 6081   1.005   2.682   1.552
 1916SOL    HW2 6082   0.900   2.787   1.524
 1917SOL     OW 6083   1.007   2.261   1.209
 1917SOL    HW1 6084   0.915   2.277   1.232
 1917SOL    HW2 6085   1.003   2.215   1.125
 1918SOL     OW 6086   1.057   2.552   0.430
 1918SOL    HW1 6087   1.077   2.548   0.523
 1918SOL    HW2 6088   0.972   2.507   0.422
 1919SOL     OW 6089   0.065   2.708   0.806
 1919SOL    HW1 6090   0.149   2.688   0.848
 1919SOL    HW2 6091   0.030   2.780   0.859
 1920SOL     OW 6092   0.127   3.750   1.605
 1920SOL    HW1 6093   0.118   3.716   1.694
 1920SOL    HW2 6094   0.037   3.760   1.574
 1921SOL     OW 6095   0.876   2.203   0.212
 1921SOL    HW1 6096   0.920   2.255   0.145
 1921SOL    HW2 6097   0.866   2.116   0.172
 1922SOL     OW 6098   1.694   2.425   1.837
 1922SOL    HW1 6099   1.666   2.499   1.784
 1922SOL    HW2 6100   1.720   2.359   1.773
 1923SOL     OW 6101   1.395   3.017   0.563
 1923SOL    HW1 6102   1.475   3.005   0.511
 1923SOL    HW2 6103   1.347   3.085   0.516
 1924SOL     OW 6104   0.563   2.036   0.906
 1924SOL    HW1 6105   0.571   2.060   0.998
 1924SOL    HW2 6106   0.556   2.120   0.860
 1925SOL     OW 6107   1.015   3.328   0.484
 1925SOL    HW1 6108   0.975   3.389   0.421
 1925SOL    HW2 6109   0.972   3.347   0.567
 1926SOL     OW 6110   0.362   3.690   0.872
 1926SOL    HW1 6111   0.400   3.603   0.882
 1926SOL    HW2 6112   0.433   3.750   0.895
 1927SOL     OW 6113   1.801   2.909   0.895
 1927SOL    HW1 6114   1.753   2.898   0.814
 1927SOL    HW2 6115   1.733   2.920   0.962
 1928SOL     OW 6116   1.214   3.418   1.514
 1928SOL    HW1 6117   1.197   3.340   1.568
 1928SOL    HW2 6118   1.130   3.437   1.473
 1929SOL     OW 6119   0.301   2.793   0.252
 1929SOL    HW1 6120   0.389   2.805   0.217
 1929SOL    HW2 6121   0.278   2.703   0.231
 1930SOL     OW 6122   1.483   2.627   0.722
 1930SOL    HW1 6123   1.485   2.583   0.807
 1930SOL    HW2 6124   1.562   2.681   0.721
 1931SOL     OW 6125   0.475   3.142   1.730
 1931SOL    HW1 6126   0.445   3.144   1.640
 1931SOL    HW2 6127   0.394   3.148   1.782
 1932SOL     OW 6128   1.117   3.634   0.233
 1932SOL    HW1 6129   1.047   3.586   0.277
 1932SOL    HW2 6130   1.149   3.574   0.166
 1933SOL     OW 6131   0.219   2.126   1.488
 1933SOL    HW1 6132   0.134   2.162   1.464
 1933SOL    HW2 6133   0.198   2.045   1.535
 1934SOL     OW 6134   1.637   3.256   0.094
 1934SOL    HW1 6135   1.595   3.342   0.096
 1934SOL    HW2 6136   1.565   3.194   0.090
 1935SOL     OW 6137   0.460   3.592   0.318
 1935SOL    HW1 6138   0.504   3.650   0.379
 1935SOL    HW2 6139   0.530   3.556   0.264
 1936SOL     OW 6140   1.393   1.960   0.457
 1936SOL    HW1 6141   1.382   1.939   0.364
 1936SOL    HW2 6142   1.488   1.958   0.471
 1937SOL     OW 6143   0.205   3.652   1.226
 1937SOL    HW1 6144   0.259   3.577   1.252
 1937SOL    HW2 6145   0.175   3.631   1.137
 1938SOL     OW 6146   0.948   3.565   0.890
 1938SOL    HW1 6147   1.032   3.519   0.900
 1938SOL    HW2 6148   0.903   3.517   0.822
 1939SOL     OW 6149   0.407   2.553   0.477
 1939SOL    HW1 6150   0.414   2.458   0.488
 1939SOL    HW2 6151   0.316   2.573   0.500
 1940SOL     OW 6152   1.511   2.084   1.719
 1940SOL    HW1 6153   1.525   2.102   1.812
 1940SOL    HW2 6154   1.443   2.017   1.718
 1941SOL     OW 6155   0.637   1.976   0.116
 1941SOL    HW1 6156   0.731   1.962   0.105
 1941SOL    HW2 6157   0.596   1.915   0.053
 1942SOL     OW 6158   0.766   2.135   1.749
 1942SOL    HW1 6159   0.850   2.088   1.749
 1942SOL    HW2 6160   0.715   2.092   1.817
 1943SOL     OW 6161   0.866   3.387   1.200
 1943SOL    HW1 6162   0.844   3.351   1.114
 1943SOL    HW2 6163   0.932   3.327   1.235
 1944SOL     OW 6164   1.331   2.452   1.432
 1944SOL    HW1 6165   1.363   2.422   1.517
 1944SOL    HW2 6166   1.368   2.540   1.422
 1945SOL     OW 6167   0.813   3.245   0.952
 1945SOL    HW1 6168   0.899   3.238   0.910
 1945SOL    HW2 6169   0.752   3.256   0.879
 1946SOL     OW 6170   0.928   2.380   0.891
 1946SOL    HW1 6171   0.905   2.368   0.799
 1946SOL    HW2 6172   0.953   2.292   0.920
 1947SOL     OW 6173   0.556   1.926   0.492
 1947SOL    HW1 6174   0.480   1.926   0.550
 1947SOL    HW2 6175   0.543   2.001   0.434
 1948SOL     OW 6176   1.428   3.092   0.073
 1948SOL    HW1 6177   1.445   3.012   0.124
 1948SOL    HW2 6178   1.339   3.116   0.096
 1949SOL     OW 6179   0.298   1.929   0.234
 1949SOL    HW1 6180   0.361   1.999   0.252
 1949SOL    HW2 6181   0.346   1.849   0.254
 1950SOL     OW 6182   0.950   2.109   0.461
 1950SOL    HW1 6183   0.922   2.144   0.377
 1950SOL    HW2 6184   1.045   2.126   0.464
 1951SOL     OW 6185   1.076   2.557   1.448
 1951SOL    HW1 6186   1.008   2.489   1.453
 1951SOL    HW2 6187   1.158   2.508   1.444
 1952SOL     OW 6188   1.205   3.448   0.805
 1952SOL    HW1 6189   1.221   3.511   0.734
 1952SOL    HW2 6190   1.280   3.459   0.863
 1953SOL     OW 6191   0.476   3.014   0.716
 1953SOL    HW1 6192   0.407   2.993   0.779
 1953SOL    HW2 6193   0.433   3.005   0.631
 1954SOL     OW 6194   1.256   3.661   0.625
 1954SOL    HW1 6195   1.308   3.726   0.578
 1954SOL    HW2 6196   1.185   3.711   0.664
 1955SOL     OW 6197   1.025   2.351   0.035
 1955SOL    HW1 6198   4.631   6.071   5.143
 1955SOL    HW2 6199   1.076   2.382   0.109
 1956SOL     OW 6200   0.098   2.439   1.367
 1956SOL    HW1 6201   0.187   2.427   1.334
 1956SOL    HW2 6202   0.107   2.506   1.435
 1957SOL     OW 6203   0.577   2.082   1.177
 1957SOL    HW1 6204   0.617   2.020   1.238
 1957SOL    HW2 6205   0.483   2.077   1.195
 1958SOL     OW 6206   0.873   2.319   0.632
 1958SOL    HW1 6207   0.828   2.371   0.566
 1958SOL    HW2 6208   0.895   2.237   0.588
 1959SOL     OW 6209   1.018   1.921   0.742
 1959SOL    HW1 6210   0.955   1.915   0.670
 1959SOL    HW2 6211   0.995   1.847   0.799
 1960SOL     OW 6212   1.426   3.017   0.859
 1960SOL    HW1 6213   1.358   2.950   0.874
 1960SOL    HW2 6214   1.432   3.023   0.763
 1961SOL     OW 6215   1.461   2.475   0.958
 1961SOL    HW1 6216   1.397   2.404   0.970
 1961SOL    HW2 6217   1.517   2.468   1.035
 1962SOL     OW 6218   1.843   2.673   0.405
 1962SOL    HW1 6219   1.900   2.622   0.464
 1962SOL    HW2 6220   1.837   2.619   0.326
 1963SOL     OW 6221   0.494   3.279   0.126
 1963SOL    HW1 6222   0.421   3.247   0.180
 1963SOL    HW2 6223   0.452   3.325   0.054
 1964SOL     OW 6224   1.715   3.134   0.636
 1964SOL    HW1 6225   1.808   3.127   0.656
 1964SOL    HW2 6226   1.691   3.223   0.664
 1965SOL     OW 6227   1.345   2.457   0.066
 1965SOL    HW1 6228   1.287   2.423   0.134
 1965SOL    HW2 6229   1.431   2.463   0.107
 1966SOL     OW 6230   0.498   2.117   0.301
 1966SOL    HW1 6231   0.556   2.075   0.237
 1966SOL    HW2 6232   0.480   2.203   0.264
 1967SOL     OW 6233   1.734   3.106   1.540
 1967SOL    HW1 6234   1.822   3.071   1.524
 1967SOL    HW2 6235   1.749   3.194   1.575
 1968SOL     OW 6236   1.037   3.205   1.321
 1968SOL    HW1 6237   0.961   3.176   1.370
 1968SOL    HW2 6238   1.112   3.171   1.370
 1969SOL     OW 6239   1.603   3.493   1.668
 1969SOL    HW1 6240   1.594   3.531   1.580
 1969SOL    HW2 6241   1.683   3.440   1.662
 1970SOL     OW 6242   1.145   3.091   1.096
 1970SOL    HW1 6243   1.087   3.126   1.163
 1970SOL    HW2 6244   1.111   3.127   1.014
 1971SOL     OW 6245   1.607   2.957   1.080
 1971SOL    HW1 6246   1.599   3.022   1.150
 1971SOL    HW2 6247   1.536   2.978   1.020
 1972SOL     OW 6248   0.923   1.942   1.383
 1972SOL    HW1 6249   0.944   1.927   1.291
 1972SOL    HW2 6250   1.001   1.982   1.419
 1973SOL     OW 6251   0.975   2.981   1.727
 1973SOL    HW1 6252   0.884   2.997   1.752
 1973SOL    HW2 6253   0.972   2.901   1.675
 1974SOL     OW 6254   0.707   2.915   0.385
 1974SOL    HW1 6255   0.691   2.896   0.477
 1974SOL    HW2 6256   0.784   2.864   0.363
 1975SOL     OW 6257   0.425   2.690   1.261
 1975SOL    HW1 6258   0.495   2.697   1.326
 1975SOL    HW2 6259   0.395   2.600   1.266
 1976SOL     OW 6260   1.266   2.231   1.288
 1976SOL    HW1 6261   1.294   2.310   1.333
 1976SOL    HW2 6262   1.176   2.250   1.259
 1977SOL     OW 6263   0.042   3.470   1.379
 1977SOL    HW1 6264   0.069   3.555   1.346
 1977SOL    HW2 6265   0.119   3.414   1.366
 1978SOL     OW 6266   0.338   2.979   0.478
 1978SOL    HW1 6267   0.329   3.048   0.412
 1978SOL    HW2 6268   0.329   2.897   0.429
 1979SOL     OW 6269   0.552   2.363   0.856
 1979SOL    HW1 6270   0.563   2.420   0.780
 1979SOL    HW2 6271   0.614   2.397   0.921
 1980SOL     OW 6272   1.266   3.230   0.430
 1980SOL    HW1 6273   1.319   3.303   0.464
 1980SOL    HW2 6274   1.176   3.254   0.452
 1981SOL     OW 6275   1.302   3.330   1.140
 1981SOL    HW1 6276   1.349   3.338   1.223
 1981SOL    HW2 6277   1.248   3.251   1.150
 1982SOL     OW 6278   1.594   2.510   0.490
 1982SOL    HW1 6279   1.539   2.542   0.562
 1982SOL    HW2 6280   1.666   2.572   0.485
 1983SOL     OW 6281   0.330   3.400   1.305
 1983SOL    HW1 6282   0.328   3.348   1.224
 1983SOL    HW2 6283   0.422   3.420   1.319
 1984SOL     OW 6284   0.455   2.594   1.618
 1984SOL    HW1 6285   0.513   2.636   1.555
 1984SOL    HW2 6286   0.503   2.516   1.647
 1985SOL     OW 6287   1.616   2.643   1.694
 1985SOL    HW1 6288   1.530   2.684   1.688
 1985SOL    HW2 6289   1.667   2.683   1.624
 1986SOL     OW 6290   1.000   1.995   1.756
 1986SOL    HW1 6291   1.057   2.070   1.740
 1986SOL    HW2 6292   1.054   1.919   1.734
 1987SOL     OW 6293   0.500   1.909   1.764
 1987SOL    HW1 6294   0.451   1.855   1.702
 1987SOL    HW2 6295   0.441   1.981   1.785
 1988SOL     OW 6296   0.580   2.742   1.035
 1988SOL    HW1 6297   0.622   2.828   1.039
 1988SOL    HW2 6298   0.529   2.737   1.115
 1989SOL     OW 6299   1.309   2.713   1.011
 1989SOL    HW1 6300   1.221   2.688   0.986
 1989SOL    HW2 6301   1.362   2.635   0.993
 1990SOL     OW 6302   1.179   2.372   0.264
 1990SOL    HW1 6303   1.201   2.298   0.320
 1990SOL    HW2 6304   1.141   2.437   0.323
 1991SOL     OW 6305   0.314   2.043   1.231
 1991SOL    HW1 6306   0.279   2.080   1.312
 1991SOL    HW2 6307   0.286   1.952   1.232
 1992SOL     OW 6308   0.020   3.174   1.268
 1992SOL    HW1 6309   0.052   3.124   1.343
 1992SOL    HW2 6310   7.223   3.219   1.301
 1993SOL     OW 6311   0.712   2.493   1.040
 1993SOL    HW1 6312   0.787   2.486   0.982
 1993SOL    HW2 6313   0.677   2.581   1.025
 1994SOL     OW 6314   1.748   2.820   1.867
 1994SOL    HW1 6315   1.705   2.749   1.820
 1994SOL    HW2 6316   1.686   2.844   1.936
 1995SOL     OW 6317   0.319   1.926   0.629
 1995SOL    HW1 6318   0.288   2.015   0.646
 1995SOL    HW2 6319   0.327   1.886   0.715
 1996SOL     OW 6320   1.590   2.227   0.407
 1996SOL    HW1 6321   1.644   2.165   0.458
 1996SOL    HW2 6322   1.595   2.309   0.456
 1997SOL     OW 6323   1.036   2.621   0.959
 1997SOL    HW1 6324   1.016   2.636   1.051
 1997SOL    HW2 6325   1.004   2.532   0.942
 1998SOL     OW 6326   0.971   3.441   1.719
 1998SOL    HW1 6327   0.965   3.476   1.630
 1998SOL    HW2 6328   1.007   3.353   1.708
 1999SOL     OW 6329   1.840   3.360   1.602
 1999SOL    HW1 6330   1.866   3.387   1.515
 1999SOL    HW2 6331   1.917   3.373   1.656
 2000SOL     OW 6332   0.364   2.779   1.805
 2000SOL    HW1 6333   0.435   2.798   1.867
 2000SOL    HW2 6334   0.401   2.713   1.746
 2001SOL     OW 6335   1.574   2.143   0.146
 2001SOL    HW1 6336   1.486   2.119   0.118
 2001SOL    HW2 6337   1.569   2.151   0.241
 2002SOL     OW 6338   1.274   2.711   0.004
 2002SOL    HW1 6339   1.299   2.620   0.016
 2002SOL    HW2 6340   4.996   6.397   5.132
 2003SOL     OW 6341   1.066   3.210   0.856
 2003SOL    HW1 6342   1.074   3.141   0.791
 2003SOL    HW2 6343   1.119   3.282   0.822
 2004SOL     OW 6344   0.308   2.674   0.947
 2004SOL    HW1 6345   0.402   2.693   0.949
 2004SOL    HW2 6346   0.302   2.582   0.971
 2005SOL     OW 6347   0.327   2.395   1.002
 2005SOL    HW1 6348   0.282   2.311   0.994
 2005SOL    HW2 6349   0.404   2.387   0.946
 2006SOL     OW 6350   1.138   2.227   1.686
 2006SOL    HW1 6351   1.092   2.277   1.753
 2006SOL    HW2 6352   1.223   2.271   1.678
 2007SOL     OW 6353   1.159   2.052   1.473
 2007SOL    HW1 6354   1.146   2.114   1.545
 2007SOL    HW2 6355   1.204   2.103   1.406
 2008SOL     OW 6356   7.258   3.160   0.213
 2008SOL    HW1 6357   7.249   3.104   0.136
 2008SOL    HW2 6358   7.278   3.098   0.284
 2009SOL     OW 6359   0.110   3.623   0.971
 2009SOL    HW1 6360   0.104   3.536   0.930
 2009SOL    HW2 6361   0.186   3.663   0.928
 2010SOL     OW 6362   0.492   3.441   0.903
 2010SOL    HW1 6363   0.563   3.503   0.923
 2010SOL    HW2 6364   0.533   3.376   0.846
 2011SOL     OW 6365   0.956   2.647   1.216
 2011SOL    HW1 6366   1.014   2.633   1.291
 2011SOL    HW2 6367   0.876   2.599   1.239
 2012SOL     OW 6368   7.271   2.420   1.112
 2012SOL    HW1 6369   0.072   2.398   1.069
 2012SOL    HW2 6370   0.010   2.421   1.205
 2013SOL     OW 6371   0.206   2.388   1.711
 2013SOL    HW1 6372   0.242   2.315   1.662
 2013SOL    HW2 6373   0.203   2.460   1.648
 2014SOL     OW 6374   1.387   2.788   1.651
 2014SOL    HW1 6375   1.404   2.882   1.645
 2014SOL    HW2 6376   1.380   2.759   1.560
 2015SOL     OW 6377   0.820   2.429   0.371
 2015SOL    HW1 6378   0.819   2.351   0.315
 2015SOL    HW2 6379   0.745   2.481   0.342
 2016SOL     OW 6380   1.639   2.464   1.169
 2016SOL    HW1 6381   1.631   2.404   1.243
 2016SOL    HW2 6382   1.729   2.453   1.139
 2017SOL     OW 6383   0.225   3.419   1.719
 2017SOL    HW1 6384   0.207   3.487   1.784
 2017SOL    HW2 6385   0.238   3.339   1.770
 2018SOL     OW 6386   0.733   2.304   1.236
 2018SOL    HW1 6387   0.673   2.231   1.218
 2018SOL    HW2 6388   0.714   2.368   1.167
 2019SOL     OW 6389   0.948   3.526   1.454
 2019SOL    HW1 6390   0.909   3.484   1.377
 2019SOL    HW2 6391   0.931   3.620   1.441
 2020SOL     OW 6392   0.453   2.360   0.191
 2020SOL    HW1 6393   0.519   2.426   0.213
 2020SOL    HW2 6394   0.371   2.410   0.182
 2021SOL     OW 6395   0.131   3.011   1.463
 2021SOL    HW1 6396   0.126   2.963   1.546
 2021SOL    HW2 6397   0.151   2.945   1.398
 2022SOL     OW 6398   1.305   2.900   1.210
 2022SOL    HW1 6399   1.314   2.833   1.142
 2022SOL    HW2 6400   1.250   2.967   1.171
 2023SOL     OW 6401   1.283   2.697   0.316
 2023SOL    HW1 6402   1.213   2.652   0.363
 2023SOL    HW2 6403   1.258   2.689   0.224
 2024SOL     OW 6404   1.782   3.592   1.167
 2024SOL    HW1 6405   1.845   3.616   1.100
 2024SOL    HW2 6406   1.752   3.504   1.142
 2025SOL     OW 6407   1.250   3.603   1.100
 2025SOL    HW1 6408   1.332   3.626   1.058
 2025SOL    HW2 6409   1.259   3.510   1.121
 2026SOL     OW 6410   0.108   3.145   1.014
 2026SOL    HW1 6411   0.086   3.168   1.105
 2026SOL    HW2 6412   0.044   3.077   0.991
 2027SOL     OW 6413   0.695   3.532   1.762
 2027SOL    HW1 6414   0.651   3.609   1.727
 2027SOL    HW2 6415   0.787   3.542   1.734
 2028SOL     OW 6416   0.910   1.959   0.078
 2028SOL    HW1 6417   4.598   5.615   5.146
 2028SOL    HW2 6418   0.967   1.902   0.129
 2029SOL     OW 6419   1.746   2.034   0.531
 2029SOL    HW1 6420   1.811   2.015   0.463
 2029SOL    HW2 6421   1.720   1.948   0.563
 2030SOL     OW 6422   1.406   3.448   0.517
 2030SOL    HW1 6423   1.463   3.484   0.449
 2030SOL    HW2 6424   1.352   3.522   0.545
 2031SOL     OW 6425   0.133   3.639   1.863
 2031SOL    HW1 6426   0.084   3.573   1.912
 2031SOL    HW2 6427   0.168   3.697   1.930
 2032SOL     OW 6428   1.277   2.799   0.672
 2032SOL    HW1 6429   1.351   2.740   0.686
 2032SOL    HW2 6430   1.314   2.872   0.622
 2033SOL     OW 6431   0.785   3.137   1.412
 2033SOL    HW1 6432   0.758   3.187   1.489
 2033SOL    HW2 6433   0.712   3.147   1.351
 2034SOL     OW 6434   0.670   3.486   0.167
 2034SOL    HW1 6435   0.684   3.515   0.077
 2034SOL    HW2 6436   0.622   3.403   0.157
 2035SOL     OW 6437   1.619   3.591   1.402
 2035SOL    HW1 6438   1.673   3.592   1.323
 2035SOL    HW2 6439   1.603   3.683   1.422
 2036SOL     OW 6440   1.845   2.024   0.963
 2036SOL    HW1 6441   1.874   1.936   0.942
 2036SOL    HW2 6442   1.757   2.031   0.925
 2037SOL     OW 6443   0.243   2.175   0.709
 2037SOL    HW1 6444   0.156   2.205   0.684
 2037SOL    HW2 6445   0.242   2.172   0.804
 2038SOL     OW 6446   1.236   3.475   0.044
 2038SOL    HW1 6447   1.221   3.386   0.076
 2038SOL    HW2 6448   4.845   7.114   5.102
 2039SOL     OW 6449   0.828   2.870   1.384
 2039SOL    HW1 6450   0.870   2.862   1.298
 2039SOL    HW2 6451   0.815   2.964   1.396
 2040SOL     OW 6452   0.918   2.766   0.317
 2040SOL    HW1 6453   0.968   2.783   0.237
 2040SOL    HW2 6454   0.965   2.694   0.360
 2041SOL     OW 6455   1.513   3.509   0.076
 2041SOL    HW1 6456   1.424   3.505   0.042
 2041SOL    HW2 6457   1.554   3.580   0.027
 2042SOL     OW 6458   0.357   3.172   1.489
 2042SOL    HW1 6459   0.343   3.249   1.434
 2042SOL    HW2 6460   0.279   3.118   1.476
 2043SOL     OW 6461   1.596   3.153   1.281
 2043SOL    HW1 6462   1.649   3.131   1.357
 2043SOL    HW2 6463   1.536   3.221   1.312
 2044SOL     OW 6464   1.064   2.978   0.709
 2044SOL    HW1 6465   0.992   2.931   0.751
 2044SOL    HW2 6466   1.131   2.911   0.693
 2045SOL     OW 6467   1.028   2.110   0.963
 2045SOL    HW1 6468   1.025   2.068   0.877
 2045SOL    HW2 6469   1.023   2.038   1.025
 2046SOL     OW 6470   0.624   3.340   0.489
 2046SOL    HW1 6471   0.673   3.293   0.421
 2046SOL    HW2 6472   0.540   3.361   0.448
 2047SOL     OW 6473   1.745   2.240   1.389
 2047SOL    HW1 6474   1.816   2.305   1.386
 2047SOL    HW2 6475   1.773   2.171   1.329
 2048SOL     OW 6476   0.275   3.187   0.275
 2048SOL    HW1 6477   0.184   3.188   0.245
 2048SOL    HW2 6478   0.274   3.235   0.357
 2049SOL     OW 6479   0.126   2.857   1.696
 2049SOL    HW1 6480   0.060   2.810   1.746
 2049SOL    HW2 6481   0.208   2.842   1.744
 2050SOL     OW 6482   0.687   2.057   1.490
 2050SOL    HW1 6483   0.770   2.027   1.453
 2050SOL    HW2 6484   0.709   2.090   1.577
 2051SOL     OW 6485   0.042   2.182   0.040
 2051SOL    HW1 6486   7.236   2.144   0.046
 2051SOL    HW2 6487   3.713   5.799   5.101
 2052SOL     OW 6488   1.415   2.717   1.389
 2052SOL    HW1 6489   1.363   2.776   1.335
 2052SOL    HW2 6490   1.503   2.721   1.351
 2053SOL     OW 6491   0.079   2.090   0.303
 2053SOL    HW1 6492   0.075   2.117   0.211
 2053SOL    HW2 6493   0.144   2.020   0.304
 2054SOL     OW 6494   1.194   3.222   0.158
 2054SOL    HW1 6495   1.122   3.168   0.189
 2054SOL    HW2 6496   1.247   3.240   0.236
 2055SOL     OW 6497   0.635   2.685   1.434
 2055SOL    HW1 6498   0.692   2.761   1.423
 2055SOL    HW2 6499   0.694   2.611   1.437
 2056SOL     OW 6500   1.490   3.661   0.980
 2056SOL    HW1 6501   1.514   3.737   0.927
 2056SOL    HW2 6502   1.574   3.624   1.007
 2057SOL     OW 6503   0.711   2.413   1.694
 2057SOL    HW1 6504   0.763   2.467   1.754
 2057SOL    HW2 6505   0.728   2.323   1.722
 2058SOL     OW 6506   1.465   3.052   1.619
 2058SOL    HW1 6507   1.459   3.071   1.713
 2058SOL    HW2 6508   1.555   3.074   1.596
 2059SOL     OW 6509   0.363   3.617   1.576
 2059SOL    HW1 6510   0.282   3.667   1.570
 2059SOL    HW2 6511   0.335   3.531   1.608
 2060SOL     OW 6512   1.655   2.740   1.253
 2060SOL    HW1 6513   1.654   2.656   1.207
 2060SOL    HW2 6514   1.643   2.805   1.185
 2061SOL     OW 6515   1.222   2.180   0.460
 2061SOL    HW1 6516   1.282   2.106   0.457
 2061SOL    HW2 6517   1.251   2.232   0.535
 2062SOL     OW 6518   0.591   2.581   0.682
 2062SOL    HW1 6519   0.629   2.669   0.671
 2062SOL    HW2 6520   0.528   2.574   0.611
 2063SOL     OW 6521   1.753   2.211   1.664
 2063SOL    HW1 6522   1.749   2.226   1.570
 2063SOL    HW2 6523   1.676   2.159   1.684
 2064SOL     OW 6524   1.752   2.786   1.506
 2064SOL    HW1 6525   1.737   2.880   1.520
 2064SOL    HW2 6526   1.726   2.771   1.414
 2065SOL     OW 6527   0.824   3.189   0.027
 2065SOL    HW1 6528   0.808   3.193   0.122
 2065SOL    HW2 6529   4.381   6.852   5.136
 2066SOL     OW 6530   0.672   3.642   0.931
 2066SOL    HW1 6531   0.658   3.735   0.916
 2066SOL    HW2 6532   0.768   3.632   0.927
 2067SOL     OW 6533   0.874   2.840   0.860
 2067SOL    HW1 6534   0.925   2.768   0.898
 2067SOL    HW2 6535   0.832   2.880   0.936
 2068SOL     OW 6536   1.063   2.849   0.105
 2068SOL    HW1 6537   1.018   2.885   0.029
 2068SOL    HW2 6538   1.142   2.808   0.069
 2069SOL     OW 6539   1.833   3.423   0.851
 2069SOL    HW1 6540   1.759   3.412   0.792
 2069SOL    HW2 6541   1.807   3.374   0.930
 2070SOL     OW 6542   0.241   3.180   1.867
 2070SOL    HW1 6543   0.163   3.127   1.848
 2070SOL    HW2 6544   0.240   3.192   1.962
 2071SOL     OW 6545   0.155   3.093   0.665
 2071SOL    HW1 6546   0.180   3.047   0.745
 2071SOL    HW2 6547   0.202   3.047   0.595
 2072SOL     OW 6548   0.689   3.280   1.624
 2072SOL    HW1 6549   0.613   3.237   1.662
 2072SOL    HW2 6550   0.692   3.365   1.667
 2073SOL     OW 6551   1.813   2.032   1.233
 2073SOL    HW1 6552   1.810   1.937   1.244
 2073SOL    HW2 6553   1.826   2.045   1.139
 2074SOL     OW 6554   0.419   2.289   0.523
 2074SOL    HW1 6555   0.437   2.218   0.461
 2074SOL    HW2 6556   0.363   2.248   0.590
 2075SOL     OW 6557   1.698   3.342   1.086
 2075SOL    HW1 6558   1.618   3.322   1.036
 2075SOL    HW2 6559   1.701   3.275   1.154
 2076SOL     OW 6560   0.354   2.427   1.280
 2076SOL    HW1 6561   0.405   2.363   1.330
 2076SOL    HW2 6562   0.363   2.398   1.189
 2077SOL     OW 6563   0.830   3.468   0.663
 2077SOL    HW1 6564   0.822   3.551   0.615
 2077SOL    HW2 6565   0.755   3.417   0.633
 2078SOL     OW 6566   1.417   2.086   1.113
 2078SOL    HW1 6567   1.418   1.995   1.144
 2078SOL    HW2 6568   1.374   2.135   1.183
 2079SOL     OW 6569   1.014   1.879   1.122
 2079SOL    HW1 6570   0.963   1.815   1.072
 2079SOL    HW2 6571   1.101   1.842   1.128
 2080SOL     OW 6572   0.774   3.177   0.310
 2080SOL    HW1 6573   0.737   3.092   0.337
 2080SOL    HW2 6574   0.868   3.168   0.324
 2081SOL     OW 6575   0.610   3.435   1.292
 2081SOL    HW1 6576   0.607   3.518   1.338
 2081SOL    HW2 6577   0.699   3.429   1.257
 2082SOL     OW 6578   1.330   1.917   0.198
 2082SOL    HW1 6579   1.313   1.990   0.139
 2082SOL    HW2 6580   1.247   1.870   0.203
 2083SOL     OW 6581   1.300   2.330   0.680
 2083SOL    HW1 6582   1.251   2.412   0.677
 2083SOL    HW2 6583   1.288   2.298   0.770
 2084SOL     OW 6584   1.583   2.051   0.893
 2084SOL    HW1 6585   1.529   2.077   0.967
 2084SOL    HW2 6586   1.579   2.126   0.834
 2085SOL     OW 6587   0.064   2.919   0.335
 2085SOL    HW1 6588   0.144   2.877   0.302
 2085SOL    HW2 6589   7.274   2.863   0.303
 2086SOL     OW 6590   0.888   3.524   0.336
 2086SOL    HW1 6591   0.812   3.507   0.280
 2086SOL    HW2 6592   0.859   3.592   0.396
 2087SOL     OW 6593   0.247   2.499   1.975
 2087SOL    HW1 6594   0.153   2.495   1.994
 2087SOL    HW2 6595   0.254   2.479   1.882
 2088SOL     OW 6596   0.219   2.149   2.849
 2088SOL    HW1 6597   0.250   2.105   2.928
 2088SOL    HW2 6598   0.127   2.124   2.842
 2089SOL     OW 6599   7.251   2.215   2.531
 2089SOL    HW1 6600   7.210   2.297   2.505
 2089SOL    HW2 6601   7.224   2.151   2.465
 2090SOL     OW 6602   0.580   3.170   3.071
 2090SOL    HW1 6603   0.498   3.173   3.024
 2090SOL    HW2 6604   0.595   3.260   3.100
 2091SOL     OW 6605   1.586   3.388   2.566
 2091SOL    HW1 6606   1.539   3.355   2.643
 2091SOL    HW2 6607   1.520   3.389   2.496
 2092SOL     OW 6608   1.139   2.566   2.551
 2092SOL    HW1 6609   1.185   2.649   2.539
 2092SOL    HW2 6610   1.090   2.577   2.632
 2093SOL     OW 6611   1.798   2.447   2.084
 2093SOL    HW1 6612   1.763   2.444   1.994
 2093SOL    HW2 6613   1.754   2.375   2.129
 2094SOL     OW 6614   0.731   2.993   2.917
 2094SOL    HW1 6615   0.674   3.032   2.984
 2094SOL    HW2 6616   0.771   3.068   2.873
 2095SOL     OW 6617   0.884   2.604   3.687
 2095SOL    HW1 6618   0.880   2.671   3.756
 2095SOL    HW2 6619   0.903   2.654   3.608
 2096SOL     OW 6620   0.687   2.848   2.509
 2096SOL    HW1 6621   0.754   2.846   2.578
 2096SOL    HW2 6622   0.621   2.909   2.542
 2097SOL     OW 6623   0.705   3.011   3.690
 2097SOL    HW1 6624   0.754   3.086   3.723
 2097SOL    HW2 6625   0.629   3.050   3.646
 2098SOL     OW 6626   0.354   3.267   2.933
 2098SOL    HW1 6627   0.274   3.235   2.893
 2098SOL    HW2 6628   0.391   3.327   2.868
 2099SOL     OW 6629   1.447   3.372   3.229
 2099SOL    HW1 6630   1.504   3.447   3.244
 2099SOL    HW2 6631   1.373   3.385   3.288
 2100SOL     OW 6632   0.468   2.241   3.309
 2100SOL    HW1 6633   0.541   2.181   3.325
 2100SOL    HW2 6634   0.390   2.192   3.336
 2101SOL     OW 6635   1.580   2.295   2.617
 2101SOL    HW1 6636   1.509   2.302   2.554
 2101SOL    HW2 6637   1.563   2.365   2.680
 2102SOL     OW 6638   0.218   3.585   2.351
 2102SOL    HW1 6639   0.249   3.661   2.400
 2102SOL    HW2 6640   0.262   3.590   2.266
 2103SOL     OW 6641   1.125   3.211   3.556
 2103SOL    HW1 6642   1.183   3.194   3.630
 2103SOL    HW2 6643   1.071   3.132   3.550
 2104SOL     OW 6644   0.240   3.315   2.392
 2104SOL    HW1 6645   0.229   3.410   2.390
 2104SOL    HW2 6646   0.197   3.287   2.473
 2105SOL     OW 6647   0.273   2.957   2.744
 2105SOL    HW1 6648   0.279   2.869   2.781
 2105SOL    HW2 6649   0.230   3.009   2.812
 2106SOL     OW 6650   0.594   3.668   3.283
 2106SOL    HW1 6651   0.516   3.647   3.334
 2106SOL    HW2 6652   0.622   3.753   3.316
 2107SOL     OW 6653   0.573   2.841   2.011
 2107SOL    HW1 6654   0.620   2.888   1.942
 2107SOL    HW2 6655   0.613   2.873   2.092
 2108SOL     OW 6656   1.596   1.991   3.327
 2108SOL    HW1 6657   1.632   2.068   3.283
 2108SOL    HW2 6658   1.563   2.024   3.411
 2109SOL     OW 6659   0.142   2.556   2.431
 2109SOL    HW1 6660   0.059   2.526   2.395
 2109SOL    HW2 6661   0.120   2.594   2.516
 2110SOL     OW 6662   1.849   3.606   2.180
 2110SOL    HW1 6663   1.921   3.591   2.241
 2110SOL    HW2 6664   1.855   3.698   2.157
 2111SOL     OW 6665   0.013   3.426   1.982
 2111SOL    HW1 6666   0.006   3.334   2.007
 2111SOL    HW2 6667   7.207   3.448   1.950
 2112SOL     OW 6668   1.695   2.788   2.511
 2112SOL    HW1 6669   1.778   2.745   2.490
 2112SOL    HW2 6670   1.676   2.842   2.435
 2113SOL     OW 6671   1.658   2.971   2.295
 2113SOL    HW1 6672   1.742   2.962   2.250
 2113SOL    HW2 6673   1.674   3.036   2.364
 2114SOL     OW 6674   0.182   2.617   3.421
 2114SOL    HW1 6675   0.278   2.616   3.425
 2114SOL    HW2 6676   0.158   2.704   3.452
 2115SOL     OW 6677   0.625   3.257   2.592
 2115SOL    HW1 6678   0.581   3.172   2.600
 2115SOL    HW2 6679   0.608   3.285   2.502
 2116SOL     OW 6680   1.269   3.089   3.280
 2116SOL    HW1 6681   1.297   3.020   3.219
 2116SOL    HW2 6682   1.332   3.085   3.352
 2117SOL     OW 6683   0.829   1.868   2.382
 2117SOL    HW1 6684   0.870   1.950   2.354
 2117SOL    HW2 6685   0.736   1.888   2.383
 2118SOL     OW 6686   0.185   2.825   3.133
 2118SOL    HW1 6687   0.272   2.785   3.133
 2118SOL    HW2 6688   0.146   2.799   3.050
 2119SOL     OW 6689   1.535   2.877   2.063
 2119SOL    HW1 6690   1.465   2.818   2.093
 2119SOL    HW2 6691   1.576   2.909   2.143
 2120SOL     OW 6692   1.193   3.685   3.497
 2120SOL    HW1 6693   1.191   3.746   3.423
 2120SOL    HW2 6694   1.212   3.600   3.457
 2121SOL     OW 6695   0.351   2.118   3.735
 2121SOL    HW1 6696   0.394   2.195   3.772
 2121SOL    HW2 6697   0.258   2.137   3.741
 2122SOL     OW 6698   1.471   3.280   2.792
 2122SOL    HW1 6699   1.407   3.299   2.861
 2122SOL    HW2 6700   1.453   3.189   2.768
 2123SOL     OW 6701   1.632   3.660   2.418
 2123SOL    HW1 6702   1.621   3.611   2.337
 2123SOL    HW2 6703   1.632   3.593   2.487
 2124SOL     OW 6704   0.597   2.564   2.134
 2124SOL    HW1 6705   0.596   2.651   2.094
 2124SOL    HW2 6706   0.531   2.570   2.204
 2125SOL     OW 6707   1.280   2.251   2.804
 2125SOL    HW1 6708   1.190   2.218   2.810
 2125SOL    HW2 6709   1.331   2.191   2.859
 2126SOL     OW 6710   1.582   3.530   2.178
 2126SOL    HW1 6711   1.676   3.545   2.167
 2126SOL    HW2 6712   1.549   3.515   2.089
 2127SOL     OW 6713   0.801   2.468   3.303
 2127SOL    HW1 6714   0.768   2.440   3.389
 2127SOL    HW2 6715   0.772   2.400   3.243
 2128SOL     OW 6716   1.391   2.338   3.537
 2128SOL    HW1 6717   1.397   2.382   3.622
 2128SOL    HW2 6718   1.443   2.258   3.547
 2129SOL     OW 6719   0.948   2.746   3.455
 2129SOL    HW1 6720   1.004   2.682   3.412
 2129SOL    HW2 6721   0.899   2.788   3.384
 2130SOL     OW 6722   1.007   2.261   3.071
 2130SOL    HW1 6723   0.915   2.277   3.093
 2130SOL    HW2 6724   1.004   2.216   2.986
 2131SOL     OW 6725   1.062   2.561   2.281
 2131SOL    HW1 6726   1.081   2.557   2.375
 2131SOL    HW2 6727   0.978   2.517   2.272
 2132SOL     OW 6728   0.059   2.712   2.668
 2132SOL    HW1 6729   0.144   2.694   2.707
 2132SOL    HW2 6730   0.022   2.782   2.721
 2133SOL     OW 6731   0.146   3.747   3.470
 2133SOL    HW1 6732   0.132   3.711   3.558
 2133SOL    HW2 6733   0.059   3.770   3.440
 2134SOL     OW 6734   0.870   2.211   2.064
 2134SOL    HW1 6735   0.925   2.254   1.999
 2134SOL    HW2 6736   0.821   2.145   2.015
 2135SOL     OW 6737   1.694   2.426   3.699
 2135SOL    HW1 6738   1.665   2.500   3.646
 2135SOL    HW2 6739   1.720   2.359   3.636
 2136SOL     OW 6740   1.392   3.017   2.414
 2136SOL    HW1 6741   1.473   3.006   2.363
 2136SOL    HW2 6742   1.338   3.076   2.363
 2137SOL     OW 6743   0.563   2.035   2.768
 2137SOL    HW1 6744   0.571   2.060   2.860
 2137SOL    HW2 6745   0.556   2.118   2.721
 2138SOL     OW 6746   0.997   3.320   2.332
 2138SOL    HW1 6747   0.972   3.393   2.276
 2138SOL    HW2 6748   0.964   3.343   2.419
 2139SOL     OW 6749   0.367   3.688   2.735
 2139SOL    HW1 6750   0.407   3.602   2.744
 2139SOL    HW2 6751   0.437   3.749   2.759
 2140SOL     OW 6752   1.801   2.908   2.751
 2140SOL    HW1 6753   1.753   2.894   2.669
 2140SOL    HW2 6754   1.733   2.919   2.817
 2141SOL     OW 6755   1.214   3.419   3.377
 2141SOL    HW1 6756   1.198   3.341   3.429
 2141SOL    HW2 6757   1.130   3.440   3.337
 2142SOL     OW 6758   0.313   2.801   2.130
 2142SOL    HW1 6759   0.393   2.821   2.081
 2142SOL    HW2 6760   0.298   2.708   2.114
 2143SOL     OW 6761   1.483   2.624   2.574
 2143SOL    HW1 6762   1.486   2.581   2.660
 2143SOL    HW2 6763   1.562   2.678   2.571
 2144SOL     OW 6764   0.476   3.142   3.596
 2144SOL    HW1 6765   0.448   3.143   3.504
 2144SOL    HW2 6766   0.395   3.147   3.646
 2145SOL     OW 6767   1.142   3.635   2.093
 2145SOL    HW1 6768   1.059   3.606   2.131
 2145SOL    HW2 6769   1.160   3.570   2.024
 2146SOL     OW 6770   0.219   2.127   3.349
 2146SOL    HW1 6771   0.135   2.165   3.325
 2146SOL    HW2 6772   0.196   2.047   3.397
 2147SOL     OW 6773   1.640   3.250   1.955
 2147SOL    HW1 6774   1.597   3.335   1.943
 2147SOL    HW2 6775   1.574   3.186   1.930
 2148SOL     OW 6776   0.449   3.626   2.166
 2148SOL    HW1 6777   0.496   3.667   2.238
 2148SOL    HW2 6778   0.516   3.577   2.118
 2149SOL     OW 6779   1.400   1.966   2.321
 2149SOL    HW1 6780   1.401   1.943   2.228
 2149SOL    HW2 6781   1.488   1.947   2.352
 2150SOL     OW 6782   0.206   3.655   3.084
 2150SOL    HW1 6783   0.260   3.581   3.110
 2150SOL    HW2 6784   0.174   3.632   2.996
 2151SOL     OW 6785   0.954   3.562   2.751
 2151SOL    HW1 6786   1.039   3.519   2.762
 2151SOL    HW2 6787   0.910   3.511   2.683
 2152SOL     OW 6788   0.402   2.547   2.333
 2152SOL    HW1 6789   0.412   2.452   2.344
 2152SOL    HW2 6790   0.312   2.565   2.360
 2153SOL     OW 6791   1.511   2.084   3.581
 2153SOL    HW1 6792   1.524   2.102   3.674
 2153SOL    HW2 6793   1.442   2.017   3.580
 2154SOL     OW 6794   0.666   1.977   1.966
 2154SOL    HW1 6795   0.713   1.898   1.992
 2154SOL    HW2 6796   0.604   1.948   1.900
 2155SOL     OW 6797   0.766   2.135   3.611
 2155SOL    HW1 6798   0.849   2.089   3.610
 2155SOL    HW2 6799   0.714   2.092   3.679
 2156SOL     OW 6800   0.871   3.387   3.060
 2156SOL    HW1 6801   0.848   3.349   2.975
 2156SOL    HW2 6802   0.935   3.327   3.097
 2157SOL     OW 6803   1.330   2.452   3.294
 2157SOL    HW1 6804   1.363   2.422   3.379
 2157SOL    HW2 6805   1.368   2.540   3.284
 2158SOL     OW 6806   0.814   3.242   2.815
 2158SOL    HW1 6807   0.901   3.237   2.776
 2158SOL    HW2 6808   0.754   3.253   2.741
 2159SOL     OW 6809   0.927   2.378   2.748
 2159SOL    HW1 6810   0.905   2.367   2.656
 2159SOL    HW2 6811   0.953   2.291   2.778
 2160SOL     OW 6812   0.564   1.923   2.357
 2160SOL    HW1 6813   0.486   1.923   2.412
 2160SOL    HW2 6814   0.552   1.997   2.298
 2161SOL     OW 6815   1.437   3.073   1.893
 2161SOL    HW1 6816   1.466   2.999   1.947
 2161SOL    HW2 6817   1.353   3.099   1.931
 2162SOL     OW 6818   0.278   1.906   2.053
 2162SOL    HW1 6819   0.326   1.975   2.008
 2162SOL    HW2 6820   0.345   1.852   2.093
 2163SOL     OW 6821   0.951   2.107   2.312
 2163SOL    HW1 6822   0.923   2.142   2.227
 2163SOL    HW2 6823   1.045   2.126   2.315
 2164SOL     OW 6824   1.075   2.557   3.308
 2164SOL    HW1 6825   1.008   2.490   3.314
 2164SOL    HW2 6826   1.158   2.509   3.304
 2165SOL     OW 6827   1.210   3.448   2.664
 2165SOL    HW1 6828   1.224   3.509   2.592
 2165SOL    HW2 6829   1.287   3.459   2.720
 2166SOL     OW 6830   0.482   3.021   2.576
 2166SOL    HW1 6831   0.415   2.999   2.640
 2166SOL    HW2 6832   0.437   3.013   2.491
 2167SOL     OW 6833   1.249   3.653   2.476
 2167SOL    HW1 6834   1.297   3.717   2.424
 2167SOL    HW2 6835   1.177   3.703   2.514
 2168SOL     OW 6836   1.027   2.372   1.893
 2168SOL    HW1 6837   0.985   2.456   1.875
 2168SOL    HW2 6838   1.089   2.390   1.963
 2169SOL     OW 6839   0.098   2.436   3.230
 2169SOL    HW1 6840   0.187   2.425   3.196
 2169SOL    HW2 6841   0.105   2.504   3.297
 2170SOL     OW 6842   0.577   2.083   3.039
 2170SOL    HW1 6843   0.618   2.022   3.100
 2170SOL    HW2 6844   0.483   2.076   3.057
 2171SOL     OW 6845   0.874   2.316   2.489
 2171SOL    HW1 6846   0.835   2.372   2.421
 2171SOL    HW2 6847   0.897   2.235   2.443
 2172SOL     OW 6848   1.022   1.920   2.603
 2172SOL    HW1 6849   0.960   1.915   2.530
 2172SOL    HW2 6850   0.999   1.847   2.660
 2173SOL     OW 6851   1.424   3.018   2.718
 2173SOL    HW1 6852   1.356   2.953   2.733
 2173SOL    HW2 6853   1.432   3.023   2.622
 2174SOL     OW 6854   1.462   2.476   2.815
 2174SOL    HW1 6855   1.398   2.406   2.827
 2174SOL    HW2 6856   1.518   2.471   2.893
 2175SOL     OW 6857   1.833   2.662   2.249
 2175SOL    HW1 6858   1.890   2.617   2.311
 2175SOL    HW2 6859   1.816   2.598   2.180
 2176SOL     OW 6860   0.494   3.282   2.041
 2176SOL    HW1 6861   0.409   3.258   2.078
 2176SOL    HW2 6862   0.502   3.229   1.962
 2177SOL     OW 6863   1.713   3.138   2.496
 2177SOL    HW1 6864   1.807   3.130   2.516
 2177SOL    HW2 6865   1.690   3.226   2.523
 2178SOL     OW 6866   1.393   2.439   1.928
 2178SOL    HW1 6867   1.335   2.412   1.999
 2178SOL    HW2 6868   1.481   2.415   1.959
 2179SOL     OW 6869   0.527   2.113   2.167
 2179SOL    HW1 6870   0.579   2.070   2.099
 2179SOL    HW2 6871   0.499   2.196   2.127
 2180SOL     OW 6872   1.734   3.106   3.401
 2180SOL    HW1 6873   1.822   3.071   3.385
 2180SOL    HW2 6874   1.749   3.194   3.437
 2181SOL     OW 6875   1.036   3.204   3.184
 2181SOL    HW1 6876   0.960   3.175   3.234
 2181SOL    HW2 6877   1.112   3.170   3.233
 2182SOL     OW 6878   1.604   3.493   3.529
 2182SOL    HW1 6879   1.594   3.531   3.442
 2182SOL    HW2 6880   1.683   3.439   3.524
 2183SOL     OW 6881   1.147   3.092   2.961
 2183SOL    HW1 6882   1.089   3.127   3.028
 2183SOL    HW2 6883   1.113   3.128   2.879
 2184SOL     OW 6884   1.608   2.958   2.939
 2184SOL    HW1 6885   1.600   3.023   3.008
 2184SOL    HW2 6886   1.536   2.978   2.879
 2185SOL     OW 6887   0.923   1.941   3.245
 2185SOL    HW1 6888   0.944   1.927   3.152
 2185SOL    HW2 6889   1.001   1.982   3.281
 2186SOL     OW 6890   0.976   2.980   3.588
 2186SOL    HW1 6891   0.885   2.996   3.614
 2186SOL    HW2 6892   0.973   2.901   3.536
 2187SOL     OW 6893   0.715   2.921   2.239
 2187SOL    HW1 6894   0.700   2.896   2.330
 2187SOL    HW2 6895   0.789   2.868   2.211
 2188SOL     OW 6896   0.425   2.690   3.121
 2188SOL    HW1 6897   0.495   2.697   3.186
 2188SOL    HW2 6898   0.395   2.599   3.127
 2189SOL     OW 6899   1.265   2.230   3.150
 2189SOL    HW1 6900   1.293   2.310   3.195
 2189SOL    HW2 6901   1.176   2.249   3.121
 2190SOL     OW 6902   0.070   3.452   3.257
 2190SOL    HW1 6903   0.075   3.544   3.229
 2190SOL    HW2 6904   0.159   3.419   3.247
 2191SOL     OW 6905   0.337   2.993   2.339
 2191SOL    HW1 6906   0.324   3.064   2.276
 2191SOL    HW2 6907   0.334   2.913   2.287
 2192SOL     OW 6908   0.546   2.370   2.719
 2192SOL    HW1 6909   0.557   2.427   2.643
 2192SOL    HW2 6910   0.610   2.402   2.783
 2193SOL     OW 6911   1.246   3.217   2.263
 2193SOL    HW1 6912   1.302   3.288   2.296
 2193SOL    HW2 6913   1.159   3.240   2.293
 2194SOL     OW 6914   1.303   3.330   3.000
 2194SOL    HW1 6915   1.349   3.338   3.083
 2194SOL    HW2 6916   1.251   3.250   3.009
 2195SOL     OW 6917   1.577   2.485   2.344
 2195SOL    HW1 6918   1.526   2.523   2.415
 2195SOL    HW2 6919   1.626   2.558   2.307
 2196SOL     OW 6920   0.337   3.397   3.171
 2196SOL    HW1 6921   0.331   3.347   3.090
 2196SOL    HW2 6922   0.430   3.418   3.180
 2197SOL     OW 6923   0.455   2.594   3.479
 2197SOL    HW1 6924   0.512   2.636   3.415
 2197SOL    HW2 6925   0.504   2.517   3.508
 2198SOL     OW 6926   1.617   2.643   3.556
 2198SOL    HW1 6927   1.530   2.684   3.549
 2198SOL    HW2 6928   1.667   2.683   3.485
 2199SOL     OW 6929   0.999   1.995   3.619
 2199SOL    HW1 6930   1.056   2.070   3.603
 2199SOL    HW2 6931   1.053   1.919   3.596
 2200SOL     OW 6932   0.499   1.908   3.626
 2200SOL    HW1 6933   0.449   1.854   3.564
 2200SOL    HW2 6934   0.441   1.980   3.647
 2201SOL     OW 6935   0.580   2.741   2.895
 2201SOL    HW1 6936   0.622   2.827   2.900
 2201SOL    HW2 6937   0.527   2.735   2.975
 2202SOL     OW 6938   1.309   2.714   2.871
 2202SOL    HW1 6939   1.221   2.688   2.845
 2202SOL    HW2 6940   1.363   2.637   2.850
 2203SOL     OW 6941   1.198   2.384   2.119
 2203SOL    HW1 6942   1.210   2.308   2.176
 2203SOL    HW2 6943   1.159   2.450   2.175
 2204SOL     OW 6944   0.315   2.042   3.094
 2204SOL    HW1 6945   0.279   2.079   3.174
 2204SOL    HW2 6946   0.286   1.950   3.095
 2205SOL     OW 6947   0.044   3.191   3.135
 2205SOL    HW1 6948   0.068   3.134   3.209
 2205SOL    HW2 6949   0.012   3.271   3.177
 2206SOL     OW 6950   0.713   2.493   2.901
 2206SOL    HW1 6951   0.788   2.486   2.842
 2206SOL    HW2 6952   0.679   2.581   2.887
 2207SOL     OW 6953   1.748   2.820   3.729
 2207SOL    HW1 6954   1.705   2.749   3.681
 2207SOL    HW2 6955   1.686   2.844   3.798
 2208SOL     OW 6956   0.323   1.925   2.488
 2208SOL    HW1 6957   0.291   2.013   2.505
 2208SOL    HW2 6958   0.330   1.885   2.575
 2209SOL     OW 6959   1.632   2.252   2.210
 2209SOL    HW1 6960   1.664   2.188   2.273
 2209SOL    HW2 6961   1.603   2.326   2.263
 2210SOL     OW 6962   1.035   2.620   2.818
 2210SOL    HW1 6963   1.015   2.635   2.910
 2210SOL    HW2 6964   1.003   2.532   2.800
 2211SOL     OW 6965   0.974   3.439   3.584
 2211SOL    HW1 6966   0.966   3.475   3.495
 2211SOL    HW2 6967   1.009   3.351   3.571
 2212SOL     OW 6968   1.840   3.359   3.464
 2212SOL    HW1 6969   1.866   3.386   3.376
 2212SOL    HW2 6970   1.918   3.373   3.518
 2213SOL     OW 6971   0.365   2.777   3.668
 2213SOL    HW1 6972   0.437   2.798   3.728
 2213SOL    HW2 6973   0.402   2.713   3.607
 2214SOL     OW 6974   1.527   2.129   1.983
 2214SOL    HW1 6975   1.474   2.058   2.020
 2214SOL    HW2 6976   1.564   2.172   2.060
 2215SOL     OW 6977   1.283   2.688   1.884
 2215SOL    HW1 6978   1.323   2.600   1.890
 2215SOL    HW2 6979   1.318   2.723   1.802
 2216SOL     OW 6980   1.067   3.214   2.723
 2216SOL    HW1 6981   1.077   3.142   2.661
 2216SOL    HW2 6982   1.121   3.284   2.688
 2217SOL     OW 6983   0.305   2.678   2.807
 2217SOL    HW1 6984   0.399   2.695   2.805
 2217SOL    HW2 6985   0.297   2.586   2.832
 2218SOL     OW 6986   0.320   2.398   2.863
 2218SOL    HW1 6987   0.279   2.311   2.856
 2218SOL    HW2 6988   0.397   2.392   2.807
 2219SOL     OW 6989   1.138   2.227   3.549
 2219SOL    HW1 6990   1.091   2.278   3.616
 2219SOL    HW2 6991   1.223   2.271   3.541
 2220SOL     OW 6992   1.159   2.052   3.336
 2220SOL    HW1 6993   1.146   2.114   3.408
 2220SOL    HW2 6994   1.204   2.103   3.268
 2221SOL     OW 6995   7.265   3.151   2.033
 2221SOL    HW1 6996   7.180   3.135   1.992
 2221SOL    HW2 6997   0.005   3.068   2.077
 2222SOL     OW 6998   0.120   3.610   2.826
 2222SOL    HW1 6999   0.115   3.524   2.785
 2222SOL    HW2 7000   0.197   3.652   2.786
 2223SOL     OW 7001   0.494   3.437   2.764
 2223SOL    HW1 7002   0.565   3.497   2.785
 2223SOL    HW2 7003   0.532   3.375   2.702
 2224SOL     OW 7004   0.957   2.646   3.076
 2224SOL    HW1 7005   1.014   2.633   3.151
 2224SOL    HW2 7006   0.876   2.599   3.099
 2225SOL     OW 7007   7.276   2.418   2.971
 2225SOL    HW1 7008   0.081   2.409   2.931
 2225SOL    HW2 7009   0.012   2.418   3.065
 2226SOL     OW 7010   0.206   2.389   3.573
 2226SOL    HW1 7011   0.244   2.316   3.523
 2226SOL    HW2 7012   0.203   2.461   3.510
 2227SOL     OW 7013   1.387   2.788   3.513
 2227SOL    HW1 7014   1.404   2.882   3.507
 2227SOL    HW2 7015   1.381   2.759   3.422
 2228SOL     OW 7016   0.825   2.433   2.231
 2228SOL    HW1 7017   0.829   2.356   2.173
 2228SOL    HW2 7018   0.748   2.481   2.200
 2229SOL     OW 7019   1.638   2.466   3.028
 2229SOL    HW1 7020   1.629   2.406   3.102
 2229SOL    HW2 7021   1.729   2.454   2.999
 2230SOL     OW 7022   0.242   3.419   3.580
 2230SOL    HW1 7023   0.215   3.486   3.643
 2230SOL    HW2 7024   0.245   3.338   3.631
 2231SOL     OW 7025   0.733   2.305   3.097
 2231SOL    HW1 7026   0.673   2.232   3.079
 2231SOL    HW2 7027   0.715   2.369   3.028
 2232SOL     OW 7028   0.949   3.526   3.318
 2232SOL    HW1 7029   0.910   3.483   3.242
 2232SOL    HW2 7030   0.932   3.619   3.304
 2233SOL     OW 7031   0.462   2.340   2.029
 2233SOL    HW1 7032   0.528   2.404   2.056
 2233SOL    HW2 7033   0.381   2.391   2.021
 2234SOL     OW 7034   0.139   3.012   3.326
 2234SOL    HW1 7035   0.130   2.963   3.408
 2234SOL    HW2 7036   0.154   2.945   3.260
 2235SOL     OW 7037   1.307   2.899   3.072
 2235SOL    HW1 7038   1.315   2.833   3.003
 2235SOL    HW2 7039   1.251   2.967   3.033
 2236SOL     OW 7040   1.323   2.726   2.156
 2236SOL    HW1 7041   1.253   2.687   2.209
 2236SOL    HW2 7042   1.296   2.710   2.066
 2237SOL     OW 7043   1.781   3.591   3.029
 2237SOL    HW1 7044   1.845   3.615   2.961
 2237SOL    HW2 7045   1.752   3.504   3.004
 2238SOL     OW 7046   1.250   3.603   2.962
 2238SOL    HW1 7047   1.332   3.625   2.919
 2238SOL    HW2 7048   1.257   3.510   2.982
 2239SOL     OW 7049   0.105   3.140   2.878
 2239SOL    HW1 7050   0.087   3.165   2.969
 2239SOL    HW2 7051   0.038   3.073   2.859
 2240SOL     OW 7052   0.692   3.536   3.622
 2240SOL    HW1 7053   0.640   3.611   3.593
 2240SOL    HW2 7054   0.780   3.553   3.589
 2241SOL     OW 7055   1.748   2.045   2.362
 2241SOL    HW1 7056   1.806   2.027   2.289
 2241SOL    HW2 7057   1.720   1.959   2.392
 2242SOL     OW 7058   1.395   3.433   2.362
 2242SOL    HW1 7059   1.451   3.467   2.292
 2242SOL    HW2 7060   1.340   3.507   2.387
 2243SOL     OW 7061   0.137   3.632   3.724
 2243SOL    HW1 7062   0.086   3.568   3.774
 2243SOL    HW2 7063   0.180   3.686   3.790
 2244SOL     OW 7064   1.278   2.798   2.527
 2244SOL    HW1 7065   1.352   2.739   2.540
 2244SOL    HW2 7066   1.314   2.871   2.477
 2245SOL     OW 7067   0.784   3.137   3.276
 2245SOL    HW1 7068   0.758   3.187   3.353
 2245SOL    HW2 7069   0.710   3.147   3.215
 2246SOL     OW 7070   0.663   3.498   2.032
 2246SOL    HW1 7071   0.673   3.508   1.937
 2246SOL    HW2 7072   0.612   3.417   2.042
 2247SOL     OW 7073   1.618   3.590   3.263
 2247SOL    HW1 7074   1.673   3.592   3.185
 2247SOL    HW2 7075   1.603   3.683   3.283
 2248SOL     OW 7076   1.846   2.025   2.826
 2248SOL    HW1 7077   1.874   1.936   2.804
 2248SOL    HW2 7078   1.758   2.031   2.788
 2249SOL     OW 7079   0.245   2.172   2.570
 2249SOL    HW1 7080   0.154   2.197   2.552
 2249SOL    HW2 7081   0.250   2.169   2.665
 2250SOL     OW 7082   1.205   3.450   1.900
 2250SOL    HW1 7083   1.194   3.358   1.925
 2250SOL    HW2 7084   1.139   3.464   1.832
 2251SOL     OW 7085   0.827   2.871   3.244
 2251SOL    HW1 7086   0.869   2.864   3.158
 2251SOL    HW2 7087   0.814   2.965   3.257
 2252SOL     OW 7088   0.922   2.772   2.154
 2252SOL    HW1 7089   0.980   2.807   2.087
 2252SOL    HW2 7090   0.974   2.706   2.199
 2253SOL     OW 7091   1.484   3.498   1.918
 2253SOL    HW1 7092   1.391   3.481   1.902
 2253SOL    HW2 7093   1.522   3.504   1.830
 2254SOL     OW 7094   0.366   3.168   3.352
 2254SOL    HW1 7095   0.352   3.246   3.298
 2254SOL    HW2 7096   0.287   3.116   3.338
 2255SOL     OW 7097   1.596   3.154   3.141
 2255SOL    HW1 7098   1.649   3.131   3.217
 2255SOL    HW2 7099   1.536   3.221   3.173
 2256SOL     OW 7100   1.070   2.980   2.585
 2256SOL    HW1 7101   0.997   2.930   2.620
 2256SOL    HW2 7102   1.133   2.913   2.558
 2257SOL     OW 7103   1.030   2.111   2.823
 2257SOL    HW1 7104   1.029   2.069   2.737
 2257SOL    HW2 7105   1.024   2.038   2.885
 2258SOL     OW 7106   0.603   3.339   2.335
 2258SOL    HW1 7107   0.658   3.293   2.272
 2258SOL    HW2 7108   0.519   3.352   2.290
 2259SOL     OW 7109   1.746   2.239   3.253
 2259SOL    HW1 7110   1.816   2.304   3.249
 2259SOL    HW2 7111   1.774   2.171   3.192
 2260SOL     OW 7112   0.245   3.205   2.148
 2260SOL    HW1 7113   0.152   3.187   2.131
 2260SOL    HW2 7114   0.246   3.250   2.232
 2261SOL     OW 7115   0.127   2.855   3.558
 2261SOL    HW1 7116   0.061   2.812   3.611
 2261SOL    HW2 7117   0.209   2.842   3.606
 2262SOL     OW 7118   0.686   2.056   3.352
 2262SOL    HW1 7119   0.770   2.027   3.315
 2262SOL    HW2 7120   0.709   2.089   3.438
 2263SOL     OW 7121   0.084   2.179   1.927
 2263SOL    HW1 7122   0.003   2.129   1.927
 2263SOL    HW2 7123   0.056   2.270   1.916
 2264SOL     OW 7124   1.416   2.716   3.251
 2264SOL    HW1 7125   1.364   2.775   3.196
 2264SOL    HW2 7126   1.504   2.720   3.212
 2265SOL     OW 7127   0.098   2.085   2.188
 2265SOL    HW1 7128   0.107   2.123   2.101
 2265SOL    HW2 7129   0.149   2.003   2.184
 2266SOL     OW 7130   1.191   3.180   1.989
 2266SOL    HW1 7131   1.111   3.127   1.990
 2266SOL    HW2 7132   1.214   3.190   2.081
 2267SOL     OW 7133   0.634   2.686   3.294
 2267SOL    HW1 7134   0.691   2.762   3.283
 2267SOL    HW2 7135   0.694   2.611   3.297
 2268SOL     OW 7136   1.491   3.657   2.843
 2268SOL    HW1 7137   1.517   3.734   2.792
 2268SOL    HW2 7138   1.574   3.619   2.872
 2269SOL     OW 7139   0.710   2.414   3.556
 2269SOL    HW1 7140   0.762   2.468   3.615
 2269SOL    HW2 7141   0.727   2.324   3.584
 2270SOL     OW 7142   1.465   3.052   3.481
 2270SOL    HW1 7143   1.459   3.071   3.575
 2270SOL    HW2 7144   1.555   3.074   3.458
 2271SOL     OW 7145   0.376   3.611   3.435
 2271SOL    HW1 7146   0.295   3.662   3.429
 2271SOL    HW2 7147   0.349   3.526   3.469
 2272SOL     OW 7148   1.655   2.740   3.113
 2272SOL    HW1 7149   1.654   2.657   3.067
 2272SOL    HW2 7150   1.643   2.806   3.045
 2273SOL     OW 7151   1.222   2.184   2.317
 2273SOL    HW1 7152   1.282   2.110   2.316
 2273SOL    HW2 7153   1.249   2.235   2.394
 2274SOL     OW 7154   0.585   2.584   2.541
 2274SOL    HW1 7155   0.625   2.670   2.527
 2274SOL    HW2 7156   0.523   2.575   2.468
 2275SOL     OW 7157   1.753   2.211   3.527
 2275SOL    HW1 7158   1.749   2.226   3.433
 2275SOL    HW2 7159   1.675   2.159   3.547
 2276SOL     OW 7160   1.751   2.786   3.366
 2276SOL    HW1 7161   1.736   2.879   3.380
 2276SOL    HW2 7162   1.726   2.771   3.275
 2277SOL     OW 7163   0.844   3.223   1.917
 2277SOL    HW1 7164   0.824   3.229   2.010
 2277SOL    HW2 7165   0.862   3.313   1.891
 2278SOL     OW 7166   0.677   3.633   2.789
 2278SOL    HW1 7167   0.659   3.726   2.780
 2278SOL    HW2 7168   0.773   3.627   2.788
 2279SOL     OW 7169   0.872   2.837   2.720
 2279SOL    HW1 7170   0.923   2.765   2.757
 2279SOL    HW2 7171   0.829   2.877   2.796
 2280SOL     OW 7172   1.077   2.855   1.950
 2280SOL    HW1 7173   1.051   2.902   1.871
 2280SOL    HW2 7174   1.149   2.798   1.921
 2281SOL     OW 7175   1.824   3.428   2.707
 2281SOL    HW1 7176   1.750   3.418   2.647
 2281SOL    HW2 7177   1.799   3.378   2.785
 2282SOL     OW 7178   0.242   3.180   3.729
 2282SOL    HW1 7179   0.161   3.133   3.709
 2282SOL    HW2 7180   0.239   3.191   3.824
 2283SOL     OW 7181   0.135   3.053   2.523
 2283SOL    HW1 7182   0.178   3.026   2.605
 2283SOL    HW2 7183   0.203   3.043   2.456
 2284SOL     OW 7184   0.690   3.281   3.488
 2284SOL    HW1 7185   0.613   3.239   3.526
 2284SOL    HW2 7186   0.692   3.368   3.529
 2285SOL     OW 7187   1.813   2.031   3.096
 2285SOL    HW1 7188   1.810   1.936   3.106
 2285SOL    HW2 7189   1.827   2.045   3.002
 2286SOL     OW 7190   0.420   2.283   2.379
 2286SOL    HW1 7191   0.447   2.209   2.324
 2286SOL    HW2 7192   0.363   2.244   2.446
 2287SOL     OW 7193   1.695   3.343   2.944
 2287SOL    HW1 7194   1.617   3.323   2.894
 2287SOL    HW2 7195   1.699   3.276   3.012
 2288SOL     OW 7196   0.354   2.427   3.142
 2288SOL    HW1 7197   0.405   2.363   3.192
 2288SOL    HW2 7198   0.362   2.398   3.051
 2289SOL     OW 7199   0.832   3.442   2.538
 2289SOL    HW1 7200   0.794   3.508   2.479
 2289SOL    HW2 7201   0.762   3.379   2.552
 2290SOL     OW 7202   1.416   2.086   2.975
 2290SOL    HW1 7203   1.416   1.995   3.007
 2290SOL    HW2 7204   1.373   2.135   3.045
 2291SOL     OW 7205   1.014   1.880   2.983
 2291SOL    HW1 7206   0.964   1.815   2.933
 2291SOL    HW2 7207   1.102   1.841   2.989
 2292SOL     OW 7208   0.786   3.190   2.187
 2292SOL    HW1 7209   0.761   3.099   2.203
 2292SOL    HW2 7210   0.863   3.204   2.243
 2293SOL     OW 7211   0.615   3.433   3.150
 2293SOL    HW1 7212   0.613   3.517   3.196
 2293SOL    HW2 7213   0.704   3.427   3.115
 2294SOL     OW 7214   1.383   1.899   2.054
 2294SOL    HW1 7215   1.424   1.826   2.007
 2294SOL    HW2 7216   1.292   1.872   2.066
 2295SOL     OW 7217   1.297   2.331   2.539
 2295SOL    HW1 7218   1.248   2.413   2.536
 2295SOL    HW2 7219   1.289   2.301   2.630
 2296SOL     OW 7220   1.583   2.050   2.756
 2296SOL    HW1 7221   1.529   2.077   2.830
 2296SOL    HW2 7222   1.581   2.126   2.697
 2297SOL     OW 7223   0.060   2.925   2.158
 2297SOL    HW1 7224   0.143   2.879   2.145
 2297SOL    HW2 7225   0.026   2.891   2.241
 2298SOL     OW 7226   0.894   3.537   2.194
 2298SOL    HW1 7227   0.814   3.522   2.144
 2298SOL    HW2 7228   0.870   3.606   2.256
 2299SOL     OW 7229   0.246   2.500   3.838
 2299SOL    HW1 7230   0.152   2.495   3.854
 2299SOL    HW2 7231   0.255   2.482   3.744
 2300SOL     OW 7232   0.211   2.150   4.705
 2300SOL    HW1 7233   0.242   2.110   4.786
 2300SOL    HW2 7234   0.120   2.121   4.698
 2301SOL     OW 7235   7.253   2.218   4.387
 2301SOL    HW1 7236   7.215   2.300   4.356
 2301SOL    HW2 7237   7.224   2.153   4.324
 2302SOL     OW 7238   0.584   3.173   4.931
 2302SOL    HW1 7239   0.502   3.176   4.882
 2302SOL    HW2 7240   0.598   3.262   4.961
 2303SOL     OW 7241   1.586   3.389   4.426
 2303SOL    HW1 7242   1.540   3.354   4.503
 2303SOL    HW2 7243   1.520   3.390   4.357
 2304SOL     OW 7244   1.138   2.566   4.415
 2304SOL    HW1 7245   1.183   2.649   4.402
 2304SOL    HW2 7246   1.090   2.577   4.497
 2305SOL     OW 7247   1.798   2.448   3.946
 2305SOL    HW1 7248   1.762   2.445   3.857
 2305SOL    HW2 7249   1.754   2.376   3.991
 2306SOL     OW 7250   0.724   2.994   4.763
 2306SOL    HW1 7251   0.676   3.028   4.839
 2306SOL    HW2 7252   0.761   3.071   4.721
 2307SOL     OW 7253   0.687   2.847   4.372
 2307SOL    HW1 7254   0.754   2.844   4.440
 2307SOL    HW2 7255   0.622   2.909   4.405
 2308SOL     OW 7256   0.355   3.269   4.794
 2308SOL    HW1 7257   0.276   3.237   4.751
 2308SOL    HW2 7258   0.395   3.328   4.730
 2309SOL     OW 7259   1.448   3.359   5.086
 2309SOL    HW1 7260   1.501   3.437   5.099
 2309SOL    HW2 7261   1.373   3.372   5.144
 2310SOL     OW 7262   4.113   5.886   0.013
 2310SOL    HW1 7263   4.182   5.821   0.023
 2310SOL    HW2 7264   4.033   5.839   0.036
 2311SOL     OW 7265   1.580   2.296   4.480
 2311SOL    HW1 7266   1.509   2.303   4.416
 2311SOL    HW2 7267   1.564   2.366   4.542
 2312SOL     OW 7268   0.211   3.587   4.200
 2312SOL    HW1 7269   0.245   3.659   4.254
 2312SOL    HW2 7270   0.269   3.585   4.124
 2313SOL     OW 7271   4.736   6.875   0.267
 2313SOL    HW1 7272   4.746   6.911   0.355
 2313SOL    HW2 7273   4.690   6.792   0.281
 2314SOL     OW 7274   0.233   3.318   4.256
 2314SOL    HW1 7275   0.222   3.413   4.248
 2314SOL    HW2 7276   0.198   3.298   4.343
 2315SOL     OW 7277   0.278   2.948   4.603
 2315SOL    HW1 7278   0.287   2.858   4.635
 2315SOL    HW2 7279   0.246   2.997   4.679
 2316SOL     OW 7280   0.571   3.686   5.113
 2316SOL    HW1 7281   4.143   0.016   0.024
 2316SOL    HW2 7282   4.251   0.121   0.008
 2317SOL     OW 7283   0.574   2.842   3.873
 2317SOL    HW1 7284   0.622   2.888   3.804
 2317SOL    HW2 7285   0.613   2.873   3.955
 2318SOL     OW 7286   5.239   5.620   0.026
 2318SOL    HW1 7287   1.588   2.043   5.105
 2318SOL    HW2 7288   5.288   5.667   0.094
 2319SOL     OW 7289   0.144   2.558   4.295
 2319SOL    HW1 7290   0.062   2.521   4.264
 2319SOL    HW2 7291   0.123   2.592   4.383
 2320SOL     OW 7292   1.849   3.606   4.041
 2320SOL    HW1 7293   1.921   3.591   4.103
 2320SOL    HW2 7294   1.855   3.698   4.019
 2321SOL     OW 7295   0.010   3.428   3.846
 2321SOL    HW1 7296   0.003   3.336   3.872
 2321SOL    HW2 7297   7.202   3.453   3.823
 2322SOL     OW 7298   1.695   2.788   4.370
 2322SOL    HW1 7299   1.776   2.744   4.345
 2322SOL    HW2 7300   1.674   2.844   4.295
 2323SOL     OW 7301   1.657   2.972   4.156
 2323SOL    HW1 7302   1.741   2.963   4.111
 2323SOL    HW2 7303   1.673   3.038   4.224
 2324SOL     OW 7304   3.787   6.240   0.153
 2324SOL    HW1 7305   3.882   6.250   0.151
 2324SOL    HW2 7306   3.753   6.329   0.160
 2325SOL     OW 7307   0.620   3.261   4.453
 2325SOL    HW1 7308   0.578   3.175   4.459
 2325SOL    HW2 7309   0.605   3.288   4.362
 2326SOL     OW 7310   1.281   3.075   5.141
 2326SOL    HW1 7311   1.331   3.037   5.069
 2326SOL    HW2 7312   4.986   6.726   0.063
 2327SOL     OW 7313   0.829   1.867   4.244
 2327SOL    HW1 7314   0.870   1.948   4.216
 2327SOL    HW2 7315   0.735   1.887   4.244
 2328SOL     OW 7316   0.169   2.803   4.969
 2328SOL    HW1 7317   0.258   2.768   4.971
 2328SOL    HW2 7318   0.136   2.778   4.882
 2329SOL     OW 7319   1.534   2.877   3.924
 2329SOL    HW1 7320   1.465   2.819   3.955
 2329SOL    HW2 7321   1.576   2.910   4.004
 2330SOL     OW 7322   4.867   0.026   0.167
 2330SOL    HW1 7323   4.824   0.084   0.105
 2330SOL    HW2 7324   4.847   7.219   0.135
 2331SOL     OW 7325   1.473   3.275   4.650
 2331SOL    HW1 7326   1.407   3.296   4.716
 2331SOL    HW2 7327   1.453   3.184   4.626
 2332SOL     OW 7328   1.633   3.659   4.280
 2332SOL    HW1 7329   1.621   3.610   4.199
 2332SOL    HW2 7330   1.631   3.592   4.349
 2333SOL     OW 7331   0.597   2.564   3.994
 2333SOL    HW1 7332   0.598   2.651   3.954
 2333SOL    HW2 7333   0.532   2.571   4.064
 2334SOL     OW 7334   1.281   2.253   4.666
 2334SOL    HW1 7335   1.191   2.221   4.671
 2334SOL    HW2 7336   1.332   2.193   4.721
 2335SOL     OW 7337   1.582   3.530   4.039
 2335SOL    HW1 7338   1.676   3.545   4.028
 2335SOL    HW2 7339   1.549   3.515   3.951
 2336SOL     OW 7340   4.442   6.119   0.003
 2336SOL    HW1 7341   4.476   6.067   0.076
 2336SOL    HW2 7342   0.771   2.413   5.088
 2337SOL     OW 7343   5.056   6.047   0.255
 2337SOL    HW1 7344   5.012   6.101   0.321
 2337SOL    HW2 7345   5.132   6.012   0.299
 2338SOL     OW 7346   4.619   6.399   0.192
 2338SOL    HW1 7347   4.662   6.315   0.172
 2338SOL    HW2 7348   4.529   6.388   0.160
 2339SOL     OW 7349   1.005   2.252   4.940
 2339SOL    HW1 7350   0.913   2.273   4.956
 2339SOL    HW2 7351   1.007   2.217   4.851
 2340SOL     OW 7352   1.062   2.561   4.145
 2340SOL    HW1 7353   1.081   2.557   4.238
 2340SOL    HW2 7354   0.977   2.516   4.136
 2341SOL     OW 7355   0.059   2.710   4.533
 2341SOL    HW1 7356   0.146   2.692   4.571
 2341SOL    HW2 7357   0.025   2.782   4.586
 2342SOL     OW 7358   3.730   0.027   0.145
 2342SOL    HW1 7359   3.668   7.249   0.188
 2342SOL    HW2 7360   3.678   0.073   0.079
 2343SOL     OW 7361   0.872   2.211   3.927
 2343SOL    HW1 7362   0.926   2.255   3.862
 2343SOL    HW2 7363   0.824   2.145   3.876
 2344SOL     OW 7364   1.392   3.017   4.276
 2344SOL    HW1 7365   1.472   3.007   4.224
 2344SOL    HW2 7366   1.338   3.076   4.224
 2345SOL     OW 7367   0.563   2.038   4.622
 2345SOL    HW1 7368   0.568   2.064   4.714
 2345SOL    HW2 7369   0.556   2.121   4.575
 2346SOL     OW 7370   0.997   3.320   4.194
 2346SOL    HW1 7371   0.972   3.393   4.137
 2346SOL    HW2 7372   0.965   3.346   4.281
 2347SOL     OW 7373   0.362   3.689   4.600
 2347SOL    HW1 7374   0.403   3.603   4.609
 2347SOL    HW2 7375   0.433   3.751   4.620
 2348SOL     OW 7376   1.805   2.908   4.607
 2348SOL    HW1 7377   1.756   2.894   4.526
 2348SOL    HW2 7378   1.737   2.919   4.674
 2349SOL     OW 7379   4.851   7.041   0.073
 2349SOL    HW1 7380   4.825   6.976   0.139
 2349SOL    HW2 7381   4.771   7.056   0.022
 2350SOL     OW 7382   0.312   2.801   3.991
 2350SOL    HW1 7383   0.392   2.822   3.942
 2350SOL    HW2 7384   0.297   2.708   3.974
 2351SOL     OW 7385   1.483   2.624   4.435
 2351SOL    HW1 7386   1.486   2.583   4.521
 2351SOL    HW2 7387   1.562   2.678   4.432
 2352SOL     OW 7388   4.094   6.785   0.299
 2352SOL    HW1 7389   4.067   6.788   0.207
 2352SOL    HW2 7390   4.061   6.867   0.336
 2353SOL     OW 7391   1.143   3.635   3.954
 2353SOL    HW1 7392   1.060   3.606   3.992
 2353SOL    HW2 7393   1.162   3.571   3.886
 2354SOL     OW 7394   3.852   5.790   0.048
 2354SOL    HW1 7395   3.798   5.866   0.027
 2354SOL    HW2 7396   3.818   5.759   0.132
 2355SOL     OW 7397   1.640   3.250   3.817
 2355SOL    HW1 7398   1.597   3.335   3.805
 2355SOL    HW2 7399   1.573   3.186   3.792
 2356SOL     OW 7400   0.459   3.606   4.039
 2356SOL    HW1 7401   0.505   3.655   4.107
 2356SOL    HW2 7402   0.528   3.565   3.988
 2357SOL     OW 7403   1.400   1.967   4.183
 2357SOL    HW1 7404   1.401   1.943   4.090
 2357SOL    HW2 7405   1.489   1.950   4.213
 2358SOL     OW 7406   0.207   3.653   4.947
 2358SOL    HW1 7407   0.265   3.583   4.977
 2358SOL    HW2 7408   0.183   3.628   4.858
 2359SOL     OW 7409   0.952   3.564   4.614
 2359SOL    HW1 7410   1.037   3.519   4.623
 2359SOL    HW2 7411   0.907   3.515   4.545
 2360SOL     OW 7412   0.403   2.548   4.192
 2360SOL    HW1 7413   0.412   2.454   4.204
 2360SOL    HW2 7414   0.313   2.567   4.221
 2361SOL     OW 7415   0.666   1.977   3.828
 2361SOL    HW1 7416   0.714   1.898   3.852
 2361SOL    HW2 7417   0.603   1.947   3.761
 2362SOL     OW 7418   0.873   3.381   4.916
 2362SOL    HW1 7419   0.848   3.345   4.832
 2362SOL    HW2 7420   0.932   3.316   4.954
 2363SOL     OW 7421   1.340   2.461   5.147
 2363SOL    HW1 7422   5.021   6.085   0.083
 2363SOL    HW2 7423   1.369   2.549   5.123
 2364SOL     OW 7424   0.810   3.245   4.671
 2364SOL    HW1 7425   0.897   3.239   4.632
 2364SOL    HW2 7426   0.751   3.258   4.596
 2365SOL     OW 7427   0.928   2.377   4.613
 2365SOL    HW1 7428   0.904   2.366   4.521
 2365SOL    HW2 7429   0.954   2.289   4.641
 2366SOL     OW 7430   0.564   1.922   4.218
 2366SOL    HW1 7431   0.485   1.923   4.273
 2366SOL    HW2 7432   0.552   1.997   4.160
 2367SOL     OW 7433   1.435   3.074   3.755
 2367SOL    HW1 7434   1.464   3.000   3.809
 2367SOL    HW2 7435   1.351   3.100   3.793
 2368SOL     OW 7436   0.279   1.907   3.917
 2368SOL    HW1 7437   0.326   1.976   3.870
 2368SOL    HW2 7438   0.347   1.853   3.956
 2369SOL     OW 7439   0.951   2.106   4.174
 2369SOL    HW1 7440   0.923   2.141   4.090
 2369SOL    HW2 7441   1.045   2.126   4.178
 2370SOL     OW 7442   4.725   6.177   0.071
 2370SOL    HW1 7443   1.030   2.510   5.145
 2370SOL    HW2 7444   4.814   6.153   0.045
 2371SOL     OW 7445   1.208   3.451   4.528
 2371SOL    HW1 7446   1.224   3.510   4.454
 2371SOL    HW2 7447   1.282   3.466   4.586
 2372SOL     OW 7448   0.482   3.023   4.434
 2372SOL    HW1 7449   0.416   2.997   4.499
 2372SOL    HW2 7450   0.437   3.014   4.350
 2373SOL     OW 7451   1.250   3.654   4.337
 2373SOL    HW1 7452   1.299   3.717   4.285
 2373SOL    HW2 7453   1.178   3.704   4.376
 2374SOL     OW 7454   1.026   2.373   3.756
 2374SOL    HW1 7455   0.985   2.457   3.737
 2374SOL    HW2 7456   1.089   2.391   3.825
 2375SOL     OW 7457   0.105   2.404   5.105
 2375SOL    HW1 7458   0.192   2.415   5.066
 2375SOL    HW2 7459   3.741   6.112   0.025
 2376SOL     OW 7460   0.568   2.078   4.894
 2376SOL    HW1 7461   0.598   1.998   4.937
 2376SOL    HW2 7462   0.475   2.082   4.914
 2377SOL     OW 7463   0.873   2.315   4.353
 2377SOL    HW1 7464   0.834   2.372   4.286
 2377SOL    HW2 7465   0.896   2.235   4.306
 2378SOL     OW 7466   1.024   1.922   4.465
 2378SOL    HW1 7467   0.962   1.919   4.393
 2378SOL    HW2 7468   1.000   1.848   4.521
 2379SOL     OW 7469   1.423   3.013   4.577
 2379SOL    HW1 7470   1.358   2.945   4.593
 2379SOL    HW2 7471   1.427   3.020   4.481
 2380SOL     OW 7472   1.463   2.479   4.677
 2380SOL    HW1 7473   1.399   2.408   4.690
 2380SOL    HW2 7474   1.520   2.474   4.754
 2381SOL     OW 7475   1.833   2.663   4.111
 2381SOL    HW1 7476   1.891   2.617   4.172
 2381SOL    HW2 7477   1.816   2.599   4.042
 2382SOL     OW 7478   0.495   3.280   3.898
 2382SOL    HW1 7479   0.412   3.256   3.939
 2382SOL    HW2 7480   0.496   3.231   3.816
 2383SOL     OW 7481   1.714   3.139   4.355
 2383SOL    HW1 7482   1.807   3.132   4.377
 2383SOL    HW2 7483   1.690   3.227   4.383
 2384SOL     OW 7484   1.393   2.439   3.790
 2384SOL    HW1 7485   1.335   2.412   3.862
 2384SOL    HW2 7486   1.481   2.416   3.821
 2385SOL     OW 7487   0.527   2.114   4.029
 2385SOL    HW1 7488   0.580   2.071   3.961
 2385SOL    HW2 7489   0.499   2.196   3.989
 2386SOL     OW 7490   5.408   6.734   0.120
 2386SOL    HW1 7491   5.495   6.698   0.105
 2386SOL    HW2 7492   5.424   6.820   0.159
 2387SOL     OW 7493   1.037   3.198   5.047
 2387SOL    HW1 7494   0.960   3.165   5.092
 2387SOL    HW2 7495   1.111   3.166   5.099
 2388SOL     OW 7496   5.262   7.120   0.225
 2388SOL    HW1 7497   5.261   7.140   0.131
 2388SOL    HW2 7498   5.342   7.069   0.238
 2389SOL     OW 7499   1.152   3.098   4.818
 2389SOL    HW1 7500   1.090   3.122   4.887
 2389SOL    HW2 7501   1.111   3.130   4.738
 2390SOL     OW 7502   1.616   2.956   4.796
 2390SOL    HW1 7503   1.606   3.018   4.869
 2390SOL    HW2 7504   1.539   2.972   4.740
 2391SOL     OW 7505   0.925   1.953   5.103
 2391SOL    HW1 7506   0.944   1.944   5.009
 2391SOL    HW2 7507   1.006   1.984   5.142
 2392SOL     OW 7508   4.595   6.635   0.326
 2392SOL    HW1 7509   4.579   6.612   0.417
 2392SOL    HW2 7510   4.616   6.552   0.284
 2393SOL     OW 7511   0.713   2.921   4.102
 2393SOL    HW1 7512   0.698   2.896   4.193
 2393SOL    HW2 7513   0.789   2.868   4.075
 2394SOL     OW 7514   0.418   2.692   4.976
 2394SOL    HW1 7515   0.488   2.700   5.041
 2394SOL    HW2 7516   0.391   2.600   4.982
 2395SOL     OW 7517   1.267   2.227   5.018
 2395SOL    HW1 7518   1.298   2.308   5.058
 2395SOL    HW2 7519   1.176   2.246   4.992
 2396SOL     OW 7520   0.059   3.416   5.062
 2396SOL    HW1 7521   0.048   3.503   5.023
 2396SOL    HW2 7522   0.153   3.409   5.078
 2397SOL     OW 7523   0.334   2.995   4.200
 2397SOL    HW1 7524   0.322   3.065   4.136
 2397SOL    HW2 7525   0.333   2.914   4.148
 2398SOL     OW 7526   0.545   2.365   4.576
 2398SOL    HW1 7527   0.556   2.423   4.500
 2398SOL    HW2 7528   0.607   2.398   4.641
 2399SOL     OW 7529   1.246   3.217   4.125
 2399SOL    HW1 7530   1.302   3.287   4.157
 2399SOL    HW2 7531   1.158   3.240   4.156
 2400SOL     OW 7532   1.303   3.332   4.855
 2400SOL    HW1 7533   1.349   3.333   4.938
 2400SOL    HW2 7534   1.249   3.252   4.858
 2401SOL     OW 7535   1.577   2.484   4.205
 2401SOL    HW1 7536   1.526   2.523   4.277
 2401SOL    HW2 7537   1.625   2.558   4.168
 2402SOL     OW 7538   0.340   3.404   5.027
 2402SOL    HW1 7539   0.339   3.353   4.946
 2402SOL    HW2 7540   0.432   3.425   5.042
 2403SOL     OW 7541   4.056   6.278   0.178
 2403SOL    HW1 7542   4.130   6.285   0.118
 2403SOL    HW2 7543   4.096   6.257   0.263
 2404SOL     OW 7544   5.288   6.316   0.286
 2404SOL    HW1 7545   5.199   6.348   0.274
 2404SOL    HW2 7546   5.333   6.340   0.204
 2405SOL     OW 7547   4.157   5.563   0.280
 2405SOL    HW1 7548   4.110   5.497   0.228
 2405SOL    HW2 7549   4.109   5.645   0.264
 2406SOL     OW 7550   0.578   2.740   4.752
 2406SOL    HW1 7551   0.623   2.824   4.755
 2406SOL    HW2 7552   0.529   2.736   4.834
 2407SOL     OW 7553   1.313   2.719   4.724
 2407SOL    HW1 7554   1.223   2.692   4.705
 2407SOL    HW2 7555   1.365   2.640   4.708
 2408SOL     OW 7556   1.199   2.384   3.981
 2408SOL    HW1 7557   1.210   2.308   4.038
 2408SOL    HW2 7558   1.159   2.451   4.038
 2409SOL     OW 7559   0.302   2.056   4.951
 2409SOL    HW1 7560   0.265   2.089   5.033
 2409SOL    HW2 7561   0.280   1.963   4.950
 2410SOL     OW 7562   0.034   3.154   4.982
 2410SOL    HW1 7563   0.069   3.102   5.055
 2410SOL    HW2 7564   0.032   3.243   5.015
 2411SOL     OW 7565   0.707   2.487   4.760
 2411SOL    HW1 7566   0.786   2.481   4.706
 2411SOL    HW2 7567   0.676   2.577   4.749
 2412SOL     OW 7568   0.322   1.924   4.348
 2412SOL    HW1 7569   0.290   2.013   4.364
 2412SOL    HW2 7570   0.329   1.885   4.435
 2413SOL     OW 7571   1.632   2.252   4.071
 2413SOL    HW1 7572   1.664   2.188   4.135
 2413SOL    HW2 7573   1.603   2.326   4.124
 2414SOL     OW 7574   1.036   2.618   4.683
 2414SOL    HW1 7575   1.028   2.629   4.778
 2414SOL    HW2 7576   1.003   2.530   4.667
 2415SOL     OW 7577   4.579   7.107   0.246
 2415SOL    HW1 7578   4.595   7.131   0.155
 2415SOL    HW2 7579   4.628   7.026   0.258
 2416SOL     OW 7580   5.512   6.995   0.191
 2416SOL    HW1 7581   5.535   7.020   0.101
 2416SOL    HW2 7582   5.595   6.997   0.238
 2417SOL     OW 7583   1.527   2.128   3.845
 2417SOL    HW1 7584   1.474   2.057   3.882
 2417SOL    HW2 7585   1.564   2.172   3.921
 2418SOL     OW 7586   1.284   2.687   3.746
 2418SOL    HW1 7587   1.324   2.600   3.752
 2418SOL    HW2 7588   1.319   2.723   3.664
 2419SOL     OW 7589   1.063   3.215   4.581
 2419SOL    HW1 7590   1.075   3.142   4.520
 2419SOL    HW2 7591   1.120   3.285   4.547
 2420SOL     OW 7592   0.308   2.674   4.666
 2420SOL    HW1 7593   0.402   2.691   4.668
 2420SOL    HW2 7594   0.300   2.581   4.688
 2421SOL     OW 7595   0.319   2.396   4.720
 2421SOL    HW1 7596   0.275   2.311   4.712
 2421SOL    HW2 7597   0.396   2.389   4.665
 2422SOL     OW 7598   4.829   5.889   0.238
 2422SOL    HW1 7599   4.852   5.872   0.330
 2422SOL    HW2 7600   4.894   5.953   0.208
 2423SOL     OW 7601   4.802   5.686   0.056
 2423SOL    HW1 7602   4.811   5.745   0.131
 2423SOL    HW2 7603   1.208   2.090   5.133
 2424SOL     OW 7604   7.271   3.152   3.897
 2424SOL    HW1 7605   7.188   3.135   3.851
 2424SOL    HW2 7606   0.009   3.069   3.942
 2425SOL     OW 7607   0.111   3.616   4.690
 2425SOL    HW1 7608   0.108   3.532   4.645
 2425SOL    HW2 7609   0.186   3.661   4.651
 2426SOL     OW 7610   0.493   3.439   4.627
 2426SOL    HW1 7611   0.564   3.501   4.648
 2426SOL    HW2 7612   0.532   3.378   4.564
 2427SOL     OW 7613   1.003   2.651   4.951
 2427SOL    HW1 7614   1.052   2.716   5.001
 2427SOL    HW2 7615   0.919   2.645   4.996
 2428SOL     OW 7616   7.279   2.413   4.839
 2428SOL    HW1 7617   0.085   2.408   4.800
 2428SOL    HW2 7618   0.013   2.403   4.933
 2429SOL     OW 7619   3.863   6.006   0.296
 2429SOL    HW1 7620   3.951   6.036   0.318
 2429SOL    HW2 7621   3.821   6.082   0.255
 2430SOL     OW 7622   5.056   6.433   0.214
 2430SOL    HW1 7623   5.060   6.528   0.205
 2430SOL    HW2 7624   5.038   6.402   0.126
 2431SOL     OW 7625   0.824   2.432   4.093
 2431SOL    HW1 7626   0.829   2.356   4.035
 2431SOL    HW2 7627   0.748   2.481   4.062
 2432SOL     OW 7628   1.643   2.471   4.886
 2432SOL    HW1 7629   1.640   2.409   4.959
 2432SOL    HW2 7630   1.733   2.463   4.852
 2433SOL     OW 7631   0.732   2.299   4.957
 2433SOL    HW1 7632   0.671   2.227   4.940
 2433SOL    HW2 7633   0.713   2.363   4.888
 2434SOL     OW 7634   0.967   3.535   5.133
 2434SOL    HW1 7635   0.932   3.491   5.056
 2434SOL    HW2 7636   0.939   3.626   5.122
 2435SOL     OW 7637   0.461   2.341   3.891
 2435SOL    HW1 7638   0.527   2.405   3.917
 2435SOL    HW2 7639   0.380   2.391   3.884
 2436SOL     OW 7640   3.809   6.633   0.014
 2436SOL    HW1 7641   3.860   6.594   0.085
 2436SOL    HW2 7642   0.165   2.924   5.095
 2437SOL     OW 7643   1.332   2.916   4.911
 2437SOL    HW1 7644   1.332   2.845   4.846
 2437SOL    HW2 7645   1.267   2.978   4.879
 2438SOL     OW 7646   1.323   2.726   4.018
 2438SOL    HW1 7647   1.253   2.689   4.071
 2438SOL    HW2 7648   1.296   2.711   3.928
 2439SOL     OW 7649   1.784   3.566   4.888
 2439SOL    HW1 7650   1.845   3.601   4.822
 2439SOL    HW2 7651   1.757   3.482   4.852
 2440SOL     OW 7652   1.248   3.604   4.824
 2440SOL    HW1 7653   1.330   3.629   4.783
 2440SOL    HW2 7654   1.257   3.510   4.842
 2441SOL     OW 7655   0.110   3.152   4.724
 2441SOL    HW1 7656   0.086   3.161   4.816
 2441SOL    HW2 7657   0.053   3.082   4.692
 2442SOL     OW 7658   4.319   7.169   0.246
 2442SOL    HW1 7659   4.302   7.230   0.318
 2442SOL    HW2 7660   4.414   7.158   0.246
 2443SOL     OW 7661   1.747   2.044   4.224
 2443SOL    HW1 7662   1.806   2.026   4.150
 2443SOL    HW2 7663   1.720   1.958   4.255
 2444SOL     OW 7664   1.395   3.433   4.223
 2444SOL    HW1 7665   1.451   3.467   4.153
 2444SOL    HW2 7666   1.340   3.507   4.248
 2445SOL     OW 7667   1.277   2.797   4.386
 2445SOL    HW1 7668   1.351   2.738   4.400
 2445SOL    HW2 7669   1.314   2.870   4.336
 2446SOL     OW 7670   0.782   3.126   5.127
 2446SOL    HW1 7671   4.395   6.817   0.055
 2446SOL    HW2 7672   0.712   3.140   5.064
 2447SOL     OW 7673   0.667   3.492   3.891
 2447SOL    HW1 7674   0.677   3.505   3.797
 2447SOL    HW2 7675   0.616   3.412   3.899
 2448SOL     OW 7676   1.627   3.574   5.112
 2448SOL    HW1 7677   1.681   3.568   5.034
 2448SOL    HW2 7678   1.607   3.667   5.121
 2449SOL     OW 7679   1.846   2.021   4.685
 2449SOL    HW1 7680   1.874   1.932   4.663
 2449SOL    HW2 7681   1.758   2.029   4.648
 2450SOL     OW 7682   0.244   2.172   4.428
 2450SOL    HW1 7683   0.154   2.198   4.409
 2450SOL    HW2 7684   0.248   2.168   4.524
 2451SOL     OW 7685   1.206   3.450   3.761
 2451SOL    HW1 7686   1.196   3.359   3.787
 2451SOL    HW2 7687   1.139   3.464   3.694
 2452SOL     OW 7688   0.827   2.859   5.092
 2452SOL    HW1 7689   0.923   2.861   5.089
 2452SOL    HW2 7690   0.802   2.950   5.108
 2453SOL     OW 7691   0.921   2.773   4.021
 2453SOL    HW1 7692   0.977   2.804   3.950
 2453SOL    HW2 7693   0.974   2.706   4.065
 2454SOL     OW 7694   1.484   3.498   3.779
 2454SOL    HW1 7695   1.391   3.482   3.764
 2454SOL    HW2 7696   1.523   3.504   3.692
 2455SOL     OW 7697   4.016   6.812   0.045
 2455SOL    HW1 7698   4.001   6.897   0.003
 2455SOL    HW2 7699   3.939   6.760   0.023
 2456SOL     OW 7700   1.601   3.146   5.002
 2456SOL    HW1 7701   1.662   3.128   5.074
 2456SOL    HW2 7702   1.543   3.214   5.036
 2457SOL     OW 7703   1.071   2.979   4.447
 2457SOL    HW1 7704   0.997   2.929   4.483
 2457SOL    HW2 7705   1.134   2.913   4.419
 2458SOL     OW 7706   1.032   2.113   4.685
 2458SOL    HW1 7707   1.032   2.071   4.599
 2458SOL    HW2 7708   1.025   2.040   4.747
 2459SOL     OW 7709   0.605   3.345   4.197
 2459SOL    HW1 7710   0.659   3.296   4.135
 2459SOL    HW2 7711   0.525   3.365   4.148
 2460SOL     OW 7712   1.728   2.272   5.078
 2460SOL    HW1 7713   1.809   2.322   5.085
 2460SOL    HW2 7714   1.753   2.193   5.029
 2461SOL     OW 7715   0.247   3.206   4.013
 2461SOL    HW1 7716   0.154   3.191   3.993
 2461SOL    HW2 7717   0.246   3.251   4.097
 2462SOL     OW 7718   4.324   5.689   0.058
 2462SOL    HW1 7719   4.407   5.665   0.017
 2462SOL    HW2 7720   4.341   5.681   0.152
 2463SOL     OW 7721   0.084   2.179   3.788
 2463SOL    HW1 7722   0.003   2.129   3.788
 2463SOL    HW2 7723   0.057   2.270   3.776
 2464SOL     OW 7724   1.415   2.723   5.096
 2464SOL    HW1 7725   1.367   2.785   5.042
 2464SOL    HW2 7726   1.505   2.727   5.063
 2465SOL     OW 7727   0.096   2.084   4.050
 2465SOL    HW1 7728   0.106   2.122   3.962
 2465SOL    HW2 7729   0.147   2.004   4.047
 2466SOL     OW 7730   1.188   3.183   3.850
 2466SOL    HW1 7731   1.102   3.141   3.849
 2466SOL    HW2 7732   1.211   3.189   3.943
 2467SOL     OW 7733   4.265   6.325   0.002
 2467SOL    HW1 7734   0.685   2.757   5.136
 2467SOL    HW2 7735   4.321   6.248   0.007
 2468SOL     OW 7736   1.490   3.654   4.703
 2468SOL    HW1 7737   1.515   3.734   4.656
 2468SOL    HW2 7738   1.573   3.612   4.725
 2469SOL     OW 7739   5.120   6.703   0.191
 2469SOL    HW1 7740   5.107   6.716   0.285
 2469SOL    HW2 7741   5.215   6.715   0.179
 2470SOL     OW 7742   4.010   7.261   0.139
 2470SOL    HW1 7743   3.916   7.276   0.130
 2470SOL    HW2 7744   4.018   7.179   0.187
 2471SOL     OW 7745   1.662   2.741   4.974
 2471SOL    HW1 7746   1.659   2.656   4.931
 2471SOL    HW2 7747   1.651   2.804   4.904
 2472SOL     OW 7748   1.221   2.184   4.180
 2472SOL    HW1 7749   1.282   2.110   4.179
 2472SOL    HW2 7750   1.248   2.236   4.256
 2473SOL     OW 7751   0.585   2.583   4.401
 2473SOL    HW1 7752   0.625   2.668   4.390
 2473SOL    HW2 7753   0.524   2.575   4.327
 2474SOL     OW 7754   5.385   5.795   0.179
 2474SOL    HW1 7755   5.379   5.850   0.101
 2474SOL    HW2 7756   5.355   5.851   0.251
 2475SOL     OW 7757   5.416   6.428   0.073
 2475SOL    HW1 7758   5.401   6.522   0.084
 2475SOL    HW2 7759   1.743   2.768   5.133
 2476SOL     OW 7760   0.854   3.221   3.782
 2476SOL    HW1 7761   0.827   3.229   3.874
 2476SOL    HW2 7762   0.865   3.312   3.753
 2477SOL     OW 7763   0.674   3.638   4.653
 2477SOL    HW1 7764   0.657   3.731   4.639
 2477SOL    HW2 7765   0.770   3.631   4.651
 2478SOL     OW 7766   0.874   2.835   4.581
 2478SOL    HW1 7767   0.924   2.764   4.622
 2478SOL    HW2 7768   0.829   2.877   4.655
 2479SOL     OW 7769   1.070   2.844   3.809
 2479SOL    HW1 7770   1.048   2.897   3.733
 2479SOL    HW2 7771   1.145   2.792   3.781
 2480SOL     OW 7772   1.825   3.431   4.567
 2480SOL    HW1 7773   1.752   3.422   4.506
 2480SOL    HW2 7774   1.803   3.373   4.640
 2481SOL     OW 7775   0.133   3.048   4.389
 2481SOL    HW1 7776   0.180   3.019   4.468
 2481SOL    HW2 7777   0.199   3.044   4.320
 2482SOL     OW 7778   4.322   6.896   0.193
 2482SOL    HW1 7779   4.247   6.861   0.241
 2482SOL    HW2 7780   4.310   6.991   0.195
 2483SOL     OW 7781   1.800   2.045   4.952
 2483SOL    HW1 7782   1.805   1.952   4.973
 2483SOL    HW2 7783   1.819   2.049   4.858
 2484SOL     OW 7784   0.420   2.284   4.239
 2484SOL    HW1 7785   0.449   2.211   4.185
 2484SOL    HW2 7786   0.364   2.245   4.306
 2485SOL     OW 7787   1.700   3.325   4.796
 2485SOL    HW1 7788   1.620   3.307   4.747
 2485SOL    HW2 7789   1.702   3.258   4.864
 2486SOL     OW 7790   0.351   2.429   4.998
 2486SOL    HW1 7791   0.406   2.369   5.048
 2486SOL    HW2 7792   0.360   2.400   4.907
 2487SOL     OW 7793   0.832   3.456   4.394
 2487SOL    HW1 7794   0.805   3.528   4.337
 2487SOL    HW2 7795   0.756   3.398   4.397
 2488SOL     OW 7796   1.411   2.083   4.836
 2488SOL    HW1 7797   1.399   1.991   4.860
 2488SOL    HW2 7798   1.371   2.132   4.908
 2489SOL     OW 7799   1.015   1.880   4.843
 2489SOL    HW1 7800   0.966   1.818   4.789
 2489SOL    HW2 7801   1.102   1.843   4.850
 2490SOL     OW 7802   0.785   3.190   4.051
 2490SOL    HW1 7803   0.759   3.099   4.066
 2490SOL    HW2 7804   0.862   3.203   4.107
 2491SOL     OW 7805   0.618   3.436   5.011
 2491SOL    HW1 7806   0.612   3.525   5.046
 2491SOL    HW2 7807   0.708   3.428   4.980
 2492SOL     OW 7808   1.383   1.899   3.917
 2492SOL    HW1 7809   1.424   1.826   3.870
 2492SOL    HW2 7810   1.292   1.872   3.929
 2493SOL     OW 7811   1.297   2.332   4.401
 2493SOL    HW1 7812   1.247   2.414   4.398
 2493SOL    HW2 7813   1.290   2.303   4.492
 2494SOL     OW 7814   1.584   2.052   4.619
 2494SOL    HW1 7815   1.528   2.077   4.693
 2494SOL    HW2 7816   1.582   2.128   4.560
 2495SOL     OW 7817   0.058   2.923   4.019
 2495SOL    HW1 7818   0.142   2.878   4.007
 2495SOL    HW2 7819   0.025   2.888   4.103
 2496SOL     OW 7820   0.896   3.536   4.054
 2496SOL    HW1 7821   0.817   3.519   4.002
 2496SOL    HW2 7822   0.870   3.604   4.115
 2497SOL     OW 7823   0.190   4.328   0.126
 2497SOL    HW1 7824   0.132   4.403   0.120
 2497SOL    HW2 7825   0.146   4.259   0.076
 2498SOL     OW 7826   0.210   4.010   0.989
 2498SOL    HW1 7827   0.242   3.966   1.068
 2498SOL    HW2 7828   0.119   3.984   0.982
 2499SOL     OW 7829   7.249   4.085   0.660
 2499SOL    HW1 7830   7.227   4.173   0.630
 2499SOL    HW2 7831   7.210   4.027   0.594
 2500SOL     OW 7832   0.580   5.031   1.211
 2500SOL    HW1 7833   0.498   5.035   1.162
 2500SOL    HW2 7834   0.596   5.122   1.238
 2501SOL     OW 7835   1.586   5.245   0.710
 2501SOL    HW1 7836   1.542   5.212   0.788
 2501SOL    HW2 7837   1.518   5.249   0.643
 2502SOL     OW 7838   1.129   4.436   0.691
 2502SOL    HW1 7839   1.177   4.517   0.678
 2502SOL    HW2 7840   1.082   4.449   0.774
 2503SOL     OW 7841   1.722   4.343   0.264
 2503SOL    HW1 7842   1.745   4.360   0.173
 2503SOL    HW2 7843   1.708   4.249   0.268
 2504SOL     OW 7844   0.734   4.855   1.059
 2504SOL    HW1 7845   0.675   4.894   1.124
 2504SOL    HW2 7846   0.774   4.930   1.015
 2505SOL     OW 7847   0.899   4.468   1.821
 2505SOL    HW1 7848   0.930   4.536   1.882
 2505SOL    HW2 7849   0.905   4.509   1.735
 2506SOL     OW 7850   0.682   4.698   0.661
 2506SOL    HW1 7851   0.752   4.699   0.726
 2506SOL    HW2 7852   0.617   4.759   0.695
 2507SOL     OW 7853   0.715   4.887   1.823
 2507SOL    HW1 7854   0.766   4.961   1.856
 2507SOL    HW2 7855   0.639   4.927   1.781
 2508SOL     OW 7856   0.354   5.129   1.072
 2508SOL    HW1 7857   0.273   5.097   1.032
 2508SOL    HW2 7858   0.390   5.191   1.009
 2509SOL     OW 7859   1.450   5.232   1.366
 2509SOL    HW1 7860   1.506   5.308   1.381
 2509SOL    HW2 7861   1.376   5.246   1.426
 2510SOL     OW 7862   0.467   4.107   1.454
 2510SOL    HW1 7863   0.540   4.046   1.467
 2510SOL    HW2 7864   0.389   4.056   1.477
 2511SOL     OW 7865   1.597   4.168   0.752
 2511SOL    HW1 7866   1.573   4.203   0.666
 2511SOL    HW2 7867   1.558   4.228   0.815
 2512SOL     OW 7868   0.250   5.429   0.463
 2512SOL    HW1 7869   0.239   5.502   0.525
 2512SOL    HW2 7870   0.345   5.420   0.455
 2513SOL     OW 7871   1.129   5.067   1.689
 2513SOL    HW1 7872   1.187   5.052   1.764
 2513SOL    HW2 7873   1.076   4.988   1.684
 2514SOL     OW 7874   0.209   5.163   0.524
 2514SOL    HW1 7875   0.212   5.258   0.510
 2514SOL    HW2 7876   0.168   5.152   0.609
 2515SOL     OW 7877   0.265   4.811   0.896
 2515SOL    HW1 7878   0.273   4.724   0.936
 2515SOL    HW2 7879   0.224   4.865   0.964
 2516SOL     OW 7880   0.598   5.531   1.420
 2516SOL    HW1 7881   0.520   5.511   1.471
 2516SOL    HW2 7882   0.626   5.617   1.450
 2517SOL     OW 7883   0.548   4.670   0.176
 2517SOL    HW1 7884   0.602   4.634   0.104
 2517SOL    HW2 7885   0.612   4.702   0.239
 2518SOL     OW 7886   1.594   3.854   1.464
 2518SOL    HW1 7887   1.632   3.930   1.421
 2518SOL    HW2 7888   1.561   3.887   1.548
 2519SOL     OW 7889   0.134   4.454   0.577
 2519SOL    HW1 7890   0.060   4.398   0.552
 2519SOL    HW2 7891   0.116   4.477   0.668
 2520SOL     OW 7892   1.834   5.480   0.323
 2520SOL    HW1 7893   1.904   5.454   0.383
 2520SOL    HW2 7894   1.856   5.569   0.298
 2521SOL     OW 7895   0.032   5.298   0.129
 2521SOL    HW1 7896   0.025   5.210   0.165
 2521SOL    HW2 7897   7.224   5.331   0.127
 2522SOL     OW 7898   1.695   4.653   0.640
 2522SOL    HW1 7899   1.762   4.604   0.593
 2522SOL    HW2 7900   1.662   4.716   0.575
 2523SOL     OW 7901   1.645   4.835   0.426
 2523SOL    HW1 7902   1.726   4.821   0.376
 2523SOL    HW2 7903   1.669   4.901   0.491
 2524SOL     OW 7904   0.161   4.468   1.554
 2524SOL    HW1 7905   0.254   4.488   1.552
 2524SOL    HW2 7906   0.119   4.551   1.578
 2525SOL     OW 7907   0.617   5.103   0.762
 2525SOL    HW1 7908   0.573   5.018   0.765
 2525SOL    HW2 7909   0.605   5.134   0.672
 2526SOL     OW 7910   1.270   4.950   1.418
 2526SOL    HW1 7911   1.298   4.882   1.357
 2526SOL    HW2 7912   1.333   4.946   1.489
 2527SOL     OW 7913   0.819   3.722   0.523
 2527SOL    HW1 7914   0.865   3.803   0.499
 2527SOL    HW2 7915   0.726   3.744   0.517
 2528SOL     OW 7916   0.191   4.695   1.270
 2528SOL    HW1 7917   0.277   4.654   1.265
 2528SOL    HW2 7918   0.138   4.648   1.205
 2529SOL     OW 7919   1.476   4.758   0.215
 2529SOL    HW1 7920   1.420   4.690   0.252
 2529SOL    HW2 7921   1.536   4.781   0.286
 2530SOL     OW 7922   1.187   5.543   1.635
 2530SOL    HW1 7923   1.187   5.607   1.563
 2530SOL    HW2 7924   1.209   5.460   1.593
 2531SOL     OW 7925   0.344   3.974   1.863
 2531SOL    HW1 7926   0.382   4.053   1.901
 2531SOL    HW2 7927   0.250   3.993   1.858
 2532SOL     OW 7928   1.474   5.138   0.935
 2532SOL    HW1 7929   1.408   5.158   1.002
 2532SOL    HW2 7930   1.454   5.048   0.909
 2533SOL     OW 7931   1.654   5.503   0.586
 2533SOL    HW1 7932   1.625   5.465   0.502
 2533SOL    HW2 7933   1.643   5.432   0.649
 2534SOL     OW 7934   0.588   4.419   0.296
 2534SOL    HW1 7935   0.579   4.504   0.253
 2534SOL    HW2 7936   0.525   4.421   0.367
 2535SOL     OW 7937   1.282   4.118   0.947
 2535SOL    HW1 7938   1.192   4.083   0.952
 2535SOL    HW2 7939   1.333   4.057   1.000
 2536SOL     OW 7940   1.574   5.402   0.339
 2536SOL    HW1 7941   1.665   5.427   0.325
 2536SOL    HW2 7942   1.545   5.370   0.253
 2537SOL     OW 7943   0.794   4.333   1.442
 2537SOL    HW1 7944   0.767   4.302   1.528
 2537SOL    HW2 7945   0.767   4.263   1.382
 2538SOL     OW 7946   1.391   4.199   1.673
 2538SOL    HW1 7947   1.397   4.243   1.758
 2538SOL    HW2 7948   1.442   4.118   1.684
 2539SOL     OW 7949   0.948   4.607   1.585
 2539SOL    HW1 7950   1.004   4.542   1.542
 2539SOL    HW2 7951   0.901   4.649   1.513
 2540SOL     OW 7952   1.007   4.125   1.212
 2540SOL    HW1 7953   0.914   4.139   1.234
 2540SOL    HW2 7954   1.005   4.080   1.128
 2541SOL     OW 7955   1.076   4.419   0.416
 2541SOL    HW1 7956   1.087   4.419   0.511
 2541SOL    HW2 7957   0.989   4.381   0.402
 2542SOL     OW 7958   0.061   4.562   0.824
 2542SOL    HW1 7959   0.146   4.546   0.865
 2542SOL    HW2 7960   0.028   4.640   0.867
 2543SOL     OW 7961   0.146   5.604   1.600
 2543SOL    HW1 7962   0.131   5.570   1.688
 2543SOL    HW2 7963   0.059   5.624   1.567
 2544SOL     OW 7964   0.874   4.067   0.229
 2544SOL    HW1 7965   0.925   4.117   0.165
 2544SOL    HW2 7966   0.869   3.979   0.192
 2545SOL     OW 7967   1.688   4.287   1.838
 2545SOL    HW1 7968   1.663   4.362   1.784
 2545SOL    HW2 7969   1.717   4.221   1.775
 2546SOL     OW 7970   1.391   4.881   0.555
 2546SOL    HW1 7971   1.470   4.871   0.502
 2546SOL    HW2 7972   1.335   4.940   0.505
 2547SOL     OW 7973   0.565   3.903   0.907
 2547SOL    HW1 7974   0.572   3.923   1.000
 2547SOL    HW2 7975   0.559   3.988   0.864
 2548SOL     OW 7976   1.001   5.185   0.494
 2548SOL    HW1 7977   0.976   5.256   0.434
 2548SOL    HW2 7978   0.966   5.212   0.579
 2549SOL     OW 7979   0.360   5.551   0.872
 2549SOL    HW1 7980   0.400   5.465   0.884
 2549SOL    HW2 7981   0.430   5.613   0.893
 2550SOL     OW 7982   1.802   4.766   0.882
 2550SOL    HW1 7983   1.757   4.747   0.799
 2550SOL    HW2 7984   1.732   4.776   0.946
 2551SOL     OW 7985   1.215   5.278   1.513
 2551SOL    HW1 7986   1.201   5.199   1.564
 2551SOL    HW2 7987   1.131   5.296   1.471
 2552SOL     OW 7988   0.290   4.670   0.279
 2552SOL    HW1 7989   0.370   4.682   0.228
 2552SOL    HW2 7990   0.290   4.577   0.302
 2553SOL     OW 7991   1.482   4.492   0.714
 2553SOL    HW1 7992   1.488   4.448   0.799
 2553SOL    HW2 7993   1.563   4.543   0.708
 2554SOL     OW 7994   0.465   4.996   1.740
 2554SOL    HW1 7995   0.443   4.997   1.646
 2554SOL    HW2 7996   0.380   5.001   1.784
 2555SOL     OW 7997   1.128   5.483   0.219
 2555SOL    HW1 7998   1.060   5.436   0.268
 2555SOL    HW2 7999   1.151   5.424   0.148
 2556SOL     OW 8000   0.218   3.990   1.486
 2556SOL    HW1 8001   0.138   4.035   1.459
 2556SOL    HW2 8002   0.187   3.912   1.533
 2557SOL     OW 8003   1.632   5.082   0.062
 2557SOL    HW1 8004   1.601   5.172   0.072
 2557SOL    HW2 8005   1.552   5.030   0.055
 2558SOL     OW 8006   0.516   5.423   0.388
 2558SOL    HW1 8007   0.540   5.510   0.419
 2558SOL    HW2 8008   0.502   5.434   0.293
 2559SOL     OW 8009   1.407   3.833   0.472
 2559SOL    HW1 8010   1.402   3.813   0.378
 2559SOL    HW2 8011   1.501   3.838   0.490
 2560SOL     OW 8012   0.207   5.516   1.222
 2560SOL    HW1 8013   0.266   5.443   1.244
 2560SOL    HW2 8014   0.174   5.495   1.135
 2561SOL     OW 8015   0.950   5.428   0.893
 2561SOL    HW1 8016   1.034   5.382   0.900
 2561SOL    HW2 8017   0.902   5.379   0.826
 2562SOL     OW 8018   0.384   4.415   0.478
 2562SOL    HW1 8019   0.386   4.320   0.486
 2562SOL    HW2 8020   0.299   4.440   0.512
 2563SOL     OW 8021   1.510   3.945   1.720
 2563SOL    HW1 8022   1.523   3.964   1.813
 2563SOL    HW2 8023   1.444   3.876   1.718
 2564SOL     OW 8024   0.664   3.884   0.073
 2564SOL    HW1 8025   0.751   3.846   0.078
 2564SOL    HW2 8026   0.670   3.950   0.004
 2565SOL     OW 8027   0.770   3.993   1.757
 2565SOL    HW1 8028   0.853   3.945   1.754
 2565SOL    HW2 8029   0.717   3.946   1.822
 2566SOL     OW 8030   0.871   5.248   1.201
 2566SOL    HW1 8031   0.850   5.211   1.116
 2566SOL    HW2 8032   0.937   5.189   1.238
 2567SOL     OW 8033   1.333   4.315   1.431
 2567SOL    HW1 8034   1.366   4.284   1.516
 2567SOL    HW2 8035   1.372   4.402   1.421
 2568SOL     OW 8036   0.816   5.105   0.961
 2568SOL    HW1 8037   0.901   5.100   0.917
 2568SOL    HW2 8038   0.753   5.114   0.889
 2569SOL     OW 8039   0.927   4.239   0.892
 2569SOL    HW1 8040   0.905   4.229   0.800
 2569SOL    HW2 8041   0.955   4.152   0.921
 2570SOL     OW 8042   0.558   3.789   0.482
 2570SOL    HW1 8043   0.481   3.793   0.538
 2570SOL    HW2 8044   0.543   3.858   0.416
 2571SOL     OW 8045   1.406   4.943   0.027
 2571SOL    HW1 8046   1.430   4.868   0.080
 2571SOL    HW2 8047   1.328   4.979   0.070
 2572SOL     OW 8048   0.317   3.787   0.172
 2572SOL    HW1 8049   0.376   3.855   0.204
 2572SOL    HW2 8050   0.352   3.705   0.208
 2573SOL     OW 8051   0.950   3.960   0.471
 2573SOL    HW1 8052   0.919   3.999   0.389
 2573SOL    HW2 8053   1.044   3.979   0.472
 2574SOL     OW 8054   1.078   4.414   1.447
 2574SOL    HW1 8055   1.015   4.342   1.451
 2574SOL    HW2 8056   1.163   4.371   1.441
 2575SOL     OW 8057   1.206   5.315   0.808
 2575SOL    HW1 8058   1.222   5.375   0.735
 2575SOL    HW2 8059   1.279   5.329   0.868
 2576SOL     OW 8060   0.476   4.868   0.733
 2576SOL    HW1 8061   0.410   4.850   0.799
 2576SOL    HW2 8062   0.430   4.859   0.650
 2577SOL     OW 8063   1.253   5.519   0.620
 2577SOL    HW1 8064   1.305   5.582   0.571
 2577SOL    HW2 8065   1.183   5.571   0.660
 2578SOL     OW 8066   1.039   4.202   0.063
 2578SOL    HW1 8067   1.016   4.294   0.069
 2578SOL    HW2 8068   1.116   4.192   0.119
 2579SOL     OW 8069   0.096   4.267   1.373
 2579SOL    HW1 8070   0.187   4.273   1.343
 2579SOL    HW2 8071   0.088   4.338   1.436
 2580SOL     OW 8072   0.576   3.942   1.179
 2580SOL    HW1 8073   0.615   3.877   1.237
 2580SOL    HW2 8074   0.482   3.937   1.197
 2581SOL     OW 8075   0.873   4.179   0.634
 2581SOL    HW1 8076   0.846   4.236   0.561
 2581SOL    HW2 8077   0.896   4.096   0.592
 2582SOL     OW 8078   1.026   3.786   0.747
 2582SOL    HW1 8079   0.964   3.788   0.675
 2582SOL    HW2 8080   0.999   3.711   0.800
 2583SOL     OW 8081   1.423   4.879   0.854
 2583SOL    HW1 8082   1.354   4.814   0.870
 2583SOL    HW2 8083   1.428   4.886   0.759
 2584SOL     OW 8084   1.463   4.337   0.950
 2584SOL    HW1 8085   1.399   4.267   0.962
 2584SOL    HW2 8086   1.519   4.332   1.028
 2585SOL     OW 8087   1.843   4.534   0.415
 2585SOL    HW1 8088   1.901   4.479   0.468
 2585SOL    HW2 8089   1.798   4.473   0.357
 2586SOL     OW 8090   0.478   5.131   0.136
 2586SOL    HW1 8091   0.398   5.110   0.185
 2586SOL    HW2 8092   0.455   5.116   0.044
 2587SOL     OW 8093   1.712   5.000   0.625
 2587SOL    HW1 8094   1.804   4.990   0.649
 2587SOL    HW2 8095   1.687   5.086   0.658
 2588SOL     OW 8096   1.371   4.274   0.029
 2588SOL    HW1 8097   1.351   4.254   0.121
 2588SOL    HW2 8098   1.455   4.320   0.033
 2589SOL     OW 8099   0.508   3.968   0.280
 2589SOL    HW1 8100   0.570   3.937   0.214
 2589SOL    HW2 8101   0.482   4.055   0.250
 2590SOL     OW 8102   1.735   4.967   1.540
 2590SOL    HW1 8103   1.823   4.933   1.523
 2590SOL    HW2 8104   1.749   5.055   1.575
 2591SOL     OW 8105   1.037   5.066   1.326
 2591SOL    HW1 8106   0.961   5.037   1.376
 2591SOL    HW2 8107   1.112   5.031   1.373
 2592SOL     OW 8108   1.605   5.354   1.667
 2592SOL    HW1 8109   1.595   5.392   1.580
 2592SOL    HW2 8110   1.684   5.301   1.662
 2593SOL     OW 8111   1.146   4.955   1.100
 2593SOL    HW1 8112   1.088   4.989   1.167
 2593SOL    HW2 8113   1.112   4.991   1.018
 2594SOL     OW 8114   1.609   4.818   1.072
 2594SOL    HW1 8115   1.601   4.883   1.142
 2594SOL    HW2 8116   1.537   4.838   1.012
 2595SOL     OW 8117   0.921   3.804   1.383
 2595SOL    HW1 8118   0.942   3.789   1.290
 2595SOL    HW2 8119   1.000   3.844   1.419
 2596SOL     OW 8120   0.978   4.838   1.724
 2596SOL    HW1 8121   0.887   4.855   1.748
 2596SOL    HW2 8122   0.974   4.760   1.670
 2597SOL     OW 8123   0.702   4.745   0.388
 2597SOL    HW1 8124   0.695   4.723   0.481
 2597SOL    HW2 8125   0.792   4.723   0.364
 2598SOL     OW 8126   0.426   4.554   1.259
 2598SOL    HW1 8127   0.495   4.561   1.325
 2598SOL    HW2 8128   0.395   4.463   1.267
 2599SOL     OW 8129   1.266   4.092   1.289
 2599SOL    HW1 8130   1.295   4.172   1.332
 2599SOL    HW2 8131   1.177   4.111   1.260
 2600SOL     OW 8132   0.083   5.308   1.394
 2600SOL    HW1 8133   0.074   5.395   1.357
 2600SOL    HW2 8134   0.176   5.287   1.385
 2601SOL     OW 8135   0.336   4.844   0.497
 2601SOL    HW1 8136   0.393   4.905   0.450
 2601SOL    HW2 8137   0.310   4.779   0.431
 2602SOL     OW 8138   0.549   4.222   0.856
 2602SOL    HW1 8139   0.557   4.284   0.783
 2602SOL    HW2 8140   0.611   4.254   0.921
 2603SOL     OW 8141   1.245   5.082   0.412
 2603SOL    HW1 8142   1.301   5.152   0.446
 2603SOL    HW2 8143   1.158   5.102   0.447
 2604SOL     OW 8144   1.303   5.192   1.139
 2604SOL    HW1 8145   1.350   5.199   1.222
 2604SOL    HW2 8146   1.250   5.112   1.148
 2605SOL     OW 8147   1.562   4.313   0.510
 2605SOL    HW1 8148   1.514   4.379   0.560
 2605SOL    HW2 8149   1.599   4.361   0.436
 2606SOL     OW 8150   0.342   5.255   1.312
 2606SOL    HW1 8151   0.337   5.207   1.229
 2606SOL    HW2 8152   0.435   5.277   1.321
 2607SOL     OW 8153   0.435   4.475   1.608
 2607SOL    HW1 8154   0.501   4.513   1.550
 2607SOL    HW2 8155   0.468   4.387   1.628
 2608SOL     OW 8156   1.617   4.506   1.694
 2608SOL    HW1 8157   1.531   4.547   1.687
 2608SOL    HW2 8158   1.668   4.545   1.623
 2609SOL     OW 8159   1.003   3.854   1.755
 2609SOL    HW1 8160   1.059   3.929   1.738
 2609SOL    HW2 8161   1.057   3.778   1.733
 2610SOL     OW 8162   0.500   3.768   1.762
 2610SOL    HW1 8163   0.451   3.713   1.701
 2610SOL    HW2 8164   0.440   3.840   1.783
 2611SOL     OW 8165   0.583   4.602   1.034
 2611SOL    HW1 8166   0.624   4.688   1.038
 2611SOL    HW2 8167   0.530   4.597   1.113
 2612SOL     OW 8168   1.310   4.573   1.012
 2612SOL    HW1 8169   1.221   4.548   0.985
 2612SOL    HW2 8170   1.364   4.498   0.989
 2613SOL     OW 8171   1.224   4.230   0.269
 2613SOL    HW1 8172   1.230   4.156   0.330
 2613SOL    HW2 8173   1.180   4.299   0.318
 2614SOL     OW 8174   0.312   3.906   1.232
 2614SOL    HW1 8175   0.278   3.943   1.313
 2614SOL    HW2 8176   0.286   3.814   1.234
 2615SOL     OW 8177   0.041   5.056   1.282
 2615SOL    HW1 8178   0.067   4.996   1.352
 2615SOL    HW2 8179   0.038   5.142   1.324
 2616SOL     OW 8180   0.709   4.349   1.040
 2616SOL    HW1 8181   0.787   4.342   0.984
 2616SOL    HW2 8182   0.678   4.439   1.026
 2617SOL     OW 8183   1.748   4.683   1.867
 2617SOL    HW1 8184   1.705   4.612   1.820
 2617SOL    HW2 8185   1.686   4.707   1.936
 2618SOL     OW 8186   0.324   3.794   0.624
 2618SOL    HW1 8187   0.287   3.880   0.645
 2618SOL    HW2 8188   0.333   3.751   0.709
 2619SOL     OW 8189   1.620   4.091   0.357
 2619SOL    HW1 8190   1.665   4.028   0.414
 2619SOL    HW2 8191   1.588   4.158   0.417
 2620SOL     OW 8192   1.034   4.482   0.960
 2620SOL    HW1 8193   1.014   4.496   1.053
 2620SOL    HW2 8194   1.004   4.393   0.942
 2621SOL     OW 8195   0.977   5.291   1.723
 2621SOL    HW1 8196   0.964   5.331   1.637
 2621SOL    HW2 8197   1.019   5.207   1.704
 2622SOL     OW 8198   1.840   5.221   1.602
 2622SOL    HW1 8199   1.866   5.248   1.514
 2622SOL    HW2 8200   1.918   5.235   1.656
 2623SOL     OW 8201   0.352   4.652   1.803
 2623SOL    HW1 8202   0.428   4.709   1.812
 2623SOL    HW2 8203   0.378   4.587   1.739
 2624SOL     OW 8204   1.544   3.961   0.128
 2624SOL    HW1 8205   1.466   3.917   0.163
 2624SOL    HW2 8206   1.575   4.016   0.201
 2625SOL     OW 8207   1.264   4.531   0.020
 2625SOL    HW1 8208   1.312   4.448   0.018
 2625SOL    HW2 8209   4.943   0.943   5.099
 2626SOL     OW 8210   1.067   5.078   0.863
 2626SOL    HW1 8211   1.076   5.006   0.800
 2626SOL    HW2 8212   1.122   5.147   0.827
 2627SOL     OW 8213   0.308   4.532   0.952
 2627SOL    HW1 8214   0.402   4.552   0.949
 2627SOL    HW2 8215   0.305   4.440   0.977
 2628SOL     OW 8216   0.326   4.253   1.007
 2628SOL    HW1 8217   0.280   4.169   0.999
 2628SOL    HW2 8218   0.402   4.245   0.950
 2629SOL     OW 8219   1.138   4.088   1.685
 2629SOL    HW1 8220   1.093   4.137   1.754
 2629SOL    HW2 8221   1.223   4.132   1.677
 2630SOL     OW 8222   1.158   3.913   1.472
 2630SOL    HW1 8223   1.146   3.974   1.544
 2630SOL    HW2 8224   1.204   3.963   1.405
 2631SOL     OW 8225   7.272   5.026   0.189
 2631SOL    HW1 8226   7.183   5.024   0.154
 2631SOL    HW2 8227   0.009   4.936   0.215
 2632SOL     OW 8228   0.109   5.479   0.969
 2632SOL    HW1 8229   0.107   5.391   0.930
 2632SOL    HW2 8230   0.180   5.524   0.925
 2633SOL     OW 8231   0.493   5.304   0.909
 2633SOL    HW1 8232   0.563   5.367   0.925
 2633SOL    HW2 8233   0.534   5.235   0.856
 2634SOL     OW 8234   0.954   4.505   1.218
 2634SOL    HW1 8235   1.014   4.490   1.291
 2634SOL    HW2 8236   0.874   4.460   1.244
 2635SOL     OW 8237   7.277   4.272   1.111
 2635SOL    HW1 8238   0.083   4.267   1.072
 2635SOL    HW2 8239   0.011   4.263   1.205
 2636SOL     OW 8240   0.233   4.261   1.717
 2636SOL    HW1 8241   0.249   4.178   1.672
 2636SOL    HW2 8242   0.215   4.324   1.647
 2637SOL     OW 8243   1.387   4.651   1.651
 2637SOL    HW1 8244   1.404   4.745   1.646
 2637SOL    HW2 8245   1.381   4.622   1.560
 2638SOL     OW 8246   0.828   4.297   0.379
 2638SOL    HW1 8247   0.830   4.218   0.324
 2638SOL    HW2 8248   0.748   4.342   0.352
 2639SOL     OW 8249   1.638   4.328   1.166
 2639SOL    HW1 8250   1.628   4.268   1.239
 2639SOL    HW2 8251   1.728   4.316   1.136
 2640SOL     OW 8252   0.274   5.279   1.725
 2640SOL    HW1 8253   0.225   5.343   1.776
 2640SOL    HW2 8254   0.254   5.195   1.766
 2641SOL     OW 8255   0.731   4.164   1.238
 2641SOL    HW1 8256   0.673   4.090   1.220
 2641SOL    HW2 8257   0.713   4.227   1.168
 2642SOL     OW 8258   0.942   5.388   1.461
 2642SOL    HW1 8259   0.905   5.346   1.383
 2642SOL    HW2 8260   0.928   5.482   1.446
 2643SOL     OW 8261   0.448   4.213   0.175
 2643SOL    HW1 8262   0.504   4.283   0.208
 2643SOL    HW2 8263   0.370   4.257   0.143
 2644SOL     OW 8264   0.132   4.873   1.467
 2644SOL    HW1 8265   0.120   4.820   1.546
 2644SOL    HW2 8266   0.151   4.810   1.398
 2645SOL     OW 8267   1.306   4.761   1.210
 2645SOL    HW1 8268   1.315   4.694   1.142
 2645SOL    HW2 8269   1.251   4.828   1.171
 2646SOL     OW 8270   1.302   4.563   0.304
 2646SOL    HW1 8271   1.232   4.521   0.353
 2646SOL    HW2 8272   1.287   4.538   0.213
 2647SOL     OW 8273   1.781   5.454   1.166
 2647SOL    HW1 8274   1.845   5.478   1.099
 2647SOL    HW2 8275   1.752   5.366   1.142
 2648SOL     OW 8276   1.252   5.465   1.101
 2648SOL    HW1 8277   1.334   5.488   1.058
 2648SOL    HW2 8278   1.260   5.372   1.121
 2649SOL     OW 8279   0.101   5.005   1.024
 2649SOL    HW1 8280   0.084   5.031   1.115
 2649SOL    HW2 8281   0.037   4.935   1.007
 2650SOL     OW 8282   0.689   5.401   1.754
 2650SOL    HW1 8283   0.629   5.474   1.738
 2650SOL    HW2 8284   0.770   5.426   1.709
 2651SOL     OW 8285   0.934   3.821   0.114
 2651SOL    HW1 8286   1.007   3.856   0.063
 2651SOL    HW2 8287   0.972   3.752   0.167
 2652SOL     OW 8288   1.748   3.897   0.509
 2652SOL    HW1 8289   1.816   3.879   0.443
 2652SOL    HW2 8290   1.728   3.811   0.547
 2653SOL     OW 8291   1.391   5.297   0.514
 2653SOL    HW1 8292   1.448   5.334   0.447
 2653SOL    HW2 8293   1.337   5.371   0.543
 2654SOL     OW 8294   0.132   5.483   1.848
 2654SOL    HW1 8295   0.085   5.420   1.902
 2654SOL    HW2 8296   0.182   5.536   1.911
 2655SOL     OW 8297   1.275   4.663   0.669
 2655SOL    HW1 8298   1.349   4.603   0.681
 2655SOL    HW2 8299   1.311   4.735   0.617
 2656SOL     OW 8300   0.783   5.001   1.419
 2656SOL    HW1 8301   0.755   5.050   1.496
 2656SOL    HW2 8302   0.710   5.012   1.357
 2657SOL     OW 8303   0.714   5.313   0.135
 2657SOL    HW1 8304   0.645   5.377   0.120
 2657SOL    HW2 8305   0.668   5.235   0.165
 2658SOL     OW 8306   1.619   5.452   1.401
 2658SOL    HW1 8307   1.673   5.454   1.322
 2658SOL    HW2 8308   1.604   5.544   1.422
 2659SOL     OW 8309   1.844   3.888   0.962
 2659SOL    HW1 8310   1.872   3.799   0.941
 2659SOL    HW2 8311   1.757   3.895   0.924
 2660SOL     OW 8312   0.236   4.037   0.712
 2660SOL    HW1 8313   0.144   4.058   0.693
 2660SOL    HW2 8314   0.240   4.031   0.808
 2661SOL     OW 8315   1.224   5.320   0.017
 2661SOL    HW1 8316   1.209   5.229   0.040
 2661SOL    HW2 8317   4.856   1.682   5.070
 2662SOL     OW 8318   0.825   4.735   1.379
 2662SOL    HW1 8319   0.863   4.730   1.291
 2662SOL    HW2 8320   0.812   4.829   1.394
 2663SOL     OW 8321   0.948   4.666   0.319
 2663SOL    HW1 8322   1.005   4.709   0.255
 2663SOL    HW2 8323   0.994   4.585   0.341
 2664SOL     OW 8324   1.492   5.335   0.090
 2664SOL    HW1 8325   1.403   5.331   0.054
 2664SOL    HW2 8326   1.545   5.370   0.020
 2665SOL     OW 8327   0.366   5.023   1.491
 2665SOL    HW1 8328   0.355   5.102   1.437
 2665SOL    HW2 8329   0.285   4.974   1.478
 2666SOL     OW 8330   1.596   5.012   1.277
 2666SOL    HW1 8331   1.650   4.990   1.353
 2666SOL    HW2 8332   1.536   5.081   1.310
 2667SOL     OW 8333   1.068   4.843   0.726
 2667SOL    HW1 8334   0.995   4.793   0.761
 2667SOL    HW2 8335   1.131   4.777   0.697
 2668SOL     OW 8336   1.032   3.975   0.965
 2668SOL    HW1 8337   1.034   3.933   0.879
 2668SOL    HW2 8338   1.026   3.902   1.027
 2669SOL     OW 8339   0.594   5.195   0.512
 2669SOL    HW1 8340   0.558   5.123   0.460
 2669SOL    HW2 8341   0.562   5.274   0.468
 2670SOL     OW 8342   1.747   4.100   1.392
 2670SOL    HW1 8343   1.817   4.165   1.387
 2670SOL    HW2 8344   1.774   4.032   1.330
 2671SOL     OW 8345   0.253   5.078   0.270
 2671SOL    HW1 8346   0.165   5.060   0.238
 2671SOL    HW2 8347   0.242   5.101   0.362
 2672SOL     OW 8348   0.101   4.710   1.689
 2672SOL    HW1 8349   0.031   4.669   1.740
 2672SOL    HW2 8350   0.180   4.700   1.743
 2673SOL     OW 8351   0.686   3.919   1.494
 2673SOL    HW1 8352   0.768   3.889   1.456
 2673SOL    HW2 8353   0.710   3.950   1.582
 2674SOL     OW 8354   0.060   4.119   0.001
 2674SOL    HW1 8355   0.054   4.031   0.038
 2674SOL    HW2 8356   3.729   0.465   5.060
 2675SOL     OW 8357   1.418   4.580   1.389
 2675SOL    HW1 8358   1.365   4.638   1.335
 2675SOL    HW2 8359   1.505   4.583   1.350
 2676SOL     OW 8360   0.072   3.906   0.217
 2676SOL    HW1 8361   0.112   3.984   0.255
 2676SOL    HW2 8362   0.146   3.848   0.199
 2677SOL     OW 8363   1.185   5.069   0.135
 2677SOL    HW1 8364   1.090   5.071   0.135
 2677SOL    HW2 8365   1.209   5.063   0.227
 2678SOL     OW 8366   0.631   4.553   1.436
 2678SOL    HW1 8367   0.690   4.627   1.422
 2678SOL    HW2 8368   0.690   4.477   1.439
 2679SOL     OW 8369   1.491   5.522   0.979
 2679SOL    HW1 8370   1.514   5.599   0.926
 2679SOL    HW2 8371   1.575   5.486   1.007
 2680SOL     OW 8372   0.727   4.268   1.699
 2680SOL    HW1 8373   0.783   4.321   1.756
 2680SOL    HW2 8374   0.745   4.178   1.726
 2681SOL     OW 8375   1.465   4.914   1.620
 2681SOL    HW1 8376   1.459   4.934   1.713
 2681SOL    HW2 8377   1.556   4.936   1.596
 2682SOL     OW 8378   0.381   5.475   1.571
 2682SOL    HW1 8379   0.298   5.522   1.563
 2682SOL    HW2 8380   0.358   5.392   1.612
 2683SOL     OW 8381   1.656   4.602   1.250
 2683SOL    HW1 8382   1.655   4.518   1.205
 2683SOL    HW2 8383   1.644   4.667   1.181
 2684SOL     OW 8384   1.218   4.036   0.467
 2684SOL    HW1 8385   1.284   3.967   0.472
 2684SOL    HW2 8386   1.236   4.092   0.542
 2685SOL     OW 8387   0.575   4.439   0.682
 2685SOL    HW1 8388   0.619   4.523   0.676
 2685SOL    HW2 8389   0.510   4.440   0.611
 2686SOL     OW 8390   1.752   4.074   1.667
 2686SOL    HW1 8391   1.749   4.088   1.572
 2686SOL    HW2 8392   1.675   4.020   1.686
 2687SOL     OW 8393   1.752   4.648   1.504
 2687SOL    HW1 8394   1.738   4.741   1.518
 2687SOL    HW2 8395   1.727   4.633   1.412
 2688SOL     OW 8396   0.913   5.114   0.095
 2688SOL    HW1 8397   0.879   5.084   0.180
 2688SOL    HW2 8398   0.880   5.203   0.086
 2689SOL     OW 8399   0.672   5.505   0.928
 2689SOL    HW1 8400   0.654   5.598   0.914
 2689SOL    HW2 8401   0.768   5.499   0.929
 2690SOL     OW 8402   0.873   4.698   0.864
 2690SOL    HW1 8403   0.926   4.627   0.901
 2690SOL    HW2 8404   0.832   4.739   0.940
 2691SOL     OW 8405   1.101   4.755   0.104
 2691SOL    HW1 8406   1.043   4.728   0.032
 2691SOL    HW2 8407   1.183   4.708   0.087
 2692SOL     OW 8408   1.827   5.288   0.847
 2692SOL    HW1 8409   1.753   5.276   0.788
 2692SOL    HW2 8410   1.804   5.239   0.926
 2693SOL     OW 8411   0.225   5.036   1.860
 2693SOL    HW1 8412   0.134   5.008   1.848
 2693SOL    HW2 8413   0.234   5.048   1.955
 2694SOL     OW 8414   0.119   4.889   0.670
 2694SOL    HW1 8415   0.165   4.869   0.751
 2694SOL    HW2 8416   0.188   4.899   0.604
 2695SOL     OW 8417   0.682   5.142   1.633
 2695SOL    HW1 8418   0.598   5.108   1.663
 2695SOL    HW2 8419   0.687   5.231   1.669
 2696SOL     OW 8420   1.812   3.893   1.233
 2696SOL    HW1 8421   1.810   3.798   1.243
 2696SOL    HW2 8422   1.825   3.907   1.139
 2697SOL     OW 8423   0.385   4.146   0.507
 2697SOL    HW1 8424   0.451   4.082   0.482
 2697SOL    HW2 8425   0.345   4.110   0.586
 2698SOL     OW 8426   1.698   5.204   1.084
 2698SOL    HW1 8427   1.619   5.183   1.035
 2698SOL    HW2 8428   1.703   5.137   1.152
 2699SOL     OW 8429   0.353   4.291   1.284
 2699SOL    HW1 8430   0.404   4.227   1.334
 2699SOL    HW2 8431   0.360   4.261   1.194
 2700SOL     OW 8432   0.825   5.326   0.670
 2700SOL    HW1 8433   0.811   5.407   0.621
 2700SOL    HW2 8434   0.747   5.274   0.652
 2701SOL     OW 8435   1.419   3.950   1.112
 2701SOL    HW1 8436   1.422   3.859   1.142
 2701SOL    HW2 8437   1.376   3.997   1.183
 2702SOL     OW 8438   1.014   3.742   1.121
 2702SOL    HW1 8439   0.963   3.678   1.071
 2702SOL    HW2 8440   1.101   3.704   1.127
 2703SOL     OW 8441   0.812   5.057   0.331
 2703SOL    HW1 8442   0.733   5.028   0.376
 2703SOL    HW2 8443   0.874   5.077   0.401
 2704SOL     OW 8444   0.617   5.294   1.291
 2704SOL    HW1 8445   0.615   5.379   1.335
 2704SOL    HW2 8446   0.706   5.287   1.255
 2705SOL     OW 8447   1.354   3.768   0.208
 2705SOL    HW1 8448   1.405   3.697   0.168
 2705SOL    HW2 8449   1.269   3.728   0.228
 2706SOL     OW 8450   1.268   4.194   0.680
 2706SOL    HW1 8451   1.222   4.278   0.682
 2706SOL    HW2 8452   1.279   4.170   0.772
 2707SOL     OW 8453   1.583   3.918   0.888
 2707SOL    HW1 8454   1.529   3.944   0.963
 2707SOL    HW2 8455   1.582   3.994   0.830
 2708SOL     OW 8456   0.024   4.764   0.264
 2708SOL    HW1 8457   0.117   4.743   0.258
 2708SOL    HW2 8458   0.000   4.740   0.354
 2709SOL     OW 8459   0.900   5.388   0.338
 2709SOL    HW1 8460   0.828   5.368   0.278
 2709SOL    HW2 8461   0.865   5.456   0.395
 2710SOL     OW 8462   0.256   4.372   1.980
 2710SOL    HW1 8463   0.167   4.350   2.006
 2710SOL    HW2 8464   0.260   4.352   1.886
 2711SOL     OW 8465   0.199   4.012   2.844
 2711SOL    HW1 8466   0.234   3.966   2.920
 2711SOL    HW2 8467   0.106   3.991   2.844
 2712SOL     OW 8468   0.016   4.143   2.460
 2712SOL    HW1 8469   7.211   4.178   2.484
 2712SOL    HW2 8470   0.003   4.105   2.373
 2713SOL     OW 8471   0.581   5.031   3.069
 2713SOL    HW1 8472   0.497   5.033   3.022
 2713SOL    HW2 8473   0.594   5.121   3.097
 2714SOL     OW 8474   1.583   5.247   2.568
 2714SOL    HW1 8475   1.535   5.217   2.645
 2714SOL    HW2 8476   1.518   5.249   2.498
 2715SOL     OW 8477   1.135   4.430   2.555
 2715SOL    HW1 8478   1.183   4.513   2.543
 2715SOL    HW2 8479   1.091   4.440   2.639
 2716SOL     OW 8480   1.797   4.308   2.083
 2716SOL    HW1 8481   1.761   4.306   1.994
 2716SOL    HW2 8482   1.754   4.235   2.128
 2717SOL     OW 8483   0.733   4.856   2.911
 2717SOL    HW1 8484   0.675   4.893   2.978
 2717SOL    HW2 8485   0.773   4.933   2.870
 2718SOL     OW 8486   0.886   4.466   3.690
 2718SOL    HW1 8487   0.874   4.532   3.759
 2718SOL    HW2 8488   0.905   4.516   3.611
 2719SOL     OW 8489   0.676   4.712   2.518
 2719SOL    HW1 8490   0.745   4.697   2.584
 2719SOL    HW2 8491   0.616   4.774   2.560
 2720SOL     OW 8492   0.706   4.871   3.689
 2720SOL    HW1 8493   0.753   4.947   3.723
 2720SOL    HW2 8494   0.629   4.909   3.645
 2721SOL     OW 8495   0.353   5.137   2.934
 2721SOL    HW1 8496   0.277   5.102   2.887
 2721SOL    HW2 8497   0.395   5.195   2.871
 2722SOL     OW 8498   1.448   5.237   3.230
 2722SOL    HW1 8499   1.506   5.312   3.245
 2722SOL    HW2 8500   1.375   5.250   3.290
 2723SOL     OW 8501   0.468   4.103   3.311
 2723SOL    HW1 8502   0.539   4.042   3.328
 2723SOL    HW2 8503   0.389   4.057   3.342
 2724SOL     OW 8504   1.583   4.158   2.617
 2724SOL    HW1 8505   1.517   4.167   2.549
 2724SOL    HW2 8506   1.563   4.226   2.681
 2725SOL     OW 8507   0.231   5.414   2.357
 2725SOL    HW1 8508   0.260   5.495   2.399
 2725SOL    HW2 8509   0.276   5.414   2.272
 2726SOL     OW 8510   1.122   5.075   3.555
 2726SOL    HW1 8511   1.184   5.057   3.626
 2726SOL    HW2 8512   1.068   4.996   3.550
 2727SOL     OW 8513   0.270   5.137   2.392
 2727SOL    HW1 8514   0.250   5.231   2.399
 2727SOL    HW2 8515   0.202   5.094   2.442
 2728SOL     OW 8516   0.286   4.817   2.764
 2728SOL    HW1 8517   0.257   4.731   2.796
 2728SOL    HW2 8518   0.224   4.879   2.803
 2729SOL     OW 8519   0.591   5.531   3.282
 2729SOL    HW1 8520   0.516   5.509   3.337
 2729SOL    HW2 8521   0.620   5.616   3.314
 2730SOL     OW 8522   0.593   4.712   2.000
 2730SOL    HW1 8523   0.638   4.760   1.930
 2730SOL    HW2 8524   0.626   4.752   2.081
 2731SOL     OW 8525   1.594   3.854   3.326
 2731SOL    HW1 8526   1.631   3.931   3.282
 2731SOL    HW2 8527   1.562   3.887   3.410
 2732SOL     OW 8528   0.141   4.391   2.418
 2732SOL    HW1 8529   0.100   4.305   2.424
 2732SOL    HW2 8530   0.117   4.434   2.500
 2733SOL     OW 8531   1.849   5.467   2.180
 2733SOL    HW1 8532   1.921   5.453   2.241
 2733SOL    HW2 8533   1.855   5.560   2.157
 2734SOL     OW 8534   0.019   5.279   1.984
 2734SOL    HW1 8535   0.004   5.198   2.032
 2734SOL    HW2 8536   7.212   5.307   1.958
 2735SOL     OW 8537   1.694   4.646   2.514
 2735SOL    HW1 8538   1.781   4.607   2.501
 2735SOL    HW2 8539   1.680   4.698   2.434
 2736SOL     OW 8540   1.658   4.832   2.297
 2736SOL    HW1 8541   1.742   4.824   2.252
 2736SOL    HW2 8542   1.673   4.895   2.366
 2737SOL     OW 8543   0.180   4.480   3.426
 2737SOL    HW1 8544   0.276   4.477   3.436
 2737SOL    HW2 8545   0.157   4.570   3.448
 2738SOL     OW 8546   0.621   5.106   2.617
 2738SOL    HW1 8547   0.569   5.026   2.612
 2738SOL    HW2 8548   0.619   5.141   2.528
 2739SOL     OW 8549   1.272   4.953   3.276
 2739SOL    HW1 8550   1.300   4.883   3.216
 2739SOL    HW2 8551   1.334   4.948   3.349
 2740SOL     OW 8552   0.832   3.738   2.379
 2740SOL    HW1 8553   0.870   3.822   2.353
 2740SOL    HW2 8554   0.738   3.754   2.381
 2741SOL     OW 8555   0.181   4.696   3.141
 2741SOL    HW1 8556   0.261   4.647   3.122
 2741SOL    HW2 8557   0.129   4.688   3.060
 2742SOL     OW 8558   1.534   4.742   2.063
 2742SOL    HW1 8559   1.464   4.683   2.094
 2742SOL    HW2 8560   1.577   4.772   2.143
 2743SOL     OW 8561   1.192   5.549   3.498
 2743SOL    HW1 8562   1.190   5.610   3.425
 2743SOL    HW2 8563   1.214   5.465   3.458
 2744SOL     OW 8564   0.352   3.975   3.734
 2744SOL    HW1 8565   0.396   4.053   3.768
 2744SOL    HW2 8566   0.259   3.996   3.738
 2745SOL     OW 8567   1.464   5.144   2.797
 2745SOL    HW1 8568   1.401   5.161   2.867
 2745SOL    HW2 8569   1.449   5.053   2.772
 2746SOL     OW 8570   1.637   5.516   2.422
 2746SOL    HW1 8571   1.623   5.469   2.340
 2746SOL    HW2 8572   1.635   5.449   2.489
 2747SOL     OW 8573   0.597   4.474   2.145
 2747SOL    HW1 8574   0.597   4.539   2.075
 2747SOL    HW2 8575   0.507   4.442   2.148
 2748SOL     OW 8576   1.280   4.111   2.803
 2748SOL    HW1 8577   1.190   4.076   2.808
 2748SOL    HW2 8578   1.331   4.052   2.858
 2749SOL     OW 8579   1.583   5.391   2.179
 2749SOL    HW1 8580   1.676   5.407   2.168
 2749SOL    HW2 8581   1.550   5.377   2.090
 2750SOL     OW 8582   0.797   4.336   3.294
 2750SOL    HW1 8583   0.770   4.307   3.381
 2750SOL    HW2 8584   0.768   4.266   3.236
 2751SOL     OW 8585   1.393   4.199   3.537
 2751SOL    HW1 8586   1.398   4.243   3.622
 2751SOL    HW2 8587   1.443   4.119   3.548
 2752SOL     OW 8588   0.949   4.607   3.457
 2752SOL    HW1 8589   1.006   4.543   3.414
 2752SOL    HW2 8590   0.900   4.647   3.385
 2753SOL     OW 8591   1.007   4.124   3.068
 2753SOL    HW1 8592   0.915   4.140   3.090
 2753SOL    HW2 8593   1.004   4.076   2.986
 2754SOL     OW 8594   1.063   4.421   2.286
 2754SOL    HW1 8595   1.084   4.418   2.379
 2754SOL    HW2 8596   0.977   4.379   2.278
 2755SOL     OW 8597   0.090   4.529   2.649
 2755SOL    HW1 8598   0.170   4.527   2.702
 2755SOL    HW2 8599   0.019   4.517   2.712
 2756SOL     OW 8600   0.148   5.613   3.474
 2756SOL    HW1 8601   0.142   5.578   3.563
 2756SOL    HW2 8602   0.058   5.613   3.443
 2757SOL     OW 8603   0.861   4.089   2.068
 2757SOL    HW1 8604   0.921   4.127   2.003
 2757SOL    HW2 8605   0.814   4.020   2.021
 2758SOL     OW 8606   1.695   4.287   3.699
 2758SOL    HW1 8607   1.666   4.361   3.646
 2758SOL    HW2 8608   1.721   4.221   3.636
 2759SOL     OW 8609   1.391   4.877   2.410
 2759SOL    HW1 8610   1.472   4.865   2.361
 2759SOL    HW2 8611   1.338   4.937   2.357
 2760SOL     OW 8612   0.567   3.892   2.779
 2760SOL    HW1 8613   0.576   3.909   2.873
 2760SOL    HW2 8614   0.558   3.978   2.740
 2761SOL     OW 8615   0.997   5.183   2.327
 2761SOL    HW1 8616   0.975   5.256   2.269
 2761SOL    HW2 8617   0.967   5.210   2.413
 2762SOL     OW 8618   0.387   5.553   2.728
 2762SOL    HW1 8619   0.425   5.466   2.740
 2762SOL    HW2 8620   0.460   5.614   2.746
 2763SOL     OW 8621   1.800   4.772   2.753
 2763SOL    HW1 8622   1.752   4.760   2.672
 2763SOL    HW2 8623   1.733   4.782   2.820
 2764SOL     OW 8624   1.214   5.283   3.377
 2764SOL    HW1 8625   1.196   5.205   3.428
 2764SOL    HW2 8626   1.130   5.307   3.338
 2765SOL     OW 8627   0.307   4.628   2.093
 2765SOL    HW1 8628   0.352   4.668   2.018
 2765SOL    HW2 8629   0.285   4.540   2.064
 2766SOL     OW 8630   1.480   4.487   2.576
 2766SOL    HW1 8631   1.485   4.443   2.661
 2766SOL    HW2 8632   1.560   4.540   2.571
 2767SOL     OW 8633   0.479   5.003   3.594
 2767SOL    HW1 8634   0.452   5.004   3.503
 2767SOL    HW2 8635   0.397   5.007   3.644
 2768SOL     OW 8636   1.145   5.496   2.091
 2768SOL    HW1 8637   1.061   5.467   2.127
 2768SOL    HW2 8638   1.164   5.434   2.021
 2769SOL     OW 8639   0.213   3.995   3.357
 2769SOL    HW1 8640   0.130   4.016   3.315
 2769SOL    HW2 8641   0.197   3.912   3.402
 2770SOL     OW 8642   1.640   5.112   1.956
 2770SOL    HW1 8643   1.599   5.197   1.944
 2770SOL    HW2 8644   1.572   5.049   1.930
 2771SOL     OW 8645   0.467   5.457   2.175
 2771SOL    HW1 8646   0.512   5.513   2.239
 2771SOL    HW2 8647   0.537   5.416   2.125
 2772SOL     OW 8648   1.399   3.827   2.321
 2772SOL    HW1 8649   1.401   3.804   2.229
 2772SOL    HW2 8650   1.486   3.803   2.354
 2773SOL     OW 8651   0.212   5.518   3.103
 2773SOL    HW1 8652   0.264   5.441   3.126
 2773SOL    HW2 8653   0.193   5.508   3.010
 2774SOL     OW 8654   0.948   5.422   2.741
 2774SOL    HW1 8655   1.032   5.376   2.750
 2774SOL    HW2 8656   0.904   5.377   2.669
 2775SOL     OW 8657   0.401   4.425   2.355
 2775SOL    HW1 8658   0.430   4.335   2.372
 2775SOL    HW2 8659   0.307   4.423   2.369
 2776SOL     OW 8660   1.511   3.945   3.582
 2776SOL    HW1 8661   1.525   3.964   3.675
 2776SOL    HW2 8662   1.445   3.876   3.580
 2777SOL     OW 8663   0.658   3.839   1.972
 2777SOL    HW1 8664   0.700   3.759   2.003
 2777SOL    HW2 8665   0.597   3.809   1.904
 2778SOL     OW 8666   0.768   3.996   3.612
 2778SOL    HW1 8667   0.851   3.949   3.612
 2778SOL    HW2 8668   0.716   3.953   3.680
 2779SOL     OW 8669   0.872   5.250   3.060
 2779SOL    HW1 8670   0.848   5.214   2.975
 2779SOL    HW2 8671   0.937   5.189   3.096
 2780SOL     OW 8672   1.334   4.314   3.294
 2780SOL    HW1 8673   1.366   4.283   3.379
 2780SOL    HW2 8674   1.373   4.401   3.284
 2781SOL     OW 8675   0.816   5.109   2.818
 2781SOL    HW1 8676   0.901   5.102   2.775
 2781SOL    HW2 8677   0.753   5.116   2.746
 2782SOL     OW 8678   0.930   4.236   2.747
 2782SOL    HW1 8679   0.902   4.225   2.656
 2782SOL    HW2 8680   0.956   4.149   2.776
 2783SOL     OW 8681   0.565   3.788   2.358
 2783SOL    HW1 8682   0.487   3.787   2.413
 2783SOL    HW2 8683   0.553   3.865   2.302
 2784SOL     OW 8684   1.433   4.938   1.894
 2784SOL    HW1 8685   1.463   4.865   1.948
 2784SOL    HW2 8686   1.349   4.963   1.932
 2785SOL     OW 8687   0.255   3.788   2.057
 2785SOL    HW1 8688   0.300   3.851   2.001
 2785SOL    HW2 8689   0.325   3.734   2.094
 2786SOL     OW 8690   0.946   3.982   2.315
 2786SOL    HW1 8691   0.919   4.017   2.230
 2786SOL    HW2 8692   1.041   3.996   2.317
 2787SOL     OW 8693   1.080   4.417   3.314
 2787SOL    HW1 8694   1.016   4.346   3.318
 2787SOL    HW2 8695   1.165   4.372   3.309
 2788SOL     OW 8696   1.207   5.309   2.662
 2788SOL    HW1 8697   1.223   5.371   2.591
 2788SOL    HW2 8698   1.282   5.318   2.720
 2789SOL     OW 8699   0.470   4.878   2.581
 2789SOL    HW1 8700   0.410   4.860   2.653
 2789SOL    HW2 8701   0.415   4.875   2.502
 2790SOL     OW 8702   1.251   5.516   2.477
 2790SOL    HW1 8703   1.301   5.579   2.424
 2790SOL    HW2 8704   1.183   5.569   2.519
 2791SOL     OW 8705   1.029   4.233   1.895
 2791SOL    HW1 8706   0.994   4.319   1.874
 2791SOL    HW2 8707   1.094   4.249   1.963
 2792SOL     OW 8708   0.108   4.293   3.239
 2792SOL    HW1 8709   0.198   4.283   3.207
 2792SOL    HW2 8710   0.112   4.367   3.300
 2793SOL     OW 8711   0.583   3.937   3.048
 2793SOL    HW1 8712   0.618   3.876   3.113
 2793SOL    HW2 8713   0.488   3.935   3.063
 2794SOL     OW 8714   0.850   4.183   2.491
 2794SOL    HW1 8715   0.825   4.237   2.416
 2794SOL    HW2 8716   0.879   4.101   2.451
 2795SOL     OW 8717   1.018   3.780   2.600
 2795SOL    HW1 8718   0.957   3.771   2.527
 2795SOL    HW2 8719   0.997   3.707   2.658
 2796SOL     OW 8720   1.428   4.881   2.719
 2796SOL    HW1 8721   1.359   4.815   2.732
 2796SOL    HW2 8722   1.439   4.885   2.625
 2797SOL     OW 8723   1.462   4.336   2.815
 2797SOL    HW1 8724   1.399   4.264   2.827
 2797SOL    HW2 8725   1.519   4.330   2.892
 2798SOL     OW 8726   1.830   4.523   2.248
 2798SOL    HW1 8727   1.888   4.479   2.310
 2798SOL    HW2 8728   1.815   4.459   2.179
 2799SOL     OW 8729   0.503   5.130   2.010
 2799SOL    HW1 8730   0.422   5.107   2.056
 2799SOL    HW2 8731   0.494   5.091   1.923
 2800SOL     OW 8732   1.711   4.995   2.501
 2800SOL    HW1 8733   1.804   4.989   2.519
 2800SOL    HW2 8734   1.688   5.085   2.526
 2801SOL     OW 8735   1.395   4.301   1.926
 2801SOL    HW1 8736   1.341   4.272   2.000
 2801SOL    HW2 8737   1.484   4.278   1.952
 2802SOL     OW 8738   0.533   3.988   2.176
 2802SOL    HW1 8739   0.577   3.936   2.109
 2802SOL    HW2 8740   0.501   4.065   2.129
 2803SOL     OW 8741   1.735   4.968   3.401
 2803SOL    HW1 8742   1.822   4.933   3.385
 2803SOL    HW2 8743   1.749   5.055   3.437
 2804SOL     OW 8744   1.040   5.065   3.178
 2804SOL    HW1 8745   0.963   5.037   3.229
 2804SOL    HW2 8746   1.114   5.031   3.228
 2805SOL     OW 8747   1.604   5.355   3.530
 2805SOL    HW1 8748   1.595   5.394   3.443
 2805SOL    HW2 8749   1.683   5.301   3.525
 2806SOL     OW 8750   1.136   4.940   2.954
 2806SOL    HW1 8751   1.082   4.979   3.022
 2806SOL    HW2 8752   1.108   4.982   2.873
 2807SOL     OW 8753   1.608   4.820   2.941
 2807SOL    HW1 8754   1.601   4.886   3.011
 2807SOL    HW2 8755   1.537   4.841   2.881
 2808SOL     OW 8756   0.924   3.804   3.245
 2808SOL    HW1 8757   0.944   3.789   3.153
 2808SOL    HW2 8758   1.003   3.844   3.281
 2809SOL     OW 8759   0.976   4.842   3.589
 2809SOL    HW1 8760   0.885   4.857   3.614
 2809SOL    HW2 8761   0.973   4.762   3.536
 2810SOL     OW 8762   0.713   4.776   2.249
 2810SOL    HW1 8763   0.728   4.786   2.343
 2810SOL    HW2 8764   0.791   4.729   2.218
 2811SOL     OW 8765   0.421   4.551   3.117
 2811SOL    HW1 8766   0.486   4.562   3.186
 2811SOL    HW2 8767   0.392   4.460   3.125
 2812SOL     OW 8768   1.266   4.094   3.149
 2812SOL    HW1 8769   1.294   4.173   3.194
 2812SOL    HW2 8770   1.176   4.113   3.120
 2813SOL     OW 8771   0.054   5.288   3.231
 2813SOL    HW1 8772   0.051   5.379   3.203
 2813SOL    HW2 8773   0.148   5.268   3.238
 2814SOL     OW 8774   0.374   4.798   2.310
 2814SOL    HW1 8775   0.352   4.889   2.293
 2814SOL    HW2 8776   0.329   4.749   2.241
 2815SOL     OW 8777   0.562   4.173   2.718
 2815SOL    HW1 8778   0.589   4.189   2.627
 2815SOL    HW2 8779   0.619   4.230   2.770
 2816SOL     OW 8780   1.245   5.078   2.259
 2816SOL    HW1 8781   1.302   5.148   2.291
 2816SOL    HW2 8782   1.158   5.103   2.290
 2817SOL     OW 8783   1.297   5.193   3.007
 2817SOL    HW1 8784   1.349   5.204   3.087
 2817SOL    HW2 8785   1.238   5.120   3.027
 2818SOL     OW 8786   1.579   4.346   2.347
 2818SOL    HW1 8787   1.527   4.387   2.416
 2818SOL    HW2 8788   1.634   4.416   2.314
 2819SOL     OW 8789   0.335   5.261   3.172
 2819SOL    HW1 8790   0.332   5.212   3.090
 2819SOL    HW2 8791   0.427   5.280   3.186
 2820SOL     OW 8792   0.449   4.458   3.482
 2820SOL    HW1 8793   0.508   4.500   3.419
 2820SOL    HW2 8794   0.494   4.377   3.507
 2821SOL     OW 8795   1.617   4.505   3.556
 2821SOL    HW1 8796   1.531   4.546   3.549
 2821SOL    HW2 8797   1.668   4.545   3.485
 2822SOL     OW 8798   1.002   3.856   3.617
 2822SOL    HW1 8799   1.058   3.931   3.601
 2822SOL    HW2 8800   1.056   3.780   3.595
 2823SOL     OW 8801   0.502   3.767   3.624
 2823SOL    HW1 8802   0.453   3.714   3.561
 2823SOL    HW2 8803   0.443   3.839   3.646
 2824SOL     OW 8804   0.581   4.599   2.897
 2824SOL    HW1 8805   0.620   4.686   2.899
 2824SOL    HW2 8806   0.528   4.595   2.977
 2825SOL     OW 8807   1.311   4.571   2.873
 2825SOL    HW1 8808   1.222   4.545   2.849
 2825SOL    HW2 8809   1.365   4.495   2.853
 2826SOL     OW 8810   1.200   4.245   2.120
 2826SOL    HW1 8811   1.213   4.169   2.176
 2826SOL    HW2 8812   1.161   4.311   2.177
 2827SOL     OW 8813   0.317   3.910   3.089
 2827SOL    HW1 8814   0.274   3.949   3.165
 2827SOL    HW2 8815   0.287   3.819   3.089
 2828SOL     OW 8816   0.036   5.026   3.125
 2828SOL    HW1 8817   0.068   4.976   3.200
 2828SOL    HW2 8818   0.023   5.115   3.160
 2829SOL     OW 8819   0.699   4.345   2.885
 2829SOL    HW1 8820   0.785   4.348   2.844
 2829SOL    HW2 8821   0.668   4.436   2.884
 2830SOL     OW 8822   1.747   4.683   3.729
 2830SOL    HW1 8823   1.705   4.611   3.682
 2830SOL    HW2 8824   1.686   4.706   3.798
 2831SOL     OW 8825   0.327   3.794   2.489
 2831SOL    HW1 8826   0.292   3.882   2.507
 2831SOL    HW2 8827   0.333   3.753   2.576
 2832SOL     OW 8828   1.631   4.114   2.210
 2832SOL    HW1 8829   1.665   4.049   2.272
 2832SOL    HW2 8830   1.603   4.188   2.264
 2833SOL     OW 8831   1.033   4.478   2.824
 2833SOL    HW1 8832   1.013   4.491   2.916
 2833SOL    HW2 8833   1.005   4.388   2.805
 2834SOL     OW 8834   0.970   5.304   3.580
 2834SOL    HW1 8835   0.966   5.339   3.490
 2834SOL    HW2 8836   1.005   5.216   3.570
 2835SOL     OW 8837   1.840   5.221   3.465
 2835SOL    HW1 8838   1.866   5.248   3.377
 2835SOL    HW2 8839   1.918   5.235   3.519
 2836SOL     OW 8840   0.361   4.643   3.670
 2836SOL    HW1 8841   0.433   4.662   3.730
 2836SOL    HW2 8842   0.395   4.576   3.611
 2837SOL     OW 8843   1.523   3.992   1.984
 2837SOL    HW1 8844   1.472   3.920   2.020
 2837SOL    HW2 8845   1.562   4.035   2.060
 2838SOL     OW 8846   1.284   4.549   1.884
 2838SOL    HW1 8847   1.325   4.462   1.889
 2838SOL    HW2 8848   1.318   4.587   1.803
 2839SOL     OW 8849   1.066   5.073   2.719
 2839SOL    HW1 8850   1.074   5.002   2.656
 2839SOL    HW2 8851   1.121   5.143   2.684
 2840SOL     OW 8852   0.313   4.519   2.808
 2840SOL    HW1 8853   0.402   4.551   2.823
 2840SOL    HW2 8854   0.316   4.427   2.834
 2841SOL     OW 8855   0.339   4.241   2.864
 2841SOL    HW1 8856   0.285   4.163   2.853
 2841SOL    HW2 8857   0.416   4.224   2.811
 2842SOL     OW 8858   1.139   4.090   3.547
 2842SOL    HW1 8859   1.092   4.139   3.614
 2842SOL    HW2 8860   1.224   4.133   3.540
 2843SOL     OW 8861   1.160   3.914   3.334
 2843SOL    HW1 8862   1.147   3.976   3.406
 2843SOL    HW2 8863   1.205   3.966   3.267
 2844SOL     OW 8864   7.280   5.000   2.073
 2844SOL    HW1 8865   7.192   5.001   2.037
 2844SOL    HW2 8866   0.006   4.915   2.117
 2845SOL     OW 8867   0.144   5.538   2.836
 2845SOL    HW1 8868   0.112   5.452   2.808
 2845SOL    HW2 8869   0.228   5.548   2.793
 2846SOL     OW 8870   0.502   5.302   2.771
 2846SOL    HW1 8871   0.574   5.361   2.796
 2846SOL    HW2 8872   0.543   5.235   2.717
 2847SOL     OW 8873   0.954   4.500   3.083
 2847SOL    HW1 8874   1.020   4.492   3.153
 2847SOL    HW2 8875   0.876   4.456   3.118
 2848SOL     OW 8876   0.039   4.277   2.973
 2848SOL    HW1 8877   0.130   4.266   2.944
 2848SOL    HW2 8878   0.044   4.277   3.068
 2849SOL     OW 8879   0.192   4.234   3.556
 2849SOL    HW1 8880   0.209   4.158   3.500
 2849SOL    HW2 8881   0.192   4.308   3.495
 2850SOL     OW 8882   1.387   4.650   3.513
 2850SOL    HW1 8883   1.405   4.744   3.507
 2850SOL    HW2 8884   1.382   4.621   3.422
 2851SOL     OW 8885   0.814   4.308   2.239
 2851SOL    HW1 8886   0.819   4.234   2.179
 2851SOL    HW2 8887   0.744   4.363   2.204
 2852SOL     OW 8888   1.639   4.327   3.028
[truncated: 819,632 more chars]
