# Supplementary material for: Determination of Ligand Binding Modes in Hydrated Viral Ion Channels to Foster Drug Design and Repositioning
Source: J Chem Inf Model. 2021 Jul 27;61(8):4011–22. doi: 10.1021/acs.jcim.1c00488 (PMC8389532; doi:10.1021/acs.jcim.1c00488)
Supplement: Supplementary file 2 — ci1c00488_si_002.zip [file ci1c00488_si_002.zip › supporting_data_05_05/supporting_data/minimization_examples_3_ligands/RA_M2A_dry_holo/minim/after_st2.gro]

6bkk_maestro in water
27100
   21ACE    CH3    1   6.068   0.235   2.019
   21ACE   HH31    2   6.013   0.146   1.988
   21ACE   HH32    3   5.999   0.318   2.036
   21ACE   HH33    4   6.139   0.263   1.942
   21ACE      C    5   6.141   0.205   2.147
   21ACE      O    6   6.264   0.204   2.150
   22SER      N    7   6.067   0.184   2.255
   22SER      H    8   5.967   0.192   2.247
   22SER     CA    9   6.121   0.145   2.387
   22SER     HA   10   6.203   0.074   2.372
   22SER     CB   11   6.174   0.268   2.461
   22SER    HB1   12   6.193   0.242   2.565
   22SER    HB2   13   6.099   0.348   2.457
   22SER     OG   14   6.295   0.312   2.403
   22SER     HG   15   6.295   0.283   2.310
   22SER      C   16   6.014   0.075   2.471
   22SER      O   17   5.896   0.106   2.460
   23SER      N   18   6.055   7.269   2.558
   23SER      H   19   6.154   7.253   2.566
   23SER     CA   20   5.965   7.174   2.625
   23SER     HA   21   5.863   7.213   2.627
   23SER     CB   22   5.963   7.042   2.546
   23SER    HB1   23   5.888   6.974   2.589
   23SER    HB2   24   6.061   6.996   2.555
   23SER     OG   25   5.936   7.060   2.408
   23SER     HG   26   6.025   7.084   2.373
   23SER      C   27   6.007   7.145   2.770
   23SER      O   28   6.118   7.180   2.812
   24ASP      N   29   5.919   7.080   2.847
   24ASP      H   30   5.831   7.052   2.807
   24ASP     CA   31   5.942   7.051   2.990
   24ASP     HA   32   5.970   7.145   3.038
   24ASP     CB   33   5.812   7.002   3.054
   24ASP    HB1   34   5.833   6.913   3.115
   24ASP    HB2   35   5.740   6.971   2.978
   24ASP     CG   36   5.750   7.108   3.144
   24ASP    OD1   37   5.793   7.118   3.262
   24ASP    OD2   38   5.660   7.180   3.098
   24ASP      C   39   6.055   6.947   3.011
   24ASP      O   40   6.056   6.845   2.942
   25PRO      N   41   6.147   6.965   3.109
   25PRO     CD   42   6.168   7.086   3.186
   25PRO    HD1   43   6.101   7.088   3.272
   25PRO    HD2   44   6.154   7.176   3.126
   25PRO     CG   45   6.313   7.080   3.234
   25PRO    HG1   46   6.328   7.133   3.328
   25PRO    HG2   47   6.379   7.120   3.156
   25PRO     CB   48   6.336   6.930   3.249
   25PRO    HB1   49   6.294   6.896   3.344
   25PRO    HB2   50   6.442   6.904   3.243
   25PRO     CA   51   6.257   6.871   3.132
   25PRO     HA   52   6.321   6.871   3.044
   25PRO      C   53   6.215   6.726   3.161
   25PRO      O   54   6.279   6.633   3.111
   26LEU      N   55   6.106   6.703   3.235
   26LEU      H   56   6.058   6.782   3.277
   26LEU     CA   57   6.055   6.568   3.262
   26LEU     HA   58   6.138   6.507   3.297
   26LEU     CB   59   5.949   6.575   3.373
   26LEU    HB1   60   5.864   6.632   3.335
   26LEU    HB2   61   5.990   6.628   3.458
   26LEU     CG   62   5.897   6.438   3.422
   26LEU     HG   63   5.856   6.382   3.338
   26LEU    CD1   64   6.007   6.355   3.488
   26LEU   HD11   65   5.965   6.263   3.529
   26LEU   HD12   66   6.083   6.327   3.414
   26LEU   HD13   67   6.054   6.412   3.568
   26LEU    CD2   68   5.785   6.457   3.524
   26LEU   HD21   69   5.822   6.513   3.609
   26LEU   HD22   70   5.703   6.512   3.478
   26LEU   HD23   71   5.749   6.360   3.557
   26LEU      C   72   6.000   6.501   3.134
   26LEU      O   73   6.008   6.379   3.118
   27VAL      N   74   5.950   6.581   3.039
   27VAL      H   75   5.952   6.681   3.056
   27VAL     CA   76   5.901   6.536   2.908
   27VAL     HA   77   5.842   6.445   2.924
   27VAL     CB   78   5.805   6.642   2.849
   27VAL     HB   79   5.858   6.735   2.834
   27VAL    CG1   80   5.745   6.600   2.714
   27VAL   HG11   81   5.680   6.678   2.677
   27VAL   HG12   82   5.824   6.585   2.641
   27VAL   HG13   83   5.688   6.508   2.727
   27VAL    CG2   84   5.687   6.671   2.943
   27VAL   HG21   85   5.621   6.745   2.897
   27VAL   HG22   86   5.631   6.580   2.963
   27VAL   HG23   87   5.723   6.712   3.037
   27VAL      C   88   6.018   6.497   2.816
   27VAL      O   89   6.002   6.409   2.730
   28VAL      N   90   6.139   6.551   2.838
   28VAL      H   91   6.146   6.623   2.909
   28VAL     CA   92   6.263   6.504   2.772
   28VAL     HA   93   6.243   6.494   2.665
   28VAL     CB   94   6.383   6.601   2.788
   28VAL     HB   95   6.413   6.604   2.893
   28VAL    CG1   96   6.503   6.555   2.705
   28VAL   HG11   97   6.537   6.457   2.738
   28VAL   HG12   98   6.476   6.549   2.599
   28VAL   HG13   99   6.585   6.625   2.716
   28VAL    CG2  100   6.351   6.745   2.745
   28VAL   HG21  101   6.441   6.806   2.754
   28VAL   HG22  102   6.318   6.746   2.641
   28VAL   HG23  103   6.276   6.788   2.810
   28VAL      C  104   6.301   6.366   2.826
   28VAL      O  105   6.321   6.273   2.747
   29ALA      N  106   6.303   6.350   2.958
   29ALA      H  107   6.283   6.431   3.017
   29ALA     CA  108   6.332   6.222   3.023
   29ALA     HA  109   6.433   6.191   2.995
   29ALA     CB  110   6.329   6.242   3.176
   29ALA    HB1  111   6.398   6.321   3.205
   29ALA    HB2  112   6.228   6.269   3.209
   29ALA    HB3  113   6.359   6.149   3.225
   29ALA      C  114   6.234   6.113   2.978
   29ALA      O  115   6.278   6.007   2.932
   30ALA      N  116   6.104   6.141   2.981
   30ALA      H  117   6.074   6.229   3.023
   30ALA     CA  118   5.999   6.050   2.934
   30ALA     HA  119   6.006   5.957   2.991
   30ALA     CB  120   5.863   6.113   2.962
   30ALA    HB1  121   5.855   6.139   3.067
   30ALA    HB2  122   5.851   6.204   2.902
   30ALA    HB3  123   5.784   6.043   2.937
   30ALA      C  124   6.013   6.014   2.785
   30ALA      O  125   5.986   5.901   2.746
   31SER      N  126   6.059   6.108   2.701
   31SER      H  127   6.080   6.200   2.738
   31SER     CA  128   6.080   6.083   2.557
   31SER     HA  129   5.992   6.033   2.517
   31SER     CB  130   6.097   6.215   2.482
   31SER    HB1  131   6.117   6.194   2.377
   31SER    HB2  132   6.180   6.272   2.523
   31SER     OG  133   5.977   6.290   2.492
   31SER     HG  134   5.981   6.337   2.578
   31SER      C  135   6.199   5.989   2.531
   31SER      O  136   6.187   5.897   2.451
   32ILE      N  137   6.310   6.007   2.604
   32ILE      H  138   6.314   6.085   2.668
   32ILE     CA  139   6.427   5.916   2.597
   32ILE     HA  140   6.456   5.903   2.493
   32ILE     CB  141   6.546   5.980   2.673
   32ILE     HB  142   6.513   6.009   2.773
   32ILE    CG2  143   6.664   5.882   2.688
   32ILE   HG21  144   6.700   5.851   2.590
   32ILE   HG22  145   6.746   5.929   2.743
   32ILE   HG23  146   6.634   5.794   2.745
   32ILE    CG1  147   6.593   6.107   2.597
   32ILE   HG11  148   6.507   6.171   2.577
   32ILE   HG12  149   6.636   6.078   2.502
   32ILE     CD  150   6.694   6.193   2.674
   32ILE    HD1  151   6.711   6.286   2.619
   32ILE    HD2  152   6.655   6.218   2.773
   32ILE    HD3  153   6.789   6.141   2.684
   32ILE      C  154   6.390   5.776   2.651
   32ILE      O  155   6.426   5.674   2.592
   33ILE      N  156   6.312   5.771   2.759
   33ILE      H  157   6.289   5.859   2.805
   33ILE     CA  158   6.259   5.648   2.819
   33ILE     HA  159   6.343   5.578   2.833
   33ILE     CB  160   6.202   5.681   2.959
   33ILE     HB  161   6.138   5.769   2.950
   33ILE    CG2  162   6.116   5.567   3.016
   33ILE   HG21  163   6.071   5.598   3.109
   33ILE   HG22  164   6.034   5.544   2.947
   33ILE   HG23  165   6.176   5.477   3.030
   33ILE    CG1  166   6.318   5.711   3.057
   33ILE   HG11  167   6.388   5.780   3.009
   33ILE   HG12  168   6.372   5.619   3.078
   33ILE     CD  169   6.275   5.776   3.189
   33ILE    HD1  170   6.364   5.800   3.247
   33ILE    HD2  171   6.220   5.867   3.170
   33ILE    HD3  172   6.214   5.707   3.247
   33ILE      C  173   6.159   5.577   2.726
   33ILE      O  174   6.160   5.454   2.718
   34GLY      N  175   6.079   5.650   2.648
   34GLY      H  176   6.078   5.750   2.661
   34GLY     CA  177   5.986   5.591   2.551
   34GLY    HA1  178   5.921   5.669   2.511
   34GLY    HA2  179   5.925   5.517   2.601
   34GLY      C  180   6.056   5.522   2.434
   34GLY      O  181   6.020   5.410   2.396
   35ILE      N  182   6.163   5.584   2.382
   35ILE      H  183   6.185   5.677   2.415
   35ILE     CA  184   6.250   5.523   2.280
   35ILE     HA  185   6.188   5.493   2.195
   35ILE     CB  186   6.354   5.627   2.231
   35ILE     HB  187   6.407   5.666   2.318
   35ILE    CG2  188   6.457   5.561   2.136
   35ILE   HG21  189   6.528   5.636   2.100
   35ILE   HG22  190   6.513   5.484   2.188
   35ILE   HG23  191   6.406   5.516   2.051
   35ILE    CG1  192   6.283   5.744   2.158
   35ILE   HG11  193   6.193   5.773   2.212
   35ILE   HG12  194   6.252   5.712   2.059
   35ILE     CD  195   6.370   5.869   2.146
   35ILE    HD1  196   6.460   5.848   2.088
   35ILE    HD2  197   6.314   5.947   2.094
   35ILE    HD3  198   6.398   5.905   2.245
   35ILE      C  199   6.315   5.395   2.335
   35ILE      O  200   6.311   5.291   2.270
   36LEU      N  201   6.367   5.400   2.458
   36LEU      H  202   6.365   5.489   2.508
   36LEU     CA  203   6.420   5.283   2.528
   36LEU     HA  204   6.502   5.242   2.469
   36LEU     CB  205   6.475   5.327   2.665
   36LEU    HB1  206   6.398   5.383   2.717
   36LEU    HB2  207   6.560   5.394   2.649
   36LEU     CG  208   6.519   5.212   2.758
   36LEU     HG  209   6.435   5.146   2.778
   36LEU    CD1  210   6.634   5.131   2.700
   36LEU   HD11  211   6.664   5.053   2.770
   36LEU   HD12  212   6.603   5.084   2.607
   36LEU   HD13  213   6.719   5.197   2.681
   36LEU    CD2  214   6.565   5.271   2.892
   36LEU   HD21  215   6.598   5.191   2.958
   36LEU   HD22  216   6.647   5.341   2.874
   36LEU   HD23  217   6.482   5.324   2.939
   36LEU      C  218   6.315   5.171   2.541
   36LEU      O  219   6.344   5.055   2.513
   37HIS      N  220   6.191   5.204   2.581
   37HIS      H  221   6.172   5.301   2.606
   37HIS     CA  222   6.088   5.104   2.606
   37HIS     HA  223   6.132   5.029   2.672
   37HIS     CB  224   5.968   5.167   2.680
   37HIS    HB1  225   5.911   5.228   2.611
   37HIS    HB2  226   6.007   5.234   2.758
   37HIS     CG  227   5.875   5.070   2.750
   37HIS    ND1  228   5.757   5.107   2.814
   37HIS    CE1  229   5.709   4.996   2.873
   37HIS    HE1  230   5.618   4.992   2.932
   37HIS    NE2  231   5.790   4.892   2.849
   37HIS    HE2  232   5.777   4.798   2.885
   37HIS    CD2  233   5.895   4.936   2.772
   37HIS    HD2  234   5.980   4.877   2.739
   37HIS      C  235   6.044   5.029   2.479
   37HIS      O  236   6.019   4.909   2.487
   38LEU      N  237   6.042   5.094   2.362
   38LEU      H  238   6.065   5.193   2.359
   38LEU     CA  239   6.019   5.021   2.236
   38LEU     HA  240   5.935   4.955   2.252
   38LEU     CB  241   5.982   5.115   2.119
   38LEU    HB1  242   6.064   5.185   2.102
   38LEU    HB2  243   5.893   5.172   2.146
   38LEU     CG  244   5.954   5.038   1.987
   38LEU     HG  245   6.043   4.981   1.960
   38LEU    CD1  246   5.835   4.941   1.996
   38LEU   HD11  247   5.853   4.866   2.072
   38LEU   HD12  248   5.745   4.997   2.019
   38LEU   HD13  249   5.822   4.890   1.901
   38LEU    CD2  250   5.925   5.132   1.871
   38LEU   HD21  251   5.906   5.075   1.780
   38LEU   HD22  252   5.838   5.194   1.894
   38LEU   HD23  253   6.012   5.195   1.853
   38LEU      C  254   6.138   4.931   2.201
   38LEU      O  255   6.116   4.817   2.160
   39ILE      N  256   6.262   4.976   2.220
   39ILE      H  257   6.276   5.070   2.255
   39ILE     CA  258   6.380   4.892   2.192
   39ILE     HA  259   6.371   4.855   2.090
   39ILE     CB  260   6.511   4.973   2.201
   39ILE     HB  261   6.521   5.014   2.302
   39ILE    CG2  262   6.630   4.879   2.174
   39ILE   HG21  263   6.723   4.935   2.172
   39ILE   HG22  264   6.638   4.804   2.253
   39ILE   HG23  265   6.617   4.828   2.078
   39ILE    CG1  266   6.514   5.088   2.098
   39ILE   HG11  267   6.418   5.139   2.096
   39ILE   HG12  268   6.532   5.048   1.998
   39ILE     CD  269   6.621   5.195   2.128
   39ILE    HD1  270   6.612   5.276   2.056
   39ILE    HD2  271   6.605   5.235   2.228
   39ILE    HD3  272   6.721   5.153   2.121
   39ILE      C  273   6.380   4.768   2.284
   39ILE      O  274   6.398   4.657   2.234
   40LEU      N  275   6.349   4.783   2.413
   40LEU      H  276   6.336   4.877   2.449
   40LEU     CA  277   6.336   4.670   2.506
   40LEU     HA  278   6.427   4.610   2.501
   40LEU     CB  279   6.319   4.723   2.650
   40LEU    HB1  280   6.295   4.638   2.714
   40LEU    HB2  281   6.234   4.791   2.652
   40LEU     CG  282   6.442   4.794   2.709
   40LEU     HG  283   6.472   4.876   2.645
   40LEU    CD1  284   6.406   4.851   2.846
   40LEU   HD11  285   6.492   4.902   2.889
   40LEU   HD12  286   6.325   4.923   2.835
   40LEU   HD13  287   6.375   4.770   2.914
   40LEU    CD2  288   6.561   4.701   2.727
   40LEU   HD21  289   6.598   4.669   2.629
   40LEU   HD22  290   6.642   4.753   2.778
   40LEU   HD23  291   6.533   4.613   2.785
   40LEU      C  292   6.221   4.575   2.469
   40LEU      O  293   6.236   4.454   2.480
   41TRP      N  294   6.108   4.629   2.420
   41TRP      H  295   6.100   4.730   2.417
   41TRP     CA  296   5.994   4.549   2.372
   41TRP     HA  297   5.968   4.476   2.449
   41TRP     CB  298   5.872   4.641   2.352
   41TRP    HB1  299   5.895   4.713   2.273
   41TRP    HB2  300   5.857   4.697   2.444
   41TRP     CG  301   5.744   4.572   2.318
   41TRP    CD1  302   5.650   4.532   2.407
   41TRP    HD1  303   5.658   4.545   2.515
   41TRP    NE1  304   5.548   4.467   2.341
   41TRP    HE1  305   5.473   4.418   2.390
   41TRP    CE2  306   5.569   4.463   2.205
   41TRP    CZ2  307   5.496   4.408   2.099
   41TRP    HZ2  308   5.404   4.356   2.116
   41TRP    CH2  309   5.546   4.422   1.968
   41TRP    HH2  310   5.492   4.380   1.884
   41TRP    CZ3  311   5.667   4.490   1.946
   41TRP    HZ3  312   5.705   4.499   1.845
   41TRP    CE3  313   5.740   4.544   2.054
   41TRP    HE3  314   5.833   4.595   2.036
   41TRP    CD2  315   5.693   4.532   2.187
   41TRP      C  316   6.028   4.470   2.245
   41TRP      O  317   5.995   4.351   2.236
   42ILE      N  318   6.100   4.530   2.150
   42ILE      H  319   6.123   4.628   2.163
   42ILE     CA  320   6.150   4.463   2.028
   42ILE     HA  321   6.067   4.411   1.981
   42ILE     CB  322   6.205   4.567   1.927
   42ILE     HB  323   6.273   4.634   1.980
   42ILE    CG2  324   6.282   4.500   1.812
   42ILE   HG21  325   6.320   4.574   1.743
   42ILE   HG22  326   6.368   4.445   1.850
   42ILE   HG23  327   6.216   4.431   1.759
   42ILE    CG1  328   6.088   4.651   1.870
   42ILE   HG11  329   6.030   4.693   1.952
   42ILE   HG12  330   6.021   4.586   1.813
   42ILE     CD  331   6.131   4.768   1.781
   42ILE    HD1  332   6.043   4.829   1.757
   42ILE    HD2  333   6.203   4.830   1.834
   42ILE    HD3  334   6.174   4.732   1.688
   42ILE      C  335   6.254   4.355   2.065
   42ILE      O  336   6.243   4.242   2.018
   43LEU      N  337   6.349   4.385   2.154
   43LEU      H  338   6.354   4.480   2.188
   43LEU     CA  339   6.449   4.288   2.202
   43LEU     HA  340   6.487   4.234   2.116
   43LEU     CB  341   6.565   4.364   2.268
   43LEU    HB1  342   6.630   4.292   2.318
   43LEU    HB2  343   6.525   4.430   2.345
   43LEU     CG  344   6.652   4.447   2.171
   43LEU     HG  345   6.591   4.522   2.120
   43LEU    CD1  346   6.761   4.519   2.250
   43LEU   HD11  347   6.820   4.581   2.182
   43LEU   HD12  348   6.715   4.583   2.325
   43LEU   HD13  349   6.826   4.447   2.299
   43LEU    CD2  350   6.720   4.360   2.065
   43LEU   HD21  351   6.773   4.278   2.112
   43LEU   HD22  352   6.646   4.321   1.995
   43LEU   HD23  353   6.790   4.421   2.007
   43LEU      C  354   6.390   4.180   2.295
   43LEU      O  355   6.457   4.080   2.323
   44ASP      N  356   6.264   4.193   2.338
   44ASP      H  357   6.218   4.282   2.321
   44ASP     CA  358   6.185   4.085   2.399
   44ASP     HA  359   6.252   4.017   2.450
   44ASP     CB  360   6.093   4.147   2.505
   44ASP    HB1  361   6.038   4.230   2.461
   44ASP    HB2  362   6.154   4.188   2.586
   44ASP     CG  363   5.994   4.047   2.564
   44ASP    OD1  364   5.876   4.049   2.522
   44ASP    OD2  365   6.034   3.966   2.651
   44ASP      C  366   6.109   4.000   2.295
   44ASP      O  367   6.073   3.886   2.324
   45ARG      N  368   6.087   4.052   2.173
   45ARG      H  369   6.126   4.144   2.154
   45ARG     CA  370   5.995   3.995   2.073
   45ARG     HA  371   5.935   3.919   2.123
   45ARG     CB  372   5.900   4.110   2.031
   45ARG    HB1  373   5.958   4.188   1.982
   45ARG    HB2  374   5.856   4.153   2.121
   45ARG     CG  375   5.784   4.071   1.938
   45ARG    HG1  376   5.823   4.046   1.839
   45ARG    HG2  377   5.718   4.157   1.927
   45ARG     CD  378   5.703   3.952   1.993
   45ARG    HD1  379   5.662   3.980   2.090
   45ARG    HD2  380   5.767   3.865   2.007
   45ARG     NE  381   5.594   3.917   1.903
   45ARG     HE  382   5.499   3.943   1.931
   45ARG     CZ  383   5.600   3.842   1.795
   45ARG    NH1  384   5.711   3.792   1.748
   45ARG   HH11  385   5.799   3.815   1.792
   45ARG   HH12  386   5.710   3.735   1.664
   45ARG    NH2  387   5.488   3.819   1.733
   45ARG   HH21  388   5.404   3.862   1.772
   45ARG   HH22  389   5.483   3.756   1.655
   45ARG      C  390   6.061   3.924   1.953
   45ARG      O  391   5.991   3.855   1.880
   46LEU      N  392   6.192   3.940   1.935
   46LEU      H  393   6.240   4.003   1.997
   46LEU     CA  394   6.271   3.878   1.826
   46LEU     HA  395   6.203   3.844   1.748
   46LEU     CB  396   6.363   3.985   1.765
   46LEU    HB1  397   6.426   3.937   1.690
   46LEU    HB2  398   6.429   4.024   1.843
   46LEU     CG  399   6.293   4.104   1.698
   46LEU     HG  400   6.230   4.156   1.770
   46LEU    CD1  401   6.398   4.202   1.646
   46LEU   HD11  402   6.349   4.288   1.601
   46LEU   HD12  403   6.461   4.236   1.728
   46LEU   HD13  404   6.461   4.153   1.571
   46LEU    CD2  405   6.205   4.062   1.580
   46LEU   HD21  406   6.264   4.004   1.509
   46LEU   HD22  407   6.122   4.002   1.616
   46LEU   HD23  408   6.165   4.150   1.530
   46LEU      C  409   6.351   3.756   1.876
   46LEU      O  410   6.462   3.770   1.929
   46NME      N  411   6.304   3.631   1.859
   46NME      H  412   6.362   3.558   1.897
   46NME    CH3  413   6.174   3.591   1.804
   46NME   HH31  414   6.170   3.483   1.795
   46NME   HH32  415   6.094   3.624   1.871
   46NME   HH33  416   6.159   3.635   1.705
  121ACE    CH3  417   6.024   0.265   2.784
  121ACE   HH31  418   6.101   0.190   2.765
  121ACE   HH32  419   5.983   0.301   2.689
  121ACE   HH33  420   6.066   0.348   2.840
  121ACE      C  421   5.915   0.199   2.866
  121ACE      O  422   5.946   0.127   2.959
  122SER      N  423   5.790   0.223   2.829
  122SER      H  424   5.774   0.288   2.752
  122SER     CA  425   5.672   0.162   2.893
  122SER     HA  426   5.705   0.097   2.973
  122SER     CB  427   5.583   0.270   2.956
  122SER    HB1  428   5.489   0.223   2.987
  122SER    HB2  429   5.561   0.347   2.882
  122SER     OG  430   5.643   0.328   3.070
  122SER     HG  431   5.576   0.389   3.108
  122SER      C  432   5.590   0.078   2.795
  122SER      O  433   5.549   0.128   2.690
  123SER      N  434   5.564   7.241   2.831
  123SER      H  435   5.598   7.209   2.921
  123SER     CA  436   5.479   7.148   2.753
  123SER     HA  437   5.482   7.176   2.648
  123SER     CB  438   5.533   7.005   2.765
  123SER    HB1  439   5.468   6.936   2.711
  123SER    HB2  440   5.535   6.976   2.871
  123SER     OG  441   5.664   6.998   2.711
  123SER     HG  442   5.655   7.011   2.614
  123SER      C  443   5.333   7.152   2.798
  123SER      O  444   5.301   7.198   2.908
  124ASP      N  445   5.243   7.102   2.713
  124ASP      H  446   5.275   7.064   2.625
  124ASP     CA  447   5.099   7.092   2.743
  124ASP     HA  448   5.061   7.193   2.755
  124ASP     CB  449   5.031   7.030   2.621
  124ASP    HB1  450   5.070   6.930   2.607
  124ASP    HB2  451   5.057   7.087   2.532
  124ASP     CG  452   4.879   7.023   2.632
  124ASP    OD1  453   4.811   7.103   2.565
  124ASP    OD2  454   4.828   6.934   2.704
  124ASP      C  455   5.072   7.009   2.871
  124ASP      O  456   5.133   6.903   2.887
  125PRO      N  457   4.981   7.050   2.961
  125PRO     CD  458   4.908   7.176   2.960
  125PRO    HD1  459   4.821   7.167   2.895
  125PRO    HD2  460   4.970   7.260   2.929
  125PRO     CG  461   4.862   7.199   3.104
  125PRO    HG1  462   4.769   7.256   3.108
  125PRO    HG2  463   4.941   7.250   3.160
  125PRO     CB  464   4.844   7.058   3.157
  125PRO    HB1  465   4.747   7.019   3.125
  125PRO    HB2  466   4.853   7.054   3.266
  125PRO     CA  467   4.957   6.980   3.088
  125PRO     HA  468   5.047   6.988   3.149
  125PRO      C  469   4.920   6.832   3.075
  125PRO      O  470   4.959   6.752   3.160
  126LEU      N  471   4.850   6.792   2.968
  126LEU      H  472   4.826   6.861   2.897
  126LEU     CA  473   4.815   6.652   2.942
  126LEU     HA  474   4.791   6.605   3.037
  126LEU     CB  475   4.688   6.650   2.855
  126LEU    HB1  476   4.706   6.712   2.768
  126LEU    HB2  477   4.607   6.696   2.912
  126LEU     CG  478   4.643   6.512   2.805
  126LEU     HG  479   4.722   6.465   2.746
  126LEU    CD1  480   4.605   6.419   2.921
  126LEU   HD11  481   4.530   6.467   2.983
  126LEU   HD12  482   4.566   6.325   2.881
  126LEU   HD13  483   4.694   6.397   2.981
  126LEU    CD2  484   4.519   6.527   2.716
  126LEU   HD21  485   4.485   6.430   2.682
  126LEU   HD22  486   4.439   6.576   2.771
  126LEU   HD23  487   4.545   6.588   2.629
  126LEU      C  488   4.934   6.574   2.881
  126LEU      O  489   4.948   6.455   2.909
  127VAL      N  490   5.024   6.641   2.808
  127VAL      H  491   5.010   6.740   2.794
  127VAL     CA  492   5.153   6.582   2.767
  127VAL     HA  493   5.134   6.485   2.720
  127VAL     CB  494   5.226   6.671   2.664
  127VAL     HB  495   5.241   6.770   2.706
  127VAL    CG1  496   5.364   6.617   2.624
  127VAL   HG11  497   5.409   6.683   2.550
  127VAL   HG12  498   5.430   6.613   2.710
  127VAL   HG13  499   5.353   6.517   2.582
  127VAL    CG2  500   5.145   6.686   2.535
  127VAL   HG21  501   5.191   6.760   2.470
  127VAL   HG22  502   5.139   6.592   2.482
  127VAL   HG23  503   5.043   6.718   2.557
  127VAL      C  504   5.242   6.556   2.889
  127VAL      O  505   5.307   6.451   2.897
  128VAL      N  506   5.242   6.646   2.988
  128VAL      H  507   5.191   6.733   2.973
  128VAL     CA  508   5.314   6.626   3.115
  128VAL     HA  509   5.416   6.595   3.092
  128VAL     CB  510   5.322   6.756   3.197
  128VAL     HB  511   5.222   6.792   3.219
  128VAL    CG1  512   5.396   6.733   3.330
  128VAL   HG11  513   5.410   6.828   3.381
  128VAL   HG12  514   5.337   6.667   3.395
  128VAL   HG13  515   5.494   6.688   3.312
  128VAL    CG2  516   5.400   6.865   3.122
  128VAL   HG21  517   5.502   6.832   3.102
  128VAL   HG22  518   5.351   6.888   3.027
  128VAL   HG23  519   5.403   6.956   3.181
  128VAL      C  520   5.251   6.510   3.195
  128VAL      O  521   5.325   6.421   3.238
  129ALA      N  522   5.118   6.503   3.206
  129ALA      H  523   5.062   6.580   3.171
  129ALA     CA  524   5.050   6.391   3.271
  129ALA     HA  525   5.085   6.383   3.374
  129ALA     CB  526   4.899   6.419   3.274
  129ALA    HB1  527   4.860   6.427   3.173
  129ALA    HB2  528   4.848   6.338   3.326
  129ALA    HB3  529   4.880   6.513   3.327
  129ALA      C  530   5.081   6.256   3.202
  129ALA      O  531   5.122   6.160   3.267
  130ALA      N  532   5.072   6.251   3.069
  130ALA      H  533   5.036   6.333   3.019
  130ALA     CA  534   5.110   6.135   2.989
  130ALA     HA  535   5.052   6.049   3.023
  130ALA     CB  536   5.073   6.162   2.843
  130ALA    HB1  537   5.093   6.072   2.783
  130ALA    HB2  538   4.967   6.187   2.835
  130ALA    HB3  539   5.133   6.244   2.805
  130ALA      C  540   5.258   6.098   2.999
  130ALA      O  541   5.294   5.983   2.979
  131SER      N  542   5.346   6.193   3.033
  131SER      H  543   5.312   6.288   3.045
  131SER     CA  544   5.490   6.168   3.054
  131SER     HA  545   5.525   6.098   2.979
  131SER     CB  546   5.568   6.298   3.035
  131SER    HB1  547   5.674   6.280   3.056
  131SER    HB2  548   5.532   6.375   3.104
  131SER     OG  549   5.554   6.343   2.902
  131SER     HG  550   5.462   6.376   2.892
  131SER      C  551   5.518   6.106   3.192
  131SER      O  552   5.602   6.017   3.202
  132ILE      N  553   5.445   6.146   3.296
  132ILE      H  554   5.378   6.222   3.281
  132ILE     CA  555   5.450   6.084   3.430
  132ILE     HA  556   5.555   6.078   3.461
  132ILE     CB  557   5.374   6.173   3.531
  132ILE     HB  558   5.272   6.187   3.495
  132ILE    CG2  559   5.368   6.107   3.670
  132ILE   HG21  560   5.321   6.174   3.742
  132ILE   HG22  561   5.307   6.017   3.667
  132ILE   HG23  562   5.468   6.082   3.705
  132ILE    CG1  563   5.441   6.312   3.545
  132ILE   HG11  564   5.479   6.346   3.449
  132ILE   HG12  565   5.525   6.306   3.613
  132ILE     CD  566   5.344   6.420   3.595
  132ILE    HD1  567   5.262   6.433   3.524
  132ILE    HD2  568   5.304   6.394   3.692
  132ILE    HD3  569   5.398   6.515   3.604
  132ILE      C  570   5.395   5.941   3.425
  132ILE      O  571   5.455   5.848   3.480
  133ILE      N  572   5.284   5.921   3.353
  133ILE      H  573   5.237   6.004   3.318
  133ILE     CA  574   5.224   5.790   3.322
  133ILE     HA  575   5.212   5.733   3.414
  133ILE     CB  576   5.083   5.814   3.262
  133ILE     HB  577   5.091   5.889   3.182
  133ILE    CG2  578   5.024   5.687   3.200
  133ILE   HG21  579   4.925   5.706   3.158
  133ILE   HG22  580   5.087   5.649   3.119
  133ILE   HG23  581   5.015   5.611   3.278
  133ILE    CG1  582   4.989   5.868   3.372
  133ILE   HG11  583   5.037   5.952   3.423
  133ILE   HG12  584   4.973   5.790   3.447
  133ILE     CD  585   4.853   5.918   3.322
  133ILE    HD1  586   4.799   5.963   3.406
  133ILE    HD2  587   4.868   5.994   3.246
  133ILE    HD3  588   4.794   5.836   3.283
  133ILE      C  589   5.316   5.708   3.230
  133ILE      O  590   5.332   5.588   3.249
  134GLY      N  591   5.382   5.774   3.134
  134GLY      H  592   5.361   5.871   3.121
  134GLY     CA  593   5.480   5.713   3.044
  134GLY    HA1  594   5.521   5.790   2.979
  134GLY    HA2  595   5.432   5.637   2.983
  134GLY      C  596   5.594   5.649   3.121
  134GLY      O  597   5.615   5.528   3.109
  135ILE      N  598   5.662   5.724   3.209
  135ILE      H  599   5.640   5.823   3.213
  135ILE     CA  600   5.775   5.675   3.290
  135ILE     HA  601   5.851   5.636   3.223
  135ILE     CB  602   5.837   5.793   3.369
  135ILE     HB  603   5.757   5.847   3.419
  135ILE    CG2  604   5.938   5.747   3.475
  135ILE   HG21  605   6.020   5.692   3.429
  135ILE   HG22  606   5.980   5.832   3.529
  135ILE   HG23  607   5.890   5.683   3.549
  135ILE    CG1  608   5.907   5.889   3.269
  135ILE   HG11  609   5.839   5.912   3.187
  135ILE   HG12  610   5.993   5.839   3.226
  135ILE     CD  611   5.952   6.023   3.330
  135ILE    HD1  612   6.030   6.007   3.404
  135ILE    HD2  613   5.993   6.086   3.251
  135ILE    HD3  614   5.867   6.073   3.375
  135ILE      C  615   5.734   5.558   3.382
  135ILE      O  616   5.814   5.466   3.403
  136LEU      N  617   5.609   5.554   3.429
  136LEU      H  618   5.546   5.631   3.407
  136LEU     CA  619   5.555   5.442   3.507
  136LEU     HA  620   5.623   5.422   3.589
  136LEU     CB  621   5.419   5.484   3.566
  136LEU    HB1  622   5.355   5.519   3.485
  136LEU    HB2  623   5.435   5.567   3.634
  136LEU     CG  624   5.342   5.372   3.639
  136LEU     HG  625   5.326   5.289   3.572
  136LEU    CD1  626   5.417   5.323   3.763
  136LEU   HD11  627   5.358   5.247   3.813
  136LEU   HD12  628   5.513   5.280   3.735
  136LEU   HD13  629   5.434   5.407   3.831
  136LEU    CD2  630   5.205   5.423   3.684
  136LEU   HD21  631   5.149   5.342   3.730
  136LEU   HD22  632   5.217   5.504   3.756
  136LEU   HD23  633   5.150   5.460   3.598
  136LEU      C  634   5.546   5.312   3.424
  136LEU      O  635   5.570   5.203   3.477
  137HIS      N  636   5.516   5.320   3.294
  137HIS      H  637   5.501   5.412   3.253
  137HIS     CA  638   5.491   5.202   3.210
  137HIS     HA  639   5.414   5.144   3.260
  137HIS     CB  640   5.437   5.245   3.073
  137HIS    HB1  641   5.520   5.278   3.011
  137HIS    HB2  642   5.373   5.332   3.088
  137HIS     CG  643   5.354   5.143   2.996
  137HIS    ND1  644   5.272   5.175   2.888
  137HIS    CE1  645   5.206   5.062   2.855
  137HIS    HE1  646   5.134   5.054   2.775
  137HIS    NE2  647   5.245   4.962   2.936
  137HIS    HE2  648   5.209   4.867   2.933
  137HIS    CD2  649   5.337   5.011   3.025
  137HIS    HD2  650   5.382   4.956   3.107
  137HIS      C  651   5.615   5.110   3.199
  137HIS      O  652   5.599   4.989   3.212
  138LEU      N  653   5.737   5.163   3.184
  138LEU      H  654   5.747   5.262   3.168
  138LEU     CA  655   5.859   5.080   3.187
  138LEU     HA  656   5.843   4.995   3.122
  138LEU     CB  657   5.978   5.160   3.131
  138LEU    HB1  658   5.988   5.251   3.190
  138LEU    HB2  659   5.956   5.188   3.028
  138LEU     CG  660   6.114   5.087   3.133
  138LEU     HG  661   6.137   5.054   3.234
  138LEU    CD1  662   6.115   4.967   3.039
  138LEU   HD11  663   6.210   4.915   3.047
  138LEU   HD12  664   6.036   4.897   3.066
  138LEU   HD13  665   6.100   5.000   2.937
  138LEU    CD2  666   6.226   5.182   3.089
  138LEU   HD21  667   6.321   5.129   3.089
  138LEU   HD22  668   6.206   5.220   2.989
  138LEU   HD23  669   6.233   5.265   3.159
  138LEU      C  670   5.889   5.024   3.327
  138LEU      O  671   5.935   4.910   3.338
  139ILE      N  672   5.860   5.099   3.435
  139ILE      H  673   5.819   5.190   3.420
  139ILE     CA  674   5.879   5.051   3.573
  139ILE     HA  675   5.983   5.019   3.584
  139ILE     CB  676   5.854   5.165   3.675
  139ILE     HB  677   5.755   5.207   3.657
  139ILE    CG2  678   5.857   5.112   3.820
  139ILE   HG21  679   5.954   5.069   3.843
  139ILE   HG22  680   5.836   5.192   3.890
  139ILE   HG23  681   5.779   5.036   3.835
  139ILE    CG1  682   5.960   5.277   3.658
  139ILE   HG11  683   5.965   5.305   3.553
  139ILE   HG12  684   6.058   5.239   3.687
  139ILE     CD  685   5.931   5.404   3.738
  139ILE    HD1  686   6.003   5.481   3.710
  139ILE    HD2  687   5.831   5.441   3.715
  139ILE    HD3  688   5.940   5.386   3.845
  139ILE      C  689   5.791   4.927   3.598
  139ILE      O  690   5.842   4.825   3.646
  140LEU      N  691   5.663   4.934   3.560
  140LEU      H  692   5.630   5.022   3.523
  140LEU     CA  693   5.569   4.822   3.568
  140LEU     HA  694   5.573   4.779   3.668
  140LEU     CB  695   5.426   4.873   3.542
  140LEU    HB1  696   5.359   4.787   3.540
  140LEU    HB2  697   5.422   4.920   3.444
  140LEU     CG  698   5.371   4.973   3.646
  140LEU     HG  699   5.435   5.060   3.649
  140LEU    CD1  700   5.231   5.016   3.606
  140LEU   HD11  701   5.165   4.929   3.600
  140LEU   HD12  702   5.191   5.086   3.679
  140LEU   HD13  703   5.235   5.065   3.509
  140LEU    CD2  704   5.365   4.914   3.787
  140LEU   HD21  705   5.465   4.893   3.825
  140LEU   HD22  706   5.318   4.985   3.855
  140LEU   HD23  707   5.306   4.822   3.787
  140LEU      C  708   5.602   4.708   3.470
  140LEU      O  709   5.586   4.591   3.505
  141TRP      N  710   5.652   4.739   3.350
  141TRP      H  711   5.657   4.837   3.324
  141TRP     CA  712   5.691   4.639   3.250
  141TRP     HA  713   5.609   4.568   3.238
  141TRP     CB  714   5.712   4.709   3.115
  141TRP    HB1  715   5.797   4.777   3.125
  141TRP    HB2  716   5.624   4.769   3.094
  141TRP     CG  717   5.735   4.622   2.995
  141TRP    CD1  718   5.639   4.578   2.912
  141TRP    HD1  719   5.533   4.599   2.922
  141TRP    NE1  720   5.695   4.503   2.810
  141TRP    HE1  721   5.639   4.457   2.738
  141TRP    CE2  722   5.832   4.498   2.821
  141TRP    CZ2  723   5.932   4.438   2.743
  141TRP    HZ2  724   5.906   4.381   2.656
  141TRP    CH2  725   6.066   4.453   2.782
  141TRP    HH2  726   6.145   4.406   2.724
  141TRP    CZ3  727   6.098   4.528   2.897
  141TRP    HZ3  728   6.202   4.537   2.927
  141TRP    CE3  729   5.997   4.588   2.974
  141TRP    HE3  730   6.024   4.643   3.063
  141TRP    CD2  731   5.861   4.574   2.939
  141TRP      C  732   5.813   4.558   3.293
  141TRP      O  733   5.810   4.436   3.286
  142ILE      N  734   5.916   4.621   3.350
  142ILE      H  735   5.915   4.723   3.355
  142ILE     CA  736   6.032   4.550   3.407
  142ILE     HA  737   6.070   4.481   3.332
  142ILE     CB  738   6.145   4.649   3.441
  142ILE     HB  739   6.103   4.731   3.500
  142ILE    CG2  740   6.257   4.583   3.524
  142ILE   HG21  741   6.335   4.655   3.549
  142ILE   HG22  742   6.218   4.545   3.619
  142ILE   HG23  743   6.301   4.501   3.468
  142ILE    CG1  744   6.205   4.707   3.310
  142ILE   HG11  745   6.124   4.750   3.251
  142ILE   HG12  746   6.250   4.626   3.252
  142ILE     CD  747   6.309   4.817   3.332
  142ILE    HD1  748   6.269   4.894   3.397
  142ILE    HD2  749   6.400   4.775   3.375
  142ILE    HD3  750   6.336   4.861   3.236
  142ILE      C  751   5.989   4.463   3.527
  142ILE      O  752   6.036   4.350   3.542
  143LEU      N  753   5.893   4.510   3.608
  143LEU      H  754   5.857   4.603   3.593
  143LEU     CA  755   5.832   4.429   3.715
  143LEU     HA  756   5.912   4.385   3.773
  143LEU     CB  757   5.748   4.520   3.807
  143LEU    HB1  758   5.683   4.458   3.869
  143LEU    HB2  759   5.684   4.583   3.746
  143LEU     CG  760   5.832   4.609   3.901
  143LEU     HG  761   5.910   4.659   3.844
  143LEU    CD1  762   5.742   4.716   3.965
  143LEU   HD11  763   5.698   4.778   3.888
  143LEU   HD12  764   5.663   4.669   4.023
  143LEU   HD13  765   5.802   4.779   4.031
  143LEU    CD2  766   5.897   4.529   4.014
  143LEU   HD21  767   5.820   4.478   4.073
  143LEU   HD22  768   5.966   4.456   3.974
  143LEU   HD23  769   5.952   4.597   4.080
  143LEU      C  770   5.748   4.310   3.662
  143LEU      O  771   5.723   4.217   3.738
  144ASP      N  772   5.710   4.310   3.534
  144ASP      H  773   5.730   4.393   3.479
  144ASP     CA  774   5.637   4.202   3.465
  144ASP     HA  775   5.587   4.141   3.540
  144ASP     CB  776   5.531   4.266   3.374
  144ASP    HB1  777   5.579   4.313   3.288
  144ASP    HB2  778   5.478   4.344   3.429
  144ASP     CG  779   5.427   4.165   3.325
  144ASP    OD1  780   5.407   4.148   3.203
  144ASP    OD2  781   5.362   4.103   3.412
  144ASP      C  782   5.729   4.108   3.383
  144ASP      O  783   5.686   3.998   3.345
  145ARG      N  784   5.853   4.149   3.355
  145ARG      H  785   5.877   4.243   3.384
  145ARG     CA  786   5.952   4.078   3.270
  145ARG     HA  787   5.903   3.999   3.214
  145ARG     CB  788   6.016   4.179   3.173
  145ARG    HB1  789   6.102   4.134   3.125
  145ARG    HB2  790   6.051   4.266   3.229
  145ARG     CG  791   5.921   4.227   3.063
  145ARG    HG1  792   5.964   4.316   3.017
  145ARG    HG2  793   5.825   4.255   3.107
  145ARG     CD  794   5.900   4.122   2.953
  145ARG    HD1  795   5.899   4.022   2.997
  145ARG    HD2  796   5.984   4.127   2.884
  145ARG     NE  797   5.774   4.144   2.880
  145ARG     HE  798   5.781   4.179   2.785
  145ARG     CZ  799   5.653   4.125   2.927
  145ARG    NH1  800   5.628   4.075   3.045
  145ARG   HH11  801   5.704   4.037   3.099
  145ARG   HH12  802   5.535   4.082   3.084
  145ARG    NH2  803   5.550   4.156   2.855
  145ARG   HH21  804   5.567   4.186   2.760
  145ARG   HH22  805   5.461   4.119   2.884
  145ARG      C  806   6.063   4.006   3.348
  145ARG      O  807   6.123   3.912   3.295
  146LEU      N  808   6.089   4.048   3.472
  146LEU      H  809   6.039   4.129   3.506
  146LEU     CA  810   6.185   3.983   3.563
  146LEU     HA  811   6.246   3.912   3.507
  146LEU     CB  812   6.280   4.089   3.622
  146LEU    HB1  813   6.349   4.038   3.690
  146LEU    HB2  814   6.222   4.160   3.680
  146LEU     CG  815   6.363   4.170   3.520
  146LEU     HG  816   6.297   4.229   3.457
  146LEU    CD1  817   6.457   4.265   3.594
  146LEU   HD11  818   6.513   4.325   3.522
  146LEU   HD12  819   6.400   4.332   3.658
  146LEU   HD13  820   6.527   4.209   3.655
  146LEU    CD2  821   6.448   4.081   3.429
  146LEU   HD21  822   6.384   4.021   3.364
  146LEU   HD22  823   6.514   4.141   3.367
  146LEU   HD23  824   6.510   4.014   3.490
  146LEU      C  825   6.109   3.907   3.674
  146LEU      O  826   6.044   3.970   3.757
  146NME      N  827   6.113   3.774   3.680
  146NME      H  828   6.065   3.733   3.759
  146NME    CH3  829   6.175   3.683   3.584
  146NME   HH31  830   6.284   3.694   3.586
  146NME   HH32  831   6.150   3.580   3.611
  146NME   HH33  832   6.138   3.703   3.484
  221ACE    CH3  833   5.241   0.245   2.843
  221ACE   HH31  834   5.176   0.312   2.898
  221ACE   HH32  835   5.277   0.167   2.910
  221ACE   HH33  836   5.325   0.301   2.802
  221ACE      C  837   5.162   0.181   2.732
  221ACE      O  838   5.042   0.161   2.745
  222SER      N  839   5.227   0.153   2.619
  222SER      H  840   5.327   0.167   2.616
  222SER     CA  841   5.162   0.096   2.500
  222SER     HA  842   5.089   0.022   2.533
  222SER     CB  843   5.083   0.204   2.424
  222SER    HB1  844   4.993   0.227   2.481
  222SER    HB2  845   5.053   0.165   2.327
  222SER     OG  846   5.157   0.324   2.406
  222SER     HG  847   5.166   0.368   2.493
  222SER      C  848   5.260   0.024   2.407
  222SER      O  849   5.380   0.050   2.409
  223SER      N  850   5.207   7.219   2.325
  223SER      H  851   5.107   7.208   2.324
  223SER     CA  852   5.284   7.126   2.241
  223SER     HA  853   5.383   7.167   2.224
  223SER     CB  854   5.300   6.991   2.314
  223SER    HB1  855   5.359   6.923   2.253
  223SER    HB2  856   5.201   6.947   2.328
  223SER     OG  857   5.363   7.005   2.441
  223SER     HG  858   5.459   7.013   2.427
  223SER      C  859   5.220   7.104   2.103
  223SER      O  860   5.100   7.126   2.087
  224ASP      N  861   5.298   7.059   2.004
  224ASP      H  862   5.396   7.041   2.024
  224ASP     CA  863   5.247   7.027   1.869
  224ASP     HA  864   5.206   7.119   1.828
  224ASP     CB  865   5.360   6.980   1.776
  224ASP    HB1  866   5.317   6.945   1.682
  224ASP    HB2  867   5.410   6.895   1.823
  224ASP     CG  868   5.464   7.087   1.742
  224ASP    OD1  869   5.425   7.201   1.709
  224ASP    OD2  870   5.585   7.054   1.738
  224ASP      C  871   5.134   6.921   1.870
  224ASP      O  872   5.134   6.831   1.955
  225PRO      N  873   5.038   6.925   1.775
  225PRO     CD  874   5.022   7.029   1.674
  225PRO    HD1  875   5.116   7.050   1.623
  225PRO    HD2  876   4.986   7.120   1.722
  225PRO     CG  877   4.918   6.978   1.576
  225PRO    HG1  878   4.966   6.923   1.495
  225PRO    HG2  879   4.858   7.060   1.535
  225PRO     CB  880   4.833   6.882   1.658
  225PRO    HB1  881   4.797   6.799   1.597
  225PRO    HB2  882   4.747   6.936   1.699
  225PRO     CA  883   4.923   6.835   1.773
  225PRO     HA  884   4.868   6.850   1.867
  225PRO      C  885   4.955   6.685   1.765
  225PRO      O  886   4.879   6.605   1.820
  226LEU      N  887   5.068   6.643   1.706
  226LEU      H  888   5.121   6.710   1.651
  226LEU     CA  889   5.116   6.504   1.712
  226LEU     HA  890   5.034   6.438   1.687
  226LEU     CB  891   5.225   6.487   1.604
  226LEU    HB1  892   5.304   6.561   1.622
  226LEU    HB2  893   5.180   6.508   1.507
  226LEU     CG  894   5.292   6.348   1.596
  226LEU     HG  895   5.347   6.329   1.688
  226LEU    CD1  896   5.193   6.234   1.572
  226LEU   HD11  897   5.248   6.140   1.565
  226LEU   HD12  898   5.123   6.226   1.655
  226LEU   HD13  899   5.139   6.251   1.480
  226LEU    CD2  900   5.390   6.349   1.479
  226LEU   HD21  901   5.437   6.252   1.470
  226LEU   HD22  902   5.337   6.372   1.386
  226LEU   HD23  903   5.467   6.424   1.496
  226LEU      C  904   5.166   6.466   1.853
  226LEU      O  905   5.148   6.352   1.897
  227VAL      N  906   5.223   6.561   1.927
  227VAL      H  907   5.226   6.655   1.889
  227VAL     CA  908   5.265   6.542   2.066
  227VAL     HA  909   5.314   6.445   2.073
  227VAL     CB  910   5.369   6.648   2.108
  227VAL     HB  911   5.325   6.747   2.105
  227VAL    CG1  912   5.423   6.624   2.250
  227VAL   HG11  913   5.497   6.700   2.275
  227VAL   HG12  914   5.342   6.631   2.322
  227VAL   HG13  915   5.469   6.526   2.256
  227VAL    CG2  916   5.491   6.646   2.014
  227VAL   HG21  917   5.565   6.719   2.048
  227VAL   HG22  918   5.537   6.547   2.014
  227VAL   HG23  919   5.461   6.672   1.913
  227VAL      C  920   5.143   6.538   2.160
  227VAL      O  921   5.143   6.462   2.256
  228VAL      N  922   5.034   6.609   2.128
  228VAL      H  923   5.041   6.675   2.052
  228VAL     CA  924   4.903   6.588   2.193
  228VAL     HA  925   4.915   6.595   2.301
  228VAL     CB  926   4.803   6.698   2.151
  228VAL     HB  927   4.796   6.701   2.042
  228VAL    CG1  928   4.662   6.674   2.205
  228VAL   HG11  929   4.597   6.758   2.180
  228VAL   HG12  930   4.619   6.585   2.160
  228VAL   HG13  931   4.664   6.662   2.313
  228VAL    CG2  932   4.851   6.837   2.197
  228VAL   HG21  933   4.777   6.912   2.170
  228VAL   HG22  934   4.864   6.837   2.305
  228VAL   HG23  935   4.945   6.862   2.150
  228VAL      C  936   4.849   6.448   2.162
  228VAL      O  937   4.822   6.369   2.253
  229ALA      N  938   4.840   6.411   2.034
  229ALA      H  939   4.865   6.479   1.963
  229ALA     CA  940   4.782   6.285   1.986
  229ALA     HA  941   4.677   6.283   2.016
  229ALA     CB  942   4.789   6.285   1.833
  229ALA    HB1  943   4.893   6.294   1.800
  229ALA    HB2  944   4.750   6.191   1.793
  229ALA    HB3  945   4.731   6.367   1.793
  229ALA      C  946   4.849   6.160   2.045
  229ALA      O  947   4.781   6.068   2.092
  230ALA      N  948   4.983   6.157   2.048
  230ALA      H  949   5.033   6.233   2.003
  230ALA     CA  950   5.060   6.046   2.104
  230ALA     HA  951   5.022   5.953   2.064
  230ALA     CB  952   5.205   6.062   2.057
  230ALA    HB1  953   5.266   5.981   2.098
  230ALA    HB2  954   5.210   6.058   1.948
  230ALA    HB3  955   5.244   6.157   2.090
  230ALA      C  956   5.053   6.038   2.257
  230ALA      O  957   5.069   5.930   2.313
  231SER      N  958   5.023   6.148   2.327
  231SER      H  959   5.006   6.234   2.276
  231SER     CA  960   5.006   6.150   2.473
  231SER     HA  961   5.087   6.092   2.519
  231SER     CB  962   5.015   6.293   2.525
  231SER    HB1  963   4.995   6.296   2.632
  231SER    HB2  964   4.941   6.356   2.476
  231SER     OG  965   5.145   6.342   2.499
  231SER     HG  966   5.137   6.402   2.423
  231SER      C  967   4.874   6.085   2.516
  231SER      O  968   4.872   6.003   2.607
  232ILE      N  969   4.766   6.114   2.442
  232ILE      H  970   4.775   6.184   2.369
  232ILE     CA  971   4.635   6.049   2.461
  232ILE     HA  972   4.604   6.061   2.565
  232ILE     CB  973   4.530   6.118   2.370
  232ILE     HB  974   4.566   6.113   2.267
  232ILE    CG2  975   4.394   6.046   2.377
  232ILE   HG21  976   4.323   6.094   2.311
  232ILE   HG22  977   4.403   5.942   2.345
  232ILE   HG23  978   4.355   6.049   2.479
  232ILE    CG1  979   4.513   6.267   2.410
  232ILE   HG11  980   4.611   6.314   2.423
  232ILE   HG12  981   4.461   6.272   2.506
  232ILE     CD  982   4.438   6.351   2.307
  232ILE    HD1  983   4.438   6.455   2.338
  232ILE    HD2  984   4.487   6.343   2.210
  232ILE    HD3  985   4.334   6.318   2.298
  232ILE      C  986   4.647   5.898   2.434
  232ILE      O  987   4.596   5.816   2.512
  233ILE      N  988   4.719   5.860   2.327
  233ILE      H  989   4.753   5.934   2.266
  233ILE     CA  990   4.749   5.721   2.292
  233ILE     HA  991   4.655   5.665   2.292
  233ILE     CB  992   4.805   5.718   2.147
  233ILE     HB  993   4.872   5.803   2.134
  233ILE    CG2  994   4.887   5.591   2.117
  233ILE   HG21  995   4.978   5.589   2.177
  233ILE   HG22  996   4.828   5.503   2.141
  233ILE   HG23  997   4.916   5.587   2.013
  233ILE    CG1  998   4.686   5.731   2.049
  233ILE   HG11  999   4.623   5.815   2.081
  233ILE   HG12 1000   4.625   5.641   2.054
  233ILE     CD 1001   4.724   5.757   1.903
  233ILE    HD1 1002   4.777   5.672   1.861
  233ILE    HD2 1003   4.634   5.773   1.845
  233ILE    HD3 1004   4.787   5.846   1.896
  233ILE      C 1005   4.839   5.652   2.396
  233ILE      O 1006   4.814   5.537   2.430
  234GLY      N 1007   4.937   5.722   2.454
  234GLY      H 1008   4.955   5.817   2.422
  234GLY     CA 1009   5.025   5.668   2.559
  234GLY    HA1 1010   5.100   5.743   2.584
  234GLY    HA2 1011   5.075   5.579   2.523
  234GLY      C 1012   4.949   5.632   2.687
  234GLY      O 1013   4.971   5.525   2.744
  235ILE      N 1014   4.854   5.717   2.728
  235ILE      H 1015   4.846   5.806   2.680
  235ILE     CA 1016   4.767   5.691   2.843
  235ILE     HA 1017   4.829   5.665   2.929
  235ILE     CB 1018   4.687   5.819   2.879
  235ILE     HB 1019   4.640   5.857   2.789
  235ILE    CG2 1020   4.576   5.789   2.982
  235ILE   HG21 1021   4.503   5.719   2.940
  235ILE   HG22 1022   4.618   5.746   3.073
  235ILE   HG23 1023   4.520   5.879   3.007
  235ILE    CG1 1024   4.784   5.926   2.935
  235ILE   HG11 1025   4.867   5.939   2.866
  235ILE   HG12 1026   4.825   5.891   3.030
  235ILE     CD 1027   4.720   6.064   2.956
  235ILE    HD1 1028   4.644   6.060   3.033
  235ILE    HD2 1029   4.797   6.134   2.988
  235ILE    HD3 1030   4.677   6.099   2.862
  235ILE      C 1031   4.677   5.569   2.816
  235ILE      O 1032   4.670   5.478   2.898
  236LEU      N 1033   4.616   5.562   2.697
  236LEU      H 1034   4.627   5.639   2.632
  236LEU     CA 1035   4.537   5.446   2.654
  236LEU     HA 1036   4.456   5.431   2.727
  236LEU     CB 1037   4.475   5.475   2.516
  236LEU    HB1 1038   4.556   5.495   2.446
  236LEU    HB2 1039   4.414   5.565   2.523
  236LEU     CG 1040   4.389   5.360   2.459
  236LEU     HG 1041   4.449   5.269   2.453
  236LEU    CD1 1042   4.265   5.333   2.544
  236LEU   HD11 1043   4.204   5.256   2.497
  236LEU   HD12 1044   4.293   5.298   2.643
  236LEU   HD13 1045   4.205   5.424   2.554
  236LEU    CD2 1046   4.344   5.395   2.317
  236LEU   HD21 1047   4.285   5.313   2.276
  236LEU   HD22 1048   4.284   5.486   2.318
  236LEU   HD23 1049   4.431   5.411   2.253
  236LEU      C 1050   4.621   5.317   2.653
  236LEU      O 1051   4.574   5.212   2.696
  237HIS      N 1052   4.747   5.324   2.610
  237HIS      H 1053   4.780   5.413   2.572
  237HIS     CA 1054   4.838   5.209   2.604
  237HIS     HA 1055   4.787   5.131   2.548
  237HIS     CB 1056   4.966   5.249   2.529
  237HIS    HB1 1057   5.022   5.320   2.589
  237HIS    HB2 1058   4.937   5.299   2.437
  237HIS     CG 1059   5.059   5.136   2.489
  237HIS    ND1 1060   5.184   5.157   2.429
  237HIS    CE1 1061   5.236   5.035   2.408
  237HIS    HE1 1062   5.333   5.017   2.364
  237HIS    NE2 1063   5.151   4.940   2.449
  237HIS    HE2 1064   5.168   4.840   2.443
  237HIS    CD2 1065   5.038   5.002   2.500
  237HIS    HD2 1066   4.950   4.952   2.539
  237HIS      C 1067   4.866   5.151   2.743
  237HIS      O 1068   4.861   5.029   2.757
  238LEU      N 1069   4.887   5.232   2.847
  238LEU      H 1070   4.887   5.333   2.833
  238LEU     CA 1071   4.901   5.178   2.984
  238LEU     HA 1072   4.971   5.095   2.978
  238LEU     CB 1073   4.959   5.282   3.081
  238LEU    HB1 1074   4.892   5.368   3.085
  238LEU    HB2 1075   5.056   5.316   3.044
  238LEU     CG 1076   4.978   5.227   3.224
  238LEU     HG 1077   4.882   5.191   3.262
  238LEU    CD1 1078   5.079   5.113   3.232
  238LEU   HD11 1079   5.085   5.076   3.334
  238LEU   HD12 1080   5.049   5.030   3.169
  238LEU   HD13 1081   5.177   5.149   3.202
  238LEU    CD2 1082   5.026   5.336   3.320
  238LEU   HD21 1083   5.045   5.294   3.418
  238LEU   HD22 1084   5.116   5.383   3.281
  238LEU   HD23 1085   4.947   5.410   3.330
  238LEU      C 1086   4.768   5.120   3.035
  238LEU      O 1087   4.768   5.012   3.094
  239ILE      N 1088   4.655   5.187   3.010
  239ILE      H 1089   4.661   5.275   2.960
  239ILE     CA 1090   4.523   5.141   3.056
  239ILE     HA 1091   4.527   5.127   3.164
  239ILE     CB 1092   4.417   5.251   3.028
  239ILE     HB 1093   4.428   5.285   2.925
  239ILE    CG2 1094   4.273   5.198   3.045
  239ILE   HG21 1095   4.252   5.119   2.973
  239ILE   HG22 1096   4.259   5.159   3.146
  239ILE   HG23 1097   4.201   5.278   3.027
  239ILE    CG1 1098   4.443   5.370   3.123
  239ILE   HG11 1099   4.547   5.400   3.117
  239ILE   HG12 1100   4.425   5.338   3.226
  239ILE     CD 1101   4.358   5.494   3.094
  239ILE    HD1 1102   4.366   5.521   2.989
  239ILE    HD2 1103   4.254   5.476   3.120
  239ILE    HD3 1104   4.394   5.577   3.155
  239ILE      C 1105   4.488   5.004   2.997
  239ILE      O 1106   4.457   4.911   3.072
  240LEU      N 1107   4.503   4.985   2.866
  240LEU      H 1108   4.531   5.064   2.808
  240LEU     CA 1109   4.481   4.855   2.801
  240LEU     HA 1110   4.383   4.818   2.830
  240LEU     CB 1111   4.485   4.872   2.648
  240LEU    HB1 1112   4.476   4.773   2.603
  240LEU    HB2 1113   4.581   4.913   2.620
  240LEU     CG 1114   4.373   4.961   2.590
  240LEU     HG 1115   4.377   5.059   2.635
  240LEU    CD1 1116   4.394   4.976   2.439
  240LEU   HD11 1117   4.317   5.040   2.397
  240LEU   HD12 1118   4.491   5.022   2.420
  240LEU   HD13 1119   4.390   4.878   2.390
  240LEU    CD2 1120   4.234   4.902   2.612
  240LEU   HD21 1121   4.160   4.966   2.565
  240LEU   HD22 1122   4.228   4.802   2.570
  240LEU   HD23 1123   4.212   4.898   2.719
  240LEU      C 1124   4.583   4.749   2.847
  240LEU      O 1125   4.547   4.633   2.866
  241TRP      N 1126   4.708   4.788   2.871
  241TRP      H 1127   4.733   4.884   2.852
  241TRP     CA 1128   4.814   4.697   2.919
  241TRP     HA 1129   4.816   4.610   2.853
  241TRP     CB 1130   4.947   4.771   2.905
  241TRP    HB1 1131   4.948   4.857   2.972
  241TRP    HB2 1132   4.955   4.807   2.803
  241TRP     CG 1133   5.072   4.692   2.931
  241TRP    CD1 1134   5.148   4.636   2.835
  241TRP    HD1 1135   5.127   4.640   2.728
  241TRP    NE1 1136   5.258   4.576   2.892
  241TRP    HE1 1137   5.329   4.528   2.837
  241TRP    CE2 1138   5.258   4.590   3.029
  241TRP    CZ2 1139   5.344   4.545   3.130
  241TRP    HZ2 1140   5.431   4.486   3.106
  241TRP    CH2 1141   5.314   4.575   3.264
  241TRP    HH2 1142   5.378   4.541   3.344
  241TRP    CZ3 1143   5.198   4.649   3.295
  241TRP    HZ3 1144   5.175   4.672   3.398
  241TRP    CE3 1145   5.112   4.693   3.193
  241TRP    HE3 1146   5.024   4.750   3.218
  241TRP    CD2 1147   5.139   4.664   3.057
  241TRP      C 1148   4.789   4.646   3.062
  241TRP      O 1149   4.816   4.530   3.090
  242ILE      N 1150   4.731   4.729   3.150
  242ILE      H 1151   4.715   4.825   3.120
  242ILE     CA 1152   4.688   4.690   3.285
  242ILE     HA 1153   4.766   4.628   3.330
  242ILE     CB 1154   4.672   4.817   3.374
  242ILE     HB 1155   4.612   4.890   3.319
  242ILE    CG2 1156   4.598   4.785   3.506
  242ILE   HG21 1157   4.585   4.874   3.566
  242ILE   HG22 1158   4.497   4.747   3.486
  242ILE   HG23 1159   4.654   4.711   3.563
  242ILE    CG1 1160   4.811   4.877   3.405
  242ILE   HG11 1161   4.863   4.897   3.312
  242ILE   HG12 1162   4.870   4.805   3.462
  242ILE     CD 1163   4.807   5.009   3.485
  242ILE    HD1 1164   4.908   5.050   3.491
  242ILE    HD2 1165   4.742   5.081   3.434
  242ILE    HD3 1166   4.772   4.992   3.586
  242ILE      C 1167   4.561   4.604   3.281
  242ILE      O 1168   4.556   4.499   3.345
  243LEU      N 1169   4.460   4.644   3.203
  243LEU      H 1170   4.469   4.731   3.152
  243LEU     CA 1171   4.331   4.574   3.197
  243LEU     HA 1172   4.299   4.554   3.300
  243LEU     CB 1173   4.226   4.664   3.131
  243LEU    HB1 1174   4.136   4.605   3.113
  243LEU    HB2 1175   4.264   4.697   3.034
  243LEU     CG 1176   4.185   4.788   3.214
  243LEU     HG 1177   4.274   4.846   3.240
  243LEU    CD1 1178   4.092   4.876   3.130
  243LEU   HD11 1179   4.068   4.966   3.186
  243LEU   HD12 1180   4.143   4.905   3.038
  243LEU   HD13 1181   4.001   4.822   3.106
  243LEU    CD2 1182   4.111   4.751   3.343
  243LEU   HD21 1183   4.079   4.842   3.393
  243LEU   HD22 1184   4.025   4.689   3.320
  243LEU   HD23 1185   4.178   4.698   3.410
  243LEU      C 1186   4.337   4.435   3.130
  243LEU      O 1187   4.242   4.358   3.143
  244ASP      N 1188   4.448   4.399   3.065
  244ASP      H 1189   4.519   4.469   3.049
  244ASP     CA 1190   4.472   4.262   3.017
  244ASP     HA 1191   4.376   4.219   2.988
  244ASP     CB 1192   4.561   4.268   2.891
  244ASP    HB1 1193   4.665   4.284   2.921
  244ASP    HB2 1194   4.531   4.352   2.829
  244ASP     CG 1195   4.550   4.141   2.806
  244ASP    OD1 1196   4.652   4.093   2.752
  244ASP    OD2 1197   4.437   4.091   2.786
  244ASP      C 1198   4.532   4.169   3.125
  244ASP      O 1199   4.544   4.048   3.104
  245ARG      N 1200   4.572   4.225   3.240
  245ARG      H 1201   4.560   4.325   3.249
  245ARG     CA 1202   4.640   4.156   3.352
  245ARG     HA 1203   4.664   4.053   3.324
  245ARG     CB 1204   4.772   4.230   3.383
  245ARG    HB1 1205   4.819   4.182   3.469
  245ARG    HB2 1206   4.750   4.333   3.409
  245ARG     CG 1207   4.872   4.226   3.266
  245ARG    HG1 1208   4.824   4.261   3.175
  245ARG    HG2 1209   4.904   4.123   3.252
  245ARG     CD 1210   4.993   4.316   3.296
  245ARG    HD1 1211   5.023   4.302   3.400
  245ARG    HD2 1212   4.965   4.421   3.283
  245ARG     NE 1213   5.107   4.282   3.210
  245ARG     HE 1214   5.183   4.231   3.253
  245ARG     CZ 1215   5.118   4.300   3.080
  245ARG    NH1 1216   5.028   4.359   3.008
  245ARG   HH11 1217   4.950   4.406   3.053
  245ARG   HH12 1218   5.046   4.371   2.909
  245ARG    NH2 1219   5.223   4.257   3.019
  245ARG   HH21 1220   5.295   4.208   3.073
  245ARG   HH22 1221   5.226   4.264   2.919
  245ARG      C 1222   4.555   4.149   3.478
  245ARG      O 1223   4.562   4.049   3.552
  246LEU      N 1224   4.474   4.252   3.503
  246LEU      H 1225   4.478   4.330   3.439
  246LEU     CA 1226   4.381   4.264   3.616
  246LEU     HA 1227   4.411   4.195   3.695
  246LEU     CB 1228   4.386   4.408   3.671
  246LEU    HB1 1229   4.313   4.417   3.751
  246LEU    HB2 1230   4.356   4.477   3.592
  246LEU     CG 1231   4.523   4.454   3.726
  246LEU     HG 1232   4.593   4.463   3.643
  246LEU    CD1 1233   4.507   4.590   3.793
  246LEU   HD11 1234   4.604   4.629   3.822
  246LEU   HD12 1235   4.460   4.661   3.724
  246LEU   HD13 1236   4.443   4.582   3.881
  246LEU    CD2 1237   4.580   4.358   3.830
  246LEU   HD21 1238   4.670   4.402   3.874
  246LEU   HD22 1239   4.507   4.340   3.909
  246LEU   HD23 1240   4.607   4.263   3.783
  246LEU      C 1241   4.236   4.226   3.576
  246LEU      O 1242   4.198   4.241   3.459
  246NME      N 1243   4.150   4.182   3.668
  246NME      H 1244   4.057   4.164   3.634
  246NME    CH3 1245   4.175   4.162   3.810
  246NME   HH31 1246   4.214   4.253   3.856
  246NME   HH32 1247   4.082   4.136   3.861
  246NME   HH33 1248   4.246   4.081   3.825
  321ACE    CH3 1249   5.283   0.171   1.945
  321ACE   HH31 1250   5.231   0.208   2.033
  321ACE   HH32 1251   5.254   0.230   1.858
  321ACE   HH33 1252   5.257   0.067   1.928
  321ACE      C 1253   5.432   0.183   1.965
  321ACE      O 1254   5.476   0.239   2.065
  322SER      N 1255   5.508   0.132   1.869
  322SER      H 1256   5.460   0.083   1.794
  322SER     CA 1257   5.655   0.124   1.866
  322SER     HA 1258   5.683   0.075   1.772
  322SER     CB 1259   5.720   0.263   1.862
  322SER    HB1 1260   5.829   0.252   1.864
  322SER    HB2 1261   5.689   0.321   1.948
  322SER     OG 1262   5.685   0.332   1.743
  322SER     HG 1263   5.750   0.306   1.675
  322SER      C 1264   5.715   0.037   1.978
  322SER      O 1265   5.751   0.088   2.084
  323SER      N 1266   5.726   7.194   1.953
  323SER      H 1267   5.690   7.158   1.865
  323SER     CA 1268   5.792   7.097   2.042
  323SER     HA 1269   5.814   7.144   2.137
  323SER     CB 1270   5.698   6.979   2.069
  323SER    HB1 1271   5.745   6.911   2.140
  323SER    HB2 1272   5.679   6.925   1.976
  323SER     OG 1273   5.574   7.025   2.122
  323SER     HG 1274   5.594   7.102   2.179
  323SER      C 1275   5.926   7.048   1.984
  323SER      O 1276   5.944   7.039   1.863
  324ASP      N 1277   6.020   7.014   2.072
  324ASP      H 1278   6.000   7.021   2.171
  324ASP     CA 1279   6.154   6.969   2.032
  324ASP     HA 1280   6.195   7.049   1.969
  324ASP     CB 1281   6.246   6.955   2.153
  324ASP    HB1 1282   6.345   6.927   2.120
  324ASP    HB2 1283   6.208   6.875   2.217
  324ASP     CG 1284   6.255   7.084   2.235
  324ASP    OD1 1285   6.339   7.169   2.199
  324ASP    OD2 1286   6.183   7.095   2.336
  324ASP      C 1287   6.154   6.839   1.949
  324ASP      O 1288   6.077   6.747   1.980
  325PRO      N 1289   6.241   6.825   1.847
  325PRO     CD 1290   6.344   6.919   1.808
  325PRO    HD1 1291   6.401   6.956   1.893
  325PRO    HD2 1292   6.298   7.003   1.755
  325PRO     CG 1293   6.436   6.842   1.713
  325PRO    HG1 1294   6.508   6.784   1.770
  325PRO    HG2 1295   6.486   6.908   1.642
  325PRO     CB 1296   6.338   6.747   1.643
  325PRO    HB1 1297   6.389   6.659   1.605
  325PRO    HB2 1298   6.289   6.801   1.562
  325PRO     CA 1299   6.235   6.714   1.752
  325PRO     HA 1300   6.136   6.712   1.706
  325PRO      C 1301   6.260   6.575   1.814
  325PRO      O 1302   6.208   6.477   1.763
  326LEU      N 1303   6.332   6.566   1.927
  326LEU      H 1304   6.378   6.649   1.962
  326LEU     CA 1305   6.343   6.441   2.004
  326LEU     HA 1306   6.372   6.361   1.937
  326LEU     CB 1307   6.454   6.459   2.110
  326LEU    HB1 1308   6.430   6.546   2.171
  326LEU    HB2 1309   6.548   6.481   2.058
  326LEU     CG 1310   6.476   6.338   2.203
  326LEU     HG 1311   6.384   6.316   2.257
  326LEU    CD1 1312   6.520   6.213   2.127
  326LEU   HD11 1313   6.610   6.234   2.069
  326LEU   HD12 1314   6.540   6.132   2.197
  326LEU   HD13 1315   6.441   6.180   2.059
  326LEU    CD2 1316   6.584   6.372   2.305
  326LEU   HD21 1317   6.553   6.459   2.364
  326LEU   HD22 1318   6.599   6.288   2.372
  326LEU   HD23 1319   6.678   6.395   2.255
  326LEU      C 1320   6.209   6.402   2.069
  326LEU      O 1321   6.172   6.284   2.070
  327VAL      N 1322   6.134   6.500   2.120
  327VAL      H 1323   6.165   6.595   2.106
  327VAL     CA 1324   6.001   6.479   2.180
  327VAL     HA 1325   6.009   6.398   2.253
  327VAL     CB 1326   5.952   6.605   2.254
  327VAL     HB 1327   5.941   6.687   2.183
  327VAL    CG1 1328   5.816   6.583   2.322
  327VAL   HG11 1329   5.786   6.675   2.373
  327VAL   HG12 1330   5.740   6.559   2.248
  327VAL   HG13 1331   5.824   6.504   2.396
  327VAL    CG2 1332   6.051   6.649   2.363
  327VAL   HG21 1333   6.015   6.740   2.411
  327VAL   HG22 1334   6.061   6.571   2.439
  327VAL   HG23 1335   6.149   6.670   2.320
  327VAL      C 1336   5.902   6.434   2.073
  327VAL      O 1337   5.827   6.339   2.096
  328VAL      N 1338   5.907   6.496   1.954
  328VAL      H 1339   5.970   6.575   1.945
  328VAL     CA 1340   5.823   6.460   1.837
  328VAL     HA 1341   5.719   6.456   1.869
  328VAL     CB 1342   5.835   6.567   1.727
  328VAL     HB 1343   5.940   6.575   1.696
  328VAL    CG1 1344   5.750   6.534   1.604
  328VAL   HG11 1345   5.785   6.442   1.557
  328VAL   HG12 1346   5.646   6.522   1.633
  328VAL   HG13 1347   5.758   6.614   1.531
  328VAL    CG2 1348   5.789   6.705   1.777
  328VAL   HG21 1349   5.846   6.736   1.865
  328VAL   HG22 1350   5.805   6.780   1.699
  328VAL   HG23 1351   5.684   6.703   1.802
  328VAL      C 1352   5.859   6.320   1.784
  328VAL      O 1353   5.769   6.239   1.762
  329ALA      N 1354   5.988   6.287   1.769
  329ALA      H 1355   6.059   6.358   1.785
  329ALA     CA 1356   6.031   6.154   1.726
  329ALA     HA 1357   5.986   6.133   1.628
  329ALA     CB 1358   6.184   6.154   1.709
  329ALA    HB1 1359   6.217   6.056   1.677
  329ALA    HB2 1360   6.212   6.227   1.633
  329ALA    HB3 1361   6.232   6.180   1.803
  329ALA      C 1362   5.985   6.044   1.822
  329ALA      O 1363   5.929   5.943   1.778
  330ALA      N 1364   5.998   6.066   1.954
  330ALA      H 1365   6.049   6.148   1.984
  330ALA     CA 1366   5.946   5.974   2.055
  330ALA     HA 1367   5.988   5.875   2.037
  330ALA     CB 1368   5.997   6.020   2.192
  330ALA    HB1 1369   5.961   5.952   2.269
  330ALA    HB2 1370   6.106   6.020   2.193
  330ALA    HB3 1371   5.962   6.122   2.212
  330ALA      C 1372   5.793   5.961   2.052
  330ALA      O 1373   5.740   5.854   2.084
  331SER      N 1374   5.719   6.065   2.012
  331SER      H 1375   5.765   6.152   1.989
  331SER     CA 1376   5.572   6.059   1.995
  331SER     HA 1377   5.528   6.015   2.084
  331SER     CB 1378   5.515   6.200   1.979
  331SER    HB1 1379   5.410   6.196   1.952
  331SER    HB2 1380   5.568   6.253   1.900
  331SER     OG 1381   5.531   6.272   2.101
  331SER     HG 1382   5.449   6.265   2.154
  331SER      C 1383   5.531   5.970   1.877
  331SER      O 1384   5.442   5.886   1.893
  332ILE      N 1385   5.600   5.978   1.763
  332ILE      H 1386   5.672   6.050   1.756
  332ILE     CA 1387   5.581   5.887   1.647
  332ILE     HA 1388   5.478   5.895   1.613
  332ILE     CB 1389   5.675   5.927   1.531
  332ILE     HB 1390   5.777   5.929   1.569
  332ILE    CG2 1391   5.669   5.826   1.415
  332ILE   HG21 1392   5.735   5.856   1.334
  332ILE   HG22 1393   5.701   5.727   1.448
  332ILE   HG23 1394   5.567   5.819   1.376
  332ILE    CG1 1395   5.641   6.068   1.478
  332ILE   HG11 1396   5.625   6.136   1.561
  332ILE   HG12 1397   5.547   6.062   1.422
  332ILE     CD 1398   5.748   6.131   1.389
  332ILE    HD1 1399   5.844   6.132   1.441
  332ILE    HD2 1400   5.759   6.075   1.296
  332ILE    HD3 1401   5.720   6.233   1.365
  332ILE      C 1402   5.604   5.741   1.690
  332ILE      O 1403   5.524   5.653   1.660
  333ILE      N 1404   5.712   5.719   1.766
  333ILE      H 1405   5.774   5.797   1.782
  333ILE     CA 1406   5.753   5.588   1.820
  333ILE     HA 1407   5.756   5.516   1.738
  333ILE     CB 1408   5.896   5.604   1.877
  333ILE     HB 1409   5.900   5.695   1.936
  333ILE    CG2 1410   5.939   5.488   1.968
  333ILE   HG21 1411   5.868   5.474   2.049
  333ILE   HG22 1412   5.945   5.397   1.910
  333ILE   HG23 1413   6.035   5.509   2.013
  333ILE    CG1 1414   5.996   5.617   1.759
  333ILE   HG11 1415   5.960   5.691   1.688
  333ILE   HG12 1416   6.002   5.522   1.706
  333ILE     CD 1417   6.138   5.659   1.800
  333ILE    HD1 1418   6.198   5.675   1.710
  333ILE    HD2 1419   6.134   5.752   1.857
  333ILE    HD3 1420   6.185   5.581   1.860
  333ILE      C 1421   5.651   5.534   1.922
  333ILE      O 1422   5.619   5.415   1.918
  334GLY      N 1423   5.594   5.619   2.007
  334GLY      H 1424   5.624   5.716   2.006
  334GLY     CA 1425   5.491   5.581   2.104
  334GLY    HA1 1426   5.468   5.666   2.167
  334GLY    HA2 1427   5.528   5.500   2.168
  334GLY      C 1428   5.360   5.534   2.039
  334GLY      O 1429   5.304   5.432   2.079
  335ILE      N 1430   5.316   5.602   1.932
  335ILE      H 1431   5.365   5.688   1.907
  335ILE     CA 1432   5.200   5.561   1.852
  335ILE     HA 1433   5.115   5.547   1.918
  335ILE     CB 1434   5.164   5.670   1.748
  335ILE     HB 1435   5.255   5.699   1.695
  335ILE    CG2 1436   5.063   5.618   1.645
  335ILE   HG21 1437   5.035   5.697   1.574
  335ILE   HG22 1438   5.107   5.538   1.585
  335ILE   HG23 1439   4.973   5.581   1.695
  335ILE    CG1 1440   5.108   5.794   1.822
  335ILE   HG11 1441   5.178   5.824   1.899
  335ILE   HG12 1442   5.014   5.767   1.871
  335ILE     CD 1443   5.083   5.916   1.732
  335ILE    HD1 1444   5.052   6.000   1.792
  335ILE    HD2 1445   5.175   5.941   1.679
  335ILE    HD3 1446   5.005   5.895   1.659
  335ILE      C 1447   5.226   5.425   1.787
  335ILE      O 1448   5.142   5.334   1.797
  336LEU      N 1449   5.344   5.407   1.726
  336LEU      H 1450   5.409   5.485   1.723
  336LEU     CA 1451   5.386   5.280   1.668
  336LEU     HA 1452   5.313   5.253   1.590
  336LEU     CB 1453   5.524   5.299   1.602
  336LEU    HB1 1454   5.595   5.329   1.679
  336LEU    HB2 1455   5.517   5.380   1.530
  336LEU     CG 1456   5.580   5.175   1.531
  336LEU     HG 1457   5.588   5.093   1.603
  336LEU    CD1 1458   5.493   5.130   1.414
  336LEU   HD11 1459   5.540   5.046   1.363
  336LEU   HD12 1460   5.395   5.097   1.450
  336LEU   HD13 1461   5.479   5.212   1.344
  336LEU    CD2 1462   5.720   5.204   1.478
  336LEU   HD21 1463   5.786   5.233   1.561
  336LEU   HD22 1464   5.761   5.115   1.431
  336LEU   HD23 1465   5.717   5.285   1.405
  336LEU      C 1466   5.385   5.167   1.772
  336LEU      O 1467   5.345   5.055   1.741
  337HIS      N 1468   5.423   5.195   1.897
  337HIS      H 1469   5.459   5.288   1.915
  337HIS     CA 1470   5.427   5.096   2.005
  337HIS     HA 1471   5.486   5.012   1.969
  337HIS     CB 1472   5.497   5.158   2.127
  337HIS    HB1 1473   5.425   5.215   2.186
  337HIS    HB2 1474   5.574   5.227   2.092
  337HIS     CG 1475   5.567   5.060   2.218
  337HIS    ND1 1476   5.665   5.097   2.311
  337HIS    CE1 1477   5.703   4.983   2.371
  337HIS    HE1 1478   5.776   4.977   2.450
  337HIS    NE2 1479   5.636   4.878   2.321
  337HIS    HE2 1480   5.647   4.782   2.351
  337HIS    CD2 1481   5.550   4.924   2.224
  337HIS    HD2 1482   5.483   4.864   2.164
  337HIS      C 1483   5.287   5.041   2.039
  337HIS      O 1484   5.274   4.920   2.056
  338LEU      N 1485   5.182   5.124   2.044
  338LEU      H 1486   5.197   5.223   2.026
  338LEU     CA 1487   5.045   5.074   2.065
  338LEU     HA 1488   5.048   5.006   2.151
  338LEU     CB 1489   4.948   5.189   2.098
  338LEU    HB1 1490   4.949   5.261   2.016
  338LEU    HB2 1491   4.983   5.240   2.188
  338LEU     CG 1492   4.802   5.141   2.121
  338LEU     HG 1493   4.766   5.092   2.030
  338LEU    CD1 1494   4.789   5.043   2.238
  338LEU   HD11 1495   4.685   5.016   2.252
  338LEU   HD12 1496   4.846   4.953   2.217
  338LEU   HD13 1497   4.827   5.090   2.328
  338LEU    CD2 1498   4.709   5.258   2.149
  338LEU   HD21 1499   4.607   5.222   2.163
  338LEU   HD22 1500   4.741   5.311   2.240
  338LEU   HD23 1501   4.709   5.326   2.064
  338LEU      C 1502   4.997   4.992   1.944
  338LEU      O 1503   4.939   4.884   1.963
  339ILE      N 1504   5.025   5.038   1.822
  339ILE      H 1505   5.073   5.127   1.814
  339ILE     CA 1506   4.986   4.967   1.698
  339ILE     HA 1507   4.879   4.950   1.701
  339ILE     CB 1508   5.018   5.056   1.575
  339ILE     HB 1509   5.122   5.086   1.581
  339ILE    CG2 1510   4.998   4.978   1.444
  339ILE   HG21 1511   5.021   5.041   1.358
  339ILE   HG22 1512   5.065   4.892   1.439
  339ILE   HG23 1513   4.894   4.944   1.436
  339ILE    CG1 1514   4.928   5.182   1.576
  339ILE   HG11 1515   4.929   5.227   1.675
  339ILE   HG12 1516   4.825   5.154   1.553
  339ILE     CD 1517   4.974   5.290   1.477
  339ILE    HD1 1518   5.078   5.317   1.496
  339ILE    HD2 1519   4.964   5.256   1.374
  339ILE    HD3 1520   4.912   5.379   1.490
  339ILE      C 1521   5.053   4.829   1.692
  339ILE      O 1522   4.986   4.729   1.666
  340LEU      N 1523   5.184   4.820   1.721
  340LEU      H 1524   5.234   4.906   1.740
  340LEU     CA 1525   5.258   4.694   1.727
  340LEU     HA 1526   5.241   4.639   1.634
  340LEU     CB 1527   5.408   4.721   1.743
  340LEU    HB1 1528   5.458   4.627   1.767
  340LEU    HB2 1529   5.422   4.788   1.828
  340LEU     CG 1530   5.479   4.781   1.620
  340LEU     HG 1531   5.429   4.873   1.589
  340LEU    CD1 1532   5.624   4.814   1.656
  340LEU   HD11 1533   5.674   4.858   1.571
  340LEU   HD12 1534   5.625   4.886   1.738
  340LEU   HD13 1535   5.676   4.723   1.687
  340LEU    CD2 1536   5.480   4.686   1.500
  340LEU   HD21 1537   5.536   4.731   1.418
  340LEU   HD22 1538   5.527   4.591   1.528
  340LEU   HD23 1539   5.379   4.667   1.465
  340LEU      C 1540   5.209   4.602   1.840
  340LEU      O 1541   5.197   4.482   1.818
  341TRP      N 1542   5.177   4.658   1.958
  341TRP      H 1543   5.192   4.757   1.970
  341TRP     CA 1544   5.123   4.581   2.071
  341TRP     HA 1545   5.192   4.500   2.094
  341TRP     CB 1546   5.115   4.672   2.195
  341TRP    HB1 1547   5.045   4.754   2.175
  341TRP    HB2 1548   5.213   4.716   2.213
  341TRP     CG 1549   5.073   4.604   2.322
  341TRP    CD1 1550   5.153   4.525   2.397
  341TRP    HD1 1551   5.256   4.503   2.374
  341TRP    NE1 1552   5.082   4.475   2.505
  341TRP    HE1 1553   5.120   4.411   2.574
  341TRP    CE2 1554   4.951   4.519   2.504
  341TRP    CZ2 1555   4.842   4.494   2.589
  341TRP    HZ2 1556   4.853   4.428   2.674
  341TRP    CH2 1557   4.719   4.556   2.561
  341TRP    HH2 1558   4.634   4.538   2.625
  341TRP    CZ3 1559   4.707   4.641   2.450
  341TRP    HZ3 1560   4.612   4.688   2.428
  341TRP    CE3 1561   4.817   4.664   2.365
  341TRP    HE3 1562   4.806   4.728   2.279
  341TRP    CD2 1563   4.943   4.603   2.389
  341TRP      C 1564   4.988   4.518   2.039
  341TRP      O 1565   4.968   4.400   2.065
  342ILE      N 1566   4.897   4.594   1.975
  342ILE      H 1567   4.921   4.691   1.958
  342ILE     CA 1568   4.767   4.544   1.928
  342ILE     HA 1569   4.717   4.495   2.011
  342ILE     CB 1570   4.679   4.663   1.883
  342ILE     HB 1571   4.737   4.727   1.816
  342ILE    CG2 1572   4.554   4.617   1.806
  342ILE   HG21 1573   4.497   4.703   1.770
  342ILE   HG22 1574   4.582   4.559   1.718
  342ILE   HG23 1575   4.490   4.557   1.871
  342ILE    CG1 1576   4.636   4.745   2.007
  342ILE   HG11 1577   4.725   4.775   2.062
  342ILE   HG12 1578   4.576   4.682   2.073
  342ILE     CD 1579   4.557   4.873   1.976
  342ILE    HD1 1580   4.543   4.930   2.068
  342ILE    HD2 1581   4.612   4.934   1.904
  342ILE    HD3 1582   4.458   4.848   1.936
  342ILE      C 1583   4.786   4.437   1.819
  342ILE      O 1584   4.726   4.330   1.830
  343LEU      N 1585   4.874   4.459   1.720
  343LEU      H 1586   4.920   4.549   1.716
  343LEU     CA 1587   4.903   4.361   1.615
  343LEU     HA 1588   4.808   4.332   1.569
  343LEU     CB 1589   4.993   4.424   1.507
  343LEU    HB1 1590   5.037   4.344   1.447
  343LEU    HB2 1591   5.076   4.475   1.557
  343LEU     CG 1592   4.924   4.522   1.411
  343LEU     HG 1593   4.876   4.602   1.468
  343LEU    CD1 1594   5.027   4.584   1.318
  343LEU   HD11 1595   4.979   4.658   1.254
  343LEU   HD12 1596   5.104   4.634   1.377
  343LEU   HD13 1597   5.072   4.507   1.255
  343LEU    CD2 1598   4.818   4.454   1.324
  343LEU   HD21 1599   4.781   4.523   1.248
  343LEU   HD22 1600   4.860   4.367   1.275
  343LEU   HD23 1601   4.734   4.423   1.386
  343LEU      C 1602   4.965   4.230   1.668
  343LEU      O 1603   4.945   4.125   1.606
  344ASP      N 1604   5.037   4.235   1.780
  344ASP      H 1605   5.056   4.326   1.820
  344ASP     CA 1606   5.094   4.117   1.848
  344ASP     HA 1607   5.126   4.045   1.772
  344ASP     CB 1608   5.218   4.163   1.926
  344ASP    HB1 1609   5.186   4.231   2.005
  344ASP    HB2 1610   5.283   4.218   1.859
  344ASP     CG 1611   5.300   4.048   1.987
  344ASP    OD1 1612   5.354   4.066   2.099
  344ASP    OD2 1613   5.315   3.942   1.922
  344ASP      C 1614   4.992   4.046   1.941
  344ASP      O 1615   5.014   3.931   1.980
  345ARG      N 1616   4.882   4.112   1.978
  345ARG      H 1617   4.871   4.206   1.942
  345ARG     CA 1618   4.788   4.068   2.083
  345ARG     HA 1619   4.831   3.983   2.135
  345ARG     CB 1620   4.774   4.184   2.185
  345ARG    HB1 1621   4.740   4.273   2.131
  345ARG    HB2 1622   4.872   4.206   2.226
  345ARG     CG 1623   4.677   4.160   2.301
  345ARG    HG1 1624   4.576   4.147   2.262
  345ARG    HG2 1625   4.677   4.249   2.365
  345ARG     CD 1626   4.715   4.039   2.388
  345ARG    HD1 1627   4.809   4.061   2.439
  345ARG    HD2 1628   4.731   3.951   2.325
  345ARG     NE 1629   4.611   4.010   2.488
  345ARG     HE 1630   4.625   4.045   2.582
  345ARG     CZ 1631   4.498   3.945   2.467
  345ARG    NH1 1632   4.467   3.893   2.353
  345ARG   HH11 1633   4.531   3.903   2.275
  345ARG   HH12 1634   4.373   3.863   2.336
  345ARG    NH2 1635   4.411   3.934   2.562
  345ARG   HH21 1636   4.427   3.983   2.650
  345ARG   HH22 1637   4.322   3.888   2.545
  345ARG      C 1638   4.651   4.021   2.031
  345ARG      O 1639   4.588   3.938   2.098
  346LEU      N 1640   4.603   4.072   1.918
  346LEU      H 1641   4.660   4.141   1.870
  346LEU     CA 1642   4.475   4.032   1.857
  346LEU     HA 1643   4.400   4.027   1.936
  346LEU     CB 1644   4.433   4.139   1.754
  346LEU    HB1 1645   4.355   4.098   1.690
  346LEU    HB2 1646   4.519   4.160   1.690
  346LEU     CG 1647   4.382   4.271   1.814
  346LEU     HG 1648   4.460   4.318   1.873
  346LEU    CD1 1649   4.344   4.365   1.699
  346LEU   HD11 1650   4.310   4.460   1.738
  346LEU   HD12 1651   4.432   4.380   1.636
  346LEU   HD13 1652   4.265   4.320   1.639
  346LEU    CD2 1653   4.258   4.255   1.902
  346LEU   HD21 1654   4.283   4.199   1.992
  346LEU   HD22 1655   4.221   4.353   1.932
  346LEU   HD23 1656   4.179   4.202   1.847
  346LEU      C 1657   4.481   3.892   1.793
  346LEU      O 1658   4.588   3.842   1.762
  346NME      N 1659   4.368   3.824   1.770
  346NME      H 1660   4.380   3.738   1.717
  346NME    CH3 1661   4.231   3.861   1.808
  346NME   HH31 1662   4.160   3.800   1.752
  346NME   HH32 1663   4.215   3.845   1.914
  346NME   HH33 1664   4.211   3.966   1.785
  455RIM     CA 1665   5.594   6.341   2.496
  455RIM    HA1 1666   5.596   6.431   2.435
  455RIM    HA2 1667   5.498   6.337   2.548
  455RIM    HA3 1668   5.674   6.347   2.570
  455RIM     CB 1669   5.612   6.216   2.409
  455RIM     HB 1670   5.536   6.222   2.331
  455RIM     NC 1671   5.742   6.223   2.339
  455RIM    HC1 1672   5.738   6.288   2.261
  455RIM    HC2 1673   5.817   6.251   2.402
  455RIM    HC3 1674   5.764   6.133   2.299
  455RIM     CD 1675   5.585   6.081   2.482
  455RIM    CE1 1676   5.660   5.963   2.416
  455RIM   HE11 1677   5.637   5.959   2.309
  455RIM   HE12 1678   5.768   5.975   2.428
  455RIM    CE2 1679   5.620   6.080   2.633
  455RIM   HE21 1680   5.727   6.096   2.646
  455RIM   HE22 1681   5.567   6.160   2.686
  455RIM    CE3 1682   5.433   6.053   2.467
  455RIM   HE31 1683   5.407   6.048   2.361
  455RIM   HE32 1684   5.375   6.134   2.512
  455RIM    CF1 1685   5.620   5.829   2.479
  455RIM    HF1 1686   5.674   5.748   2.430
  455RIM    CF2 1687   5.580   5.946   2.698
  455RIM    HF2 1688   5.605   5.948   2.804
  455RIM    CF3 1689   5.392   5.920   2.532
  455RIM    HF3 1690   5.285   5.905   2.520
  455RIM    CG1 1691   5.655   5.831   2.629
  455RIM   HG11 1692   5.625   5.736   2.675
  455RIM   HG12 1693   5.762   5.843   2.641
  455RIM    CG2 1694   5.428   5.925   2.681
  455RIM   HG21 1695   5.399   5.831   2.729
  455RIM   HG22 1696   5.374   6.007   2.729
  455RIM    CG3 1697   5.469   5.806   2.462
  455RIM   HG31 1698   5.440   5.711   2.507
  455RIM   HG32 1699   5.444   5.804   2.356
  456SOL     OW 1700   6.048   6.784   2.676
  456SOL    HW1 1701   6.139   6.803   2.655
  456SOL    HW2 1702   6.039   6.808   2.768
  457SOL     OW 1703   5.655   7.044   2.444
  457SOL    HW1 1704   5.636   7.124   2.395
  457SOL    HW2 1705   5.748   7.028   2.430
  458SOL     OW 1706   5.629   4.273   2.603
  458SOL    HW1 1707   5.543   4.273   2.562
  458SOL    HW2 1708   5.691   4.264   2.530
  459SOL     OW 1709   4.759   2.130   4.197
  459SOL    HW1 1710   4.769   2.038   4.172
  459SOL    HW2 1711   4.848   2.160   4.215
  460SOL     OW 1712   5.366   4.287   2.503
  460SOL    HW1 1713   5.322   4.263   2.421
  460SOL    HW2 1714   5.341   4.217   2.564
  461SOL     OW 1715   5.009   2.591   1.756
  461SOL    HW1 1716   5.058   2.524   1.709
  461SOL    HW2 1717   4.989   2.657   1.690
  462SOL     OW 1718   5.443   4.993   2.682
  462SOL    HW1 1719   5.402   5.036   2.756
  462SOL    HW2 1720   5.462   5.064   2.620
  463SOL     OW 1721   5.773   5.384   2.287
  463SOL    HW1 1722   5.745   5.294   2.277
  463SOL    HW2 1723   5.864   5.378   2.316
  464SOL     OW 1724   6.261   0.415   4.771
  464SOL    HW1 1725   6.306   0.356   4.710
  464SOL    HW2 1726   6.238   0.491   4.718
  465SOL     OW 1727   5.416   4.494   2.672
  465SOL    HW1 1728   5.391   4.576   2.628
  465SOL    HW2 1729   5.394   4.425   2.610
  466SOL     OW 1730   5.626   5.781   3.687
  466SOL    HW1 1731   5.688   5.854   3.687
  466SOL    HW2 1732   5.568   5.798   3.613
  467SOL     OW 1733   5.780   4.241   2.373
  467SOL    HW1 1734   5.821   4.167   2.418
  467SOL    HW2 1735   5.849   4.276   2.317
  468SOL     OW 1736   4.788   6.728   2.533
  468SOL    HW1 1737   4.694   6.743   2.524
  468SOL    HW2 1738   4.816   6.793   2.598
  469SOL     OW 1739   4.048   4.560   2.846
  469SOL    HW1 1740   4.041   4.573   2.940
  469SOL    HW2 1741   4.142   4.552   2.830
  470SOL     OW 1742   0.152   4.324   1.719
  470SOL    HW1 1743   0.071   4.361   1.683
  470SOL    HW2 1744   0.140   4.330   1.814
  471SOL     OW 1745   5.115   4.294   2.737
  471SOL    HW1 1746   5.033   4.247   2.724
  471SOL    HW2 1747   5.183   4.232   2.711
  472SOL     OW 1748   5.692   2.663   0.925
  472SOL    HW1 1749   5.686   2.758   0.915
  472SOL    HW2 1750   5.666   2.629   0.840
  473SOL     OW 1751   7.016   5.882   4.216
  473SOL    HW1 1752   6.970   5.805   4.182
  473SOL    HW2 1753   7.014   5.945   4.144
  474SOL     OW 1754   5.181   5.432   2.321
  474SOL    HW1 1755   5.215   5.422   2.232
  474SOL    HW2 1756   5.168   5.342   2.352
  475SOL     OW 1757   5.749   5.518   2.785
  475SOL    HW1 1758   5.684   5.451   2.807
  475SOL    HW2 1759   5.742   5.529   2.690
  476SOL     OW 1760   2.904   6.900   4.803
  476SOL    HW1 1761   2.908   6.828   4.866
  476SOL    HW2 1762   2.969   6.877   4.736
  477SOL     OW 1763   5.200   5.482   2.885
  477SOL    HW1 1764   5.211   5.388   2.900
  477SOL    HW2 1765   5.114   5.489   2.843
  478SOL     OW 1766   5.974   7.021   0.761
  478SOL    HW1 1767   5.951   7.018   0.668
  478SOL    HW2 1768   5.894   7.051   0.804
  479SOL     OW 1769   5.606   7.248   2.280
  479SOL    HW1 1770   5.539   0.014   2.324
  479SOL    HW2 1771   5.656   0.024   2.228
  480SOL     OW 1772   5.158   5.773   2.861
  480SOL    HW1 1773   5.216   5.836   2.903
  480SOL    HW2 1774   5.191   5.688   2.890
  481SOL     OW 1775   5.820   5.751   2.913
  481SOL    HW1 1776   5.793   5.668   2.872
  481SOL    HW2 1777   5.876   5.793   2.847
  482SOL     OW 1778   2.498   7.022   1.467
  482SOL    HW1 1779   2.423   7.061   1.512
  482SOL    HW2 1780   2.499   6.931   1.495
  483SOL     OW 1781   5.386   4.502   3.683
  483SOL    HW1 1782   5.457   4.525   3.623
  483SOL    HW2 1783   5.375   4.408   3.672
  484SOL     OW 1784   5.218   5.708   2.248
  484SOL    HW1 1785   5.162   5.777   2.283
  484SOL    HW2 1786   5.186   5.628   2.289
  485SOL     OW 1787   2.394   4.974   1.553
  485SOL    HW1 1788   2.459   4.920   1.507
  485SOL    HW2 1789   2.310   4.943   1.519
  486SOL     OW 1790   6.783   6.020   1.726
  486SOL    HW1 1791   6.794   5.932   1.691
  486SOL    HW2 1792   6.836   6.076   1.670
  487SOL     OW 1793   4.912   4.122   2.704
  487SOL    HW1 1794   4.936   4.062   2.633
  487SOL    HW2 1795   4.817   4.113   2.712
  488SOL     OW 1796   4.609   7.096   2.381
  488SOL    HW1 1797   4.562   7.170   2.421
  488SOL    HW2 1798   4.679   7.076   2.442
  489SOL     OW 1799   5.545   4.096   2.289
  489SOL    HW1 1800   5.485   4.102   2.215
  489SOL    HW2 1801   5.598   4.176   2.283
  490SOL     OW 1802   5.415   5.448   2.462
  490SOL    HW1 1803   5.397   5.485   2.548
  490SOL    HW2 1804   5.331   5.455   2.415
  491SOL     OW 1805   6.447   2.870   1.846
  491SOL    HW1 1806   6.365   2.885   1.893
  491SOL    HW2 1807   6.460   2.775   1.852
  492SOL     OW 1808   6.524   2.114   2.142
  492SOL    HW1 1809   6.471   2.035   2.146
  492SOL    HW2 1810   6.539   2.128   2.048
  493SOL     OW 1811   4.564   6.886   2.628
  493SOL    HW1 1812   4.501   6.912   2.695
  493SOL    HW2 1813   4.649   6.915   2.662
  494SOL     OW 1814   5.852   5.664   2.249
  494SOL    HW1 1815   5.809   5.579   2.247
  494SOL    HW2 1816   5.800   5.718   2.189
  495SOL     OW 1817   0.811   6.581   2.542
  495SOL    HW1 1818   0.724   6.611   2.567
  495SOL    HW2 1819   0.797   6.531   2.461
  496SOL     OW 1820   5.024   3.948   2.509
  496SOL    HW1 1821   5.040   3.857   2.533
  496SOL    HW2 1822   5.051   3.954   2.418
  497SOL     OW 1823   5.746   3.589   2.194
  497SOL    HW1 1824   5.829   3.610   2.238
  497SOL    HW2 1825   5.680   3.599   2.263
  498SOL     OW 1826   4.646   3.941   3.790
  498SOL    HW1 1827   4.701   3.865   3.771
  498SOL    HW2 1828   4.623   3.976   3.704
  499SOL     OW 1829   4.930   3.628   2.989
  499SOL    HW1 1830   4.881   3.552   2.957
  499SOL    HW2 1831   4.889   3.648   3.074
  500SOL     OW 1832   6.039   2.961   1.180
  500SOL    HW1 1833   6.127   2.948   1.144
  500SOL    HW2 1834   5.990   2.883   1.154
  501SOL     OW 1835   4.541   3.538   2.574
  501SOL    HW1 1836   4.472   3.490   2.529
  501SOL    HW2 1837   4.497   3.580   2.648
  502SOL     OW 1838   5.021   0.304   1.054
  502SOL    HW1 1839   5.088   0.304   1.122
  502SOL    HW2 1840   4.938   0.304   1.101
  503SOL     OW 1841   5.998   4.175   4.179
  503SOL    HW1 1842   6.065   4.243   4.185
  503SOL    HW2 1843   5.978   4.169   4.086
  504SOL     OW 1844   6.394   1.867   2.114
  504SOL    HW1 1845   6.420   1.864   2.022
  504SOL    HW2 1846   6.306   1.830   2.115
  505SOL     OW 1847   6.759   3.367   3.283
  505SOL    HW1 1848   6.838   3.313   3.283
  505SOL    HW2 1849   6.758   3.407   3.369
  506SOL     OW 1850   6.471   5.948   0.962
  506SOL    HW1 1851   6.513   5.947   0.876
  506SOL    HW2 1852   6.512   6.022   1.007
  507SOL     OW 1853   6.578   7.047   2.196
  507SOL    HW1 1854   6.575   6.977   2.131
  507SOL    HW2 1855   6.497   7.096   2.182
  508SOL     OW 1856   7.208   2.892   2.899
  508SOL    HW1 1857   7.114   2.882   2.911
  508SOL    HW2 1858   7.244   2.804   2.912
  509SOL     OW 1859   6.992   3.627   1.741
  509SOL    HW1 1860   6.903   3.596   1.755
  509SOL    HW2 1861   7.048   3.560   1.780
  510SOL     OW 1862   7.246   6.968   2.058
  510SOL    HW1 1863   7.265   6.963   1.965
  510SOL    HW2 1864   0.045   6.967   2.100
  511SOL     OW 1865   5.235   4.226   2.277
  511SOL    HW1 1866   5.150   4.247   2.238
  511SOL    HW2 1867   5.275   4.164   2.217
  512SOL     OW 1868   7.175   5.185   3.498
  512SOL    HW1 1869   7.198   5.096   3.524
  512SOL    HW2 1870   7.203   5.191   3.406
  513SOL     OW 1871   5.508   5.199   2.520
  513SOL    HW1 1872   5.562   5.171   2.447
  513SOL    HW2 1873   5.466   5.279   2.489
  514SOL     OW 1874   5.318   7.251   3.181
  514SOL    HW1 1875   5.308   7.227   3.089
  514SOL    HW2 1876   5.405   0.003   3.186
  515SOL     OW 1877   2.619   4.330   2.181
  515SOL    HW1 1878   2.705   4.298   2.209
  515SOL    HW2 1879   2.633   4.360   2.091
  516SOL     OW 1880   5.312   7.105   3.417
  516SOL    HW1 1881   5.304   7.148   3.332
  516SOL    HW2 1882   5.406   7.091   3.428
  517SOL     OW 1883   3.739   6.184   1.390
  517SOL    HW1 1884   3.825   6.149   1.368
  517SOL    HW2 1885   3.754   6.236   1.469
  518SOL     OW 1886   4.809   3.698   3.235
  518SOL    HW1 1887   4.828   3.731   3.322
  518SOL    HW2 1888   4.771   3.611   3.249
  519SOL     OW 1889   6.189   5.507   1.023
  519SOL    HW1 1890   6.106   5.555   1.029
  519SOL    HW2 1891   6.250   5.569   0.982
  520SOL     OW 1892   6.591   6.665   1.347
  520SOL    HW1 1893   6.546   6.722   1.285
  520SOL    HW2 1894   6.579   6.577   1.313
  521SOL     OW 1895   1.824   1.022   4.760
  521SOL    HW1 1896   1.801   0.937   4.798
  521SOL    HW2 1897   1.887   1.001   4.691
  522SOL     OW 1898   4.810   6.514   0.836
  522SOL    HW1 1899   4.763   6.530   0.918
  522SOL    HW2 1900   4.902   6.530   0.857
  523SOL     OW 1901   3.212   5.225   2.858
  523SOL    HW1 1902   3.139   5.224   2.796
  523SOL    HW2 1903   3.269   5.295   2.827
  524SOL     OW 1904   7.017   3.369   2.063
  524SOL    HW1 1905   7.078   3.408   2.000
  524SOL    HW2 1906   7.036   3.413   2.146
  525SOL     OW 1907   3.905   6.560   2.522
  525SOL    HW1 1908   3.890   6.548   2.428
  525SOL    HW2 1909   3.969   6.630   2.528
  526SOL     OW 1910   0.001   6.508   3.919
  526SOL    HW1 1911   7.258   6.483   3.832
  526SOL    HW2 1912   0.060   6.582   3.904
  527SOL     OW 1913   6.446   6.203   1.398
  527SOL    HW1 1914   6.370   6.152   1.369
  527SOL    HW2 1915   6.518   6.140   1.401
  528SOL     OW 1916   5.418   3.418   3.164
  528SOL    HW1 1917   5.382   3.353   3.104
  528SOL    HW2 1918   5.424   3.498   3.112
  529SOL     OW 1919   3.556   1.275   2.717
  529SOL    HW1 1920   3.604   1.288   2.635
  529SOL    HW2 1921   3.589   1.344   2.775
  530SOL     OW 1922   5.812   5.664   0.196
  530SOL    HW1 1923   5.746   5.731   0.213
  530SOL    HW2 1924   5.829   5.625   0.282
  531SOL     OW 1925   5.142   4.766   4.045
  531SOL    HW1 1926   5.092   4.718   4.110
  531SOL    HW2 1927   5.161   4.702   3.976
  532SOL     OW 1928   6.554   3.093   1.107
  532SOL    HW1 1929   6.605   3.165   1.144
  532SOL    HW2 1930   6.604   3.014   1.128
  533SOL     OW 1931   4.584   2.958   1.531
  533SOL    HW1 1932   4.633   3.003   1.599
  533SOL    HW2 1933   4.610   2.866   1.539
  534SOL     OW 1934   3.482   3.496   3.148
  534SOL    HW1 1935   3.388   3.476   3.138
  534SOL    HW2 1936   3.496   3.500   3.242
  535SOL     OW 1937   5.332   0.434   1.568
  535SOL    HW1 1938   5.392   0.378   1.519
  535SOL    HW2 1939   5.377   0.450   1.651
  536SOL     OW 1940   2.102   5.057   2.823
  536SOL    HW1 1941   2.181   5.030   2.869
  536SOL    HW2 1942   2.124   5.141   2.783
  537SOL     OW 1943   4.641   6.332   3.686
  537SOL    HW1 1944   4.706   6.398   3.710
  537SOL    HW2 1945   4.566   6.351   3.743
  538SOL     OW 1946   1.040   5.428   2.437
  538SOL    HW1 1947   0.975   5.405   2.370
  538SOL    HW2 1948   0.994   5.489   2.494
  539SOL     OW 1949   5.887   4.771   4.649
  539SOL    HW1 1950   5.798   4.794   4.676
  539SOL    HW2 1951   5.943   4.826   4.704
  540SOL     OW 1952   4.288   2.489   3.839
  540SOL    HW1 1953   4.365   2.526   3.797
  540SOL    HW2 1954   4.222   2.487   3.770
  541SOL     OW 1955   4.082   6.090   3.964
  541SOL    HW1 1956   4.077   6.056   4.053
  541SOL    HW2 1957   4.089   6.013   3.908
  542SOL     OW 1958   6.158   4.445   5.139
  542SOL    HW1 1959   2.559   0.863   0.043
  542SOL    HW2 1960   2.423   0.806   0.012
  543SOL     OW 1961   6.500   0.975   3.174
  543SOL    HW1 1962   6.499   0.919   3.096
  543SOL    HW2 1963   6.500   0.915   3.248
  544SOL     OW 1964   6.931   4.471   4.240
  544SOL    HW1 1965   6.893   4.556   4.260
  544SOL    HW2 1966   7.025   4.488   4.233
  545SOL     OW 1967   5.920   2.852   3.411
  545SOL    HW1 1968   5.924   2.897   3.327
  545SOL    HW2 1969   5.909   2.922   3.476
  546SOL     OW 1970   1.099   5.522   2.818
  546SOL    HW1 1971   1.156   5.506   2.743
  546SOL    HW2 1972   1.101   5.441   2.868
  547SOL     OW 1973   6.142   3.121   2.051
  547SOL    HW1 1974   6.090   3.201   2.058
  547SOL    HW2 1975   6.227   3.150   2.017
  548SOL     OW 1976   6.276   0.332   1.663
  548SOL    HW1 1977   6.204   0.372   1.614
  548SOL    HW2 1978   6.347   0.324   1.599
  549SOL     OW 1979   5.936   6.919   3.376
  549SOL    HW1 1980   5.864   6.867   3.412
  549SOL    HW2 1981   5.893   6.995   3.336
  550SOL     OW 1982   4.238   3.852   3.408
  550SOL    HW1 1983   4.252   3.795   3.332
  550SOL    HW2 1984   4.309   3.831   3.468
  551SOL     OW 1985   5.186   2.863   1.392
  551SOL    HW1 1986   5.221   2.937   1.442
  551SOL    HW2 1987   5.262   2.806   1.378
  552SOL     OW 1988   4.608   5.189   3.792
  552SOL    HW1 1989   4.651   5.140   3.863
  552SOL    HW2 1990   4.642   5.278   3.801
  553SOL     OW 1991   6.504   5.214   0.896
  553SOL    HW1 1992   6.410   5.227   0.911
  553SOL    HW2 1993   6.512   5.210   0.800
  554SOL     OW 1994   6.364   5.583   3.652
  554SOL    HW1 1995   6.420   5.648   3.609
  554SOL    HW2 1996   6.336   5.526   3.580
  555SOL     OW 1997   5.128   1.863   1.569
  555SOL    HW1 1998   5.079   1.861   1.486
  555SOL    HW2 1999   5.064   1.835   1.635
  556SOL     OW 2000   1.441   0.094   4.776
  556SOL    HW1 2001   1.355   0.074   4.813
  556SOL    HW2 2002   1.473   0.010   4.742
  557SOL     OW 2003   5.980   6.646   3.774
  557SOL    HW1 2004   6.060   6.697   3.759
  557SOL    HW2 2005   6.010   6.566   3.817
  558SOL     OW 2006   4.581   1.666   0.208
  558SOL    HW1 2007   4.524   1.593   0.182
  558SOL    HW2 2008   4.578   1.727   0.135
  559SOL     OW 2009   4.296   0.611   2.153
  559SOL    HW1 2010   4.350   0.569   2.087
  559SOL    HW2 2011   4.206   0.593   2.124
  560SOL     OW 2012   0.535   5.798   1.853
  560SOL    HW1 2013   0.621   5.805   1.811
  560SOL    HW2 2014   0.534   5.709   1.890
  561SOL     OW 2015   5.742   3.294   1.117
  561SOL    HW1 2016   5.706   3.231   1.179
  561SOL    HW2 2017   5.830   3.262   1.099
  562SOL     OW 2018   4.340   5.098   4.743
  562SOL    HW1 2019   4.325   5.045   4.822
  562SOL    HW2 2020   4.417   5.151   4.765
  563SOL     OW 2021   5.098   2.616   2.016
  563SOL    HW1 2022   5.128   2.532   2.052
  563SOL    HW2 2023   5.074   2.596   1.926
  564SOL     OW 2024   4.767   2.648   1.106
  564SOL    HW1 2025   4.812   2.729   1.086
  564SOL    HW2 2026   4.674   2.672   1.112
  565SOL     OW 2027   3.988   1.718   2.961
  565SOL    HW1 2028   3.923   1.778   2.925
  565SOL    HW2 2029   3.948   1.683   3.040
  566SOL     OW 2030   7.175   6.117   2.174
  566SOL    HW1 2031   7.219   6.034   2.153
  566SOL    HW2 2032   7.108   6.094   2.238
  567SOL     OW 2033   6.548   2.500   2.315
  567SOL    HW1 2034   6.607   2.463   2.249
  567SOL    HW2 2035   6.602   2.509   2.393
  568SOL     OW 2036   5.297   7.056   3.782
  568SOL    HW1 2037   5.323   7.002   3.857
  568SOL    HW2 2038   5.315   7.001   3.706
  569SOL     OW 2039   3.695   2.476   5.052
  569SOL    HW1 2040   3.600   2.474   5.063
  569SOL    HW2 2041   3.709   2.531   4.975
  570SOL     OW 2042   6.727   3.505   3.514
  570SOL    HW1 2043   6.648   3.554   3.491
  570SOL    HW2 2044   6.796   3.571   3.519
  571SOL     OW 2045   0.746   6.436   2.317
  571SOL    HW1 2046   0.662   6.393   2.306
  571SOL    HW2 2047   0.809   6.377   2.275
  572SOL     OW 2048   4.157   6.214   3.564
  572SOL    HW1 2049   4.072   6.251   3.590
  572SOL    HW2 2050   4.215   6.290   3.560
  573SOL     OW 2051   2.619   6.569   5.048
  573SOL    HW1 2052   2.530   6.594   5.074
  573SOL    HW2 2053   2.669   6.650   5.055
  574SOL     OW 2054   7.034   3.238   1.696
  574SOL    HW1 2055   7.119   3.269   1.664
  574SOL    HW2 2056   7.046   3.230   1.791
  575SOL     OW 2057   5.346   4.367   1.608
  575SOL    HW1 2058   5.294   4.401   1.680
  575SOL    HW2 2059   5.342   4.272   1.617
  576SOL     OW 2060   4.305   3.754   1.420
  576SOL    HW1 2061   4.312   3.663   1.448
  576SOL    HW2 2062   4.219   3.782   1.452
  577SOL     OW 2063   0.072   5.299   4.230
  577SOL    HW1 2064   0.112   5.249   4.159
  577SOL    HW2 2065   0.145   5.328   4.284
  578SOL     OW 2066   4.249   5.981   2.867
  578SOL    HW1 2067   4.302   5.940   2.798
  578SOL    HW2 2068   4.224   6.066   2.830
  579SOL     OW 2069   0.835   6.427   5.134
  579SOL    HW1 2070   0.832   6.522   5.119
  579SOL    HW2 2071   4.394   2.763   0.021
  580SOL     OW 2072   5.778   0.314   2.226
  580SOL    HW1 2073   5.732   0.293   2.306
  580SOL    HW2 2074   5.761   0.239   2.168
  581SOL     OW 2075   3.832   5.800   4.744
  581SOL    HW1 2076   3.739   5.798   4.724
  581SOL    HW2 2077   3.847   5.886   4.783
  582SOL     OW 2078   6.606   3.137   2.099
  582SOL    HW1 2079   6.698   3.138   2.074
  582SOL    HW2 2080   6.586   3.046   2.118
  583SOL     OW 2081   4.138   3.396   1.291
  583SOL    HW1 2082   4.093   3.330   1.344
  583SOL    HW2 2083   4.205   3.432   1.349
  584SOL     OW 2084   4.586   3.204   3.316
  584SOL    HW1 2085   4.528   3.244   3.381
  584SOL    HW2 2086   4.534   3.202   3.235
  585SOL     OW 2087   0.226   6.626   3.606
  585SOL    HW1 2088   0.145   6.628   3.556
  585SOL    HW2 2089   0.201   6.660   3.693
  586SOL     OW 2090   0.913   2.794   4.633
  586SOL    HW1 2091   0.864   2.862   4.678
  586SOL    HW2 2092   0.850   2.722   4.623
  587SOL     OW 2093   6.136   5.249   0.931
  587SOL    HW1 2094   6.047   5.243   0.965
  587SOL    HW2 2095   6.166   5.336   0.957
  588SOL     OW 2096   1.304   7.011   4.792
  588SOL    HW1 2097   1.295   7.044   4.882
  588SOL    HW2 2098   1.376   7.062   4.755
  589SOL     OW 2099   6.347   4.066   3.078
  589SOL    HW1 2100   6.297   4.045   3.000
  589SOL    HW2 2101   6.367   3.981   3.118
  590SOL     OW 2102   6.600   5.556   1.688
  590SOL    HW1 2103   6.529   5.579   1.748
  590SOL    HW2 2104   6.571   5.476   1.645
  591SOL     OW 2105   3.546   6.000   1.444
  591SOL    HW1 2106   3.594   5.927   1.484
  591SOL    HW2 2107   3.615   6.064   1.423
  592SOL     OW 2108   7.082   4.036   3.591
  592SOL    HW1 2109   7.118   3.965   3.538
  592SOL    HW2 2110   6.987   4.026   3.583
  593SOL     OW 2111   0.617   5.357   2.152
  593SOL    HW1 2112   0.564   5.284   2.185
  593SOL    HW2 2113   0.603   5.427   2.216
  594SOL     OW 2114   4.533   6.794   4.775
  594SOL    HW1 2115   4.494   6.707   4.787
  594SOL    HW2 2116   4.616   6.777   4.731
  595SOL     OW 2117   3.870   0.159   1.736
  595SOL    HW1 2118   3.924   0.220   1.686
  595SOL    HW2 2119   3.781   0.188   1.721
  596SOL     OW 2120   3.338   1.673   4.644
  596SOL    HW1 2121   3.420   1.650   4.689
  596SOL    HW2 2122   3.362   1.747   4.588
  597SOL     OW 2123   6.577   2.474   2.958
  597SOL    HW1 2124   6.498   2.525   2.938
  597SOL    HW2 2125   6.641   2.538   2.987
  598SOL     OW 2126   5.465   3.690   4.780
  598SOL    HW1 2127   5.456   3.772   4.732
  598SOL    HW2 2128   5.459   3.622   4.713
  599SOL     OW 2129   5.681   5.498   2.517
  599SOL    HW1 2130   5.718   5.463   2.436
  599SOL    HW2 2131   5.586   5.491   2.505
  600SOL     OW 2132   6.558   0.552   5.122
  600SOL    HW1 2133   6.589   0.555   5.032
  600SOL    HW2 2134   2.946   4.277   0.008
  601SOL     OW 2135   4.795   4.835   3.912
  601SOL    HW1 2136   4.774   4.761   3.969
  601SOL    HW2 2137   4.739   4.906   3.944
  602SOL     OW 2138   3.563   5.351   2.069
  602SOL    HW1 2139   3.529   5.437   2.091
  602SOL    HW2 2140   3.507   5.321   1.997
  603SOL     OW 2141   4.795   5.921   4.332
  603SOL    HW1 2142   4.836   5.981   4.271
  603SOL    HW2 2143   4.702   5.941   4.327
  604SOL     OW 2144   5.400   3.902   2.544
  604SOL    HW1 2145   5.391   3.897   2.449
  604SOL    HW2 2146   5.492   3.924   2.558
  605SOL     OW 2147   6.442   4.283   2.603
  605SOL    HW1 2148   6.425   4.190   2.589
  605SOL    HW2 2149   6.368   4.327   2.562
  606SOL     OW 2150   5.819   3.004   1.767
  606SOL    HW1 2151   5.817   2.962   1.853
  606SOL    HW2 2152   5.756   3.076   1.774
  607SOL     OW 2153   4.873   5.647   1.333
  607SOL    HW1 2154   4.968   5.655   1.322
  607SOL    HW2 2155   4.844   5.600   1.256
  608SOL     OW 2156   3.469   6.552   2.329
  608SOL    HW1 2157   3.535   6.501   2.282
  608SOL    HW2 2158   3.385   6.513   2.303
  609SOL     OW 2159   4.511   1.609   1.382
  609SOL    HW1 2160   4.560   1.583   1.305
  609SOL    HW2 2161   4.448   1.673   1.350
  610SOL     OW 2162   6.981   4.601   1.017
  610SOL    HW1 2163   6.887   4.621   1.019
  610SOL    HW2 2164   6.990   4.526   1.076
  611SOL     OW 2165   5.796   3.794   3.064
  611SOL    HW1 2166   5.870   3.736   3.045
  611SOL    HW2 2167   5.735   3.781   2.992
  612SOL     OW 2168   5.906   0.445   3.078
  612SOL    HW1 2169   5.825   0.394   3.084
  612SOL    HW2 2170   5.896   0.496   2.997
  613SOL     OW 2171   6.404   5.956   4.716
  613SOL    HW1 2172   6.465   5.988   4.781
  613SOL    HW2 2173   6.426   6.005   4.636
  614SOL     OW 2174   1.567   5.226   0.015
  614SOL    HW1 2175   5.212   1.551   5.077
  614SOL    HW2 2176   1.651   5.199   0.050
  615SOL     OW 2177   4.998   0.046   4.939
  615SOL    HW1 2178   5.003   0.132   4.979
  615SOL    HW2 2179   4.947   0.060   4.859
  616SOL     OW 2180   3.327   4.507   1.583
  616SOL    HW1 2181   3.325   4.601   1.601
  616SOL    HW2 2182   3.379   4.469   1.654
  617SOL     OW 2183   6.771   4.988   1.764
  617SOL    HW1 2184   6.816   5.046   1.826
  617SOL    HW2 2185   6.796   4.900   1.792
  618SOL     OW 2186   7.152   3.761   2.232
  618SOL    HW1 2187   7.127   3.750   2.140
  618SOL    HW2 2188   7.193   3.848   2.235
  619SOL     OW 2189   3.377   0.001   5.114
  619SOL    HW1 2190   3.340   7.279   5.026
  619SOL    HW2 2191   3.459   7.238   5.110
  620SOL     OW 2192   6.519   4.976   3.567
  620SOL    HW1 2193   6.504   5.050   3.508
  620SOL    HW2 2194   6.456   4.990   3.638
  621SOL     OW 2195   5.490   3.117   0.775
  621SOL    HW1 2196   5.394   3.117   0.770
  621SOL    HW2 2197   5.511   3.201   0.818
  622SOL     OW 2198   3.359   5.809   2.841
  622SOL    HW1 2199   3.390   5.814   2.751
  622SOL    HW2 2200   3.436   5.784   2.892
  623SOL     OW 2201   5.340   6.108   1.209
  623SOL    HW1 2202   5.344   6.075   1.119
  623SOL    HW2 2203   5.417   6.165   1.216
  624SOL     OW 2204   5.975   1.892   2.499
  624SOL    HW1 2205   6.063   1.861   2.523
  624SOL    HW2 2206   5.917   1.818   2.518
  625SOL     OW 2207   0.792   2.759   4.970
  625SOL    HW1 2208   0.713   2.743   4.918
  625SOL    HW2 2209   0.833   2.673   4.979
  626SOL     OW 2210   6.297   7.190   4.916
  626SOL    HW1 2211   6.274   7.251   4.845
  626SOL    HW2 2212   6.214   7.170   4.958
  627SOL     OW 2213   5.357   6.070   0.940
  627SOL    HW1 2214   5.332   6.159   0.917
  627SOL    HW2 2215   5.425   6.047   0.877
  628SOL     OW 2216   0.888   5.893   2.631
  628SOL    HW1 2217   0.899   5.987   2.616
  628SOL    HW2 2218   0.794   5.879   2.630
  629SOL     OW 2219   0.120   3.861   0.900
  629SOL    HW1 2220   0.079   3.846   0.815
  629SOL    HW2 2221   0.049   3.893   0.956
  630SOL     OW 2222   0.517   0.448   0.453
  630SOL    HW1 2223   0.595   0.409   0.493
  630SOL    HW2 2224   0.459   0.374   0.437
  631SOL     OW 2225   6.968   5.304   1.801
  631SOL    HW1 2226   6.965   5.268   1.712
  631SOL    HW2 2227   7.053   5.348   1.806
  632SOL     OW 2228   2.905   3.421   4.228
  632SOL    HW1 2229   2.914   3.383   4.315
  632SOL    HW2 2230   2.890   3.346   4.171
  633SOL     OW 2231   4.368   5.842   2.663
  633SOL    HW1 2232   4.308   5.784   2.617
  633SOL    HW2 2233   4.451   5.832   2.616
  634SOL     OW 2234   6.072   5.447   3.326
  634SOL    HW1 2235   5.989   5.453   3.372
  634SOL    HW2 2236   6.048   5.444   3.233
  635SOL     OW 2237   5.089   6.507   4.374
  635SOL    HW1 2238   5.012   6.451   4.361
  635SOL    HW2 2239   5.141   6.461   4.440
  636SOL     OW 2240   3.381   5.014   2.874
  636SOL    HW1 2241   3.318   5.086   2.873
  636SOL    HW2 2242   3.329   4.939   2.904
  637SOL     OW 2243   3.793   7.279   3.079
  637SOL    HW1 2244   3.784   0.028   3.167
  637SOL    HW2 2245   3.790   0.066   3.020
  638SOL     OW 2246   7.106   4.437   3.147
  638SOL    HW1 2247   7.090   4.513   3.202
  638SOL    HW2 2248   7.019   4.402   3.127
  639SOL     OW 2249   0.552   5.232   2.505
  639SOL    HW1 2250   0.614   5.165   2.534
  639SOL    HW2 2251   0.590   5.315   2.534
  640SOL     OW 2252   0.214   6.299   1.765
  640SOL    HW1 2253   0.175   6.384   1.784
  640SOL    HW2 2254   0.177   6.274   1.680
  641SOL     OW 2255   6.199   4.364   4.168
  641SOL    HW1 2256   6.289   4.349   4.195
  641SOL    HW2 2257   6.203   4.366   4.072
  642SOL     OW 2258   5.702   2.521   0.217
  642SOL    HW1 2259   5.714   2.427   0.230
  642SOL    HW2 2260   5.717   2.559   0.303
  643SOL     OW 2261   3.328   3.965   3.472
  643SOL    HW1 2262   3.363   3.991   3.387
  643SOL    HW2 2263   3.365   3.878   3.488
  644SOL     OW 2264   4.010   5.582   3.577
  644SOL    HW1 2265   4.032   5.585   3.670
  644SOL    HW2 2266   3.928   5.534   3.573
  645SOL     OW 2267   4.900   0.339   2.151
  645SOL    HW1 2268   4.888   0.387   2.233
  645SOL    HW2 2269   4.937   0.404   2.091
  646SOL     OW 2270   5.574   0.706   2.494
  646SOL    HW1 2271   5.510   0.654   2.543
  646SOL    HW2 2272   5.597   0.778   2.552
  647SOL     OW 2273   6.996   2.801   2.356
  647SOL    HW1 2274   6.947   2.747   2.293
  647SOL    HW2 2275   6.955   2.887   2.350
  648SOL     OW 2276   3.583   2.018   4.033
  648SOL    HW1 2277   3.586   1.930   3.996
  648SOL    HW2 2278   3.496   2.050   4.011
  649SOL     OW 2279   4.028   0.658   4.178
  649SOL    HW1 2280   4.025   0.572   4.136
  649SOL    HW2 2281   4.003   0.641   4.269
  650SOL     OW 2282   3.605   5.154   2.944
  650SOL    HW1 2283   3.529   5.097   2.934
  650SOL    HW2 2284   3.622   5.188   2.856
  651SOL     OW 2285   6.312   1.336   1.950
  651SOL    HW1 2286   6.298   1.424   1.916
  651SOL    HW2 2287   6.303   1.344   2.045
  652SOL     OW 2288   1.378   4.938   2.308
  652SOL    HW1 2289   1.407   4.957   2.219
  652SOL    HW2 2290   1.369   5.024   2.349
  653SOL     OW 2291   6.885   4.972   4.253
  653SOL    HW1 2292   6.829   5.001   4.181
  653SOL    HW2 2293   6.854   5.022   4.329
  654SOL     OW 2294   5.749   3.527   1.271
  654SOL    HW1 2295   5.806   3.591   1.229
  654SOL    HW2 2296   5.760   3.447   1.218
  655SOL     OW 2297   4.700   3.838   2.798
  655SOL    HW1 2298   4.680   3.930   2.778
  655SOL    HW2 2299   4.739   3.841   2.885
  656SOL     OW 2300   2.737   5.411   4.357
  656SOL    HW1 2301   2.769   5.457   4.434
  656SOL    HW2 2302   2.644   5.433   4.352
  657SOL     OW 2303   4.323   5.522   1.641
  657SOL    HW1 2304   4.290   5.518   1.731
  657SOL    HW2 2305   4.245   5.531   1.586
  658SOL     OW 2306   3.473   4.467   1.359
  658SOL    HW1 2307   3.415   4.480   1.434
  658SOL    HW2 2308   3.560   4.492   1.391
  659SOL     OW 2309   3.366   4.449   3.142
  659SOL    HW1 2310   3.423   4.476   3.070
  659SOL    HW2 2311   3.418   4.462   3.221
  660SOL     OW 2312   5.235   3.840   4.123
  660SOL    HW1 2313   5.319   3.794   4.117
  660SOL    HW2 2314   5.171   3.776   4.093
  661SOL     OW 2315   7.082   0.270   3.651
  661SOL    HW1 2316   7.083   0.302   3.560
  661SOL    HW2 2317   7.027   0.333   3.698
  662SOL     OW 2318   2.512   1.973   0.042
  662SOL    HW1 2319   6.154   5.548   5.129
  662SOL    HW2 2320   2.595   2.018   0.027
  663SOL     OW 2321   0.271   4.659   2.762
  663SOL    HW1 2322   0.267   4.753   2.747
  663SOL    HW2 2323   0.331   4.649   2.836
  664SOL     OW 2324   0.161   4.504   4.297
  664SOL    HW1 2325   0.239   4.558   4.290
  664SOL    HW2 2326   0.173   4.453   4.377
  665SOL     OW 2327   7.106   6.803   0.466
  665SOL    HW1 2328   7.012   6.785   0.472
  665SOL    HW2 2329   7.132   6.765   0.382
  666SOL     OW 2330   3.979   5.595   1.075
  666SOL    HW1 2331   3.903   5.560   1.121
  666SOL    HW2 2332   4.021   5.653   1.139
  667SOL     OW 2333   5.080   3.866   2.240
  667SOL    HW1 2334   5.067   3.887   2.148
  667SOL    HW2 2335   5.009   3.806   2.262
  668SOL     OW 2336   7.143   4.551   2.903
  668SOL    HW1 2337   7.139   4.497   2.982
  668SOL    HW2 2338   7.079   4.620   2.918
  669SOL     OW 2339   4.360   6.966   2.796
  669SOL    HW1 2340   4.319   6.920   2.870
  669SOL    HW2 2341   4.289   6.977   2.733
  670SOL     OW 2342   7.059   2.779   3.350
  670SOL    HW1 2343   7.117   2.766   3.425
  670SOL    HW2 2344   7.017   2.694   3.337
  671SOL     OW 2345   4.196   0.278   2.081
  671SOL    HW1 2346   4.134   0.246   2.147
  671SOL    HW2 2347   4.166   0.367   2.061
  672SOL     OW 2348   5.628   0.692   2.229
  672SOL    HW1 2349   5.658   0.781   2.213
  672SOL    HW2 2350   5.604   0.691   2.322
  673SOL     OW 2351   3.946   5.829   1.694
  673SOL    HW1 2352   3.986   5.743   1.705
  673SOL    HW2 2353   3.929   5.859   1.783
  674SOL     OW 2354   5.299   3.779   0.514
  674SOL    HW1 2355   5.273   3.839   0.444
  674SOL    HW2 2356   5.317   3.696   0.469
  675SOL     OW 2357   5.214   7.035   1.381
  675SOL    HW1 2358   5.236   7.111   1.436
  675SOL    HW2 2359   5.142   7.066   1.326
  676SOL     OW 2360   6.748   6.624   2.975
  676SOL    HW1 2361   6.671   6.609   3.030
  676SOL    HW2 2362   6.741   6.716   2.950
  677SOL     OW 2363   5.343   1.247   0.877
  677SOL    HW1 2364   5.272   1.207   0.826
  677SOL    HW2 2365   5.345   1.338   0.848
  678SOL     OW 2366   6.612   6.155   1.061
  678SOL    HW1 2367   6.609   6.242   1.021
  678SOL    HW2 2368   6.701   6.148   1.096
  679SOL     OW 2369   4.492   7.177   2.913
  679SOL    HW1 2370   4.454   7.101   2.869
  679SOL    HW2 2371   4.553   7.214   2.849
  680SOL     OW 2372   5.200   2.676   2.725
  680SOL    HW1 2373   5.130   2.668   2.790
  680SOL    HW2 2374   5.195   2.595   2.674
  681SOL     OW 2375   5.581   5.976   0.792
  681SOL    HW1 2376   5.642   5.998   0.862
  681SOL    HW2 2377   5.547   5.890   0.817
  682SOL     OW 2378   6.804   4.156   1.413
  682SOL    HW1 2379   6.775   4.233   1.365
  682SOL    HW2 2380   6.764   4.082   1.367
  683SOL     OW 2381   5.705   6.813   3.479
  683SOL    HW1 2382   5.637   6.880   3.472
  683SOL    HW2 2383   5.720   6.803   3.573
  684SOL     OW 2384   3.389   3.228   3.385
  684SOL    HW1 2385   3.448   3.154   3.403
  684SOL    HW2 2386   3.356   3.210   3.296
  685SOL     OW 2387   0.664   7.152   1.396
  685SOL    HW1 2388   0.708   7.067   1.401
  685SOL    HW2 2389   0.571   7.131   1.402
  686SOL     OW 2390   5.741   0.736   4.414
  686SOL    HW1 2391   5.818   0.690   4.380
  686SOL    HW2 2392   5.723   0.804   4.350
  687SOL     OW 2393   7.049   0.079   0.768
  687SOL    HW1 2394   7.105   0.040   0.701
  687SOL    HW2 2395   7.037   0.169   0.741
  688SOL     OW 2396   5.293   0.644   4.567
  688SOL    HW1 2397   5.372   0.698   4.568
  688SOL    HW2 2398   5.325   0.554   4.561
  689SOL     OW 2399   4.687   2.829   3.580
  689SOL    HW1 2400   4.701   2.864   3.492
  689SOL    HW2 2401   4.649   2.902   3.629
  690SOL     OW 2402   3.802   5.365   4.694
  690SOL    HW1 2403   3.865   5.413   4.748
  690SOL    HW2 2404   3.722   5.418   4.698
  691SOL     OW 2405   6.042   0.729   1.790
  691SOL    HW1 2406   6.115   0.692   1.839
  691SOL    HW2 2407   6.023   0.664   1.723
  692SOL     OW 2408   6.207   6.794   3.746
  692SOL    HW1 2409   6.216   6.840   3.830
  692SOL    HW2 2410   6.189   6.863   3.682
  693SOL     OW 2411   4.909   0.803   1.021
  693SOL    HW1 2412   4.948   0.723   0.985
  693SOL    HW2 2413   4.959   0.819   1.102
  694SOL     OW 2414   0.059   5.681   3.517
  694SOL    HW1 2415   0.133   5.640   3.472
  694SOL    HW2 2416   0.072   5.659   3.610
  695SOL     OW 2417   5.820   0.062   0.924
  695SOL    HW1 2418   5.913   0.073   0.946
  695SOL    HW2 2419   5.788   0.151   0.911
  696SOL     OW 2420   0.012   4.563   3.628
  696SOL    HW1 2421   0.051   4.481   3.599
  696SOL    HW2 2422   7.207   4.555   3.606
  697SOL     OW 2423   4.616   1.268   1.075
  697SOL    HW1 2424   4.686   1.210   1.104
  697SOL    HW2 2425   4.576   1.223   1.001
  698SOL     OW 2426   6.041   7.262   0.132
  698SOL    HW1 2427   6.018   7.171   0.116
  698SOL    HW2 2428   6.123   7.276   0.085
  699SOL     OW 2429   6.647   6.359   4.295
  699SOL    HW1 2430   6.733   6.385   4.327
  699SOL    HW2 2431   6.659   6.345   4.201
  700SOL     OW 2432   1.335   6.277   1.152
  700SOL    HW1 2433   1.254   6.298   1.198
  700SOL    HW2 2434   1.396   6.346   1.177
  701SOL     OW 2435   1.546   6.667   4.881
  701SOL    HW1 2436   1.548   6.713   4.965
  701SOL    HW2 2437   1.633   6.628   4.872
  702SOL     OW 2438   1.742   5.241   0.661
  702SOL    HW1 2439   1.692   5.234   0.580
  702SOL    HW2 2440   1.696   5.184   0.723
  703SOL     OW 2441   4.922   5.271   4.364
  703SOL    HW1 2442   4.889   5.187   4.332
  703SOL    HW2 2443   4.886   5.278   4.452
  704SOL     OW 2444   3.119   5.827   1.406
  704SOL    HW1 2445   3.085   5.905   1.450
  704SOL    HW2 2446   3.060   5.757   1.432
  705SOL     OW 2447   4.105   0.016   3.213
  705SOL    HW1 2448   4.023   7.257   3.234
  705SOL    HW2 2449   4.156   7.240   3.163
  706SOL     OW 2450   3.996   4.604   0.290
  706SOL    HW1 2451   4.004   4.516   0.253
  706SOL    HW2 2452   4.065   4.608   0.356
  707SOL     OW 2453   5.888   5.737   0.783
  707SOL    HW1 2454   5.941   5.815   0.797
  707SOL    HW2 2455   5.839   5.754   0.702
  708SOL     OW 2456   6.087   1.074   1.279
  708SOL    HW1 2457   6.172   1.076   1.323
  708SOL    HW2 2458   6.052   0.987   1.300
  709SOL     OW 2459   5.294   3.654   3.291
  709SOL    HW1 2460   5.367   3.714   3.276
  709SOL    HW2 2461   5.328   3.568   3.266
  710SOL     OW 2462   3.562   2.816   1.373
  710SOL    HW1 2463   3.600   2.902   1.388
  710SOL    HW2 2464   3.635   2.763   1.341
  711SOL     OW 2465   4.378   4.400   2.263
  711SOL    HW1 2466   4.468   4.420   2.236
  711SOL    HW2 2467   4.372   4.435   2.352
  712SOL     OW 2468   7.091   3.028   4.043
  712SOL    HW1 2469   7.028   3.000   4.110
  712SOL    HW2 2470   7.086   3.123   4.044
  713SOL     OW 2471   4.181   5.004   4.199
  713SOL    HW1 2472   4.144   4.970   4.117
  713SOL    HW2 2473   4.136   4.955   4.268
  714SOL     OW 2474   5.945   2.466   4.750
  714SOL    HW1 2475   6.005   2.534   4.780
  714SOL    HW2 2476   5.929   2.411   4.827
  715SOL     OW 2477   0.872   6.694   5.104
  715SOL    HW1 2478   0.955   6.700   5.056
  715SOL    HW2 2479   0.853   6.784   5.130
  716SOL     OW 2480   5.564   5.155   0.578
  716SOL    HW1 2481   5.527   5.151   0.490
  716SOL    HW2 2482   5.532   5.075   0.621
  717SOL     OW 2483   1.647   0.436   0.134
  717SOL    HW1 2484   1.676   0.344   0.133
  717SOL    HW2 2485   1.662   0.464   0.224
  718SOL     OW 2486   6.635   3.848   2.128
  718SOL    HW1 2487   6.572   3.833   2.058
  718SOL    HW2 2488   6.720   3.853   2.083
  719SOL     OW 2489   0.405   2.475   0.060
  719SOL    HW1 2490   0.431   2.444   0.147
  719SOL    HW2 2491   0.316   2.510   0.073
  720SOL     OW 2492   7.000   4.942   3.153
  720SOL    HW1 2493   7.032   5.021   3.109
  720SOL    HW2 2494   6.945   4.975   3.224
  721SOL     OW 2495   4.586   5.629   3.426
  721SOL    HW1 2496   4.551   5.679   3.352
  721SOL    HW2 2497   4.518   5.564   3.445
  722SOL     OW 2498   3.853   4.413   3.961
  722SOL    HW1 2499   3.767   4.383   3.933
  722SOL    HW2 2500   3.883   4.347   4.023
  723SOL     OW 2501   6.544   6.582   3.153
  723SOL    HW1 2502   6.451   6.597   3.138
  723SOL    HW2 2503   6.563   6.626   3.235
  724SOL     OW 2504   4.486   5.601   1.282
  724SOL    HW1 2505   4.501   5.509   1.304
  724SOL    HW2 2506   4.476   5.645   1.366
  725SOL     OW 2507   1.925   1.031   1.728
  725SOL    HW1 2508   2.020   1.034   1.717
  725SOL    HW2 2509   1.903   1.115   1.769
  726SOL     OW 2510   4.782   0.189   2.815
  726SOL    HW1 2511   4.740   0.113   2.777
  726SOL    HW2 2512   4.875   0.180   2.792
  727SOL     OW 2513   4.023   5.683   2.644
  727SOL    HW1 2514   4.053   5.688   2.735
  727SOL    HW2 2515   3.970   5.762   2.632
  728SOL     OW 2516   5.873   3.962   1.503
  728SOL    HW1 2517   5.896   4.051   1.475
  728SOL    HW2 2518   5.936   3.906   1.457
  729SOL     OW 2519   3.541   2.357   2.709
  729SOL    HW1 2520   3.620   2.370   2.655
  729SOL    HW2 2521   3.509   2.270   2.683
  730SOL     OW 2522   2.384   0.126   3.702
  730SOL    HW1 2523   2.453   0.111   3.637
  730SOL    HW2 2524   2.425   0.109   3.786
  731SOL     OW 2525   4.936   0.310   1.447
  731SOL    HW1 2526   4.993   0.378   1.410
  731SOL    HW2 2527   4.872   0.358   1.499
  732SOL     OW 2528   3.850   5.045   4.300
  732SOL    HW1 2529   3.901   5.122   4.325
  732SOL    HW2 2530   3.903   4.971   4.330
  733SOL     OW 2531   5.578   3.431   2.491
  733SOL    HW1 2532   5.523   3.426   2.570
  733SOL    HW2 2533   5.578   3.523   2.467
  734SOL     OW 2534   1.206   2.183   5.004
  734SOL    HW1 2535   1.183   2.168   5.096
  734SOL    HW2 2536   1.181   2.273   4.987
  735SOL     OW 2537   6.484   0.718   1.179
  735SOL    HW1 2538   6.564   0.670   1.154
  735SOL    HW2 2539   6.479   0.790   1.116
  736SOL     OW 2540   6.679   4.047   2.901
  736SOL    HW1 2541   6.677   4.003   2.816
  736SOL    HW2 2542   6.644   3.983   2.962
  737SOL     OW 2543   3.547   5.745   4.273
  737SOL    HW1 2544   3.532   5.653   4.298
  737SOL    HW2 2545   3.592   5.739   4.189
  738SOL     OW 2546   4.011   0.269   2.331
  738SOL    HW1 2547   4.029   0.354   2.371
  738SOL    HW2 2548   3.952   0.289   2.259
  739SOL     OW 2549   3.930   4.528   1.994
  739SOL    HW1 2550   3.956   4.561   1.908
  739SOL    HW2 2551   4.012   4.524   2.044
  740SOL     OW 2552   4.705   1.421   0.745
  740SOL    HW1 2553   4.772   1.364   0.784
  740SOL    HW2 2554   4.721   1.416   0.651
  741SOL     OW 2555   0.448   1.918   1.218
  741SOL    HW1 2556   0.378   1.864   1.254
  741SOL    HW2 2557   0.493   1.954   1.295
  742SOL     OW 2558   4.121   0.873   4.507
  742SOL    HW1 2559   4.164   0.937   4.564
  742SOL    HW2 2560   4.157   0.891   4.420
  743SOL     OW 2561   3.921   5.730   4.112
  743SOL    HW1 2562   3.963   5.708   4.029
  743SOL    HW2 2563   3.827   5.729   4.093
  744SOL     OW 2564   4.842   1.982   2.211
  744SOL    HW1 2565   4.769   1.957   2.154
  744SOL    HW2 2566   4.919   1.942   2.170
  745SOL     OW 2567   1.331   3.825   4.460
  745SOL    HW1 2568   1.298   3.901   4.413
  745SOL    HW2 2569   1.360   3.765   4.391
  746SOL     OW 2570   1.391   3.640   3.324
  746SOL    HW1 2571   1.417   3.552   3.352
  746SOL    HW2 2572   1.472   3.690   3.325
  747SOL     OW 2573   3.811   6.095   2.083
  747SOL    HW1 2574   3.836   6.020   2.029
  747SOL    HW2 2575   3.772   6.057   2.161
  748SOL     OW 2576   4.163   6.770   4.989
  748SOL    HW1 2577   4.176   6.684   4.949
  748SOL    HW2 2578   4.115   6.820   4.923
  749SOL     OW 2579   6.441   6.515   3.506
  749SOL    HW1 2580   6.492   6.588   3.470
  749SOL    HW2 2581   6.489   6.437   3.478
  750SOL     OW 2582   5.786   3.657   4.667
  750SOL    HW1 2583   5.747   3.731   4.620
  750SOL    HW2 2584   5.861   3.694   4.713
  751SOL     OW 2585   0.398   3.331   0.418
  751SOL    HW1 2586   0.485   3.323   0.379
  751SOL    HW2 2587   0.341   3.357   0.345
  752SOL     OW 2588   4.089   7.002   0.418
  752SOL    HW1 2589   4.179   6.971   0.420
  752SOL    HW2 2590   4.054   6.969   0.335
  753SOL     OW 2591   6.335   7.046   2.552
  753SOL    HW1 2592   6.411   7.001   2.516
  753SOL    HW2 2593   6.277   7.060   2.477
  754SOL     OW 2594   4.444   5.976   0.664
  754SOL    HW1 2595   4.373   6.039   0.651
  754SOL    HW2 2596   4.473   5.992   0.754
  755SOL     OW 2597   3.967   7.027   1.317
  755SOL    HW1 2598   3.952   6.948   1.368
  755SOL    HW2 2599   4.062   7.033   1.309
  756SOL     OW 2600   4.990   3.278   2.087
  756SOL    HW1 2601   5.065   3.337   2.087
  756SOL    HW2 2602   5.027   3.192   2.110
  757SOL     OW 2603   6.507   5.784   1.547
  757SOL    HW1 2604   6.551   5.703   1.572
  757SOL    HW2 2605   6.480   5.823   1.631
  758SOL     OW 2606   2.643   4.853   3.482
  758SOL    HW1 2607   2.738   4.842   3.481
  758SOL    HW2 2608   2.610   4.777   3.528
  759SOL     OW 2609   0.066   2.249   3.209
  759SOL    HW1 2610   0.128   2.228   3.139
  759SOL    HW2 2611   0.038   2.338   3.191
  760SOL     OW 2612   2.394   5.248   4.458
  760SOL    HW1 2613   2.316   5.268   4.509
  760SOL    HW2 2614   2.423   5.332   4.423
  761SOL     OW 2615   3.896   6.273   3.638
  761SOL    HW1 2616   3.869   6.233   3.721
  761SOL    HW2 2617   3.824   6.254   3.578
  762SOL     OW 2618   6.693   4.420   2.600
  762SOL    HW1 2619   6.607   4.379   2.594
  762SOL    HW2 2620   6.737   4.373   2.672
  763SOL     OW 2621   5.051   0.589   3.404
  763SOL    HW1 2622   5.055   0.638   3.322
  763SOL    HW2 2623   4.959   0.567   3.415
  764SOL     OW 2624   6.198   6.643   4.092
  764SOL    HW1 2625   6.152   6.655   4.175
  764SOL    HW2 2626   6.199   6.730   4.052
  765SOL     OW 2627   0.619   5.828   2.610
  765SOL    HW1 2628   0.563   5.898   2.576
  765SOL    HW2 2629   0.573   5.747   2.587
  766SOL     OW 2630   3.919   4.592   4.277
  766SOL    HW1 2631   3.916   4.509   4.324
  766SOL    HW2 2632   3.850   4.645   4.317
  767SOL     OW 2633   0.321   5.422   3.750
  767SOL    HW1 2634   0.362   5.444   3.833
  767SOL    HW2 2635   0.249   5.485   3.740
  768SOL     OW 2636   5.831   0.446   1.215
  768SOL    HW1 2637   5.766   0.489   1.270
  768SOL    HW2 2638   5.823   0.490   1.130
  769SOL     OW 2639   4.868   3.711   2.310
  769SOL    HW1 2640   4.830   3.710   2.398
  769SOL    HW2 2641   4.855   3.622   2.278
  770SOL     OW 2642   5.959   5.910   1.144
  770SOL    HW1 2643   6.041   5.945   1.108
  770SOL    HW2 2644   5.972   5.912   1.239
  771SOL     OW 2645   2.359   3.937   2.633
  771SOL    HW1 2646   2.310   4.019   2.638
  771SOL    HW2 2647   2.382   3.928   2.541
  772SOL     OW 2648   1.400   6.780   4.669
  772SOL    HW1 2649   1.455   6.741   4.737
  772SOL    HW2 2650   1.361   6.857   4.710
  773SOL     OW 2651   0.185   6.187   3.435
  773SOL    HW1 2652   0.178   6.207   3.528
  773SOL    HW2 2653   0.170   6.093   3.429
  774SOL     OW 2654   6.858   6.904   3.679
  774SOL    HW1 2655   6.932   6.878   3.625
  774SOL    HW2 2656   6.789   6.926   3.617
  775SOL     OW 2657   4.898   5.458   0.500
  775SOL    HW1 2658   4.809   5.426   0.493
  775SOL    HW2 2659   4.943   5.423   0.423
  776SOL     OW 2660   3.295   2.074   0.219
  776SOL    HW1 2661   3.283   2.091   0.125
  776SOL    HW2 2662   3.383   2.036   0.224
  777SOL     OW 2663   6.179   2.799   4.359
  777SOL    HW1 2664   6.142   2.843   4.282
  777SOL    HW2 2665   6.105   2.789   4.419
  778SOL     OW 2666   2.744   2.405   0.049
  778SOL    HW1 2667   2.730   2.447   0.134
  778SOL    HW2 2668   2.818   2.452   0.011
  779SOL     OW 2669   3.637   5.207   2.285
  779SOL    HW1 2670   3.626   5.267   2.358
  779SOL    HW2 2671   3.616   5.259   2.207
  780SOL     OW 2672   3.267   6.631   3.310
  780SOL    HW1 2673   3.186   6.589   3.338
  780SOL    HW2 2674   3.302   6.574   3.242
  781SOL     OW 2675   0.876   4.312   1.784
  781SOL    HW1 2676   0.787   4.295   1.752
  781SOL    HW2 2677   0.931   4.258   1.727
  782SOL     OW 2678   5.781   0.693   5.133
  782SOL    HW1 2679   5.823   0.745   5.065
  782SOL    HW2 2680   2.081   4.398   0.027
  783SOL     OW 2681   6.520   4.622   3.749
  783SOL    HW1 2682   6.565   4.554   3.800
  783SOL    HW2 2683   6.463   4.666   3.813
  784SOL     OW 2684   2.966   2.504   2.358
  784SOL    HW1 2685   2.972   2.571   2.290
  784SOL    HW2 2686   3.033   2.440   2.333
  785SOL     OW 2687   6.261   0.077   2.980
  785SOL    HW1 2688   6.191   0.029   2.936
  785SOL    HW2 2689   6.295   0.137   2.914
  786SOL     OW 2690   0.918   1.666   4.774
  786SOL    HW1 2691   0.877   1.732   4.718
  786SOL    HW2 2692   0.918   1.705   4.861
  787SOL     OW 2693   4.679   5.606   4.348
  787SOL    HW1 2694   4.598   5.655   4.337
  787SOL    HW2 2695   4.729   5.657   4.412
  788SOL     OW 2696   4.764   4.610   4.080
  788SOL    HW1 2697   4.842   4.632   4.130
  788SOL    HW2 2698   4.776   4.517   4.057
  789SOL     OW 2699   3.414   4.609   2.472
  789SOL    HW1 2700   3.330   4.652   2.489
  789SOL    HW2 2701   3.475   4.682   2.457
  790SOL     OW 2702   2.718   6.864   5.110
  790SOL    HW1 2703   2.805   6.830   5.090
  790SOL    HW2 2704   6.371   3.261   0.043
  791SOL     OW 2705   6.833   0.366   0.320
  791SOL    HW1 2706   6.748   0.402   0.293
  791SOL    HW2 2707   6.852   0.410   0.403
  792SOL     OW 2708   6.234   1.963   3.772
  792SOL    HW1 2709   6.319   2.007   3.777
  792SOL    HW2 2710   6.173   2.021   3.817
  793SOL     OW 2711   5.596   1.304   2.277
  793SOL    HW1 2712   5.554   1.380   2.316
  793SOL    HW2 2713   5.533   1.233   2.288
  794SOL     OW 2714   5.352   4.139   4.811
  794SOL    HW1 2715   5.286   4.197   4.848
  794SOL    HW2 2716   5.401   4.195   4.749
  795SOL     OW 2717   0.180   5.195   3.815
  795SOL    HW1 2718   0.088   5.216   3.799
  795SOL    HW2 2719   0.228   5.270   3.780
  796SOL     OW 2720   6.768   1.263   2.650
  796SOL    HW1 2721   6.781   1.201   2.722
  796SOL    HW2 2722   6.764   1.348   2.693
  797SOL     OW 2723   5.557   0.515   4.040
  797SOL    HW1 2724   5.564   0.515   4.136
  797SOL    HW2 2725   5.463   0.511   4.023
  798SOL     OW 2726   6.952   0.741   2.060
  798SOL    HW1 2727   6.967   0.791   1.980
  798SOL    HW2 2728   6.936   0.652   2.030
  799SOL     OW 2729   4.832   0.084   2.124
  799SOL    HW1 2730   4.861   0.174   2.134
  799SOL    HW2 2731   4.868   0.038   2.199
  800SOL     OW 2732   1.997   0.695   3.652
  800SOL    HW1 2733   1.924   0.749   3.683
  800SOL    HW2 2734   2.066   0.757   3.631
  801SOL     OW 2735   2.901   1.018   3.441
  801SOL    HW1 2736   2.967   1.064   3.493
  801SOL    HW2 2737   2.903   1.061   3.356
  802SOL     OW 2738   4.474   5.723   1.545
  802SOL    HW1 2739   4.563   5.687   1.553
  802SOL    HW2 2740   4.418   5.658   1.587
  803SOL     OW 2741   5.555   4.231   4.221
  803SOL    HW1 2742   5.559   4.213   4.127
  803SOL    HW2 2743   5.642   4.207   4.253
  804SOL     OW 2744   3.983   4.532   0.788
  804SOL    HW1 2745   4.065   4.515   0.835
  804SOL    HW2 2746   3.914   4.513   0.851
  805SOL     OW 2747   3.663   5.719   1.979
  805SOL    HW1 2748   3.605   5.790   1.954
  805SOL    HW2 2749   3.617   5.673   2.049
  806SOL     OW 2750   4.141   4.480   4.141
  806SOL    HW1 2751   4.137   4.501   4.048
  806SOL    HW2 2752   4.073   4.535   4.181
  807SOL     OW 2753   2.677   4.877   2.667
  807SOL    HW1 2754   2.745   4.837   2.722
  807SOL    HW2 2755   2.608   4.811   2.661
  808SOL     OW 2756   4.080   5.581   2.041
  808SOL    HW1 2757   4.034   5.537   2.113
  808SOL    HW2 2758   4.103   5.667   2.075
  809SOL     OW 2759   1.727   1.272   4.711
  809SOL    HW1 2760   1.774   1.190   4.726
  809SOL    HW2 2761   1.664   1.278   4.783
  810SOL     OW 2762   0.875   3.697   0.938
  810SOL    HW1 2763   0.873   3.605   0.911
  810SOL    HW2 2764   0.833   3.744   0.866
  811SOL     OW 2765   5.284   1.537   1.727
  811SOL    HW1 2766   5.324   1.595   1.662
  811SOL    HW2 2767   5.343   1.462   1.731
  812SOL     OW 2768   0.362   5.736   3.845
  812SOL    HW1 2769   0.378   5.829   3.864
  812SOL    HW2 2770   0.394   5.725   3.755
  813SOL     OW 2771   7.117   5.644   2.054
  813SOL    HW1 2772   7.107   5.612   2.144
  813SOL    HW2 2773   7.189   5.594   2.018
  814SOL     OW 2774   3.411   4.944   0.678
  814SOL    HW1 2775   3.365   5.025   0.697
  814SOL    HW2 2776   3.468   4.965   0.604
  815SOL     OW 2777   4.242   7.018   1.330
  815SOL    HW1 2778   4.285   6.941   1.292
  815SOL    HW2 2779   4.275   7.092   1.278
  816SOL     OW 2780   5.997   3.205   1.062
  816SOL    HW1 2781   6.003   3.127   1.117
  816SOL    HW2 2782   6.035   3.179   0.979
  817SOL     OW 2783   4.750   0.297   3.348
  817SOL    HW1 2784   4.708   0.221   3.388
  817SOL    HW2 2785   4.751   0.277   3.254
  818SOL     OW 2786   3.801   7.027   1.087
  818SOL    HW1 2787   3.860   7.024   1.162
  818SOL    HW2 2788   3.769   6.937   1.078
  819SOL     OW 2789   1.048   3.760   4.361
  819SOL    HW1 2790   1.069   3.782   4.270
  819SOL    HW2 2791   1.052   3.665   4.364
  820SOL     OW 2792   0.749   4.311   3.325
  820SOL    HW1 2793   0.726   4.404   3.318
  820SOL    HW2 2794   0.830   4.303   3.273
  821SOL     OW 2795   5.139   6.732   0.590
  821SOL    HW1 2796   5.160   6.660   0.531
  821SOL    HW2 2797   5.136   6.810   0.534
  822SOL     OW 2798   4.088   5.756   2.908
  822SOL    HW1 2799   4.152   5.824   2.890
  822SOL    HW2 2800   4.038   5.789   2.983
  823SOL     OW 2801   4.827   3.458   0.186
  823SOL    HW1 2802   4.891   3.468   0.257
  823SOL    HW2 2803   4.789   3.371   0.201
  824SOL     OW 2804   1.369   6.935   3.523
  824SOL    HW1 2805   1.442   6.979   3.568
  824SOL    HW2 2806   1.412   6.879   3.458
  825SOL     OW 2807   5.182   6.780   1.467
  825SOL    HW1 2808   5.189   6.872   1.441
  825SOL    HW2 2809   5.266   6.741   1.440
  826SOL     OW 2810   5.896   0.868   2.406
  826SOL    HW1 2811   5.831   0.902   2.343
  826SOL    HW2 2812   5.980   0.877   2.360
  827SOL     OW 2813   6.355   5.219   3.942
  827SOL    HW1 2814   6.309   5.245   4.022
  827SOL    HW2 2815   6.402   5.140   3.966
  828SOL     OW 2816   4.841   5.332   4.622
  828SOL    HW1 2817   4.771   5.396   4.638
  828SOL    HW2 2818   4.827   5.263   4.687
  829SOL     OW 2819   4.351   3.531   1.911
  829SOL    HW1 2820   4.349   3.627   1.915
  829SOL    HW2 2821   4.403   3.504   1.987
  830SOL     OW 2822   5.970   5.935   0.462
  830SOL    HW1 2823   5.902   5.871   0.481
  830SOL    HW2 2824   6.050   5.896   0.498
  831SOL     OW 2825   3.623   5.284   3.190
  831SOL    HW1 2826   3.611   5.251   3.101
  831SOL    HW2 2827   3.671   5.214   3.235
  832SOL     OW 2828   6.495   0.041   2.340
  832SOL    HW1 2829   6.428   7.287   2.287
  832SOL    HW2 2830   6.576   7.283   2.317
  833SOL     OW 2831   3.514   5.761   0.283
  833SOL    HW1 2832   3.425   5.795   0.278
  833SOL    HW2 2833   3.505   5.674   0.322
  834SOL     OW 2834   2.534   3.725   3.386
  834SOL    HW1 2835   2.561   3.634   3.392
  834SOL    HW2 2836   2.610   3.775   3.416
  835SOL     OW 2837   4.980   3.475   4.381
  835SOL    HW1 2838   5.043   3.429   4.326
  835SOL    HW2 2839   4.988   3.433   4.467
  836SOL     OW 2840   3.840   4.916   0.482
  836SOL    HW1 2841   3.916   4.974   0.488
  836SOL    HW2 2842   3.849   4.858   0.557
  837SOL     OW 2843   7.016   5.494   0.965
  837SOL    HW1 2844   7.068   5.457   0.893
  837SOL    HW2 2845   6.929   5.507   0.927
  838SOL     OW 2846   5.914   7.007   0.498
  838SOL    HW1 2847   5.875   6.920   0.489
  838SOL    HW2 2848   5.849   7.066   0.461
  839SOL     OW 2849   4.257   5.262   4.253
  839SOL    HW1 2850   4.343   5.271   4.211
  839SOL    HW2 2851   4.230   5.172   4.234
  840SOL     OW 2852   5.835   5.936   4.646
  840SOL    HW1 2853   5.921   5.900   4.666
  840SOL    HW2 2854   5.812   5.987   4.724
  841SOL     OW 2855   2.963   3.267   4.474
  841SOL    HW1 2856   2.967   3.200   4.542
  841SOL    HW2 2857   3.039   3.249   4.418
  842SOL     OW 2858   6.973   6.041   2.354
  842SOL    HW1 2859   6.899   5.994   2.315
  842SOL    HW2 2860   6.990   5.995   2.436
  843SOL     OW 2861   4.932   3.741   4.319
  843SOL    HW1 2862   4.947   3.812   4.382
  843SOL    HW2 2863   4.963   3.662   4.364
  844SOL     OW 2864   3.986   3.835   2.135
  844SOL    HW1 2865   3.916   3.890   2.171
  844SOL    HW2 2866   3.958   3.816   2.046
  845SOL     OW 2867   2.058   4.896   1.807
  845SOL    HW1 2868   2.016   4.981   1.793
  845SOL    HW2 2869   1.985   4.835   1.818
  846SOL     OW 2870   0.023   3.947   3.131
  846SOL    HW1 2871   0.009   4.040   3.149
  846SOL    HW2 2872   7.236   3.922   3.076
  847SOL     OW 2873   4.103   5.686   2.378
  847SOL    HW1 2874   4.058   5.608   2.343
  847SOL    HW2 2875   4.084   5.684   2.472
  848SOL     OW 2876   6.082   2.161   3.884
  848SOL    HW1 2877   6.011   2.179   3.822
  848SOL    HW2 2878   6.085   2.238   3.940
  849SOL     OW 2879   2.900   5.944   1.760
  849SOL    HW1 2880   2.833   5.965   1.824
  849SOL    HW2 2881   2.928   5.855   1.783
  850SOL     OW 2882   6.589   2.710   2.704
  850SOL    HW1 2883   6.646   2.784   2.685
  850SOL    HW2 2884   6.618   2.640   2.645
  851SOL     OW 2885   4.712   5.554   0.220
  851SOL    HW1 2886   4.626   5.587   0.246
  851SOL    HW2 2887   4.756   5.630   0.182
  852SOL     OW 2888   5.946   4.163   3.907
  852SOL    HW1 2889   5.864   4.180   3.861
  852SOL    HW2 2890   5.984   4.087   3.862
  853SOL     OW 2891   3.712   4.969   0.860
  853SOL    HW1 2892   3.762   4.916   0.797
  853SOL    HW2 2893   3.682   4.906   0.925
  854SOL     OW 2894   4.441   6.687   0.591
  854SOL    HW1 2895   4.400   6.603   0.567
  854SOL    HW2 2896   4.526   6.685   0.546
  855SOL     OW 2897   6.668   5.083   1.286
  855SOL    HW1 2898   6.732   5.060   1.354
  855SOL    HW2 2899   6.584   5.055   1.323
  856SOL     OW 2900   1.213   6.167   3.726
  856SOL    HW1 2901   1.193   6.242   3.782
  856SOL    HW2 2902   1.302   6.143   3.750
  857SOL     OW 2903   4.624   0.153   4.243
  857SOL    HW1 2904   4.582   0.134   4.327
  857SOL    HW2 2905   4.643   0.247   4.246
  858SOL     OW 2906   1.747   4.218   3.796
  858SOL    HW1 2907   1.785   4.290   3.847
  858SOL    HW2 2908   1.808   4.207   3.723
  859SOL     OW 2909   6.469   4.988   4.011
  859SOL    HW1 2910   6.451   4.898   3.984
  859SOL    HW2 2911   6.563   4.990   4.030
  860SOL     OW 2912   0.190   6.753   4.665
  860SOL    HW1 2913   0.099   6.731   4.647
  860SOL    HW2 2914   0.240   6.682   4.626
  861SOL     OW 2915   4.323   5.789   1.948
  861SOL    HW1 2916   4.266   5.807   2.023
  861SOL    HW2 2917   4.306   5.862   1.888
  862SOL     OW 2918   4.026   0.300   0.946
  862SOL    HW1 2919   4.005   0.389   0.920
  862SOL    HW2 2920   3.948   0.268   0.990
  863SOL     OW 2921   3.517   5.417   1.263
  863SOL    HW1 2922   3.513   5.328   1.299
  863SOL    HW2 2923   3.460   5.468   1.321
  864SOL     OW 2924   7.106   6.516   1.820
  864SOL    HW1 2925   7.102   6.427   1.857
  864SOL    HW2 2926   7.122   6.573   1.895
  865SOL     OW 2927   6.957   3.427   0.359
  865SOL    HW1 2928   6.969   3.332   0.360
  865SOL    HW2 2929   6.917   3.445   0.275
  866SOL     OW 2930   4.810   1.505   1.657
  866SOL    HW1 2931   4.716   1.524   1.652
  866SOL    HW2 2932   4.815   1.427   1.712
  867SOL     OW 2933   1.383   2.402   4.715
  867SOL    HW1 2934   1.436   2.460   4.769
  867SOL    HW2 2935   1.432   2.320   4.712
  868SOL     OW 2936   6.037   4.883   0.677
  868SOL    HW1 2937   5.981   4.869   0.753
  868SOL    HW2 2938   5.981   4.864   0.601
  869SOL     OW 2939   4.581   0.811   4.139
  869SOL    HW1 2940   4.670   0.778   4.136
  869SOL    HW2 2941   4.565   0.849   4.053
  870SOL     OW 2942   1.524   4.373   4.107
  870SOL    HW1 2943   1.435   4.384   4.142
  870SOL    HW2 2944   1.547   4.460   4.074
  871SOL     OW 2945   4.287   0.708   3.224
  871SOL    HW1 2946   4.228   0.637   3.199
  871SOL    HW2 2947   4.373   0.666   3.230
  872SOL     OW 2948   5.664   4.835   1.070
  872SOL    HW1 2949   5.597   4.768   1.079
  872SOL    HW2 2950   5.622   4.903   1.017
  873SOL     OW 2951   6.022   3.740   4.226
  873SOL    HW1 2952   6.043   3.712   4.137
  873SOL    HW2 2953   6.094   3.707   4.280
  874SOL     OW 2954   0.281   5.837   0.880
  874SOL    HW1 2955   0.204   5.860   0.931
  874SOL    HW2 2956   0.269   5.745   0.859
  875SOL     OW 2957   3.937   1.001   3.241
  875SOL    HW1 2958   4.012   0.968   3.291
  875SOL    HW2 2959   3.935   0.945   3.163
  876SOL     OW 2960   7.136   1.576   3.861
  876SOL    HW1 2961   7.141   1.542   3.772
  876SOL    HW2 2962   7.216   1.627   3.872
  877SOL     OW 2963   4.426   5.092   0.177
  877SOL    HW1 2964   4.450   5.000   0.160
  877SOL    HW2 2965   4.426   5.133   0.090
  878SOL     OW 2966   3.154   0.749   0.088
  878SOL    HW1 2967   3.078   0.748   0.147
  878SOL    HW2 2968   3.184   0.658   0.084
  879SOL     OW 2969   4.932   4.862   1.047
  879SOL    HW1 2970   4.932   4.956   1.066
  879SOL    HW2 2971   5.021   4.834   1.065
  880SOL     OW 2972   5.874   3.750   2.644
  880SOL    HW1 2973   5.925   3.830   2.658
  880SOL    HW2 2974   5.832   3.734   2.728
  881SOL     OW 2975   6.145   6.954   1.034
  881SOL    HW1 2976   6.057   6.988   1.052
  881SOL    HW2 2977   6.171   6.909   1.114
  882SOL     OW 2978   3.607   4.188   2.133
  882SOL    HW1 2979   3.623   4.244   2.208
  882SOL    HW2 2980   3.655   4.230   2.061
  883SOL     OW 2981   7.037   5.917   2.606
  883SOL    HW1 2982   7.076   5.998   2.638
  883SOL    HW2 2983   7.011   5.870   2.685
  884SOL     OW 2984   4.466   5.146   1.704
  884SOL    HW1 2985   4.518   5.222   1.678
  884SOL    HW2 2986   4.492   5.077   1.643
  885SOL     OW 2987   4.657   6.389   1.232
  885SOL    HW1 2988   4.727   6.331   1.201
  885SOL    HW2 2989   4.665   6.467   1.176
  886SOL     OW 2990   5.903   3.726   1.157
  886SOL    HW1 2991   5.873   3.805   1.111
  886SOL    HW2 2992   5.955   3.759   1.231
  887SOL     OW 2993   0.271   3.951   3.804
  887SOL    HW1 2994   0.176   3.958   3.797
  887SOL    HW2 2995   0.300   3.933   3.715
  888SOL     OW 2996   0.200   5.340   1.540
  888SOL    HW1 2997   0.155   5.271   1.589
  888SOL    HW2 2998   0.184   5.319   1.448
  889SOL     OW 2999   5.291   4.639   5.053
  889SOL    HW1 3000   5.311   4.731   5.035
  889SOL    HW2 3001   5.207   4.624   5.010
  890SOL     OW 3002   3.752   4.953   2.294
  890SOL    HW1 3003   3.755   4.918   2.205
  890SOL    HW2 3004   3.721   5.043   2.284
  891SOL     OW 3005   4.685   5.561   4.682
  891SOL    HW1 3006   4.598   5.598   4.694
  891SOL    HW2 3007   4.735   5.629   4.638
  892SOL     OW 3008   5.207   5.628   0.462
  892SOL    HW1 3009   5.220   5.533   0.465
  892SOL    HW2 3010   5.272   5.659   0.400
  893SOL     OW 3011   4.724   1.004   1.928
  893SOL    HW1 3012   4.677   0.946   1.868
  893SOL    HW2 3013   4.669   1.005   2.007
  894SOL     OW 3014   4.479   5.188   3.545
  894SOL    HW1 3015   4.541   5.135   3.494
  894SOL    HW2 3016   4.518   5.192   3.632
  895SOL     OW 3017   5.631   3.906   3.987
  895SOL    HW1 3018   5.722   3.917   4.013
  895SOL    HW2 3019   5.598   3.995   3.978
  896SOL     OW 3020   6.018   6.048   4.865
  896SOL    HW1 3021   6.057   6.046   4.952
  896SOL    HW2 3022   5.928   6.079   4.880
  897SOL     OW 3023   3.778   2.938   4.772
  897SOL    HW1 3024   3.864   2.925   4.812
  897SOL    HW2 3025   3.727   2.985   4.838
  898SOL     OW 3026   3.989   0.314   2.789
  898SOL    HW1 3027   4.051   0.267   2.732
  898SOL    HW2 3028   4.032   0.397   2.808
  899SOL     OW 3029   4.387   3.869   4.676
  899SOL    HW1 3030   4.330   3.834   4.608
  899SOL    HW2 3031   4.379   3.964   4.668
  900SOL     OW 3032   2.363   1.313   3.278
  900SOL    HW1 3033   2.366   1.364   3.197
  900SOL    HW2 3034   2.410   1.232   3.256
  901SOL     OW 3035   4.438   4.018   0.646
  901SOL    HW1 3036   4.345   4.038   0.650
  901SOL    HW2 3037   4.447   3.936   0.696
  902SOL     OW 3038   5.963   5.303   0.262
  902SOL    HW1 3039   5.994   5.225   0.308
  902SOL    HW2 3040   5.904   5.268   0.194
  903SOL     OW 3041   6.087   2.290   3.535
  903SOL    HW1 3042   6.077   2.223   3.467
  903SOL    HW2 3043   6.020   2.268   3.600
  904SOL     OW 3044   0.689   6.165   0.986
  904SOL    HW1 3045   0.620   6.101   1.006
  904SOL    HW2 3046   0.676   6.186   0.894
  905SOL     OW 3047   6.224   1.364   0.804
  905SOL    HW1 3048   6.199   1.386   0.715
  905SOL    HW2 3049   6.320   1.364   0.803
  906SOL     OW 3050   6.490   4.492   3.051
  906SOL    HW1 3051   6.428   4.446   3.108
  906SOL    HW2 3052   6.505   4.431   2.979
  907SOL     OW 3053   6.367   0.495   1.292
  907SOL    HW1 3054   6.393   0.584   1.267
  907SOL    HW2 3055   6.274   0.491   1.273
  908SOL     OW 3056   5.983   3.614   0.911
  908SOL    HW1 3057   6.012   3.698   0.876
  908SOL    HW2 3058   5.974   3.629   1.005
  909SOL     OW 3059   6.871   1.666   1.288
  909SOL    HW1 3060   6.812   1.633   1.356
  909SOL    HW2 3061   6.950   1.614   1.298
  910SOL     OW 3062   5.891   0.260   1.579
  910SOL    HW1 3063   5.889   0.202   1.502
  910SOL    HW2 3064   5.956   0.327   1.557
  911SOL     OW 3065   3.518   6.188   2.337
  911SOL    HW1 3066   3.558   6.264   2.295
  911SOL    HW2 3067   3.476   6.222   2.416
  912SOL     OW 3068   6.554   5.720   3.507
  912SOL    HW1 3069   6.565   5.661   3.432
  912SOL    HW2 3070   6.607   5.796   3.485
  913SOL     OW 3071   0.374   6.621   0.783
  913SOL    HW1 3072   0.460   6.661   0.771
  913SOL    HW2 3073   0.367   6.604   0.876
  914SOL     OW 3074   5.806   0.255   3.544
  914SOL    HW1 3075   5.717   0.276   3.518
  914SOL    HW2 3076   5.831   0.183   3.485
  915SOL     OW 3077   6.863   6.660   4.597
  915SOL    HW1 3078   6.933   6.643   4.659
  915SOL    HW2 3079   6.877   6.750   4.568
  916SOL     OW 3080   2.175   6.432   5.095
  916SOL    HW1 3081   2.095   6.473   5.060
  916SOL    HW2 3082   5.832   2.830   0.027
  917SOL     OW 3083   5.558   4.185   0.910
  917SOL    HW1 3084   5.488   4.121   0.910
  917SOL    HW2 3085   5.614   4.161   0.836
  918SOL     OW 3086   3.916   4.839   2.656
  918SOL    HW1 3087   3.949   4.852   2.567
  918SOL    HW2 3088   3.896   4.746   2.661
  919SOL     OW 3089   4.257   4.226   2.626
  919SOL    HW1 3090   4.174   4.227   2.675
  919SOL    HW2 3091   4.319   4.182   2.685
  920SOL     OW 3092   2.171   3.936   3.761
  920SOL    HW1 3093   2.139   3.960   3.674
  920SOL    HW2 3094   2.157   4.014   3.815
  921SOL     OW 3095   6.195   4.208   0.542
  921SOL    HW1 3096   6.234   4.167   0.620
  921SOL    HW2 3097   6.256   4.187   0.471
  922SOL     OW 3098   4.055   4.199   3.038
  922SOL    HW1 3099   4.068   4.127   3.100
  922SOL    HW2 3100   4.123   4.263   3.061
  923SOL     OW 3101   7.081   7.256   4.572
  923SOL    HW1 3102   6.987   7.239   4.565
  923SOL    HW2 3103   7.119   7.170   4.589
  924SOL     OW 3104   4.519   5.729   1.049
  924SOL    HW1 3105   4.514   5.820   1.077
  924SOL    HW2 3106   4.510   5.678   1.129
  925SOL     OW 3107   6.905   5.723   3.562
  925SOL    HW1 3108   6.850   5.793   3.527
  925SOL    HW2 3109   6.843   5.660   3.599
  926SOL     OW 3110   5.642   3.863   0.846
  926SOL    HW1 3111   5.665   3.934   0.785
  926SOL    HW2 3112   5.554   3.837   0.820
  927SOL     OW 3113   6.081   7.226   1.223
  927SOL    HW1 3114   6.100   7.280   1.147
  927SOL    HW2 3115   6.019   7.160   1.191
  928SOL     OW 3116   5.236   0.208   4.449
  928SOL    HW1 3117   5.243   0.272   4.378
  928SOL    HW2 3118   5.158   0.237   4.498
  929SOL     OW 3119   3.551   0.242   3.431
  929SOL    HW1 3120   3.527   0.277   3.345
  929SOL    HW2 3121   3.527   0.312   3.492
  930SOL     OW 3122   5.328   1.855   2.712
  930SOL    HW1 3123   5.411   1.836   2.755
  930SOL    HW2 3124   5.328   1.951   2.703
  931SOL     OW 3125   6.211   2.516   3.821
  931SOL    HW1 3126   6.255   2.447   3.772
  931SOL    HW2 3127   6.167   2.470   3.892
  932SOL     OW 3128   3.462   3.960   0.428
  932SOL    HW1 3129   3.532   4.022   0.409
  932SOL    HW2 3130   3.475   3.936   0.520
  933SOL     OW 3131   6.845   6.465   3.560
  933SOL    HW1 3132   6.856   6.545   3.509
  933SOL    HW2 3133   6.901   6.401   3.516
  934SOL     OW 3134   5.697   4.074   0.686
  934SOL    HW1 3135   5.667   4.043   0.600
  934SOL    HW2 3136   5.782   4.114   0.669
  935SOL     OW 3137   3.597   2.112   0.813
  935SOL    HW1 3138   3.586   2.153   0.727
  935SOL    HW2 3139   3.524   2.051   0.819
  936SOL     OW 3140   6.367   0.225   2.769
  936SOL    HW1 3141   6.339   0.304   2.722
  936SOL    HW2 3142   6.371   0.157   2.702
  937SOL     OW 3143   4.792   3.188   1.259
  937SOL    HW1 3144   4.805   3.173   1.352
  937SOL    HW2 3145   4.864   3.245   1.233
  938SOL     OW 3146   5.505   2.734   4.045
  938SOL    HW1 3147   5.567   2.802   4.021
  938SOL    HW2 3148   5.421   2.763   4.008
  939SOL     OW 3149   0.518   4.042   4.502
  939SOL    HW1 3150   0.539   4.037   4.409
  939SOL    HW2 3151   0.478   4.128   4.513
  940SOL     OW 3152   4.448   3.193   2.695
  940SOL    HW1 3153   4.512   3.125   2.714
  940SOL    HW2 3154   4.466   3.262   2.759
  941SOL     OW 3155   7.040   1.841   0.474
  941SOL    HW1 3156   7.032   1.883   0.560
  941SOL    HW2 3157   7.036   1.747   0.493
  942SOL     OW 3158   6.897   4.094   4.618
  942SOL    HW1 3159   6.947   4.068   4.695
  942SOL    HW2 3160   6.838   4.020   4.602
  943SOL     OW 3161   6.553   0.476   2.602
  943SOL    HW1 3162   6.564   0.411   2.533
  943SOL    HW2 3163   6.607   0.550   2.576
  944SOL     OW 3164   6.517   3.539   1.204
  944SOL    HW1 3165   6.577   3.613   1.203
  944SOL    HW2 3166   6.532   3.497   1.289
  945SOL     OW 3167   5.851   5.489   0.423
  945SOL    HW1 3168   5.890   5.423   0.366
  945SOL    HW2 3169   5.760   5.461   0.432
  946SOL     OW 3170   0.188   4.929   3.769
  946SOL    HW1 3171   0.177   5.022   3.789
  946SOL    HW2 3172   0.275   4.923   3.729
  947SOL     OW 3173   4.807   6.992   0.599
  947SOL    HW1 3174   4.796   7.032   0.686
  947SOL    HW2 3175   4.833   6.902   0.618
  948SOL     OW 3176   3.117   4.116   1.251
  948SOL    HW1 3177   3.114   4.085   1.161
  948SOL    HW2 3178   3.198   4.168   1.256
  949SOL     OW 3179   5.202   3.080   1.779
  949SOL    HW1 3180   5.231   3.150   1.836
  949SOL    HW2 3181   5.177   3.009   1.839
  950SOL     OW 3182   0.572   4.861   0.843
  950SOL    HW1 3183   0.594   4.815   0.925
  950SOL    HW2 3184   0.479   4.881   0.852
  951SOL     OW 3185   3.136   6.970   3.469
  951SOL    HW1 3186   3.207   6.971   3.406
  951SOL    HW2 3187   3.086   7.050   3.450
  952SOL     OW 3188   6.331   4.112   4.643
  952SOL    HW1 3189   6.252   4.157   4.673
  952SOL    HW2 3190   6.340   4.038   4.703
  953SOL     OW 3191   5.912   2.650   5.125
  953SOL    HW1 3192   2.255   6.209   0.013
  953SOL    HW2 3193   5.846   2.654   5.055
  954SOL     OW 3194   5.206   5.653   0.739
  954SOL    HW1 3195   5.111   5.645   0.750
  954SOL    HW2 3196   5.218   5.667   0.645
  955SOL     OW 3197   6.875   2.399   0.673
  955SOL    HW1 3198   6.794   2.349   0.679
  955SOL    HW2 3199   6.893   2.404   0.579
  956SOL     OW 3200   7.077   2.967   1.990
  956SOL    HW1 3201   7.140   3.035   1.965
  956SOL    HW2 3202   7.131   2.891   2.011
  957SOL     OW 3203   4.882   0.191   1.852
  957SOL    HW1 3204   4.876   0.145   1.935
  957SOL    HW2 3205   4.792   0.199   1.822
  958SOL     OW 3206   2.203   3.063   0.229
  958SOL    HW1 3207   2.191   2.968   0.225
  958SOL    HW2 3208   2.233   3.087   0.141
  959SOL     OW 3209   3.209   4.104   4.887
  959SOL    HW1 3210   3.116   4.088   4.873
  959SOL    HW2 3211   3.234   4.041   4.955
  960SOL     OW 3212   3.980   4.250   4.153
  960SOL    HW1 3213   4.026   4.180   4.199
  960SOL    HW2 3214   4.040   4.324   4.153
  961SOL     OW 3215   6.566   6.977   2.995
  961SOL    HW1 3216   6.640   6.946   2.942
  961SOL    HW2 3217   6.508   7.019   2.932
  962SOL     OW 3218   3.714   5.803   1.543
  962SOL    HW1 3219   3.790   5.815   1.600
  962SOL    HW2 3220   3.751   5.799   1.455
  963SOL     OW 3221   4.755   3.213   2.374
  963SOL    HW1 3222   4.829   3.167   2.334
  963SOL    HW2 3223   4.697   3.144   2.405
  964SOL     OW 3224   6.929   4.729   3.509
  964SOL    HW1 3225   6.834   4.723   3.517
  964SOL    HW2 3226   6.953   4.806   3.560
  965SOL     OW 3227   0.315   4.568   3.235
  965SOL    HW1 3228   0.225   4.600   3.227
  965SOL    HW2 3229   0.344   4.599   3.321
  966SOL     OW 3230   6.705   0.037   4.764
  966SOL    HW1 3231   6.635   0.037   4.829
  966SOL    HW2 3232   6.784   0.016   4.815
  967SOL     OW 3233   1.302   2.958   1.174
  967SOL    HW1 3234   1.275   3.041   1.135
  967SOL    HW2 3235   1.398   2.963   1.176
  968SOL     OW 3236   3.622   5.775   2.934
  968SOL    HW1 3237   3.656   5.826   3.008
  968SOL    HW2 3238   3.650   5.824   2.857
  969SOL     OW 3239   7.103   2.482   2.244
  969SOL    HW1 3240   7.148   2.410   2.201
  969SOL    HW2 3241   7.039   2.513   2.180
  970SOL     OW 3242   0.307   2.487   2.576
  970SOL    HW1 3243   0.236   2.477   2.513
  970SOL    HW2 3244   0.321   2.582   2.581
  971SOL     OW 3245   5.218   5.287   0.085
  971SOL    HW1 3246   5.136   5.277   0.036
  971SOL    HW2 3247   5.285   5.251   0.027
  972SOL     OW 3248   7.116   0.033   4.158
  972SOL    HW1 3249   7.138   7.229   4.144
  972SOL    HW2 3250   7.155   0.055   4.242
  973SOL     OW 3251   4.380   2.476   2.229
  973SOL    HW1 3252   4.410   2.395   2.270
  973SOL    HW2 3253   4.446   2.496   2.163
  974SOL     OW 3254   0.109   3.276   2.703
  974SOL    HW1 3255   0.200   3.300   2.688
  974SOL    HW2 3256   0.093   3.296   2.796
  975SOL     OW 3257   4.429   6.649   3.675
  975SOL    HW1 3258   4.370   6.723   3.694
  975SOL    HW2 3259   4.512   6.690   3.653
  976SOL     OW 3260   2.333   4.844   1.787
  976SOL    HW1 3261   2.354   4.900   1.713
  976SOL    HW2 3262   2.241   4.861   1.806
  977SOL     OW 3263   3.534   4.511   3.343
  977SOL    HW1 3264   3.609   4.549   3.299
  977SOL    HW2 3265   3.515   4.572   3.415
  978SOL     OW 3266   6.886   4.061   3.089
  978SOL    HW1 3267   6.897   4.155   3.102
  978SOL    HW2 3268   6.810   4.053   3.032
  979SOL     OW 3269   4.376   3.766   2.094
  979SOL    HW1 3270   4.317   3.836   2.123
  979SOL    HW2 3271   4.459   3.811   2.078
  980SOL     OW 3272   4.016   3.885   0.661
  980SOL    HW1 3273   4.079   3.956   0.658
  980SOL    HW2 3274   3.989   3.880   0.752
  981SOL     OW 3275   5.628   1.188   3.828
  981SOL    HW1 3276   5.541   1.213   3.858
  981SOL    HW2 3277   5.671   1.151   3.905
  982SOL     OW 3278   0.822   3.422   0.916
  982SOL    HW1 3279   0.849   3.378   0.997
  982SOL    HW2 3280   0.726   3.421   0.919
  983SOL     OW 3281   1.080   6.204   3.260
  983SOL    HW1 3282   1.107   6.143   3.192
  983SOL    HW2 3283   1.149   6.197   3.327
  984SOL     OW 3284   5.262   4.273   0.958
  984SOL    HW1 3285   5.184   4.266   1.013
  984SOL    HW2 3286   5.293   4.182   0.950
  985SOL     OW 3287   4.130   5.396   3.412
  985SOL    HW1 3288   4.059   5.388   3.347
  985SOL    HW2 3289   4.100   5.466   3.471
  986SOL     OW 3290   2.248   5.568   1.390
  986SOL    HW1 3291   2.313   5.638   1.398
  986SOL    HW2 3292   2.171   5.610   1.352
  987SOL     OW 3293   4.842   7.125   1.995
  987SOL    HW1 3294   4.935   7.112   2.015
  987SOL    HW2 3295   4.823   7.213   2.026
  988SOL     OW 3296   1.297   1.826   0.126
  988SOL    HW1 3297   1.349   1.837   0.046
  988SOL    HW2 3298   1.317   1.902   0.179
  989SOL     OW 3299   6.640   5.505   0.262
  989SOL    HW1 3300   6.668   5.424   0.220
  989SOL    HW2 3301   6.718   5.536   0.309
  990SOL     OW 3302   5.828   4.451   1.136
  990SOL    HW1 3303   5.734   4.436   1.128
  990SOL    HW2 3304   5.867   4.365   1.121
  991SOL     OW 3305   5.261   2.293   4.522
  991SOL    HW1 3306   5.264   2.334   4.435
  991SOL    HW2 3307   5.278   2.365   4.583
  992SOL     OW 3308   4.731   1.330   2.184
  992SOL    HW1 3309   4.800   1.396   2.196
  992SOL    HW2 3310   4.674   1.367   2.117
  993SOL     OW 3311   5.631   4.801   2.614
  993SOL    HW1 3312   5.574   4.873   2.644
  993SOL    HW2 3313   5.716   4.820   2.653
  994SOL     OW 3314   2.222   7.002   3.708
  994SOL    HW1 3315   2.165   7.004   3.785
  994SOL    HW2 3316   2.214   7.090   3.671
  995SOL     OW 3317   1.906   1.652   0.019
  995SOL    HW1 3318   5.511   5.298   5.084
  995SOL    HW2 3319   1.878   1.734   0.059
  996SOL     OW 3320   1.118   4.901   2.206
  996SOL    HW1 3321   1.205   4.889   2.244
  996SOL    HW2 3322   1.079   4.971   2.259
  997SOL     OW 3323   6.890   3.847   3.276
  997SOL    HW1 3324   6.888   3.919   3.212
  997SOL    HW2 3325   6.851   3.773   3.229
  998SOL     OW 3326   5.171   0.374   3.161
  998SOL    HW1 3327   5.178   0.298   3.219
  998SOL    HW2 3328   5.260   0.409   3.155
  999SOL     OW 3329   6.252   5.738   3.860
  999SOL    HW1 3330   6.276   5.682   3.786
  999SOL    HW2 3331   6.166   5.773   3.837
 1000SOL     OW 3332   3.567   4.587   1.882
 1000SOL    HW1 3333   3.599   4.572   1.971
 1000SOL    HW2 3334   3.546   4.500   1.848
 1001SOL     OW 3335   5.737   5.271   4.141
 1001SOL    HW1 3336   5.721   5.242   4.231
 1001SOL    HW2 3337   5.831   5.254   4.127
 1002SOL     OW 3338   4.059   3.774   3.637
 1002SOL    HW1 3339   4.125   3.823   3.588
 1002SOL    HW2 3340   4.045   3.825   3.717
 1003SOL     OW 3341   1.226   3.890   3.024
 1003SOL    HW1 3342   1.230   3.900   2.929
 1003SOL    HW2 3343   1.305   3.934   3.057
 1004SOL     OW 3344   5.659   7.088   4.238
 1004SOL    HW1 3345   5.566   7.112   4.238
 1004SOL    HW2 3346   5.676   7.061   4.147
 1005SOL     OW 3347   5.074   3.029   1.200
 1005SOL    HW1 3348   5.113   2.956   1.249
 1005SOL    HW2 3349   5.067   3.100   1.265
 1006SOL     OW 3350   2.076   1.459   0.345
 1006SOL    HW1 3351   2.123   1.425   0.421
 1006SOL    HW2 3352   1.985   1.435   0.359
 1007SOL     OW 3353   6.035   6.346   4.443
 1007SOL    HW1 3354   6.059   6.281   4.509
 1007SOL    HW2 3355   6.111   6.404   4.438
 1008SOL     OW 3356   6.832   4.712   4.322
 1008SOL    HW1 3357   6.737   4.704   4.312
 1008SOL    HW2 3358   6.852   4.801   4.293
 1009SOL     OW 3359   6.442   3.520   2.367
 1009SOL    HW1 3360   6.519   3.487   2.319
 1009SOL    HW2 3361   6.452   3.615   2.364
 1010SOL     OW 3362   6.099   2.798   2.014
 1010SOL    HW1 3363   6.005   2.818   2.009
 1010SOL    HW2 3364   6.127   2.836   2.097
 1011SOL     OW 3365   5.152   1.881   2.073
 1011SOL    HW1 3366   5.185   1.802   2.032
 1011SOL    HW2 3367   5.184   1.952   2.017
 1012SOL     OW 3368   5.211   0.528   2.200
 1012SOL    HW1 3369   5.216   0.461   2.268
 1012SOL    HW2 3370   5.299   0.528   2.160
 1013SOL     OW 3371   2.174   6.196   0.316
 1013SOL    HW1 3372   2.081   6.180   0.333
 1013SOL    HW2 3373   2.192   6.146   0.236
 1014SOL     OW 3374   3.761   3.736   3.956
 1014SOL    HW1 3375   3.703   3.760   4.028
 1014SOL    HW2 3376   3.704   3.737   3.878
 1015SOL     OW 3377   3.988   4.847   2.382
 1015SOL    HW1 3378   3.901   4.882   2.361
 1015SOL    HW2 3379   4.046   4.883   2.315
 1016SOL     OW 3380   4.815   2.623   2.312
 1016SOL    HW1 3381   4.791   2.622   2.405
 1016SOL    HW2 3382   4.790   2.710   2.282
 1017SOL     OW 3383   4.573   3.578   3.500
 1017SOL    HW1 3384   4.658   3.555   3.465
 1017SOL    HW2 3385   4.525   3.495   3.506
 1018SOL     OW 3386   4.814   1.157   1.530
 1018SOL    HW1 3387   4.867   1.228   1.494
 1018SOL    HW2 3388   4.794   1.185   1.619
 1019SOL     OW 3389   6.934   3.008   1.587
 1019SOL    HW1 3390   6.980   3.083   1.624
 1019SOL    HW2 3391   6.922   2.949   1.661
 1020SOL     OW 3392   6.459   1.347   0.257
 1020SOL    HW1 3393   6.440   1.318   0.168
 1020SOL    HW2 3394   6.555   1.351   0.261
 1021SOL     OW 3395   6.679   1.154   1.387
 1021SOL    HW1 3396   6.611   1.197   1.439
 1021SOL    HW2 3397   6.751   1.139   1.448
 1022SOL     OW 3398   5.871   4.843   0.450
 1022SOL    HW1 3399   5.819   4.809   0.378
 1022SOL    HW2 3400   5.811   4.844   0.525
 1023SOL     OW 3401   3.087   4.731   0.710
 1023SOL    HW1 3402   3.152   4.763   0.773
 1023SOL    HW2 3403   3.023   4.803   0.703
 1024SOL     OW 3404   3.059   1.977   2.331
 1024SOL    HW1 3405   3.039   2.044   2.397
 1024SOL    HW2 3406   3.058   2.025   2.248
 1025SOL     OW 3407   5.049   2.612   5.067
 1025SOL    HW1 3408   5.082   2.579   5.151
 1025SOL    HW2 3409   5.029   2.704   5.084
 1026SOL     OW 3410   4.800   4.106   3.944
 1026SOL    HW1 3411   4.814   4.046   4.017
 1026SOL    HW2 3412   4.747   4.056   3.882
 1027SOL     OW 3413   5.054   5.110   1.094
 1027SOL    HW1 3414   5.087   5.182   1.040
 1027SOL    HW2 3415   5.126   5.047   1.097
 1028SOL     OW 3416   2.044   2.731   4.246
 1028SOL    HW1 3417   2.036   2.649   4.295
 1028SOL    HW2 3418   1.994   2.716   4.165
 1029SOL     OW 3419   3.196   6.722   5.008
 1029SOL    HW1 3420   3.238   6.796   4.964
 1029SOL    HW2 3421   3.230   6.726   5.098
 1030SOL     OW 3422   5.767   6.809   3.748
 1030SOL    HW1 3423   5.730   6.802   3.836
 1030SOL    HW2 3424   5.842   6.749   3.749
 1031SOL     OW 3425   1.579   6.010   3.995
 1031SOL    HW1 3426   1.555   6.048   3.911
 1031SOL    HW2 3427   1.501   6.019   4.049
 1032SOL     OW 3428   0.063   5.507   1.989
 1032SOL    HW1 3429   0.142   5.557   1.970
 1032SOL    HW2 3430   0.080   5.466   2.074
 1033SOL     OW 3431   0.464   5.154   2.259
 1033SOL    HW1 3432   0.388   5.097   2.272
 1033SOL    HW2 3433   0.483   5.190   2.345
 1034SOL     OW 3434   3.429   5.232   1.834
 1034SOL    HW1 3435   3.518   5.219   1.802
 1034SOL    HW2 3436   3.385   5.148   1.817
 1035SOL     OW 3437   5.955   3.987   0.289
 1035SOL    HW1 3438   6.018   4.026   0.229
 1035SOL    HW2 3439   5.876   4.041   0.279
 1036SOL     OW 3440   0.725   1.654   4.146
 1036SOL    HW1 3441   0.729   1.610   4.061
 1036SOL    HW2 3442   0.653   1.611   4.192
 1037SOL     OW 3443   0.335   6.542   4.564
 1037SOL    HW1 3444   0.295   6.492   4.493
 1037SOL    HW2 3445   0.403   6.594   4.521
 1038SOL     OW 3446   0.739   2.970   4.744
 1038SOL    HW1 3447   0.686   2.987   4.666
 1038SOL    HW2 3448   0.709   3.034   4.808
 1039SOL     OW 3449   6.884   4.647   1.722
 1039SOL    HW1 3450   6.974   4.645   1.688
 1039SOL    HW2 3451   6.890   4.694   1.805
 1040SOL     OW 3452   6.473   0.352   2.067
 1040SOL    HW1 3453   6.406   0.287   2.089
 1040SOL    HW2 3454   6.439   0.435   2.103
 1041SOL     OW 3455   4.091   6.445   2.082
 1041SOL    HW1 3456   4.112   6.365   2.034
 1041SOL    HW2 3457   4.168   6.502   2.068
 1042SOL     OW 3458   4.925   4.266   5.094
 1042SOL    HW1 3459   4.852   4.307   5.140
 1042SOL    HW2 3460   5.003   4.310   5.129
 1043SOL     OW 3461   2.908   0.803   3.614
 1043SOL    HW1 3462   2.911   0.873   3.549
 1043SOL    HW2 3463   2.833   0.825   3.670
 1044SOL     OW 3464   1.270   6.092   2.613
 1044SOL    HW1 3465   1.332   6.160   2.639
 1044SOL    HW2 3466   1.313   6.049   2.538
 1045SOL     OW 3467   1.566   0.708   0.500
 1045SOL    HW1 3468   1.614   0.747   0.573
 1045SOL    HW2 3469   1.534   0.783   0.450
 1046SOL     OW 3470   3.252   0.259   3.150
 1046SOL    HW1 3471   3.348   0.265   3.155
 1046SOL    HW2 3472   3.233   0.255   3.056
 1047SOL     OW 3473   0.971   5.233   0.286
 1047SOL    HW1 3474   1.022   5.179   0.346
 1047SOL    HW2 3475   0.917   5.170   0.237
 1048SOL     OW 3476   5.416   2.464   1.458
 1048SOL    HW1 3477   5.332   2.463   1.503
 1048SOL    HW2 3478   5.477   2.424   1.520
 1049SOL     OW 3479   4.488   0.597   2.502
 1049SOL    HW1 3480   4.553   0.528   2.485
 1049SOL    HW2 3481   4.424   0.556   2.560
 1050SOL     OW 3482   2.903   0.210   2.629
 1050SOL    HW1 3483   2.857   0.154   2.566
 1050SOL    HW2 3484   2.946   0.276   2.575
 1051SOL     OW 3485   5.350   4.001   0.933
 1051SOL    HW1 3486   5.364   3.935   0.866
 1051SOL    HW2 3487   5.281   3.966   0.988
 1052SOL     OW 3488   5.171   6.571   4.685
 1052SOL    HW1 3489   5.193   6.487   4.645
 1052SOL    HW2 3490   5.179   6.556   4.779
 1053SOL     OW 3491   4.090   3.240   2.114
 1053SOL    HW1 3492   4.180   3.249   2.146
 1053SOL    HW2 3493   4.049   3.178   2.174
 1054SOL     OW 3494   6.637   5.832   1.174
 1054SOL    HW1 3495   6.644   5.737   1.175
 1054SOL    HW2 3496   6.577   5.852   1.102
 1055SOL     OW 3497   3.342   4.265   1.234
 1055SOL    HW1 3498   3.342   4.290   1.142
 1055SOL    HW2 3499   3.384   4.340   1.279
 1056SOL     OW 3500   5.034   3.530   3.757
 1056SOL    HW1 3501   5.048   3.512   3.664
 1056SOL    HW2 3502   5.111   3.580   3.783
 1057SOL     OW 3503   5.988   7.077   3.892
 1057SOL    HW1 3504   6.023   7.117   3.813
 1057SOL    HW2 3505   5.921   7.139   3.923
 1058SOL     OW 3506   4.565   0.676   0.155
 1058SOL    HW1 3507   4.512   0.620   0.099
 1058SOL    HW2 3508   4.642   0.623   0.177
 1059SOL     OW 3509   4.804   3.540   1.132
 1059SOL    HW1 3510   4.745   3.558   1.206
 1059SOL    HW2 3511   4.878   3.494   1.172
 1060SOL     OW 3512   3.122   2.750   0.134
 1060SOL    HW1 3513   3.104   2.843   0.146
 1060SOL    HW2 3514   3.192   2.747   0.068
 1061SOL     OW 3515   4.218   0.665   0.697
 1061SOL    HW1 3516   4.194   0.575   0.678
 1061SOL    HW2 3517   4.313   0.662   0.712
 1062SOL     OW 3518   4.211   2.394   2.018
 1062SOL    HW1 3519   4.265   2.433   2.085
 1062SOL    HW2 3520   4.210   2.458   1.947
 1063SOL     OW 3521   4.574   3.367   3.884
 1063SOL    HW1 3522   4.638   3.371   3.813
 1063SOL    HW2 3523   4.616   3.312   3.951
 1064SOL     OW 3524   7.162   0.123   2.532
 1064SOL    HW1 3525   7.184   0.086   2.617
 1064SOL    HW2 3526   7.238   0.178   2.509
 1065SOL     OW 3527   1.826   0.617   0.012
 1065SOL    HW1 3528   1.754   0.572   0.057
 1065SOL    HW2 3529   1.876   0.658   0.082
 1066SOL     OW 3530   3.510   3.068   3.008
 1066SOL    HW1 3531   3.437   3.109   3.054
 1066SOL    HW2 3532   3.572   3.045   3.077
 1067SOL     OW 3533   4.363   6.618   1.556
 1067SOL    HW1 3534   4.443   6.621   1.608
 1067SOL    HW2 3535   4.325   6.705   1.565
 1068SOL     OW 3536   5.340   2.999   0.486
 1068SOL    HW1 3537   5.430   3.029   0.502
 1068SOL    HW2 3538   5.292   3.026   0.565
 1069SOL     OW 3539   2.676   5.857   1.321
 1069SOL    HW1 3540   2.700   5.950   1.327
 1069SOL    HW2 3541   2.738   5.813   1.379
 1070SOL     OW 3542   4.230   0.501   4.451
 1070SOL    HW1 3543   4.285   0.554   4.393
 1070SOL    HW2 3544   4.143   0.540   4.443
 1071SOL     OW 3545   7.008   5.392   3.381
 1071SOL    HW1 3546   7.051   5.478   3.377
 1071SOL    HW2 3547   7.068   5.339   3.433
 1072SOL     OW 3548   4.367   0.434   2.710
 1072SOL    HW1 3549   4.325   0.351   2.690
 1072SOL    HW2 3550   4.457   0.410   2.734
 1073SOL     OW 3551   3.596   0.337   0.611
 1073SOL    HW1 3552   3.561   0.406   0.667
 1073SOL    HW2 3553   3.528   0.270   0.611
 1074SOL     OW 3554   2.360   3.219   1.446
 1074SOL    HW1 3555   2.332   3.239   1.535
 1074SOL    HW2 3556   2.426   3.150   1.456
 1075SOL     OW 3557   4.467   3.132   0.902
 1075SOL    HW1 3558   4.447   3.168   0.988
 1075SOL    HW2 3559   4.559   3.105   0.908
 1076SOL     OW 3560   5.363   4.097   1.610
 1076SOL    HW1 3561   5.322   4.073   1.527
 1076SOL    HW2 3562   5.455   4.075   1.599
 1077SOL     OW 3563   2.899   4.495   2.748
 1077SOL    HW1 3564   2.891   4.495   2.653
 1077SOL    HW2 3565   2.957   4.422   2.767
 1078SOL     OW 3566   5.790   7.169   1.624
 1078SOL    HW1 3567   5.719   7.121   1.667
 1078SOL    HW2 3568   5.854   7.102   1.601
 1079SOL     OW 3569   4.701   0.703   1.480
 1079SOL    HW1 3570   4.767   0.770   1.494
 1079SOL    HW2 3571   4.619   0.751   1.468
 1080SOL     OW 3572   5.000   0.919   3.422
 1080SOL    HW1 3573   5.016   0.868   3.343
 1080SOL    HW2 3574   4.975   1.005   3.391
 1081SOL     OW 3575   6.712   1.452   1.897
 1081SOL    HW1 3576   6.649   1.456   1.826
 1081SOL    HW2 3577   6.705   1.537   1.940
 1082SOL     OW 3578   3.215   2.786   0.978
 1082SOL    HW1 3579   3.239   2.816   1.066
 1082SOL    HW2 3580   3.122   2.805   0.970
 1083SOL     OW 3581   5.197   3.453   2.109
 1083SOL    HW1 3582   5.214   3.540   2.071
 1083SOL    HW2 3583   5.188   3.469   2.203
 1084SOL     OW 3584   5.050   4.607   4.940
 1084SOL    HW1 3585   4.987   4.598   5.012
 1084SOL    HW2 3586   4.997   4.633   4.865
 1085SOL     OW 3587   5.368   4.743   2.563
 1085SOL    HW1 3588   5.463   4.742   2.553
 1085SOL    HW2 3589   5.349   4.827   2.605
 1086SOL     OW 3590   6.914   3.768   1.332
 1086SOL    HW1 3591   7.000   3.810   1.335
 1086SOL    HW2 3592   6.927   3.683   1.374
 1087SOL     OW 3593   3.427   0.480   0.790
 1087SOL    HW1 3594   3.453   0.523   0.871
 1087SOL    HW2 3595   3.371   0.408   0.818
 1088SOL     OW 3596   5.730   3.902   2.342
 1088SOL    HW1 3597   5.666   3.971   2.324
 1088SOL    HW2 3598   5.793   3.943   2.402
 1089SOL     OW 3599   6.522   1.230   2.215
 1089SOL    HW1 3600   6.568   1.219   2.132
 1089SOL    HW2 3601   6.591   1.252   2.278
 1090SOL     OW 3602   6.293   6.517   0.741
 1090SOL    HW1 3603   6.222   6.568   0.701
 1090SOL    HW2 3604   6.261   6.427   0.743
 1091SOL     OW 3605   7.083   6.854   0.960
 1091SOL    HW1 3606   7.061   6.932   0.910
 1091SOL    HW2 3607   7.166   6.875   1.003
 1092SOL     OW 3608   4.936   5.624   0.731
 1092SOL    HW1 3609   4.856   5.616   0.782
 1092SOL    HW2 3610   4.921   5.570   0.653
 1093SOL     OW 3611   3.897   7.174   2.838
 1093SOL    HW1 3612   3.861   7.186   2.926
 1093SOL    HW2 3613   3.877   7.083   2.816
 1094SOL     OW 3614   5.815   1.764   2.831
 1094SOL    HW1 3615   5.894   1.816   2.845
 1094SOL    HW2 3616   5.823   1.733   2.741
 1095SOL     OW 3617   4.351   4.712   4.411
 1095SOL    HW1 3618   4.261   4.703   4.381
 1095SOL    HW2 3619   4.404   4.694   4.333
 1096SOL     OW 3620   6.671   6.333   3.167
 1096SOL    HW1 3621   6.628   6.417   3.150
 1096SOL    HW2 3622   6.659   6.319   3.261
 1097SOL     OW 3623   7.265   2.818   2.284
 1097SOL    HW1 3624   7.177   2.805   2.320
 1097SOL    HW2 3625   7.259   2.788   2.193
 1098SOL     OW 3626   4.629   6.219   4.112
 1098SOL    HW1 3627   4.593   6.152   4.053
 1098SOL    HW2 3628   4.560   6.234   4.177
 1099SOL     OW 3629   5.915   6.846   1.372
 1099SOL    HW1 3630   5.840   6.899   1.348
 1099SOL    HW2 3631   5.945   6.882   1.456
 1100SOL     OW 3632   1.615   6.576   0.695
 1100SOL    HW1 3633   1.605   6.548   0.604
 1100SOL    HW2 3634   1.636   6.495   0.742
 1101SOL     OW 3635   4.923   3.981   4.446
 1101SOL    HW1 3636   4.962   4.057   4.404
 1101SOL    HW2 3637   4.882   4.017   4.525
 1102SOL     OW 3638   5.529   3.280   2.269
 1102SOL    HW1 3639   5.546   3.344   2.338
 1102SOL    HW2 3640   5.434   3.267   2.270
 1103SOL     OW 3641   0.027   3.042   2.434
 1103SOL    HW1 3642   0.054   3.014   2.522
 1103SOL    HW2 3643   0.015   2.961   2.386
 1104SOL     OW 3644   5.368   0.393   0.891
 1104SOL    HW1 3645   5.433   0.436   0.946
 1104SOL    HW2 3646   5.390   0.300   0.896
 1105SOL     OW 3647   3.715   2.761   4.279
 1105SOL    HW1 3648   3.731   2.677   4.321
 1105SOL    HW2 3649   3.656   2.807   4.339
 1106SOL     OW 3650   5.827   3.691   3.325
 1106SOL    HW1 3651   5.915   3.655   3.311
 1106SOL    HW2 3652   5.807   3.737   3.244
 1107SOL     OW 3653   7.230   2.804   1.343
 1107SOL    HW1 3654   7.187   2.846   1.268
 1107SOL    HW2 3655   7.275   2.728   1.305
 1108SOL     OW 3656   5.760   0.589   3.869
 1108SOL    HW1 3657   5.687   0.572   3.929
 1108SOL    HW2 3658   5.774   0.683   3.874
 1109SOL     OW 3659   2.901   3.381   1.912
 1109SOL    HW1 3660   2.863   3.396   1.998
 1109SOL    HW2 3661   2.933   3.467   1.884
 1110SOL     OW 3662   6.897   6.489   2.789
 1110SOL    HW1 3663   6.837   6.535   2.848
 1110SOL    HW2 3664   6.971   6.550   2.778
 1111SOL     OW 3665   7.058   1.531   1.644
 1111SOL    HW1 3666   7.047   1.538   1.549
 1111SOL    HW2 3667   6.994   1.593   1.680
 1112SOL     OW 3668   5.651   5.981   4.459
 1112SOL    HW1 3669   5.724   5.966   4.518
 1112SOL    HW2 3670   5.573   5.969   4.514
 1113SOL     OW 3671   6.186   0.468   3.055
 1113SOL    HW1 3672   6.097   0.437   3.069
 1113SOL    HW2 3673   6.179   0.564   3.060
 1114SOL     OW 3674   0.144   5.016   3.146
 1114SOL    HW1 3675   0.121   4.951   3.079
 1114SOL    HW2 3676   0.148   4.966   3.227
 1115SOL     OW 3677   4.394   0.125   1.251
 1115SOL    HW1 3678   4.378   0.038   1.216
 1115SOL    HW2 3679   4.325   0.179   1.212
 1116SOL     OW 3680   1.976   2.287   5.059
 1116SOL    HW1 3681   2.057   2.249   5.025
 1116SOL    HW2 3682   1.911   2.217   5.049
 1117SOL     OW 3683   3.018   4.907   2.629
 1117SOL    HW1 3684   2.969   4.868   2.702
 1117SOL    HW2 3685   3.044   4.833   2.575
 1118SOL     OW 3686   5.293   4.099   2.693
 1118SOL    HW1 3687   5.317   4.029   2.633
 1118SOL    HW2 3688   5.288   4.057   2.779
 1119SOL     OW 3689   3.149   1.697   0.307
 1119SOL    HW1 3690   3.073   1.689   0.250
 1119SOL    HW2 3691   3.126   1.648   0.386
 1120SOL     OW 3692   4.464   4.558   1.037
 1120SOL    HW1 3693   4.540   4.617   1.044
 1120SOL    HW2 3694   4.501   4.471   1.050
 1121SOL     OW 3695   1.860   6.604   1.664
 1121SOL    HW1 3696   1.816   6.551   1.597
 1121SOL    HW2 3697   1.946   6.562   1.675
 1122SOL     OW 3698   2.940   6.574   0.760
 1122SOL    HW1 3699   2.947   6.667   0.777
 1122SOL    HW2 3700   3.028   6.539   0.774
 1123SOL     OW 3701   6.431   1.784   3.014
 1123SOL    HW1 3702   6.437   1.871   2.975
 1123SOL    HW2 3703   6.338   1.770   3.029
 1124SOL     OW 3704   0.570   5.271   5.095
 1124SOL    HW1 3705   0.502   5.323   5.054
 1124SOL    HW2 3706   4.215   1.656   0.033
 1125SOL     OW 3707   3.258   0.026   1.502
 1125SOL    HW1 3708   3.299   0.051   1.585
 1125SOL    HW2 3709   3.238   7.221   1.511
 1126SOL     OW 3710   6.214   2.668   1.374
 1126SOL    HW1 3711   6.169   2.664   1.289
 1126SOL    HW2 3712   6.143   2.667   1.438
 1127SOL     OW 3713   5.573   6.840   0.613
 1127SOL    HW1 3714   5.500   6.818   0.671
 1127SOL    HW2 3715   5.581   6.935   0.619
 1128SOL     OW 3716   3.580   3.609   2.742
 1128SOL    HW1 3717   3.621   3.669   2.680
 1128SOL    HW2 3718   3.578   3.658   2.825
 1129SOL     OW 3719   5.631   4.348   1.610
 1129SOL    HW1 3720   5.635   4.253   1.597
 1129SOL    HW2 3721   5.537   4.367   1.613
 1130SOL     OW 3722   4.244   7.237   4.294
 1130SOL    HW1 3723   4.182   0.015   4.263
 1130SOL    HW2 3724   4.202   7.153   4.278
 1131SOL     OW 3725   0.346   4.528   0.443
 1131SOL    HW1 3726   0.397   4.505   0.521
 1131SOL    HW2 3727   0.319   4.444   0.406
 1132SOL     OW 3728   1.001   4.813   3.900
 1132SOL    HW1 3729   0.957   4.848   3.823
 1132SOL    HW2 3730   0.939   4.752   3.938
 1133SOL     OW 3731   2.409   3.608   2.800
 1133SOL    HW1 3732   2.444   3.520   2.789
 1133SOL    HW2 3733   2.372   3.630   2.714
 1134SOL     OW 3734   6.013   3.903   0.566
 1134SOL    HW1 3735   6.001   3.933   0.476
 1134SOL    HW2 3736   5.982   3.812   0.565
 1135SOL     OW 3737   2.797   5.461   3.500
 1135SOL    HW1 3738   2.782   5.528   3.567
 1135SOL    HW2 3739   2.709   5.443   3.465
 1136SOL     OW 3740   1.045   0.761   0.432
 1136SOL    HW1 3741   1.030   0.687   0.490
 1136SOL    HW2 3742   0.968   0.765   0.376
 1137SOL     OW 3743   5.867   2.229   4.144
 1137SOL    HW1 3744   5.926   2.288   4.096
 1137SOL    HW2 3745   5.796   2.286   4.174
 1138SOL     OW 3746   3.204   6.768   1.556
 1138SOL    HW1 3747   3.278   6.741   1.610
 1138SOL    HW2 3748   3.179   6.690   1.507
 1139SOL     OW 3749   4.060   0.529   2.048
 1139SOL    HW1 3750   4.024   0.602   1.998
 1139SOL    HW2 3751   3.983   0.478   2.074
 1140SOL     OW 3752   4.377   3.173   3.990
 1140SOL    HW1 3753   4.392   3.217   3.906
 1140SOL    HW2 3754   4.465   3.158   4.025
 1141SOL     OW 3755   4.623   2.758   4.320
 1141SOL    HW1 3756   4.677   2.719   4.389
 1141SOL    HW2 3757   4.632   2.699   4.246
 1142SOL     OW 3758   4.117   2.045   1.211
 1142SOL    HW1 3759   4.157   2.055   1.125
 1142SOL    HW2 3760   4.084   2.132   1.234
 1143SOL     OW 3761   6.661   3.223   4.763
 1143SOL    HW1 3762   6.642   3.309   4.801
 1143SOL    HW2 3763   6.749   3.202   4.794
 1144SOL     OW 3764   4.572   2.193   2.039
 1144SOL    HW1 3765   4.612   2.106   2.036
 1144SOL    HW2 3766   4.511   2.194   1.965
 1145SOL     OW 3767   5.490   4.438   4.388
 1145SOL    HW1 3768   5.502   4.370   4.322
 1145SOL    HW2 3769   5.573   4.487   4.388
 1146SOL     OW 3770   5.288   2.134   2.241
 1146SOL    HW1 3771   5.381   2.116   2.256
 1146SOL    HW2 3772   5.271   2.102   2.153
 1147SOL     OW 3773   2.696   4.474   2.931
 1147SOL    HW1 3774   2.760   4.490   2.862
 1147SOL    HW2 3775   2.715   4.385   2.961
 1148SOL     OW 3776   5.868   2.578   4.095
 1148SOL    HW1 3777   5.830   2.617   4.173
 1148SOL    HW2 3778   5.896   2.653   4.042
 1149SOL     OW 3779   3.720   5.243   0.561
 1149SOL    HW1 3780   3.675   5.166   0.525
 1149SOL    HW2 3781   3.748   5.292   0.484
 1150SOL     OW 3782   4.993   3.055   3.303
 1150SOL    HW1 3783   5.055   3.021   3.238
 1150SOL    HW2 3784   5.028   3.026   3.387
 1151SOL     OW 3785   7.088   6.321   3.170
 1151SOL    HW1 3786   7.052   6.317   3.259
 1151SOL    HW2 3787   7.123   6.233   3.154
 1152SOL     OW 3788   5.422   2.814   1.813
 1152SOL    HW1 3789   5.456   2.883   1.870
 1152SOL    HW2 3790   5.453   2.839   1.725
 1153SOL     OW 3791   7.252   6.956   3.012
 1153SOL    HW1 3792   0.022   6.941   2.936
 1153SOL    HW2 3793   7.170   6.914   2.988
 1154SOL     OW 3794   3.884   2.289   2.929
 1154SOL    HW1 3795   3.888   2.363   2.868
 1154SOL    HW2 3796   3.948   2.311   2.997
 1155SOL     OW 3797   3.789   4.776   2.070
 1155SOL    HW1 3798   3.854   4.709   2.050
 1155SOL    HW2 3799   3.709   4.727   2.092
 1156SOL     OW 3800   5.361   3.845   2.263
 1156SOL    HW1 3801   5.375   3.921   2.207
 1156SOL    HW2 3802   5.266   3.833   2.263
 1157SOL     OW 3803   6.255   2.998   1.568
 1157SOL    HW1 3804   6.306   3.061   1.619
 1157SOL    HW2 3805   6.199   2.955   1.633
 1158SOL     OW 3806   7.000   1.283   0.857
 1158SOL    HW1 3807   6.943   1.277   0.780
 1158SOL    HW2 3808   7.035   1.195   0.868
 1159SOL     OW 3809   4.637   5.108   1.299
 1159SOL    HW1 3810   4.710   5.148   1.253
 1159SOL    HW2 3811   4.575   5.084   1.230
 1160SOL     OW 3812   4.512   4.659   4.182
 1160SOL    HW1 3813   4.596   4.643   4.140
 1160SOL    HW2 3814   4.470   4.725   4.127
 1161SOL     OW 3815   5.169   2.718   3.218
 1161SOL    HW1 3816   5.157   2.802   3.174
 1161SOL    HW2 3817   5.081   2.680   3.222
 1162SOL     OW 3818   6.518   0.352   1.119
 1162SOL    HW1 3819   6.470   0.406   1.182
 1162SOL    HW2 3820   6.587   0.411   1.085
 1163SOL     OW 3821   5.312   2.095   1.959
 1163SOL    HW1 3822   5.390   2.039   1.951
 1163SOL    HW2 3823   5.348   2.183   1.969
 1164SOL     OW 3824   2.516   2.306   1.624
 1164SOL    HW1 3825   2.494   2.248   1.551
 1164SOL    HW2 3826   2.439   2.363   1.633
 1165SOL     OW 3827   5.285   0.493   3.992
 1165SOL    HW1 3828   5.254   0.444   3.916
 1165SOL    HW2 3829   5.260   0.583   3.975
 1166SOL     OW 3830   4.055   3.713   4.177
 1166SOL    HW1 3831   4.082   3.800   4.148
 1166SOL    HW2 3832   3.984   3.731   4.239
 1167SOL     OW 3833   5.550   6.048   4.055
 1167SOL    HW1 3834   5.523   5.957   4.059
 1167SOL    HW2 3835   5.469   6.098   4.063
 1168SOL     OW 3836   6.691   1.063   3.893
 1168SOL    HW1 3837   6.673   1.069   3.987
 1168SOL    HW2 3838   6.740   1.143   3.873
 1169SOL     OW 3839   1.625   2.150   4.967
 1169SOL    HW1 3840   1.714   2.119   4.952
 1169SOL    HW2 3841   1.587   2.156   4.879
 1170SOL     OW 3842   2.062   3.259   2.264
 1170SOL    HW1 3843   2.019   3.223   2.342
 1170SOL    HW2 3844   1.996   3.255   2.196
 1171SOL     OW 3845   6.099   4.745   0.256
 1171SOL    HW1 3846   6.032   4.744   0.187
 1171SOL    HW2 3847   6.049   4.755   0.337
 1172SOL     OW 3848   7.099   0.593   1.303
 1172SOL    HW1 3849   7.113   0.500   1.321
 1172SOL    HW2 3850   7.141   0.638   1.375
 1173SOL     OW 3851   7.038   6.791   2.966
 1173SOL    HW1 3852   7.024   6.726   3.034
 1173SOL    HW2 3853   7.069   6.741   2.890
 1174SOL     OW 3854   7.156   6.051   1.436
 1174SOL    HW1 3855   7.069   6.028   1.405
 1174SOL    HW2 3856   7.174   5.986   1.505
 1175SOL     OW 3857   2.868   6.621   0.258
 1175SOL    HW1 3858   2.863   6.527   0.277
 1175SOL    HW2 3859   2.959   6.644   0.275
 1176SOL     OW 3860   6.861   5.728   1.380
 1176SOL    HW1 3861   6.803   5.698   1.310
 1176SOL    HW2 3862   6.885   5.817   1.355
 1177SOL     OW 3863   1.142   6.382   3.878
 1177SOL    HW1 3864   1.204   6.452   3.897
 1177SOL    HW2 3865   1.084   6.379   3.955
 1178SOL     OW 3866   3.082   3.026   0.162
 1178SOL    HW1 3867   3.108   3.100   0.107
 1178SOL    HW2 3868   3.117   3.047   0.249
 1179SOL     OW 3869   4.956   6.927   4.463
 1179SOL    HW1 3870   4.908   6.872   4.525
 1179SOL    HW2 3871   4.938   6.888   4.377
 1180SOL     OW 3872   3.606   4.802   2.465
 1180SOL    HW1 3873   3.657   4.856   2.405
 1180SOL    HW2 3874   3.566   4.864   2.526
 1181SOL     OW 3875   1.488   1.731   1.537
 1181SOL    HW1 3876   1.481   1.742   1.631
 1181SOL    HW2 3877   1.415   1.780   1.500
 1182SOL     OW 3878   3.148   5.713   4.741
 1182SOL    HW1 3879   3.211   5.770   4.785
 1182SOL    HW2 3880   3.068   5.721   4.793
 1183SOL     OW 3881   0.055   1.516   4.497
 1183SOL    HW1 3882   0.129   1.533   4.555
 1183SOL    HW2 3883   0.036   1.423   4.507
 1184SOL     OW 3884   1.335   4.528   4.487
 1184SOL    HW1 3885   1.326   4.441   4.525
 1184SOL    HW2 3886   1.398   4.573   4.543
 1185SOL     OW 3887   6.205   1.531   0.003
 1185SOL    HW1 3888   2.497   5.114   5.121
 1185SOL    HW2 3889   2.630   5.179   5.089
 1186SOL     OW 3890   4.805   2.604   1.955
 1186SOL    HW1 3891   4.861   2.588   1.879
 1186SOL    HW2 3892   4.865   2.610   2.029
 1187SOL     OW 3893   6.873   5.146   0.389
 1187SOL    HW1 3894   6.868   5.134   0.294
 1187SOL    HW2 3895   6.844   5.062   0.425
 1188SOL     OW 3896   6.733   1.329   2.380
 1188SOL    HW1 3897   6.668   1.397   2.395
 1188SOL    HW2 3898   6.746   1.290   2.467
 1189SOL     OW 3899   0.825   4.889   1.213
 1189SOL    HW1 3900   0.880   4.882   1.135
 1189SOL    HW2 3901   0.874   4.945   1.272
 1190SOL     OW 3902   6.291   2.500   4.148
 1190SOL    HW1 3903   6.284   2.466   4.237
 1190SOL    HW2 3904   6.363   2.563   4.151
 1191SOL     OW 3905   6.148   5.457   0.118
 1191SOL    HW1 3906   6.204   5.512   0.173
 1191SOL    HW2 3907   6.091   5.411   0.181
 1192SOL     OW 3908   4.859   6.958   4.831
 1192SOL    HW1 3909   4.952   6.966   4.809
 1192SOL    HW2 3910   4.851   7.001   4.916
 1193SOL     OW 3911   4.537   5.514   4.038
 1193SOL    HW1 3912   4.560   5.607   4.045
 1193SOL    HW2 3913   4.590   5.482   3.965
 1194SOL     OW 3914   5.007   3.378   1.224
 1194SOL    HW1 3915   5.086   3.422   1.192
 1194SOL    HW2 3916   5.036   3.330   1.301
 1195SOL     OW 3917   1.036   6.974   4.739
 1195SOL    HW1 3918   1.036   6.880   4.725
 1195SOL    HW2 3919   1.127   6.996   4.758
 1196SOL     OW 3920   3.640   1.067   1.698
 1196SOL    HW1 3921   3.699   1.035   1.630
 1196SOL    HW2 3922   3.681   1.147   1.731
 1197SOL     OW 3923   3.485   7.030   4.507
 1197SOL    HW1 3924   3.543   6.956   4.529
 1197SOL    HW2 3925   3.461   7.068   4.591
 1198SOL     OW 3926   4.771   3.907   3.059
 1198SOL    HW1 3927   4.778   3.837   3.125
 1198SOL    HW2 3928   4.691   3.954   3.083
 1199SOL     OW 3929   5.822   1.949   3.622
 1199SOL    HW1 3930   5.771   1.901   3.557
 1199SOL    HW2 3931   5.794   1.912   3.706
 1200SOL     OW 3932   5.731   0.951   2.197
 1200SOL    HW1 3933   5.803   0.989   2.146
 1200SOL    HW2 3934   5.652   0.989   2.159
 1201SOL     OW 3935   1.054   5.273   2.037
 1201SOL    HW1 3936   1.025   5.319   1.959
 1201SOL    HW2 3937   1.063   5.182   2.010
 1202SOL     OW 3938   4.402   0.321   3.174
 1202SOL    HW1 3939   4.314   0.307   3.138
 1202SOL    HW2 3940   4.448   0.239   3.157
 1203SOL     OW 3941   1.298   5.751   1.327
 1203SOL    HW1 3942   1.204   5.741   1.314
 1203SOL    HW2 3943   1.319   5.837   1.290
 1204SOL     OW 3944   3.505   4.097   1.384
 1204SOL    HW1 3945   3.572   4.166   1.390
 1204SOL    HW2 3946   3.435   4.136   1.331
 1205SOL     OW 3947   4.477   7.121   2.138
 1205SOL    HW1 3948   4.444   7.210   2.146
 1205SOL    HW2 3949   4.532   7.108   2.216
 1206SOL     OW 3950   2.492   1.407   0.118
 1206SOL    HW1 3951   2.415   1.460   0.096
 1206SOL    HW2 3952   2.519   1.369   0.034
 1207SOL     OW 3953   0.595   5.778   3.195
 1207SOL    HW1 3954   0.643   5.860   3.186
 1207SOL    HW2 3955   0.657   5.711   3.166
 1208SOL     OW 3956   7.110   6.237   0.503
 1208SOL    HW1 3957   7.116   6.278   0.417
 1208SOL    HW2 3958   7.107   6.310   0.565
 1209SOL     OW 3959   3.654   2.796   3.565
 1209SOL    HW1 3960   3.690   2.854   3.631
 1209SOL    HW2 3961   3.729   2.745   3.533
 1210SOL     OW 3962   1.876   4.870   0.692
 1210SOL    HW1 3963   1.840   4.854   0.779
 1210SOL    HW2 3964   1.802   4.899   0.639
 1211SOL     OW 3965   6.080   2.896   1.750
 1211SOL    HW1 3966   5.995   2.941   1.751
 1211SOL    HW2 3967   6.094   2.869   1.841
 1212SOL     OW 3968   5.560   0.095   3.226
 1212SOL    HW1 3969   5.604   0.172   3.190
 1212SOL    HW2 3970   5.604   0.021   3.185
 1213SOL     OW 3971   4.528   2.571   0.231
 1213SOL    HW1 3972   4.443   2.597   0.196
 1213SOL    HW2 3973   4.563   2.511   0.166
 1214SOL     OW 3974   6.499   4.433   1.422
 1214SOL    HW1 3975   6.559   4.445   1.495
 1214SOL    HW2 3976   6.416   4.469   1.452
 1215SOL     OW 3977   6.885   4.617   2.568
 1215SOL    HW1 3978   6.815   4.552   2.575
 1215SOL    HW2 3979   6.849   4.686   2.513
 1216SOL     OW 3980   3.703   4.827   3.294
 1216SOL    HW1 3981   3.740   4.746   3.258
 1216SOL    HW2 3982   3.620   4.838   3.247
 1217SOL     OW 3983   6.112   1.149   2.444
 1217SOL    HW1 3984   6.155   1.109   2.369
 1217SOL    HW2 3985   6.024   1.170   2.413
 1218SOL     OW 3986   3.517   4.388   4.135
 1218SOL    HW1 3987   3.538   4.396   4.041
 1218SOL    HW2 3988   3.580   4.324   4.167
 1219SOL     OW 3989   5.083   0.772   0.684
 1219SOL    HW1 3990   5.153   0.836   0.696
 1219SOL    HW2 3991   5.123   0.688   0.705
 1220SOL     OW 3992   5.407   5.525   2.719
 1220SOL    HW1 3993   5.334   5.520   2.781
 1220SOL    HW2 3994   5.468   5.457   2.749
 1221SOL     OW 3995   3.531   6.269   0.064
 1221SOL    HW1 3996   3.493   6.249   0.149
 1221SOL    HW2 3997   3.626   6.271   0.080
 1222SOL     OW 3998   0.194   3.775   4.667
 1222SOL    HW1 3999   0.111   3.818   4.645
 1222SOL    HW2 4000   0.250   3.792   4.591
 1223SOL     OW 4001   0.856   5.872   2.054
 1223SOL    HW1 4002   0.770   5.914   2.053
 1223SOL    HW2 4003   0.910   5.930   2.108
 1224SOL     OW 4004   6.703   4.812   3.277
 1224SOL    HW1 4005   6.748   4.895   3.294
 1224SOL    HW2 4006   6.670   4.786   3.363
 1225SOL     OW 4007   4.942   3.135   0.670
 1225SOL    HW1 4008   4.909   3.218   0.703
 1225SOL    HW2 4009   4.876   3.106   0.607
 1226SOL     OW 4010   6.372   5.028   0.013
 1226SOL    HW1 4011   2.657   1.443   5.140
 1226SOL    HW2 4012   6.443   5.086   0.039
 1227SOL     OW 4013   6.589   2.542   3.908
 1227SOL    HW1 4014   6.565   2.569   3.997
 1227SOL    HW2 4015   6.607   2.448   3.916
 1228SOL     OW 4016   4.473   6.220   1.583
 1228SOL    HW1 4017   4.443   6.215   1.492
 1228SOL    HW2 4018   4.512   6.134   1.600
 1229SOL     OW 4019   4.392   5.443   3.486
 1229SOL    HW1 4020   4.307   5.430   3.444
 1229SOL    HW2 4021   4.427   5.355   3.498
 1230SOL     OW 4022   1.257   5.640   3.902
 1230SOL    HW1 4023   1.175   5.620   3.859
 1230SOL    HW2 4024   1.322   5.642   3.831
 1231SOL     OW 4025   4.329   6.197   4.536
 1231SOL    HW1 4026   4.318   6.290   4.555
 1231SOL    HW2 4027   4.392   6.166   4.601
 1232SOL     OW 4028   1.635   5.487   3.865
 1232SOL    HW1 4029   1.730   5.496   3.858
 1232SOL    HW2 4030   1.614   5.409   3.813
 1233SOL     OW 4031   1.803   7.013   1.770
 1233SOL    HW1 4032   1.739   6.947   1.745
 1233SOL    HW2 4033   1.879   6.963   1.800
 1234SOL     OW 4034   4.811   5.027   4.273
 1234SOL    HW1 4035   4.749   5.053   4.341
 1234SOL    HW2 4036   4.829   4.934   4.290
 1235SOL     OW 4037   3.855   5.499   2.523
 1235SOL    HW1 4038   3.878   5.416   2.564
 1235SOL    HW2 4039   3.908   5.564   2.569
 1236SOL     OW 4040   4.936   0.557   2.788
 1236SOL    HW1 4041   4.945   0.517   2.874
 1236SOL    HW2 4042   4.847   0.536   2.761
 1237SOL     OW 4043   7.038   5.771   2.867
 1237SOL    HW1 4044   7.109   5.835   2.874
 1237SOL    HW2 4045   7.015   5.751   2.958
 1238SOL     OW 4046   5.562   7.157   3.850
 1238SOL    HW1 4047   5.612   7.128   3.774
 1238SOL    HW2 4048   5.471   7.149   3.822
 1239SOL     OW 4049   5.669   7.273   1.278
 1239SOL    HW1 4050   5.655   0.061   1.221
 1239SOL    HW2 4051   5.621   0.007   1.358
 1240SOL     OW 4052   5.165   1.268   2.341
 1240SOL    HW1 4053   5.245   1.217   2.329
 1240SOL    HW2 4054   5.185   1.353   2.302
 1241SOL     OW 4055   1.939   6.462   4.414
 1241SOL    HW1 4056   2.015   6.472   4.356
 1241SOL    HW2 4057   1.879   6.532   4.387
 1242SOL     OW 4058   0.512   5.981   3.584
 1242SOL    HW1 4059   0.482   5.890   3.576
 1242SOL    HW2 4060   0.595   5.983   3.536
 1243SOL     OW 4061   3.607   5.049   4.447
 1243SOL    HW1 4062   3.685   5.059   4.392
 1243SOL    HW2 4063   3.544   5.004   4.391
 1244SOL     OW 4064   1.522   2.933   0.664
 1244SOL    HW1 4065   1.521   3.015   0.615
 1244SOL    HW2 4066   1.451   2.942   0.727
 1245SOL     OW 4067   0.269   4.772   1.966
 1245SOL    HW1 4068   0.363   4.777   1.949
 1245SOL    HW2 4069   0.262   4.760   2.060
 1246SOL     OW 4070   7.219   4.030   2.222
 1246SOL    HW1 4071   7.148   4.044   2.159
 1246SOL    HW2 4072   7.201   4.092   2.293
 1247SOL     OW 4073   3.706   7.268   2.659
 1247SOL    HW1 4074   3.782   7.244   2.713
 1247SOL    HW2 4075   3.736   0.054   2.607
 1248SOL     OW 4076   1.175   3.897   0.055
 1248SOL    HW1 4077   4.886   0.282   5.145
 1248SOL    HW2 4078   1.158   3.974   0.109
 1249SOL     OW 4079   3.656   7.214   2.066
 1249SOL    HW1 4080   3.730   7.155   2.054
 1249SOL    HW2 4081   3.654   7.232   2.160
 1250SOL     OW 4082   4.818   3.711   3.775
 1250SOL    HW1 4083   4.784   3.696   3.864
 1250SOL    HW2 4084   4.891   3.649   3.768
 1251SOL     OW 4085   3.671   3.109   4.581
 1251SOL    HW1 4086   3.718   3.054   4.644
 1251SOL    HW2 4087   3.737   3.170   4.549
 1252SOL     OW 4088   0.551   1.798   0.989
 1252SOL    HW1 4089   0.504   1.824   1.069
 1252SOL    HW2 4090   0.629   1.854   0.988
 1253SOL     OW 4091   2.784   4.923   5.142
 1253SOL    HW1 4092   2.766   5.009   5.104
 1253SOL    HW2 4093   2.871   4.900   5.108
 1254SOL     OW 4094   1.408   1.708   1.115
 1254SOL    HW1 4095   1.394   1.649   1.042
 1254SOL    HW2 4096   1.459   1.657   1.178
 1255SOL     OW 4097   2.138   1.119   0.644
 1255SOL    HW1 4098   2.153   1.210   0.619
 1255SOL    HW2 4099   2.126   1.122   0.739
 1256SOL     OW 4100   7.188   4.161   4.965
 1256SOL    HW1 4101   7.127   4.111   4.911
 1256SOL    HW2 4102   7.179   4.124   5.052
 1257SOL     OW 4103   4.721   5.450   4.931
 1257SOL    HW1 4104   4.712   5.485   4.842
 1257SOL    HW2 4105   4.762   5.521   4.980
 1258SOL     OW 4106   1.256   1.348   1.138
 1258SOL    HW1 4107   1.174   1.316   1.099
 1258SOL    HW2 4108   1.298   1.397   1.067
 1259SOL     OW 4109   3.101   1.137   3.585
 1259SOL    HW1 4110   3.180   1.083   3.585
 1259SOL    HW2 4111   3.133   1.226   3.566
 1260SOL     OW 4112   0.274   0.626   1.604
 1260SOL    HW1 4113   0.288   0.720   1.614
 1260SOL    HW2 4114   0.207   0.604   1.669
 1261SOL     OW 4115   1.008   3.029   3.122
 1261SOL    HW1 4116   0.979   3.120   3.129
 1261SOL    HW2 4117   1.015   2.999   3.212
 1262SOL     OW 4118   1.408   3.361   0.148
 1262SOL    HW1 4119   1.399   3.451   0.178
 1262SOL    HW2 4120   1.317   3.329   0.144
 1263SOL     OW 4121   1.197   3.252   1.776
 1263SOL    HW1 4122   1.193   3.342   1.744
 1263SOL    HW2 4123   1.150   3.201   1.710
 1264SOL     OW 4124   0.546   6.658   1.135
 1264SOL    HW1 4125   0.609   6.729   1.122
 1264SOL    HW2 4126   0.595   6.579   1.110
 1265SOL     OW 4127   0.822   0.385   0.911
 1265SOL    HW1 4128   0.909   0.355   0.884
 1265SOL    HW2 4129   0.829   0.395   1.006
 1266SOL     OW 4130   6.476   1.278   1.530
 1266SOL    HW1 4131   6.483   1.263   1.624
 1266SOL    HW2 4132   6.441   1.367   1.522
 1267SOL     OW 4133   2.546   1.797   0.851
 1267SOL    HW1 4134   2.462   1.833   0.822
 1267SOL    HW2 4135   2.553   1.825   0.943
 1268SOL     OW 4136   3.091   1.923   3.883
 1268SOL    HW1 4137   3.039   1.862   3.936
 1268SOL    HW2 4138   3.026   1.977   3.839
 1269SOL     OW 4139   4.985   1.760   0.818
 1269SOL    HW1 4140   5.000   1.666   0.805
 1269SOL    HW2 4141   5.068   1.793   0.853
 1270SOL     OW 4142   1.705   2.190   2.101
 1270SOL    HW1 4143   1.668   2.197   2.189
 1270SOL    HW2 4144   1.725   2.280   2.077
 1271SOL     OW 4145   0.115   0.573   0.408
 1271SOL    HW1 4146   0.058   0.643   0.378
 1271SOL    HW2 4147   0.195   0.618   0.437
 1272SOL     OW 4148   1.794   6.424   1.464
 1272SOL    HW1 4149   1.856   6.358   1.431
 1272SOL    HW2 4150   1.796   6.493   1.398
 1273SOL     OW 4151   3.299   4.673   3.873
 1273SOL    HW1 4152   3.302   4.601   3.811
 1273SOL    HW2 4153   3.266   4.747   3.822
 1274SOL     OW 4154   1.839   1.656   0.536
 1274SOL    HW1 4155   1.801   1.700   0.460
 1274SOL    HW2 4156   1.783   1.580   0.550
 1275SOL     OW 4157   0.818   1.612   0.133
 1275SOL    HW1 4158   0.788   1.563   0.057
 1275SOL    HW2 4159   0.819   1.703   0.103
 1276SOL     OW 4160   5.847   5.070   4.879
 1276SOL    HW1 4161   5.922   5.025   4.841
 1276SOL    HW2 4162   5.880   5.105   4.962
 1277SOL     OW 4163   2.627   0.499   0.729
 1277SOL    HW1 4164   2.624   0.551   0.649
 1277SOL    HW2 4165   2.630   0.409   0.699
 1278SOL     OW 4166   5.745   1.197   1.663
 1278SOL    HW1 4167   5.812   1.128   1.659
 1278SOL    HW2 4168   5.731   1.211   1.756
 1279SOL     OW 4169   6.628   2.263   0.612
 1279SOL    HW1 4170   6.626   2.290   0.521
 1279SOL    HW2 4171   6.536   2.246   0.635
 1280SOL     OW 4172   7.268   1.268   1.401
 1280SOL    HW1 4173   7.211   1.209   1.351
 1280SOL    HW2 4174   0.069   1.238   1.380
 1281SOL     OW 4175   4.498   4.204   4.894
 1281SOL    HW1 4176   4.588   4.175   4.909
 1281SOL    HW2 4177   4.446   4.154   4.957
 1282SOL     OW 4178   4.151   5.316   5.044
 1282SOL    HW1 4179   4.160   5.408   5.023
 1282SOL    HW2 4180   4.143   5.313   5.139
 1283SOL     OW 4181   3.660   4.150   4.675
 1283SOL    HW1 4182   3.635   4.221   4.616
 1283SOL    HW2 4183   3.698   4.195   4.751
 1284SOL     OW 4184   0.639   1.564   3.266
 1284SOL    HW1 4185   0.559   1.535   3.310
 1284SOL    HW2 4186   0.608   1.621   3.196
 1285SOL     OW 4187   0.829   0.781   1.058
 1285SOL    HW1 4188   0.869   0.760   0.974
 1285SOL    HW2 4189   0.752   0.834   1.036
 1286SOL     OW 4190   1.215   1.884   1.210
 1286SOL    HW1 4191   1.242   1.972   1.182
 1286SOL    HW2 4192   1.279   1.826   1.170
 1287SOL     OW 4193   1.490   0.065   0.164
 1287SOL    HW1 4194   1.490   0.031   0.074
 1287SOL    HW2 4195   1.574   0.108   0.173
 1288SOL     OW 4196   0.569   0.620   0.028
 1288SOL    HW1 4197   4.240   4.346   5.141
 1288SOL    HW2 4198   0.474   0.619   0.020
 1289SOL     OW 4199   0.906   0.277   1.503
 1289SOL    HW1 4200   0.994   0.241   1.508
 1289SOL    HW2 4201   0.849   0.204   1.524
 1290SOL     OW 4202   4.402   6.889   3.365
 1290SOL    HW1 4203   4.462   6.822   3.398
 1290SOL    HW2 4204   4.364   6.849   3.286
 1291SOL     OW 4205   0.874   6.133   2.947
 1291SOL    HW1 4206   0.810   6.148   2.877
 1291SOL    HW2 4207   0.950   6.184   2.921
 1292SOL     OW 4208   0.116   0.866   1.411
 1292SOL    HW1 4209   0.180   0.872   1.481
 1292SOL    HW2 4210   0.042   0.818   1.449
 1293SOL     OW 4211   3.051   1.171   1.840
 1293SOL    HW1 4212   3.089   1.087   1.864
 1293SOL    HW2 4213   3.101   1.235   1.891
 1294SOL     OW 4214   6.856   5.691   0.661
 1294SOL    HW1 4215   6.842   5.774   0.706
 1294SOL    HW2 4216   6.951   5.679   0.662
 1295SOL     OW 4217   2.511   6.648   0.688
 1295SOL    HW1 4218   2.539   6.725   0.638
 1295SOL    HW2 4219   2.520   6.575   0.626
 1296SOL     OW 4220   6.875   0.781   0.632
 1296SOL    HW1 4221   6.834   0.832   0.561
 1296SOL    HW2 4222   6.968   0.803   0.625
 1297SOL     OW 4223   2.477   2.162   1.852
 1297SOL    HW1 4224   2.512   2.218   1.921
 1297SOL    HW2 4225   2.486   2.214   1.772
 1298SOL     OW 4226   3.173   4.241   4.410
 1298SOL    HW1 4227   3.083   4.214   4.431
 1298SOL    HW2 4228   3.223   4.218   4.488
 1299SOL     OW 4229   7.205   6.930   1.585
 1299SOL    HW1 4230   7.118   6.907   1.618
 1299SOL    HW2 4231   7.238   6.849   1.546
 1300SOL     OW 4232   2.885   5.065   3.991
 1300SOL    HW1 4233   2.815   5.109   4.038
 1300SOL    HW2 4234   2.852   4.978   3.972
 1301SOL     OW 4235   6.075   6.650   0.609
 1301SOL    HW1 4236   6.048   6.561   0.586
 1301SOL    HW2 4237   6.007   6.706   0.571
 1302SOL     OW 4238   0.351   1.519   1.873
 1302SOL    HW1 4239   0.402   1.495   1.796
 1302SOL    HW2 4240   0.411   1.508   1.947
 1303SOL     OW 4241   0.791   0.996   0.594
 1303SOL    HW1 4242   0.708   1.036   0.621
 1303SOL    HW2 4243   0.769   0.905   0.576
 1304SOL     OW 4244   3.410   2.626   4.174
 1304SOL    HW1 4245   3.345   2.696   4.179
 1304SOL    HW2 4246   3.438   2.613   4.265
 1305SOL     OW 4247   3.228   2.750   2.111
 1305SOL    HW1 4248   3.276   2.802   2.175
 1305SOL    HW2 4249   3.292   2.687   2.078
 1306SOL     OW 4250   7.230   0.592   1.058
 1306SOL    HW1 4251   7.168   0.598   1.131
 1306SOL    HW2 4252   0.023   0.632   1.091
 1307SOL     OW 4253   0.979   0.330   0.454
 1307SOL    HW1 4254   0.998   0.353   0.363
 1307SOL    HW2 4255   1.043   0.262   0.475
 1308SOL     OW 4256   0.176   1.209   2.481
 1308SOL    HW1 4257   0.153   1.282   2.539
 1308SOL    HW2 4258   0.092   1.178   2.447
 1309SOL     OW 4259   6.743   3.052   0.445
 1309SOL    HW1 4260   6.710   3.130   0.400
 1309SOL    HW2 4261   6.758   3.081   0.534
 1310SOL     OW 4262   0.544   6.643   2.599
 1310SOL    HW1 4263   0.538   6.559   2.645
 1310SOL    HW2 4264   0.494   6.704   2.653
 1311SOL     OW 4265   1.465   2.135   2.760
 1311SOL    HW1 4266   1.521   2.061   2.737
 1311SOL    HW2 4267   1.515   2.213   2.733
 1312SOL     OW 4268   0.560   2.568   1.552
 1312SOL    HW1 4269   0.503   2.646   1.548
 1312SOL    HW2 4270   0.510   2.504   1.602
 1313SOL     OW 4271   4.853   1.788   4.854
 1313SOL    HW1 4272   4.893   1.770   4.939
 1313SOL    HW2 4273   4.866   1.708   4.803
 1314SOL     OW 4274   1.110   1.484   2.160
 1314SOL    HW1 4275   1.198   1.464   2.193
 1314SOL    HW2 4276   1.073   1.543   2.226
 1315SOL     OW 4277   7.102   1.018   0.921
 1315SOL    HW1 4278   7.132   0.938   0.877
 1315SOL    HW2 4279   7.036   0.988   0.983
 1316SOL     OW 4280   4.253   2.119   5.144
 1316SOL    HW1 4281   0.634   5.673   0.009
 1316SOL    HW2 4282   0.550   5.787   0.062
 1317SOL     OW 4283   0.832   7.091   2.022
 1317SOL    HW1 4284   0.748   7.100   2.067
 1317SOL    HW2 4285   0.836   6.998   1.997
 1318SOL     OW 4286   4.199   3.493   4.941
 1318SOL    HW1 4287   4.167   3.580   4.918
 1318SOL    HW2 4288   4.178   3.438   4.866
 1319SOL     OW 4289   6.422   7.227   0.699
 1319SOL    HW1 4290   6.495   7.214   0.760
 1319SOL    HW2 4291   6.346   7.194   0.747
 1320SOL     OW 4292   0.448   0.761   2.979
 1320SOL    HW1 4293   0.512   0.760   3.050
 1320SOL    HW2 4294   0.455   0.849   2.941
 1321SOL     OW 4295   0.813   2.438   0.886
 1321SOL    HW1 4296   0.878   2.432   0.816
 1321SOL    HW2 4297   0.751   2.368   0.867
 1322SOL     OW 4298   1.388   1.651   2.796
 1322SOL    HW1 4299   1.356   1.618   2.880
 1322SOL    HW2 4300   1.455   1.715   2.819
 1323SOL     OW 4301   4.714   4.867   4.603
 1323SOL    HW1 4302   4.749   4.956   4.607
 1323SOL    HW2 4303   4.619   4.878   4.595
 1324SOL     OW 4304   2.601   7.040   1.791
 1324SOL    HW1 4305   2.691   7.014   1.814
 1324SOL    HW2 4306   2.612   7.117   1.736
 1325SOL     OW 4307   2.928   4.151   4.476
 1325SOL    HW1 4308   2.833   4.164   4.467
 1325SOL    HW2 4309   2.938   4.056   4.474
 1326SOL     OW 4310   3.323   2.525   3.903
 1326SOL    HW1 4311   3.367   2.564   3.979
 1326SOL    HW2 4312   3.368   2.562   3.827
 1327SOL     OW 4313   5.072   3.687   4.762
 1327SOL    HW1 4314   5.122   3.692   4.681
 1327SOL    HW2 4315   5.110   3.755   4.818
 1328SOL     OW 4316   1.207   1.579   1.356
 1328SOL    HW1 4317   1.264   1.503   1.365
 1328SOL    HW2 4318   1.206   1.596   1.261
 1329SOL     OW 4319   4.524   5.965   4.358
 1329SOL    HW1 4320   4.458   5.975   4.289
 1329SOL    HW2 4321   4.497   5.888   4.407
 1330SOL     OW 4322   0.774   7.262   1.165
 1330SOL    HW1 4323   0.744   7.222   1.247
 1330SOL    HW2 4324   0.738   7.206   1.097
 1331SOL     OW 4325   1.722   0.511   0.387
 1331SOL    HW1 4326   1.661   0.577   0.421
 1331SOL    HW2 4327   1.808   0.540   0.418
 1332SOL     OW 4328   7.222   0.758   0.318
 1332SOL    HW1 4329   7.213   0.853   0.311
 1332SOL    HW2 4330   7.179   0.723   0.240
 1333SOL     OW 4331   6.831   0.060   0.957
 1333SOL    HW1 4332   6.897   0.065   0.888
 1333SOL    HW2 4333   6.828   0.148   0.994
 1334SOL     OW 4334   4.100   4.157   4.706
 1334SOL    HW1 4335   4.194   4.149   4.693
 1334SOL    HW2 4336   4.066   4.068   4.695
 1335SOL     OW 4337   5.415   2.359   0.662
 1335SOL    HW1 4338   5.432   2.271   0.628
 1335SOL    HW2 4339   5.384   2.344   0.751
 1336SOL     OW 4340   2.103   6.680   1.181
 1336SOL    HW1 4341   2.147   6.763   1.203
 1336SOL    HW2 4342   2.170   6.613   1.194
 1337SOL     OW 4343   5.283   5.693   4.956
 1337SOL    HW1 4344   5.344   5.683   4.883
 1337SOL    HW2 4345   5.328   5.753   5.017
 1338SOL     OW 4346   1.589   5.877   2.217
 1338SOL    HW1 4347   1.648   5.925   2.159
 1338SOL    HW2 4348   1.591   5.787   2.185
 1339SOL     OW 4349   0.513   0.354   1.016
 1339SOL    HW1 4350   0.512   0.295   1.092
 1339SOL    HW2 4351   0.543   0.299   0.943
 1340SOL     OW 4352   0.556   2.006   1.455
 1340SOL    HW1 4353   0.502   2.006   1.534
 1340SOL    HW2 4354   0.608   2.086   1.462
 1341SOL     OW 4355   5.487   3.775   5.038
 1341SOL    HW1 4356   5.478   3.744   4.948
 1341SOL    HW2 4357   5.513   3.867   5.029
 1342SOL     OW 4358   1.423   1.070   1.075
 1342SOL    HW1 4359   1.357   1.110   1.017
 1342SOL    HW2 4360   1.377   1.057   1.158
 1343SOL     OW 4361   0.610   6.428   1.486
 1343SOL    HW1 4362   0.628   6.510   1.533
 1343SOL    HW2 4363   0.515   6.425   1.479
 1344SOL     OW 4364   0.744   1.331   1.583
 1344SOL    HW1 4365   0.822   1.319   1.529
 1344SOL    HW2 4366   0.775   1.382   1.658
 1345SOL     OW 4367   7.245   6.360   4.634
 1345SOL    HW1 4368   7.262   6.369   4.728
 1345SOL    HW2 4369   7.153   6.335   4.629
 1346SOL     OW 4370   0.194   1.032   1.829
 1346SOL    HW1 4371   0.248   1.065   1.901
 1346SOL    HW2 4372   0.130   1.102   1.813
 1347SOL     OW 4373   3.496   4.093   4.412
 1347SOL    HW1 4374   3.446   4.113   4.492
 1347SOL    HW2 4375   3.548   4.171   4.397
 1348SOL     OW 4376   1.621   7.199   1.871
 1348SOL    HW1 4377   1.672   7.278   1.889
 1348SOL    HW2 4378   1.684   7.136   1.838
 1349SOL     OW 4379   0.796   0.670   3.579
 1349SOL    HW1 4380   0.829   0.756   3.555
 1349SOL    HW2 4381   0.874   0.614   3.581
 1350SOL     OW 4382   1.295   1.826   2.192
 1350SOL    HW1 4383   1.391   1.829   2.200
 1350SOL    HW2 4384   1.265   1.811   2.282
 1351SOL     OW 4385   4.842   4.613   5.121
 1351SOL    HW1 4386   4.772   4.647   5.066
 1351SOL    HW2 4387   1.161   0.890   0.008
 1352SOL     OW 4388   2.580   4.010   3.634
 1352SOL    HW1 4389   2.632   3.962   3.569
 1352SOL    HW2 4390   2.523   3.944   3.673
 1353SOL     OW 4391   1.607   1.478   2.143
 1353SOL    HW1 4392   1.599   1.490   2.048
 1353SOL    HW2 4393   1.518   1.460   2.172
 1354SOL     OW 4394   0.209   3.215   3.171
 1354SOL    HW1 4395   0.183   3.124   3.153
 1354SOL    HW2 4396   0.231   3.215   3.265
 1355SOL     OW 4397   0.380   0.082   0.175
 1355SOL    HW1 4398   0.444   0.109   0.110
 1355SOL    HW2 4399   0.411   0.122   0.257
 1356SOL     OW 4400   0.299   0.614   0.023
 1356SOL    HW1 4401   3.877   4.323   5.151
 1356SOL    HW2 4402   0.250   0.547   0.071
 1357SOL     OW 4403   1.358   2.025   0.301
 1357SOL    HW1 4404   1.407   1.980   0.369
 1357SOL    HW2 4405   1.302   2.087   0.348
 1358SOL     OW 4406   5.740   6.827   0.988
 1358SOL    HW1 4407   5.811   6.797   0.931
 1358SOL    HW2 4408   5.715   6.913   0.953
 1359SOL     OW 4409   6.931   6.204   1.581
 1359SOL    HW1 4410   7.018   6.190   1.544
 1359SOL    HW2 4411   6.880   6.244   1.510
 1360SOL     OW 4412   2.298   6.696   2.758
 1360SOL    HW1 4413   2.301   6.724   2.850
 1360SOL    HW2 4414   2.267   6.773   2.710
 1361SOL     OW 4415   4.619   5.776   4.006
 1361SOL    HW1 4416   4.602   5.870   4.016
 1361SOL    HW2 4417   4.711   5.770   3.980
 1362SOL     OW 4418   6.945   2.533   3.306
 1362SOL    HW1 4419   6.850   2.519   3.310
 1362SOL    HW2 4420   6.970   2.503   3.218
 1363SOL     OW 4421   0.803   6.914   1.375
 1363SOL    HW1 4422   0.774   6.887   1.288
 1363SOL    HW2 4423   0.898   6.925   1.366
 1364SOL     OW 4424   6.832   7.017   2.010
 1364SOL    HW1 4425   6.841   6.928   1.976
 1364SOL    HW2 4426   6.757   7.054   1.964
 1365SOL     OW 4427   7.258   2.172   0.324
 1365SOL    HW1 4428   7.270   2.079   0.342
 1365SOL    HW2 4429   7.284   2.215   0.405
 1366SOL     OW 4430   0.805   4.973   0.760
 1366SOL    HW1 4431   0.790   5.067   0.770
 1366SOL    HW2 4432   0.723   4.932   0.786
 1367SOL     OW 4433   6.735   0.689   0.384
 1367SOL    HW1 4434   6.799   0.750   0.346
 1367SOL    HW2 4435   6.788   0.626   0.432
 1368SOL     OW 4436   0.211   1.117   3.005
 1368SOL    HW1 4437   0.158   1.177   2.951
 1368SOL    HW2 4438   0.153   1.044   3.024
 1369SOL     OW 4439   0.178   7.204   2.029
 1369SOL    HW1 4440   0.201   7.204   1.936
 1369SOL    HW2 4441   0.087   7.232   2.032
 1370SOL     OW 4442   4.834   2.769   4.750
 1370SOL    HW1 4443   4.804   2.736   4.665
 1370SOL    HW2 4444   4.799   2.706   4.813
 1371SOL     OW 4445   3.084   1.718   1.660
 1371SOL    HW1 4446   3.156   1.760   1.613
 1371SOL    HW2 4447   3.005   1.760   1.627
 1372SOL     OW 4448   3.504   5.193   4.969
 1372SOL    HW1 4449   3.542   5.112   5.002
 1372SOL    HW2 4450   3.524   5.193   4.876
 1373SOL     OW 4451   3.978   3.890   3.872
 1373SOL    HW1 4452   4.039   3.913   3.942
 1373SOL    HW2 4453   3.912   3.835   3.915
 1374SOL     OW 4454   6.447   3.204   3.973
 1374SOL    HW1 4455   6.378   3.231   3.912
 1374SOL    HW2 4456   6.430   3.111   3.989
 1375SOL     OW 4457   1.364   1.497   0.932
 1375SOL    HW1 4458   1.297   1.521   0.869
 1375SOL    HW2 4459   1.431   1.452   0.880
 1376SOL     OW 4460   2.972   0.655   1.024
 1376SOL    HW1 4461   2.934   0.707   1.095
 1376SOL    HW2 4462   2.904   0.593   1.001
 1377SOL     OW 4463   0.592   6.447   2.810
 1377SOL    HW1 4464   0.564   6.401   2.890
 1377SOL    HW2 4465   0.628   6.530   2.841
 1378SOL     OW 4466   2.726   6.714   1.752
 1378SOL    HW1 4467   2.802   6.730   1.696
 1378SOL    HW2 4468   2.731   6.782   1.819
 1379SOL     OW 4469   0.033   1.125   1.048
 1379SOL    HW1 4470   7.246   1.093   0.997
 1379SOL    HW2 4471   0.009   1.107   1.139
 1380SOL     OW 4472   2.145   1.154   1.445
 1380SOL    HW1 4473   2.209   1.225   1.450
 1380SOL    HW2 4474   2.156   1.106   1.527
 1381SOL     OW 4475   6.431   6.988   0.214
 1381SOL    HW1 4476   6.343   6.955   0.233
 1381SOL    HW2 4477   6.456   7.037   0.292
 1382SOL     OW 4478   3.495   0.811   3.156
 1382SOL    HW1 4479   3.526   0.832   3.244
 1382SOL    HW2 4480   3.405   0.846   3.154
 1383SOL     OW 4481   6.851   0.764   3.618
 1383SOL    HW1 4482   6.926   0.711   3.644
 1383SOL    HW2 4483   6.798   0.772   3.698
 1384SOL     OW 4484   1.143   0.972   2.599
 1384SOL    HW1 4485   1.116   1.036   2.534
 1384SOL    HW2 4486   1.113   1.008   2.682
 1385SOL     OW 4487   3.601   4.363   3.872
 1385SOL    HW1 4488   3.528   4.302   3.859
 1385SOL    HW2 4489   3.632   4.382   3.783
 1386SOL     OW 4490   7.045   1.107   2.167
 1386SOL    HW1 4491   7.072   1.106   2.075
 1386SOL    HW2 4492   6.970   1.048   2.171
 1387SOL     OW 4493   1.933   2.040   2.109
 1387SOL    HW1 4494   1.853   2.089   2.091
 1387SOL    HW2 4495   1.947   2.049   2.203
 1388SOL     OW 4496   6.755   2.040   0.731
 1388SOL    HW1 4497   6.706   2.117   0.700
 1388SOL    HW2 4498   6.694   1.995   0.790
 1389SOL     OW 4499   0.510   0.033   0.659
 1389SOL    HW1 4500   0.580   7.255   0.664
 1389SOL    HW2 4501   0.539   0.104   0.716
 1390SOL     OW 4502   0.787   7.024   2.826
 1390SOL    HW1 4503   0.702   7.030   2.783
 1390SOL    HW2 4504   0.823   6.939   2.798
 1391SOL     OW 4505   0.536   1.180   1.792
 1391SOL    HW1 4506   0.488   1.177   1.875
 1391SOL    HW2 4507   0.515   1.266   1.755
 1392SOL     OW 4508   4.067   4.853   4.644
 1392SOL    HW1 4509   4.108   4.834   4.729
 1392SOL    HW2 4510   4.010   4.927   4.661
 1393SOL     OW 4511   6.907   0.902   0.333
 1393SOL    HW1 4512   6.995   0.939   0.324
 1393SOL    HW2 4513   6.852   0.961   0.281
 1394SOL     OW 4514   6.500   1.882   1.861
 1394SOL    HW1 4515   6.528   1.973   1.857
 1394SOL    HW2 4516   6.475   1.860   1.771
 1395SOL     OW 4517   0.459   1.928   0.756
 1395SOL    HW1 4518   0.488   1.876   0.830
 1395SOL    HW2 4519   0.363   1.932   0.766
 1396SOL     OW 4520   2.800   0.987   2.299
 1396SOL    HW1 4521   2.833   0.911   2.347
 1396SOL    HW2 4522   2.873   1.014   2.244
 1397SOL     OW 4523   7.224   7.248   0.587
 1397SOL    HW1 4524   0.023   0.000   0.590
 1397SOL    HW2 4525   7.242   7.154   0.582
 1398SOL     OW 4526   0.985   7.154   2.424
 1398SOL    HW1 4527   1.017   7.064   2.433
 1398SOL    HW2 4528   0.941   7.173   2.507
 1399SOL     OW 4529   0.026   0.586   1.751
 1399SOL    HW1 4530   7.264   0.527   1.808
 1399SOL    HW2 4531   0.058   0.655   1.810
 1400SOL     OW 4532   0.997   6.142   2.573
 1400SOL    HW1 4533   1.089   6.116   2.578
 1400SOL    HW2 4534   0.999   6.238   2.570
 1401SOL     OW 4535   6.980   5.971   4.782
 1401SOL    HW1 4536   7.023   6.041   4.830
 1401SOL    HW2 4537   6.905   5.947   4.836
 1402SOL     OW 4538   2.303   0.398   3.663
 1402SOL    HW1 4539   2.231   0.424   3.721
 1402SOL    HW2 4540   2.314   0.304   3.680
 1403SOL     OW 4541   0.204   2.015   1.506
 1403SOL    HW1 4542   0.126   2.067   1.523
 1403SOL    HW2 4543   0.256   2.021   1.586
 1404SOL     OW 4544   1.056   1.167   1.834
 1404SOL    HW1 4545   1.095   1.084   1.862
 1404SOL    HW2 4546   0.971   1.141   1.797
 1405SOL     OW 4547   0.524   4.969   0.499
 1405SOL    HW1 4548   0.552   4.879   0.518
 1405SOL    HW2 4549   0.539   5.016   0.581
 1406SOL     OW 4550   0.737   6.866   1.108
 1406SOL    HW1 4551   0.711   6.944   1.059
 1406SOL    HW2 4552   0.826   6.848   1.079
 1407SOL     OW 4553   0.811   1.000   1.483
 1407SOL    HW1 4554   0.864   1.029   1.408
 1407SOL    HW2 4555   0.808   0.904   1.473
 1408SOL     OW 4556   5.707   1.203   1.939
 1408SOL    HW1 4557   5.635   1.154   1.978
 1408SOL    HW2 4558   5.786   1.155   1.965
 1409SOL     OW 4559   6.706   0.846   1.877
 1409SOL    HW1 4560   6.796   0.873   1.857
 1409SOL    HW2 4561   6.653   0.889   1.810
 1410SOL     OW 4562   2.193   1.029   1.685
 1410SOL    HW1 4563   2.220   0.940   1.661
 1410SOL    HW2 4564   2.262   1.059   1.744
 1411SOL     OW 4565   4.881   6.126   4.172
 1411SOL    HW1 4566   4.799   6.164   4.141
 1411SOL    HW2 4567   4.913   6.188   4.238
 1412SOL     OW 4568   0.425   1.312   0.818
 1412SOL    HW1 4569   0.468   1.390   0.853
 1412SOL    HW2 4570   0.383   1.272   0.894
 1413SOL     OW 4571   1.943   0.260   1.402
 1413SOL    HW1 4572   1.851   0.261   1.376
 1413SOL    HW2 4573   1.983   0.333   1.354
 1414SOL     OW 4574   1.183   0.794   1.081
 1414SOL    HW1 4575   1.191   0.836   0.996
 1414SOL    HW2 4576   1.145   0.708   1.063
 1415SOL     OW 4577   4.802   1.073   1.143
 1415SOL    HW1 4578   4.838   0.994   1.103
 1415SOL    HW2 4579   4.878   1.128   1.162
 1416SOL     OW 4580   0.061   2.214   2.412
 1416SOL    HW1 4581   0.084   2.214   2.505
 1416SOL    HW2 4582   0.055   2.121   2.389
 1417SOL     OW 4583   0.473   0.497   1.458
 1417SOL    HW1 4584   0.419   0.530   1.530
 1417SOL    HW2 4585   0.410   0.452   1.401
 1418SOL     OW 4586   1.045   1.462   0.167
 1418SOL    HW1 4587   1.085   1.480   0.252
 1418SOL    HW2 4588   0.968   1.519   0.164
 1419SOL     OW 4589   0.515   0.488   1.804
 1419SOL    HW1 4590   0.537   0.574   1.767
 1419SOL    HW2 4591   0.569   0.426   1.756
 1420SOL     OW 4592   0.308   0.986   0.601
 1420SOL    HW1 4593   0.323   0.912   0.659
 1420SOL    HW2 4594   0.388   1.038   0.606
 1421SOL     OW 4595   3.047   5.367   4.913
 1421SOL    HW1 4596   2.993   5.421   4.971
 1421SOL    HW2 4597   3.137   5.397   4.929
 1422SOL     OW 4598   4.214   3.803   4.464
 1422SOL    HW1 4599   4.158   3.726   4.477
 1422SOL    HW2 4600   4.270   3.779   4.391
 1423SOL     OW 4601   0.503   2.126   1.048
 1423SOL    HW1 4602   0.587   2.095   1.015
 1423SOL    HW2 4603   0.473   2.057   1.107
 1424SOL     OW 4604   1.596   6.231   1.507
 1424SOL    HW1 4605   1.532   6.266   1.568
 1424SOL    HW2 4606   1.660   6.301   1.495
 1425SOL     OW 4607   6.478   0.335   1.482
 1425SOL    HW1 4608   6.506   0.261   1.428
 1425SOL    HW2 4609   6.442   0.398   1.420
 1426SOL     OW 4610   6.343   0.560   2.206
 1426SOL    HW1 4611   6.285   0.563   2.281
 1426SOL    HW2 4612   6.429   0.585   2.241
 1427SOL     OW 4613   6.780   6.651   1.539
 1427SOL    HW1 4614   6.714   6.650   1.469
 1427SOL    HW2 4615   6.737   6.608   1.613
 1428SOL     OW 4616   3.753   3.964   4.492
 1428SOL    HW1 4617   3.679   3.984   4.434
 1428SOL    HW2 4618   3.741   4.022   4.567
 1429SOL     OW 4619   1.167   6.939   1.715
 1429SOL    HW1 4620   1.184   6.893   1.632
 1429SOL    HW2 4621   1.162   7.031   1.690
 1430SOL     OW 4622   1.485   0.933   0.362
 1430SOL    HW1 4623   1.553   0.940   0.295
 1430SOL    HW2 4624   1.457   1.023   0.377
 1431SOL     OW 4625   0.674   1.573   0.362
 1431SOL    HW1 4626   0.724   1.611   0.434
 1431SOL    HW2 4627   0.731   1.582   0.286
 1432SOL     OW 4628   6.546   0.672   1.999
 1432SOL    HW1 4629   6.517   0.612   1.931
 1432SOL    HW2 4630   6.610   0.729   1.956
 1433SOL     OW 4631   5.261   3.683   3.824
 1433SOL    HW1 4632   5.220   3.770   3.822
 1433SOL    HW2 4633   5.354   3.701   3.814
 1434SOL     OW 4634   1.095   5.836   3.656
 1434SOL    HW1 4635   1.069   5.756   3.703
 1434SOL    HW2 4636   1.177   5.862   3.697
 1435SOL     OW 4637   3.724   0.453   2.535
 1435SOL    HW1 4638   3.729   0.520   2.603
 1435SOL    HW2 4639   3.635   0.459   2.502
 1436SOL     OW 4640   0.345   3.311   1.745
 1436SOL    HW1 4641   0.397   3.378   1.791
 1436SOL    HW2 4642   0.367   3.323   1.653
 1437SOL     OW 4643   0.938   1.707   0.882
 1437SOL    HW1 4644   0.900   1.698   0.970
 1437SOL    HW2 4645   0.942   1.802   0.868
 1438SOL     OW 4646   2.020   0.263   0.582
 1438SOL    HW1 4647   2.054   0.189   0.530
 1438SOL    HW2 4648   2.096   0.321   0.592
 1439SOL     OW 4649   1.524   1.976   1.145
 1439SOL    HW1 4650   1.600   1.995   1.090
 1439SOL    HW2 4651   1.492   1.892   1.113
 1440SOL     OW 4652   0.828   2.473   1.548
 1440SOL    HW1 4653   0.752   2.529   1.561
 1440SOL    HW2 4654   0.882   2.520   1.484
 1441SOL     OW 4655   5.275   1.823   0.892
 1441SOL    HW1 4656   5.365   1.793   0.905
 1441SOL    HW2 4657   5.272   1.849   0.800
 1442SOL     OW 4658   4.471   4.903   5.019
 1442SOL    HW1 4659   4.394   4.873   5.067
 1442SOL    HW2 4660   4.468   4.999   5.026
 1443SOL     OW 4661   2.001   1.518   2.128
 1443SOL    HW1 4662   1.960   1.434   2.108
 1443SOL    HW2 4663   2.084   1.494   2.170
 1444SOL     OW 4664   0.783   6.696   2.220
 1444SOL    HW1 4665   0.708   6.739   2.261
 1444SOL    HW2 4666   0.774   6.604   2.243
 1445SOL     OW 4667   6.483   0.910   0.993
 1445SOL    HW1 4668   6.471   0.886   0.901
 1445SOL    HW2 4669   6.493   1.005   0.992
 1446SOL     OW 4670   2.385   0.064   0.354
 1446SOL    HW1 4671   2.412   0.060   0.445
 1446SOL    HW2 4672   2.445   0.127   0.313
 1447SOL     OW 4673   0.801   1.244   2.391
 1447SOL    HW1 4674   0.775   1.275   2.304
 1447SOL    HW2 4675   0.732   1.275   2.450
 1448SOL     OW 4676   0.941   2.076   2.117
 1448SOL    HW1 4677   1.020   2.081   2.065
 1448SOL    HW2 4678   0.889   2.152   2.091
 1449SOL     OW 4679   0.690   1.767   1.416
 1449SOL    HW1 4680   0.643   1.850   1.423
 1449SOL    HW2 4681   0.761   1.774   1.481
 1450SOL     OW 4682   1.927   2.122   0.716
 1450SOL    HW1 4683   1.934   2.049   0.779
 1450SOL    HW2 4684   1.840   2.112   0.678
 1451SOL     OW 4685   4.800   3.935   4.161
 1451SOL    HW1 4686   4.855   3.883   4.220
 1451SOL    HW2 4687   4.774   4.011   4.212
 1452SOL     OW 4688   0.457   1.603   1.443
 1452SOL    HW1 4689   0.540   1.651   1.434
 1452SOL    HW2 4690   0.390   1.668   1.425
 1453SOL     OW 4691   0.563   2.076   0.555
 1453SOL    HW1 4692   0.651   2.041   0.542
 1453SOL    HW2 4693   0.526   2.024   0.627
 1454SOL     OW 4694   0.723   0.273   0.527
 1454SOL    HW1 4695   0.711   0.195   0.473
 1454SOL    HW2 4696   0.813   0.301   0.510
 1455SOL     OW 4697   0.606   6.997   0.366
 1455SOL    HW1 4698   0.653   7.078   0.346
 1455SOL    HW2 4699   0.616   6.944   0.287
 1456SOL     OW 4700   4.055   3.733   4.865
 1456SOL    HW1 4701   4.047   3.798   4.796
 1456SOL    HW2 4702   4.001   3.660   4.835
 1457SOL     OW 4703   1.252   1.165   0.624
 1457SOL    HW1 4704   1.187   1.097   0.609
 1457SOL    HW2 4705   1.298   1.174   0.540
 1458SOL     OW 4706   7.004   1.936   0.731
 1458SOL    HW1 4707   6.917   1.975   0.732
 1458SOL    HW2 4708   7.063   2.008   0.754
 1459SOL     OW 4709   0.853   0.786   0.232
 1459SOL    HW1 4710   0.825   0.870   0.198
 1459SOL    HW2 4711   0.772   0.741   0.255
 1460SOL     OW 4712   0.963   6.748   0.556
 1460SOL    HW1 4713   0.922   6.689   0.619
 1460SOL    HW2 4714   0.947   6.707   0.471
 1461SOL     OW 4715   5.468   4.031   4.393
 1461SOL    HW1 4716   5.373   4.019   4.380
 1461SOL    HW2 4717   5.489   4.109   4.341
 1462SOL     OW 4718   1.205   2.507   0.446
 1462SOL    HW1 4719   1.146   2.557   0.389
 1462SOL    HW2 4720   1.226   2.567   0.517
 1463SOL     OW 4721   1.069   0.290   0.854
 1463SOL    HW1 4722   1.139   0.333   0.804
 1463SOL    HW2 4723   1.076   0.198   0.830
 1464SOL     OW 4724   6.154   1.048   2.958
 1464SOL    HW1 4725   6.168   1.032   2.864
 1464SOL    HW2 4726   6.067   1.088   2.962
 1465SOL     OW 4727   5.764   1.082   4.050
 1465SOL    HW1 4728   5.734   1.029   4.123
 1465SOL    HW2 4729   5.791   1.165   4.090
 1466SOL     OW 4730   1.303   4.877   0.721
 1466SOL    HW1 4731   1.215   4.866   0.686
 1466SOL    HW2 4732   1.313   4.971   0.734
 1467SOL     OW 4733   1.785   1.759   4.710
 1467SOL    HW1 4734   1.710   1.780   4.765
 1467SOL    HW2 4735   1.768   1.804   4.627
 1468SOL     OW 4736   1.129   1.661   4.108
 1468SOL    HW1 4737   1.088   1.612   4.036
 1468SOL    HW2 4738   1.141   1.749   4.073
 1469SOL     OW 4739   1.536   1.550   1.303
 1469SOL    HW1 4740   1.540   1.610   1.378
 1469SOL    HW2 4741   1.486   1.475   1.335
 1470SOL     OW 4742   2.897   2.871   2.655
 1470SOL    HW1 4743   2.961   2.913   2.597
 1470SOL    HW2 4744   2.937   2.788   2.679
 1471SOL     OW 4745   7.157   7.215   2.328
 1471SOL    HW1 4746   7.139   7.278   2.398
 1471SOL    HW2 4747   7.074   7.167   2.318
 1472SOL     OW 4748   7.120   7.098   2.713
 1472SOL    HW1 4749   7.027   7.115   2.729
 1472SOL    HW2 4750   7.164   7.179   2.738
 1473SOL     OW 4751   1.565   1.132   1.747
 1473SOL    HW1 4752   1.602   1.135   1.659
 1473SOL    HW2 4753   1.562   1.038   1.769
 1474SOL     OW 4754   0.121   0.778   1.915
 1474SOL    HW1 4755   0.148   0.863   1.881
 1474SOL    HW2 4756   0.099   0.794   2.007
 1475SOL     OW 4757   2.973   1.802   3.019
 1475SOL    HW1 4758   2.879   1.789   3.006
 1475SOL    HW2 4759   3.005   1.826   2.932
 1476SOL     OW 4760   3.979   1.666   2.485
 1476SOL    HW1 4761   4.000   1.578   2.517
 1476SOL    HW2 4762   3.958   1.653   2.393
 1477SOL     OW 4763   6.132   0.651   3.672
 1477SOL    HW1 4764   6.065   0.583   3.658
 1477SOL    HW2 4765   6.112   0.686   3.759
 1478SOL     OW 4766   2.508   1.617   1.768
 1478SOL    HW1 4767   2.568   1.559   1.814
 1478SOL    HW2 4768   2.459   1.661   1.837
 1479SOL     OW 4769   0.787   1.179   3.878
 1479SOL    HW1 4770   0.833   1.142   3.803
 1479SOL    HW2 4771   0.738   1.106   3.915
 1480SOL     OW 4772   1.647   1.924   3.211
 1480SOL    HW1 4773   1.726   1.915   3.157
 1480SOL    HW2 4774   1.579   1.880   3.160
 1481SOL     OW 4775   0.260   2.398   2.830
 1481SOL    HW1 4776   0.273   2.434   2.743
 1481SOL    HW2 4777   0.317   2.451   2.887
 1482SOL     OW 4778   0.740   1.178   3.470
 1482SOL    HW1 4779   0.730   1.267   3.504
 1482SOL    HW2 4780   0.669   1.129   3.511
 1483SOL     OW 4781   0.078   2.675   3.332
 1483SOL    HW1 4782   0.066   2.645   3.422
 1483SOL    HW2 4783   0.051   2.767   3.334
 1484SOL     OW 4784   0.112   2.208   2.677
 1484SOL    HW1 4785   0.161   2.271   2.730
 1484SOL    HW2 4786   0.058   2.161   2.740
 1485SOL     OW 4787   3.323   6.403   4.074
 1485SOL    HW1 4788   3.261   6.373   4.008
 1485SOL    HW2 4789   3.390   6.449   4.025
 1486SOL     OW 4790   0.078   1.845   3.193
 1486SOL    HW1 4791   0.169   1.829   3.217
 1486SOL    HW2 4792   0.077   1.841   3.097
 1487SOL     OW 4793   2.059   1.981   2.717
 1487SOL    HW1 4794   2.103   1.986   2.633
 1487SOL    HW2 4795   2.124   2.011   2.780
 1488SOL     OW 4796   0.084   0.829   2.184
 1488SOL    HW1 4797   0.135   0.902   2.218
 1488SOL    HW2 4798   0.003   0.831   2.235
 1489SOL     OW 4799   2.486   2.343   1.006
 1489SOL    HW1 4800   2.544   2.267   1.010
 1489SOL    HW2 4801   2.460   2.356   1.097
 1490SOL     OW 4802   2.423   2.803   3.563
 1490SOL    HW1 4803   2.339   2.832   3.526
 1490SOL    HW2 4804   2.462   2.749   3.493
 1491SOL     OW 4805   6.699   7.039   3.225
 1491SOL    HW1 4806   6.643   7.016   3.151
 1491SOL    HW2 4807   6.770   7.090   3.187
 1492SOL     OW 4808   3.246   2.256   2.597
 1492SOL    HW1 4809   3.268   2.340   2.557
 1492SOL    HW2 4810   3.325   2.204   2.588
 1493SOL     OW 4811   2.776   1.622   2.608
 1493SOL    HW1 4812   2.818   1.696   2.566
 1493SOL    HW2 4813   2.848   1.575   2.650
 1494SOL     OW 4814   0.258   5.036   1.384
 1494SOL    HW1 4815   0.214   5.106   1.336
 1494SOL    HW2 4816   0.204   4.959   1.369
 1495SOL     OW 4817   0.906   0.684   0.810
 1495SOL    HW1 4818   0.957   0.653   0.735
 1495SOL    HW2 4819   0.816   0.662   0.788
 1496SOL     OW 4820   1.896   0.596   1.651
 1496SOL    HW1 4821   1.880   0.658   1.722
 1496SOL    HW2 4822   1.936   0.649   1.582
 1497SOL     OW 4823   2.123   1.230   3.380
 1497SOL    HW1 4824   2.213   1.253   3.355
 1497SOL    HW2 4825   2.132   1.193   3.468
 1498SOL     OW 4826   0.949   0.680   4.003
 1498SOL    HW1 4827   0.991   0.672   3.917
 1498SOL    HW2 4828   0.872   0.623   3.997
 1499SOL     OW 4829   0.696   3.368   3.578
 1499SOL    HW1 4830   0.764   3.400   3.638
 1499SOL    HW2 4831   0.635   3.441   3.570
 1500SOL     OW 4832   0.230   0.954   3.908
 1500SOL    HW1 4833   0.195   0.946   3.819
 1500SOL    HW2 4834   0.251   1.047   3.917
 1501SOL     OW 4835   2.157   1.725   2.493
 1501SOL    HW1 4836   2.066   1.713   2.466
 1501SOL    HW2 4837   2.172   1.819   2.487
 1502SOL     OW 4838   1.566   0.701   3.774
 1502SOL    HW1 4839   1.487   0.751   3.797
 1502SOL    HW2 4840   1.635   0.767   3.768
 1503SOL     OW 4841   3.079   2.533   4.292
 1503SOL    HW1 4842   3.146   2.477   4.332
 1503SOL    HW2 4843   3.001   2.519   4.346
 1504SOL     OW 4844   7.164   6.990   4.613
 1504SOL    HW1 4845   7.220   6.956   4.543
 1504SOL    HW2 4846   7.076   6.962   4.588
 1505SOL     OW 4847   6.620   0.280   2.421
 1505SOL    HW1 4848   6.553   0.226   2.381
 1505SOL    HW2 4849   6.661   0.223   2.486
 1506SOL     OW 4850   2.949   7.170   4.831
 1506SOL    HW1 4851   2.916   7.220   4.755
 1506SOL    HW2 4852   2.928   7.079   4.811
 1507SOL     OW 4853   1.887   1.427   3.140
 1507SOL    HW1 4854   1.812   1.486   3.134
 1507SOL    HW2 4855   1.960   1.478   3.106
 1508SOL     OW 4856   7.175   0.423   1.922
 1508SOL    HW1 4857   7.090   0.448   1.958
 1508SOL    HW2 4858   7.223   0.386   1.995
 1509SOL     OW 4859   0.658   6.575   3.696
 1509SOL    HW1 4860   0.589   6.517   3.727
 1509SOL    HW2 4861   0.615   6.631   3.632
 1510SOL     OW 4862   6.851   1.759   4.579
 1510SOL    HW1 4863   6.936   1.716   4.573
 1510SOL    HW2 4864   6.796   1.714   4.516
 1511SOL     OW 4865   0.580   0.348   2.035
 1511SOL    HW1 4866   0.559   0.396   1.955
 1511SOL    HW2 4867   0.604   0.416   2.098
 1512SOL     OW 4868   3.681   6.629   1.387
 1512SOL    HW1 4869   3.768   6.611   1.351
 1512SOL    HW2 4870   3.623   6.566   1.341
 1513SOL     OW 4871   3.945   0.538   2.391
 1513SOL    HW1 4872   3.878   0.504   2.450
 1513SOL    HW2 4873   3.897   0.586   2.324
 1514SOL     OW 4874   6.925   1.077   3.251
 1514SOL    HW1 4875   6.840   1.110   3.221
 1514SOL    HW2 4876   6.972   1.054   3.171
 1515SOL     OW 4877   0.747   1.758   3.433
 1515SOL    HW1 4878   0.713   1.690   3.375
 1515SOL    HW2 4879   0.809   1.712   3.489
 1516SOL     OW 4880   7.071   0.630   3.726
 1516SOL    HW1 4881   7.159   0.595   3.708
 1516SOL    HW2 4882   7.032   0.566   3.785
 1517SOL     OW 4883   2.930   1.231   2.738
 1517SOL    HW1 4884   2.948   1.322   2.716
 1517SOL    HW2 4885   3.015   1.197   2.769
 1518SOL     OW 4886   6.977   3.261   4.606
 1518SOL    HW1 4887   7.057   3.211   4.592
 1518SOL    HW2 4888   6.946   3.232   4.693
 1519SOL     OW 4889   1.033   2.062   1.573
 1519SOL    HW1 4890   0.973   1.991   1.594
 1519SOL    HW2 4891   1.118   2.020   1.564
 1520SOL     OW 4892   6.403   3.498   5.047
 1520SOL    HW1 4893   6.436   3.475   5.133
 1520SOL    HW2 4894   6.360   3.418   5.016
 1521SOL     OW 4895   6.733   1.692   3.955
 1521SOL    HW1 4896   6.793   1.622   3.983
 1521SOL    HW2 4897   6.709   1.668   3.865
 1522SOL     OW 4898   2.571   2.059   3.193
 1522SOL    HW1 4899   2.621   2.084   3.116
 1522SOL    HW2 4900   2.488   2.026   3.158
 1523SOL     OW 4901   7.061   0.459   4.587
 1523SOL    HW1 4902   7.007   0.392   4.628
 1523SOL    HW2 4903   7.000   0.513   4.538
 1524SOL     OW 4904   1.160   7.220   1.684
 1524SOL    HW1 4905   1.140   0.011   1.634
 1524SOL    HW2 4906   1.255   7.223   1.697
 1525SOL     OW 4907   6.815   0.958   2.161
 1525SOL    HW1 4908   6.722   0.948   2.141
 1525SOL    HW2 4909   6.854   0.877   2.130
 1526SOL     OW 4910   1.364   6.463   3.462
 1526SOL    HW1 4911   1.297   6.529   3.441
 1526SOL    HW2 4912   1.430   6.474   3.394
 1527SOL     OW 4913   0.270   0.140   2.152
 1527SOL    HW1 4914   0.267   0.123   2.246
 1527SOL    HW2 4915   0.235   0.060   2.112
 1528SOL     OW 4916   2.883   1.859   2.517
 1528SOL    HW1 4917   2.954   1.882   2.456
 1528SOL    HW2 4918   2.809   1.913   2.490
 1529SOL     OW 4919   1.466   0.117   2.286
 1529SOL    HW1 4920   1.432   0.186   2.343
 1529SOL    HW2 4921   1.390   0.090   2.234
 1530SOL     OW 4922   2.764   7.114   3.159
 1530SOL    HW1 4923   2.736   7.070   3.079
 1530SOL    HW2 4924   2.833   7.174   3.131
 1531SOL     OW 4925   2.097   6.960   0.983
 1531SOL    HW1 4926   2.045   7.027   0.940
 1531SOL    HW2 4927   2.052   6.878   0.963
 1532SOL     OW 4928   6.420   1.041   4.263
 1532SOL    HW1 4929   6.335   1.043   4.221
 1532SOL    HW2 4930   6.441   0.948   4.271
 1533SOL     OW 4931   1.025   0.289   3.110
 1533SOL    HW1 4932   1.092   0.271   3.044
 1533SOL    HW2 4933   0.949   0.239   3.081
 1534SOL     OW 4934   0.633   0.002   3.366
 1534SOL    HW1 4935   0.601   7.233   3.296
 1534SOL    HW2 4936   0.583   7.263   3.443
 1535SOL     OW 4937   0.542   6.775   2.339
 1535SOL    HW1 4938   0.540   6.722   2.419
 1535SOL    HW2 4939   0.478   6.844   2.355
 1536SOL     OW 4940   6.431   1.607   2.674
 1536SOL    HW1 4941   6.500   1.653   2.721
 1536SOL    HW2 4942   6.415   1.528   2.726
 1537SOL     OW 4943   2.196   6.936   3.249
 1537SOL    HW1 4944   2.132   6.987   3.199
 1537SOL    HW2 4945   2.266   6.997   3.269
 1538SOL     OW 4946   1.774   2.536   3.525
 1538SOL    HW1 4947   1.808   2.624   3.509
 1538SOL    HW2 4948   1.819   2.481   3.460
 1539SOL     OW 4949   3.136   1.408   3.513
 1539SOL    HW1 4950   3.096   1.392   3.428
 1539SOL    HW2 4951   3.076   1.467   3.558
 1540SOL     OW 4952   2.056   0.097   2.908
 1540SOL    HW1 4953   2.080   0.143   2.828
 1540SOL    HW2 4954   2.129   0.112   2.968
 1541SOL     OW 4955   1.264   1.280   2.581
 1541SOL    HW1 4956   1.338   1.246   2.531
 1541SOL    HW2 4957   1.187   1.245   2.537
 1542SOL     OW 4958   2.112   0.981   2.599
 1542SOL    HW1 4959   2.181   0.976   2.665
 1542SOL    HW2 4960   2.158   0.992   2.516
 1543SOL     OW 4961   0.648   2.011   3.420
 1543SOL    HW1 4962   0.695   2.034   3.341
 1543SOL    HW2 4963   0.680   1.924   3.443
 1544SOL     OW 4964   0.408   2.374   4.122
 1544SOL    HW1 4965   0.450   2.449   4.081
 1544SOL    HW2 4966   0.349   2.340   4.054
 1545SOL     OW 4967   1.896   2.087   2.385
 1545SOL    HW1 4968   1.808   2.115   2.357
 1545SOL    HW2 4969   1.920   2.149   2.453
 1546SOL     OW 4970   1.586   1.345   0.829
 1546SOL    HW1 4971   1.621   1.370   0.914
 1546SOL    HW2 4972   1.599   1.251   0.824
 1547SOL     OW 4973   6.872   6.441   4.426
 1547SOL    HW1 4974   6.915   6.388   4.493
 1547SOL    HW2 4975   6.865   6.528   4.464
 1548SOL     OW 4976   2.036   1.791   3.250
 1548SOL    HW1 4977   2.094   1.847   3.302
 1548SOL    HW2 4978   1.973   1.757   3.314
 1549SOL     OW 4979   0.702   1.131   2.976
 1549SOL    HW1 4980   0.742   1.190   2.912
 1549SOL    HW2 4981   0.767   1.061   2.987
 1550SOL     OW 4982   5.587   2.420   1.006
 1550SOL    HW1 4983   5.617   2.511   0.999
 1550SOL    HW2 4984   5.621   2.389   1.090
 1551SOL     OW 4985   0.711   0.095   2.549
 1551SOL    HW1 4986   0.751   0.179   2.526
 1551SOL    HW2 4987   0.782   0.044   2.587
 1552SOL     OW 4988   2.626   0.996   3.462
 1552SOL    HW1 4989   2.609   0.902   3.463
 1552SOL    HW2 4990   2.721   1.004   3.466
 1553SOL     OW 4991   2.313   0.025   2.228
 1553SOL    HW1 4992   2.229   0.057   2.195
 1553SOL    HW2 4993   2.301   0.020   2.323
 1554SOL     OW 4994   2.306   2.342   0.278
 1554SOL    HW1 4995   2.323   2.386   0.362
 1554SOL    HW2 4996   2.345   2.255   0.289
 1555SOL     OW 4997   3.729   0.673   2.705
 1555SOL    HW1 4998   3.700   0.754   2.663
 1555SOL    HW2 4999   3.819   0.690   2.732
 1556SOL     OW 5000   1.849   0.827   2.127
 1556SOL    HW1 5001   1.783   0.760   2.147
 1556SOL    HW2 5002   1.927   0.798   2.174
 1557SOL     OW 5003   1.721   2.675   2.393
 1557SOL    HW1 5004   1.792   2.645   2.337
 1557SOL    HW2 5005   1.765   2.715   2.468
 1558SOL     OW 5006   6.233   1.794   2.579
 1558SOL    HW1 5007   6.235   1.870   2.637
 1558SOL    HW2 5008   6.294   1.732   2.618
 1559SOL     OW 5009   3.170   0.359   3.627
 1559SOL    HW1 5010   3.153   0.450   3.651
 1559SOL    HW2 5011   3.116   0.344   3.550
 1560SOL     OW 5012   0.001   0.477   2.344
 1560SOL    HW1 5013   7.193   0.484   2.352
 1560SOL    HW2 5014   0.014   0.431   2.261
 1561SOL     OW 5015   1.461   1.781   1.811
 1561SOL    HW1 5016   1.372   1.800   1.841
 1561SOL    HW2 5017   1.515   1.851   1.847
 1562SOL     OW 5018   6.290   0.540   2.646
 1562SOL    HW1 5019   6.382   0.517   2.630
 1562SOL    HW2 5020   6.255   0.559   2.559
 1563SOL     OW 5021   7.235   6.975   3.716
 1563SOL    HW1 5022   7.276   7.060   3.701
 1563SOL    HW2 5023   7.269   6.947   3.801
 1564SOL     OW 5024   6.789   6.763   1.867
 1564SOL    HW1 5025   6.846   6.801   1.800
 1564SOL    HW2 5026   6.749   6.687   1.824
 1565SOL     OW 5027   7.219   1.132   2.389
 1565SOL    HW1 5028   7.169   1.114   2.310
 1565SOL    HW2 5029   7.154   1.166   2.451
 1566SOL     OW 5030   6.655   0.424   4.421
 1566SOL    HW1 5031   6.653   0.330   4.441
 1566SOL    HW2 5032   6.618   0.465   4.499
 1567SOL     OW 5033   5.545   1.676   1.988
 1567SOL    HW1 5034   5.563   1.630   1.905
 1567SOL    HW2 5035   5.597   1.629   2.053
 1568SOL     OW 5036   3.263   6.209   2.819
 1568SOL    HW1 5037   3.268   6.165   2.903
 1568SOL    HW2 5038   3.237   6.299   2.841
 1569SOL     OW 5039   0.717   1.458   3.896
 1569SOL    HW1 5040   0.736   1.367   3.872
 1569SOL    HW2 5041   0.665   1.492   3.823
 1570SOL     OW 5042   1.753   1.669   1.538
 1570SOL    HW1 5043   1.797   1.743   1.495
 1570SOL    HW2 5044   1.660   1.692   1.535
 1571SOL     OW 5045   6.808   1.240   5.047
 1571SOL    HW1 5046   6.863   1.282   4.981
 1571SOL    HW2 5047   6.734   1.205   4.999
 1572SOL     OW 5048   0.058   0.714   2.796
 1572SOL    HW1 5049   0.088   0.694   2.707
 1572SOL    HW2 5050   7.252   0.691   2.795
 1573SOL     OW 5051   0.806   0.562   2.884
 1573SOL    HW1 5052   0.728   0.516   2.915
 1573SOL    HW2 5053   0.782   0.593   2.796
 1574SOL     OW 5054   7.111   1.940   3.920
 1574SOL    HW1 5055   7.017   1.925   3.911
 1574SOL    HW2 5056   7.137   1.886   3.995
 1575SOL     OW 5057   1.840   1.820   3.632
 1575SOL    HW1 5058   1.834   1.765   3.554
 1575SOL    HW2 5059   1.769   1.789   3.688
 1576SOL     OW 5060   0.133   0.968   3.644
 1576SOL    HW1 5061   0.044   0.943   3.665
 1576SOL    HW2 5062   0.138   0.962   3.548
 1577SOL     OW 5063   1.284   6.495   3.159
 1577SOL    HW1 5064   1.267   6.558   3.229
 1577SOL    HW2 5065   1.197   6.472   3.126
 1578SOL     OW 5066   0.429   0.830   4.046
 1578SOL    HW1 5067   0.357   0.858   3.989
 1578SOL    HW2 5068   0.398   0.748   4.085
 1579SOL     OW 5069   3.017   6.777   3.228
 1579SOL    HW1 5070   2.947   6.828   3.269
 1579SOL    HW2 5071   3.091   6.785   3.287
 1580SOL     OW 5072   2.703   1.187   2.597
 1580SOL    HW1 5073   2.720   1.239   2.519
 1580SOL    HW2 5074   2.785   1.187   2.646
 1581SOL     OW 5075   7.039   0.949   4.221
 1581SOL    HW1 5076   7.040   0.854   4.222
 1581SOL    HW2 5077   7.068   0.972   4.132
 1582SOL     OW 5078   7.071   0.077   2.989
 1582SOL    HW1 5079   7.013   0.149   2.965
 1582SOL    HW2 5080   7.017   0.020   3.044
 1583SOL     OW 5081   0.006   1.832   2.921
 1583SOL    HW1 5082   7.283   1.924   2.899
 1583SOL    HW2 5083   7.209   1.806   2.957
 1584SOL     OW 5084   1.948   0.487   3.467
 1584SOL    HW1 5085   1.904   0.538   3.399
 1584SOL    HW2 5086   1.973   0.552   3.533
 1585SOL     OW 5087   0.533   6.313   3.051
 1585SOL    HW1 5088   0.452   6.284   3.092
 1585SOL    HW2 5089   0.592   6.329   3.125
 1586SOL     OW 5090   1.766   0.252   0.477
 1586SOL    HW1 5091   1.855   0.262   0.512
 1586SOL    HW2 5092   1.748   0.336   0.435
 1587SOL     OW 5093   6.292   0.268   4.293
 1587SOL    HW1 5094   6.358   0.293   4.228
 1587SOL    HW2 5095   6.260   0.183   4.263
 1588SOL     OW 5096   1.504   6.708   2.953
 1588SOL    HW1 5097   1.447   6.762   3.007
 1588SOL    HW2 5098   1.593   6.734   2.978
 1589SOL     OW 5099   5.392   6.601   0.244
 1589SOL    HW1 5100   5.438   6.532   0.197
 1589SOL    HW2 5101   5.347   6.652   0.176
 1590SOL     OW 5102   2.070   0.908   3.162
 1590SOL    HW1 5103   2.000   0.851   3.130
 1590SOL    HW2 5104   2.032   0.995   3.162
 1591SOL     OW 5105   1.993   0.525   1.309
 1591SOL    HW1 5106   1.897   0.532   1.313
 1591SOL    HW2 5107   2.024   0.595   1.367
 1592SOL     OW 5108   1.139   0.017   2.765
 1592SOL    HW1 5109   1.164   0.082   2.831
 1592SOL    HW2 5110   1.204   7.235   2.774
 1593SOL     OW 5111   2.717   1.851   3.308
 1593SOL    HW1 5112   2.666   1.926   3.276
 1593SOL    HW2 5113   2.807   1.883   3.313
 1594SOL     OW 5114   1.068   7.021   3.936
 1594SOL    HW1 5115   0.995   6.963   3.954
 1594SOL    HW2 5116   1.035   7.082   3.870
 1595SOL     OW 5117   6.985   6.256   2.898
 1595SOL    HW1 5118   7.022   6.287   2.981
 1595SOL    HW2 5119   6.948   6.334   2.857
 1596SOL     OW 5120   2.193   0.001   3.967
 1596SOL    HW1 5121   2.135   0.068   3.932
 1596SOL    HW2 5122   2.153   7.206   3.940
 1597SOL     OW 5123   6.732   1.700   3.425
 1597SOL    HW1 5124   6.770   1.612   3.420
 1597SOL    HW2 5125   6.675   1.706   3.348
 1598SOL     OW 5126   7.061   0.358   0.710
 1598SOL    HW1 5127   7.139   0.365   0.654
 1598SOL    HW2 5128   7.087   0.400   0.792
 1599SOL     OW 5129   6.808   2.135   2.686
 1599SOL    HW1 5130   6.733   2.092   2.645
 1599SOL    HW2 5131   6.874   2.142   2.617
 1600SOL     OW 5132   6.986   1.479   3.206
 1600SOL    HW1 5133   6.917   1.476   3.272
 1600SOL    HW2 5134   7.046   1.547   3.237
 1601SOL     OW 5135   6.804   1.103   2.879
 1601SOL    HW1 5136   6.765   1.135   2.961
 1601SOL    HW2 5137   6.887   1.064   2.906
 1602SOL     OW 5138   7.190   1.804   2.551
 1602SOL    HW1 5139   7.264   1.766   2.598
 1602SOL    HW2 5140   7.116   1.793   2.611
 1603SOL     OW 5141   6.217   0.654   4.637
 1603SOL    HW1 5142   6.238   0.695   4.553
 1603SOL    HW2 5143   6.277   0.693   4.700
 1604SOL     OW 5144   1.772   1.529   3.900
 1604SOL    HW1 5145   1.773   1.438   3.928
 1604SOL    HW2 5146   1.859   1.543   3.860
 1605SOL     OW 5147   0.896   7.226   2.672
 1605SOL    HW1 5148   0.975   7.261   2.713
 1605SOL    HW2 5149   0.863   7.161   2.735
 1606SOL     OW 5150   1.798   1.392   1.555
 1606SOL    HW1 5151   1.847   1.374   1.475
 1606SOL    HW2 5152   1.778   1.486   1.551
 1607SOL     OW 5153   5.843   1.517   3.163
 1607SOL    HW1 5154   5.764   1.489   3.117
 1607SOL    HW2 5155   5.823   1.503   3.256
 1608SOL     OW 5156   1.521   0.670   2.558
 1608SOL    HW1 5157   1.486   0.644   2.473
 1608SOL    HW2 5158   1.591   0.607   2.575
 1609SOL     OW 5159   3.847   1.462   4.243
 1609SOL    HW1 5160   3.881   1.425   4.325
 1609SOL    HW2 5161   3.802   1.542   4.270
 1610SOL     OW 5162   7.080   1.718   2.315
 1610SOL    HW1 5163   7.102   1.626   2.329
 1610SOL    HW2 5164   7.106   1.762   2.396
 1611SOL     OW 5165   0.792   7.150   3.078
 1611SOL    HW1 5166   0.703   7.133   3.110
 1611SOL    HW2 5167   0.797   7.102   2.996
 1612SOL     OW 5168   0.706   1.481   2.923
 1612SOL    HW1 5169   0.747   1.441   2.999
 1612SOL    HW2 5170   0.743   1.569   2.920
 1613SOL     OW 5171   1.012   0.749   2.876
 1613SOL    HW1 5172   1.029   0.732   2.784
 1613SOL    HW2 5173   0.949   0.682   2.902
 1614SOL     OW 5174   2.733   1.753   4.418
 1614SOL    HW1 5175   2.747   1.660   4.399
 1614SOL    HW2 5176   2.684   1.754   4.500
 1615SOL     OW 5177   3.230   1.206   2.268
 1615SOL    HW1 5178   3.322   1.201   2.293
 1615SOL    HW2 5179   3.188   1.252   2.341
 1616SOL     OW 5180   6.470   0.693   3.968
 1616SOL    HW1 5181   6.512   0.653   4.044
 1616SOL    HW2 5182   6.411   0.625   3.935
 1617SOL     OW 5183   1.030   1.028   3.705
 1617SOL    HW1 5184   1.084   1.107   3.697
 1617SOL    HW2 5185   1.050   0.994   3.792
 1618SOL     OW 5186   0.459   0.958   3.318
 1618SOL    HW1 5187   0.502   0.886   3.273
 1618SOL    HW2 5188   0.497   1.037   3.279
 1619SOL     OW 5189   2.242   0.830   0.043
 1619SOL    HW1 5190   2.174   0.779   0.087
 1619SOL    HW2 5191   5.848   4.497   5.111
 1620SOL     OW 5192   0.016   1.252   4.541
 1620SOL    HW1 5193   0.098   1.207   4.520
 1620SOL    HW2 5194   7.235   1.192   4.510
 1621SOL     OW 5195   1.862   0.067   1.976
 1621SOL    HW1 5196   1.880   0.056   1.882
 1621SOL    HW2 5197   1.862   7.266   2.011
 1622SOL     OW 5198   1.617   0.340   4.282
 1622SOL    HW1 5199   1.610   0.245   4.286
 1622SOL    HW2 5200   1.549   0.372   4.341
 1623SOL     OW 5201   1.110   1.666   1.589
 1623SOL    HW1 5202   1.125   1.595   1.652
 1623SOL    HW2 5203   1.135   1.628   1.505
 1624SOL     OW 5204   3.307   1.430   3.088
 1624SOL    HW1 5205   3.252   1.488   3.142
 1624SOL    HW2 5206   3.384   1.413   3.142
 1625SOL     OW 5207   1.222   1.844   1.937
 1625SOL    HW1 5208   1.249   1.837   2.028
 1625SOL    HW2 5209   1.155   1.777   1.926
 1626SOL     OW 5210   5.763   1.776   4.210
 1626SOL    HW1 5211   5.720   1.713   4.152
 1626SOL    HW2 5212   5.812   1.833   4.151
 1627SOL     OW 5213   0.822   3.453   1.904
 1627SOL    HW1 5214   0.784   3.431   1.989
 1627SOL    HW2 5215   0.896   3.511   1.925
 1628SOL     OW 5216   1.929   1.444   2.761
 1628SOL    HW1 5217   1.861   1.449   2.694
 1628SOL    HW2 5218   1.933   1.532   2.799
 1629SOL     OW 5219   2.699   2.481   1.729
 1629SOL    HW1 5220   2.721   2.534   1.652
 1629SOL    HW2 5221   2.647   2.409   1.695
 1630SOL     OW 5222   3.616   2.519   0.618
 1630SOL    HW1 5223   3.707   2.550   0.618
 1630SOL    HW2 5224   3.587   2.530   0.708
 1631SOL     OW 5225   7.206   2.711   3.577
 1631SOL    HW1 5226   7.285   2.731   3.628
 1631SOL    HW2 5227   7.137   2.705   3.643
 1632SOL     OW 5228   2.982   1.930   3.265
 1632SOL    HW1 5229   3.019   2.018   3.254
 1632SOL    HW2 5230   2.983   1.893   3.176
 1633SOL     OW 5231   3.022   7.045   4.348
 1633SOL    HW1 5232   3.104   7.005   4.377
 1633SOL    HW2 5233   2.958   6.974   4.353
 1634SOL     OW 5234   0.258   0.416   2.682
 1634SOL    HW1 5235   0.351   0.436   2.670
 1634SOL    HW2 5236   0.213   0.497   2.657
 1635SOL     OW 5237   0.614   7.139   3.981
 1635SOL    HW1 5238   0.620   7.234   3.973
 1635SOL    HW2 5239   0.645   7.120   4.070
 1636SOL     OW 5240   1.367   0.689   4.196
 1636SOL    HW1 5241   1.385   0.690   4.291
 1636SOL    HW2 5242   1.452   0.707   4.156
 1637SOL     OW 5243   0.087   2.774   3.802
 1637SOL    HW1 5244   0.149   2.706   3.830
 1637SOL    HW2 5245   0.015   2.767   3.865
 1638SOL     OW 5246   0.694   0.119   4.746
 1638SOL    HW1 5247   0.670   0.031   4.718
 1638SOL    HW2 5248   0.790   0.117   4.751
 1639SOL     OW 5249   0.372   0.537   3.323
 1639SOL    HW1 5250   0.389   0.479   3.249
 1639SOL    HW2 5251   0.459   0.556   3.359
 1640SOL     OW 5252   7.248   0.047   2.779
 1640SOL    HW1 5253   7.195   0.068   2.856
 1640SOL    HW2 5254   0.046   0.087   2.797
 1641SOL     OW 5255   2.737   2.071   2.970
 1641SOL    HW1 5256   2.739   1.975   2.973
 1641SOL    HW2 5257   2.827   2.098   2.991
 1642SOL     OW 5258   6.795   6.885   2.874
 1642SOL    HW1 5259   6.804   6.867   2.780
 1642SOL    HW2 5260   6.882   6.866   2.910
 1643SOL     OW 5261   2.253   0.293   1.780
 1643SOL    HW1 5262   2.237   0.308   1.873
 1643SOL    HW2 5263   2.167   0.300   1.739
 1644SOL     OW 5264   2.544   6.572   4.102
 1644SOL    HW1 5265   2.580   6.630   4.034
 1644SOL    HW2 5266   2.604   6.497   4.103
 1645SOL     OW 5267   2.343   1.720   4.313
 1645SOL    HW1 5268   2.314   1.807   4.338
 1645SOL    HW2 5269   2.344   1.671   4.396
 1646SOL     OW 5270   0.486   7.217   3.580
 1646SOL    HW1 5271   0.475   7.155   3.652
 1646SOL    HW2 5272   0.402   7.260   3.571
 1647SOL     OW 5273   5.062   6.614   0.874
 1647SOL    HW1 5274   5.105   6.549   0.818
 1647SOL    HW2 5275   5.076   6.582   0.963
 1648SOL     OW 5276   6.368   2.180   4.801
 1648SOL    HW1 5277   6.429   2.108   4.815
 1648SOL    HW2 5278   6.423   2.259   4.805
 1649SOL     OW 5279   1.979   1.167   3.162
 1649SOL    HW1 5280   2.031   1.189   3.239
 1649SOL    HW2 5281   1.931   1.247   3.142
 1650SOL     OW 5282   6.793   0.376   2.231
 1650SOL    HW1 5283   6.821   0.294   2.189
 1650SOL    HW2 5284   6.731   0.348   2.298
 1651SOL     OW 5285   6.558   6.936   2.439
 1651SOL    HW1 5286   6.599   6.850   2.429
 1651SOL    HW2 5287   6.567   6.977   2.354
 1652SOL     OW 5288   1.896   0.038   4.482
 1652SOL    HW1 5289   1.863   0.056   4.394
 1652SOL    HW2 5290   1.897   7.230   4.488
 1653SOL     OW 5291   3.350   7.077   3.859
 1653SOL    HW1 5292   3.372   7.004   3.802
 1653SOL    HW2 5293   3.259   7.098   3.838
 1654SOL     OW 5294   6.477   0.941   1.743
 1654SOL    HW1 5295   6.434   0.923   1.826
 1654SOL    HW2 5296   6.478   1.036   1.736
 1655SOL     OW 5297   2.352   1.503   3.070
 1655SOL    HW1 5298   2.260   1.526   3.062
 1655SOL    HW2 5299   2.391   1.576   3.118
 1656SOL     OW 5300   1.348   2.484   3.747
 1656SOL    HW1 5301   1.416   2.528   3.697
 1656SOL    HW2 5302   1.278   2.468   3.683
 1657SOL     OW 5303   2.527   1.275   2.281
 1657SOL    HW1 5304   2.463   1.292   2.350
 1657SOL    HW2 5305   2.611   1.295   2.320
 1658SOL     OW 5306   0.888   0.794   3.256
 1658SOL    HW1 5307   0.896   0.832   3.344
 1658SOL    HW2 5308   0.933   0.710   3.263
 1659SOL     OW 5309   1.526   6.776   3.358
 1659SOL    HW1 5310   1.533   6.693   3.311
 1659SOL    HW2 5311   1.572   6.760   3.441
 1660SOL     OW 5312   0.223   6.950   2.135
 1660SOL    HW1 5313   0.280   6.953   2.212
 1660SOL    HW2 5314   0.227   7.039   2.099
 1661SOL     OW 5315   5.441   0.366   2.419
 1661SOL    HW1 5316   5.520   0.313   2.419
 1661SOL    HW2 5317   5.373   0.309   2.382
 1662SOL     OW 5318   1.695   0.869   3.277
 1662SOL    HW1 5319   1.702   0.908   3.189
 1662SOL    HW2 5320   1.611   0.901   3.310
 1663SOL     OW 5321   2.411   0.372   4.023
 1663SOL    HW1 5322   2.390   0.457   3.986
 1663SOL    HW2 5323   2.362   0.368   4.104
 1664SOL     OW 5324   2.229   1.946   4.410
 1664SOL    HW1 5325   2.206   2.034   4.380
 1664SOL    HW2 5326   2.156   1.920   4.466
 1665SOL     OW 5327   6.969   6.317   2.374
 1665SOL    HW1 5328   6.968   6.353   2.285
 1665SOL    HW2 5329   6.961   6.223   2.362
 1666SOL     OW 5330   2.311   1.341   3.917
 1666SOL    HW1 5331   2.399   1.374   3.935
 1666SOL    HW2 5332   2.322   1.246   3.914
 1667SOL     OW 5333   2.328   5.800   4.176
 1667SOL    HW1 5334   2.248   5.758   4.145
 1667SOL    HW2 5335   2.298   5.878   4.223
 1668SOL     OW 5336   0.747   0.825   2.172
 1668SOL    HW1 5337   0.706   0.899   2.218
 1668SOL    HW2 5338   0.743   0.849   2.079
 1669SOL     OW 5339   1.462   1.780   3.069
 1669SOL    HW1 5340   1.416   1.860   3.043
 1669SOL    HW2 5341   1.392   1.714   3.078
 1670SOL     OW 5342   5.322   2.173   3.010
 1670SOL    HW1 5343   5.259   2.102   3.005
 1670SOL    HW2 5344   5.340   2.183   3.104
 1671SOL     OW 5345   1.416   0.971   2.259
 1671SOL    HW1 5346   1.481   0.904   2.238
 1671SOL    HW2 5347   1.342   0.922   2.295
 1672SOL     OW 5348   2.719   6.510   2.664
 1672SOL    HW1 5349   2.777   6.564   2.609
 1672SOL    HW2 5350   2.631   6.535   2.638
 1673SOL     OW 5351   3.477   0.599   1.029
 1673SOL    HW1 5352   3.390   0.598   1.070
 1673SOL    HW2 5353   3.520   0.676   1.066
 1674SOL     OW 5354   1.206   0.832   2.366
 1674SOL    HW1 5355   1.126   0.800   2.325
 1674SOL    HW2 5356   1.178   0.868   2.450
 1675SOL     OW 5357   0.943   1.973   0.814
 1675SOL    HW1 5358   0.940   1.987   0.719
 1675SOL    HW2 5359   1.017   2.026   0.843
 1676SOL     OW 5360   0.942   1.666   4.314
 1676SOL    HW1 5361   0.866   1.660   4.257
 1676SOL    HW2 5362   1.016   1.674   4.255
 1677SOL     OW 5363   2.311   1.006   4.948
 1677SOL    HW1 5364   2.269   1.047   4.873
 1677SOL    HW2 5365   2.240   0.961   4.994
 1678SOL     OW 5366   1.577   5.411   1.738
 1678SOL    HW1 5367   1.666   5.430   1.766
 1678SOL    HW2 5368   1.587   5.374   1.650
 1679SOL     OW 5369   5.408   1.750   4.849
 1679SOL    HW1 5370   5.470   1.679   4.866
 1679SOL    HW2 5371   5.447   1.827   4.892
 1680SOL     OW 5372   6.553   6.632   0.178
 1680SOL    HW1 5373   6.580   6.719   0.148
 1680SOL    HW2 5374   6.466   6.645   0.214
 1681SOL     OW 5375   2.734   1.707   4.927
 1681SOL    HW1 5376   2.696   1.720   4.841
 1681SOL    HW2 5377   2.788   1.785   4.942
 1682SOL     OW 5378   1.675   6.546   3.804
 1682SOL    HW1 5379   1.682   6.474   3.867
 1682SOL    HW2 5380   1.748   6.605   3.827
 1683SOL     OW 5381   2.636   2.133   3.823
 1683SOL    HW1 5382   2.628   2.049   3.867
 1683SOL    HW2 5383   2.551   2.146   3.781
 1684SOL     OW 5384   1.263   1.769   3.752
 1684SOL    HW1 5385   1.331   1.825   3.790
 1684SOL    HW2 5386   1.309   1.720   3.683
 1685SOL     OW 5387   2.136   2.108   4.906
 1685SOL    HW1 5388   2.111   2.120   4.814
 1685SOL    HW2 5389   2.222   2.066   4.901
 1686SOL     OW 5390   5.426   4.429   0.323
 1686SOL    HW1 5391   5.486   4.429   0.397
 1686SOL    HW2 5392   5.345   4.468   0.357
 1687SOL     OW 5393   4.853   5.771   0.120
 1687SOL    HW1 5394   4.922   5.705   0.122
 1687SOL    HW2 5395   4.882   5.838   0.182
 1688SOL     OW 5396   0.748   1.149   4.649
 1688SOL    HW1 5397   0.707   1.123   4.566
 1688SOL    HW2 5398   0.751   1.245   4.644
 1689SOL     OW 5399   6.326   1.712   3.886
 1689SOL    HW1 5400   6.287   1.776   3.826
 1689SOL    HW2 5401   6.343   1.635   3.831
 1690SOL     OW 5402   2.019   3.022   5.094
 1690SOL    HW1 5403   1.971   2.949   5.056
 1690SOL    HW2 5404   2.108   3.013   5.058
 1691SOL     OW 5405   1.069   0.234   5.145
 1691SOL    HW1 5406   4.645   3.929   0.036
 1691SOL    HW2 5407   4.696   3.788   0.018
 1692SOL     OW 5408   3.086   5.414   0.394
 1692SOL    HW1 5409   3.137   5.339   0.361
 1692SOL    HW2 5410   2.995   5.391   0.376
 1693SOL     OW 5411   1.626   3.268   3.947
 1693SOL    HW1 5412   1.695   3.314   3.900
 1693SOL    HW2 5413   1.664   3.184   3.971
 1694SOL     OW 5414   2.645   2.378   4.579
 1694SOL    HW1 5415   2.667   2.333   4.660
 1694SOL    HW2 5416   2.579   2.443   4.604
 1695SOL     OW 5417   6.289   3.965   1.238
 1695SOL    HW1 5418   6.319   4.055   1.250
 1695SOL    HW2 5419   6.284   3.954   1.143
 1696SOL     OW 5420   2.641   5.540   0.339
 1696SOL    HW1 5421   2.681   5.614   0.293
 1696SOL    HW2 5422   2.656   5.560   0.432
 1697SOL     OW 5423   5.944   6.148   0.635
 1697SOL    HW1 5424   5.956   6.098   0.716
 1697SOL    HW2 5425   5.948   6.083   0.565
 1698SOL     OW 5426   0.997   1.509   3.914
 1698SOL    HW1 5427   1.035   1.485   3.830
 1698SOL    HW2 5428   0.903   1.511   3.899
 1699SOL     OW 5429   2.420   5.376   4.094
 1699SOL    HW1 5430   2.399   5.308   4.030
 1699SOL    HW2 5431   2.335   5.410   4.122
 1700SOL     OW 5432   0.297   4.947   0.340
 1700SOL    HW1 5433   0.256   4.878   0.392
 1700SOL    HW2 5434   0.377   4.969   0.389
 1701SOL     OW 5435   7.137   1.821   4.846
 1701SOL    HW1 5436   7.172   1.797   4.932
 1701SOL    HW2 5437   7.206   1.874   4.806
 1702SOL     OW 5438   2.257   5.297   0.302
 1702SOL    HW1 5439   2.262   5.298   0.398
 1702SOL    HW2 5440   2.301   5.378   0.275
 1703SOL     OW 5441   5.879   5.238   1.034
 1703SOL    HW1 5442   5.863   5.158   1.085
 1703SOL    HW2 5443   5.822   5.229   0.957
 1704SOL     OW 5444   0.100   0.280   2.503
 1704SOL    HW1 5445   0.151   0.322   2.573
 1704SOL    HW2 5446   0.069   0.352   2.448
 1705SOL     OW 5447   1.407   3.160   2.962
 1705SOL    HW1 5448   1.381   3.240   3.007
 1705SOL    HW2 5449   1.390   3.177   2.869
 1706SOL     OW 5450   3.567   1.032   4.093
 1706SOL    HW1 5451   3.612   1.088   4.029
 1706SOL    HW2 5452   3.495   1.086   4.125
 1707SOL     OW 5453   1.054   5.340   4.603
 1707SOL    HW1 5454   1.024   5.392   4.529
 1707SOL    HW2 5455   1.138   5.303   4.574
 1708SOL     OW 5456   7.121   1.265   3.303
 1708SOL    HW1 5457   7.077   1.334   3.253
 1708SOL    HW2 5458   7.061   1.190   3.298
 1709SOL     OW 5459   6.551   2.056   3.575
 1709SOL    HW1 5460   6.634   2.008   3.575
 1709SOL    HW2 5461   6.527   2.062   3.667
 1710SOL     OW 5462   6.160   1.767   3.059
 1710SOL    HW1 5463   6.105   1.831   3.013
 1710SOL    HW2 5464   6.134   1.775   3.150
 1711SOL     OW 5465   4.997   4.841   0.768
 1711SOL    HW1 5466   4.993   4.746   0.771
 1711SOL    HW2 5467   4.954   4.869   0.849
 1712SOL     OW 5468   0.737   3.307   4.238
 1712SOL    HW1 5469   0.692   3.225   4.223
 1712SOL    HW2 5470   0.749   3.311   4.333
 1713SOL     OW 5471   2.535   2.923   0.090
 1713SOL    HW1 5472   2.594   2.852   0.066
 1713SOL    HW2 5473   2.490   2.944   0.008
 1714SOL     OW 5474   5.475   4.810   0.001
 1714SOL    HW1 5475   1.906   1.158   5.095
 1714SOL    HW2 5476   5.500   4.880   0.061
 1715SOL     OW 5477   1.782   0.604   4.553
 1715SOL    HW1 5478   1.760   0.694   4.530
 1715SOL    HW2 5479   1.724   0.582   4.626
 1716SOL     OW 5480   1.089   0.012   4.479
 1716SOL    HW1 5481   1.183   0.002   4.492
 1716SOL    HW2 5482   1.079   0.028   4.385
 1717SOL     OW 5483   1.106   0.334   2.424
 1717SOL    HW1 5484   1.123   0.242   2.446
 1717SOL    HW2 5485   1.019   0.351   2.459
 1718SOL     OW 5486   0.391   0.883   5.098
 1718SOL    HW1 5487   0.470   0.938   5.099
 1718SOL    HW2 5488   0.319   0.945   5.105
 1719SOL     OW 5489   6.990   2.989   5.031
 1719SOL    HW1 5490   6.911   2.965   5.081
 1719SOL    HW2 5491   7.044   3.036   5.094
 1720SOL     OW 5492   0.900   0.739   4.425
 1720SOL    HW1 5493   0.975   0.726   4.367
 1720SOL    HW2 5494   0.832   0.777   4.369
 1721SOL     OW 5495   2.658   2.015   4.829
 1721SOL    HW1 5496   2.727   1.989   4.890
 1721SOL    HW2 5497   2.672   2.108   4.815
 1722SOL     OW 5498   7.023   1.205   3.702
 1722SOL    HW1 5499   7.003   1.132   3.643
 1722SOL    HW2 5500   7.063   1.271   3.645
 1723SOL     OW 5501   4.524   4.852   0.086
 1723SOL    HW1 5502   4.594   4.812   0.138
 1723SOL    HW2 5503   4.568   4.889   0.010
 1724SOL     OW 5504   6.661   1.367   3.646
 1724SOL    HW1 5505   6.623   1.282   3.626
 1724SOL    HW2 5506   6.718   1.351   3.721
 1725SOL     OW 5507   0.715   1.424   3.573
 1725SOL    HW1 5508   0.785   1.490   3.572
 1725SOL    HW2 5509   0.640   1.470   3.610
 1726SOL     OW 5510   4.849   0.043   1.394
 1726SOL    HW1 5511   4.786   0.034   1.465
 1726SOL    HW2 5512   4.894   0.126   1.414
 1727SOL     OW 5513   1.636   0.447   4.030
 1727SOL    HW1 5514   1.604   0.384   3.965
 1727SOL    HW2 5515   1.620   0.405   4.114
 1728SOL     OW 5516   5.291   4.092   1.343
 1728SOL    HW1 5517   5.352   4.040   1.291
 1728SOL    HW2 5518   5.314   4.183   1.325
 1729SOL     OW 5519   0.134   0.452   4.971
 1729SOL    HW1 5520   0.071   0.471   5.041
 1729SOL    HW2 5521   0.213   0.423   5.017
 1730SOL     OW 5522   4.090   5.817   0.422
 1730SOL    HW1 5523   4.102   5.842   0.331
 1730SOL    HW2 5524   4.111   5.724   0.425
 1731SOL     OW 5525   0.910   5.899   4.958
 1731SOL    HW1 5526   0.905   5.817   4.910
 1731SOL    HW2 5527   0.940   5.963   4.893
 1732SOL     OW 5528   2.534   0.520   3.592
 1732SOL    HW1 5529   2.446   0.487   3.611
 1732SOL    HW2 5530   2.586   0.497   3.670
 1733SOL     OW 5531   6.055   0.365   4.397
 1733SOL    HW1 5532   6.140   0.345   4.358
 1733SOL    HW2 5533   6.039   0.457   4.375
 1734SOL     OW 5534   3.083   6.792   2.625
 1734SOL    HW1 5535   3.148   6.798   2.695
 1734SOL    HW2 5536   3.127   6.829   2.548
 1735SOL     OW 5537   5.026   5.561   0.116
 1735SOL    HW1 5538   5.120   5.572   0.099
 1735SOL    HW2 5539   5.021   5.485   0.173
 1736SOL     OW 5540   1.056   1.086   2.147
 1736SOL    HW1 5541   0.983   1.139   2.116
 1736SOL    HW2 5542   1.055   1.009   2.090
 1737SOL     OW 5543   5.259   4.544   0.912
 1737SOL    HW1 5544   5.269   4.451   0.934
 1737SOL    HW2 5545   5.172   4.550   0.872
 1738SOL     OW 5546   6.786   1.429   3.396
 1738SOL    HW1 5547   6.757   1.403   3.483
 1738SOL    HW2 5548   6.737   1.373   3.336
 1739SOL     OW 5549   0.426   2.063   2.850
 1739SOL    HW1 5550   0.434   2.130   2.781
 1739SOL    HW2 5551   0.513   2.062   2.891
 1740SOL     OW 5552   7.155   5.380   0.758
 1740SOL    HW1 5553   7.188   5.300   0.799
 1740SOL    HW2 5554   7.129   5.352   0.670
 1741SOL     OW 5555   1.415   0.581   2.967
 1741SOL    HW1 5556   1.371   0.665   2.982
 1741SOL    HW2 5557   1.443   0.553   3.053
 1742SOL     OW 5558   0.189   0.432   3.495
 1742SOL    HW1 5559   0.124   0.394   3.435
 1742SOL    HW2 5560   0.253   0.474   3.437
 1743SOL     OW 5561   0.996   7.200   3.730
 1743SOL    HW1 5562   1.053   7.148   3.674
 1743SOL    HW2 5563   0.930   7.236   3.671
 1744SOL     OW 5564   0.212   0.632   3.007
 1744SOL    HW1 5565   0.162   0.655   2.929
 1744SOL    HW2 5566   0.299   0.668   2.992
 1745SOL     OW 5567   3.224   2.526   0.292
 1745SOL    HW1 5568   3.292   2.568   0.344
 1745SOL    HW2 5569   3.195   2.595   0.232
 1746SOL     OW 5570   0.103   1.243   3.300
 1746SOL    HW1 5571   0.128   1.151   3.311
 1746SOL    HW2 5572   0.007   1.241   3.300
 1747SOL     OW 5573   6.778   4.900   0.464
 1747SOL    HW1 5574   6.740   4.893   0.552
 1747SOL    HW2 5575   6.710   4.866   0.406
 1748SOL     OW 5576   3.528   1.194   4.418
 1748SOL    HW1 5577   3.470   1.195   4.342
 1748SOL    HW2 5578   3.547   1.287   4.434
 1749SOL     OW 5579   4.103   5.783   1.236
 1749SOL    HW1 5580   4.093   5.856   1.174
 1749SOL    HW2 5581   4.180   5.806   1.287
 1750SOL     OW 5582   0.707   2.609   4.643
 1750SOL    HW1 5583   0.651   2.648   4.711
 1750SOL    HW2 5584   0.646   2.583   4.574
 1751SOL     OW 5585   6.931   2.568   4.111
 1751SOL    HW1 5586   6.874   2.633   4.070
 1751SOL    HW2 5587   6.915   2.578   4.205
 1752SOL     OW 5588   5.306   3.484   1.747
 1752SOL    HW1 5589   5.296   3.557   1.809
 1752SOL    HW2 5590   5.359   3.520   1.676
 1753SOL     OW 5591   1.217   2.086   3.795
 1753SOL    HW1 5592   1.193   2.171   3.831
 1753SOL    HW2 5593   1.166   2.078   3.714
 1754SOL     OW 5594   3.194   3.984   0.475
 1754SOL    HW1 5595   3.286   3.986   0.448
 1754SOL    HW2 5596   3.158   4.067   0.444
 1755SOL     OW 5597   1.982   6.475   4.039
 1755SOL    HW1 5598   2.028   6.528   4.103
 1755SOL    HW2 5599   2.042   6.402   4.021
 1756SOL     OW 5600   7.160   0.894   3.707
 1756SOL    HW1 5601   7.101   0.932   3.642
 1756SOL    HW2 5602   7.132   0.803   3.713
 1757SOL     OW 5603   1.787   0.079   4.218
 1757SOL    HW1 5604   1.786   0.072   4.123
 1757SOL    HW2 5605   1.698   0.059   4.245
 1758SOL     OW 5606   6.330   3.906   0.958
 1758SOL    HW1 5607   6.425   3.916   0.969
 1758SOL    HW2 5608   6.312   3.818   0.990
 1759SOL     OW 5609   1.485   1.824   4.359
 1759SOL    HW1 5610   1.477   1.838   4.264
 1759SOL    HW2 5611   1.483   1.729   4.370
 1760SOL     OW 5612   2.373   1.077   3.879
 1760SOL    HW1 5613   2.418   1.111   3.801
 1760SOL    HW2 5614   2.360   0.984   3.860
 1761SOL     OW 5615   7.052   6.733   2.491
 1761SOL    HW1 5616   7.076   6.772   2.407
 1761SOL    HW2 5617   6.997   6.658   2.468
 1762SOL     OW 5618   2.899   4.426   0.319
 1762SOL    HW1 5619   2.836   4.474   0.265
 1762SOL    HW2 5620   2.921   4.487   0.390
 1763SOL     OW 5621   5.521   3.574   1.118
 1763SOL    HW1 5622   5.568   3.591   1.036
 1763SOL    HW2 5623   5.589   3.551   1.181
 1764SOL     OW 5624   4.613   6.419   0.667
 1764SOL    HW1 5625   4.654   6.397   0.583
 1764SOL    HW2 5626   4.686   6.446   0.723
 1765SOL     OW 5627   2.554   2.255   5.072
 1765SOL    HW1 5628   2.493   2.329   5.082
 1765SOL    HW2 5629   2.506   2.180   5.105
 1766SOL     OW 5630   4.768   5.949   0.370
 1766SOL    HW1 5631   4.809   5.865   0.389
 1766SOL    HW2 5632   4.674   5.931   0.371
 1767SOL     OW 5633   5.488   3.980   1.192
 1767SOL    HW1 5634   5.480   3.984   1.097
 1767SOL    HW2 5635   5.566   4.033   1.212
 1768SOL     OW 5636   1.596   1.092   4.524
 1768SOL    HW1 5637   1.506   1.074   4.551
 1768SOL    HW2 5638   1.626   1.160   4.584
 1769SOL     OW 5639   5.250   3.962   0.312
 1769SOL    HW1 5640   5.276   3.959   0.220
 1769SOL    HW2 5641   5.297   4.037   0.349
 1770SOL     OW 5642   1.112   6.681   4.958
 1770SOL    HW1 5643   1.079   6.698   4.870
 1770SOL    HW2 5644   1.184   6.619   4.945
 1771SOL     OW 5645   1.540   2.468   4.203
 1771SOL    HW1 5646   1.537   2.442   4.110
 1771SOL    HW2 5647   1.611   2.532   4.207
 1772SOL     OW 5648   4.205   5.301   0.503
 1772SOL    HW1 5649   4.286   5.347   0.482
 1772SOL    HW2 5650   4.200   5.305   0.599
 1773SOL     OW 5651   5.400   4.731   0.424
 1773SOL    HW1 5652   5.355   4.748   0.341
 1773SOL    HW2 5653   5.349   4.661   0.465
 1774SOL     OW 5654   2.199   1.694   2.768
 1774SOL    HW1 5655   2.111   1.718   2.797
 1774SOL    HW2 5656   2.193   1.694   2.672
 1775SOL     OW 5657   3.236   2.525   0.905
 1775SOL    HW1 5658   3.234   2.619   0.927
 1775SOL    HW2 5659   3.169   2.486   0.962
 1776SOL     OW 5660   1.458   0.983   3.382
 1776SOL    HW1 5661   1.435   0.895   3.412
 1776SOL    HW2 5662   1.403   0.998   3.306
 1777SOL     OW 5663   6.193   6.266   0.712
 1777SOL    HW1 5664   6.103   6.234   0.703
 1777SOL    HW2 5665   6.245   6.205   0.660
 1778SOL     OW 5666   1.394   2.606   4.512
 1778SOL    HW1 5667   1.314   2.648   4.544
 1778SOL    HW2 5668   1.403   2.527   4.564
 1779SOL     OW 5669   4.218   3.014   0.874
 1779SOL    HW1 5670   4.173   3.080   0.821
 1779SOL    HW2 5671   4.307   3.047   0.882
 1780SOL     OW 5672   5.021   4.569   0.782
 1780SOL    HW1 5673   4.947   4.532   0.830
 1780SOL    HW2 5674   4.999   4.556   0.690
 1781SOL     OW 5675   4.416   4.638   0.333
 1781SOL    HW1 5676   4.378   4.656   0.247
 1781SOL    HW2 5677   4.473   4.562   0.319
 1782SOL     OW 5678   4.550   4.303   1.088
 1782SOL    HW1 5679   4.551   4.284   1.182
 1782SOL    HW2 5680   4.628   4.259   1.055
 1783SOL     OW 5681   1.628   0.534   4.773
 1783SOL    HW1 5682   1.615   0.448   4.734
 1783SOL    HW2 5683   1.553   0.547   4.829
 1784SOL     OW 5684   7.085   6.512   4.117
 1784SOL    HW1 5685   7.148   6.509   4.045
 1784SOL    HW2 5686   7.138   6.525   4.196
 1785SOL     OW 5687   1.641   6.718   3.594
 1785SOL    HW1 5688   1.725   6.765   3.598
 1785SOL    HW2 5689   1.655   6.639   3.647
 1786SOL     OW 5690   2.921   5.344   0.037
 1786SOL    HW1 5691   2.919   5.357   0.132
 1786SOL    HW2 5692   3.009   5.369   0.011
 1787SOL     OW 5693   3.549   4.588   0.593
 1787SOL    HW1 5694   3.595   4.661   0.636
 1787SOL    HW2 5695   3.461   4.621   0.578
 1788SOL     OW 5696   0.597   2.250   4.281
 1788SOL    HW1 5697   0.574   2.157   4.271
 1788SOL    HW2 5698   0.536   2.295   4.223
 1789SOL     OW 5699   3.512   3.905   0.693
 1789SOL    HW1 5700   3.494   3.817   0.725
 1789SOL    HW2 5701   3.605   3.903   0.668
 1790SOL     OW 5702   2.776   6.924   4.053
 1790SOL    HW1 5703   2.748   6.999   4.000
 1790SOL    HW2 5704   2.728   6.850   4.016
 1791SOL     OW 5705   2.469   7.118   4.066
 1791SOL    HW1 5706   2.539   7.099   4.004
 1791SOL    HW2 5707   2.446   7.209   4.049
 1792SOL     OW 5708   7.078   1.604   4.507
 1792SOL    HW1 5709   7.171   1.586   4.495
 1792SOL    HW2 5710   7.040   1.591   4.420
 1793SOL     OW 5711   6.519   4.598   0.427
 1793SOL    HW1 5712   6.439   4.570   0.383
 1793SOL    HW2 5713   6.555   4.667   0.371
 1794SOL     OW 5714   1.373   1.299   1.841
 1794SOL    HW1 5715   1.347   1.255   1.923
 1794SOL    HW2 5716   1.442   1.243   1.806
 1795SOL     OW 5717   1.798   2.056   4.164
 1795SOL    HW1 5718   1.813   1.970   4.204
 1795SOL    HW2 5719   1.702   2.064   4.161
 1796SOL     OW 5720   2.170   1.983   3.396
 1796SOL    HW1 5721   2.183   2.057   3.337
 1796SOL    HW2 5722   2.091   2.005   3.444
 1797SOL     OW 5723   0.502   1.434   2.754
 1797SOL    HW1 5724   0.579   1.442   2.811
 1797SOL    HW2 5725   0.427   1.446   2.812
 1798SOL     OW 5726   2.073   1.201   5.025
 1798SOL    HW1 5727   2.095   1.167   4.938
 1798SOL    HW2 5728   2.079   1.296   5.015
 1799SOL     OW 5729   5.228   4.525   0.497
 1799SOL    HW1 5730   5.136   4.550   0.501
 1799SOL    HW2 5731   5.238   4.457   0.565
 1800SOL     OW 5732   6.851   0.622   4.039
 1800SOL    HW1 5733   6.813   0.684   3.976
 1800SOL    HW2 5734   6.893   0.556   3.984
 1801SOL     OW 5735   0.353   0.605   4.185
 1801SOL    HW1 5736   0.318   0.527   4.143
 1801SOL    HW2 5737   0.318   0.602   4.274
 1802SOL     OW 5738   1.882   1.504   4.779
 1802SOL    HW1 5739   1.850   1.588   4.746
 1802SOL    HW2 5740   1.823   1.439   4.742
 1803SOL     OW 5741   4.174   0.901   0.092
 1803SOL    HW1 5742   4.168   0.863   0.179
 1803SOL    HW2 5743   4.106   0.968   0.090
 1804SOL     OW 5744   2.557   6.971   4.372
 1804SOL    HW1 5745   2.490   6.966   4.304
 1804SOL    HW2 5746   2.561   7.063   4.396
 1805SOL     OW 5747   1.455   1.958   3.843
 1805SOL    HW1 5748   1.531   2.015   3.831
 1805SOL    HW2 5749   1.380   2.013   3.820
 1806SOL     OW 5750   0.986   1.048   4.739
 1806SOL    HW1 5751   1.033   1.130   4.753
 1806SOL    HW2 5752   0.900   1.075   4.708
 1807SOL     OW 5753   7.109   4.475   0.795
 1807SOL    HW1 5754   7.062   4.494   0.714
 1807SOL    HW2 5755   7.061   4.523   0.863
 1808SOL     OW 5756   1.349   1.011   4.615
 1808SOL    HW1 5757   1.342   1.070   4.690
 1808SOL    HW2 5758   1.348   0.923   4.653
 1809SOL     OW 5759   6.697   5.564   1.209
 1809SOL    HW1 5760   6.693   5.502   1.281
 1809SOL    HW2 5761   6.696   5.510   1.130
 1810SOL     OW 5762   5.019   5.326   0.285
 1810SOL    HW1 5763   5.098   5.297   0.239
 1810SOL    HW2 5764   4.966   5.247   0.293
 1811SOL     OW 5765   0.140   1.996   4.161
 1811SOL    HW1 5766   0.077   1.925   4.156
 1811SOL    HW2 5767   0.099   2.068   4.113
 1812SOL     OW 5768   0.080   4.291   3.839
 1812SOL    HW1 5769   0.093   4.322   3.750
 1812SOL    HW2 5770   0.017   4.352   3.877
 1813SOL     OW 5771   5.968   1.332   4.655
 1813SOL    HW1 5772   6.002   1.393   4.589
 1813SOL    HW2 5773   5.910   1.386   4.709
 1814SOL     OW 5774   3.579   4.991   0.460
 1814SOL    HW1 5775   3.579   5.052   0.386
 1814SOL    HW2 5776   3.668   4.958   0.464
 1815SOL     OW 5777   1.900   6.692   3.876
 1815SOL    HW1 5778   1.911   6.762   3.940
 1815SOL    HW2 5779   1.939   6.615   3.918
 1816SOL     OW 5780   3.190   0.676   4.619
 1816SOL    HW1 5781   3.219   0.653   4.707
 1816SOL    HW2 5782   3.120   0.739   4.632
 1817SOL     OW 5783   2.632   1.783   4.679
 1817SOL    HW1 5784   2.636   1.872   4.713
 1817SOL    HW2 5785   2.539   1.768   4.662
 1818SOL     OW 5786   1.052   1.411   2.843
 1818SOL    HW1 5787   1.145   1.389   2.852
 1818SOL    HW2 5788   1.031   1.460   2.923
 1819SOL     OW 5789   3.745   6.286   1.052
 1819SOL    HW1 5790   3.809   6.307   1.121
 1819SOL    HW2 5791   3.797   6.283   0.972
 1820SOL     OW 5792   4.001   6.733   4.387
 1820SOL    HW1 5793   3.938   6.698   4.324
 1820SOL    HW2 5794   4.025   6.658   4.442
 1821SOL     OW 5795   7.007   2.064   3.470
 1821SOL    HW1 5796   7.063   2.048   3.395
 1821SOL    HW2 5797   7.010   2.159   3.483
 1822SOL     OW 5798   1.708   0.594   2.191
 1822SOL    HW1 5799   1.712   0.552   2.105
 1822SOL    HW2 5800   1.777   0.551   2.242
 1823SOL     OW 5801   1.725   2.665   4.215
 1823SOL    HW1 5802   1.791   2.669   4.145
 1823SOL    HW2 5803   1.670   2.741   4.200
 1824SOL     OW 5804   2.399   1.772   4.037
 1824SOL    HW1 5805   2.312   1.813   4.036
 1824SOL    HW2 5806   2.407   1.734   4.125
 1825SOL     OW 5807   0.764   3.524   2.708
 1825SOL    HW1 5808   0.846   3.517   2.757
 1825SOL    HW2 5809   0.753   3.618   2.695
 1826SOL     OW 5810   0.405   6.433   3.714
 1826SOL    HW1 5811   0.353   6.499   3.668
 1826SOL    HW2 5812   0.444   6.381   3.644
 1827SOL     OW 5813   4.296   4.294   0.463
 1827SOL    HW1 5814   4.360   4.335   0.522
 1827SOL    HW2 5815   4.213   4.339   0.483
 1828SOL     OW 5816   1.848   1.809   4.273
 1828SOL    HW1 5817   1.788   1.755   4.223
 1828SOL    HW2 5818   1.933   1.766   4.264
 1829SOL     OW 5819   6.814   2.023   4.537
 1829SOL    HW1 5820   6.898   2.053   4.502
 1829SOL    HW2 5821   6.831   1.933   4.565
 1830SOL     OW 5822   5.771   2.255   0.242
 1830SOL    HW1 5823   5.713   2.194   0.287
 1830SOL    HW2 5824   5.839   2.276   0.306
 1831SOL     OW 5825   2.566   0.608   4.836
 1831SOL    HW1 5826   2.533   0.650   4.757
 1831SOL    HW2 5827   2.575   0.680   4.899
 1832SOL     OW 5828   3.264   5.154   0.791
 1832SOL    HW1 5829   3.239   5.235   0.746
 1832SOL    HW2 5830   3.189   5.132   0.845
 1833SOL     OW 5831   2.053   1.314   4.035
 1833SOL    HW1 5832   2.142   1.329   4.004
 1833SOL    HW2 5833   2.050   1.357   4.121
 1834SOL     OW 5834   6.423   5.154   0.352
 1834SOL    HW1 5835   6.475   5.176   0.275
 1834SOL    HW2 5836   6.385   5.068   0.331
 1835SOL     OW 5837   0.143   0.632   2.543
 1835SOL    HW1 5838   0.095   0.594   2.469
 1835SOL    HW2 5839   0.204   0.694   2.503
 1836SOL     OW 5840   7.190   1.654   3.275
 1836SOL    HW1 5841   7.256   1.719   3.251
 1836SOL    HW2 5842   7.197   1.647   3.370
 1837SOL     OW 5843   0.701   2.083   4.643
 1837SOL    HW1 5844   0.724   1.994   4.618
 1837SOL    HW2 5845   0.723   2.088   4.736
 1838SOL     OW 5846   1.082   0.632   3.767
 1838SOL    HW1 5847   1.154   0.596   3.819
 1838SOL    HW2 5848   1.067   0.567   3.699
 1839SOL     OW 5849   0.030   5.162   4.870
 1839SOL    HW1 5850   0.092   5.168   4.943
 1839SOL    HW2 5851   7.258   5.091   4.895
 1840SOL     OW 5852   6.183   6.467   4.855
 1840SOL    HW1 5853   6.157   6.404   4.921
 1840SOL    HW2 5854   6.115   6.460   4.787
 1841SOL     OW 5855   5.772   5.179   0.084
 1841SOL    HW1 5856   2.113   1.506   5.147
 1841SOL    HW2 5857   5.745   5.271   0.084
 1842SOL     OW 5858   1.522   7.137   4.675
 1842SOL    HW1 5859   1.533   7.125   4.580
 1842SOL    HW2 5860   1.594   7.089   4.714
 1843SOL     OW 5861   5.267   3.473   1.186
 1843SOL    HW1 5862   5.302   3.389   1.214
 1843SOL    HW2 5863   5.343   3.519   1.149
 1844SOL     OW 5864   2.110   1.144   3.636
 1844SOL    HW1 5865   2.134   1.051   3.638
 1844SOL    HW2 5866   2.039   1.152   3.699
 1845SOL     OW 5867   5.640   6.413   0.881
 1845SOL    HW1 5868   5.655   6.377   0.793
 1845SOL    HW2 5869   5.726   6.448   0.907
 1846SOL     OW 5870   3.946   5.256   1.174
 1846SOL    HW1 5871   3.882   5.319   1.139
 1846SOL    HW2 5872   3.958   5.283   1.266
 1847SOL     OW 5873   3.766   6.059   0.670
 1847SOL    HW1 5874   3.717   6.016   0.601
 1847SOL    HW2 5875   3.856   6.028   0.658
 1848SOL     OW 5876   3.976   3.348   0.101
 1848SOL    HW1 5877   3.924   3.299   0.166
 1848SOL    HW2 5878   3.934   3.435   0.098
 1849SOL     OW 5879   2.337   0.232   4.669
 1849SOL    HW1 5880   2.277   0.178   4.618
 1849SOL    HW2 5881   2.419   0.182   4.670
 1850SOL     OW 5882   2.879   2.498   4.484
 1850SOL    HW1 5883   2.796   2.454   4.505
 1850SOL    HW2 5884   2.932   2.487   4.563
 1851SOL     OW 5885   6.752   2.781   0.493
 1851SOL    HW1 5886   6.751   2.875   0.473
 1851SOL    HW2 5887   6.660   2.754   0.489
 1852SOL     OW 5888   5.156   3.869   1.070
 1852SOL    HW1 5889   5.162   3.845   1.162
 1852SOL    HW2 5890   5.114   3.794   1.028
 1853SOL     OW 5891   1.369   0.492   3.722
 1853SOL    HW1 5892   1.339   0.509   3.812
 1853SOL    HW2 5893   1.437   0.557   3.707
 1854SOL     OW 5894   5.850   2.177   2.923
 1854SOL    HW1 5895   5.817   2.218   3.002
 1854SOL    HW2 5896   5.903   2.245   2.880
 1855SOL     OW 5897   4.787   6.798   1.246
 1855SOL    HW1 5898   4.830   6.860   1.187
 1855SOL    HW2 5899   4.726   6.851   1.296
 1856SOL     OW 5900   1.616   0.957   2.788
 1856SOL    HW1 5901   1.685   0.932   2.726
 1856SOL    HW2 5902   1.537   0.914   2.755
 1857SOL     OW 5903   1.877   5.162   5.128
 1857SOL    HW1 5904   1.837   5.239   5.088
 1857SOL    HW2 5905   1.936   5.128   5.060
 1858SOL     OW 5906   5.791   0.870   3.876
 1858SOL    HW1 5907   5.806   0.897   3.786
 1858SOL    HW2 5908   5.792   0.953   3.926
 1859SOL     OW 5909   3.460   5.975   1.182
 1859SOL    HW1 5910   3.503   5.899   1.143
 1859SOL    HW2 5911   3.488   5.974   1.274
 1860SOL     OW 5912   2.888   0.697   5.002
 1860SOL    HW1 5913   2.908   0.639   4.929
 1860SOL    HW2 5914   2.973   0.720   5.039
 1861SOL     OW 5915   6.742   1.951   4.170
 1861SOL    HW1 5916   6.734   1.919   4.080
 1861SOL    HW2 5917   6.761   2.044   4.161
 1862SOL     OW 5918   6.449   5.763   0.659
 1862SOL    HW1 5919   6.475   5.700   0.592
 1862SOL    HW2 5920   6.523   5.824   0.666
 1863SOL     OW 5921   0.920   1.611   3.589
 1863SOL    HW1 5922   0.942   1.689   3.638
 1863SOL    HW2 5923   0.989   1.548   3.611
 1864SOL     OW 5924   6.178   1.251   4.333
 1864SOL    HW1 5925   6.166   1.194   4.257
 1864SOL    HW2 5926   6.187   1.190   4.407
 1865SOL     OW 5927   4.280   5.683   0.913
 1865SOL    HW1 5928   4.269   5.592   0.938
 1865SOL    HW2 5929   4.366   5.708   0.947
 1866SOL     OW 5930   1.633   1.161   4.260
 1866SOL    HW1 5931   1.629   1.127   4.350
 1866SOL    HW2 5932   1.602   1.252   4.268
 1867SOL     OW 5933   1.313   1.162   2.080
 1867SOL    HW1 5934   1.364   1.095   2.125
 1867SOL    HW2 5935   1.222   1.139   2.099
 1868SOL     OW 5936   6.330   2.321   3.669
 1868SOL    HW1 5937   6.401   2.340   3.607
 1868SOL    HW2 5938   6.253   2.309   3.614
 1869SOL     OW 5939   1.123   1.280   4.799
 1869SOL    HW1 5940   1.212   1.247   4.809
 1869SOL    HW2 5941   1.132   1.362   4.752
 1870SOL     OW 5942   0.624   0.577   4.216
 1870SOL    HW1 5943   0.623   0.512   4.286
 1870SOL    HW2 5944   0.531   0.594   4.198
 1871SOL     OW 5945   4.476   3.149   0.626
 1871SOL    HW1 5946   4.471   3.158   0.721
 1871SOL    HW2 5947   4.426   3.224   0.592
 1872SOL     OW 5948   1.014   1.088   1.275
 1872SOL    HW1 5949   0.999   1.121   1.186
 1872SOL    HW2 5950   1.102   1.050   1.272
 1873SOL     OW 5951   1.706   2.930   3.279
 1873SOL    HW1 5952   1.727   2.883   3.359
 1873SOL    HW2 5953   1.711   2.863   3.210
 1874SOL     OW 5954   0.770   2.505   2.381
 1874SOL    HW1 5955   0.832   2.561   2.333
 1874SOL    HW2 5956   0.697   2.493   2.320
 1875SOL     OW 5957   0.348   3.215   3.686
 1875SOL    HW1 5958   0.378   3.295   3.729
 1875SOL    HW2 5959   0.297   3.169   3.753
 1876SOL     OW 5960   0.398   3.402   3.111
 1876SOL    HW1 5961   0.373   3.482   3.157
 1876SOL    HW2 5962   0.329   3.339   3.132
 1877SOL     OW 5963   6.754   2.496   1.618
 1877SOL    HW1 5964   6.817   2.483   1.689
 1877SOL    HW2 5965   6.733   2.589   1.621
 1878SOL     OW 5966   0.624   3.470   1.234
 1878SOL    HW1 5967   0.693   3.536   1.227
 1878SOL    HW2 5968   0.550   3.507   1.185
 1879SOL     OW 5969   0.828   1.684   1.179
 1879SOL    HW1 5970   0.769   1.703   1.252
 1879SOL    HW2 5971   0.851   1.592   1.191
 1880SOL     OW 5972   4.849   7.178   4.443
 1880SOL    HW1 5973   4.793   7.175   4.520
 1880SOL    HW2 5974   4.894   7.093   4.442
 1881SOL     OW 5975   0.419   1.522   0.464
 1881SOL    HW1 5976   0.361   1.541   0.391
 1881SOL    HW2 5977   0.507   1.542   0.431
 1882SOL     OW 5978   0.392   3.049   1.580
 1882SOL    HW1 5979   0.389   3.132   1.534
 1882SOL    HW2 5980   0.479   3.047   1.621
 1883SOL     OW 5981   0.768   3.556   0.271
 1883SOL    HW1 5982   0.715   3.476   0.270
 1883SOL    HW2 5983   0.810   3.558   0.185
 1884SOL     OW 5984   2.061   2.857   2.442
 1884SOL    HW1 5985   2.060   2.824   2.352
 1884SOL    HW2 5986   2.139   2.912   2.447
 1885SOL     OW 5987   1.355   3.499   2.354
 1885SOL    HW1 5988   1.432   3.444   2.340
 1885SOL    HW2 5989   1.376   3.549   2.433
 1886SOL     OW 5990   5.143   1.962   2.915
 1886SOL    HW1 5991   5.175   2.010   2.838
 1886SOL    HW2 5992   5.183   1.875   2.907
 1887SOL     OW 5993   0.757   0.637   2.617
 1887SOL    HW1 5994   0.852   0.649   2.609
 1887SOL    HW2 5995   0.720   0.720   2.587
 1888SOL     OW 5996   4.673   3.699   4.415
 1888SOL    HW1 5997   4.756   3.712   4.369
 1888SOL    HW2 5998   4.613   3.762   4.374
 1889SOL     OW 5999   0.299   4.138   0.687
 1889SOL    HW1 6000   0.345   4.055   0.698
 1889SOL    HW2 6001   0.213   4.114   0.654
 1890SOL     OW 6002   1.573   1.862   2.186
 1890SOL    HW1 6003   1.649   1.805   2.181
 1890SOL    HW2 6004   1.571   1.907   2.102
 1891SOL     OW 6005   0.088   2.134   1.154
 1891SOL    HW1 6006   0.066   2.056   1.103
 1891SOL    HW2 6007   0.009   2.154   1.204
 1892SOL     OW 6008   1.520   2.439   1.881
 1892SOL    HW1 6009   1.493   2.402   1.965
 1892SOL    HW2 6010   1.548   2.528   1.901
 1893SOL     OW 6011   0.550   4.007   2.055
 1893SOL    HW1 6012   0.602   3.927   2.061
 1893SOL    HW2 6013   0.471   3.981   2.007
 1894SOL     OW 6014   0.951   2.165   1.334
 1894SOL    HW1 6015   0.945   2.090   1.276
 1894SOL    HW2 6016   0.984   2.129   1.417
 1895SOL     OW 6017   1.859   0.793   1.848
 1895SOL    HW1 6018   1.886   0.876   1.807
 1895SOL    HW2 6019   1.855   0.813   1.941
 1896SOL     OW 6020   1.315   2.710   0.935
 1896SOL    HW1 6021   1.386   2.703   0.998
 1896SOL    HW2 6022   1.243   2.662   0.975
 1897SOL     OW 6023   1.600   4.596   0.384
 1897SOL    HW1 6024   1.563   4.641   0.459
 1897SOL    HW2 6025   1.668   4.655   0.351
 1898SOL     OW 6026   0.814   1.744   1.870
 1898SOL    HW1 6027   0.899   1.717   1.905
 1898SOL    HW2 6028   0.773   1.792   1.942
 1899SOL     OW 6029   0.638   3.317   0.273
 1899SOL    HW1 6030   0.703   3.260   0.315
 1899SOL    HW2 6031   0.640   3.293   0.181
 1900SOL     OW 6032   4.691   5.656   3.677
 1900SOL    HW1 6033   4.677   5.648   3.582
 1900SOL    HW2 6034   4.608   5.691   3.710
 1901SOL     OW 6035   5.804   2.436   2.542
 1901SOL    HW1 6036   5.746   2.378   2.591
 1901SOL    HW2 6037   5.761   2.521   2.546
 1902SOL     OW 6038   0.372   5.440   0.614
 1902SOL    HW1 6039   0.459   5.427   0.653
 1902SOL    HW2 6040   0.324   5.361   0.638
 1903SOL     OW 6041   2.075   1.482   1.236
 1903SOL    HW1 6042   2.015   1.509   1.167
 1903SOL    HW2 6043   2.025   1.418   1.287
 1904SOL     OW 6044   6.755   2.299   1.042
 1904SOL    HW1 6045   6.752   2.371   1.105
 1904SOL    HW2 6046   6.848   2.284   1.026
 1905SOL     OW 6047   5.756   0.465   2.642
 1905SOL    HW1 6048   5.807   0.502   2.570
 1905SOL    HW2 6049   5.666   0.470   2.612
 1906SOL     OW 6050   0.260   2.236   0.698
 1906SOL    HW1 6051   0.263   2.252   0.793
 1906SOL    HW2 6052   0.242   2.143   0.689
 1907SOL     OW 6053   6.669   3.945   2.651
 1907SOL    HW1 6054   6.698   3.890   2.579
 1907SOL    HW2 6055   6.575   3.958   2.636
 1908SOL     OW 6056   6.688   1.636   3.695
 1908SOL    HW1 6057   6.677   1.543   3.674
 1908SOL    HW2 6058   6.697   1.679   3.610
 1909SOL     OW 6059   2.269   2.660   2.783
 1909SOL    HW1 6060   2.260   2.755   2.772
 1909SOL    HW2 6061   2.340   2.636   2.725
 1910SOL     OW 6062   2.581   3.319   0.172
 1910SOL    HW1 6063   2.611   3.291   0.086
 1910SOL    HW2 6064   2.490   3.346   0.159
 1911SOL     OW 6065   0.026   2.841   1.601
 1911SOL    HW1 6066   7.276   2.838   1.513
 1911SOL    HW2 6067   0.071   2.757   1.609
 1912SOL     OW 6068   2.669   3.380   1.748
 1912SOL    HW1 6069   2.751   3.368   1.795
 1912SOL    HW2 6070   2.645   3.293   1.718
 1913SOL     OW 6071   2.320   3.600   2.539
 1913SOL    HW1 6072   2.408   3.624   2.511
 1913SOL    HW2 6073   2.266   3.607   2.460
 1914SOL     OW 6074   0.201   3.774   1.410
 1914SOL    HW1 6075   0.213   3.682   1.387
 1914SOL    HW2 6076   0.289   3.811   1.408
 1915SOL     OW 6077   2.805   3.476   3.621
 1915SOL    HW1 6078   2.785   3.533   3.695
 1915SOL    HW2 6079   2.865   3.410   3.657
 1916SOL     OW 6080   4.183   6.502   4.919
 1916SOL    HW1 6081   4.096   6.485   4.884
 1916SOL    HW2 6082   4.202   6.427   4.976
 1917SOL     OW 6083   0.576   4.223   0.659
 1917SOL    HW1 6084   0.486   4.189   0.663
 1917SOL    HW2 6085   0.620   4.183   0.734
 1918SOL     OW 6086   3.969   4.389   4.722
 1918SOL    HW1 6087   3.897   4.370   4.781
 1918SOL    HW2 6088   4.017   4.307   4.714
 1919SOL     OW 6089   0.309   4.415   1.092
 1919SOL    HW1 6090   0.302   4.412   0.997
 1919SOL    HW2 6091   0.336   4.326   1.116
 1920SOL     OW 6092   0.663   4.577   3.342
 1920SOL    HW1 6093   0.662   4.608   3.252
 1920SOL    HW2 6094   0.572   4.585   3.371
 1921SOL     OW 6095   0.267   1.629   0.668
 1921SOL    HW1 6096   0.334   1.591   0.610
 1921SOL    HW2 6097   0.223   1.694   0.613
 1922SOL     OW 6098   1.361   1.385   2.227
 1922SOL    HW1 6099   1.344   1.314   2.166
 1922SOL    HW2 6100   1.384   1.342   2.309
 1923SOL     OW 6101   0.737   3.736   2.181
 1923SOL    HW1 6102   0.806   3.695   2.233
 1923SOL    HW2 6103   0.781   3.764   2.101
 1924SOL     OW 6104   1.136   1.856   2.935
 1924SOL    HW1 6105   1.210   1.917   2.941
 1924SOL    HW2 6106   1.122   1.845   2.841
 1925SOL     OW 6107   5.880   0.787   3.034
 1925SOL    HW1 6108   5.870   0.721   2.966
 1925SOL    HW2 6109   5.972   0.783   3.059
 1926SOL     OW 6110   1.091   1.785   0.316
 1926SOL    HW1 6111   1.154   1.794   0.244
 1926SOL    HW2 6112   1.017   1.839   0.289
 1927SOL     OW 6113   2.519   1.826   2.239
 1927SOL    HW1 6114   2.464   1.904   2.246
 1927SOL    HW2 6115   2.464   1.755   2.270
 1928SOL     OW 6116   2.035   3.354   3.260
 1928SOL    HW1 6117   1.999   3.418   3.320
 1928SOL    HW2 6118   1.965   3.289   3.249
 1929SOL     OW 6119   7.258   3.527   1.423
 1929SOL    HW1 6120   0.038   3.530   1.492
 1929SOL    HW2 6121   0.002   3.461   1.361
 1930SOL     OW 6122   2.398   1.552   0.495
 1930SOL    HW1 6123   2.396   1.635   0.449
 1930SOL    HW2 6124   2.440   1.572   0.579
 1931SOL     OW 6125   6.388   2.769   3.536
 1931SOL    HW1 6126   6.389   2.763   3.632
 1931SOL    HW2 6127   6.299   2.742   3.512
 1932SOL     OW 6128   1.993   3.514   1.370
 1932SOL    HW1 6129   2.004   3.419   1.368
 1932SOL    HW2 6130   1.905   3.529   1.338
 1933SOL     OW 6131   0.273   3.510   1.308
 1933SOL    HW1 6132   0.200   3.459   1.274
 1933SOL    HW2 6133   0.325   3.531   1.231
 1934SOL     OW 6134   1.379   3.536   0.556
 1934SOL    HW1 6135   1.291   3.526   0.519
 1934SOL    HW2 6136   1.381   3.625   0.591
 1935SOL     OW 6137   1.470   3.509   0.822
 1935SOL    HW1 6138   1.551   3.458   0.818
 1935SOL    HW2 6139   1.434   3.505   0.734
 1936SOL     OW 6140   5.458   6.953   4.544
 1936SOL    HW1 6141   5.431   6.862   4.557
 1936SOL    HW2 6142   5.377   6.999   4.522
 1937SOL     OW 6143   1.778   4.350   0.106
 1937SOL    HW1 6144   1.759   4.322   0.195
 1937SOL    HW2 6145   1.774   4.270   0.054
 1938SOL     OW 6146   1.028   2.618   1.985
 1938SOL    HW1 6147   1.022   2.639   2.078
 1938SOL    HW2 6148   1.037   2.522   1.983
 1939SOL     OW 6149   6.677   1.671   1.070
 1939SOL    HW1 6150   6.611   1.629   1.124
 1939SOL    HW2 6151   6.753   1.680   1.127
 1940SOL     OW 6152   6.067   4.942   4.776
 1940SOL    HW1 6153   6.114   4.935   4.859
 1940SOL    HW2 6154   6.134   4.968   4.713
 1941SOL     OW 6155   4.231   4.922   3.654
 1941SOL    HW1 6156   4.218   4.991   3.590
 1941SOL    HW2 6157   4.281   4.963   3.724
 1942SOL     OW 6158   0.220   1.370   3.513
 1942SOL    HW1 6159   0.267   1.299   3.556
 1942SOL    HW2 6160   0.173   1.328   3.441
 1943SOL     OW 6161   7.177   2.043   3.252
 1943SOL    HW1 6162   7.231   2.122   3.246
 1943SOL    HW2 6163   7.240   1.971   3.243
 1944SOL     OW 6164   3.055   3.665   2.753
 1944SOL    HW1 6165   3.062   3.733   2.686
 1944SOL    HW2 6166   3.140   3.621   2.750
 1945SOL     OW 6167   0.160   3.218   1.008
 1945SOL    HW1 6168   0.220   3.145   1.023
 1945SOL    HW2 6169   0.203   3.272   0.942
 1946SOL     OW 6170   3.256   6.912   4.412
 1946SOL    HW1 6171   3.335   6.957   4.442
 1946SOL    HW2 6172   3.282   6.868   4.332
 1947SOL     OW 6173   2.203   0.811   1.089
 1947SOL    HW1 6174   2.149   0.848   1.159
 1947SOL    HW2 6175   2.172   0.721   1.080
 1948SOL     OW 6176   5.116   7.005   4.770
 1948SOL    HW1 6177   5.160   7.026   4.688
 1948SOL    HW2 6178   5.164   7.055   4.836
 1949SOL     OW 6179   2.443   2.364   1.277
 1949SOL    HW1 6180   2.438   2.279   1.320
 1949SOL    HW2 6181   2.369   2.414   1.313
 1950SOL     OW 6182   5.614   6.257   4.411
 1950SOL    HW1 6183   5.640   6.166   4.428
 1950SOL    HW2 6184   5.524   6.251   4.380
 1951SOL     OW 6185   2.419   2.133   1.426
 1951SOL    HW1 6186   2.330   2.136   1.462
 1951SOL    HW2 6187   2.431   2.041   1.403
 1952SOL     OW 6188   1.982   2.820   1.084
 1952SOL    HW1 6189   2.046   2.762   1.043
 1952SOL    HW2 6190   1.900   2.770   1.082
 1953SOL     OW 6191   3.032   1.724   5.079
 1953SOL    HW1 6192   3.082   1.712   4.998
 1953SOL    HW2 6193   2.965   1.788   5.056
 1954SOL     OW 6194   4.742   1.327   5.138
 1954SOL    HW1 6195   4.825   1.286   5.115
 1954SOL    HW2 6196   1.056   4.910   0.045
 1955SOL     OW 6197   1.335   1.762   0.663
 1955SOL    HW1 6198   1.283   1.688   0.694
 1955SOL    HW2 6199   1.347   1.817   0.740
 1956SOL     OW 6200   0.992   0.748   1.277
 1956SOL    HW1 6201   1.074   0.778   1.237
 1956SOL    HW2 6202   0.927   0.758   1.207
 1957SOL     OW 6203   6.973   0.998   3.524
 1957SOL    HW1 6204   6.956   1.019   3.432
 1957SOL    HW2 6205   6.916   0.924   3.543
 1958SOL     OW 6206   5.572   6.438   4.612
 1958SOL    HW1 6207   5.590   6.373   4.544
 1958SOL    HW2 6208   5.533   6.512   4.565
 1959SOL     OW 6209   1.152   2.125   0.906
 1959SOL    HW1 6210   1.182   2.130   0.997
 1959SOL    HW2 6211   1.166   2.212   0.871
 1960SOL     OW 6212   2.087   3.454   1.767
 1960SOL    HW1 6213   2.136   3.388   1.718
 1960SOL    HW2 6214   2.117   3.444   1.857
 1961SOL     OW 6215   2.092   3.254   1.351
 1961SOL    HW1 6216   2.179   3.237   1.388
 1961SOL    HW2 6217   2.105   3.247   1.256
 1962SOL     OW 6218   2.677   1.487   1.340
 1962SOL    HW1 6219   2.656   1.542   1.416
 1962SOL    HW2 6220   2.712   1.548   1.275
 1963SOL     OW 6221   6.263   1.233   0.415
 1963SOL    HW1 6222   6.344   1.272   0.382
 1963SOL    HW2 6223   6.224   1.189   0.340
 1964SOL     OW 6224   3.871   7.033   5.102
 1964SOL    HW1 6225   3.959   7.068   5.115
 1964SOL    HW2 6226   3.849   7.056   5.012
 1965SOL     OW 6227   7.160   1.718   0.036
 1965SOL    HW1 6228   3.511   5.296   5.120
 1965SOL    HW2 6229   7.221   1.784   0.002
 1966SOL     OW 6230   0.587   2.139   2.126
 1966SOL    HW1 6231   0.552   2.192   2.198
 1966SOL    HW2 6232   0.659   2.192   2.091
 1967SOL     OW 6233   1.545   1.357   3.131
 1967SOL    HW1 6234   1.561   1.303   3.209
 1967SOL    HW2 6235   1.552   1.297   3.058
 1968SOL     OW 6236   2.317   4.056   1.375
 1968SOL    HW1 6237   2.285   3.971   1.404
 1968SOL    HW2 6238   2.242   4.114   1.382
 1969SOL     OW 6239   1.261   3.854   2.078
 1969SOL    HW1 6240   1.331   3.918   2.093
 1969SOL    HW2 6241   1.207   3.859   2.157
 1970SOL     OW 6242   1.123   5.064   3.121
 1970SOL    HW1 6243   1.032   5.088   3.137
 1970SOL    HW2 6244   1.142   4.995   3.184
 1971SOL     OW 6245   1.947   3.049   3.463
 1971SOL    HW1 6246   1.975   3.113   3.528
 1971SOL    HW2 6247   1.925   3.102   3.386
 1972SOL     OW 6248   0.425   3.574   1.076
 1972SOL    HW1 6249   0.336   3.589   1.042
 1972SOL    HW2 6250   0.473   3.536   1.002
 1973SOL     OW 6251   1.490   3.873   1.710
 1973SOL    HW1 6252   1.557   3.808   1.732
 1973SOL    HW2 6253   1.409   3.823   1.705
 1974SOL     OW 6254   1.417   4.137   0.436
 1974SOL    HW1 6255   1.328   4.162   0.462
 1974SOL    HW2 6256   1.474   4.172   0.504
 1975SOL     OW 6257   7.279   2.503   3.133
 1975SOL    HW1 6258   0.012   2.561   3.206
 1975SOL    HW2 6259   0.017   2.552   3.055
 1976SOL     OW 6260   1.556   1.526   1.874
 1976SOL    HW1 6261   1.517   1.610   1.851
 1976SOL    HW2 6262   1.490   1.461   1.850
 1977SOL     OW 6263   0.742   5.080   1.713
 1977SOL    HW1 6264   0.656   5.061   1.677
 1977SOL    HW2 6265   0.725   5.137   1.787
 1978SOL     OW 6266   0.501   3.479   1.899
 1978SOL    HW1 6267   0.557   3.438   1.965
 1978SOL    HW2 6268   0.562   3.513   1.834
 1979SOL     OW 6269   1.709   3.247   1.708
 1979SOL    HW1 6270   1.785   3.216   1.659
 1979SOL    HW2 6271   1.642   3.263   1.641
 1980SOL     OW 6272   2.070   1.875   1.263
 1980SOL    HW1 6273   2.107   1.881   1.174
 1980SOL    HW2 6274   2.128   1.814   1.308
 1981SOL     OW 6275   3.816   2.946   2.729
 1981SOL    HW1 6276   3.841   3.037   2.714
 1981SOL    HW2 6277   3.886   2.911   2.784
 1982SOL     OW 6278   1.838   3.233   0.084
 1982SOL    HW1 6279   1.755   3.234   0.037
 1982SOL    HW2 6280   1.904   3.222   0.016
 1983SOL     OW 6281   6.219   2.471   2.725
 1983SOL    HW1 6282   6.136   2.446   2.766
 1983SOL    HW2 6283   6.258   2.388   2.697
 1984SOL     OW 6284   6.395   3.361   2.870
 1984SOL    HW1 6285   6.439   3.276   2.871
 1984SOL    HW2 6286   6.401   3.389   2.779
 1985SOL     OW 6287   2.085   2.413   2.402
 1985SOL    HW1 6288   2.174   2.419   2.437
 1985SOL    HW2 6289   2.037   2.360   2.465
 1986SOL     OW 6290   1.095   0.386   2.156
 1986SOL    HW1 6291   1.009   0.349   2.139
 1986SOL    HW2 6292   1.109   0.373   2.250
 1987SOL     OW 6293   2.304   2.005   1.991
 1987SOL    HW1 6294   2.362   2.056   1.934
 1987SOL    HW2 6295   2.221   2.001   1.943
 1988SOL     OW 6296   0.908   3.291   1.144
 1988SOL    HW1 6297   0.982   3.300   1.204
 1988SOL    HW2 6298   0.865   3.209   1.169
 1989SOL     OW 6299   1.731   3.417   0.278
 1989SOL    HW1 6300   1.769   3.347   0.225
 1989SOL    HW2 6301   1.661   3.375   0.327
 1990SOL     OW 6302   7.154   0.592   4.810
 1990SOL    HW1 6303   7.241   0.631   4.800
 1990SOL    HW2 6304   7.135   0.553   4.725
 1991SOL     OW 6305   2.183   2.641   0.569
 1991SOL    HW1 6306   2.242   2.571   0.543
 1991SOL    HW2 6307   2.117   2.646   0.500
 1992SOL     OW 6308   1.381   3.617   1.054
 1992SOL    HW1 6309   1.398   3.580   0.967
 1992SOL    HW2 6310   1.322   3.691   1.038
 1993SOL     OW 6311   2.773   1.661   1.155
 1993SOL    HW1 6312   2.816   1.618   1.081
 1993SOL    HW2 6313   2.841   1.718   1.192
 1994SOL     OW 6314   6.455   3.800   2.321
 1994SOL    HW1 6315   6.527   3.805   2.259
 1994SOL    HW2 6316   6.445   3.890   2.353
 1995SOL     OW 6317   2.124   2.223   3.247
 1995SOL    HW1 6318   2.205   2.274   3.251
 1995SOL    HW2 6319   2.090   2.237   3.159
 1996SOL     OW 6320   6.698   1.068   0.236
 1996SOL    HW1 6321   6.709   1.163   0.242
 1996SOL    HW2 6322   6.662   1.043   0.322
 1997SOL     OW 6323   7.019   2.082   2.199
 1997SOL    HW1 6324   6.929   2.057   2.220
 1997SOL    HW2 6325   7.061   2.001   2.169
 1998SOL     OW 6326   6.839   1.925   3.850
 1998SOL    HW1 6327   6.824   1.920   3.756
 1998SOL    HW2 6328   6.804   1.842   3.884
 1999SOL     OW 6329   6.803   2.269   3.148
 1999SOL    HW1 6330   6.877   2.317   3.112
 1999SOL    HW2 6331   6.759   2.332   3.205
 2000SOL     OW 6332   0.806   3.074   1.285
 2000SOL    HW1 6333   0.743   3.003   1.278
 2000SOL    HW2 6334   0.764   3.139   1.342
 2001SOL     OW 6335   4.831   5.751   4.532
 2001SOL    HW1 6336   4.824   5.818   4.464
 2001SOL    HW2 6337   4.917   5.712   4.518
 2002SOL     OW 6338   2.103   2.586   0.975
 2002SOL    HW1 6339   2.092   2.509   0.920
 2002SOL    HW2 6340   2.081   2.557   1.063
 2003SOL     OW 6341   1.115   3.271   1.324
 2003SOL    HW1 6342   1.085   3.221   1.400
 2003SOL    HW2 6343   1.185   3.326   1.359
 2004SOL     OW 6344   5.860   0.565   2.173
 2004SOL    HW1 6345   5.775   0.607   2.181
 2004SOL    HW2 6346   5.841   0.471   2.179
 2005SOL     OW 6347   0.109   2.778   0.219
 2005SOL    HW1 6348   0.156   2.797   0.300
 2005SOL    HW2 6349   0.125   2.685   0.203
 2006SOL     OW 6350   7.286   1.929   1.003
 2006SOL    HW1 6351   7.204   1.879   1.007
 2006SOL    HW2 6352   0.064   1.866   0.973
 2007SOL     OW 6353   1.041   2.347   1.943
 2007SOL    HW1 6354   1.102   2.277   1.966
 2007SOL    HW2 6355   1.038   2.346   1.847
 2008SOL     OW 6356   2.384   4.945   4.646
 2008SOL    HW1 6357   2.470   4.982   4.627
 2008SOL    HW2 6358   2.339   4.942   4.562
 2009SOL     OW 6359   0.068   2.272   1.912
 2009SOL    HW1 6360   0.092   2.181   1.896
 2009SOL    HW2 6361   0.031   2.271   2.001
 2010SOL     OW 6362   7.048   3.014   3.772
 2010SOL    HW1 6363   7.059   3.014   3.867
 2010SOL    HW2 6364   7.123   3.063   3.739
 2011SOL     OW 6365   2.187   4.313   4.398
 2011SOL    HW1 6366   2.144   4.375   4.457
 2011SOL    HW2 6367   2.154   4.335   4.311
 2012SOL     OW 6368   1.960   2.455   1.855
 2012SOL    HW1 6369   1.929   2.538   1.819
 2012SOL    HW2 6370   1.897   2.434   1.924
 2013SOL     OW 6371   6.766   2.024   2.263
 2013SOL    HW1 6372   6.682   2.053   2.226
 2013SOL    HW2 6373   6.742   1.959   2.328
 2014SOL     OW 6374   2.860   2.292   2.114
 2014SOL    HW1 6375   2.930   2.227   2.105
 2014SOL    HW2 6376   2.879   2.357   2.046
 2015SOL     OW 6377   4.452   5.744   3.788
 2015SOL    HW1 6378   4.418   5.830   3.764
 2015SOL    HW2 6379   4.494   5.757   3.873
 2016SOL     OW 6380   3.550   3.160   0.297
 2016SOL    HW1 6381   3.510   3.192   0.377
 2016SOL    HW2 6382   3.587   3.075   0.321
 2017SOL     OW 6383   1.829   3.675   2.622
 2017SOL    HW1 6384   1.881   3.616   2.567
 2017SOL    HW2 6385   1.768   3.618   2.668
 2018SOL     OW 6386   2.091   1.596   3.067
 2018SOL    HW1 6387   2.053   1.633   2.987
 2018SOL    HW2 6388   2.082   1.665   3.132
 2019SOL     OW 6389   0.412   3.322   1.472
 2019SOL    HW1 6390   0.503   3.349   1.472
 2019SOL    HW2 6391   0.366   3.393   1.427
 2020SOL     OW 6392   0.613   0.653   0.294
 2020SOL    HW1 6393   0.574   0.579   0.341
 2020SOL    HW2 6394   0.598   0.632   0.202
 2021SOL     OW 6395   6.429   2.134   1.589
 2021SOL    HW1 6396   6.455   2.211   1.639
 2021SOL    HW2 6397   6.459   2.152   1.500
 2022SOL     OW 6398   1.198   3.660   2.698
 2022SOL    HW1 6399   1.209   3.753   2.719
 2022SOL    HW2 6400   1.280   3.635   2.656
 2023SOL     OW 6401   0.726   4.407   1.294
 2023SOL    HW1 6402   0.711   4.496   1.327
 2023SOL    HW2 6403   0.786   4.368   1.358
 2024SOL     OW 6404   2.814   2.658   2.961
 2024SOL    HW1 6405   2.877   2.643   2.891
 2024SOL    HW2 6406   2.765   2.735   2.934
 2025SOL     OW 6407   1.158   3.615   0.820
 2025SOL    HW1 6408   1.224   3.666   0.773
 2025SOL    HW2 6409   1.118   3.677   0.881
 2026SOL     OW 6410   1.149   4.124   0.946
 2026SOL    HW1 6411   1.111   4.137   1.032
 2026SOL    HW2 6412   1.223   4.185   0.942
 2027SOL     OW 6413   1.578   1.234   3.380
 2027SOL    HW1 6414   1.639   1.247   3.452
 2027SOL    HW2 6415   1.549   1.143   3.390
 2028SOL     OW 6416   1.683   1.762   0.323
 2028SOL    HW1 6417   1.626   1.814   0.380
 2028SOL    HW2 6418   1.623   1.703   0.278
 2029SOL     OW 6419   2.324   1.361   1.505
 2029SOL    HW1 6420   2.395   1.332   1.562
 2029SOL    HW2 6421   2.287   1.437   1.551
 2030SOL     OW 6422   5.884   7.082   4.788
 2030SOL    HW1 6423   5.917   7.120   4.706
 2030SOL    HW2 6424   5.814   7.141   4.816
 2031SOL     OW 6425   6.804   3.490   2.402
 2031SOL    HW1 6426   6.893   3.483   2.368
 2031SOL    HW2 6427   6.749   3.453   2.333
 2032SOL     OW 6428   1.893   2.350   3.351
 2032SOL    HW1 6429   1.978   2.310   3.333
 2032SOL    HW2 6430   1.832   2.276   3.355
 2033SOL     OW 6431   1.869   3.241   2.071
 2033SOL    HW1 6432   1.859   3.312   2.007
 2033SOL    HW2 6433   1.779   3.219   2.096
 2034SOL     OW 6434   6.617   0.572   4.183
 2034SOL    HW1 6435   6.702   0.575   4.140
 2034SOL    HW2 6436   6.628   0.509   4.254
 2035SOL     OW 6437   3.195   3.285   1.563
 2035SOL    HW1 6438   3.142   3.205   1.557
 2035SOL    HW2 6439   3.231   3.297   1.475
 2036SOL     OW 6440   1.751   2.069   1.010
 2036SOL    HW1 6441   1.803   2.144   1.039
 2036SOL    HW2 6442   1.816   2.006   0.976
 2037SOL     OW 6443   0.990   1.661   2.325
 2037SOL    HW1 6444   0.907   1.642   2.368
 2037SOL    HW2 6445   1.001   1.756   2.334
 2038SOL     OW 6446   1.636   2.545   1.640
 2038SOL    HW1 6447   1.603   2.488   1.709
 2038SOL    HW2 6448   1.560   2.593   1.610
 2039SOL     OW 6449   6.999   3.904   1.662
 2039SOL    HW1 6450   6.908   3.925   1.681
 2039SOL    HW2 6451   7.006   3.810   1.679
 2040SOL     OW 6452   0.930   3.294   0.701
 2040SOL    HW1 6453   0.911   3.356   0.630
 2040SOL    HW2 6454   0.890   3.334   0.778
 2041SOL     OW 6455   4.339   2.799   1.840
 2041SOL    HW1 6456   4.434   2.784   1.847
 2041SOL    HW2 6457   4.332   2.879   1.789
 2042SOL     OW 6458   1.782   2.864   1.924
 2042SOL    HW1 6459   1.860   2.905   1.960
 2042SOL    HW2 6460   1.721   2.937   1.909
 2043SOL     OW 6461   1.151   1.450   1.768
 2043SOL    HW1 6462   1.094   1.375   1.750
 2043SOL    HW2 6463   1.235   1.412   1.792
 2044SOL     OW 6464   0.266   3.510   0.583
 2044SOL    HW1 6465   0.294   3.599   0.559
 2044SOL    HW2 6466   0.321   3.453   0.529
 2045SOL     OW 6467   1.462   2.386   0.918
 2045SOL    HW1 6468   1.372   2.389   0.884
 2045SOL    HW2 6469   1.452   2.403   1.012
 2046SOL     OW 6470   1.555   3.298   1.481
 2046SOL    HW1 6471   1.593   3.384   1.496
 2046SOL    HW2 6472   1.600   3.265   1.403
 2047SOL     OW 6473   1.236   3.849   1.007
 2047SOL    HW1 6474   1.174   3.918   0.982
 2047SOL    HW2 6475   1.318   3.894   1.024
 2048SOL     OW 6476   0.074   2.210   0.076
 2048SOL    HW1 6477   0.036   2.194   0.163
 2048SOL    HW2 6478   0.022   2.282   0.040
 2049SOL     OW 6479   5.985   3.611   2.984
 2049SOL    HW1 6480   5.962   3.531   2.936
 2049SOL    HW2 6481   6.061   3.646   2.937
 2050SOL     OW 6482   2.537   1.298   1.673
 2050SOL    HW1 6483   2.602   1.273   1.608
 2050SOL    HW2 6484   2.585   1.353   1.735
 2051SOL     OW 6485   6.728   2.892   1.153
 2051SOL    HW1 6486   6.784   2.880   1.076
 2051SOL    HW2 6487   6.787   2.884   1.227
 2052SOL     OW 6488   5.127   5.244   4.011
 2052SOL    HW1 6489   5.220   5.220   4.013
 2052SOL    HW2 6490   5.082   5.164   3.984
 2053SOL     OW 6491   1.126   3.637   0.099
 2053SOL    HW1 6492   1.137   3.731   0.085
 2053SOL    HW2 6493   1.031   3.624   0.093
 2054SOL     OW 6494   1.514   2.691   1.132
 2054SOL    HW1 6495   1.521   2.778   1.173
 2054SOL    HW2 6496   1.602   2.674   1.098
 2055SOL     OW 6497   3.178   2.110   2.819
 2055SOL    HW1 6498   3.196   2.171   2.747
 2055SOL    HW2 6499   3.264   2.091   2.856
 2056SOL     OW 6500   5.914   0.493   3.652
 2056SOL    HW1 6501   5.873   0.423   3.601
 2056SOL    HW2 6502   5.846   0.523   3.712
 2057SOL     OW 6503   2.901   3.203   2.861
 2057SOL    HW1 6504   2.885   3.296   2.849
 2057SOL    HW2 6505   2.839   3.176   2.929
 2058SOL     OW 6506   0.759   4.369   3.910
 2058SOL    HW1 6507   0.670   4.337   3.899
 2058SOL    HW2 6508   0.811   4.320   3.846
 2059SOL     OW 6509   0.721   2.966   2.435
 2059SOL    HW1 6510   0.654   2.899   2.441
 2059SOL    HW2 6511   0.716   3.012   2.519
 2060SOL     OW 6512   2.088   2.957   0.673
 2060SOL    HW1 6513   2.149   2.984   0.605
 2060SOL    HW2 6514   2.138   2.896   0.727
 2061SOL     OW 6515   0.679   2.961   0.224
 2061SOL    HW1 6516   0.675   2.896   0.294
 2061SOL    HW2 6517   0.759   2.939   0.176
 2062SOL     OW 6518   2.188   0.748   0.403
 2062SOL    HW1 6519   2.254   0.679   0.406
 2062SOL    HW2 6520   2.233   0.826   0.437
 2063SOL     OW 6521   1.241   3.571   2.103
 2063SOL    HW1 6522   1.275   3.548   2.189
 2063SOL    HW2 6523   1.264   3.664   2.093
 2064SOL     OW 6524   2.426   2.873   1.272
 2064SOL    HW1 6525   2.359   2.912   1.215
 2064SOL    HW2 6526   2.376   2.829   1.341
 2065SOL     OW 6527   0.012   3.322   1.662
 2065SOL    HW1 6528   0.058   3.238   1.665
 2065SOL    HW2 6529   0.081   3.386   1.644
 2066SOL     OW 6530   6.741   3.273   1.638
 2066SOL    HW1 6531   6.834   3.264   1.661
 2066SOL    HW2 6532   6.702   3.190   1.665
 2067SOL     OW 6533   3.628   6.806   4.592
 2067SOL    HW1 6534   3.610   6.813   4.686
 2067SOL    HW2 6535   3.607   6.715   4.571
 2068SOL     OW 6536   4.149   4.088   4.310
 2068SOL    HW1 6537   4.172   4.021   4.375
 2068SOL    HW2 6538   4.160   4.171   4.356
 2069SOL     OW 6539   1.876   2.309   1.092
 2069SOL    HW1 6540   1.799   2.309   1.150
 2069SOL    HW2 6541   1.939   2.366   1.135
 2070SOL     OW 6542   0.613   3.920   2.914
 2070SOL    HW1 6543   0.595   3.873   2.996
 2070SOL    HW2 6544   0.548   3.990   2.912
 2071SOL     OW 6545   3.904   7.183   2.360
 2071SOL    HW1 6546   3.964   7.214   2.292
 2071SOL    HW2 6547   3.824   7.234   2.347
 2072SOL     OW 6548   2.941   3.072   2.247
 2072SOL    HW1 6549   2.864   3.112   2.288
 2072SOL    HW2 6550   2.906   3.020   2.176
 2073SOL     OW 6551   0.820   1.698   0.614
 2073SOL    HW1 6552   0.877   1.696   0.691
 2073SOL    HW2 6553   0.751   1.634   0.633
 2074SOL     OW 6554   0.479   2.362   1.190
 2074SOL    HW1 6555   0.415   2.321   1.248
 2074SOL    HW2 6556   0.506   2.293   1.130
 2075SOL     OW 6557   6.134   3.040   2.853
 2075SOL    HW1 6558   6.189   3.062   2.778
 2075SOL    HW2 6559   6.057   2.998   2.815
 2076SOL     OW 6560   1.150   2.492   2.578
 2076SOL    HW1 6561   1.123   2.461   2.492
 2076SOL    HW2 6562   1.186   2.415   2.621
 2077SOL     OW 6563   1.198   2.388   0.841
 2077SOL    HW1 6564   1.170   2.447   0.911
 2077SOL    HW2 6565   1.134   2.402   0.771
 2078SOL     OW 6566   2.586   3.137   1.672
 2078SOL    HW1 6567   2.599   3.088   1.591
 2078SOL    HW2 6568   2.532   3.079   1.726
 2079SOL     OW 6569   6.856   0.705   1.244
 2079SOL    HW1 6570   6.813   0.705   1.330
 2079SOL    HW2 6571   6.943   0.668   1.261
 2080SOL     OW 6572   3.846   3.219   0.300
 2080SOL    HW1 6573   3.780   3.224   0.369
 2080SOL    HW2 6574   3.900   3.144   0.323
 2081SOL     OW 6575   1.672   3.224   1.242
 2081SOL    HW1 6576   1.737   3.179   1.188
 2081SOL    HW2 6577   1.649   3.303   1.191
 2082SOL     OW 6578   4.365   6.613   4.344
 2082SOL    HW1 6579   4.459   6.596   4.356
 2082SOL    HW2 6580   4.361   6.705   4.318
 2083SOL     OW 6581   0.099   4.720   0.906
 2083SOL    HW1 6582   0.009   4.754   0.906
 2083SOL    HW2 6583   0.099   4.655   0.836
 2084SOL     OW 6584   3.559   0.336   0.323
 2084SOL    HW1 6585   3.465   0.337   0.341
 2084SOL    HW2 6586   3.600   0.345   0.409
 2085SOL     OW 6587   4.132   5.509   4.652
 2085SOL    HW1 6588   4.081   5.512   4.733
 2085SOL    HW2 6589   4.112   5.592   4.608
 2086SOL     OW 6590   2.052   3.659   1.592
 2086SOL    HW1 6591   2.027   3.611   1.513
 2086SOL    HW2 6592   2.066   3.592   1.658
 2087SOL     OW 6593   5.242   0.800   3.006
 2087SOL    HW1 6594   5.299   0.729   2.974
 2087SOL    HW2 6595   5.303   0.865   3.041
 2088SOL     OW 6596   6.427   3.378   2.599
 2088SOL    HW1 6597   6.419   3.429   2.518
 2088SOL    HW2 6598   6.371   3.302   2.585
 2089SOL     OW 6599   0.899   2.564   3.390
 2089SOL    HW1 6600   0.909   2.477   3.430
 2089SOL    HW2 6601   0.954   2.561   3.312
 2090SOL     OW 6602   1.411   2.785   2.865
 2090SOL    HW1 6603   1.434   2.709   2.918
 2090SOL    HW2 6604   1.345   2.831   2.917
 2091SOL     OW 6605   6.401   3.407   4.156
 2091SOL    HW1 6606   6.483   3.455   4.162
 2091SOL    HW2 6607   6.421   3.331   4.100
 2092SOL     OW 6608   1.126   4.245   2.626
 2092SOL    HW1 6609   1.161   4.166   2.586
 2092SOL    HW2 6610   1.031   4.239   2.613
 2093SOL     OW 6611   2.187   3.257   1.088
 2093SOL    HW1 6612   2.260   3.304   1.129
 2093SOL    HW2 6613   2.179   3.297   1.001
 2094SOL     OW 6614   6.052   3.187   4.003
 2094SOL    HW1 6615   6.078   3.267   4.048
 2094SOL    HW2 6616   6.097   3.191   3.919
 2095SOL     OW 6617   6.090   1.961   4.353
 2095SOL    HW1 6618   6.107   1.929   4.264
 2095SOL    HW2 6619   6.174   1.955   4.397
 2096SOL     OW 6620   6.801   3.121   0.699
 2096SOL    HW1 6621   6.731   3.085   0.753
 2096SOL    HW2 6622   6.882   3.085   0.735
 2097SOL     OW 6623   7.282   3.168   3.741
 2097SOL    HW1 6624   0.072   3.114   3.758
 2097SOL    HW2 6625   0.003   3.242   3.802
 2098SOL     OW 6626   6.754   1.376   4.499
 2098SOL    HW1 6627   6.791   1.359   4.412
 2098SOL    HW2 6628   6.722   1.291   4.528
 2099SOL     OW 6629   2.558   4.259   3.236
 2099SOL    HW1 6630   2.638   4.230   3.280
 2099SOL    HW2 6631   2.552   4.203   3.159
 2100SOL     OW 6632   1.145   2.407   4.573
 2100SOL    HW1 6633   1.130   2.499   4.594
 2100SOL    HW2 6634   1.229   2.386   4.615
 2101SOL     OW 6635   1.536   2.173   4.707
 2101SOL    HW1 6636   1.617   2.177   4.657
 2101SOL    HW2 6637   1.485   2.103   4.666
 2102SOL     OW 6638   6.510   3.244   3.288
 2102SOL    HW1 6639   6.531   3.183   3.358
 2102SOL    HW2 6640   6.590   3.293   3.273
 2103SOL     OW 6641   6.503   3.658   3.439
 2103SOL    HW1 6642   6.539   3.728   3.493
 2103SOL    HW2 6643   6.468   3.703   3.361
 2104SOL     OW 6644   0.174   3.538   1.608
 2104SOL    HW1 6645   0.268   3.541   1.588
 2104SOL    HW2 6646   0.159   3.618   1.659
 2105SOL     OW 6647   1.822   2.096   2.775
 2105SOL    HW1 6648   1.903   2.047   2.760
 2105SOL    HW2 6649   1.753   2.038   2.743
 2106SOL     OW 6650   1.805   2.451   4.677
 2106SOL    HW1 6651   1.753   2.499   4.612
 2106SOL    HW2 6652   1.797   2.359   4.650
 2107SOL     OW 6653   1.628   1.930   2.674
 2107SOL    HW1 6654   1.676   1.848   2.673
 2107SOL    HW2 6655   1.583   1.932   2.589
 2108SOL     OW 6656   6.500   1.235   2.548
 2108SOL    HW1 6657   6.578   1.248   2.602
 2108SOL    HW2 6658   6.483   1.321   2.509
 2109SOL     OW 6659   0.262   1.783   1.365
 2109SOL    HW1 6660   0.185   1.750   1.319
 2109SOL    HW2 6661   0.229   1.857   1.416
 2110SOL     OW 6662   1.600   3.179   2.130
 2110SOL    HW1 6663   1.510   3.167   2.161
 2110SOL    HW2 6664   1.603   3.132   2.047
 2111SOL     OW 6665   4.302   2.216   3.838
 2111SOL    HW1 6666   4.301   2.311   3.842
 2111SOL    HW2 6667   4.211   2.192   3.820
 2112SOL     OW 6668   1.402   6.728   2.696
 2112SOL    HW1 6669   1.420   6.650   2.643
 2112SOL    HW2 6670   1.439   6.707   2.782
 2113SOL     OW 6671   2.006   2.997   2.010
 2113SOL    HW1 6672   2.069   3.014   1.940
 2113SOL    HW2 6673   1.975   3.084   2.036
 2114SOL     OW 6674   0.518   2.785   2.497
 2114SOL    HW1 6675   0.580   2.738   2.553
 2114SOL    HW2 6676   0.437   2.788   2.548
 2115SOL     OW 6677   0.459   4.723   1.292
 2115SOL    HW1 6678   0.382   4.714   1.236
 2115SOL    HW2 6679   0.427   4.711   1.381
 2116SOL     OW 6680   7.090   6.485   0.633
 2116SOL    HW1 6681   7.180   6.519   0.623
 2116SOL    HW2 6682   7.056   6.532   0.709
 2117SOL     OW 6683   0.369   1.354   2.335
 2117SOL    HW1 6684   0.302   1.300   2.378
 2117SOL    HW2 6685   0.446   1.345   2.390
 2118SOL     OW 6686   0.339   1.776   3.248
 2118SOL    HW1 6687   0.408   1.770   3.182
 2118SOL    HW2 6688   0.341   1.691   3.292
 2119SOL     OW 6689   3.504   1.243   2.320
 2119SOL    HW1 6690   3.541   1.325   2.287
 2119SOL    HW2 6691   3.571   1.177   2.303
 2120SOL     OW 6692   1.923   2.274   2.584
 2120SOL    HW1 6693   1.898   2.215   2.656
 2120SOL    HW2 6694   1.891   2.360   2.610
 2121SOL     OW 6695   7.007   2.155   2.483
 2121SOL    HW1 6696   7.089   2.119   2.514
 2121SOL    HW2 6697   7.003   2.131   2.390
 2122SOL     OW 6698   3.000   3.679   2.367
 2122SOL    HW1 6699   2.975   3.591   2.392
 2122SOL    HW2 6700   3.046   3.668   2.284
 2123SOL     OW 6701   0.065   3.690   3.689
 2123SOL    HW1 6702   0.013   3.694   3.608
 2123SOL    HW2 6703   0.149   3.654   3.662
 2124SOL     OW 6704   3.602   1.546   3.433
 2124SOL    HW1 6705   3.697   1.535   3.443
 2124SOL    HW2 6706   3.586   1.636   3.462
 2125SOL     OW 6707   1.913   2.517   4.924
 2125SOL    HW1 6708   1.921   2.437   4.976
 2125SOL    HW2 6709   1.876   2.487   4.841
 2126SOL     OW 6710   1.796   4.873   2.162
 2126SOL    HW1 6711   1.786   4.778   2.163
 2126SOL    HW2 6712   1.753   4.903   2.242
 2127SOL     OW 6713   2.206   1.400   3.671
 2127SOL    HW1 6714   2.248   1.393   3.757
 2127SOL    HW2 6715   2.173   1.312   3.653
 2128SOL     OW 6716   1.443   1.810   4.077
 2128SOL    HW1 6717   1.347   1.811   4.077
 2128SOL    HW2 6718   1.467   1.861   4.000
 2129SOL     OW 6719   1.708   3.285   3.022
 2129SOL    HW1 6720   1.678   3.262   2.934
 2129SOL    HW2 6721   1.734   3.377   3.015
 2130SOL     OW 6722   0.996   2.205   3.256
 2130SOL    HW1 6723   0.919   2.153   3.232
 2130SOL    HW2 6724   0.977   2.240   3.342
 2131SOL     OW 6725   1.564   3.867   3.320
 2131SOL    HW1 6726   1.514   3.924   3.260
 2131SOL    HW2 6727   1.566   3.916   3.402
 2132SOL     OW 6728   6.133   1.302   3.866
 2132SOL    HW1 6729   6.175   1.306   3.780
 2132SOL    HW2 6730   6.047   1.265   3.850
 2133SOL     OW 6731   3.677   6.939   0.306
 2133SOL    HW1 6732   3.746   6.888   0.262
 2133SOL    HW2 6733   3.598   6.887   0.294
 2134SOL     OW 6734   1.400   0.263   2.722
 2134SOL    HW1 6735   1.394   0.272   2.627
 2134SOL    HW2 6736   1.481   0.214   2.736
 2135SOL     OW 6737   4.353   3.273   2.200
 2135SOL    HW1 6738   4.408   3.230   2.134
 2135SOL    HW2 6739   4.384   3.364   2.201
 2136SOL     OW 6740   3.024   2.276   3.643
 2136SOL    HW1 6741   2.980   2.192   3.658
 2136SOL    HW2 6742   3.031   2.283   3.548
 2137SOL     OW 6743   1.269   0.819   2.959
 2137SOL    HW1 6744   1.310   0.835   2.874
 2137SOL    HW2 6745   1.179   0.795   2.939
 2138SOL     OW 6746   0.932   3.633   2.357
 2138SOL    HW1 6747   0.890   3.637   2.443
 2138SOL    HW2 6748   0.987   3.555   2.360
 2139SOL     OW 6749   5.135   3.501   2.377
 2139SOL    HW1 6750   5.109   3.574   2.434
 2139SOL    HW2 6751   5.105   3.423   2.424
 2140SOL     OW 6752   2.313   3.658   3.053
 2140SOL    HW1 6753   2.334   3.650   2.960
 2140SOL    HW2 6754   2.375   3.601   3.097
 2141SOL     OW 6755   2.190   2.343   4.555
 2141SOL    HW1 6756   2.216   2.292   4.478
 2141SOL    HW2 6757   2.272   2.377   4.590
 2142SOL     OW 6758   0.698   1.282   2.141
 2142SOL    HW1 6759   0.628   1.341   2.111
 2142SOL    HW2 6760   0.773   1.303   2.086
 2143SOL     OW 6761   1.424   1.647   3.560
 2143SOL    HW1 6762   1.403   1.581   3.493
 2143SOL    HW2 6763   1.486   1.603   3.618
 2144SOL     OW 6764   0.740   3.274   4.543
 2144SOL    HW1 6765   0.824   3.273   4.588
 2144SOL    HW2 6766   0.681   3.320   4.602
 2145SOL     OW 6767   0.401   4.382   2.654
 2145SOL    HW1 6768   0.445   4.356   2.735
 2145SOL    HW2 6769   0.309   4.391   2.679
 2146SOL     OW 6770   6.872   0.293   2.924
 2146SOL    HW1 6771   6.910   0.358   2.865
 2146SOL    HW2 6772   6.778   0.295   2.904
 2147SOL     OW 6773   3.408   3.729   1.337
 2147SOL    HW1 6774   3.398   3.823   1.328
 2147SOL    HW2 6775   3.349   3.691   1.272
 2148SOL     OW 6776   6.215   3.780   2.592
 2148SOL    HW1 6777   6.143   3.841   2.610
 2148SOL    HW2 6778   6.187   3.731   2.515
 2149SOL     OW 6779   1.655   3.516   2.756
 2149SOL    HW1 6780   1.706   3.530   2.835
 2149SOL    HW2 6781   1.647   3.421   2.748
 2150SOL     OW 6782   6.570   2.866   2.185
 2150SOL    HW1 6783   6.603   2.898   2.269
 2150SOL    HW2 6784   6.495   2.812   2.208
 2151SOL     OW 6785   6.067   3.828   1.352
 2151SOL    HW1 6786   6.144   3.875   1.319
 2151SOL    HW2 6787   6.097   3.738   1.363
 2152SOL     OW 6788   6.792   1.927   3.574
 2152SOL    HW1 6789   6.780   1.851   3.518
 2152SOL    HW2 6790   6.865   1.975   3.534
 2153SOL     OW 6791   1.766   0.087   3.941
 2153SOL    HW1 6792   1.696   0.140   3.904
 2153SOL    HW2 6793   1.793   0.029   3.869
 2154SOL     OW 6794   1.249   1.885   1.486
 2154SOL    HW1 6795   1.201   1.812   1.524
 2154SOL    HW2 6796   1.232   1.879   1.392
 2155SOL     OW 6797   0.487   0.355   3.139
 2155SOL    HW1 6798   0.523   0.382   3.055
 2155SOL    HW2 6799   0.419   0.291   3.117
 2156SOL     OW 6800   2.703   2.289   4.837
 2156SOL    HW1 6801   2.644   2.286   4.913
 2156SOL    HW2 6802   2.777   2.342   4.867
 2157SOL     OW 6803   0.433   2.585   3.473
 2157SOL    HW1 6804   0.485   2.510   3.445
 2157SOL    HW2 6805   0.498   2.648   3.506
 2158SOL     OW 6806   6.095   2.376   3.106
 2158SOL    HW1 6807   6.073   2.413   3.192
 2158SOL    HW2 6808   6.163   2.311   3.126
 2159SOL     OW 6809   0.258   0.077   2.420
 2159SOL    HW1 6810   0.333   0.081   2.479
 2159SOL    HW2 6811   0.200   0.147   2.452
 2160SOL     OW 6812   0.371   1.316   3.132
 2160SOL    HW1 6813   0.446   1.268   3.166
 2160SOL    HW2 6814   0.309   1.248   3.106
 2161SOL     OW 6815   1.933   1.710   2.865
 2161SOL    HW1 6816   1.878   1.723   2.788
 2161SOL    HW2 6817   1.905   1.778   2.927
 2162SOL     OW 6818   0.936   1.333   2.016
 2162SOL    HW1 6819   0.990   1.284   1.953
 2162SOL    HW2 6820   0.998   1.383   2.068
 2163SOL     OW 6821   0.252   2.743   4.366
 2163SOL    HW1 6822   0.340   2.779   4.358
 2163SOL    HW2 6823   0.224   2.728   4.276
 2164SOL     OW 6824   1.156   2.673   4.638
 2164SOL    HW1 6825   1.073   2.721   4.638
 2164SOL    HW2 6826   1.207   2.715   4.707
 2165SOL     OW 6827   0.772   2.838   1.569
 2165SOL    HW1 6828   0.721   2.912   1.603
 2165SOL    HW2 6829   0.799   2.790   1.647
 2166SOL     OW 6830   1.627   2.862   4.975
 2166SOL    HW1 6831   1.643   2.952   4.946
 2166SOL    HW2 6832   1.715   2.824   4.983
 2167SOL     OW 6833   6.812   4.008   3.498
 2167SOL    HW1 6834   6.740   3.959   3.538
 2167SOL    HW2 6835   6.834   3.958   3.419
 2168SOL     OW 6836   6.786   4.519   0.780
 2168SOL    HW1 6837   6.742   4.553   0.858
 2168SOL    HW2 6838   6.844   4.590   0.753
 2169SOL     OW 6839   5.207   1.569   4.620
 2169SOL    HW1 6840   5.180   1.491   4.572
 2169SOL    HW2 6841   5.302   1.573   4.608
 2170SOL     OW 6842   1.357   1.151   4.849
 2170SOL    HW1 6843   1.311   1.089   4.906
 2170SOL    HW2 6844   1.437   1.172   4.895
 2171SOL     OW 6845   0.305   3.571   3.639
 2171SOL    HW1 6846   0.383   3.582   3.584
 2171SOL    HW2 6847   0.336   3.522   3.715
 2172SOL     OW 6848   1.184   1.329   3.259
 2172SOL    HW1 6849   1.129   1.315   3.337
 2172SOL    HW2 6850   1.138   1.284   3.188
 2173SOL     OW 6851   1.554   4.871   4.455
 2173SOL    HW1 6852   1.524   4.844   4.541
 2173SOL    HW2 6853   1.486   4.929   4.422
 2174SOL     OW 6854   1.185   0.239   1.938
 2174SOL    HW1 6855   1.167   0.298   2.012
 2174SOL    HW2 6856   1.101   0.230   1.894
 2175SOL     OW 6857   2.418   3.392   3.736
 2175SOL    HW1 6858   2.358   3.345   3.794
 2175SOL    HW2 6859   2.476   3.324   3.702
 2176SOL     OW 6860   0.528   4.864   1.647
 2176SOL    HW1 6861   0.474   4.792   1.614
 2176SOL    HW2 6862   0.523   4.930   1.578
 2177SOL     OW 6863   2.202   2.978   3.119
 2177SOL    HW1 6864   2.228   3.047   3.180
 2177SOL    HW2 6865   2.259   2.904   3.142
 2178SOL     OW 6866   1.422   2.091   1.567
 2178SOL    HW1 6867   1.364   2.020   1.538
 2178SOL    HW2 6868   1.497   2.086   1.506
 2179SOL     OW 6869   2.177   2.177   1.542
 2179SOL    HW1 6870   2.110   2.115   1.570
 2179SOL    HW2 6871   2.138   2.263   1.557
 2180SOL     OW 6872   0.875   2.807   3.513
 2180SOL    HW1 6873   0.888   2.721   3.473
 2180SOL    HW2 6874   0.938   2.864   3.469
 2181SOL     OW 6875   2.100   4.044   4.413
 2181SOL    HW1 6876   2.125   4.136   4.421
 2181SOL    HW2 6877   2.153   4.000   4.480
 2182SOL     OW 6878   3.634   4.172   3.102
 2182SOL    HW1 6879   3.680   4.094   3.072
 2182SOL    HW2 6880   3.559   4.139   3.152
 2183SOL     OW 6881   0.893   3.468   3.750
 2183SOL    HW1 6882   0.940   3.551   3.761
 2183SOL    HW2 6883   0.875   3.439   3.839
 2184SOL     OW 6884   0.963   1.833   3.135
 2184SOL    HW1 6885   1.028   1.852   3.068
 2184SOL    HW2 6886   1.009   1.846   3.218
 2185SOL     OW 6887   0.507   2.599   3.992
 2185SOL    HW1 6888   0.533   2.671   4.048
 2185SOL    HW2 6889   0.573   2.598   3.922
 2186SOL     OW 6890   1.010   3.534   2.839
 2186SOL    HW1 6891   1.034   3.564   2.926
 2186SOL    HW2 6892   1.073   3.575   2.780
 2187SOL     OW 6893   2.241   4.182   2.662
 2187SOL    HW1 6894   2.178   4.252   2.644
 2187SOL    HW2 6895   2.259   4.190   2.756
 2188SOL     OW 6896   0.155   3.811   3.340
 2188SOL    HW1 6897   0.211   3.739   3.312
 2188SOL    HW2 6898   0.125   3.851   3.259
 2189SOL     OW 6899   6.699   2.256   4.608
 2189SOL    HW1 6900   6.736   2.168   4.598
 2189SOL    HW2 6901   6.681   2.285   4.518
 2190SOL     OW 6902   7.170   2.681   3.995
 2190SOL    HW1 6903   7.118   2.698   3.917
 2190SOL    HW2 6904   7.109   2.636   4.054
 2191SOL     OW 6905   6.563   3.484   4.437
 2191SOL    HW1 6906   6.582   3.504   4.346
 2191SOL    HW2 6907   6.469   3.466   4.439
 2192SOL     OW 6908   0.297   1.581   3.879
 2192SOL    HW1 6909   0.342   1.557   3.959
 2192SOL    HW2 6910   0.236   1.650   3.905
 2193SOL     OW 6911   1.862   3.065   0.795
 2193SOL    HW1 6912   1.946   3.041   0.757
 2193SOL    HW2 6913   1.820   3.120   0.729
 2194SOL     OW 6914   6.615   3.854   3.086
 2194SOL    HW1 6915   6.531   3.839   3.129
 2194SOL    HW2 6916   6.667   3.777   3.108
 2195SOL     OW 6917   0.189   2.188   3.448
 2195SOL    HW1 6918   0.150   2.208   3.362
 2195SOL    HW2 6919   0.252   2.118   3.430
 2196SOL     OW 6920   0.373   1.182   4.734
 2196SOL    HW1 6921   0.327   1.205   4.815
 2196SOL    HW2 6922   0.436   1.253   4.721
 2197SOL     OW 6923   0.006   2.357   3.562
 2197SOL    HW1 6924   0.069   2.297   3.522
 2197SOL    HW2 6925   0.056   2.437   3.579
 2198SOL     OW 6926   2.325   3.844   3.255
 2198SOL    HW1 6927   2.402   3.813   3.303
 2198SOL    HW2 6928   2.324   3.793   3.175
 2199SOL     OW 6929   2.971   2.753   4.748
 2199SOL    HW1 6930   2.976   2.768   4.842
 2199SOL    HW2 6931   3.004   2.664   4.735
 2200SOL     OW 6932   2.645   2.287   4.312
 2200SOL    HW1 6933   2.726   2.237   4.305
 2200SOL    HW2 6934   2.642   2.316   4.403
 2201SOL     OW 6935   0.391   4.302   3.217
 2201SOL    HW1 6936   0.376   4.396   3.225
 2201SOL    HW2 6937   0.330   4.274   3.149
 2202SOL     OW 6938   1.893   1.799   2.414
 2202SOL    HW1 6939   1.893   1.894   2.401
 2202SOL    HW2 6940   1.854   1.764   2.334
 2203SOL     OW 6941   1.225   1.132   0.891
 2203SOL    HW1 6942   1.225   1.038   0.876
 2203SOL    HW2 6943   1.241   1.170   0.805
 2204SOL     OW 6944   0.473   1.288   4.419
 2204SOL    HW1 6945   0.539   1.218   4.416
 2204SOL    HW2 6946   0.391   1.243   4.440
 2205SOL     OW 6947   7.117   3.698   3.841
 2205SOL    HW1 6948   7.199   3.702   3.792
 2205SOL    HW2 6949   7.089   3.607   3.833
 2206SOL     OW 6950   4.209   3.283   3.215
 2206SOL    HW1 6951   4.156   3.206   3.237
 2206SOL    HW2 6952   4.204   3.338   3.293
 2207SOL     OW 6953   1.813   4.904   4.570
 2207SOL    HW1 6954   1.726   4.907   4.531
 2207SOL    HW2 6955   1.836   4.811   4.571
 2208SOL     OW 6956   1.713   1.445   2.586
 2208SOL    HW1 6957   1.632   1.410   2.623
 2208SOL    HW2 6958   1.722   1.401   2.502
 2209SOL     OW 6959   2.419   2.244   4.147
 2209SOL    HW1 6960   2.498   2.251   4.201
 2209SOL    HW2 6961   2.437   2.299   4.071
 2210SOL     OW 6962   2.266   2.883   4.211
 2210SOL    HW1 6963   2.260   2.950   4.279
 2210SOL    HW2 6964   2.190   2.826   4.226
 2211SOL     OW 6965   6.722   2.830   3.532
 2211SOL    HW1 6966   6.689   2.786   3.453
 2211SOL    HW2 6967   6.735   2.759   3.594
 2212SOL     OW 6968   2.553   3.180   3.626
 2212SOL    HW1 6969   2.615   3.198   3.555
 2212SOL    HW2 6970   2.580   3.095   3.661
 2213SOL     OW 6971   7.203   2.810   5.008
 2213SOL    HW1 6972   7.181   2.742   5.072
 2213SOL    HW2 6973   7.121   2.860   4.999
 2214SOL     OW 6974   2.809   3.443   2.164
 2214SOL    HW1 6975   2.775   3.531   2.180
 2214SOL    HW2 6976   2.852   3.417   2.245
 2215SOL     OW 6977   1.121   3.529   0.451
 2215SOL    HW1 6978   1.041   3.531   0.503
 2215SOL    HW2 6979   1.115   3.449   0.398
 2216SOL     OW 6980   0.965   4.455   2.219
 2216SOL    HW1 6981   0.960   4.383   2.157
 2216SOL    HW2 6982   0.881   4.453   2.265
 2217SOL     OW 6983   0.372   3.350   2.673
 2217SOL    HW1 6984   0.452   3.312   2.635
 2217SOL    HW2 6985   0.390   3.443   2.680
 2218SOL     OW 6986   2.489   0.384   3.344
 2218SOL    HW1 6987   2.566   0.380   3.287
 2218SOL    HW2 6988   2.525   0.404   3.431
 2219SOL     OW 6989   1.922   0.921   4.322
 2219SOL    HW1 6990   1.914   0.985   4.251
 2219SOL    HW2 6991   1.977   0.852   4.286
 2220SOL     OW 6992   1.888   1.101   4.116
 2220SOL    HW1 6993   1.805   1.141   4.142
 2220SOL    HW2 6994   1.944   1.176   4.095
 2221SOL     OW 6995   0.472   2.733   2.233
 2221SOL    HW1 6996   0.495   2.749   2.324
 2221SOL    HW2 6997   0.392   2.784   2.219
 2222SOL     OW 6998   2.193   4.065   2.269
 2222SOL    HW1 6999   2.266   4.112   2.230
 2222SOL    HW2 7000   2.221   4.046   2.358
 2223SOL     OW 7001   7.040   4.107   4.380
 2223SOL    HW1 7002   6.990   4.115   4.461
 2223SOL    HW2 7003   6.974   4.089   4.313
 2224SOL     OW 7004   1.102   2.295   2.902
 2224SOL    HW1 7005   1.024   2.348   2.918
 2224SOL    HW2 7006   1.141   2.284   2.989
 2225SOL     OW 7007   7.230   1.802   4.135
 2225SOL    HW1 7008   7.261   1.720   4.174
 2225SOL    HW2 7009   7.156   1.828   4.190
 2226SOL     OW 7010   1.965   2.968   4.376
 2226SOL    HW1 7011   1.981   2.881   4.338
 2226SOL    HW2 7012   2.052   3.004   4.391
 2227SOL     OW 7013   3.256   2.856   3.900
 2227SOL    HW1 7014   3.185   2.792   3.906
 2227SOL    HW2 7015   3.212   2.940   3.889
 2228SOL     OW 7016   2.037   2.277   2.992
 2228SOL    HW1 7017   2.056   2.359   2.947
 2228SOL    HW2 7018   1.942   2.269   2.989
 2229SOL     OW 7019   1.297   1.003   3.160
 2229SOL    HW1 7020   1.292   0.933   3.095
 2229SOL    HW2 7021   1.277   1.083   3.112
 2230SOL     OW 7022   5.649   2.968   2.662
 2230SOL    HW1 7023   5.579   2.918   2.704
 2230SOL    HW2 7024   5.618   2.983   2.573
 2231SOL     OW 7025   3.665   1.503   2.831
 2231SOL    HW1 7026   3.578   1.537   2.850
 2231SOL    HW2 7027   3.697   1.558   2.759
 2232SOL     OW 7028   3.185   2.786   4.276
 2232SOL    HW1 7029   3.107   2.840   4.269
 2232SOL    HW2 7030   3.152   2.696   4.282
 2233SOL     OW 7031   0.233   0.604   4.440
 2233SOL    HW1 7032   0.224   0.545   4.515
 2233SOL    HW2 7033   0.143   0.620   4.412
 2234SOL     OW 7034   4.727   2.969   3.341
 2234SOL    HW1 7035   4.674   3.047   3.324
 2234SOL    HW2 7036   4.814   2.991   3.307
 2235SOL     OW 7037   0.043   2.957   3.368
 2235SOL    HW1 7038   7.275   3.030   3.395
 2235SOL    HW2 7039   0.101   2.942   3.443
 2236SOL     OW 7040   0.325   2.640   3.220
 2236SOL    HW1 7041   0.378   2.628   3.299
 2236SOL    HW2 7042   0.236   2.648   3.252
 2237SOL     OW 7043   3.270   3.678   1.839
 2237SOL    HW1 7044   3.295   3.761   1.798
 2237SOL    HW2 7045   3.331   3.668   1.912
 2238SOL     OW 7046   0.241   4.750   2.238
 2238SOL    HW1 7047   0.309   4.702   2.286
 2238SOL    HW2 7048   0.234   4.834   2.282
 2239SOL     OW 7049   0.491   3.598   2.697
 2239SOL    HW1 7050   0.569   3.548   2.721
 2239SOL    HW2 7051   0.526   3.682   2.667
 2240SOL     OW 7052   1.016   2.926   4.912
 2240SOL    HW1 7053   1.009   2.973   4.995
 2240SOL    HW2 7054   0.930   2.885   4.901
 2241SOL     OW 7055   1.896   7.229   3.315
 2241SOL    HW1 7056   1.860   0.030   3.322
 2241SOL    HW2 7057   1.861   7.183   3.390
 2242SOL     OW 7058   2.038   2.532   2.870
 2242SOL    HW1 7059   2.019   2.584   2.949
 2242SOL    HW2 7060   2.116   2.573   2.832
 2243SOL     OW 7061   2.456   2.991   4.539
 2243SOL    HW1 7062   2.413   2.977   4.624
 2243SOL    HW2 7063   2.501   3.075   4.548
 2244SOL     OW 7064   1.456   2.910   2.608
 2244SOL    HW1 7065   1.442   2.858   2.529
 2244SOL    HW2 7066   1.435   2.851   2.680
 2245SOL     OW 7067   6.679   2.464   3.308
 2245SOL    HW1 7068   6.632   2.416   3.376
 2245SOL    HW2 7069   6.636   2.550   3.306
 2246SOL     OW 7070   6.400   3.172   1.724
 2246SOL    HW1 7071   6.388   3.196   1.816
 2246SOL    HW2 7072   6.483   3.125   1.721
 2247SOL     OW 7073   1.596   4.349   4.375
 2247SOL    HW1 7074   1.583   4.334   4.282
 2247SOL    HW2 7075   1.605   4.444   4.383
 2248SOL     OW 7076   2.662   7.095   3.867
 2248SOL    HW1 7077   2.712   7.136   3.797
 2248SOL    HW2 7078   2.601   7.037   3.822
 2249SOL     OW 7079   0.683   0.557   2.187
 2249SOL    HW1 7080   0.757   0.539   2.129
 2249SOL    HW2 7081   0.687   0.651   2.202
 2250SOL     OW 7082   2.443   1.842   0.275
 2250SOL    HW1 7083   2.459   1.879   0.189
 2250SOL    HW2 7084   2.360   1.795   0.267
 2251SOL     OW 7085   2.038   3.215   3.661
 2251SOL    HW1 7086   2.003   3.174   3.741
 2251SOL    HW2 7087   2.040   3.308   3.682
 2252SOL     OW 7088   0.644   2.551   1.291
 2252SOL    HW1 7089   0.619   2.554   1.384
 2252SOL    HW2 7090   0.592   2.479   1.255
 2253SOL     OW 7091   0.135   3.308   2.070
 2253SOL    HW1 7092   0.119   3.302   2.164
 2253SOL    HW2 7093   0.176   3.393   2.057
 2254SOL     OW 7094   5.316   2.522   3.091
 2254SOL    HW1 7095   5.238   2.468   3.074
 2254SOL    HW2 7096   5.282   2.600   3.134
 2255SOL     OW 7097   0.994   2.087   4.323
 2255SOL    HW1 7098   0.941   2.023   4.275
 2255SOL    HW2 7099   0.930   2.148   4.359
 2256SOL     OW 7100   1.048   4.190   4.462
 2256SOL    HW1 7101   1.067   4.200   4.368
 2256SOL    HW2 7102   0.993   4.266   4.482
 2257SOL     OW 7103   1.393   1.443   3.387
 2257SOL    HW1 7104   1.460   1.376   3.385
 2257SOL    HW2 7105   1.318   1.404   3.341
 2258SOL     OW 7106   0.658   4.226   3.566
 2258SOL    HW1 7107   0.685   4.256   3.479
 2258SOL    HW2 7108   0.588   4.285   3.591
 2259SOL     OW 7109   2.048   0.700   2.271
 2259SOL    HW1 7110   2.130   0.698   2.320
 2259SOL    HW2 7111   1.998   0.626   2.305
 2260SOL     OW 7112   6.942   2.032   3.104
 2260SOL    HW1 7113   6.884   2.106   3.124
 2260SOL    HW2 7114   7.019   2.046   3.160
 2261SOL     OW 7115   6.645   4.735   3.537
 2261SOL    HW1 7116   6.608   4.823   3.548
 2261SOL    HW2 7117   6.607   4.684   3.609
 2262SOL     OW 7118   6.420   2.792   3.101
 2262SOL    HW1 7119   6.392   2.738   3.027
 2262SOL    HW2 7120   6.347   2.852   3.116
 2263SOL     OW 7121   0.003   3.704   2.637
 2263SOL    HW1 7122   7.230   3.647   2.685
 2263SOL    HW2 7123   0.086   3.694   2.683
 2264SOL     OW 7124   1.300   3.542   4.062
 2264SOL    HW1 7125   1.311   3.579   3.974
 2264SOL    HW2 7126   1.205   3.542   4.077
 2265SOL     OW 7127   5.637   3.440   2.842
 2265SOL    HW1 7128   5.554   3.416   2.803
 2265SOL    HW2 7129   5.690   3.360   2.835
 2266SOL     OW 7130   1.052   1.130   2.809
 2266SOL    HW1 7131   1.040   1.223   2.789
 2266SOL    HW2 7132   1.052   1.126   2.905
 2267SOL     OW 7133   1.303   1.465   4.215
 2267SOL    HW1 7134   1.255   1.541   4.181
 2267SOL    HW2 7135   1.236   1.409   4.253
 2268SOL     OW 7136   0.756   5.223   3.576
 2268SOL    HW1 7137   0.685   5.200   3.516
 2268SOL    HW2 7138   0.827   5.252   3.519
 2269SOL     OW 7139   6.515   0.297   3.909
 2269SOL    HW1 7140   6.508   0.267   3.818
 2269SOL    HW2 7141   6.607   0.284   3.932
 2270SOL     OW 7142   3.441   3.616   2.330
 2270SOL    HW1 7143   3.412   3.701   2.364
 2270SOL    HW2 7144   3.430   3.624   2.235
 2271SOL     OW 7145   1.598   4.001   3.561
 2271SOL    HW1 7146   1.595   4.097   3.567
 2271SOL    HW2 7147   1.686   3.978   3.590
 2272SOL     OW 7148   0.839   3.884   3.501
 2272SOL    HW1 7149   0.751   3.903   3.534
 2272SOL    HW2 7150   0.898   3.913   3.571
 2273SOL     OW 7151   3.154   4.451   2.092
 2273SOL    HW1 7152   3.167   4.545   2.080
 2273SOL    HW2 7153   3.113   4.443   2.178
 2274SOL     OW 7154   6.624   3.804   3.643
 2274SOL    HW1 7155   6.709   3.810   3.688
 2274SOL    HW2 7156   6.569   3.754   3.703
 2275SOL     OW 7157   2.230   2.686   4.756
 2275SOL    HW1 7158   2.149   2.673   4.706
 2275SOL    HW2 7159   2.248   2.780   4.748
 2276SOL     OW 7160   3.192   3.103   0.414
 2276SOL    HW1 7161   3.270   3.152   0.441
 2276SOL    HW2 7162   3.119   3.147   0.458
 2277SOL     OW 7163   0.026   2.636   2.649
 2277SOL    HW1 7164   0.039   2.577   2.575
 2277SOL    HW2 7165   7.220   2.659   2.644
 2278SOL     OW 7166   6.965   4.958   3.664
 2278SOL    HW1 7167   6.934   4.921   3.747
 2278SOL    HW2 7168   6.939   5.051   3.669
 2279SOL     OW 7169   0.883   2.737   2.946
 2279SOL    HW1 7170   0.811   2.758   3.005
 2279SOL    HW2 7171   0.902   2.819   2.901
 2280SOL     OW 7172   0.968   1.560   2.627
 2280SOL    HW1 7173   1.050   1.549   2.578
 2280SOL    HW2 7174   0.979   1.503   2.704
 2281SOL     OW 7175   0.439   1.815   3.626
 2281SOL    HW1 7176   0.485   1.854   3.701
 2281SOL    HW2 7177   0.429   1.888   3.564
 2282SOL     OW 7178   4.993   7.268   0.008
 2282SOL    HW1 7179   5.018   0.039   0.080
 2282SOL    HW2 7180   1.316   3.682   5.093
 2283SOL     OW 7181   6.658   3.233   4.488
 2283SOL    HW1 7182   6.621   3.320   4.469
 2283SOL    HW2 7183   6.667   3.231   4.583
 2284SOL     OW 7184   1.109   4.153   3.943
 2284SOL    HW1 7185   1.179   4.091   3.920
 2284SOL    HW2 7186   1.118   4.223   3.878
 2285SOL     OW 7187   2.500   6.916   3.485
 2285SOL    HW1 7188   2.527   6.847   3.424
 2285SOL    HW2 7189   2.461   6.983   3.429
 2286SOL     OW 7190   1.521   2.627   3.586
 2286SOL    HW1 7191   1.535   2.695   3.651
 2286SOL    HW2 7192   1.608   2.595   3.565
 2287SOL     OW 7193   1.485   3.405   3.732
 2287SOL    HW1 7194   1.430   3.341   3.687
 2287SOL    HW2 7195   1.527   3.355   3.802
 2288SOL     OW 7196   1.547   3.941   4.290
 2288SOL    HW1 7197   1.523   3.849   4.284
 2288SOL    HW2 7198   1.478   3.987   4.241
 2289SOL     OW 7199   0.243   3.783   4.129
 2289SOL    HW1 7200   0.154   3.773   4.165
 2289SOL    HW2 7201   0.271   3.869   4.158
 2290SOL     OW 7202   6.435   1.073   2.813
 2290SOL    HW1 7203   6.510   1.026   2.776
 2290SOL    HW2 7204   6.416   1.028   2.895
 2291SOL     OW 7205   0.521   1.674   2.621
 2291SOL    HW1 7206   0.468   1.721   2.685
 2291SOL    HW2 7207   0.517   1.583   2.649
 2292SOL     OW 7208   1.133   2.372   1.276
 2292SOL    HW1 7209   1.070   2.301   1.289
 2292SOL    HW2 7210   1.097   2.445   1.325
 2293SOL     OW 7211   6.609   2.018   4.864
 2293SOL    HW1 7212   6.599   1.927   4.837
 2293SOL    HW2 7213   6.704   2.032   4.869
 2294SOL     OW 7214   1.680   3.561   2.166
 2294SOL    HW1 7215   1.650   3.531   2.080
 2294SOL    HW2 7216   1.647   3.495   2.227
 2295SOL     OW 7217   6.760   3.624   3.150
 2295SOL    HW1 7218   6.748   3.599   3.058
 2295SOL    HW2 7219   6.761   3.541   3.198
 2296SOL     OW 7220   2.827   2.476   3.603
 2296SOL    HW1 7221   2.908   2.426   3.614
 2296SOL    HW2 7222   2.778   2.461   3.684
 2297SOL     OW 7223   5.411   0.529   2.632
 2297SOL    HW1 7224   5.315   0.533   2.637
 2297SOL    HW2 7225   5.429   0.471   2.558
 2298SOL     OW 7226   1.575   2.966   1.204
 2298SOL    HW1 7227   1.647   2.966   1.141
 2298SOL    HW2 7228   1.580   3.051   1.247
 2299SOL     OW 7229   6.935   2.831   2.960
 2299SOL    HW1 7230   6.843   2.807   2.968
 2299SOL    HW2 7231   6.954   2.881   3.040
 2300SOL     OW 7232   1.885   6.171   0.654
 2300SOL    HW1 7233   1.913   6.090   0.696
 2300SOL    HW2 7234   1.960   6.230   0.665
 2301SOL     OW 7235   4.110   2.398   3.631
 2301SOL    HW1 7236   4.035   2.405   3.573
 2301SOL    HW2 7237   4.090   2.325   3.689
 2302SOL     OW 7238   0.795   4.527   4.700
 2302SOL    HW1 7239   0.760   4.607   4.662
 2302SOL    HW2 7240   0.833   4.479   4.626
 2303SOL     OW 7241   2.421   3.040   0.928
 2303SOL    HW1 7242   2.353   3.015   0.991
 2303SOL    HW2 7243   2.454   2.957   0.894
 2304SOL     OW 7244   1.756   1.303   3.586
 2304SOL    HW1 7245   1.817   1.348   3.527
 2304SOL    HW2 7246   1.811   1.268   3.656
 2305SOL     OW 7247   0.559   4.310   4.261
 2305SOL    HW1 7248   0.496   4.341   4.196
 2305SOL    HW2 7249   0.510   4.305   4.343
 2306SOL     OW 7250   6.548   4.653   4.499
 2306SOL    HW1 7251   6.609   4.582   4.518
 2306SOL    HW2 7252   6.482   4.647   4.568
 2307SOL     OW 7253   0.805   2.250   4.449
 2307SOL    HW1 7254   0.770   2.195   4.520
 2307SOL    HW2 7255   0.731   2.261   4.389
 2308SOL     OW 7256   0.052   4.897   5.076
 2308SOL    HW1 7257   7.253   4.913   5.040
 2308SOL    HW2 7258   3.681   1.235   0.015
 2309SOL     OW 7259   1.091   4.650   4.474
 2309SOL    HW1 7260   1.082   4.688   4.562
 2309SOL    HW2 7261   1.180   4.615   4.473
 2310SOL     OW 7262   5.106   2.466   4.841
 2310SOL    HW1 7263   5.091   2.521   4.918
 2310SOL    HW2 7264   5.197   2.482   4.818
 2311SOL     OW 7265   1.369   4.408   3.233
 2311SOL    HW1 7266   1.447   4.403   3.288
 2311SOL    HW2 7267   1.392   4.361   3.153
 2312SOL     OW 7268   3.222   7.107   0.551
 2312SOL    HW1 7269   3.214   7.105   0.646
 2312SOL    HW2 7270   3.305   7.153   0.535
 2313SOL     OW 7271   0.827   4.602   3.566
 2313SOL    HW1 7272   0.780   4.574   3.488
 2313SOL    HW2 7273   0.899   4.539   3.574
 2314SOL     OW 7274   2.671   0.258   0.587
 2314SOL    HW1 7275   2.721   0.178   0.572
 2314SOL    HW2 7276   2.694   0.315   0.513
 2315SOL     OW 7277   4.113   6.544   0.827
 2315SOL    HW1 7278   4.187   6.486   0.812
 2315SOL    HW2 7279   4.048   6.516   0.762
 2316SOL     OW 7280   0.347   4.162   5.115
 2316SOL    HW1 7281   3.917   0.555   0.010
 2316SOL    HW2 7282   0.307   4.118   5.040
 2317SOL     OW 7283   5.534   2.910   4.312
 2317SOL    HW1 7284   5.464   2.865   4.358
 2317SOL    HW2 7285   5.490   2.972   4.255
 2318SOL     OW 7286   6.694   2.741   4.807
 2318SOL    HW1 7287   6.617   2.688   4.786
 2318SOL    HW2 7288   6.660   2.831   4.814
 2319SOL     OW 7289   0.579   4.031   4.230
 2319SOL    HW1 7290   0.541   4.009   4.145
 2319SOL    HW2 7291   0.584   4.126   4.231
 2320SOL     OW 7292   0.777   3.620   4.171
 2320SOL    HW1 7293   0.739   3.536   4.196
 2320SOL    HW2 7294   0.754   3.679   4.242
 2321SOL     OW 7295   7.004   3.995   4.849
 2321SOL    HW1 7296   7.064   3.921   4.849
 2321SOL    HW2 7297   6.932   3.968   4.907
 2322SOL     OW 7298   3.451   3.960   2.146
 2322SOL    HW1 7299   3.508   3.904   2.094
 2322SOL    HW2 7300   3.492   4.046   2.142
 2323SOL     OW 7301   2.261   3.355   4.808
 2323SOL    HW1 7302   2.248   3.447   4.831
 2323SOL    HW2 7303   2.310   3.319   4.882
 2324SOL     OW 7304   6.495   1.742   4.093
 2324SOL    HW1 7305   6.434   1.722   4.021
 2324SOL    HW2 7306   6.581   1.721   4.058
 2325SOL     OW 7307   0.287   1.989   4.965
 2325SOL    HW1 7308   0.244   2.057   4.913
 2325SOL    HW2 7309   0.365   1.966   4.913
 2326SOL     OW 7310   2.441   3.233   5.002
 2326SOL    HW1 7311   2.504   3.190   5.059
 2326SOL    HW2 7312   2.490   3.252   4.922
 2327SOL     OW 7313   5.608   3.789   3.536
 2327SOL    HW1 7314   5.663   3.841   3.478
 2327SOL    HW2 7315   5.630   3.698   3.516
 2328SOL     OW 7316   5.137   1.344   4.481
 2328SOL    HW1 7317   5.118   1.254   4.508
 2328SOL    HW2 7318   5.056   1.374   4.440
 2329SOL     OW 7319   0.593   3.960   3.594
 2329SOL    HW1 7320   0.501   3.950   3.569
 2329SOL    HW2 7321   0.608   4.055   3.589
 2330SOL     OW 7322   0.537   3.768   5.055
 2330SOL    HW1 7323   0.499   3.732   5.136
 2330SOL    HW2 7324   0.465   3.769   4.993
 2331SOL     OW 7325   3.893   0.739   0.331
 2331SOL    HW1 7326   3.892   0.651   0.367
 2331SOL    HW2 7327   3.986   0.762   0.327
 2332SOL     OW 7328   0.592   3.598   4.477
 2332SOL    HW1 7329   0.630   3.676   4.437
 2332SOL    HW2 7330   0.625   3.599   4.567
 2333SOL     OW 7331   6.364   1.364   4.009
 2333SOL    HW1 7332   6.283   1.323   3.978
 2333SOL    HW2 7333   6.398   1.410   3.932
 2334SOL     OW 7334   1.401   2.950   5.097
 2334SOL    HW1 7335   1.377   3.015   5.031
 2334SOL    HW2 7336   1.467   2.895   5.055
 2335SOL     OW 7337   2.797   2.952   3.295
 2335SOL    HW1 7338   2.884   2.936   3.259
 2335SOL    HW2 7339   2.775   2.872   3.341
 2336SOL     OW 7340   0.979   1.274   4.062
 2336SOL    HW1 7341   0.910   1.234   4.010
 2336SOL    HW2 7342   0.996   1.358   4.019
 2337SOL     OW 7343   1.996   2.654   4.609
 2337SOL    HW1 7344   1.930   2.597   4.649
 2337SOL    HW2 7345   2.005   2.622   4.520
 2338SOL     OW 7346   5.091   6.317   0.251
 2338SOL    HW1 7347   5.027   6.262   0.295
 2338SOL    HW2 7348   5.041   6.393   0.221
 2339SOL     OW 7349   6.077   6.493   0.031
 2339SOL    HW1 7350   6.070   6.484   0.126
 2339SOL    HW2 7351   6.128   6.417   0.004
 2340SOL     OW 7352   0.626   2.359   2.888
 2340SOL    HW1 7353   0.569   2.422   2.931
 2340SOL    HW2 7354   0.581   2.336   2.807
 2341SOL     OW 7355   6.672   2.273   3.939
 2341SOL    HW1 7356   6.750   2.256   3.885
 2341SOL    HW2 7357   6.702   2.257   4.029
 2342SOL     OW 7358   2.347   7.140   1.831
 2342SOL    HW1 7359   2.434   7.103   1.818
 2342SOL    HW2 7360   2.313   7.155   1.743
 2343SOL     OW 7361   2.511   2.133   3.449
 2343SOL    HW1 7362   2.486   2.046   3.481
 2343SOL    HW2 7363   2.533   2.118   3.357
 2344SOL     OW 7364   0.079   3.080   4.362
 2344SOL    HW1 7365   0.085   3.059   4.269
 2344SOL    HW2 7366   0.135   3.157   4.373
 2345SOL     OW 7367   1.911   1.232   3.812
 2345SOL    HW1 7368   1.973   1.262   3.879
 2345SOL    HW2 7369   1.826   1.231   3.857
 2346SOL     OW 7370   4.881   6.197   0.379
 2346SOL    HW1 7371   4.838   6.112   0.369
 2346SOL    HW2 7372   4.811   6.261   0.368
 2347SOL     OW 7373   7.207   5.232   3.765
 2347SOL    HW1 7374   7.193   5.226   3.670
 2347SOL    HW2 7375   7.120   5.227   3.803
 2348SOL     OW 7376   0.905   2.819   3.786
 2348SOL    HW1 7377   0.994   2.784   3.786
 2348SOL    HW2 7378   0.883   2.828   3.693
 2349SOL     OW 7379   4.404   6.672   0.237
 2349SOL    HW1 7380   4.365   6.756   0.262
 2349SOL    HW2 7381   4.381   6.661   0.145
 2350SOL     OW 7382   7.275   3.152   4.883
 2350SOL    HW1 7383   7.248   3.242   4.865
 2350SOL    HW2 7384   7.238   3.132   4.969
 2351SOL     OW 7385   3.430   2.058   2.920
 2351SOL    HW1 7386   3.497   2.123   2.942
 2351SOL    HW2 7387   3.420   2.007   3.001
 2352SOL     OW 7388   0.489   2.275   4.623
 2352SOL    HW1 7389   0.427   2.221   4.573
 2352SOL    HW2 7390   0.564   2.217   4.639
 2353SOL     OW 7391   0.377   3.034   1.040
 2353SOL    HW1 7392   0.414   3.101   1.097
 2353SOL    HW2 7393   0.450   2.973   1.025
 2354SOL     OW 7394   6.871   3.419   5.022
 2354SOL    HW1 7395   6.783   3.427   4.984
 2354SOL    HW2 7396   6.913   3.503   5.003
 2355SOL     OW 7397   3.452   3.092   3.704
 2355SOL    HW1 7398   3.474   3.012   3.751
 2355SOL    HW2 7399   3.494   3.083   3.619
 2356SOL     OW 7400   5.276   4.573   4.489
 2356SOL    HW1 7401   5.197   4.524   4.465
 2356SOL    HW2 7402   5.347   4.528   4.443
 2357SOL     OW 7403   1.881   1.905   3.056
 2357SOL    HW1 7404   1.915   1.991   3.034
 2357SOL    HW2 7405   1.940   1.872   3.124
 2358SOL     OW 7406   5.502   1.998   4.950
 2358SOL    HW1 7407   5.477   2.085   4.919
 2358SOL    HW2 7408   5.476   1.997   5.042
 2359SOL     OW 7409   0.072   2.983   4.101
 2359SOL    HW1 7410   7.268   2.987   4.075
 2359SOL    HW2 7411   0.092   2.889   4.105
 2360SOL     OW 7412   4.683   6.684   0.466
 2360SOL    HW1 7413   4.697   6.742   0.391
 2360SOL    HW2 7414   4.753   6.706   0.527
 2361SOL     OW 7415   0.352   3.140   2.301
 2361SOL    HW1 7416   0.274   3.193   2.318
 2361SOL    HW2 7417   0.317   3.053   2.280
 2362SOL     OW 7418   7.188   3.796   4.864
 2362SOL    HW1 7419   7.260   3.807   4.926
 2362SOL    HW2 7420   7.226   3.820   4.779
 2363SOL     OW 7421   2.563   3.243   4.505
 2363SOL    HW1 7422   2.590   3.246   4.414
 2363SOL    HW2 7423   2.506   3.319   4.515
 2364SOL     OW 7424   6.428   2.896   4.280
 2364SOL    HW1 7425   6.344   2.872   4.319
 2364SOL    HW2 7426   6.405   2.938   4.197
 2365SOL     OW 7427   2.030   5.678   4.997
 2365SOL    HW1 7428   2.009   5.762   5.038
 2365SOL    HW2 7429   1.987   5.681   4.911
 2366SOL     OW 7430   2.706   4.973   1.115
 2366SOL    HW1 7431   2.711   5.068   1.105
 2366SOL    HW2 7432   2.612   4.954   1.104
 2367SOL     OW 7433   1.258   2.944   3.035
 2367SOL    HW1 7434   1.305   3.023   3.010
 2367SOL    HW2 7435   1.168   2.973   3.052
 2368SOL     OW 7436   7.281   2.408   4.207
 2368SOL    HW1 7437   7.212   2.373   4.151
 2368SOL    HW2 7438   7.239   2.476   4.259
 2369SOL     OW 7439   2.011   0.930   3.933
 2369SOL    HW1 7440   1.949   0.912   3.863
 2369SOL    HW2 7441   1.964   0.988   3.993
 2370SOL     OW 7442   4.851   6.219   1.126
 2370SOL    HW1 7443   4.829   6.180   1.042
 2370SOL    HW2 7444   4.945   6.236   1.122
 2371SOL     OW 7445   3.054   2.672   5.038
 2371SOL    HW1 7446   3.026   2.697   5.125
 2371SOL    HW2 7447   3.147   2.696   5.035
 2372SOL     OW 7448   1.919   2.905   4.744
 2372SOL    HW1 7449   1.890   2.988   4.706
 2372SOL    HW2 7450   1.939   2.850   4.668
 2373SOL     OW 7451   5.028   0.152   0.825
 2373SOL    HW1 7452   5.045   0.060   0.848
 2373SOL    HW2 7453   5.033   0.199   0.908
 2374SOL     OW 7454   1.535   4.150   3.946
 2374SOL    HW1 7455   1.620   4.156   3.903
 2374SOL    HW2 7456   1.537   4.218   4.014
 2375SOL     OW 7457   0.314   3.267   3.421
 2375SOL    HW1 7458   0.312   3.248   3.515
 2375SOL    HW2 7459   0.406   3.255   3.396
 2376SOL     OW 7460   5.839   1.583   3.842
 2376SOL    HW1 7461   5.864   1.542   3.759
 2376SOL    HW2 7462   5.914   1.568   3.900
 2377SOL     OW 7463   6.585   1.649   3.198
 2377SOL    HW1 7464   6.577   1.560   3.162
 2377SOL    HW2 7465   6.533   1.703   3.138
 2378SOL     OW 7466   1.540   7.041   2.914
 2378SOL    HW1 7467   1.521   7.002   3.000
 2378SOL    HW2 7468   1.596   7.116   2.934
 2379SOL     OW 7469   1.825   0.540   4.289
 2379SOL    HW1 7470   1.766   0.465   4.279
 2379SOL    HW2 7471   1.820   0.562   4.382
 2380SOL     OW 7472   2.134   1.440   4.671
 2380SOL    HW1 7473   2.042   1.455   4.694
 2380SOL    HW2 7474   2.146   1.345   4.678
 2381SOL     OW 7475   7.096   6.263   1.952
 2381SOL    HW1 7476   7.092   6.195   1.885
 2381SOL    HW2 7477   7.132   6.218   2.029
 2382SOL     OW 7478   4.803   1.191   2.693
 2382SOL    HW1 7479   4.806   1.232   2.780
 2382SOL    HW2 7480   4.890   1.207   2.656
 2383SOL     OW 7481   1.445   3.678   4.261
 2383SOL    HW1 7482   1.529   3.632   4.265
 2383SOL    HW2 7483   1.396   3.631   4.193
 2384SOL     OW 7484   6.139   1.498   3.419
 2384SOL    HW1 7485   6.119   1.587   3.389
 2384SOL    HW2 7486   6.190   1.459   3.347
 2385SOL     OW 7487   0.133   2.710   4.112
 2385SOL    HW1 7488   0.042   2.687   4.090
 2385SOL    HW2 7489   0.185   2.660   4.048
 2386SOL     OW 7490   1.266   3.817   4.989
 2386SOL    HW1 7491   1.257   3.908   5.019
 2386SOL    HW2 7492   1.177   3.790   4.966
 2387SOL     OW 7493   4.087   0.709   1.297
 2387SOL    HW1 7494   4.163   0.663   1.332
 2387SOL    HW2 7495   4.095   0.701   1.202
 2388SOL     OW 7496   1.672   2.588   4.484
 2388SOL    HW1 7497   1.700   2.617   4.398
 2388SOL    HW2 7498   1.579   2.607   4.488
 2389SOL     OW 7499   0.754   4.157   5.148
 2389SOL    HW1 7500   0.694   4.225   5.120
 2389SOL    HW2 7501   0.745   4.088   5.082
 2390SOL     OW 7502   4.740   6.439   0.348
 2390SOL    HW1 7503   4.814   6.473   0.298
 2390SOL    HW2 7504   4.703   6.516   0.391
 2391SOL     OW 7505   2.597   3.263   4.782
 2391SOL    HW1 7506   2.600   3.250   4.687
 2391SOL    HW2 7507   2.684   3.294   4.804
 2392SOL     OW 7508   4.743   6.828   0.241
 2392SOL    HW1 7509   4.712   6.780   0.165
 2392SOL    HW2 7510   4.837   6.835   0.228
 2393SOL     OW 7511   6.495   3.976   3.932
 2393SOL    HW1 7512   6.591   3.973   3.931
 2393SOL    HW2 7513   6.473   4.069   3.936
 2394SOL     OW 7514   0.996   3.780   4.942
 2394SOL    HW1 7515   0.910   3.749   4.970
 2394SOL    HW2 7516   0.985   3.875   4.931
 2395SOL     OW 7517   0.510   1.516   4.278
 2395SOL    HW1 7518   0.497   1.474   4.193
 2395SOL    HW2 7519   0.502   1.445   4.341
 2396SOL     OW 7520   6.865   2.359   4.799
 2396SOL    HW1 7521   6.822   2.326   4.720
 2396SOL    HW2 7522   6.941   2.407   4.766
 2397SOL     OW 7523   0.495   3.985   3.966
 2397SOL    HW1 7524   0.423   3.958   3.910
 2397SOL    HW2 7525   0.565   3.921   3.948
 2398SOL     OW 7526   1.832   3.713   5.119
 2398SOL    HW1 7527   1.760   3.654   5.097
 2398SOL    HW2 7528   1.796   3.801   5.109
 2399SOL     OW 7529   1.841   0.982   3.479
 2399SOL    HW1 7530   1.895   1.046   3.431
 2399SOL    HW2 7531   1.794   0.934   3.410
 2400SOL     OW 7532   0.204   3.013   4.791
 2400SOL    HW1 7533   0.138   3.068   4.833
 2400SOL    HW2 7534   0.160   2.930   4.776
 2401SOL     OW 7535   2.468   3.605   3.899
 2401SOL    HW1 7536   2.450   3.529   3.842
 2401SOL    HW2 7537   2.466   3.569   3.988
 2402SOL     OW 7538   6.024   4.032   4.630
 2402SOL    HW1 7539   6.054   4.020   4.539
 2402SOL    HW2 7540   6.039   4.124   4.648
 2403SOL     OW 7541   0.415   4.623   4.268
 2403SOL    HW1 7542   0.473   4.696   4.246
 2403SOL    HW2 7543   0.436   4.603   4.359
 2404SOL     OW 7544   1.680   1.674   4.116
 2404SOL    HW1 7545   1.593   1.707   4.096
 2404SOL    HW2 7546   1.706   1.624   4.039
 2405SOL     OW 7547   4.152   5.269   0.780
 2405SOL    HW1 7548   4.061   5.241   0.786
 2405SOL    HW2 7549   4.165   5.326   0.855
 2406SOL     OW 7550   0.530   3.322   4.742
 2406SOL    HW1 7551   0.479   3.384   4.794
 2406SOL    HW2 7552   0.466   3.275   4.690
 2407SOL     OW 7553   6.802   2.584   5.032
 2407SOL    HW1 7554   6.786   2.631   4.950
 2407SOL    HW2 7555   6.745   2.627   5.095
 2408SOL     OW 7556   1.612   2.668   2.004
 2408SOL    HW1 7557   1.676   2.735   1.979
 2408SOL    HW2 7558   1.537   2.717   2.036
 2409SOL     OW 7559   6.856   2.193   5.012
 2409SOL    HW1 7560   6.865   2.256   4.941
 2409SOL    HW2 7561   6.883   2.110   4.974
 2410SOL     OW 7562   3.766   0.333   0.132
 2410SOL    HW1 7563   3.779   0.428   0.130
 2410SOL    HW2 7564   3.708   0.318   0.206
 2411SOL     OW 7565   6.640   3.399   3.928
 2411SOL    HW1 7566   6.583   3.323   3.938
 2411SOL    HW2 7567   6.701   3.374   3.859
 2412SOL     OW 7568   1.929   2.109   3.932
 2412SOL    HW1 7569   1.879   2.083   4.009
 2412SOL    HW2 7570   2.018   2.123   3.964
 2413SOL     OW 7571   2.760   1.475   4.396
 2413SOL    HW1 7572   2.735   1.431   4.478
 2413SOL    HW2 7573   2.835   1.425   4.364
 2414SOL     OW 7574   5.639   2.523   3.938
 2414SOL    HW1 7575   5.724   2.519   3.982
 2414SOL    HW2 7576   5.592   2.594   3.983
 2415SOL     OW 7577   1.559   5.710   1.687
 2415SOL    HW1 7578   1.473   5.683   1.656
 2415SOL    HW2 7579   1.611   5.629   1.688
 2416SOL     OW 7580   3.999   7.246   0.062
 2416SOL    HW1 7581   3.913   7.219   0.094
 2416SOL    HW2 7582   4.051   7.165   0.062
 2417SOL     OW 7583   2.171   4.134   4.045
 2417SOL    HW1 7584   2.246   4.174   4.002
 2417SOL    HW2 7585   2.124   4.208   4.084
 2418SOL     OW 7586   2.196   0.882   3.596
 2418SOL    HW1 7587   2.273   0.863   3.650
 2418SOL    HW2 7588   2.228   0.878   3.506
 2419SOL     OW 7589   1.330   2.931   3.301
 2419SOL    HW1 7590   1.308   2.924   3.208
 2419SOL    HW2 7591   1.387   3.007   3.306
 2420SOL     OW 7592   0.902   1.742   5.047
 2420SOL    HW1 7593   0.979   1.729   5.103
 2420SOL    HW2 7594   0.854   1.660   5.053
 2421SOL     OW 7595   6.117   1.909   4.867
 2421SOL    HW1 7596   6.111   1.975   4.798
 2421SOL    HW2 7597   6.205   1.873   4.858
 2422SOL     OW 7598   2.437   1.983   4.577
 2422SOL    HW1 7599   2.366   1.965   4.517
 2422SOL    HW2 7600   2.497   2.038   4.527
 2423SOL     OW 7601   4.868   6.730   0.664
 2423SOL    HW1 7602   4.962   6.733   0.651
 2423SOL    HW2 7603   4.853   6.653   0.720
 2424SOL     OW 7604   7.282   4.515   4.847
 2424SOL    HW1 7605   7.256   4.527   4.756
 2424SOL    HW2 7606   7.200   4.503   4.894
 2425SOL     OW 7607   2.777   6.988   1.441
 2425SOL    HW1 7608   2.689   7.014   1.470
 2425SOL    HW2 7609   2.762   6.936   1.362
 2426SOL     OW 7610   3.723   0.003   1.117
 2426SOL    HW1 7611   3.741   7.200   1.092
 2426SOL    HW2 7612   3.765   0.013   1.203
 2427SOL     OW 7613   0.422   3.428   3.848
 2427SOL    HW1 7614   0.437   3.356   3.910
 2427SOL    HW2 7615   0.438   3.507   3.898
 2428SOL     OW 7616   3.583   7.278   0.068
 2428SOL    HW1 7617   3.651   7.254   0.131
 2428SOL    HW2 7618   3.554   7.194   0.031
 2429SOL     OW 7619   6.634   3.962   4.797
 2429SOL    HW1 7620   6.540   3.941   4.798
 2429SOL    HW2 7621   6.666   3.921   4.717
 2430SOL     OW 7622   0.154   2.177   4.806
 2430SOL    HW1 7623   0.107   2.225   4.874
 2430SOL    HW2 7624   0.157   2.237   4.732
 2431SOL     OW 7625   1.699   0.848   4.461
 2431SOL    HW1 7626   1.776   0.871   4.408
 2431SOL    HW2 7627   1.665   0.933   4.491
 2432SOL     OW 7628   2.971   4.316   5.114
 2432SOL    HW1 7629   2.938   4.231   5.143
 2432SOL    HW2 7630   2.895   4.361   5.079
 2433SOL     OW 7631   6.955   2.429   2.472
 2433SOL    HW1 7632   7.004   2.448   2.392
 2433SOL    HW2 7633   6.970   2.336   2.487
 2434SOL     OW 7634   3.111   6.528   1.461
 2434SOL    HW1 7635   3.087   6.541   1.369
 2434SOL    HW2 7636   3.128   6.434   1.469
 2435SOL     OW 7637   0.484   3.014   3.558
 2435SOL    HW1 7638   0.524   3.064   3.487
 2435SOL    HW2 7639   0.444   3.081   3.614
 2436SOL     OW 7640   4.082   0.396   0.209
 2436SOL    HW1 7641   4.059   0.416   0.118
 2436SOL    HW2 7642   4.083   0.300   0.212
 2437SOL     OW 7643   2.415   0.827   3.748
 2437SOL    HW1 7644   2.508   0.840   3.734
 2437SOL    HW2 7645   2.409   0.744   3.796
 2438SOL     OW 7646   2.739   3.196   3.420
 2438SOL    HW1 7647   2.751   3.110   3.380
 2438SOL    HW2 7648   2.827   3.231   3.430
 2439SOL     OW 7649   5.722   1.438   0.270
 2439SOL    HW1 7650   5.656   1.371   0.288
 2439SOL    HW2 7651   5.759   1.414   0.185
 2440SOL     OW 7652   2.101   4.512   4.571
 2440SOL    HW1 7653   2.165   4.581   4.554
 2440SOL    HW2 7654   2.127   4.475   4.655
 2441SOL     OW 7655   2.550   0.333   0.004
 2441SOL    HW1 7656   6.232   4.059   5.126
 2441SOL    HW2 7657   6.244   3.909   5.111
 2442SOL     OW 7658   1.500   1.578   4.873
 2442SOL    HW1 7659   1.503   1.668   4.841
 2442SOL    HW2 7660   1.435   1.580   4.944
 2443SOL     OW 7661   1.150   2.711   5.019
 2443SOL    HW1 7662   1.107   2.782   4.970
 2443SOL    HW2 7663   1.110   2.714   5.106
 2444SOL     OW 7664   2.728   3.595   4.099
 2444SOL    HW1 7665   2.788   3.543   4.152
 2444SOL    HW2 7666   2.641   3.560   4.119
 2445SOL     OW 7667   0.459   3.646   4.011
 2445SOL    HW1 7668   0.537   3.701   4.013
 2445SOL    HW2 7669   0.393   3.697   4.058
 2446SOL     OW 7670   2.836   2.270   1.176
 2446SOL    HW1 7671   2.875   2.205   1.235
 2446SOL    HW2 7672   2.772   2.220   1.125
 2447SOL     OW 7673   0.910   3.949   4.497
 2447SOL    HW1 7674   0.957   4.032   4.490
 2447SOL    HW2 7675   0.967   3.885   4.455
 2448SOL     OW 7676   0.691   2.624   3.789
 2448SOL    HW1 7677   0.649   2.669   3.715
 2448SOL    HW2 7678   0.772   2.674   3.803
 2449SOL     OW 7679   5.581   6.258   1.105
 2449SOL    HW1 7680   5.588   6.308   1.024
 2449SOL    HW2 7681   5.633   6.179   1.089
 2450SOL     OW 7682   0.543   1.660   5.031
 2450SOL    HW1 7683   0.625   1.612   5.043
 2450SOL    HW2 7684   0.554   1.707   4.949
 2451SOL     OW 7685   2.754   3.867   3.473
 2451SOL    HW1 7686   2.827   3.834   3.525
 2451SOL    HW2 7687   2.795   3.908   3.397
 2452SOL     OW 7688   4.458   4.407   0.667
 2452SOL    HW1 7689   4.507   4.488   0.683
 2452SOL    HW2 7690   4.522   4.337   0.677
 2453SOL     OW 7691   0.948   2.192   2.610
 2453SOL    HW1 7692   1.040   2.209   2.629
 2453SOL    HW2 7693   0.925   2.117   2.665
 2454SOL     OW 7694   1.527   2.801   3.797
 2454SOL    HW1 7695   1.605   2.832   3.842
 2454SOL    HW2 7696   1.467   2.774   3.867
 2455SOL     OW 7697   3.245   2.115   0.623
 2455SOL    HW1 7698   3.293   2.180   0.572
 2455SOL    HW2 7699   3.183   2.076   0.562
 2456SOL     OW 7700   3.199   2.045   4.589
 2456SOL    HW1 7701   3.166   2.053   4.499
 2456SOL    HW2 7702   3.275   1.988   4.582
 2457SOL     OW 7703   6.083   1.918   3.540
 2457SOL    HW1 7704   5.996   1.930   3.577
 2457SOL    HW2 7705   6.142   1.928   3.615
 2458SOL     OW 7706   0.777   0.690   4.929
 2458SOL    HW1 7707   0.811   0.719   4.845
 2458SOL    HW2 7708   0.711   0.624   4.906
 2459SOL     OW 7709   3.237   6.413   0.447
 2459SOL    HW1 7710   3.320   6.459   0.457
 2459SOL    HW2 7711   3.228   6.362   0.527
 2460SOL     OW 7712   3.541   1.815   4.962
 2460SOL    HW1 7713   3.533   1.773   5.048
 2460SOL    HW2 7714   3.461   1.868   4.954
 2461SOL     OW 7715   7.034   2.342   3.479
 2461SOL    HW1 7716   7.016   2.413   3.417
 2461SOL    HW2 7717   7.125   2.356   3.505
 2462SOL     OW 7718   5.850   3.435   5.138
 2462SOL    HW1 7719   5.817   3.345   5.134
 2462SOL    HW2 7720   5.850   3.464   5.048
 2463SOL     OW 7721   0.971   0.122   4.711
 2463SOL    HW1 7722   1.013   0.208   4.717
 2463SOL    HW2 7723   1.003   0.085   4.628
 2464SOL     OW 7724   3.600   6.701   0.810
 2464SOL    HW1 7725   3.639   6.724   0.894
 2464SOL    HW2 7726   3.668   6.721   0.745
 2465SOL     OW 7727   0.193   1.075   5.124
 2465SOL    HW1 7728   0.100   1.057   5.111
 2465SOL    HW2 7729   3.841   4.758   0.058
 2466SOL     OW 7730   0.837   1.948   3.924
 2466SOL    HW1 7731   0.838   1.946   4.020
 2466SOL    HW2 7732   0.864   2.037   3.902
 2467SOL     OW 7733   0.306   2.185   3.696
 2467SOL    HW1 7734   0.263   2.199   3.612
 2467SOL    HW2 7735   0.399   2.192   3.678
 2468SOL     OW 7736   4.189   3.802   5.101
 2468SOL    HW1 7737   4.131   3.786   5.027
 2468SOL    HW2 7738   4.273   3.765   5.075
 2469SOL     OW 7739   4.641   0.043   0.844
 2469SOL    HW1 7740   4.628   0.084   0.929
 2469SOL    HW2 7741   4.684   0.110   0.791
 2470SOL     OW 7742   7.275   2.824   4.414
 2470SOL    HW1 7743   0.001   2.917   4.394
 2470SOL    HW2 7744   0.074   2.785   4.405
 2471SOL     OW 7745   5.133   6.411   0.689
 2471SOL    HW1 7746   5.162   6.444   0.604
 2471SOL    HW2 7747   5.079   6.335   0.669
 2472SOL     OW 7748   5.434   6.957   0.155
 2472SOL    HW1 7749   5.385   6.882   0.121
 2472SOL    HW2 7750   5.525   6.936   0.139
 2473SOL     OW 7751   7.279   2.160   4.002
 2473SOL    HW1 7752   7.235   2.093   3.949
 2473SOL    HW2 7753   7.211   2.224   4.022
 2474SOL     OW 7754   2.034   2.493   4.380
 2474SOL    HW1 7755   2.085   2.448   4.448
 2474SOL    HW2 7756   1.992   2.421   4.332
 2475SOL     OW 7757   1.527   1.409   4.376
 2475SOL    HW1 7758   1.491   1.428   4.462
 2475SOL    HW2 7759   1.458   1.434   4.315
 2476SOL     OW 7760   3.045   3.638   3.032
 2476SOL    HW1 7761   2.951   3.626   3.046
 2476SOL    HW2 7762   3.052   3.661   2.939
 2477SOL     OW 7763   1.806   3.361   4.166
 2477SOL    HW1 7764   1.797   3.290   4.230
 2477SOL    HW2 7765   1.738   3.344   4.101
 2478SOL     OW 7766   0.545   3.596   3.493
 2478SOL    HW1 7767   0.607   3.612   3.422
 2478SOL    HW2 7768   0.583   3.641   3.569
 2479SOL     OW 7769   2.501   0.743   4.610
 2479SOL    HW1 7770   2.526   0.687   4.536
 2479SOL    HW2 7771   2.545   0.826   4.593
 2480SOL     OW 7772   0.450   6.973   0.845
 2480SOL    HW1 7773   0.425   6.995   0.755
 2480SOL    HW2 7774   0.499   6.891   0.837
 2481SOL     OW 7775   5.294   3.107   4.659
 2481SOL    HW1 7776   5.257   3.138   4.742
 2481SOL    HW2 7777   5.256   3.020   4.647
 2482SOL     OW 7778   3.482   6.551   0.446
 2482SOL    HW1 7779   3.482   6.548   0.542
 2482SOL    HW2 7780   3.556   6.496   0.421
 2483SOL     OW 7781   7.235   6.728   0.224
 2483SOL    HW1 7782   0.017   6.671   0.255
 2483SOL    HW2 7783   7.272   6.816   0.229
 2484SOL     OW 7784   7.216   1.247   3.892
 2484SOL    HW1 7785   7.147   1.234   3.826
 2484SOL    HW2 7786   7.280   1.305   3.849
 2485SOL     OW 7787   5.764   5.766   0.541
 2485SOL    HW1 7788   5.717   5.689   0.509
 2485SOL    HW2 7789   5.701   5.838   0.533
 2486SOL     OW 7790   4.486   5.934   0.389
 2486SOL    HW1 7791   4.456   6.022   0.366
 2486SOL    HW2 7792   4.466   5.927   0.483
 2487SOL     OW 7793   5.773   4.282   4.838
 2487SOL    HW1 7794   5.778   4.302   4.744
 2487SOL    HW2 7795   5.759   4.368   4.879
 2488SOL     OW 7796   2.999   2.740   3.908
 2488SOL    HW1 7797   2.958   2.747   3.822
 2488SOL    HW2 7798   3.001   2.646   3.926
 2489SOL     OW 7799   4.144   2.103   2.608
 2489SOL    HW1 7800   4.063   2.089   2.657
 2489SOL    HW2 7801   4.161   2.019   2.565
 2490SOL     OW 7802   2.582   4.976   4.175
 2490SOL    HW1 7803   2.650   4.959   4.239
 2490SOL    HW2 7804   2.599   5.065   4.143
 2491SOL     OW 7805   3.020   7.212   1.253
 2491SOL    HW1 7806   3.085   7.145   1.275
 2491SOL    HW2 7807   2.951   7.164   1.208
 2492SOL     OW 7808   4.244   1.513   4.234
 2492SOL    HW1 7809   4.183   1.498   4.161
 2492SOL    HW2 7810   4.271   1.425   4.262
 2493SOL     OW 7811   6.998   0.909   2.714
 2493SOL    HW1 7812   6.954   0.919   2.630
 2493SOL    HW2 7813   7.049   0.989   2.724
 2494SOL     OW 7814   5.581   4.994   0.181
 2494SOL    HW1 7815   5.649   5.056   0.152
 2494SOL    HW2 7816   5.525   5.046   0.238
 2495SOL     OW 7817   0.708   3.817   4.351
 2495SOL    HW1 7818   0.777   3.862   4.400
 2495SOL    HW2 7819   0.662   3.887   4.305
 2496SOL     OW 7820   0.962   3.302   4.735
 2496SOL    HW1 7821   0.969   3.395   4.710
 2496SOL    HW2 7822   0.971   3.303   4.831
 2497SOL     OW 7823   3.602   7.140   5.145
 2497SOL    HW1 7824   3.685   7.102   5.116
 2497SOL    HW2 7825   7.245   3.482   0.086
 2498SOL     OW 7826   1.170   3.295   2.047
 2498SOL    HW1 7827   1.184   3.388   2.064
 2498SOL    HW2 7828   1.181   3.286   1.952
 2499SOL     OW 7829   6.712   3.943   1.267
 2499SOL    HW1 7830   6.784   3.881   1.279
 2499SOL    HW2 7831   6.635   3.896   1.297
 2500SOL     OW 7832   1.924   4.262   3.586
 2500SOL    HW1 7833   2.009   4.289   3.619
 2500SOL    HW2 7834   1.875   4.344   3.575
 2501SOL     OW 7835   2.651   7.211   0.306
 2501SOL    HW1 7836   2.572   7.205   0.252
 2501SOL    HW2 7837   2.657   7.125   0.349
 2502SOL     OW 7838   4.282   0.683   4.857
 2502SOL    HW1 7839   4.261   0.775   4.839
 2502SOL    HW2 7840   4.359   0.687   4.913
 2503SOL     OW 7841   1.194   4.933   1.300
 2503SOL    HW1 7842   1.234   4.999   1.243
 2503SOL    HW2 7843   1.108   4.970   1.323
 2504SOL     OW 7844   7.242   5.032   0.482
 2504SOL    HW1 7845   7.274   5.043   0.393
 2504SOL    HW2 7846   7.179   4.960   0.476
 2505SOL     OW 7847   2.779   3.860   4.168
 2505SOL    HW1 7848   2.748   3.782   4.121
 2505SOL    HW2 7849   2.778   3.835   4.260
 2506SOL     OW 7850   0.196   4.751   0.497
 2506SOL    HW1 7851   0.258   4.679   0.486
 2506SOL    HW2 7852   0.111   4.711   0.482
 2507SOL     OW 7853   0.363   4.673   1.542
 2507SOL    HW1 7854   0.381   4.582   1.567
 2507SOL    HW2 7855   0.267   4.680   1.545
 2508SOL     OW 7856   1.840   4.324   1.008
 2508SOL    HW1 7857   1.906   4.316   0.939
 2508SOL    HW2 7858   1.878   4.276   1.082
 2509SOL     OW 7859   1.580   4.238   1.066
 2509SOL    HW1 7860   1.571   4.282   1.151
 2509SOL    HW2 7861   1.668   4.260   1.036
 2510SOL     OW 7862   7.281   5.812   3.200
 2510SOL    HW1 7863   7.216   5.754   3.239
 2510SOL    HW2 7864   0.037   5.758   3.133
 2511SOL     OW 7865   1.388   3.639   0.200
 2511SOL    HW1 7866   1.296   3.641   0.172
 2511SOL    HW2 7867   1.395   3.712   0.263
 2512SOL     OW 7868   5.370   5.403   0.287
 2512SOL    HW1 7869   5.318   5.376   0.211
 2512SOL    HW2 7870   5.382   5.497   0.275
 2513SOL     OW 7871   1.747   6.443   3.071
 2513SOL    HW1 7872   1.811   6.472   3.007
 2513SOL    HW2 7873   1.787   6.367   3.114
 2514SOL     OW 7874   2.964   1.314   4.289
 2514SOL    HW1 7875   3.028   1.260   4.335
 2514SOL    HW2 7876   2.931   1.259   4.219
 2515SOL     OW 7877   3.936   1.348   4.490
 2515SOL    HW1 7878   3.891   1.264   4.479
 2515SOL    HW2 7879   4.028   1.325   4.499
 2516SOL     OW 7880   0.277   3.423   4.137
 2516SOL    HW1 7881   0.302   3.472   4.216
 2516SOL    HW2 7882   0.255   3.491   4.073
 2517SOL     OW 7883   2.937   0.552   4.767
 2517SOL    HW1 7884   2.861   0.502   4.738
 2517SOL    HW2 7885   3.011   0.491   4.760
 2518SOL     OW 7886   0.860   3.843   1.955
 2518SOL    HW1 7887   0.921   3.771   1.946
 2518SOL    HW2 7888   0.849   3.877   1.866
 2519SOL     OW 7889   0.964   4.704   2.094
 2519SOL    HW1 7890   1.013   4.767   2.147
 2519SOL    HW2 7891   0.967   4.623   2.145
 2520SOL     OW 7892   2.641   5.678   1.056
 2520SOL    HW1 7893   2.645   5.670   1.151
 2520SOL    HW2 7894   2.652   5.772   1.040
 2521SOL     OW 7895   5.758   4.292   0.438
 2521SOL    HW1 7896   5.683   4.325   0.487
 2521SOL    HW2 7897   5.823   4.270   0.505
 2522SOL     OW 7898   1.401   4.817   1.428
 2522SOL    HW1 7899   1.394   4.723   1.413
 2522SOL    HW2 7900   1.327   4.855   1.381
 2523SOL     OW 7901   2.375   4.874   0.108
 2523SOL    HW1 7902   2.467   4.850   0.094
 2523SOL    HW2 7903   2.328   4.792   0.104
 2524SOL     OW 7904   6.601   3.537   1.980
 2524SOL    HW1 7905   6.559   3.623   1.971
 2524SOL    HW2 7906   6.659   3.531   1.904
 2525SOL     OW 7907   6.476   4.735   0.663
 2525SOL    HW1 7908   6.495   4.683   0.585
 2525SOL    HW2 7909   6.389   4.705   0.690
 2526SOL     OW 7910   1.331   3.377   3.102
 2526SOL    HW1 7911   1.287   3.461   3.088
 2526SOL    HW2 7912   1.348   3.374   3.196
 2527SOL     OW 7913   0.664   3.385   3.180
 2527SOL    HW1 7914   0.681   3.475   3.209
 2527SOL    HW2 7915   0.576   3.388   3.143
 2528SOL     OW 7916   1.162   4.281   3.368
 2528SOL    HW1 7917   1.096   4.272   3.298
 2528SOL    HW2 7918   1.236   4.325   3.326
 2529SOL     OW 7919   6.291   1.480   4.769
 2529SOL    HW1 7920   6.290   1.547   4.701
 2529SOL    HW2 7921   6.225   1.509   4.832
 2530SOL     OW 7922   2.333   5.508   2.999
 2530SOL    HW1 7923   2.281   5.556   2.935
 2530SOL    HW2 7924   2.391   5.452   2.946
 2531SOL     OW 7925   6.127   4.308   1.267
 2531SOL    HW1 7926   6.215   4.272   1.253
 2531SOL    HW2 7927   6.075   4.275   1.194
 2532SOL     OW 7928   0.538   6.867   2.061
 2532SOL    HW1 7929   0.548   6.956   2.095
 2532SOL    HW2 7930   0.532   6.811   2.138
 2533SOL     OW 7931   6.295   4.545   0.271
 2533SOL    HW1 7932   6.228   4.612   0.257
 2533SOL    HW2 7933   6.311   4.509   0.184
 2534SOL     OW 7934   0.861   3.574   0.006
 2534SOL    HW1 7935   4.513   7.127   5.129
 2534SOL    HW2 7936   4.510   7.270   5.079
 2535SOL     OW 7937   5.647   2.390   4.989
 2535SOL    HW1 7938   5.573   2.335   4.965
 2535SOL    HW2 7939   5.724   2.339   4.965
 2536SOL     OW 7940   3.287   2.977   4.449
 2536SOL    HW1 7941   3.211   2.981   4.508
 2536SOL    HW2 7942   3.265   2.906   4.388
 2537SOL     OW 7943   1.202   4.548   0.736
 2537SOL    HW1 7944   1.161   4.514   0.657
 2537SOL    HW2 7945   1.294   4.521   0.730
 2538SOL     OW 7946   0.570   4.601   2.619
 2538SOL    HW1 7947   0.503   4.535   2.637
 2538SOL    HW2 7948   0.653   4.553   2.625
 2539SOL     OW 7949   1.502   2.338   3.036
 2539SOL    HW1 7950   1.416   2.307   3.064
 2539SOL    HW2 7951   1.497   2.433   3.043
 2540SOL     OW 7952   1.322   2.976   0.855
 2540SOL    HW1 7953   1.309   2.887   0.885
 2540SOL    HW2 7954   1.285   3.031   0.923
 2541SOL     OW 7955   0.785   4.990   2.054
 2541SOL    HW1 7956   0.779   5.010   2.147
 2541SOL    HW2 7957   0.777   5.075   2.011
 2542SOL     OW 7958   7.064   1.523   0.966
 2542SOL    HW1 7959   7.154   1.499   0.990
 2542SOL    HW2 7960   7.034   1.451   0.911
 2543SOL     OW 7961   6.791   4.210   0.414
 2543SOL    HW1 7962   6.769   4.298   0.446
 2543SOL    HW2 7963   6.885   4.202   0.430
 2544SOL     OW 7964   7.070   3.371   1.146
 2544SOL    HW1 7965   6.995   3.405   1.098
 2544SOL    HW2 7966   7.031   3.332   1.225
 2545SOL     OW 7967   0.925   2.996   2.865
 2545SOL    HW1 7968   0.947   2.999   2.958
 2545SOL    HW2 7969   0.959   3.079   2.830
 2546SOL     OW 7970   1.982   5.188   0.787
 2546SOL    HW1 7971   1.902   5.195   0.736
 2546SOL    HW2 7972   2.013   5.099   0.771
 2547SOL     OW 7973   2.235   3.608   1.278
 2547SOL    HW1 7974   2.146   3.579   1.302
 2547SOL    HW2 7975   2.283   3.527   1.263
 2548SOL     OW 7976   1.052   4.140   1.644
 2548SOL    HW1 7977   1.110   4.112   1.715
 2548SOL    HW2 7978   1.100   4.117   1.564
 2549SOL     OW 7979   0.740   5.062   2.314
 2549SOL    HW1 7980   0.745   5.050   2.408
 2549SOL    HW2 7981   0.646   5.075   2.297
 2550SOL     OW 7982   2.653   2.122   1.031
 2550SOL    HW1 7983   2.628   2.036   1.066
 2550SOL    HW2 7984   2.661   2.108   0.937
 2551SOL     OW 7985   1.327   5.864   1.908
 2551SOL    HW1 7986   1.318   5.777   1.947
 2551SOL    HW2 7987   1.422   5.879   1.905
 2552SOL     OW 7988   6.650   3.229   0.148
 2552SOL    HW1 7989   6.667   3.293   0.079
 2552SOL    HW2 7990   6.568   3.258   0.189
 2553SOL     OW 7991   1.650   0.061   1.525
 2553SOL    HW1 7992   1.722   0.039   1.583
 2553SOL    HW2 7993   1.660   0.001   1.450
 2554SOL     OW 7994   7.108   3.752   1.961
 2554SOL    HW1 7995   7.202   3.738   1.949
 2554SOL    HW2 7996   7.068   3.718   1.882
 2555SOL     OW 7997   4.953   1.537   4.754
 2555SOL    HW1 7998   4.990   1.507   4.837
 2555SOL    HW2 7999   5.030   1.555   4.699
 2556SOL     OW 8000   6.867   3.882   1.992
 2556SOL    HW1 8001   6.943   3.825   1.986
 2556SOL    HW2 8002   6.901   3.964   2.027
 2557SOL     OW 8003   1.285   6.359   0.198
 2557SOL    HW1 8004   1.365   6.307   0.200
 2557SOL    HW2 8005   1.298   6.420   0.126
 2558SOL     OW 8006   6.526   4.295   2.869
 2558SOL    HW1 8007   6.496   4.289   2.778
 2558SOL    HW2 8008   6.565   4.210   2.887
 2559SOL     OW 8009   3.643   0.774   4.653
 2559SOL    HW1 8010   3.670   0.866   4.662
 2559SOL    HW2 8011   3.670   0.750   4.565
 2560SOL     OW 8012   6.969   5.090   1.974
 2560SOL    HW1 8013   7.062   5.081   1.997
 2560SOL    HW2 8014   6.965   5.172   1.925
 2561SOL     OW 8015   5.817   5.478   0.708
 2561SOL    HW1 8016   5.843   5.481   0.616
 2561SOL    HW2 8017   5.856   5.556   0.746
 2562SOL     OW 8018   6.066   5.125   1.354
 2562SOL    HW1 8019   6.077   5.039   1.313
 2562SOL    HW2 8020   5.975   5.149   1.336
 2563SOL     OW 8021   1.343   3.165   2.215
 2563SOL    HW1 8022   1.292   3.147   2.294
 2563SOL    HW2 8023   1.282   3.208   2.156
 2564SOL     OW 8024   6.847   4.251   0.822
 2564SOL    HW1 8025   6.837   4.346   0.808
 2564SOL    HW2 8026   6.758   4.216   0.818
 2565SOL     OW 8027   2.350   2.210   2.696
 2565SOL    HW1 8028   2.422   2.151   2.672
 2565SOL    HW2 8029   2.309   2.168   2.772
 2566SOL     OW 8030   0.965   4.878   0.980
 2566SOL    HW1 8031   0.920   4.875   0.895
 2566SOL    HW2 8032   1.025   4.804   0.979
 2567SOL     OW 8033   1.168   4.081   1.405
 2567SOL    HW1 8034   1.178   3.986   1.393
 2567SOL    HW2 8035   1.127   4.110   1.324
 2568SOL     OW 8036   2.506   4.580   0.195
 2568SOL    HW1 8037   2.503   4.498   0.245
 2568SOL    HW2 8038   2.419   4.586   0.154
 2569SOL     OW 8039   1.145   4.196   0.514
 2569SOL    HW1 8040   1.103   4.156   0.438
 2569SOL    HW2 8041   1.121   4.288   0.508
 2570SOL     OW 8042   0.097   4.389   0.127
 2570SOL    HW1 8043   0.157   4.376   0.200
 2570SOL    HW2 8044   0.056   4.473   0.143
 2571SOL     OW 8045   5.210   3.260   3.567
 2571SOL    HW1 8046   5.141   3.319   3.535
 2571SOL    HW2 8047   5.290   3.312   3.564
 2572SOL     OW 8048   5.559   1.510   4.868
 2572SOL    HW1 8049   5.489   1.446   4.854
 2572SOL    HW2 8050   5.603   1.480   4.947
 2573SOL     OW 8051   0.771   4.675   0.283
 2573SOL    HW1 8052   0.677   4.666   0.267
 2573SOL    HW2 8053   0.786   4.631   0.366
 2574SOL     OW 8054   0.872   5.165   3.170
 2574SOL    HW1 8055   0.890   5.219   3.247
 2574SOL    HW2 8056   0.833   5.225   3.107
 2575SOL     OW 8057   6.947   3.890   0.826
 2575SOL    HW1 8058   7.011   3.819   0.829
 2575SOL    HW2 8059   6.991   3.960   0.779
 2576SOL     OW 8060   3.732   1.245   4.879
 2576SOL    HW1 8061   3.655   1.280   4.835
 2576SOL    HW2 8062   3.759   1.170   4.825
 2577SOL     OW 8063   6.102   4.883   1.206
 2577SOL    HW1 8064   6.172   4.845   1.260
 2577SOL    HW2 8065   6.147   4.916   1.128
 2578SOL     OW 8066   0.171   3.610   0.988
 2578SOL    HW1 8067   0.165   3.699   0.954
 2578SOL    HW2 8068   0.085   3.594   1.029
 2579SOL     OW 8069   6.505   5.321   1.574
 2579SOL    HW1 8070   6.511   5.236   1.616
 2579SOL    HW2 8071   6.428   5.316   1.518
 2580SOL     OW 8072   2.764   1.304   1.139
 2580SOL    HW1 8073   2.810   1.367   1.084
 2580SOL    HW2 8074   2.731   1.356   1.212
 2581SOL     OW 8075   1.611   3.449   1.094
 2581SOL    HW1 8076   1.638   3.419   1.007
 2581SOL    HW2 8077   1.528   3.494   1.079
 2582SOL     OW 8078   5.225   6.342   4.553
 2582SOL    HW1 8079   5.171   6.267   4.579
 2582SOL    HW2 8080   5.283   6.307   4.486
 2583SOL     OW 8081   2.269   4.448   0.752
 2583SOL    HW1 8082   2.358   4.419   0.772
 2583SOL    HW2 8083   2.260   4.433   0.658
 2584SOL     OW 8084   1.383   4.342   1.703
 2584SOL    HW1 8085   1.316   4.376   1.763
 2584SOL    HW2 8086   1.425   4.271   1.753
 2585SOL     OW 8087   2.321   4.641   2.226
 2585SOL    HW1 8088   2.407   4.666   2.258
 2585SOL    HW2 8089   2.293   4.570   2.285
 2586SOL     OW 8090   3.412   2.497   5.095
 2586SOL    HW1 8091   3.375   2.585   5.088
 2586SOL    HW2 8092   3.401   2.459   5.008
 2587SOL     OW 8093   2.951   4.238   1.428
 2587SOL    HW1 8094   3.014   4.194   1.371
 2587SOL    HW2 8095   3.004   4.278   1.497
 2588SOL     OW 8096   4.610   0.620   2.930
 2588SOL    HW1 8097   4.571   0.691   2.879
 2588SOL    HW2 8098   4.626   0.550   2.866
 2589SOL     OW 8099   1.049   0.897   1.942
 2589SOL    HW1 8100   0.958   0.873   1.928
 2589SOL    HW2 8101   1.099   0.825   1.905
 2590SOL     OW 8102   1.821   3.592   0.469
 2590SOL    HW1 8103   1.780   3.541   0.400
 2590SOL    HW2 8104   1.902   3.545   0.490
 2591SOL     OW 8105   1.833   4.575   2.732
 2591SOL    HW1 8106   1.850   4.649   2.673
 2591SOL    HW2 8107   1.917   4.558   2.774
 2592SOL     OW 8108   2.167   0.004   3.367
 2592SOL    HW1 8109   2.187   0.093   3.335
 2592SOL    HW2 8110   2.078   7.275   3.335
 2593SOL     OW 8111   3.773   1.764   3.750
 2593SOL    HW1 8112   3.855   1.727   3.784
 2593SOL    HW2 8113   3.713   1.761   3.825
 2594SOL     OW 8114   0.747   4.304   0.163
 2594SOL    HW1 8115   0.729   4.312   0.257
 2594SOL    HW2 8116   0.680   4.358   0.121
 2595SOL     OW 8117   1.778   4.490   3.559
 2595SOL    HW1 8118   1.745   4.547   3.628
 2595SOL    HW2 8119   1.824   4.549   3.500
 2596SOL     OW 8120   1.314   3.427   1.438
 2596SOL    HW1 8121   1.390   3.372   1.458
 2596SOL    HW2 8122   1.351   3.505   1.396
 2597SOL     OW 8123   4.012   1.949   4.224
 2597SOL    HW1 8124   3.939   1.992   4.269
 2597SOL    HW2 8125   4.082   1.947   4.290
 2598SOL     OW 8126   7.108   4.807   2.159
 2598SOL    HW1 8127   7.057   4.873   2.206
 2598SOL    HW2 8128   7.124   4.738   2.224
 2599SOL     OW 8129   0.093   2.994   2.698
 2599SOL    HW1 8130   0.099   3.089   2.708
 2599SOL    HW2 8131   0.033   2.966   2.766
 2600SOL     OW 8132   1.824   5.074   2.796
 2600SOL    HW1 8133   1.916   5.070   2.821
 2600SOL    HW2 8134   1.825   5.112   2.708
 2601SOL     OW 8135   7.285   3.780   0.660
 2601SOL    HW1 8136   0.012   3.714   0.592
 2601SOL    HW2 8137   7.218   3.742   0.717
 2602SOL     OW 8138   5.459   0.835   4.829
 2602SOL    HW1 8139   5.478   0.838   4.735
 2602SOL    HW2 8140   5.470   0.743   4.852
 2603SOL     OW 8141   0.932   6.132   0.562
 2603SOL    HW1 8142   0.943   6.066   0.631
 2603SOL    HW2 8143   1.002   6.113   0.500
 2604SOL     OW 8144   2.228   5.331   1.099
 2604SOL    HW1 8145   2.239   5.411   1.048
 2604SOL    HW2 8146   2.291   5.340   1.171
 2605SOL     OW 8147   2.366   3.990   0.525
 2605SOL    HW1 8148   2.290   4.016   0.577
 2605SOL    HW2 8149   2.334   3.918   0.471
 2606SOL     OW 8150   7.185   4.487   4.586
 2606SOL    HW1 8151   7.167   4.563   4.531
 2606SOL    HW2 8152   7.100   4.464   4.624
 2607SOL     OW 8153   0.021   3.040   0.206
 2607SOL    HW1 8154   0.048   2.948   0.215
 2607SOL    HW2 8155   0.085   3.078   0.147
 2608SOL     OW 8156   2.428   4.670   3.247
 2608SOL    HW1 8157   2.389   4.690   3.162
 2608SOL    HW2 8158   2.371   4.714   3.310
 2609SOL     OW 8159   7.076   2.661   1.716
 2609SOL    HW1 8160   7.165   2.670   1.750
 2609SOL    HW2 8161   7.030   2.739   1.747
 2610SOL     OW 8162   7.044   4.070   1.304
 2610SOL    HW1 8163   6.971   4.094   1.361
 2610SOL    HW2 8164   7.011   4.082   1.215
 2611SOL     OW 8165   0.899   2.925   2.206
 2611SOL    HW1 8166   0.842   2.946   2.281
 2611SOL    HW2 8167   0.921   2.833   2.218
 2612SOL     OW 8168   6.300   3.664   1.075
 2612SOL    HW1 8169   6.376   3.626   1.120
 2612SOL    HW2 8170   6.233   3.596   1.081
 2613SOL     OW 8171   2.564   3.590   0.938
 2613SOL    HW1 8172   2.600   3.521   0.994
 2613SOL    HW2 8173   2.520   3.650   0.998
 2614SOL     OW 8174   6.338   4.314   3.195
 2614SOL    HW1 8175   6.367   4.285   3.282
 2614SOL    HW2 8176   6.340   4.235   3.141
 2615SOL     OW 8177   1.421   5.207   0.241
 2615SOL    HW1 8178   1.332   5.213   0.204
 2615SOL    HW2 8179   1.478   5.213   0.165
 2616SOL     OW 8180   1.746   4.358   0.386
 2616SOL    HW1 8181   1.787   4.373   0.472
 2616SOL    HW2 8182   1.682   4.429   0.378
 2617SOL     OW 8183   6.217   0.270   5.008
 2617SOL    HW1 8184   6.127   0.295   5.029
 2617SOL    HW2 8185   6.231   0.303   4.919
 2618SOL     OW 8186   7.045   1.801   0.980
 2618SOL    HW1 8187   7.044   1.705   0.978
 2618SOL    HW2 8188   7.021   1.827   0.891
 2619SOL     OW 8189   1.580   4.244   0.635
 2619SOL    HW1 8190   1.607   4.167   0.685
 2619SOL    HW2 8191   1.661   4.293   0.620
 2620SOL     OW 8192   1.017   4.480   1.140
 2620SOL    HW1 8193   1.070   4.538   1.087
 2620SOL    HW2 8194   0.929   4.485   1.101
 2621SOL     OW 8195   5.106   3.255   4.517
 2621SOL    HW1 8196   5.135   3.267   4.426
 2621SOL    HW2 8197   5.182   3.217   4.561
 2622SOL     OW 8198   3.493   6.648   1.142
 2622SOL    HW1 8199   3.427   6.582   1.121
 2622SOL    HW2 8200   3.442   6.725   1.167
 2623SOL     OW 8201   0.357   3.623   3.281
 2623SOL    HW1 8202   0.404   3.601   3.361
 2623SOL    HW2 8203   0.407   3.695   3.242
 2624SOL     OW 8204   6.592   1.151   4.895
 2624SOL    HW1 8205   6.562   1.242   4.898
 2624SOL    HW2 8206   6.515   1.100   4.921
 2625SOL     OW 8207   3.814   1.500   4.945
 2625SOL    HW1 8208   3.805   1.405   4.936
 2625SOL    HW2 8209   3.834   1.530   4.856
 2626SOL     OW 8210   6.808   5.715   0.024
 2626SOL    HW1 8211   6.853   5.794   0.055
 2626SOL    HW2 8212   6.716   5.729   0.046
 2627SOL     OW 8213   0.055   5.157   1.695
 2627SOL    HW1 8214   0.022   5.081   1.646
 2627SOL    HW2 8215   0.100   5.118   1.770
 2628SOL     OW 8216   7.201   3.612   1.087
 2628SOL    HW1 8217   7.155   3.535   1.120
 2628SOL    HW2 8218   7.201   3.673   1.160
 2629SOL     OW 8219   2.378   2.552   3.012
 2629SOL    HW1 8220   2.460   2.519   2.975
 2629SOL    HW2 8221   2.328   2.583   2.936
 2630SOL     OW 8222   1.836   4.805   2.562
 2630SOL    HW1 8223   1.908   4.868   2.562
 2630SOL    HW2 8224   1.770   4.845   2.505
 2631SOL     OW 8225   6.089   4.108   0.075
 2631SOL    HW1 8226   6.060   4.199   0.062
 2631SOL    HW2 8227   2.441   0.425   5.141
 2632SOL     OW 8228   6.627   5.986   1.396
 2632SOL    HW1 8229   6.587   5.924   1.457
 2632SOL    HW2 8230   6.627   5.941   1.312
 2633SOL     OW 8231   7.271   4.217   3.183
 2633SOL    HW1 8232   7.223   4.292   3.150
 2633SOL    HW2 8233   7.249   4.213   3.276
 2634SOL     OW 8234   0.830   5.047   0.151
 2634SOL    HW1 8235   0.745   5.045   0.195
 2634SOL    HW2 8236   0.856   4.955   0.145
 2635SOL     OW 8237   6.738   3.535   1.742
 2635SOL    HW1 8238   6.726   3.450   1.700
 2635SOL    HW2 8239   6.687   3.595   1.688
 2636SOL     OW 8240   7.221   4.428   1.294
 2636SOL    HW1 8241   7.139   4.400   1.254
 2636SOL    HW2 8242   7.209   4.521   1.313
 2637SOL     OW 8243   0.271   4.587   3.717
 2637SOL    HW1 8244   0.275   4.627   3.804
 2637SOL    HW2 8245   0.179   4.590   3.693
 2638SOL     OW 8246   7.166   4.657   1.655
 2638SOL    HW1 8247   7.210   4.670   1.739
 2638SOL    HW2 8248   7.180   4.565   1.635
 2639SOL     OW 8249   6.867   4.348   3.048
 2639SOL    HW1 8250   6.808   4.420   3.067
 2639SOL    HW2 8251   6.855   4.330   2.955
 2640SOL     OW 8252   1.485   5.346   2.287
 2640SOL    HW1 8253   1.529   5.325   2.204
 2640SOL    HW2 8254   1.397   5.372   2.260
 2641SOL     OW 8255   5.005   6.823   3.884
 2641SOL    HW1 8256   4.917   6.827   3.920
 2641SOL    HW2 8257   5.016   6.904   3.836
 2642SOL     OW 8258   0.651   5.113   1.243
 2642SOL    HW1 8259   0.696   5.034   1.214
 2642SOL    HW2 8260   0.608   5.088   1.325
 2643SOL     OW 8261   6.435   2.532   0.707
 2643SOL    HW1 8262   6.344   2.503   0.707
 2643SOL    HW2 8263   6.479   2.472   0.767
 2644SOL     OW 8264   6.792   5.460   0.782
 2644SOL    HW1 8265   6.803   5.547   0.744
 2644SOL    HW2 8266   6.776   5.402   0.707
 2645SOL     OW 8267   1.387   5.799   0.238
 2645SOL    HW1 8268   1.425   5.726   0.286
 2645SOL    HW2 8269   1.446   5.812   0.164
 2646SOL     OW 8270   0.808   4.563   0.539
 2646SOL    HW1 8271   0.821   4.520   0.624
 2646SOL    HW2 8272   0.747   4.634   0.558
 2647SOL     OW 8273   1.844   3.972   1.383
 2647SOL    HW1 8274   1.757   3.990   1.419
 2647SOL    HW2 8275   1.867   4.051   1.335
 2648SOL     OW 8276   0.975   7.268   2.177
 2648SOL    HW1 8277   0.975   7.228   2.264
 2648SOL    HW2 8278   0.933   7.203   2.121
 2649SOL     OW 8279   6.710   4.663   1.007
 2649SOL    HW1 8280   6.689   4.756   1.006
 2649SOL    HW2 8281   6.626   4.620   1.022
 2650SOL     OW 8282   0.241   3.681   2.779
 2650SOL    HW1 8283   0.326   3.642   2.758
 2650SOL    HW2 8284   0.257   3.775   2.776
 2651SOL     OW 8285   5.384   6.698   4.583
 2651SOL    HW1 8286   5.399   6.655   4.499
 2651SOL    HW2 8287   5.299   6.664   4.612
 2652SOL     OW 8288   3.614   6.644   5.071
 2652SOL    HW1 8289   3.699   6.682   5.094
 2652SOL    HW2 8290   7.211   2.992   0.001
 2653SOL     OW 8291   0.792   6.370   0.577
 2653SOL    HW1 8292   0.859   6.301   0.577
 2653SOL    HW2 8293   0.759   6.371   0.487
 2654SOL     OW 8294   1.139   4.697   3.515
 2654SOL    HW1 8295   1.104   4.608   3.513
 2654SOL    HW2 8296   1.178   4.706   3.602
 2655SOL     OW 8297   3.821   2.100   4.470
 2655SOL    HW1 8298   3.845   2.192   4.480
 2655SOL    HW2 8299   3.869   2.054   4.538
 2656SOL     OW 8300   0.306   4.897   0.861
 2656SOL    HW1 8301   0.244   4.832   0.894
 2656SOL    HW2 8302   0.260   4.938   0.787
 2657SOL     OW 8303   2.390   0.957   4.384
 2657SOL    HW1 8304   2.378   0.864   4.368
 2657SOL    HW2 8305   2.478   0.964   4.422
 2658SOL     OW 8306   1.373   5.493   1.270
 2658SOL    HW1 8307   1.360   5.587   1.278
 2658SOL    HW2 8308   1.297   5.454   1.315
 2659SOL     OW 8309   2.577   2.562   1.973
 2659SOL    HW1 8310   2.617   2.558   1.886
 2659SOL    HW2 8311   2.572   2.470   2.001
 2660SOL     OW 8312   1.893   7.048   4.466
 2660SOL    HW1 8313   1.897   6.974   4.526
 2660SOL    HW2 8314   1.806   7.042   4.426
 2661SOL     OW 8315   1.307   7.279   0.713
 2661SOL    HW1 8316   1.351   7.200   0.681
 2661SOL    HW2 8317   1.376   0.040   0.759
 2662SOL     OW 8318   6.390   4.225   1.252
 2662SOL    HW1 8319   6.426   4.279   1.323
 2662SOL    HW2 8320   6.445   4.243   1.177
 2663SOL     OW 8321   1.560   4.361   1.313
 2663SOL    HW1 8322   1.511   4.299   1.366
 2663SOL    HW2 8323   1.647   4.363   1.352
 2664SOL     OW 8324   1.743   3.905   0.147
 2664SOL    HW1 8325   1.718   3.892   0.056
 2664SOL    HW2 8326   1.696   3.984   0.174
 2665SOL     OW 8327   0.143   6.212   1.505
 2665SOL    HW1 8328   0.052   6.188   1.486
 2665SOL    HW2 8329   0.195   6.146   1.459
 2666SOL     OW 8330   2.425   3.978   1.826
 2666SOL    HW1 8331   2.357   3.911   1.818
 2666SOL    HW2 8332   2.457   3.969   1.916
 2667SOL     OW 8333   1.813   3.041   1.068
 2667SOL    HW1 8334   1.822   3.070   0.977
 2667SOL    HW2 8335   1.881   2.975   1.080
 2668SOL     OW 8336   6.716   4.364   1.258
 2668SOL    HW1 8337   6.666   4.340   1.179
 2668SOL    HW2 8338   6.651   4.403   1.316
 2669SOL     OW 8339   6.698   5.367   1.016
 2669SOL    HW1 8340   6.622   5.314   0.989
 2669SOL    HW2 8341   6.732   5.402   0.934
 2670SOL     OW 8342   0.902   4.007   2.177
 2670SOL    HW1 8343   0.917   4.096   2.145
 2670SOL    HW2 8344   0.885   3.955   2.098
 2671SOL     OW 8345   5.545   4.400   0.568
 2671SOL    HW1 8346   5.598   4.458   0.622
 2671SOL    HW2 8347   5.473   4.372   0.625
 2672SOL     OW 8348   0.127   4.884   3.385
 2672SOL    HW1 8349   0.107   4.802   3.342
 2672SOL    HW2 8350   0.062   4.891   3.456
 2673SOL     OW 8351   1.601   0.853   1.741
 2673SOL    HW1 8352   1.599   0.800   1.660
 2673SOL    HW2 8353   1.678   0.821   1.788
 2674SOL     OW 8354   6.380   3.242   1.986
 2674SOL    HW1 8355   6.461   3.210   2.026
 2674SOL    HW2 8356   6.363   3.325   2.030
 2675SOL     OW 8357   6.977   5.437   2.529
 2675SOL    HW1 8358   6.885   5.450   2.507
 2675SOL    HW2 8359   6.984   5.464   2.621
 2676SOL     OW 8360   6.481   2.709   0.492
 2676SOL    HW1 8361   6.420   2.776   0.522
 2676SOL    HW2 8362   6.477   2.641   0.558
 2677SOL     OW 8363   1.613   5.458   0.888
 2677SOL    HW1 8364   1.684   5.445   0.825
 2677SOL    HW2 8365   1.623   5.388   0.952
 2678SOL     OW 8366   6.235   3.722   2.178
 2678SOL    HW1 8367   6.164   3.769   2.222
 2678SOL    HW2 8368   6.314   3.749   2.225
 2679SOL     OW 8369   2.034   5.716   1.311
 2679SOL    HW1 8370   2.015   5.803   1.276
 2679SOL    HW2 8371   1.980   5.657   1.259
 2680SOL     OW 8372   6.673   2.748   2.972
 2680SOL    HW1 8373   6.637   2.742   2.884
 2680SOL    HW2 8374   6.602   2.783   3.026
 2681SOL     OW 8375   0.648   3.722   3.709
 2681SOL    HW1 8376   0.675   3.733   3.800
 2681SOL    HW2 8377   0.628   3.811   3.679
 2682SOL     OW 8378   0.890   4.862   1.786
 2682SOL    HW1 8379   0.833   4.932   1.754
 2682SOL    HW2 8380   0.896   4.800   1.713
 2683SOL     OW 8381   1.509   6.186   0.171
 2683SOL    HW1 8382   1.602   6.165   0.156
 2683SOL    HW2 8383   1.484   6.132   0.246
 2684SOL     OW 8384   1.497   4.722   0.608
 2684SOL    HW1 8385   1.491   4.640   0.656
 2684SOL    HW2 8386   1.427   4.777   0.644
 2685SOL     OW 8387   1.195   2.571   1.729
 2685SOL    HW1 8388   1.151   2.489   1.703
 2685SOL    HW2 8389   1.146   2.600   1.807
 2686SOL     OW 8390   2.465   4.285   1.310
 2686SOL    HW1 8391   2.443   4.334   1.389
 2686SOL    HW2 8392   2.421   4.201   1.322
 2687SOL     OW 8393   1.532   4.659   2.949
 2687SOL    HW1 8394   1.572   4.577   2.921
 2687SOL    HW2 8395   1.582   4.727   2.905
 2688SOL     OW 8396   4.630   2.057   5.145
 2688SOL    HW1 8397   4.634   2.023   5.056
 2688SOL    HW2 8398   0.964   5.624   0.046
 2689SOL     OW 8399   4.215   1.268   3.610
 2689SOL    HW1 8400   4.123   1.251   3.588
 2689SOL    HW2 8401   4.263   1.198   3.565
 2690SOL     OW 8402   1.746   3.600   1.276
 2690SOL    HW1 8403   1.701   3.546   1.211
 2690SOL    HW2 8404   1.781   3.674   1.226
 2691SOL     OW 8405   0.661   6.853   0.136
 2691SOL    HW1 8406   0.741   6.900   0.112
 2691SOL    HW2 8407   0.681   6.761   0.120
 2692SOL     OW 8408   0.722   3.861   0.756
 2692SOL    HW1 8409   0.785   3.877   0.686
 2692SOL    HW2 8410   0.722   3.943   0.807
 2693SOL     OW 8411   0.077   4.250   2.503
 2693SOL    HW1 8412   7.282   4.254   2.456
 2693SOL    HW2 8413   0.100   4.341   2.521
 2694SOL     OW 8414   1.600   5.538   0.266
 2694SOL    HW1 8415   1.585   5.445   0.246
 2694SOL    HW2 8416   1.651   5.570   0.192
 2695SOL     OW 8417   1.295   6.624   2.205
 2695SOL    HW1 8418   1.345   6.700   2.236
 2695SOL    HW2 8419   1.206   6.658   2.194
 2696SOL     OW 8420   2.137   4.917   0.760
 2696SOL    HW1 8421   2.172   4.842   0.808
 2696SOL    HW2 8422   2.048   4.891   0.737
 2697SOL     OW 8423   0.276   3.547   2.043
 2697SOL    HW1 8424   0.354   3.528   1.991
 2697SOL    HW2 8425   0.311   3.571   2.129
 2698SOL     OW 8426   0.995   5.121   1.617
 2698SOL    HW1 8427   1.046   5.081   1.686
 2698SOL    HW2 8428   0.904   5.117   1.647
 2699SOL     OW 8429   0.279   4.385   0.820
 2699SOL    HW1 8430   0.204   4.429   0.780
 2699SOL    HW2 8431   0.279   4.298   0.781
 2700SOL     OW 8432   6.885   5.449   0.082
 2700SOL    HW1 8433   6.815   5.413   0.028
 2700SOL    HW2 8434   6.873   5.544   0.076
 2701SOL     OW 8435   0.286   5.572   1.649
 2701SOL    HW1 8436   0.241   5.500   1.605
 2701SOL    HW2 8437   0.245   5.651   1.614
 2702SOL     OW 8438   3.831   7.130   4.853
 2702SOL    HW1 8439   3.755   7.153   4.799
 2702SOL    HW2 8440   3.862   7.214   4.888
 2703SOL     OW 8441   0.674   6.086   0.488
 2703SOL    HW1 8442   0.650   6.144   0.416
 2703SOL    HW2 8443   0.766   6.106   0.505
 2704SOL     OW 8444   7.155   6.154   2.697
 2704SOL    HW1 8445   7.172   6.222   2.631
 2704SOL    HW2 8446   7.096   6.196   2.760
 2705SOL     OW 8447   6.639   5.897   4.350
 2705SOL    HW1 8448   6.667   5.919   4.261
 2705SOL    HW2 8449   6.580   5.968   4.375
 2706SOL     OW 8450   4.174   6.030   3.131
 2706SOL    HW1 8451   4.108   5.960   3.135
 2706SOL    HW2 8452   4.220   6.014   3.049
 2707SOL     OW 8453   1.333   4.662   2.754
 2707SOL    HW1 8454   1.395   4.644   2.825
 2707SOL    HW2 8455   1.327   4.757   2.750
 2708SOL     OW 8456   0.135   3.786   0.186
 2708SOL    HW1 8457   0.131   3.785   0.090
 2708SOL    HW2 8458   0.220   3.747   0.206
 2709SOL     OW 8459   0.852   6.138   1.205
 2709SOL    HW1 8460   0.934   6.095   1.183
 2709SOL    HW2 8461   0.807   6.149   1.121
 2710SOL     OW 8462   1.527   2.484   2.399
 2710SOL    HW1 8463   1.452   2.542   2.412
 2710SOL    HW2 8464   1.602   2.543   2.395
 2711SOL     OW 8465   0.501   3.844   3.175
 2711SOL    HW1 8466   0.419   3.860   3.128
 2711SOL    HW2 8467   0.526   3.929   3.209
 2712SOL     OW 8468   6.925   3.692   3.507
 2712SOL    HW1 8469   7.007   3.644   3.513
 2712SOL    HW2 8470   6.933   3.745   3.428
 2713SOL     OW 8471   0.812   3.921   3.233
 2713SOL    HW1 8472   0.736   3.979   3.229
 2713SOL    HW2 8473   0.831   3.912   3.327
 2714SOL     OW 8474   3.111   4.918   1.441
 2714SOL    HW1 8475   3.149   5.001   1.414
 2714SOL    HW2 8476   3.187   4.860   1.451
 2715SOL     OW 8477   2.278   4.666   0.509
 2715SOL    HW1 8478   2.187   4.692   0.503
 2715SOL    HW2 8479   2.278   4.573   0.487
 2716SOL     OW 8480   0.601   4.336   2.847
 2716SOL    HW1 8481   0.652   4.393   2.906
 2716SOL    HW2 8482   0.661   4.318   2.774
 2717SOL     OW 8483   2.579   4.137   0.587
 2717SOL    HW1 8484   2.633   4.150   0.509
 2717SOL    HW2 8485   2.508   4.081   0.559
 2718SOL     OW 8486   4.096   1.386   0.722
 2718SOL    HW1 8487   4.048   1.443   0.663
 2718SOL    HW2 8488   4.128   1.443   0.792
 2719SOL     OW 8489   6.737   6.115   4.588
 2719SOL    HW1 8490   6.800   6.126   4.517
 2719SOL    HW2 8491   6.652   6.112   4.544
 2720SOL     OW 8492   6.820   4.852   2.446
 2720SOL    HW1 8493   6.788   4.927   2.496
 2720SOL    HW2 8494   6.867   4.890   2.373
 2721SOL     OW 8495   2.134   3.719   3.410
 2721SOL    HW1 8496   2.193   3.760   3.346
 2721SOL    HW2 8497   2.191   3.667   3.466
 2722SOL     OW 8498   1.614   6.914   2.687
 2722SOL    HW1 8499   1.539   6.860   2.661
 2722SOL    HW2 8500   1.588   6.956   2.768
 2723SOL     OW 8501   0.457   5.315   1.244
 2723SOL    HW1 8502   0.474   5.335   1.336
 2723SOL    HW2 8503   0.519   5.245   1.223
 2724SOL     OW 8504   0.958   4.322   4.824
 2724SOL    HW1 8505   0.890   4.384   4.797
 2724SOL    HW2 8506   1.039   4.373   4.818
 2725SOL     OW 8507   3.742   6.258   4.286
 2725SOL    HW1 8508   3.702   6.340   4.316
 2725SOL    HW2 8509   3.673   6.214   4.237
 2726SOL     OW 8510   1.374   5.060   3.014
 2726SOL    HW1 8511   1.418   5.125   3.068
 2726SOL    HW2 8512   1.286   5.053   3.052
 2727SOL     OW 8513   2.223   4.690   0.904
 2727SOL    HW1 8514   2.222   4.615   0.844
 2727SOL    HW2 8515   2.291   4.669   0.968
 2728SOL     OW 8516   7.208   3.399   2.544
 2728SOL    HW1 8517   7.159   3.453   2.607
 2728SOL    HW2 8518   7.273   3.354   2.598
 2729SOL     OW 8519   3.340   5.223   3.261
 2729SOL    HW1 8520   3.336   5.229   3.356
 2729SOL    HW2 8521   3.429   5.250   3.238
 2730SOL     OW 8522   0.228   3.087   3.896
 2730SOL    HW1 8523   0.302   3.124   3.944
 2730SOL    HW2 8524   0.173   3.047   3.963
 2731SOL     OW 8525   1.693   3.563   3.616
 2731SOL    HW1 8526   1.626   3.499   3.639
 2731SOL    HW2 8527   1.656   3.647   3.644
 2732SOL     OW 8528   1.140   4.665   0.974
 2732SOL    HW1 8529   1.222   4.711   0.992
 2732SOL    HW2 8530   1.154   4.621   0.890
 2733SOL     OW 8531   6.837   5.178   2.429
 2733SOL    HW1 8532   6.799   5.265   2.438
 2733SOL    HW2 8533   6.882   5.162   2.512
 2734SOL     OW 8534   0.445   4.618   2.367
 2734SOL    HW1 8535   0.487   4.635   2.451
 2734SOL    HW2 8536   0.438   4.523   2.362
 2735SOL     OW 8537   2.031   4.315   0.806
 2735SOL    HW1 8538   2.106   4.375   0.805
 2735SOL    HW2 8539   2.066   4.234   0.768
 2736SOL     OW 8540   5.535   0.745   0.338
 2736SOL    HW1 8541   5.517   0.725   0.246
 2736SOL    HW2 8542   5.452   0.727   0.382
 2737SOL     OW 8543   0.851   5.051   4.170
 2737SOL    HW1 8544   0.772   5.030   4.120
 2737SOL    HW2 8545   0.902   5.107   4.112
 2738SOL     OW 8546   6.578   5.503   3.335
 2738SOL    HW1 8547   6.634   5.432   3.365
 2738SOL    HW2 8548   6.489   5.474   3.358
 2739SOL     OW 8549   1.845   5.131   3.192
 2739SOL    HW1 8550   1.783   5.160   3.125
 2739SOL    HW2 8551   1.931   5.149   3.154
 2740SOL     OW 8552   5.383   3.764   2.788
 2740SOL    HW1 8553   5.391   3.798   2.699
 2740SOL    HW2 8554   5.290   3.743   2.797
 2741SOL     OW 8555   0.278   5.572   3.397
 2741SOL    HW1 8556   0.261   5.478   3.397
 2741SOL    HW2 8557   0.312   5.590   3.309
 2742SOL     OW 8558   1.084   5.202   0.663
 2742SOL    HW1 8559   1.046   5.205   0.751
 2742SOL    HW2 8560   1.072   5.291   0.629
 2743SOL     OW 8561   6.160   5.839   4.770
 2743SOL    HW1 8562   6.247   5.877   4.757
 2743SOL    HW2 8563   6.109   5.910   4.809
 2744SOL     OW 8564   1.212   4.689   3.779
 2744SOL    HW1 8565   1.262   4.649   3.850
 2744SOL    HW2 8566   1.141   4.736   3.823
 2745SOL     OW 8567   6.967   5.104   2.658
 2745SOL    HW1 8568   7.037   5.135   2.714
 2745SOL    HW2 8569   6.951   5.014   2.687
 2746SOL     OW 8570   2.647   5.192   3.227
 2746SOL    HW1 8571   2.661   5.098   3.218
 2746SOL    HW2 8572   2.724   5.232   3.186
 2747SOL     OW 8573   1.045   4.741   4.218
 2747SOL    HW1 8574   0.957   4.714   4.192
 2747SOL    HW2 8575   1.052   4.713   4.310
 2748SOL     OW 8576   0.125   4.510   2.571
 2748SOL    HW1 8577   0.035   4.536   2.592
 2748SOL    HW2 8578   0.180   4.570   2.621
 2749SOL     OW 8579   0.764   5.351   3.996
 2749SOL    HW1 8580   0.844   5.299   3.999
 2749SOL    HW2 8581   0.767   5.394   3.911
 2750SOL     OW 8582   1.530   4.657   4.081
 2750SOL    HW1 8583   1.434   4.657   4.081
 2750SOL    HW2 8584   1.553   4.716   4.009
 2751SOL     OW 8585   2.921   3.994   3.294
 2751SOL    HW1 8586   2.983   3.968   3.362
 2751SOL    HW2 8587   2.966   3.973   3.212
 2752SOL     OW 8588   0.722   5.643   3.543
 2752SOL    HW1 8589   0.792   5.701   3.515
 2752SOL    HW2 8590   0.706   5.586   3.468
 2753SOL     OW 8591   1.217   4.077   3.551
 2753SOL    HW1 8592   1.230   3.993   3.507
 2753SOL    HW2 8593   1.204   4.140   3.480
 2754SOL     OW 8594   4.718   0.858   0.309
 2754SOL    HW1 8595   4.667   0.794   0.260
 2754SOL    HW2 8596   4.775   0.806   0.365
 2755SOL     OW 8597   7.262   5.203   3.244
 2755SOL    HW1 8598   7.188   5.215   3.183
 2755SOL    HW2 8599   0.029   5.136   3.203
 2756SOL     OW 8600   0.869   6.740   4.217
 2756SOL    HW1 8601   0.849   6.654   4.253
 2756SOL    HW2 8602   0.924   6.721   4.141
 2757SOL     OW 8603   0.055   3.361   1.218
 2757SOL    HW1 8604   7.250   3.354   1.195
 2757SOL    HW2 8605   0.100   3.305   1.154
 2758SOL     OW 8606   2.391   4.808   3.699
 2758SOL    HW1 8607   2.425   4.827   3.787
 2758SOL    HW2 8608   2.447   4.736   3.667
 2759SOL     OW 8609   2.903   4.683   2.034
 2759SOL    HW1 8610   2.949   4.766   2.043
 2759SOL    HW2 8611   2.869   4.666   2.122
 2760SOL     OW 8612   0.615   4.999   4.026
 2760SOL    HW1 8613   0.649   5.011   3.938
 2760SOL    HW2 8614   0.562   5.077   4.043
 2761SOL     OW 8615   0.333   4.204   3.466
 2761SOL    HW1 8616   0.357   4.237   3.380
 2761SOL    HW2 8617   0.378   4.261   3.528
 2762SOL     OW 8618   6.989   5.704   3.129
 2762SOL    HW1 8619   6.897   5.679   3.135
 2762SOL    HW2 8620   7.025   5.684   3.216
 2763SOL     OW 8621   2.012   3.750   3.027
 2763SOL    HW1 8622   1.984   3.796   3.106
 2763SOL    HW2 8623   2.103   3.725   3.045
 2764SOL     OW 8624   0.153   4.918   4.185
 2764SOL    HW1 8625   0.182   4.998   4.143
 2764SOL    HW2 8626   0.057   4.923   4.184
 2765SOL     OW 8627   0.442   3.628   1.590
 2765SOL    HW1 8628   0.527   3.600   1.623
 2765SOL    HW2 8629   0.462   3.697   1.527
 2766SOL     OW 8630   3.065   3.627   4.125
 2766SOL    HW1 8631   3.106   3.676   4.196
 2766SOL    HW2 8632   3.011   3.562   4.170
 2767SOL     OW 8633   1.455   4.986   2.054
 2767SOL    HW1 8634   1.400   5.038   1.994
 2767SOL    HW2 8635   1.544   5.012   2.032
 2768SOL     OW 8636   7.012   4.256   1.856
 2768SOL    HW1 8637   6.930   4.259   1.807
 2768SOL    HW2 8638   7.076   4.222   1.793
 2769SOL     OW 8639   6.996   2.981   3.179
 2769SOL    HW1 8640   6.991   3.059   3.234
 2769SOL    HW2 8641   7.020   2.911   3.240
 2770SOL     OW 8642   2.318   5.167   2.060
 2770SOL    HW1 8643   2.248   5.184   1.996
 2770SOL    HW2 8644   2.296   5.082   2.097
 2771SOL     OW 8645   1.071   5.464   0.590
 2771SOL    HW1 8646   1.040   5.526   0.523
 2771SOL    HW2 8647   1.019   5.485   0.668
 2772SOL     OW 8648   0.833   4.061   2.829
 2772SOL    HW1 8649   0.758   4.013   2.864
 2772SOL    HW2 8650   0.899   4.056   2.899
 2773SOL     OW 8651   0.654   5.878   4.081
 2773SOL    HW1 8652   0.639   5.973   4.076
 2773SOL    HW2 8653   0.569   5.842   4.108
 2774SOL     OW 8654   2.108   4.545   3.915
 2774SOL    HW1 8655   2.186   4.588   3.950
 2774SOL    HW2 8656   2.049   4.618   3.892
 2775SOL     OW 8657   1.597   5.942   2.860
 2775SOL    HW1 8658   1.617   6.006   2.792
 2775SOL    HW2 8659   1.552   5.871   2.813
 2776SOL     OW 8660   1.847   4.198   2.975
 2776SOL    HW1 8661   1.867   4.202   2.881
 2776SOL    HW2 8662   1.790   4.122   2.984
 2777SOL     OW 8663   6.512   2.372   0.925
 2777SOL    HW1 8664   6.473   2.421   0.999
 2777SOL    HW2 8665   6.599   2.348   0.956
 2778SOL     OW 8666   7.244   4.935   3.595
 2778SOL    HW1 8667   7.159   4.923   3.635
 2778SOL    HW2 8668   0.019   4.917   3.665
 2779SOL     OW 8669   0.286   4.936   2.785
 2779SOL    HW1 8670   0.366   4.949   2.837
 2779SOL    HW2 8671   0.287   5.007   2.722
 2780SOL     OW 8672   4.217   7.168   0.894
 2780SOL    HW1 8673   4.294   7.154   0.838
 2780SOL    HW2 8674   4.178   7.249   0.860
 2781SOL     OW 8675   0.128   5.393   2.902
 2781SOL    HW1 8676   0.169   5.336   2.967
 2781SOL    HW2 8677   0.046   5.349   2.879
 2782SOL     OW 8678   2.960   4.279   1.956
 2782SOL    HW1 8679   2.999   4.222   1.890
 2782SOL    HW2 8680   3.028   4.343   1.975
 2783SOL     OW 8681   7.039   3.951   2.708
 2783SOL    HW1 8682   7.120   4.002   2.711
 2783SOL    HW2 8683   7.050   3.893   2.633
 2784SOL     OW 8684   2.600   5.078   4.545
 2784SOL    HW1 8685   2.540   5.142   4.507
 2784SOL    HW2 8686   2.642   5.037   4.470
 2785SOL     OW 8687   0.262   4.054   2.523
 2785SOL    HW1 8688   0.197   4.124   2.512
 2785SOL    HW2 8689   0.313   4.056   2.442
 2786SOL     OW 8690   0.058   3.350   3.951
 2786SOL    HW1 8691   0.078   3.442   3.936
 2786SOL    HW2 8692   0.130   3.319   4.007
 2787SOL     OW 8693   1.210   4.295   3.725
 2787SOL    HW1 8694   1.221   4.218   3.670
 2787SOL    HW2 8695   1.298   4.329   3.737
 2788SOL     OW 8696   0.386   5.894   2.941
 2788SOL    HW1 8697   0.430   5.972   2.906
 2788SOL    HW2 8698   0.371   5.913   3.033
 2789SOL     OW 8699   2.651   4.922   3.213
 2789SOL    HW1 8700   2.635   4.894   3.303
 2789SOL    HW2 8701   2.672   4.842   3.166
 2790SOL     OW 8702   1.260   5.163   2.716
 2790SOL    HW1 8703   1.289   5.073   2.723
 2790SOL    HW2 8704   1.339   5.213   2.697
 2791SOL     OW 8705   1.533   4.847   3.878
 2791SOL    HW1 8706   1.443   4.878   3.878
 2791SOL    HW2 8707   1.586   4.925   3.897
 2792SOL     OW 8708   7.081   4.377   2.123
 2792SOL    HW1 8709   7.163   4.426   2.118
 2792SOL    HW2 8710   7.059   4.358   2.032
 2793SOL     OW 8711   0.703   3.923   4.674
 2793SOL    HW1 8712   0.631   3.964   4.625
 2793SOL    HW2 8713   0.781   3.940   4.621
 2794SOL     OW 8714   6.993   4.104   2.079
 2794SOL    HW1 8715   6.969   4.172   2.142
 2794SOL    HW2 8716   7.005   4.150   1.997
 2795SOL     OW 8717   0.089   4.834   2.953
 2795SOL    HW1 8718   0.017   4.824   2.890
 2795SOL    HW2 8719   0.163   4.864   2.900
 2796SOL     OW 8720   1.539   3.773   4.632
 2796SOL    HW1 8721   1.557   3.683   4.605
 2796SOL    HW2 8722   1.467   3.802   4.576
 2797SOL     OW 8723   6.006   2.226   4.382
 2797SOL    HW1 8724   6.037   2.136   4.394
 2797SOL    HW2 8725   5.958   2.224   4.299
 2798SOL     OW 8726   1.409   4.200   1.470
 2798SOL    HW1 8727   1.389   4.254   1.546
 2798SOL    HW2 8728   1.325   4.162   1.444
 2799SOL     OW 8729   0.414   4.064   2.293
 2799SOL    HW1 8730   0.445   3.978   2.322
 2799SOL    HW2 8731   0.459   4.079   2.210
 2800SOL     OW 8732   1.523   3.950   2.775
 2800SOL    HW1 8733   1.560   3.904   2.700
 2800SOL    HW2 8734   1.582   3.930   2.848
 2801SOL     OW 8735   6.872   3.730   2.755
 2801SOL    HW1 8736   6.913   3.815   2.768
 2801SOL    HW2 8737   6.827   3.737   2.671
 2802SOL     OW 8738   1.469   3.981   1.036
 2802SOL    HW1 8739   1.506   4.068   1.049
 2802SOL    HW2 8740   1.542   3.928   1.004
 2803SOL     OW 8741   1.837   5.166   2.539
 2803SOL    HW1 8742   1.880   5.221   2.473
 2803SOL    HW2 8743   1.744   5.171   2.517
 2804SOL     OW 8744   1.954   3.064   3.882
 2804SOL    HW1 8745   2.036   3.053   3.930
 2804SOL    HW2 8746   1.886   3.064   3.949
 2805SOL     OW 8747   1.891   4.618   3.074
 2805SOL    HW1 8748   1.803   4.653   3.087
 2805SOL    HW2 8749   1.948   4.695   3.072
 2806SOL     OW 8750   1.509   4.126   4.509
 2806SOL    HW1 8751   1.527   4.057   4.446
 2806SOL    HW2 8752   1.547   4.205   4.471
 2807SOL     OW 8753   2.225   6.137   2.107
 2807SOL    HW1 8754   2.263   6.189   2.178
 2807SOL    HW2 8755   2.152   6.189   2.076
 2808SOL     OW 8756   5.347   7.139   0.790
 2808SOL    HW1 8757   5.370   7.131   0.883
 2808SOL    HW2 8758   5.359   7.051   0.755
 2809SOL     OW 8759   2.002   5.418   3.615
 2809SOL    HW1 8760   2.046   5.487   3.565
 2809SOL    HW2 8761   1.943   5.377   3.552
 2810SOL     OW 8762   0.901   6.070   1.656
 2810SOL    HW1 8763   0.823   6.113   1.621
 2810SOL    HW2 8764   0.955   6.052   1.579
 2811SOL     OW 8765   0.068   4.689   3.198
 2811SOL    HW1 8766   7.263   4.674   3.217
 2811SOL    HW2 8767   0.069   4.723   3.109
 2812SOL     OW 8768   0.957   6.395   4.089
 2812SOL    HW1 8769   0.924   6.306   4.080
 2812SOL    HW2 8770   0.918   6.427   4.171
 2813SOL     OW 8771   0.515   6.590   3.233
 2813SOL    HW1 8772   0.436   6.556   3.191
 2813SOL    HW2 8773   0.560   6.513   3.267
 2814SOL     OW 8774   7.130   4.601   2.345
 2814SOL    HW1 8775   7.045   4.558   2.338
 2814SOL    HW2 8776   7.153   4.596   2.438
 2815SOL     OW 8777   7.257   3.414   4.529
 2815SOL    HW1 8778   7.240   3.327   4.563
 2815SOL    HW2 8779   7.188   3.468   4.567
 2816SOL     OW 8780   0.367   5.951   3.211
 2816SOL    HW1 8781   0.440   5.893   3.231
 2816SOL    HW2 8782   0.303   5.934   3.281
 2817SOL     OW 8783   0.635   4.854   2.716
 2817SOL    HW1 8784   0.607   4.767   2.686
 2817SOL    HW2 8785   0.588   4.868   2.798
 2818SOL     OW 8786   7.258   3.147   1.910
 2818SOL    HW1 8787   0.021   3.207   1.964
 2818SOL    HW2 8788   0.030   3.124   1.838
 2819SOL     OW 8789   0.212   4.247   3.022
 2819SOL    HW1 8790   0.135   4.223   3.074
 2819SOL    HW2 8791   0.182   4.321   2.968
 2820SOL     OW 8792   6.008   3.397   2.359
 2820SOL    HW1 8793   5.984   3.488   2.379
 2820SOL    HW2 8794   6.019   3.356   2.445
 2821SOL     OW 8795   3.687   3.282   1.575
 2821SOL    HW1 8796   3.768   3.280   1.626
 2821SOL    HW2 8797   3.618   3.290   1.640
 2822SOL     OW 8798   7.058   2.330   4.048
 2822SOL    HW1 8799   7.009   2.290   3.976
 2822SOL    HW2 8800   7.014   2.414   4.064
 2823SOL     OW 8801   1.550   3.788   3.728
 2823SOL    HW1 8802   1.614   3.819   3.793
 2823SOL    HW2 8803   1.550   3.855   3.660
 2824SOL     OW 8804   0.041   4.558   2.157
 2824SOL    HW1 8805   0.114   4.615   2.181
 2824SOL    HW2 8806   7.265   4.570   2.228
 2825SOL     OW 8807   6.731   4.589   3.126
 2825SOL    HW1 8808   6.716   4.672   3.172
 2825SOL    HW2 8809   6.644   4.563   3.095
 2826SOL     OW 8810   0.617   0.764   3.203
 2826SOL    HW1 8811   0.711   0.784   3.203
 2826SOL    HW2 8812   0.609   0.685   3.257
 2827SOL     OW 8813   0.243   4.028   4.260
 2827SOL    HW1 8814   0.168   4.060   4.310
 2827SOL    HW2 8815   0.240   4.078   4.178
 2828SOL     OW 8816   0.373   4.412   4.091
 2828SOL    HW1 8817   0.382   4.499   4.131
 2828SOL    HW2 8818   0.280   4.394   4.093
 2829SOL     OW 8819   4.086   6.473   0.320
 2829SOL    HW1 8820   4.063   6.388   0.358
 2829SOL    HW2 8821   4.074   6.461   0.226
 2830SOL     OW 8822   3.595   5.407   2.484
 2830SOL    HW1 8823   3.680   5.447   2.503
 2830SOL    HW2 8824   3.546   5.476   2.438
 2831SOL     OW 8825   6.154   1.875   4.097
 2831SOL    HW1 8826   6.232   1.928   4.084
 2831SOL    HW2 8827   6.170   1.796   4.046
 2832SOL     OW 8828   2.304   3.594   3.588
 2832SOL    HW1 8829   2.353   3.521   3.626
 2832SOL    HW2 8830   2.359   3.671   3.606
 2833SOL     OW 8831   1.259   4.646   4.065
 2833SOL    HW1 8832   1.260   4.565   4.115
 2833SOL    HW2 8833   1.183   4.694   4.097
 2834SOL     OW 8834   1.624   5.289   2.060
 2834SOL    HW1 8835   1.658   5.207   2.026
 2834SOL    HW2 8836   1.674   5.357   2.014
 2835SOL     OW 8837   6.788   6.292   0.356
 2835SOL    HW1 8838   6.853   6.362   0.368
 2835SOL    HW2 8839   6.733   6.323   0.284
 2836SOL     OW 8840   6.819   3.070   3.627
 2836SOL    HW1 8841   6.902   3.055   3.673
 2836SOL    HW2 8842   6.797   2.986   3.588
 2837SOL     OW 8843   0.103   1.996   3.740
 2837SOL    HW1 8844   0.179   2.053   3.735
 2837SOL    HW2 8845   0.116   1.932   3.670
 2838SOL     OW 8846   7.145   4.570   2.629
 2838SOL    HW1 8847   7.148   4.542   2.720
 2838SOL    HW2 8848   7.052   4.578   2.609
 2839SOL     OW 8849   2.373   4.735   4.293
 2839SOL    HW1 8850   2.355   4.823   4.326
 2839SOL    HW2 8851   2.466   4.722   4.311
 2840SOL     OW 8852   7.206   4.397   1.578
 2840SOL    HW1 8853   7.170   4.312   1.604
 2840SOL    HW2 8854   7.212   4.393   1.483
 2841SOL     OW 8855   2.515   5.091   2.754
 2841SOL    HW1 8856   2.590   5.034   2.738
 2841SOL    HW2 8857   2.456   5.075   2.681
 2842SOL     OW 8858   1.001   5.625   3.801
 2842SOL    HW1 8859   0.948   5.687   3.851
 2842SOL    HW2 8860   0.941   5.553   3.780
 2843SOL     OW 8861   1.014   6.648   4.004
 2843SOL    HW1 8862   0.995   6.558   4.029
 2843SOL    HW2 8863   1.108   6.650   3.988
 2844SOL     OW 8864   0.591   4.102   3.239
 2844SOL    HW1 8865   0.655   4.166   3.271
 2844SOL    HW2 8866   0.513   4.154   3.219
 2845SOL     OW 8867   1.635   4.429   2.844
 2845SOL    HW1 8868   1.629   4.350   2.791
 2845SOL    HW2 8869   1.706   4.479   2.804
 2846SOL     OW 8870   1.312   5.225   3.635
 2846SOL    HW1 8871   1.405   5.248   3.643
 2846SOL    HW2 8872   1.296   5.227   3.540
 2847SOL     OW 8873   1.094   3.418   2.409
 2847SOL    HW1 8874   1.101   3.345   2.471
 2847SOL    HW2 8875   1.185   3.442   2.391
 2848SOL     OW 8876   6.484   2.597   1.890
 2848SOL    HW1 8877   6.397   2.582   1.926
 2848SOL    HW2 8878   6.505   2.516   1.842
 2849SOL     OW 8879   0.729   3.652   4.725
 2849SOL    HW1 8880   0.723   3.745   4.705
 2849SOL    HW2 8881   0.810   3.624   4.682
 2850SOL     OW 8882   3.165   1.376   0.073
 2850SOL    HW1 8883   3.126   1.455   0.035
 2850SOL    HW2 8884   3.121   1.366   0.157
 2851SOL     OW 8885   0.730   4.855   3.398
 2851SOL    HW1 8886   0.725   4.760   3.396
 2851SOL    HW2 8887   0.756   4.875   3.488
 2852SOL     OW 8888   3.690   4.684   3.730
[truncated: 819,632 more chars]
