# Supplementary material for: Determination of Ligand Binding Modes in Hydrated Viral Ion Channels to Foster Drug Design and Repositioning
Source: J Chem Inf Model. 2021 Jul 27;61(8):4011–22. doi: 10.1021/acs.jcim.1c00488 (PMC8389532; doi:10.1021/acs.jcim.1c00488)
Supplement: Supplementary file 2 — ci1c00488_si_002.zip [file ci1c00488_si_002.zip › supporting_data_05_05/supporting_data/minimization_examples_3_ligands/RA_M2A_dry_holo/minim/b4em.gro]

6bkk_maestro
27106
   21ACE    CH3    1   6.103   7.538   2.029
   21ACE   HH31    2   6.013   7.498   2.014
   21ACE   HH32    3   6.097   7.637   2.018
   21ACE   HH33    4   6.168   7.501   1.962
   21ACE      C    5   6.152   7.505   2.170
   21ACE      O    6   6.261   7.546   2.208
   22SER      N    7   6.073   7.429   2.255
   22SER      H    8   5.984   7.396   2.224
   22SER     CA    9   6.121   7.398   2.391
   22SER     HA   10   6.192   7.329   2.382
   22SER     CB   11   6.182   7.521   2.456
   22SER    HB1   12   6.216   7.501   2.548
   22SER    HB2   13   6.116   7.597   2.461
   22SER     OG   14   6.290   7.560   2.373
   22SER     HG   15   6.334   7.641   2.412
   22SER      C   16   6.010   7.337   2.473
   22SER      O   17   5.913   7.402   2.511
   23SER      N   18   6.023   7.207   2.499
   23SER      H   19   6.101   7.161   2.457
   23SER     CA   20   5.935   7.123   2.581
   23SER     HA   21   5.846   7.168   2.580
   23SER     CB   22   5.934   6.982   2.520
   23SER    HB1   23   5.875   6.922   2.574
   23SER    HB2   24   6.027   6.945   2.519
   23SER     OG   25   5.887   6.972   2.387
   23SER     HG   26   5.891   6.877   2.357
   23SER      C   27   5.985   7.111   2.727
   23SER      O   28   6.100   7.145   2.755
   24ASP      N   29   5.901   7.059   2.816
   24ASP      H   30   5.809   7.033   2.786
   24ASP     CA   31   5.936   7.036   2.958
   24ASP     HA   32   5.972   7.124   2.988
   24ASP     CB   33   5.810   6.991   3.035
   24ASP    HB1   34   5.834   6.916   3.096
   24ASP    HB2   35   5.741   6.961   2.970
   24ASP     CG   36   5.750   7.104   3.119
   24ASP    OD1   37   5.804   7.132   3.229
   24ASP    OD2   38   5.643   7.156   3.080
   24ASP      C   39   6.046   6.928   2.979
   24ASP      O   40   6.043   6.825   2.910
   25PRO      N   41   6.138   6.942   3.076
   25PRO     CD   42   6.163   7.063   3.154
   25PRO    HD1   43   6.106   7.064   3.235
   25PRO    HD2   44   6.144   7.144   3.098
   25PRO     CG   45   6.311   7.054   3.190
   25PRO    HG1   46   6.331   7.105   3.274
   25PRO    HG2   47   6.369   7.088   3.116
   25PRO     CB   48   6.331   6.904   3.212
   25PRO    HB1   49   6.299   6.877   3.302
   25PRO    HB2   50   6.427   6.879   3.200
   25PRO     CA   51   6.244   6.843   3.102
   25PRO     HA   52   6.292   6.829   3.015
   25PRO      C   53   6.195   6.704   3.142
   25PRO      O   54   6.257   6.604   3.105
   26LEU      N   55   6.082   6.693   3.214
   26LEU      H   56   6.037   6.776   3.246
   26LEU     CA   57   6.023   6.562   3.248
   26LEU     HA   58   6.097   6.503   3.278
   26LEU     CB   59   5.924   6.581   3.364
   26LEU    HB1   60   5.848   6.636   3.331
   26LEU    HB2   61   5.971   6.630   3.437
   26LEU     CG   62   5.867   6.450   3.422
   26LEU     HG   63   5.815   6.406   3.349
   26LEU    CD1   64   5.974   6.353   3.470
   26LEU   HD11   65   5.930   6.271   3.507
   26LEU   HD12   66   6.033   6.328   3.393
   26LEU   HD13   67   6.029   6.396   3.542
   26LEU    CD2   68   5.779   6.484   3.544
   26LEU   HD21   69   5.741   6.399   3.582
   26LEU   HD22   70   5.834   6.530   3.613
   26LEU   HD23   71   5.704   6.544   3.515
   26LEU      C   72   5.960   6.494   3.125
   26LEU      O   73   5.966   6.372   3.112
   27VAL      N   74   5.911   6.573   3.029
   27VAL      H   75   5.903   6.671   3.049
   27VAL     CA   76   5.869   6.526   2.896
   27VAL     HA   77   5.812   6.445   2.911
   27VAL     CB   78   5.782   6.633   2.827
   27VAL     HB   79   5.843   6.712   2.817
   27VAL    CG1   80   5.734   6.590   2.688
   27VAL   HG11   81   5.678   6.663   2.648
   27VAL   HG12   82   5.812   6.572   2.629
   27VAL   HG13   83   5.678   6.507   2.696
   27VAL    CG2   84   5.659   6.671   2.910
   27VAL   HG21   85   5.606   6.740   2.861
   27VAL   HG22   86   5.602   6.590   2.925
   27VAL   HG23   87   5.689   6.708   2.998
   27VAL      C   88   5.991   6.481   2.813
   27VAL      O   89   5.979   6.387   2.735
   28VAL      N   90   6.111   6.540   2.833
   28VAL      H   91   6.116   6.620   2.892
   28VAL     CA   92   6.237   6.491   2.771
   28VAL     HA   93   6.213   6.482   2.674
   28VAL     CB   94   6.356   6.589   2.784
   28VAL     HB   95   6.371   6.599   2.882
   28VAL    CG1   96   6.481   6.535   2.713
   28VAL   HG11   97   6.556   6.600   2.723
   28VAL   HG12   98   6.507   6.447   2.753
   28VAL   HG13   99   6.461   6.522   2.615
   28VAL    CG2  100   6.330   6.727   2.723
   28VAL   HG21  101   6.410   6.785   2.735
   28VAL   HG22  102   6.310   6.717   2.625
   28VAL   HG23  103   6.251   6.769   2.768
   28VAL      C  104   6.275   6.355   2.829
   28VAL      O  105   6.301   6.262   2.754
   29ALA      N  106   6.271   6.341   2.962
   29ALA      H  107   6.249   6.422   3.017
   29ALA     CA  108   6.297   6.215   3.030
   29ALA     HA  109   6.389   6.188   3.004
   29ALA     CB  110   6.288   6.238   3.181
   29ALA    HB1  111   6.305   6.152   3.229
   29ALA    HB2  112   6.356   6.306   3.209
   29ALA    HB3  113   6.196   6.271   3.205
   29ALA      C  114   6.202   6.104   2.983
   29ALA      O  115   6.248   5.996   2.946
   30ALA      N  116   6.072   6.132   2.976
   30ALA      H  117   6.040   6.221   3.009
   30ALA     CA  118   5.973   6.038   2.921
   30ALA     HA  119   5.984   5.953   2.974
   30ALA     CB  120   5.834   6.096   2.942
   30ALA    HB1  121   5.766   6.032   2.905
   30ALA    HB2  122   5.818   6.109   3.040
   30ALA    HB3  123   5.827   6.183   2.894
   30ALA      C  124   6.000   6.005   2.773
   30ALA      O  125   5.993   5.888   2.736
   31SER      N  126   6.037   6.103   2.691
   31SER      H  127   6.042   6.196   2.728
   31SER     CA  128   6.071   6.082   2.549
   31SER     HA  129   5.990   6.037   2.512
   31SER     CB  130   6.098   6.216   2.479
   31SER    HB1  131   6.123   6.201   2.384
   31SER    HB2  132   6.170   6.266   2.526
   31SER     OG  133   5.982   6.298   2.480
   31SER     HG  134   6.003   6.384   2.434
   31SER      C  135   6.192   5.991   2.530
   31SER      O  136   6.200   5.918   2.432
   32ILE      N  137   6.290   5.994   2.623
   32ILE      H  138   6.282   6.061   2.697
   32ILE     CA  139   6.407   5.905   2.622
   32ILE     HA  140   6.440   5.896   2.528
   32ILE     CB  141   6.519   5.970   2.708
   32ILE     HB  142   6.480   5.993   2.797
   32ILE    CG2  143   6.636   5.873   2.730
   32ILE   HG21  144   6.706   5.918   2.786
   32ILE   HG22  145   6.603   5.791   2.778
   32ILE   HG23  146   6.675   5.846   2.642
   32ILE    CG1  147   6.571   6.098   2.637
   32ILE   HG11  148   6.492   6.152   2.607
   32ILE   HG12  149   6.625   6.071   2.558
   32ILE     CD  150   6.658   6.187   2.726
   32ILE    HD1  151   6.688   6.267   2.675
   32ILE    HD2  152   6.605   6.216   2.806
   32ILE    HD3  153   6.738   6.135   2.757
   32ILE      C  154   6.366   5.764   2.668
   32ILE      O  155   6.395   5.666   2.602
   33ILE      N  156   6.290   5.757   2.778
   33ILE      H  157   6.264   5.843   2.822
   33ILE     CA  158   6.240   5.632   2.838
   33ILE     HA  159   6.317   5.570   2.850
   33ILE     CB  160   6.180   5.665   2.976
   33ILE     HB  161   6.123   5.747   2.967
   33ILE    CG2  162   6.087   5.556   3.030
   33ILE   HG21  163   6.052   5.583   3.119
   33ILE   HG22  164   6.011   5.543   2.966
   33ILE   HG23  165   6.138   5.470   3.038
   33ILE    CG1  166   6.298   5.689   3.075
   33ILE   HG11  167   6.365   5.749   3.030
   33ILE   HG12  168   6.340   5.601   3.096
   33ILE     CD  169   6.260   5.754   3.208
   33ILE    HD1  170   6.342   5.766   3.264
   33ILE    HD2  171   6.219   5.844   3.190
   33ILE    HD3  172   6.195   5.696   3.256
   33ILE      C  173   6.144   5.557   2.743
   33ILE      O  174   6.150   5.435   2.737
   34GLY      N  175   6.063   5.626   2.663
   34GLY      H  176   6.064   5.726   2.670
   34GLY     CA  177   5.971   5.566   2.566
   34GLY    HA1  178   5.911   5.639   2.532
   34GLY    HA2  179   5.917   5.498   2.614
   34GLY      C  180   6.044   5.500   2.448
   34GLY      O  181   6.012   5.387   2.410
   35ILE      N  182   6.150   5.563   2.395
   35ILE      H  183   6.172   5.655   2.428
   35ILE     CA  184   6.234   5.501   2.292
   35ILE     HA  185   6.172   5.469   2.221
   35ILE     CB  186   6.330   5.604   2.226
   35ILE     HB  187   6.384   5.649   2.297
   35ILE    CG2  188   6.428   5.533   2.128
   35ILE   HG21  189   6.488   5.601   2.087
   35ILE   HG22  190   6.482   5.466   2.179
   35ILE   HG23  191   6.375   5.487   2.057
   35ILE    CG1  192   6.246   5.712   2.152
   35ILE   HG11  193   6.201   5.769   2.221
   35ILE   HG12  194   6.176   5.665   2.097
   35ILE     CD  195   6.324   5.805   2.058
   35ILE    HD1  196   6.261   5.870   2.016
   35ILE    HD2  197   6.394   5.854   2.110
   35ILE    HD3  198   6.368   5.750   1.987
   35ILE      C  199   6.308   5.378   2.349
   35ILE      O  200   6.312   5.274   2.284
   36LEU      N  201   6.361   5.386   2.472
   36LEU      H  202   6.363   5.475   2.518
   36LEU     CA  203   6.416   5.270   2.541
   36LEU     HA  204   6.490   5.236   2.481
   36LEU     CB  205   6.475   5.312   2.677
   36LEU    HB1  206   6.404   5.361   2.728
   36LEU    HB2  207   6.552   5.374   2.660
   36LEU     CG  208   6.526   5.196   2.764
   36LEU     HG  209   6.448   5.135   2.778
   36LEU    CD1  210   6.639   5.120   2.697
   36LEU   HD11  211   6.669   5.045   2.756
   36LEU   HD12  212   6.607   5.082   2.610
   36LEU   HD13  213   6.716   5.181   2.679
   36LEU    CD2  214   6.577   5.248   2.899
   36LEU   HD21  215   6.609   5.171   2.954
   36LEU   HD22  216   6.652   5.312   2.884
   36LEU   HD23  217   6.502   5.295   2.947
   36LEU      C  218   6.311   5.157   2.556
   36LEU      O  219   6.341   5.042   2.530
   37HIS      N  220   6.188   5.191   2.595
   37HIS      H  221   6.168   5.288   2.609
   37HIS     CA  222   6.081   5.094   2.617
   37HIS     HA  223   6.121   5.025   2.678
   37HIS     CB  224   5.963   5.165   2.684
   37HIS    HB1  225   5.923   5.229   2.619
   37HIS    HB2  226   5.997   5.216   2.763
   37HIS     CG  227   5.851   5.077   2.734
   37HIS    ND1  228   5.725   5.125   2.770
   37HIS    CE1  229   5.656   5.020   2.814
   37HIS    HE1  230   5.561   5.023   2.847
   37HIS    NE2  231   5.730   4.909   2.806
   37HIS    HE2  232   5.700   4.817   2.832
   37HIS    CD2  233   5.854   4.943   2.758
   37HIS    HD2  234   5.932   4.881   2.743
   37HIS      C  235   6.040   5.021   2.489
   37HIS      O  236   6.023   4.898   2.494
   38LEU      N  237   6.032   5.087   2.372
   38LEU      H  238   6.041   5.186   2.372
   38LEU     CA  239   6.010   5.016   2.246
   38LEU     HA  240   5.934   4.954   2.267
   38LEU     CB  241   5.966   5.111   2.132
   38LEU    HB1  242   6.039   5.178   2.117
   38LEU    HB2  243   5.883   5.158   2.160
   38LEU     CG  244   5.939   5.035   2.000
   38LEU     HG  245   6.026   4.989   1.981
   38LEU    CD1  246   5.825   4.932   2.010
   38LEU   HD11  247   5.813   4.887   1.922
   38LEU   HD12  248   5.848   4.864   2.079
   38LEU   HD13  249   5.741   4.979   2.036
   38LEU    CD2  250   5.901   5.128   1.885
   38LEU   HD21  251   5.885   5.075   1.802
   38LEU   HD22  252   5.818   5.179   1.909
   38LEU   HD23  253   5.976   5.193   1.868
   38LEU      C  254   6.131   4.929   2.206
   38LEU      O  255   6.112   4.817   2.161
   39ILE      N  256   6.255   4.976   2.228
   39ILE      H  257   6.266   5.069   2.263
   39ILE     CA  258   6.376   4.895   2.202
   39ILE     HA  259   6.371   4.870   2.105
   39ILE     CB  260   6.505   4.978   2.224
   39ILE     HB  261   6.498   5.023   2.313
   39ILE    CG2  262   6.631   4.889   2.228
   39ILE   HG21  263   6.711   4.946   2.243
   39ILE   HG22  264   6.622   4.823   2.303
   39ILE   HG23  265   6.639   4.840   2.141
   39ILE    CG1  266   6.519   5.084   2.113
   39ILE   HG11  267   6.430   5.128   2.099
   39ILE   HG12  268   6.546   5.037   2.028
   39ILE     CD  269   6.623   5.193   2.143
   39ILE    HD1  270   6.627   5.258   2.067
   39ILE    HD2  271   6.597   5.242   2.226
   39ILE    HD3  272   6.713   5.151   2.155
   39ILE      C  273   6.374   4.765   2.286
   39ILE      O  274   6.390   4.657   2.231
   40LEU      N  275   6.345   4.775   2.416
   40LEU      H  276   6.332   4.867   2.455
   40LEU     CA  277   6.333   4.660   2.505
   40LEU     HA  278   6.418   4.608   2.492
   40LEU     CB  279   6.318   4.708   2.651
   40LEU    HB1  280   6.300   4.628   2.708
   40LEU    HB2  281   6.240   4.771   2.655
   40LEU     CG  282   6.440   4.782   2.709
   40LEU     HG  283   6.467   4.852   2.643
   40LEU    CD1  284   6.403   4.843   2.843
   40LEU   HD11  285   6.483   4.890   2.881
   40LEU   HD12  286   6.328   4.908   2.831
   40LEU   HD13  287   6.375   4.770   2.906
   40LEU    CD2  288   6.560   4.688   2.731
   40LEU   HD21  289   6.636   4.740   2.769
   40LEU   HD22  290   6.534   4.615   2.795
   40LEU   HD23  291   6.587   4.647   2.644
   40LEU      C  292   6.216   4.568   2.465
   40LEU      O  293   6.229   4.446   2.468
   41TRP      N  294   6.102   4.624   2.421
   41TRP      H  295   6.095   4.724   2.421
   41TRP     CA  296   5.987   4.547   2.373
   41TRP     HA  297   5.969   4.478   2.443
   41TRP     CB  298   5.866   4.641   2.359
   41TRP    HB1  299   5.883   4.705   2.284
   41TRP    HB2  300   5.854   4.692   2.445
   41TRP     CG  301   5.736   4.572   2.330
   41TRP    CD1  302   5.642   4.541   2.423
   41TRP    HD1  303   5.648   4.563   2.521
   41TRP    NE1  304   5.537   4.475   2.363
   41TRP    HE1  305   5.457   4.440   2.412
   41TRP    CE2  306   5.556   4.463   2.227
   41TRP    CZ2  307   5.479   4.405   2.124
   41TRP    HZ2  308   5.391   4.362   2.145
   41TRP    CH2  309   5.528   4.407   1.992
   41TRP    HH2  310   5.476   4.365   1.918
   41TRP    CZ3  311   5.651   4.470   1.965
   41TRP    HZ3  312   5.685   4.473   1.871
   41TRP    CE3  313   5.727   4.528   2.068
   41TRP    HE3  314   5.814   4.571   2.047
   41TRP    CD2  315   5.681   4.525   2.202
   41TRP      C  316   6.017   4.471   2.243
   41TRP      O  317   5.974   4.357   2.229
   42ILE      N  318   6.093   4.530   2.150
   42ILE      H  319   6.120   4.625   2.166
   42ILE     CA  320   6.137   4.464   2.027
   42ILE     HA  321   6.057   4.419   1.989
   42ILE     CB  322   6.189   4.569   1.925
   42ILE     HB  323   6.254   4.629   1.971
   42ILE    CG2  324   6.263   4.504   1.807
   42ILE   HG21  325   6.294   4.574   1.744
   42ILE   HG22  326   6.342   4.453   1.842
   42ILE   HG23  327   6.201   4.441   1.760
   42ILE    CG1  328   6.068   4.652   1.871
   42ILE   HG11  329   6.016   4.685   1.950
   42ILE   HG12  330   6.011   4.592   1.816
   42ILE     CD  331   6.108   4.773   1.785
   42ILE    HD1  332   6.025   4.820   1.755
   42ILE    HD2  333   6.164   4.835   1.839
   42ILE    HD3  334   6.159   4.742   1.706
   42ILE      C  335   6.239   4.355   2.057
   42ILE      O  336   6.227   4.243   2.006
   43LEU      N  337   6.337   4.380   2.146
   43LEU      H  338   6.344   4.472   2.184
   43LEU     CA  339   6.435   4.278   2.190
   43LEU     HA  340   6.476   4.241   2.107
   43LEU     CB  341   6.542   4.346   2.277
   43LEU    HB1  342   6.595   4.275   2.322
   43LEU    HB2  343   6.495   4.401   2.346
   43LEU     CG  344   6.639   4.439   2.201
   43LEU     HG  345   6.584   4.500   2.144
   43LEU    CD1  346   6.725   4.517   2.300
   43LEU   HD11  347   6.788   4.576   2.250
   43LEU   HD12  348   6.666   4.573   2.358
   43LEU   HD13  349   6.778   4.453   2.357
   43LEU    CD2  350   6.733   4.361   2.109
   43LEU   HD21  351   6.794   4.424   2.062
   43LEU   HD22  352   6.788   4.297   2.164
   43LEU   HD23  353   6.680   4.310   2.042
   43LEU      C  354   6.368   4.161   2.264
   43LEU      O  355   6.412   4.047   2.250
   44ASP      N  356   6.258   4.186   2.336
   44ASP      H  357   6.231   4.282   2.348
   44ASP     CA  358   6.172   4.084   2.399
   44ASP     HA  359   6.234   4.019   2.443
   44ASP     CB  360   6.082   4.154   2.501
   44ASP    HB1  361   6.030   4.225   2.454
   44ASP    HB2  362   6.141   4.197   2.570
   44ASP     CG  363   5.982   4.064   2.574
   44ASP    OD1  364   5.860   4.078   2.545
   44ASP    OD2  365   6.022   3.990   2.667
   44ASP      C  366   6.091   4.002   2.296
   44ASP      O  367   6.037   3.897   2.332
   45ARG      N  368   6.081   4.048   2.171
   45ARG      H  369   6.139   4.125   2.145
   45ARG     CA  370   5.991   3.992   2.066
   45ARG     HA  371   5.942   3.916   2.109
   45ARG     CB  372   5.895   4.105   2.024
   45ARG    HB1  373   5.949   4.173   1.974
   45ARG    HB2  374   5.859   4.147   2.108
   45ARG     CG  375   5.776   4.066   1.936
   45ARG    HG1  376   5.809   4.044   1.845
   45ARG    HG2  377   5.713   4.144   1.931
   45ARG     CD  378   5.698   3.944   1.990
   45ARG    HD1  379   5.655   3.967   2.077
   45ARG    HD2  380   5.760   3.867   2.003
   45ARG     NE  381   5.593   3.903   1.897
   45ARG     HE  382   5.499   3.930   1.921
   45ARG     CZ  383   5.607   3.833   1.785
   45ARG    NH1  384   5.722   3.788   1.747
   45ARG   HH11  385   5.804   3.804   1.802
   45ARG   HH12  386   5.729   3.735   1.662
   45ARG    NH2  387   5.502   3.813   1.712
   45ARG   HH21  388   5.413   3.850   1.741
   45ARG   HH22  389   5.509   3.761   1.627
   45ARG      C  390   6.061   3.925   1.947
   45ARG      O  391   5.992   3.874   1.858
   46LEU      N  392   6.195   3.926   1.944
   46LEU      H  393   6.242   3.970   2.021
   46LEU     CA  394   6.280   3.867   1.839
   46LEU     HA  395   6.219   3.839   1.765
   46LEU     CB  396   6.377   3.974   1.786
   46LEU    HB1  397   6.446   3.928   1.729
   46LEU    HB2  398   6.422   4.016   1.865
   46LEU     CG  399   6.313   4.086   1.702
   46LEU     HG  400   6.234   4.122   1.752
   46LEU    CD1  401   6.416   4.197   1.678
   46LEU   HD11  402   6.374   4.270   1.624
   46LEU   HD12  403   6.446   4.234   1.766
   46LEU   HD13  404   6.494   4.159   1.629
   46LEU    CD2  405   6.268   4.035   1.566
   46LEU   HD21  406   6.227   4.109   1.514
   46LEU   HD22  407   6.346   3.998   1.516
   46LEU   HD23  408   6.200   3.962   1.579
   46LEU      C  409   6.351   3.739   1.887
   46LEU      O  410   6.456   3.749   1.954
   46NME      N  411   6.303   3.633   1.855
   46NME      H  412   6.347   3.548   1.884
   46NME    CH3  413   6.182   3.628   1.774
   46NME   HH31  414   6.157   3.533   1.757
   46NME   HH32  415   6.108   3.674   1.822
   46NME   HH33  416   6.199   3.674   1.687
  121ACE    CH3  417   6.047   7.525   2.778
  121ACE   HH31  418   6.014   7.533   2.683
  121ACE   HH32  419   6.084   7.613   2.807
  121ACE   HH33  420   6.118   7.456   2.782
  121ACE      C  421   5.932   7.487   2.868
  121ACE      O  422   5.953   7.473   2.988
  122SER      N  423   5.814   7.472   2.809
  122SER      H  424   5.809   7.489   2.710
  122SER     CA  425   5.689   7.434   2.878
  122SER     HA  426   5.718   7.379   2.956
  122SER     CB  427   5.610   7.557   2.925
  122SER    HB1  428   5.528   7.528   2.976
  122SER    HB2  429   5.582   7.612   2.846
  122SER     OG  430   5.683   7.643   3.010
  122SER     HG  431   5.625   7.720   3.037
  122SER      C  432   5.599   7.356   2.783
  122SER      O  433   5.566   7.405   2.674
  123SER      N  434   5.553   7.238   2.825
  123SER      H  435   5.580   7.207   2.916
  123SER     CA  436   5.464   7.150   2.747
  123SER     HA  437   5.470   7.183   2.653
  123SER     CB  438   5.515   7.005   2.759
  123SER    HB1  439   5.450   6.941   2.718
  123SER    HB2  440   5.531   6.981   2.854
  123SER     OG  441   5.638   6.991   2.690
  123SER     HG  442   5.670   6.897   2.698
  123SER      C  443   5.318   7.159   2.790
  123SER      O  444   5.286   7.210   2.898
  124ASP      N  445   5.228   7.109   2.706
  124ASP      H  446   5.261   7.079   2.616
  124ASP     CA  447   5.085   7.096   2.735
  124ASP     HA  448   5.051   7.188   2.755
  124ASP     CB  449   5.015   7.039   2.610
  124ASP    HB1  450   5.051   6.947   2.593
  124ASP    HB2  451   5.036   7.098   2.532
  124ASP     CG  452   4.863   7.029   2.621
  124ASP    OD1  453   4.792   7.092   2.538
  124ASP    OD2  454   4.814   6.957   2.711
  124ASP      C  455   5.060   7.008   2.859
  124ASP      O  456   5.123   6.901   2.869
  125PRO      N  457   4.970   7.044   2.952
  125PRO     CD  458   4.896   7.169   2.957
  125PRO    HD1  459   4.820   7.165   2.892
  125PRO    HD2  460   4.956   7.245   2.933
  125PRO     CG  461   4.845   7.182   3.100
  125PRO    HG1  462   4.758   7.232   3.103
  125PRO    HG2  463   4.912   7.229   3.158
  125PRO     CB  464   4.827   7.037   3.142
  125PRO    HB1  465   4.739   7.001   3.111
  125PRO    HB2  466   4.834   7.027   3.242
  125PRO     CA  467   4.943   6.965   3.073
  125PRO     HA  468   5.028   6.964   3.126
  125PRO      C  469   4.910   6.817   3.049
  125PRO      O  470   4.945   6.733   3.132
  126LEU      N  471   4.846   6.782   2.935
  126LEU      H  472   4.819   6.854   2.872
  126LEU     CA  473   4.814   6.643   2.901
  126LEU     HA  474   4.778   6.600   2.984
  126LEU     CB  475   4.708   6.642   2.790
  126LEU    HB1  476   4.748   6.684   2.709
  126LEU    HB2  477   4.631   6.698   2.822
  126LEU     CG  478   4.653   6.504   2.750
  126LEU     HG  479   4.728   6.453   2.709
  126LEU    CD1  480   4.599   6.425   2.870
  126LEU   HD11  481   4.565   6.336   2.838
  126LEU   HD12  482   4.673   6.410   2.936
  126LEU   HD13  483   4.525   6.476   2.913
  126LEU    CD2  484   4.539   6.523   2.652
  126LEU   HD21  485   4.503   6.433   2.626
  126LEU   HD22  486   4.466   6.577   2.695
  126LEU   HD23  487   4.572   6.571   2.571
  126LEU      C  488   4.940   6.564   2.860
  126LEU      O  489   4.954   6.446   2.894
  127VAL      N  490   5.037   6.630   2.795
  127VAL      H  491   5.019   6.724   2.767
  127VAL     CA  492   5.168   6.573   2.761
  127VAL     HA  493   5.150   6.483   2.722
  127VAL     CB  494   5.240   6.660   2.656
  127VAL     HB  495   5.252   6.750   2.699
  127VAL    CG1  496   5.377   6.604   2.617
  127VAL   HG11  497   5.419   6.664   2.549
  127VAL   HG12  498   5.435   6.599   2.698
  127VAL   HG13  499   5.365   6.513   2.578
  127VAL    CG2  500   5.156   6.675   2.528
  127VAL   HG21  501   5.205   6.732   2.462
  127VAL   HG22  502   5.140   6.585   2.488
  127VAL   HG23  503   5.068   6.717   2.550
  127VAL      C  504   5.253   6.556   2.888
  127VAL      O  505   5.322   6.454   2.903
  128VAL      N  506   5.245   6.650   2.982
  128VAL      H  507   5.192   6.733   2.961
  128VAL     CA  508   5.307   6.640   3.114
  128VAL     HA  509   5.404   6.623   3.098
  128VAL     CB  510   5.293   6.773   3.192
  128VAL     HB  511   5.195   6.792   3.194
  128VAL    CG1  512   5.343   6.766   3.337
  128VAL   HG11  513   5.330   6.856   3.380
  128VAL   HG12  514   5.290   6.698   3.387
  128VAL   HG13  515   5.440   6.742   3.338
  128VAL    CG2  516   5.370   6.886   3.122
  128VAL   HG21  517   5.360   6.970   3.174
  128VAL   HG22  518   5.467   6.861   3.116
  128VAL   HG23  519   5.334   6.898   3.029
  128VAL      C  520   5.251   6.521   3.193
  128VAL      O  521   5.329   6.442   3.248
  129ALA      N  522   5.118   6.501   3.193
  129ALA      H  523   5.060   6.567   3.146
  129ALA     CA  524   5.055   6.386   3.258
  129ALA     HA  525   5.090   6.383   3.352
  129ALA     CB  526   4.904   6.407   3.260
  129ALA    HB1  527   4.859   6.330   3.304
  129ALA    HB2  528   4.883   6.491   3.311
  129ALA    HB3  529   4.870   6.416   3.166
  129ALA      C  530   5.093   6.252   3.190
  129ALA      O  531   5.139   6.160   3.256
  130ALA      N  532   5.081   6.244   3.057
  130ALA      H  533   5.045   6.324   3.008
  130ALA     CA  534   5.118   6.126   2.979
  130ALA     HA  535   5.064   6.050   3.015
  130ALA     CB  536   5.087   6.157   2.833
  130ALA    HB1  537   5.111   6.078   2.776
  130ALA    HB2  538   4.989   6.176   2.823
  130ALA    HB3  539   5.140   6.236   2.804
  130ALA      C  540   5.266   6.087   2.994
  130ALA      O  541   5.300   5.969   2.990
  131SER      N  542   5.354   6.184   3.017
  131SER      H  543   5.321   6.278   3.018
  131SER     CA  544   5.497   6.160   3.043
  131SER     HA  545   5.526   6.095   2.972
  131SER     CB  546   5.572   6.292   3.031
  131SER    HB1  547   5.669   6.281   3.055
  131SER    HB2  548   5.532   6.363   3.089
  131SER     OG  549   5.566   6.336   2.897
  131SER     HG  550   5.615   6.423   2.888
  131SER      C  551   5.523   6.093   3.178
  131SER      O  552   5.606   6.004   3.187
  132ILE      N  553   5.447   6.129   3.283
  132ILE      H  554   5.385   6.207   3.273
  132ILE     CA  555   5.452   6.058   3.412
  132ILE     HA  556   5.548   6.054   3.439
  132ILE     CB  557   5.371   6.139   3.518
  132ILE     HB  558   5.279   6.151   3.481
  132ILE    CG2  559   5.362   6.061   3.651
  132ILE   HG21  560   5.309   6.115   3.717
  132ILE   HG22  561   5.316   5.973   3.636
  132ILE   HG23  562   5.454   6.044   3.687
  132ILE    CG1  563   5.435   6.277   3.545
  132ILE   HG11  564   5.461   6.318   3.457
  132ILE   HG12  565   5.516   6.265   3.602
  132ILE     CD  566   5.342   6.376   3.616
  132ILE    HD1  567   5.390   6.463   3.629
  132ILE    HD2  568   5.260   6.391   3.560
  132ILE    HD3  569   5.315   6.338   3.704
  132ILE      C  570   5.401   5.915   3.398
  132ILE      O  571   5.458   5.821   3.453
  133ILE      N  572   5.296   5.895   3.318
  133ILE      H  573   5.258   5.975   3.271
  133ILE     CA  574   5.231   5.766   3.293
  133ILE     HA  575   5.221   5.720   3.381
  133ILE     CB  576   5.089   5.791   3.238
  133ILE     HB  577   5.101   5.845   3.154
  133ILE    CG2  578   5.017   5.661   3.200
  133ILE   HG21  579   4.925   5.683   3.165
  133ILE   HG22  580   5.069   5.613   3.130
  133ILE   HG23  581   5.008   5.603   3.282
  133ILE    CG1  582   5.003   5.866   3.342
  133ILE   HG11  583   5.057   5.942   3.379
  133ILE   HG12  584   4.981   5.803   3.416
  133ILE     CD  585   4.871   5.924   3.290
  133ILE    HD1  586   4.823   5.971   3.364
  133ILE    HD2  587   4.890   5.990   3.217
  133ILE    HD3  588   4.814   5.850   3.254
  133ILE      C  589   5.320   5.673   3.208
  133ILE      O  590   5.331   5.555   3.238
  134GLY      N  591   5.394   5.726   3.109
  134GLY      H  592   5.381   5.823   3.087
  134GLY     CA  593   5.492   5.651   3.030
  134GLY    HA1  594   5.522   5.710   2.955
  134GLY    HA2  595   5.445   5.571   2.993
  134GLY      C  596   5.614   5.606   3.113
  134GLY      O  597   5.654   5.489   3.106
  135ILE      N  598   5.667   5.693   3.200
  135ILE      H  599   5.631   5.786   3.202
  135ILE     CA  600   5.775   5.656   3.293
  135ILE     HA  601   5.849   5.620   3.237
  135ILE     CB  602   5.826   5.782   3.368
  135ILE     HB  603   5.747   5.828   3.409
  135ILE    CG2  604   5.924   5.745   3.481
  135ILE   HG21  605   5.954   5.828   3.526
  135ILE   HG22  606   5.878   5.686   3.546
  135ILE   HG23  607   6.002   5.697   3.442
  135ILE    CG1  608   5.896   5.877   3.267
  135ILE   HG11  609   5.837   5.889   3.188
  135ILE   HG12  610   5.982   5.835   3.238
  135ILE     CD  611   5.929   6.016   3.323
  135ILE    HD1  612   5.974   6.071   3.252
  135ILE    HD2  613   5.844   6.061   3.351
  135ILE    HD3  614   5.989   6.007   3.402
  135ILE      C  615   5.730   5.545   3.388
  135ILE      O  616   5.807   5.451   3.415
  136LEU      N  617   5.605   5.547   3.435
  136LEU      H  618   5.550   5.629   3.418
  136LEU     CA  619   5.544   5.437   3.511
  136LEU     HA  620   5.607   5.414   3.584
  136LEU     CB  621   5.411   5.486   3.569
  136LEU    HB1  622   5.354   5.519   3.494
  136LEU    HB2  623   5.430   5.562   3.632
  136LEU     CG  624   5.332   5.378   3.646
  136LEU     HG  625   5.320   5.299   3.585
  136LEU    CD1  626   5.407   5.330   3.770
  136LEU   HD11  627   5.353   5.260   3.817
  136LEU   HD12  628   5.495   5.291   3.743
  136LEU   HD13  629   5.422   5.407   3.832
  136LEU    CD2  630   5.196   5.434   3.689
  136LEU   HD21  631   5.146   5.364   3.739
  136LEU   HD22  632   5.211   5.513   3.748
  136LEU   HD23  633   5.145   5.462   3.608
  136LEU      C  634   5.529   5.310   3.425
  136LEU      O  635   5.554   5.201   3.476
  137HIS      N  636   5.492   5.321   3.297
  137HIS      H  637   5.479   5.413   3.259
  137HIS     CA  638   5.470   5.206   3.209
  137HIS     HA  639   5.405   5.148   3.259
  137HIS     CB  640   5.411   5.253   3.075
  137HIS    HB1  641   5.484   5.297   3.022
  137HIS    HB2  642   5.339   5.320   3.094
  137HIS     CG  643   5.350   5.147   2.987
  137HIS    ND1  644   5.302   5.169   2.858
  137HIS    CE1  645   5.243   5.056   2.818
  137HIS    HE1  646   5.198   5.043   2.729
  137HIS    NE2  647   5.252   4.963   2.914
  137HIS    HE2  648   5.216   4.870   2.909
  137HIS    CD2  649   5.321   5.017   3.021
  137HIS    HD2  650   5.344   4.971   3.106
  137HIS      C  651   5.597   5.121   3.189
  137HIS      O  652   5.587   4.999   3.199
  138LEU      N  653   5.714   5.183   3.169
  138LEU      H  654   5.717   5.282   3.158
  138LEU     CA  655   5.839   5.105   3.163
  138LEU     HA  656   5.820   5.033   3.096
  138LEU     CB  657   5.957   5.192   3.112
  138LEU    HB1  658   5.968   5.270   3.172
  138LEU    HB2  659   5.936   5.223   3.019
  138LEU     CG  660   6.091   5.113   3.108
  138LEU     HG  661   6.105   5.082   3.202
  138LEU    CD1  662   6.088   4.991   3.016
  138LEU   HD11  663   6.177   4.945   3.019
  138LEU   HD12  664   6.018   4.927   3.047
  138LEU   HD13  665   6.069   5.020   2.923
  138LEU    CD2  666   6.207   5.200   3.061
  138LEU   HD21  667   6.292   5.146   3.060
  138LEU   HD22  668   6.189   5.234   2.969
  138LEU   HD23  669   6.218   5.277   3.124
  138LEU      C  670   5.871   5.039   3.297
  138LEU      O  671   5.912   4.922   3.298
  139ILE      N  672   5.850   5.107   3.410
  139ILE      H  673   5.816   5.200   3.405
  139ILE     CA  674   5.876   5.049   3.544
  139ILE     HA  675   5.970   5.018   3.543
  139ILE     CB  676   5.859   5.158   3.654
  139ILE     HB  677   5.770   5.202   3.642
  139ILE    CG2  678   5.864   5.095   3.795
  139ILE   HG21  679   5.853   5.167   3.864
  139ILE   HG22  680   5.789   5.029   3.804
  139ILE   HG23  681   5.951   5.049   3.808
  139ILE    CG1  682   5.971   5.264   3.640
  139ILE   HG11  683   5.978   5.290   3.544
  139ILE   HG12  684   6.057   5.224   3.670
  139ILE     CD  685   5.945   5.391   3.723
  139ILE    HD1  686   6.020   5.456   3.710
  139ILE    HD2  687   5.859   5.434   3.693
  139ILE    HD3  688   5.938   5.367   3.820
  139ILE      C  689   5.788   4.926   3.567
  139ILE      O  690   5.839   4.821   3.605
  140LEU      N  691   5.657   4.935   3.538
  140LEU      H  692   5.622   5.023   3.505
  140LEU     CA  693   5.565   4.822   3.551
  140LEU     HA  694   5.581   4.786   3.643
  140LEU     CB  695   5.420   4.872   3.536
  140LEU    HB1  696   5.360   4.793   3.535
  140LEU    HB2  697   5.413   4.921   3.449
  140LEU     CG  698   5.372   4.967   3.647
  140LEU     HG  699   5.436   5.043   3.650
  140LEU    CD1  700   5.231   5.016   3.614
  140LEU   HD11  701   5.200   5.077   3.686
  140LEU   HD12  702   5.233   5.065   3.527
  140LEU   HD13  703   5.169   4.938   3.608
  140LEU    CD2  704   5.370   4.900   3.785
  140LEU   HD21  705   5.338   4.966   3.853
  140LEU   HD22  706   5.308   4.821   3.783
  140LEU   HD23  707   5.462   4.869   3.809
  140LEU      C  708   5.596   4.710   3.451
  140LEU      O  709   5.584   4.592   3.487
  141TRP      N  710   5.639   4.742   3.329
  141TRP      H  711   5.644   4.839   3.305
  141TRP     CA  712   5.681   4.644   3.228
  141TRP     HA  713   5.607   4.577   3.223
  141TRP     CB  714   5.698   4.714   3.092
  141TRP    HB1  715   5.772   4.780   3.100
  141TRP    HB2  716   5.613   4.762   3.070
  141TRP     CG  717   5.730   4.624   2.976
  141TRP    CD1  718   5.640   4.568   2.892
  141TRP    HD1  719   5.541   4.581   2.898
  141TRP    NE1  720   5.704   4.490   2.798
  141TRP    HE1  721   5.658   4.437   2.727
  141TRP    CE2  722   5.841   4.496   2.814
  141TRP    CZ2  723   5.947   4.436   2.745
  141TRP    HZ2  724   5.928   4.376   2.666
  141TRP    CH2  725   6.079   4.461   2.786
  141TRP    HH2  726   6.156   4.419   2.737
  141TRP    CZ3  727   6.102   4.545   2.897
  141TRP    HZ3  728   6.195   4.563   2.927
  141TRP    CE3  729   5.994   4.603   2.967
  141TRP    HE3  730   6.013   4.662   3.046
  141TRP    CD2  731   5.861   4.580   2.927
  141TRP      C  732   5.806   4.568   3.270
  141TRP      O  733   5.809   4.446   3.261
  142ILE      N  734   5.908   4.635   3.325
  142ILE      H  735   5.904   4.734   3.327
  142ILE     CA  736   6.027   4.569   3.383
  142ILE     HA  737   6.066   4.512   3.311
  142ILE     CB  738   6.132   4.674   3.425
  142ILE     HB  739   6.086   4.743   3.481
  142ILE    CG2  740   6.246   4.612   3.510
  142ILE   HG21  741   6.311   4.683   3.535
  142ILE   HG22  742   6.207   4.572   3.593
  142ILE   HG23  743   6.292   4.541   3.457
  142ILE    CG1  744   6.193   4.741   3.299
  142ILE   HG11  745   6.118   4.772   3.240
  142ILE   HG12  746   6.248   4.673   3.250
  142ILE     CD  747   6.283   4.861   3.328
  142ILE    HD1  748   6.318   4.898   3.242
  142ILE    HD2  749   6.231   4.932   3.375
  142ILE    HD3  750   6.360   4.833   3.385
  142ILE      C  751   5.985   4.476   3.499
  142ILE      O  752   6.030   4.362   3.504
  143LEU      N  753   5.896   4.522   3.588
  143LEU      H  754   5.861   4.615   3.578
  143LEU     CA  755   5.845   4.441   3.700
  143LEU     HA  756   5.928   4.406   3.743
  143LEU     CB  757   5.767   4.532   3.796
  143LEU    HB1  758   5.719   4.473   3.862
  143LEU    HB2  759   5.699   4.583   3.743
  143LEU     CG  760   5.854   4.633   3.874
  143LEU     HG  761   5.914   4.678   3.808
  143LEU    CD1  762   5.763   4.734   3.946
  143LEU   HD11  763   5.820   4.799   3.997
  143LEU   HD12  764   5.708   4.783   3.879
  143LEU   HD13  765   5.704   4.685   4.010
  143LEU    CD2  766   5.940   4.565   3.980
  143LEU   HD21  767   5.995   4.634   4.028
  143LEU   HD22  768   5.882   4.517   4.046
  143LEU   HD23  769   6.001   4.499   3.936
  143LEU      C  770   5.760   4.320   3.654
  143LEU      O  771   5.759   4.218   3.723
  144ASP      N  772   5.692   4.327   3.539
  144ASP      H  773   5.691   4.415   3.491
  144ASP     CA  774   5.619   4.214   3.479
  144ASP     HA  775   5.572   4.168   3.555
  144ASP     CB  776   5.518   4.268   3.377
  144ASP    HB1  777   5.569   4.310   3.302
  144ASP    HB2  778   5.462   4.337   3.423
  144ASP     CG  779   5.424   4.161   3.317
  144ASP    OD1  780   5.377   4.181   3.203
  144ASP    OD2  781   5.391   4.062   3.384
  144ASP      C  782   5.716   4.112   3.414
  144ASP      O  783   5.695   3.991   3.423
  145ARG      N  784   5.823   4.160   3.349
  145ARG      H  785   5.841   4.258   3.356
  145ARG     CA  786   5.917   4.079   3.270
  145ARG     HA  787   5.859   4.007   3.231
  145ARG     CB  788   5.981   4.168   3.162
  145ARG    HB1  789   6.053   4.117   3.117
  145ARG    HB2  790   6.020   4.249   3.207
  145ARG     CG  791   5.881   4.216   3.055
  145ARG    HG1  792   5.922   4.292   3.005
  145ARG    HG2  793   5.797   4.246   3.100
  145ARG     CD  794   5.847   4.104   2.956
  145ARG    HD1  795   5.821   4.021   3.005
  145ARG    HD2  796   5.926   4.085   2.897
  145ARG     NE  797   5.733   4.143   2.869
  145ARG     HE  798   5.753   4.209   2.797
  145ARG     CZ  799   5.608   4.101   2.877
  145ARG    NH1  800   5.567   4.018   2.969
  145ARG   HH11  801   5.630   3.984   3.038
  145ARG   HH12  802   5.471   3.989   2.970
  145ARG    NH2  803   5.521   4.142   2.792
  145ARG   HH21  804   5.548   4.206   2.720
  145ARG   HH22  805   5.427   4.110   2.798
  145ARG      C  806   6.026   4.008   3.352
  145ARG      O  807   6.081   3.909   3.303
  146LEU      N  808   6.058   4.057   3.473
  146LEU      H  809   6.008   4.138   3.503
  146LEU     CA  810   6.159   4.001   3.563
  146LEU     HA  811   6.215   3.938   3.510
  146LEU     CB  812   6.247   4.117   3.618
  146LEU    HB1  813   6.310   4.079   3.684
  146LEU    HB2  814   6.187   4.183   3.663
  146LEU     CG  815   6.330   4.195   3.515
  146LEU     HG  816   6.267   4.239   3.451
  146LEU    CD1  817   6.415   4.298   3.588
  146LEU   HD11  818   6.469   4.350   3.522
  146LEU   HD12  819   6.355   4.361   3.638
  146LEU   HD13  820   6.475   4.252   3.653
  146LEU    CD2  821   6.424   4.104   3.436
  146LEU   HD21  822   6.477   4.158   3.371
  146LEU   HD22  823   6.487   4.058   3.500
  146LEU   HD23  824   6.371   4.035   3.387
  146LEU      C  825   6.096   3.914   3.672
  146LEU      O  826   6.177   3.919   3.787
  146NME      N  827   6.070   3.798   3.649
  146NME      H  828   6.029   3.741   3.720
  146NME    CH3  829   6.098   3.742   3.517
  146NME   HH31  830   6.070   3.646   3.515
  146NME   HH32  831   6.047   3.793   3.448
  146NME   HH33  832   6.196   3.749   3.498
  221ACE    CH3  833   5.261   7.560   2.828
  221ACE   HH31  834   5.357   7.556   2.798
  221ACE   HH32  835   5.237   7.655   2.847
  221ACE   HH33  836   5.250   7.505   2.911
  221ACE      C  837   5.172   7.505   2.720
  221ACE      O  838   5.050   7.501   2.737
  222SER      N  839   5.232   7.464   2.609
  222SER      H  840   5.330   7.480   2.600
  222SER     CA  841   5.163   7.395   2.498
  222SER     HA  842   5.098   7.334   2.543
  222SER     CB  843   5.086   7.495   2.410
  222SER    HB1  844   5.025   7.551   2.466
  222SER    HB2  845   5.032   7.445   2.342
  222SER     OG  846   5.168   7.585   2.339
  222SER     HG  847   5.111   7.646   2.284
  222SER      C  848   5.259   7.310   2.414
  222SER      O  849   5.381   7.328   2.419
  223SER      N  850   5.204   7.216   2.336
  223SER      H  851   5.104   7.214   2.330
  223SER     CA  852   5.279   7.115   2.259
  223SER     HA  853   5.371   7.153   2.248
  223SER     CB  854   5.283   6.983   2.336
  223SER    HB1  855   5.329   6.912   2.283
  223SER    HB2  856   5.190   6.953   2.359
  223SER     OG  857   5.354   6.997   2.458
  223SER     HG  858   5.355   6.909   2.506
  223SER      C  859   5.216   7.091   2.122
  223SER      O  860   5.101   7.128   2.097
  224ASP      N  861   5.291   7.030   2.030
  224ASP      H  862   5.384   7.003   2.054
  224ASP     CA  863   5.241   7.002   1.894
  224ASP     HA  864   5.207   7.090   1.861
  224ASP     CB  865   5.353   6.952   1.802
  224ASP    HB1  866   5.317   6.946   1.709
  224ASP    HB2  867   5.382   6.862   1.833
  224ASP     CG  868   5.476   7.044   1.799
  224ASP    OD1  869   5.464   7.163   1.838
  224ASP    OD2  870   5.585   6.997   1.761
  224ASP      C  871   5.124   6.901   1.897
  224ASP      O  872   5.129   6.805   1.974
  225PRO      N  873   5.021   6.916   1.809
  225PRO     CD  874   4.997   7.031   1.725
  225PRO    HD1  875   5.062   7.032   1.650
  225PRO    HD2  876   5.008   7.115   1.779
  225PRO     CG  877   4.853   7.017   1.674
  225PRO    HG1  878   4.843   7.054   1.582
  225PRO    HG2  879   4.788   7.063   1.735
  225PRO     CB  880   4.832   6.867   1.675
  225PRO    HB1  881   4.868   6.825   1.592
  225PRO    HB2  882   4.735   6.844   1.684
  225PRO     CA  883   4.910   6.822   1.799
  225PRO     HA  884   4.859   6.829   1.885
  225PRO      C  885   4.951   6.674   1.789
  225PRO      O  886   4.891   6.590   1.855
  226LEU      N  887   5.058   6.643   1.716
  226LEU      H  888   5.106   6.715   1.666
  226LEU     CA  889   5.110   6.504   1.708
  226LEU     HA  890   5.032   6.446   1.683
  226LEU     CB  891   5.219   6.501   1.600
  226LEU    HB1  892   5.297   6.554   1.632
  226LEU    HB2  893   5.183   6.542   1.517
  226LEU     CG  894   5.269   6.359   1.565
  226LEU     HG  895   5.304   6.316   1.649
  226LEU    CD1  896   5.154   6.272   1.510
  226LEU   HD11  897   5.189   6.181   1.488
  226LEU   HD12  898   5.082   6.265   1.578
  226LEU   HD13  899   5.118   6.314   1.426
  226LEU    CD2  900   5.380   6.367   1.460
  226LEU   HD21  901   5.412   6.275   1.437
  226LEU   HD22  902   5.344   6.411   1.377
  226LEU   HD23  903   5.456   6.421   1.496
  226LEU      C  904   5.160   6.451   1.844
  226LEU      O  905   5.146   6.333   1.873
  227VAL      N  906   5.215   6.538   1.929
  227VAL      H  907   5.226   6.632   1.899
  227VAL     CA  908   5.261   6.503   2.066
  227VAL     HA  909   5.308   6.415   2.058
  227VAL     CB  910   5.362   6.608   2.118
  227VAL     HB  911   5.310   6.693   2.123
  227VAL    CG1  912   5.416   6.570   2.256
  227VAL   HG11  913   5.481   6.640   2.287
  227VAL   HG12  914   5.341   6.564   2.321
  227VAL   HG13  915   5.463   6.482   2.251
  227VAL    CG2  916   5.482   6.626   2.026
  227VAL   HG21  917   5.544   6.695   2.065
  227VAL   HG22  918   5.531   6.539   2.017
  227VAL   HG23  919   5.451   6.656   1.936
  227VAL      C  920   5.142   6.487   2.161
  227VAL      O  921   5.143   6.397   2.245
  228VAL      N  922   5.037   6.568   2.145
  228VAL      H  923   5.044   6.641   2.077
  228VAL     CA  924   4.913   6.556   2.224
  228VAL     HA  925   4.940   6.547   2.320
  228VAL     CB  926   4.827   6.683   2.211
  228VAL     HB  927   4.804   6.693   2.114
  228VAL    CG1  928   4.698   6.671   2.294
  228VAL   HG11  929   4.644   6.755   2.283
  228VAL   HG12  930   4.644   6.593   2.261
  228VAL   HG13  931   4.721   6.658   2.390
  228VAL    CG2  932   4.903   6.805   2.263
  228VAL   HG21  933   4.846   6.886   2.254
  228VAL   HG22  934   4.927   6.791   2.359
  228VAL   HG23  935   4.987   6.817   2.209
  228VAL      C  936   4.836   6.428   2.184
  228VAL      O  937   4.796   6.352   2.271
  229ALA      N  938   4.826   6.398   2.053
  229ALA      H  939   4.860   6.464   1.987
  229ALA     CA  940   4.765   6.273   2.004
  229ALA     HA  941   4.673   6.268   2.042
  229ALA     CB  942   4.759   6.281   1.851
  229ALA    HB1  943   4.718   6.197   1.815
  229ALA    HB2  944   4.703   6.359   1.824
  229ALA    HB3  945   4.851   6.291   1.814
  229ALA      C  946   4.843   6.149   2.052
  229ALA      O  947   4.783   6.057   2.107
  230ALA      N  948   4.977   6.149   2.041
  230ALA      H  949   5.021   6.225   1.994
  230ALA     CA  950   5.059   6.042   2.095
  230ALA     HA  951   5.024   5.958   2.052
  230ALA     CB  952   5.206   6.068   2.057
  230ALA    HB1  953   5.264   5.995   2.093
  230ALA    HB2  954   5.215   6.071   1.957
  230ALA    HB3  955   5.235   6.156   2.096
  230ALA      C  956   5.044   6.025   2.246
  230ALA      O  957   5.040   5.912   2.296
  231SER      N  958   5.026   6.135   2.321
  231SER      H  959   5.031   6.223   2.276
  231SER     CA  960   5.002   6.133   2.466
  231SER     HA  961   5.073   6.074   2.504
  231SER     CB  962   5.013   6.276   2.520
  231SER    HB1  963   4.991   6.280   2.618
  231SER    HB2  964   4.954   6.339   2.470
  231SER     OG  965   5.146   6.322   2.505
  231SER     HG  966   5.153   6.415   2.540
  231SER      C  967   4.868   6.070   2.503
  231SER      O  968   4.862   5.986   2.593
  232ILE      N  969   4.760   6.100   2.429
  232ILE      H  970   4.768   6.172   2.360
  232ILE     CA  971   4.629   6.032   2.445
  232ILE     HA  972   4.602   6.043   2.541
  232ILE     CB  973   4.524   6.100   2.354
  232ILE     HB  974   4.562   6.102   2.261
  232ILE    CG2  975   4.392   6.019   2.351
  232ILE   HG21  976   4.326   6.065   2.291
  232ILE   HG22  977   4.409   5.927   2.316
  232ILE   HG23  978   4.354   6.014   2.443
  232ILE    CG1  979   4.496   6.244   2.400
  232ILE   HG11  980   4.583   6.288   2.421
  232ILE   HG12  981   4.439   6.241   2.482
  232ILE     CD  982   4.423   6.331   2.296
  232ILE    HD1  983   4.409   6.422   2.333
  232ILE    HD2  984   4.479   6.336   2.213
  232ILE    HD3  985   4.335   6.289   2.274
  232ILE      C  986   4.643   5.882   2.418
  232ILE      O  987   4.594   5.800   2.496
  233ILE      N  988   4.714   5.847   2.310
  233ILE      H  989   4.751   5.920   2.254
  233ILE     CA  990   4.741   5.709   2.268
  233ILE     HA  991   4.652   5.662   2.262
  233ILE     CB  992   4.807   5.712   2.128
  233ILE     HB  993   4.870   5.789   2.124
  233ILE    CG2  994   4.894   5.589   2.098
  233ILE   HG21  995   4.934   5.597   2.007
  233ILE   HG22  996   4.967   5.583   2.166
  233ILE   HG23  997   4.838   5.507   2.103
  233ILE    CG1  998   4.696   5.729   2.022
  233ILE   HG11  999   4.630   5.796   2.056
  233ILE   HG12 1000   4.650   5.640   2.010
  233ILE     CD 1001   4.743   5.775   1.885
  233ILE    HD1 1002   4.665   5.783   1.823
  233ILE    HD2 1003   4.788   5.865   1.894
  233ILE    HD3 1004   4.808   5.709   1.848
  233ILE      C 1005   4.821   5.631   2.373
  233ILE      O 1006   4.785   5.519   2.406
  234GLY      N 1007   4.927   5.689   2.430
  234GLY      H 1008   4.950   5.783   2.404
  234GLY     CA 1009   5.010   5.622   2.530
  234GLY    HA1 1010   5.096   5.672   2.536
  234GLY    HA2 1011   5.028   5.529   2.495
  234GLY      C 1012   4.946   5.612   2.669
  234GLY      O 1013   4.974   5.519   2.744
  235ILE      N 1014   4.854   5.704   2.705
  235ILE      H 1015   4.843   5.787   2.649
  235ILE     CA 1016   4.770   5.688   2.824
  235ILE     HA 1017   4.833   5.667   2.899
  235ILE     CB 1018   4.695   5.818   2.859
  235ILE     HB 1019   4.649   5.849   2.775
  235ILE    CG2 1020   4.592   5.794   2.971
  235ILE   HG21 1021   4.544   5.879   2.992
  235ILE   HG22 1022   4.525   5.725   2.941
  235ILE   HG23 1023   4.639   5.761   3.053
  235ILE    CG1 1024   4.793   5.928   2.905
  235ILE   HG11 1025   4.874   5.925   2.846
  235ILE   HG12 1026   4.821   5.908   2.999
  235ILE     CD 1027   4.734   6.069   2.901
  235ILE    HD1 1028   4.802   6.135   2.932
  235ILE    HD2 1029   4.707   6.091   2.807
  235ILE    HD3 1030   4.653   6.073   2.961
  235ILE      C 1031   4.674   5.569   2.805
  235ILE      O 1032   4.662   5.484   2.893
  236LEU      N 1033   4.610   5.558   2.687
  236LEU      H 1034   4.616   5.633   2.621
  236LEU     CA 1035   4.530   5.441   2.653
  236LEU     HA 1036   4.461   5.432   2.725
  236LEU     CB 1037   4.460   5.465   2.518
  236LEU    HB1 1038   4.531   5.479   2.449
  236LEU    HB2 1039   4.404   5.547   2.525
  236LEU     CG 1040   4.369   5.349   2.471
  236LEU     HG 1041   4.423   5.264   2.474
  236LEU    CD1 1042   4.249   5.328   2.562
  236LEU   HD11 1043   4.193   5.253   2.527
  236LEU   HD12 1044   4.280   5.308   2.654
  236LEU   HD13 1045   4.194   5.412   2.563
  236LEU    CD2 1046   4.320   5.376   2.329
  236LEU   HD21 1047   4.262   5.301   2.299
  236LEU   HD22 1048   4.269   5.462   2.327
  236LEU   HD23 1049   4.399   5.384   2.267
  236LEU      C 1050   4.614   5.313   2.653
  236LEU      O 1051   4.565   5.208   2.694
  237HIS      N 1052   4.741   5.319   2.613
  237HIS      H 1053   4.777   5.407   2.582
  237HIS     CA 1054   4.831   5.204   2.612
  237HIS     HA 1055   4.779   5.135   2.562
  237HIS     CB 1056   4.961   5.234   2.536
  237HIS    HB1 1057   5.019   5.290   2.596
  237HIS    HB2 1058   4.937   5.287   2.454
  237HIS     CG 1059   5.040   5.114   2.493
  237HIS    ND1 1060   5.158   5.121   2.419
  237HIS    CE1 1061   5.199   4.995   2.398
  237HIS    HE1 1062   5.281   4.968   2.349
  237HIS    NE2 1063   5.112   4.909   2.454
  237HIS    HE2 1064   5.119   4.810   2.454
  237HIS    CD2 1065   5.011   4.982   2.513
  237HIS    HD2 1066   4.931   4.946   2.561
  237HIS      C 1067   4.858   5.149   2.753
  237HIS      O 1068   4.842   5.029   2.771
  238LEU      N 1069   4.889   5.232   2.853
  238LEU      H 1070   4.903   5.329   2.835
  238LEU     CA 1071   4.904   5.179   2.990
  238LEU     HA 1072   4.970   5.105   2.982
  238LEU     CB 1073   4.962   5.284   3.088
  238LEU    HB1 1074   4.900   5.362   3.091
  238LEU    HB2 1075   5.051   5.313   3.054
  238LEU     CG 1076   4.979   5.226   3.232
  238LEU     HG 1077   4.889   5.191   3.259
  238LEU    CD1 1078   5.079   5.112   3.238
  238LEU   HD11 1079   5.086   5.079   3.332
  238LEU   HD12 1080   5.050   5.037   3.179
  238LEU   HD13 1081   5.169   5.145   3.208
  238LEU    CD2 1082   5.024   5.332   3.330
  238LEU   HD21 1083   5.034   5.292   3.421
  238LEU   HD22 1084   5.112   5.369   3.300
  238LEU   HD23 1085   4.957   5.406   3.333
  238LEU      C 1086   4.771   5.122   3.042
  238LEU      O 1087   4.771   5.014   3.100
  239ILE      N 1088   4.658   5.190   3.016
  239ILE      H 1089   4.665   5.276   2.965
  239ILE     CA 1090   4.526   5.144   3.058
  239ILE     HA 1091   4.530   5.135   3.158
  239ILE     CB 1092   4.417   5.249   3.020
  239ILE     HB 1093   4.430   5.274   2.924
  239ILE    CG2 1094   4.274   5.193   3.032
  239ILE   HG21 1095   4.208   5.264   3.007
  239ILE   HG22 1096   4.264   5.114   2.971
  239ILE   HG23 1097   4.258   5.164   3.127
  239ILE    CG1 1098   4.434   5.374   3.111
  239ILE   HG11 1099   4.530   5.400   3.113
  239ILE   HG12 1100   4.404   5.350   3.204
  239ILE     CD 1101   4.352   5.494   3.064
  239ILE    HD1 1102   4.367   5.571   3.126
  239ILE    HD2 1103   4.382   5.519   2.971
  239ILE    HD3 1104   4.255   5.470   3.062
  239ILE      C 1105   4.495   5.004   3.001
  239ILE      O 1106   4.463   4.913   3.077
  240LEU      N 1107   4.512   4.983   2.870
  240LEU      H 1108   4.540   5.060   2.812
  240LEU     CA 1109   4.490   4.852   2.808
  240LEU     HA 1110   4.400   4.822   2.840
  240LEU     CB 1111   4.490   4.865   2.655
  240LEU    HB1 1112   4.486   4.774   2.616
  240LEU    HB2 1113   4.575   4.910   2.628
  240LEU     CG 1114   4.373   4.947   2.597
  240LEU     HG 1115   4.373   5.036   2.642
  240LEU    CD1 1116   4.391   4.961   2.446
  240LEU   HD11 1117   4.315   5.014   2.408
  240LEU   HD12 1118   4.477   5.009   2.427
  240LEU   HD13 1119   4.392   4.871   2.403
  240LEU    CD2 1120   4.237   4.882   2.621
  240LEU   HD21 1121   4.165   4.938   2.582
  240LEU   HD22 1122   4.235   4.791   2.579
  240LEU   HD23 1123   4.222   4.873   2.720
  240LEU      C 1124   4.593   4.748   2.854
  240LEU      O 1125   4.558   4.632   2.876
  241TRP      N 1126   4.720   4.788   2.875
  241TRP      H 1127   4.742   4.883   2.857
  241TRP     CA 1128   4.826   4.699   2.924
  241TRP     HA 1129   4.826   4.619   2.865
  241TRP     CB 1130   4.960   4.774   2.912
  241TRP    HB1 1131   4.958   4.853   2.974
  241TRP    HB2 1132   4.970   4.806   2.818
  241TRP     CG 1133   5.082   4.695   2.945
  241TRP    CD1 1134   5.159   4.629   2.857
  241TRP    HD1 1135   5.145   4.627   2.758
  241TRP    NE1 1136   5.262   4.565   2.923
  241TRP    HE1 1137   5.332   4.510   2.878
  241TRP    CE2 1138   5.255   4.586   3.059
  241TRP    CZ2 1139   5.331   4.540   3.168
  241TRP    HZ2 1140   5.409   4.479   3.153
  241TRP    CH2 1141   5.296   4.581   3.298
  241TRP    HH2 1142   5.349   4.548   3.377
  241TRP    CZ3 1143   5.187   4.667   3.318
  241TRP    HZ3 1144   5.164   4.697   3.411
  241TRP    CE3 1145   5.112   4.713   3.208
  241TRP    HE3 1146   5.035   4.774   3.224
  241TRP    CD2 1147   5.142   4.672   3.077
  241TRP      C 1148   4.800   4.648   3.067
  241TRP      O 1149   4.827   4.531   3.096
  242ILE      N 1150   4.744   4.732   3.155
  242ILE      H 1151   4.733   4.828   3.126
  242ILE     CA 1152   4.698   4.695   3.289
  242ILE     HA 1153   4.772   4.640   3.328
  242ILE     CB 1154   4.678   4.821   3.378
  242ILE     HB 1155   4.622   4.885   3.325
  242ILE    CG2 1156   4.602   4.787   3.509
  242ILE   HG21 1157   4.591   4.870   3.563
  242ILE   HG22 1158   4.512   4.749   3.487
  242ILE   HG23 1159   4.655   4.720   3.561
  242ILE    CG1 1160   4.813   4.887   3.411
  242ILE   HG11 1161   4.860   4.906   3.325
  242ILE   HG12 1162   4.867   4.821   3.465
  242ILE     CD 1163   4.805   5.017   3.491
  242ILE    HD1 1164   4.897   5.052   3.508
  242ILE    HD2 1165   4.752   5.085   3.439
  242ILE    HD3 1166   4.759   5.000   3.579
  242ILE      C 1167   4.570   4.609   3.282
  242ILE      O 1168   4.564   4.504   3.345
  243LEU      N 1169   4.469   4.651   3.205
  243LEU      H 1170   4.482   4.734   3.151
  243LEU     CA 1171   4.341   4.580   3.197
  243LEU     HA 1172   4.314   4.566   3.292
  243LEU     CB 1173   4.239   4.668   3.120
  243LEU    HB1 1174   4.159   4.612   3.099
  243LEU    HB2 1175   4.282   4.699   3.035
  243LEU     CG 1176   4.192   4.792   3.198
  243LEU     HG 1177   4.275   4.839   3.231
  243LEU    CD1 1178   4.109   4.882   3.107
  243LEU   HD11 1179   4.079   4.963   3.158
  243LEU   HD12 1180   4.165   4.912   3.029
  243LEU   HD13 1181   4.030   4.832   3.074
  243LEU    CD2 1182   4.106   4.756   3.320
  243LEU   HD21 1183   4.079   4.840   3.367
  243LEU   HD22 1184   4.025   4.707   3.290
  243LEU   HD23 1185   4.159   4.699   3.383
  243LEU      C 1186   4.353   4.441   3.132
  243LEU      O 1187   4.276   4.351   3.167
  244ASP      N 1188   4.452   4.417   3.046
  244ASP      H 1189   4.508   4.494   3.016
  244ASP     CA 1190   4.483   4.284   2.994
  244ASP     HA 1191   4.395   4.243   2.970
  244ASP     CB 1192   4.573   4.301   2.869
  244ASP    HB1 1193   4.666   4.323   2.899
  244ASP    HB2 1194   4.537   4.375   2.813
  244ASP     CG 1195   4.579   4.174   2.784
  244ASP    OD1 1196   4.688   4.137   2.737
  244ASP    OD2 1197   4.471   4.115   2.755
  244ASP      C 1198   4.547   4.190   3.098
  244ASP      O 1199   4.563   4.069   3.072
  245ARG      N 1200   4.584   4.242   3.217
  245ARG      H 1201   4.566   4.339   3.231
  245ARG     CA 1202   4.647   4.168   3.328
  245ARG     HA 1203   4.664   4.077   3.291
  245ARG     CB 1204   4.778   4.240   3.367
  245ARG    HB1 1205   4.815   4.197   3.449
  245ARG    HB2 1206   4.758   4.336   3.386
  245ARG     CG 1207   4.883   4.232   3.256
  245ARG    HG1 1208   4.841   4.261   3.170
  245ARG    HG2 1209   4.913   4.137   3.247
  245ARG     CD 1210   5.007   4.320   3.282
  245ARG    HD1 1211   5.041   4.303   3.374
  245ARG    HD2 1212   4.982   4.416   3.272
  245ARG     NE 1213   5.116   4.290   3.187
  245ARG     HE 1214   5.204   4.266   3.228
  245ARG     CZ 1215   5.111   4.292   3.055
  245ARG    NH1 1216   5.011   4.338   2.988
  245ARG   HH11 1217   4.932   4.376   3.037
  245ARG   HH12 1218   5.013   4.337   2.888
  245ARG    NH2 1219   5.211   4.241   2.990
  245ARG   HH21 1220   5.289   4.202   3.039
  245ARG   HH22 1221   5.211   4.241   2.890
  245ARG      C 1222   4.557   4.151   3.451
  245ARG      O 1223   4.595   4.074   3.540
  246LEU      N 1224   4.442   4.219   3.459
  246LEU      H 1225   4.415   4.273   3.379
  246LEU     CA 1226   4.351   4.222   3.576
  246LEU     HA 1227   4.388   4.157   3.642
  246LEU     CB 1228   4.353   4.364   3.637
  246LEU    HB1 1229   4.289   4.365   3.714
  246LEU    HB2 1230   4.321   4.428   3.567
  246LEU     CG 1231   4.488   4.416   3.688
  246LEU     HG 1232   4.551   4.420   3.611
  246LEU    CD1 1233   4.467   4.553   3.751
  246LEU   HD11 1234   4.554   4.588   3.785
  246LEU   HD12 1235   4.431   4.616   3.682
  246LEU   HD13 1236   4.402   4.546   3.827
  246LEU    CD2 1237   4.546   4.324   3.797
  246LEU   HD21 1238   4.634   4.361   3.828
  246LEU   HD22 1239   4.483   4.319   3.874
  246LEU   HD23 1240   4.560   4.233   3.758
  246LEU      C 1241   4.211   4.169   3.546
  246LEU      O 1242   4.198   4.073   3.466
  246NME      N 1243   4.114   4.212   3.606
  246NME      H 1244   4.023   4.177   3.586
  246NME    CH3 1245   4.131   4.316   3.706
  246NME   HH31 1246   4.042   4.339   3.745
  246NME   HH32 1247   4.191   4.282   3.779
  246NME   HH33 1248   4.172   4.397   3.664
  321ACE    CH3 1249   5.301   7.509   2.042
  321ACE   HH31 1250   5.250   7.470   1.966
  321ACE   HH32 1251   5.272   7.466   2.127
  321ACE   HH33 1252   5.284   7.607   2.046
  321ACE      C 1253   5.451   7.484   2.021
  321ACE      O 1254   5.531   7.525   2.104
  322SER      N 1255   5.495   7.417   1.909
  322SER      H 1256   5.429   7.384   1.841
  322SER     CA 1257   5.639   7.394   1.889
  322SER     HA 1258   5.645   7.340   1.805
  322SER     CB 1259   5.714   7.524   1.870
  322SER    HB1 1260   5.808   7.517   1.902
  322SER    HB2 1261   5.668   7.599   1.918
  322SER     OG 1262   5.718   7.558   1.732
  322SER     HG 1263   5.767   7.644   1.720
  322SER      C 1264   5.701   7.312   2.002
  322SER      O 1265   5.756   7.368   2.098
  323SER      N 1266   5.700   7.179   1.989
  323SER      H 1267   5.643   7.140   1.917
  323SER     CA 1268   5.777   7.087   2.074
  323SER     HA 1269   5.781   7.128   2.165
  323SER     CB 1270   5.704   6.952   2.081
  323SER    HB1 1271   5.756   6.886   2.134
  323SER    HB2 1272   5.688   6.915   1.989
  323SER     OG 1273   5.577   6.968   2.143
  323SER     HG 1274   5.530   6.880   2.147
  323SER      C 1275   5.922   7.068   2.021
  323SER      O 1276   5.955   7.112   1.910
  324ASP      N 1277   6.010   7.008   2.100
  324ASP      H 1278   5.982   6.983   2.193
  324ASP     CA 1279   6.147   6.974   2.056
  324ASP     HA 1280   6.171   7.049   1.994
  324ASP     CB 1281   6.245   6.973   2.175
  324ASP    HB1 1282   6.337   6.958   2.141
  324ASP    HB2 1283   6.219   6.899   2.238
  324ASP     CG 1284   6.243   7.105   2.252
  324ASP    OD1 1285   6.233   7.212   2.188
  324ASP    OD2 1286   6.247   7.102   2.377
  324ASP      C 1287   6.154   6.842   1.976
  324ASP      O 1288   6.077   6.750   2.005
  325PRO      N 1289   6.246   6.827   1.878
  325PRO     CD 1290   6.351   6.923   1.842
  325PRO    HD1 1291   6.426   6.917   1.907
  325PRO    HD2 1292   6.313   7.016   1.844
  325PRO     CG 1293   6.395   6.885   1.701
  325PRO    HG1 1294   6.492   6.908   1.687
  325PRO    HG2 1295   6.340   6.932   1.632
  325PRO     CB 1296   6.373   6.735   1.697
  325PRO    HB1 1297   6.451   6.687   1.735
  325PRO    HB2 1298   6.357   6.704   1.603
  325PRO     CA 1299   6.248   6.715   1.783
  325PRO     HA 1300   6.162   6.719   1.732
  325PRO      C 1301   6.249   6.576   1.848
  325PRO      O 1302   6.177   6.487   1.805
  326LEU      N 1303   6.325   6.561   1.957
  326LEU      H 1304   6.378   6.639   1.989
  326LEU     CA 1305   6.336   6.435   2.032
  326LEU     HA 1306   6.365   6.365   1.967
  326LEU     CB 1307   6.440   6.458   2.144
  326LEU    HB1 1308   6.398   6.516   2.213
  326LEU    HB2 1309   6.518   6.505   2.104
  326LEU     CG 1310   6.489   6.330   2.212
  326LEU     HG 1311   6.409   6.279   2.244
  326LEU    CD1 1312   6.568   6.242   2.114
  326LEU   HD11 1313   6.599   6.160   2.161
  326LEU   HD12 1314   6.510   6.217   2.037
  326LEU   HD13 1315   6.648   6.293   2.081
  326LEU    CD2 1316   6.581   6.366   2.328
  326LEU   HD21 1317   6.614   6.282   2.372
  326LEU   HD22 1318   6.660   6.418   2.294
  326LEU   HD23 1319   6.531   6.421   2.394
  326LEU      C 1320   6.201   6.388   2.090
  326LEU      O 1321   6.177   6.268   2.100
  327VAL      N 1322   6.111   6.482   2.121
  327VAL      H 1323   6.139   6.577   2.112
  327VAL     CA 1324   5.974   6.454   2.166
  327VAL     HA 1325   5.983   6.378   2.230
  327VAL     CB 1326   5.911   6.576   2.238
  327VAL     HB 1327   5.896   6.645   2.168
  327VAL    CG1 1328   5.778   6.541   2.304
  327VAL   HG11 1329   5.741   6.622   2.350
  327VAL   HG12 1330   5.713   6.509   2.235
  327VAL   HG13 1331   5.792   6.468   2.372
  327VAL    CG2 1332   6.005   6.631   2.346
  327VAL   HG21 1333   5.962   6.710   2.390
  327VAL   HG22 1334   6.023   6.561   2.414
  327VAL   HG23 1335   6.091   6.660   2.304
  327VAL      C 1336   5.885   6.412   2.049
  327VAL      O 1337   5.805   6.321   2.063
  328VAL      N 1338   5.904   6.474   1.931
  328VAL      H 1339   5.971   6.548   1.926
  328VAL     CA 1340   5.830   6.437   1.808
  328VAL     HA 1341   5.734   6.437   1.834
  328VAL     CB 1342   5.850   6.542   1.697
  328VAL     HB 1343   5.945   6.533   1.668
  328VAL    CG1 1344   5.755   6.517   1.580
  328VAL   HG11 1345   5.770   6.586   1.509
  328VAL   HG12 1346   5.773   6.426   1.541
  328VAL   HG13 1347   5.661   6.521   1.611
  328VAL    CG2 1348   5.822   6.686   1.746
  328VAL   HG21 1349   5.836   6.750   1.671
  328VAL   HG22 1350   5.728   6.692   1.779
  328VAL   HG23 1351   5.885   6.708   1.821
  328VAL      C 1352   5.871   6.297   1.761
  328VAL      O 1353   5.785   6.218   1.721
  329ALA      N 1354   5.999   6.260   1.772
  329ALA      H 1355   6.066   6.329   1.798
  329ALA     CA 1356   6.046   6.123   1.750
  329ALA     HA 1357   6.017   6.098   1.658
  329ALA     CB 1358   6.198   6.122   1.757
  329ALA    HB1 1359   6.232   6.029   1.742
  329ALA    HB2 1360   6.236   6.183   1.687
  329ALA    HB3 1361   6.228   6.153   1.848
  329ALA      C 1362   5.983   6.023   1.849
  329ALA      O 1363   5.931   5.920   1.808
  330ALA      N 1364   5.981   6.056   1.978
  330ALA      H 1365   6.026   6.141   2.006
  330ALA     CA 1366   5.915   5.975   2.080
  330ALA     HA 1367   5.952   5.883   2.067
  330ALA     CB 1368   5.953   6.030   2.218
  330ALA    HB1 1369   5.908   5.975   2.289
  330ALA    HB2 1370   6.052   6.025   2.230
  330ALA    HB3 1371   5.922   6.125   2.226
  330ALA      C 1372   5.761   5.966   2.063
  330ALA      O 1373   5.702   5.868   2.108
  331SER      N 1374   5.697   6.061   1.996
  331SER      H 1375   5.748   6.144   1.971
  331SER     CA 1376   5.555   6.052   1.956
  331SER     HA 1377   5.509   6.026   2.041
  331SER     CB 1378   5.503   6.186   1.904
  331SER    HB1 1379   5.407   6.178   1.877
  331SER    HB2 1380   5.557   6.217   1.826
  331SER     OG 1381   5.511   6.285   2.004
  331SER     HG 1382   5.476   6.371   1.969
  331SER      C 1383   5.534   5.948   1.846
  331SER      O 1384   5.442   5.866   1.855
  332ILE      N 1385   5.620   5.949   1.744
  332ILE      H 1386   5.692   6.019   1.743
  332ILE     CA 1387   5.615   5.853   1.632
  332ILE     HA 1388   5.523   5.855   1.591
  332ILE     CB 1389   5.716   5.896   1.524
  332ILE     HB 1390   5.805   5.908   1.569
  332ILE    CG2 1391   5.736   5.788   1.416
  332ILE   HG21 1392   5.803   5.821   1.348
  332ILE   HG22 1393   5.770   5.705   1.458
  332ILE   HG23 1394   5.649   5.770   1.370
  332ILE    CG1 1395   5.670   6.029   1.459
  332ILE   HG11 1396   5.637   6.090   1.530
  332ILE   HG12 1397   5.596   6.009   1.394
  332ILE     CD 1398   5.781   6.101   1.383
  332ILE    HD1 1399   5.745   6.186   1.343
  332ILE    HD2 1400   5.856   6.123   1.446
  332ILE    HD3 1401   5.816   6.042   1.310
  332ILE      C 1402   5.637   5.711   1.684
  332ILE      O 1403   5.563   5.619   1.651
  333ILE      N 1404   5.734   5.696   1.774
  333ILE      H 1405   5.788   5.777   1.798
  333ILE     CA 1406   5.769   5.570   1.841
  333ILE     HA 1407   5.768   5.498   1.771
  333ILE     CB 1408   5.912   5.583   1.896
  333ILE     HB 1409   5.921   5.671   1.942
  333ILE    CG2 1410   5.943   5.479   2.005
  333ILE   HG21 1411   6.037   5.492   2.038
  333ILE   HG22 1412   5.880   5.490   2.081
  333ILE   HG23 1413   5.934   5.387   1.967
  333ILE    CG1 1414   6.011   5.570   1.776
  333ILE   HG11 1415   5.975   5.624   1.700
  333ILE   HG12 1416   6.017   5.474   1.749
  333ILE     CD 1417   6.152   5.619   1.805
  333ILE    HD1 1418   6.209   5.608   1.723
  333ILE    HD2 1419   6.149   5.716   1.830
  333ILE    HD3 1420   6.191   5.566   1.880
  333ILE      C 1421   5.663   5.525   1.943
  333ILE      O 1422   5.631   5.407   1.947
  334GLY      N 1423   5.600   5.617   2.017
  334GLY      H 1424   5.629   5.712   2.008
  334GLY     CA 1425   5.493   5.585   2.112
  334GLY    HA1 1426   5.474   5.668   2.164
  334GLY    HA2 1427   5.527   5.515   2.174
  334GLY      C 1428   5.365   5.536   2.046
  334GLY      O 1429   5.309   5.434   2.085
  335ILE      N 1430   5.322   5.601   1.935
  335ILE      H 1431   5.370   5.684   1.906
  335ILE     CA 1432   5.209   5.553   1.855
  335ILE     HA 1433   5.133   5.540   1.920
  335ILE     CB 1434   5.164   5.660   1.752
  335ILE     HB 1435   5.243   5.685   1.696
  335ILE    CG2 1436   5.055   5.601   1.659
  335ILE   HG21 1437   5.027   5.670   1.592
  335ILE   HG22 1438   5.092   5.521   1.610
  335ILE   HG23 1439   4.976   5.573   1.713
  335ILE    CG1 1440   5.112   5.786   1.823
  335ILE   HG11 1441   5.188   5.828   1.873
  335ILE   HG12 1442   5.041   5.759   1.888
  335ILE     CD 1443   5.052   5.894   1.732
  335ILE    HD1 1444   5.021   5.971   1.787
  335ILE    HD2 1445   5.121   5.925   1.667
  335ILE    HD3 1446   4.974   5.855   1.682
  335ILE      C 1447   5.241   5.417   1.791
  335ILE      O 1448   5.158   5.325   1.797
  336LEU      N 1449   5.363   5.399   1.738
  336LEU      H 1450   5.424   5.478   1.733
  336LEU     CA 1451   5.410   5.269   1.688
  336LEU     HA 1452   5.346   5.240   1.617
  336LEU     CB 1453   5.551   5.290   1.628
  336LEU    HB1 1454   5.609   5.331   1.698
  336LEU    HB2 1455   5.542   5.353   1.551
  336LEU     CG 1456   5.621   5.163   1.577
  336LEU     HG 1457   5.625   5.100   1.654
  336LEU    CD1 1458   5.545   5.096   1.463
  336LEU   HD11 1459   5.594   5.014   1.433
  336LEU   HD12 1460   5.453   5.070   1.495
  336LEU   HD13 1461   5.536   5.160   1.386
  336LEU    CD2 1462   5.762   5.197   1.527
  336LEU   HD21 1463   5.807   5.114   1.494
  336LEU   HD22 1464   5.756   5.263   1.452
  336LEU   HD23 1465   5.815   5.237   1.602
  336LEU      C 1466   5.407   5.161   1.797
  336LEU      O 1467   5.370   5.047   1.766
  337HIS      N 1468   5.438   5.193   1.923
  337HIS      H 1469   5.463   5.288   1.943
  337HIS     CA 1470   5.438   5.097   2.034
  337HIS     HA 1471   5.491   5.020   1.999
  337HIS     CB 1472   5.507   5.156   2.158
  337HIS    HB1 1473   5.441   5.212   2.207
  337HIS    HB2 1474   5.583   5.214   2.127
  337HIS     CG 1475   5.564   5.056   2.256
  337HIS    ND1 1476   5.648   5.088   2.364
  337HIS    CE1 1477   5.691   4.971   2.415
  337HIS    HE1 1478   5.756   4.962   2.490
  337HIS    NE2 1479   5.633   4.869   2.350
  337HIS    HE2 1480   5.645   4.772   2.372
  337HIS    CD2 1481   5.555   4.919   2.249
  337HIS    HD2 1482   5.501   4.866   2.183
  337HIS      C 1483   5.296   5.046   2.066
  337HIS      O 1484   5.280   4.925   2.082
  338LEU      N 1485   5.193   5.133   2.067
  338LEU      H 1486   5.211   5.231   2.055
  338LEU     CA 1487   5.055   5.085   2.086
  338LEU     HA 1488   5.060   5.029   2.169
  338LEU     CB 1489   4.956   5.201   2.109
  338LEU    HB1 1490   4.962   5.264   2.032
  338LEU    HB2 1491   4.982   5.249   2.193
  338LEU     CG 1492   4.808   5.152   2.123
  338LEU     HG 1493   4.789   5.103   2.039
  338LEU    CD1 1494   4.788   5.059   2.243
  338LEU   HD11 1495   4.692   5.031   2.247
  338LEU   HD12 1496   4.846   4.978   2.232
  338LEU   HD13 1497   4.812   5.107   2.327
  338LEU    CD2 1498   4.710   5.267   2.140
  338LEU   HD21 1499   4.617   5.231   2.148
  338LEU   HD22 1500   4.733   5.319   2.222
  338LEU   HD23 1501   4.715   5.327   2.060
  338LEU      C 1502   5.010   4.997   1.968
  338LEU      O 1503   4.952   4.891   1.990
  339ILE      N 1504   5.039   5.037   1.844
  339ILE      H 1505   5.090   5.123   1.831
  339ILE     CA 1506   5.000   4.962   1.724
  339ILE     HA 1507   4.901   4.949   1.731
  339ILE     CB 1508   5.030   5.041   1.596
  339ILE     HB 1509   5.127   5.063   1.597
  339ILE    CG2 1510   4.997   4.958   1.470
  339ILE   HG21 1511   5.017   5.012   1.389
  339ILE   HG22 1512   5.052   4.875   1.470
  339ILE   HG23 1513   4.900   4.933   1.471
  339ILE    CG1 1514   4.949   5.172   1.592
  339ILE   HG11 1515   4.949   5.212   1.684
  339ILE   HG12 1516   4.856   5.152   1.565
  339ILE     CD 1517   5.008   5.275   1.494
  339ILE    HD1 1518   4.953   5.358   1.496
  339ILE    HD2 1519   5.102   5.296   1.522
  339ILE    HD3 1520   5.009   5.236   1.402
  339ILE      C 1521   5.066   4.823   1.724
  339ILE      O 1522   4.997   4.722   1.705
  340LEU      N 1523   5.196   4.815   1.753
  340LEU      H 1524   5.247   4.900   1.766
  340LEU     CA 1525   5.267   4.687   1.765
  340LEU     HA 1526   5.250   4.641   1.678
  340LEU     CB 1527   5.417   4.712   1.785
  340LEU    HB1 1528   5.459   4.626   1.815
  340LEU    HB2 1529   5.428   4.781   1.856
  340LEU     CG 1530   5.491   4.760   1.660
  340LEU     HG 1531   5.440   4.838   1.622
  340LEU    CD1 1532   5.634   4.800   1.697
  340LEU   HD11 1533   5.682   4.832   1.616
  340LEU   HD12 1534   5.631   4.874   1.765
  340LEU   HD13 1535   5.681   4.721   1.736
  340LEU    CD2 1536   5.499   4.652   1.552
  340LEU   HD21 1537   5.548   4.687   1.473
  340LEU   HD22 1538   5.548   4.572   1.589
  340LEU   HD23 1539   5.407   4.624   1.525
  340LEU      C 1540   5.211   4.601   1.879
  340LEU      O 1541   5.196   4.480   1.860
  341TRP      N 1542   5.174   4.660   1.993
  341TRP      H 1543   5.188   4.758   2.001
  341TRP     CA 1544   5.113   4.588   2.105
  341TRP     HA 1545   5.173   4.509   2.123
  341TRP     CB 1546   5.109   4.679   2.228
  341TRP    HB1 1547   5.048   4.756   2.208
  341TRP    HB2 1548   5.201   4.713   2.246
  341TRP     CG 1549   5.059   4.612   2.352
  341TRP    CD1 1550   5.135   4.537   2.436
  341TRP    HD1 1551   5.233   4.523   2.426
  341TRP    NE1 1552   5.056   4.483   2.535
  341TRP    HE1 1553   5.090   4.424   2.608
  341TRP    CE2 1554   4.923   4.521   2.522
  341TRP    CZ2 1555   4.807   4.492   2.594
  341TRP    HZ2 1556   4.811   4.432   2.673
  341TRP    CH2 1557   4.686   4.549   2.554
  341TRP    HH2 1558   4.602   4.530   2.605
  341TRP    CZ3 1559   4.681   4.632   2.440
  341TRP    HZ3 1560   4.594   4.672   2.411
  341TRP    CE3 1561   4.799   4.660   2.368
  341TRP    HE3 1562   4.795   4.721   2.288
  341TRP    CD2 1563   4.923   4.606   2.406
  341TRP      C 1564   4.975   4.532   2.071
  341TRP      O 1565   4.951   4.413   2.095
  342ILE      N 1566   4.887   4.611   2.009
  342ILE      H 1567   4.913   4.707   1.993
  342ILE     CA 1568   4.755   4.566   1.963
  342ILE     HA 1569   4.708   4.529   2.043
  342ILE     CB 1570   4.672   4.684   1.906
  342ILE     HB 1571   4.728   4.733   1.839
  342ILE    CG2 1572   4.545   4.635   1.834
  342ILE   HG21 1573   4.494   4.713   1.799
  342ILE   HG22 1574   4.570   4.575   1.758
  342ILE   HG23 1575   4.487   4.584   1.899
  342ILE    CG1 1576   4.633   4.781   2.021
  342ILE   HG11 1577   4.716   4.805   2.071
  342ILE   HG12 1578   4.570   4.734   2.082
  342ILE     CD 1579   4.566   4.910   1.973
  342ILE    HD1 1580   4.544   4.968   2.052
  342ILE    HD2 1581   4.629   4.960   1.912
  342ILE    HD3 1582   4.482   4.888   1.923
  342ILE      C 1583   4.771   4.453   1.860
  342ILE      O 1584   4.710   4.347   1.873
  343LEU      N 1585   4.857   4.472   1.759
  343LEU      H 1586   4.908   4.558   1.755
  343LEU     CA 1587   4.879   4.372   1.654
  343LEU     HA 1588   4.787   4.350   1.621
  343LEU     CB 1589   4.965   4.431   1.542
  343LEU    HB1 1590   4.991   4.356   1.480
  343LEU    HB2 1591   5.047   4.470   1.583
  343LEU     CG 1592   4.896   4.541   1.458
  343LEU     HG 1593   4.862   4.611   1.521
  343LEU    CD1 1594   4.996   4.598   1.358
  343LEU   HD11 1595   4.952   4.669   1.303
  343LEU   HD12 1596   5.074   4.637   1.407
  343LEU   HD13 1597   5.028   4.525   1.297
  343LEU    CD2 1598   4.775   4.490   1.381
  343LEU   HD21 1599   4.735   4.565   1.329
  343LEU   HD22 1600   4.805   4.418   1.318
  343LEU   HD23 1601   4.708   4.453   1.445
  343LEU      C 1602   4.940   4.243   1.709
  343LEU      O 1603   4.905   4.135   1.661
  344ASP      N 1604   5.028   4.248   1.810
  344ASP      H 1605   5.057   4.337   1.843
  344ASP     CA 1606   5.083   4.128   1.873
  344ASP     HA 1607   5.093   4.062   1.798
  344ASP     CB 1608   5.221   4.160   1.935
  344ASP    HB1 1609   5.208   4.209   2.021
  344ASP    HB2 1610   5.273   4.217   1.871
  344ASP     CG 1611   5.303   4.033   1.964
  344ASP    OD1 1612   5.358   4.018   2.076
  344ASP    OD2 1613   5.317   3.949   1.873
  344ASP      C 1614   4.987   4.063   1.975
  344ASP      O 1615   5.019   3.956   2.029
  345ARG      N 1616   4.870   4.123   2.002
  345ARG      H 1617   4.847   4.205   1.950
  345ARG     CA 1618   4.774   4.076   2.104
  345ARG     HA 1619   4.817   3.997   2.147
  345ARG     CB 1620   4.753   4.191   2.205
  345ARG    HB1 1621   4.715   4.269   2.155
  345ARG    HB2 1622   4.842   4.216   2.243
  345ARG     CG 1623   4.660   4.162   2.323
  345ARG    HG1 1624   4.568   4.145   2.287
  345ARG    HG2 1625   4.658   4.242   2.382
  345ARG     CD 1626   4.704   4.041   2.405
  345ARG    HD1 1627   4.789   4.061   2.454
  345ARG    HD2 1628   4.719   3.962   2.345
  345ARG     NE 1629   4.602   4.004   2.503
  345ARG     HE 1630   4.615   4.040   2.596
  345ARG     CZ 1631   4.494   3.931   2.484
  345ARG    NH1 1632   4.462   3.878   2.369
  345ARG   HH11 1633   4.521   3.893   2.290
  345ARG   HH12 1634   4.379   3.823   2.361
  345ARG    NH2 1635   4.413   3.913   2.583
  345ARG   HH21 1636   4.432   3.954   2.672
  345ARG   HH22 1637   4.330   3.857   2.570
  345ARG      C 1638   4.641   4.021   2.048
  345ARG      O 1639   4.578   3.943   2.120
  346LEU      N 1640   4.601   4.060   1.928
  346LEU      H 1641   4.661   4.120   1.875
  346LEU     CA 1642   4.472   4.019   1.865
  346LEU     HA 1643   4.409   4.010   1.942
  346LEU     CB 1644   4.427   4.129   1.766
  346LEU    HB1 1645   4.350   4.092   1.713
  346LEU    HB2 1646   4.503   4.149   1.705
  346LEU     CG 1647   4.380   4.262   1.830
  346LEU     HG 1648   4.452   4.295   1.891
  346LEU    CD1 1649   4.351   4.359   1.716
  346LEU   HD11 1650   4.320   4.446   1.755
  346LEU   HD12 1651   4.434   4.374   1.663
  346LEU   HD13 1652   4.279   4.322   1.658
  346LEU    CD2 1653   4.252   4.245   1.913
  346LEU   HD21 1654   4.226   4.333   1.952
  346LEU   HD22 1655   4.179   4.211   1.854
  346LEU   HD23 1656   4.268   4.179   1.987
  346LEU      C 1657   4.474   3.881   1.797
  346LEU      O 1658   4.573   3.846   1.729
  346NME      N 1659   4.372   3.816   1.800
  346NME      H 1660   4.369   3.726   1.757
  346NME    CH3 1661   4.253   3.869   1.867
  346NME   HH31 1662   4.179   3.803   1.860
  346NME   HH32 1663   4.274   3.886   1.963
  346NME   HH33 1664   4.226   3.955   1.823
   99RIM     CA 1665   5.547   6.405   2.462
   99RIM    HA1 1666   5.579   6.494   2.428
   99RIM    HA2 1667   5.456   6.386   2.423
   99RIM    HA3 1668   5.540   6.408   2.561
   99RIM     CB 1669   5.644   6.295   2.420
   99RIM     HB 1670   5.672   6.381   2.376
   99RIM     NC 1671   5.654   6.291   2.274
   99RIM    HC1 1672   5.687   6.379   2.240
   99RIM    HC2 1673   5.718   6.219   2.247
   99RIM    HC3 1674   5.564   6.272   2.235
   99RIM     CD 1675   5.594   6.160   2.472
   99RIM    CE1 1676   5.706   6.057   2.462
   99RIM   HE11 1677   5.790   6.066   2.409
   99RIM   HE12 1678   5.688   6.143   2.510
   99RIM    CE2 1679   5.550   6.175   2.618
   99RIM   HE21 1680   5.634   6.184   2.564
   99RIM   HE22 1681   5.532   6.261   2.666
   99RIM    CE3 1682   5.475   6.115   2.388
   99RIM   HE31 1683   5.453   6.156   2.299
   99RIM   HE32 1684   5.392   6.077   2.428
   99RIM    CF1 1685   5.656   5.922   2.514
   99RIM    HF1 1686   5.755   5.915   2.518
   99RIM    CF2 1687   5.500   6.040   2.670
   99RIM    HF2 1688   5.521   6.093   2.752
   99RIM    CF3 1689   5.424   5.980   2.440
   99RIM    HF3 1690   5.404   5.927   2.358
   99RIM    CG1 1691   5.612   5.937   2.660
   99RIM   HG11 1692   5.614   5.866   2.590
   99RIM   HG12 1693   5.663   5.905   2.740
   99RIM    CG2 1694   5.381   5.994   2.585
   99RIM   HG21 1695   5.436   5.960   2.661
   99RIM   HG22 1696   5.285   5.997   2.613
   99RIM    CG3 1697   5.537   5.876   2.430
   99RIM   HG31 1698   5.528   5.782   2.396
   99RIM   HG32 1699   5.487   5.938   2.369
    1HOH     OW 1700   6.035   6.793   2.641
    1HOH    HW1 1701   6.116   6.793   2.699
    1HOH    HW2 1702   5.953   6.793   2.699
    2HOH     OW 1703   5.645   7.229   2.420
    2HOH    HW1 1704   5.727   7.229   2.477
    2HOH    HW2 1705   5.645   7.311   2.362
    4HOH     OW 1706   5.679   4.250   2.577
    4HOH    HW1 1707   5.761   4.250   2.635
    4HOH    HW2 1708   5.679   4.168   2.519
    5HOH     OW 1709   5.392   7.236   3.145
    5HOH    HW1 1710   5.311   7.236   3.203
    5HOH    HW2 1711   5.392   7.318   3.088
    6HOH     OW 1712   5.340   4.287   2.465
    6HOH    HW1 1713   5.258   4.287   2.523
    6HOH    HW2 1714   5.340   4.206   2.407
    7HOH     OW 1715   5.111   4.256   2.289
    7HOH    HW1 1716   5.111   4.337   2.231
    7HOH    HW2 1717   5.111   4.174   2.231
    8HOH     OW 1718   5.439   4.985   2.611
    8HOH    HW1 1719   5.521   4.985   2.669
    8HOH    HW2 1720   5.358   4.985   2.669
    9HOH     OW 1721   5.723   5.382   2.335
    9HOH    HW1 1722   5.805   5.382   2.393
    9HOH    HW2 1723   5.723   5.463   2.277
   10HOH     OW 1724   5.923   6.916   3.356
   10HOH    HW1 1725   6.005   6.916   3.414
   10HOH    HW2 1726   5.923   6.835   3.298
   11HOH     OW 1727   5.399   4.723   2.596
   11HOH    HW1 1728   5.317   4.723   2.653
   11HOH    HW2 1729   5.399   4.805   2.538
   12HOH     OW 1730   5.605   5.794   3.698
   12HOH    HW1 1731   5.524   5.794   3.755
   12HOH    HW2 1732   5.605   5.713   3.640
   13HOH     OW 1733   5.740   4.205   2.309
   13HOH    HW1 1734   5.740   4.286   2.252
   13HOH    HW2 1735   5.740   4.123   2.252
   14HOH     OW 1736   4.835   6.595   2.537
   14HOH    HW1 1737   4.917   6.595   2.595
   14HOH    HW2 1738   4.753   6.595   2.595
   15HOH     OW 1739   4.299   4.540   2.755
   15HOH    HW1 1740   4.380   4.540   2.812
   15HOH    HW2 1741   4.299   4.622   2.697
   16HOH     OW 1742   5.402   5.583   1.409
   16HOH    HW1 1743   5.484   5.583   1.466
   16HOH    HW2 1744   5.402   5.501   1.351
   17HOH     OW 1745   5.379   4.397   2.715
   17HOH    HW1 1746   5.298   4.397   2.772
   17HOH    HW2 1747   5.379   4.479   2.657
   18HOH     OW 1748   5.321   4.342   1.618
   18HOH    HW1 1749   5.240   4.342   1.676
   18HOH    HW2 1750   5.321   4.261   1.560
   19HOH     OW 1751   6.420   4.303   2.638
   19HOH    HW1 1752   6.420   4.385   2.580
   19HOH    HW2 1753   6.420   4.222   2.580
   20HOH     OW 1754   5.207   5.425   2.349
   20HOH    HW1 1755   5.289   5.425   2.407
   20HOH    HW2 1756   5.125   5.425   2.407
   21HOH     OW 1757   5.695   5.430   2.806
   21HOH    HW1 1758   5.777   5.430   2.864
   21HOH    HW2 1759   5.695   5.511   2.748
   22HOH     OW 1760   4.583   6.987   2.864
   22HOH    HW1 1761   4.665   6.987   2.922
   22HOH    HW2 1762   4.583   6.905   2.806
   23HOH     OW 1763   5.240   5.477   2.819
   23HOH    HW1 1764   5.158   5.477   2.877
   23HOH    HW2 1765   5.240   5.558   2.761
   25HOH     OW 1766   5.193   6.817   1.508
   25HOH    HW1 1767   5.111   6.817   1.566
   25HOH    HW2 1768   5.193   6.735   1.450
   26HOH     OW 1769   5.510   7.363   2.186
   26HOH    HW1 1770   5.510   7.445   2.128
   26HOH    HW2 1771   5.510   7.282   2.128
   27HOH     OW 1772   5.198   5.780   2.817
   27HOH    HW1 1773   5.279   5.780   2.875
   27HOH    HW2 1774   5.116   5.780   2.875
   28HOH     OW 1775   5.761   5.729   2.822
   28HOH    HW1 1776   5.842   5.729   2.880
   28HOH    HW2 1777   5.761   5.810   2.764
   29HOH     OW 1778   4.780   4.781   2.575
   29HOH    HW1 1779   4.861   4.781   2.633
   29HOH    HW2 1780   4.780   4.699   2.517
   31HOH     OW 1781   5.394   4.499   3.671
   31HOH    HW1 1782   5.312   4.499   3.729
   31HOH    HW2 1783   5.394   4.581   3.614
   32HOH     OW 1784   5.249   5.737   2.267
   32HOH    HW1 1785   5.167   5.737   2.325
   32HOH    HW2 1786   5.249   5.656   2.210
   33HOH     OW 1787   4.345   5.812   2.649
   33HOH    HW1 1788   4.345   5.894   2.591
   33HOH    HW2 1789   4.345   5.730   2.591
   34HOH     OW 1790   6.651   5.613   2.463
   34HOH    HW1 1791   6.733   5.613   2.520
   34HOH    HW2 1792   6.569   5.613   2.520
   35HOH     OW 1793   5.115   4.275   2.722
   35HOH    HW1 1794   5.197   4.275   2.780
   35HOH    HW2 1795   5.115   4.357   2.664
   36HOH     OW 1796   4.871   7.181   2.347
   36HOH    HW1 1797   4.953   7.181   2.405
   36HOH    HW2 1798   4.871   7.099   2.289
   39HOH     OW 1799   5.473   4.101   2.291
   39HOH    HW1 1800   5.391   4.101   2.349
   39HOH    HW2 1801   5.473   4.183   2.234
   41HOH     OW 1802   5.370   5.597   2.475
   41HOH    HW1 1803   5.288   5.597   2.533
   41HOH    HW2 1804   5.370   5.515   2.418
   42HOH     OW 1805   6.606   3.956   2.102
   42HOH    HW1 1806   6.606   4.037   2.044
   42HOH    HW2 1807   6.606   3.874   2.044
   43HOH     OW 1808   6.330   3.785   2.249
   43HOH    HW1 1809   6.412   3.785   2.306
   43HOH    HW2 1810   6.249   3.785   2.306
   44HOH     OW 1811   4.544   6.873   2.601
   44HOH    HW1 1812   4.625   6.873   2.658
   44HOH    HW2 1813   4.544   6.955   2.543
   45HOH     OW 1814   5.810   5.684   2.289
   45HOH    HW1 1815   5.892   5.684   2.347
   45HOH    HW2 1816   5.810   5.602   2.231
   46HOH     OW 1817   6.353   7.044   2.641
   46HOH    HW1 1818   6.272   7.044   2.698
   46HOH    HW2 1819   6.353   7.126   2.583
   47HOH     OW 1820   5.791   3.955   3.680
   47HOH    HW1 1821   5.710   3.955   3.737
   47HOH    HW2 1822   5.791   3.874   3.622
   48HOH     OW 1823   5.292   4.056   2.774
   48HOH    HW1 1824   5.292   4.138   2.716
   48HOH    HW2 1825   5.292   3.975   2.716
   49HOH     OW 1826   5.681   3.952   2.381
   49HOH    HW1 1827   5.762   3.952   2.439
   49HOH    HW2 1828   5.599   3.952   2.439
   51HOH     OW 1829   6.289   4.012   2.778
   51HOH    HW1 1830   6.371   4.012   2.836
   51HOH    HW2 1831   6.289   4.094   2.721
   52HOH     OW 1832   4.845   3.870   1.721
   52HOH    HW1 1833   4.927   3.870   1.779
   52HOH    HW2 1834   4.845   3.788   1.663
   53HOH     OW 1835   4.287   3.963   2.908
   53HOH    HW1 1836   4.206   3.963   2.966
   53HOH    HW2 1837   4.287   4.044   2.850
   54HOH     OW 1838   5.615   7.648   2.124
   54HOH    HW1 1839   5.533   7.648   2.182
   54HOH    HW2 1840   5.615   7.566   2.066
   55HOH     OW 1841   5.237   4.235   3.592
   55HOH    HW1 1842   5.237   4.317   3.534
   55HOH    HW2 1843   5.237   4.154   3.534
   56HOH     OW 1844   5.871   7.650   2.231
   56HOH    HW1 1845   5.953   7.650   2.288
   56HOH    HW2 1846   5.790   7.650   2.288
   57HOH     OW 1847   6.164   3.733   2.542
   57HOH    HW1 1848   6.246   3.733   2.600
   57HOH    HW2 1849   6.164   3.815   2.484
   58HOH     OW 1850   5.632   6.921   1.550
   58HOH    HW1 1851   5.713   6.921   1.608
   58HOH    HW2 1852   5.632   6.840   1.492
   59HOH     OW 1853   6.198   7.337   1.946
   59HOH    HW1 1854   6.117   7.337   2.004
   59HOH    HW2 1855   6.198   7.419   1.889
   60HOH     OW 1856   6.126   5.439   3.377
   60HOH    HW1 1857   6.045   5.439   3.435
   60HOH    HW2 1858   6.126   5.357   3.319
   61HOH     OW 1859   6.079   3.610   2.127
   61HOH    HW1 1860   6.079   3.691   2.069
   61HOH    HW2 1861   6.079   3.528   2.069
   62HOH     OW 1862   6.550   6.744   2.081
   62HOH    HW1 1863   6.632   6.744   2.138
   62HOH    HW2 1864   6.468   6.744   2.138
   63HOH     OW 1865   4.706   3.860   2.810
   63HOH    HW1 1866   4.787   3.860   2.868
   63HOH    HW2 1867   4.706   3.941   2.752
   64HOH     OW 1868   6.515   6.566   3.158
   64HOH    HW1 1869   6.597   6.566   3.216
   64HOH    HW2 1870   6.515   6.484   3.101
   65HOH     OW 1871   5.375   5.301   2.524
   65HOH    HW1 1872   5.294   5.301   2.582
   65HOH    HW2 1873   5.375   5.382   2.466
   66HOH     OW 1874   5.650   7.389   3.262
   66HOH    HW1 1875   5.568   7.389   3.320
   66HOH    HW2 1876   5.650   7.307   3.205
   67HOH     OW 1877   4.061   4.370   3.359
   67HOH    HW1 1878   4.061   4.451   3.301
   67HOH    HW2 1879   4.061   4.288   3.301
   68HOH     OW 1880   5.924   7.366   3.226
   68HOH    HW1 1881   6.006   7.366   3.284
   68HOH    HW2 1882   5.842   7.366   3.284
   69HOH     OW 1883   4.592   6.628   1.877
   69HOH    HW1 1884   4.673   6.628   1.935
   69HOH    HW2 1885   4.592   6.710   1.819
   71HOH     OW 1886   4.923   4.082   2.687
   71HOH    HW1 1887   5.004   4.082   2.744
   71HOH    HW2 1888   4.923   4.001   2.629
   72HOH     OW 1889   6.093   5.844   1.546
   72HOH    HW1 1890   6.011   5.844   1.604
   72HOH    HW2 1891   6.093   5.925   1.488
   73HOH     OW 1892   6.184   6.448   1.520
   73HOH    HW1 1893   6.102   6.448   1.578
   73HOH    HW2 1894   6.184   6.366   1.462
   74HOH     OW 1895   4.703   3.991   1.536
   74HOH    HW1 1896   4.703   4.073   1.478
   74HOH    HW2 1897   4.703   3.910   1.478
   75HOH     OW 1898   4.487   6.027   1.978
   75HOH    HW1 1899   4.569   6.027   2.036
   75HOH    HW2 1900   4.406   6.027   2.036
   76HOH     OW 1901   4.038   4.609   2.787
   76HOH    HW1 1902   4.119   4.609   2.845
   76HOH    HW2 1903   4.038   4.691   2.730
   77HOH     OW 1904   5.891   3.779   2.738
   77HOH    HW1 1905   5.973   3.779   2.796
   77HOH    HW2 1906   5.891   3.697   2.680
   78HOH     OW 1907   4.673   7.249   2.678
   78HOH    HW1 1908   4.592   7.249   2.736
   78HOH    HW2 1909   4.673   7.331   2.621
   79HOH     OW 1910   6.340   7.357   2.605
   79HOH    HW1 1911   6.258   7.357   2.663
   79HOH    HW2 1912   6.340   7.276   2.548
   80HOH     OW 1913   5.993   6.996   1.652
   80HOH    HW1 1914   5.993   7.077   1.594
   80HOH    HW2 1915   5.993   6.914   1.594
   81HOH     OW 1916   5.865   4.122   3.925
   81HOH    HW1 1917   5.946   4.122   3.983
   81HOH    HW2 1918   5.783   4.122   3.983
   82HOH     OW 1919   4.648   7.066   2.380
   82HOH    HW1 1920   4.729   7.066   2.438
   82HOH    HW2 1921   4.648   7.147   2.322
   83HOH     OW 1922   5.312   5.861   1.378
   83HOH    HW1 1923   5.394   5.861   1.436
   83HOH    HW2 1924   5.312   5.779   1.320
   84HOH     OW 1925   6.170   4.239   3.954
   84HOH    HW1 1926   6.088   4.239   4.012
   84HOH    HW2 1927   6.170   4.321   3.896
   85HOH     OW 1928   5.387   3.776   2.173
   85HOH    HW1 1929   5.306   3.776   2.231
   85HOH    HW2 1930   5.387   3.694   2.115
   86HOH     OW 1931   4.344   4.311   2.592
   86HOH    HW1 1932   4.344   4.393   2.535
   86HOH    HW2 1933   4.344   4.230   2.535
   87HOH     OW 1934   4.178   4.098   3.198
   87HOH    HW1 1935   4.260   4.098   3.256
   87HOH    HW2 1936   4.097   4.098   3.256
   88HOH     OW 1937   5.498   7.557   2.406
   88HOH    HW1 1938   5.580   7.557   2.464
   88HOH    HW2 1939   5.498   7.638   2.349
   89HOH     OW 1940   4.267   4.562   2.425
   89HOH    HW1 1941   4.349   4.562   2.483
   89HOH    HW2 1942   4.267   4.480   2.368
   90HOH     OW 1943   4.969   6.757   3.427
   90HOH    HW1 1944   4.888   6.757   3.485
   90HOH    HW2 1945   4.969   6.838   3.369
   91HOH     OW 1946   6.567   4.696   1.924
   91HOH    HW1 1947   6.485   4.696   1.982
   91HOH    HW2 1948   6.567   4.614   1.866
   92HOH     OW 1949   6.116   4.841   3.744
   92HOH    HW1 1950   6.116   4.923   3.686
   92HOH    HW2 1951   6.116   4.759   3.686
   93HOH     OW 1952   5.293   7.505   2.113
   93HOH    HW1 1953   5.374   7.505   2.171
   93HOH    HW2 1954   5.211   7.505   2.171
   94HOH     OW 1955   5.385   4.538   3.943
   94HOH    HW1 1956   5.467   4.538   4.000
   94HOH    HW2 1957   5.385   4.620   3.885
   95HOH     OW 1958   5.421   5.776   3.882
   95HOH    HW1 1959   5.503   5.776   3.940
   95HOH    HW2 1960   5.421   5.695   3.824
   96HOH     OW 1961   6.158   7.433   3.154
   96HOH    HW1 1962   6.076   7.433   3.211
   96HOH    HW2 1963   6.158   7.515   3.096
   97HOH     OW 1964   5.615   7.149   3.418
   97HOH    HW1 1965   5.533   7.149   3.476
   97HOH    HW2 1966   5.615   7.067   3.360
   98HOH     OW 1967   5.994   3.689   3.509
   98HOH    HW1 1968   5.994   3.770   3.451
   98HOH    HW2 1969   5.994   3.607   3.451
   99HOH     OW 1970   6.323   7.259   2.884
   99HOH    HW1 1971   6.405   7.259   2.942
   99HOH    HW2 1972   6.241   7.259   2.942
  100HOH     OW 1973   6.814   5.546   2.696
  100HOH    HW1 1974   6.896   5.546   2.754
  100HOH    HW2 1975   6.814   5.627   2.639
  101HOH     OW 1976   5.743   7.161   1.635
  101HOH    HW1 1977   5.825   7.161   1.693
  101HOH    HW2 1978   5.743   7.080   1.577
  102HOH     OW 1979   5.719   6.863   3.539
  102HOH    HW1 1980   5.637   6.863   3.596
  102HOH    HW2 1981   5.719   6.945   3.481
  103HOH     OW 1982   5.412   3.873   3.202
  103HOH    HW1 1983   5.331   3.873   3.260
  103HOH    HW2 1984   5.412   3.791   3.144
  104HOH     OW 1985   5.305   3.972   2.494
  104HOH    HW1 1986   5.305   4.053   2.437
  104HOH    HW2 1987   5.305   3.890   2.437
  105HOH     OW 1988   5.766   6.015   3.692
  105HOH    HW1 1989   5.848   6.015   3.750
  105HOH    HW2 1990   5.685   6.015   3.750
  106HOH     OW 1991   5.309   4.354   1.341
  106HOH    HW1 1992   5.391   4.354   1.399
  106HOH    HW2 1993   5.309   4.435   1.284
  107HOH     OW 1994   6.556   5.957   3.097
  107HOH    HW1 1995   6.637   5.957   3.155
  107HOH    HW2 1996   6.556   5.875   3.039
  108HOH     OW 1997   5.291   4.063   1.594
  108HOH    HW1 1998   5.210   4.063   1.651
  108HOH    HW2 1999   5.291   4.144   1.536
  109HOH     OW 2000   5.043   3.965   2.322
  109HOH    HW1 2001   4.962   3.965   2.380
  109HOH    HW2 2002   5.043   3.883   2.264
  110HOH     OW 2003   5.336   7.170   3.402
  110HOH    HW1 2004   5.336   7.252   3.345
  110HOH    HW2 2005   5.336   7.088   3.345
  111HOH     OW 2006   4.825   7.171   2.068
  111HOH    HW1 2007   4.907   7.171   2.125
  111HOH    HW2 2008   4.744   7.171   2.125
  112HOH     OW 2009   4.346   6.089   2.759
  112HOH    HW1 2010   4.428   6.089   2.817
  112HOH    HW2 2011   4.346   6.170   2.702
  113HOH     OW 2012   6.715   5.851   2.320
  113HOH    HW1 2013   6.796   5.851   2.378
  113HOH    HW2 2014   6.715   5.769   2.262
  115HOH     OW 2015   5.982   4.253   1.687
  115HOH    HW1 2016   5.901   4.253   1.745
  115HOH    HW2 2017   5.982   4.334   1.629
  116HOH     OW 2018   6.128   7.604   2.006
  116HOH    HW1 2019   6.046   7.604   2.063
  116HOH    HW2 2020   6.128   7.522   1.948
  117HOH     OW 2021   6.046   3.561   1.870
  117HOH    HW1 2022   6.046   3.643   1.813
  117HOH    HW2 2023   6.046   3.480   1.813
  118HOH     OW 2024   4.149   3.865   1.697
  118HOH    HW1 2025   4.230   3.865   1.755
  118HOH    HW2 2026   4.067   3.865   1.755
  119HOH     OW 2027   5.020   7.385   2.000
  119HOH    HW1 2028   5.102   7.385   2.057
  119HOH    HW2 2029   5.020   7.467   1.942
  120HOH     OW 2030   6.438   7.268   2.020
  120HOH    HW1 2031   6.519   7.268   2.078
  120HOH    HW2 2032   6.438   7.186   1.962
  121HOH     OW 2033   5.744   7.643   2.560
  121HOH    HW1 2034   5.662   7.643   2.618
  121HOH    HW2 2035   5.744   7.725   2.502
  122HOH     OW 2036   6.577   6.881   2.960
  122HOH    HW1 2037   6.496   6.881   3.018
  122HOH    HW2 2038   6.577   6.800   2.903
  123HOH     OW 2039   4.786   7.527   2.713
  123HOH    HW1 2040   4.786   7.609   2.655
  123HOH    HW2 2041   4.786   7.445   2.655
  124HOH     OW 2042   5.885   3.647   2.437
  124HOH    HW1 2043   5.967   3.647   2.495
  124HOH    HW2 2044   5.803   3.647   2.495
  125HOH     OW 2045   6.133   6.013   1.327
  125HOH    HW1 2046   6.215   6.013   1.384
  125HOH    HW2 2047   6.133   6.095   1.269
  126HOH     OW 2048   4.956   6.399   3.629
  126HOH    HW1 2049   5.038   6.399   3.687
  126HOH    HW2 2050   4.956   6.318   3.571
  127HOH     OW 2051   6.223   3.457   2.357
  127HOH    HW1 2052   6.141   3.457   2.414
  127HOH    HW2 2053   6.223   3.539   2.299
  128HOH     OW 2054   5.085   3.918   2.971
  128HOH    HW1 2055   5.004   3.918   3.029
  128HOH    HW2 2056   5.085   3.836   2.913
  129HOH     OW 2057   5.580   4.225   1.650
  129HOH    HW1 2058   5.580   4.306   1.592
  129HOH    HW2 2059   5.580   4.143   1.592
  130HOH     OW 2060   5.377   7.599   1.761
  130HOH    HW1 2061   5.458   7.599   1.818
  130HOH    HW2 2062   5.295   7.599   1.818
  131HOH     OW 2063   6.017   6.047   3.748
  131HOH    HW1 2064   6.098   6.047   3.806
  131HOH    HW2 2065   6.017   6.129   3.690
  132HOH     OW 2066   4.976   6.166   3.526
  132HOH    HW1 2067   5.057   6.166   3.584
  132HOH    HW2 2068   4.976   6.084   3.468
  133HOH     OW 2069   6.016   3.694   1.635
  133HOH    HW1 2070   5.935   3.694   1.692
  133HOH    HW2 2071   6.016   3.776   1.577
  134HOH     OW 2072   5.305   7.753   2.547
  134HOH    HW1 2073   5.224   7.753   2.605
  134HOH    HW2 2074   5.305   7.672   2.490
  135HOH     OW 2075   4.014   4.372   3.792
  135HOH    HW1 2076   4.014   4.454   3.734
  135HOH    HW2 2077   4.014   4.290   3.734
  136HOH     OW 2078   4.798   3.947   3.044
  136HOH    HW1 2079   4.879   3.947   3.101
  136HOH    HW2 2080   4.716   3.947   3.101
  137HOH     OW 2081   5.156   3.736   1.767
  137HOH    HW1 2082   5.238   3.736   1.825
  137HOH    HW2 2083   5.156   3.818   1.709
  138HOH     OW 2084   5.704   3.766   3.152
  138HOH    HW1 2085   5.786   3.766   3.210
  138HOH    HW2 2086   5.704   3.684   3.094
  139HOH     OW 2087   6.507   6.744   2.363
  139HOH    HW1 2088   6.426   6.744   2.421
  139HOH    HW2 2089   6.507   6.825   2.305
  140HOH     OW 2090   4.525   6.873   1.934
  140HOH    HW1 2091   4.443   6.873   1.991
  140HOH    HW2 2092   4.525   6.791   1.876
  141HOH     OW 2093   5.892   6.910   1.422
  141HOH    HW1 2094   5.892   6.991   1.365
  141HOH    HW2 2095   5.892   6.828   1.365
  142HOH     OW 2096   5.668   3.727   1.473
  142HOH    HW1 2097   5.750   3.727   1.530
  142HOH    HW2 2098   5.586   3.727   1.530
  143HOH     OW 2099   6.704   4.288   2.665
  143HOH    HW1 2100   6.786   4.288   2.723
  143HOH    HW2 2101   6.704   4.370   2.607
  144HOH     OW 2102   6.256   5.289   1.976
  144HOH    HW1 2103   6.338   5.289   2.034
  144HOH    HW2 2104   6.256   5.207   1.918
  145HOH     OW 2105   4.336   4.469   2.167
  145HOH    HW1 2106   4.254   4.469   2.225
  145HOH    HW2 2107   4.336   4.550   2.110
  146HOH     OW 2108   6.269   3.866   3.094
  146HOH    HW1 2109   6.188   3.866   3.152
  146HOH    HW2 2110   6.269   3.784   3.037
  147HOH     OW 2111   6.054   5.624   1.403
  147HOH    HW1 2112   6.054   5.705   1.345
  147HOH    HW2 2113   6.054   5.542   1.345
  148HOH     OW 2114   4.356   5.048   3.371
  148HOH    HW1 2115   4.438   5.048   3.429
  148HOH    HW2 2116   4.274   5.048   3.429
  149HOH     OW 2117   4.400   6.467   1.959
  149HOH    HW1 2118   4.482   6.467   2.017
  149HOH    HW2 2119   4.400   6.548   1.901
  150HOH     OW 2120   4.333   3.855   3.473
  150HOH    HW1 2121   4.415   3.855   3.531
  150HOH    HW2 2122   4.333   3.773   3.415
  151HOH     OW 2123   6.593   3.553   2.085
  151HOH    HW1 2124   6.511   3.553   2.143
  151HOH    HW2 2125   6.593   3.635   2.028
  152HOH     OW 2126   5.931   3.806   3.946
  152HOH    HW1 2127   5.849   3.806   4.004
  152HOH    HW2 2128   5.931   3.725   3.888
  153HOH     OW 2129   5.635   5.590   2.613
  153HOH    HW1 2130   5.635   5.671   2.555
  153HOH    HW2 2131   5.635   5.508   2.555
  154HOH     OW 2132   5.922   7.213   3.438
  154HOH    HW1 2133   6.004   7.213   3.496
  154HOH    HW2 2134   5.840   7.213   3.496
  155HOH     OW 2135   5.145   3.944   3.328
  155HOH    HW1 2136   5.227   3.944   3.386
  155HOH    HW2 2137   5.145   4.026   3.271
  156HOH     OW 2138   4.221   3.730   2.441
  156HOH    HW1 2139   4.303   3.730   2.499
  156HOH    HW2 2140   4.221   3.649   2.383
  157HOH     OW 2141   5.188   7.424   3.185
  157HOH    HW1 2142   5.107   7.424   3.243
  157HOH    HW2 2143   5.188   7.506   3.127
  158HOH     OW 2144   5.620   3.696   2.244
  158HOH    HW1 2145   5.539   3.696   2.302
  158HOH    HW2 2146   5.620   3.614   2.186
  159HOH     OW 2147   6.333   4.249   2.921
  159HOH    HW1 2148   6.333   4.331   2.863
  159HOH    HW2 2149   6.333   4.167   2.863
  160HOH     OW 2150   5.596   4.053   1.455
  160HOH    HW1 2151   5.678   4.053   1.513
  160HOH    HW2 2152   5.515   4.053   1.513
  161HOH     OW 2153   5.625   5.474   1.259
  161HOH    HW1 2154   5.706   5.474   1.317
  161HOH    HW2 2155   5.625   5.555   1.201
  162HOH     OW 2156   4.143   5.705   2.799
  162HOH    HW1 2157   4.225   5.705   2.857
  162HOH    HW2 2158   4.143   5.623   2.742
  163HOH     OW 2159   5.250   7.321   1.693
  163HOH    HW1 2160   5.168   7.321   1.751
  163HOH    HW2 2161   5.250   7.403   1.636
  164HOH     OW 2162   6.468   4.872   1.770
  164HOH    HW1 2163   6.386   4.872   1.828
  164HOH    HW2 2164   6.468   4.790   1.712
  165HOH     OW 2165   5.613   3.849   2.627
  165HOH    HW1 2166   5.613   3.931   2.569
  165HOH    HW2 2167   5.613   3.767   2.569
  166HOH     OW 2168   6.220   6.635   3.631
  166HOH    HW1 2169   6.301   6.635   3.689
  166HOH    HW2 2170   6.138   6.635   3.689
  167HOH     OW 2171   5.714   5.607   3.877
  167HOH    HW1 2172   5.796   5.607   3.935
  167HOH    HW2 2173   5.714   5.688   3.819
  168HOH     OW 2174   6.744   4.105   1.837
  168HOH    HW1 2175   6.825   4.105   1.895
  168HOH    HW2 2176   6.744   4.023   1.780
  169HOH     OW 2177   5.085   7.029   3.437
  169HOH    HW1 2178   5.003   7.029   3.494
  169HOH    HW2 2179   5.085   7.111   3.379
  170HOH     OW 2180   4.171   4.110   3.899
  170HOH    HW1 2181   4.089   4.110   3.957
  170HOH    HW2 2182   4.171   4.028   3.841
  171HOH     OW 2183   6.795   5.510   2.262
  171HOH    HW1 2184   6.795   5.592   2.205
  171HOH    HW2 2185   6.795   5.428   2.205
  172HOH     OW 2186   6.556   4.592   3.256
  172HOH    HW1 2187   6.637   4.592   3.314
  172HOH    HW2 2188   6.474   4.592   3.314
  173HOH     OW 2189   4.871   7.549   2.953
  173HOH    HW1 2190   4.953   7.549   3.011
  173HOH    HW2 2191   4.871   7.631   2.896
  174HOH     OW 2192   6.328   4.395   3.137
  174HOH    HW1 2193   6.409   4.395   3.195
  174HOH    HW2 2194   6.328   4.313   3.079
  175HOH     OW 2195   4.747   3.717   1.934
  175HOH    HW1 2196   4.665   3.717   1.992
  175HOH    HW2 2197   4.747   3.798   1.876
  176HOH     OW 2198   4.720   5.548   3.219
  176HOH    HW1 2199   4.638   5.548   3.277
  176HOH    HW2 2200   4.720   5.467   3.161
  177HOH     OW 2201   6.034   6.102   1.113
  177HOH    HW1 2202   6.034   6.184   1.055
  177HOH    HW2 2203   6.034   6.020   1.055
  178HOH     OW 2204   6.086   7.005   3.559
  178HOH    HW1 2205   6.168   7.005   3.617
  178HOH    HW2 2206   6.004   7.005   3.617
  179HOH     OW 2207   5.097   7.061   1.364
  179HOH    HW1 2208   5.179   7.061   1.422
  179HOH    HW2 2209   5.097   7.143   1.306
  180HOH     OW 2210   5.492   6.767   3.662
  180HOH    HW1 2211   5.573   6.767   3.720
  180HOH    HW2 2212   5.492   6.686   3.604
  181HOH     OW 2213   4.315   6.224   1.985
  181HOH    HW1 2214   4.233   6.224   2.042
  181HOH    HW2 2215   4.315   6.306   1.927
  182HOH     OW 2216   6.266   5.191   3.451
  182HOH    HW1 2217   6.184   5.191   3.509
  182HOH    HW2 2218   6.266   5.110   3.394
  183HOH     OW 2219   6.356   5.828   1.604
  183HOH    HW1 2220   6.356   5.910   1.546
  183HOH    HW2 2221   6.356   5.747   1.546
  184HOH     OW 2222   4.994   4.268   3.703
  184HOH    HW1 2223   5.075   4.268   3.761
  184HOH    HW2 2224   4.912   4.268   3.761
  185HOH     OW 2225   6.859   6.087   2.302
  185HOH    HW1 2226   6.940   6.087   2.359
  185HOH    HW2 2227   6.859   6.169   2.244
  186HOH     OW 2228   5.439   6.747   1.412
  186HOH    HW1 2229   5.521   6.747   1.469
  186HOH    HW2 2230   5.439   6.665   1.354
  187HOH     OW 2231   4.168   5.739   2.446
  187HOH    HW1 2232   4.086   5.739   2.503
  187HOH    HW2 2233   4.168   5.821   2.388
  188HOH     OW 2234   6.289   4.666   3.882
  188HOH    HW1 2235   6.208   4.666   3.939
  188HOH    HW2 2236   6.289   4.584   3.824
  189HOH     OW 2237   4.408   6.882   3.015
  189HOH    HW1 2238   4.408   6.964   2.957
  189HOH    HW2 2239   4.408   6.801   2.957
  190HOH     OW 2240   3.926   4.054   3.502
  190HOH    HW1 2241   4.007   4.054   3.559
  190HOH    HW2 2242   3.844   4.054   3.559
  191HOH     OW 2243   4.704   6.518   1.582
  191HOH    HW1 2244   4.785   6.518   1.640
  191HOH    HW2 2245   4.704   6.599   1.525
  192HOH     OW 2246   6.292   5.056   3.713
  192HOH    HW1 2247   6.374   5.056   3.771
  192HOH    HW2 2248   6.292   4.974   3.656
  193HOH     OW 2249   6.919   4.497   2.604
  193HOH    HW1 2250   6.837   4.497   2.661
  193HOH    HW2 2251   6.919   4.579   2.546
  194HOH     OW 2252   6.631   6.362   1.804
  194HOH    HW1 2253   6.549   6.362   1.862
  194HOH    HW2 2254   6.631   6.281   1.747
  195HOH     OW 2255   5.110   4.589   3.730
  195HOH    HW1 2256   5.110   4.671   3.673
  195HOH    HW2 2257   5.110   4.508   3.673
  196HOH     OW 2258   4.892   4.086   1.363
  196HOH    HW1 2259   4.973   4.086   1.421
  196HOH    HW2 2260   4.810   4.086   1.421
  197HOH     OW 2261   5.432   3.891   3.491
  197HOH    HW1 2262   5.514   3.891   3.549
  197HOH    HW2 2263   5.432   3.973   3.434
  198HOH     OW 2264   4.926   5.955   3.734
  198HOH    HW1 2265   5.007   5.955   3.792
  198HOH    HW2 2266   4.926   5.873   3.676
  199HOH     OW 2267   4.556   5.780   1.563
  199HOH    HW1 2268   4.475   5.780   1.621
  199HOH    HW2 2269   4.556   5.862   1.505
  200HOH     OW 2270   5.827   7.831   2.917
  200HOH    HW1 2271   5.745   7.831   2.975
  200HOH    HW2 2272   5.827   7.750   2.859
  201HOH     OW 2273   6.301   3.558   1.624
  201HOH    HW1 2274   6.301   3.640   1.567
  201HOH    HW2 2275   6.301   3.477   1.567
  202HOH     OW 2276   4.452   3.871   3.244
  202HOH    HW1 2277   4.533   3.871   3.301
  202HOH    HW2 2278   4.370   3.871   3.301
  203HOH     OW 2279   5.840   6.633   1.225
  203HOH    HW1 2280   5.922   6.633   1.282
  203HOH    HW2 2281   5.840   6.714   1.167
  204HOH     OW 2282   4.241   4.920   3.690
  204HOH    HW1 2283   4.323   4.920   3.748
  204HOH    HW2 2284   4.241   4.838   3.632
  205HOH     OW 2285   5.405   7.770   3.074
  205HOH    HW1 2286   5.324   7.770   3.132
  205HOH    HW2 2287   5.405   7.852   3.016
  206HOH     OW 2288   6.999   4.827   2.289
  206HOH    HW1 2289   6.917   4.827   2.347
  206HOH    HW2 2290   6.999   4.745   2.231
  207HOH     OW 2291   6.775   6.121   3.085
  207HOH    HW1 2292   6.775   6.203   3.027
  207HOH    HW2 2293   6.775   6.039   3.027
  208HOH     OW 2294   4.629   3.633   1.614
  208HOH    HW1 2295   4.711   3.633   1.672
  208HOH    HW2 2296   4.547   3.633   1.672
  209HOH     OW 2297   4.755   3.708   2.215
  209HOH    HW1 2298   4.836   3.708   2.272
  209HOH    HW2 2299   4.755   3.790   2.157
  210HOH     OW 2300   5.222   5.269   4.120
  210HOH    HW1 2301   5.303   5.269   4.178
  210HOH    HW2 2302   5.222   5.188   4.063
  211HOH     OW 2303   6.082   6.657   1.413
  211HOH    HW1 2304   6.001   6.657   1.471
  211HOH    HW2 2305   6.082   6.738   1.356
  212HOH     OW 2306   4.277   4.220   2.290
  212HOH    HW1 2307   4.195   4.220   2.348
  212HOH    HW2 2308   4.277   4.138   2.232
  213HOH     OW 2309   4.076   4.335   2.907
  213HOH    HW1 2310   4.076   4.417   2.849
  213HOH    HW2 2311   4.076   4.253   2.849
  214HOH     OW 2312   6.274   3.981   3.995
  214HOH    HW1 2313   6.355   3.981   4.052
  214HOH    HW2 2314   6.192   3.981   4.052
  215HOH     OW 2315   6.601   7.025   2.706
  215HOH    HW1 2316   6.683   7.025   2.763
  215HOH    HW2 2317   6.601   7.107   2.648
  216HOH     OW 2318   6.075   4.882   4.097
  216HOH    HW1 2319   6.156   4.882   4.154
  216HOH    HW2 2320   6.075   4.800   4.039
  217HOH     OW 2321   6.373   3.731   3.652
  217HOH    HW1 2322   6.291   3.731   3.710
  217HOH    HW2 2323   6.373   3.813   3.594
  218HOH     OW 2324   5.522   4.221   3.922
  218HOH    HW1 2325   5.440   4.221   3.979
  218HOH    HW2 2326   5.522   4.140   3.864
  219HOH     OW 2327   5.965   7.288   1.693
  219HOH    HW1 2328   5.965   7.370   1.636
  219HOH    HW2 2329   5.965   7.206   1.636
  220HOH     OW 2330   4.808   5.392   1.795
  220HOH    HW1 2331   4.890   5.392   1.853
  220HOH    HW2 2332   4.727   5.392   1.853
  221HOH     OW 2333   4.462   3.685   2.074
  221HOH    HW1 2334   4.543   3.685   2.132
  221HOH    HW2 2335   4.462   3.767   2.016
  222HOH     OW 2336   6.682   5.582   2.925
  222HOH    HW1 2337   6.763   5.582   2.983
  222HOH    HW2 2338   6.682   5.501   2.867
  223HOH     OW 2339   4.361   6.765   2.413
  223HOH    HW1 2340   4.279   6.765   2.471
  223HOH    HW2 2341   4.361   6.847   2.355
  224HOH     OW 2342   6.544   4.082   2.588
  224HOH    HW1 2343   6.462   4.082   2.646
  224HOH    HW2 2344   6.544   4.000   2.531
  225HOH     OW 2345   4.314   5.785   2.062
  225HOH    HW1 2346   4.314   5.867   2.004
  225HOH    HW2 2347   4.314   5.704   2.004
  226HOH     OW 2348   6.364   7.819   2.490
  226HOH    HW1 2349   6.445   7.819   2.547
  226HOH    HW2 2350   6.282   7.819   2.547
  227HOH     OW 2351   4.379   6.158   3.052
  227HOH    HW1 2352   4.460   6.158   3.110
  227HOH    HW2 2353   4.379   6.240   2.994
  228HOH     OW 2354   5.116   3.721   2.131
  228HOH    HW1 2355   5.198   3.721   2.189
  228HOH    HW2 2356   5.116   3.640   2.073
  229HOH     OW 2357   6.495   6.292   1.595
  229HOH    HW1 2358   6.413   6.292   1.653
  229HOH    HW2 2359   6.495   6.374   1.537
  230HOH     OW 2360   6.491   7.314   2.356
  230HOH    HW1 2361   6.409   7.314   2.414
  230HOH    HW2 2362   6.491   7.232   2.298
  231HOH     OW 2363   5.923   7.681   1.573
  231HOH    HW1 2364   5.923   7.763   1.515
  231HOH    HW2 2365   5.923   7.599   1.515
  232HOH     OW 2366   6.602   6.093   1.811
  232HOH    HW1 2367   6.684   6.093   1.868
  232HOH    HW2 2368   6.521   6.093   1.868
  233HOH     OW 2369   4.306   6.851   2.772
  233HOH    HW1 2370   4.388   6.851   2.830
  233HOH    HW2 2371   4.306   6.933   2.714
  234HOH     OW 2372   6.686   3.700   1.811
  234HOH    HW1 2373   6.768   3.700   1.868
  234HOH    HW2 2374   6.686   3.619   1.753
  235HOH     OW 2375   5.309   5.381   1.258
  235HOH    HW1 2376   5.227   5.381   1.315
  235HOH    HW2 2377   5.309   5.463   1.200
  236HOH     OW 2378   6.101   5.070   1.550
  236HOH    HW1 2379   6.019   5.070   1.608
  236HOH    HW2 2380   6.101   4.989   1.492
  237HOH     OW 2381   6.216   7.430   3.466
  237HOH    HW1 2382   6.216   7.512   3.408
  237HOH    HW2 2383   6.216   7.349   3.408
  238HOH     OW 2384   4.883   4.516   3.594
  238HOH    HW1 2385   4.964   4.516   3.652
  238HOH    HW2 2386   4.801   4.516   3.652
  239HOH     OW 2387   6.641   7.006   2.082
  239HOH    HW1 2388   6.723   7.006   2.140
  239HOH    HW2 2389   6.641   7.088   2.024
  240HOH     OW 2390   4.632   6.676   3.263
  240HOH    HW1 2391   4.714   6.676   3.321
  240HOH    HW2 2392   4.632   6.594   3.205
  241HOH     OW 2393   6.422   6.863   1.345
  241HOH    HW1 2394   6.340   6.863   1.403
  241HOH    HW2 2395   6.422   6.945   1.288
  242HOH     OW 2396   4.516   7.231   3.024
  242HOH    HW1 2397   4.435   7.231   3.081
  242HOH    HW2 2398   4.516   7.149   2.966
  243HOH     OW 2399   4.067   3.890   3.676
  243HOH    HW1 2400   4.067   3.971   3.618
  243HOH    HW2 2401   4.067   3.808   3.618
  244HOH     OW 2402   4.636   5.330   3.385
  244HOH    HW1 2403   4.718   5.330   3.442
  244HOH    HW2 2404   4.555   5.330   3.442
  245HOH     OW 2405   5.463   7.305   1.562
  245HOH    HW1 2406   5.545   7.305   1.620
  245HOH    HW2 2407   5.463   7.387   1.505
  246HOH     OW 2408   6.421   7.399   3.241
  246HOH    HW1 2409   6.502   7.399   3.298
  246HOH    HW2 2410   6.421   7.318   3.183
  247HOH     OW 2411   5.076   6.387   1.199
  247HOH    HW1 2412   4.995   6.387   1.257
  247HOH    HW2 2413   5.076   6.469   1.142
  248HOH     OW 2414   6.526   6.019   3.378
  248HOH    HW1 2415   6.444   6.019   3.435
  248HOH    HW2 2416   6.526   5.938   3.320
  249HOH     OW 2417   6.141   7.128   1.435
  249HOH    HW1 2418   6.141   7.209   1.377
  249HOH    HW2 2419   6.141   7.046   1.377
  250HOH     OW 2420   6.753   3.996   2.304
  250HOH    HW1 2421   6.834   3.996   2.362
  250HOH    HW2 2422   6.671   3.996   2.362
  251HOH     OW 2423   5.043   7.628   2.123
  251HOH    HW1 2424   5.125   7.628   2.181
  251HOH    HW2 2425   5.043   7.709   2.065
  252HOH     OW 2426   4.999   6.703   1.351
  252HOH    HW1 2427   5.081   6.703   1.409
  252HOH    HW2 2428   4.999   6.622   1.293
  253HOH     OW 2429   5.879   5.787   3.813
  253HOH    HW1 2430   5.798   5.787   3.871
  253HOH    HW2 2431   5.879   5.868   3.755
  254HOH     OW 2432   6.276   5.109   1.772
  254HOH    HW1 2433   6.194   5.109   1.830
  254HOH    HW2 2434   6.276   5.027   1.714
  255HOH     OW 2435   5.972   3.983   1.310
  255HOH    HW1 2436   5.972   4.065   1.252
  255HOH    HW2 2437   5.972   3.902   1.252
  257HOH     OW 2438   6.745   3.926   1.643
  257HOH    HW1 2439   6.827   3.926   1.701
  257HOH    HW2 2440   6.664   3.926   1.701
  258HOH     OW 2441   5.650   6.226   3.878
  258HOH    HW1 2442   5.731   6.226   3.935
  258HOH    HW2 2443   5.650   6.308   3.820
  259HOH     OW 2444   5.333   6.063   1.202
  259HOH    HW1 2445   5.414   6.063   1.259
  259HOH    HW2 2446   5.333   5.982   1.144
  260HOH     OW 2447   4.966   5.174   3.909
  260HOH    HW1 2448   4.884   5.174   3.967
  260HOH    HW2 2449   4.966   5.256   3.851
  261HOH     OW 2450   5.874   5.455   1.228
  261HOH    HW1 2451   5.793   5.455   1.286
  261HOH    HW2 2452   5.874   5.373   1.170
  262HOH     OW 2453   5.915   6.359   1.170
  262HOH    HW1 2454   5.915   6.441   1.113
  262HOH    HW2 2455   5.915   6.278   1.113
  263HOH     OW 2456   6.679   6.629   1.883
  263HOH    HW1 2457   6.761   6.629   1.940
  263HOH    HW2 2458   6.598   6.629   1.940
  264HOH     OW 2459   4.821   3.736   2.557
  264HOH    HW1 2460   4.902   3.736   2.614
  264HOH    HW2 2461   4.821   3.817   2.499
  265HOH     OW 2462   4.292   3.578   1.746
  265HOH    HW1 2463   4.374   3.578   1.804
  265HOH    HW2 2464   4.292   3.496   1.688
  266HOH     OW 2465   4.296   3.880   2.117
  266HOH    HW1 2466   4.214   3.880   2.175
  266HOH    HW2 2467   4.296   3.962   2.059
  267HOH     OW 2468   6.277   3.707   3.382
  267HOH    HW1 2469   6.196   3.707   3.440
  267HOH    HW2 2470   6.277   3.625   3.324
  268HOH     OW 2471   5.316   4.723   4.098
  268HOH    HW1 2472   5.316   4.804   4.041
  268HOH    HW2 2473   5.316   4.641   4.041
  269HOH     OW 2474   4.525   6.741   1.475
  269HOH    HW1 2475   4.607   6.741   1.533
  269HOH    HW2 2476   4.444   6.741   1.533
  270HOH     OW 2477   4.448   4.336   1.309
  270HOH    HW1 2478   4.530   4.336   1.366
  270HOH    HW2 2479   4.448   4.417   1.251
  271HOH     OW 2480   3.698   4.860   3.207
  271HOH    HW1 2481   3.780   4.860   3.265
  271HOH    HW2 2482   3.698   4.778   3.149
  272HOH     OW 2483   4.642   3.963   3.784
  272HOH    HW1 2484   4.560   3.963   3.842
  272HOH    HW2 2485   4.642   4.045   3.727
  273HOH     OW 2486   6.034   3.515   2.782
  273HOH    HW1 2487   5.952   3.515   2.840
  273HOH    HW2 2488   6.034   3.434   2.724
  274HOH     OW 2489   5.163   5.803   3.900
  274HOH    HW1 2490   5.163   5.884   3.842
  274HOH    HW2 2491   5.163   5.721   3.842
  275HOH     OW 2492   6.111   5.273   4.096
  275HOH    HW1 2493   6.192   5.273   4.154
  275HOH    HW2 2494   6.029   5.273   4.154
  276HOH     OW 2495   4.276   5.892   3.187
  276HOH    HW1 2496   4.357   5.892   3.244
  276HOH    HW2 2497   4.276   5.974   3.129
  277HOH     OW 2498   4.466   5.161   3.627
  277HOH    HW1 2499   4.547   5.161   3.685
  277HOH    HW2 2500   4.466   5.079   3.569
  278HOH     OW 2501   7.089   4.353   2.369
  278HOH    HW1 2502   7.008   4.353   2.427
  278HOH    HW2 2503   7.089   4.435   2.311
  279HOH     OW 2504   4.864   6.908   1.282
  279HOH    HW1 2505   4.782   6.908   1.340
  279HOH    HW2 2506   4.864   6.827   1.224
  280HOH     OW 2507   5.572   7.711   1.493
  280HOH    HW1 2508   5.572   7.792   1.435
  280HOH    HW2 2509   5.572   7.629   1.435
  281HOH     OW 2510   4.765   7.406   2.473
  281HOH    HW1 2511   4.847   7.406   2.531
  281HOH    HW2 2512   4.684   7.406   2.531
  282HOH     OW 2513   5.232   6.053   3.997
  282HOH    HW1 2514   5.313   6.053   4.054
  282HOH    HW2 2515   5.232   6.134   3.939
  283HOH     OW 2516   5.973   4.600   1.508
  283HOH    HW1 2517   6.054   4.600   1.566
  283HOH    HW2 2518   5.973   4.518   1.451
  284HOH     OW 2519   4.441   3.598   2.799
  284HOH    HW1 2520   4.359   3.598   2.857
  284HOH    HW2 2521   4.441   3.680   2.741
  285HOH     OW 2522   4.207   6.620   2.825
  285HOH    HW1 2523   4.125   6.620   2.883
  285HOH    HW2 2524   4.207   6.538   2.768
  286HOH     OW 2525   5.446   7.068   1.422
  286HOH    HW1 2526   5.446   7.150   1.365
  286HOH    HW2 2527   5.446   6.986   1.365
  287HOH     OW 2528   4.514   4.447   4.172
  287HOH    HW1 2529   4.596   4.447   4.230
  287HOH    HW2 2530   4.433   4.447   4.230
  288HOH     OW 2531   5.736   3.776   3.418
  288HOH    HW1 2532   5.817   3.776   3.476
  288HOH    HW2 2533   5.736   3.857   3.360
  289HOH     OW 2534   5.709   5.241   1.116
  289HOH    HW1 2535   5.791   5.241   1.174
  289HOH    HW2 2536   5.709   5.160   1.058
  290HOH     OW 2537   6.715   6.865   1.774
  290HOH    HW1 2538   6.633   6.865   1.832
  290HOH    HW2 2539   6.715   6.946   1.716
  291HOH     OW 2540   6.646   4.945   3.178
  291HOH    HW1 2541   6.564   4.945   3.236
  291HOH    HW2 2542   6.646   4.863   3.120
  292HOH     OW 2543   4.560   5.714   3.357
  292HOH    HW1 2544   4.560   5.795   3.299
  292HOH    HW2 2545   4.560   5.632   3.299
  293HOH     OW 2546   4.591   6.185   3.313
  293HOH    HW1 2547   4.672   6.185   3.371
  293HOH    HW2 2548   4.509   6.185   3.371
  294HOH     OW 2549   3.903   4.900   2.784
  294HOH    HW1 2550   3.985   4.900   2.841
  294HOH    HW2 2551   3.903   4.981   2.726
  295HOH     OW 2552   4.747   7.368   1.562
  295HOH    HW1 2553   4.829   7.368   1.620
  295HOH    HW2 2554   4.747   7.286   1.505
  296HOH     OW 2555   6.399   7.280   1.761
  296HOH    HW1 2556   6.317   7.280   1.819
  296HOH    HW2 2557   6.399   7.361   1.704
  297HOH     OW 2558   4.441   7.107   3.244
  297HOH    HW1 2559   4.359   7.107   3.302
  297HOH    HW2 2560   4.441   7.026   3.186
  298HOH     OW 2561   5.194   6.732   3.640
  298HOH    HW1 2562   5.194   6.813   3.582
  298HOH    HW2 2563   5.194   6.650   3.582
  299HOH     OW 2564   5.807   7.855   1.753
  299HOH    HW1 2565   5.889   7.855   1.811
  299HOH    HW2 2566   5.725   7.855   1.811
  300HOH     OW 2567   6.735   5.181   3.188
  300HOH    HW1 2568   6.816   5.181   3.246
  300HOH    HW2 2569   6.735   5.262   3.130
  301HOH     OW 2570   5.693   5.913   0.993
  301HOH    HW1 2571   5.774   5.913   1.051
  301HOH    HW2 2572   5.693   5.831   0.935
  302HOH     OW 2573   4.177   4.653   1.927
  302HOH    HW1 2574   4.095   4.653   1.985
  302HOH    HW2 2575   4.177   4.734   1.869
  303HOH     OW 2576   6.075   4.363   1.412
  303HOH    HW1 2577   5.993   4.363   1.470
  303HOH    HW2 2578   6.075   4.281   1.354
  304HOH     OW 2579   6.798   6.530   2.900
  304HOH    HW1 2580   6.798   6.612   2.842
  304HOH    HW2 2581   6.798   6.449   2.842
  305HOH     OW 2582   5.943   3.667   3.202
  305HOH    HW1 2583   6.025   3.667   3.260
  305HOH    HW2 2584   5.862   3.667   3.260
  306HOH     OW 2585   6.281   4.573   1.436
  306HOH    HW1 2586   6.362   4.573   1.494
  306HOH    HW2 2587   6.281   4.654   1.378
  307HOH     OW 2588   4.928   5.870   1.380
  307HOH    HW1 2589   5.009   5.870   1.437
  307HOH    HW2 2590   4.928   5.788   1.322
  308HOH     OW 2591   6.942   6.376   2.255
  308HOH    HW1 2592   6.861   6.376   2.313
  308HOH    HW2 2593   6.942   6.458   2.198
  309HOH     OW 2594   4.647   4.830   1.510
  309HOH    HW1 2595   4.565   4.830   1.568
  309HOH    HW2 2596   4.647   4.749   1.452
  310HOH     OW 2597   4.239   6.318   2.776
  310HOH    HW1 2598   4.239   6.400   2.719
  310HOH    HW2 2599   4.239   6.236   2.719
  311HOH     OW 2600   5.341   3.907   1.371
  311HOH    HW1 2601   5.422   3.907   1.429
  311HOH    HW2 2602   5.259   3.907   1.429
  312HOH     OW 2603   6.058   5.316   1.374
  312HOH    HW1 2604   6.140   5.316   1.432
  312HOH    HW2 2605   6.058   5.398   1.316
  313HOH     OW 2606   4.060   5.121   3.485
  313HOH    HW1 2607   4.142   5.121   3.543
  313HOH    HW2 2608   4.060   5.040   3.427
  315HOH     OW 2609   6.463   3.736   2.522
  315HOH    HW1 2610   6.382   3.736   2.580
  315HOH    HW2 2611   6.463   3.817   2.464
  316HOH     OW 2612   3.976   5.168   2.790
  316HOH    HW1 2613   3.894   5.168   2.848
  316HOH    HW2 2614   3.976   5.086   2.732
  317HOH     OW 2615   4.442   6.949   2.249
  317HOH    HW1 2616   4.442   7.031   2.191
  317HOH    HW2 2617   4.442   6.868   2.191
  318HOH     OW 2618   6.862   4.165   2.464
  318HOH    HW1 2619   6.944   4.165   2.522
  318HOH    HW2 2620   6.780   4.165   2.522
  319HOH     OW 2621   4.292   6.657   2.194
  319HOH    HW1 2622   4.374   6.657   2.252
  319HOH    HW2 2623   4.292   6.739   2.136
  320HOH     OW 2624   6.489   6.644   3.407
  320HOH    HW1 2625   6.571   6.644   3.465
  320HOH    HW2 2626   6.489   6.562   3.350
  321HOH     OW 2627   6.662   6.948   3.188
  321HOH    HW1 2628   6.580   6.948   3.245
  321HOH    HW2 2629   6.662   7.029   3.130
  322HOH     OW 2630   4.819   5.688   3.655
  322HOH    HW1 2631   4.737   5.688   3.713
  322HOH    HW2 2632   4.819   5.607   3.598
  323HOH     OW 2633   6.645   4.499   1.747
  323HOH    HW1 2634   6.645   4.581   1.690
  323HOH    HW2 2635   6.645   4.418   1.690
  324HOH     OW 2636   4.419   6.991   1.633
  324HOH    HW1 2637   4.500   6.991   1.690
  324HOH    HW2 2638   4.337   6.991   1.690
  325HOH     OW 2639   5.524   3.609   3.375
  325HOH    HW1 2640   5.606   3.609   3.433
  325HOH    HW2 2641   5.524   3.690   3.317
  326HOH     OW 2642   6.681   6.733   1.467
  326HOH    HW1 2643   6.763   6.733   1.525
  326HOH    HW2 2644   6.681   6.651   1.410
  327HOH     OW 2645   3.820   4.488   3.403
  327HOH    HW1 2646   3.738   4.488   3.460
  327HOH    HW2 2647   3.820   4.569   3.345
  328HOH     OW 2648   5.986   4.846   1.454
  328HOH    HW1 2649   5.904   4.846   1.512
  328HOH    HW2 2650   5.986   4.764   1.397
  329HOH     OW 2651   6.272   5.597   3.570
  329HOH    HW1 2652   6.272   5.679   3.512
  329HOH    HW2 2653   6.272   5.516   3.512
  330HOH     OW 2654   7.014   6.339   2.660
  330HOH    HW1 2655   7.096   6.339   2.718
  330HOH    HW2 2656   6.933   6.339   2.718
  331HOH     OW 2657   4.247   4.839   1.729
  331HOH    HW1 2658   4.329   4.839   1.786
  331HOH    HW2 2659   4.247   4.921   1.671
  332HOH     OW 2660   6.579   4.878   3.572
  332HOH    HW1 2661   6.661   4.878   3.630
  332HOH    HW2 2662   6.579   4.797   3.514
  333HOH     OW 2663   6.280   3.445   2.033
  333HOH    HW1 2664   6.199   3.445   2.090
  333HOH    HW2 2665   6.280   3.527   1.975
  334HOH     OW 2666   5.861   5.043   4.163
  334HOH    HW1 2667   5.780   5.043   4.221
  334HOH    HW2 2668   5.861   4.961   4.105
  335HOH     OW 2669   3.847   4.553   3.002
  335HOH    HW1 2670   3.847   4.635   2.945
  335HOH    HW2 2671   3.847   4.472   2.945
  336HOH     OW 2672   4.019   5.437   2.827
  336HOH    HW1 2673   4.101   5.437   2.884
  336HOH    HW2 2674   3.938   5.437   2.884
  337HOH     OW 2675   6.832   4.699   1.948
  337HOH    HW1 2676   6.913   4.699   2.006
  337HOH    HW2 2677   6.832   4.780   1.890
  338HOH     OW 2678   6.799   6.820   2.777
  338HOH    HW1 2679   6.880   6.820   2.835
  338HOH    HW2 2680   6.799   6.738   2.719
  339HOH     OW 2681   6.484   4.190   3.971
  339HOH    HW1 2682   6.403   4.190   4.029
  339HOH    HW2 2683   6.484   4.272   3.914
  340HOH     OW 2684   4.072   4.051   2.553
  340HOH    HW1 2685   3.991   4.051   2.611
  340HOH    HW2 2686   4.072   3.969   2.495
  341HOH     OW 2687   6.568   7.226   2.925
  341HOH    HW1 2688   6.568   7.307   2.867
  341HOH    HW2 2689   6.568   7.144   2.867
  342HOH     OW 2690   5.611   6.478   1.188
  342HOH    HW1 2691   5.693   6.478   1.246
  342HOH    HW2 2692   5.530   6.478   1.246
  343HOH     OW 2693   5.056   6.327   3.856
  343HOH    HW1 2694   5.138   6.327   3.913
  343HOH    HW2 2695   5.056   6.409   3.798
  344HOH     OW 2696   5.532   3.776   2.894
  344HOH    HW1 2697   5.614   3.776   2.952
  344HOH    HW2 2698   5.532   3.694   2.837
  345HOH     OW 2699   3.951   4.684   2.507
  345HOH    HW1 2700   3.869   4.684   2.565
  345HOH    HW2 2701   3.951   4.766   2.450
  346HOH     OW 2702   6.489   3.416   1.847
  346HOH    HW1 2703   6.407   3.416   1.905
  346HOH    HW2 2704   6.489   3.334   1.790
  347HOH     OW 2705   6.064   7.774   1.810
  347HOH    HW1 2706   6.064   7.856   1.753
  347HOH    HW2 2707   6.064   7.692   1.753
  348HOH     OW 2708   6.549   3.803   3.184
  348HOH    HW1 2709   6.631   3.803   3.242
  348HOH    HW2 2710   6.467   3.803   3.242
  349HOH     OW 2711   5.442   7.923   1.696
  349HOH    HW1 2712   5.524   7.923   1.754
  349HOH    HW2 2713   5.442   8.004   1.638
  350HOH     OW 2714   4.864   3.794   3.281
  350HOH    HW1 2715   4.945   3.794   3.339
  350HOH    HW2 2716   4.864   3.712   3.224
  351HOH     OW 2717   6.695   5.882   1.994
  351HOH    HW1 2718   6.613   5.882   2.052
  351HOH    HW2 2719   6.695   5.963   1.937
  352HOH     OW 2720   5.528   7.754   2.672
  352HOH    HW1 2721   5.446   7.754   2.729
  352HOH    HW2 2722   5.528   7.673   2.614
  353HOH     OW 2723   4.837   7.252   3.530
  353HOH    HW1 2724   4.837   7.333   3.472
  353HOH    HW2 2725   4.837   7.170   3.472
  354HOH     OW 2726   6.783   6.583   2.468
  354HOH    HW1 2727   6.865   6.583   2.525
  354HOH    HW2 2728   6.702   6.583   2.525
  355HOH     OW 2729   5.266   7.918   2.157
  355HOH    HW1 2730   5.347   7.918   2.215
  355HOH    HW2 2731   5.266   8.000   2.100
  356HOH     OW 2732   5.513   4.801   1.137
  356HOH    HW1 2733   5.594   4.801   1.195
  356HOH    HW2 2734   5.513   4.719   1.080
  357HOH     OW 2735   4.051   6.305   2.434
  357HOH    HW1 2736   3.970   6.305   2.492
  357HOH    HW2 2737   4.051   6.386   2.376
  358HOH     OW 2738   4.655   5.473   1.613
  358HOH    HW1 2739   4.574   5.473   1.670
  358HOH    HW2 2740   4.655   5.392   1.555
  359HOH     OW 2741   4.889   4.707   3.775
  359HOH    HW1 2742   4.889   4.788   3.718
  359HOH    HW2 2743   4.889   4.625   3.718
  360HOH     OW 2744   6.175   7.806   3.090
  360HOH    HW1 2745   6.257   7.806   3.148
  360HOH    HW2 2746   6.093   7.806   3.148
  361HOH     OW 2747   4.106   5.488   3.379
  361HOH    HW1 2748   4.188   5.488   3.437
  361HOH    HW2 2749   4.106   5.569   3.321
  362HOH     OW 2750   4.620   4.911   3.866
  362HOH    HW1 2751   4.702   4.911   3.923
  362HOH    HW2 2752   4.620   4.829   3.808
  363HOH     OW 2753   3.846   4.764   3.568
  363HOH    HW1 2754   3.764   4.764   3.625
  363HOH    HW2 2755   3.846   4.846   3.510
  364HOH     OW 2756   4.067   5.854   2.230
  364HOH    HW1 2757   3.986   5.854   2.287
  364HOH    HW2 2758   4.067   5.772   2.172
  365HOH     OW 2759   4.906   5.484   1.211
  365HOH    HW1 2760   4.906   5.566   1.153
  365HOH    HW2 2761   4.906   5.402   1.153
  366HOH     OW 2762   6.869   4.321   1.794
  366HOH    HW1 2763   6.951   4.321   1.851
  366HOH    HW2 2764   6.788   4.321   1.851
  367HOH     OW 2765   5.955   7.858   2.574
  367HOH    HW1 2766   6.037   7.858   2.632
  367HOH    HW2 2767   5.955   7.939   2.516
  368HOH     OW 2768   6.462   5.448   3.406
  368HOH    HW1 2769   6.543   5.448   3.464
  368HOH    HW2 2770   6.462   5.367   3.348
  369HOH     OW 2771   6.875   5.132   1.890
  369HOH    HW1 2772   6.794   5.132   1.948
  369HOH    HW2 2773   6.875   5.214   1.833
  370HOH     OW 2774   4.949   4.254   1.006
  370HOH    HW1 2775   4.867   4.254   1.064
  370HOH    HW2 2776   4.949   4.172   0.948
  371HOH     OW 2777   5.141   5.606   1.282
  371HOH    HW1 2778   5.141   5.687   1.225
  371HOH    HW2 2779   5.141   5.524   1.225
  372HOH     OW 2780   4.463   3.900   1.469
  372HOH    HW1 2781   4.545   3.900   1.527
  372HOH    HW2 2782   4.382   3.900   1.527
  373HOH     OW 2783   5.981   7.659   3.164
  373HOH    HW1 2784   6.063   7.659   3.222
  373HOH    HW2 2785   5.981   7.741   3.107
  374HOH     OW 2786   4.474   6.350   1.594
  374HOH    HW1 2787   4.556   6.350   1.652
  374HOH    HW2 2788   4.474   6.269   1.536
  375HOH     OW 2789   6.751   4.415   2.914
  375HOH    HW1 2790   6.669   4.415   2.972
  375HOH    HW2 2791   6.751   4.496   2.856
  376HOH     OW 2792   7.027   5.135   2.817
  376HOH    HW1 2793   6.945   5.135   2.875
  376HOH    HW2 2794   7.027   5.053   2.760
  377HOH     OW 2795   6.453   5.378   1.800
  377HOH    HW1 2796   6.453   5.459   1.742
  377HOH    HW2 2797   6.453   5.296   1.742
  378HOH     OW 2798   4.086   6.139   2.147
  378HOH    HW1 2799   4.168   6.139   2.205
  378HOH    HW2 2800   4.005   6.139   2.205
  379HOH     OW 2801   5.773   4.989   1.146
  379HOH    HW1 2802   5.855   4.989   1.204
  379HOH    HW2 2803   5.773   5.071   1.088
  380HOH     OW 2804   4.982   3.670   1.571
  380HOH    HW1 2805   5.064   3.670   1.629
  380HOH    HW2 2806   4.982   3.588   1.514
  381HOH     OW 2807   5.407   5.744   1.168
  381HOH    HW1 2808   5.325   5.744   1.226
  381HOH    HW2 2809   5.407   5.826   1.110
  382HOH     OW 2810   6.234   7.899   2.849
  382HOH    HW1 2811   6.152   7.899   2.906
  382HOH    HW2 2812   6.234   7.817   2.791
  383HOH     OW 2813   6.185   4.501   4.198
  383HOH    HW1 2814   6.185   4.582   4.141
  383HOH    HW2 2815   6.185   4.419   4.141
  384HOH     OW 2816   5.421   4.004   3.770
  384HOH    HW1 2817   5.502   4.004   3.827
  384HOH    HW2 2818   5.339   4.004   3.827
  386HOH     OW 2819   5.464   3.546   2.040
  386HOH    HW1 2820   5.545   3.546   2.097
  386HOH    HW2 2821   5.464   3.627   1.982
  387HOH     OW 2822   5.536   6.187   1.095
  387HOH    HW1 2823   5.618   6.187   1.153
  387HOH    HW2 2824   5.536   6.106   1.037
  388HOH     OW 2825   4.318   5.650   3.415
  388HOH    HW1 2826   4.236   5.650   3.473
  388HOH    HW2 2827   4.318   5.731   3.357
  389HOH     OW 2828   6.469   7.595   2.026
  389HOH    HW1 2829   6.388   7.595   2.083
  389HOH    HW2 2830   6.469   7.514   1.968
  390HOH     OW 2831   4.100   5.952   2.635
  390HOH    HW1 2832   4.100   6.034   2.577
  390HOH    HW2 2833   4.100   5.871   2.577
  391HOH     OW 2834   7.080   4.282   1.938
  391HOH    HW1 2835   7.161   4.282   1.995
  391HOH    HW2 2836   6.998   4.282   1.995
  392HOH     OW 2837   4.754   3.834   3.538
  392HOH    HW1 2838   4.835   3.834   3.596
  392HOH    HW2 2839   4.754   3.915   3.480
  393HOH     OW 2840   4.163   6.418   2.089
  393HOH    HW1 2841   4.245   6.418   2.147
  393HOH    HW2 2842   4.163   6.336   2.032
  394HOH     OW 2843   6.781   5.475   1.998
  394HOH    HW1 2844   6.700   5.475   2.055
  394HOH    HW2 2845   6.781   5.557   1.940
  395HOH     OW 2846   4.830   6.110   1.522
  395HOH    HW1 2847   4.749   6.110   1.580
  395HOH    HW2 2848   4.830   6.028   1.465
  397HOH     OW 2849   4.620   6.485   3.491
  397HOH    HW1 2850   4.620   6.567   3.434
  397HOH    HW2 2851   4.620   6.404   3.434
  398HOH     OW 2852   5.618   6.576   3.856
  398HOH    HW1 2853   5.699   6.576   3.914
  398HOH    HW2 2854   5.536   6.576   3.914
  399HOH     OW 2855   4.083   4.612   3.737
  399HOH    HW1 2856   4.165   4.612   3.795
  399HOH    HW2 2857   4.083   4.694   3.679
  401HOH     OW 2858   6.639   6.353   3.044
  401HOH    HW1 2859   6.721   6.353   3.102
  401HOH    HW2 2860   6.639   6.272   2.986
  402HOH     OW 2861   5.584   4.395   4.199
  402HOH    HW1 2862   5.502   4.395   4.257
  402HOH    HW2 2863   5.584   4.477   4.141
  403HOH     OW 2864   3.935   4.070   2.112
  403HOH    HW1 2865   3.853   4.070   2.170
  403HOH    HW2 2866   3.935   3.988   2.054
  404HOH     OW 2867   3.869   5.260   2.402
  404HOH    HW1 2868   3.869   5.341   2.344
  404HOH    HW2 2869   3.869   5.178   2.344
  406HOH     OW 2870   6.991   5.317   2.616
  406HOH    HW1 2871   7.073   5.317   2.674
  406HOH    HW2 2872   6.909   5.317   2.674
  407HOH     OW 2873   4.014   4.476   1.583
  407HOH    HW1 2874   4.096   4.476   1.641
  407HOH    HW2 2875   4.014   4.558   1.526
  408HOH     OW 2876   5.641   3.722   3.781
  408HOH    HW1 2877   5.723   3.722   3.839
  408HOH    HW2 2878   5.641   3.640   3.723
  409HOH     OW 2879   3.793   5.096   3.267
  409HOH    HW1 2880   3.712   5.096   3.324
  409HOH    HW2 2881   3.793   5.178   3.209
  410HOH     OW 2882   6.475   4.058   3.020
  410HOH    HW1 2883   6.393   4.058   3.078
  410HOH    HW2 2884   6.475   3.976   2.962
  411HOH     OW 2885   4.267   4.787   2.153
  411HOH    HW1 2886   4.267   4.869   2.096
  411HOH    HW2 2887   4.267   4.706   2.096
  412HOH     OW 2888   6.154   3.616   3.810
  412HOH    HW1 2889   6.236   3.616   3.867
  412HOH    HW2 2890   6.072   3.616   3.867
  413HOH     OW 2891   4.301   4.102   1.357
  413HOH    HW1 2892   4.383   4.102   1.415
  413HOH    HW2 2893   4.301   4.184   1.299
  414HOH     OW 2894   4.728   5.001   1.225
  414HOH    HW1 2895   4.810   5.001   1.283
  414HOH    HW2 2896   4.728   4.919   1.167
  415HOH     OW 2897   6.915   5.811   2.489
  415HOH    HW1 2898   6.833   5.811   2.547
  415HOH    HW2 2899   6.915   5.893   2.431
  416HOH     OW 2900   7.036   6.203   2.448
  416HOH    HW1 2901   6.954   6.203   2.506
  416HOH    HW2 2902   7.036   6.121   2.390
  417HOH     OW 2903   4.817   7.847   2.562
  417HOH    HW1 2904   4.817   7.929   2.505
  417HOH    HW2 2905   4.817   7.765   2.505
  418HOH     OW 2906   6.314   6.370   3.541
  418HOH    HW1 2907   6.396   6.370   3.599
  418HOH    HW2 2908   6.232   6.370   3.599
  419HOH     OW 2909   5.442   7.512   3.372
  419HOH    HW1 2910   5.523   7.512   3.430
  419HOH    HW2 2911   5.442   7.593   3.314
  420HOH     OW 2912   6.580   7.058   3.436
  420HOH    HW1 2913   6.662   7.058   3.494
  420HOH    HW2 2914   6.580   6.976   3.379
  421HOH     OW 2915   4.240   5.081   1.881
  421HOH    HW1 2916   4.158   5.081   1.938
  421HOH    HW2 2917   4.240   5.163   1.823
  422HOH     OW 2918   4.691   7.312   1.840
  422HOH    HW1 2919   4.610   7.312   1.898
  422HOH    HW2 2920   4.691   7.230   1.782
  423HOH     OW 2921   3.933   5.374   3.111
  423HOH    HW1 2922   3.933   5.456   3.053
  423HOH    HW2 2923   3.933   5.293   3.053
  424HOH     OW 2924   6.559   7.614   2.389
  424HOH    HW1 2925   6.641   7.614   2.447
  424HOH    HW2 2926   6.478   7.614   2.447
  425HOH     OW 2927   6.761   4.246   1.507
  425HOH    HW1 2928   6.843   4.246   1.564
  425HOH    HW2 2929   6.761   4.328   1.449
  426HOH     OW 2930   5.161   7.848   3.030
  426HOH    HW1 2931   5.243   7.848   3.088
  426HOH    HW2 2932   5.161   7.766   2.972
  427HOH     OW 2933   6.370   6.215   1.388
  427HOH    HW1 2934   6.288   6.215   1.445
  427HOH    HW2 2935   6.370   6.296   1.330
  429HOH     OW 2936   6.573   4.452   1.455
  429HOH    HW1 2937   6.492   4.452   1.513
  429HOH    HW2 2938   6.573   4.370   1.397
  430HOH     OW 2939   6.379   7.611   2.792
  430HOH    HW1 2940   6.379   7.693   2.734
  430HOH    HW2 2941   6.379   7.530   2.734
  431HOH     OW 2942   6.732   4.294   3.322
  431HOH    HW1 2943   6.813   4.294   3.380
  431HOH    HW2 2944   6.650   4.294   3.380
  432HOH     OW 2945   4.783   5.273   3.716
  432HOH    HW1 2946   4.865   5.273   3.774
  432HOH    HW2 2947   4.783   5.355   3.658
  434HOH     OW 2948   6.420   5.423   1.552
  434HOH    HW1 2949   6.502   5.423   1.610
  434HOH    HW2 2950   6.420   5.342   1.494
  435HOH     OW 2951   6.777   4.753   3.022
  435HOH    HW1 2952   6.696   4.753   3.080
  435HOH    HW2 2953   6.777   4.835   2.964
  436HOH     OW 2954   6.605   4.149   1.309
  436HOH    HW1 2955   6.523   4.149   1.367
  436HOH    HW2 2956   6.605   4.068   1.251
  438HOH     OW 2957   4.771   7.466   3.278
  438HOH    HW1 2958   4.771   7.548   3.220
  438HOH    HW2 2959   4.771   7.384   3.220
  439HOH     OW 2960   6.593   3.734   3.433
  439HOH    HW1 2961   6.675   3.734   3.491
  439HOH    HW2 2962   6.511   3.734   3.491
  440HOH     OW 2963   4.037   4.085   1.630
  440HOH    HW1 2964   4.119   4.085   1.688
  440HOH    HW2 2965   4.037   4.167   1.572
  441HOH     OW 2966   6.805   4.078   3.489
  441HOH    HW1 2967   6.886   4.078   3.546
  441HOH    HW2 2968   6.805   3.996   3.431
  442HOH     OW 2969   4.519   4.773   1.210
  442HOH    HW1 2970   4.438   4.773   1.267
  442HOH    HW2 2971   4.519   4.855   1.152
  443HOH     OW 2972   5.821   3.611   2.037
  443HOH    HW1 2973   5.740   3.611   2.095
  443HOH    HW2 2974   5.821   3.530   1.979
  444HOH     OW 2975   6.403   7.145   1.428
  444HOH    HW1 2976   6.403   7.226   1.370
  444HOH    HW2 2977   6.403   7.063   1.370
  445HOH     OW 2978   4.446   6.121   1.703
  445HOH    HW1 2979   4.528   6.121   1.761
  445HOH    HW2 2980   4.365   6.121   1.761
  446HOH     OW 2981   6.800   4.398   3.654
  446HOH    HW1 2982   6.882   4.398   3.712
  446HOH    HW2 2983   6.800   4.480   3.597
  447HOH     OW 2984   4.314   5.816   1.755
  447HOH    HW1 2985   4.396   5.816   1.812
  447HOH    HW2 2986   4.314   5.734   1.697
  448HOH     OW 2987   4.637   4.375   1.036
  448HOH    HW1 2988   4.556   4.375   1.093
  448HOH    HW2 2989   4.637   4.456   0.978
  449HOH     OW 2990   5.433   4.561   1.196
  449HOH    HW1 2991   5.352   4.561   1.254
  449HOH    HW2 2992   5.433   4.479   1.138
  450HOH     OW 2993   6.528   5.693   1.761
  450HOH    HW1 2994   6.528   5.775   1.703
  450HOH    HW2 2995   6.528   5.611   1.703
  451HOH     OW 2996   6.979   5.288   2.237
  451HOH    HW1 2997   7.061   5.288   2.294
  451HOH    HW2 2998   6.897   5.288   2.294
  452HOH     OW 2999   5.976   4.232   4.151
  452HOH    HW1 3000   6.058   4.232   4.209
  452HOH    HW2 3001   5.976   4.314   4.094
  453HOH     OW 3002   4.060   4.849   2.294
  453HOH    HW1 3003   4.142   4.849   2.352
  453HOH    HW2 3004   4.060   4.768   2.237
  454HOH     OW 3005   5.659   5.410   4.051
  454HOH    HW1 3006   5.577   5.410   4.109
  454HOH    HW2 3007   5.659   5.492   3.993
  455HOH     OW 3008   5.220   6.641   1.230
  455HOH    HW1 3009   5.138   6.641   1.288
  455HOH    HW2 3010   5.220   6.559   1.172
  456HOH     OW 3011   4.457   7.217   2.486
  456HOH    HW1 3012   4.457   7.299   2.428
  456HOH    HW2 3013   4.457   7.135   2.428
  457HOH     OW 3014   6.140   5.683   3.809
  457HOH    HW1 3015   6.221   5.683   3.866
  457HOH    HW2 3016   6.058   5.683   3.866
  458HOH     OW 3017   4.794   4.636   4.044
  458HOH    HW1 3018   4.875   4.636   4.102
  458HOH    HW2 3019   4.794   4.717   3.986
  459HOH     OW 3020   4.513   5.941   3.507
  459HOH    HW1 3021   4.595   5.941   3.565
  459HOH    HW2 3022   4.513   5.859   3.450
  460HOH     OW 3023   4.981   7.638   3.197
  460HOH    HW1 3024   4.900   7.638   3.255
  460HOH    HW2 3025   4.981   7.719   3.140
  461HOH     OW 3026   4.385   6.652   3.151
  461HOH    HW1 3027   4.304   6.652   3.208
  461HOH    HW2 3028   4.385   6.571   3.093
  462HOH     OW 3029   5.263   3.708   3.370
  462HOH    HW1 3030   5.263   3.790   3.312
  462HOH    HW2 3031   5.263   3.627   3.312
  463HOH     OW 3032   4.337   4.570   1.363
  463HOH    HW1 3033   4.419   4.570   1.421
  463HOH    HW2 3034   4.255   4.570   1.421
  464HOH     OW 3035   4.115   3.556   1.981
  464HOH    HW1 3036   4.197   3.556   2.039
  464HOH    HW2 3037   4.115   3.638   1.923
  465HOH     OW 3038   6.399   3.990   1.240
  465HOH    HW1 3039   6.481   3.990   1.297
  465HOH    HW2 3040   6.399   3.909   1.182
  466HOH     OW 3041   6.040   3.743   2.944
  466HOH    HW1 3042   5.958   3.743   3.001
  466HOH    HW2 3043   6.040   3.825   2.886
  468HOH     OW 3044   5.515   4.999   4.194
  468HOH    HW1 3045   5.433   4.999   4.252
  468HOH    HW2 3046   5.515   4.917   4.137
  469HOH     OW 3047   5.926   7.437   1.463
  469HOH    HW1 3048   5.926   7.518   1.405
  469HOH    HW2 3049   5.926   7.355   1.405
  470HOH     OW 3050   6.770   3.682   2.292
  470HOH    HW1 3051   6.851   3.682   2.349
  470HOH    HW2 3052   6.688   3.682   2.349
  471HOH     OW 3053   6.612   7.241   1.618
  471HOH    HW1 3054   6.693   7.241   1.676
  471HOH    HW2 3055   6.612   7.322   1.560
  472HOH     OW 3056   6.373   4.918   1.533
  472HOH    HW1 3057   6.454   4.918   1.591
  472HOH    HW2 3058   6.373   4.836   1.476
  473HOH     OW 3059   5.527   7.868   2.222
  473HOH    HW1 3060   5.445   7.868   2.280
  473HOH    HW2 3061   5.527   7.949   2.164
  474HOH     OW 3062   5.826   5.679   1.114
  474HOH    HW1 3063   5.745   5.679   1.172
  474HOH    HW2 3064   5.826   5.597   1.056
  475HOH     OW 3065   3.982   5.364   2.093
  475HOH    HW1 3066   3.982   5.446   2.035
  475HOH    HW2 3067   3.982   5.282   2.035
  476HOH     OW 3068   5.868   6.766   3.750
  476HOH    HW1 3069   5.950   6.766   3.808
  476HOH    HW2 3070   5.786   6.766   3.808
  477HOH     OW 3071   6.524   6.574   1.343
  477HOH    HW1 3072   6.605   6.574   1.401
  477HOH    HW2 3073   6.524   6.656   1.286
  478HOH     OW 3074   5.259   7.006   3.615
  478HOH    HW1 3075   5.341   7.006   3.673
  478HOH    HW2 3076   5.259   6.925   3.557
  479HOH     OW 3077   6.919   5.405   3.053
  479HOH    HW1 3078   6.837   5.405   3.110
  479HOH    HW2 3079   6.919   5.487   2.995
  480HOH     OW 3080   5.414   3.673   1.467
  480HOH    HW1 3081   5.332   3.673   1.525
  480HOH    HW2 3082   5.414   3.591   1.409
  481HOH     OW 3083   4.134   3.733   2.798
  481HOH    HW1 3084   4.134   3.814   2.740
  481HOH    HW2 3085   4.134   3.651   2.740
  482HOH     OW 3086   5.948   5.484   4.118
  482HOH    HW1 3087   6.029   5.484   4.176
  482HOH    HW2 3088   5.866   5.484   4.176
  483HOH     OW 3089   4.142   4.717   3.981
  483HOH    HW1 3090   4.224   4.717   4.038
  483HOH    HW2 3091   4.142   4.799   3.923
  484HOH     OW 3092   4.025   5.547   2.265
  484HOH    HW1 3093   4.106   5.547   2.322
  484HOH    HW2 3094   4.025   5.465   2.207
  485HOH     OW 3095   5.680   3.474   1.726
  485HOH    HW1 3096   5.599   3.474   1.784
  485HOH    HW2 3097   5.680   3.555   1.668
  486HOH     OW 3098   4.021   3.791   2.222
  486HOH    HW1 3099   3.939   3.791   2.280
  486HOH    HW2 3100   4.021   3.709   2.164
  487HOH     OW 3101   5.246   6.484   3.969
  487HOH    HW1 3102   5.246   6.566   3.911
  487HOH    HW2 3103   5.246   6.402   3.911
  488HOH     OW 3104   4.582   5.240   1.395
  488HOH    HW1 3105   4.663   5.240   1.452
  488HOH    HW2 3106   4.500   5.240   1.452
  489HOH     OW 3107   6.928   4.026   2.053
  489HOH    HW1 3108   7.010   4.026   2.110
  489HOH    HW2 3109   6.928   4.108   1.995
  490HOH     OW 3110   5.048   3.533   1.953
  490HOH    HW1 3111   5.129   3.533   2.010
  490HOH    HW2 3112   5.048   3.451   1.895
  491HOH     OW 3113   6.080   6.283   1.343
  491HOH    HW1 3114   5.998   6.283   1.401
  491HOH    HW2 3115   6.080   6.365   1.285
  493HOH     OW 3116   4.221   6.511   2.569
  493HOH    HW1 3117   4.140   6.511   2.627
  493HOH    HW2 3118   4.221   6.429   2.511
  494HOH     OW 3119   4.941   7.803   2.337
  494HOH    HW1 3120   4.941   7.885   2.279
  494HOH    HW2 3121   4.941   7.722   2.279
  495HOH     OW 3122   6.090   7.845   2.132
  495HOH    HW1 3123   6.172   7.845   2.190
  495HOH    HW2 3124   6.009   7.845   2.190
  496HOH     OW 3125   6.700   4.109   3.784
  496HOH    HW1 3126   6.782   4.109   3.842
  496HOH    HW2 3127   6.700   4.191   3.726
  497HOH     OW 3128   6.436   7.285   3.512
  497HOH    HW1 3129   6.518   7.285   3.569
  497HOH    HW2 3130   6.436   7.203   3.454
  498HOH     OW 3131   6.618   5.513   3.208
  498HOH    HW1 3132   6.537   5.513   3.266
  498HOH    HW2 3133   6.618   5.594   3.150
  499HOH     OW 3134   5.104   3.896   1.547
  499HOH    HW1 3135   5.022   3.896   1.605
  499HOH    HW2 3136   5.104   3.814   1.489
  500HOH     OW 3137   6.525   5.085   3.434
  500HOH    HW1 3138   6.525   5.167   3.377
  500HOH    HW2 3139   6.525   5.004   3.377
  501HOH     OW 3140   5.598   5.962   3.953
  501HOH    HW1 3141   5.680   5.962   4.011
  501HOH    HW2 3142   5.517   5.962   4.011
  503HOH     OW 3143   5.762   4.699   1.212
  503HOH    HW1 3144   5.844   4.699   1.270
  503HOH    HW2 3145   5.762   4.780   1.154
  504HOH     OW 3146   5.818   4.815   4.316
  504HOH    HW1 3147   5.899   4.815   4.374
  504HOH    HW2 3148   5.818   4.733   4.258
  505HOH     OW 3149   5.860   4.439   4.349
  505HOH    HW1 3150   5.778   4.439   4.407
  505HOH    HW2 3151   5.860   4.521   4.292
  506HOH     OW 3152   4.515   4.157   4.126
  506HOH    HW1 3153   4.434   4.157   4.184
  506HOH    HW2 3154   4.515   4.075   4.068
  507HOH     OW 3155   5.770   4.410   1.457
  507HOH    HW1 3156   5.770   4.492   1.399
  507HOH    HW2 3157   5.770   4.329   1.399
  508HOH     OW 3158   6.337   5.318   3.801
  508HOH    HW1 3159   6.419   5.318   3.859
  508HOH    HW2 3160   6.256   5.318   3.859
  509HOH     OW 3161   6.539   7.024   2.434
  509HOH    HW1 3162   6.621   7.024   2.491
  509HOH    HW2 3163   6.539   7.106   2.376
  510HOH     OW 3164   6.144   3.707   1.360
  510HOH    HW1 3165   6.225   3.707   1.418
  510HOH    HW2 3166   6.144   3.625   1.302
  512HOH     OW 3167   4.593   7.078   2.064
  512HOH    HW1 3168   4.511   7.078   2.122
  512HOH    HW2 3169   4.593   7.159   2.006
  513HOH     OW 3170   6.678   4.653   3.506
  513HOH    HW1 3171   6.596   4.653   3.564
  513HOH    HW2 3172   6.678   4.571   3.448
  514HOH     OW 3173   5.036   4.876   1.098
  514HOH    HW1 3174   5.036   4.958   1.040
  514HOH    HW2 3175   5.036   4.795   1.040
  516HOH     OW 3176   3.887   4.308   1.740
  516HOH    HW1 3177   3.969   4.308   1.798
  516HOH    HW2 3178   3.806   4.308   1.798
  517HOH     OW 3179   4.165   3.716   3.219
  517HOH    HW1 3180   4.246   3.716   3.277
  517HOH    HW2 3181   4.165   3.798   3.161
  518HOH     OW 3182   6.905   3.785   1.919
  518HOH    HW1 3183   6.987   3.785   1.977
  518HOH    HW2 3184   6.905   3.703   1.862
  519HOH     OW 3185   4.418   4.761   4.081
  519HOH    HW1 3186   4.336   4.761   4.139
  519HOH    HW2 3187   4.418   4.843   4.023
  520HOH     OW 3188   4.899   4.297   3.977
  520HOH    HW1 3189   4.818   4.297   4.035
  520HOH    HW2 3190   4.899   4.215   3.919
  522HOH     OW 3191   5.621   3.968   3.973
  522HOH    HW1 3192   5.621   4.049   3.915
  522HOH    HW2 3193   5.621   3.886   3.915
  523HOH     OW 3194   4.527   5.045   1.558
  523HOH    HW1 3195   4.608   5.045   1.616
  523HOH    HW2 3196   4.445   5.045   1.616
  524HOH     OW 3197   5.038   4.873   3.928
  524HOH    HW1 3198   5.120   4.873   3.986
  524HOH    HW2 3199   5.038   4.954   3.871
  526HOH     OW 3200   6.578   3.403   1.572
  526HOH    HW1 3201   6.660   3.403   1.630
  526HOH    HW2 3202   6.578   3.322   1.514
  530HOH     OW 3203   4.783   7.392   2.189
  530HOH    HW1 3204   4.701   7.392   2.247
  530HOH    HW2 3205   4.783   7.474   2.131
  531HOH     OW 3206   6.335   6.981   3.613
  531HOH    HW1 3207   6.254   6.981   3.671
  531HOH    HW2 3208   6.335   6.899   3.556
  534HOH     OW 3209   5.155   5.578   4.056
  534HOH    HW1 3210   5.155   5.660   3.998
  534HOH    HW2 3211   5.155   5.496   3.998
  535HOH     OW 3212   4.245   4.258   4.087
  535HOH    HW1 3213   4.326   4.258   4.144
  535HOH    HW2 3214   4.163   4.258   4.144
  536HOH     OW 3215   6.111   7.548   1.677
  536HOH    HW1 3216   6.192   7.548   1.734
  536HOH    HW2 3217   6.111   7.630   1.619
  538HOH     OW 3218   4.973   6.121   1.218
  538HOH    HW1 3219   5.055   6.121   1.276
  538HOH    HW2 3220   4.973   6.040   1.160
  539HOH     OW 3221   6.063   3.393   3.603
  539HOH    HW1 3222   5.982   3.393   3.660
  539HOH    HW2 3223   6.063   3.474   3.545
  540HOH     OW 3224   6.046   6.363   3.845
  540HOH    HW1 3225   5.964   6.363   3.903
  540HOH    HW2 3226   6.046   6.281   3.787
  541HOH     OW 3227   7.095   4.621   2.396
  541HOH    HW1 3228   7.095   4.702   2.338
  541HOH    HW2 3229   7.095   4.539   2.338
  543HOH     OW 3230   6.496   7.959   2.211
  543HOH    HW1 3231   6.578   7.959   2.269
  543HOH    HW2 3232   6.414   7.959   2.269
  544HOH     OW 3233   5.905   7.532   3.457
  544HOH    HW1 3234   5.987   7.532   3.515
  544HOH    HW2 3235   5.905   7.614   3.399
  545HOH     OW 3236   4.927   5.594   3.895
  545HOH    HW1 3237   5.008   5.594   3.953
  545HOH    HW2 3238   4.927   5.513   3.838
  550HOH     OW 3239   5.378   3.436   1.814
  550HOH    HW1 3240   5.297   3.436   1.872
  550HOH    HW2 3241   5.378   3.518   1.756
  551HOH     OW 3242   6.361   3.416   3.575
  551HOH    HW1 3243   6.280   3.416   3.633
  551HOH    HW2 3244   6.361   3.334   3.517
  552HOH     OW 3245   4.790   3.707   1.371
  552HOH    HW1 3246   4.790   3.789   1.313
  552HOH    HW2 3247   4.790   3.625   1.313
  553HOH     OW 3248   6.783   6.583   2.112
  553HOH    HW1 3249   6.864   6.583   2.170
  553HOH    HW2 3250   6.701   6.583   2.170
  554HOH     OW 3251   4.634   3.460   2.390
  554HOH    HW1 3252   4.716   3.460   2.448
  554HOH    HW2 3253   4.634   3.542   2.332
  557HOH     OW 3254   6.901   4.836   2.804
  557HOH    HW1 3255   6.983   4.836   2.862
  557HOH    HW2 3256   6.901   4.754   2.746
  558HOH     OW 3257   4.688   6.099   3.624
  558HOH    HW1 3258   4.606   6.099   3.681
  558HOH    HW2 3259   4.688   6.180   3.566
  559HOH     OW 3260   4.050   5.677   3.086
  559HOH    HW1 3261   3.969   5.677   3.143
  559HOH    HW2 3262   4.050   5.595   3.028
  560HOH     OW 3263   3.698   4.091   3.772
  560HOH    HW1 3264   3.698   4.172   3.714
  560HOH    HW2 3265   3.698   4.009   3.714
  562HOH     OW 3266   7.078   4.577   2.037
  562HOH    HW1 3267   7.159   4.577   2.095
  562HOH    HW2 3268   6.996   4.577   2.095
  563HOH     OW 3269   3.984   4.504   2.074
  563HOH    HW1 3270   4.066   4.504   2.132
  563HOH    HW2 3271   3.984   4.586   2.016
  564HOH     OW 3272   3.938   3.698   1.689
  564HOH    HW1 3273   4.020   3.698   1.746
  564HOH    HW2 3274   3.938   3.617   1.631
  565HOH     OW 3275   5.649   8.010   3.013
  565HOH    HW1 3276   5.567   8.010   3.071
  565HOH    HW2 3277   5.649   8.092   2.955
  567HOH     OW 3278   6.298   4.307   1.299
  567HOH    HW1 3279   6.217   4.307   1.357
  567HOH    HW2 3280   6.298   4.225   1.241
  569HOH     OW 3281   7.014   5.801   2.772
  569HOH    HW1 3282   7.014   5.882   2.714
  569HOH    HW2 3283   7.014   5.719   2.714
  571HOH     OW 3284   4.869   4.576   0.976
  571HOH    HW1 3285   4.950   4.576   1.033
  571HOH    HW2 3286   4.787   4.576   1.033
  572HOH     OW 3287   6.618   6.279   3.373
  572HOH    HW1 3288   6.700   6.279   3.431
  572HOH    HW2 3289   6.618   6.360   3.315
  575HOH     OW 3290   4.399   5.258   1.774
  575HOH    HW1 3291   4.481   5.258   1.832
  575HOH    HW2 3292   4.399   5.176   1.716
  576HOH     OW 3293   4.755   7.215   1.323
  576HOH    HW1 3294   4.673   7.215   1.381
  576HOH    HW2 3295   4.755   7.297   1.265
  578HOH     OW 3296   6.467   3.851   3.875
  578HOH    HW1 3297   6.386   3.851   3.933
  578HOH    HW2 3298   6.467   3.769   3.817
  581HOH     OW 3299   5.091   5.223   1.094
  581HOH    HW1 3300   5.091   5.305   1.037
  581HOH    HW2 3301   5.091   5.142   1.037
  586HOH     OW 3302   6.559   3.729   1.437
  586HOH    HW1 3303   6.641   3.729   1.495
  586HOH    HW2 3304   6.478   3.729   1.495
  587HOH     OW 3305   5.071   7.360   3.421
  587HOH    HW1 3306   5.153   7.360   3.479
  587HOH    HW2 3307   5.071   7.441   3.363
  588HOH     OW 3308   5.674   7.758   3.314
  588HOH    HW1 3309   5.756   7.758   3.372
  588HOH    HW2 3310   5.674   7.677   3.257
  589HOH     OW 3311   5.780   4.737   2.652
  589HOH    HW1 3312   5.698   4.737   2.710
  589HOH    HW2 3313   5.780   4.819   2.594
  590HOH     OW 3314   5.185   4.363   1.108
  590HOH    HW1 3315   5.104   4.363   1.166
  590HOH    HW2 3316   5.185   4.282   1.050
  592HOH     OW 3317   5.860   3.957   4.178
  592HOH    HW1 3318   5.860   4.039   4.120
  592HOH    HW2 3319   5.860   3.875   4.120
  594HOH     OW 3320   6.409   3.785   2.849
  594HOH    HW1 3321   6.490   3.785   2.906
  594HOH    HW2 3322   6.327   3.785   2.906
  595HOH     OW 3323   6.706   5.742   3.274
  595HOH    HW1 3324   6.788   5.742   3.332
  595HOH    HW2 3325   6.706   5.824   3.216
  596HOH     OW 3326   5.228   7.927   2.773
  596HOH    HW1 3327   5.310   7.927   2.831
  596HOH    HW2 3328   5.228   7.846   2.715
  597HOH     OW 3329   6.284   5.986   3.550
  597HOH    HW1 3330   6.203   5.986   3.608
  597HOH    HW2 3331   6.284   6.067   3.492
  598HOH     OW 3332   4.103   5.050   2.132
  598HOH    HW1 3333   4.022   5.050   2.189
  598HOH    HW2 3334   4.103   4.968   2.074
  600HOH     OW 3335   6.558   4.281   3.111
  600HOH    HW1 3336   6.558   4.362   3.054
  600HOH    HW2 3337   6.558   4.199   3.054
  601HOH     OW 3338   4.291   3.558   2.218
  601HOH    HW1 3339   4.373   3.558   2.275
  601HOH    HW2 3340   4.210   3.558   2.275
  602HOH     OW 3341   6.511   4.747   3.791
  602HOH    HW1 3342   6.592   4.747   3.849
  602HOH    HW2 3343   6.511   4.829   3.734
  603HOH     OW 3344   4.465   7.433   3.178
  603HOH    HW1 3345   4.547   7.433   3.236
  603HOH    HW2 3346   4.465   7.351   3.120
  608HOH     OW 3347   5.139   4.147   1.271
  608HOH    HW1 3348   5.058   4.147   1.329
  608HOH    HW2 3349   5.139   4.229   1.214
  609HOH     OW 3350   5.411   5.575   4.058
  609HOH    HW1 3351   5.329   5.575   4.116
  609HOH    HW2 3352   5.411   5.493   4.000
  610HOH     OW 3353   4.605   7.462   2.972
  610HOH    HW1 3354   4.605   7.543   2.915
  610HOH    HW2 3355   4.605   7.380   2.915
  612HOH     OW 3356   6.889   5.019   3.032
  612HOH    HW1 3357   6.971   5.019   3.090
  612HOH    HW2 3358   6.807   5.019   3.090
  615HOH     OW 3359   6.220   5.077   3.960
  615HOH    HW1 3360   6.302   5.077   4.018
  615HOH    HW2 3361   6.220   5.159   3.902
  616HOH     OW 3362   4.232   3.521   2.684
  616HOH    HW1 3363   4.313   3.521   2.741
  616HOH    HW2 3364   4.232   3.439   2.626
  617HOH     OW 3365   5.637   7.937   2.000
  617HOH    HW1 3366   5.555   7.937   2.058
  617HOH    HW2 3367   5.637   8.018   1.942
  619HOH     OW 3368   4.923   7.850   2.866
  619HOH    HW1 3369   4.841   7.850   2.923
  619HOH    HW2 3370   4.923   7.769   2.808
  620HOH     OW 3371   4.458   7.244   1.747
  620HOH    HW1 3372   4.458   7.325   1.690
  620HOH    HW2 3373   4.458   7.162   1.690
  621HOH     OW 3374   3.876   4.033   3.148
  621HOH    HW1 3375   3.958   4.033   3.206
  621HOH    HW2 3376   3.795   4.033   3.206
  622HOH     OW 3377   4.090   4.320   1.371
  622HOH    HW1 3378   4.172   4.320   1.429
  622HOH    HW2 3379   4.090   4.402   1.313
  623HOH     OW 3380   5.341   3.747   2.702
  623HOH    HW1 3381   5.423   3.747   2.760
  623HOH    HW2 3382   5.341   3.665   2.644
  624HOH     OW 3383   6.234   3.481   3.198
  624HOH    HW1 3384   6.153   3.481   3.256
  624HOH    HW2 3385   6.234   3.563   3.140
  627HOH     OW 3386   4.987   7.321   1.361
  627HOH    HW1 3387   4.905   7.321   1.419
  627HOH    HW2 3388   4.987   7.240   1.304
  628HOH     OW 3389   6.328   3.279   1.654
  628HOH    HW1 3390   6.328   3.361   1.596
  628HOH    HW2 3391   6.328   3.198   1.596
  629HOH     OW 3392   5.647   7.217   1.389
  629HOH    HW1 3393   5.729   7.217   1.446
  629HOH    HW2 3394   5.566   7.217   1.446
  631HOH     OW 3395   5.867   7.920   3.184
  631HOH    HW1 3396   5.948   7.920   3.242
  631HOH    HW2 3397   5.867   8.002   3.126
  641HOH     OW 3398   5.443   5.058   1.080
  641HOH    HW1 3399   5.525   5.058   1.138
  641HOH    HW2 3400   5.443   4.977   1.023
  642HOH     OW 3401   4.093   3.726   1.471
  642HOH    HW1 3402   4.011   3.726   1.529
  642HOH    HW2 3403   4.093   3.808   1.413
  643HOH     OW 3404   4.678   3.680   3.791
  643HOH    HW1 3405   4.597   3.680   3.849
  643HOH    HW2 3406   4.678   3.598   3.733
  644HOH     OW 3407   5.686   4.175   4.114
  644HOH    HW1 3408   5.686   4.257   4.056
  644HOH    HW2 3409   5.686   4.094   4.056
  648HOH     OW 3410   5.005   4.043   3.590
  648HOH    HW1 3411   5.086   4.043   3.647
  648HOH    HW2 3412   4.923   4.043   3.647
  649HOH     OW 3413   5.163   4.603   0.931
  649HOH    HW1 3414   5.245   4.603   0.989
  649HOH    HW2 3415   5.163   4.685   0.873
  653HOH     OW 3416   4.654   4.157   1.171
  653HOH    HW1 3417   4.736   4.157   1.229
  653HOH    HW2 3418   4.654   4.076   1.113
  655HOH     OW 3419   4.197   6.418   3.025
  655HOH    HW1 3420   4.115   6.418   3.082
  655HOH    HW2 3421   4.197   6.500   2.967
  656HOH     OW 3422   4.761   6.961   3.548
  656HOH    HW1 3423   4.679   6.961   3.606
  656HOH    HW2 3424   4.761   6.880   3.490
  657HOH     OW 3425   6.989   6.064   2.953
  657HOH    HW1 3426   6.989   6.145   2.895
  657HOH    HW2 3427   6.989   5.982   2.895
  658HOH     OW 3428   6.851   6.287   1.964
  658HOH    HW1 3429   6.933   6.287   2.022
  658HOH    HW2 3430   6.770   6.287   2.022
  663HOH     OW 3431   6.963   4.928   2.560
  663HOH    HW1 3432   7.045   4.928   2.618
  663HOH    HW2 3433   6.963   5.010   2.502
  668HOH     OW 3434   4.261   5.521   2.009
  668HOH    HW1 3435   4.343   5.521   2.067
  668HOH    HW2 3436   4.261   5.439   1.951
  673HOH     OW 3437   5.916   4.031   1.553
  673HOH    HW1 3438   5.834   4.031   1.611
  673HOH    HW2 3439   5.916   4.113   1.496
  677HOH     OW 3440   4.794   5.601   1.416
  677HOH    HW1 3441   4.713   5.601   1.474
  677HOH    HW2 3442   4.794   5.519   1.359
  681HOH     OW 3443   5.713   7.340   3.594
  681HOH    HW1 3444   5.713   7.421   3.536
  681HOH    HW2 3445   5.713   7.258   3.536
  683HOH     OW 3446   4.581   6.984   1.432
  683HOH    HW1 3447   4.663   6.984   1.490
  683HOH    HW2 3448   4.500   6.984   1.490
  684HOH     OW 3449   6.566   6.033   1.570
  684HOH    HW1 3450   6.648   6.033   1.628
  684HOH    HW2 3451   6.566   6.115   1.512
  686HOH     OW 3452   5.722   7.644   1.297
  686HOH    HW1 3453   5.804   7.644   1.355
  686HOH    HW2 3454   5.722   7.563   1.240
  688HOH     OW 3455   3.957   5.606   2.569
  688HOH    HW1 3456   3.875   5.606   2.626
  688HOH    HW2 3457   3.957   5.688   2.511
  690HOH     OW 3458   4.427   3.992   3.922
  690HOH    HW1 3459   4.345   3.992   3.980
  690HOH    HW2 3460   4.427   3.911   3.864
  705HOH     OW 3461   4.392   7.168   2.723
  705HOH    HW1 3462   4.392   7.250   2.666
  705HOH    HW2 3463   4.392   7.086   2.666
  712HOH     OW 3464   6.686   7.123   1.830
  712HOH    HW1 3465   6.767   7.123   1.888
  712HOH    HW2 3466   6.604   7.123   1.888
  713HOH     OW 3467   6.107   4.020   4.259
  713HOH    HW1 3468   6.188   4.020   4.316
  713HOH    HW2 3469   6.107   4.101   4.201
  714HOH     OW 3470   4.430   5.537   1.767
  714HOH    HW1 3471   4.512   5.537   1.825
  714HOH    HW2 3472   4.430   5.456   1.709
  715HOH     OW 3473   6.596   5.130   1.746
  715HOH    HW1 3474   6.514   5.130   1.804
  715HOH    HW2 3475   6.596   5.212   1.688
  716HOH     OW 3476   4.671   3.649   2.942
  716HOH    HW1 3477   4.590   3.649   3.000
  716HOH    HW2 3478   4.671   3.567   2.885
  717HOH     OW 3479   4.030   6.050   2.389
  717HOH    HW1 3480   4.030   6.132   2.331
  717HOH    HW2 3481   4.030   5.969   2.331
  718HOH     OW 3482   3.869   4.952   2.526
  718HOH    HW1 3483   3.951   4.952   2.584
  718HOH    HW2 3484   3.788   4.952   2.584
  720HOH     OW 3485   5.554   4.303   1.307
  720HOH    HW1 3486   5.635   4.303   1.364
  720HOH    HW2 3487   5.554   4.384   1.249
  722HOH     OW 3488   5.400   6.275   4.003
  722HOH    HW1 3489   5.481   6.275   4.061
  722HOH    HW2 3490   5.400   6.193   3.945
  724HOH     OW 3491   4.083   3.904   3.070
  724HOH    HW1 3492   4.002   3.904   3.127
  724HOH    HW2 3493   4.083   3.985   3.012
  729HOH     OW 3494   6.179   5.306   1.636
  729HOH    HW1 3495   6.097   5.306   1.693
  729HOH    HW2 3496   6.179   5.225   1.578
  731HOH     OW 3497   3.953   4.326   3.125
  731HOH    HW1 3498   3.953   4.407   3.068
  731HOH    HW2 3499   3.953   4.244   3.068
  732HOH     OW 3500   6.464   3.321   2.175
  732HOH    HW1 3501   6.545   3.321   2.233
  732HOH    HW2 3502   6.382   3.321   2.233
  733HOH     OW 3503   7.080   6.059   2.671
  733HOH    HW1 3504   7.161   6.059   2.728
  733HOH    HW2 3505   7.080   6.141   2.613
  737HOH     OW 3506   6.586   4.486   3.875
  737HOH    HW1 3507   6.668   4.486   3.933
  737HOH    HW2 3508   6.586   4.405   3.818
  740HOH     OW 3509   5.936   3.363   1.669
  740HOH    HW1 3510   5.854   3.363   1.727
  740HOH    HW2 3511   5.936   3.445   1.611
  748HOH     OW 3512   3.744   4.393   3.745
  748HOH    HW1 3513   3.662   4.393   3.803
  748HOH    HW2 3514   3.744   4.311   3.688
  750HOH     OW 3515   5.141   7.534   1.817
  750HOH    HW1 3516   5.141   7.615   1.759
  750HOH    HW2 3517   5.141   7.452   1.759
  751HOH     OW 3518   5.769   3.538   3.632
  751HOH    HW1 3519   5.850   3.538   3.689
  751HOH    HW2 3520   5.687   3.538   3.689
  752HOH     OW 3521   4.289   3.759   3.753
  752HOH    HW1 3522   4.371   3.759   3.810
  752HOH    HW2 3523   4.289   3.841   3.695
  759HOH     OW 3524   6.690   7.212   2.236
  759HOH    HW1 3525   6.772   7.212   2.294
  759HOH    HW2 3526   6.690   7.130   2.178
  765HOH     OW 3527   6.290   3.713   4.085
  765HOH    HW1 3528   6.208   3.713   4.143
  765HOH    HW2 3529   6.290   3.795   4.027
  769HOH     OW 3530   4.049   4.062   2.842
  769HOH    HW1 3531   3.967   4.062   2.900
  769HOH    HW2 3532   4.049   3.981   2.784
  773HOH     OW 3533   4.840   6.336   1.407
  773HOH    HW1 3534   4.840   6.418   1.349
  773HOH    HW2 3535   4.840   6.255   1.349
  775HOH     OW 3536   6.219   3.222   1.890
  775HOH    HW1 3537   6.301   3.222   1.947
  775HOH    HW2 3538   6.138   3.222   1.947
  777HOH     OW 3539   4.730   6.638   1.352
  777HOH    HW1 3540   4.811   6.638   1.410
  777HOH    HW2 3541   4.730   6.719   1.294
  781HOH     OW 3542   4.581   7.209   3.433
  781HOH    HW1 3543   4.663   7.209   3.491
  781HOH    HW2 3544   4.581   7.128   3.375
  794HOH     OW 3545   6.874   5.849   3.072
  794HOH    HW1 3546   6.792   5.849   3.129
  794HOH    HW2 3547   6.874   5.931   3.014
  795HOH     OW 3548   4.978   7.367   1.693
  795HOH    HW1 3549   4.896   7.367   1.751
  795HOH    HW2 3550   4.978   7.285   1.636
  801HOH     OW 3551   5.839   3.524   3.886
  801HOH    HW1 3552   5.839   3.606   3.829
  801HOH    HW2 3553   5.839   3.443   3.829
  805HOH     OW 3554   4.201   5.924   2.943
  805HOH    HW1 3555   4.283   5.924   3.001
  805HOH    HW2 3556   4.120   5.924   3.001
  814HOH     OW 3557   4.560   3.510   1.845
  814HOH    HW1 3558   4.641   3.510   1.903
  814HOH    HW2 3559   4.560   3.592   1.787
  816HOH     OW 3560   6.003   5.092   1.251
  816HOH    HW1 3561   6.084   5.092   1.308
  816HOH    HW2 3562   6.003   5.010   1.193
  826HOH     OW 3563   3.823   3.835   3.581
  826HOH    HW1 3564   3.741   3.835   3.639
  826HOH    HW2 3565   3.823   3.917   3.523
  839HOH     OW 3566   5.659   6.796   1.290
  839HOH    HW1 3567   5.577   6.796   1.347
  839HOH    HW2 3568   5.659   6.715   1.232
  854HOH     OW 3569   5.357   6.409   1.064
  854HOH    HW1 3570   5.357   6.491   1.006
  854HOH    HW2 3571   5.357   6.328   1.006
  863HOH     OW 3572   4.560   6.906   3.372
  863HOH    HW1 3573   4.641   6.906   3.430
  863HOH    HW2 3574   4.478   6.906   3.430
  871HOH     OW 3575   5.316   7.628   1.514
  871HOH    HW1 3576   5.397   7.628   1.572
  871HOH    HW2 3577   5.316   7.710   1.456
  875HOH     OW 3578   6.231   6.208   3.754
  875HOH    HW1 3579   6.313   6.208   3.812
  875HOH    HW2 3580   6.231   6.126   3.697
  877HOH     OW 3581   4.472   3.535   1.409
  877HOH    HW1 3582   4.391   3.535   1.467
  877HOH    HW2 3583   4.472   3.617   1.352
  888HOH     OW 3584   4.781   4.411   4.169
  888HOH    HW1 3585   4.699   4.411   4.227
  888HOH    HW2 3586   4.781   4.329   4.111
  889HOH     OW 3587   5.465   4.809   2.836
  889HOH    HW1 3588   5.465   4.891   2.778
  889HOH    HW2 3589   5.465   4.727   2.778
  892HOH     OW 3590   5.481   3.396   1.505
  892HOH    HW1 3591   5.563   3.396   1.563
  892HOH    HW2 3592   5.400   3.396   1.563
  894HOH     OW 3593   5.583   4.740   4.371
  894HOH    HW1 3594   5.665   4.740   4.428
  894HOH    HW2 3595   5.583   4.822   4.313
  895HOH     OW 3596   4.445   3.605   2.499
  895HOH    HW1 3597   4.526   3.605   2.556
  895HOH    HW2 3598   4.445   3.524   2.441
  900HOH     OW 3599   5.097   8.026   2.321
  900HOH    HW1 3600   5.015   8.026   2.379
  900HOH    HW2 3601   5.097   8.108   2.264
  901HOH     OW 3602   5.271   4.896   1.190
  901HOH    HW1 3603   5.189   4.896   1.248
  901HOH    HW2 3604   5.271   4.814   1.133
  903HOH     OW 3605   6.731   7.007   1.507
  903HOH    HW1 3606   6.731   7.089   1.449
  903HOH    HW2 3607   6.731   6.926   1.449
  904HOH     OW 3608   4.758   4.795   1.049
  904HOH    HW1 3609   4.840   4.795   1.107
  904HOH    HW2 3610   4.676   4.795   1.107
  906HOH     OW 3611   4.068   6.651   2.322
  906HOH    HW1 3612   4.150   6.651   2.380
  906HOH    HW2 3613   4.068   6.732   2.264
  907HOH     OW 3614   6.639   7.279   3.199
  907HOH    HW1 3615   6.720   7.279   3.257
  907HOH    HW2 3616   6.639   7.198   3.141
  908HOH     OW 3617   4.312   5.396   3.550
  908HOH    HW1 3618   4.230   5.396   3.608
  908HOH    HW2 3619   4.312   5.477   3.492
  909HOH     OW 3620   6.451   5.786   3.558
  909HOH    HW1 3621   6.370   5.786   3.616
  909HOH    HW2 3622   6.451   5.704   3.501
  913HOH     OW 3623   5.184   7.768   1.962
  913HOH    HW1 3624   5.184   7.850   1.905
  913HOH    HW2 3625   5.184   7.687   1.905
  922HOH     OW 3626   4.795   6.614   3.631
  922HOH    HW1 3627   4.877   6.614   3.689
  922HOH    HW2 3628   4.713   6.614   3.689
  924HOH     OW 3629   5.809   6.134   0.930
  924HOH    HW1 3630   5.891   6.134   0.988
  924HOH    HW2 3631   5.809   6.216   0.872
  931HOH     OW 3632   6.945   5.039   2.133
  931HOH    HW1 3633   7.027   5.039   2.191
  931HOH    HW2 3634   6.945   4.958   2.075
  934HOH     OW 3635   5.192   4.933   4.162
  934HOH    HW1 3636   5.110   4.933   4.220
  934HOH    HW2 3637   5.192   5.014   4.104
  936HOH     OW 3638   4.570   3.624   3.544
  936HOH    HW1 3639   4.488   3.624   3.601
  936HOH    HW2 3640   4.570   3.542   3.486
  940HOH     OW 3641   7.106   4.169   2.196
  940HOH    HW1 3642   7.106   4.251   2.138
  940HOH    HW2 3643   7.106   4.088   2.138
  944HOH     OW 3644   4.713   7.650   2.323
  944HOH    HW1 3645   4.794   7.650   2.381
  944HOH    HW2 3646   4.631   7.650   2.381
  948HOH     OW 3647   3.917   4.270   4.010
  948HOH    HW1 3648   3.999   4.270   4.068
  948HOH    HW2 3649   3.917   4.352   3.952
  960HOH     OW 3650   4.022   3.646   3.490
  960HOH    HW1 3651   4.104   3.646   3.547
  960HOH    HW2 3652   4.022   3.565   3.432
  971HOH     OW 3653   5.826   7.948   1.497
  971HOH    HW1 3654   5.744   7.948   1.554
  971HOH    HW2 3655   5.826   8.030   1.439
  975HOH     OW 3656   5.824   7.073   3.653
  975HOH    HW1 3657   5.743   7.073   3.711
  975HOH    HW2 3658   5.824   6.991   3.596
  979HOH     OW 3659   3.763   5.122   2.974
  979HOH    HW1 3660   3.763   5.204   2.917
  979HOH    HW2 3661   3.763   5.041   2.917
  980HOH     OW 3662   6.737   6.829   2.531
  980HOH    HW1 3663   6.819   6.829   2.589
  980HOH    HW2 3664   6.655   6.829   2.589
  981HOH     OW 3665   6.146   7.928   2.417
  981HOH    HW1 3666   6.228   7.928   2.474
  981HOH    HW2 3667   6.146   8.009   2.359
  997HOH     OW 3668   6.239   5.515   3.975
  997HOH    HW1 3669   6.321   5.515   4.033
  997HOH    HW2 3670   6.239   5.433   3.917
 1003HOH     OW 3671   6.613   7.392   2.564
 1003HOH    HW1 3672   6.531   7.392   2.622
 1003HOH    HW2 3673   6.613   7.474   2.506
 1005HOH     OW 3674   6.980   6.333   2.946
 1005HOH    HW1 3675   6.898   6.333   3.004
 1005HOH    HW2 3676   6.980   6.252   2.888
 1024HOH     OW 3677   5.586   5.636   1.015
 1024HOH    HW1 3678   5.586   5.718   0.957
 1024HOH    HW2 3679   5.586   5.554   0.957
 1042HOH     OW 3680   4.162   4.698   1.516
 1042HOH    HW1 3681   4.243   4.698   1.574
 1042HOH    HW2 3682   4.080   4.698   1.574
 1045HOH     OW 3683   3.962   3.785   1.964
 1045HOH    HW1 3684   4.043   3.785   2.022
 1045HOH    HW2 3685   3.962   3.867   1.906
 1052HOH     OW 3686   5.020   3.845   2.698
 1052HOH    HW1 3687   5.102   3.845   2.756
 1052HOH    HW2 3688   5.020   3.764   2.640
 1075HOH     OW 3689   6.425   3.514   3.834
 1075HOH    HW1 3690   6.343   3.514   3.892
 1075HOH    HW2 3691   6.425   3.595   3.776
 1083HOH     OW 3692   4.158   3.986   2.304
 1083HOH    HW1 3693   4.076   3.986   2.362
 1083HOH    HW2 3694   4.158   3.905   2.246
 1091HOH     OW 3695   6.062   3.549   4.051
 1091HOH    HW1 3696   6.062   3.631   3.993
 1091HOH    HW2 3697   6.062   3.467   3.993
 1121HOH     OW 3698   4.773   5.268   1.120
 1121HOH    HW1 3699   4.854   5.268   1.178
 1121HOH    HW2 3700   4.691   5.268   1.178
 1128HOH     OW 3701   6.747   4.060   3.132
 1128HOH    HW1 3702   6.829   4.060   3.190
 1128HOH    HW2 3703   6.747   4.142   3.074
 1156HOH     OW 3704   4.833   3.473   1.622
 1156HOH    HW1 3705   4.915   3.473   1.680
 1156HOH    HW2 3706   4.833   3.391   1.565
 1181HOH     OW 3707   4.666   5.182   1.775
 1181HOH    HW1 3708   4.584   5.182   1.832
 1181HOH    HW2 3709   4.666   5.263   1.717
 1197HOH     OW 3710   5.091   3.719   2.451
 1197HOH    HW1 3711   5.010   3.719   2.508
 1197HOH    HW2 3712   5.091   3.638   2.393
 1200HOH     OW 3713   6.001   5.857   1.180
 1200HOH    HW1 3714   6.001   5.939   1.122
 1200HOH    HW2 3715   6.001   5.776   1.122
 1203HOH     OW 3716   4.375   3.715   3.050
 1203HOH    HW1 3717   4.456   3.715   3.108
 1203HOH    HW2 3718   4.293   3.715   3.108
 1215HOH     OW 3719   5.884   3.547   1.422
 1215HOH    HW1 3720   5.966   3.547   1.480
 1215HOH    HW2 3721   5.884   3.628   1.364
 1216HOH     OW 3722   4.313   6.401   3.254
 1216HOH    HW1 3723   4.395   6.401   3.312
 1216HOH    HW2 3724   4.313   6.319   3.196
 1220HOH     OW 3725   5.466   7.924   2.850
 1220HOH    HW1 3726   5.385   7.924   2.908
 1220HOH    HW2 3727   5.466   8.005   2.793
 1236HOH     OW 3728   6.730   3.850   3.663
 1236HOH    HW1 3729   6.648   3.850   3.721
 1236HOH    HW2 3730   6.730   3.768   3.605
 1267HOH     OW 3731   3.712   4.174   3.441
 1267HOH    HW1 3732   3.712   4.256   3.383
 1267HOH    HW2 3733   3.712   4.093   3.383
 1272HOH     OW 3734   6.578   4.731   1.595
 1272HOH    HW1 3735   6.659   4.731   1.653
 1272HOH    HW2 3736   6.496   4.731   1.653
 1276HOH     OW 3737   4.547   5.517   3.528
 1276HOH    HW1 3738   4.629   5.517   3.585
 1276HOH    HW2 3739   4.547   5.598   3.470
 1282HOH     OW 3740   5.448   5.375   4.216
 1282HOH    HW1 3741   5.530   5.375   4.273
 1282HOH    HW2 3742   5.448   5.293   4.158
 1297HOH     OW 3743   4.670   7.709   2.882
 1297HOH    HW1 3744   4.588   7.709   2.939
 1297HOH    HW2 3745   4.670   7.791   2.824
 1306HOH     OW 3746   4.035   4.294   2.206
 1306HOH    HW1 3747   3.953   4.294   2.264
 1306HOH    HW2 3748   4.035   4.212   2.149
 1310HOH     OW 3749   4.533   7.237   1.447
 1310HOH    HW1 3750   4.533   7.319   1.390
 1310HOH    HW2 3751   4.533   7.156   1.390
 1326HOH     OW 3752   4.781   4.075   3.974
 1326HOH    HW1 3753   4.862   4.075   4.032
 1326HOH    HW2 3754   4.699   4.075   4.032
 1329HOH     OW 3755   4.904   3.833   3.810
 1329HOH    HW1 3756   4.985   3.833   3.868
 1329HOH    HW2 3757   4.904   3.914   3.752
 1341HOH     OW 3758   4.330   3.395   1.939
 1341HOH    HW1 3759   4.411   3.395   1.997
 1341HOH    HW2 3760   4.330   3.313   1.882
 1342HOH     OW 3761   6.033   4.679   4.315
 1342HOH    HW1 3762   5.951   4.679   4.373
 1342HOH    HW2 3763   6.033   4.761   4.258
 1350HOH     OW 3764   5.229   3.824   3.689
 1350HOH    HW1 3765   5.147   3.824   3.747
 1350HOH    HW2 3766   5.229   3.743   3.631
 1351HOH     OW 3767   5.100   4.626   3.997
 1351HOH    HW1 3768   5.100   4.708   3.939
 1351HOH    HW2 3769   5.100   4.544   3.939
 1359HOH     OW 3770   4.973   7.882   2.056
 1359HOH    HW1 3771   5.055   7.882   2.113
 1359HOH    HW2 3772   4.891   7.882   2.113
 1378HOH     OW 3773   3.674   4.867   2.924
 1378HOH    HW1 3774   3.756   4.867   2.981
 1378HOH    HW2 3775   3.674   4.949   2.866
 1379HOH     OW 3776   6.060   3.777   4.195
 1379HOH    HW1 3777   6.141   3.777   4.253
 1379HOH    HW2 3778   6.060   3.695   4.137
 1385HOH     OW 3779   4.390   4.818   1.488
 1385HOH    HW1 3780   4.308   4.818   1.546
 1385HOH    HW2 3781   4.390   4.900   1.430
 1404HOH     OW 3782   6.768   3.421   1.842
 1404HOH    HW1 3783   6.686   3.421   1.900
 1404HOH    HW2 3784   6.768   3.339   1.784
 1415HOH     OW 3785   5.869   6.593   3.937
 1415HOH    HW1 3786   5.869   6.675   3.880
 1415HOH    HW2 3787   5.869   6.511   3.880
 1427HOH     OW 3788   5.210   3.480   1.606
 1427HOH    HW1 3789   5.291   3.480   1.664
 1427HOH    HW2 3790   5.128   3.480   1.664
 1437HOH     OW 3791   6.649   7.410   2.067
 1437HOH    HW1 3792   6.730   7.410   2.125
 1437HOH    HW2 3793   6.649   7.491   2.009
 1441HOH     OW 3794   3.873   3.836   3.333
 1441HOH    HW1 3795   3.954   3.836   3.391
 1441HOH    HW2 3796   3.873   3.754   3.276
 1452HOH     OW 3797   4.263   4.545   4.156
 1452HOH    HW1 3798   4.181   4.545   4.214
 1452HOH    HW2 3799   4.263   4.627   4.098
 1544HOH     OW 3800   4.149   3.483   1.541
 1544HOH    HW1 3801   4.067   3.483   1.599
 1544HOH    HW2 3802   4.149   3.401   1.483
 1599HOH     OW 3803   6.346   3.423   1.414
 1599HOH    HW1 3804   6.346   3.504   1.356
 1599HOH    HW2 3805   6.346   3.341   1.356
 1603HOH     OW 3806   6.649   7.866   2.503
 1603HOH    HW1 3807   6.731   7.866   2.561
 1603HOH    HW2 3808   6.567   7.866   2.561
 1646HOH     OW 3809   3.963   3.811   2.524
 1646HOH    HW1 3810   4.045   3.811   2.582
 1646HOH    HW2 3811   3.963   3.892   2.466
 1683HOH     OW 3812   4.989   5.378   4.080
 1683HOH    HW1 3813   5.071   5.378   4.137
 1683HOH    HW2 3814   4.989   5.297   4.022
 1697HOH     OW 3815   5.171   4.066   3.776
 1697HOH    HW1 3816   5.089   4.066   3.834
 1697HOH    HW2 3817   5.171   4.147   3.718
 1699HOH     OW 3818   5.456   7.755   1.962
 1699HOH    HW1 3819   5.374   7.755   2.020
 1699HOH    HW2 3820   5.456   7.673   1.904
 1700HOH     OW 3821   4.799   3.462   1.934
 1700HOH    HW1 3822   4.799   3.544   1.876
 1700HOH    HW2 3823   4.799   3.381   1.876
 1701HOH     OW 3824   4.122   4.306   2.475
 1701HOH    HW1 3825   4.204   4.306   2.533
 1701HOH    HW2 3826   4.041   4.306   2.533
 1710HOH     OW 3827   5.075   7.847   2.577
 1710HOH    HW1 3828   5.156   7.847   2.635
 1710HOH    HW2 3829   5.075   7.928   2.519
 1712HOH     OW 3830   3.976   4.975   3.715
 1712HOH    HW1 3831   4.057   4.975   3.772
 1712HOH    HW2 3832   3.976   4.894   3.657
 1713HOH     OW 3833   5.386   6.702   3.895
 1713HOH    HW1 3834   5.305   6.702   3.952
 1713HOH    HW2 3835   5.386   6.784   3.837
 1721HOH     OW 3836   6.621   7.644   2.672
 1721HOH    HW1 3837   6.539   7.644   2.730
 1721HOH    HW2 3838   6.621   7.562   2.614
 1733HOH     OW 3839   4.579   6.142   1.457
 1733HOH    HW1 3840   4.579   6.224   1.400
 1733HOH    HW2 3841   4.579   6.060   1.400
 1762HOH     OW 3842   4.607   4.848   2.376
 1762HOH    HW1 3843   4.689   4.848   2.434
 1762HOH    HW2 3844   4.526   4.848   2.434
 1764HOH     OW 3845   4.460   4.572   1.065
 1764HOH    HW1 3846   4.541   4.572   1.122
 1764HOH    HW2 3847   4.460   4.654   1.007
 1774HOH     OW 3848   5.552   5.159   3.995
 1774HOH    HW1 3849   5.634   5.159   4.053
 1774HOH    HW2 3850   5.552   5.077   3.937
 1793HOH     OW 3851   6.859   6.040   1.873
 1793HOH    HW1 3852   6.777   6.040   1.931
 1793HOH    HW2 3853   6.859   6.122   1.815
 1796HOH     OW 3854   6.612   6.515   1.580
 1796HOH    HW1 3855   6.530   6.515   1.638
 1796HOH    HW2 3856   6.612   6.433   1.522
 1810HOH     OW 3857   6.152   6.871   1.273
 1810HOH    HW1 3858   6.152   6.953   1.215
 1810HOH    HW2 3859   6.152   6.789   1.215
 1834HOH     OW 3860   6.306   5.597   1.392
 1834HOH    HW1 3861   6.387   5.597   1.450
 1834HOH    HW2 3862   6.224   5.597   1.450
 1841HOH     OW 3863   6.749   6.696   3.153
 1841HOH    HW1 3864   6.831   6.696   3.211
 1841HOH    HW2 3865   6.749   6.777   3.095
 1855HOH     OW 3866   5.517   7.085   3.647
 1855HOH    HW1 3867   5.598   7.085   3.705
 1855HOH    HW2 3868   5.517   7.004   3.590
 1866HOH     OW 3869   5.014   6.584   3.799
 1866HOH    HW1 3870   4.933   6.584   3.857
 1866HOH    HW2 3871   5.014   6.665   3.741
 1876HOH     OW 3872   3.825   4.279   2.005
 1876HOH    HW1 3873   3.743   4.279   2.063
 1876HOH    HW2 3874   3.825   4.198   1.947
 1877HOH     OW 3875   3.859   3.999   1.871
 1877HOH    HW1 3876   3.859   4.080   1.813
 1877HOH    HW2 3877   3.859   3.917   1.813
 1892HOH     OW 3878   4.569   5.210   3.859
 1892HOH    HW1 3879   4.650   5.210   3.917
 1892HOH    HW2 3880   4.487   5.210   3.917
 1906HOH     OW 3881   4.625   5.454   1.271
 1906HOH    HW1 3882   4.706   5.454   1.328
 1906HOH    HW2 3883   4.625   5.536   1.213
 1915HOH     OW 3884   5.467   6.704   1.158
 1915HOH    HW1 3885   5.548   6.704   1.216
 1915HOH    HW2 3886   5.467   6.622   1.100
 1939HOH     OW 3887   3.632   4.639   3.305
 1939HOH    HW1 3888   3.550   4.639   3.363
 1939HOH    HW2 3889   3.632   4.721   3.247
 1962HOH     OW 3890   5.847   3.514   3.381
 1962HOH    HW1 3891   5.765   3.514   3.439
 1962HOH    HW2 3892   5.847   3.432   3.323
 2034HOH     OW 3893   6.218   4.798   1.346
 2034HOH    HW1 3894   6.218   4.880   1.289
 2034HOH    HW2 3895   6.218   4.717   1.289
 2049HOH     OW 3896   6.291   6.653   1.239
 2049HOH    HW1 3897   6.373   6.653   1.297
 2049HOH    HW2 3898   6.209   6.653   1.297
 2079HOH     OW 3899   6.468   6.759   3.651
 2079HOH    HW1 3900   6.550   6.759   3.709
 2079HOH    HW2 3901   6.468   6.840   3.593
 2080HOH     OW 3902   4.638   3.663   3.288
 2080HOH    HW1 3903   4.719   3.663   3.345
 2080HOH    HW2 3904   4.638   3.581   3.230
 2104HOH     OW 3905   5.468   5.305   1.021
 2104HOH    HW1 3906   5.387   5.305   1.079
 2104HOH    HW2 3907   5.468   5.386   0.964
 2137HOH     OW 3908   5.416   7.844   3.316
 2137HOH    HW1 3909   5.334   7.844   3.374
 2137HOH    HW2 3910   5.416   7.763   3.258
 2179HOH     OW 3911   6.343   4.426   3.961
 2179HOH    HW1 3912   6.343   4.507   3.903
 2179HOH    HW2 3913   6.343   4.344   3.903
 2233HOH     OW 3914   4.979   3.531   2.237
 2233HOH    HW1 3915   5.060   3.531   2.295
 2233HOH    HW2 3916   4.897   3.531   2.295
 2255HOH     OW 3917   5.582   3.889   1.265
 2255HOH    HW1 3918   5.663   3.889   1.323
 2255HOH    HW2 3919   5.582   3.971   1.207
 2299HOH     OW 3920   4.467   3.391   1.630
 2299HOH    HW1 3921   4.549   3.391   1.688
 2299HOH    HW2 3922   4.467   3.310   1.572
 2331HOH     OW 3923   6.178   4.107   1.190
 2331HOH    HW1 3924   6.096   4.107   1.248
 2331HOH    HW2 3925   6.178   4.189   1.133
 2333HOH     OW 3926   5.310   3.682   3.071
 2333HOH    HW1 3927   5.228   3.682   3.129
 2333HOH    HW2 3928   5.310   3.600   3.013
 2339HOH     OW 3929   5.544   3.570   3.049
 2339HOH    HW1 3930   5.544   3.651   2.991
 2339HOH    HW2 3931   5.544   3.488   2.991
 2340HOH     OW 3932   5.339   8.012   2.466
 2340HOH    HW1 3933   5.421   8.012   2.524
 2340HOH    HW2 3934   5.258   8.012   2.524
 2353HOH     OW 3935   6.874   5.714   2.076
 2353HOH    HW1 3936   6.955   5.714   2.134
 2353HOH    HW2 3937   6.874   5.796   2.018
 2361HOH     OW 3938   4.366   6.765   1.762
 2361HOH    HW1 3939   4.448   6.765   1.819
 2361HOH    HW2 3940   4.366   6.684   1.704
 2363HOH     OW 3941   6.704   4.922   1.878
 2363HOH    HW1 3942   6.622   4.922   1.936
 2363HOH    HW2 3943   6.704   5.004   1.820
 2381HOH     OW 3944   3.933   4.609   1.793
 2381HOH    HW1 3945   3.851   4.609   1.851
 2381HOH    HW2 3946   3.933   4.527   1.735
 2385HOH     OW 3947   4.158   6.755   2.583
 2385HOH    HW1 3948   4.158   6.836   2.526
 2385HOH    HW2 3949   4.158   6.673   2.526
 2392HOH     OW 3950   6.467   6.171   3.574
 2392HOH    HW1 3951   6.549   6.171   3.631
 2392HOH    HW2 3952   6.386   6.171   3.631
 2395HOH     OW 3953   6.822   5.152   2.397
 2395HOH    HW1 3954   6.903   5.152   2.455
 2395HOH    HW2 3955   6.822   5.234   2.339
 2396HOH     OW 3956   4.257   4.954   3.958
 2396HOH    HW1 3957   4.338   4.954   4.016
 2396HOH    HW2 3958   4.257   4.873   3.901
 2413HOH     OW 3959   4.356   3.620   3.383
 2413HOH    HW1 3960   4.275   3.620   3.441
 2413HOH    HW2 3961   4.356   3.702   3.325
 2455HOH     OW 3962   3.791   5.444   2.712
 2455HOH    HW1 3963   3.710   5.444   2.770
 2455HOH    HW2 3964   3.791   5.363   2.654
 2473HOH     OW 3965   6.466   3.162   1.841
 2473HOH    HW1 3966   6.466   3.244   1.783
 2473HOH    HW2 3967   6.466   3.081   1.783
 2533HOH     OW 3968   6.711   6.830   3.461
 2533HOH    HW1 3969   6.793   6.830   3.519
 2533HOH    HW2 3970   6.629   6.830   3.519
 2544HOH     OW 3971   4.674   3.561   2.707
 2544HOH    HW1 3972   4.756   3.561   2.765
 2544HOH    HW2 3973   4.674   3.642   2.650
 2546HOH     OW 3974   7.048   4.518   1.759
 2546HOH    HW1 3975   7.129   4.518   1.817
 2546HOH    HW2 3976   7.048   4.436   1.701
 2608HOH     OW 3977   6.821   4.721   2.497
 2608HOH    HW1 3978   6.739   4.721   2.554
 2608HOH    HW2 3979   6.821   4.803   2.439
 2812HOH     OW 3980   4.289   5.245   2.066
 2812HOH    HW1 3981   4.208   5.245   2.124
 2812HOH    HW2 3982   4.289   5.163   2.008
 2889HOH     OW 3983   6.752   7.452   2.331
 2889HOH    HW1 3984   6.752   7.533   2.273
 2889HOH    HW2 3985   6.752   7.370   2.273
 2899HOH     OW 3986   5.126   5.802   3.619
 2899HOH    HW1 3987   5.208   5.802   3.677
 2899HOH    HW2 3988   5.044   5.802   3.677
 2911HOH     OW 3989   5.480   7.512   1.325
 2911HOH    HW1 3990   5.561   7.512   1.383
 2911HOH    HW2 3991   5.480   7.593   1.267
 2988HOH     OW 3992   5.410   5.656   2.724
 2988HOH    HW1 3993   5.491   5.656   2.781
 2988HOH    HW2 3994   5.410   5.574   2.666
 3001HOH     OW 3995   4.495   7.433   2.622
 3001HOH    HW1 3996   4.414   7.433   2.680
 3001HOH    HW2 3997   4.495   7.515   2.564
 3004HOH     OW 3998   6.361   4.678   4.160
 3004HOH    HW1 3999   6.279   4.678   4.218
 3004HOH    HW2 4000   6.361   4.596   4.102
 3011HOH     OW 4001   6.741   6.805   2.265
 3011HOH    HW1 4002   6.741   6.887   2.207
 3011HOH    HW2 4003   6.741   6.724   2.207
 3017HOH     OW 4004   6.985   4.535   2.902
 3017HOH    HW1 4005   7.067   4.535   2.960
 3017HOH    HW2 4006   6.903   4.535   2.960
 3040HOH     OW 4007   5.841   5.482   1.474
 3040HOH    HW1 4008   5.923   5.482   1.532
 3040HOH    HW2 4009   5.841   5.564   1.417
 3044HOH     OW 4010   6.406   5.947   1.381
 3044HOH    HW1 4011   6.487   5.947   1.438
 3044HOH    HW2 4012   6.406   5.865   1.323
 3056HOH     OW 4013   6.070   3.369   3.859
 3056HOH    HW1 4014   5.988   3.369   3.917
 3056HOH    HW2 4015   6.070   3.450   3.801
 3059HOH     OW 4016   4.571   6.416   3.135
 3059HOH    HW1 4017   4.489   6.416   3.193
 3059HOH    HW2 4018   4.571   6.334   3.077
 3076HOH     OW 4019   6.139   4.458   3.806
 3076HOH    HW1 4020   6.139   4.540   3.749
 3076HOH    HW2 4021   6.139   4.376   3.749
 3083HOH     OW 4022   6.434   5.408   3.000
 3083HOH    HW1 4023   6.516   5.408   3.058
 3083HOH    HW2 4024   6.352   5.408   3.058
 3087HOH     OW 4025   6.068   5.696   4.059
 3087HOH    HW1 4026   6.150   5.696   4.116
 3087HOH    HW2 4027   6.068   5.778   4.001
 3089HOH     OW 4028   6.163   3.838   1.134
 3089HOH    HW1 4029   6.244   3.838   1.192
 3089HOH    HW2 4030   6.163   3.756   1.076
 3132HOH     OW 4031   4.307   6.999   2.490
 3132HOH    HW1 4032   4.226   6.999   2.548
 3132HOH    HW2 4033   4.307   7.081   2.432
 3161HOH     OW 4034   4.703   6.354   3.690
 3161HOH    HW1 4035   4.621   6.354   3.748
 3161HOH    HW2 4036   4.703   6.273   3.633
 3167HOH     OW 4037   4.084   5.780   3.364
 3167HOH    HW1 4038   4.084   5.862   3.307
 3167HOH    HW2 4039   4.084   5.699   3.307
 3174HOH     OW 4040   6.236   7.351   1.583
 3174HOH    HW1 4041   6.318   7.351   1.640
 3174HOH    HW2 4042   6.154   7.351   1.640
 3230HOH     OW 4043   7.003   6.053   2.079
 3230HOH    HW1 4044   7.084   6.053   2.137
 3230HOH    HW2 4045   7.003   6.134   2.022
 3231HOH     OW 4046   5.652   6.838   3.867
 3231HOH    HW1 4047   5.733   6.838   3.925
 3231HOH    HW2 4048   5.652   6.756   3.809
 3243HOH     OW 4049   5.741   6.388   0.988
 3243HOH    HW1 4050   5.659   6.388   1.046
 3243HOH    HW2 4051   5.741   6.469   0.930
 3272HOH     OW 4052   5.619   8.008   3.272
 3272HOH    HW1 4053   5.537   8.008   3.330
 3272HOH    HW2 4054   5.619   7.926   3.215
 3276HOH     OW 4055   4.576   4.540   1.441
 3276HOH    HW1 4056   4.576   4.621   1.384
 3276HOH    HW2 4057   4.576   4.458   1.384
 3303HOH     OW 4058   6.318   6.451   3.795
 3303HOH    HW1 4059   6.400   6.451   3.853
 3303HOH    HW2 4060   6.236   6.451   3.853
 3312HOH     OW 4061   6.105   4.338   4.379
 3312HOH    HW1 4062   6.187   4.338   4.437
 3312HOH    HW2 4063   6.105   4.420   4.321
 3314HOH     OW 4064   5.832   5.285   4.249
 3314HOH    HW1 4065   5.914   5.285   4.307
 3314HOH    HW2 4066   5.832   5.204   4.191
 3319HOH     OW 4067   6.988   5.626   2.952
 3319HOH    HW1 4068   6.906   5.626   3.010
 3319HOH    HW2 4069   6.988   5.708   2.894
 3325HOH     OW 4070   6.958   6.636   2.702
 3325HOH    HW1 4071   6.876   6.636   2.760
 3325HOH    HW2 4072   6.958   6.555   2.644
 3329HOH     OW 4073   4.549   5.948   3.246
 3329HOH    HW1 4074   4.549   6.029   3.189
 3329HOH    HW2 4075   4.549   5.866   3.189
 3423HOH     OW 4076   5.227   7.665   3.259
 3423HOH    HW1 4077   5.309   7.665   3.317
 3423HOH    HW2 4078   5.146   7.665   3.317
 3546HOH     OW 4079   4.287   6.366   1.760
 3546HOH    HW1 4080   4.369   6.366   1.818
 3546HOH    HW2 4081   4.287   6.447   1.702
 3582HOH     OW 4082   5.427   3.656   3.601
 3582HOH    HW1 4083   5.508   3.656   3.659
 3582HOH    HW2 4084   5.427   3.574   3.543
 3583SOL     OW 4085   0.230   0.628   0.113
 3583SOL    HW1 4086   0.137   0.626   0.150
 3583SOL    HW2 4087   0.231   0.589   0.021
 3584SOL     OW 4088   0.225   0.275   0.996
 3584SOL    HW1 4089   0.260   0.258   1.088
 3584SOL    HW2 4090   0.137   0.230   0.984
 3585SOL     OW 4091   0.019   0.368   0.647
 3585SOL    HW1 4092  -0.063   0.411   0.686
 3585SOL    HW2 4093  -0.009   0.295   0.584
 3586SOL     OW 4094   0.569   1.275   1.165
 3586SOL    HW1 4095   0.476   1.268   1.128
 3586SOL    HW2 4096   0.580   1.364   1.209
 3587SOL     OW 4097   1.555   1.511   0.703
 3587SOL    HW1 4098   1.498   1.495   0.784
 3587SOL    HW2 4099   1.496   1.521   0.623
 3588SOL     OW 4100   1.135   0.703   0.717
 3588SOL    HW1 4101   1.192   0.781   0.692
 3588SOL    HW2 4102   1.075   0.729   0.793
 3589SOL     OW 4103   1.755   0.607   0.231
 3589SOL    HW1 4104   1.743   0.594   0.132
 3589SOL    HW2 4105   1.725   0.526   0.280
 3590SOL     OW 4106   0.768   1.144   1.023
 3590SOL    HW1 4107   0.690   1.161   1.083
 3590SOL    HW2 4108   0.802   1.231   0.987
 3591SOL     OW 4109   0.850   0.798   1.823
 3591SOL    HW1 4110   0.846   0.874   1.888
 3591SOL    HW2 4111   0.872   0.834   1.732
 3592SOL     OW 4112   0.685   1.012   0.665
 3592SOL    HW1 4113   0.754   0.996   0.735
 3592SOL    HW2 4114   0.612   1.069   0.703
 3593SOL     OW 4115   0.686   1.161   1.803
 3593SOL    HW1 4116   0.746   1.240   1.817
 3593SOL    HW2 4117   0.600   1.192   1.762
 3594SOL     OW 4118   0.335   1.435   1.061
 3594SOL    HW1 4119   0.257   1.404   1.008
 3594SOL    HW2 4120   0.393   1.493   1.004
 3595SOL     OW 4121   1.460   1.505   1.339
 3595SOL    HW1 4122   1.484   1.599   1.365
 3595SOL    HW2 4123   1.444   1.451   1.421
 3596SOL     OW 4124   0.438   0.392   1.499
 3596SOL    HW1 4125   0.520   0.336   1.508
 3596SOL    HW2 4126   0.357   0.334   1.503
 3597SOL     OW 4127   1.603   0.447   0.737
 3597SOL    HW1 4128   1.529   0.493   0.687
 3597SOL    HW2 4129   1.654   0.515   0.790
 3598SOL     OW 4130   0.231   1.713   0.483
 3598SOL    HW1 4131   0.265   1.790   0.537
 3598SOL    HW2 4132   0.275   1.713   0.393
 3599SOL     OW 4133   1.127   1.341   1.690
 3599SOL    HW1 4134   1.174   1.341   1.778
 3599SOL    HW2 4135   1.079   1.254   1.679
 3600SOL     OW 4136   0.230   1.434   0.538
 3600SOL    HW1 4137   0.204   1.530   0.538
 3600SOL    HW2 4138   0.159   1.380   0.583
 3601SOL     OW 4139   0.240   1.091   0.886
 3601SOL    HW1 4140   0.254   1.007   0.938
 3601SOL    HW2 4141   0.185   1.155   0.941
 3602SOL     OW 4142   0.620   1.786   1.439
 3602SOL    HW1 4143   0.528   1.769   1.474
 3602SOL    HW2 4144   0.648   1.878   1.465
 3603SOL     OW 4145   0.606   0.964   0.123
 3603SOL    HW1 4146   0.613   1.048   0.069
 3603SOL    HW2 4147   0.652   0.977   0.211
 3604SOL     OW 4148   1.594   0.114   1.480
 3604SOL    HW1 4149   1.576   0.181   1.408
 3604SOL    HW2 4150   1.591   0.160   1.569
 3605SOL     OW 4151   0.122   0.643   0.563
 3605SOL    HW1 4152   0.077   0.555   0.580
 3605SOL    HW2 4153   0.121   0.697   0.647
 3606SOL     OW 4154   1.842   1.767   0.359
 3606SOL    HW1 4155   1.896   1.738   0.439
 3606SOL    HW2 4156   1.872   1.857   0.330
 3607SOL     OW 4157   0.027   1.596   0.117
 3607SOL    HW1 4158   0.008   1.500   0.138
 3607SOL    HW2 4159  -0.006   1.654   0.192
 3608SOL     OW 4160   1.689   0.922   0.612
 3608SOL    HW1 4161   1.784   0.893   0.620
 3608SOL    HW2 4162   1.681   0.987   0.537
 3609SOL     OW 4163   1.641   1.108   0.432
 3609SOL    HW1 4164   1.727   1.110   0.380
 3609SOL    HW2 4165   1.655   1.155   0.520
 3610SOL     OW 4166   0.113   0.737   1.597
 3610SOL    HW1 4167   0.201   0.724   1.642
 3610SOL    HW2 4168   0.100   0.834   1.575
 3611SOL     OW 4169   0.613   1.365   0.726
 3611SOL    HW1 4170   0.564   1.278   0.735
 3611SOL    HW2 4171   0.590   1.408   0.639
 3612SOL     OW 4172   1.293   1.228   1.423
 3612SOL    HW1 4173   1.330   1.155   1.365
 3612SOL    HW2 4174   1.345   1.233   1.508
 3613SOL     OW 4175   0.809   0.004   0.502
 3613SOL    HW1 4176   0.849   0.095   0.493
 3613SOL    HW2 4177   0.709   0.012   0.508
 3614SOL     OW 4178   0.197   0.976   1.264
 3614SOL    HW1 4179   0.286   0.931   1.250
 3614SOL    HW2 4180   0.124   0.911   1.245
 3615SOL     OW 4181   1.525   0.999   0.190
 3615SOL    HW1 4182   1.462   0.923   0.203
 3615SOL    HW2 4183   1.573   1.017   0.276
 3616SOL     OW 4184   1.187   1.792   1.616
 3616SOL    HW1 4185   1.211   1.852   1.540
 3616SOL    HW2 4186   1.194   1.697   1.586
 3617SOL     OW 4187   0.317   0.251   1.801
 3617SOL    HW1 4188   0.388   0.322   1.807
 3617SOL    HW2 4189   0.229   0.290   1.829
 3618SOL     OW 4190   1.466   1.417   0.953
 3618SOL    HW1 4191   1.407   1.423   1.033
 3618SOL    HW2 4192   1.451   1.329   0.907
 3619SOL     OW 4193   1.667   1.714   0.572
 3619SOL    HW1 4194   1.626   1.691   0.484
 3619SOL    HW2 4195   1.649   1.640   0.637
 3620SOL     OW 4196   0.598   0.729   0.270
 3620SOL    HW1 4197   0.622   0.798   0.202
 3620SOL    HW2 4198   0.520   0.762   0.324
 3621SOL     OW 4199   1.281   0.345   0.944
 3621SOL    HW1 4200   1.195   0.295   0.931
 3621SOL    HW2 4201   1.343   0.291   1.000
 3622SOL     OW 4202   1.576   1.662   0.307
 3622SOL    HW1 4203   1.665   1.708   0.310
 3622SOL    HW2 4204   1.555   1.638   0.212
 3623SOL     OW 4205   0.807   0.605   1.465
 3623SOL    HW1 4206   0.760   0.602   1.554
 3623SOL    HW2 4207   0.756   0.550   1.399
 3624SOL     OW 4208   1.394   0.469   1.674
 3624SOL    HW1 4209   1.374   0.512   1.762
 3624SOL    HW2 4210   1.472   0.407   1.683
 3625SOL     OW 4211   0.973   0.890   1.572
 3625SOL    HW1 4212   1.019   0.806   1.543
 3625SOL    HW2 4213   0.917   0.924   1.497
 3626SOL     OW 4214   0.991   0.410   1.242
 3626SOL    HW1 4215   0.914   0.444   1.296
 3626SOL    HW2 4216   0.957   0.359   1.163
 3627SOL     OW 4217   1.041   0.701   0.429
 3627SOL    HW1 4218   1.067   0.697   0.525
 3627SOL    HW2 4219   0.956   0.650   0.415
 3628SOL     OW 4220   0.076   0.811   0.789
 3628SOL    HW1 4221   0.175   0.799   0.798
 3628SOL    HW2 4222   0.052   0.906   0.810
 3629SOL     OW 4223   0.130   1.821   1.571
 3629SOL    HW1 4224   0.120   1.806   1.670
 3629SOL    HW2 4225   0.044   1.857   1.535
 3630SOL     OW 4226   0.865   0.348   0.195
 3630SOL    HW1 4227   0.924   0.411   0.146
 3630SOL    HW2 4228   0.884   0.254   0.166
 3631SOL     OW 4229   1.719   0.585   1.831
 3631SOL    HW1 4230   1.693   0.674   1.795
 3631SOL    HW2 4231   1.717   0.517   1.758
 3632SOL     OW 4232   1.362   1.144   0.545
 3632SOL    HW1 4233   1.445   1.115   0.497
 3632SOL    HW2 4234   1.313   1.211   0.489
 3633SOL     OW 4235   0.550   0.196   0.885
 3633SOL    HW1 4236   0.545   0.191   0.985
 3633SOL    HW2 4237   0.552   0.292   0.856
 3634SOL     OW 4238   1.008   1.456   0.477
 3634SOL    HW1 4239   0.962   1.528   0.425
 3634SOL    HW2 4240   1.004   1.476   0.575
 3635SOL     OW 4241   0.351   1.801   0.853
 3635SOL    HW1 4242   0.401   1.715   0.859
 3635SOL    HW2 4243   0.416   1.878   0.850
 3636SOL     OW 4244   1.795   1.066   0.873
 3636SOL    HW1 4245   1.733   1.051   0.797
 3636SOL    HW2 4246   1.743   1.077   0.958
 3637SOL     OW 4247   1.227   1.550   1.506
 3637SOL    HW1 4248   1.233   1.473   1.570
 3637SOL    HW2 4249   1.175   1.524   1.426
 3638SOL     OW 4250   0.321   0.943   0.242
 3638SOL    HW1 4251   0.403   0.982   0.200
 3638SOL    HW2 4252   0.294   0.861   0.193
 3639SOL     OW 4253   1.458   0.735   0.728
 3639SOL    HW1 4254   1.453   0.670   0.803
 3639SOL    HW2 4255   1.538   0.794   0.741
 3640SOL     OW 4256   0.461   1.266   1.727
 3640SOL    HW1 4257   0.411   1.267   1.641
 3640SOL    HW2 4258   0.398   1.248   1.803
 3641SOL     OW 4259   1.111   1.776   0.237
 3641SOL    HW1 4260   1.051   1.714   0.287
 3641SOL    HW2 4261   1.142   1.732   0.152
 3642SOL     OW 4262   0.202   0.285   1.498
 3642SOL    HW1 4263   0.122   0.345   1.485
 3642SOL    HW2 4264   0.192   0.236   1.584
 3643SOL     OW 4265   1.632   1.377   0.081
 3643SOL    HW1 4266   1.600   1.471   0.071
 3643SOL    HW2 4267   1.556   1.314   0.069
 3644SOL     OW 4268   0.464   1.743   0.323
 3644SOL    HW1 4269   0.497   1.782   0.409
 3644SOL    HW2 4270   0.540   1.736   0.258
 3645SOL     OW 4271   1.400   0.107   0.426
 3645SOL    HW1 4272   1.376   0.070   0.336
 3645SOL    HW2 4273   1.499   0.123   0.430
 3646SOL     OW 4274   0.249   1.785   1.241
 3646SOL    HW1 4275   0.306   1.720   1.291
 3646SOL    HW2 4276   0.233   1.752   1.148
 3647SOL     OW 4277   0.940   1.698   0.904
 3647SOL    HW1 4278   1.020   1.641   0.925
 3647SOL    HW2 4279   0.891   1.658   0.827
 3648SOL     OW 4280   0.382   0.700   0.480
 3648SOL    HW1 4281   0.427   0.610   0.477
 3648SOL    HW2 4282   0.288   0.689   0.513
 3649SOL     OW 4283   1.547   0.222   1.729
 3649SOL    HW1 4284   1.542   0.259   1.821
 3649SOL    HW2 4285   1.475   0.153   1.717
 3650SOL     OW 4286   0.614   0.122   0.117
 3650SOL    HW1 4287   0.712   0.100   0.124
 3650SOL    HW2 4288   0.583   0.105   0.024
 3651SOL     OW 4289   0.781   0.264   1.749
 3651SOL    HW1 4290   0.848   0.203   1.792
 3651SOL    HW2 4291   0.708   0.283   1.814
 3652SOL     OW 4292   0.888   1.514   1.195
 3652SOL    HW1 4293   0.865   1.489   1.101
 3652SOL    HW2 4294   0.949   1.445   1.234
 3653SOL     OW 4295   1.351   0.590   1.433
 3653SOL    HW1 4296   1.379   0.547   1.518
 3653SOL    HW2 4297   1.376   0.686   1.434
 3654SOL     OW 4298   0.803   1.402   0.924
 3654SOL    HW1 4299   0.893   1.416   0.882
 3654SOL    HW2 4300   0.732   1.404   0.853
 3655SOL     OW 4301   0.922   0.503   0.899
 3655SOL    HW1 4302   0.897   0.494   0.803
 3655SOL    HW2 4303   0.970   0.421   0.930
 3656SOL     OW 4304   0.539   0.064   0.512
 3656SOL    HW1 4305   0.458   0.065   0.570
 3656SOL    HW2 4306   0.542   0.147   0.457
 3657SOL     OW 4307   1.434   1.188   0.041
 3657SOL    HW1 4308   1.466   1.112   0.098
 3657SOL    HW2 4309   1.342   1.215   0.071
 3658SOL     OW 4310   0.297   0.035   0.171
 3658SOL    HW1 4311   0.346   0.119   0.150
 3658SOL    HW2 4312   0.359  -0.030   0.216
 3659SOL     OW 4313   0.935   0.236   0.480
 3659SOL    HW1 4314   0.887   0.277   0.402
 3659SOL    HW2 4315   1.034   0.234   0.461
 3660SOL     OW 4316   1.076   0.683   1.464
 3660SOL    HW1 4317   0.996   0.622   1.467
 3660SOL    HW2 4318   1.157   0.630   1.440
 3661SOL     OW 4319   1.227   1.570   0.793
 3661SOL    HW1 4320   1.248   1.644   0.728
 3661SOL    HW2 4321   1.295   1.570   0.866
 3662SOL     OW 4322   0.459   1.152   0.741
 3662SOL    HW1 4323   0.388   1.125   0.806
 3662SOL    HW2 4324   0.433   1.124   0.648
 3663SOL     OW 4325   1.271   1.797   0.591
 3663SOL    HW1 4326   1.315   1.861   0.527
 3663SOL    HW2 4327   1.221   1.849   0.661
 3664SOL     OW 4328   1.032   0.549   0.016
 3664SOL    HW1 4329   0.991   0.631  -0.023
 3664SOL    HW2 4330   1.096   0.575   0.089
 3665SOL     OW 4331   0.078   0.556   1.386
 3665SOL    HW1 4332   0.170   0.555   1.345
 3665SOL    HW2 4333   0.072   0.630   1.453
 3666SOL     OW 4334   0.561   0.222   1.147
 3666SOL    HW1 4335   0.599   0.138   1.184
 3666SOL    HW2 4336   0.473   0.241   1.191
 3667SOL     OW 4337   0.866   0.454   0.642
 3667SOL    HW1 4338   0.834   0.526   0.580
 3667SOL    HW2 4339   0.890   0.373   0.589
 3668SOL     OW 4340   1.017   0.039   0.753
 3668SOL    HW1 4341   0.945   0.044   0.684
 3668SOL    HW2 4342   0.993  -0.030   0.822
 3669SOL     OW 4343   1.429   1.173   0.867
 3669SOL    HW1 4344   1.374   1.089   0.860
 3669SOL    HW2 4345   1.455   1.202   0.775
 3670SOL     OW 4346   1.466   0.590   0.992
 3670SOL    HW1 4347   1.436   0.495   0.999
 3670SOL    HW2 4348   1.539   0.606   1.058
 3671SOL     OW 4349   1.857   0.833   0.377
 3671SOL    HW1 4350   1.899   0.769   0.441
 3671SOL    HW2 4351   1.819   0.782   0.299
 3672SOL     OW 4352   0.488   1.385   0.174
 3672SOL    HW1 4353   0.401   1.370   0.221
 3672SOL    HW2 4354   0.471   1.411   0.079
 3673SOL     OW 4355   1.664   1.280   0.657
 3673SOL    HW1 4356   1.763   1.288   0.671
 3673SOL    HW2 4357   1.619   1.364   0.688
 3674SOL     OW 4358   1.390   0.575   0.078
 3674SOL    HW1 4359   1.336   0.554   0.159
 3674SOL    HW2 4360   1.481   0.534   0.087
 3675SOL     OW 4361   0.527   0.256   0.328
 3675SOL    HW1 4362   0.554   0.197   0.253
 3675SOL    HW2 4363   0.527   0.351   0.297
 3676SOL     OW 4364   1.754   1.223   1.588
 3676SOL    HW1 4365   1.845   1.184   1.575
 3676SOL    HW2 4366   1.762   1.319   1.612
 3677SOL     OW 4367   1.064   1.347   1.340
 3677SOL    HW1 4368   0.984   1.324   1.395
 3677SOL    HW2 4369   1.147   1.321   1.389
 3678SOL     OW 4370   1.592   1.629   1.625
 3678SOL    HW1 4371   1.619   1.663   1.535
 3678SOL    HW2 4372   1.671   1.591   1.671
 3679SOL     OW 4373   1.111   1.195   1.100
 3679SOL    HW1 4374   1.071   1.239   1.181
 3679SOL    HW2 4375   1.070   1.232   1.017
 3680SOL     OW 4376   1.638   1.099   1.079
 3680SOL    HW1 4377   1.643   1.180   1.138
 3680SOL    HW2 4378   1.552   1.101   1.028
 3681SOL     OW 4379   0.915   0.089   1.402
 3681SOL    HW1 4380   0.940   0.069   1.307
 3681SOL    HW2 4381   0.987   0.145   1.444
 3682SOL     OW 4382   0.980   1.116   1.719
 3682SOL    HW1 4383   0.881   1.122   1.729
 3682SOL    HW2 4384   1.003   1.036   1.663
 3683SOL     OW 4385   0.705   1.050   0.368
 3683SOL    HW1 4386   0.691   1.057   0.467
 3683SOL    HW2 4387   0.789   0.999   0.350
 3684SOL     OW 4388   0.410   0.813   1.251
 3684SOL    HW1 4389   0.496   0.825   1.301
 3684SOL    HW2 4390   0.368   0.726   1.278
 3685SOL     OW 4391   1.274   0.386   1.262
 3685SOL    HW1 4392   1.295   0.460   1.326
 3685SOL    HW2 4393   1.185   0.403   1.219
 3686SOL     OW 4394   0.064   1.564   1.331
 3686SOL    HW1 4395   0.018   1.646   1.297
 3686SOL    HW2 4396   0.162   1.583   1.340
 3687SOL     OW 4397   0.367   1.100   0.501
 3687SOL    HW1 4398   0.360   1.183   0.445
 3687SOL    HW2 4399   0.371   1.020   0.441
 3688SOL     OW 4400   0.566   0.537   0.865
 3688SOL    HW1 4401   0.578   0.603   0.791
 3688SOL    HW2 4402   0.612   0.571   0.948
 3689SOL     OW 4403   1.252   1.348   0.388
 3689SOL    HW1 4404   1.302   1.425   0.428
 3689SOL    HW2 4405   1.157   1.350   0.420
 3690SOL     OW 4406   1.272   1.445   1.142
 3690SOL    HW1 4407   1.319   1.458   1.229
 3690SOL    HW2 4408   1.206   1.371   1.151
 3691SOL     OW 4409   1.582   0.639   0.472
 3691SOL    HW1 4410   1.551   0.700   0.545
 3691SOL    HW2 4411   1.632   0.691   0.403
 3692SOL     OW 4412   0.354   1.510   1.329
 3692SOL    HW1 4413   0.333   1.466   1.242
 3692SOL    HW2 4414   0.451   1.536   1.332
 3693SOL     OW 4415   0.402   0.751   1.598
 3693SOL    HW1 4416   0.470   0.806   1.551
 3693SOL    HW2 4417   0.442   0.663   1.625
 3694SOL     OW 4418   1.587   0.779   1.670
 3694SOL    HW1 4419   1.495   0.817   1.665
 3694SOL    HW2 4420   1.647   0.826   1.605
 3695SOL     OW 4421   1.013   0.105   1.770
 3695SOL    HW1 4422   1.019   0.190   1.718
 3695SOL    HW2 4423   1.045   0.029   1.713
 3696SOL     OW 4424   0.504   0.050   1.740
 3696SOL    HW1 4425   0.462  -0.007   1.670
 3696SOL    HW2 4426   0.438   0.119   1.772
 3697SOL     OW 4427   0.573   0.870   1.029
 3697SOL    HW1 4428   0.617   0.959   1.020
 3697SOL    HW2 4429   0.510   0.870   1.106
 3698SOL     OW 4430   1.360   0.862   1.045
 3698SOL    HW1 4431   1.285   0.862   0.979
 3698SOL    HW2 4432   1.397   0.770   1.054
 3699SOL     OW 4433   1.209   0.525   0.275
 3699SOL    HW1 4434   1.222   0.441   0.329
 3699SOL    HW2 4435   1.180   0.599   0.335
 3700SOL     OW 4436   0.307   0.213   1.231
 3700SOL    HW1 4437   0.284   0.250   1.321
 3700SOL    HW2 4438   0.277   0.118   1.225
 3701SOL     OW 4439   0.037   1.310   1.282
 3701SOL    HW1 4440   0.090   1.261   1.350
 3701SOL    HW2 4441   0.059   1.408   1.287
 3702SOL     OW 4442   0.732   0.634   1.064
 3702SOL    HW1 4443   0.791   0.608   0.988
 3702SOL    HW2 4444   0.704   0.730   1.053
 3703SOL     OW 4445   1.728   0.935   1.854
 3703SOL    HW1 4446   1.682   0.928   1.765
 3703SOL    HW2 4447   1.666   0.979   1.920
 3704SOL     OW 4448   0.307   0.063   0.618
 3704SOL    HW1 4449   0.296   0.157   0.651
 3704SOL    HW2 4450   0.302   0.000   0.695
 3705SOL     OW 4451   1.622   0.367   0.374
 3705SOL    HW1 4452   1.624   0.291   0.438
 3705SOL    HW2 4453   1.574   0.444   0.414
 3706SOL     OW 4454   1.023   0.766   0.966
 3706SOL    HW1 4455   1.038   0.787   1.062
 3706SOL    HW2 4456   0.993   0.671   0.957
 3707SOL     OW 4457   0.980   1.573   1.700
 3707SOL    HW1 4458   0.960   1.617   1.612
 3707SOL    HW2 4459   1.019   1.482   1.684
 3708SOL     OW 4460   1.859   1.518   1.605
 3708SOL    HW1 4461   1.873   1.545   1.510
 3708SOL    HW2 4462   1.942   1.540   1.658
 3709SOL     OW 4463   0.350   0.898   1.804
 3709SOL    HW1 4464   0.426   0.942   1.852
 3709SOL    HW2 4465   0.385   0.851   1.722
 3710SOL     OW 4466   1.540   0.274   0.125
 3710SOL    HW1 4467   1.479   0.199   0.148
 3710SOL    HW2 4468   1.562   0.326   0.208
 3711SOL     OW 4469   1.303   0.838   0.042
 3711SOL    HW1 4470   1.337   0.745   0.057
 3711SOL    HW2 4471   1.321   0.865  -0.053
 3712SOL     OW 4472   1.068   1.333   0.849
 3712SOL    HW1 4473   1.075   1.249   0.794
 3712SOL    HW2 4474   1.130   1.402   0.813
 3713SOL     OW 4475   0.319   0.810   0.949
 3713SOL    HW1 4476   0.412   0.846   0.954
 3713SOL    HW2 4477   0.313   0.725   1.001
 3714SOL     OW 4478   0.339   0.509   1.006
 3714SOL    HW1 4479   0.287   0.426   0.989
 3714SOL    HW2 4480   0.416   0.514   0.942
 3715SOL     OW 4481   1.138   0.380   1.678
 3715SOL    HW1 4482   1.093   0.443   1.742
 3715SOL    HW2 4483   1.231   0.411   1.661
 3716SOL     OW 4484   1.160   0.207   1.477
 3716SOL    HW1 4485   1.160   0.271   1.554
 3716SOL    HW2 4486   1.188   0.255   1.394
 3717SOL     OW 4487   0.008   1.326   0.200
 3717SOL    HW1 4488  -0.085   1.347   0.169
 3717SOL    HW2 4489   0.018   1.227   0.213
 3718SOL     OW 4490   0.088   1.801   0.927
 3718SOL    HW1 4491   0.046   1.715   0.900
 3718SOL    HW2 4492   0.182   1.804   0.893
 3719SOL     OW 4493   0.504   1.568   0.910
 3719SOL    HW1 4494   0.570   1.642   0.919
 3719SOL    HW2 4495   0.548   1.489   0.868
 3720SOL     OW 4496   1.002   0.796   1.238
 3720SOL    HW1 4497   1.043   0.764   1.324
 3720SOL    HW2 4498   0.906   0.769   1.235
 3721SOL     OW 4499   0.040   0.544   1.114
 3721SOL    HW1 4500   0.125   0.511   1.073
 3721SOL    HW2 4501   0.053   0.559   1.212
 3722SOL     OW 4502   0.189   0.520   1.722
 3722SOL    HW1 4503   0.248   0.480   1.652
 3722SOL    HW2 4504   0.131   0.591   1.681
 3723SOL     OW 4505   1.369   0.950   1.660
 3723SOL    HW1 4506   1.408   1.039   1.680
 3723SOL    HW2 4507   1.379   0.930   1.563
 3724SOL     OW 4508   0.815   0.572   0.325
 3724SOL    HW1 4509   0.822   0.483   0.279
 3724SOL    HW2 4510   0.721   0.606   0.317
 3725SOL     OW 4511   1.657   0.604   1.206
 3725SOL    HW1 4512   1.619   0.535   1.268
 3725SOL    HW2 4513   1.739   0.568   1.162
 3726SOL     OW 4514   0.252   1.564   1.744
 3726SOL    HW1 4515   0.222   1.621   1.820
 3726SOL    HW2 4516   0.245   1.467   1.770
 3727SOL     OW 4517   0.671   0.464   1.269
 3727SOL    HW1 4518   0.637   0.375   1.239
 3727SOL    HW2 4519   0.697   0.518   1.189
 3728SOL     OW 4520   0.930   1.678   1.465
 3728SOL    HW1 4521   0.906   1.660   1.370
 3728SOL    HW2 4522   0.960   1.772   1.475
 3729SOL     OW 4523   0.473   0.500   0.191
 3729SOL    HW1 4524   0.534   0.580   0.195
 3729SOL    HW2 4525   0.378   0.531   0.198
 3730SOL     OW 4526   0.159   1.137   1.466
 3730SOL    HW1 4527   0.181   1.076   1.542
 3730SOL    HW2 4528   0.169   1.088   1.380
 3731SOL     OW 4529   1.347   1.059   1.234
 3731SOL    HW1 4530   1.371   0.996   1.160
 3731SOL    HW2 4531   1.257   1.099   1.216
 3732SOL     OW 4532   1.302   0.855   0.309
 3732SOL    HW1 4533   1.216   0.824   0.351
 3732SOL    HW2 4534   1.298   0.841   0.210
 3733SOL     OW 4535   1.759   1.747   1.154
 3733SOL    HW1 4536   1.820   1.777   1.081
 3733SOL    HW2 4537   1.721   1.658   1.132
 3734SOL     OW 4538   1.252   1.731   1.128
 3734SOL    HW1 4539   1.336   1.736   1.074
 3734SOL    HW2 4540   1.229   1.635   1.146
 3735SOL     OW 4541   0.083   1.258   1.022
 3735SOL    HW1 4542   0.078   1.257   1.122
 3735SOL    HW2 4543   0.000   1.217   0.984
 3736SOL     OW 4544   0.688   1.662   1.716
 3736SOL    HW1 4545   0.632   1.743   1.725
 3736SOL    HW2 4546   0.740   1.666   1.630
 3737SOL     OW 4547   0.903   0.086   0.133
 3737SOL    HW1 4548   0.954   0.087   0.047
 3737SOL    HW2 4549   0.959   0.044   0.204
 3738SOL     OW 4550   1.726   0.135   0.523
 3738SOL    HW1 4551   1.799   0.118   0.456
 3738SOL    HW2 4552   1.695   0.048   0.561
 3739SOL     OW 4553   1.388   1.573   0.477
 3739SOL    HW1 4554   1.455   1.585   0.403
 3739SOL    HW2 4555   1.348   1.662   0.500
 3740SOL     OW 4556   0.130   1.794   1.851
 3740SOL    HW1 4557   0.089   1.720   1.904
 3740SOL    HW2 4558   0.194   1.845   1.909
 3741SOL     OW 4559   1.280   0.927   0.672
 3741SOL    HW1 4560   1.340   0.846   0.674
 3741SOL    HW2 4561   1.320   0.996   0.612
 3742SOL     OW 4562   0.830   1.273   1.422
 3742SOL    HW1 4563   0.825   1.306   1.517
 3742SOL    HW2 4564   0.744   1.292   1.376
 3743SOL     OW 4565   0.672   1.616   0.154
 3743SOL    HW1 4566   0.681   1.626   0.055
 3743SOL    HW2 4567   0.632   1.527   0.175
 3744SOL     OW 4568   1.650   1.720   1.394
 3744SOL    HW1 4569   1.703   1.730   1.310
 3744SOL    HW2 4570   1.623   1.810   1.428
 3745SOL     OW 4571   1.841   0.175   0.963
 3745SOL    HW1 4572   1.880   0.090   0.927
 3745SOL    HW2 4573   1.743   0.177   0.944
 3746SOL     OW 4574   0.263   0.326   0.720
 3746SOL    HW1 4575   0.184   0.377   0.686
 3746SOL    HW2 4576   0.254   0.311   0.818
 3747SOL     OW 4577   1.194   1.612   0.031
 3747SOL    HW1 4578   1.200   1.519   0.068
 3747SOL    HW2 4579   1.135   1.612  -0.049
 3748SOL     OW 4580   0.822   1.002   1.372
 3748SOL    HW1 4581   0.862   1.001   1.280
 3748SOL    HW2 4582   0.832   1.094   1.412
 3749SOL     OW 4583   0.916   0.910   0.291
 3749SOL    HW1 4584   0.979   0.948   0.223
 3749SOL    HW2 4585   0.956   0.827   0.330
 3750SOL     OW 4586   1.504   1.607   0.044
 3750SOL    HW1 4587   1.412   1.644   0.051
 3750SOL    HW2 4588   1.542   1.627  -0.046
 3751SOL     OW 4589   0.372   1.288   1.490
 3751SOL    HW1 4590   0.359   1.381   1.456
 3751SOL    HW2 4591   0.288   1.236   1.477
 3752SOL     OW 4592   1.614   1.292   1.289
 3752SOL    HW1 4593   1.674   1.295   1.369
 3752SOL    HW2 4594   1.539   1.356   1.302
 3753SOL     OW 4595   1.039   1.098   0.696
 3753SOL    HW1 4596   0.969   1.051   0.750
 3753SOL    HW2 4597   1.098   1.030   0.653
 3754SOL     OW 4598   1.014   0.236   0.971
 3754SOL    HW1 4599   1.006   0.200   0.878
 3754SOL    HW2 4600   1.012   0.160   1.036
 3755SOL     OW 4601   0.590   1.487   0.491
 3755SOL    HW1 4602   0.632   1.429   0.421
 3755SOL    HW2 4603   0.546   1.566   0.447
 3756SOL     OW 4604   1.709   0.385   1.381
 3756SOL    HW1 4605   1.782   0.454   1.385
 3756SOL    HW2 4606   1.737   0.310   1.322
 3757SOL     OW 4607   0.255   1.348   0.290
 3757SOL    HW1 4608   0.159   1.349   0.263
 3757SOL    HW2 4609   0.267   1.401   0.374
 3758SOL     OW 4610   0.105   1.013   1.726
 3758SOL    HW1 4611   0.028   0.980   1.780
 3758SOL    HW2 4612   0.190   0.983   1.768
 3759SOL     OW 4613   0.672   0.203   1.489
 3759SOL    HW1 4614   0.762   0.187   1.449
 3759SOL    HW2 4615   0.680   0.208   1.588
 3760SOL     OW 4616   0.075   0.345   0.033
 3760SOL    HW1 4617  -0.017   0.317   0.004
 3760SOL    HW2 4618   0.106   0.422  -0.023
 3761SOL     OW 4619   1.440   0.856   1.398
 3761SOL    HW1 4620   1.383   0.908   1.335
 3761SOL    HW2 4621   1.536   0.868   1.374
 3762SOL     OW 4622   0.072   0.166   0.318
 3762SOL    HW1 4623   0.055   0.249   0.264
 3762SOL    HW2 4624   0.162   0.129   0.296
 3763SOL     OW 4625   1.183   1.335   0.119
 3763SOL    HW1 4626   1.084   1.324   0.121
 3763SOL    HW2 4627   1.217   1.350   0.212
 3764SOL     OW 4628   0.613   0.842   1.431
 3764SOL    HW1 4629   0.669   0.923   1.414
 3764SOL    HW2 4630   0.672   0.762   1.434
 3765SOL     OW 4631   1.493   1.767   0.959
 3765SOL    HW1 4632   1.526   1.831   0.890
 3765SOL    HW2 4633   1.559   1.761   1.034
 3766SOL     OW 4634   0.716   0.565   1.708
 3766SOL    HW1 4635   0.735   0.630   1.782
 3766SOL    HW2 4636   0.776   0.485   1.717
 3767SOL     OW 4637   1.450   1.220   1.633
 3767SOL    HW1 4638   1.441   1.210   1.732
 3767SOL    HW2 4639   1.546   1.213   1.607
 3768SOL     OW 4640   0.390   1.741   1.560
 3768SOL    HW1 4641   0.299   1.782   1.558
 3768SOL    HW2 4642   0.383   1.647   1.592
 3769SOL     OW 4643   1.674   0.883   1.254
 3769SOL    HW1 4644   1.647   0.794   1.217
 3769SOL    HW2 4645   1.675   0.951   1.181
 3770SOL     OW 4646   1.225   0.325   0.449
 3770SOL    HW1 4647   1.290   0.251   0.438
 3770SOL    HW2 4648   1.245   0.375   0.533
 3771SOL     OW 4649   0.594   0.745   0.652
 3771SOL    HW1 4650   0.644   0.830   0.633
 3771SOL    HW2 4651   0.506   0.747   0.604
 3772SOL     OW 4652   1.777   0.342   1.642
 3772SOL    HW1 4653   1.760   0.373   1.548
 3772SOL    HW2 4654   1.693   0.305   1.680
 3773SOL     OW 4655   1.730   0.934   1.517
 3773SOL    HW1 4656   1.768   1.025   1.532
 3773SOL    HW2 4657   1.722   0.917   1.418
 3774SOL     OW 4658   0.859   1.374   0.016
 3774SOL    HW1 4659   0.813   1.389   0.104
 3774SOL    HW2 4660   0.903   1.459  -0.014
 3775SOL     OW 4661   0.661   1.790   0.953
 3775SOL    HW1 4662   0.615   1.878   0.940
 3775SOL    HW2 4663   0.760   1.802   0.946
 3776SOL     OW 4664   0.859   0.956   0.861
 3776SOL    HW1 4665   0.913   0.887   0.909
 3776SOL    HW2 4666   0.827   1.025   0.927
 3777SOL     OW 4667   1.083   0.984   0.087
 3777SOL    HW1 4668   1.060   1.037   0.005
 3777SOL    HW2 4669   1.164   0.928   0.068
 3778SOL     OW 4670   1.861   1.569   0.851
 3778SOL    HW1 4671   1.790   1.557   0.781
 3778SOL    HW2 4672   1.862   1.490   0.911
 3779SOL     OW 4673   0.221   1.314   1.844
 3779SOL    HW1 4674   0.156   1.241   1.823
 3779SOL    HW2 4675   0.225   1.328   1.942
 3780SOL     OW 4676   0.079   1.240   0.653
 3780SOL    HW1 4677   0.078   1.193   0.741
 3780SOL    HW2 4678   0.161   1.212   0.602
 3781SOL     OW 4679   0.672   1.391   1.624
 3781SOL    HW1 4680   0.594   1.341   1.662
 3781SOL    HW2 4681   0.669   1.486   1.655
 3782SOL     OW 4682   1.824   0.192   1.227
 3782SOL    HW1 4683   1.820   0.102   1.271
 3782SOL    HW2 4684   1.827   0.181   1.128
 3783SOL     OW 4685   0.428   0.424   0.520
 3783SOL    HW1 4686   0.458   0.352   0.458
 3783SOL    HW2 4687   0.389   0.384   0.603
 3784SOL     OW 4688   1.705   1.487   1.104
 3784SOL    HW1 4689   1.612   1.462   1.077
 3784SOL    HW2 4690   1.731   1.437   1.186
 3785SOL     OW 4691   0.317   0.547   1.280
 3785SOL    HW1 4692   0.355   0.488   1.352
 3785SOL    HW2 4693   0.357   0.521   1.192
 3786SOL     OW 4694   0.812   1.586   0.687
 3786SOL    HW1 4695   0.844   1.596   0.593
 3786SOL    HW2 4696   0.733   1.524   0.689
 3787SOL     OW 4697   1.424   0.214   1.112
 3787SOL    HW1 4698   1.476   0.149   1.167
 3787SOL    HW2 4699   1.375   0.277   1.173
 3788SOL     OW 4700   1.001   0.034   1.154
 3788SOL    HW1 4701   0.938  -0.038   1.123
 3788SOL    HW2 4702   1.094  -0.002   1.154
 3789SOL     OW 4703   0.770   1.330   0.301
 3789SOL    HW1 4704   0.724   1.243   0.318
 3789SOL    HW2 4705   0.861   1.327   0.342
 3790SOL     OW 4706   0.618   1.567   1.284
 3790SOL    HW1 4707   0.613   1.649   1.341
 3790SOL    HW2 4708   0.707   1.564   1.239
 3791SOL     OW 4709   1.352   0.052   0.168
 3791SOL    HW1 4710   1.387   0.011   0.084
 3791SOL    HW2 4711   1.262   0.014   0.188
 3792SOL     OW 4712   1.300   0.453   0.691
 3792SOL    HW1 4713   1.241   0.533   0.695
 3792SOL    HW2 4714   1.315   0.418   0.784
 3793SOL     OW 4715   1.593   0.221   0.882
 3793SOL    HW1 4716   1.509   0.220   0.936
 3793SOL    HW2 4717   1.595   0.304   0.826
 3794SOL     OW 4718   0.039   1.077   0.300
 3794SOL    HW1 4719   0.138   1.066   0.291
 3794SOL    HW2 4720  -0.001   0.991   0.332
 3795SOL     OW 4721   0.875   1.646   0.337
 3795SOL    HW1 4722   0.798   1.611   0.283
 3795SOL    HW2 4723   0.843   1.717   0.399
 3796SOL     OW 4724   0.230   0.628   1.975
 3796SOL    HW1 4725   0.137   0.626   2.012
 3796SOL    HW2 4726   0.231   0.589   1.883
 3797SOL     OW 4727   0.225   0.275   2.858
 3797SOL    HW1 4728   0.260   0.258   2.950
 3797SOL    HW2 4729   0.137   0.230   2.846
 3798SOL     OW 4730   0.019   0.368   2.509
 3798SOL    HW1 4731  -0.063   0.411   2.548
 3798SOL    HW2 4732  -0.009   0.295   2.446
 3799SOL     OW 4733   0.569   1.275   3.027
 3799SOL    HW1 4734   0.476   1.268   2.990
 3799SOL    HW2 4735   0.580   1.364   3.071
 3800SOL     OW 4736   1.555   1.511   2.565
 3800SOL    HW1 4737   1.498   1.495   2.646
 3800SOL    HW2 4738   1.496   1.521   2.485
 3801SOL     OW 4739   1.135   0.703   2.579
 3801SOL    HW1 4740   1.192   0.781   2.554
 3801SOL    HW2 4741   1.075   0.729   2.655
 3802SOL     OW 4742   1.755   0.607   2.093
 3802SOL    HW1 4743   1.743   0.594   1.994
 3802SOL    HW2 4744   1.725   0.526   2.142
 3803SOL     OW 4745   0.768   1.144   2.885
 3803SOL    HW1 4746   0.690   1.161   2.945
 3803SOL    HW2 4747   0.802   1.231   2.849
 3804SOL     OW 4748   0.850   0.798   3.685
 3804SOL    HW1 4749   0.846   0.874   3.750
 3804SOL    HW2 4750   0.872   0.834   3.594
 3805SOL     OW 4751   0.685   1.012   2.527
 3805SOL    HW1 4752   0.754   0.996   2.597
 3805SOL    HW2 4753   0.612   1.069   2.565
 3806SOL     OW 4754   0.686   1.161   3.665
 3806SOL    HW1 4755   0.746   1.240   3.679
 3806SOL    HW2 4756   0.600   1.192   3.624
 3807SOL     OW 4757   0.335   1.435   2.923
 3807SOL    HW1 4758   0.257   1.404   2.870
 3807SOL    HW2 4759   0.393   1.493   2.866
 3808SOL     OW 4760   1.460   1.505   3.201
 3808SOL    HW1 4761   1.484   1.599   3.227
 3808SOL    HW2 4762   1.444   1.451   3.283
 3809SOL     OW 4763   0.438   0.392   3.361
 3809SOL    HW1 4764   0.520   0.336   3.370
 3809SOL    HW2 4765   0.357   0.334   3.365
 3810SOL     OW 4766   1.603   0.447   2.599
 3810SOL    HW1 4767   1.529   0.493   2.549
 3810SOL    HW2 4768   1.654   0.515   2.652
 3811SOL     OW 4769   0.231   1.713   2.345
 3811SOL    HW1 4770   0.265   1.790   2.399
 3811SOL    HW2 4771   0.275   1.713   2.255
 3812SOL     OW 4772   1.127   1.341   3.552
 3812SOL    HW1 4773   1.174   1.341   3.640
 3812SOL    HW2 4774   1.079   1.254   3.541
 3813SOL     OW 4775   0.230   1.434   2.400
 3813SOL    HW1 4776   0.204   1.530   2.400
 3813SOL    HW2 4777   0.159   1.380   2.445
 3814SOL     OW 4778   0.240   1.091   2.748
 3814SOL    HW1 4779   0.254   1.007   2.800
 3814SOL    HW2 4780   0.185   1.155   2.803
 3815SOL     OW 4781   0.620   1.786   3.301
 3815SOL    HW1 4782   0.528   1.769   3.336
 3815SOL    HW2 4783   0.648   1.878   3.327
 3816SOL     OW 4784   0.606   0.964   1.985
 3816SOL    HW1 4785   0.613   1.048   1.931
 3816SOL    HW2 4786   0.652   0.977   2.073
 3817SOL     OW 4787   1.594   0.114   3.342
 3817SOL    HW1 4788   1.576   0.181   3.270
 3817SOL    HW2 4789   1.591   0.160   3.431
 3818SOL     OW 4790   0.122   0.643   2.425
 3818SOL    HW1 4791   0.077   0.555   2.442
 3818SOL    HW2 4792   0.121   0.697   2.509
 3819SOL     OW 4793   1.842   1.767   2.221
 3819SOL    HW1 4794   1.896   1.738   2.301
 3819SOL    HW2 4795   1.872   1.857   2.192
 3820SOL     OW 4796   0.027   1.596   1.979
 3820SOL    HW1 4797   0.008   1.500   2.000
 3820SOL    HW2 4798  -0.006   1.654   2.054
 3821SOL     OW 4799   1.689   0.922   2.474
 3821SOL    HW1 4800   1.784   0.893   2.482
 3821SOL    HW2 4801   1.681   0.987   2.399
 3822SOL     OW 4802   1.641   1.108   2.294
 3822SOL    HW1 4803   1.727   1.110   2.242
 3822SOL    HW2 4804   1.655   1.155   2.382
 3823SOL     OW 4805   0.113   0.737   3.459
 3823SOL    HW1 4806   0.201   0.724   3.504
 3823SOL    HW2 4807   0.100   0.834   3.437
 3824SOL     OW 4808   0.613   1.365   2.588
 3824SOL    HW1 4809   0.564   1.278   2.597
 3824SOL    HW2 4810   0.590   1.408   2.501
 3825SOL     OW 4811   1.293   1.228   3.285
 3825SOL    HW1 4812   1.330   1.155   3.227
 3825SOL    HW2 4813   1.345   1.233   3.370
 3826SOL     OW 4814   0.809   0.004   2.364
 3826SOL    HW1 4815   0.849   0.095   2.355
 3826SOL    HW2 4816   0.709   0.012   2.370
 3827SOL     OW 4817   0.197   0.976   3.126
 3827SOL    HW1 4818   0.286   0.931   3.112
 3827SOL    HW2 4819   0.124   0.911   3.107
 3828SOL     OW 4820   1.525   0.999   2.052
 3828SOL    HW1 4821   1.462   0.923   2.065
 3828SOL    HW2 4822   1.573   1.017   2.138
 3829SOL     OW 4823   1.187   1.792   3.478
 3829SOL    HW1 4824   1.211   1.852   3.402
 3829SOL    HW2 4825   1.194   1.697   3.448
 3830SOL     OW 4826   0.317   0.251   3.663
 3830SOL    HW1 4827   0.388   0.322   3.669
 3830SOL    HW2 4828   0.229   0.290   3.691
 3831SOL     OW 4829   1.466   1.417   2.815
 3831SOL    HW1 4830   1.407   1.423   2.895
 3831SOL    HW2 4831   1.451   1.329   2.769
 3832SOL     OW 4832   1.667   1.714   2.434
 3832SOL    HW1 4833   1.626   1.691   2.346
 3832SOL    HW2 4834   1.649   1.640   2.499
 3833SOL     OW 4835   0.598   0.729   2.132
 3833SOL    HW1 4836   0.622   0.798   2.064
 3833SOL    HW2 4837   0.520   0.762   2.186
 3834SOL     OW 4838   1.281   0.345   2.806
 3834SOL    HW1 4839   1.195   0.295   2.793
 3834SOL    HW2 4840   1.343   0.291   2.862
 3835SOL     OW 4841   1.576   1.662   2.169
 3835SOL    HW1 4842   1.665   1.708   2.172
 3835SOL    HW2 4843   1.555   1.638   2.074
 3836SOL     OW 4844   0.807   0.605   3.327
 3836SOL    HW1 4845   0.760   0.602   3.416
 3836SOL    HW2 4846   0.756   0.550   3.261
 3837SOL     OW 4847   1.394   0.469   3.536
 3837SOL    HW1 4848   1.374   0.512   3.624
 3837SOL    HW2 4849   1.472   0.407   3.545
 3838SOL     OW 4850   0.973   0.890   3.434
 3838SOL    HW1 4851   1.019   0.806   3.405
 3838SOL    HW2 4852   0.917   0.924   3.359
 3839SOL     OW 4853   0.991   0.410   3.104
 3839SOL    HW1 4854   0.914   0.444   3.158
 3839SOL    HW2 4855   0.957   0.359   3.025
 3840SOL     OW 4856   1.041   0.701   2.291
 3840SOL    HW1 4857   1.067   0.697   2.387
 3840SOL    HW2 4858   0.956   0.650   2.277
 3841SOL     OW 4859   0.076   0.811   2.651
 3841SOL    HW1 4860   0.175   0.799   2.660
 3841SOL    HW2 4861   0.052   0.906   2.672
 3842SOL     OW 4862   0.130   1.821   3.433
 3842SOL    HW1 4863   0.120   1.806   3.532
 3842SOL    HW2 4864   0.044   1.857   3.397
 3843SOL     OW 4865   0.865   0.348   2.057
 3843SOL    HW1 4866   0.924   0.411   2.008
 3843SOL    HW2 4867   0.884   0.254   2.028
 3844SOL     OW 4868   1.719   0.585   3.693
 3844SOL    HW1 4869   1.693   0.674   3.657
 3844SOL    HW2 4870   1.717   0.517   3.620
 3845SOL     OW 4871   1.362   1.144   2.407
 3845SOL    HW1 4872   1.445   1.115   2.359
 3845SOL    HW2 4873   1.313   1.211   2.351
 3846SOL     OW 4874   0.550   0.196   2.747
 3846SOL    HW1 4875   0.545   0.191   2.847
 3846SOL    HW2 4876   0.552   0.292   2.718
 3847SOL     OW 4877   1.008   1.456   2.339
 3847SOL    HW1 4878   0.962   1.528   2.287
 3847SOL    HW2 4879   1.004   1.476   2.437
 3848SOL     OW 4880   0.351   1.801   2.715
 3848SOL    HW1 4881   0.401   1.715   2.721
 3848SOL    HW2 4882   0.416   1.878   2.712
 3849SOL     OW 4883   1.795   1.066   2.735
 3849SOL    HW1 4884   1.733   1.051   2.659
 3849SOL    HW2 4885   1.743   1.077   2.820
 3850SOL     OW 4886   1.227   1.550   3.368
 3850SOL    HW1 4887   1.233   1.473   3.432
 3850SOL    HW2 4888   1.175   1.524   3.288
 3851SOL     OW 4889   0.321   0.943   2.104
 3851SOL    HW1 4890   0.403   0.982   2.062
 3851SOL    HW2 4891   0.294   0.861   2.055
 3852SOL     OW 4892   1.458   0.735   2.590
 3852SOL    HW1 4893   1.453   0.670   2.665
 3852SOL    HW2 4894   1.538   0.794   2.603
 3853SOL     OW 4895   0.461   1.266   3.589
 3853SOL    HW1 4896   0.411   1.267   3.503
 3853SOL    HW2 4897   0.398   1.248   3.665
 3854SOL     OW 4898   1.111   1.776   2.099
 3854SOL    HW1 4899   1.051   1.714   2.149
 3854SOL    HW2 4900   1.142   1.732   2.014
 3855SOL     OW 4901   0.202   0.285   3.360
 3855SOL    HW1 4902   0.122   0.345   3.347
 3855SOL    HW2 4903   0.192   0.236   3.446
 3856SOL     OW 4904   1.632   1.377   1.943
 3856SOL    HW1 4905   1.600   1.471   1.933
 3856SOL    HW2 4906   1.556   1.314   1.931
 3857SOL     OW 4907   0.464   1.743   2.185
 3857SOL    HW1 4908   0.497   1.782   2.271
 3857SOL    HW2 4909   0.540   1.736   2.120
 3858SOL     OW 4910   1.400   0.107   2.288
 3858SOL    HW1 4911   1.376   0.070   2.198
 3858SOL    HW2 4912   1.499   0.123   2.292
 3859SOL     OW 4913   0.249   1.785   3.103
 3859SOL    HW1 4914   0.306   1.720   3.153
 3859SOL    HW2 4915   0.233   1.752   3.010
 3860SOL     OW 4916   0.940   1.698   2.766
 3860SOL    HW1 4917   1.020   1.641   2.787
 3860SOL    HW2 4918   0.891   1.658   2.689
 3861SOL     OW 4919   0.382   0.700   2.342
 3861SOL    HW1 4920   0.427   0.610   2.339
 3861SOL    HW2 4921   0.288   0.689   2.375
 3862SOL     OW 4922   1.547   0.222   3.591
 3862SOL    HW1 4923   1.542   0.259   3.683
 3862SOL    HW2 4924   1.475   0.153   3.579
 3863SOL     OW 4925   0.614   0.122   1.979
 3863SOL    HW1 4926   0.712   0.100   1.986
 3863SOL    HW2 4927   0.583   0.105   1.886
 3864SOL     OW 4928   0.781   0.264   3.611
 3864SOL    HW1 4929   0.848   0.203   3.654
 3864SOL    HW2 4930   0.708   0.283   3.676
 3865SOL     OW 4931   0.888   1.514   3.057
 3865SOL    HW1 4932   0.865   1.489   2.963
 3865SOL    HW2 4933   0.949   1.445   3.096
 3866SOL     OW 4934   1.351   0.590   3.295
 3866SOL    HW1 4935   1.379   0.547   3.380
 3866SOL    HW2 4936   1.376   0.686   3.296
 3867SOL     OW 4937   0.803   1.402   2.786
 3867SOL    HW1 4938   0.893   1.416   2.744
 3867SOL    HW2 4939   0.732   1.404   2.715
 3868SOL     OW 4940   0.922   0.503   2.761
 3868SOL    HW1 4941   0.897   0.494   2.665
 3868SOL    HW2 4942   0.970   0.421   2.792
 3869SOL     OW 4943   0.539   0.064   2.374
 3869SOL    HW1 4944   0.458   0.065   2.432
 3869SOL    HW2 4945   0.542   0.147   2.319
 3870SOL     OW 4946   1.434   1.188   1.903
 3870SOL    HW1 4947   1.466   1.112   1.960
 3870SOL    HW2 4948   1.342   1.215   1.933
 3871SOL     OW 4949   0.297   0.035   2.033
 3871SOL    HW1 4950   0.346   0.119   2.012
 3871SOL    HW2 4951   0.359  -0.030   2.078
 3872SOL     OW 4952   0.935   0.236   2.342
 3872SOL    HW1 4953   0.887   0.277   2.264
 3872SOL    HW2 4954   1.034   0.234   2.323
 3873SOL     OW 4955   1.076   0.683   3.326
 3873SOL    HW1 4956   0.996   0.622   3.329
 3873SOL    HW2 4957   1.157   0.630   3.302
 3874SOL     OW 4958   1.227   1.570   2.655
 3874SOL    HW1 4959   1.248   1.644   2.590
 3874SOL    HW2 4960   1.295   1.570   2.728
 3875SOL     OW 4961   0.459   1.152   2.603
 3875SOL    HW1 4962   0.388   1.125   2.668
 3875SOL    HW2 4963   0.433   1.124   2.510
 3876SOL     OW 4964   1.271   1.797   2.453
 3876SOL    HW1 4965   1.315   1.861   2.389
 3876SOL    HW2 4966   1.221   1.849   2.523
 3877SOL     OW 4967   1.032   0.549   1.878
 3877SOL    HW1 4968   0.991   0.631   1.839
 3877SOL    HW2 4969   1.096   0.575   1.951
 3878SOL     OW 4970   0.078   0.556   3.248
 3878SOL    HW1 4971   0.170   0.555   3.207
 3878SOL    HW2 4972   0.072   0.630   3.315
 3879SOL     OW 4973   0.561   0.222   3.009
 3879SOL    HW1 4974   0.599   0.138   3.046
 3879SOL    HW2 4975   0.473   0.241   3.053
 3880SOL     OW 4976   0.866   0.454   2.504
 3880SOL    HW1 4977   0.834   0.526   2.442
 3880SOL    HW2 4978   0.890   0.373   2.451
 3881SOL     OW 4979   1.017   0.039   2.615
 3881SOL    HW1 4980   0.945   0.044   2.546
 3881SOL    HW2 4981   0.993  -0.030   2.684
 3882SOL     OW 4982   1.429   1.173   2.729
 3882SOL    HW1 4983   1.374   1.089   2.722
 3882SOL    HW2 4984   1.455   1.202   2.637
 3883SOL     OW 4985   1.466   0.590   2.854
 3883SOL    HW1 4986   1.436   0.495   2.861
 3883SOL    HW2 4987   1.539   0.606   2.920
 3884SOL     OW 4988   1.857   0.833   2.239
 3884SOL    HW1 4989   1.899   0.769   2.303
 3884SOL    HW2 4990   1.819   0.782   2.161
 3885SOL     OW 4991   0.488   1.385   2.036
 3885SOL    HW1 4992   0.401   1.370   2.083
 3885SOL    HW2 4993   0.471   1.411   1.941
 3886SOL     OW 4994   1.664   1.280   2.519
 3886SOL    HW1 4995   1.763   1.288   2.533
 3886SOL    HW2 4996   1.619   1.364   2.550
 3887SOL     OW 4997   1.390   0.575   1.940
 3887SOL    HW1 4998   1.336   0.554   2.021
 3887SOL    HW2 4999   1.481   0.534   1.949
 3888SOL     OW 5000   0.527   0.256   2.190
 3888SOL    HW1 5001   0.554   0.197   2.115
 3888SOL    HW2 5002   0.527   0.351   2.159
 3889SOL     OW 5003   1.754   1.223   3.450
 3889SOL    HW1 5004   1.845   1.184   3.437
 3889SOL    HW2 5005   1.762   1.319   3.474
 3890SOL     OW 5006   1.064   1.347   3.202
 3890SOL    HW1 5007   0.984   1.324   3.257
 3890SOL    HW2 5008   1.147   1.321   3.251
 3891SOL     OW 5009   1.592   1.629   3.487
 3891SOL    HW1 5010   1.619   1.663   3.397
 3891SOL    HW2 5011   1.671   1.591   3.533
 3892SOL     OW 5012   1.111   1.195   2.962
 3892SOL    HW1 5013   1.071   1.239   3.043
 3892SOL    HW2 5014   1.070   1.232   2.879
 3893SOL     OW 5015   1.638   1.099   2.941
 3893SOL    HW1 5016   1.643   1.180   3.000
 3893SOL    HW2 5017   1.552   1.101   2.890
 3894SOL     OW 5018   0.915   0.089   3.264
 3894SOL    HW1 5019   0.940   0.069   3.169
 3894SOL    HW2 5020   0.987   0.145   3.306
 3895SOL     OW 5021   0.980   1.116   3.581
 3895SOL    HW1 5022   0.881   1.122   3.591
 3895SOL    HW2 5023   1.003   1.036   3.525
 3896SOL     OW 5024   0.705   1.050   2.230
 3896SOL    HW1 5025   0.691   1.057   2.329
 3896SOL    HW2 5026   0.789   0.999   2.212
 3897SOL     OW 5027   0.410   0.813   3.113
 3897SOL    HW1 5028   0.496   0.825   3.163
 3897SOL    HW2 5029   0.368   0.726   3.140
 3898SOL     OW 5030   1.274   0.386   3.124
 3898SOL    HW1 5031   1.295   0.460   3.188
 3898SOL    HW2 5032   1.185   0.403   3.081
 3899SOL     OW 5033   0.064   1.564   3.193
 3899SOL    HW1 5034   0.018   1.646   3.159
 3899SOL    HW2 5035   0.162   1.583   3.202
 3900SOL     OW 5036   0.367   1.100   2.363
 3900SOL    HW1 5037   0.360   1.183   2.307
 3900SOL    HW2 5038   0.371   1.020   2.303
 3901SOL     OW 5039   0.566   0.537   2.727
 3901SOL    HW1 5040   0.578   0.603   2.653
 3901SOL    HW2 5041   0.612   0.571   2.810
 3902SOL     OW 5042   1.252   1.348   2.250
 3902SOL    HW1 5043   1.302   1.425   2.290
 3902SOL    HW2 5044   1.157   1.350   2.282
 3903SOL     OW 5045   1.272   1.445   3.004
 3903SOL    HW1 5046   1.319   1.458   3.091
 3903SOL    HW2 5047   1.206   1.371   3.013
 3904SOL     OW 5048   1.582   0.639   2.334
 3904SOL    HW1 5049   1.551   0.700   2.407
 3904SOL    HW2 5050   1.632   0.691   2.265
 3905SOL     OW 5051   0.354   1.510   3.191
 3905SOL    HW1 5052   0.333   1.466   3.104
 3905SOL    HW2 5053   0.451   1.536   3.194
 3906SOL     OW 5054   0.402   0.751   3.460
 3906SOL    HW1 5055   0.470   0.806   3.413
 3906SOL    HW2 5056   0.442   0.663   3.487
 3907SOL     OW 5057   1.587   0.779   3.532
 3907SOL    HW1 5058   1.495   0.817   3.527
 3907SOL    HW2 5059   1.647   0.826   3.467
 3908SOL     OW 5060   1.013   0.105   3.632
 3908SOL    HW1 5061   1.019   0.190   3.580
 3908SOL    HW2 5062   1.045   0.029   3.575
 3909SOL     OW 5063   0.504   0.050   3.602
 3909SOL    HW1 5064   0.462  -0.007   3.532
 3909SOL    HW2 5065   0.438   0.119   3.634
 3910SOL     OW 5066   0.573   0.870   2.891
 3910SOL    HW1 5067   0.617   0.959   2.882
 3910SOL    HW2 5068   0.510   0.870   2.968
 3911SOL     OW 5069   1.360   0.862   2.907
 3911SOL    HW1 5070   1.285   0.862   2.841
 3911SOL    HW2 5071   1.397   0.770   2.916
 3912SOL     OW 5072   1.209   0.525   2.137
 3912SOL    HW1 5073   1.222   0.441   2.191
 3912SOL    HW2 5074   1.180   0.599   2.197
 3913SOL     OW 5075   0.307   0.213   3.093
 3913SOL    HW1 5076   0.284   0.250   3.183
 3913SOL    HW2 5077   0.277   0.118   3.087
 3914SOL     OW 5078   0.037   1.310   3.144
 3914SOL    HW1 5079   0.090   1.261   3.212
 3914SOL    HW2 5080   0.059   1.408   3.149
 3915SOL     OW 5081   0.732   0.634   2.926
 3915SOL    HW1 5082   0.791   0.608   2.850
 3915SOL    HW2 5083   0.704   0.730   2.915
 3916SOL     OW 5084   1.728   0.935   3.716
 3916SOL    HW1 5085   1.682   0.928   3.627
 3916SOL    HW2 5086   1.666   0.979   3.782
 3917SOL     OW 5087   0.307   0.063   2.480
 3917SOL    HW1 5088   0.296   0.157   2.513
 3917SOL    HW2 5089   0.302   0.000   2.557
 3918SOL     OW 5090   1.622   0.367   2.236
 3918SOL    HW1 5091   1.624   0.291   2.300
 3918SOL    HW2 5092   1.574   0.444   2.276
 3919SOL     OW 5093   1.023   0.766   2.828
 3919SOL    HW1 5094   1.038   0.787   2.924
 3919SOL    HW2 5095   0.993   0.671   2.819
 3920SOL     OW 5096   0.980   1.573   3.562
 3920SOL    HW1 5097   0.960   1.617   3.474
 3920SOL    HW2 5098   1.019   1.482   3.546
 3921SOL     OW 5099   1.859   1.518   3.467
 3921SOL    HW1 5100   1.873   1.545   3.372
 3921SOL    HW2 5101   1.942   1.540   3.520
 3922SOL     OW 5102   0.350   0.898   3.666
 3922SOL    HW1 5103   0.426   0.942   3.714
 3922SOL    HW2 5104   0.385   0.851   3.584
 3923SOL     OW 5105   1.540   0.274   1.987
 3923SOL    HW1 5106   1.479   0.199   2.010
 3923SOL    HW2 5107   1.562   0.326   2.070
 3924SOL     OW 5108   1.303   0.838   1.904
 3924SOL    HW1 5109   1.337   0.745   1.919
 3924SOL    HW2 5110   1.321   0.865   1.809
 3925SOL     OW 5111   1.068   1.333   2.711
 3925SOL    HW1 5112   1.075   1.249   2.656
 3925SOL    HW2 5113   1.130   1.402   2.675
 3926SOL     OW 5114   0.319   0.810   2.811
 3926SOL    HW1 5115   0.412   0.846   2.816
 3926SOL    HW2 5116   0.313   0.725   2.863
 3927SOL     OW 5117   0.339   0.509   2.868
 3927SOL    HW1 5118   0.287   0.426   2.851
 3927SOL    HW2 5119   0.416   0.514   2.804
 3928SOL     OW 5120   1.138   0.380   3.540
 3928SOL    HW1 5121   1.093   0.443   3.604
 3928SOL    HW2 5122   1.231   0.411   3.523
 3929SOL     OW 5123   1.160   0.207   3.339
 3929SOL    HW1 5124   1.160   0.271   3.416
 3929SOL    HW2 5125   1.188   0.255   3.256
 3930SOL     OW 5126   0.008   1.326   2.062
 3930SOL    HW1 5127  -0.085   1.347   2.031
 3930SOL    HW2 5128   0.018   1.227   2.075
 3931SOL     OW 5129   0.088   1.801   2.789
 3931SOL    HW1 5130   0.046   1.715   2.762
 3931SOL    HW2 5131   0.182   1.804   2.755
 3932SOL     OW 5132   0.504   1.568   2.772
 3932SOL    HW1 5133   0.570   1.642   2.781
 3932SOL    HW2 5134   0.548   1.489   2.730
 3933SOL     OW 5135   1.002   0.796   3.100
 3933SOL    HW1 5136   1.043   0.764   3.186
 3933SOL    HW2 5137   0.906   0.769   3.097
 3934SOL     OW 5138   0.040   0.544   2.976
 3934SOL    HW1 5139   0.125   0.511   2.935
 3934SOL    HW2 5140   0.053   0.559   3.074
 3935SOL     OW 5141   0.189   0.520   3.584
 3935SOL    HW1 5142   0.248   0.480   3.514
 3935SOL    HW2 5143   0.131   0.591   3.543
 3936SOL     OW 5144   1.369   0.950   3.522
 3936SOL    HW1 5145   1.408   1.039   3.542
 3936SOL    HW2 5146   1.379   0.930   3.425
 3937SOL     OW 5147   0.815   0.572   2.187
 3937SOL    HW1 5148   0.822   0.483   2.141
 3937SOL    HW2 5149   0.721   0.606   2.179
 3938SOL     OW 5150   1.657   0.604   3.068
 3938SOL    HW1 5151   1.619   0.535   3.130
 3938SOL    HW2 5152   1.739   0.568   3.024
 3939SOL     OW 5153   0.252   1.564   3.606
 3939SOL    HW1 5154   0.222   1.621   3.682
 3939SOL    HW2 5155   0.245   1.467   3.632
 3940SOL     OW 5156   0.671   0.464   3.131
 3940SOL    HW1 5157   0.637   0.375   3.101
 3940SOL    HW2 5158   0.697   0.518   3.051
 3941SOL     OW 5159   0.930   1.678   3.327
 3941SOL    HW1 5160   0.906   1.660   3.232
 3941SOL    HW2 5161   0.960   1.772   3.337
 3942SOL     OW 5162   0.473   0.500   2.053
 3942SOL    HW1 5163   0.534   0.580   2.057
 3942SOL    HW2 5164   0.378   0.531   2.060
 3943SOL     OW 5165   0.159   1.137   3.328
 3943SOL    HW1 5166   0.181   1.076   3.404
 3943SOL    HW2 5167   0.169   1.088   3.242
 3944SOL     OW 5168   1.347   1.059   3.096
 3944SOL    HW1 5169   1.371   0.996   3.022
 3944SOL    HW2 5170   1.257   1.099   3.078
 3945SOL     OW 5171   1.302   0.855   2.171
 3945SOL    HW1 5172   1.216   0.824   2.213
 3945SOL    HW2 5173   1.298   0.841   2.072
 3946SOL     OW 5174   1.759   1.747   3.016
 3946SOL    HW1 5175   1.820   1.777   2.943
 3946SOL    HW2 5176   1.721   1.658   2.994
 3947SOL     OW 5177   1.252   1.731   2.990
 3947SOL    HW1 5178   1.336   1.736   2.936
 3947SOL    HW2 5179   1.229   1.635   3.008
 3948SOL     OW 5180   0.083   1.258   2.884
 3948SOL    HW1 5181   0.078   1.257   2.984
 3948SOL    HW2 5182   0.000   1.217   2.846
 3949SOL     OW 5183   0.688   1.662   3.578
 3949SOL    HW1 5184   0.632   1.743   3.587
 3949SOL    HW2 5185   0.740   1.666   3.492
 3950SOL     OW 5186   1.726   0.135   2.385
 3950SOL    HW1 5187   1.799   0.118   2.318
 3950SOL    HW2 5188   1.695   0.048   2.423
 3951SOL     OW 5189   1.388   1.573   2.339
 3951SOL    HW1 5190   1.455   1.585   2.265
 3951SOL    HW2 5191   1.348   1.662   2.362
 3952SOL     OW 5192   0.130   1.794   3.713
 3952SOL    HW1 5193   0.089   1.720   3.766
 3952SOL    HW2 5194   0.194   1.845   3.771
 3953SOL     OW 5195   1.280   0.927   2.534
 3953SOL    HW1 5196   1.340   0.846   2.536
 3953SOL    HW2 5197   1.320   0.996   2.474
 3954SOL     OW 5198   0.830   1.273   3.284
 3954SOL    HW1 5199   0.825   1.306   3.379
 3954SOL    HW2 5200   0.744   1.292   3.238
 3955SOL     OW 5201   0.672   1.616   2.016
 3955SOL    HW1 5202   0.681   1.626   1.917
 3955SOL    HW2 5203   0.632   1.527   2.037
 3956SOL     OW 5204   1.650   1.720   3.256
 3956SOL    HW1 5205   1.703   1.730   3.172
 3956SOL    HW2 5206   1.623   1.810   3.290
 3957SOL     OW 5207   1.841   0.175   2.825
 3957SOL    HW1 5208   1.880   0.090   2.789
 3957SOL    HW2 5209   1.743   0.177   2.806
 3958SOL     OW 5210   0.263   0.326   2.582
 3958SOL    HW1 5211   0.184   0.377   2.548
 3958SOL    HW2 5212   0.254   0.311   2.680
 3959SOL     OW 5213   1.194   1.612   1.893
 3959SOL    HW1 5214   1.200   1.519   1.930
 3959SOL    HW2 5215   1.135   1.612   1.813
 3960SOL     OW 5216   0.822   1.002   3.234
 3960SOL    HW1 5217   0.862   1.001   3.142
 3960SOL    HW2 5218   0.832   1.094   3.274
 3961SOL     OW 5219   0.916   0.910   2.153
 3961SOL    HW1 5220   0.979   0.948   2.085
 3961SOL    HW2 5221   0.956   0.827   2.192
 3962SOL     OW 5222   1.504   1.607   1.906
 3962SOL    HW1 5223   1.412   1.644   1.913
 3962SOL    HW2 5224   1.542   1.627   1.816
 3963SOL     OW 5225   0.372   1.288   3.352
 3963SOL    HW1 5226   0.359   1.381   3.318
 3963SOL    HW2 5227   0.288   1.236   3.339
 3964SOL     OW 5228   1.614   1.292   3.151
 3964SOL    HW1 5229   1.674   1.295   3.231
 3964SOL    HW2 5230   1.539   1.356   3.164
 3965SOL     OW 5231   1.039   1.098   2.558
 3965SOL    HW1 5232   0.969   1.051   2.612
 3965SOL    HW2 5233   1.098   1.030   2.515
 3966SOL     OW 5234   1.014   0.236   2.833
 3966SOL    HW1 5235   1.006   0.200   2.740
 3966SOL    HW2 5236   1.012   0.160   2.898
 3967SOL     OW 5237   0.590   1.487   2.353
 3967SOL    HW1 5238   0.632   1.429   2.283
 3967SOL    HW2 5239   0.546   1.566   2.309
 3968SOL     OW 5240   1.709   0.385   3.243
 3968SOL    HW1 5241   1.782   0.454   3.247
 3968SOL    HW2 5242   1.737   0.310   3.184
 3969SOL     OW 5243   0.255   1.348   2.152
 3969SOL    HW1 5244   0.159   1.349   2.125
 3969SOL    HW2 5245   0.267   1.401   2.236
 3970SOL     OW 5246   0.105   1.013   3.588
 3970SOL    HW1 5247   0.028   0.980   3.642
 3970SOL    HW2 5248   0.190   0.983   3.630
 3971SOL     OW 5249   0.672   0.203   3.351
 3971SOL    HW1 5250   0.762   0.187   3.311
 3971SOL    HW2 5251   0.680   0.208   3.450
 3972SOL     OW 5252   0.075   0.345   1.895
 3972SOL    HW1 5253  -0.017   0.317   1.866
 3972SOL    HW2 5254   0.106   0.422   1.839
 3973SOL     OW 5255   1.440   0.856   3.260
 3973SOL    HW1 5256   1.383   0.908   3.197
 3973SOL    HW2 5257   1.536   0.868   3.236
 3974SOL     OW 5258   0.072   0.166   2.180
 3974SOL    HW1 5259   0.055   0.249   2.126
 3974SOL    HW2 5260   0.162   0.129   2.158
 3975SOL     OW 5261   1.183   1.335   1.981
 3975SOL    HW1 5262   1.084   1.324   1.983
 3975SOL    HW2 5263   1.217   1.350   2.074
 3976SOL     OW 5264   0.613   0.842   3.293
 3976SOL    HW1 5265   0.669   0.923   3.276
 3976SOL    HW2 5266   0.672   0.762   3.296
 3977SOL     OW 5267   1.493   1.767   2.821
 3977SOL    HW1 5268   1.526   1.831   2.752
 3977SOL    HW2 5269   1.559   1.761   2.896
 3978SOL     OW 5270   0.716   0.565   3.570
 3978SOL    HW1 5271   0.735   0.630   3.644
 3978SOL    HW2 5272   0.776   0.485   3.579
 3979SOL     OW 5273   1.450   1.220   3.495
 3979SOL    HW1 5274   1.441   1.210   3.594
 3979SOL    HW2 5275   1.546   1.213   3.469
 3980SOL     OW 5276   0.390   1.741   3.422
 3980SOL    HW1 5277   0.299   1.782   3.420
 3980SOL    HW2 5278   0.383   1.647   3.454
 3981SOL     OW 5279   1.674   0.883   3.116
 3981SOL    HW1 5280   1.647   0.794   3.079
 3981SOL    HW2 5281   1.675   0.951   3.043
 3982SOL     OW 5282   1.225   0.325   2.311
 3982SOL    HW1 5283   1.290   0.251   2.300
 3982SOL    HW2 5284   1.245   0.375   2.395
 3983SOL     OW 5285   0.594   0.745   2.514
 3983SOL    HW1 5286   0.644   0.830   2.495
 3983SOL    HW2 5287   0.506   0.747   2.466
 3984SOL     OW 5288   1.777   0.342   3.504
 3984SOL    HW1 5289   1.760   0.373   3.410
 3984SOL    HW2 5290   1.693   0.305   3.542
 3985SOL     OW 5291   1.730   0.934   3.379
 3985SOL    HW1 5292   1.768   1.025   3.394
 3985SOL    HW2 5293   1.722   0.917   3.280
 3986SOL     OW 5294   0.859   1.374   1.878
 3986SOL    HW1 5295   0.813   1.389   1.966
 3986SOL    HW2 5296   0.903   1.459   1.848
 3987SOL     OW 5297   0.661   1.790   2.815
 3987SOL    HW1 5298   0.615   1.878   2.802
 3987SOL    HW2 5299   0.760   1.802   2.808
 3988SOL     OW 5300   0.859   0.956   2.723
 3988SOL    HW1 5301   0.913   0.887   2.771
 3988SOL    HW2 5302   0.827   1.025   2.789
 3989SOL     OW 5303   1.083   0.984   1.949
 3989SOL    HW1 5304   1.060   1.037   1.867
 3989SOL    HW2 5305   1.164   0.928   1.930
 3990SOL     OW 5306   1.861   1.569   2.713
 3990SOL    HW1 5307   1.790   1.557   2.643
 3990SOL    HW2 5308   1.862   1.490   2.773
 3991SOL     OW 5309   0.221   1.314   3.706
 3991SOL    HW1 5310   0.156   1.241   3.685
 3991SOL    HW2 5311   0.225   1.328   3.804
 3992SOL     OW 5312   0.079   1.240   2.515
 3992SOL    HW1 5313   0.078   1.193   2.603
 3992SOL    HW2 5314   0.161   1.212   2.464
 3993SOL     OW 5315   0.672   1.391   3.486
 3993SOL    HW1 5316   0.594   1.341   3.524
 3993SOL    HW2 5317   0.669   1.486   3.517
 3994SOL     OW 5318   1.824   0.192   3.089
 3994SOL    HW1 5319   1.820   0.102   3.133
 3994SOL    HW2 5320   1.827   0.181   2.990
 3995SOL     OW 5321   0.428   0.424   2.382
 3995SOL    HW1 5322   0.458   0.352   2.320
 3995SOL    HW2 5323   0.389   0.384   2.465
 3996SOL     OW 5324   1.705   1.487   2.966
 3996SOL    HW1 5325   1.612   1.462   2.939
 3996SOL    HW2 5326   1.731   1.437   3.048
 3997SOL     OW 5327   0.317   0.547   3.142
 3997SOL    HW1 5328   0.355   0.488   3.214
 3997SOL    HW2 5329   0.357   0.521   3.054
 3998SOL     OW 5330   0.812   1.586   2.549
 3998SOL    HW1 5331   0.844   1.596   2.455
 3998SOL    HW2 5332   0.733   1.524   2.551
 3999SOL     OW 5333   1.424   0.214   2.974
 3999SOL    HW1 5334   1.476   0.149   3.029
 3999SOL    HW2 5335   1.375   0.277   3.035
 4000SOL     OW 5336   1.001   0.034   3.016
 4000SOL    HW1 5337   0.938  -0.038   2.985
 4000SOL    HW2 5338   1.094  -0.002   3.016
 4001SOL     OW 5339   0.770   1.330   2.163
 4001SOL    HW1 5340   0.724   1.243   2.180
 4001SOL    HW2 5341   0.861   1.327   2.204
 4002SOL     OW 5342   0.618   1.567   3.146
 4002SOL    HW1 5343   0.613   1.649   3.203
 4002SOL    HW2 5344   0.707   1.564   3.101
 4003SOL     OW 5345   1.352   0.052   2.030
 4003SOL    HW1 5346   1.387   0.011   1.946
 4003SOL    HW2 5347   1.262   0.014   2.050
 4004SOL     OW 5348   1.300   0.453   2.553
 4004SOL    HW1 5349   1.241   0.533   2.557
 4004SOL    HW2 5350   1.315   0.418   2.646
 4005SOL     OW 5351   1.593   0.221   2.744
 4005SOL    HW1 5352   1.509   0.220   2.798
 4005SOL    HW2 5353   1.595   0.304   2.688
 4006SOL     OW 5354   0.039   1.077   2.162
 4006SOL    HW1 5355   0.138   1.066   2.153
 4006SOL    HW2 5356  -0.001   0.991   2.194
 4007SOL     OW 5357   0.875   1.646   2.199
 4007SOL    HW1 5358   0.798   1.611   2.145
 4007SOL    HW2 5359   0.843   1.717   2.261
 4008SOL     OW 5360   0.230   0.628   3.837
 4008SOL    HW1 5361   0.137   0.626   3.874
 4008SOL    HW2 5362   0.231   0.589   3.745
 4009SOL     OW 5363   0.225   0.275   4.720
 4009SOL    HW1 5364   0.260   0.258   4.812
 4009SOL    HW2 5365   0.137   0.230   4.708
 4010SOL     OW 5366   0.019   0.368   4.371
 4010SOL    HW1 5367  -0.063   0.411   4.410
 4010SOL    HW2 5368  -0.009   0.295   4.308
 4011SOL     OW 5369   0.569   1.275   4.889
 4011SOL    HW1 5370   0.476   1.268   4.852
 4011SOL    HW2 5371   0.580   1.364   4.933
 4012SOL     OW 5372   1.555   1.511   4.427
 4012SOL    HW1 5373   1.498   1.495   4.508
 4012SOL    HW2 5374   1.496   1.521   4.347
 4013SOL     OW 5375   1.135   0.703   4.441
 4013SOL    HW1 5376   1.192   0.781   4.416
 4013SOL    HW2 5377   1.075   0.729   4.517
 4014SOL     OW 5378   1.755   0.607   3.955
 4014SOL    HW1 5379   1.743   0.594   3.856
 4014SOL    HW2 5380   1.725   0.526   4.004
 4015SOL     OW 5381   0.768   1.144   4.747
 4015SOL    HW1 5382   0.690   1.161   4.807
 4015SOL    HW2 5383   0.802   1.231   4.711
 4016SOL     OW 5384   0.685   1.012   4.389
 4016SOL    HW1 5385   0.754   0.996   4.459
 4016SOL    HW2 5386   0.612   1.069   4.427
 4017SOL     OW 5387   0.335   1.435   4.785
 4017SOL    HW1 5388   0.257   1.404   4.732
 4017SOL    HW2 5389   0.393   1.493   4.728
 4018SOL     OW 5390   1.460   1.505   5.063
 4018SOL    HW1 5391   1.484   1.599   5.089
 4018SOL    HW2 5392   1.444   1.451   5.145
 4019SOL     OW 5393   0.438   0.392   5.223
 4019SOL    HW1 5394   0.520   0.336   5.232
 4019SOL    HW2 5395   0.357   0.334   5.227
 4020SOL     OW 5396   1.603   0.447   4.461
 4020SOL    HW1 5397   1.529   0.493   4.411
 4020SOL    HW2 5398   1.654   0.515   4.514
 4021SOL     OW 5399   0.231   1.713   4.207
 4021SOL    HW1 5400   0.265   1.790   4.261
 4021SOL    HW2 5401   0.275   1.713   4.117
 4022SOL     OW 5402   1.127   1.341   5.414
 4022SOL    HW1 5403   1.174   1.341   5.502
 4022SOL    HW2 5404   1.079   1.254   5.403
 4023SOL     OW 5405   0.230   1.434   4.262
 4023SOL    HW1 5406   0.204   1.530   4.262
 4023SOL    HW2 5407   0.159   1.380   4.307
 4024SOL     OW 5408   0.240   1.091   4.610
 4024SOL    HW1 5409   0.254   1.007   4.662
 4024SOL    HW2 5410   0.185   1.155   4.665
 4025SOL     OW 5411   0.620   1.786   5.163
 4025SOL    HW1 5412   0.528   1.769   5.198
 4025SOL    HW2 5413   0.648   1.878   5.189
 4026SOL     OW 5414   0.606   0.964   3.847
 4026SOL    HW1 5415   0.613   1.048   3.793
 4026SOL    HW2 5416   0.652   0.977   3.935
 4027SOL     OW 5417   1.594   0.114   5.204
 4027SOL    HW1 5418   1.576   0.181   5.132
 4027SOL    HW2 5419   1.591   0.160   5.293
 4028SOL     OW 5420   0.122   0.643   4.287
 4028SOL    HW1 5421   0.077   0.555   4.304
 4028SOL    HW2 5422   0.121   0.697   4.371
 4029SOL     OW 5423   1.842   1.767   4.083
 4029SOL    HW1 5424   1.896   1.738   4.163
 4029SOL    HW2 5425   1.872   1.857   4.054
 4030SOL     OW 5426   0.027   1.596   3.841
 4030SOL    HW1 5427   0.008   1.500   3.862
 4030SOL    HW2 5428  -0.006   1.654   3.916
 4031SOL     OW 5429   1.689   0.922   4.336
 4031SOL    HW1 5430   1.784   0.893   4.344
 4031SOL    HW2 5431   1.681   0.987   4.261
 4032SOL     OW 5432   1.641   1.108   4.156
 4032SOL    HW1 5433   1.727   1.110   4.104
 4032SOL    HW2 5434   1.655   1.155   4.244
 4033SOL     OW 5435   0.113   0.737   5.321
 4033SOL    HW1 5436   0.201   0.724   5.366
 4033SOL    HW2 5437   0.100   0.834   5.299
 4034SOL     OW 5438   0.613   1.365   4.450
 4034SOL    HW1 5439   0.564   1.278   4.459
 4034SOL    HW2 5440   0.590   1.408   4.363
 4035SOL     OW 5441   1.293   1.228   5.147
 4035SOL    HW1 5442   1.330   1.155   5.089
 4035SOL    HW2 5443   1.345   1.233   5.232
 4036SOL     OW 5444   0.809   0.004   4.226
 4036SOL    HW1 5445   0.849   0.095   4.217
 4036SOL    HW2 5446   0.709   0.012   4.232
 4037SOL     OW 5447   0.197   0.976   4.988
 4037SOL    HW1 5448   0.286   0.931   4.974
 4037SOL    HW2 5449   0.124   0.911   4.969
 4038SOL     OW 5450   1.525   0.999   3.914
 4038SOL    HW1 5451   1.462   0.923   3.927
 4038SOL    HW2 5452   1.573   1.017   4.000
 4039SOL     OW 5453   1.187   1.792   5.340
 4039SOL    HW1 5454   1.211   1.852   5.264
 4039SOL    HW2 5455   1.194   1.697   5.310
 4040SOL     OW 5456   1.466   1.417   4.677
 4040SOL    HW1 5457   1.407   1.423   4.757
 4040SOL    HW2 5458   1.451   1.329   4.631
 4041SOL     OW 5459   1.667   1.714   4.296
 4041SOL    HW1 5460   1.626   1.691   4.208
 4041SOL    HW2 5461   1.649   1.640   4.361
 4042SOL     OW 5462   0.598   0.729   3.994
 4042SOL    HW1 5463   0.622   0.798   3.926
 4042SOL    HW2 5464   0.520   0.762   4.048
 4043SOL     OW 5465   1.281   0.345   4.668
 4043SOL    HW1 5466   1.195   0.295   4.655
 4043SOL    HW2 5467   1.343   0.291   4.724
 4044SOL     OW 5468   1.576   1.662   4.031
 4044SOL    HW1 5469   1.665   1.708   4.034
 4044SOL    HW2 5470   1.555   1.638   3.936
 4045SOL     OW 5471   0.807   0.605   5.189
 4045SOL    HW1 5472   0.760   0.602   5.278
 4045SOL    HW2 5473   0.756   0.550   5.123
 4046SOL     OW 5474   1.394   0.469   5.398
 4046SOL    HW1 5475   1.374   0.512   5.486
 4046SOL    HW2 5476   1.472   0.407   5.407
 4047SOL     OW 5477   0.973   0.890   5.296
 4047SOL    HW1 5478   1.019   0.806   5.267
 4047SOL    HW2 5479   0.917   0.924   5.221
 4048SOL     OW 5480   0.991   0.410   4.966
 4048SOL    HW1 5481   0.914   0.444   5.020
 4048SOL    HW2 5482   0.957   0.359   4.887
 4049SOL     OW 5483   1.041   0.701   4.153
 4049SOL    HW1 5484   1.067   0.697   4.249
 4049SOL    HW2 5485   0.956   0.650   4.139
 4050SOL     OW 5486   0.076   0.811   4.513
 4050SOL    HW1 5487   0.175   0.799   4.522
 4050SOL    HW2 5488   0.052   0.906   4.534
 4051SOL     OW 5489   0.130   1.821   5.295
 4051SOL    HW1 5490   0.120   1.806   5.394
 4051SOL    HW2 5491   0.044   1.857   5.259
 4052SOL     OW 5492   0.865   0.348   3.919
 4052SOL    HW1 5493   0.924   0.411   3.870
 4052SOL    HW2 5494   0.884   0.254   3.890
 4053SOL     OW 5495   1.362   1.144   4.269
 4053SOL    HW1 5496   1.445   1.115   4.221
 4053SOL    HW2 5497   1.313   1.211   4.213
 4054SOL     OW 5498   0.550   0.196   4.609
 4054SOL    HW1 5499   0.545   0.191   4.709
 4054SOL    HW2 5500   0.552   0.292   4.580
 4055SOL     OW 5501   1.008   1.456   4.201
 4055SOL    HW1 5502   0.962   1.528   4.149
 4055SOL    HW2 5503   1.004   1.476   4.299
 4056SOL     OW 5504   0.351   1.801   4.577
 4056SOL    HW1 5505   0.401   1.715   4.583
 4056SOL    HW2 5506   0.416   1.878   4.574
 4057SOL     OW 5507   1.795   1.066   4.597
 4057SOL    HW1 5508   1.733   1.051   4.521
 4057SOL    HW2 5509   1.743   1.077   4.682
 4058SOL     OW 5510   1.227   1.550   5.230
 4058SOL    HW1 5511   1.233   1.473   5.294
 4058SOL    HW2 5512   1.175   1.524   5.150
 4059SOL     OW 5513   0.321   0.943   3.966
 4059SOL    HW1 5514   0.403   0.982   3.924
 4059SOL    HW2 5515   0.294   0.861   3.917
 4060SOL     OW 5516   1.458   0.735   4.452
 4060SOL    HW1 5517   1.453   0.670   4.527
 4060SOL    HW2 5518   1.538   0.794   4.465
 4061SOL     OW 5519   0.461   1.266   5.451
 4061SOL    HW1 5520   0.411   1.267   5.365
 4061SOL    HW2 5521   0.398   1.248   5.527
 4062SOL     OW 5522   1.111   1.776   3.961
 4062SOL    HW1 5523   1.051   1.714   4.011
 4062SOL    HW2 5524   1.142   1.732   3.876
 4063SOL     OW 5525   0.202   0.285   5.222
 4063SOL    HW1 5526   0.122   0.345   5.209
 4063SOL    HW2 5527   0.192   0.236   5.308
 4064SOL     OW 5528   1.632   1.377   3.805
 4064SOL    HW1 5529   1.600   1.471   3.795
 4064SOL    HW2 5530   1.556   1.314   3.793
 4065SOL     OW 5531   0.464   1.743   4.047
 4065SOL    HW1 5532   0.497   1.782   4.133
 4065SOL    HW2 5533   0.540   1.736   3.982
 4066SOL     OW 5534   1.400   0.107   4.150
 4066SOL    HW1 5535   1.376   0.070   4.060
 4066SOL    HW2 5536   1.499   0.123   4.154
 4067SOL     OW 5537   0.249   1.785   4.965
 4067SOL    HW1 5538   0.306   1.720   5.015
 4067SOL    HW2 5539   0.233   1.752   4.872
 4068SOL     OW 5540   0.940   1.698   4.628
 4068SOL    HW1 5541   1.020   1.641   4.649
 4068SOL    HW2 5542   0.891   1.658   4.551
 4069SOL     OW 5543   0.382   0.700   4.204
 4069SOL    HW1 5544   0.427   0.610   4.201
 4069SOL    HW2 5545   0.288   0.689   4.237
 4070SOL     OW 5546   0.614   0.122   3.841
 4070SOL    HW1 5547   0.712   0.100   3.848
 4070SOL    HW2 5548   0.583   0.105   3.748
 4071SOL     OW 5549   0.888   1.514   4.919
 4071SOL    HW1 5550   0.865   1.489   4.825
 4071SOL    HW2 5551   0.949   1.445   4.958
 4072SOL     OW 5552   1.351   0.590   5.157
 4072SOL    HW1 5553   1.379   0.547   5.242
 4072SOL    HW2 5554   1.376   0.686   5.158
 4073SOL     OW 5555   0.803   1.402   4.648
 4073SOL    HW1 5556   0.893   1.416   4.606
 4073SOL    HW2 5557   0.732   1.404   4.577
 4074SOL     OW 5558   0.922   0.503   4.623
 4074SOL    HW1 5559   0.897   0.494   4.527
 4074SOL    HW2 5560   0.970   0.421   4.654
 4075SOL     OW 5561   0.539   0.064   4.236
 4075SOL    HW1 5562   0.458   0.065   4.294
 4075SOL    HW2 5563   0.542   0.147   4.181
 4076SOL     OW 5564   1.434   1.188   3.765
 4076SOL    HW1 5565   1.466   1.112   3.822
 4076SOL    HW2 5566   1.342   1.215   3.795
 4077SOL     OW 5567   0.297   0.035   3.895
 4077SOL    HW1 5568   0.346   0.119   3.874
 4077SOL    HW2 5569   0.359  -0.030   3.940
 4078SOL     OW 5570   0.935   0.236   4.204
 4078SOL    HW1 5571   0.887   0.277   4.126
 4078SOL    HW2 5572   1.034   0.234   4.185
 4079SOL     OW 5573   1.076   0.683   5.188
 4079SOL    HW1 5574   0.996   0.622   5.191
 4079SOL    HW2 5575   1.157   0.630   5.164
 4080SOL     OW 5576   1.227   1.570   4.517
 4080SOL    HW1 5577   1.248   1.644   4.452
 4080SOL    HW2 5578   1.295   1.570   4.590
 4081SOL     OW 5579   0.459   1.152   4.465
 4081SOL    HW1 5580   0.388   1.125   4.530
 4081SOL    HW2 5581   0.433   1.124   4.372
 4082SOL     OW 5582   1.271   1.797   4.315
 4082SOL    HW1 5583   1.315   1.861   4.251
 4082SOL    HW2 5584   1.221   1.849   4.385
 4083SOL     OW 5585   1.032   0.549   3.740
 4083SOL    HW1 5586   0.991   0.631   3.701
 4083SOL    HW2 5587   1.096   0.575   3.813
 4084SOL     OW 5588   0.078   0.556   5.110
 4084SOL    HW1 5589   0.170   0.555   5.069
 4084SOL    HW2 5590   0.072   0.630   5.177
 4085SOL     OW 5591   0.561   0.222   4.871
 4085SOL    HW1 5592   0.599   0.138   4.908
 4085SOL    HW2 5593   0.473   0.241   4.915
 4086SOL     OW 5594   0.866   0.454   4.366
 4086SOL    HW1 5595   0.834   0.526   4.304
 4086SOL    HW2 5596   0.890   0.373   4.313
 4087SOL     OW 5597   1.017   0.039   4.477
 4087SOL    HW1 5598   0.945   0.044   4.408
 4087SOL    HW2 5599   0.993  -0.030   4.546
 4088SOL     OW 5600   1.429   1.173   4.591
 4088SOL    HW1 5601   1.374   1.089   4.584
 4088SOL    HW2 5602   1.455   1.202   4.499
 4089SOL     OW 5603   1.466   0.590   4.716
 4089SOL    HW1 5604   1.436   0.495   4.723
 4089SOL    HW2 5605   1.539   0.606   4.782
 4090SOL     OW 5606   1.857   0.833   4.101
 4090SOL    HW1 5607   1.899   0.769   4.165
 4090SOL    HW2 5608   1.819   0.782   4.023
 4091SOL     OW 5609   0.488   1.385   3.898
 4091SOL    HW1 5610   0.401   1.370   3.945
 4091SOL    HW2 5611   0.471   1.411   3.803
 4092SOL     OW 5612   1.664   1.280   4.381
 4092SOL    HW1 5613   1.763   1.288   4.395
 4092SOL    HW2 5614   1.619   1.364   4.412
 4093SOL     OW 5615   1.390   0.575   3.802
 4093SOL    HW1 5616   1.336   0.554   3.883
 4093SOL    HW2 5617   1.481   0.534   3.811
 4094SOL     OW 5618   0.527   0.256   4.052
 4094SOL    HW1 5619   0.554   0.197   3.977
 4094SOL    HW2 5620   0.527   0.351   4.021
 4095SOL     OW 5621   1.754   1.223   5.312
 4095SOL    HW1 5622   1.845   1.184   5.299
 4095SOL    HW2 5623   1.762   1.319   5.336
 4096SOL     OW 5624   1.064   1.347   5.064
 4096SOL    HW1 5625   0.984   1.324   5.119
 4096SOL    HW2 5626   1.147   1.321   5.113
 4097SOL     OW 5627   1.592   1.629   5.349
 4097SOL    HW1 5628   1.619   1.663   5.259
 4097SOL    HW2 5629   1.671   1.591   5.395
 4098SOL     OW 5630   1.111   1.195   4.824
 4098SOL    HW1 5631   1.071   1.239   4.905
 4098SOL    HW2 5632   1.070   1.232   4.741
 4099SOL     OW 5633   1.638   1.099   4.803
 4099SOL    HW1 5634   1.643   1.180   4.862
 4099SOL    HW2 5635   1.552   1.101   4.752
 4100SOL     OW 5636   0.915   0.089   5.126
 4100SOL    HW1 5637   0.940   0.069   5.031
 4100SOL    HW2 5638   0.987   0.145   5.168
 4101SOL     OW 5639   0.980   1.116   5.443
 4101SOL    HW1 5640   0.881   1.122   5.453
 4101SOL    HW2 5641   1.003   1.036   5.387
 4102SOL     OW 5642   0.705   1.050   4.092
 4102SOL    HW1 5643   0.691   1.057   4.191
 4102SOL    HW2 5644   0.789   0.999   4.074
 4103SOL     OW 5645   0.410   0.813   4.975
 4103SOL    HW1 5646   0.496   0.825   5.025
 4103SOL    HW2 5647   0.368   0.726   5.002
 4104SOL     OW 5648   1.274   0.386   4.986
 4104SOL    HW1 5649   1.295   0.460   5.050
 4104SOL    HW2 5650   1.185   0.403   4.943
 4105SOL     OW 5651   0.064   1.564   5.055
 4105SOL    HW1 5652   0.018   1.646   5.021
 4105SOL    HW2 5653   0.162   1.583   5.064
 4106SOL     OW 5654   0.367   1.100   4.225
 4106SOL    HW1 5655   0.360   1.183   4.169
 4106SOL    HW2 5656   0.371   1.020   4.165
 4107SOL     OW 5657   0.566   0.537   4.589
 4107SOL    HW1 5658   0.578   0.603   4.515
 4107SOL    HW2 5659   0.612   0.571   4.672
 4108SOL     OW 5660   1.252   1.348   4.112
 4108SOL    HW1 5661   1.302   1.425   4.152
 4108SOL    HW2 5662   1.157   1.350   4.144
 4109SOL     OW 5663   1.272   1.445   4.866
 4109SOL    HW1 5664   1.319   1.458   4.953
 4109SOL    HW2 5665   1.206   1.371   4.875
 4110SOL     OW 5666   1.582   0.639   4.196
 4110SOL    HW1 5667   1.551   0.700   4.269
 4110SOL    HW2 5668   1.632   0.691   4.127
 4111SOL     OW 5669   0.354   1.510   5.053
 4111SOL    HW1 5670   0.333   1.466   4.966
 4111SOL    HW2 5671   0.451   1.536   5.056
 4112SOL     OW 5672   0.402   0.751   5.322
 4112SOL    HW1 5673   0.470   0.806   5.275
 4112SOL    HW2 5674   0.442   0.663   5.349
 4113SOL     OW 5675   1.587   0.779   5.394
 4113SOL    HW1 5676   1.495   0.817   5.389
 4113SOL    HW2 5677   1.647   0.826   5.329
 4114SOL     OW 5678   0.504   0.050   5.464
 4114SOL    HW1 5679   0.462  -0.007   5.394
 4114SOL    HW2 5680   0.438   0.119   5.496
 4115SOL     OW 5681   0.573   0.870   4.753
 4115SOL    HW1 5682   0.617   0.959   4.744
 4115SOL    HW2 5683   0.510   0.870   4.830
 4116SOL     OW 5684   1.360   0.862   4.769
 4116SOL    HW1 5685   1.285   0.862   4.703
 4116SOL    HW2 5686   1.397   0.770   4.778
 4117SOL     OW 5687   1.209   0.525   3.999
 4117SOL    HW1 5688   1.222   0.441   4.053
 4117SOL    HW2 5689   1.180   0.599   4.059
 4118SOL     OW 5690   0.307   0.213   4.955
 4118SOL    HW1 5691   0.284   0.250   5.045
 4118SOL    HW2 5692   0.277   0.118   4.949
 4119SOL     OW 5693   0.037   1.310   5.006
 4119SOL    HW1 5694   0.090   1.261   5.074
 4119SOL    HW2 5695   0.059   1.408   5.011
 4120SOL     OW 5696   0.732   0.634   4.788
 4120SOL    HW1 5697   0.791   0.608   4.712
 4120SOL    HW2 5698   0.704   0.730   4.777
 4121SOL     OW 5699   0.307   0.063   4.342
 4121SOL    HW1 5700   0.296   0.157   4.375
 4121SOL    HW2 5701   0.302   0.000   4.419
 4122SOL     OW 5702   1.622   0.367   4.098
 4122SOL    HW1 5703   1.624   0.291   4.162
 4122SOL    HW2 5704   1.574   0.444   4.138
 4123SOL     OW 5705   1.023   0.766   4.690
 4123SOL    HW1 5706   1.038   0.787   4.786
 4123SOL    HW2 5707   0.993   0.671   4.681
 4124SOL     OW 5708   0.980   1.573   5.424
 4124SOL    HW1 5709   0.960   1.617   5.336
 4124SOL    HW2 5710   1.019   1.482   5.408
 4125SOL     OW 5711   1.859   1.518   5.329
 4125SOL    HW1 5712   1.873   1.545   5.234
 4125SOL    HW2 5713   1.942   1.540   5.382
 4126SOL     OW 5714   1.540   0.274   3.849
 4126SOL    HW1 5715   1.479   0.199   3.872
 4126SOL    HW2 5716   1.562   0.326   3.932
 4127SOL     OW 5717   1.303   0.838   3.766
 4127SOL    HW1 5718   1.337   0.745   3.781
 4127SOL    HW2 5719   1.321   0.865   3.671
 4128SOL     OW 5720   1.068   1.333   4.573
 4128SOL    HW1 5721   1.075   1.249   4.518
 4128SOL    HW2 5722   1.130   1.402   4.537
 4129SOL     OW 5723   0.319   0.810   4.673
 4129SOL    HW1 5724   0.412   0.846   4.678
 4129SOL    HW2 5725   0.313   0.725   4.725
 4130SOL     OW 5726   0.339   0.509   4.730
 4130SOL    HW1 5727   0.287   0.426   4.713
 4130SOL    HW2 5728   0.416   0.514   4.666
 4131SOL     OW 5729   1.138   0.380   5.402
 4131SOL    HW1 5730   1.093   0.443   5.466
 4131SOL    HW2 5731   1.231   0.411   5.385
 4132SOL     OW 5732   1.160   0.207   5.201
 4132SOL    HW1 5733   1.160   0.271   5.278
 4132SOL    HW2 5734   1.188   0.255   5.118
 4133SOL     OW 5735   0.008   1.326   3.924
 4133SOL    HW1 5736  -0.085   1.347   3.893
 4133SOL    HW2 5737   0.018   1.227   3.937
 4134SOL     OW 5738   0.088   1.801   4.651
 4134SOL    HW1 5739   0.046   1.715   4.624
 4134SOL    HW2 5740   0.182   1.804   4.617
 4135SOL     OW 5741   0.504   1.568   4.634
 4135SOL    HW1 5742   0.570   1.642   4.643
 4135SOL    HW2 5743   0.548   1.489   4.592
 4136SOL     OW 5744   1.002   0.796   4.962
 4136SOL    HW1 5745   1.043   0.764   5.048
 4136SOL    HW2 5746   0.906   0.769   4.959
 4137SOL     OW 5747   0.040   0.544   4.838
 4137SOL    HW1 5748   0.125   0.511   4.797
 4137SOL    HW2 5749   0.053   0.559   4.936
 4138SOL     OW 5750   0.189   0.520   5.446
 4138SOL    HW1 5751   0.248   0.480   5.376
 4138SOL    HW2 5752   0.131   0.591   5.405
 4139SOL     OW 5753   1.369   0.950   5.384
 4139SOL    HW1 5754   1.408   1.039   5.404
 4139SOL    HW2 5755   1.379   0.930   5.287
 4140SOL     OW 5756   0.815   0.572   4.049
 4140SOL    HW1 5757   0.822   0.483   4.003
 4140SOL    HW2 5758   0.721   0.606   4.041
 4141SOL     OW 5759   1.657   0.604   4.930
 4141SOL    HW1 5760   1.619   0.535   4.992
 4141SOL    HW2 5761   1.739   0.568   4.886
 4142SOL     OW 5762   0.671   0.464   4.993
 4142SOL    HW1 5763   0.637   0.375   4.963
 4142SOL    HW2 5764   0.697   0.518   4.913
 4143SOL     OW 5765   0.930   1.678   5.189
 4143SOL    HW1 5766   0.906   1.660   5.094
 4143SOL    HW2 5767   0.960   1.772   5.199
 4144SOL     OW 5768   0.473   0.500   3.915
 4144SOL    HW1 5769   0.534   0.580   3.919
 4144SOL    HW2 5770   0.378   0.531   3.922
 4145SOL     OW 5771   0.159   1.137   5.190
 4145SOL    HW1 5772   0.181   1.076   5.266
 4145SOL    HW2 5773   0.169   1.088   5.104
 4146SOL     OW 5774   1.347   1.059   4.958
 4146SOL    HW1 5775   1.371   0.996   4.884
 4146SOL    HW2 5776   1.257   1.099   4.940
 4147SOL     OW 5777   1.302   0.855   4.033
 4147SOL    HW1 5778   1.216   0.824   4.075
 4147SOL    HW2 5779   1.298   0.841   3.934
 4148SOL     OW 5780   1.759   1.747   4.878
 4148SOL    HW1 5781   1.820   1.777   4.805
 4148SOL    HW2 5782   1.721   1.658   4.856
 4149SOL     OW 5783   1.252   1.731   4.852
 4149SOL    HW1 5784   1.336   1.736   4.798
 4149SOL    HW2 5785   1.229   1.635   4.870
 4150SOL     OW 5786   0.083   1.258   4.746
 4150SOL    HW1 5787   0.078   1.257   4.846
 4150SOL    HW2 5788   0.000   1.217   4.708
 4151SOL     OW 5789   0.688   1.662   5.440
 4151SOL    HW1 5790   0.632   1.743   5.449
 4151SOL    HW2 5791   0.740   1.666   5.354
 4152SOL     OW 5792   1.726   0.135   4.247
 4152SOL    HW1 5793   1.799   0.118   4.180
 4152SOL    HW2 5794   1.695   0.048   4.285
 4153SOL     OW 5795   1.388   1.573   4.201
 4153SOL    HW1 5796   1.455   1.585   4.127
 4153SOL    HW2 5797   1.348   1.662   4.224
 4154SOL     OW 5798   1.280   0.927   4.396
 4154SOL    HW1 5799   1.340   0.846   4.398
 4154SOL    HW2 5800   1.320   0.996   4.336
 4155SOL     OW 5801   0.830   1.273   5.146
 4155SOL    HW1 5802   0.825   1.306   5.241
 4155SOL    HW2 5803   0.744   1.292   5.100
 4156SOL     OW 5804   0.672   1.616   3.878
 4156SOL    HW1 5805   0.681   1.626   3.779
 4156SOL    HW2 5806   0.632   1.527   3.899
 4157SOL     OW 5807   1.650   1.720   5.118
 4157SOL    HW1 5808   1.703   1.730   5.034
 4157SOL    HW2 5809   1.623   1.810   5.152
 4158SOL     OW 5810   1.841   0.175   4.687
 4158SOL    HW1 5811   1.880   0.090   4.651
 4158SOL    HW2 5812   1.743   0.177   4.668
 4159SOL     OW 5813   0.263   0.326   4.444
 4159SOL    HW1 5814   0.184   0.377   4.410
 4159SOL    HW2 5815   0.254   0.311   4.542
 4160SOL     OW 5816   1.194   1.612   3.755
 4160SOL    HW1 5817   1.200   1.519   3.792
 4160SOL    HW2 5818   1.135   1.612   3.675
 4161SOL     OW 5819   0.822   1.002   5.096
 4161SOL    HW1 5820   0.862   1.001   5.004
 4161SOL    HW2 5821   0.832   1.094   5.136
 4162SOL     OW 5822   0.916   0.910   4.015
 4162SOL    HW1 5823   0.979   0.948   3.947
 4162SOL    HW2 5824   0.956   0.827   4.054
 4163SOL     OW 5825   1.504   1.607   3.768
 4163SOL    HW1 5826   1.412   1.644   3.775
 4163SOL    HW2 5827   1.542   1.627   3.678
 4164SOL     OW 5828   0.372   1.288   5.214
 4164SOL    HW1 5829   0.359   1.381   5.180
 4164SOL    HW2 5830   0.288   1.236   5.201
 4165SOL     OW 5831   1.614   1.292   5.013
 4165SOL    HW1 5832   1.674   1.295   5.093
 4165SOL    HW2 5833   1.539   1.356   5.026
 4166SOL     OW 5834   1.039   1.098   4.420
 4166SOL    HW1 5835   0.969   1.051   4.474
 4166SOL    HW2 5836   1.098   1.030   4.377
 4167SOL     OW 5837   1.014   0.236   4.695
 4167SOL    HW1 5838   1.006   0.200   4.602
 4167SOL    HW2 5839   1.012   0.160   4.760
 4168SOL     OW 5840   0.590   1.487   4.215
 4168SOL    HW1 5841   0.632   1.429   4.145
 4168SOL    HW2 5842   0.546   1.566   4.171
 4169SOL     OW 5843   1.709   0.385   5.105
 4169SOL    HW1 5844   1.782   0.454   5.109
 4169SOL    HW2 5845   1.737   0.310   5.046
 4170SOL     OW 5846   0.255   1.348   4.014
 4170SOL    HW1 5847   0.159   1.349   3.987
 4170SOL    HW2 5848   0.267   1.401   4.098
 4171SOL     OW 5849   0.672   0.203   5.213
 4171SOL    HW1 5850   0.762   0.187   5.173
 4171SOL    HW2 5851   0.680   0.208   5.312
 4172SOL     OW 5852   0.075   0.345   3.757
 4172SOL    HW1 5853  -0.017   0.317   3.728
 4172SOL    HW2 5854   0.106   0.422   3.701
 4173SOL     OW 5855   1.440   0.856   5.122
 4173SOL    HW1 5856   1.383   0.908   5.059
 4173SOL    HW2 5857   1.536   0.868   5.098
 4174SOL     OW 5858   0.072   0.166   4.042
 4174SOL    HW1 5859   0.055   0.249   3.988
 4174SOL    HW2 5860   0.162   0.129   4.020
 4175SOL     OW 5861   1.183   1.335   3.843
 4175SOL    HW1 5862   1.084   1.324   3.845
 4175SOL    HW2 5863   1.217   1.350   3.936
 4176SOL     OW 5864   0.613   0.842   5.155
 4176SOL    HW1 5865   0.669   0.923   5.138
 4176SOL    HW2 5866   0.672   0.762   5.158
 4177SOL     OW 5867   1.493   1.767   4.683
 4177SOL    HW1 5868   1.526   1.831   4.614
 4177SOL    HW2 5869   1.559   1.761   4.758
 4178SOL     OW 5870   1.450   1.220   5.357
 4178SOL    HW1 5871   1.441   1.210   5.456
 4178SOL    HW2 5872   1.546   1.213   5.331
 4179SOL     OW 5873   0.390   1.741   5.284
 4179SOL    HW1 5874   0.299   1.782   5.282
 4179SOL    HW2 5875   0.383   1.647   5.316
 4180SOL     OW 5876   1.674   0.883   4.978
 4180SOL    HW1 5877   1.647   0.794   4.941
 4180SOL    HW2 5878   1.675   0.951   4.905
 4181SOL     OW 5879   1.225   0.325   4.173
 4181SOL    HW1 5880   1.290   0.251   4.162
 4181SOL    HW2 5881   1.245   0.375   4.257
 4182SOL     OW 5882   0.594   0.745   4.376
 4182SOL    HW1 5883   0.644   0.830   4.357
 4182SOL    HW2 5884   0.506   0.747   4.328
 4183SOL     OW 5885   1.777   0.342   5.366
 4183SOL    HW1 5886   1.760   0.373   5.272
 4183SOL    HW2 5887   1.693   0.305   5.404
 4184SOL     OW 5888   1.730   0.934   5.241
 4184SOL    HW1 5889   1.768   1.025   5.256
 4184SOL    HW2 5890   1.722   0.917   5.142
 4185SOL     OW 5891   0.859   1.374   3.740
 4185SOL    HW1 5892   0.813   1.389   3.828
 4185SOL    HW2 5893   0.903   1.459   3.710
 4186SOL     OW 5894   0.661   1.790   4.677
 4186SOL    HW1 5895   0.615   1.878   4.664
 4186SOL    HW2 5896   0.760   1.802   4.670
 4187SOL     OW 5897   0.859   0.956   4.585
 4187SOL    HW1 5898   0.913   0.887   4.633
 4187SOL    HW2 5899   0.827   1.025   4.651
 4188SOL     OW 5900   1.083   0.984   3.811
 4188SOL    HW1 5901   1.060   1.037   3.729
 4188SOL    HW2 5902   1.164   0.928   3.792
 4189SOL     OW 5903   1.861   1.569   4.575
 4189SOL    HW1 5904   1.790   1.557   4.505
 4189SOL    HW2 5905   1.862   1.490   4.635
 4190SOL     OW 5906   0.079   1.240   4.377
 4190SOL    HW1 5907   0.078   1.193   4.465
 4190SOL    HW2 5908   0.161   1.212   4.326
 4191SOL     OW 5909   0.672   1.391   5.348
 4191SOL    HW1 5910   0.594   1.341   5.386
 4191SOL    HW2 5911   0.669   1.486   5.379
 4192SOL     OW 5912   1.824   0.192   4.951
 4192SOL    HW1 5913   1.820   0.102   4.995
 4192SOL    HW2 5914   1.827   0.181   4.852
 4193SOL     OW 5915   0.428   0.424   4.244
 4193SOL    HW1 5916   0.458   0.352   4.182
 4193SOL    HW2 5917   0.389   0.384   4.327
 4194SOL     OW 5918   1.705   1.487   4.828
 4194SOL    HW1 5919   1.612   1.462   4.801
 4194SOL    HW2 5920   1.731   1.437   4.910
 4195SOL     OW 5921   0.317   0.547   5.004
 4195SOL    HW1 5922   0.355   0.488   5.076
 4195SOL    HW2 5923   0.357   0.521   4.916
 4196SOL     OW 5924   0.812   1.586   4.411
 4196SOL    HW1 5925   0.844   1.596   4.317
 4196SOL    HW2 5926   0.733   1.524   4.413
 4197SOL     OW 5927   1.424   0.214   4.836
 4197SOL    HW1 5928   1.476   0.149   4.891
 4197SOL    HW2 5929   1.375   0.277   4.897
 4198SOL     OW 5930   1.001   0.034   4.878
 4198SOL    HW1 5931   0.938  -0.038   4.847
 4198SOL    HW2 5932   1.094  -0.002   4.878
 4199SOL     OW 5933   0.770   1.330   4.025
 4199SOL    HW1 5934   0.724   1.243   4.042
 4199SOL    HW2 5935   0.861   1.327   4.066
 4200SOL     OW 5936   0.618   1.567   5.008
 4200SOL    HW1 5937   0.613   1.649   5.065
 4200SOL    HW2 5938   0.707   1.564   4.963
 4201SOL     OW 5939   1.352   0.052   3.892
 4201SOL    HW1 5940   1.387   0.011   3.808
 4201SOL    HW2 5941   1.262   0.014   3.912
 4202SOL     OW 5942   1.300   0.453   4.415
 4202SOL    HW1 5943   1.241   0.533   4.419
 4202SOL    HW2 5944   1.315   0.418   4.508
 4203SOL     OW 5945   1.593   0.221   4.606
 4203SOL    HW1 5946   1.509   0.220   4.660
 4203SOL    HW2 5947   1.595   0.304   4.550
 4204SOL     OW 5948   0.039   1.077   4.024
 4204SOL    HW1 5949   0.138   1.066   4.015
 4204SOL    HW2 5950  -0.001   0.991   4.056
 4205SOL     OW 5951   0.875   1.646   4.061
 4205SOL    HW1 5952   0.798   1.611   4.007
 4205SOL    HW2 5953   0.843   1.717   4.123
 4206SOL     OW 5954   0.230   2.490   0.113
 4206SOL    HW1 5955   0.137   2.488   0.150
 4206SOL    HW2 5956   0.231   2.451   0.021
 4207SOL     OW 5957   0.225   2.137   0.996
 4207SOL    HW1 5958   0.260   2.120   1.088
 4207SOL    HW2 5959   0.137   2.092   0.984
 4208SOL     OW 5960   0.019   2.230   0.647
 4208SOL    HW1 5961  -0.063   2.273   0.686
 4208SOL    HW2 5962  -0.009   2.157   0.584
 4209SOL     OW 5963   0.569   3.137   1.165
 4209SOL    HW1 5964   0.476   3.130   1.128
 4209SOL    HW2 5965   0.580   3.226   1.209
 4210SOL     OW 5966   1.555   3.373   0.703
 4210SOL    HW1 5967   1.498   3.357   0.784
 4210SOL    HW2 5968   1.496   3.383   0.623
 4211SOL     OW 5969   1.135   2.565   0.717
 4211SOL    HW1 5970   1.192   2.643   0.692
 4211SOL    HW2 5971   1.075   2.591   0.793
 4212SOL     OW 5972   1.755   2.469   0.231
 4212SOL    HW1 5973   1.743   2.456   0.132
 4212SOL    HW2 5974   1.725   2.388   0.280
 4213SOL     OW 5975   0.768   3.006   1.023
 4213SOL    HW1 5976   0.690   3.023   1.083
 4213SOL    HW2 5977   0.802   3.093   0.987
 4214SOL     OW 5978   0.850   2.660   1.823
 4214SOL    HW1 5979   0.846   2.736   1.888
 4214SOL    HW2 5980   0.872   2.696   1.732
 4215SOL     OW 5981   0.685   2.874   0.665
 4215SOL    HW1 5982   0.754   2.858   0.735
 4215SOL    HW2 5983   0.612   2.931   0.703
 4216SOL     OW 5984   0.686   3.023   1.803
 4216SOL    HW1 5985   0.746   3.102   1.817
 4216SOL    HW2 5986   0.600   3.054   1.762
 4217SOL     OW 5987   0.335   3.297   1.061
 4217SOL    HW1 5988   0.257   3.266   1.008
 4217SOL    HW2 5989   0.393   3.355   1.004
 4218SOL     OW 5990   1.460   3.367   1.339
 4218SOL    HW1 5991   1.484   3.461   1.365
 4218SOL    HW2 5992   1.444   3.313   1.421
 4219SOL     OW 5993   0.438   2.254   1.499
 4219SOL    HW1 5994   0.520   2.198   1.508
 4219SOL    HW2 5995   0.357   2.196   1.503
 4220SOL     OW 5996   1.603   2.309   0.737
 4220SOL    HW1 5997   1.529   2.355   0.687
 4220SOL    HW2 5998   1.654   2.377   0.790
 4221SOL     OW 5999   0.231   3.575   0.483
 4221SOL    HW1 6000   0.265   3.652   0.537
 4221SOL    HW2 6001   0.275   3.575   0.393
 4222SOL     OW 6002   1.127   3.203   1.690
 4222SOL    HW1 6003   1.174   3.203   1.778
 4222SOL    HW2 6004   1.079   3.116   1.679
 4223SOL     OW 6005   0.230   3.296   0.538
 4223SOL    HW1 6006   0.204   3.392   0.538
 4223SOL    HW2 6007   0.159   3.242   0.583
 4224SOL     OW 6008   0.240   2.953   0.886
 4224SOL    HW1 6009   0.254   2.869   0.938
 4224SOL    HW2 6010   0.185   3.017   0.941
 4225SOL     OW 6011   0.620   3.648   1.439
 4225SOL    HW1 6012   0.528   3.631   1.474
 4225SOL    HW2 6013   0.648   3.740   1.465
 4226SOL     OW 6014   0.606   2.826   0.123
 4226SOL    HW1 6015   0.613   2.910   0.069
 4226SOL    HW2 6016   0.652   2.839   0.211
 4227SOL     OW 6017   1.594   1.976   1.480
 4227SOL    HW1 6018   1.576   2.043   1.408
 4227SOL    HW2 6019   1.591   2.022   1.569
 4228SOL     OW 6020   0.122   2.505   0.563
 4228SOL    HW1 6021   0.077   2.417   0.580
 4228SOL    HW2 6022   0.121   2.559   0.647
 4229SOL     OW 6023   1.842   3.629   0.359
 4229SOL    HW1 6024   1.896   3.600   0.439
 4229SOL    HW2 6025   1.872   3.719   0.330
 4230SOL     OW 6026   0.027   3.458   0.117
 4230SOL    HW1 6027   0.008   3.362   0.138
 4230SOL    HW2 6028  -0.006   3.516   0.192
 4231SOL     OW 6029   1.689   2.784   0.612
 4231SOL    HW1 6030   1.784   2.755   0.620
 4231SOL    HW2 6031   1.681   2.849   0.537
 4232SOL     OW 6032   1.641   2.970   0.432
 4232SOL    HW1 6033   1.727   2.972   0.380
 4232SOL    HW2 6034   1.655   3.017   0.520
 4233SOL     OW 6035   0.113   2.599   1.597
 4233SOL    HW1 6036   0.201   2.586   1.642
 4233SOL    HW2 6037   0.100   2.696   1.575
 4234SOL     OW 6038   0.613   3.227   0.726
 4234SOL    HW1 6039   0.564   3.140   0.735
 4234SOL    HW2 6040   0.590   3.270   0.639
 4235SOL     OW 6041   1.293   3.090   1.423
 4235SOL    HW1 6042   1.330   3.017   1.365
 4235SOL    HW2 6043   1.345   3.095   1.508
 4236SOL     OW 6044   0.809   1.866   0.502
 4236SOL    HW1 6045   0.849   1.957   0.493
 4236SOL    HW2 6046   0.709   1.874   0.508
 4237SOL     OW 6047   0.197   2.838   1.264
 4237SOL    HW1 6048   0.286   2.793   1.250
 4237SOL    HW2 6049   0.124   2.773   1.245
 4238SOL     OW 6050   1.525   2.861   0.190
 4238SOL    HW1 6051   1.462   2.785   0.203
 4238SOL    HW2 6052   1.573   2.879   0.276
 4239SOL     OW 6053   1.187   3.654   1.616
 4239SOL    HW1 6054   1.211   3.714   1.540
 4239SOL    HW2 6055   1.194   3.559   1.586
 4240SOL     OW 6056   0.317   2.113   1.801
 4240SOL    HW1 6057   0.388   2.184   1.807
 4240SOL    HW2 6058   0.229   2.152   1.829
 4241SOL     OW 6059   1.466   3.279   0.953
 4241SOL    HW1 6060   1.407   3.285   1.033
 4241SOL    HW2 6061   1.451   3.191   0.907
 4242SOL     OW 6062   1.667   3.576   0.572
 4242SOL    HW1 6063   1.626   3.553   0.484
 4242SOL    HW2 6064   1.649   3.502   0.637
 4243SOL     OW 6065   0.598   2.591   0.270
 4243SOL    HW1 6066   0.622   2.660   0.202
 4243SOL    HW2 6067   0.520   2.624   0.324
 4244SOL     OW 6068   1.281   2.207   0.944
 4244SOL    HW1 6069   1.195   2.157   0.931
 4244SOL    HW2 6070   1.343   2.153   1.000
 4245SOL     OW 6071   1.576   3.524   0.307
 4245SOL    HW1 6072   1.665   3.570   0.310
 4245SOL    HW2 6073   1.555   3.500   0.212
 4246SOL     OW 6074   0.807   2.467   1.465
 4246SOL    HW1 6075   0.760   2.464   1.554
 4246SOL    HW2 6076   0.756   2.412   1.399
 4247SOL     OW 6077   1.394   2.331   1.674
 4247SOL    HW1 6078   1.374   2.374   1.762
 4247SOL    HW2 6079   1.472   2.269   1.683
 4248SOL     OW 6080   0.973   2.752   1.572
 4248SOL    HW1 6081   1.019   2.668   1.543
 4248SOL    HW2 6082   0.917   2.786   1.497
 4249SOL     OW 6083   0.991   2.272   1.242
 4249SOL    HW1 6084   0.914   2.306   1.296
 4249SOL    HW2 6085   0.957   2.221   1.163
 4250SOL     OW 6086   1.041   2.563   0.429
 4250SOL    HW1 6087   1.067   2.559   0.525
 4250SOL    HW2 6088   0.956   2.512   0.415
 4251SOL     OW 6089   0.076   2.673   0.789
 4251SOL    HW1 6090   0.175   2.661   0.798
 4251SOL    HW2 6091   0.052   2.768   0.810
 4252SOL     OW 6092   0.130   3.683   1.571
 4252SOL    HW1 6093   0.120   3.668   1.670
 4252SOL    HW2 6094   0.044   3.719   1.535
 4253SOL     OW 6095   0.865   2.210   0.195
 4253SOL    HW1 6096   0.924   2.273   0.146
 4253SOL    HW2 6097   0.884   2.116   0.166
 4254SOL     OW 6098   1.719   2.447   1.831
 4254SOL    HW1 6099   1.693   2.536   1.795
 4254SOL    HW2 6100   1.717   2.379   1.758
 4255SOL     OW 6101   1.362   3.006   0.545
 4255SOL    HW1 6102   1.445   2.977   0.497
 4255SOL    HW2 6103   1.313   3.073   0.489
 4256SOL     OW 6104   0.550   2.058   0.885
 4256SOL    HW1 6105   0.545   2.053   0.985
 4256SOL    HW2 6106   0.552   2.154   0.856
 4257SOL     OW 6107   1.008   3.318   0.477
 4257SOL    HW1 6108   0.962   3.390   0.425
 4257SOL    HW2 6109   1.004   3.338   0.575
 4258SOL     OW 6110   0.351   3.663   0.853
 4258SOL    HW1 6111   0.401   3.577   0.859
 4258SOL    HW2 6112   0.416   3.740   0.850
 4259SOL     OW 6113   1.795   2.928   0.873
 4259SOL    HW1 6114   1.733   2.913   0.797
 4259SOL    HW2 6115   1.743   2.939   0.958
 4260SOL     OW 6116   1.227   3.412   1.506
 4260SOL    HW1 6117   1.233   3.335   1.570
 4260SOL    HW2 6118   1.175   3.386   1.426
 4261SOL     OW 6119   0.321   2.805   0.242
 4261SOL    HW1 6120   0.403   2.844   0.200
 4261SOL    HW2 6121   0.294   2.723   0.193
 4262SOL     OW 6122   1.458   2.597   0.728
 4262SOL    HW1 6123   1.453   2.532   0.803
 4262SOL    HW2 6124   1.538   2.656   0.741
 4263SOL     OW 6125   0.461   3.128   1.727
 4263SOL    HW1 6126   0.411   3.129   1.641
 4263SOL    HW2 6127   0.398   3.110   1.803
 4264SOL     OW 6128   1.111   3.638   0.237
 4264SOL    HW1 6129   1.051   3.576   0.287
 4264SOL    HW2 6130   1.142   3.594   0.152
 4265SOL     OW 6131   0.202   2.147   1.498
 4265SOL    HW1 6132   0.122   2.207   1.485
 4265SOL    HW2 6133   0.192   2.098   1.584
 4266SOL     OW 6134   1.632   3.239   0.081
 4266SOL    HW1 6135   1.600   3.333   0.071
 4266SOL    HW2 6136   1.556   3.176   0.069
 4267SOL     OW 6137   0.464   3.605   0.323
 4267SOL    HW1 6138   0.497   3.644   0.409
 4267SOL    HW2 6139   0.540   3.598   0.258
 4268SOL     OW 6140   1.400   1.969   0.426
 4268SOL    HW1 6141   1.376   1.932   0.336
 4268SOL    HW2 6142   1.499   1.985   0.430
 4269SOL     OW 6143   0.249   3.647   1.241
 4269SOL    HW1 6144   0.306   3.582   1.291
 4269SOL    HW2 6145   0.233   3.614   1.148
 4270SOL     OW 6146   0.940   3.560   0.904
 4270SOL    HW1 6147   1.020   3.503   0.925
 4270SOL    HW2 6148   0.891   3.520   0.827
 4271SOL     OW 6149   0.382   2.562   0.480
 4271SOL    HW1 6150   0.427   2.472   0.477
 4271SOL    HW2 6151   0.288   2.551   0.513
 4272SOL     OW 6152   1.547   2.084   1.729
 4272SOL    HW1 6153   1.542   2.121   1.821
 4272SOL    HW2 6154   1.475   2.015   1.717
 4273SOL     OW 6155   0.614   1.984   0.117
 4273SOL    HW1 6156   0.712   1.962   0.124
 4273SOL    HW2 6157   0.583   1.967   0.024
 4274SOL     OW 6158   0.781   2.126   1.749
 4274SOL    HW1 6159   0.848   2.065   1.792
 4274SOL    HW2 6160   0.708   2.145   1.814
 4275SOL     OW 6161   0.888   3.376   1.195
 4275SOL    HW1 6162   0.865   3.351   1.101
 4275SOL    HW2 6163   0.949   3.307   1.234
 4276SOL     OW 6164   1.351   2.452   1.433
 4276SOL    HW1 6165   1.379   2.409   1.518
 4276SOL    HW2 6166   1.376   2.548   1.434
 4277SOL     OW 6167   0.803   3.264   0.924
 4277SOL    HW1 6168   0.893   3.278   0.882
 4277SOL    HW2 6169   0.732   3.266   0.853
 4278SOL     OW 6170   0.922   2.365   0.899
 4278SOL    HW1 6171   0.897   2.356   0.803
 4278SOL    HW2 6172   0.970   2.283   0.930
 4279SOL     OW 6173   0.539   1.926   0.512
 4279SOL    HW1 6174   0.458   1.927   0.570
 4279SOL    HW2 6175   0.542   2.009   0.457
 4280SOL     OW 6176   1.434   3.050   0.041
 4280SOL    HW1 6177   1.466   2.974   0.098
 4280SOL    HW2 6178   1.342   3.077   0.071
 4281SOL     OW 6179   0.297   1.897   0.171
 4281SOL    HW1 6180   0.346   1.981   0.150
 4281SOL    HW2 6181   0.359   1.832   0.216
 4282SOL     OW 6182   0.935   2.098   0.480
 4282SOL    HW1 6183   0.887   2.139   0.402
 4282SOL    HW2 6184   1.034   2.096   0.461
 4283SOL     OW 6185   1.076   2.545   1.464
 4283SOL    HW1 6186   0.996   2.484   1.467
 4283SOL    HW2 6187   1.157   2.492   1.440
 4284SOL     OW 6188   1.227   3.432   0.793
 4284SOL    HW1 6189   1.248   3.506   0.728
 4284SOL    HW2 6190   1.295   3.432   0.866
 4285SOL     OW 6191   0.459   3.014   0.741
 4285SOL    HW1 6192   0.388   2.987   0.806
 4285SOL    HW2 6193   0.433   2.986   0.648
 4286SOL     OW 6194   1.271   3.659   0.591
 4286SOL    HW1 6195   1.315   3.723   0.527
 4286SOL    HW2 6196   1.221   3.711   0.661
 4287SOL     OW 6197   1.032   2.411   0.016
 4287SOL    HW1 6198   0.991   2.493  -0.023
 4287SOL    HW2 6199   1.096   2.437   0.089
 4288SOL     OW 6200   0.078   2.418   1.386
 4288SOL    HW1 6201   0.170   2.417   1.345
 4288SOL    HW2 6202   0.072   2.492   1.453
 4289SOL     OW 6203   0.561   2.084   1.147
 4289SOL    HW1 6204   0.599   2.000   1.184
 4289SOL    HW2 6205   0.473   2.103   1.191
 4290SOL     OW 6206   0.866   2.316   0.642
 4290SOL    HW1 6207   0.834   2.388   0.580
 4290SOL    HW2 6208   0.890   2.235   0.589
 4291SOL     OW 6209   1.017   1.901   0.753
 4291SOL    HW1 6210   0.945   1.906   0.684
 4291SOL    HW2 6211   0.993   1.832   0.822
 4292SOL     OW 6212   1.429   3.035   0.867
 4292SOL    HW1 6213   1.374   2.951   0.860
 4292SOL    HW2 6214   1.455   3.064   0.775
 4293SOL     OW 6215   1.466   2.452   0.992
 4293SOL    HW1 6216   1.436   2.357   0.999
 4293SOL    HW2 6217   1.539   2.468   1.058
 4294SOL     OW 6218   1.857   2.695   0.377
 4294SOL    HW1 6219   1.899   2.631   0.441
 4294SOL    HW2 6220   1.819   2.644   0.299
 4295SOL     OW 6221   0.488   3.247   0.174
 4295SOL    HW1 6222   0.401   3.232   0.221
 4295SOL    HW2 6223   0.471   3.273   0.079
 4296SOL     OW 6224   1.664   3.142   0.657
 4296SOL    HW1 6225   1.763   3.150   0.671
 4296SOL    HW2 6226   1.619   3.226   0.688
 4297SOL     OW 6227   1.390   2.437   0.078
 4297SOL    HW1 6228   1.336   2.416   0.159
 4297SOL    HW2 6229   1.481   2.396   0.087
 4298SOL     OW 6230   0.527   2.118   0.328
 4298SOL    HW1 6231   0.554   2.059   0.253
 4298SOL    HW2 6232   0.527   2.213   0.297
 4299SOL     OW 6233   1.754   3.085   1.588
 4299SOL    HW1 6234   1.845   3.046   1.575
 4299SOL    HW2 6235   1.762   3.181   1.612
 4300SOL     OW 6236   1.064   3.209   1.340
 4300SOL    HW1 6237   0.984   3.186   1.395
 4300SOL    HW2 6238   1.147   3.183   1.389
 4301SOL     OW 6239   1.592   3.491   1.625
 4301SOL    HW1 6240   1.619   3.525   1.535
 4301SOL    HW2 6241   1.671   3.453   1.671
 4302SOL     OW 6242   1.111   3.057   1.100
 4302SOL    HW1 6243   1.071   3.101   1.181
 4302SOL    HW2 6244   1.070   3.094   1.017
 4303SOL     OW 6245   1.638   2.961   1.079
 4303SOL    HW1 6246   1.643   3.042   1.138
 4303SOL    HW2 6247   1.552   2.963   1.028
 4304SOL     OW 6248   0.915   1.951   1.402
 4304SOL    HW1 6249   0.940   1.931   1.307
 4304SOL    HW2 6250   0.987   2.007   1.444
 4305SOL     OW 6251   0.980   2.978   1.719
 4305SOL    HW1 6252   0.881   2.984   1.729
 4305SOL    HW2 6253   1.003   2.898   1.663
 4306SOL     OW 6254   0.705   2.912   0.368
 4306SOL    HW1 6255   0.691   2.919   0.467
 4306SOL    HW2 6256   0.789   2.861   0.350
 4307SOL     OW 6257   0.410   2.675   1.251
 4307SOL    HW1 6258   0.496   2.687   1.301
 4307SOL    HW2 6259   0.368   2.588   1.278
 4308SOL     OW 6260   1.274   2.248   1.262
 4308SOL    HW1 6261   1.295   2.322   1.326
 4308SOL    HW2 6262   1.185   2.265   1.219
 4309SOL     OW 6263   0.064   3.426   1.331
 4309SOL    HW1 6264   0.018   3.508   1.297
 4309SOL    HW2 6265   0.162   3.445   1.340
 4310SOL     OW 6266   0.367   2.962   0.501
 4310SOL    HW1 6267   0.360   3.045   0.445
 4310SOL    HW2 6268   0.371   2.882   0.441
 4311SOL     OW 6269   0.566   2.399   0.865
 4311SOL    HW1 6270   0.578   2.465   0.791
 4311SOL    HW2 6271   0.612   2.433   0.948
 4312SOL     OW 6272   1.252   3.210   0.388
 4312SOL    HW1 6273   1.302   3.287   0.428
 4312SOL    HW2 6274   1.157   3.212   0.420
 4313SOL     OW 6275   1.272   3.307   1.142
 4313SOL    HW1 6276   1.319   3.320   1.229
 4313SOL    HW2 6277   1.206   3.233   1.151
 4314SOL     OW 6278   1.582   2.501   0.472
 4314SOL    HW1 6279   1.551   2.562   0.545
 4314SOL    HW2 6280   1.632   2.553   0.403
 4315SOL     OW 6281   0.354   3.372   1.329
 4315SOL    HW1 6282   0.333   3.328   1.242
 4315SOL    HW2 6283   0.451   3.398   1.332
 4316SOL     OW 6284   0.402   2.613   1.598
 4316SOL    HW1 6285   0.470   2.668   1.551
 4316SOL    HW2 6286   0.442   2.525   1.625
 4317SOL     OW 6287   1.587   2.641   1.670
 4317SOL    HW1 6288   1.495   2.679   1.665
 4317SOL    HW2 6289   1.647   2.688   1.605
 4318SOL     OW 6290   1.013   1.967   1.770
 4318SOL    HW1 6291   1.019   2.052   1.718
 4318SOL    HW2 6292   1.045   1.891   1.713
 4319SOL     OW 6293   0.504   1.912   1.740
 4319SOL    HW1 6294   0.462   1.855   1.670
 4319SOL    HW2 6295   0.438   1.981   1.772
 4320SOL     OW 6296   0.573   2.732   1.029
 4320SOL    HW1 6297   0.617   2.821   1.020
 4320SOL    HW2 6298   0.510   2.732   1.106
 4321SOL     OW 6299   1.360   2.724   1.045
 4321SOL    HW1 6300   1.285   2.724   0.979
 4321SOL    HW2 6301   1.397   2.632   1.054
 4322SOL     OW 6302   1.209   2.387   0.275
 4322SOL    HW1 6303   1.222   2.303   0.329
 4322SOL    HW2 6304   1.180   2.461   0.335
 4323SOL     OW 6305   0.307   2.075   1.231
 4323SOL    HW1 6306   0.284   2.112   1.321
 4323SOL    HW2 6307   0.277   1.980   1.225
 4324SOL     OW 6308   0.037   3.172   1.282
 4324SOL    HW1 6309   0.090   3.123   1.350
 4324SOL    HW2 6310   0.059   3.270   1.287
 4325SOL     OW 6311   0.732   2.496   1.064
 4325SOL    HW1 6312   0.791   2.470   0.988
 4325SOL    HW2 6313   0.704   2.592   1.053
 4326SOL     OW 6314   1.728   2.797   1.854
 4326SOL    HW1 6315   1.682   2.790   1.765
 4326SOL    HW2 6316   1.666   2.841   1.920
 4327SOL     OW 6317   0.307   1.925   0.618
 4327SOL    HW1 6318   0.296   2.019   0.651
 4327SOL    HW2 6319   0.302   1.862   0.695
 4328SOL     OW 6320   1.622   2.229   0.374
 4328SOL    HW1 6321   1.624   2.153   0.438
 4328SOL    HW2 6322   1.574   2.306   0.414
 4329SOL     OW 6323   1.023   2.628   0.966
 4329SOL    HW1 6324   1.038   2.649   1.062
 4329SOL    HW2 6325   0.993   2.533   0.957
 4330SOL     OW 6326   0.980   3.435   1.700
 4330SOL    HW1 6327   0.960   3.479   1.612
 4330SOL    HW2 6328   1.019   3.344   1.684
 4331SOL     OW 6329   1.859   3.380   1.605
 4331SOL    HW1 6330   1.873   3.407   1.510
 4331SOL    HW2 6331   1.942   3.402   1.658
 4332SOL     OW 6332   0.350   2.760   1.804
 4332SOL    HW1 6333   0.426   2.804   1.852
 4332SOL    HW2 6334   0.385   2.713   1.722
 4333SOL     OW 6335   1.540   2.136   0.125
 4333SOL    HW1 6336   1.479   2.061   0.148
 4333SOL    HW2 6337   1.562   2.188   0.208
 4334SOL     OW 6338   1.303   2.700   0.042
 4334SOL    HW1 6339   1.337   2.607   0.057
 4334SOL    HW2 6340   1.321   2.727  -0.053
 4335SOL     OW 6341   1.068   3.195   0.849
 4335SOL    HW1 6342   1.075   3.111   0.794
 4335SOL    HW2 6343   1.130   3.264   0.813
 4336SOL     OW 6344   0.319   2.672   0.949
 4336SOL    HW1 6345   0.412   2.708   0.954
 4336SOL    HW2 6346   0.313   2.587   1.001
 4337SOL     OW 6347   0.339   2.371   1.006
 4337SOL    HW1 6348   0.287   2.288   0.989
 4337SOL    HW2 6349   0.416   2.376   0.942
 4338SOL     OW 6350   1.138   2.242   1.678
 4338SOL    HW1 6351   1.093   2.305   1.742
 4338SOL    HW2 6352   1.231   2.273   1.661
 4339SOL     OW 6353   1.160   2.069   1.477
 4339SOL    HW1 6354   1.160   2.133   1.554
 4339SOL    HW2 6355   1.188   2.117   1.394
 4340SOL     OW 6356   0.008   3.188   0.200
 4340SOL    HW1 6357  -0.085   3.209   0.169
 4340SOL    HW2 6358   0.018   3.089   0.213
 4341SOL     OW 6359   0.088   3.663   0.927
 4341SOL    HW1 6360   0.046   3.577   0.900
 4341SOL    HW2 6361   0.182   3.666   0.893
 4342SOL     OW 6362   0.504   3.430   0.910
 4342SOL    HW1 6363   0.570   3.504   0.919
 4342SOL    HW2 6364   0.548   3.351   0.868
 4343SOL     OW 6365   1.002   2.658   1.238
 4343SOL    HW1 6366   1.043   2.626   1.324
 4343SOL    HW2 6367   0.906   2.631   1.235
 4344SOL     OW 6368   0.040   2.406   1.114
 4344SOL    HW1 6369   0.125   2.373   1.073
 4344SOL    HW2 6370   0.053   2.421   1.212
 4345SOL     OW 6371   0.189   2.382   1.722
 4345SOL    HW1 6372   0.248   2.342   1.652
 4345SOL    HW2 6373   0.131   2.453   1.681
 4346SOL     OW 6374   1.369   2.812   1.660
 4346SOL    HW1 6375   1.408   2.901   1.680
 4346SOL    HW2 6376   1.379   2.792   1.563
 4347SOL     OW 6377   0.815   2.434   0.325
 4347SOL    HW1 6378   0.822   2.345   0.279
 4347SOL    HW2 6379   0.721   2.468   0.317
 4348SOL     OW 6380   1.657   2.466   1.206
 4348SOL    HW1 6381   1.619   2.397   1.268
 4348SOL    HW2 6382   1.739   2.430   1.162
 4349SOL     OW 6383   0.252   3.426   1.744
 4349SOL    HW1 6384   0.222   3.483   1.820
 4349SOL    HW2 6385   0.245   3.329   1.770
 4350SOL     OW 6386   0.671   2.326   1.269
 4350SOL    HW1 6387   0.637   2.237   1.239
 4350SOL    HW2 6388   0.697   2.380   1.189
 4351SOL     OW 6389   0.930   3.540   1.465
 4351SOL    HW1 6390   0.906   3.522   1.370
 4351SOL    HW2 6391   0.960   3.634   1.475
 4352SOL     OW 6392   0.473   2.362   0.191
 4352SOL    HW1 6393   0.534   2.442   0.195
 4352SOL    HW2 6394   0.378   2.393   0.198
 4353SOL     OW 6395   0.159   2.999   1.466
 4353SOL    HW1 6396   0.181   2.938   1.542
 4353SOL    HW2 6397   0.169   2.950   1.380
 4354SOL     OW 6398   1.347   2.921   1.234
 4354SOL    HW1 6399   1.371   2.858   1.160
 4354SOL    HW2 6400   1.257   2.961   1.216
 4355SOL     OW 6401   1.302   2.717   0.309
 4355SOL    HW1 6402   1.216   2.686   0.351
 4355SOL    HW2 6403   1.298   2.703   0.210
 4356SOL     OW 6404   1.759   3.609   1.154
 4356SOL    HW1 6405   1.820   3.639   1.081
 4356SOL    HW2 6406   1.721   3.520   1.132
 4357SOL     OW 6407   1.252   3.593   1.128
 4357SOL    HW1 6408   1.336   3.598   1.074
 4357SOL    HW2 6409   1.229   3.497   1.146
 4358SOL     OW 6410   0.083   3.120   1.022
 4358SOL    HW1 6411   0.078   3.119   1.122
 4358SOL    HW2 6412   0.000   3.079   0.984
 4359SOL     OW 6413   0.688   3.524   1.716
 4359SOL    HW1 6414   0.632   3.605   1.725
 4359SOL    HW2 6415   0.740   3.528   1.630
 4360SOL     OW 6416   0.903   1.948   0.133
 4360SOL    HW1 6417   0.954   1.949   0.047
 4360SOL    HW2 6418   0.959   1.906   0.204
 4361SOL     OW 6419   1.726   1.997   0.523
 4361SOL    HW1 6420   1.799   1.980   0.456
 4361SOL    HW2 6421   1.695   1.910   0.561
 4362SOL     OW 6422   1.388   3.435   0.477
 4362SOL    HW1 6423   1.455   3.447   0.403
 4362SOL    HW2 6424   1.348   3.524   0.500
 4363SOL     OW 6425   0.130   3.656   1.851
 4363SOL    HW1 6426   0.089   3.582   1.904
 4363SOL    HW2 6427   0.194   3.707   1.909
 4364SOL     OW 6428   1.280   2.789   0.672
 4364SOL    HW1 6429   1.340   2.708   0.674
 4364SOL    HW2 6430   1.320   2.858   0.612
 4365SOL     OW 6431   0.830   3.135   1.422
 4365SOL    HW1 6432   0.825   3.168   1.517
 4365SOL    HW2 6433   0.744   3.154   1.376
 4366SOL     OW 6434   0.672   3.478   0.154
 4366SOL    HW1 6435   0.681   3.488   0.055
 4366SOL    HW2 6436   0.632   3.389   0.175
 4367SOL     OW 6437   1.650   3.582   1.394
 4367SOL    HW1 6438   1.703   3.592   1.310
 4367SOL    HW2 6439   1.623   3.672   1.428
 4368SOL     OW 6440   1.841   2.037   0.963
 4368SOL    HW1 6441   1.880   1.952   0.927
 4368SOL    HW2 6442   1.743   2.039   0.944
 4369SOL     OW 6443   0.263   2.188   0.720
 4369SOL    HW1 6444   0.184   2.239   0.686
 4369SOL    HW2 6445   0.254   2.173   0.818
 4370SOL     OW 6446   1.194   3.474   0.031
 4370SOL    HW1 6447   1.200   3.381   0.068
 4370SOL    HW2 6448   1.135   3.474  -0.049
 4371SOL     OW 6449   0.822   2.864   1.372
 4371SOL    HW1 6450   0.862   2.863   1.280
 4371SOL    HW2 6451   0.832   2.956   1.412
 4372SOL     OW 6452   0.916   2.772   0.291
 4372SOL    HW1 6453   0.979   2.810   0.223
 4372SOL    HW2 6454   0.956   2.689   0.330
 4373SOL     OW 6455   1.504   3.469   0.044
 4373SOL    HW1 6456   1.412   3.506   0.051
 4373SOL    HW2 6457   1.542   3.489  -0.046
 4374SOL     OW 6458   0.372   3.150   1.490
 4374SOL    HW1 6459   0.359   3.243   1.456
 4374SOL    HW2 6460   0.288   3.098   1.477
 4375SOL     OW 6461   1.614   3.154   1.289
 4375SOL    HW1 6462   1.674   3.157   1.369
 4375SOL    HW2 6463   1.539   3.218   1.302
 4376SOL     OW 6464   1.039   2.960   0.696
 4376SOL    HW1 6465   0.969   2.913   0.750
 4376SOL    HW2 6466   1.098   2.892   0.653
 4377SOL     OW 6467   1.014   2.098   0.971
 4377SOL    HW1 6468   1.006   2.062   0.878
 4377SOL    HW2 6469   1.012   2.022   1.036
 4378SOL     OW 6470   0.590   3.349   0.491
 4378SOL    HW1 6471   0.632   3.291   0.421
 4378SOL    HW2 6472   0.546   3.428   0.447
 4379SOL     OW 6473   1.709   2.247   1.381
 4379SOL    HW1 6474   1.782   2.316   1.385
 4379SOL    HW2 6475   1.737   2.172   1.322
 4380SOL     OW 6476   0.255   3.210   0.290
 4380SOL    HW1 6477   0.159   3.211   0.263
 4380SOL    HW2 6478   0.267   3.263   0.374
 4381SOL     OW 6479   0.105   2.875   1.726
 4381SOL    HW1 6480   0.028   2.842   1.780
 4381SOL    HW2 6481   0.190   2.845   1.768
 4382SOL     OW 6482   0.672   2.065   1.489
 4382SOL    HW1 6483   0.762   2.049   1.449
 4382SOL    HW2 6484   0.680   2.070   1.588
 4383SOL     OW 6485   0.075   2.207   0.033
 4383SOL    HW1 6486  -0.017   2.179   0.004
 4383SOL    HW2 6487   0.106   2.284  -0.023
 4384SOL     OW 6488   1.440   2.718   1.398
 4384SOL    HW1 6489   1.383   2.770   1.335
 4384SOL    HW2 6490   1.536   2.730   1.374
 4385SOL     OW 6491   0.072   2.028   0.318
 4385SOL    HW1 6492   0.055   2.111   0.264
 4385SOL    HW2 6493   0.162   1.991   0.296
 4386SOL     OW 6494   1.183   3.197   0.119
 4386SOL    HW1 6495   1.084   3.186   0.121
 4386SOL    HW2 6496   1.217   3.212   0.212
 4387SOL     OW 6497   0.613   2.704   1.431
 4387SOL    HW1 6498   0.669   2.785   1.414
 4387SOL    HW2 6499   0.672   2.624   1.434
 4388SOL     OW 6500   1.493   3.629   0.959
 4388SOL    HW1 6501   1.526   3.693   0.890
 4388SOL    HW2 6502   1.559   3.623   1.034
 4389SOL     OW 6503   0.716   2.427   1.708
 4389SOL    HW1 6504   0.735   2.492   1.782
 4389SOL    HW2 6505   0.776   2.347   1.717
 4390SOL     OW 6506   1.450   3.082   1.633
 4390SOL    HW1 6507   1.441   3.072   1.732
 4390SOL    HW2 6508   1.546   3.075   1.607
 4391SOL     OW 6509   0.390   3.603   1.560
 4391SOL    HW1 6510   0.299   3.644   1.558
 4391SOL    HW2 6511   0.383   3.509   1.592
 4392SOL     OW 6512   1.674   2.745   1.254
 4392SOL    HW1 6513   1.647   2.656   1.217
 4392SOL    HW2 6514   1.675   2.813   1.181
 4393SOL     OW 6515   1.225   2.187   0.449
 4393SOL    HW1 6516   1.290   2.113   0.438
 4393SOL    HW2 6517   1.245   2.237   0.533
 4394SOL     OW 6518   0.594   2.607   0.652
 4394SOL    HW1 6519   0.644   2.692   0.633
 4394SOL    HW2 6520   0.506   2.609   0.604
 4395SOL     OW 6521   1.777   2.204   1.642
 4395SOL    HW1 6522   1.760   2.235   1.548
 4395SOL    HW2 6523   1.693   2.167   1.680
 4396SOL     OW 6524   1.730   2.796   1.517
 4396SOL    HW1 6525   1.768   2.887   1.532
 4396SOL    HW2 6526   1.722   2.779   1.418
 4397SOL     OW 6527   0.859   3.236   0.016
 4397SOL    HW1 6528   0.813   3.251   0.104
 4397SOL    HW2 6529   0.903   3.321  -0.014
 4398SOL     OW 6530   0.661   3.652   0.953
 4398SOL    HW1 6531   0.615   3.740   0.940
 4398SOL    HW2 6532   0.760   3.664   0.946
 4399SOL     OW 6533   0.859   2.818   0.861
 4399SOL    HW1 6534   0.913   2.749   0.909
 4399SOL    HW2 6535   0.827   2.887   0.927
 4400SOL     OW 6536   1.083   2.846   0.087
 4400SOL    HW1 6537   1.060   2.899   0.005
 4400SOL    HW2 6538   1.164   2.790   0.068
 4401SOL     OW 6539   1.861   3.431   0.851
 4401SOL    HW1 6540   1.790   3.419   0.781
 4401SOL    HW2 6541   1.862   3.352   0.911
 4402SOL     OW 6542   0.221   3.176   1.844
 4402SOL    HW1 6543   0.156   3.103   1.823
 4402SOL    HW2 6544   0.225   3.190   1.942
 4403SOL     OW 6545   0.079   3.102   0.653
 4403SOL    HW1 6546   0.078   3.055   0.741
 4403SOL    HW2 6547   0.161   3.074   0.602
 4404SOL     OW 6548   0.672   3.253   1.624
 4404SOL    HW1 6549   0.594   3.203   1.662
 4404SOL    HW2 6550   0.669   3.348   1.655
 4405SOL     OW 6551   1.824   2.054   1.227
 4405SOL    HW1 6552   1.820   1.964   1.271
 4405SOL    HW2 6553   1.827   2.043   1.128
 4406SOL     OW 6554   0.428   2.286   0.520
 4406SOL    HW1 6555   0.458   2.214   0.458
 4406SOL    HW2 6556   0.389   2.246   0.603
 4407SOL     OW 6557   1.705   3.349   1.104
 4407SOL    HW1 6558   1.612   3.324   1.077
 4407SOL    HW2 6559   1.731   3.299   1.186
 4408SOL     OW 6560   0.317   2.409   1.280
 4408SOL    HW1 6561   0.355   2.350   1.352
 4408SOL    HW2 6562   0.357   2.383   1.192
 4409SOL     OW 6563   0.812   3.448   0.687
 4409SOL    HW1 6564   0.844   3.458   0.593
 4409SOL    HW2 6565   0.733   3.386   0.689
 4410SOL     OW 6566   1.424   2.076   1.112
 4410SOL    HW1 6567   1.476   2.011   1.167
 4410SOL    HW2 6568   1.375   2.139   1.173
 4411SOL     OW 6569   1.001   1.896   1.154
 4411SOL    HW1 6570   0.938   1.824   1.123
 4411SOL    HW2 6571   1.094   1.860   1.154
 4412SOL     OW 6572   0.770   3.192   0.301
 4412SOL    HW1 6573   0.724   3.105   0.318
 4412SOL    HW2 6574   0.861   3.189   0.342
 4413SOL     OW 6575   0.618   3.429   1.284
 4413SOL    HW1 6576   0.613   3.511   1.341
 4413SOL    HW2 6577   0.707   3.426   1.239
 4414SOL     OW 6578   1.352   1.914   0.168
 4414SOL    HW1 6579   1.387   1.873   0.084
 4414SOL    HW2 6580   1.262   1.876   0.188
 4415SOL     OW 6581   1.300   2.315   0.691
 4415SOL    HW1 6582   1.241   2.395   0.695
 4415SOL    HW2 6583   1.315   2.280   0.784
 4416SOL     OW 6584   1.593   2.083   0.882
 4416SOL    HW1 6585   1.509   2.082   0.936
 4416SOL    HW2 6586   1.595   2.166   0.826
 4417SOL     OW 6587   0.039   2.939   0.300
 4417SOL    HW1 6588   0.138   2.928   0.291
 4417SOL    HW2 6589  -0.001   2.853   0.332
 4418SOL     OW 6590   0.875   3.508   0.337
 4418SOL    HW1 6591   0.798   3.473   0.283
 4418SOL    HW2 6592   0.843   3.579   0.399
 4419SOL     OW 6593   0.230   2.490   1.975
 4419SOL    HW1 6594   0.137   2.488   2.012
 4419SOL    HW2 6595   0.231   2.451   1.883
 4420SOL     OW 6596   0.225   2.137   2.858
 4420SOL    HW1 6597   0.260   2.120   2.950
 4420SOL    HW2 6598   0.137   2.092   2.846
 4421SOL     OW 6599   0.019   2.230   2.509
 4421SOL    HW1 6600  -0.063   2.273   2.548
 4421SOL    HW2 6601  -0.009   2.157   2.446
 4422SOL     OW 6602   0.569   3.137   3.027
 4422SOL    HW1 6603   0.476   3.130   2.990
 4422SOL    HW2 6604   0.580   3.226   3.071
 4423SOL     OW 6605   1.555   3.373   2.565
 4423SOL    HW1 6606   1.498   3.357   2.646
 4423SOL    HW2 6607   1.496   3.383   2.485
 4424SOL     OW 6608   1.135   2.565   2.579
 4424SOL    HW1 6609   1.192   2.643   2.554
 4424SOL    HW2 6610   1.075   2.591   2.655
 4425SOL     OW 6611   1.755   2.469   2.093
 4425SOL    HW1 6612   1.743   2.456   1.994
 4425SOL    HW2 6613   1.725   2.388   2.142
 4426SOL     OW 6614   0.768   3.006   2.885
 4426SOL    HW1 6615   0.690   3.023   2.945
 4426SOL    HW2 6616   0.802   3.093   2.849
 4427SOL     OW 6617   0.850   2.660   3.685
 4427SOL    HW1 6618   0.846   2.736   3.750
 4427SOL    HW2 6619   0.872   2.696   3.594
 4428SOL     OW 6620   0.685   2.874   2.527
 4428SOL    HW1 6621   0.754   2.858   2.597
 4428SOL    HW2 6622   0.612   2.931   2.565
 4429SOL     OW 6623   0.686   3.023   3.665
 4429SOL    HW1 6624   0.746   3.102   3.679
 4429SOL    HW2 6625   0.600   3.054   3.624
 4430SOL     OW 6626   0.335   3.297   2.923
 4430SOL    HW1 6627   0.257   3.266   2.870
 4430SOL    HW2 6628   0.393   3.355   2.866
 4431SOL     OW 6629   1.460   3.367   3.201
 4431SOL    HW1 6630   1.484   3.461   3.227
 4431SOL    HW2 6631   1.444   3.313   3.283
 4432SOL     OW 6632   0.438   2.254   3.361
 4432SOL    HW1 6633   0.520   2.198   3.370
 4432SOL    HW2 6634   0.357   2.196   3.365
 4433SOL     OW 6635   1.603   2.309   2.599
 4433SOL    HW1 6636   1.529   2.355   2.549
 4433SOL    HW2 6637   1.654   2.377   2.652
 4434SOL     OW 6638   0.231   3.575   2.345
 4434SOL    HW1 6639   0.265   3.652   2.399
 4434SOL    HW2 6640   0.275   3.575   2.255
 4435SOL     OW 6641   1.127   3.203   3.552
 4435SOL    HW1 6642   1.174   3.203   3.640
 4435SOL    HW2 6643   1.079   3.116   3.541
 4436SOL     OW 6644   0.230   3.296   2.400
 4436SOL    HW1 6645   0.204   3.392   2.400
 4436SOL    HW2 6646   0.159   3.242   2.445
 4437SOL     OW 6647   0.240   2.953   2.748
 4437SOL    HW1 6648   0.254   2.869   2.800
 4437SOL    HW2 6649   0.185   3.017   2.803
 4438SOL     OW 6650   0.620   3.648   3.301
 4438SOL    HW1 6651   0.528   3.631   3.336
 4438SOL    HW2 6652   0.648   3.740   3.327
 4439SOL     OW 6653   0.606   2.826   1.985
 4439SOL    HW1 6654   0.613   2.910   1.931
 4439SOL    HW2 6655   0.652   2.839   2.073
 4440SOL     OW 6656   1.594   1.976   3.342
 4440SOL    HW1 6657   1.576   2.043   3.270
 4440SOL    HW2 6658   1.591   2.022   3.431
 4441SOL     OW 6659   0.122   2.505   2.425
 4441SOL    HW1 6660   0.077   2.417   2.442
 4441SOL    HW2 6661   0.121   2.559   2.509
 4442SOL     OW 6662   1.842   3.629   2.221
 4442SOL    HW1 6663   1.896   3.600   2.301
 4442SOL    HW2 6664   1.872   3.719   2.192
 4443SOL     OW 6665   0.027   3.458   1.979
 4443SOL    HW1 6666   0.008   3.362   2.000
 4443SOL    HW2 6667  -0.006   3.516   2.054
 4444SOL     OW 6668   1.689   2.784   2.474
 4444SOL    HW1 6669   1.784   2.755   2.482
 4444SOL    HW2 6670   1.681   2.849   2.399
 4445SOL     OW 6671   1.641   2.970   2.294
 4445SOL    HW1 6672   1.727   2.972   2.242
 4445SOL    HW2 6673   1.655   3.017   2.382
 4446SOL     OW 6674   0.113   2.599   3.459
 4446SOL    HW1 6675   0.201   2.586   3.504
 4446SOL    HW2 6676   0.100   2.696   3.437
 4447SOL     OW 6677   0.613   3.227   2.588
 4447SOL    HW1 6678   0.564   3.140   2.597
 4447SOL    HW2 6679   0.590   3.270   2.501
 4448SOL     OW 6680   1.293   3.090   3.285
 4448SOL    HW1 6681   1.330   3.017   3.227
 4448SOL    HW2 6682   1.345   3.095   3.370
 4449SOL     OW 6683   0.809   1.866   2.364
 4449SOL    HW1 6684   0.849   1.957   2.355
 4449SOL    HW2 6685   0.709   1.874   2.370
 4450SOL     OW 6686   0.197   2.838   3.126
 4450SOL    HW1 6687   0.286   2.793   3.112
 4450SOL    HW2 6688   0.124   2.773   3.107
 4451SOL     OW 6689   1.525   2.861   2.052
 4451SOL    HW1 6690   1.462   2.785   2.065
 4451SOL    HW2 6691   1.573   2.879   2.138
 4452SOL     OW 6692   1.187   3.654   3.478
 4452SOL    HW1 6693   1.211   3.714   3.402
 4452SOL    HW2 6694   1.194   3.559   3.448
 4453SOL     OW 6695   0.317   2.113   3.663
 4453SOL    HW1 6696   0.388   2.184   3.669
 4453SOL    HW2 6697   0.229   2.152   3.691
 4454SOL     OW 6698   1.466   3.279   2.815
 4454SOL    HW1 6699   1.407   3.285   2.895
 4454SOL    HW2 6700   1.451   3.191   2.769
 4455SOL     OW 6701   1.667   3.576   2.434
 4455SOL    HW1 6702   1.626   3.553   2.346
 4455SOL    HW2 6703   1.649   3.502   2.499
 4456SOL     OW 6704   0.598   2.591   2.132
 4456SOL    HW1 6705   0.622   2.660   2.064
 4456SOL    HW2 6706   0.520   2.624   2.186
 4457SOL     OW 6707   1.281   2.207   2.806
 4457SOL    HW1 6708   1.195   2.157   2.793
 4457SOL    HW2 6709   1.343   2.153   2.862
 4458SOL     OW 6710   1.576   3.524   2.169
 4458SOL    HW1 6711   1.665   3.570   2.172
 4458SOL    HW2 6712   1.555   3.500   2.074
 4459SOL     OW 6713   0.807   2.467   3.327
 4459SOL    HW1 6714   0.760   2.464   3.416
 4459SOL    HW2 6715   0.756   2.412   3.261
 4460SOL     OW 6716   1.394   2.331   3.536
 4460SOL    HW1 6717   1.374   2.374   3.624
 4460SOL    HW2 6718   1.472   2.269   3.545
 4461SOL     OW 6719   0.973   2.752   3.434
 4461SOL    HW1 6720   1.019   2.668   3.405
 4461SOL    HW2 6721   0.917   2.786   3.359
 4462SOL     OW 6722   0.991   2.272   3.104
 4462SOL    HW1 6723   0.914   2.306   3.158
 4462SOL    HW2 6724   0.957   2.221   3.025
 4463SOL     OW 6725   1.041   2.563   2.291
 4463SOL    HW1 6726   1.067   2.559   2.387
 4463SOL    HW2 6727   0.956   2.512   2.277
 4464SOL     OW 6728   0.076   2.673   2.651
 4464SOL    HW1 6729   0.175   2.661   2.660
 4464SOL    HW2 6730   0.052   2.768   2.672
 4465SOL     OW 6731   0.130   3.683   3.433
 4465SOL    HW1 6732   0.120   3.668   3.532
 4465SOL    HW2 6733   0.044   3.719   3.397
 4466SOL     OW 6734   0.865   2.210   2.057
 4466SOL    HW1 6735   0.924   2.273   2.008
 4466SOL    HW2 6736   0.884   2.116   2.028
 4467SOL     OW 6737   1.719   2.447   3.693
 4467SOL    HW1 6738   1.693   2.536   3.657
 4467SOL    HW2 6739   1.717   2.379   3.620
 4468SOL     OW 6740   1.362   3.006   2.407
 4468SOL    HW1 6741   1.445   2.977   2.359
 4468SOL    HW2 6742   1.313   3.073   2.351
 4469SOL     OW 6743   0.550   2.058   2.747
 4469SOL    HW1 6744   0.545   2.053   2.847
 4469SOL    HW2 6745   0.552   2.154   2.718
 4470SOL     OW 6746   1.008   3.318   2.339
 4470SOL    HW1 6747   0.962   3.390   2.287
 4470SOL    HW2 6748   1.004   3.338   2.437
 4471SOL     OW 6749   0.351   3.663   2.715
 4471SOL    HW1 6750   0.401   3.577   2.721
 4471SOL    HW2 6751   0.416   3.740   2.712
 4472SOL     OW 6752   1.795   2.928   2.735
 4472SOL    HW1 6753   1.733   2.913   2.659
 4472SOL    HW2 6754   1.743   2.939   2.820
 4473SOL     OW 6755   1.227   3.412   3.368
 4473SOL    HW1 6756   1.233   3.335   3.432
 4473SOL    HW2 6757   1.175   3.386   3.288
 4474SOL     OW 6758   0.321   2.805   2.104
 4474SOL    HW1 6759   0.403   2.844   2.062
 4474SOL    HW2 6760   0.294   2.723   2.055
 4475SOL     OW 6761   1.458   2.597   2.590
 4475SOL    HW1 6762   1.453   2.532   2.665
 4475SOL    HW2 6763   1.538   2.656   2.603
 4476SOL     OW 6764   0.461   3.128   3.589
 4476SOL    HW1 6765   0.411   3.129   3.503
 4476SOL    HW2 6766   0.398   3.110   3.665
 4477SOL     OW 6767   1.111   3.638   2.099
 4477SOL    HW1 6768   1.051   3.576   2.149
 4477SOL    HW2 6769   1.142   3.594   2.014
 4478SOL     OW 6770   0.202   2.147   3.360
 4478SOL    HW1 6771   0.122   2.207   3.347
 4478SOL    HW2 6772   0.192   2.098   3.446
 4479SOL     OW 6773   1.632   3.239   1.943
 4479SOL    HW1 6774   1.600   3.333   1.933
 4479SOL    HW2 6775   1.556   3.176   1.931
 4480SOL     OW 6776   0.464   3.605   2.185
 4480SOL    HW1 6777   0.497   3.644   2.271
 4480SOL    HW2 6778   0.540   3.598   2.120
 4481SOL     OW 6779   1.400   1.969   2.288
 4481SOL    HW1 6780   1.376   1.932   2.198
 4481SOL    HW2 6781   1.499   1.985   2.292
 4482SOL     OW 6782   0.249   3.647   3.103
 4482SOL    HW1 6783   0.306   3.582   3.153
 4482SOL    HW2 6784   0.233   3.614   3.010
 4483SOL     OW 6785   0.940   3.560   2.766
 4483SOL    HW1 6786   1.020   3.503   2.787
 4483SOL    HW2 6787   0.891   3.520   2.689
 4484SOL     OW 6788   0.382   2.562   2.342
 4484SOL    HW1 6789   0.427   2.472   2.339
 4484SOL    HW2 6790   0.288   2.551   2.375
 4485SOL     OW 6791   1.547   2.084   3.591
 4485SOL    HW1 6792   1.542   2.121   3.683
 4485SOL    HW2 6793   1.475   2.015   3.579
 4486SOL     OW 6794   0.614   1.984   1.979
 4486SOL    HW1 6795   0.712   1.962   1.986
 4486SOL    HW2 6796   0.583   1.967   1.886
 4487SOL     OW 6797   0.781   2.126   3.611
 4487SOL    HW1 6798   0.848   2.065   3.654
 4487SOL    HW2 6799   0.708   2.145   3.676
 4488SOL     OW 6800   0.888   3.376   3.057
 4488SOL    HW1 6801   0.865   3.351   2.963
 4488SOL    HW2 6802   0.949   3.307   3.096
 4489SOL     OW 6803   1.351   2.452   3.295
 4489SOL    HW1 6804   1.379   2.409   3.380
 4489SOL    HW2 6805   1.376   2.548   3.296
 4490SOL     OW 6806   0.803   3.264   2.786
 4490SOL    HW1 6807   0.893   3.278   2.744
 4490SOL    HW2 6808   0.732   3.266   2.715
 4491SOL     OW 6809   0.922   2.365   2.761
 4491SOL    HW1 6810   0.897   2.356   2.665
 4491SOL    HW2 6811   0.970   2.283   2.792
 4492SOL     OW 6812   0.539   1.926   2.374
 4492SOL    HW1 6813   0.458   1.927   2.432
 4492SOL    HW2 6814   0.542   2.009   2.319
 4493SOL     OW 6815   1.434   3.050   1.903
 4493SOL    HW1 6816   1.466   2.974   1.960
 4493SOL    HW2 6817   1.342   3.077   1.933
 4494SOL     OW 6818   0.297   1.897   2.033
 4494SOL    HW1 6819   0.346   1.981   2.012
 4494SOL    HW2 6820   0.359   1.832   2.078
 4495SOL     OW 6821   0.935   2.098   2.342
 4495SOL    HW1 6822   0.887   2.139   2.264
 4495SOL    HW2 6823   1.034   2.096   2.323
 4496SOL     OW 6824   1.076   2.545   3.326
 4496SOL    HW1 6825   0.996   2.484   3.329
 4496SOL    HW2 6826   1.157   2.492   3.302
 4497SOL     OW 6827   1.227   3.432   2.655
 4497SOL    HW1 6828   1.248   3.506   2.590
 4497SOL    HW2 6829   1.295   3.432   2.728
 4498SOL     OW 6830   0.459   3.014   2.603
 4498SOL    HW1 6831   0.388   2.987   2.668
 4498SOL    HW2 6832   0.433   2.986   2.510
 4499SOL     OW 6833   1.271   3.659   2.453
 4499SOL    HW1 6834   1.315   3.723   2.389
 4499SOL    HW2 6835   1.221   3.711   2.523
 4500SOL     OW 6836   1.032   2.411   1.878
 4500SOL    HW1 6837   0.991   2.493   1.839
 4500SOL    HW2 6838   1.096   2.437   1.951
 4501SOL     OW 6839   0.078   2.418   3.248
 4501SOL    HW1 6840   0.170   2.417   3.207
 4501SOL    HW2 6841   0.072   2.492   3.315
 4502SOL     OW 6842   0.561   2.084   3.009
 4502SOL    HW1 6843   0.599   2.000   3.046
 4502SOL    HW2 6844   0.473   2.103   3.053
 4503SOL     OW 6845   0.866   2.316   2.504
 4503SOL    HW1 6846   0.834   2.388   2.442
 4503SOL    HW2 6847   0.890   2.235   2.451
 4504SOL     OW 6848   1.017   1.901   2.615
 4504SOL    HW1 6849   0.945   1.906   2.546
 4504SOL    HW2 6850   0.993   1.832   2.684
 4505SOL     OW 6851   1.429   3.035   2.729
 4505SOL    HW1 6852   1.374   2.951   2.722
 4505SOL    HW2 6853   1.455   3.064   2.637
 4506SOL     OW 6854   1.466   2.452   2.854
 4506SOL    HW1 6855   1.436   2.357   2.861
 4506SOL    HW2 6856   1.539   2.468   2.920
 4507SOL     OW 6857   1.857   2.695   2.239
 4507SOL    HW1 6858   1.899   2.631   2.303
 4507SOL    HW2 6859   1.819   2.644   2.161
 4508SOL     OW 6860   0.488   3.247   2.036
 4508SOL    HW1 6861   0.401   3.232   2.083
 4508SOL    HW2 6862   0.471   3.273   1.941
 4509SOL     OW 6863   1.664   3.142   2.519
 4509SOL    HW1 6864   1.763   3.150   2.533
 4509SOL    HW2 6865   1.619   3.226   2.550
 4510SOL     OW 6866   1.390   2.437   1.940
 4510SOL    HW1 6867   1.336   2.416   2.021
 4510SOL    HW2 6868   1.481   2.396   1.949
 4511SOL     OW 6869   0.527   2.118   2.190
 4511SOL    HW1 6870   0.554   2.059   2.115
 4511SOL    HW2 6871   0.527   2.213   2.159
 4512SOL     OW 6872   1.754   3.085   3.450
 4512SOL    HW1 6873   1.845   3.046   3.437
 4512SOL    HW2 6874   1.762   3.181   3.474
 4513SOL     OW 6875   1.064   3.209   3.202
 4513SOL    HW1 6876   0.984   3.186   3.257
 4513SOL    HW2 6877   1.147   3.183   3.251
 4514SOL     OW 6878   1.592   3.491   3.487
 4514SOL    HW1 6879   1.619   3.525   3.397
 4514SOL    HW2 6880   1.671   3.453   3.533
 4515SOL     OW 6881   1.111   3.057   2.962
 4515SOL    HW1 6882   1.071   3.101   3.043
 4515SOL    HW2 6883   1.070   3.094   2.879
 4516SOL     OW 6884   1.638   2.961   2.941
 4516SOL    HW1 6885   1.643   3.042   3.000
 4516SOL    HW2 6886   1.552   2.963   2.890
 4517SOL     OW 6887   0.915   1.951   3.264
 4517SOL    HW1 6888   0.940   1.931   3.169
 4517SOL    HW2 6889   0.987   2.007   3.306
 4518SOL     OW 6890   0.980   2.978   3.581
 4518SOL    HW1 6891   0.881   2.984   3.591
 4518SOL    HW2 6892   1.003   2.898   3.525
 4519SOL     OW 6893   0.705   2.912   2.230
 4519SOL    HW1 6894   0.691   2.919   2.329
 4519SOL    HW2 6895   0.789   2.861   2.212
 4520SOL     OW 6896   0.410   2.675   3.113
 4520SOL    HW1 6897   0.496   2.687   3.163
 4520SOL    HW2 6898   0.368   2.588   3.140
 4521SOL     OW 6899   1.274   2.248   3.124
 4521SOL    HW1 6900   1.295   2.322   3.188
 4521SOL    HW2 6901   1.185   2.265   3.081
 4522SOL     OW 6902   0.064   3.426   3.193
 4522SOL    HW1 6903   0.018   3.508   3.159
 4522SOL    HW2 6904   0.162   3.445   3.202
 4523SOL     OW 6905   0.367   2.962   2.363
 4523SOL    HW1 6906   0.360   3.045   2.307
 4523SOL    HW2 6907   0.371   2.882   2.303
 4524SOL     OW 6908   0.566   2.399   2.727
 4524SOL    HW1 6909   0.578   2.465   2.653
 4524SOL    HW2 6910   0.612   2.433   2.810
 4525SOL     OW 6911   1.252   3.210   2.250
 4525SOL    HW1 6912   1.302   3.287   2.290
 4525SOL    HW2 6913   1.157   3.212   2.282
 4526SOL     OW 6914   1.272   3.307   3.004
 4526SOL    HW1 6915   1.319   3.320   3.091
 4526SOL    HW2 6916   1.206   3.233   3.013
 4527SOL     OW 6917   1.582   2.501   2.334
 4527SOL    HW1 6918   1.551   2.562   2.407
 4527SOL    HW2 6919   1.632   2.553   2.265
 4528SOL     OW 6920   0.354   3.372   3.191
 4528SOL    HW1 6921   0.333   3.328   3.104
 4528SOL    HW2 6922   0.451   3.398   3.194
 4529SOL     OW 6923   0.402   2.613   3.460
 4529SOL    HW1 6924   0.470   2.668   3.413
 4529SOL    HW2 6925   0.442   2.525   3.487
 4530SOL     OW 6926   1.587   2.641   3.532
 4530SOL    HW1 6927   1.495   2.679   3.527
 4530SOL    HW2 6928   1.647   2.688   3.467
 4531SOL     OW 6929   1.013   1.967   3.632
 4531SOL    HW1 6930   1.019   2.052   3.580
 4531SOL    HW2 6931   1.045   1.891   3.575
 4532SOL     OW 6932   0.504   1.912   3.602
 4532SOL    HW1 6933   0.462   1.855   3.532
 4532SOL    HW2 6934   0.438   1.981   3.634
 4533SOL     OW 6935   0.573   2.732   2.891
 4533SOL    HW1 6936   0.617   2.821   2.882
 4533SOL    HW2 6937   0.510   2.732   2.968
 4534SOL     OW 6938   1.360   2.724   2.907
 4534SOL    HW1 6939   1.285   2.724   2.841
 4534SOL    HW2 6940   1.397   2.632   2.916
 4535SOL     OW 6941   1.209   2.387   2.137
 4535SOL    HW1 6942   1.222   2.303   2.191
 4535SOL    HW2 6943   1.180   2.461   2.197
 4536SOL     OW 6944   0.307   2.075   3.093
 4536SOL    HW1 6945   0.284   2.112   3.183
 4536SOL    HW2 6946   0.277   1.980   3.087
 4537SOL     OW 6947   0.037   3.172   3.144
 4537SOL    HW1 6948   0.090   3.123   3.212
 4537SOL    HW2 6949   0.059   3.270   3.149
 4538SOL     OW 6950   0.732   2.496   2.926
 4538SOL    HW1 6951   0.791   2.470   2.850
 4538SOL    HW2 6952   0.704   2.592   2.915
 4539SOL     OW 6953   1.728   2.797   3.716
 4539SOL    HW1 6954   1.682   2.790   3.627
 4539SOL    HW2 6955   1.666   2.841   3.782
 4540SOL     OW 6956   0.307   1.925   2.480
 4540SOL    HW1 6957   0.296   2.019   2.513
 4540SOL    HW2 6958   0.302   1.862   2.557
 4541SOL     OW 6959   1.622   2.229   2.236
 4541SOL    HW1 6960   1.624   2.153   2.300
 4541SOL    HW2 6961   1.574   2.306   2.276
 4542SOL     OW 6962   1.023   2.628   2.828
 4542SOL    HW1 6963   1.038   2.649   2.924
 4542SOL    HW2 6964   0.993   2.533   2.819
 4543SOL     OW 6965   0.980   3.435   3.562
 4543SOL    HW1 6966   0.960   3.479   3.474
 4543SOL    HW2 6967   1.019   3.344   3.546
 4544SOL     OW 6968   1.859   3.380   3.467
 4544SOL    HW1 6969   1.873   3.407   3.372
 4544SOL    HW2 6970   1.942   3.402   3.520
 4545SOL     OW 6971   0.350   2.760   3.666
 4545SOL    HW1 6972   0.426   2.804   3.714
 4545SOL    HW2 6973   0.385   2.713   3.584
 4546SOL     OW 6974   1.540   2.136   1.987
 4546SOL    HW1 6975   1.479   2.061   2.010
 4546SOL    HW2 6976   1.562   2.188   2.070
 4547SOL     OW 6977   1.303   2.700   1.904
 4547SOL    HW1 6978   1.337   2.607   1.919
 4547SOL    HW2 6979   1.321   2.727   1.809
 4548SOL     OW 6980   1.068   3.195   2.711
 4548SOL    HW1 6981   1.075   3.111   2.656
 4548SOL    HW2 6982   1.130   3.264   2.675
 4549SOL     OW 6983   0.319   2.672   2.811
 4549SOL    HW1 6984   0.412   2.708   2.816
 4549SOL    HW2 6985   0.313   2.587   2.863
 4550SOL     OW 6986   0.339   2.371   2.868
 4550SOL    HW1 6987   0.287   2.288   2.851
 4550SOL    HW2 6988   0.416   2.376   2.804
 4551SOL     OW 6989   1.138   2.242   3.540
 4551SOL    HW1 6990   1.093   2.305   3.604
 4551SOL    HW2 6991   1.231   2.273   3.523
 4552SOL     OW 6992   1.160   2.069   3.339
 4552SOL    HW1 6993   1.160   2.133   3.416
 4552SOL    HW2 6994   1.188   2.117   3.256
 4553SOL     OW 6995   0.008   3.188   2.062
 4553SOL    HW1 6996  -0.085   3.209   2.031
 4553SOL    HW2 6997   0.018   3.089   2.075
 4554SOL     OW 6998   0.088   3.663   2.789
 4554SOL    HW1 6999   0.046   3.577   2.762
 4554SOL    HW2 7000   0.182   3.666   2.755
 4555SOL     OW 7001   0.504   3.430   2.772
 4555SOL    HW1 7002   0.570   3.504   2.781
 4555SOL    HW2 7003   0.548   3.351   2.730
 4556SOL     OW 7004   1.002   2.658   3.100
 4556SOL    HW1 7005   1.043   2.626   3.186
 4556SOL    HW2 7006   0.906   2.631   3.097
 4557SOL     OW 7007   0.040   2.406   2.976
 4557SOL    HW1 7008   0.125   2.373   2.935
 4557SOL    HW2 7009   0.053   2.421   3.074
 4558SOL     OW 7010   0.189   2.382   3.584
 4558SOL    HW1 7011   0.248   2.342   3.514
 4558SOL    HW2 7012   0.131   2.453   3.543
 4559SOL     OW 7013   1.369   2.812   3.522
 4559SOL    HW1 7014   1.408   2.901   3.542
 4559SOL    HW2 7015   1.379   2.792   3.425
 4560SOL     OW 7016   0.815   2.434   2.187
 4560SOL    HW1 7017   0.822   2.345   2.141
 4560SOL    HW2 7018   0.721   2.468   2.179
 4561SOL     OW 7019   1.657   2.466   3.068
 4561SOL    HW1 7020   1.619   2.397   3.130
 4561SOL    HW2 7021   1.739   2.430   3.024
 4562SOL     OW 7022   0.252   3.426   3.606
 4562SOL    HW1 7023   0.222   3.483   3.682
 4562SOL    HW2 7024   0.245   3.329   3.632
 4563SOL     OW 7025   0.671   2.326   3.131
 4563SOL    HW1 7026   0.637   2.237   3.101
 4563SOL    HW2 7027   0.697   2.380   3.051
 4564SOL     OW 7028   0.930   3.540   3.327
 4564SOL    HW1 7029   0.906   3.522   3.232
 4564SOL    HW2 7030   0.960   3.634   3.337
 4565SOL     OW 7031   0.473   2.362   2.053
 4565SOL    HW1 7032   0.534   2.442   2.057
 4565SOL    HW2 7033   0.378   2.393   2.060
 4566SOL     OW 7034   0.159   2.999   3.328
 4566SOL    HW1 7035   0.181   2.938   3.404
 4566SOL    HW2 7036   0.169   2.950   3.242
 4567SOL     OW 7037   1.347   2.921   3.096
 4567SOL    HW1 7038   1.371   2.858   3.022
 4567SOL    HW2 7039   1.257   2.961   3.078
 4568SOL     OW 7040   1.302   2.717   2.171
 4568SOL    HW1 7041   1.216   2.686   2.213
 4568SOL    HW2 7042   1.298   2.703   2.072
 4569SOL     OW 7043   1.759   3.609   3.016
 4569SOL    HW1 7044   1.820   3.639   2.943
 4569SOL    HW2 7045   1.721   3.520   2.994
 4570SOL     OW 7046   1.252   3.593   2.990
 4570SOL    HW1 7047   1.336   3.598   2.936
 4570SOL    HW2 7048   1.229   3.497   3.008
 4571SOL     OW 7049   0.083   3.120   2.884
 4571SOL    HW1 7050   0.078   3.119   2.984
 4571SOL    HW2 7051   0.000   3.079   2.846
 4572SOL     OW 7052   0.688   3.524   3.578
 4572SOL    HW1 7053   0.632   3.605   3.587
 4572SOL    HW2 7054   0.740   3.528   3.492
 4573SOL     OW 7055   1.726   1.997   2.385
 4573SOL    HW1 7056   1.799   1.980   2.318
 4573SOL    HW2 7057   1.695   1.910   2.423
 4574SOL     OW 7058   1.388   3.435   2.339
 4574SOL    HW1 7059   1.455   3.447   2.265
 4574SOL    HW2 7060   1.348   3.524   2.362
 4575SOL     OW 7061   0.130   3.656   3.713
 4575SOL    HW1 7062   0.089   3.582   3.766
 4575SOL    HW2 7063   0.194   3.707   3.771
 4576SOL     OW 7064   1.280   2.789   2.534
 4576SOL    HW1 7065   1.340   2.708   2.536
 4576SOL    HW2 7066   1.320   2.858   2.474
 4577SOL     OW 7067   0.830   3.135   3.284
 4577SOL    HW1 7068   0.825   3.168   3.379
 4577SOL    HW2 7069   0.744   3.154   3.238
 4578SOL     OW 7070   0.672   3.478   2.016
 4578SOL    HW1 7071   0.681   3.488   1.917
 4578SOL    HW2 7072   0.632   3.389   2.037
 4579SOL     OW 7073   1.650   3.582   3.256
 4579SOL    HW1 7074   1.703   3.592   3.172
 4579SOL    HW2 7075   1.623   3.672   3.290
 4580SOL     OW 7076   1.841   2.037   2.825
 4580SOL    HW1 7077   1.880   1.952   2.789
 4580SOL    HW2 7078   1.743   2.039   2.806
 4581SOL     OW 7079   0.263   2.188   2.582
 4581SOL    HW1 7080   0.184   2.239   2.548
 4581SOL    HW2 7081   0.254   2.173   2.680
 4582SOL     OW 7082   1.194   3.474   1.893
 4582SOL    HW1 7083   1.200   3.381   1.930
 4582SOL    HW2 7084   1.135   3.474   1.813
 4583SOL     OW 7085   0.822   2.864   3.234
 4583SOL    HW1 7086   0.862   2.863   3.142
 4583SOL    HW2 7087   0.832   2.956   3.274
 4584SOL     OW 7088   0.916   2.772   2.153
 4584SOL    HW1 7089   0.979   2.810   2.085
 4584SOL    HW2 7090   0.956   2.689   2.192
 4585SOL     OW 7091   1.504   3.469   1.906
 4585SOL    HW1 7092   1.412   3.506   1.913
 4585SOL    HW2 7093   1.542   3.489   1.816
 4586SOL     OW 7094   0.372   3.150   3.352
 4586SOL    HW1 7095   0.359   3.243   3.318
 4586SOL    HW2 7096   0.288   3.098   3.339
 4587SOL     OW 7097   1.614   3.154   3.151
 4587SOL    HW1 7098   1.674   3.157   3.231
 4587SOL    HW2 7099   1.539   3.218   3.164
 4588SOL     OW 7100   1.039   2.960   2.558
 4588SOL    HW1 7101   0.969   2.913   2.612
 4588SOL    HW2 7102   1.098   2.892   2.515
 4589SOL     OW 7103   1.014   2.098   2.833
 4589SOL    HW1 7104   1.006   2.062   2.740
 4589SOL    HW2 7105   1.012   2.022   2.898
 4590SOL     OW 7106   0.590   3.349   2.353
 4590SOL    HW1 7107   0.632   3.291   2.283
 4590SOL    HW2 7108   0.546   3.428   2.309
 4591SOL     OW 7109   1.709   2.247   3.243
 4591SOL    HW1 7110   1.782   2.316   3.247
 4591SOL    HW2 7111   1.737   2.172   3.184
 4592SOL     OW 7112   0.255   3.210   2.152
 4592SOL    HW1 7113   0.159   3.211   2.125
 4592SOL    HW2 7114   0.267   3.263   2.236
 4593SOL     OW 7115   0.105   2.875   3.588
 4593SOL    HW1 7116   0.028   2.842   3.642
 4593SOL    HW2 7117   0.190   2.845   3.630
 4594SOL     OW 7118   0.672   2.065   3.351
 4594SOL    HW1 7119   0.762   2.049   3.311
 4594SOL    HW2 7120   0.680   2.070   3.450
 4595SOL     OW 7121   0.075   2.207   1.895
 4595SOL    HW1 7122  -0.017   2.179   1.866
 4595SOL    HW2 7123   0.106   2.284   1.839
 4596SOL     OW 7124   1.440   2.718   3.260
 4596SOL    HW1 7125   1.383   2.770   3.197
 4596SOL    HW2 7126   1.536   2.730   3.236
 4597SOL     OW 7127   0.072   2.028   2.180
 4597SOL    HW1 7128   0.055   2.111   2.126
 4597SOL    HW2 7129   0.162   1.991   2.158
 4598SOL     OW 7130   1.183   3.197   1.981
 4598SOL    HW1 7131   1.084   3.186   1.983
 4598SOL    HW2 7132   1.217   3.212   2.074
 4599SOL     OW 7133   0.613   2.704   3.293
 4599SOL    HW1 7134   0.669   2.785   3.276
 4599SOL    HW2 7135   0.672   2.624   3.296
 4600SOL     OW 7136   1.493   3.629   2.821
 4600SOL    HW1 7137   1.526   3.693   2.752
 4600SOL    HW2 7138   1.559   3.623   2.896
 4601SOL     OW 7139   0.716   2.427   3.570
 4601SOL    HW1 7140   0.735   2.492   3.644
 4601SOL    HW2 7141   0.776   2.347   3.579
 4602SOL     OW 7142   1.450   3.082   3.495
 4602SOL    HW1 7143   1.441   3.072   3.594
 4602SOL    HW2 7144   1.546   3.075   3.469
 4603SOL     OW 7145   0.390   3.603   3.422
 4603SOL    HW1 7146   0.299   3.644   3.420
 4603SOL    HW2 7147   0.383   3.509   3.454
 4604SOL     OW 7148   1.674   2.745   3.116
 4604SOL    HW1 7149   1.647   2.656   3.079
 4604SOL    HW2 7150   1.675   2.813   3.043
 4605SOL     OW 7151   1.225   2.187   2.311
 4605SOL    HW1 7152   1.290   2.113   2.300
 4605SOL    HW2 7153   1.245   2.237   2.395
 4606SOL     OW 7154   0.594   2.607   2.514
 4606SOL    HW1 7155   0.644   2.692   2.495
 4606SOL    HW2 7156   0.506   2.609   2.466
 4607SOL     OW 7157   1.777   2.204   3.504
 4607SOL    HW1 7158   1.760   2.235   3.410
 4607SOL    HW2 7159   1.693   2.167   3.542
 4608SOL     OW 7160   1.730   2.796   3.379
 4608SOL    HW1 7161   1.768   2.887   3.394
 4608SOL    HW2 7162   1.722   2.779   3.280
 4609SOL     OW 7163   0.859   3.236   1.878
 4609SOL    HW1 7164   0.813   3.251   1.966
 4609SOL    HW2 7165   0.903   3.321   1.848
 4610SOL     OW 7166   0.661   3.652   2.815
 4610SOL    HW1 7167   0.615   3.740   2.802
 4610SOL    HW2 7168   0.760   3.664   2.808
 4611SOL     OW 7169   0.859   2.818   2.723
 4611SOL    HW1 7170   0.913   2.749   2.771
 4611SOL    HW2 7171   0.827   2.887   2.789
 4612SOL     OW 7172   1.083   2.846   1.949
 4612SOL    HW1 7173   1.060   2.899   1.867
 4612SOL    HW2 7174   1.164   2.790   1.930
 4613SOL     OW 7175   1.861   3.431   2.713
 4613SOL    HW1 7176   1.790   3.419   2.643
 4613SOL    HW2 7177   1.862   3.352   2.773
 4614SOL     OW 7178   0.221   3.176   3.706
 4614SOL    HW1 7179   0.156   3.103   3.685
 4614SOL    HW2 7180   0.225   3.190   3.804
 4615SOL     OW 7181   0.079   3.102   2.515
 4615SOL    HW1 7182   0.078   3.055   2.603
 4615SOL    HW2 7183   0.161   3.074   2.464
 4616SOL     OW 7184   0.672   3.253   3.486
 4616SOL    HW1 7185   0.594   3.203   3.524
 4616SOL    HW2 7186   0.669   3.348   3.517
 4617SOL     OW 7187   1.824   2.054   3.089
 4617SOL    HW1 7188   1.820   1.964   3.133
 4617SOL    HW2 7189   1.827   2.043   2.990
 4618SOL     OW 7190   0.428   2.286   2.382
 4618SOL    HW1 7191   0.458   2.214   2.320
 4618SOL    HW2 7192   0.389   2.246   2.465
 4619SOL     OW 7193   1.705   3.349   2.966
 4619SOL    HW1 7194   1.612   3.324   2.939
 4619SOL    HW2 7195   1.731   3.299   3.048
 4620SOL     OW 7196   0.317   2.409   3.142
 4620SOL    HW1 7197   0.355   2.350   3.214
 4620SOL    HW2 7198   0.357   2.383   3.054
 4621SOL     OW 7199   0.812   3.448   2.549
 4621SOL    HW1 7200   0.844   3.458   2.455
 4621SOL    HW2 7201   0.733   3.386   2.551
 4622SOL     OW 7202   1.424   2.076   2.974
 4622SOL    HW1 7203   1.476   2.011   3.029
 4622SOL    HW2 7204   1.375   2.139   3.035
 4623SOL     OW 7205   1.001   1.896   3.016
 4623SOL    HW1 7206   0.938   1.824   2.985
 4623SOL    HW2 7207   1.094   1.860   3.016
 4624SOL     OW 7208   0.770   3.192   2.163
 4624SOL    HW1 7209   0.724   3.105   2.180
 4624SOL    HW2 7210   0.861   3.189   2.204
 4625SOL     OW 7211   0.618   3.429   3.146
 4625SOL    HW1 7212   0.613   3.511   3.203
 4625SOL    HW2 7213   0.707   3.426   3.101
 4626SOL     OW 7214   1.352   1.914   2.030
 4626SOL    HW1 7215   1.387   1.873   1.946
 4626SOL    HW2 7216   1.262   1.876   2.050
 4627SOL     OW 7217   1.300   2.315   2.553
 4627SOL    HW1 7218   1.241   2.395   2.557
 4627SOL    HW2 7219   1.315   2.280   2.646
 4628SOL     OW 7220   1.593   2.083   2.744
 4628SOL    HW1 7221   1.509   2.082   2.798
 4628SOL    HW2 7222   1.595   2.166   2.688
 4629SOL     OW 7223   0.039   2.939   2.162
 4629SOL    HW1 7224   0.138   2.928   2.153
 4629SOL    HW2 7225  -0.001   2.853   2.194
 4630SOL     OW 7226   0.875   3.508   2.199
 4630SOL    HW1 7227   0.798   3.473   2.145
 4630SOL    HW2 7228   0.843   3.579   2.261
 4631SOL     OW 7229   0.230   2.490   3.837
 4631SOL    HW1 7230   0.137   2.488   3.874
 4631SOL    HW2 7231   0.231   2.451   3.745
 4632SOL     OW 7232   0.225   2.137   4.720
 4632SOL    HW1 7233   0.260   2.120   4.812
 4632SOL    HW2 7234   0.137   2.092   4.708
 4633SOL     OW 7235   0.019   2.230   4.371
 4633SOL    HW1 7236  -0.063   2.273   4.410
 4633SOL    HW2 7237  -0.009   2.157   4.308
 4634SOL     OW 7238   0.569   3.137   4.889
 4634SOL    HW1 7239   0.476   3.130   4.852
 4634SOL    HW2 7240   0.580   3.226   4.933
 4635SOL     OW 7241   1.555   3.373   4.427
 4635SOL    HW1 7242   1.498   3.357   4.508
 4635SOL    HW2 7243   1.496   3.383   4.347
 4636SOL     OW 7244   1.135   2.565   4.441
 4636SOL    HW1 7245   1.192   2.643   4.416
 4636SOL    HW2 7246   1.075   2.591   4.517
 4637SOL     OW 7247   1.755   2.469   3.955
 4637SOL    HW1 7248   1.743   2.456   3.856
 4637SOL    HW2 7249   1.725   2.388   4.004
 4638SOL     OW 7250   0.768   3.006   4.747
 4638SOL    HW1 7251   0.690   3.023   4.807
 4638SOL    HW2 7252   0.802   3.093   4.711
 4639SOL     OW 7253   0.685   2.874   4.389
 4639SOL    HW1 7254   0.754   2.858   4.459
 4639SOL    HW2 7255   0.612   2.931   4.427
 4640SOL     OW 7256   0.335   3.297   4.785
 4640SOL    HW1 7257   0.257   3.266   4.732
 4640SOL    HW2 7258   0.393   3.355   4.728
 4641SOL     OW 7259   1.460   3.367   5.063
 4641SOL    HW1 7260   1.484   3.461   5.089
 4641SOL    HW2 7261   1.444   3.313   5.145
 4642SOL     OW 7262   0.438   2.254   5.223
 4642SOL    HW1 7263   0.520   2.198   5.232
 4642SOL    HW2 7264   0.357   2.196   5.227
 4643SOL     OW 7265   1.603   2.309   4.461
 4643SOL    HW1 7266   1.529   2.355   4.411
 4643SOL    HW2 7267   1.654   2.377   4.514
 4644SOL     OW 7268   0.231   3.575   4.207
 4644SOL    HW1 7269   0.265   3.652   4.261
 4644SOL    HW2 7270   0.275   3.575   4.117
 4645SOL     OW 7271   1.127   3.203   5.414
 4645SOL    HW1 7272   1.174   3.203   5.502
 4645SOL    HW2 7273   1.079   3.116   5.403
 4646SOL     OW 7274   0.230   3.296   4.262
 4646SOL    HW1 7275   0.204   3.392   4.262
 4646SOL    HW2 7276   0.159   3.242   4.307
 4647SOL     OW 7277   0.240   2.953   4.610
 4647SOL    HW1 7278   0.254   2.869   4.662
 4647SOL    HW2 7279   0.185   3.017   4.665
 4648SOL     OW 7280   0.620   3.648   5.163
 4648SOL    HW1 7281   0.528   3.631   5.198
 4648SOL    HW2 7282   0.648   3.740   5.189
 4649SOL     OW 7283   0.606   2.826   3.847
 4649SOL    HW1 7284   0.613   2.910   3.793
 4649SOL    HW2 7285   0.652   2.839   3.935
 4650SOL     OW 7286   1.594   1.976   5.204
 4650SOL    HW1 7287   1.576   2.043   5.132
 4650SOL    HW2 7288   1.591   2.022   5.293
 4651SOL     OW 7289   0.122   2.505   4.287
 4651SOL    HW1 7290   0.077   2.417   4.304
 4651SOL    HW2 7291   0.121   2.559   4.371
 4652SOL     OW 7292   1.842   3.629   4.083
 4652SOL    HW1 7293   1.896   3.600   4.163
 4652SOL    HW2 7294   1.872   3.719   4.054
 4653SOL     OW 7295   0.027   3.458   3.841
 4653SOL    HW1 7296   0.008   3.362   3.862
 4653SOL    HW2 7297  -0.006   3.516   3.916
 4654SOL     OW 7298   1.689   2.784   4.336
 4654SOL    HW1 7299   1.784   2.755   4.344
 4654SOL    HW2 7300   1.681   2.849   4.261
 4655SOL     OW 7301   1.641   2.970   4.156
 4655SOL    HW1 7302   1.727   2.972   4.104
 4655SOL    HW2 7303   1.655   3.017   4.244
 4656SOL     OW 7304   0.113   2.599   5.321
 4656SOL    HW1 7305   0.201   2.586   5.366
 4656SOL    HW2 7306   0.100   2.696   5.299
 4657SOL     OW 7307   0.613   3.227   4.450
 4657SOL    HW1 7308   0.564   3.140   4.459
 4657SOL    HW2 7309   0.590   3.270   4.363
 4658SOL     OW 7310   1.293   3.090   5.147
 4658SOL    HW1 7311   1.330   3.017   5.089
 4658SOL    HW2 7312   1.345   3.095   5.232
 4659SOL     OW 7313   0.809   1.866   4.226
 4659SOL    HW1 7314   0.849   1.957   4.217
 4659SOL    HW2 7315   0.709   1.874   4.232
 4660SOL     OW 7316   0.197   2.838   4.988
 4660SOL    HW1 7317   0.286   2.793   4.974
 4660SOL    HW2 7318   0.124   2.773   4.969
 4661SOL     OW 7319   1.525   2.861   3.914
 4661SOL    HW1 7320   1.462   2.785   3.927
 4661SOL    HW2 7321   1.573   2.879   4.000
 4662SOL     OW 7322   1.187   3.654   5.340
 4662SOL    HW1 7323   1.211   3.714   5.264
 4662SOL    HW2 7324   1.194   3.559   5.310
 4663SOL     OW 7325   1.466   3.279   4.677
 4663SOL    HW1 7326   1.407   3.285   4.757
 4663SOL    HW2 7327   1.451   3.191   4.631
 4664SOL     OW 7328   1.667   3.576   4.296
 4664SOL    HW1 7329   1.626   3.553   4.208
 4664SOL    HW2 7330   1.649   3.502   4.361
 4665SOL     OW 7331   0.598   2.591   3.994
 4665SOL    HW1 7332   0.622   2.660   3.926
 4665SOL    HW2 7333   0.520   2.624   4.048
 4666SOL     OW 7334   1.281   2.207   4.668
 4666SOL    HW1 7335   1.195   2.157   4.655
 4666SOL    HW2 7336   1.343   2.153   4.724
 4667SOL     OW 7337   1.576   3.524   4.031
 4667SOL    HW1 7338   1.665   3.570   4.034
 4667SOL    HW2 7339   1.555   3.500   3.936
 4668SOL     OW 7340   0.807   2.467   5.189
 4668SOL    HW1 7341   0.760   2.464   5.278
 4668SOL    HW2 7342   0.756   2.412   5.123
 4669SOL     OW 7343   1.394   2.331   5.398
 4669SOL    HW1 7344   1.374   2.374   5.486
 4669SOL    HW2 7345   1.472   2.269   5.407
 4670SOL     OW 7346   0.973   2.752   5.296
 4670SOL    HW1 7347   1.019   2.668   5.267
 4670SOL    HW2 7348   0.917   2.786   5.221
 4671SOL     OW 7349   0.991   2.272   4.966
 4671SOL    HW1 7350   0.914   2.306   5.020
 4671SOL    HW2 7351   0.957   2.221   4.887
 4672SOL     OW 7352   1.041   2.563   4.153
 4672SOL    HW1 7353   1.067   2.559   4.249
 4672SOL    HW2 7354   0.956   2.512   4.139
 4673SOL     OW 7355   0.076   2.673   4.513
 4673SOL    HW1 7356   0.175   2.661   4.522
 4673SOL    HW2 7357   0.052   2.768   4.534
 4674SOL     OW 7358   0.130   3.683   5.295
 4674SOL    HW1 7359   0.120   3.668   5.394
 4674SOL    HW2 7360   0.044   3.719   5.259
 4675SOL     OW 7361   0.865   2.210   3.919
 4675SOL    HW1 7362   0.924   2.273   3.870
 4675SOL    HW2 7363   0.884   2.116   3.890
 4676SOL     OW 7364   1.362   3.006   4.269
 4676SOL    HW1 7365   1.445   2.977   4.221
 4676SOL    HW2 7366   1.313   3.073   4.213
 4677SOL     OW 7367   0.550   2.058   4.609
 4677SOL    HW1 7368   0.545   2.053   4.709
 4677SOL    HW2 7369   0.552   2.154   4.580
 4678SOL     OW 7370   1.008   3.318   4.201
 4678SOL    HW1 7371   0.962   3.390   4.149
 4678SOL    HW2 7372   1.004   3.338   4.299
 4679SOL     OW 7373   0.351   3.663   4.577
 4679SOL    HW1 7374   0.401   3.577   4.583
 4679SOL    HW2 7375   0.416   3.740   4.574
 4680SOL     OW 7376   1.795   2.928   4.597
 4680SOL    HW1 7377   1.733   2.913   4.521
 4680SOL    HW2 7378   1.743   2.939   4.682
 4681SOL     OW 7379   1.227   3.412   5.230
 4681SOL    HW1 7380   1.233   3.335   5.294
 4681SOL    HW2 7381   1.175   3.386   5.150
 4682SOL     OW 7382   0.321   2.805   3.966
 4682SOL    HW1 7383   0.403   2.844   3.924
 4682SOL    HW2 7384   0.294   2.723   3.917
 4683SOL     OW 7385   1.458   2.597   4.452
 4683SOL    HW1 7386   1.453   2.532   4.527
 4683SOL    HW2 7387   1.538   2.656   4.465
 4684SOL     OW 7388   0.461   3.128   5.451
 4684SOL    HW1 7389   0.411   3.129   5.365
 4684SOL    HW2 7390   0.398   3.110   5.527
 4685SOL     OW 7391   1.111   3.638   3.961
 4685SOL    HW1 7392   1.051   3.576   4.011
 4685SOL    HW2 7393   1.142   3.594   3.876
 4686SOL     OW 7394   0.202   2.147   5.222
 4686SOL    HW1 7395   0.122   2.207   5.209
 4686SOL    HW2 7396   0.192   2.098   5.308
 4687SOL     OW 7397   1.632   3.239   3.805
 4687SOL    HW1 7398   1.600   3.333   3.795
 4687SOL    HW2 7399   1.556   3.176   3.793
 4688SOL     OW 7400   0.464   3.605   4.047
 4688SOL    HW1 7401   0.497   3.644   4.133
 4688SOL    HW2 7402   0.540   3.598   3.982
 4689SOL     OW 7403   1.400   1.969   4.150
 4689SOL    HW1 7404   1.376   1.932   4.060
 4689SOL    HW2 7405   1.499   1.985   4.154
 4690SOL     OW 7406   0.249   3.647   4.965
 4690SOL    HW1 7407   0.306   3.582   5.015
 4690SOL    HW2 7408   0.233   3.614   4.872
 4691SOL     OW 7409   0.940   3.560   4.628
 4691SOL    HW1 7410   1.020   3.503   4.649
 4691SOL    HW2 7411   0.891   3.520   4.551
 4692SOL     OW 7412   0.382   2.562   4.204
 4692SOL    HW1 7413   0.427   2.472   4.201
 4692SOL    HW2 7414   0.288   2.551   4.237
 4693SOL     OW 7415   0.614   1.984   3.841
 4693SOL    HW1 7416   0.712   1.962   3.848
 4693SOL    HW2 7417   0.583   1.967   3.748
 4694SOL     OW 7418   0.888   3.376   4.919
 4694SOL    HW1 7419   0.865   3.351   4.825
 4694SOL    HW2 7420   0.949   3.307   4.958
 4695SOL     OW 7421   1.351   2.452   5.157
 4695SOL    HW1 7422   1.379   2.409   5.242
 4695SOL    HW2 7423   1.376   2.548   5.158
 4696SOL     OW 7424   0.803   3.264   4.648
 4696SOL    HW1 7425   0.893   3.278   4.606
 4696SOL    HW2 7426   0.732   3.266   4.577
 4697SOL     OW 7427   0.922   2.365   4.623
 4697SOL    HW1 7428   0.897   2.356   4.527
 4697SOL    HW2 7429   0.970   2.283   4.654
 4698SOL     OW 7430   0.539   1.926   4.236
 4698SOL    HW1 7431   0.458   1.927   4.294
 4698SOL    HW2 7432   0.542   2.009   4.181
 4699SOL     OW 7433   1.434   3.050   3.765
 4699SOL    HW1 7434   1.466   2.974   3.822
 4699SOL    HW2 7435   1.342   3.077   3.795
 4700SOL     OW 7436   0.297   1.897   3.895
 4700SOL    HW1 7437   0.346   1.981   3.874
 4700SOL    HW2 7438   0.359   1.832   3.940
 4701SOL     OW 7439   0.935   2.098   4.204
 4701SOL    HW1 7440   0.887   2.139   4.126
 4701SOL    HW2 7441   1.034   2.096   4.185
 4702SOL     OW 7442   1.076   2.545   5.188
 4702SOL    HW1 7443   0.996   2.484   5.191
 4702SOL    HW2 7444   1.157   2.492   5.164
 4703SOL     OW 7445   1.227   3.432   4.517
 4703SOL    HW1 7446   1.248   3.506   4.452
 4703SOL    HW2 7447   1.295   3.432   4.590
 4704SOL     OW 7448   0.459   3.014   4.465
 4704SOL    HW1 7449   0.388   2.987   4.530
 4704SOL    HW2 7450   0.433   2.986   4.372
 4705SOL     OW 7451   1.271   3.659   4.315
 4705SOL    HW1 7452   1.315   3.723   4.251
 4705SOL    HW2 7453   1.221   3.711   4.385
 4706SOL     OW 7454   1.032   2.411   3.740
 4706SOL    HW1 7455   0.991   2.493   3.701
 4706SOL    HW2 7456   1.096   2.437   3.813
 4707SOL     OW 7457   0.078   2.418   5.110
 4707SOL    HW1 7458   0.170   2.417   5.069
 4707SOL    HW2 7459   0.072   2.492   5.177
 4708SOL     OW 7460   0.561   2.084   4.871
 4708SOL    HW1 7461   0.599   2.000   4.908
 4708SOL    HW2 7462   0.473   2.103   4.915
 4709SOL     OW 7463   0.866   2.316   4.366
 4709SOL    HW1 7464   0.834   2.388   4.304
 4709SOL    HW2 7465   0.890   2.235   4.313
 4710SOL     OW 7466   1.017   1.901   4.477
 4710SOL    HW1 7467   0.945   1.906   4.408
 4710SOL    HW2 7468   0.993   1.832   4.546
 4711SOL     OW 7469   1.429   3.035   4.591
 4711SOL    HW1 7470   1.374   2.951   4.584
 4711SOL    HW2 7471   1.455   3.064   4.499
 4712SOL     OW 7472   1.466   2.452   4.716
 4712SOL    HW1 7473   1.436   2.357   4.723
 4712SOL    HW2 7474   1.539   2.468   4.782
 4713SOL     OW 7475   1.857   2.695   4.101
 4713SOL    HW1 7476   1.899   2.631   4.165
 4713SOL    HW2 7477   1.819   2.644   4.023
 4714SOL     OW 7478   0.488   3.247   3.898
 4714SOL    HW1 7479   0.401   3.232   3.945
 4714SOL    HW2 7480   0.471   3.273   3.803
 4715SOL     OW 7481   1.664   3.142   4.381
 4715SOL    HW1 7482   1.763   3.150   4.395
 4715SOL    HW2 7483   1.619   3.226   4.412
 4716SOL     OW 7484   1.390   2.437   3.802
 4716SOL    HW1 7485   1.336   2.416   3.883
 4716SOL    HW2 7486   1.481   2.396   3.811
 4717SOL     OW 7487   0.527   2.118   4.052
 4717SOL    HW1 7488   0.554   2.059   3.977
 4717SOL    HW2 7489   0.527   2.213   4.021
 4718SOL     OW 7490   1.754   3.085   5.312
 4718SOL    HW1 7491   1.845   3.046   5.299
 4718SOL    HW2 7492   1.762   3.181   5.336
 4719SOL     OW 7493   1.064   3.209   5.064
 4719SOL    HW1 7494   0.984   3.186   5.119
 4719SOL    HW2 7495   1.147   3.183   5.113
 4720SOL     OW 7496   1.592   3.491   5.349
 4720SOL    HW1 7497   1.619   3.525   5.259
 4720SOL    HW2 7498   1.671   3.453   5.395
 4721SOL     OW 7499   1.111   3.057   4.824
 4721SOL    HW1 7500   1.071   3.101   4.905
 4721SOL    HW2 7501   1.070   3.094   4.741
 4722SOL     OW 7502   1.638   2.961   4.803
 4722SOL    HW1 7503   1.643   3.042   4.862
 4722SOL    HW2 7504   1.552   2.963   4.752
 4723SOL     OW 7505   0.915   1.951   5.126
 4723SOL    HW1 7506   0.940   1.931   5.031
 4723SOL    HW2 7507   0.987   2.007   5.168
 4724SOL     OW 7508   0.980   2.978   5.443
 4724SOL    HW1 7509   0.881   2.984   5.453
 4724SOL    HW2 7510   1.003   2.898   5.387
 4725SOL     OW 7511   0.705   2.912   4.092
 4725SOL    HW1 7512   0.691   2.919   4.191
 4725SOL    HW2 7513   0.789   2.861   4.074
 4726SOL     OW 7514   0.410   2.675   4.975
 4726SOL    HW1 7515   0.496   2.687   5.025
 4726SOL    HW2 7516   0.368   2.588   5.002
 4727SOL     OW 7517   1.274   2.248   4.986
 4727SOL    HW1 7518   1.295   2.322   5.050
 4727SOL    HW2 7519   1.185   2.265   4.943
 4728SOL     OW 7520   0.064   3.426   5.055
 4728SOL    HW1 7521   0.018   3.508   5.021
 4728SOL    HW2 7522   0.162   3.445   5.064
 4729SOL     OW 7523   0.367   2.962   4.225
 4729SOL    HW1 7524   0.360   3.045   4.169
 4729SOL    HW2 7525   0.371   2.882   4.165
 4730SOL     OW 7526   0.566   2.399   4.589
 4730SOL    HW1 7527   0.578   2.465   4.515
 4730SOL    HW2 7528   0.612   2.433   4.672
 4731SOL     OW 7529   1.252   3.210   4.112
 4731SOL    HW1 7530   1.302   3.287   4.152
 4731SOL    HW2 7531   1.157   3.212   4.144
 4732SOL     OW 7532   1.272   3.307   4.866
 4732SOL    HW1 7533   1.319   3.320   4.953
 4732SOL    HW2 7534   1.206   3.233   4.875
 4733SOL     OW 7535   1.582   2.501   4.196
 4733SOL    HW1 7536   1.551   2.562   4.269
 4733SOL    HW2 7537   1.632   2.553   4.127
 4734SOL     OW 7538   0.354   3.372   5.053
 4734SOL    HW1 7539   0.333   3.328   4.966
 4734SOL    HW2 7540   0.451   3.398   5.056
 4735SOL     OW 7541   0.402   2.613   5.322
 4735SOL    HW1 7542   0.470   2.668   5.275
 4735SOL    HW2 7543   0.442   2.525   5.349
 4736SOL     OW 7544   1.587   2.641   5.394
 4736SOL    HW1 7545   1.495   2.679   5.389
 4736SOL    HW2 7546   1.647   2.688   5.329
 4737SOL     OW 7547   0.504   1.912   5.464
 4737SOL    HW1 7548   0.462   1.855   5.394
 4737SOL    HW2 7549   0.438   1.981   5.496
 4738SOL     OW 7550   0.573   2.732   4.753
 4738SOL    HW1 7551   0.617   2.821   4.744
 4738SOL    HW2 7552   0.510   2.732   4.830
 4739SOL     OW 7553   1.360   2.724   4.769
 4739SOL    HW1 7554   1.285   2.724   4.703
 4739SOL    HW2 7555   1.397   2.632   4.778
 4740SOL     OW 7556   1.209   2.387   3.999
 4740SOL    HW1 7557   1.222   2.303   4.053
 4740SOL    HW2 7558   1.180   2.461   4.059
 4741SOL     OW 7559   0.307   2.075   4.955
 4741SOL    HW1 7560   0.284   2.112   5.045
 4741SOL    HW2 7561   0.277   1.980   4.949
 4742SOL     OW 7562   0.037   3.172   5.006
 4742SOL    HW1 7563   0.090   3.123   5.074
 4742SOL    HW2 7564   0.059   3.270   5.011
 4743SOL     OW 7565   0.732   2.496   4.788
 4743SOL    HW1 7566   0.791   2.470   4.712
 4743SOL    HW2 7567   0.704   2.592   4.777
 4744SOL     OW 7568   0.307   1.925   4.342
 4744SOL    HW1 7569   0.296   2.019   4.375
 4744SOL    HW2 7570   0.302   1.862   4.419
 4745SOL     OW 7571   1.622   2.229   4.098
 4745SOL    HW1 7572   1.624   2.153   4.162
 4745SOL    HW2 7573   1.574   2.306   4.138
 4746SOL     OW 7574   1.023   2.628   4.690
 4746SOL    HW1 7575   1.038   2.649   4.786
 4746SOL    HW2 7576   0.993   2.533   4.681
 4747SOL     OW 7577   0.980   3.435   5.424
 4747SOL    HW1 7578   0.960   3.479   5.336
 4747SOL    HW2 7579   1.019   3.344   5.408
 4748SOL     OW 7580   1.859   3.380   5.329
 4748SOL    HW1 7581   1.873   3.407   5.234
 4748SOL    HW2 7582   1.942   3.402   5.382
 4749SOL     OW 7583   1.540   2.136   3.849
 4749SOL    HW1 7584   1.479   2.061   3.872
 4749SOL    HW2 7585   1.562   2.188   3.932
 4750SOL     OW 7586   1.303   2.700   3.766
 4750SOL    HW1 7587   1.337   2.607   3.781
 4750SOL    HW2 7588   1.321   2.727   3.671
 4751SOL     OW 7589   1.068   3.195   4.573
 4751SOL    HW1 7590   1.075   3.111   4.518
 4751SOL    HW2 7591   1.130   3.264   4.537
 4752SOL     OW 7592   0.319   2.672   4.673
 4752SOL    HW1 7593   0.412   2.708   4.678
 4752SOL    HW2 7594   0.313   2.587   4.725
 4753SOL     OW 7595   0.339   2.371   4.730
 4753SOL    HW1 7596   0.287   2.288   4.713
 4753SOL    HW2 7597   0.416   2.376   4.666
 4754SOL     OW 7598   1.138   2.242   5.402
 4754SOL    HW1 7599   1.093   2.305   5.466
 4754SOL    HW2 7600   1.231   2.273   5.385
 4755SOL     OW 7601   1.160   2.069   5.201
 4755SOL    HW1 7602   1.160   2.133   5.278
 4755SOL    HW2 7603   1.188   2.117   5.118
 4756SOL     OW 7604   0.008   3.188   3.924
 4756SOL    HW1 7605  -0.085   3.209   3.893
 4756SOL    HW2 7606   0.018   3.089   3.937
 4757SOL     OW 7607   0.088   3.663   4.651
 4757SOL    HW1 7608   0.046   3.577   4.624
 4757SOL    HW2 7609   0.182   3.666   4.617
 4758SOL     OW 7610   0.504   3.430   4.634
 4758SOL    HW1 7611   0.570   3.504   4.643
 4758SOL    HW2 7612   0.548   3.351   4.592
 4759SOL     OW 7613   1.002   2.658   4.962
 4759SOL    HW1 7614   1.043   2.626   5.048
 4759SOL    HW2 7615   0.906   2.631   4.959
 4760SOL     OW 7616   0.040   2.406   4.838
 4760SOL    HW1 7617   0.125   2.373   4.797
 4760SOL    HW2 7618   0.053   2.421   4.936
 4761SOL     OW 7619   0.189   2.382   5.446
 4761SOL    HW1 7620   0.248   2.342   5.376
 4761SOL    HW2 7621   0.131   2.453   5.405
 4762SOL     OW 7622   1.369   2.812   5.384
 4762SOL    HW1 7623   1.408   2.901   5.404
 4762SOL    HW2 7624   1.379   2.792   5.287
 4763SOL     OW 7625   0.815   2.434   4.049
 4763SOL    HW1 7626   0.822   2.345   4.003
 4763SOL    HW2 7627   0.721   2.468   4.041
 4764SOL     OW 7628   1.657   2.466   4.930
 4764SOL    HW1 7629   1.619   2.397   4.992
 4764SOL    HW2 7630   1.739   2.430   4.886
 4765SOL     OW 7631   0.671   2.326   4.993
 4765SOL    HW1 7632   0.637   2.237   4.963
 4765SOL    HW2 7633   0.697   2.380   4.913
 4766SOL     OW 7634   0.930   3.540   5.189
 4766SOL    HW1 7635   0.906   3.522   5.094
 4766SOL    HW2 7636   0.960   3.634   5.199
 4767SOL     OW 7637   0.473   2.362   3.915
 4767SOL    HW1 7638   0.534   2.442   3.919
 4767SOL    HW2 7639   0.378   2.393   3.922
 4768SOL     OW 7640   0.159   2.999   5.190
 4768SOL    HW1 7641   0.181   2.938   5.266
 4768SOL    HW2 7642   0.169   2.950   5.104
 4769SOL     OW 7643   1.347   2.921   4.958
 4769SOL    HW1 7644   1.371   2.858   4.884
 4769SOL    HW2 7645   1.257   2.961   4.940
 4770SOL     OW 7646   1.302   2.717   4.033
 4770SOL    HW1 7647   1.216   2.686   4.075
 4770SOL    HW2 7648   1.298   2.703   3.934
 4771SOL     OW 7649   1.759   3.609   4.878
 4771SOL    HW1 7650   1.820   3.639   4.805
 4771SOL    HW2 7651   1.721   3.520   4.856
 4772SOL     OW 7652   1.252   3.593   4.852
 4772SOL    HW1 7653   1.336   3.598   4.798
 4772SOL    HW2 7654   1.229   3.497   4.870
 4773SOL     OW 7655   0.083   3.120   4.746
 4773SOL    HW1 7656   0.078   3.119   4.846
 4773SOL    HW2 7657   0.000   3.079   4.708
 4774SOL     OW 7658   0.688   3.524   5.440
 4774SOL    HW1 7659   0.632   3.605   5.449
 4774SOL    HW2 7660   0.740   3.528   5.354
 4775SOL     OW 7661   1.726   1.997   4.247
 4775SOL    HW1 7662   1.799   1.980   4.180
 4775SOL    HW2 7663   1.695   1.910   4.285
 4776SOL     OW 7664   1.388   3.435   4.201
 4776SOL    HW1 7665   1.455   3.447   4.127
 4776SOL    HW2 7666   1.348   3.524   4.224
 4777SOL     OW 7667   1.280   2.789   4.396
 4777SOL    HW1 7668   1.340   2.708   4.398
 4777SOL    HW2 7669   1.320   2.858   4.336
 4778SOL     OW 7670   0.830   3.135   5.146
 4778SOL    HW1 7671   0.825   3.168   5.241
 4778SOL    HW2 7672   0.744   3.154   5.100
 4779SOL     OW 7673   0.672   3.478   3.878
 4779SOL    HW1 7674   0.681   3.488   3.779
 4779SOL    HW2 7675   0.632   3.389   3.899
 4780SOL     OW 7676   1.650   3.582   5.118
 4780SOL    HW1 7677   1.703   3.592   5.034
 4780SOL    HW2 7678   1.623   3.672   5.152
 4781SOL     OW 7679   1.841   2.037   4.687
 4781SOL    HW1 7680   1.880   1.952   4.651
 4781SOL    HW2 7681   1.743   2.039   4.668
 4782SOL     OW 7682   0.263   2.188   4.444
 4782SOL    HW1 7683   0.184   2.239   4.410
 4782SOL    HW2 7684   0.254   2.173   4.542
 4783SOL     OW 7685   1.194   3.474   3.755
 4783SOL    HW1 7686   1.200   3.381   3.792
 4783SOL    HW2 7687   1.135   3.474   3.675
 4784SOL     OW 7688   0.822   2.864   5.096
 4784SOL    HW1 7689   0.862   2.863   5.004
 4784SOL    HW2 7690   0.832   2.956   5.136
 4785SOL     OW 7691   0.916   2.772   4.015
 4785SOL    HW1 7692   0.979   2.810   3.947
 4785SOL    HW2 7693   0.956   2.689   4.054
 4786SOL     OW 7694   1.504   3.469   3.768
 4786SOL    HW1 7695   1.412   3.506   3.775
 4786SOL    HW2 7696   1.542   3.489   3.678
 4787SOL     OW 7697   0.372   3.150   5.214
 4787SOL    HW1 7698   0.359   3.243   5.180
 4787SOL    HW2 7699   0.288   3.098   5.201
 4788SOL     OW 7700   1.614   3.154   5.013
 4788SOL    HW1 7701   1.674   3.157   5.093
 4788SOL    HW2 7702   1.539   3.218   5.026
 4789SOL     OW 7703   1.039   2.960   4.420
 4789SOL    HW1 7704   0.969   2.913   4.474
 4789SOL    HW2 7705   1.098   2.892   4.377
 4790SOL     OW 7706   1.014   2.098   4.695
 4790SOL    HW1 7707   1.006   2.062   4.602
 4790SOL    HW2 7708   1.012   2.022   4.760
 4791SOL     OW 7709   0.590   3.349   4.215
 4791SOL    HW1 7710   0.632   3.291   4.145
 4791SOL    HW2 7711   0.546   3.428   4.171
 4792SOL     OW 7712   1.709   2.247   5.105
 4792SOL    HW1 7713   1.782   2.316   5.109
 4792SOL    HW2 7714   1.737   2.172   5.046
 4793SOL     OW 7715   0.255   3.210   4.014
 4793SOL    HW1 7716   0.159   3.211   3.987
 4793SOL    HW2 7717   0.267   3.263   4.098
 4794SOL     OW 7718   0.672   2.065   5.213
 4794SOL    HW1 7719   0.762   2.049   5.173
 4794SOL    HW2 7720   0.680   2.070   5.312
 4795SOL     OW 7721   0.075   2.207   3.757
 4795SOL    HW1 7722  -0.017   2.179   3.728
 4795SOL    HW2 7723   0.106   2.284   3.701
 4796SOL     OW 7724   1.440   2.718   5.122
 4796SOL    HW1 7725   1.383   2.770   5.059
 4796SOL    HW2 7726   1.536   2.730   5.098
 4797SOL     OW 7727   0.072   2.028   4.042
 4797SOL    HW1 7728   0.055   2.111   3.988
 4797SOL    HW2 7729   0.162   1.991   4.020
 4798SOL     OW 7730   1.183   3.197   3.843
 4798SOL    HW1 7731   1.084   3.186   3.845
 4798SOL    HW2 7732   1.217   3.212   3.936
 4799SOL     OW 7733   0.613   2.704   5.155
 4799SOL    HW1 7734   0.669   2.785   5.138
 4799SOL    HW2 7735   0.672   2.624   5.158
 4800SOL     OW 7736   1.493   3.629   4.683
 4800SOL    HW1 7737   1.526   3.693   4.614
 4800SOL    HW2 7738   1.559   3.623   4.758
 4801SOL     OW 7739   1.450   3.082   5.357
 4801SOL    HW1 7740   1.441   3.072   5.456
 4801SOL    HW2 7741   1.546   3.075   5.331
 4802SOL     OW 7742   0.390   3.603   5.284
 4802SOL    HW1 7743   0.299   3.644   5.282
 4802SOL    HW2 7744   0.383   3.509   5.316
 4803SOL     OW 7745   1.674   2.745   4.978
 4803SOL    HW1 7746   1.647   2.656   4.941
 4803SOL    HW2 7747   1.675   2.813   4.905
 4804SOL     OW 7748   1.225   2.187   4.173
 4804SOL    HW1 7749   1.290   2.113   4.162
 4804SOL    HW2 7750   1.245   2.237   4.257
 4805SOL     OW 7751   0.594   2.607   4.376
 4805SOL    HW1 7752   0.644   2.692   4.357
 4805SOL    HW2 7753   0.506   2.609   4.328
 4806SOL     OW 7754   1.777   2.204   5.366
 4806SOL    HW1 7755   1.760   2.235   5.272
 4806SOL    HW2 7756   1.693   2.167   5.404
 4807SOL     OW 7757   1.730   2.796   5.241
 4807SOL    HW1 7758   1.768   2.887   5.256
 4807SOL    HW2 7759   1.722   2.779   5.142
 4808SOL     OW 7760   0.859   3.236   3.740
 4808SOL    HW1 7761   0.813   3.251   3.828
 4808SOL    HW2 7762   0.903   3.321   3.710
 4809SOL     OW 7763   0.661   3.652   4.677
 4809SOL    HW1 7764   0.615   3.740   4.664
 4809SOL    HW2 7765   0.760   3.664   4.670
 4810SOL     OW 7766   0.859   2.818   4.585
 4810SOL    HW1 7767   0.913   2.749   4.633
 4810SOL    HW2 7768   0.827   2.887   4.651
 4811SOL     OW 7769   1.083   2.846   3.811
 4811SOL    HW1 7770   1.060   2.899   3.729
 4811SOL    HW2 7771   1.164   2.790   3.792
 4812SOL     OW 7772   1.861   3.431   4.575
 4812SOL    HW1 7773   1.790   3.419   4.505
 4812SOL    HW2 7774   1.862   3.352   4.635
 4813SOL     OW 7775   0.079   3.102   4.377
 4813SOL    HW1 7776   0.078   3.055   4.465
 4813SOL    HW2 7777   0.161   3.074   4.326
 4814SOL     OW 7778   0.672   3.253   5.348
 4814SOL    HW1 7779   0.594   3.203   5.386
 4814SOL    HW2 7780   0.669   3.348   5.379
 4815SOL     OW 7781   1.824   2.054   4.951
 4815SOL    HW1 7782   1.820   1.964   4.995
 4815SOL    HW2 7783   1.827   2.043   4.852
 4816SOL     OW 7784   0.428   2.286   4.244
 4816SOL    HW1 7785   0.458   2.214   4.182
 4816SOL    HW2 7786   0.389   2.246   4.327
 4817SOL     OW 7787   1.705   3.349   4.828
 4817SOL    HW1 7788   1.612   3.324   4.801
 4817SOL    HW2 7789   1.731   3.299   4.910
 4818SOL     OW 7790   0.317   2.409   5.004
 4818SOL    HW1 7791   0.355   2.350   5.076
 4818SOL    HW2 7792   0.357   2.383   4.916
 4819SOL     OW 7793   0.812   3.448   4.411
 4819SOL    HW1 7794   0.844   3.458   4.317
 4819SOL    HW2 7795   0.733   3.386   4.413
 4820SOL     OW 7796   1.424   2.076   4.836
 4820SOL    HW1 7797   1.476   2.011   4.891
 4820SOL    HW2 7798   1.375   2.139   4.897
 4821SOL     OW 7799   1.001   1.896   4.878
 4821SOL    HW1 7800   0.938   1.824   4.847
 4821SOL    HW2 7801   1.094   1.860   4.878
 4822SOL     OW 7802   0.770   3.192   4.025
 4822SOL    HW1 7803   0.724   3.105   4.042
 4822SOL    HW2 7804   0.861   3.189   4.066
 4823SOL     OW 7805   0.618   3.429   5.008
 4823SOL    HW1 7806   0.613   3.511   5.065
 4823SOL    HW2 7807   0.707   3.426   4.963
 4824SOL     OW 7808   1.352   1.914   3.892
 4824SOL    HW1 7809   1.387   1.873   3.808
 4824SOL    HW2 7810   1.262   1.876   3.912
 4825SOL     OW 7811   1.300   2.315   4.415
 4825SOL    HW1 7812   1.241   2.395   4.419
 4825SOL    HW2 7813   1.315   2.280   4.508
 4826SOL     OW 7814   1.593   2.083   4.606
 4826SOL    HW1 7815   1.509   2.082   4.660
 4826SOL    HW2 7816   1.595   2.166   4.550
 4827SOL     OW 7817   0.039   2.939   4.024
 4827SOL    HW1 7818   0.138   2.928   4.015
 4827SOL    HW2 7819  -0.001   2.853   4.056
 4828SOL     OW 7820   0.875   3.508   4.061
 4828SOL    HW1 7821   0.798   3.473   4.007
 4828SOL    HW2 7822   0.843   3.579   4.123
 4829SOL     OW 7823   0.230   4.352   0.113
 4829SOL    HW1 7824   0.137   4.350   0.150
 4829SOL    HW2 7825   0.231   4.313   0.021
 4830SOL     OW 7826   0.225   3.999   0.996
 4830SOL    HW1 7827   0.260   3.982   1.088
 4830SOL    HW2 7828   0.137   3.954   0.984
 4831SOL     OW 7829   0.019   4.092   0.647
 4831SOL    HW1 7830  -0.063   4.135   0.686
 4831SOL    HW2 7831  -0.009   4.019   0.584
 4832SOL     OW 7832   0.569   4.999   1.165
 4832SOL    HW1 7833   0.476   4.992   1.128
 4832SOL    HW2 7834   0.580   5.088   1.209
 4833SOL     OW 7835   1.555   5.235   0.703
 4833SOL    HW1 7836   1.498   5.219   0.784
 4833SOL    HW2 7837   1.496   5.245   0.623
 4834SOL     OW 7838   1.135   4.427   0.717
 4834SOL    HW1 7839   1.192   4.505   0.692
 4834SOL    HW2 7840   1.075   4.453   0.793
 4835SOL     OW 7841   1.755   4.331   0.231
 4835SOL    HW1 7842   1.743   4.318   0.132
 4835SOL    HW2 7843   1.725   4.250   0.280
 4836SOL     OW 7844   0.768   4.868   1.023
 4836SOL    HW1 7845   0.690   4.885   1.083
 4836SOL    HW2 7846   0.802   4.955   0.987
 4837SOL     OW 7847   0.850   4.522   1.823
 4837SOL    HW1 7848   0.846   4.598   1.888
 4837SOL    HW2 7849   0.872   4.558   1.732
 4838SOL     OW 7850   0.685   4.736   0.665
 4838SOL    HW1 7851   0.754   4.720   0.735
 4838SOL    HW2 7852   0.612   4.793   0.703
 4839SOL     OW 7853   0.686   4.885   1.803
 4839SOL    HW1 7854   0.746   4.964   1.817
 4839SOL    HW2 7855   0.600   4.916   1.762
 4840SOL     OW 7856   0.335   5.159   1.061
 4840SOL    HW1 7857   0.257   5.128   1.008
 4840SOL    HW2 7858   0.393   5.217   1.004
 4841SOL     OW 7859   1.460   5.229   1.339
 4841SOL    HW1 7860   1.484   5.323   1.365
 4841SOL    HW2 7861   1.444   5.175   1.421
 4842SOL     OW 7862   0.438   4.116   1.499
 4842SOL    HW1 7863   0.520   4.060   1.508
 4842SOL    HW2 7864   0.357   4.058   1.503
 4843SOL     OW 7865   1.603   4.171   0.737
 4843SOL    HW1 7866   1.529   4.217   0.687
 4843SOL    HW2 7867   1.654   4.239   0.790
 4844SOL     OW 7868   0.231   5.437   0.483
 4844SOL    HW1 7869   0.265   5.514   0.537
 4844SOL    HW2 7870   0.275   5.437   0.393
 4845SOL     OW 7871   1.127   5.065   1.690
 4845SOL    HW1 7872   1.174   5.065   1.778
 4845SOL    HW2 7873   1.079   4.978   1.679
 4846SOL     OW 7874   0.230   5.158   0.538
 4846SOL    HW1 7875   0.204   5.254   0.538
 4846SOL    HW2 7876   0.159   5.104   0.583
 4847SOL     OW 7877   0.240   4.815   0.886
 4847SOL    HW1 7878   0.254   4.731   0.938
 4847SOL    HW2 7879   0.185   4.879   0.941
 4848SOL     OW 7880   0.620   5.510   1.439
 4848SOL    HW1 7881   0.528   5.493   1.474
 4848SOL    HW2 7882   0.648   5.602   1.465
 4849SOL     OW 7883   0.606   4.688   0.123
 4849SOL    HW1 7884   0.613   4.772   0.069
 4849SOL    HW2 7885   0.652   4.701   0.211
 4850SOL     OW 7886   1.594   3.838   1.480
 4850SOL    HW1 7887   1.576   3.905   1.408
 4850SOL    HW2 7888   1.591   3.884   1.569
 4851SOL     OW 7889   0.122   4.367   0.563
 4851SOL    HW1 7890   0.077   4.279   0.580
 4851SOL    HW2 7891   0.121   4.421   0.647
 4852SOL     OW 7892   1.842   5.491   0.359
 4852SOL    HW1 7893   1.896   5.462   0.439
 4852SOL    HW2 7894   1.872   5.581   0.330
 4853SOL     OW 7895   0.027   5.320   0.117
 4853SOL    HW1 7896   0.008   5.224   0.138
 4853SOL    HW2 7897  -0.006   5.378   0.192
 4854SOL     OW 7898   1.689   4.646   0.612
 4854SOL    HW1 7899   1.784   4.617   0.620
 4854SOL    HW2 7900   1.681   4.711   0.537
 4855SOL     OW 7901   1.641   4.832   0.432
 4855SOL    HW1 7902   1.727   4.834   0.380
 4855SOL    HW2 7903   1.655   4.879   0.520
 4856SOL     OW 7904   0.113   4.461   1.597
 4856SOL    HW1 7905   0.201   4.448   1.642
 4856SOL    HW2 7906   0.100   4.558   1.575
 4857SOL     OW 7907   0.613   5.089   0.726
 4857SOL    HW1 7908   0.564   5.002   0.735
 4857SOL    HW2 7909   0.590   5.132   0.639
 4858SOL     OW 7910   1.293   4.952   1.423
 4858SOL    HW1 7911   1.330   4.879   1.365
 4858SOL    HW2 7912   1.345   4.957   1.508
 4859SOL     OW 7913   0.809   3.728   0.502
 4859SOL    HW1 7914   0.849   3.819   0.493
 4859SOL    HW2 7915   0.709   3.736   0.508
 4860SOL     OW 7916   0.197   4.700   1.264
 4860SOL    HW1 7917   0.286   4.655   1.250
 4860SOL    HW2 7918   0.124   4.635   1.245
 4861SOL     OW 7919   1.525   4.723   0.190
 4861SOL    HW1 7920   1.462   4.647   0.203
 4861SOL    HW2 7921   1.573   4.741   0.276
 4862SOL     OW 7922   1.187   5.516   1.616
 4862SOL    HW1 7923   1.211   5.576   1.540
 4862SOL    HW2 7924   1.194   5.421   1.586
 4863SOL     OW 7925   0.317   3.975   1.801
 4863SOL    HW1 7926   0.388   4.046   1.807
 4863SOL    HW2 7927   0.229   4.014   1.829
 4864SOL     OW 7928   1.466   5.141   0.953
 4864SOL    HW1 7929   1.407   5.147   1.033
 4864SOL    HW2 7930   1.451   5.053   0.907
 4865SOL     OW 7931   1.667   5.438   0.572
 4865SOL    HW1 7932   1.626   5.415   0.484
 4865SOL    HW2 7933   1.649   5.364   0.637
 4866SOL     OW 7934   0.598   4.453   0.270
 4866SOL    HW1 7935   0.622   4.522   0.202
 4866SOL    HW2 7936   0.520   4.486   0.324
 4867SOL     OW 7937   1.281   4.069   0.944
 4867SOL    HW1 7938   1.195   4.019   0.931
 4867SOL    HW2 7939   1.343   4.015   1.000
 4868SOL     OW 7940   1.576   5.386   0.307
 4868SOL    HW1 7941   1.665   5.432   0.310
 4868SOL    HW2 7942   1.555   5.362   0.212
 4869SOL     OW 7943   0.807   4.329   1.465
 4869SOL    HW1 7944   0.760   4.326   1.554
 4869SOL    HW2 7945   0.756   4.274   1.399
 4870SOL     OW 7946   1.394   4.193   1.674
 4870SOL    HW1 7947   1.374   4.236   1.762
 4870SOL    HW2 7948   1.472   4.131   1.683
 4871SOL     OW 7949   0.973   4.614   1.572
 4871SOL    HW1 7950   1.019   4.530   1.543
 4871SOL    HW2 7951   0.917   4.648   1.497
 4872SOL     OW 7952   0.991   4.134   1.242
 4872SOL    HW1 7953   0.914   4.168   1.296
 4872SOL    HW2 7954   0.957   4.083   1.163
 4873SOL     OW 7955   1.041   4.425   0.429
 4873SOL    HW1 7956   1.067   4.421   0.525
 4873SOL    HW2 7957   0.956   4.374   0.415
 4874SOL     OW 7958   0.076   4.535   0.789
 4874SOL    HW1 7959   0.175   4.523   0.798
 4874SOL    HW2 7960   0.052   4.630   0.810
 4875SOL     OW 7961   0.130   5.545   1.571
 4875SOL    HW1 7962   0.120   5.530   1.670
 4875SOL    HW2 7963   0.044   5.581   1.535
 4876SOL     OW 7964   0.865   4.072   0.195
 4876SOL    HW1 7965   0.924   4.135   0.146
 4876SOL    HW2 7966   0.884   3.978   0.166
 4877SOL     OW 7967   1.719   4.309   1.831
 4877SOL    HW1 7968   1.693   4.398   1.795
 4877SOL    HW2 7969   1.717   4.241   1.758
 4878SOL     OW 7970   1.362   4.868   0.545
 4878SOL    HW1 7971   1.445   4.839   0.497
 4878SOL    HW2 7972   1.313   4.935   0.489
 4879SOL     OW 7973   0.550   3.920   0.885
 4879SOL    HW1 7974   0.545   3.915   0.985
 4879SOL    HW2 7975   0.552   4.016   0.856
 4880SOL     OW 7976   1.008   5.180   0.477
 4880SOL    HW1 7977   0.962   5.252   0.425
 4880SOL    HW2 7978   1.004   5.200   0.575
 4881SOL     OW 7979   0.351   5.525   0.853
 4881SOL    HW1 7980   0.401   5.439   0.859
 4881SOL    HW2 7981   0.416   5.602   0.850
 4882SOL     OW 7982   1.795   4.790   0.873
 4882SOL    HW1 7983   1.733   4.775   0.797
 4882SOL    HW2 7984   1.743   4.801   0.958
 4883SOL     OW 7985   1.227   5.274   1.506
 4883SOL    HW1 7986   1.233   5.197   1.570
 4883SOL    HW2 7987   1.175   5.248   1.426
 4884SOL     OW 7988   0.321   4.667   0.242
 4884SOL    HW1 7989   0.403   4.706   0.200
 4884SOL    HW2 7990   0.294   4.585   0.193
 4885SOL     OW 7991   1.458   4.459   0.728
 4885SOL    HW1 7992   1.453   4.394   0.803
 4885SOL    HW2 7993   1.538   4.518   0.741
 4886SOL     OW 7994   0.461   4.990   1.727
 4886SOL    HW1 7995   0.411   4.991   1.641
 4886SOL    HW2 7996   0.398   4.972   1.803
 4887SOL     OW 7997   1.111   5.500   0.237
 4887SOL    HW1 7998   1.051   5.438   0.287
 4887SOL    HW2 7999   1.142   5.456   0.152
 4888SOL     OW 8000   0.202   4.009   1.498
 4888SOL    HW1 8001   0.122   4.069   1.485
 4888SOL    HW2 8002   0.192   3.960   1.584
 4889SOL     OW 8003   1.632   5.101   0.081
 4889SOL    HW1 8004   1.600   5.195   0.071
 4889SOL    HW2 8005   1.556   5.038   0.069
 4890SOL     OW 8006   0.464   5.467   0.323
 4890SOL    HW1 8007   0.497   5.506   0.409
 4890SOL    HW2 8008   0.540   5.460   0.258
 4891SOL     OW 8009   1.400   3.831   0.426
 4891SOL    HW1 8010   1.376   3.794   0.336
 4891SOL    HW2 8011   1.499   3.847   0.430
 4892SOL     OW 8012   0.249   5.509   1.241
 4892SOL    HW1 8013   0.306   5.444   1.291
 4892SOL    HW2 8014   0.233   5.476   1.148
 4893SOL     OW 8015   0.940   5.422   0.904
 4893SOL    HW1 8016   1.020   5.365   0.925
 4893SOL    HW2 8017   0.891   5.382   0.827
 4894SOL     OW 8018   0.382   4.424   0.480
 4894SOL    HW1 8019   0.427   4.334   0.477
 4894SOL    HW2 8020   0.288   4.413   0.513
 4895SOL     OW 8021   1.547   3.946   1.729
 4895SOL    HW1 8022   1.542   3.983   1.821
 4895SOL    HW2 8023   1.475   3.877   1.717
 4896SOL     OW 8024   0.614   3.846   0.117
 4896SOL    HW1 8025   0.712   3.824   0.124
 4896SOL    HW2 8026   0.583   3.829   0.024
 4897SOL     OW 8027   0.781   3.988   1.749
 4897SOL    HW1 8028   0.848   3.927   1.792
 4897SOL    HW2 8029   0.708   4.007   1.814
 4898SOL     OW 8030   0.888   5.238   1.195
 4898SOL    HW1 8031   0.865   5.213   1.101
 4898SOL    HW2 8032   0.949   5.169   1.234
 4899SOL     OW 8033   1.351   4.314   1.433
 4899SOL    HW1 8034   1.379   4.271   1.518
 4899SOL    HW2 8035   1.376   4.410   1.434
 4900SOL     OW 8036   0.803   5.126   0.924
 4900SOL    HW1 8037   0.893   5.140   0.882
 4900SOL    HW2 8038   0.732   5.128   0.853
 4901SOL     OW 8039   0.922   4.227   0.899
 4901SOL    HW1 8040   0.897   4.218   0.803
 4901SOL    HW2 8041   0.970   4.145   0.930
 4902SOL     OW 8042   0.539   3.788   0.512
 4902SOL    HW1 8043   0.458   3.789   0.570
 4902SOL    HW2 8044   0.542   3.871   0.457
 4903SOL     OW 8045   1.434   4.912   0.041
 4903SOL    HW1 8046   1.466   4.836   0.098
 4903SOL    HW2 8047   1.342   4.939   0.071
 4904SOL     OW 8048   0.297   3.759   0.171
 4904SOL    HW1 8049   0.346   3.843   0.150
 4904SOL    HW2 8050   0.359   3.694   0.216
 4905SOL     OW 8051   0.935   3.960   0.480
 4905SOL    HW1 8052   0.887   4.001   0.402
 4905SOL    HW2 8053   1.034   3.958   0.461
 4906SOL     OW 8054   1.076   4.407   1.464
 4906SOL    HW1 8055   0.996   4.346   1.467
 4906SOL    HW2 8056   1.157   4.354   1.440
 4907SOL     OW 8057   1.227   5.294   0.793
 4907SOL    HW1 8058   1.248   5.368   0.728
 4907SOL    HW2 8059   1.295   5.294   0.866
 4908SOL     OW 8060   0.459   4.876   0.741
 4908SOL    HW1 8061   0.388   4.849   0.806
 4908SOL    HW2 8062   0.433   4.848   0.648
 4909SOL     OW 8063   1.271   5.521   0.591
 4909SOL    HW1 8064   1.315   5.585   0.527
 4909SOL    HW2 8065   1.221   5.573   0.661
 4910SOL     OW 8066   1.032   4.273   0.016
 4910SOL    HW1 8067   0.991   4.355  -0.023
 4910SOL    HW2 8068   1.096   4.299   0.089
 4911SOL     OW 8069   0.078   4.280   1.386
 4911SOL    HW1 8070   0.170   4.279   1.345
 4911SOL    HW2 8071   0.072   4.354   1.453
 4912SOL     OW 8072   0.561   3.946   1.147
 4912SOL    HW1 8073   0.599   3.862   1.184
 4912SOL    HW2 8074   0.473   3.965   1.191
 4913SOL     OW 8075   0.866   4.178   0.642
 4913SOL    HW1 8076   0.834   4.250   0.580
 4913SOL    HW2 8077   0.890   4.097   0.589
 4914SOL     OW 8078   1.017   3.763   0.753
 4914SOL    HW1 8079   0.945   3.768   0.684
 4914SOL    HW2 8080   0.993   3.694   0.822
 4915SOL     OW 8081   1.429   4.897   0.867
 4915SOL    HW1 8082   1.374   4.813   0.860
 4915SOL    HW2 8083   1.455   4.926   0.775
 4916SOL     OW 8084   1.466   4.314   0.992
 4916SOL    HW1 8085   1.436   4.219   0.999
 4916SOL    HW2 8086   1.539   4.330   1.058
 4917SOL     OW 8087   1.857   4.557   0.377
 4917SOL    HW1 8088   1.899   4.493   0.441
 4917SOL    HW2 8089   1.819   4.506   0.299
 4918SOL     OW 8090   0.488   5.109   0.174
 4918SOL    HW1 8091   0.401   5.094   0.221
 4918SOL    HW2 8092   0.471   5.135   0.079
 4919SOL     OW 8093   1.664   5.004   0.657
 4919SOL    HW1 8094   1.763   5.012   0.671
 4919SOL    HW2 8095   1.619   5.088   0.688
 4920SOL     OW 8096   1.390   4.299   0.078
 4920SOL    HW1 8097   1.336   4.278   0.159
 4920SOL    HW2 8098   1.481   4.258   0.087
 4921SOL     OW 8099   0.527   3.980   0.328
 4921SOL    HW1 8100   0.554   3.921   0.253
 4921SOL    HW2 8101   0.527   4.075   0.297
 4922SOL     OW 8102   1.754   4.947   1.588
 4922SOL    HW1 8103   1.845   4.908   1.575
 4922SOL    HW2 8104   1.762   5.043   1.612
 4923SOL     OW 8105   1.064   5.071   1.340
 4923SOL    HW1 8106   0.984   5.048   1.395
 4923SOL    HW2 8107   1.147   5.045   1.389
 4924SOL     OW 8108   1.592   5.353   1.625
 4924SOL    HW1 8109   1.619   5.387   1.535
 4924SOL    HW2 8110   1.671   5.315   1.671
 4925SOL     OW 8111   1.111   4.919   1.100
 4925SOL    HW1 8112   1.071   4.963   1.181
 4925SOL    HW2 8113   1.070   4.956   1.017
 4926SOL     OW 8114   1.638   4.823   1.079
 4926SOL    HW1 8115   1.643   4.904   1.138
 4926SOL    HW2 8116   1.552   4.825   1.028
 4927SOL     OW 8117   0.915   3.813   1.402
 4927SOL    HW1 8118   0.940   3.793   1.307
 4927SOL    HW2 8119   0.987   3.869   1.444
 4928SOL     OW 8120   0.980   4.840   1.719
 4928SOL    HW1 8121   0.881   4.846   1.729
 4928SOL    HW2 8122   1.003   4.760   1.663
 4929SOL     OW 8123   0.705   4.774   0.368
 4929SOL    HW1 8124   0.691   4.781   0.467
 4929SOL    HW2 8125   0.789   4.723   0.350
 4930SOL     OW 8126   0.410   4.537   1.251
 4930SOL    HW1 8127   0.496   4.549   1.301
 4930SOL    HW2 8128   0.368   4.450   1.278
 4931SOL     OW 8129   1.274   4.110   1.262
 4931SOL    HW1 8130   1.295   4.184   1.326
 4931SOL    HW2 8131   1.185   4.127   1.219
 4932SOL     OW 8132   0.064   5.288   1.331
 4932SOL    HW1 8133   0.018   5.370   1.297
 4932SOL    HW2 8134   0.162   5.307   1.340
 4933SOL     OW 8135   0.367   4.824   0.501
 4933SOL    HW1 8136   0.360   4.907   0.445
 4933SOL    HW2 8137   0.371   4.744   0.441
 4934SOL     OW 8138   0.566   4.261   0.865
 4934SOL    HW1 8139   0.578   4.327   0.791
 4934SOL    HW2 8140   0.612   4.295   0.948
 4935SOL     OW 8141   1.252   5.072   0.388
 4935SOL    HW1 8142   1.302   5.149   0.428
 4935SOL    HW2 8143   1.157   5.074   0.420
 4936SOL     OW 8144   1.272   5.169   1.142
 4936SOL    HW1 8145   1.319   5.182   1.229
 4936SOL    HW2 8146   1.206   5.095   1.151
 4937SOL     OW 8147   1.582   4.363   0.472
 4937SOL    HW1 8148   1.551   4.424   0.545
 4937SOL    HW2 8149   1.632   4.415   0.403
 4938SOL     OW 8150   0.354   5.234   1.329
 4938SOL    HW1 8151   0.333   5.190   1.242
 4938SOL    HW2 8152   0.451   5.260   1.332
 4939SOL     OW 8153   0.402   4.475   1.598
 4939SOL    HW1 8154   0.470   4.530   1.551
 4939SOL    HW2 8155   0.442   4.387   1.625
 4940SOL     OW 8156   1.587   4.503   1.670
 4940SOL    HW1 8157   1.495   4.541   1.665
 4940SOL    HW2 8158   1.647   4.550   1.605
 4941SOL     OW 8159   1.013   3.829   1.770
 4941SOL    HW1 8160   1.019   3.914   1.718
 4941SOL    HW2 8161   1.045   3.753   1.713
 4942SOL     OW 8162   0.504   3.774   1.740
 4942SOL    HW1 8163   0.462   3.717   1.670
 4942SOL    HW2 8164   0.438   3.843   1.772
 4943SOL     OW 8165   0.573   4.594   1.029
 4943SOL    HW1 8166   0.617   4.683   1.020
 4943SOL    HW2 8167   0.510   4.594   1.106
 4944SOL     OW 8168   1.360   4.586   1.045
 4944SOL    HW1 8169   1.285   4.586   0.979
 4944SOL    HW2 8170   1.397   4.494   1.054
 4945SOL     OW 8171   1.209   4.249   0.275
 4945SOL    HW1 8172   1.222   4.165   0.329
 4945SOL    HW2 8173   1.180   4.323   0.335
 4946SOL     OW 8174   0.307   3.937   1.231
 4946SOL    HW1 8175   0.284   3.974   1.321
 4946SOL    HW2 8176   0.277   3.842   1.225
 4947SOL     OW 8177   0.037   5.034   1.282
 4947SOL    HW1 8178   0.090   4.985   1.350
 4947SOL    HW2 8179   0.059   5.132   1.287
 4948SOL     OW 8180   0.732   4.358   1.064
 4948SOL    HW1 8181   0.791   4.332   0.988
 4948SOL    HW2 8182   0.704   4.454   1.053
 4949SOL     OW 8183   1.728   4.659   1.854
 4949SOL    HW1 8184   1.682   4.652   1.765
 4949SOL    HW2 8185   1.666   4.703   1.920
 4950SOL     OW 8186   0.307   3.787   0.618
 4950SOL    HW1 8187   0.296   3.881   0.651
 4950SOL    HW2 8188   0.302   3.724   0.695
 4951SOL     OW 8189   1.622   4.091   0.374
 4951SOL    HW1 8190   1.624   4.015   0.438
 4951SOL    HW2 8191   1.574   4.168   0.414
 4952SOL     OW 8192   1.023   4.490   0.966
 4952SOL    HW1 8193   1.038   4.511   1.062
 4952SOL    HW2 8194   0.993   4.395   0.957
 4953SOL     OW 8195   0.980   5.297   1.700
 4953SOL    HW1 8196   0.960   5.341   1.612
 4953SOL    HW2 8197   1.019   5.206   1.684
 4954SOL     OW 8198   1.859   5.242   1.605
 4954SOL    HW1 8199   1.873   5.269   1.510
 4954SOL    HW2 8200   1.942   5.264   1.658
 4955SOL     OW 8201   0.350   4.622   1.804
 4955SOL    HW1 8202   0.426   4.666   1.852
 4955SOL    HW2 8203   0.385   4.575   1.722
 4956SOL     OW 8204   1.540   3.998   0.125
 4956SOL    HW1 8205   1.479   3.923   0.148
 4956SOL    HW2 8206   1.562   4.050   0.208
 4957SOL     OW 8207   1.303   4.562   0.042
 4957SOL    HW1 8208   1.337   4.469   0.057
 4957SOL    HW2 8209   1.321   4.589  -0.053
 4958SOL     OW 8210   1.068   5.057   0.849
 4958SOL    HW1 8211   1.075   4.973   0.794
 4958SOL    HW2 8212   1.130   5.126   0.813
 4959SOL     OW 8213   0.319   4.534   0.949
 4959SOL    HW1 8214   0.412   4.570   0.954
 4959SOL    HW2 8215   0.313   4.449   1.001
 4960SOL     OW 8216   0.339   4.233   1.006
 4960SOL    HW1 8217   0.287   4.150   0.989
 4960SOL    HW2 8218   0.416   4.238   0.942
 4961SOL     OW 8219   1.138   4.104   1.678
 4961SOL    HW1 8220   1.093   4.167   1.742
 4961SOL    HW2 8221   1.231   4.135   1.661
 4962SOL     OW 8222   1.160   3.931   1.477
 4962SOL    HW1 8223   1.160   3.995   1.554
 4962SOL    HW2 8224   1.188   3.979   1.394
 4963SOL     OW 8225   0.008   5.050   0.200
 4963SOL    HW1 8226  -0.085   5.071   0.169
 4963SOL    HW2 8227   0.018   4.951   0.213
 4964SOL     OW 8228   0.088   5.525   0.927
 4964SOL    HW1 8229   0.046   5.439   0.900
 4964SOL    HW2 8230   0.182   5.528   0.893
 4965SOL     OW 8231   0.504   5.292   0.910
 4965SOL    HW1 8232   0.570   5.366   0.919
 4965SOL    HW2 8233   0.548   5.213   0.868
 4966SOL     OW 8234   1.002   4.520   1.238
 4966SOL    HW1 8235   1.043   4.488   1.324
 4966SOL    HW2 8236   0.906   4.493   1.235
 4967SOL     OW 8237   0.040   4.268   1.114
 4967SOL    HW1 8238   0.125   4.235   1.073
 4967SOL    HW2 8239   0.053   4.283   1.212
 4968SOL     OW 8240   0.189   4.244   1.722
 4968SOL    HW1 8241   0.248   4.204   1.652
 4968SOL    HW2 8242   0.131   4.315   1.681
 4969SOL     OW 8243   1.369   4.674   1.660
 4969SOL    HW1 8244   1.408   4.763   1.680
 4969SOL    HW2 8245   1.379   4.654   1.563
 4970SOL     OW 8246   0.815   4.296   0.325
 4970SOL    HW1 8247   0.822   4.207   0.279
 4970SOL    HW2 8248   0.721   4.330   0.317
 4971SOL     OW 8249   1.657   4.328   1.206
 4971SOL    HW1 8250   1.619   4.259   1.268
 4971SOL    HW2 8251   1.739   4.292   1.162
 4972SOL     OW 8252   0.252   5.288   1.744
 4972SOL    HW1 8253   0.222   5.345   1.820
 4972SOL    HW2 8254   0.245   5.191   1.770
 4973SOL     OW 8255   0.671   4.188   1.269
 4973SOL    HW1 8256   0.637   4.099   1.239
 4973SOL    HW2 8257   0.697   4.242   1.189
 4974SOL     OW 8258   0.930   5.402   1.465
 4974SOL    HW1 8259   0.906   5.384   1.370
 4974SOL    HW2 8260   0.960   5.496   1.475
 4975SOL     OW 8261   0.473   4.224   0.191
 4975SOL    HW1 8262   0.534   4.304   0.195
 4975SOL    HW2 8263   0.378   4.255   0.198
 4976SOL     OW 8264   0.159   4.861   1.466
 4976SOL    HW1 8265   0.181   4.800   1.542
 4976SOL    HW2 8266   0.169   4.812   1.380
 4977SOL     OW 8267   1.347   4.783   1.234
 4977SOL    HW1 8268   1.371   4.720   1.160
 4977SOL    HW2 8269   1.257   4.823   1.216
 4978SOL     OW 8270   1.302   4.579   0.309
 4978SOL    HW1 8271   1.216   4.548   0.351
 4978SOL    HW2 8272   1.298   4.565   0.210
 4979SOL     OW 8273   1.759   5.471   1.154
 4979SOL    HW1 8274   1.820   5.501   1.081
 4979SOL    HW2 8275   1.721   5.382   1.132
 4980SOL     OW 8276   1.252   5.455   1.128
 4980SOL    HW1 8277   1.336   5.460   1.074
 4980SOL    HW2 8278   1.229   5.359   1.146
 4981SOL     OW 8279   0.083   4.982   1.022
 4981SOL    HW1 8280   0.078   4.981   1.122
 4981SOL    HW2 8281   0.000   4.941   0.984
 4982SOL     OW 8282   0.688   5.386   1.716
 4982SOL    HW1 8283   0.632   5.467   1.725
 4982SOL    HW2 8284   0.740   5.390   1.630
 4983SOL     OW 8285   0.903   3.810   0.133
 4983SOL    HW1 8286   0.954   3.811   0.047
 4983SOL    HW2 8287   0.959   3.768   0.204
 4984SOL     OW 8288   1.726   3.859   0.523
 4984SOL    HW1 8289   1.799   3.842   0.456
 4984SOL    HW2 8290   1.695   3.772   0.561
 4985SOL     OW 8291   1.388   5.297   0.477
 4985SOL    HW1 8292   1.455   5.309   0.403
 4985SOL    HW2 8293   1.348   5.386   0.500
 4986SOL     OW 8294   0.130   5.518   1.851
 4986SOL    HW1 8295   0.089   5.444   1.904
 4986SOL    HW2 8296   0.194   5.569   1.909
 4987SOL     OW 8297   1.280   4.651   0.672
 4987SOL    HW1 8298   1.340   4.570   0.674
 4987SOL    HW2 8299   1.320   4.720   0.612
 4988SOL     OW 8300   0.830   4.997   1.422
 4988SOL    HW1 8301   0.825   5.030   1.517
 4988SOL    HW2 8302   0.744   5.016   1.376
 4989SOL     OW 8303   0.672   5.340   0.154
 4989SOL    HW1 8304   0.681   5.350   0.055
 4989SOL    HW2 8305   0.632   5.251   0.175
 4990SOL     OW 8306   1.650   5.444   1.394
 4990SOL    HW1 8307   1.703   5.454   1.310
 4990SOL    HW2 8308   1.623   5.534   1.428
 4991SOL     OW 8309   1.841   3.899   0.963
 4991SOL    HW1 8310   1.880   3.814   0.927
 4991SOL    HW2 8311   1.743   3.901   0.944
 4992SOL     OW 8312   0.263   4.050   0.720
 4992SOL    HW1 8313   0.184   4.101   0.686
 4992SOL    HW2 8314   0.254   4.035   0.818
 4993SOL     OW 8315   1.194   5.336   0.031
 4993SOL    HW1 8316   1.200   5.243   0.068
 4993SOL    HW2 8317   1.135   5.336  -0.049
 4994SOL     OW 8318   0.822   4.726   1.372
 4994SOL    HW1 8319   0.862   4.725   1.280
 4994SOL    HW2 8320   0.832   4.818   1.412
 4995SOL     OW 8321   0.916   4.634   0.291
 4995SOL    HW1 8322   0.979   4.672   0.223
 4995SOL    HW2 8323   0.956   4.551   0.330
 4996SOL     OW 8324   1.504   5.331   0.044
 4996SOL    HW1 8325   1.412   5.368   0.051
 4996SOL    HW2 8326   1.542   5.351  -0.046
 4997SOL     OW 8327   0.372   5.012   1.490
 4997SOL    HW1 8328   0.359   5.105   1.456
 4997SOL    HW2 8329   0.288   4.960   1.477
 4998SOL     OW 8330   1.614   5.016   1.289
 4998SOL    HW1 8331   1.674   5.019   1.369
 4998SOL    HW2 8332   1.539   5.080   1.302
 4999SOL     OW 8333   1.039   4.822   0.696
 4999SOL    HW1 8334   0.969   4.775   0.750
 4999SOL    HW2 8335   1.098   4.754   0.653
 5000SOL     OW 8336   1.014   3.960   0.971
 5000SOL    HW1 8337   1.006   3.924   0.878
 5000SOL    HW2 8338   1.012   3.884   1.036
 5001SOL     OW 8339   0.590   5.211   0.491
 5001SOL    HW1 8340   0.632   5.153   0.421
 5001SOL    HW2 8341   0.546   5.290   0.447
 5002SOL     OW 8342   1.709   4.109   1.381
 5002SOL    HW1 8343   1.782   4.178   1.385
 5002SOL    HW2 8344   1.737   4.034   1.322
 5003SOL     OW 8345   0.255   5.072   0.290
 5003SOL    HW1 8346   0.159   5.073   0.263
 5003SOL    HW2 8347   0.267   5.125   0.374
 5004SOL     OW 8348   0.105   4.737   1.726
 5004SOL    HW1 8349   0.028   4.704   1.780
 5004SOL    HW2 8350   0.190   4.707   1.768
 5005SOL     OW 8351   0.672   3.927   1.489
 5005SOL    HW1 8352   0.762   3.911   1.449
 5005SOL    HW2 8353   0.680   3.932   1.588
 5006SOL     OW 8354   0.075   4.069   0.033
 5006SOL    HW1 8355  -0.017   4.041   0.004
 5006SOL    HW2 8356   0.106   4.146  -0.023
 5007SOL     OW 8357   1.440   4.580   1.398
 5007SOL    HW1 8358   1.383   4.632   1.335
 5007SOL    HW2 8359   1.536   4.592   1.374
 5008SOL     OW 8360   0.072   3.890   0.318
 5008SOL    HW1 8361   0.055   3.973   0.264
 5008SOL    HW2 8362   0.162   3.853   0.296
 5009SOL     OW 8363   1.183   5.059   0.119
 5009SOL    HW1 8364   1.084   5.048   0.121
 5009SOL    HW2 8365   1.217   5.074   0.212
 5010SOL     OW 8366   0.613   4.566   1.431
 5010SOL    HW1 8367   0.669   4.647   1.414
 5010SOL    HW2 8368   0.672   4.486   1.434
 5011SOL     OW 8369   1.493   5.491   0.959
 5011SOL    HW1 8370   1.526   5.555   0.890
 5011SOL    HW2 8371   1.559   5.485   1.034
 5012SOL     OW 8372   0.716   4.289   1.708
 5012SOL    HW1 8373   0.735   4.354   1.782
 5012SOL    HW2 8374   0.776   4.209   1.717
 5013SOL     OW 8375   1.450   4.944   1.633
 5013SOL    HW1 8376   1.441   4.934   1.732
 5013SOL    HW2 8377   1.546   4.937   1.607
 5014SOL     OW 8378   0.390   5.465   1.560
 5014SOL    HW1 8379   0.299   5.506   1.558
 5014SOL    HW2 8380   0.383   5.371   1.592
 5015SOL     OW 8381   1.674   4.607   1.254
 5015SOL    HW1 8382   1.647   4.518   1.217
 5015SOL    HW2 8383   1.675   4.675   1.181
 5016SOL     OW 8384   1.225   4.049   0.449
 5016SOL    HW1 8385   1.290   3.975   0.438
 5016SOL    HW2 8386   1.245   4.099   0.533
 5017SOL     OW 8387   0.594   4.469   0.652
 5017SOL    HW1 8388   0.644   4.554   0.633
 5017SOL    HW2 8389   0.506   4.471   0.604
 5018SOL     OW 8390   1.777   4.066   1.642
 5018SOL    HW1 8391   1.760   4.097   1.548
 5018SOL    HW2 8392   1.693   4.029   1.680
 5019SOL     OW 8393   1.730   4.658   1.517
 5019SOL    HW1 8394   1.768   4.749   1.532
 5019SOL    HW2 8395   1.722   4.641   1.418
 5020SOL     OW 8396   0.859   5.098   0.016
 5020SOL    HW1 8397   0.813   5.113   0.104
 5020SOL    HW2 8398   0.903   5.183  -0.014
 5021SOL     OW 8399   0.661   5.514   0.953
 5021SOL    HW1 8400   0.615   5.602   0.940
 5021SOL    HW2 8401   0.760   5.526   0.946
 5022SOL     OW 8402   0.859   4.680   0.861
 5022SOL    HW1 8403   0.913   4.611   0.909
 5022SOL    HW2 8404   0.827   4.749   0.927
 5023SOL     OW 8405   1.083   4.708   0.087
 5023SOL    HW1 8406   1.060   4.761   0.005
 5023SOL    HW2 8407   1.164   4.652   0.068
 5024SOL     OW 8408   1.861   5.293   0.851
 5024SOL    HW1 8409   1.790   5.281   0.781
 5024SOL    HW2 8410   1.862   5.214   0.911
 5025SOL     OW 8411   0.221   5.038   1.844
 5025SOL    HW1 8412   0.156   4.965   1.823
 5025SOL    HW2 8413   0.225   5.052   1.942
 5026SOL     OW 8414   0.079   4.964   0.653
 5026SOL    HW1 8415   0.078   4.917   0.741
 5026SOL    HW2 8416   0.161   4.936   0.602
 5027SOL     OW 8417   0.672   5.115   1.624
 5027SOL    HW1 8418   0.594   5.065   1.662
 5027SOL    HW2 8419   0.669   5.210   1.655
 5028SOL     OW 8420   1.824   3.916   1.227
 5028SOL    HW1 8421   1.820   3.826   1.271
 5028SOL    HW2 8422   1.827   3.905   1.128
 5029SOL     OW 8423   0.428   4.148   0.520
 5029SOL    HW1 8424   0.458   4.076   0.458
 5029SOL    HW2 8425   0.389   4.108   0.603
 5030SOL     OW 8426   1.705   5.211   1.104
 5030SOL    HW1 8427   1.612   5.186   1.077
 5030SOL    HW2 8428   1.731   5.161   1.186
 5031SOL     OW 8429   0.317   4.271   1.280
 5031SOL    HW1 8430   0.355   4.212   1.352
 5031SOL    HW2 8431   0.357   4.245   1.192
 5032SOL     OW 8432   0.812   5.310   0.687
 5032SOL    HW1 8433   0.844   5.320   0.593
 5032SOL    HW2 8434   0.733   5.248   0.689
 5033SOL     OW 8435   1.424   3.938   1.112
 5033SOL    HW1 8436   1.476   3.873   1.167
 5033SOL    HW2 8437   1.375   4.001   1.173
 5034SOL     OW 8438   1.001   3.758   1.154
 5034SOL    HW1 8439   0.938   3.686   1.123
 5034SOL    HW2 8440   1.094   3.722   1.154
 5035SOL     OW 8441   0.770   5.054   0.301
 5035SOL    HW1 8442   0.724   4.967   0.318
 5035SOL    HW2 8443   0.861   5.051   0.342
 5036SOL     OW 8444   0.618   5.291   1.284
 5036SOL    HW1 8445   0.613   5.373   1.341
 5036SOL    HW2 8446   0.707   5.288   1.239
 5037SOL     OW 8447   1.352   3.776   0.168
 5037SOL    HW1 8448   1.387   3.735   0.084
 5037SOL    HW2 8449   1.262   3.738   0.188
 5038SOL     OW 8450   1.300   4.177   0.691
 5038SOL    HW1 8451   1.241   4.257   0.695
 5038SOL    HW2 8452   1.315   4.142   0.784
 5039SOL     OW 8453   1.593   3.945   0.882
 5039SOL    HW1 8454   1.509   3.944   0.936
 5039SOL    HW2 8455   1.595   4.028   0.826
 5040SOL     OW 8456   0.039   4.801   0.300
 5040SOL    HW1 8457   0.138   4.790   0.291
 5040SOL    HW2 8458  -0.001   4.715   0.332
 5041SOL     OW 8459   0.875   5.370   0.337
 5041SOL    HW1 8460   0.798   5.335   0.283
 5041SOL    HW2 8461   0.843   5.441   0.399
 5042SOL     OW 8462   0.230   4.352   1.975
 5042SOL    HW1 8463   0.137   4.350   2.012
 5042SOL    HW2 8464   0.231   4.313   1.883
 5043SOL     OW 8465   0.225   3.999   2.858
 5043SOL    HW1 8466   0.260   3.982   2.950
 5043SOL    HW2 8467   0.137   3.954   2.846
 5044SOL     OW 8468   0.019   4.092   2.509
 5044SOL    HW1 8469  -0.063   4.135   2.548
 5044SOL    HW2 8470  -0.009   4.019   2.446
 5045SOL     OW 8471   0.569   4.999   3.027
 5045SOL    HW1 8472   0.476   4.992   2.990
 5045SOL    HW2 8473   0.580   5.088   3.071
 5046SOL     OW 8474   1.555   5.235   2.565
 5046SOL    HW1 8475   1.498   5.219   2.646
 5046SOL    HW2 8476   1.496   5.245   2.485
 5047SOL     OW 8477   1.135   4.427   2.579
 5047SOL    HW1 8478   1.192   4.505   2.554
 5047SOL    HW2 8479   1.075   4.453   2.655
 5048SOL     OW 8480   1.755   4.331   2.093
 5048SOL    HW1 8481   1.743   4.318   1.994
 5048SOL    HW2 8482   1.725   4.250   2.142
 5049SOL     OW 8483   0.768   4.868   2.885
 5049SOL    HW1 8484   0.690   4.885   2.945
 5049SOL    HW2 8485   0.802   4.955   2.849
 5050SOL     OW 8486   0.850   4.522   3.685
 5050SOL    HW1 8487   0.846   4.598   3.750
 5050SOL    HW2 8488   0.872   4.558   3.594
 5051SOL     OW 8489   0.685   4.736   2.527
 5051SOL    HW1 8490   0.754   4.720   2.597
 5051SOL    HW2 8491   0.612   4.793   2.565
 5052SOL     OW 8492   0.686   4.885   3.665
 5052SOL    HW1 8493   0.746   4.964   3.679
 5052SOL    HW2 8494   0.600   4.916   3.624
 5053SOL     OW 8495   0.335   5.159   2.923
 5053SOL    HW1 8496   0.257   5.128   2.870
 5053SOL    HW2 8497   0.393   5.217   2.866
 5054SOL     OW 8498   1.460   5.229   3.201
 5054SOL    HW1 8499   1.484   5.323   3.227
 5054SOL    HW2 8500   1.444   5.175   3.283
 5055SOL     OW 8501   0.438   4.116   3.361
 5055SOL    HW1 8502   0.520   4.060   3.370
 5055SOL    HW2 8503   0.357   4.058   3.365
 5056SOL     OW 8504   1.603   4.171   2.599
 5056SOL    HW1 8505   1.529   4.217   2.549
 5056SOL    HW2 8506   1.654   4.239   2.652
 5057SOL     OW 8507   0.231   5.437   2.345
 5057SOL    HW1 8508   0.265   5.514   2.399
 5057SOL    HW2 8509   0.275   5.437   2.255
 5058SOL     OW 8510   1.127   5.065   3.552
 5058SOL    HW1 8511   1.174   5.065   3.640
 5058SOL    HW2 8512   1.079   4.978   3.541
 5059SOL     OW 8513   0.230   5.158   2.400
 5059SOL    HW1 8514   0.204   5.254   2.400
 5059SOL    HW2 8515   0.159   5.104   2.445
 5060SOL     OW 8516   0.240   4.815   2.748
 5060SOL    HW1 8517   0.254   4.731   2.800
 5060SOL    HW2 8518   0.185   4.879   2.803
 5061SOL     OW 8519   0.620   5.510   3.301
 5061SOL    HW1 8520   0.528   5.493   3.336
 5061SOL    HW2 8521   0.648   5.602   3.327
 5062SOL     OW 8522   0.606   4.688   1.985
 5062SOL    HW1 8523   0.613   4.772   1.931
 5062SOL    HW2 8524   0.652   4.701   2.073
 5063SOL     OW 8525   1.594   3.838   3.342
 5063SOL    HW1 8526   1.576   3.905   3.270
 5063SOL    HW2 8527   1.591   3.884   3.431
 5064SOL     OW 8528   0.122   4.367   2.425
 5064SOL    HW1 8529   0.077   4.279   2.442
 5064SOL    HW2 8530   0.121   4.421   2.509
 5065SOL     OW 8531   1.842   5.491   2.221
 5065SOL    HW1 8532   1.896   5.462   2.301
 5065SOL    HW2 8533   1.872   5.581   2.192
 5066SOL     OW 8534   0.027   5.320   1.979
 5066SOL    HW1 8535   0.008   5.224   2.000
 5066SOL    HW2 8536  -0.006   5.378   2.054
 5067SOL     OW 8537   1.689   4.646   2.474
 5067SOL    HW1 8538   1.784   4.617   2.482
 5067SOL    HW2 8539   1.681   4.711   2.399
 5068SOL     OW 8540   1.641   4.832   2.294
 5068SOL    HW1 8541   1.727   4.834   2.242
 5068SOL    HW2 8542   1.655   4.879   2.382
 5069SOL     OW 8543   0.113   4.461   3.459
 5069SOL    HW1 8544   0.201   4.448   3.504
 5069SOL    HW2 8545   0.100   4.558   3.437
 5070SOL     OW 8546   0.613   5.089   2.588
 5070SOL    HW1 8547   0.564   5.002   2.597
 5070SOL    HW2 8548   0.590   5.132   2.501
 5071SOL     OW 8549   1.293   4.952   3.285
 5071SOL    HW1 8550   1.330   4.879   3.227
 5071SOL    HW2 8551   1.345   4.957   3.370
 5072SOL     OW 8552   0.809   3.728   2.364
 5072SOL    HW1 8553   0.849   3.819   2.355
 5072SOL    HW2 8554   0.709   3.736   2.370
 5073SOL     OW 8555   0.197   4.700   3.126
 5073SOL    HW1 8556   0.286   4.655   3.112
 5073SOL    HW2 8557   0.124   4.635   3.107
 5074SOL     OW 8558   1.525   4.723   2.052
 5074SOL    HW1 8559   1.462   4.647   2.065
 5074SOL    HW2 8560   1.573   4.741   2.138
 5075SOL     OW 8561   1.187   5.516   3.478
 5075SOL    HW1 8562   1.211   5.576   3.402
 5075SOL    HW2 8563   1.194   5.421   3.448
 5076SOL     OW 8564   0.317   3.975   3.663
 5076SOL    HW1 8565   0.388   4.046   3.669
 5076SOL    HW2 8566   0.229   4.014   3.691
 5077SOL     OW 8567   1.466   5.141   2.815
 5077SOL    HW1 8568   1.407   5.147   2.895
 5077SOL    HW2 8569   1.451   5.053   2.769
 5078SOL     OW 8570   1.667   5.438   2.434
 5078SOL    HW1 8571   1.626   5.415   2.346
 5078SOL    HW2 8572   1.649   5.364   2.499
 5079SOL     OW 8573   0.598   4.453   2.132
 5079SOL    HW1 8574   0.622   4.522   2.064
 5079SOL    HW2 8575   0.520   4.486   2.186
 5080SOL     OW 8576   1.281   4.069   2.806
 5080SOL    HW1 8577   1.195   4.019   2.793
 5080SOL    HW2 8578   1.343   4.015   2.862
 5081SOL     OW 8579   1.576   5.386   2.169
 5081SOL    HW1 8580   1.665   5.432   2.172
 5081SOL    HW2 8581   1.555   5.362   2.074
 5082SOL     OW 8582   0.807   4.329   3.327
 5082SOL    HW1 8583   0.760   4.326   3.416
 5082SOL    HW2 8584   0.756   4.274   3.261
 5083SOL     OW 8585   1.394   4.193   3.536
 5083SOL    HW1 8586   1.374   4.236   3.624
 5083SOL    HW2 8587   1.472   4.131   3.545
 5084SOL     OW 8588   0.973   4.614   3.434
 5084SOL    HW1 8589   1.019   4.530   3.405
 5084SOL    HW2 8590   0.917   4.648   3.359
 5085SOL     OW 8591   0.991   4.134   3.104
 5085SOL    HW1 8592   0.914   4.168   3.158
 5085SOL    HW2 8593   0.957   4.083   3.025
 5086SOL     OW 8594   1.041   4.425   2.291
 5086SOL    HW1 8595   1.067   4.421   2.387
 5086SOL    HW2 8596   0.956   4.374   2.277
 5087SOL     OW 8597   0.076   4.535   2.651
 5087SOL    HW1 8598   0.175   4.523   2.660
 5087SOL    HW2 8599   0.052   4.630   2.672
 5088SOL     OW 8600   0.130   5.545   3.433
 5088SOL    HW1 8601   0.120   5.530   3.532
 5088SOL    HW2 8602   0.044   5.581   3.397
 5089SOL     OW 8603   0.865   4.072   2.057
 5089SOL    HW1 8604   0.924   4.135   2.008
 5089SOL    HW2 8605   0.884   3.978   2.028
 5090SOL     OW 8606   1.719   4.309   3.693
 5090SOL    HW1 8607   1.693   4.398   3.657
 5090SOL    HW2 8608   1.717   4.241   3.620
 5091SOL     OW 8609   1.362   4.868   2.407
 5091SOL    HW1 8610   1.445   4.839   2.359
 5091SOL    HW2 8611   1.313   4.935   2.351
 5092SOL     OW 8612   0.550   3.920   2.747
 5092SOL    HW1 8613   0.545   3.915   2.847
 5092SOL    HW2 8614   0.552   4.016   2.718
 5093SOL     OW 8615   1.008   5.180   2.339
 5093SOL    HW1 8616   0.962   5.252   2.287
 5093SOL    HW2 8617   1.004   5.200   2.437
 5094SOL     OW 8618   0.351   5.525   2.715
 5094SOL    HW1 8619   0.401   5.439   2.721
 5094SOL    HW2 8620   0.416   5.602   2.712
 5095SOL     OW 8621   1.795   4.790   2.735
 5095SOL    HW1 8622   1.733   4.775   2.659
 5095SOL    HW2 8623   1.743   4.801   2.820
 5096SOL     OW 8624   1.227   5.274   3.368
 5096SOL    HW1 8625   1.233   5.197   3.432
 5096SOL    HW2 8626   1.175   5.248   3.288
 5097SOL     OW 8627   0.321   4.667   2.104
 5097SOL    HW1 8628   0.403   4.706   2.062
 5097SOL    HW2 8629   0.294   4.585   2.055
 5098SOL     OW 8630   1.458   4.459   2.590
 5098SOL    HW1 8631   1.453   4.394   2.665
 5098SOL    HW2 8632   1.538   4.518   2.603
 5099SOL     OW 8633   0.461   4.990   3.589
 5099SOL    HW1 8634   0.411   4.991   3.503
 5099SOL    HW2 8635   0.398   4.972   3.665
 5100SOL     OW 8636   1.111   5.500   2.099
 5100SOL    HW1 8637   1.051   5.438   2.149
 5100SOL    HW2 8638   1.142   5.456   2.014
 5101SOL     OW 8639   0.202   4.009   3.360
 5101SOL    HW1 8640   0.122   4.069   3.347
 5101SOL    HW2 8641   0.192   3.960   3.446
 5102SOL     OW 8642   1.632   5.101   1.943
 5102SOL    HW1 8643   1.600   5.195   1.933
 5102SOL    HW2 8644   1.556   5.038   1.931
 5103SOL     OW 8645   0.464   5.467   2.185
 5103SOL    HW1 8646   0.497   5.506   2.271
 5103SOL    HW2 8647   0.540   5.460   2.120
 5104SOL     OW 8648   1.400   3.831   2.288
 5104SOL    HW1 8649   1.376   3.794   2.198
 5104SOL    HW2 8650   1.499   3.847   2.292
 5105SOL     OW 8651   0.249   5.509   3.103
 5105SOL    HW1 8652   0.306   5.444   3.153
 5105SOL    HW2 8653   0.233   5.476   3.010
 5106SOL     OW 8654   0.940   5.422   2.766
 5106SOL    HW1 8655   1.020   5.365   2.787
 5106SOL    HW2 8656   0.891   5.382   2.689
 5107SOL     OW 8657   0.382   4.424   2.342
 5107SOL    HW1 8658   0.427   4.334   2.339
 5107SOL    HW2 8659   0.288   4.413   2.375
 5108SOL     OW 8660   1.547   3.946   3.591
 5108SOL    HW1 8661   1.542   3.983   3.683
 5108SOL    HW2 8662   1.475   3.877   3.579
 5109SOL     OW 8663   0.614   3.846   1.979
 5109SOL    HW1 8664   0.712   3.824   1.986
 5109SOL    HW2 8665   0.583   3.829   1.886
 5110SOL     OW 8666   0.781   3.988   3.611
 5110SOL    HW1 8667   0.848   3.927   3.654
 5110SOL    HW2 8668   0.708   4.007   3.676
 5111SOL     OW 8669   0.888   5.238   3.057
 5111SOL    HW1 8670   0.865   5.213   2.963
 5111SOL    HW2 8671   0.949   5.169   3.096
 5112SOL     OW 8672   1.351   4.314   3.295
 5112SOL    HW1 8673   1.379   4.271   3.380
 5112SOL    HW2 8674   1.376   4.410   3.296
 5113SOL     OW 8675   0.803   5.126   2.786
 5113SOL    HW1 8676   0.893   5.140   2.744
 5113SOL    HW2 8677   0.732   5.128   2.715
 5114SOL     OW 8678   0.922   4.227   2.761
 5114SOL    HW1 8679   0.897   4.218   2.665
 5114SOL    HW2 8680   0.970   4.145   2.792
 5115SOL     OW 8681   0.539   3.788   2.374
 5115SOL    HW1 8682   0.458   3.789   2.432
 5115SOL    HW2 8683   0.542   3.871   2.319
 5116SOL     OW 8684   1.434   4.912   1.903
 5116SOL    HW1 8685   1.466   4.836   1.960
 5116SOL    HW2 8686   1.342   4.939   1.933
 5117SOL     OW 8687   0.297   3.759   2.033
 5117SOL    HW1 8688   0.346   3.843   2.012
 5117SOL    HW2 8689   0.359   3.694   2.078
 5118SOL     OW 8690   0.935   3.960   2.342
 5118SOL    HW1 8691   0.887   4.001   2.264
 5118SOL    HW2 8692   1.034   3.958   2.323
 5119SOL     OW 8693   1.076   4.407   3.326
 5119SOL    HW1 8694   0.996   4.346   3.329
 5119SOL    HW2 8695   1.157   4.354   3.302
 5120SOL     OW 8696   1.227   5.294   2.655
 5120SOL    HW1 8697   1.248   5.368   2.590
 5120SOL    HW2 8698   1.295   5.294   2.728
 5121SOL     OW 8699   0.459   4.876   2.603
 5121SOL    HW1 8700   0.388   4.849   2.668
 5121SOL    HW2 8701   0.433   4.848   2.510
 5122SOL     OW 8702   1.271   5.521   2.453
 5122SOL    HW1 8703   1.315   5.585   2.389
 5122SOL    HW2 8704   1.221   5.573   2.523
 5123SOL     OW 8705   1.032   4.273   1.878
 5123SOL    HW1 8706   0.991   4.355   1.839
 5123SOL    HW2 8707   1.096   4.299   1.951
 5124SOL     OW 8708   0.078   4.280   3.248
 5124SOL    HW1 8709   0.170   4.279   3.207
 5124SOL    HW2 8710   0.072   4.354   3.315
 5125SOL     OW 8711   0.561   3.946   3.009
 5125SOL    HW1 8712   0.599   3.862   3.046
 5125SOL    HW2 8713   0.473   3.965   3.053
 5126SOL     OW 8714   0.866   4.178   2.504
 5126SOL    HW1 8715   0.834   4.250   2.442
 5126SOL    HW2 8716   0.890   4.097   2.451
 5127SOL     OW 8717   1.017   3.763   2.615
 5127SOL    HW1 8718   0.945   3.768   2.546
 5127SOL    HW2 8719   0.993   3.694   2.684
 5128SOL     OW 8720   1.429   4.897   2.729
 5128SOL    HW1 8721   1.374   4.813   2.722
 5128SOL    HW2 8722   1.455   4.926   2.637
 5129SOL     OW 8723   1.466   4.314   2.854
 5129SOL    HW1 8724   1.436   4.219   2.861
 5129SOL    HW2 8725   1.539   4.330   2.920
 5130SOL     OW 8726   1.857   4.557   2.239
 5130SOL    HW1 8727   1.899   4.493   2.303
 5130SOL    HW2 8728   1.819   4.506   2.161
 5131SOL     OW 8729   0.488   5.109   2.036
 5131SOL    HW1 8730   0.401   5.094   2.083
 5131SOL    HW2 8731   0.471   5.135   1.941
 5132SOL     OW 8732   1.664   5.004   2.519
 5132SOL    HW1 8733   1.763   5.012   2.533
 5132SOL    HW2 8734   1.619   5.088   2.550
 5133SOL     OW 8735   1.390   4.299   1.940
 5133SOL    HW1 8736   1.336   4.278   2.021
 5133SOL    HW2 8737   1.481   4.258   1.949
 5134SOL     OW 8738   0.527   3.980   2.190
 5134SOL    HW1 8739   0.554   3.921   2.115
 5134SOL    HW2 8740   0.527   4.075   2.159
 5135SOL     OW 8741   1.754   4.947   3.450
 5135SOL    HW1 8742   1.845   4.908   3.437
 5135SOL    HW2 8743   1.762   5.043   3.474
 5136SOL     OW 8744   1.064   5.071   3.202
 5136SOL    HW1 8745   0.984   5.048   3.257
 5136SOL    HW2 8746   1.147   5.045   3.251
 5137SOL     OW 8747   1.592   5.353   3.487
 5137SOL    HW1 8748   1.619   5.387   3.397
 5137SOL    HW2 8749   1.671   5.315   3.533
 5138SOL     OW 8750   1.111   4.919   2.962
 5138SOL    HW1 8751   1.071   4.963   3.043
 5138SOL    HW2 8752   1.070   4.956   2.879
 5139SOL     OW 8753   1.638   4.823   2.941
 5139SOL    HW1 8754   1.643   4.904   3.000
 5139SOL    HW2 8755   1.552   4.825   2.890
 5140SOL     OW 8756   0.915   3.813   3.264
 5140SOL    HW1 8757   0.940   3.793   3.169
 5140SOL    HW2 8758   0.987   3.869   3.306
 5141SOL     OW 8759   0.980   4.840   3.581
 5141SOL    HW1 8760   0.881   4.846   3.591
 5141SOL    HW2 8761   1.003   4.760   3.525
 5142SOL     OW 8762   0.705   4.774   2.230
 5142SOL    HW1 8763   0.691   4.781   2.329
 5142SOL    HW2 8764   0.789   4.723   2.212
 5143SOL     OW 8765   0.410   4.537   3.113
 5143SOL    HW1 8766   0.496   4.549   3.163
 5143SOL    HW2 8767   0.368   4.450   3.140
 5144SOL     OW 8768   1.274   4.110   3.124
 5144SOL    HW1 8769   1.295   4.184   3.188
 5144SOL    HW2 8770   1.185   4.127   3.081
 5145SOL     OW 8771   0.064   5.288   3.193
 5145SOL    HW1 8772   0.018   5.370   3.159
 5145SOL    HW2 8773   0.162   5.307   3.202
 5146SOL     OW 8774   0.367   4.824   2.363
 5146SOL    HW1 8775   0.360   4.907   2.307
 5146SOL    HW2 8776   0.371   4.744   2.303
 5147SOL     OW 8777   0.566   4.261   2.727
 5147SOL    HW1 8778   0.578   4.327   2.653
 5147SOL    HW2 8779   0.612   4.295   2.810
 5148SOL     OW 8780   1.252   5.072   2.250
 5148SOL    HW1 8781   1.302   5.149   2.290
 5148SOL    HW2 8782   1.157   5.074   2.282
 5149SOL     OW 8783   1.272   5.169   3.004
 5149SOL    HW1 8784   1.319   5.182   3.091
 5149SOL    HW2 8785   1.206   5.095   3.013
 5150SOL     OW 8786   1.582   4.363   2.334
 5150SOL    HW1 8787   1.551   4.424   2.407
 5150SOL    HW2 8788   1.632   4.415   2.265
 5151SOL     OW 8789   0.354   5.234   3.191
 5151SOL    HW1 8790   0.333   5.190   3.104
 5151SOL    HW2 8791   0.451   5.260   3.194
 5152SOL     OW 8792   0.402   4.475   3.460
 5152SOL    HW1 8793   0.470   4.530   3.413
 5152SOL    HW2 8794   0.442   4.387   3.487
 5153SOL     OW 8795   1.587   4.503   3.532
 5153SOL    HW1 8796   1.495   4.541   3.527
 5153SOL    HW2 8797   1.647   4.550   3.467
 5154SOL     OW 8798   1.013   3.829   3.632
 5154SOL    HW1 8799   1.019   3.914   3.580
 5154SOL    HW2 8800   1.045   3.753   3.575
 5155SOL     OW 8801   0.504   3.774   3.602
 5155SOL    HW1 8802   0.462   3.717   3.532
 5155SOL    HW2 8803   0.438   3.843   3.634
 5156SOL     OW 8804   0.573   4.594   2.891
 5156SOL    HW1 8805   0.617   4.683   2.882
 5156SOL    HW2 8806   0.510   4.594   2.968
 5157SOL     OW 8807   1.360   4.586   2.907
 5157SOL    HW1 8808   1.285   4.586   2.841
 5157SOL    HW2 8809   1.397   4.494   2.916
 5158SOL     OW 8810   1.209   4.249   2.137
 5158SOL    HW1 8811   1.222   4.165   2.191
 5158SOL    HW2 8812   1.180   4.323   2.197
 5159SOL     OW 8813   0.307   3.937   3.093
 5159SOL    HW1 8814   0.284   3.974   3.183
 5159SOL    HW2 8815   0.277   3.842   3.087
 5160SOL     OW 8816   0.037   5.034   3.144
 5160SOL    HW1 8817   0.090   4.985   3.212
 5160SOL    HW2 8818   0.059   5.132   3.149
 5161SOL     OW 8819   0.732   4.358   2.926
 5161SOL    HW1 8820   0.791   4.332   2.850
 5161SOL    HW2 8821   0.704   4.454   2.915
 5162SOL     OW 8822   1.728   4.659   3.716
 5162SOL    HW1 8823   1.682   4.652   3.627
 5162SOL    HW2 8824   1.666   4.703   3.782
 5163SOL     OW 8825   0.307   3.787   2.480
 5163SOL    HW1 8826   0.296   3.881   2.513
 5163SOL    HW2 8827   0.302   3.724   2.557
 5164SOL     OW 8828   1.622   4.091   2.236
 5164SOL    HW1 8829   1.624   4.015   2.300
 5164SOL    HW2 8830   1.574   4.168   2.276
 5165SOL     OW 8831   1.023   4.490   2.828
 5165SOL    HW1 8832   1.038   4.511   2.924
 5165SOL    HW2 8833   0.993   4.395   2.819
 5166SOL     OW 8834   0.980   5.297   3.562
 5166SOL    HW1 8835   0.960   5.341   3.474
 5166SOL    HW2 8836   1.019   5.206   3.546
 5167SOL     OW 8837   1.859   5.242   3.467
 5167SOL    HW1 8838   1.873   5.269   3.372
 5167SOL    HW2 8839   1.942   5.264   3.520
 5168SOL     OW 8840   0.350   4.622   3.666
 5168SOL    HW1 8841   0.426   4.666   3.714
 5168SOL    HW2 8842   0.385   4.575   3.584
 5169SOL     OW 8843   1.540   3.998   1.987
 5169SOL    HW1 8844   1.479   3.923   2.010
 5169SOL    HW2 8845   1.562   4.050   2.070
 5170SOL     OW 8846   1.303   4.562   1.904
 5170SOL    HW1 8847   1.337   4.469   1.919
 5170SOL    HW2 8848   1.321   4.589   1.809
 5171SOL     OW 8849   1.068   5.057   2.711
 5171SOL    HW1 8850   1.075   4.973   2.656
 5171SOL    HW2 8851   1.130   5.126   2.675
 5172SOL     OW 8852   0.319   4.534   2.811
 5172SOL    HW1 8853   0.412   4.570   2.816
 5172SOL    HW2 8854   0.313   4.449   2.863
 5173SOL     OW 8855   0.339   4.233   2.868
 5173SOL    HW1 8856   0.287   4.150   2.851
 5173SOL    HW2 8857   0.416   4.238   2.804
 5174SOL     OW 8858   1.138   4.104   3.540
 5174SOL    HW1 8859   1.093   4.167   3.604
 5174SOL    HW2 8860   1.231   4.135   3.523
 5175SOL     OW 8861   1.160   3.931   3.339
 5175SOL    HW1 8862   1.160   3.995   3.416
 5175SOL    HW2 8863   1.188   3.979   3.256
 5176SOL     OW 8864   0.008   5.050   2.062
 5176SOL    HW1 8865  -0.085   5.071   2.031
 5176SOL    HW2 8866   0.018   4.951   2.075
 5177SOL     OW 8867   0.088   5.525   2.789
 5177SOL    HW1 8868   0.046   5.439   2.762
 5177SOL    HW2 8869   0.182   5.528   2.755
 5178SOL     OW 8870   0.504   5.292   2.772
 5178SOL    HW1 8871   0.570   5.366   2.781
 5178SOL    HW2 8872   0.548   5.213   2.730
 5179SOL     OW 8873   1.002   4.520   3.100
 5179SOL    HW1 8874   1.043   4.488   3.186
 5179SOL    HW2 8875   0.906   4.493   3.097
 5180SOL     OW 8876   0.040   4.268   2.976
 5180SOL    HW1 8877   0.125   4.235   2.935
 5180SOL    HW2 8878   0.053   4.283   3.074
 5181SOL     OW 8879   0.189   4.244   3.584
 5181SOL    HW1 8880   0.248   4.204   3.514
 5181SOL    HW2 8881   0.131   4.315   3.543
 5182SOL     OW 8882   1.369   4.674   3.522
 5182SOL    HW1 8883   1.408   4.763   3.542
 5182SOL    HW2 8884   1.379   4.654   3.425
 5183SOL     OW 8885   0.815   4.296   2.187
 5183SOL    HW1 8886   0.822   4.207   2.141
 5183SOL    HW2 8887   0.721   4.330   2.179
 5184SOL     OW 8888   1.657   4.328   3.068
[truncated: 819,902 more chars]
