# Supplementary material for: Determination of Ligand Binding Modes in Hydrated Viral Ion Channels to Foster Drug Design and Repositioning
Source: J Chem Inf Model. 2021 Jul 27;61(8):4011–22. doi: 10.1021/acs.jcim.1c00488 (PMC8389532; doi:10.1021/acs.jcim.1c00488)
Supplement: Supplementary file 2 — ci1c00488_si_002.zip [file ci1c00488_si_002.zip › supporting_data_05_05/supporting_data/minimization_examples_3_ligands/RA_M2A_dry_holo/minim/conf.gro]

6bkk_maestro
 4084
   21ACE    CH3    1  -0.453   0.118  -0.411
   21ACE   HH31    2  -0.543   0.078  -0.426
   21ACE   HH32    3  -0.459   0.217  -0.422
   21ACE   HH33    4  -0.388   0.081  -0.478
   21ACE      C    5  -0.404   0.085  -0.270
   21ACE      O    6  -0.295   0.126  -0.232
   22SER      N    7  -0.483   0.009  -0.185
   22SER      H    8  -0.572  -0.024  -0.216
   22SER     CA    9  -0.435  -0.022  -0.049
   22SER     HA   10  -0.364  -0.091  -0.058
   22SER     CB   11  -0.374   0.101   0.016
   22SER    HB1   12  -0.340   0.081   0.108
   22SER    HB2   13  -0.440   0.177   0.021
   22SER     OG   14  -0.266   0.140  -0.067
   22SER     HG   15  -0.222   0.221  -0.028
   22SER      C   16  -0.546  -0.083   0.033
   22SER      O   17  -0.643  -0.018   0.071
   23SER      N   18  -0.533  -0.213   0.059
   23SER      H   19  -0.455  -0.259   0.017
   23SER     CA   20  -0.621  -0.297   0.141
   23SER     HA   21  -0.710  -0.252   0.140
   23SER     CB   22  -0.622  -0.438   0.080
   23SER    HB1   23  -0.681  -0.498   0.134
   23SER    HB2   24  -0.529  -0.475   0.079
   23SER     OG   25  -0.669  -0.448  -0.053
   23SER     HG   26  -0.665  -0.543  -0.083
   23SER      C   27  -0.571  -0.309   0.287
   23SER      O   28  -0.456  -0.275   0.315
   24ASP      N   29  -0.655  -0.361   0.376
   24ASP      H   30  -0.747  -0.387   0.346
   24ASP     CA   31  -0.620  -0.384   0.518
   24ASP     HA   32  -0.584  -0.296   0.548
   24ASP     CB   33  -0.746  -0.429   0.595
   24ASP    HB1   34  -0.722  -0.504   0.656
   24ASP    HB2   35  -0.815  -0.459   0.530
   24ASP     CG   36  -0.806  -0.316   0.679
   24ASP    OD1   37  -0.752  -0.288   0.789
   24ASP    OD2   38  -0.913  -0.264   0.640
   24ASP      C   39  -0.510  -0.492   0.539
   24ASP      O   40  -0.513  -0.595   0.470
   25PRO      N   41  -0.418  -0.478   0.636
   25PRO     CD   42  -0.393  -0.357   0.714
   25PRO    HD1   43  -0.450  -0.356   0.795
   25PRO    HD2   44  -0.412  -0.276   0.658
   25PRO     CG   45  -0.245  -0.366   0.750
   25PRO    HG1   46  -0.225  -0.315   0.834
   25PRO    HG2   47  -0.187  -0.332   0.676
   25PRO     CB   48  -0.225  -0.516   0.772
   25PRO    HB1   49  -0.257  -0.543   0.862
   25PRO    HB2   50  -0.129  -0.541   0.760
   25PRO     CA   51  -0.312  -0.577   0.662
   25PRO     HA   52  -0.264  -0.591   0.575
   25PRO      C   53  -0.361  -0.716   0.702
   25PRO      O   54  -0.299  -0.816   0.665
   26LEU      N   55  -0.474  -0.727   0.774
   26LEU      H   56  -0.519  -0.644   0.806
   26LEU     CA   57  -0.533  -0.858   0.808
   26LEU     HA   58  -0.459  -0.917   0.838
   26LEU     CB   59  -0.632  -0.839   0.924
   26LEU    HB1   60  -0.708  -0.784   0.891
   26LEU    HB2   61  -0.585  -0.790   0.997
   26LEU     CG   62  -0.689  -0.970   0.982
   26LEU     HG   63  -0.741  -1.014   0.909
   26LEU    CD1   64  -0.582  -1.067   1.030
   26LEU   HD11   65  -0.626  -1.149   1.067
   26LEU   HD12   66  -0.523  -1.092   0.953
   26LEU   HD13   67  -0.527  -1.024   1.102
   26LEU    CD2   68  -0.777  -0.936   1.104
   26LEU   HD21   69  -0.815  -1.021   1.142
   26LEU   HD22   70  -0.722  -0.890   1.173
   26LEU   HD23   71  -0.852  -0.876   1.075
   26LEU      C   72  -0.596  -0.926   0.685
   26LEU      O   73  -0.590  -1.048   0.672
   27VAL      N   74  -0.645  -0.847   0.589
   27VAL      H   75  -0.653  -0.749   0.609
   27VAL     CA   76  -0.687  -0.894   0.456
   27VAL     HA   77  -0.744  -0.975   0.471
   27VAL     CB   78  -0.774  -0.787   0.387
   27VAL     HB   79  -0.713  -0.708   0.377
   27VAL    CG1   80  -0.822  -0.830   0.248
   27VAL   HG11   81  -0.878  -0.757   0.208
   27VAL   HG12   82  -0.744  -0.848   0.189
   27VAL   HG13   83  -0.878  -0.913   0.256
   27VAL    CG2   84  -0.897  -0.749   0.470
   27VAL   HG21   85  -0.950  -0.680   0.421
   27VAL   HG22   86  -0.954  -0.830   0.485
   27VAL   HG23   87  -0.867  -0.712   0.558
   27VAL      C   88  -0.565  -0.939   0.373
   27VAL      O   89  -0.577  -1.033   0.295
   28VAL      N   90  -0.445  -0.880   0.393
   28VAL      H   91  -0.440  -0.800   0.452
   28VAL     CA   92  -0.319  -0.929   0.331
   28VAL     HA   93  -0.343  -0.938   0.234
   28VAL     CB   94  -0.200  -0.831   0.344
   28VAL     HB   95  -0.185  -0.821   0.442
   28VAL    CG1   96  -0.075  -0.885   0.273
   28VAL   HG11   97   0.000  -0.820   0.283
   28VAL   HG12   98  -0.049  -0.973   0.313
   28VAL   HG13   99  -0.095  -0.898   0.175
   28VAL    CG2  100  -0.226  -0.693   0.283
   28VAL   HG21  101  -0.146  -0.635   0.295
   28VAL   HG22  102  -0.246  -0.703   0.185
   28VAL   HG23  103  -0.305  -0.651   0.328
   28VAL      C  104  -0.281  -1.065   0.389
   28VAL      O  105  -0.255  -1.158   0.314
   29ALA      N  106  -0.285  -1.079   0.522
   29ALA      H  107  -0.307  -0.998   0.577
   29ALA     CA  108  -0.259  -1.205   0.590
   29ALA     HA  109  -0.167  -1.232   0.564
   29ALA     CB  110  -0.268  -1.182   0.741
   29ALA    HB1  111  -0.251  -1.268   0.789
   29ALA    HB2  112  -0.200  -1.114   0.769
   29ALA    HB3  113  -0.360  -1.149   0.765
   29ALA      C  114  -0.354  -1.316   0.543
   29ALA      O  115  -0.308  -1.424   0.506
   30ALA      N  116  -0.484  -1.288   0.536
   30ALA      H  117  -0.516  -1.199   0.569
   30ALA     CA  118  -0.583  -1.382   0.481
   30ALA     HA  119  -0.572  -1.467   0.534
   30ALA     CB  120  -0.722  -1.324   0.502
   30ALA    HB1  121  -0.790  -1.388   0.465
   30ALA    HB2  122  -0.738  -1.311   0.600
   30ALA    HB3  123  -0.729  -1.237   0.454
   30ALA      C  124  -0.556  -1.415   0.333
   30ALA      O  125  -0.563  -1.532   0.296
   31SER      N  126  -0.519  -1.317   0.251
   31SER      H  127  -0.514  -1.224   0.288
   31SER     CA  128  -0.485  -1.338   0.109
   31SER     HA  129  -0.566  -1.383   0.072
   31SER     CB  130  -0.458  -1.204   0.039
   31SER    HB1  131  -0.433  -1.219  -0.056
   31SER    HB2  132  -0.386  -1.154   0.086
   31SER     OG  133  -0.574  -1.122   0.040
   31SER     HG  134  -0.553  -1.036  -0.006
   31SER      C  135  -0.364  -1.429   0.090
   31SER      O  136  -0.356  -1.502  -0.008
   32ILE      N  137  -0.266  -1.426   0.183
   32ILE      H  138  -0.274  -1.359   0.257
   32ILE     CA  139  -0.149  -1.515   0.182
   32ILE     HA  140  -0.116  -1.524   0.088
   32ILE     CB  141  -0.037  -1.450   0.268
   32ILE     HB  142  -0.076  -1.427   0.357
   32ILE    CG2  143   0.080  -1.547   0.290
   32ILE   HG21  144   0.150  -1.502   0.346
   32ILE   HG22  145   0.047  -1.629   0.338
   32ILE   HG23  146   0.119  -1.574   0.202
   32ILE    CG1  147   0.015  -1.322   0.197
   32ILE   HG11  148  -0.064  -1.268   0.167
   32ILE   HG12  149   0.069  -1.349   0.118
   32ILE     CD  150   0.102  -1.233   0.286
   32ILE    HD1  151   0.132  -1.153   0.235
   32ILE    HD2  152   0.049  -1.204   0.366
   32ILE    HD3  153   0.182  -1.285   0.317
   32ILE      C  154  -0.190  -1.656   0.228
   32ILE      O  155  -0.161  -1.754   0.162
   33ILE      N  156  -0.266  -1.663   0.338
   33ILE      H  157  -0.292  -1.577   0.382
   33ILE     CA  158  -0.316  -1.788   0.398
   33ILE     HA  159  -0.239  -1.850   0.410
   33ILE     CB  160  -0.376  -1.755   0.536
   33ILE     HB  161  -0.433  -1.673   0.527
   33ILE    CG2  162  -0.469  -1.864   0.590
   33ILE   HG21  163  -0.504  -1.837   0.679
   33ILE   HG22  164  -0.545  -1.877   0.526
   33ILE   HG23  165  -0.418  -1.950   0.598
   33ILE    CG1  166  -0.258  -1.731   0.635
   33ILE   HG11  167  -0.191  -1.671   0.590
   33ILE   HG12  168  -0.216  -1.819   0.656
   33ILE     CD  169  -0.296  -1.666   0.768
   33ILE    HD1  170  -0.214  -1.654   0.824
   33ILE    HD2  171  -0.337  -1.576   0.750
   33ILE    HD3  172  -0.361  -1.724   0.816
   33ILE      C  173  -0.412  -1.863   0.303
   33ILE      O  174  -0.406  -1.985   0.297
   34GLY      N  175  -0.493  -1.794   0.223
   34GLY      H  176  -0.492  -1.694   0.230
   34GLY     CA  177  -0.585  -1.854   0.126
   34GLY    HA1  178  -0.645  -1.781   0.092
   34GLY    HA2  179  -0.639  -1.922   0.174
   34GLY      C  180  -0.512  -1.920   0.008
   34GLY      O  181  -0.544  -2.033  -0.030
   35ILE      N  182  -0.406  -1.857  -0.045
   35ILE      H  183  -0.384  -1.765  -0.012
   35ILE     CA  184  -0.322  -1.919  -0.148
   35ILE     HA  185  -0.384  -1.951  -0.219
   35ILE     CB  186  -0.226  -1.816  -0.214
   35ILE     HB  187  -0.172  -1.771  -0.143
   35ILE    CG2  188  -0.128  -1.887  -0.312
   35ILE   HG21  189  -0.068  -1.819  -0.353
   35ILE   HG22  190  -0.074  -1.954  -0.261
   35ILE   HG23  191  -0.181  -1.933  -0.383
   35ILE    CG1  192  -0.310  -1.708  -0.288
   35ILE   HG11  193  -0.355  -1.651  -0.219
   35ILE   HG12  194  -0.380  -1.755  -0.343
   35ILE     CD  195  -0.232  -1.615  -0.382
   35ILE    HD1  196  -0.295  -1.550  -0.424
   35ILE    HD2  197  -0.162  -1.566  -0.330
   35ILE    HD3  198  -0.188  -1.670  -0.453
   35ILE      C  199  -0.248  -2.042  -0.091
   35ILE      O  200  -0.244  -2.146  -0.156
   36LEU      N  201  -0.195  -2.034   0.032
   36LEU      H  202  -0.193  -1.945   0.078
   36LEU     CA  203  -0.140  -2.150   0.101
   36LEU     HA  204  -0.066  -2.184   0.041
   36LEU     CB  205  -0.081  -2.108   0.237
   36LEU    HB1  206  -0.152  -2.059   0.288
   36LEU    HB2  207  -0.004  -2.046   0.220
   36LEU     CG  208  -0.030  -2.224   0.324
   36LEU     HG  209  -0.108  -2.285   0.338
   36LEU    CD1  210   0.083  -2.300   0.257
   36LEU   HD11  211   0.113  -2.375   0.316
   36LEU   HD12  212   0.051  -2.338   0.170
   36LEU   HD13  213   0.160  -2.239   0.239
   36LEU    CD2  214   0.021  -2.172   0.459
   36LEU   HD21  215   0.053  -2.249   0.514
   36LEU   HD22  216   0.096  -2.108   0.444
   36LEU   HD23  217  -0.054  -2.125   0.507
   36LEU      C  218  -0.245  -2.263   0.116
   36LEU      O  219  -0.215  -2.378   0.090
   37HIS      N  220  -0.368  -2.229   0.155
   37HIS      H  221  -0.388  -2.132   0.169
   37HIS     CA  222  -0.475  -2.326   0.177
   37HIS     HA  223  -0.435  -2.395   0.238
   37HIS     CB  224  -0.593  -2.255   0.244
   37HIS    HB1  225  -0.633  -2.191   0.179
   37HIS    HB2  226  -0.559  -2.204   0.323
   37HIS     CG  227  -0.705  -2.343   0.294
   37HIS    ND1  228  -0.831  -2.295   0.330
   37HIS    CE1  229  -0.900  -2.400   0.374
   37HIS    HE1  230  -0.995  -2.397   0.407
   37HIS    NE2  231  -0.826  -2.511   0.366
   37HIS    HE2  232  -0.856  -2.603   0.392
   37HIS    CD2  233  -0.702  -2.477   0.318
   37HIS    HD2  234  -0.624  -2.539   0.303
   37HIS      C  235  -0.516  -2.399   0.049
   37HIS      O  236  -0.533  -2.522   0.054
   38LEU      N  237  -0.524  -2.333  -0.068
   38LEU      H  238  -0.515  -2.234  -0.068
   38LEU     CA  239  -0.546  -2.404  -0.194
   38LEU     HA  240  -0.622  -2.466  -0.173
   38LEU     CB  241  -0.590  -2.309  -0.308
   38LEU    HB1  242  -0.517  -2.242  -0.323
   38LEU    HB2  243  -0.673  -2.262  -0.280
   38LEU     CG  244  -0.617  -2.385  -0.440
   38LEU     HG  245  -0.530  -2.431  -0.459
   38LEU    CD1  246  -0.731  -2.488  -0.430
   38LEU   HD11  247  -0.743  -2.533  -0.518
   38LEU   HD12  248  -0.708  -2.556  -0.361
   38LEU   HD13  249  -0.815  -2.441  -0.404
   38LEU    CD2  250  -0.655  -2.292  -0.555
   38LEU   HD21  251  -0.671  -2.345  -0.638
   38LEU   HD22  252  -0.738  -2.241  -0.531
   38LEU   HD23  253  -0.580  -2.227  -0.572
   38LEU      C  254  -0.425  -2.491  -0.234
   38LEU      O  255  -0.444  -2.603  -0.279
   39ILE      N  256  -0.301  -2.444  -0.212
   39ILE      H  257  -0.290  -2.351  -0.177
   39ILE     CA  258  -0.180  -2.525  -0.238
   39ILE     HA  259  -0.185  -2.550  -0.335
   39ILE     CB  260  -0.051  -2.442  -0.216
   39ILE     HB  261  -0.058  -2.397  -0.127
   39ILE    CG2  262   0.075  -2.531  -0.212
   39ILE   HG21  263   0.155  -2.474  -0.197
   39ILE   HG22  264   0.066  -2.597  -0.137
   39ILE   HG23  265   0.083  -2.580  -0.299
   39ILE    CG1  266  -0.037  -2.336  -0.327
   39ILE   HG11  267  -0.126  -2.292  -0.341
   39ILE   HG12  268  -0.010  -2.383  -0.412
   39ILE     CD  269   0.067  -2.227  -0.297
   39ILE    HD1  270   0.071  -2.162  -0.373
   39ILE    HD2  271   0.041  -2.178  -0.214
   39ILE    HD3  272   0.157  -2.269  -0.285
   39ILE      C  273  -0.182  -2.655  -0.154
   39ILE      O  274  -0.166  -2.763  -0.209
   40LEU      N  275  -0.211  -2.645  -0.024
   40LEU      H  276  -0.224  -2.553   0.015
   40LEU     CA  277  -0.223  -2.760   0.065
   40LEU     HA  278  -0.138  -2.812   0.052
   40LEU     CB  279  -0.238  -2.712   0.211
   40LEU    HB1  280  -0.256  -2.792   0.268
   40LEU    HB2  281  -0.316  -2.649   0.215
   40LEU     CG  282  -0.116  -2.638   0.269
   40LEU     HG  283  -0.089  -2.568   0.203
   40LEU    CD1  284  -0.153  -2.577   0.403
   40LEU   HD11  285  -0.073  -2.530   0.441
   40LEU   HD12  286  -0.228  -2.512   0.391
   40LEU   HD13  287  -0.181  -2.650   0.466
   40LEU    CD2  288   0.004  -2.732   0.291
   40LEU   HD21  289   0.080  -2.680   0.329
   40LEU   HD22  290  -0.022  -2.805   0.355
   40LEU   HD23  291   0.031  -2.773   0.204
   40LEU      C  292  -0.340  -2.852   0.025
   40LEU      O  293  -0.327  -2.974   0.028
   41TRP      N  294  -0.454  -2.796  -0.019
   41TRP      H  295  -0.461  -2.696  -0.019
   41TRP     CA  296  -0.569  -2.873  -0.067
   41TRP     HA  297  -0.587  -2.942   0.003
   41TRP     CB  298  -0.690  -2.779  -0.081
   41TRP    HB1  299  -0.673  -2.715  -0.156
   41TRP    HB2  300  -0.702  -2.728   0.005
   41TRP     CG  301  -0.820  -2.848  -0.110
   41TRP    CD1  302  -0.914  -2.879  -0.017
   41TRP    HD1  303  -0.908  -2.857   0.081
   41TRP    NE1  304  -1.019  -2.945  -0.077
   41TRP    HE1  305  -1.099  -2.980  -0.028
   41TRP    CE2  306  -1.000  -2.957  -0.213
   41TRP    CZ2  307  -1.077  -3.015  -0.316
   41TRP    HZ2  308  -1.165  -3.058  -0.295
   41TRP    CH2  309  -1.028  -3.013  -0.448
   41TRP    HH2  310  -1.080  -3.055  -0.522
   41TRP    CZ3  311  -0.905  -2.950  -0.475
   41TRP    HZ3  312  -0.871  -2.947  -0.569
   41TRP    CE3  313  -0.829  -2.892  -0.372
   41TRP    HE3  314  -0.742  -2.849  -0.393
   41TRP    CD2  315  -0.875  -2.895  -0.238
   41TRP      C  316  -0.539  -2.949  -0.197
   41TRP      O  317  -0.582  -3.063  -0.211
   42ILE      N  318  -0.463  -2.890  -0.290
   42ILE      H  319  -0.436  -2.795  -0.274
   42ILE     CA  320  -0.419  -2.956  -0.413
   42ILE     HA  321  -0.499  -3.001  -0.451
   42ILE     CB  322  -0.367  -2.851  -0.515
   42ILE     HB  323  -0.302  -2.791  -0.469
   42ILE    CG2  324  -0.293  -2.916  -0.633
   42ILE   HG21  325  -0.262  -2.846  -0.696
   42ILE   HG22  326  -0.214  -2.967  -0.598
   42ILE   HG23  327  -0.355  -2.979  -0.680
   42ILE    CG1  328  -0.488  -2.768  -0.569
   42ILE   HG11  329  -0.540  -2.735  -0.490
   42ILE   HG12  330  -0.545  -2.828  -0.624
   42ILE     CD  331  -0.448  -2.647  -0.655
   42ILE    HD1  332  -0.531  -2.600  -0.685
   42ILE    HD2  333  -0.392  -2.585  -0.601
   42ILE    HD3  334  -0.397  -2.678  -0.734
   42ILE      C  335  -0.317  -3.065  -0.383
   42ILE      O  336  -0.329  -3.177  -0.434
   43LEU      N  337  -0.219  -3.040  -0.294
   43LEU      H  338  -0.212  -2.948  -0.256
   43LEU     CA  339  -0.121  -3.142  -0.250
   43LEU     HA  340  -0.080  -3.179  -0.333
   43LEU     CB  341  -0.014  -3.074  -0.163
   43LEU    HB1  342   0.039  -3.145  -0.118
   43LEU    HB2  343  -0.061  -3.019  -0.094
   43LEU     CG  344   0.083  -2.981  -0.239
   43LEU     HG  345   0.028  -2.920  -0.296
   43LEU    CD1  346   0.169  -2.903  -0.140
   43LEU   HD11  347   0.232  -2.844  -0.190
   43LEU   HD12  348   0.110  -2.847  -0.082
   43LEU   HD13  349   0.222  -2.967  -0.083
   43LEU    CD2  350   0.177  -3.059  -0.331
   43LEU   HD21  351   0.238  -2.996  -0.378
   43LEU   HD22  352   0.232  -3.123  -0.276
   43LEU   HD23  353   0.124  -3.110  -0.398
   43LEU      C  354  -0.188  -3.259  -0.176
   43LEU      O  355  -0.144  -3.373  -0.190
   44ASP      N  356  -0.298  -3.234  -0.104
   44ASP      H  357  -0.325  -3.138  -0.092
   44ASP     CA  358  -0.384  -3.336  -0.041
   44ASP     HA  359  -0.322  -3.401   0.003
   44ASP     CB  360  -0.474  -3.266   0.061
   44ASP    HB1  361  -0.526  -3.195   0.014
   44ASP    HB2  362  -0.415  -3.223   0.130
   44ASP     CG  363  -0.574  -3.356   0.134
   44ASP    OD1  364  -0.696  -3.342   0.105
   44ASP    OD2  365  -0.534  -3.430   0.227
   44ASP      C  366  -0.465  -3.418  -0.144
   44ASP      O  367  -0.519  -3.523  -0.108
   45ARG      N  368  -0.475  -3.372  -0.269
   45ARG      H  369  -0.417  -3.295  -0.295
   45ARG     CA  370  -0.565  -3.428  -0.374
   45ARG     HA  371  -0.614  -3.504  -0.331
   45ARG     CB  372  -0.661  -3.315  -0.416
   45ARG    HB1  373  -0.607  -3.247  -0.466
   45ARG    HB2  374  -0.697  -3.273  -0.332
   45ARG     CG  375  -0.780  -3.354  -0.504
   45ARG    HG1  376  -0.747  -3.376  -0.595
   45ARG    HG2  377  -0.843  -3.276  -0.509
   45ARG     CD  378  -0.858  -3.476  -0.450
   45ARG    HD1  379  -0.901  -3.453  -0.363
   45ARG    HD2  380  -0.796  -3.553  -0.437
   45ARG     NE  381  -0.963  -3.517  -0.543
   45ARG     HE  382  -1.057  -3.490  -0.519
   45ARG     CZ  383  -0.949  -3.587  -0.655
   45ARG    NH1  384  -0.834  -3.632  -0.693
   45ARG   HH11  385  -0.752  -3.616  -0.638
   45ARG   HH12  386  -0.827  -3.685  -0.778
   45ARG    NH2  387  -1.054  -3.607  -0.728
   45ARG   HH21  388  -1.143  -3.570  -0.699
   45ARG   HH22  389  -1.047  -3.659  -0.813
   45ARG      C  390  -0.495  -3.495  -0.493
   45ARG      O  391  -0.564  -3.546  -0.582
   46LEU      N  392  -0.361  -3.494  -0.496
   46LEU      H  393  -0.314  -3.450  -0.419
   46LEU     CA  394  -0.276  -3.553  -0.601
   46LEU     HA  395  -0.337  -3.581  -0.675
   46LEU     CB  396  -0.179  -3.446  -0.654
   46LEU    HB1  397  -0.110  -3.492  -0.711
   46LEU    HB2  398  -0.134  -3.404  -0.575
   46LEU     CG  399  -0.243  -3.334  -0.738
   46LEU     HG  400  -0.322  -3.298  -0.688
   46LEU    CD1  401  -0.140  -3.223  -0.762
   46LEU   HD11  402  -0.182  -3.150  -0.816
   46LEU   HD12  403  -0.110  -3.186  -0.674
   46LEU   HD13  404  -0.062  -3.261  -0.811
   46LEU    CD2  405  -0.288  -3.385  -0.874
   46LEU   HD21  406  -0.329  -3.311  -0.926
   46LEU   HD22  407  -0.210  -3.422  -0.924
   46LEU   HD23  408  -0.356  -3.458  -0.861
   46LEU      C  409  -0.205  -3.681  -0.553
   46LEU      O  410  -0.100  -3.671  -0.486
   46NME      N  411  -0.253  -3.787  -0.585
   46NME      H  412  -0.209  -3.872  -0.556
   46NME    CH3  413  -0.374  -3.792  -0.666
   46NME   HH31  414  -0.399  -3.887  -0.683
   46NME   HH32  415  -0.448  -3.746  -0.618
   46NME   HH33  416  -0.357  -3.746  -0.753
  121ACE    CH3  417  -0.509   0.105   0.338
  121ACE   HH31  418  -0.542   0.113   0.243
  121ACE   HH32  419  -0.472   0.193   0.367
  121ACE   HH33  420  -0.438   0.036   0.342
  121ACE      C  421  -0.624   0.067   0.428
  121ACE      O  422  -0.603   0.053   0.548
  122SER      N  423  -0.742   0.052   0.369
  122SER      H  424  -0.747   0.069   0.270
  122SER     CA  425  -0.867   0.014   0.438
  122SER     HA  426  -0.838  -0.041   0.516
  122SER     CB  427  -0.946   0.137   0.485
  122SER    HB1  428  -1.028   0.108   0.536
  122SER    HB2  429  -0.974   0.192   0.406
  122SER     OG  430  -0.873   0.223   0.570
  122SER     HG  431  -0.931   0.300   0.597
  122SER      C  432  -0.957  -0.064   0.343
  122SER      O  433  -0.990  -0.015   0.234
  123SER      N  434  -1.003  -0.182   0.385
  123SER      H  435  -0.976  -0.213   0.476
  123SER     CA  436  -1.092  -0.270   0.307
  123SER     HA  437  -1.086  -0.237   0.213
  123SER     CB  438  -1.041  -0.415   0.319
  123SER    HB1  439  -1.106  -0.479   0.278
  123SER    HB2  440  -1.025  -0.439   0.414
  123SER     OG  441  -0.918  -0.429   0.250
  123SER     HG  442  -0.886  -0.523   0.258
  123SER      C  443  -1.238  -0.261   0.350
  123SER      O  444  -1.270  -0.210   0.458
  124ASP      N  445  -1.328  -0.311   0.266
  124ASP      H  446  -1.295  -0.341   0.176
  124ASP     CA  447  -1.471  -0.324   0.295
  124ASP     HA  448  -1.505  -0.232   0.315
  124ASP     CB  449  -1.541  -0.381   0.170
  124ASP    HB1  450  -1.505  -0.473   0.153
  124ASP    HB2  451  -1.520  -0.322   0.092
  124ASP     CG  452  -1.693  -0.391   0.181
  124ASP    OD1  453  -1.764  -0.328   0.098
  124ASP    OD2  454  -1.742  -0.463   0.271
  124ASP      C  455  -1.496  -0.412   0.419
  124ASP      O  456  -1.433  -0.519   0.429
  125PRO      N  457  -1.586  -0.376   0.512
  125PRO     CD  458  -1.660  -0.251   0.517
  125PRO    HD1  459  -1.736  -0.255   0.452
  125PRO    HD2  460  -1.600  -0.175   0.493
  125PRO     CG  461  -1.711  -0.238   0.660
  125PRO    HG1  462  -1.798  -0.188   0.663
  125PRO    HG2  463  -1.644  -0.191   0.718
  125PRO     CB  464  -1.729  -0.383   0.702
  125PRO    HB1  465  -1.817  -0.419   0.671
  125PRO    HB2  466  -1.722  -0.393   0.802
  125PRO     CA  467  -1.613  -0.455   0.633
  125PRO     HA  468  -1.528  -0.456   0.686
  125PRO      C  469  -1.646  -0.603   0.609
  125PRO      O  470  -1.611  -0.687   0.692
  126LEU      N  471  -1.710  -0.638   0.495
  126LEU      H  472  -1.737  -0.566   0.432
  126LEU     CA  473  -1.742  -0.777   0.461
  126LEU     HA  474  -1.778  -0.820   0.544
  126LEU     CB  475  -1.848  -0.778   0.350
  126LEU    HB1  476  -1.808  -0.736   0.269
  126LEU    HB2  477  -1.925  -0.722   0.382
  126LEU     CG  478  -1.903  -0.916   0.310
  126LEU     HG  479  -1.828  -0.967   0.269
  126LEU    CD1  480  -1.957  -0.995   0.430
  126LEU   HD11  481  -1.991  -1.084   0.398
  126LEU   HD12  482  -1.883  -1.010   0.496
  126LEU   HD13  483  -2.031  -0.944   0.473
  126LEU    CD2  484  -2.017  -0.897   0.212
  126LEU   HD21  485  -2.053  -0.987   0.186
  126LEU   HD22  486  -2.090  -0.843   0.255
  126LEU   HD23  487  -1.984  -0.849   0.131
  126LEU      C  488  -1.616  -0.856   0.420
  126LEU      O  489  -1.602  -0.974   0.454
  127VAL      N  490  -1.519  -0.790   0.355
  127VAL      H  491  -1.537  -0.696   0.327
  127VAL     CA  492  -1.388  -0.847   0.321
  127VAL     HA  493  -1.406  -0.937   0.282
  127VAL     CB  494  -1.316  -0.760   0.216
  127VAL     HB  495  -1.304  -0.670   0.259
  127VAL    CG1  496  -1.179  -0.816   0.177
  127VAL   HG11  497  -1.137  -0.756   0.109
  127VAL   HG12  498  -1.121  -0.821   0.258
  127VAL   HG13  499  -1.191  -0.907   0.138
  127VAL    CG2  500  -1.400  -0.745   0.088
  127VAL   HG21  501  -1.351  -0.688   0.022
  127VAL   HG22  502  -1.416  -0.835   0.048
  127VAL   HG23  503  -1.488  -0.703   0.110
  127VAL      C  504  -1.303  -0.864   0.448
  127VAL      O  505  -1.234  -0.966   0.463
  128VAL      N  506  -1.311  -0.770   0.542
  128VAL      H  507  -1.364  -0.687   0.521
  128VAL     CA  508  -1.249  -0.780   0.674
  128VAL     HA  509  -1.152  -0.797   0.658
  128VAL     CB  510  -1.263  -0.647   0.752
  128VAL     HB  511  -1.361  -0.628   0.754
  128VAL    CG1  512  -1.213  -0.654   0.897
  128VAL   HG11  513  -1.226  -0.564   0.940
  128VAL   HG12  514  -1.266  -0.722   0.947
  128VAL   HG13  515  -1.116  -0.678   0.898
  128VAL    CG2  516  -1.186  -0.534   0.682
  128VAL   HG21  517  -1.196  -0.450   0.734
  128VAL   HG22  518  -1.089  -0.559   0.676
  128VAL   HG23  519  -1.222  -0.522   0.589
  128VAL      C  520  -1.305  -0.899   0.753
  128VAL      O  521  -1.227  -0.978   0.808
  129ALA      N  522  -1.438  -0.919   0.753
  129ALA      H  523  -1.496  -0.853   0.706
  129ALA     CA  524  -1.501  -1.034   0.818
  129ALA     HA  525  -1.466  -1.037   0.912
  129ALA     CB  526  -1.652  -1.013   0.820
  129ALA    HB1  527  -1.697  -1.090   0.864
  129ALA    HB2  528  -1.673  -0.929   0.871
  129ALA    HB3  529  -1.686  -1.004   0.726
  129ALA      C  530  -1.463  -1.168   0.750
  129ALA      O  531  -1.417  -1.260   0.816
  130ALA      N  532  -1.475  -1.176   0.617
  130ALA      H  533  -1.511  -1.096   0.568
  130ALA     CA  534  -1.438  -1.294   0.539
  130ALA     HA  535  -1.492  -1.370   0.575
  130ALA     CB  536  -1.469  -1.263   0.393
  130ALA    HB1  537  -1.445  -1.342   0.336
  130ALA    HB2  538  -1.567  -1.244   0.383
  130ALA    HB3  539  -1.416  -1.184   0.364
  130ALA      C  540  -1.290  -1.333   0.554
  130ALA      O  541  -1.256  -1.451   0.550
  131SER      N  542  -1.202  -1.236   0.577
  131SER      H  543  -1.235  -1.142   0.578
  131SER     CA  544  -1.059  -1.260   0.603
  131SER     HA  545  -1.030  -1.325   0.532
  131SER     CB  546  -0.984  -1.128   0.591
  131SER    HB1  547  -0.887  -1.139   0.615
  131SER    HB2  548  -1.024  -1.057   0.649
  131SER     OG  549  -0.990  -1.084   0.457
  131SER     HG  550  -0.941  -0.997   0.448
  131SER      C  551  -1.033  -1.327   0.738
  131SER      O  552  -0.950  -1.416   0.747
  132ILE      N  553  -1.109  -1.291   0.843
  132ILE      H  554  -1.171  -1.213   0.833
  132ILE     CA  555  -1.104  -1.362   0.972
  132ILE     HA  556  -1.008  -1.366   0.999
  132ILE     CB  557  -1.185  -1.281   1.078
  132ILE     HB  558  -1.277  -1.269   1.041
  132ILE    CG2  559  -1.194  -1.359   1.211
  132ILE   HG21  560  -1.247  -1.305   1.277
  132ILE   HG22  561  -1.240  -1.447   1.196
  132ILE   HG23  562  -1.102  -1.376   1.247
  132ILE    CG1  563  -1.121  -1.143   1.105
  132ILE   HG11  564  -1.095  -1.102   1.017
  132ILE   HG12  565  -1.040  -1.155   1.162
  132ILE     CD  566  -1.214  -1.044   1.176
  132ILE    HD1  567  -1.166  -0.957   1.189
  132ILE    HD2  568  -1.296  -1.029   1.120
  132ILE    HD3  569  -1.241  -1.082   1.264
  132ILE      C  570  -1.155  -1.505   0.958
  132ILE      O  571  -1.098  -1.599   1.013
  133ILE      N  572  -1.260  -1.525   0.878
  133ILE      H  573  -1.298  -1.445   0.831
  133ILE     CA  574  -1.325  -1.654   0.853
  133ILE     HA  575  -1.335  -1.700   0.941
  133ILE     CB  576  -1.467  -1.629   0.798
  133ILE     HB  577  -1.455  -1.575   0.714
  133ILE    CG2  578  -1.539  -1.759   0.760
  133ILE   HG21  579  -1.631  -1.737   0.725
  133ILE   HG22  580  -1.487  -1.807   0.690
  133ILE   HG23  581  -1.548  -1.817   0.842
  133ILE    CG1  582  -1.553  -1.554   0.902
  133ILE   HG11  583  -1.499  -1.478   0.939
  133ILE   HG12  584  -1.575  -1.617   0.976
  133ILE     CD  585  -1.685  -1.496   0.850
  133ILE    HD1  586  -1.733  -1.449   0.924
  133ILE    HD2  587  -1.666  -1.430   0.777
  133ILE    HD3  588  -1.742  -1.570   0.814
  133ILE      C  589  -1.236  -1.747   0.768
  133ILE      O  590  -1.225  -1.865   0.798
  134GLY      N  591  -1.162  -1.694   0.669
  134GLY      H  592  -1.175  -1.597   0.647
  134GLY     CA  593  -1.064  -1.769   0.590
  134GLY    HA1  594  -1.034  -1.710   0.515
  134GLY    HA2  595  -1.111  -1.849   0.553
  134GLY      C  596  -0.942  -1.814   0.673
  134GLY      O  597  -0.902  -1.931   0.666
  135ILE      N  598  -0.889  -1.727   0.760
  135ILE      H  599  -0.925  -1.634   0.762
  135ILE     CA  600  -0.781  -1.764   0.853
  135ILE     HA  601  -0.707  -1.800   0.797
  135ILE     CB  602  -0.730  -1.638   0.928
  135ILE     HB  603  -0.809  -1.592   0.969
  135ILE    CG2  604  -0.632  -1.675   1.041
  135ILE   HG21  605  -0.602  -1.592   1.086
  135ILE   HG22  606  -0.678  -1.734   1.106
  135ILE   HG23  607  -0.554  -1.723   1.002
  135ILE    CG1  608  -0.660  -1.543   0.827
  135ILE   HG11  609  -0.719  -1.531   0.748
  135ILE   HG12  610  -0.574  -1.585   0.798
  135ILE     CD  611  -0.627  -1.404   0.883
  135ILE    HD1  612  -0.582  -1.349   0.812
  135ILE    HD2  613  -0.712  -1.359   0.911
  135ILE    HD3  614  -0.567  -1.413   0.962
  135ILE      C  615  -0.826  -1.875   0.948
  135ILE      O  616  -0.749  -1.969   0.975
  136LEU      N  617  -0.951  -1.873   0.995
  136LEU      H  618  -1.006  -1.791   0.978
  136LEU     CA  619  -1.012  -1.983   1.071
  136LEU     HA  620  -0.949  -2.006   1.144
  136LEU     CB  621  -1.145  -1.934   1.129
  136LEU    HB1  622  -1.202  -1.901   1.054
  136LEU    HB2  623  -1.126  -1.858   1.192
  136LEU     CG  624  -1.224  -2.042   1.206
  136LEU     HG  625  -1.236  -2.121   1.145
  136LEU    CD1  626  -1.149  -2.090   1.330
  136LEU   HD11  627  -1.203  -2.160   1.377
  136LEU   HD12  628  -1.061  -2.129   1.303
  136LEU   HD13  629  -1.134  -2.013   1.392
  136LEU    CD2  630  -1.360  -1.986   1.249
  136LEU   HD21  631  -1.410  -2.056   1.299
  136LEU   HD22  632  -1.345  -1.907   1.308
  136LEU   HD23  633  -1.411  -1.958   1.168
  136LEU      C  634  -1.027  -2.110   0.985
  136LEU      O  635  -1.002  -2.219   1.036
  137HIS      N  636  -1.064  -2.099   0.857
  137HIS      H  637  -1.077  -2.007   0.819
  137HIS     CA  638  -1.086  -2.214   0.769
  137HIS     HA  639  -1.151  -2.272   0.819
  137HIS     CB  640  -1.145  -2.167   0.635
  137HIS    HB1  641  -1.072  -2.123   0.582
  137HIS    HB2  642  -1.217  -2.100   0.654
  137HIS     CG  643  -1.206  -2.273   0.547
  137HIS    ND1  644  -1.254  -2.251   0.418
  137HIS    CE1  645  -1.313  -2.364   0.378
  137HIS    HE1  646  -1.358  -2.377   0.289
  137HIS    NE2  647  -1.304  -2.457   0.474
  137HIS    HE2  648  -1.340  -2.550   0.469
  137HIS    CD2  649  -1.235  -2.403   0.581
  137HIS    HD2  650  -1.212  -2.449   0.666
  137HIS      C  651  -0.959  -2.299   0.749
  137HIS      O  652  -0.969  -2.421   0.759
  138LEU      N  653  -0.842  -2.237   0.729
  138LEU      H  654  -0.839  -2.138   0.718
  138LEU     CA  655  -0.717  -2.315   0.723
  138LEU     HA  656  -0.736  -2.387   0.656
  138LEU     CB  657  -0.599  -2.228   0.672
  138LEU    HB1  658  -0.588  -2.150   0.732
  138LEU    HB2  659  -0.620  -2.197   0.579
  138LEU     CG  660  -0.465  -2.307   0.668
  138LEU     HG  661  -0.451  -2.338   0.762
  138LEU    CD1  662  -0.468  -2.429   0.576
  138LEU   HD11  663  -0.379  -2.475   0.579
  138LEU   HD12  664  -0.538  -2.493   0.607
  138LEU   HD13  665  -0.487  -2.400   0.483
  138LEU    CD2  666  -0.349  -2.220   0.621
  138LEU   HD21  667  -0.264  -2.274   0.620
  138LEU   HD22  668  -0.367  -2.186   0.529
  138LEU   HD23  669  -0.338  -2.143   0.684
  138LEU      C  670  -0.685  -2.381   0.857
  138LEU      O  671  -0.644  -2.498   0.858
  139ILE      N  672  -0.706  -2.313   0.970
  139ILE      H  673  -0.740  -2.220   0.965
  139ILE     CA  674  -0.680  -2.371   1.104
  139ILE     HA  675  -0.586  -2.402   1.103
  139ILE     CB  676  -0.697  -2.262   1.214
  139ILE     HB  677  -0.786  -2.218   1.202
  139ILE    CG2  678  -0.692  -2.325   1.355
  139ILE   HG21  679  -0.703  -2.253   1.424
  139ILE   HG22  680  -0.767  -2.391   1.364
  139ILE   HG23  681  -0.605  -2.371   1.368
  139ILE    CG1  682  -0.585  -2.156   1.200
  139ILE   HG11  683  -0.578  -2.130   1.104
  139ILE   HG12  684  -0.499  -2.196   1.230
  139ILE     CD  685  -0.611  -2.029   1.283
  139ILE    HD1  686  -0.536  -1.964   1.270
  139ILE    HD2  687  -0.697  -1.986   1.253
  139ILE    HD3  688  -0.618  -2.053   1.380
  139ILE      C  689  -0.768  -2.494   1.127
  139ILE      O  690  -0.717  -2.599   1.165
  140LEU      N  691  -0.899  -2.485   1.098
  140LEU      H  692  -0.934  -2.397   1.065
  140LEU     CA  693  -0.991  -2.598   1.111
  140LEU     HA  694  -0.975  -2.634   1.203
  140LEU     CB  695  -1.136  -2.548   1.096
  140LEU    HB1  696  -1.196  -2.627   1.095
  140LEU    HB2  697  -1.143  -2.499   1.009
  140LEU     CG  698  -1.184  -2.453   1.207
  140LEU     HG  699  -1.120  -2.377   1.210
  140LEU    CD1  700  -1.325  -2.404   1.174
  140LEU   HD11  701  -1.356  -2.343   1.246
  140LEU   HD12  702  -1.323  -2.355   1.087
  140LEU   HD13  703  -1.387  -2.482   1.168
  140LEU    CD2  704  -1.186  -2.520   1.345
  140LEU   HD21  705  -1.218  -2.454   1.413
  140LEU   HD22  706  -1.248  -2.599   1.343
  140LEU   HD23  707  -1.094  -2.551   1.369
  140LEU      C  708  -0.960  -2.710   1.011
  140LEU      O  709  -0.972  -2.828   1.047
  141TRP      N  710  -0.917  -2.678   0.889
  141TRP      H  711  -0.912  -2.581   0.865
  141TRP     CA  712  -0.875  -2.776   0.788
  141TRP     HA  713  -0.949  -2.843   0.783
  141TRP     CB  714  -0.858  -2.706   0.652
  141TRP    HB1  715  -0.784  -2.640   0.660
  141TRP    HB2  716  -0.943  -2.658   0.630
  141TRP     CG  717  -0.826  -2.796   0.536
  141TRP    CD1  718  -0.916  -2.852   0.452
  141TRP    HD1  719  -1.015  -2.839   0.458
  141TRP    NE1  720  -0.852  -2.930   0.358
  141TRP    HE1  721  -0.898  -2.983   0.287
  141TRP    CE2  722  -0.715  -2.924   0.374
  141TRP    CZ2  723  -0.609  -2.984   0.305
  141TRP    HZ2  724  -0.628  -3.044   0.226
  141TRP    CH2  725  -0.477  -2.959   0.346
  141TRP    HH2  726  -0.400  -3.001   0.297
  141TRP    CZ3  727  -0.454  -2.875   0.457
  141TRP    HZ3  728  -0.361  -2.857   0.487
  141TRP    CE3  729  -0.562  -2.817   0.527
  141TRP    HE3  730  -0.543  -2.758   0.606
  141TRP    CD2  731  -0.695  -2.840   0.487
  141TRP      C  732  -0.750  -2.852   0.830
  141TRP      O  733  -0.747  -2.974   0.821
  142ILE      N  734  -0.648  -2.785   0.885
  142ILE      H  735  -0.652  -2.686   0.887
  142ILE     CA  736  -0.529  -2.851   0.943
  142ILE     HA  737  -0.490  -2.908   0.871
  142ILE     CB  738  -0.424  -2.746   0.985
  142ILE     HB  739  -0.470  -2.677   1.041
  142ILE    CG2  740  -0.310  -2.808   1.070
  142ILE   HG21  741  -0.245  -2.737   1.095
  142ILE   HG22  742  -0.349  -2.848   1.153
  142ILE   HG23  743  -0.264  -2.879   1.017
  142ILE    CG1  744  -0.363  -2.679   0.859
  142ILE   HG11  745  -0.438  -2.648   0.800
  142ILE   HG12  746  -0.308  -2.747   0.810
  142ILE     CD  747  -0.273  -2.559   0.888
  142ILE    HD1  748  -0.238  -2.522   0.802
  142ILE    HD2  749  -0.325  -2.488   0.935
  142ILE    HD3  750  -0.196  -2.587   0.945
  142ILE      C  751  -0.571  -2.944   1.059
  142ILE      O  752  -0.526  -3.058   1.064
  143LEU      N  753  -0.660  -2.898   1.148
  143LEU      H  754  -0.695  -2.805   1.138
  143LEU     CA  755  -0.711  -2.979   1.260
  143LEU     HA  756  -0.628  -3.014   1.303
  143LEU     CB  757  -0.789  -2.888   1.356
  143LEU    HB1  758  -0.837  -2.947   1.422
  143LEU    HB2  759  -0.857  -2.837   1.303
  143LEU     CG  760  -0.702  -2.787   1.434
  143LEU     HG  761  -0.642  -2.742   1.368
  143LEU    CD1  762  -0.793  -2.686   1.506
  143LEU   HD11  763  -0.736  -2.621   1.557
  143LEU   HD12  764  -0.848  -2.637   1.439
  143LEU   HD13  765  -0.852  -2.735   1.570
  143LEU    CD2  766  -0.616  -2.855   1.540
  143LEU   HD21  767  -0.561  -2.786   1.588
  143LEU   HD22  768  -0.674  -2.903   1.606
  143LEU   HD23  769  -0.555  -2.921   1.496
  143LEU      C  770  -0.796  -3.100   1.214
  143LEU      O  771  -0.797  -3.202   1.283
  144ASP      N  772  -0.864  -3.093   1.099
  144ASP      H  773  -0.865  -3.005   1.051
  144ASP     CA  774  -0.937  -3.206   1.039
  144ASP     HA  775  -0.984  -3.252   1.115
  144ASP     CB  776  -1.038  -3.152   0.937
  144ASP    HB1  777  -0.987  -3.110   0.862
  144ASP    HB2  778  -1.094  -3.083   0.983
  144ASP     CG  779  -1.132  -3.259   0.877
  144ASP    OD1  780  -1.179  -3.239   0.763
  144ASP    OD2  781  -1.165  -3.358   0.944
  144ASP      C  782  -0.840  -3.308   0.974
  144ASP      O  783  -0.861  -3.429   0.983
  145ARG      N  784  -0.733  -3.260   0.909
  145ARG      H  785  -0.715  -3.162   0.916
  145ARG     CA  786  -0.639  -3.341   0.830
  145ARG     HA  787  -0.697  -3.413   0.791
  145ARG     CB  788  -0.575  -3.252   0.722
  145ARG    HB1  789  -0.503  -3.303   0.677
  145ARG    HB2  790  -0.536  -3.171   0.767
  145ARG     CG  791  -0.675  -3.204   0.615
  145ARG    HG1  792  -0.634  -3.128   0.565
  145ARG    HG2  793  -0.759  -3.174   0.660
  145ARG     CD  794  -0.709  -3.316   0.516
  145ARG    HD1  795  -0.735  -3.399   0.565
  145ARG    HD2  796  -0.630  -3.335   0.457
  145ARG     NE  797  -0.823  -3.277   0.429
  145ARG     HE  798  -0.803  -3.211   0.357
  145ARG     CZ  799  -0.948  -3.319   0.437
  145ARG    NH1  800  -0.989  -3.402   0.529
  145ARG   HH11  801  -0.926  -3.436   0.598
  145ARG   HH12  802  -1.085  -3.431   0.530
  145ARG    NH2  803  -1.035  -3.278   0.352
  145ARG   HH21  804  -1.008  -3.214   0.280
  145ARG   HH22  805  -1.129  -3.310   0.358
  145ARG      C  806  -0.530  -3.412   0.912
  145ARG      O  807  -0.475  -3.511   0.863
  146LEU      N  808  -0.498  -3.363   1.033
  146LEU      H  809  -0.548  -3.282   1.063
  146LEU     CA  810  -0.397  -3.419   1.123
  146LEU     HA  811  -0.341  -3.482   1.070
  146LEU     CB  812  -0.309  -3.303   1.178
  146LEU    HB1  813  -0.246  -3.341   1.244
  146LEU    HB2  814  -0.369  -3.237   1.223
  146LEU     CG  815  -0.226  -3.225   1.075
  146LEU     HG  816  -0.289  -3.181   1.011
  146LEU    CD1  817  -0.141  -3.122   1.148
  146LEU   HD11  818  -0.087  -3.070   1.082
  146LEU   HD12  819  -0.201  -3.059   1.198
  146LEU   HD13  820  -0.081  -3.168   1.213
  146LEU    CD2  821  -0.132  -3.316   0.996
  146LEU   HD21  822  -0.079  -3.262   0.931
  146LEU   HD22  823  -0.069  -3.362   1.060
  146LEU   HD23  824  -0.185  -3.385   0.947
  146LEU      C  825  -0.460  -3.506   1.232
  146LEU      O  826  -0.379  -3.501   1.347
  146NME      N  827  -0.486  -3.622   1.209
  146NME      H  828  -0.527  -3.679   1.280
  146NME    CH3  829  -0.458  -3.678   1.077
  146NME   HH31  830  -0.486  -3.774   1.075
  146NME   HH32  831  -0.509  -3.627   1.008
  146NME   HH33  832  -0.360  -3.671   1.058
  221ACE    CH3  833  -1.295   0.140   0.388
  221ACE   HH31  834  -1.199   0.136   0.358
  221ACE   HH32  835  -1.319   0.235   0.407
  221ACE   HH33  836  -1.306   0.085   0.471
  221ACE      C  837  -1.384   0.085   0.280
  221ACE      O  838  -1.506   0.081   0.297
  222SER      N  839  -1.324   0.044   0.169
  222SER      H  840  -1.226   0.060   0.160
  222SER     CA  841  -1.393  -0.025   0.058
  222SER     HA  842  -1.458  -0.086   0.103
  222SER     CB  843  -1.470   0.075  -0.030
  222SER    HB1  844  -1.531   0.131   0.026
  222SER    HB2  845  -1.524   0.025  -0.098
  222SER     OG  846  -1.388   0.165  -0.101
  222SER     HG  847  -1.445   0.226  -0.156
  222SER      C  848  -1.297  -0.110  -0.026
  222SER      O  849  -1.175  -0.092  -0.021
  223SER      N  850  -1.352  -0.204  -0.104
  223SER      H  851  -1.452  -0.206  -0.110
  223SER     CA  852  -1.277  -0.305  -0.181
  223SER     HA  853  -1.185  -0.267  -0.192
  223SER     CB  854  -1.273  -0.437  -0.104
  223SER    HB1  855  -1.227  -0.508  -0.157
  223SER    HB2  856  -1.366  -0.467  -0.081
  223SER     OG  857  -1.202  -0.423   0.018
  223SER     HG  858  -1.201  -0.511   0.066
  223SER      C  859  -1.340  -0.329  -0.318
  223SER      O  860  -1.455  -0.292  -0.343
  224ASP      N  861  -1.265  -0.390  -0.410
  224ASP      H  862  -1.172  -0.417  -0.386
  224ASP     CA  863  -1.315  -0.418  -0.546
  224ASP     HA  864  -1.349  -0.330  -0.579
  224ASP     CB  865  -1.203  -0.468  -0.638
  224ASP    HB1  866  -1.239  -0.474  -0.731
  224ASP    HB2  867  -1.174  -0.558  -0.607
  224ASP     CG  868  -1.080  -0.376  -0.641
  224ASP    OD1  869  -1.092  -0.257  -0.602
  224ASP    OD2  870  -0.971  -0.423  -0.679
  224ASP      C  871  -1.432  -0.519  -0.543
  224ASP      O  872  -1.427  -0.615  -0.466
  225PRO      N  873  -1.535  -0.504  -0.631
  225PRO     CD  874  -1.559  -0.389  -0.715
  225PRO    HD1  875  -1.494  -0.388  -0.790
  225PRO    HD2  876  -1.548  -0.305  -0.661
  225PRO     CG  877  -1.703  -0.403  -0.766
  225PRO    HG1  878  -1.713  -0.366  -0.858
  225PRO    HG2  879  -1.768  -0.357  -0.705
  225PRO     CB  880  -1.724  -0.553  -0.765
  225PRO    HB1  881  -1.688  -0.595  -0.848
  225PRO    HB2  882  -1.821  -0.576  -0.756
  225PRO     CA  883  -1.646  -0.598  -0.641
  225PRO     HA  884  -1.697  -0.591  -0.555
  225PRO      C  885  -1.605  -0.746  -0.651
  225PRO      O  886  -1.665  -0.830  -0.585
  226LEU      N  887  -1.498  -0.777  -0.724
  226LEU      H  888  -1.450  -0.705  -0.774
  226LEU     CA  889  -1.446  -0.916  -0.732
  226LEU     HA  890  -1.524  -0.974  -0.757
  226LEU     CB  891  -1.337  -0.919  -0.840
  226LEU    HB1  892  -1.259  -0.866  -0.808
  226LEU    HB2  893  -1.373  -0.878  -0.923
  226LEU     CG  894  -1.287  -1.061  -0.875
  226LEU     HG  895  -1.252  -1.104  -0.791
  226LEU    CD1  896  -1.402  -1.148  -0.930
  226LEU   HD11  897  -1.367  -1.239  -0.952
  226LEU   HD12  898  -1.474  -1.155  -0.862
  226LEU   HD13  899  -1.438  -1.106  -1.014
  226LEU    CD2  900  -1.176  -1.053  -0.980
  226LEU   HD21  901  -1.144  -1.145  -1.003
  226LEU   HD22  902  -1.212  -1.009  -1.063
  226LEU   HD23  903  -1.100  -0.999  -0.944
  226LEU      C  904  -1.396  -0.969  -0.596
  226LEU      O  905  -1.410  -1.087  -0.567
  227VAL      N  906  -1.341  -0.882  -0.511
  227VAL      H  907  -1.330  -0.788  -0.541
  227VAL     CA  908  -1.295  -0.917  -0.374
  227VAL     HA  909  -1.248  -1.005  -0.382
  227VAL     CB  910  -1.194  -0.812  -0.322
  227VAL     HB  911  -1.246  -0.727  -0.317
  227VAL    CG1  912  -1.140  -0.850  -0.184
  227VAL   HG11  913  -1.075  -0.780  -0.153
  227VAL   HG12  914  -1.215  -0.856  -0.119
  227VAL   HG13  915  -1.093  -0.938  -0.189
  227VAL    CG2  916  -1.074  -0.794  -0.414
  227VAL   HG21  917  -1.012  -0.725  -0.375
  227VAL   HG22  918  -1.025  -0.881  -0.423
  227VAL   HG23  919  -1.105  -0.764  -0.504
  227VAL      C  920  -1.414  -0.933  -0.279
  227VAL      O  921  -1.413  -1.023  -0.195
  228VAL      N  922  -1.519  -0.852  -0.295
  228VAL      H  923  -1.512  -0.779  -0.363
  228VAL     CA  924  -1.643  -0.864  -0.216
  228VAL     HA  925  -1.616  -0.873  -0.120
  228VAL     CB  926  -1.729  -0.737  -0.229
  228VAL     HB  927  -1.752  -0.727  -0.326
  228VAL    CG1  928  -1.858  -0.749  -0.146
  228VAL   HG11  929  -1.912  -0.665  -0.157
  228VAL   HG12  930  -1.912  -0.827  -0.179
  228VAL   HG13  931  -1.835  -0.762  -0.050
  228VAL    CG2  932  -1.653  -0.615  -0.177
  228VAL   HG21  933  -1.710  -0.534  -0.186
  228VAL   HG22  934  -1.629  -0.629  -0.081
  228VAL   HG23  935  -1.569  -0.603  -0.231
  228VAL      C  936  -1.720  -0.992  -0.256
  228VAL      O  937  -1.760  -1.068  -0.169
  229ALA      N  938  -1.730  -1.022  -0.387
  229ALA      H  939  -1.696  -0.956  -0.453
  229ALA     CA  940  -1.791  -1.147  -0.436
  229ALA     HA  941  -1.883  -1.152  -0.398
  229ALA     CB  942  -1.797  -1.139  -0.589
  229ALA    HB1  943  -1.838  -1.223  -0.625
  229ALA    HB2  944  -1.853  -1.061  -0.616
  229ALA    HB3  945  -1.705  -1.129  -0.626
  229ALA      C  946  -1.713  -1.271  -0.388
  229ALA      O  947  -1.773  -1.363  -0.333
  230ALA      N  948  -1.579  -1.271  -0.399
  230ALA      H  949  -1.535  -1.195  -0.446
  230ALA     CA  950  -1.497  -1.378  -0.345
  230ALA     HA  951  -1.532  -1.462  -0.388
  230ALA     CB  952  -1.350  -1.352  -0.383
  230ALA    HB1  953  -1.292  -1.425  -0.347
  230ALA    HB2  954  -1.341  -1.349  -0.483
  230ALA    HB3  955  -1.321  -1.264  -0.344
  230ALA      C  956  -1.512  -1.395  -0.194
  230ALA      O  957  -1.516  -1.508  -0.144
  231SER      N  958  -1.530  -1.285  -0.119
  231SER      H  959  -1.525  -1.197  -0.164
  231SER     CA  960  -1.554  -1.287   0.026
  231SER     HA  961  -1.483  -1.346   0.064
  231SER     CB  962  -1.543  -1.144   0.080
  231SER    HB1  963  -1.565  -1.140   0.178
  231SER    HB2  964  -1.602  -1.081   0.030
  231SER     OG  965  -1.410  -1.098   0.065
  231SER     HG  966  -1.403  -1.005   0.100
  231SER      C  967  -1.688  -1.350   0.063
  231SER      O  968  -1.694  -1.434   0.153
  232ILE      N  969  -1.796  -1.320  -0.011
  232ILE      H  970  -1.788  -1.248  -0.080
  232ILE     CA  971  -1.927  -1.388   0.005
  232ILE     HA  972  -1.954  -1.377   0.101
  232ILE     CB  973  -2.032  -1.320  -0.086
  232ILE     HB  974  -1.994  -1.318  -0.179
  232ILE    CG2  975  -2.164  -1.401  -0.089
  232ILE   HG21  976  -2.230  -1.355  -0.149
  232ILE   HG22  977  -2.147  -1.493  -0.124
  232ILE   HG23  978  -2.202  -1.406   0.003
  232ILE    CG1  979  -2.060  -1.176  -0.040
  232ILE   HG11  980  -1.973  -1.132  -0.019
  232ILE   HG12  981  -2.117  -1.179   0.042
  232ILE     CD  982  -2.133  -1.089  -0.144
  232ILE    HD1  983  -2.147  -0.998  -0.107
  232ILE    HD2  984  -2.077  -1.084  -0.227
  232ILE    HD3  985  -2.221  -1.131  -0.166
  232ILE      C  986  -1.913  -1.538  -0.022
  232ILE      O  987  -1.962  -1.620   0.056
  233ILE      N  988  -1.842  -1.573  -0.130
  233ILE      H  989  -1.805  -1.500  -0.186
  233ILE     CA  990  -1.815  -1.711  -0.172
  233ILE     HA  991  -1.904  -1.758  -0.178
  233ILE     CB  992  -1.749  -1.708  -0.312
  233ILE     HB  993  -1.686  -1.631  -0.316
  233ILE    CG2  994  -1.662  -1.831  -0.342
  233ILE   HG21  995  -1.622  -1.823  -0.433
  233ILE   HG22  996  -1.589  -1.837  -0.274
  233ILE   HG23  997  -1.718  -1.913  -0.337
  233ILE    CG1  998  -1.860  -1.691  -0.418
  233ILE   HG11  999  -1.926  -1.624  -0.384
  233ILE   HG12 1000  -1.906  -1.780  -0.430
  233ILE     CD 1001  -1.813  -1.645  -0.555
  233ILE    HD1 1002  -1.891  -1.637  -0.617
  233ILE    HD2 1003  -1.768  -1.555  -0.546
  233ILE    HD3 1004  -1.748  -1.711  -0.592
  233ILE      C 1005  -1.735  -1.789  -0.067
  233ILE      O 1006  -1.771  -1.901  -0.034
  234GLY      N 1007  -1.629  -1.731  -0.010
  234GLY      H 1008  -1.606  -1.637  -0.036
  234GLY     CA 1009  -1.546  -1.798   0.090
  234GLY    HA1 1010  -1.460  -1.748   0.096
  234GLY    HA2 1011  -1.528  -1.891   0.055
  234GLY      C 1012  -1.610  -1.808   0.229
  234GLY      O 1013  -1.582  -1.901   0.304
  235ILE      N 1014  -1.702  -1.716   0.265
  235ILE      H 1015  -1.713  -1.633   0.209
  235ILE     CA 1016  -1.786  -1.732   0.384
  235ILE     HA 1017  -1.723  -1.753   0.459
  235ILE     CB 1018  -1.861  -1.602   0.419
  235ILE     HB 1019  -1.907  -1.571   0.335
  235ILE    CG2 1020  -1.964  -1.626   0.531
  235ILE   HG21 1021  -2.012  -1.541   0.552
  235ILE   HG22 1022  -2.031  -1.695   0.501
  235ILE   HG23 1023  -1.917  -1.659   0.613
  235ILE    CG1 1024  -1.763  -1.492   0.465
  235ILE   HG11 1025  -1.682  -1.495   0.406
  235ILE   HG12 1026  -1.735  -1.512   0.559
  235ILE     CD 1027  -1.822  -1.351   0.461
  235ILE    HD1 1028  -1.754  -1.285   0.492
  235ILE    HD2 1029  -1.849  -1.329   0.367
  235ILE    HD3 1030  -1.903  -1.347   0.521
  235ILE      C 1031  -1.882  -1.851   0.365
  235ILE      O 1032  -1.894  -1.936   0.453
  236LEU      N 1033  -1.946  -1.862   0.247
  236LEU      H 1034  -1.940  -1.787   0.181
  236LEU     CA 1035  -2.026  -1.979   0.213
  236LEU     HA 1036  -2.095  -1.988   0.285
  236LEU     CB 1037  -2.096  -1.955   0.078
  236LEU    HB1 1038  -2.025  -1.941   0.009
  236LEU    HB2 1039  -2.152  -1.873   0.085
  236LEU     CG 1040  -2.187  -2.071   0.031
  236LEU     HG 1041  -2.133  -2.156   0.034
  236LEU    CD1 1042  -2.307  -2.092   0.122
  236LEU   HD11 1043  -2.363  -2.167   0.087
  236LEU   HD12 1044  -2.276  -2.112   0.214
  236LEU   HD13 1045  -2.362  -2.008   0.123
  236LEU    CD2 1046  -2.236  -2.044  -0.111
  236LEU   HD21 1047  -2.294  -2.119  -0.141
  236LEU   HD22 1048  -2.287  -1.958  -0.113
  236LEU   HD23 1049  -2.157  -2.036  -0.173
  236LEU      C 1050  -1.942  -2.107   0.213
  236LEU      O 1051  -1.991  -2.212   0.254
  237HIS      N 1052  -1.815  -2.101   0.173
  237HIS      H 1053  -1.779  -2.013   0.142
  237HIS     CA 1054  -1.725  -2.216   0.172
  237HIS     HA 1055  -1.777  -2.285   0.122
  237HIS     CB 1056  -1.595  -2.186   0.096
  237HIS    HB1 1057  -1.537  -2.130   0.156
  237HIS    HB2 1058  -1.619  -2.133   0.014
  237HIS     CG 1059  -1.516  -2.306   0.053
  237HIS    ND1 1060  -1.398  -2.299  -0.021
  237HIS    CE1 1061  -1.357  -2.425  -0.042
  237HIS    HE1 1062  -1.275  -2.452  -0.091
  237HIS    NE2 1063  -1.444  -2.511   0.014
  237HIS    HE2 1064  -1.437  -2.610   0.014
  237HIS    CD2 1065  -1.545  -2.438   0.073
  237HIS    HD2 1066  -1.625  -2.474   0.121
  237HIS      C 1067  -1.698  -2.271   0.313
  237HIS      O 1068  -1.714  -2.391   0.331
  238LEU      N 1069  -1.667  -2.188   0.413
  238LEU      H 1070  -1.653  -2.091   0.395
  238LEU     CA 1071  -1.652  -2.241   0.550
  238LEU     HA 1072  -1.586  -2.315   0.542
  238LEU     CB 1073  -1.594  -2.136   0.648
  238LEU    HB1 1074  -1.656  -2.058   0.651
  238LEU    HB2 1075  -1.505  -2.107   0.614
  238LEU     CG 1076  -1.577  -2.194   0.792
  238LEU     HG 1077  -1.667  -2.229   0.819
  238LEU    CD1 1078  -1.477  -2.308   0.798
  238LEU   HD11 1079  -1.470  -2.341   0.892
  238LEU   HD12 1080  -1.506  -2.383   0.739
  238LEU   HD13 1081  -1.387  -2.275   0.768
  238LEU    CD2 1082  -1.532  -2.088   0.890
  238LEU   HD21 1083  -1.522  -2.128   0.981
  238LEU   HD22 1084  -1.444  -2.051   0.860
  238LEU   HD23 1085  -1.599  -2.014   0.893
  238LEU      C 1086  -1.785  -2.298   0.602
  238LEU      O 1087  -1.785  -2.406   0.660
  239ILE      N 1088  -1.898  -2.230   0.576
  239ILE      H 1089  -1.891  -2.144   0.525
  239ILE     CA 1090  -2.030  -2.276   0.618
  239ILE     HA 1091  -2.026  -2.285   0.718
  239ILE     CB 1092  -2.139  -2.171   0.580
  239ILE     HB 1093  -2.126  -2.146   0.484
  239ILE    CG2 1094  -2.282  -2.227   0.592
  239ILE   HG21 1095  -2.348  -2.156   0.567
  239ILE   HG22 1096  -2.292  -2.306   0.531
  239ILE   HG23 1097  -2.298  -2.256   0.687
  239ILE    CG1 1098  -2.122  -2.046   0.671
  239ILE   HG11 1099  -2.026  -2.020   0.673
  239ILE   HG12 1100  -2.152  -2.070   0.764
  239ILE     CD 1101  -2.204  -1.926   0.624
  239ILE    HD1 1102  -2.189  -1.849   0.686
  239ILE    HD2 1103  -2.174  -1.901   0.531
  239ILE    HD3 1104  -2.301  -1.950   0.622
  239ILE      C 1105  -2.061  -2.416   0.561
  239ILE      O 1106  -2.093  -2.507   0.637
  240LEU      N 1107  -2.044  -2.437   0.430
  240LEU      H 1108  -2.016  -2.360   0.372
  240LEU     CA 1109  -2.066  -2.568   0.368
  240LEU     HA 1110  -2.156  -2.598   0.400
  240LEU     CB 1111  -2.066  -2.555   0.215
  240LEU    HB1 1112  -2.070  -2.646   0.176
  240LEU    HB2 1113  -1.981  -2.510   0.188
  240LEU     CG 1114  -2.183  -2.473   0.157
  240LEU     HG 1115  -2.183  -2.384   0.202
  240LEU    CD1 1116  -2.165  -2.459   0.006
  240LEU   HD11 1117  -2.241  -2.406  -0.032
  240LEU   HD12 1118  -2.079  -2.411  -0.013
  240LEU   HD13 1119  -2.164  -2.549  -0.037
  240LEU    CD2 1120  -2.319  -2.538   0.181
  240LEU   HD21 1121  -2.391  -2.482   0.142
  240LEU   HD22 1122  -2.321  -2.629   0.139
  240LEU   HD23 1123  -2.334  -2.547   0.280
  240LEU      C 1124  -1.963  -2.672   0.414
  240LEU      O 1125  -1.998  -2.788   0.436
  241TRP      N 1126  -1.836  -2.632   0.435
  241TRP      H 1127  -1.814  -2.537   0.417
  241TRP     CA 1128  -1.730  -2.721   0.484
  241TRP     HA 1129  -1.730  -2.801   0.425
  241TRP     CB 1130  -1.596  -2.646   0.472
  241TRP    HB1 1131  -1.598  -2.567   0.534
  241TRP    HB2 1132  -1.586  -2.614   0.378
  241TRP     CG 1133  -1.474  -2.725   0.505
  241TRP    CD1 1134  -1.397  -2.791   0.417
  241TRP    HD1 1135  -1.411  -2.793   0.318
  241TRP    NE1 1136  -1.294  -2.855   0.483
  241TRP    HE1 1137  -1.224  -2.910   0.438
  241TRP    CE2 1138  -1.301  -2.834   0.619
  241TRP    CZ2 1139  -1.225  -2.880   0.728
  241TRP    HZ2 1140  -1.147  -2.941   0.713
  241TRP    CH2 1141  -1.260  -2.839   0.858
  241TRP    HH2 1142  -1.207  -2.872   0.937
  241TRP    CZ3 1143  -1.369  -2.753   0.878
  241TRP    HZ3 1144  -1.392  -2.723   0.971
  241TRP    CE3 1145  -1.444  -2.707   0.768
  241TRP    HE3 1146  -1.521  -2.646   0.784
  241TRP    CD2 1147  -1.414  -2.748   0.637
  241TRP      C 1148  -1.756  -2.772   0.627
  241TRP      O 1149  -1.729  -2.889   0.656
  242ILE      N 1150  -1.812  -2.688   0.715
  242ILE      H 1151  -1.823  -2.592   0.686
  242ILE     CA 1152  -1.858  -2.725   0.849
  242ILE     HA 1153  -1.784  -2.780   0.888
  242ILE     CB 1154  -1.878  -2.599   0.938
  242ILE     HB 1155  -1.934  -2.535   0.885
  242ILE    CG2 1156  -1.954  -2.633   1.069
  242ILE   HG21 1157  -1.965  -2.550   1.123
  242ILE   HG22 1158  -2.044  -2.671   1.047
  242ILE   HG23 1159  -1.901  -2.700   1.121
  242ILE    CG1 1160  -1.743  -2.533   0.971
  242ILE   HG11 1161  -1.696  -2.514   0.885
  242ILE   HG12 1162  -1.689  -2.599   1.025
  242ILE     CD 1163  -1.751  -2.403   1.051
  242ILE    HD1 1164  -1.659  -2.368   1.068
  242ILE    HD2 1165  -1.804  -2.335   0.999
  242ILE    HD3 1166  -1.797  -2.420   1.139
  242ILE      C 1167  -1.986  -2.811   0.842
  242ILE      O 1168  -1.992  -2.916   0.905
  243LEU      N 1169  -2.087  -2.769   0.765
  243LEU      H 1170  -2.074  -2.686   0.711
  243LEU     CA 1171  -2.215  -2.840   0.757
  243LEU     HA 1172  -2.242  -2.854   0.852
  243LEU     CB 1173  -2.317  -2.752   0.680
  243LEU    HB1 1174  -2.397  -2.808   0.659
  243LEU    HB2 1175  -2.274  -2.721   0.595
  243LEU     CG 1176  -2.364  -2.628   0.758
  243LEU     HG 1177  -2.281  -2.581   0.791
  243LEU    CD1 1178  -2.447  -2.538   0.667
  243LEU   HD11 1179  -2.477  -2.457   0.718
  243LEU   HD12 1180  -2.391  -2.508   0.589
  243LEU   HD13 1181  -2.526  -2.588   0.634
  243LEU    CD2 1182  -2.450  -2.664   0.880
  243LEU   HD21 1183  -2.477  -2.580   0.927
  243LEU   HD22 1184  -2.531  -2.713   0.850
  243LEU   HD23 1185  -2.397  -2.721   0.943
  243LEU      C 1186  -2.203  -2.979   0.692
  243LEU      O 1187  -2.280  -3.069   0.727
  244ASP      N 1188  -2.104  -3.003   0.606
  244ASP      H 1189  -2.048  -2.926   0.576
  244ASP     CA 1190  -2.073  -3.136   0.554
  244ASP     HA 1191  -2.161  -3.177   0.530
  244ASP     CB 1192  -1.983  -3.119   0.429
  244ASP    HB1 1193  -1.890  -3.097   0.459
  244ASP    HB2 1194  -2.019  -3.045   0.373
  244ASP     CG 1195  -1.977  -3.246   0.344
  244ASP    OD1 1196  -1.868  -3.283   0.297
  244ASP    OD2 1197  -2.085  -3.305   0.315
  244ASP      C 1198  -2.009  -3.230   0.658
  244ASP      O 1199  -1.993  -3.351   0.632
  245ARG      N 1200  -1.972  -3.178   0.777
  245ARG      H 1201  -1.990  -3.081   0.791
  245ARG     CA 1202  -1.909  -3.252   0.888
  245ARG     HA 1203  -1.892  -3.343   0.851
  245ARG     CB 1204  -1.778  -3.180   0.927
  245ARG    HB1 1205  -1.741  -3.223   1.009
  245ARG    HB2 1206  -1.798  -3.084   0.946
  245ARG     CG 1207  -1.673  -3.188   0.816
  245ARG    HG1 1208  -1.715  -3.159   0.730
  245ARG    HG2 1209  -1.643  -3.283   0.807
  245ARG     CD 1210  -1.549  -3.100   0.842
  245ARG    HD1 1211  -1.515  -3.117   0.934
  245ARG    HD2 1212  -1.574  -3.004   0.832
  245ARG     NE 1213  -1.440  -3.130   0.747
  245ARG     HE 1214  -1.352  -3.154   0.788
  245ARG     CZ 1215  -1.445  -3.128   0.615
  245ARG    NH1 1216  -1.545  -3.082   0.548
  245ARG   HH11 1217  -1.624  -3.044   0.597
  245ARG   HH12 1218  -1.543  -3.083   0.448
  245ARG    NH2 1219  -1.345  -3.179   0.550
  245ARG   HH21 1220  -1.267  -3.218   0.599
  245ARG   HH22 1221  -1.345  -3.179   0.450
  245ARG      C 1222  -1.999  -3.269   1.011
  245ARG      O 1223  -1.961  -3.346   1.100
  246LEU      N 1224  -2.114  -3.201   1.019
  246LEU      H 1225  -2.141  -3.147   0.939
  246LEU     CA 1226  -2.205  -3.198   1.136
  246LEU     HA 1227  -2.168  -3.263   1.202
  246LEU     CB 1228  -2.203  -3.056   1.197
  246LEU    HB1 1229  -2.267  -3.055   1.274
  246LEU    HB2 1230  -2.235  -2.992   1.127
  246LEU     CG 1231  -2.068  -3.004   1.248
  246LEU     HG 1232  -2.005  -3.000   1.171
  246LEU    CD1 1233  -2.089  -2.867   1.311
  246LEU   HD11 1234  -2.002  -2.832   1.345
  246LEU   HD12 1235  -2.125  -2.804   1.242
  246LEU   HD13 1236  -2.154  -2.874   1.387
  246LEU    CD2 1237  -2.010  -3.096   1.357
  246LEU   HD21 1238  -1.922  -3.059   1.388
  246LEU   HD22 1239  -2.073  -3.101   1.434
  246LEU   HD23 1240  -1.996  -3.187   1.318
  246LEU      C 1241  -2.345  -3.251   1.106
  246LEU      O 1242  -2.358  -3.347   1.026
  246NME      N 1243  -2.442  -3.208   1.166
  246NME      H 1244  -2.533  -3.243   1.146
  246NME    CH3 1245  -2.425  -3.104   1.266
  246NME   HH31 1246  -2.514  -3.081   1.305
  246NME   HH32 1247  -2.365  -3.138   1.339
  246NME   HH33 1248  -2.384  -3.023   1.224
  321ACE    CH3 1249  -1.255   0.089  -0.398
  321ACE   HH31 1250  -1.306   0.050  -0.474
  321ACE   HH32 1251  -1.284   0.046  -0.313
  321ACE   HH33 1252  -1.272   0.187  -0.394
  321ACE      C 1253  -1.105   0.064  -0.419
  321ACE      O 1254  -1.025   0.105  -0.336
  322SER      N 1255  -1.061  -0.003  -0.531
  322SER      H 1256  -1.127  -0.036  -0.599
  322SER     CA 1257  -0.917  -0.026  -0.551
  322SER     HA 1258  -0.911  -0.080  -0.635
  322SER     CB 1259  -0.842   0.104  -0.570
  322SER    HB1 1260  -0.748   0.097  -0.538
  322SER    HB2 1261  -0.888   0.179  -0.522
  322SER     OG 1262  -0.838   0.138  -0.708
  322SER     HG 1263  -0.789   0.224  -0.720
  322SER      C 1264  -0.855  -0.108  -0.438
  322SER      O 1265  -0.800  -0.052  -0.342
  323SER      N 1266  -0.856  -0.241  -0.451
  323SER      H 1267  -0.913  -0.280  -0.523
  323SER     CA 1268  -0.779  -0.333  -0.366
  323SER     HA 1269  -0.775  -0.292  -0.275
  323SER     CB 1270  -0.852  -0.468  -0.359
  323SER    HB1 1271  -0.800  -0.534  -0.306
  323SER    HB2 1272  -0.868  -0.505  -0.451
  323SER     OG 1273  -0.979  -0.452  -0.297
  323SER     HG 1274  -1.026  -0.540  -0.293
  323SER      C 1275  -0.634  -0.352  -0.419
  323SER      O 1276  -0.601  -0.308  -0.530
  324ASP      N 1277  -0.546  -0.412  -0.340
  324ASP      H 1278  -0.574  -0.437  -0.247
  324ASP     CA 1279  -0.409  -0.446  -0.384
  324ASP     HA 1280  -0.385  -0.371  -0.446
  324ASP     CB 1281  -0.311  -0.447  -0.265
  324ASP    HB1 1282  -0.219  -0.462  -0.299
  324ASP    HB2 1283  -0.337  -0.521  -0.202
  324ASP     CG 1284  -0.313  -0.315  -0.188
  324ASP    OD1 1285  -0.323  -0.208  -0.252
  324ASP    OD2 1286  -0.309  -0.318  -0.063
  324ASP      C 1287  -0.402  -0.578  -0.464
  324ASP      O 1288  -0.479  -0.670  -0.435
  325PRO      N 1289  -0.310  -0.593  -0.562
  325PRO     CD 1290  -0.205  -0.497  -0.598
  325PRO    HD1 1291  -0.130  -0.503  -0.533
  325PRO    HD2 1292  -0.243  -0.404  -0.596
  325PRO     CG 1293  -0.161  -0.535  -0.739
  325PRO    HG1 1294  -0.064  -0.512  -0.753
  325PRO    HG2 1295  -0.216  -0.488  -0.808
  325PRO     CB 1296  -0.183  -0.685  -0.743
  325PRO    HB1 1297  -0.105  -0.733  -0.705
  325PRO    HB2 1298  -0.199  -0.716  -0.837
  325PRO     CA 1299  -0.308  -0.705  -0.657
  325PRO     HA 1300  -0.394  -0.701  -0.708
  325PRO      C 1301  -0.307  -0.844  -0.592
  325PRO      O 1302  -0.379  -0.933  -0.635
  326LEU      N 1303  -0.231  -0.859  -0.483
  326LEU      H 1304  -0.178  -0.781  -0.451
  326LEU     CA 1305  -0.220  -0.985  -0.408
  326LEU     HA 1306  -0.191  -1.055  -0.473
  326LEU     CB 1307  -0.116  -0.962  -0.296
  326LEU    HB1 1308  -0.158  -0.904  -0.227
  326LEU    HB2 1309  -0.038  -0.915  -0.336
  326LEU     CG 1310  -0.067  -1.090  -0.228
  326LEU     HG 1311  -0.147  -1.141  -0.196
  326LEU    CD1 1312   0.012  -1.178  -0.326
  326LEU   HD11 1313   0.043  -1.260  -0.279
  326LEU   HD12 1314  -0.046  -1.203  -0.403
  326LEU   HD13 1315   0.092  -1.127  -0.359
  326LEU    CD2 1316   0.025  -1.054  -0.112
  326LEU   HD21 1317   0.058  -1.138  -0.068
  326LEU   HD22 1318   0.104  -1.002  -0.146
  326LEU   HD23 1319  -0.025  -0.999  -0.046
  326LEU      C 1320  -0.355  -1.032  -0.350
  326LEU      O 1321  -0.379  -1.152  -0.340
  327VAL      N 1322  -0.445  -0.938  -0.319
  327VAL      H 1323  -0.417  -0.843  -0.328
  327VAL     CA 1324  -0.582  -0.966  -0.274
  327VAL     HA 1325  -0.573  -1.042  -0.210
  327VAL     CB 1326  -0.645  -0.844  -0.202
  327VAL     HB 1327  -0.660  -0.775  -0.272
  327VAL    CG1 1328  -0.778  -0.879  -0.136
  327VAL   HG11 1329  -0.815  -0.798  -0.090
  327VAL   HG12 1330  -0.843  -0.911  -0.205
  327VAL   HG13 1331  -0.764  -0.952  -0.068
  327VAL    CG2 1332  -0.551  -0.789  -0.094
  327VAL   HG21 1333  -0.594  -0.710  -0.050
  327VAL   HG22 1334  -0.533  -0.859  -0.026
  327VAL   HG23 1335  -0.465  -0.760  -0.136
  327VAL      C 1336  -0.671  -1.008  -0.391
  327VAL      O 1337  -0.751  -1.099  -0.377
  328VAL      N 1338  -0.652  -0.946  -0.509
  328VAL      H 1339  -0.585  -0.872  -0.514
  328VAL     CA 1340  -0.726  -0.983  -0.632
  328VAL     HA 1341  -0.822  -0.983  -0.606
  328VAL     CB 1342  -0.706  -0.878  -0.743
  328VAL     HB 1343  -0.611  -0.887  -0.772
  328VAL    CG1 1344  -0.801  -0.903  -0.860
  328VAL   HG11 1345  -0.786  -0.834  -0.931
  328VAL   HG12 1346  -0.783  -0.994  -0.899
  328VAL   HG13 1347  -0.895  -0.899  -0.829
  328VAL    CG2 1348  -0.734  -0.734  -0.694
  328VAL   HG21 1349  -0.720  -0.670  -0.769
  328VAL   HG22 1350  -0.828  -0.728  -0.661
  328VAL   HG23 1351  -0.671  -0.712  -0.619
  328VAL      C 1352  -0.685  -1.123  -0.679
  328VAL      O 1353  -0.771  -1.202  -0.719
  329ALA      N 1354  -0.557  -1.160  -0.668
  329ALA      H 1355  -0.490  -1.091  -0.642
  329ALA     CA 1356  -0.510  -1.297  -0.690
  329ALA     HA 1357  -0.539  -1.322  -0.782
  329ALA     CB 1358  -0.358  -1.298  -0.683
  329ALA    HB1 1359  -0.324  -1.391  -0.698
  329ALA    HB2 1360  -0.320  -1.237  -0.753
  329ALA    HB3 1361  -0.328  -1.267  -0.592
  329ALA      C 1362  -0.573  -1.397  -0.591
  329ALA      O 1363  -0.625  -1.500  -0.632
  330ALA      N 1364  -0.575  -1.364  -0.462
  330ALA      H 1365  -0.530  -1.279  -0.434
  330ALA     CA 1366  -0.641  -1.445  -0.360
  330ALA     HA 1367  -0.604  -1.537  -0.373
  330ALA     CB 1368  -0.603  -1.390  -0.222
  330ALA    HB1 1369  -0.648  -1.445  -0.151
  330ALA    HB2 1370  -0.504  -1.395  -0.210
  330ALA    HB3 1371  -0.634  -1.295  -0.214
  330ALA      C 1372  -0.795  -1.454  -0.377
  330ALA      O 1373  -0.854  -1.552  -0.332
  331SER      N 1374  -0.859  -1.359  -0.444
  331SER      H 1375  -0.808  -1.276  -0.469
  331SER     CA 1376  -1.001  -1.368  -0.484
  331SER     HA 1377  -1.047  -1.394  -0.399
  331SER     CB 1378  -1.053  -1.234  -0.536
  331SER    HB1 1379  -1.149  -1.242  -0.563
  331SER    HB2 1380  -0.999  -1.203  -0.614
  331SER     OG 1381  -1.045  -1.135  -0.436
  331SER     HG 1382  -1.080  -1.049  -0.471
  331SER      C 1383  -1.022  -1.472  -0.594
  331SER      O 1384  -1.114  -1.554  -0.585
  332ILE      N 1385  -0.936  -1.471  -0.696
  332ILE      H 1386  -0.864  -1.401  -0.697
  332ILE     CA 1387  -0.941  -1.567  -0.808
  332ILE     HA 1388  -1.033  -1.565  -0.849
  332ILE     CB 1389  -0.840  -1.524  -0.916
  332ILE     HB 1390  -0.751  -1.512  -0.871
  332ILE    CG2 1391  -0.820  -1.632  -1.024
  332ILE   HG21 1392  -0.753  -1.599  -1.092
  332ILE   HG22 1393  -0.786  -1.715  -0.982
  332ILE   HG23 1394  -0.907  -1.650  -1.070
  332ILE    CG1 1395  -0.886  -1.391  -0.981
  332ILE   HG11 1396  -0.919  -1.330  -0.910
  332ILE   HG12 1397  -0.960  -1.411  -1.046
  332ILE     CD 1398  -0.775  -1.319  -1.057
  332ILE    HD1 1399  -0.811  -1.234  -1.097
  332ILE    HD2 1400  -0.700  -1.297  -0.994
  332ILE    HD3 1401  -0.740  -1.378  -1.130
  332ILE      C 1402  -0.919  -1.709  -0.756
  332ILE      O 1403  -0.993  -1.801  -0.789
  333ILE      N 1404  -0.822  -1.724  -0.666
  333ILE      H 1405  -0.768  -1.643  -0.642
  333ILE     CA 1406  -0.787  -1.850  -0.599
  333ILE     HA 1407  -0.788  -1.922  -0.669
  333ILE     CB 1408  -0.644  -1.837  -0.544
  333ILE     HB 1409  -0.635  -1.749  -0.498
  333ILE    CG2 1410  -0.613  -1.941  -0.435
  333ILE   HG21 1411  -0.519  -1.928  -0.402
  333ILE   HG22 1412  -0.676  -1.930  -0.359
  333ILE   HG23 1413  -0.622  -2.033  -0.473
  333ILE    CG1 1414  -0.545  -1.850  -0.664
  333ILE   HG11 1415  -0.581  -1.796  -0.740
  333ILE   HG12 1416  -0.539  -1.946  -0.691
  333ILE     CD 1417  -0.404  -1.801  -0.635
  333ILE    HD1 1418  -0.347  -1.812  -0.717
  333ILE    HD2 1419  -0.407  -1.704  -0.610
  333ILE    HD3 1420  -0.365  -1.854  -0.560
  333ILE      C 1421  -0.893  -1.895  -0.497
  333ILE      O 1422  -0.925  -2.013  -0.493
  334GLY      N 1423  -0.956  -1.803  -0.423
  334GLY      H 1424  -0.927  -1.708  -0.432
  334GLY     CA 1425  -1.063  -1.835  -0.328
  334GLY    HA1 1426  -1.082  -1.752  -0.276
  334GLY    HA2 1427  -1.029  -1.905  -0.266
  334GLY      C 1428  -1.191  -1.884  -0.394
  334GLY      O 1429  -1.247  -1.986  -0.355
  335ILE      N 1430  -1.234  -1.819  -0.505
  335ILE      H 1431  -1.186  -1.736  -0.534
  335ILE     CA 1432  -1.347  -1.867  -0.585
  335ILE     HA 1433  -1.423  -1.880  -0.520
  335ILE     CB 1434  -1.392  -1.760  -0.688
  335ILE     HB 1435  -1.313  -1.735  -0.744
  335ILE    CG2 1436  -1.501  -1.819  -0.781
  335ILE   HG21 1437  -1.529  -1.750  -0.848
  335ILE   HG22 1438  -1.464  -1.899  -0.830
  335ILE   HG23 1439  -1.580  -1.847  -0.727
  335ILE    CG1 1440  -1.444  -1.634  -0.617
  335ILE   HG11 1441  -1.368  -1.592  -0.567
  335ILE   HG12 1442  -1.515  -1.661  -0.552
  335ILE     CD 1443  -1.504  -1.526  -0.708
  335ILE    HD1 1444  -1.535  -1.449  -0.653
  335ILE    HD2 1445  -1.435  -1.495  -0.773
  335ILE    HD3 1446  -1.582  -1.565  -0.758
  335ILE      C 1447  -1.315  -2.003  -0.649
  335ILE      O 1448  -1.398  -2.095  -0.643
  336LEU      N 1449  -1.193  -2.021  -0.702
  336LEU      H 1450  -1.132  -1.942  -0.707
  336LEU     CA 1451  -1.146  -2.151  -0.752
  336LEU     HA 1452  -1.210  -2.180  -0.823
  336LEU     CB 1453  -1.005  -2.130  -0.812
  336LEU    HB1 1454  -0.947  -2.089  -0.742
  336LEU    HB2 1455  -1.014  -2.067  -0.889
  336LEU     CG 1456  -0.935  -2.257  -0.863
  336LEU     HG 1457  -0.931  -2.320  -0.786
  336LEU    CD1 1458  -1.011  -2.324  -0.977
  336LEU   HD11 1459  -0.962  -2.406  -1.007
  336LEU   HD12 1460  -1.103  -2.350  -0.945
  336LEU   HD13 1461  -1.020  -2.260  -1.054
  336LEU    CD2 1462  -0.794  -2.223  -0.913
  336LEU   HD21 1463  -0.749  -2.306  -0.946
  336LEU   HD22 1464  -0.800  -2.157  -0.988
  336LEU   HD23 1465  -0.741  -2.183  -0.838
  336LEU      C 1466  -1.149  -2.259  -0.643
  336LEU      O 1467  -1.186  -2.373  -0.674
  337HIS      N 1468  -1.118  -2.227  -0.517
  337HIS      H 1469  -1.093  -2.132  -0.497
  337HIS     CA 1470  -1.118  -2.323  -0.406
  337HIS     HA 1471  -1.065  -2.400  -0.441
  337HIS     CB 1472  -1.049  -2.264  -0.282
  337HIS    HB1 1473  -1.115  -2.208  -0.233
  337HIS    HB2 1474  -0.973  -2.206  -0.313
  337HIS     CG 1475  -0.992  -2.364  -0.184
  337HIS    ND1 1476  -0.908  -2.332  -0.076
  337HIS    CE1 1477  -0.865  -2.449  -0.025
  337HIS    HE1 1478  -0.800  -2.458   0.050
  337HIS    NE2 1479  -0.923  -2.551  -0.090
  337HIS    HE2 1480  -0.911  -2.648  -0.068
  337HIS    CD2 1481  -1.001  -2.501  -0.191
  337HIS    HD2 1482  -1.055  -2.554  -0.257
  337HIS      C 1483  -1.260  -2.374  -0.374
  337HIS      O 1484  -1.276  -2.495  -0.358
  338LEU      N 1485  -1.363  -2.287  -0.373
  338LEU      H 1486  -1.345  -2.189  -0.385
  338LEU     CA 1487  -1.501  -2.335  -0.354
  338LEU     HA 1488  -1.496  -2.391  -0.271
  338LEU     CB 1489  -1.600  -2.219  -0.331
  338LEU    HB1 1490  -1.594  -2.156  -0.408
  338LEU    HB2 1491  -1.574  -2.171  -0.247
  338LEU     CG 1492  -1.748  -2.268  -0.317
  338LEU     HG 1493  -1.767  -2.317  -0.401
  338LEU    CD1 1494  -1.768  -2.361  -0.197
  338LEU   HD11 1495  -1.864  -2.389  -0.193
  338LEU   HD12 1496  -1.710  -2.442  -0.208
  338LEU   HD13 1497  -1.744  -2.313  -0.113
  338LEU    CD2 1498  -1.846  -2.153  -0.300
  338LEU   HD21 1499  -1.939  -2.189  -0.292
  338LEU   HD22 1500  -1.823  -2.101  -0.218
  338LEU   HD23 1501  -1.841  -2.093  -0.380
  338LEU      C 1502  -1.546  -2.423  -0.472
  338LEU      O 1503  -1.604  -2.529  -0.450
  339ILE      N 1504  -1.517  -2.383  -0.596
  339ILE      H 1505  -1.466  -2.297  -0.609
  339ILE     CA 1506  -1.556  -2.458  -0.716
  339ILE     HA 1507  -1.655  -2.471  -0.709
  339ILE     CB 1508  -1.526  -2.379  -0.844
  339ILE     HB 1509  -1.429  -2.357  -0.843
  339ILE    CG2 1510  -1.559  -2.462  -0.970
  339ILE   HG21 1511  -1.539  -2.408  -1.051
  339ILE   HG22 1512  -1.504  -2.545  -0.970
  339ILE   HG23 1513  -1.656  -2.487  -0.969
  339ILE    CG1 1514  -1.607  -2.248  -0.848
  339ILE   HG11 1515  -1.607  -2.208  -0.756
  339ILE   HG12 1516  -1.700  -2.268  -0.875
  339ILE     CD 1517  -1.548  -2.145  -0.946
  339ILE    HD1 1518  -1.603  -2.062  -0.944
  339ILE    HD2 1519  -1.454  -2.124  -0.918
  339ILE    HD3 1520  -1.547  -2.184  -1.038
  339ILE      C 1521  -1.490  -2.597  -0.716
  339ILE      O 1522  -1.559  -2.698  -0.735
  340LEU      N 1523  -1.360  -2.605  -0.687
  340LEU      H 1524  -1.309  -2.520  -0.674
  340LEU     CA 1525  -1.289  -2.733  -0.675
  340LEU     HA 1526  -1.306  -2.779  -0.762
  340LEU     CB 1527  -1.139  -2.708  -0.655
  340LEU    HB1 1528  -1.097  -2.794  -0.625
  340LEU    HB2 1529  -1.128  -2.639  -0.584
  340LEU     CG 1530  -1.065  -2.660  -0.780
  340LEU     HG 1531  -1.116  -2.582  -0.818
  340LEU    CD1 1532  -0.922  -2.620  -0.743
  340LEU   HD11 1533  -0.874  -2.588  -0.824
  340LEU   HD12 1534  -0.925  -2.546  -0.675
  340LEU   HD13 1535  -0.875  -2.699  -0.704
  340LEU    CD2 1536  -1.057  -2.768  -0.888
  340LEU   HD21 1537  -1.008  -2.733  -0.967
  340LEU   HD22 1538  -1.008  -2.848  -0.851
  340LEU   HD23 1539  -1.149  -2.796  -0.915
  340LEU      C 1540  -1.345  -2.819  -0.561
  340LEU      O 1541  -1.360  -2.940  -0.580
  341TRP      N 1542  -1.382  -2.760  -0.447
  341TRP      H 1543  -1.368  -2.662  -0.439
  341TRP     CA 1544  -1.443  -2.832  -0.335
  341TRP     HA 1545  -1.383  -2.911  -0.317
  341TRP     CB 1546  -1.447  -2.741  -0.212
  341TRP    HB1 1547  -1.508  -2.664  -0.232
  341TRP    HB2 1548  -1.355  -2.707  -0.194
  341TRP     CG 1549  -1.497  -2.808  -0.088
  341TRP    CD1 1550  -1.421  -2.883  -0.004
  341TRP    HD1 1551  -1.323  -2.897  -0.014
  341TRP    NE1 1552  -1.500  -2.937   0.095
  341TRP    HE1 1553  -1.466  -2.996   0.168
  341TRP    CE2 1554  -1.633  -2.899   0.082
  341TRP    CZ2 1555  -1.749  -2.928   0.154
  341TRP    HZ2 1556  -1.745  -2.988   0.233
  341TRP    CH2 1557  -1.870  -2.871   0.114
  341TRP    HH2 1558  -1.954  -2.890   0.165
  341TRP    CZ3 1559  -1.875  -2.788   0.000
  341TRP    HZ3 1560  -1.962  -2.748  -0.029
  341TRP    CE3 1561  -1.757  -2.760  -0.072
  341TRP    HE3 1562  -1.761  -2.699  -0.152
  341TRP    CD2 1563  -1.633  -2.814  -0.034
  341TRP      C 1564  -1.581  -2.888  -0.369
  341TRP      O 1565  -1.605  -3.007  -0.345
  342ILE      N 1566  -1.669  -2.809  -0.431
  342ILE      H 1567  -1.643  -2.713  -0.447
  342ILE     CA 1568  -1.801  -2.854  -0.477
  342ILE     HA 1569  -1.848  -2.891  -0.397
  342ILE     CB 1570  -1.884  -2.736  -0.534
  342ILE     HB 1571  -1.828  -2.687  -0.601
  342ILE    CG2 1572  -2.011  -2.785  -0.606
  342ILE   HG21 1573  -2.062  -2.707  -0.641
  342ILE   HG22 1574  -1.986  -2.845  -0.682
  342ILE   HG23 1575  -2.069  -2.836  -0.541
  342ILE    CG1 1576  -1.923  -2.639  -0.419
  342ILE   HG11 1577  -1.840  -2.615  -0.369
  342ILE   HG12 1578  -1.986  -2.686  -0.358
  342ILE     CD 1579  -1.990  -2.510  -0.467
  342ILE    HD1 1580  -2.012  -2.452  -0.388
  342ILE    HD2 1581  -1.927  -2.460  -0.528
  342ILE    HD3 1582  -2.074  -2.532  -0.517
  342ILE      C 1583  -1.785  -2.967  -0.580
  342ILE      O 1584  -1.846  -3.073  -0.567
  343LEU      N 1585  -1.699  -2.948  -0.681
  343LEU      H 1586  -1.648  -2.862  -0.685
  343LEU     CA 1587  -1.677  -3.048  -0.786
  343LEU     HA 1588  -1.769  -3.070  -0.819
  343LEU     CB 1589  -1.591  -2.989  -0.898
  343LEU    HB1 1590  -1.565  -3.064  -0.960
  343LEU    HB2 1591  -1.509  -2.950  -0.857
  343LEU     CG 1592  -1.660  -2.879  -0.982
  343LEU     HG 1593  -1.694  -2.809  -0.919
  343LEU    CD1 1594  -1.560  -2.822  -1.082
  343LEU   HD11 1595  -1.604  -2.751  -1.137
  343LEU   HD12 1596  -1.482  -2.783  -1.033
  343LEU   HD13 1597  -1.528  -2.895  -1.143
  343LEU    CD2 1598  -1.781  -2.930  -1.059
  343LEU   HD21 1599  -1.821  -2.855  -1.111
  343LEU   HD22 1600  -1.751  -3.002  -1.122
  343LEU   HD23 1601  -1.848  -2.967  -0.995
  343LEU      C 1602  -1.616  -3.177  -0.731
  343LEU      O 1603  -1.651  -3.285  -0.779
  344ASP      N 1604  -1.528  -3.172  -0.630
  344ASP      H 1605  -1.499  -3.083  -0.597
  344ASP     CA 1606  -1.473  -3.292  -0.567
  344ASP     HA 1607  -1.463  -3.358  -0.642
  344ASP     CB 1608  -1.335  -3.260  -0.505
  344ASP    HB1 1609  -1.348  -3.211  -0.419
  344ASP    HB2 1610  -1.283  -3.203  -0.569
  344ASP     CG 1611  -1.253  -3.387  -0.476
  344ASP    OD1 1612  -1.198  -3.402  -0.364
  344ASP    OD2 1613  -1.239  -3.471  -0.567
  344ASP      C 1614  -1.569  -3.357  -0.465
  344ASP      O 1615  -1.537  -3.464  -0.411
  345ARG      N 1616  -1.686  -3.297  -0.438
  345ARG      H 1617  -1.709  -3.215  -0.490
  345ARG     CA 1618  -1.782  -3.344  -0.336
  345ARG     HA 1619  -1.739  -3.423  -0.293
  345ARG     CB 1620  -1.803  -3.229  -0.235
  345ARG    HB1 1621  -1.841  -3.151  -0.285
  345ARG    HB2 1622  -1.714  -3.204  -0.197
  345ARG     CG 1623  -1.896  -3.258  -0.117
  345ARG    HG1 1624  -1.988  -3.275  -0.153
  345ARG    HG2 1625  -1.898  -3.178  -0.058
  345ARG     CD 1626  -1.852  -3.379  -0.035
  345ARG    HD1 1627  -1.767  -3.359   0.014
  345ARG    HD2 1628  -1.837  -3.458  -0.095
  345ARG     NE 1629  -1.954  -3.416   0.063
  345ARG     HE 1630  -1.941  -3.380   0.156
  345ARG     CZ 1631  -2.062  -3.489   0.044
  345ARG    NH1 1632  -2.094  -3.542  -0.071
  345ARG   HH11 1633  -2.035  -3.527  -0.150
  345ARG   HH12 1634  -2.177  -3.597  -0.079
  345ARG    NH2 1635  -2.143  -3.507   0.143
  345ARG   HH21 1636  -2.124  -3.466   0.232
  345ARG   HH22 1637  -2.226  -3.563   0.130
  345ARG      C 1638  -1.915  -3.399  -0.392
  345ARG      O 1639  -1.978  -3.477  -0.320
  346LEU      N 1640  -1.955  -3.360  -0.512
  346LEU      H 1641  -1.895  -3.300  -0.565
  346LEU     CA 1642  -2.084  -3.401  -0.575
  346LEU     HA 1643  -2.147  -3.410  -0.498
  346LEU     CB 1644  -2.129  -3.291  -0.674
  346LEU    HB1 1645  -2.206  -3.328  -0.727
  346LEU    HB2 1646  -2.053  -3.271  -0.735
  346LEU     CG 1647  -2.176  -3.158  -0.610
  346LEU     HG 1648  -2.104  -3.125  -0.549
  346LEU    CD1 1649  -2.205  -3.061  -0.724
  346LEU   HD11 1650  -2.236  -2.974  -0.685
  346LEU   HD12 1651  -2.122  -3.046  -0.777
  346LEU   HD13 1652  -2.277  -3.098  -0.782
  346LEU    CD2 1653  -2.304  -3.175  -0.527
  346LEU   HD21 1654  -2.330  -3.087  -0.488
  346LEU   HD22 1655  -2.377  -3.209  -0.586
  346LEU   HD23 1656  -2.288  -3.241  -0.453
  346LEU      C 1657  -2.082  -3.539  -0.643
  346LEU      O 1658  -1.983  -3.574  -0.711
  346NME      N 1659  -2.184  -3.604  -0.640
  346NME      H 1660  -2.187  -3.694  -0.683
  346NME    CH3 1661  -2.303  -3.551  -0.573
  346NME   HH31 1662  -2.377  -3.617  -0.580
  346NME   HH32 1663  -2.282  -3.534  -0.477
  346NME   HH33 1664  -2.330  -3.465  -0.617
   99RIM     CA 1665  -1.009  -1.015   0.022
   99RIM    HA1 1666  -0.977  -0.926  -0.012
   99RIM    HA2 1667  -1.100  -1.034  -0.017
   99RIM    HA3 1668  -1.016  -1.012   0.121
   99RIM     CB 1669  -0.912  -1.125  -0.020
   99RIM     HB 1670  -0.884  -1.039  -0.064
   99RIM     NC 1671  -0.902  -1.129  -0.166
   99RIM    HC1 1672  -0.869  -1.041  -0.200
   99RIM    HC2 1673  -0.838  -1.201  -0.193
   99RIM    HC3 1674  -0.992  -1.148  -0.205
   99RIM     CD 1675  -0.962  -1.260   0.032
   99RIM    CE1 1676  -0.850  -1.363   0.022
   99RIM   HE11 1677  -0.766  -1.354  -0.031
   99RIM   HE12 1678  -0.868  -1.277   0.070
   99RIM    CE2 1679  -1.006  -1.245   0.178
   99RIM   HE21 1680  -0.922  -1.236   0.124
   99RIM   HE22 1681  -1.024  -1.159   0.226
   99RIM    CE3 1682  -1.081  -1.305  -0.052
   99RIM   HE31 1683  -1.103  -1.264  -0.141
   99RIM   HE32 1684  -1.164  -1.343  -0.012
   99RIM    CF1 1685  -0.900  -1.498   0.074
   99RIM    HF1 1686  -0.801  -1.505   0.078
   99RIM    CF2 1687  -1.056  -1.380   0.230
   99RIM    HF2 1688  -1.035  -1.327   0.312
   99RIM    CF3 1689  -1.132  -1.440  -0.000
   99RIM    HF3 1690  -1.152  -1.493  -0.082
   99RIM    CG1 1691  -0.944  -1.483   0.220
   99RIM   HG11 1692  -0.942  -1.554   0.150
   99RIM   HG12 1693  -0.893  -1.515   0.300
   99RIM    CG2 1694  -1.175  -1.426   0.145
   99RIM   HG21 1695  -1.120  -1.460   0.221
   99RIM   HG22 1696  -1.271  -1.423   0.173
   99RIM    CG3 1697  -1.019  -1.544  -0.010
   99RIM   HG31 1698  -1.028  -1.638  -0.044
   99RIM   HG32 1699  -1.069  -1.482  -0.071
    1HOH     OW 1700  -0.521  -0.627   0.201
    1HOH    HW1 1701  -0.440  -0.627   0.259
    1HOH    HW2 1702  -0.603  -0.627   0.259
    2HOH     OW 1703  -0.911  -0.191  -0.020
    2HOH    HW1 1704  -0.829  -0.191   0.037
    2HOH    HW2 1705  -0.911  -0.109  -0.078
    4HOH     OW 1706  -0.877  -3.170   0.137
    4HOH    HW1 1707  -0.795  -3.170   0.195
    4HOH    HW2 1708  -0.877  -3.252   0.079
    5HOH     OW 1709  -1.164  -0.184   0.705
    5HOH    HW1 1710  -1.245  -0.184   0.763
    5HOH    HW2 1711  -1.164  -0.102   0.648
    6HOH     OW 1712  -1.216  -3.133   0.025
    6HOH    HW1 1713  -1.298  -3.133   0.083
    6HOH    HW2 1714  -1.216  -3.214  -0.033
    7HOH     OW 1715  -1.445  -3.164  -0.151
    7HOH    HW1 1716  -1.445  -3.083  -0.209
    7HOH    HW2 1717  -1.445  -3.246  -0.209
    8HOH     OW 1718  -1.117  -2.435   0.171
    8HOH    HW1 1719  -1.035  -2.435   0.229
    8HOH    HW2 1720  -1.198  -2.435   0.229
    9HOH     OW 1721  -0.833  -2.038  -0.105
    9HOH    HW1 1722  -0.751  -2.038  -0.047
    9HOH    HW2 1723  -0.833  -1.957  -0.163
   10HOH     OW 1724  -0.633  -0.504   0.916
   10HOH    HW1 1725  -0.551  -0.504   0.974
   10HOH    HW2 1726  -0.633  -0.585   0.858
   11HOH     OW 1727  -1.157  -2.697   0.156
   11HOH    HW1 1728  -1.239  -2.697   0.213
   11HOH    HW2 1729  -1.157  -2.615   0.098
   12HOH     OW 1730  -0.951  -1.626   1.258
   12HOH    HW1 1731  -1.032  -1.626   1.315
   12HOH    HW2 1732  -0.951  -1.707   1.200
   13HOH     OW 1733  -0.816  -3.215  -0.131
   13HOH    HW1 1734  -0.816  -3.134  -0.188
   13HOH    HW2 1735  -0.816  -3.297  -0.188
   14HOH     OW 1736  -1.721  -0.825   0.097
   14HOH    HW1 1737  -1.639  -0.825   0.155
   14HOH    HW2 1738  -1.803  -0.825   0.155
   15HOH     OW 1739  -2.257  -2.880   0.315
   15HOH    HW1 1740  -2.176  -2.880   0.372
   15HOH    HW2 1741  -2.257  -2.798   0.257
   16HOH     OW 1742  -1.154  -1.837  -1.031
   16HOH    HW1 1743  -1.072  -1.837  -0.974
   16HOH    HW2 1744  -1.154  -1.919  -1.089
   17HOH     OW 1745  -1.177  -3.023   0.275
   17HOH    HW1 1746  -1.258  -3.023   0.332
   17HOH    HW2 1747  -1.177  -2.941   0.217
   18HOH     OW 1748  -1.235  -3.078  -0.822
   18HOH    HW1 1749  -1.316  -3.078  -0.764
   18HOH    HW2 1750  -1.235  -3.159  -0.880
   19HOH     OW 1751  -0.136  -3.117   0.198
   19HOH    HW1 1752  -0.136  -3.035   0.140
   19HOH    HW2 1753  -0.136  -3.198   0.140
   20HOH     OW 1754  -1.349  -1.995  -0.091
   20HOH    HW1 1755  -1.267  -1.995  -0.033
   20HOH    HW2 1756  -1.431  -1.995  -0.033
   21HOH     OW 1757  -0.861  -1.990   0.366
   21HOH    HW1 1758  -0.779  -1.990   0.424
   21HOH    HW2 1759  -0.861  -1.909   0.308
   22HOH     OW 1760  -1.973  -0.433   0.424
   22HOH    HW1 1761  -1.891  -0.433   0.482
   22HOH    HW2 1762  -1.973  -0.515   0.366
   23HOH     OW 1763  -1.316  -1.943   0.379
   23HOH    HW1 1764  -1.398  -1.943   0.437
   23HOH    HW2 1765  -1.316  -1.862   0.321
   25HOH     OW 1766  -1.363  -0.603  -0.932
   25HOH    HW1 1767  -1.445  -0.603  -0.874
   25HOH    HW2 1768  -1.363  -0.685  -0.990
   26HOH     OW 1769  -1.046  -0.057  -0.254
   26HOH    HW1 1770  -1.046   0.025  -0.312
   26HOH    HW2 1771  -1.046  -0.138  -0.312
   27HOH     OW 1772  -1.358  -1.640   0.377
   27HOH    HW1 1773  -1.277  -1.640   0.435
   27HOH    HW2 1774  -1.440  -1.640   0.435
   28HOH     OW 1775  -0.795  -1.691   0.382
   28HOH    HW1 1776  -0.714  -1.691   0.440
   28HOH    HW2 1777  -0.795  -1.610   0.324
   29HOH     OW 1778  -1.776  -2.639   0.135
   29HOH    HW1 1779  -1.695  -2.639   0.193
   29HOH    HW2 1780  -1.776  -2.721   0.077
   31HOH     OW 1781  -1.162  -2.921   1.231
   31HOH    HW1 1782  -1.244  -2.921   1.289
   31HOH    HW2 1783  -1.162  -2.839   1.174
   32HOH     OW 1784  -1.307  -1.683  -0.173
   32HOH    HW1 1785  -1.389  -1.683  -0.115
   32HOH    HW2 1786  -1.307  -1.764  -0.230
   33HOH     OW 1787  -2.211  -1.608   0.209
   33HOH    HW1 1788  -2.211  -1.526   0.151
   33HOH    HW2 1789  -2.211  -1.690   0.151
   34HOH     OW 1790   0.095  -1.807   0.023
   34HOH    HW1 1791   0.177  -1.807   0.080
   34HOH    HW2 1792   0.013  -1.807   0.080
   35HOH     OW 1793  -1.441  -3.145   0.282
   35HOH    HW1 1794  -1.359  -3.145   0.340
   35HOH    HW2 1795  -1.441  -3.063   0.224
   36HOH     OW 1796  -1.685  -0.239  -0.093
   36HOH    HW1 1797  -1.603  -0.239  -0.035
   36HOH    HW2 1798  -1.685  -0.321  -0.151
   39HOH     OW 1799  -1.083  -3.319  -0.149
   39HOH    HW1 1800  -1.165  -3.319  -0.091
   39HOH    HW2 1801  -1.083  -3.237  -0.206
   41HOH     OW 1802  -1.186  -1.823   0.035
   41HOH    HW1 1803  -1.268  -1.823   0.093
   41HOH    HW2 1804  -1.186  -1.905  -0.022
   42HOH     OW 1805   0.050  -3.464  -0.338
   42HOH    HW1 1806   0.050  -3.383  -0.396
   42HOH    HW2 1807   0.050  -3.546  -0.396
   43HOH     OW 1808  -0.226  -3.635  -0.191
   43HOH    HW1 1809  -0.144  -3.635  -0.134
   43HOH    HW2 1810  -0.307  -3.635  -0.134
   44HOH     OW 1811  -2.012  -0.547   0.161
   44HOH    HW1 1812  -1.931  -0.547   0.218
   44HOH    HW2 1813  -2.012  -0.465   0.103
   45HOH     OW 1814  -0.746  -1.736  -0.151
   45HOH    HW1 1815  -0.664  -1.736  -0.093
   45HOH    HW2 1816  -0.746  -1.818  -0.209
   46HOH     OW 1817  -0.203  -0.376   0.201
   46HOH    HW1 1818  -0.284  -0.376   0.258
   46HOH    HW2 1819  -0.203  -0.294   0.143
   47HOH     OW 1820  -0.765  -3.465   1.240
   47HOH    HW1 1821  -0.846  -3.465   1.297
   47HOH    HW2 1822  -0.765  -3.546   1.182
   48HOH     OW 1823  -1.264  -3.364   0.334
   48HOH    HW1 1824  -1.264  -3.282   0.276
   48HOH    HW2 1825  -1.264  -3.445   0.276
   49HOH     OW 1826  -0.875  -3.468  -0.059
   49HOH    HW1 1827  -0.794  -3.468  -0.001
   49HOH    HW2 1828  -0.957  -3.468  -0.001
   51HOH     OW 1829  -0.267  -3.408   0.338
   51HOH    HW1 1830  -0.185  -3.408   0.396
   51HOH    HW2 1831  -0.267  -3.326   0.281
   52HOH     OW 1832  -1.711  -3.550  -0.719
   52HOH    HW1 1833  -1.629  -3.550  -0.661
   52HOH    HW2 1834  -1.711  -3.632  -0.777
   53HOH     OW 1835  -2.269  -3.457   0.468
   53HOH    HW1 1836  -2.350  -3.457   0.526
   53HOH    HW2 1837  -2.269  -3.376   0.410
   54HOH     OW 1838  -0.941   0.228  -0.316
   54HOH    HW1 1839  -1.023   0.228  -0.258
   54HOH    HW2 1840  -0.941   0.146  -0.374
   55HOH     OW 1841  -1.319  -3.185   1.152
   55HOH    HW1 1842  -1.319  -3.103   1.094
   55HOH    HW2 1843  -1.319  -3.266   1.094
   56HOH     OW 1844  -0.685   0.230  -0.209
   56HOH    HW1 1845  -0.603   0.230  -0.152
   56HOH    HW2 1846  -0.766   0.230  -0.152
   57HOH     OW 1847  -0.392  -3.687   0.102
   57HOH    HW1 1848  -0.310  -3.687   0.160
   57HOH    HW2 1849  -0.392  -3.605   0.044
   58HOH     OW 1850  -0.924  -0.499  -0.890
   58HOH    HW1 1851  -0.843  -0.499  -0.832
   58HOH    HW2 1852  -0.924  -0.580  -0.948
   59HOH     OW 1853  -0.358  -0.083  -0.494
   59HOH    HW1 1854  -0.439  -0.083  -0.436
   59HOH    HW2 1855  -0.358  -0.001  -0.551
   60HOH     OW 1856  -0.430  -1.981   0.937
   60HOH    HW1 1857  -0.511  -1.981   0.995
   60HOH    HW2 1858  -0.430  -2.063   0.879
   61HOH     OW 1859  -0.477  -3.810  -0.313
   61HOH    HW1 1860  -0.477  -3.729  -0.371
   61HOH    HW2 1861  -0.477  -3.892  -0.371
   62HOH     OW 1862  -0.006  -0.676  -0.359
   62HOH    HW1 1863   0.076  -0.676  -0.302
   62HOH    HW2 1864  -0.088  -0.676  -0.302
   63HOH     OW 1865  -1.850  -3.560   0.370
   63HOH    HW1 1866  -1.769  -3.560   0.428
   63HOH    HW2 1867  -1.850  -3.479   0.312
   64HOH     OW 1868  -0.041  -0.854   0.718
   64HOH    HW1 1869   0.041  -0.854   0.776
   64HOH    HW2 1870  -0.041  -0.936   0.661
   65HOH     OW 1871  -1.181  -2.119   0.084
   65HOH    HW1 1872  -1.262  -2.119   0.142
   65HOH    HW2 1873  -1.181  -2.038   0.026
   66HOH     OW 1874  -0.906  -0.031   0.822
   66HOH    HW1 1875  -0.988  -0.031   0.880
   66HOH    HW2 1876  -0.906  -0.113   0.765
   67HOH     OW 1877  -2.495  -3.050   0.919
   67HOH    HW1 1878  -2.495  -2.969   0.861
   67HOH    HW2 1879  -2.495  -3.132   0.861
   68HOH     OW 1880  -0.632  -0.054   0.786
   68HOH    HW1 1881  -0.550  -0.054   0.844
   68HOH    HW2 1882  -0.714  -0.054   0.844
   69HOH     OW 1883  -1.964  -0.792  -0.563
   69HOH    HW1 1884  -1.883  -0.792  -0.505
   69HOH    HW2 1885  -1.964  -0.710  -0.621
   71HOH     OW 1886  -1.633  -3.338   0.247
   71HOH    HW1 1887  -1.552  -3.338   0.304
   71HOH    HW2 1888  -1.633  -3.419   0.189
   72HOH     OW 1889  -0.463  -1.576  -0.894
   72HOH    HW1 1890  -0.545  -1.576  -0.836
   72HOH    HW2 1891  -0.463  -1.495  -0.952
   73HOH     OW 1892  -0.372  -0.972  -0.920
   73HOH    HW1 1893  -0.454  -0.972  -0.862
   73HOH    HW2 1894  -0.372  -1.054  -0.978
   74HOH     OW 1895  -1.853  -3.429  -0.904
   74HOH    HW1 1896  -1.853  -3.347  -0.962
   74HOH    HW2 1897  -1.853  -3.510  -0.962
   75HOH     OW 1898  -2.069  -1.393  -0.462
   75HOH    HW1 1899  -1.987  -1.393  -0.404
   75HOH    HW2 1900  -2.150  -1.393  -0.404
   76HOH     OW 1901  -2.518  -2.811   0.347
   76HOH    HW1 1902  -2.437  -2.811   0.405
   76HOH    HW2 1903  -2.518  -2.729   0.290
   77HOH     OW 1904  -0.665  -3.641   0.298
   77HOH    HW1 1905  -0.583  -3.641   0.356
   77HOH    HW2 1906  -0.665  -3.723   0.240
   78HOH     OW 1907  -1.883  -0.171   0.238
   78HOH    HW1 1908  -1.964  -0.171   0.296
   78HOH    HW2 1909  -1.883  -0.089   0.181
   79HOH     OW 1910  -0.216  -0.063   0.165
   79HOH    HW1 1911  -0.298  -0.063   0.223
   79HOH    HW2 1912  -0.216  -0.144   0.108
   80HOH     OW 1913  -0.563  -0.424  -0.788
   80HOH    HW1 1914  -0.563  -0.343  -0.846
   80HOH    HW2 1915  -0.563  -0.506  -0.846
   81HOH     OW 1916  -0.691  -3.298   1.485
   81HOH    HW1 1917  -0.610  -3.298   1.543
   81HOH    HW2 1918  -0.773  -3.298   1.543
   82HOH     OW 1919  -1.908  -0.354  -0.060
   82HOH    HW1 1920  -1.827  -0.354  -0.002
   82HOH    HW2 1921  -1.908  -0.273  -0.118
   83HOH     OW 1922  -1.244  -1.559  -1.062
   83HOH    HW1 1923  -1.162  -1.559  -1.004
   83HOH    HW2 1924  -1.244  -1.641  -1.120
   84HOH     OW 1925  -0.386  -3.181   1.514
   84HOH    HW1 1926  -0.468  -3.181   1.572
   84HOH    HW2 1927  -0.386  -3.099   1.456
   85HOH     OW 1928  -1.169  -3.644  -0.267
   85HOH    HW1 1929  -1.250  -3.644  -0.209
   85HOH    HW2 1930  -1.169  -3.726  -0.325
   86HOH     OW 1931  -2.212  -3.109   0.152
   86HOH    HW1 1932  -2.212  -3.027   0.095
   86HOH    HW2 1933  -2.212  -3.190   0.095
   87HOH     OW 1934  -2.378  -3.322   0.758
   87HOH    HW1 1935  -2.296  -3.322   0.816
   87HOH    HW2 1936  -2.459  -3.322   0.816
   88HOH     OW 1937  -1.058   0.137  -0.034
   88HOH    HW1 1938  -0.976   0.137   0.024
   88HOH    HW2 1939  -1.058   0.218  -0.091
   89HOH     OW 1940  -2.289  -2.858  -0.015
   89HOH    HW1 1941  -2.207  -2.858   0.043
   89HOH    HW2 1942  -2.289  -2.940  -0.072
   90HOH     OW 1943  -1.587  -0.663   0.987
   90HOH    HW1 1944  -1.668  -0.663   1.045
   90HOH    HW2 1945  -1.587  -0.582   0.929
   91HOH     OW 1946   0.011  -2.724  -0.516
   91HOH    HW1 1947  -0.071  -2.724  -0.458
   91HOH    HW2 1948   0.011  -2.806  -0.574
   92HOH     OW 1949  -0.440  -2.579   1.304
   92HOH    HW1 1950  -0.440  -2.497   1.246
   92HOH    HW2 1951  -0.440  -2.661   1.246
   93HOH     OW 1952  -1.263   0.085  -0.327
   93HOH    HW1 1953  -1.182   0.085  -0.269
   93HOH    HW2 1954  -1.345   0.085  -0.269
   94HOH     OW 1955  -1.171  -2.882   1.503
   94HOH    HW1 1956  -1.089  -2.882   1.560
   94HOH    HW2 1957  -1.171  -2.800   1.445
   95HOH     OW 1958  -1.135  -1.644   1.442
   95HOH    HW1 1959  -1.053  -1.644   1.500
   95HOH    HW2 1960  -1.135  -1.725   1.384
   96HOH     OW 1961  -0.398   0.013   0.714
   96HOH    HW1 1962  -0.480   0.013   0.771
   96HOH    HW2 1963  -0.398   0.095   0.656
   97HOH     OW 1964  -0.941  -0.271   0.978
   97HOH    HW1 1965  -1.023  -0.271   1.036
   97HOH    HW2 1966  -0.941  -0.353   0.920
   98HOH     OW 1967  -0.562  -3.731   1.069
   98HOH    HW1 1968  -0.562  -3.650   1.011
   98HOH    HW2 1969  -0.562  -3.813   1.011
   99HOH     OW 1970  -0.233  -0.161   0.444
   99HOH    HW1 1971  -0.151  -0.161   0.502
   99HOH    HW2 1972  -0.315  -0.161   0.502
  100HOH     OW 1973   0.258  -1.874   0.256
  100HOH    HW1 1974   0.340  -1.874   0.314
  100HOH    HW2 1975   0.258  -1.793   0.199
  101HOH     OW 1976  -0.813  -0.259  -0.805
  101HOH    HW1 1977  -0.731  -0.259  -0.747
  101HOH    HW2 1978  -0.813  -0.340  -0.863
  102HOH     OW 1979  -0.837  -0.557   1.099
  102HOH    HW1 1980  -0.919  -0.557   1.156
  102HOH    HW2 1981  -0.837  -0.475   1.041
  103HOH     OW 1982  -1.144  -3.547   0.762
  103HOH    HW1 1983  -1.225  -3.547   0.820
  103HOH    HW2 1984  -1.144  -3.629   0.704
  104HOH     OW 1985  -1.251  -3.448   0.054
  104HOH    HW1 1986  -1.251  -3.367  -0.003
  104HOH    HW2 1987  -1.251  -3.530  -0.003
  105HOH     OW 1988  -0.790  -1.405   1.252
  105HOH    HW1 1989  -0.708  -1.405   1.310
  105HOH    HW2 1990  -0.871  -1.405   1.310
  106HOH     OW 1991  -1.247  -3.066  -1.099
  106HOH    HW1 1992  -1.165  -3.066  -1.041
  106HOH    HW2 1993  -1.247  -2.985  -1.156
  107HOH     OW 1994  -0.000  -1.463   0.657
  107HOH    HW1 1995   0.081  -1.463   0.715
  107HOH    HW2 1996  -0.000  -1.545   0.599
  108HOH     OW 1997  -1.265  -3.357  -0.846
  108HOH    HW1 1998  -1.346  -3.357  -0.789
  108HOH    HW2 1999  -1.265  -3.276  -0.904
  109HOH     OW 2000  -1.513  -3.455  -0.118
  109HOH    HW1 2001  -1.594  -3.455  -0.060
  109HOH    HW2 2002  -1.513  -3.537  -0.176
  110HOH     OW 2003  -1.220  -0.250   0.962
  110HOH    HW1 2004  -1.220  -0.168   0.905
  110HOH    HW2 2005  -1.220  -0.332   0.905
  111HOH     OW 2006  -1.731  -0.249  -0.372
  111HOH    HW1 2007  -1.649  -0.249  -0.315
  111HOH    HW2 2008  -1.812  -0.249  -0.315
  112HOH     OW 2009  -2.210  -1.331   0.319
  112HOH    HW1 2010  -2.128  -1.331   0.377
  112HOH    HW2 2011  -2.210  -1.250   0.262
  113HOH     OW 2012   0.159  -1.569  -0.120
  113HOH    HW1 2013   0.240  -1.569  -0.062
  113HOH    HW2 2014   0.159  -1.651  -0.178
  115HOH     OW 2015  -0.574  -3.167  -0.753
  115HOH    HW1 2016  -0.655  -3.167  -0.695
  115HOH    HW2 2017  -0.574  -3.086  -0.811
  116HOH     OW 2018  -0.428   0.184  -0.434
  116HOH    HW1 2019  -0.510   0.184  -0.377
  116HOH    HW2 2020  -0.428   0.102  -0.492
  117HOH     OW 2021  -0.510  -3.859  -0.570
  117HOH    HW1 2022  -0.510  -3.777  -0.627
  117HOH    HW2 2023  -0.510  -3.940  -0.627
  118HOH     OW 2024  -2.407  -3.555  -0.743
  118HOH    HW1 2025  -2.326  -3.555  -0.685
  118HOH    HW2 2026  -2.489  -3.555  -0.685
  119HOH     OW 2027  -1.536  -0.035  -0.440
  119HOH    HW1 2028  -1.454  -0.035  -0.383
  119HOH    HW2 2029  -1.536   0.047  -0.498
  120HOH     OW 2030  -0.118  -0.152  -0.420
  120HOH    HW1 2031  -0.037  -0.152  -0.362
  120HOH    HW2 2032  -0.118  -0.234  -0.478
  121HOH     OW 2033  -0.812   0.223   0.120
  121HOH    HW1 2034  -0.894   0.223   0.178
  121HOH    HW2 2035  -0.812   0.305   0.062
  122HOH     OW 2036   0.021  -0.539   0.520
  122HOH    HW1 2037  -0.060  -0.539   0.578
  122HOH    HW2 2038   0.021  -0.620   0.463
  123HOH     OW 2039  -1.770   0.107   0.273
  123HOH    HW1 2040  -1.770   0.189   0.215
  123HOH    HW2 2041  -1.770   0.025   0.215
  124HOH     OW 2042  -0.671  -3.773  -0.003
  124HOH    HW1 2043  -0.589  -3.773   0.055
  124HOH    HW2 2044  -0.753  -3.773   0.055
  125HOH     OW 2045  -0.423  -1.407  -1.113
  125HOH    HW1 2046  -0.341  -1.407  -1.056
  125HOH    HW2 2047  -0.423  -1.325  -1.171
  126HOH     OW 2048  -1.600  -1.021   1.189
  126HOH    HW1 2049  -1.518  -1.021   1.247
  126HOH    HW2 2050  -1.600  -1.102   1.131
  127HOH     OW 2051  -0.333  -3.963  -0.083
  127HOH    HW1 2052  -0.415  -3.963  -0.026
  127HOH    HW2 2053  -0.333  -3.881  -0.141
  128HOH     OW 2054  -1.471  -3.502   0.531
  128HOH    HW1 2055  -1.552  -3.502   0.589
  128HOH    HW2 2056  -1.471  -3.584   0.473
  129HOH     OW 2057  -0.976  -3.195  -0.790
  129HOH    HW1 2058  -0.976  -3.114  -0.848
  129HOH    HW2 2059  -0.976  -3.277  -0.848
  130HOH     OW 2060  -1.179   0.179  -0.679
  130HOH    HW1 2061  -1.098   0.179  -0.622
  130HOH    HW2 2062  -1.261   0.179  -0.622
  131HOH     OW 2063  -0.539  -1.373   1.308
  131HOH    HW1 2064  -0.458  -1.373   1.366
  131HOH    HW2 2065  -0.539  -1.291   1.250
  132HOH     OW 2066  -1.580  -1.254   1.086
  132HOH    HW1 2067  -1.499  -1.254   1.144
  132HOH    HW2 2068  -1.580  -1.336   1.028
  133HOH     OW 2069  -0.540  -3.726  -0.805
  133HOH    HW1 2070  -0.621  -3.726  -0.748
  133HOH    HW2 2071  -0.540  -3.644  -0.863
  134HOH     OW 2072  -1.251   0.333   0.107
  134HOH    HW1 2073  -1.332   0.333   0.165
  134HOH    HW2 2074  -1.251   0.252   0.050
  135HOH     OW 2075  -2.542  -3.048   1.352
  135HOH    HW1 2076  -2.542  -2.966   1.294
  135HOH    HW2 2077  -2.542  -3.130   1.294
  136HOH     OW 2078  -1.758  -3.473   0.604
  136HOH    HW1 2079  -1.677  -3.473   0.661
  136HOH    HW2 2080  -1.840  -3.473   0.661
  137HOH     OW 2081  -1.400  -3.684  -0.673
  137HOH    HW1 2082  -1.318  -3.684  -0.615
  137HOH    HW2 2083  -1.400  -3.602  -0.731
  138HOH     OW 2084  -0.852  -3.654   0.712
  138HOH    HW1 2085  -0.770  -3.654   0.770
  138HOH    HW2 2086  -0.852  -3.736   0.654
  139HOH     OW 2087  -0.049  -0.676  -0.077
  139HOH    HW1 2088  -0.130  -0.676  -0.019
  139HOH    HW2 2089  -0.049  -0.595  -0.135
  140HOH     OW 2090  -2.031  -0.547  -0.506
  140HOH    HW1 2091  -2.113  -0.547  -0.449
  140HOH    HW2 2092  -2.031  -0.629  -0.564
  141HOH     OW 2093  -0.664  -0.510  -1.018
  141HOH    HW1 2094  -0.664  -0.429  -1.075
  141HOH    HW2 2095  -0.664  -0.592  -1.075
  142HOH     OW 2096  -0.888  -3.693  -0.967
  142HOH    HW1 2097  -0.806  -3.693  -0.910
  142HOH    HW2 2098  -0.970  -3.693  -0.910
  143HOH     OW 2099   0.148  -3.132   0.225
  143HOH    HW1 2100   0.230  -3.132   0.283
  143HOH    HW2 2101   0.148  -3.050   0.167
  144HOH     OW 2102  -0.300  -2.131  -0.464
  144HOH    HW1 2103  -0.218  -2.131  -0.406
  144HOH    HW2 2104  -0.300  -2.213  -0.522
  145HOH     OW 2105  -2.220  -2.951  -0.273
  145HOH    HW1 2106  -2.302  -2.951  -0.215
  145HOH    HW2 2107  -2.220  -2.870  -0.330
  146HOH     OW 2108  -0.287  -3.554   0.654
  146HOH    HW1 2109  -0.368  -3.554   0.712
  146HOH    HW2 2110  -0.287  -3.636   0.597
  147HOH     OW 2111  -0.502  -1.796  -1.037
  147HOH    HW1 2112  -0.502  -1.715  -1.095
  147HOH    HW2 2113  -0.502  -1.878  -1.095
  148HOH     OW 2114  -2.200  -2.372   0.931
  148HOH    HW1 2115  -2.118  -2.372   0.989
  148HOH    HW2 2116  -2.282  -2.372   0.989
  149HOH     OW 2117  -2.156  -0.953  -0.481
  149HOH    HW1 2118  -2.074  -0.953  -0.423
  149HOH    HW2 2119  -2.156  -0.872  -0.539
  150HOH     OW 2120  -2.223  -3.565   1.033
  150HOH    HW1 2121  -2.141  -3.565   1.091
  150HOH    HW2 2122  -2.223  -3.647   0.975
  151HOH     OW 2123   0.037  -3.867  -0.355
  151HOH    HW1 2124  -0.045  -3.867  -0.297
  151HOH    HW2 2125   0.037  -3.785  -0.412
  152HOH     OW 2126  -0.625  -3.614   1.506
  152HOH    HW1 2127  -0.707  -3.614   1.564
  152HOH    HW2 2128  -0.625  -3.695   1.448
  153HOH     OW 2129  -0.921  -1.830   0.173
  153HOH    HW1 2130  -0.921  -1.749   0.115
  153HOH    HW2 2131  -0.921  -1.912   0.115
  154HOH     OW 2132  -0.634  -0.207   0.998
  154HOH    HW1 2133  -0.552  -0.207   1.056
  154HOH    HW2 2134  -0.716  -0.207   1.056
  155HOH     OW 2135  -1.411  -3.476   0.888
  155HOH    HW1 2136  -1.329  -3.476   0.946
  155HOH    HW2 2137  -1.411  -3.394   0.831
  156HOH     OW 2138  -2.335  -3.690   0.001
  156HOH    HW1 2139  -2.253  -3.690   0.059
  156HOH    HW2 2140  -2.335  -3.771  -0.057
  157HOH     OW 2141  -1.368   0.004   0.745
  157HOH    HW1 2142  -1.449   0.004   0.803
  157HOH    HW2 2143  -1.368   0.086   0.687
  158HOH     OW 2144  -0.936  -3.724  -0.196
  158HOH    HW1 2145  -1.017  -3.724  -0.138
  158HOH    HW2 2146  -0.936  -3.806  -0.254
  159HOH     OW 2147  -0.223  -3.171   0.481
  159HOH    HW1 2148  -0.223  -3.089   0.423
  159HOH    HW2 2149  -0.223  -3.253   0.423
  160HOH     OW 2150  -0.960  -3.367  -0.985
  160HOH    HW1 2151  -0.878  -3.367  -0.927
  160HOH    HW2 2152  -1.041  -3.367  -0.927
  161HOH     OW 2153  -0.931  -1.946  -1.181
  161HOH    HW1 2154  -0.850  -1.946  -1.123
  161HOH    HW2 2155  -0.931  -1.865  -1.239
  162HOH     OW 2156  -2.413  -1.715   0.359
  162HOH    HW1 2157  -2.331  -1.715   0.417
  162HOH    HW2 2158  -2.413  -1.797   0.302
  163HOH     OW 2159  -1.306  -0.099  -0.747
  163HOH    HW1 2160  -1.388  -0.099  -0.689
  163HOH    HW2 2161  -1.306  -0.017  -0.804
  164HOH     OW 2162  -0.088  -2.548  -0.670
  164HOH    HW1 2163  -0.170  -2.548  -0.612
  164HOH    HW2 2164  -0.088  -2.630  -0.728
  165HOH     OW 2165  -0.943  -3.571   0.187
  165HOH    HW1 2166  -0.943  -3.489   0.129
  165HOH    HW2 2167  -0.943  -3.653   0.129
  166HOH     OW 2168  -0.336  -0.785   1.191
  166HOH    HW1 2169  -0.255  -0.785   1.249
  166HOH    HW2 2170  -0.418  -0.785   1.249
  167HOH     OW 2171  -0.842  -1.813   1.437
  167HOH    HW1 2172  -0.760  -1.813   1.495
  167HOH    HW2 2173  -0.842  -1.732   1.379
  168HOH     OW 2174   0.188  -3.315  -0.603
  168HOH    HW1 2175   0.269  -3.315  -0.545
  168HOH    HW2 2176   0.188  -3.397  -0.660
  169HOH     OW 2177  -1.471  -0.391   0.997
  169HOH    HW1 2178  -1.553  -0.391   1.054
  169HOH    HW2 2179  -1.471  -0.309   0.939
  170HOH     OW 2180  -2.385  -3.310   1.459
  170HOH    HW1 2181  -2.467  -3.310   1.517
  170HOH    HW2 2182  -2.385  -3.392   1.401
  171HOH     OW 2183   0.239  -1.910  -0.178
  171HOH    HW1 2184   0.239  -1.828  -0.235
  171HOH    HW2 2185   0.239  -1.992  -0.235
  172HOH     OW 2186  -0.000  -2.828   0.816
  172HOH    HW1 2187   0.081  -2.828   0.874
  172HOH    HW2 2188  -0.082  -2.828   0.874
  173HOH     OW 2189  -1.685   0.129   0.513
  173HOH    HW1 2190  -1.603   0.129   0.571
  173HOH    HW2 2191  -1.685   0.211   0.456
  174HOH     OW 2192  -0.228  -3.025   0.697
  174HOH    HW1 2193  -0.147  -3.025   0.755
  174HOH    HW2 2194  -0.228  -3.107   0.639
  175HOH     OW 2195  -1.809  -3.703  -0.506
  175HOH    HW1 2196  -1.891  -3.703  -0.448
  175HOH    HW2 2197  -1.809  -3.622  -0.564
  176HOH     OW 2198  -1.836  -1.872   0.779
  176HOH    HW1 2199  -1.918  -1.872   0.837
  176HOH    HW2 2200  -1.836  -1.953   0.721
  177HOH     OW 2201  -0.522  -1.318  -1.327
  177HOH    HW1 2202  -0.522  -1.236  -1.385
  177HOH    HW2 2203  -0.522  -1.400  -1.385
  178HOH     OW 2204  -0.470  -0.415   1.119
  178HOH    HW1 2205  -0.388  -0.415   1.177
  178HOH    HW2 2206  -0.552  -0.415   1.177
  179HOH     OW 2207  -1.459  -0.359  -1.076
  179HOH    HW1 2208  -1.377  -0.359  -1.018
  179HOH    HW2 2209  -1.459  -0.277  -1.134
  180HOH     OW 2210  -1.064  -0.653   1.222
  180HOH    HW1 2211  -0.983  -0.653   1.280
  180HOH    HW2 2212  -1.064  -0.734   1.164
  181HOH     OW 2213  -2.241  -1.196  -0.455
  181HOH    HW1 2214  -2.323  -1.196  -0.398
  181HOH    HW2 2215  -2.241  -1.114  -0.513
  182HOH     OW 2216  -0.290  -2.229   1.011
  182HOH    HW1 2217  -0.372  -2.229   1.069
  182HOH    HW2 2218  -0.290  -2.310   0.954
  183HOH     OW 2219  -0.200  -1.592  -0.836
  183HOH    HW1 2220  -0.200  -1.510  -0.894
  183HOH    HW2 2221  -0.200  -1.673  -0.894
  184HOH     OW 2222  -1.562  -3.152   1.263
  184HOH    HW1 2223  -1.481  -3.152   1.321
  184HOH    HW2 2224  -1.644  -3.152   1.321
  185HOH     OW 2225   0.303  -1.333  -0.138
  185HOH    HW1 2226   0.384  -1.333  -0.081
  185HOH    HW2 2227   0.303  -1.251  -0.196
  186HOH     OW 2228  -1.117  -0.673  -1.028
  186HOH    HW1 2229  -1.035  -0.673  -0.971
  186HOH    HW2 2230  -1.117  -0.755  -1.086
  187HOH     OW 2231  -2.388  -1.681   0.006
  187HOH    HW1 2232  -2.470  -1.681   0.063
  187HOH    HW2 2233  -2.388  -1.599  -0.052
  188HOH     OW 2234  -0.267  -2.754   1.442
  188HOH    HW1 2235  -0.348  -2.754   1.499
  188HOH    HW2 2236  -0.267  -2.836   1.384
  189HOH     OW 2237  -2.148  -0.538   0.575
  189HOH    HW1 2238  -2.148  -0.456   0.517
  189HOH    HW2 2239  -2.148  -0.619   0.517
  190HOH     OW 2240  -2.630  -3.366   1.062
  190HOH    HW1 2241  -2.549  -3.366   1.119
  190HOH    HW2 2242  -2.712  -3.366   1.119
  191HOH     OW 2243  -1.852  -0.902  -0.858
  191HOH    HW1 2244  -1.771  -0.902  -0.800
  191HOH    HW2 2245  -1.852  -0.821  -0.915
  192HOH     OW 2246  -0.264  -2.364   1.273
  192HOH    HW1 2247  -0.182  -2.364   1.331
  192HOH    HW2 2248  -0.264  -2.446   1.216
  193HOH     OW 2249   0.363  -2.923   0.164
  193HOH    HW1 2250   0.281  -2.923   0.221
  193HOH    HW2 2251   0.363  -2.841   0.106
  194HOH     OW 2252   0.075  -1.058  -0.636
  194HOH    HW1 2253  -0.007  -1.058  -0.578
  194HOH    HW2 2254   0.075  -1.139  -0.693
  195HOH     OW 2255  -1.446  -2.831   1.290
  195HOH    HW1 2256  -1.446  -2.749   1.233
  195HOH    HW2 2257  -1.446  -2.912   1.233
  196HOH     OW 2258  -1.664  -3.334  -1.077
  196HOH    HW1 2259  -1.583  -3.334  -1.019
  196HOH    HW2 2260  -1.746  -3.334  -1.019
  197HOH     OW 2261  -1.124  -3.529   1.051
  197HOH    HW1 2262  -1.042  -3.529   1.109
  197HOH    HW2 2263  -1.124  -3.447   0.994
  198HOH     OW 2264  -1.630  -1.465   1.294
  198HOH    HW1 2265  -1.549  -1.465   1.352
  198HOH    HW2 2266  -1.630  -1.547   1.236
  199HOH     OW 2267  -2.000  -1.640  -0.877
  199HOH    HW1 2268  -2.081  -1.640  -0.819
  199HOH    HW2 2269  -2.000  -1.558  -0.935
  200HOH     OW 2270  -0.729   0.411   0.477
  200HOH    HW1 2271  -0.811   0.411   0.535
  200HOH    HW2 2272  -0.729   0.330   0.419
  201HOH     OW 2273  -0.255  -3.862  -0.816
  201HOH    HW1 2274  -0.255  -3.780  -0.873
  201HOH    HW2 2275  -0.255  -3.943  -0.873
  202HOH     OW 2276  -2.104  -3.549   0.804
  202HOH    HW1 2277  -2.023  -3.549   0.861
  202HOH    HW2 2278  -2.186  -3.549   0.861
  203HOH     OW 2279  -0.716  -0.787  -1.215
  203HOH    HW1 2280  -0.634  -0.787  -1.158
  203HOH    HW2 2281  -0.716  -0.706  -1.273
  204HOH     OW 2282  -2.315  -2.500   1.250
  204HOH    HW1 2283  -2.233  -2.500   1.308
  204HOH    HW2 2284  -2.315  -2.582   1.192
  205HOH     OW 2285  -1.151   0.350   0.634
  205HOH    HW1 2286  -1.232   0.350   0.692
  205HOH    HW2 2287  -1.151   0.432   0.576
  206HOH     OW 2288   0.443  -2.593  -0.151
  206HOH    HW1 2289   0.361  -2.593  -0.093
  206HOH    HW2 2290   0.443  -2.675  -0.209
  207HOH     OW 2291   0.219  -1.299   0.645
  207HOH    HW1 2292   0.219  -1.217   0.587
  207HOH    HW2 2293   0.219  -1.381   0.587
  208HOH     OW 2294  -1.927  -3.787  -0.826
  208HOH    HW1 2295  -1.845  -3.787  -0.768
  208HOH    HW2 2296  -2.009  -3.787  -0.768
  209HOH     OW 2297  -1.801  -3.712  -0.225
  209HOH    HW1 2298  -1.720  -3.712  -0.168
  209HOH    HW2 2299  -1.801  -3.630  -0.283
  210HOH     OW 2300  -1.334  -2.151   1.680
  210HOH    HW1 2301  -1.253  -2.151   1.738
  210HOH    HW2 2302  -1.334  -2.232   1.623
  211HOH     OW 2303  -0.474  -0.763  -1.027
  211HOH    HW1 2304  -0.555  -0.763  -0.969
  211HOH    HW2 2305  -0.474  -0.682  -1.084
  212HOH     OW 2306  -2.279  -3.200  -0.150
  212HOH    HW1 2307  -2.361  -3.200  -0.092
  212HOH    HW2 2308  -2.279  -3.282  -0.208
  213HOH     OW 2309  -2.480  -3.085   0.467
  213HOH    HW1 2310  -2.480  -3.003   0.409
  213HOH    HW2 2311  -2.480  -3.167   0.409
  214HOH     OW 2312  -0.282  -3.439   1.555
  214HOH    HW1 2313  -0.201  -3.439   1.612
  214HOH    HW2 2314  -0.364  -3.439   1.612
  215HOH     OW 2315   0.045  -0.395   0.266
  215HOH    HW1 2316   0.127  -0.395   0.323
  215HOH    HW2 2317   0.045  -0.313   0.208
  216HOH     OW 2318  -0.481  -2.538   1.657
  216HOH    HW1 2319  -0.400  -2.538   1.714
  216HOH    HW2 2320  -0.481  -2.620   1.599
  217HOH     OW 2321  -0.183  -3.689   1.212
  217HOH    HW1 2322  -0.265  -3.689   1.270
  217HOH    HW2 2323  -0.183  -3.607   1.154
  218HOH     OW 2324  -1.034  -3.199   1.482
  218HOH    HW1 2325  -1.116  -3.199   1.539
  218HOH    HW2 2326  -1.034  -3.280   1.424
  219HOH     OW 2327  -0.591  -0.132  -0.747
  219HOH    HW1 2328  -0.591  -0.050  -0.804
  219HOH    HW2 2329  -0.591  -0.214  -0.804
  220HOH     OW 2330  -1.748  -2.028  -0.645
  220HOH    HW1 2331  -1.666  -2.028  -0.587
  220HOH    HW2 2332  -1.829  -2.028  -0.587
  221HOH     OW 2333  -2.094  -3.735  -0.366
  221HOH    HW1 2334  -2.013  -3.735  -0.308
  221HOH    HW2 2335  -2.094  -3.653  -0.424
  222HOH     OW 2336   0.126  -1.838   0.485
  222HOH    HW1 2337   0.207  -1.838   0.543
  222HOH    HW2 2338   0.126  -1.919   0.427
  223HOH     OW 2339  -2.195  -0.655  -0.027
  223HOH    HW1 2340  -2.277  -0.655   0.031
  223HOH    HW2 2341  -2.195  -0.573  -0.085
  224HOH     OW 2342  -0.012  -3.338   0.148
  224HOH    HW1 2343  -0.094  -3.338   0.206
  224HOH    HW2 2344  -0.012  -3.420   0.091
  225HOH     OW 2345  -2.242  -1.635  -0.378
  225HOH    HW1 2346  -2.242  -1.553  -0.436
  225HOH    HW2 2347  -2.242  -1.716  -0.436
  226HOH     OW 2348  -0.192   0.399   0.050
  226HOH    HW1 2349  -0.111   0.399   0.107
  226HOH    HW2 2350  -0.274   0.399   0.107
  227HOH     OW 2351  -2.177  -1.262   0.612
  227HOH    HW1 2352  -2.096  -1.262   0.670
  227HOH    HW2 2353  -2.177  -1.180   0.554
  228HOH     OW 2354  -1.440  -3.699  -0.309
  228HOH    HW1 2355  -1.358  -3.699  -0.251
  228HOH    HW2 2356  -1.440  -3.780  -0.367
  229HOH     OW 2357  -0.061  -1.128  -0.845
  229HOH    HW1 2358  -0.143  -1.128  -0.787
  229HOH    HW2 2359  -0.061  -1.046  -0.903
  230HOH     OW 2360  -0.065  -0.106  -0.084
  230HOH    HW1 2361  -0.147  -0.106  -0.026
  230HOH    HW2 2362  -0.065  -0.188  -0.142
  231HOH     OW 2363  -0.633   0.261  -0.867
  231HOH    HW1 2364  -0.633   0.343  -0.925
  231HOH    HW2 2365  -0.633   0.179  -0.925
  232HOH     OW 2366   0.046  -1.327  -0.629
  232HOH    HW1 2367   0.128  -1.327  -0.572
  232HOH    HW2 2368  -0.035  -1.327  -0.572
  233HOH     OW 2369  -2.250  -0.569   0.332
  233HOH    HW1 2370  -2.168  -0.569   0.390
  233HOH    HW2 2371  -2.250  -0.487   0.274
  234HOH     OW 2372   0.130  -3.720  -0.629
  234HOH    HW1 2373   0.212  -3.720  -0.572
  234HOH    HW2 2374   0.130  -3.801  -0.687
  235HOH     OW 2375  -1.247  -2.039  -1.182
  235HOH    HW1 2376  -1.329  -2.039  -1.125
  235HOH    HW2 2377  -1.247  -1.957  -1.240
  236HOH     OW 2378  -0.455  -2.350  -0.890
  236HOH    HW1 2379  -0.537  -2.350  -0.832
  236HOH    HW2 2380  -0.455  -2.431  -0.948
  237HOH     OW 2381  -0.340   0.010   1.026
  237HOH    HW1 2382  -0.340   0.092   0.968
  237HOH    HW2 2383  -0.340  -0.071   0.968
  238HOH     OW 2384  -1.673  -2.904   1.154
  238HOH    HW1 2385  -1.592  -2.904   1.212
  238HOH    HW2 2386  -1.755  -2.904   1.212
  239HOH     OW 2387   0.085  -0.414  -0.358
  239HOH    HW1 2388   0.167  -0.414  -0.300
  239HOH    HW2 2389   0.085  -0.332  -0.416
  240HOH     OW 2390  -1.924  -0.744   0.823
  240HOH    HW1 2391  -1.842  -0.744   0.881
  240HOH    HW2 2392  -1.924  -0.826   0.765
  241HOH     OW 2393  -0.134  -0.557  -1.095
  241HOH    HW1 2394  -0.216  -0.557  -1.037
  241HOH    HW2 2395  -0.134  -0.475  -1.152
  242HOH     OW 2396  -2.040  -0.189   0.584
  242HOH    HW1 2397  -2.121  -0.189   0.641
  242HOH    HW2 2398  -2.040  -0.271   0.526
  243HOH     OW 2399  -2.489  -3.530   1.236
  243HOH    HW1 2400  -2.489  -3.449   1.178
  243HOH    HW2 2401  -2.489  -3.612   1.178
  244HOH     OW 2402  -1.920  -2.090   0.945
  244HOH    HW1 2403  -1.838  -2.090   1.002
  244HOH    HW2 2404  -2.001  -2.090   1.002
  245HOH     OW 2405  -1.093  -0.115  -0.878
  245HOH    HW1 2406  -1.011  -0.115  -0.820
  245HOH    HW2 2407  -1.093  -0.033  -0.935
  246HOH     OW 2408  -0.135  -0.021   0.801
  246HOH    HW1 2409  -0.054  -0.021   0.858
  246HOH    HW2 2410  -0.135  -0.102   0.743
  247HOH     OW 2411  -1.480  -1.033  -1.241
  247HOH    HW1 2412  -1.561  -1.033  -1.183
  247HOH    HW2 2413  -1.480  -0.951  -1.298
  248HOH     OW 2414  -0.030  -1.401   0.938
  248HOH    HW1 2415  -0.112  -1.401   0.995
  248HOH    HW2 2416  -0.030  -1.482   0.880
  249HOH     OW 2417  -0.415  -0.292  -1.005
  249HOH    HW1 2418  -0.415  -0.211  -1.063
  249HOH    HW2 2419  -0.415  -0.374  -1.063
  250HOH     OW 2420   0.197  -3.424  -0.136
  250HOH    HW1 2421   0.278  -3.424  -0.078
  250HOH    HW2 2422   0.115  -3.424  -0.078
  251HOH     OW 2423  -1.513   0.208  -0.317
  251HOH    HW1 2424  -1.431   0.208  -0.259
  251HOH    HW2 2425  -1.513   0.289  -0.375
  252HOH     OW 2426  -1.557  -0.717  -1.089
  252HOH    HW1 2427  -1.475  -0.717  -1.031
  252HOH    HW2 2428  -1.557  -0.798  -1.147
  253HOH     OW 2429  -0.677  -1.633   1.373
  253HOH    HW1 2430  -0.758  -1.633   1.431
  253HOH    HW2 2431  -0.677  -1.552   1.315
  254HOH     OW 2432  -0.280  -2.311  -0.668
  254HOH    HW1 2433  -0.362  -2.311  -0.610
  254HOH    HW2 2434  -0.280  -2.393  -0.726
  255HOH     OW 2435  -0.584  -3.437  -1.130
  255HOH    HW1 2436  -0.584  -3.355  -1.188
  255HOH    HW2 2437  -0.584  -3.518  -1.188
  257HOH     OW 2438   0.189  -3.494  -0.797
  257HOH    HW1 2439   0.271  -3.494  -0.739
  257HOH    HW2 2440   0.108  -3.494  -0.739
  258HOH     OW 2441  -0.906  -1.194   1.438
  258HOH    HW1 2442  -0.825  -1.194   1.495
  258HOH    HW2 2443  -0.906  -1.112   1.380
  259HOH     OW 2444  -1.223  -1.357  -1.238
  259HOH    HW1 2445  -1.142  -1.357  -1.181
  259HOH    HW2 2446  -1.223  -1.438  -1.296
  260HOH     OW 2447  -1.590  -2.246   1.469
  260HOH    HW1 2448  -1.672  -2.246   1.527
  260HOH    HW2 2449  -1.590  -2.164   1.411
  261HOH     OW 2450  -0.682  -1.965  -1.212
  261HOH    HW1 2451  -0.763  -1.965  -1.154
  261HOH    HW2 2452  -0.682  -2.047  -1.270
  262HOH     OW 2453  -0.641  -1.061  -1.270
  262HOH    HW1 2454  -0.641  -0.979  -1.327
  262HOH    HW2 2455  -0.641  -1.142  -1.327
  263HOH     OW 2456   0.123  -0.791  -0.557
  263HOH    HW1 2457   0.205  -0.791  -0.500
  263HOH    HW2 2458   0.042  -0.791  -0.500
  264HOH     OW 2459  -1.735  -3.684   0.117
  264HOH    HW1 2460  -1.654  -3.684   0.174
  264HOH    HW2 2461  -1.735  -3.603   0.059
  265HOH     OW 2462  -2.264  -3.842  -0.694
  265HOH    HW1 2463  -2.182  -3.842  -0.636
  265HOH    HW2 2464  -2.264  -3.924  -0.752
  266HOH     OW 2465  -2.260  -3.540  -0.323
  266HOH    HW1 2466  -2.342  -3.540  -0.265
  266HOH    HW2 2467  -2.260  -3.458  -0.381
  267HOH     OW 2468  -0.279  -3.713   0.942
  267HOH    HW1 2469  -0.360  -3.713   1.000
  267HOH    HW2 2470  -0.279  -3.795   0.884
  268HOH     OW 2471  -1.240  -2.697   1.658
  268HOH    HW1 2472  -1.240  -2.616   1.601
  268HOH    HW2 2473  -1.240  -2.779   1.601
  269HOH     OW 2474  -2.031  -0.679  -0.965
  269HOH    HW1 2475  -1.949  -0.679  -0.907
  269HOH    HW2 2476  -2.112  -0.679  -0.907
  270HOH     OW 2477  -2.108  -3.084  -1.131
  270HOH    HW1 2478  -2.026  -3.084  -1.074
  270HOH    HW2 2479  -2.108  -3.003  -1.189
  271HOH     OW 2480  -2.858  -2.560   0.767
  271HOH    HW1 2481  -2.776  -2.560   0.825
  271HOH    HW2 2482  -2.858  -2.642   0.709
  272HOH     OW 2483  -1.914  -3.457   1.344
  272HOH    HW1 2484  -1.996  -3.457   1.402
  272HOH    HW2 2485  -1.914  -3.375   1.287
  273HOH     OW 2486  -0.522  -3.905   0.342
  273HOH    HW1 2487  -0.604  -3.905   0.400
  273HOH    HW2 2488  -0.522  -3.986   0.284
  274HOH     OW 2489  -1.393  -1.617   1.460
  274HOH    HW1 2490  -1.393  -1.536   1.402
  274HOH    HW2 2491  -1.393  -1.699   1.402
  275HOH     OW 2492  -0.445  -2.147   1.656
  275HOH    HW1 2493  -0.364  -2.147   1.714
  275HOH    HW2 2494  -0.527  -2.147   1.714
  276HOH     OW 2495  -2.280  -1.528   0.747
  276HOH    HW1 2496  -2.199  -1.528   0.804
  276HOH    HW2 2497  -2.280  -1.446   0.689
  277HOH     OW 2498  -2.090  -2.259   1.187
  277HOH    HW1 2499  -2.009  -2.259   1.245
  277HOH    HW2 2500  -2.090  -2.341   1.129
  278HOH     OW 2501   0.533  -3.067  -0.071
  278HOH    HW1 2502   0.452  -3.067  -0.013
  278HOH    HW2 2503   0.533  -2.985  -0.129
  279HOH     OW 2504  -1.692  -0.512  -1.158
  279HOH    HW1 2505  -1.774  -0.512  -1.100
  279HOH    HW2 2506  -1.692  -0.593  -1.216
  280HOH     OW 2507  -0.984   0.291  -0.947
  280HOH    HW1 2508  -0.984   0.372  -1.005
  280HOH    HW2 2509  -0.984   0.209  -1.005
  281HOH     OW 2510  -1.791  -0.014   0.033
  281HOH    HW1 2511  -1.709  -0.014   0.091
  281HOH    HW2 2512  -1.872  -0.014   0.091
  282HOH     OW 2513  -1.324  -1.367   1.557
  282HOH    HW1 2514  -1.243  -1.367   1.614
  282HOH    HW2 2515  -1.324  -1.286   1.499
  283HOH     OW 2516  -0.583  -2.820  -0.932
  283HOH    HW1 2517  -0.502  -2.820  -0.874
  283HOH    HW2 2518  -0.583  -2.902  -0.989
  284HOH     OW 2519  -2.115  -3.822   0.359
  284HOH    HW1 2520  -2.197  -3.822   0.417
  284HOH    HW2 2521  -2.115  -3.740   0.301
  285HOH     OW 2522  -2.349  -0.800   0.385
  285HOH    HW1 2523  -2.431  -0.800   0.443
  285HOH    HW2 2524  -2.349  -0.882   0.328
  286HOH     OW 2525  -1.110  -0.352  -1.018
  286HOH    HW1 2526  -1.110  -0.270  -1.075
  286HOH    HW2 2527  -1.110  -0.434  -1.075
  287HOH     OW 2528  -2.042  -2.973   1.732
  287HOH    HW1 2529  -1.960  -2.973   1.790
  287HOH    HW2 2530  -2.123  -2.973   1.790
  288HOH     OW 2531  -0.820  -3.644   0.978
  288HOH    HW1 2532  -0.739  -3.644   1.036
  288HOH    HW2 2533  -0.820  -3.563   0.920
  289HOH     OW 2534  -0.847  -2.179  -1.324
  289HOH    HW1 2535  -0.765  -2.179  -1.266
  289HOH    HW2 2536  -0.847  -2.260  -1.382
  290HOH     OW 2537   0.159  -0.555  -0.666
  290HOH    HW1 2538   0.077  -0.555  -0.608
  290HOH    HW2 2539   0.159  -0.474  -0.724
  291HOH     OW 2540   0.090  -2.475   0.738
  291HOH    HW1 2541   0.008  -2.475   0.796
  291HOH    HW2 2542   0.090  -2.557   0.680
  292HOH     OW 2543  -1.996  -1.706   0.917
  292HOH    HW1 2544  -1.996  -1.625   0.859
  292HOH    HW2 2545  -1.996  -1.788   0.859
  293HOH     OW 2546  -1.965  -1.235   0.873
  293HOH    HW1 2547  -1.884  -1.235   0.931
  293HOH    HW2 2548  -2.047  -1.235   0.931
  294HOH     OW 2549  -2.653  -2.520   0.344
  294HOH    HW1 2550  -2.571  -2.520   0.401
  294HOH    HW2 2551  -2.653  -2.439   0.286
  295HOH     OW 2552  -1.809  -0.052  -0.878
  295HOH    HW1 2553  -1.727  -0.052  -0.820
  295HOH    HW2 2554  -1.809  -0.134  -0.935
  296HOH     OW 2555  -0.157  -0.140  -0.679
  296HOH    HW1 2556  -0.239  -0.140  -0.621
  296HOH    HW2 2557  -0.157  -0.059  -0.736
  297HOH     OW 2558  -2.115  -0.313   0.804
  297HOH    HW1 2559  -2.197  -0.313   0.862
  297HOH    HW2 2560  -2.115  -0.394   0.746
  298HOH     OW 2561  -1.362  -0.688   1.200
  298HOH    HW1 2562  -1.362  -0.607   1.142
  298HOH    HW2 2563  -1.362  -0.770   1.142
  299HOH     OW 2564  -0.749   0.435  -0.687
  299HOH    HW1 2565  -0.667   0.435  -0.629
  299HOH    HW2 2566  -0.831   0.435  -0.629
  300HOH     OW 2567   0.179  -2.239   0.748
  300HOH    HW1 2568   0.260  -2.239   0.806
  300HOH    HW2 2569   0.179  -2.158   0.690
  301HOH     OW 2570  -0.863  -1.507  -1.447
  301HOH    HW1 2571  -0.782  -1.507  -1.389
  301HOH    HW2 2572  -0.863  -1.589  -1.505
  302HOH     OW 2573  -2.379  -2.767  -0.513
  302HOH    HW1 2574  -2.461  -2.767  -0.455
  302HOH    HW2 2575  -2.379  -2.686  -0.571
  303HOH     OW 2576  -0.481  -3.057  -1.028
  303HOH    HW1 2577  -0.563  -3.057  -0.970
  303HOH    HW2 2578  -0.481  -3.139  -1.086
  304HOH     OW 2579   0.242  -0.890   0.460
  304HOH    HW1 2580   0.242  -0.808   0.402
  304HOH    HW2 2581   0.242  -0.971   0.402
  305HOH     OW 2582  -0.613  -3.753   0.762
  305HOH    HW1 2583  -0.531  -3.753   0.820
  305HOH    HW2 2584  -0.694  -3.753   0.820
  306HOH     OW 2585  -0.275  -2.847  -1.004
  306HOH    HW1 2586  -0.194  -2.847  -0.946
  306HOH    HW2 2587  -0.275  -2.766  -1.062
  307HOH     OW 2588  -1.628  -1.550  -1.060
  307HOH    HW1 2589  -1.547  -1.550  -1.003
  307HOH    HW2 2590  -1.628  -1.632  -1.118
  308HOH     OW 2591   0.386  -1.044  -0.185
  308HOH    HW1 2592   0.305  -1.044  -0.127
  308HOH    HW2 2593   0.386  -0.962  -0.242
  309HOH     OW 2594  -1.909  -2.590  -0.930
  309HOH    HW1 2595  -1.991  -2.590  -0.872
  309HOH    HW2 2596  -1.909  -2.671  -0.988
  310HOH     OW 2597  -2.317  -1.102   0.336
  310HOH    HW1 2598  -2.317  -1.020   0.279
  310HOH    HW2 2599  -2.317  -1.184   0.279
  311HOH     OW 2600  -1.215  -3.513  -1.069
  311HOH    HW1 2601  -1.134  -3.513  -1.011
  311HOH    HW2 2602  -1.297  -3.513  -1.011
  312HOH     OW 2603  -0.498  -2.104  -1.066
  312HOH    HW1 2604  -0.416  -2.104  -1.008
  312HOH    HW2 2605  -0.498  -2.022  -1.124
  313HOH     OW 2606  -2.496  -2.299   1.045
  313HOH    HW1 2607  -2.414  -2.299   1.103
  313HOH    HW2 2608  -2.496  -2.380   0.987
  315HOH     OW 2609  -0.093  -3.684   0.082
  315HOH    HW1 2610  -0.174  -3.684   0.140
  315HOH    HW2 2611  -0.093  -3.603   0.024
  316HOH     OW 2612  -2.580  -2.252   0.350
  316HOH    HW1 2613  -2.662  -2.252   0.408
  316HOH    HW2 2614  -2.580  -2.334   0.292
  317HOH     OW 2615  -2.114  -0.471  -0.191
  317HOH    HW1 2616  -2.114  -0.389  -0.249
  317HOH    HW2 2617  -2.114  -0.552  -0.249
  318HOH     OW 2618   0.306  -3.255   0.024
  318HOH    HW1 2619   0.388  -3.255   0.082
  318HOH    HW2 2620   0.224  -3.255   0.082
  319HOH     OW 2621  -2.264  -0.763  -0.246
  319HOH    HW1 2622  -2.182  -0.763  -0.188
  319HOH    HW2 2623  -2.264  -0.681  -0.304
  320HOH     OW 2624  -0.067  -0.776   0.967
  320HOH    HW1 2625   0.015  -0.776   1.025
  320HOH    HW2 2626  -0.067  -0.858   0.910
  321HOH     OW 2627   0.106  -0.472   0.748
  321HOH    HW1 2628   0.024  -0.472   0.805
  321HOH    HW2 2629   0.106  -0.391   0.690
  322HOH     OW 2630  -1.737  -1.732   1.215
  322HOH    HW1 2631  -1.819  -1.732   1.273
  322HOH    HW2 2632  -1.737  -1.813   1.158
  323HOH     OW 2633   0.089  -2.921  -0.693
  323HOH    HW1 2634   0.089  -2.839  -0.750
  323HOH    HW2 2635   0.089  -3.002  -0.750
  324HOH     OW 2636  -2.137  -0.429  -0.807
  324HOH    HW1 2637  -2.056  -0.429  -0.750
  324HOH    HW2 2638  -2.219  -0.429  -0.750
  325HOH     OW 2639  -1.032  -3.811   0.935
  325HOH    HW1 2640  -0.950  -3.811   0.993
  325HOH    HW2 2641  -1.032  -3.730   0.877
  326HOH     OW 2642   0.125  -0.687  -0.973
  326HOH    HW1 2643   0.207  -0.687  -0.915
  326HOH    HW2 2644   0.125  -0.769  -1.030
  327HOH     OW 2645  -2.736  -2.932   0.963
  327HOH    HW1 2646  -2.818  -2.932   1.020
  327HOH    HW2 2647  -2.736  -2.851   0.905
  328HOH     OW 2648  -0.570  -2.574  -0.986
  328HOH    HW1 2649  -0.652  -2.574  -0.928
  328HOH    HW2 2650  -0.570  -2.656  -1.043
  329HOH     OW 2651  -0.284  -1.823   1.130
  329HOH    HW1 2652  -0.284  -1.741   1.072
  329HOH    HW2 2653  -0.284  -1.904   1.072
  330HOH     OW 2654   0.458  -1.081   0.220
  330HOH    HW1 2655   0.540  -1.081   0.278
  330HOH    HW2 2656   0.377  -1.081   0.278
  331HOH     OW 2657  -2.309  -2.581  -0.711
  331HOH    HW1 2658  -2.227  -2.581  -0.654
  331HOH    HW2 2659  -2.309  -2.499  -0.769
  332HOH     OW 2660   0.023  -2.542   1.132
  332HOH    HW1 2661   0.105  -2.542   1.190
  332HOH    HW2 2662   0.023  -2.623   1.074
  333HOH     OW 2663  -0.276  -3.975  -0.407
  333HOH    HW1 2664  -0.357  -3.975  -0.350
  333HOH    HW2 2665  -0.276  -3.893  -0.465
  334HOH     OW 2666  -0.695  -2.377   1.723
  334HOH    HW1 2667  -0.776  -2.377   1.781
  334HOH    HW2 2668  -0.695  -2.459   1.665
  335HOH     OW 2669  -2.709  -2.867   0.562
  335HOH    HW1 2670  -2.709  -2.785   0.505
  335HOH    HW2 2671  -2.709  -2.948   0.505
  336HOH     OW 2672  -2.537  -1.983   0.387
  336HOH    HW1 2673  -2.455  -1.983   0.444
  336HOH    HW2 2674  -2.618  -1.983   0.444
  337HOH     OW 2675   0.276  -2.721  -0.492
  337HOH    HW1 2676   0.357  -2.721  -0.434
  337HOH    HW2 2677   0.276  -2.640  -0.550
  338HOH     OW 2678   0.243  -0.600   0.337
  338HOH    HW1 2679   0.324  -0.600   0.395
  338HOH    HW2 2680   0.243  -0.682   0.279
  339HOH     OW 2681  -0.072  -3.230   1.531
  339HOH    HW1 2682  -0.153  -3.230   1.589
  339HOH    HW2 2683  -0.072  -3.148   1.474
  340HOH     OW 2684  -2.484  -3.369   0.113
  340HOH    HW1 2685  -2.565  -3.369   0.171
  340HOH    HW2 2686  -2.484  -3.451   0.055
  341HOH     OW 2687   0.012  -0.194   0.485
  341HOH    HW1 2688   0.012  -0.113   0.427
  341HOH    HW2 2689   0.012  -0.276   0.427
  342HOH     OW 2690  -0.945  -0.942  -1.252
  342HOH    HW1 2691  -0.863  -0.942  -1.194
  342HOH    HW2 2692  -1.026  -0.942  -1.194
  343HOH     OW 2693  -1.500  -1.093   1.416
  343HOH    HW1 2694  -1.418  -1.093   1.473
  343HOH    HW2 2695  -1.500  -1.011   1.358
  344HOH     OW 2696  -1.024  -3.644   0.454
  344HOH    HW1 2697  -0.942  -3.644   0.512
  344HOH    HW2 2698  -1.024  -3.726   0.397
  345HOH     OW 2699  -2.605  -2.736   0.067
  345HOH    HW1 2700  -2.687  -2.736   0.125
  345HOH    HW2 2701  -2.605  -2.654   0.010
  346HOH     OW 2702  -0.067  -4.004  -0.593
  346HOH    HW1 2703  -0.149  -4.004  -0.535
  346HOH    HW2 2704  -0.067  -4.086  -0.650
  347HOH     OW 2705  -0.492   0.354  -0.630
  347HOH    HW1 2706  -0.492   0.436  -0.687
  347HOH    HW2 2707  -0.492   0.272  -0.687
  348HOH     OW 2708  -0.007  -3.617   0.744
  348HOH    HW1 2709   0.075  -3.617   0.802
  348HOH    HW2 2710  -0.089  -3.617   0.802
  349HOH     OW 2711  -1.114   0.503  -0.744
  349HOH    HW1 2712  -1.032   0.503  -0.686
  349HOH    HW2 2713  -1.114   0.584  -0.802
  350HOH     OW 2714  -1.692  -3.626   0.841
  350HOH    HW1 2715  -1.611  -3.626   0.899
  350HOH    HW2 2716  -1.692  -3.708   0.784
  351HOH     OW 2717   0.139  -1.538  -0.446
  351HOH    HW1 2718   0.057  -1.538  -0.388
  351HOH    HW2 2719   0.139  -1.457  -0.503
  352HOH     OW 2720  -1.028   0.334   0.232
  352HOH    HW1 2721  -1.110   0.334   0.289
  352HOH    HW2 2722  -1.028   0.253   0.174
  353HOH     OW 2723  -1.719  -0.168   1.090
  353HOH    HW1 2724  -1.719  -0.087   1.032
  353HOH    HW2 2725  -1.719  -0.250   1.032
  354HOH     OW 2726   0.227  -0.837   0.028
  354HOH    HW1 2727   0.309  -0.837   0.085
  354HOH    HW2 2728   0.146  -0.837   0.085
  355HOH     OW 2729  -1.290   0.498  -0.283
  355HOH    HW1 2730  -1.209   0.498  -0.225
  355HOH    HW2 2731  -1.290   0.580  -0.340
  356HOH     OW 2732  -1.043  -2.619  -1.303
  356HOH    HW1 2733  -0.962  -2.619  -1.245
  356HOH    HW2 2734  -1.043  -2.701  -1.360
  357HOH     OW 2735  -2.505  -1.115  -0.006
  357HOH    HW1 2736  -2.586  -1.115   0.052
  357HOH    HW2 2737  -2.505  -1.034  -0.064
  358HOH     OW 2738  -1.901  -1.947  -0.827
  358HOH    HW1 2739  -1.982  -1.947  -0.770
  358HOH    HW2 2740  -1.901  -2.028  -0.885
  359HOH     OW 2741  -1.667  -2.713   1.335
  359HOH    HW1 2742  -1.667  -2.632   1.278
  359HOH    HW2 2743  -1.667  -2.795   1.278
  360HOH     OW 2744  -0.381   0.386   0.650
  360HOH    HW1 2745  -0.299   0.386   0.708
  360HOH    HW2 2746  -0.463   0.386   0.708
  361HOH     OW 2747  -2.450  -1.932   0.939
  361HOH    HW1 2748  -2.368  -1.932   0.997
  361HOH    HW2 2749  -2.450  -1.851   0.881
  362HOH     OW 2750  -1.936  -2.509   1.426
  362HOH    HW1 2751  -1.854  -2.509   1.483
  362HOH    HW2 2752  -1.936  -2.591   1.368
  363HOH     OW 2753  -2.710  -2.656   1.128
  363HOH    HW1 2754  -2.792  -2.656   1.185
  363HOH    HW2 2755  -2.710  -2.574   1.070
  364HOH     OW 2756  -2.489  -1.566  -0.210
  364HOH    HW1 2757  -2.570  -1.566  -0.153
  364HOH    HW2 2758  -2.489  -1.648  -0.268
  365HOH     OW 2759  -1.650  -1.936  -1.229
  365HOH    HW1 2760  -1.650  -1.854  -1.287
  365HOH    HW2 2761  -1.650  -2.018  -1.287
  366HOH     OW 2762   0.313  -3.099  -0.646
  366HOH    HW1 2763   0.395  -3.099  -0.589
  366HOH    HW2 2764   0.232  -3.099  -0.589
  367HOH     OW 2765  -0.601   0.438   0.134
  367HOH    HW1 2766  -0.519   0.438   0.192
  367HOH    HW2 2767  -0.601   0.519   0.076
  368HOH     OW 2768  -0.094  -1.972   0.966
  368HOH    HW1 2769  -0.013  -1.972   1.024
  368HOH    HW2 2770  -0.094  -2.053   0.908
  369HOH     OW 2771   0.319  -2.288  -0.550
  369HOH    HW1 2772   0.238  -2.288  -0.492
  369HOH    HW2 2773   0.319  -2.206  -0.607
  370HOH     OW 2774  -1.607  -3.166  -1.434
  370HOH    HW1 2775  -1.689  -3.166  -1.376
  370HOH    HW2 2776  -1.607  -3.248  -1.492
  371HOH     OW 2777  -1.415  -1.814  -1.158
  371HOH    HW1 2778  -1.415  -1.733  -1.215
  371HOH    HW2 2779  -1.415  -1.896  -1.215
  372HOH     OW 2780  -2.093  -3.520  -0.971
  372HOH    HW1 2781  -2.011  -3.520  -0.913
  372HOH    HW2 2782  -2.174  -3.520  -0.913
  373HOH     OW 2783  -0.575   0.239   0.724
  373HOH    HW1 2784  -0.493   0.239   0.782
  373HOH    HW2 2785  -0.575   0.321   0.667
  374HOH     OW 2786  -2.082  -1.070  -0.846
  374HOH    HW1 2787  -2.000  -1.070  -0.788
  374HOH    HW2 2788  -2.082  -1.151  -0.904
  375HOH     OW 2789   0.195  -3.005   0.474
  375HOH    HW1 2790   0.113  -3.005   0.532
  375HOH    HW2 2791   0.195  -2.924   0.416
  376HOH     OW 2792   0.471  -2.285   0.377
  376HOH    HW1 2793   0.389  -2.285   0.435
  376HOH    HW2 2794   0.471  -2.367   0.320
  377HOH     OW 2795  -0.103  -2.042  -0.640
  377HOH    HW1 2796  -0.103  -1.961  -0.698
  377HOH    HW2 2797  -0.103  -2.124  -0.698
  378HOH     OW 2798  -2.470  -1.281  -0.293
  378HOH    HW1 2799  -2.388  -1.281  -0.235
  378HOH    HW2 2800  -2.551  -1.281  -0.235
  379HOH     OW 2801  -0.783  -2.431  -1.294
  379HOH    HW1 2802  -0.701  -2.431  -1.236
  379HOH    HW2 2803  -0.783  -2.349  -1.352
  380HOH     OW 2804  -1.574  -3.750  -0.869
  380HOH    HW1 2805  -1.492  -3.750  -0.811
  380HOH    HW2 2806  -1.574  -3.832  -0.926
  381HOH     OW 2807  -1.149  -1.676  -1.272
  381HOH    HW1 2808  -1.231  -1.676  -1.214
  381HOH    HW2 2809  -1.149  -1.594  -1.330
  382HOH     OW 2810  -0.322   0.479   0.409
  382HOH    HW1 2811  -0.404   0.479   0.466
  382HOH    HW2 2812  -0.322   0.397   0.351
  383HOH     OW 2813  -0.371  -2.919   1.758
  383HOH    HW1 2814  -0.371  -2.838   1.701
  383HOH    HW2 2815  -0.371  -3.001   1.701
  384HOH     OW 2816  -1.135  -3.416   1.330
  384HOH    HW1 2817  -1.054  -3.416   1.387
  384HOH    HW2 2818  -1.217  -3.416   1.387
  386HOH     OW 2819  -1.092  -3.874  -0.400
  386HOH    HW1 2820  -1.011  -3.874  -0.343
  386HOH    HW2 2821  -1.092  -3.793  -0.458
  387HOH     OW 2822  -1.020  -1.233  -1.345
  387HOH    HW1 2823  -0.938  -1.233  -1.287
  387HOH    HW2 2824  -1.020  -1.314  -1.403
  388HOH     OW 2825  -2.238  -1.770   0.975
  388HOH    HW1 2826  -2.320  -1.770   1.033
  388HOH    HW2 2827  -2.238  -1.689   0.917
  389HOH     OW 2828  -0.087   0.175  -0.414
  389HOH    HW1 2829  -0.168   0.175  -0.357
  389HOH    HW2 2830  -0.087   0.094  -0.472
  390HOH     OW 2831  -2.456  -1.468   0.195
  390HOH    HW1 2832  -2.456  -1.386   0.137
  390HOH    HW2 2833  -2.456  -1.549   0.137
  391HOH     OW 2834   0.524  -3.138  -0.502
  391HOH    HW1 2835   0.605  -3.138  -0.445
  391HOH    HW2 2836   0.442  -3.138  -0.445
  392HOH     OW 2837  -1.802  -3.586   1.098
  392HOH    HW1 2838  -1.721  -3.586   1.156
  392HOH    HW2 2839  -1.802  -3.505   1.040
  393HOH     OW 2840  -2.393  -1.002  -0.351
  393HOH    HW1 2841  -2.311  -1.002  -0.293
  393HOH    HW2 2842  -2.393  -1.084  -0.408
  394HOH     OW 2843   0.225  -1.945  -0.442
  394HOH    HW1 2844   0.144  -1.945  -0.385
  394HOH    HW2 2845   0.225  -1.863  -0.500
  395HOH     OW 2846  -1.726  -1.310  -0.918
  395HOH    HW1 2847  -1.807  -1.310  -0.860
  395HOH    HW2 2848  -1.726  -1.392  -0.975
  397HOH     OW 2849  -1.936  -0.935   1.051
  397HOH    HW1 2850  -1.936  -0.853   0.994
  397HOH    HW2 2851  -1.936  -1.016   0.994
  398HOH     OW 2852  -0.938  -0.844   1.416
  398HOH    HW1 2853  -0.857  -0.844   1.474
  398HOH    HW2 2854  -1.020  -0.844   1.474
  399HOH     OW 2855  -2.473  -2.808   1.297
  399HOH    HW1 2856  -2.391  -2.808   1.355
  399HOH    HW2 2857  -2.473  -2.726   1.239
  401HOH     OW 2858   0.083  -1.067   0.604
  401HOH    HW1 2859   0.165  -1.067   0.662
  401HOH    HW2 2860   0.083  -1.148   0.546
  402HOH     OW 2861  -0.972  -3.025   1.759
  402HOH    HW1 2862  -1.054  -3.025   1.817
  402HOH    HW2 2863  -0.972  -2.943   1.701
  403HOH     OW 2864  -2.621  -3.350  -0.328
  403HOH    HW1 2865  -2.703  -3.350  -0.270
  403HOH    HW2 2866  -2.621  -3.432  -0.386
  404HOH     OW 2867  -2.687  -2.160  -0.038
  404HOH    HW1 2868  -2.687  -2.079  -0.096
  404HOH    HW2 2869  -2.687  -2.242  -0.096
  406HOH     OW 2870   0.435  -2.103   0.176
  406HOH    HW1 2871   0.517  -2.103   0.234
  406HOH    HW2 2872   0.353  -2.103   0.234
  407HOH     OW 2873  -2.542  -2.944  -0.857
  407HOH    HW1 2874  -2.460  -2.944  -0.799
  407HOH    HW2 2875  -2.542  -2.862  -0.914
  408HOH     OW 2876  -0.915  -3.698   1.341
  408HOH    HW1 2877  -0.833  -3.698   1.399
  408HOH    HW2 2878  -0.915  -3.780   1.283
  409HOH     OW 2879  -2.763  -2.324   0.827
  409HOH    HW1 2880  -2.844  -2.324   0.884
  409HOH    HW2 2881  -2.763  -2.242   0.769
  410HOH     OW 2882  -0.081  -3.362   0.580
  410HOH    HW1 2883  -0.163  -3.362   0.638
  410HOH    HW2 2884  -0.081  -3.444   0.522
  411HOH     OW 2885  -2.289  -2.633  -0.287
  411HOH    HW1 2886  -2.289  -2.551  -0.344
  411HOH    HW2 2887  -2.289  -2.714  -0.344
  412HOH     OW 2888  -0.402  -3.804   1.370
  412HOH    HW1 2889  -0.320  -3.804   1.427
  412HOH    HW2 2890  -0.484  -3.804   1.427
  413HOH     OW 2891  -2.255  -3.318  -1.083
  413HOH    HW1 2892  -2.173  -3.318  -1.025
  413HOH    HW2 2893  -2.255  -3.236  -1.141
  414HOH     OW 2894  -1.828  -2.419  -1.215
  414HOH    HW1 2895  -1.746  -2.419  -1.157
  414HOH    HW2 2896  -1.828  -2.501  -1.273
  415HOH     OW 2897   0.359  -1.609   0.049
  415HOH    HW1 2898   0.277  -1.609   0.107
  415HOH    HW2 2899   0.359  -1.527  -0.009
  416HOH     OW 2900   0.480  -1.217   0.008
  416HOH    HW1 2901   0.398  -1.217   0.066
  416HOH    HW2 2902   0.480  -1.299  -0.050
  417HOH     OW 2903  -1.739   0.427   0.122
  417HOH    HW1 2904  -1.739   0.509   0.065
  417HOH    HW2 2905  -1.739   0.345   0.065
  418HOH     OW 2906  -0.242  -1.050   1.101
  418HOH    HW1 2907  -0.160  -1.050   1.159
  418HOH    HW2 2908  -0.324  -1.050   1.159
  419HOH     OW 2909  -1.114   0.092   0.932
  419HOH    HW1 2910  -1.033   0.092   0.990
  419HOH    HW2 2911  -1.114   0.173   0.874
  420HOH     OW 2912   0.024  -0.362   0.996
  420HOH    HW1 2913   0.106  -0.362   1.054
  420HOH    HW2 2914   0.024  -0.444   0.939
  421HOH     OW 2915  -2.316  -2.339  -0.559
  421HOH    HW1 2916  -2.398  -2.339  -0.502
  421HOH    HW2 2917  -2.316  -2.257  -0.617
  422HOH     OW 2918  -1.865  -0.108  -0.600
  422HOH    HW1 2919  -1.946  -0.108  -0.542
  422HOH    HW2 2920  -1.865  -0.190  -0.658
  423HOH     OW 2921  -2.623  -2.046   0.671
  423HOH    HW1 2922  -2.623  -1.964   0.613
  423HOH    HW2 2923  -2.623  -2.127   0.613
  424HOH     OW 2924   0.003   0.194  -0.051
  424HOH    HW1 2925   0.085   0.194   0.007
  424HOH    HW2 2926  -0.078   0.194   0.007
  425HOH     OW 2927   0.205  -3.174  -0.933
  425HOH    HW1 2928   0.287  -3.174  -0.876
  425HOH    HW2 2929   0.205  -3.092  -0.991
  426HOH     OW 2930  -1.395   0.428   0.590
  426HOH    HW1 2931  -1.313   0.428   0.648
  426HOH    HW2 2932  -1.395   0.346   0.532
  427HOH     OW 2933  -0.186  -1.205  -1.052
  427HOH    HW1 2934  -0.268  -1.205  -0.995
  427HOH    HW2 2935  -0.186  -1.124  -1.110
  429HOH     OW 2936   0.017  -2.968  -0.985
  429HOH    HW1 2937  -0.064  -2.968  -0.927
  429HOH    HW2 2938   0.017  -3.050  -1.043
  430HOH     OW 2939  -0.177   0.191   0.352
  430HOH    HW1 2940  -0.177   0.273   0.294
  430HOH    HW2 2941  -0.177   0.110   0.294
  431HOH     OW 2942   0.176  -3.126   0.882
  431HOH    HW1 2943   0.257  -3.126   0.940
  431HOH    HW2 2944   0.094  -3.126   0.940
  432HOH     OW 2945  -1.773  -2.147   1.276
  432HOH    HW1 2946  -1.691  -2.147   1.334
  432HOH    HW2 2947  -1.773  -2.065   1.218
  434HOH     OW 2948  -0.136  -1.997  -0.888
  434HOH    HW1 2949  -0.054  -1.997  -0.830
  434HOH    HW2 2950  -0.136  -2.078  -0.946
  435HOH     OW 2951   0.221  -2.667   0.582
  435HOH    HW1 2952   0.140  -2.667   0.640
  435HOH    HW2 2953   0.221  -2.585   0.524
  436HOH     OW 2954   0.049  -3.271  -1.131
  436HOH    HW1 2955  -0.033  -3.271  -1.073
  436HOH    HW2 2956   0.049  -3.352  -1.189
  438HOH     OW 2957  -1.785   0.046   0.838
  438HOH    HW1 2958  -1.785   0.128   0.780
  438HOH    HW2 2959  -1.785  -0.036   0.780
  439HOH     OW 2960   0.037  -3.686   0.993
  439HOH    HW1 2961   0.119  -3.686   1.051
  439HOH    HW2 2962  -0.045  -3.686   1.051
  440HOH     OW 2963  -2.519  -3.335  -0.810
  440HOH    HW1 2964  -2.437  -3.335  -0.752
  440HOH    HW2 2965  -2.519  -3.253  -0.868
  441HOH     OW 2966   0.249  -3.342   1.049
  441HOH    HW1 2967   0.330  -3.342   1.106
  441HOH    HW2 2968   0.249  -3.424   0.991
  442HOH     OW 2969  -2.037  -2.647  -1.230
  442HOH    HW1 2970  -2.118  -2.647  -1.173
  442HOH    HW2 2971  -2.037  -2.565  -1.288
  443HOH     OW 2972  -0.735  -3.809  -0.403
  443HOH    HW1 2973  -0.816  -3.809  -0.345
  443HOH    HW2 2974  -0.735  -3.890  -0.461
  444HOH     OW 2975  -0.153  -0.275  -1.012
  444HOH    HW1 2976  -0.153  -0.194  -1.070
  444HOH    HW2 2977  -0.153  -0.357  -1.070
  445HOH     OW 2978  -2.110  -1.299  -0.737
  445HOH    HW1 2979  -2.028  -1.299  -0.679
  445HOH    HW2 2980  -2.191  -1.299  -0.679
  446HOH     OW 2981   0.244  -3.022   1.214
  446HOH    HW1 2982   0.326  -3.022   1.272
  446HOH    HW2 2983   0.244  -2.940   1.157
  447HOH     OW 2984  -2.242  -1.604  -0.685
  447HOH    HW1 2985  -2.160  -1.604  -0.628
  447HOH    HW2 2986  -2.242  -1.686  -0.743
  448HOH     OW 2987  -1.919  -3.045  -1.404
  448HOH    HW1 2988  -2.000  -3.045  -1.347
  448HOH    HW2 2989  -1.919  -2.964  -1.462
  449HOH     OW 2990  -1.123  -2.859  -1.244
  449HOH    HW1 2991  -1.204  -2.859  -1.186
  449HOH    HW2 2992  -1.123  -2.941  -1.302
  450HOH     OW 2993  -0.028  -1.727  -0.679
  450HOH    HW1 2994  -0.028  -1.645  -0.737
  450HOH    HW2 2995  -0.028  -1.809  -0.737
  451HOH     OW 2996   0.423  -2.132  -0.203
  451HOH    HW1 2997   0.505  -2.132  -0.146
  451HOH    HW2 2998   0.341  -2.132  -0.146
  452HOH     OW 2999  -0.580  -3.188   1.711
  452HOH    HW1 3000  -0.498  -3.188   1.769
  452HOH    HW2 3001  -0.580  -3.106   1.654
  453HOH     OW 3002  -2.496  -2.571  -0.146
  453HOH    HW1 3003  -2.414  -2.571  -0.088
  453HOH    HW2 3004  -2.496  -2.652  -0.203
  454HOH     OW 3005  -0.897  -2.010   1.611
  454HOH    HW1 3006  -0.979  -2.010   1.669
  454HOH    HW2 3007  -0.897  -1.928   1.553
  455HOH     OW 3008  -1.336  -0.779  -1.210
  455HOH    HW1 3009  -1.418  -0.779  -1.152
  455HOH    HW2 3010  -1.336  -0.861  -1.268
  456HOH     OW 3011  -2.099  -0.203   0.046
  456HOH    HW1 3012  -2.099  -0.121  -0.012
  456HOH    HW2 3013  -2.099  -0.285  -0.012
  457HOH     OW 3014  -0.416  -1.737   1.369
  457HOH    HW1 3015  -0.335  -1.737   1.426
  457HOH    HW2 3016  -0.498  -1.737   1.426
  458HOH     OW 3017  -1.762  -2.784   1.604
  458HOH    HW1 3018  -1.681  -2.784   1.662
  458HOH    HW2 3019  -1.762  -2.703   1.546
  459HOH     OW 3020  -2.043  -1.479   1.067
  459HOH    HW1 3021  -1.961  -1.479   1.125
  459HOH    HW2 3022  -2.043  -1.561   1.010
  460HOH     OW 3023  -1.575   0.218   0.757
  460HOH    HW1 3024  -1.656   0.218   0.815
  460HOH    HW2 3025  -1.575   0.299   0.700
  461HOH     OW 3026  -2.171  -0.768   0.711
  461HOH    HW1 3027  -2.252  -0.768   0.768
  461HOH    HW2 3028  -2.171  -0.849   0.653
  462HOH     OW 3029  -1.293  -3.712   0.930
  462HOH    HW1 3030  -1.293  -3.630   0.872
  462HOH    HW2 3031  -1.293  -3.793   0.872
  463HOH     OW 3032  -2.219  -2.850  -1.077
  463HOH    HW1 3033  -2.137  -2.850  -1.019
  463HOH    HW2 3034  -2.301  -2.850  -1.019
  464HOH     OW 3035  -2.441  -3.864  -0.459
  464HOH    HW1 3036  -2.359  -3.864  -0.401
  464HOH    HW2 3037  -2.441  -3.782  -0.517
  465HOH     OW 3038  -0.157  -3.430  -1.200
  465HOH    HW1 3039  -0.075  -3.430  -1.143
  465HOH    HW2 3040  -0.157  -3.511  -1.258
  466HOH     OW 3041  -0.516  -3.677   0.504
  466HOH    HW1 3042  -0.598  -3.677   0.561
  466HOH    HW2 3043  -0.516  -3.595   0.446
  468HOH     OW 3044  -1.041  -2.421   1.754
  468HOH    HW1 3045  -1.123  -2.421   1.812
  468HOH    HW2 3046  -1.041  -2.503   1.697
  469HOH     OW 3047  -0.630   0.017  -0.977
  469HOH    HW1 3048  -0.630   0.098  -1.035
  469HOH    HW2 3049  -0.630  -0.065  -1.035
  470HOH     OW 3050   0.214  -3.738  -0.148
  470HOH    HW1 3051   0.295  -3.738  -0.091
  470HOH    HW2 3052   0.132  -3.738  -0.091
  471HOH     OW 3053   0.056  -0.179  -0.822
  471HOH    HW1 3054   0.137  -0.179  -0.764
  471HOH    HW2 3055   0.056  -0.098  -0.880
  472HOH     OW 3056  -0.183  -2.502  -0.907
  472HOH    HW1 3057  -0.102  -2.502  -0.849
  472HOH    HW2 3058  -0.183  -2.584  -0.964
  473HOH     OW 3059  -1.029   0.448  -0.218
  473HOH    HW1 3060  -1.111   0.448  -0.160
  473HOH    HW2 3061  -1.029   0.529  -0.276
  474HOH     OW 3062  -0.730  -1.741  -1.326
  474HOH    HW1 3063  -0.811  -1.741  -1.268
  474HOH    HW2 3064  -0.730  -1.823  -1.384
  475HOH     OW 3065  -2.574  -2.056  -0.347
  475HOH    HW1 3066  -2.574  -1.974  -0.405
  475HOH    HW2 3067  -2.574  -2.138  -0.405
  476HOH     OW 3068  -0.688  -0.654   1.310
  476HOH    HW1 3069  -0.606  -0.654   1.368
  476HOH    HW2 3070  -0.770  -0.654   1.368
  477HOH     OW 3071  -0.032  -0.846  -1.097
  477HOH    HW1 3072   0.049  -0.846  -1.039
  477HOH    HW2 3073  -0.032  -0.764  -1.154
  478HOH     OW 3074  -1.297  -0.414   1.175
  478HOH    HW1 3075  -1.215  -0.414   1.233
  478HOH    HW2 3076  -1.297  -0.495   1.117
  479HOH     OW 3077   0.363  -2.015   0.613
  479HOH    HW1 3078   0.281  -2.015   0.670
  479HOH    HW2 3079   0.363  -1.933   0.555
  480HOH     OW 3080  -1.142  -3.747  -0.973
  480HOH    HW1 3081  -1.224  -3.747  -0.915
  480HOH    HW2 3082  -1.142  -3.829  -1.031
  481HOH     OW 3083  -2.422  -3.687   0.358
  481HOH    HW1 3084  -2.422  -3.606   0.300
  481HOH    HW2 3085  -2.422  -3.769   0.300
  482HOH     OW 3086  -0.608  -1.936   1.678
  482HOH    HW1 3087  -0.527  -1.936   1.736
  482HOH    HW2 3088  -0.690  -1.936   1.736
  483HOH     OW 3089  -2.414  -2.703   1.541
  483HOH    HW1 3090  -2.332  -2.703   1.598
  483HOH    HW2 3091  -2.414  -2.621   1.483
  484HOH     OW 3092  -2.531  -1.873  -0.175
  484HOH    HW1 3093  -2.450  -1.873  -0.118
  484HOH    HW2 3094  -2.531  -1.955  -0.233
  485HOH     OW 3095  -0.876  -3.946  -0.714
  485HOH    HW1 3096  -0.957  -3.946  -0.656
  485HOH    HW2 3097  -0.876  -3.865  -0.772
  486HOH     OW 3098  -2.535  -3.629  -0.218
  486HOH    HW1 3099  -2.617  -3.629  -0.160
  486HOH    HW2 3100  -2.535  -3.711  -0.276
  487HOH     OW 3101  -1.310  -0.936   1.529
  487HOH    HW1 3102  -1.310  -0.854   1.471
  487HOH    HW2 3103  -1.310  -1.018   1.471
  488HOH     OW 3104  -1.974  -2.180  -1.045
  488HOH    HW1 3105  -1.893  -2.180  -0.988
  488HOH    HW2 3106  -2.056  -2.180  -0.988
  489HOH     OW 3107   0.372  -3.394  -0.387
  489HOH    HW1 3108   0.454  -3.394  -0.330
  489HOH    HW2 3109   0.372  -3.312  -0.445
  490HOH     OW 3110  -1.508  -3.887  -0.487
  490HOH    HW1 3111  -1.427  -3.887  -0.430
  490HOH    HW2 3112  -1.508  -3.969  -0.545
  491HOH     OW 3113  -0.476  -1.137  -1.097
  491HOH    HW1 3114  -0.558  -1.137  -1.039
  491HOH    HW2 3115  -0.476  -1.055  -1.155
  493HOH     OW 3116  -2.335  -0.909   0.129
  493HOH    HW1 3117  -2.416  -0.909   0.187
  493HOH    HW2 3118  -2.335  -0.991   0.071
  494HOH     OW 3119  -1.615   0.383  -0.103
  494HOH    HW1 3120  -1.615   0.465  -0.161
  494HOH    HW2 3121  -1.615   0.302  -0.161
  495HOH     OW 3122  -0.466   0.425  -0.308
  495HOH    HW1 3123  -0.384   0.425  -0.250
  495HOH    HW2 3124  -0.547   0.425  -0.250
  496HOH     OW 3125   0.144  -3.311   1.344
  496HOH    HW1 3126   0.226  -3.311   1.402
  496HOH    HW2 3127   0.144  -3.229   1.286
  497HOH     OW 3128  -0.120  -0.135   1.072
  497HOH    HW1 3129  -0.038  -0.135   1.129
  497HOH    HW2 3130  -0.120  -0.217   1.014
  498HOH     OW 3131   0.062  -1.907   0.768
  498HOH    HW1 3132  -0.019  -1.907   0.826
  498HOH    HW2 3133   0.062  -1.826   0.710
  499HOH     OW 3134  -1.452  -3.524  -0.893
  499HOH    HW1 3135  -1.534  -3.524  -0.835
  499HOH    HW2 3136  -1.452  -3.606  -0.951
  500HOH     OW 3137  -0.031  -2.335   0.994
  500HOH    HW1 3138  -0.031  -2.253   0.937
  500HOH    HW2 3139  -0.031  -2.416   0.937
  501HOH     OW 3140  -0.958  -1.458   1.513
  501HOH    HW1 3141  -0.876  -1.458   1.571
  501HOH    HW2 3142  -1.039  -1.458   1.571
  503HOH     OW 3143  -0.794  -2.721  -1.228
  503HOH    HW1 3144  -0.712  -2.721  -1.170
  503HOH    HW2 3145  -0.794  -2.640  -1.286
  504HOH     OW 3146  -0.738  -2.605   1.876
  504HOH    HW1 3147  -0.657  -2.605   1.934
  504HOH    HW2 3148  -0.738  -2.687   1.818
  505HOH     OW 3149  -0.696  -2.981   1.909
  505HOH    HW1 3150  -0.778  -2.981   1.967
  505HOH    HW2 3151  -0.696  -2.899   1.852
  506HOH     OW 3152  -2.041  -3.263   1.686
  506HOH    HW1 3153  -2.122  -3.263   1.744
  506HOH    HW2 3154  -2.041  -3.345   1.628
  507HOH     OW 3155  -0.786  -3.010  -0.983
  507HOH    HW1 3156  -0.786  -2.928  -1.041
  507HOH    HW2 3157  -0.786  -3.091  -1.041
  508HOH     OW 3158  -0.219  -2.102   1.361
  508HOH    HW1 3159  -0.137  -2.102   1.419
  508HOH    HW2 3160  -0.300  -2.102   1.419
  509HOH     OW 3161  -0.017  -0.396  -0.006
  509HOH    HW1 3162   0.065  -0.396   0.051
  509HOH    HW2 3163  -0.017  -0.314  -0.064
  510HOH     OW 3164  -0.412  -3.713  -1.080
  510HOH    HW1 3165  -0.331  -3.713  -1.022
  510HOH    HW2 3166  -0.412  -3.795  -1.138
  512HOH     OW 3167  -1.963  -0.342  -0.376
  512HOH    HW1 3168  -2.045  -0.342  -0.318
  512HOH    HW2 3169  -1.963  -0.261  -0.434
  513HOH     OW 3170   0.122  -2.767   1.066
  513HOH    HW1 3171   0.040  -2.767   1.124
  513HOH    HW2 3172   0.122  -2.849   1.008
  514HOH     OW 3173  -1.520  -2.544  -1.342
  514HOH    HW1 3174  -1.520  -2.462  -1.400
  514HOH    HW2 3175  -1.520  -2.625  -1.400
  516HOH     OW 3176  -2.669  -3.112  -0.700
  516HOH    HW1 3177  -2.587  -3.112  -0.642
  516HOH    HW2 3178  -2.750  -3.112  -0.642
  517HOH     OW 3179  -2.391  -3.704   0.779
  517HOH    HW1 3180  -2.310  -3.704   0.837
  517HOH    HW2 3181  -2.391  -3.622   0.721
  518HOH     OW 3182   0.349  -3.635  -0.521
  518HOH    HW1 3183   0.431  -3.635  -0.463
  518HOH    HW2 3184   0.349  -3.717  -0.578
  519HOH     OW 3185  -2.138  -2.659   1.641
  519HOH    HW1 3186  -2.220  -2.659   1.699
  519HOH    HW2 3187  -2.138  -2.577   1.583
  520HOH     OW 3188  -1.657  -3.123   1.537
  520HOH    HW1 3189  -1.738  -3.123   1.595
  520HOH    HW2 3190  -1.657  -3.205   1.479
  522HOH     OW 3191  -0.935  -3.452   1.533
  522HOH    HW1 3192  -0.935  -3.371   1.475
  522HOH    HW2 3193  -0.935  -3.534   1.475
  523HOH     OW 3194  -2.029  -2.375  -0.882
  523HOH    HW1 3195  -1.948  -2.375  -0.824
  523HOH    HW2 3196  -2.111  -2.375  -0.824
  524HOH     OW 3197  -1.518  -2.547   1.488
  524HOH    HW1 3198  -1.436  -2.547   1.546
  524HOH    HW2 3199  -1.518  -2.466   1.431
  526HOH     OW 3200   0.022  -4.017  -0.868
  526HOH    HW1 3201   0.104  -4.017  -0.810
  526HOH    HW2 3202   0.022  -4.098  -0.926
  530HOH     OW 3203  -1.773  -0.028  -0.251
  530HOH    HW1 3204  -1.855  -0.028  -0.193
  530HOH    HW2 3205  -1.773   0.054  -0.309
  531HOH     OW 3206  -0.221  -0.439   1.173
  531HOH    HW1 3207  -0.302  -0.439   1.231
  531HOH    HW2 3208  -0.221  -0.521   1.116
  534HOH     OW 3209  -1.401  -1.842   1.616
  534HOH    HW1 3210  -1.401  -1.760   1.558
  534HOH    HW2 3211  -1.401  -1.924   1.558
  535HOH     OW 3212  -2.311  -3.162   1.647
  535HOH    HW1 3213  -2.230  -3.162   1.704
  535HOH    HW2 3214  -2.393  -3.162   1.704
  536HOH     OW 3215  -0.445   0.128  -0.763
  536HOH    HW1 3216  -0.364   0.128  -0.706
  536HOH    HW2 3217  -0.445   0.210  -0.821
  538HOH     OW 3218  -1.583  -1.299  -1.222
  538HOH    HW1 3219  -1.501  -1.299  -1.164
  538HOH    HW2 3220  -1.583  -1.380  -1.280
  539HOH     OW 3221  -0.493  -4.027   1.163
  539HOH    HW1 3222  -0.574  -4.027   1.220
  539HOH    HW2 3223  -0.493  -3.946   1.105
  540HOH     OW 3224  -0.510  -1.057   1.405
  540HOH    HW1 3225  -0.592  -1.057   1.463
  540HOH    HW2 3226  -0.510  -1.139   1.347
  541HOH     OW 3227   0.539  -2.799  -0.044
  541HOH    HW1 3228   0.539  -2.718  -0.102
  541HOH    HW2 3229   0.539  -2.881  -0.102
  543HOH     OW 3230  -0.060   0.539  -0.229
  543HOH    HW1 3231   0.022   0.539  -0.171
  543HOH    HW2 3232  -0.142   0.539  -0.171
  544HOH     OW 3233  -0.651   0.112   1.017
  544HOH    HW1 3234  -0.569   0.112   1.075
  544HOH    HW2 3235  -0.651   0.194   0.959
  545HOH     OW 3236  -1.629  -1.826   1.455
  545HOH    HW1 3237  -1.548  -1.826   1.513
  545HOH    HW2 3238  -1.629  -1.907   1.398
  550HOH     OW 3239  -1.178  -3.984  -0.626
  550HOH    HW1 3240  -1.259  -3.984  -0.568
  550HOH    HW2 3241  -1.178  -3.902  -0.684
  551HOH     OW 3242  -0.195  -4.004   1.135
  551HOH    HW1 3243  -0.276  -4.004   1.193
  551HOH    HW2 3244  -0.195  -4.086   1.077
  552HOH     OW 3245  -1.766  -3.713  -1.069
  552HOH    HW1 3246  -1.766  -3.631  -1.127
  552HOH    HW2 3247  -1.766  -3.795  -1.127
  553HOH     OW 3248   0.227  -0.837  -0.328
  553HOH    HW1 3249   0.308  -0.837  -0.270
  553HOH    HW2 3250   0.145  -0.837  -0.270
  554HOH     OW 3251  -1.922  -3.960  -0.050
  554HOH    HW1 3252  -1.840  -3.960   0.008
  554HOH    HW2 3253  -1.922  -3.878  -0.108
  557HOH     OW 3254   0.345  -2.584   0.364
  557HOH    HW1 3255   0.427  -2.584   0.422
  557HOH    HW2 3256   0.345  -2.666   0.306
  558HOH     OW 3257  -1.868  -1.321   1.184
  558HOH    HW1 3258  -1.950  -1.321   1.241
  558HOH    HW2 3259  -1.868  -1.240   1.126
  559HOH     OW 3260  -2.506  -1.743   0.646
  559HOH    HW1 3261  -2.587  -1.743   0.703
  559HOH    HW2 3262  -2.506  -1.825   0.588
  560HOH     OW 3263  -2.858  -3.329   1.332
  560HOH    HW1 3264  -2.858  -3.248   1.274
  560HOH    HW2 3265  -2.858  -3.411   1.274
  562HOH     OW 3266   0.522  -2.843  -0.403
  562HOH    HW1 3267   0.603  -2.843  -0.345
  562HOH    HW2 3268   0.440  -2.843  -0.345
  563HOH     OW 3269  -2.572  -2.916  -0.366
  563HOH    HW1 3270  -2.490  -2.916  -0.308
  563HOH    HW2 3271  -2.572  -2.834  -0.424
  564HOH     OW 3272  -2.618  -3.722  -0.751
  564HOH    HW1 3273  -2.536  -3.722  -0.694
  564HOH    HW2 3274  -2.618  -3.803  -0.809
  565HOH     OW 3275  -0.907   0.590   0.573
  565HOH    HW1 3276  -0.989   0.590   0.631
  565HOH    HW2 3277  -0.907   0.672   0.515
  567HOH     OW 3278  -0.258  -3.113  -1.141
  567HOH    HW1 3279  -0.339  -3.113  -1.083
  567HOH    HW2 3280  -0.258  -3.195  -1.199
  569HOH     OW 3281   0.458  -1.619   0.332
  569HOH    HW1 3282   0.458  -1.538   0.274
  569HOH    HW2 3283   0.458  -1.701   0.274
  571HOH     OW 3284  -1.687  -2.844  -1.464
  571HOH    HW1 3285  -1.606  -2.844  -1.407
  571HOH    HW2 3286  -1.769  -2.844  -1.407
  572HOH     OW 3287   0.062  -1.141   0.933
  572HOH    HW1 3288   0.144  -1.141   0.991
  572HOH    HW2 3289   0.062  -1.060   0.875
  575HOH     OW 3290  -2.157  -2.162  -0.666
  575HOH    HW1 3291  -2.075  -2.162  -0.608
  575HOH    HW2 3292  -2.157  -2.244  -0.724
  576HOH     OW 3293  -1.801  -0.205  -1.117
  576HOH    HW1 3294  -1.883  -0.205  -1.059
  576HOH    HW2 3295  -1.801  -0.123  -1.175
  578HOH     OW 3296  -0.089  -3.569   1.435
  578HOH    HW1 3297  -0.170  -3.569   1.493
  578HOH    HW2 3298  -0.089  -3.651   1.377
  581HOH     OW 3299  -1.465  -2.197  -1.346
  581HOH    HW1 3300  -1.465  -2.115  -1.403
  581HOH    HW2 3301  -1.465  -2.278  -1.403
  586HOH     OW 3302   0.003  -3.691  -1.003
  586HOH    HW1 3303   0.085  -3.691  -0.945
  586HOH    HW2 3304  -0.078  -3.691  -0.945
  587HOH     OW 3305  -1.485  -0.060   0.981
  587HOH    HW1 3306  -1.403  -0.060   1.039
  587HOH    HW2 3307  -1.485   0.021   0.923
  588HOH     OW 3308  -0.882   0.338   0.874
  588HOH    HW1 3309  -0.800   0.338   0.932
  588HOH    HW2 3310  -0.882   0.257   0.817
  589HOH     OW 3311  -0.776  -2.683   0.212
  589HOH    HW1 3312  -0.858  -2.683   0.270
  589HOH    HW2 3313  -0.776  -2.601   0.154
  590HOH     OW 3314  -1.371  -3.057  -1.332
  590HOH    HW1 3315  -1.452  -3.057  -1.274
  590HOH    HW2 3316  -1.371  -3.138  -1.390
  592HOH     OW 3317  -0.696  -3.463   1.738
  592HOH    HW1 3318  -0.696  -3.381   1.680
  592HOH    HW2 3319  -0.696  -3.545   1.680
  594HOH     OW 3320  -0.147  -3.635   0.409
  594HOH    HW1 3321  -0.066  -3.635   0.466
  594HOH    HW2 3322  -0.229  -3.635   0.466
  595HOH     OW 3323   0.150  -1.678   0.834
  595HOH    HW1 3324   0.232  -1.678   0.892
  595HOH    HW2 3325   0.150  -1.596   0.776
  596HOH     OW 3326  -1.328   0.507   0.333
  596HOH    HW1 3327  -1.246   0.507   0.391
  596HOH    HW2 3328  -1.328   0.426   0.275
  597HOH     OW 3329  -0.272  -1.434   1.110
  597HOH    HW1 3330  -0.353  -1.434   1.168
  597HOH    HW2 3331  -0.272  -1.353   1.052
  598HOH     OW 3332  -2.453  -2.370  -0.308
  598HOH    HW1 3333  -2.534  -2.370  -0.251
  598HOH    HW2 3334  -2.453  -2.452  -0.366
  600HOH     OW 3335   0.002  -3.139   0.671
  600HOH    HW1 3336   0.002  -3.058   0.614
  600HOH    HW2 3337   0.002  -3.221   0.614
  601HOH     OW 3338  -2.265  -3.862  -0.222
  601HOH    HW1 3339  -2.183  -3.862  -0.165
  601HOH    HW2 3340  -2.346  -3.862  -0.165
  602HOH     OW 3341  -0.045  -2.673   1.351
  602HOH    HW1 3342   0.036  -2.673   1.409
  602HOH    HW2 3343  -0.045  -2.591   1.294
  603HOH     OW 3344  -2.091   0.013   0.738
  603HOH    HW1 3345  -2.009   0.013   0.796
  603HOH    HW2 3346  -2.091  -0.069   0.680
  608HOH     OW 3347  -1.417  -3.273  -1.169
  608HOH    HW1 3348  -1.498  -3.273  -1.111
  608HOH    HW2 3349  -1.417  -3.191  -1.226
  609HOH     OW 3350  -1.145  -1.845   1.618
  609HOH    HW1 3351  -1.227  -1.845   1.676
  609HOH    HW2 3352  -1.145  -1.927   1.560
  610HOH     OW 3353  -1.951   0.042   0.532
  610HOH    HW1 3354  -1.951   0.123   0.475
  610HOH    HW2 3355  -1.951  -0.040   0.475
  612HOH     OW 3356   0.333  -2.401   0.592
  612HOH    HW1 3357   0.415  -2.401   0.650
  612HOH    HW2 3358   0.251  -2.401   0.650
  615HOH     OW 3359  -0.336  -2.343   1.520
  615HOH    HW1 3360  -0.254  -2.343   1.578
  615HOH    HW2 3361  -0.336  -2.261   1.462
  616HOH     OW 3362  -2.324  -3.899   0.244
  616HOH    HW1 3363  -2.243  -3.899   0.301
  616HOH    HW2 3364  -2.324  -3.981   0.186
  617HOH     OW 3365  -0.919   0.517  -0.440
  617HOH    HW1 3366  -1.001   0.517  -0.382
  617HOH    HW2 3367  -0.919   0.598  -0.498
  619HOH     OW 3368  -1.633   0.430   0.426
  619HOH    HW1 3369  -1.715   0.430   0.483
  619HOH    HW2 3370  -1.633   0.349   0.368
  620HOH     OW 3371  -2.098  -0.176  -0.693
  620HOH    HW1 3372  -2.098  -0.095  -0.750
  620HOH    HW2 3373  -2.098  -0.258  -0.750
  621HOH     OW 3374  -2.680  -3.387   0.708
  621HOH    HW1 3375  -2.598  -3.387   0.766
  621HOH    HW2 3376  -2.761  -3.387   0.766
  622HOH     OW 3377  -2.466  -3.100  -1.069
  622HOH    HW1 3378  -2.384  -3.100  -1.011
  622HOH    HW2 3379  -2.466  -3.018  -1.127
  623HOH     OW 3380  -1.215  -3.673   0.262
  623HOH    HW1 3381  -1.133  -3.673   0.320
  623HOH    HW2 3382  -1.215  -3.755   0.204
  624HOH     OW 3383  -0.322  -3.939   0.758
  624HOH    HW1 3384  -0.403  -3.939   0.816
  624HOH    HW2 3385  -0.322  -3.857   0.700
  627HOH     OW 3386  -1.569  -0.099  -1.079
  627HOH    HW1 3387  -1.651  -0.099  -1.021
  627HOH    HW2 3388  -1.569  -0.180  -1.136
  628HOH     OW 3389  -0.228  -4.141  -0.786
  628HOH    HW1 3390  -0.228  -4.059  -0.844
  628HOH    HW2 3391  -0.228  -4.222  -0.844
  629HOH     OW 3392  -0.909  -0.203  -1.051
  629HOH    HW1 3393  -0.827  -0.203  -0.994
  629HOH    HW2 3394  -0.990  -0.203  -0.994
  631HOH     OW 3395  -0.689   0.500   0.744
  631HOH    HW1 3396  -0.608   0.500   0.802
  631HOH    HW2 3397  -0.689   0.582   0.686
  641HOH     OW 3398  -1.113  -2.362  -1.360
  641HOH    HW1 3399  -1.031  -2.362  -1.302
  641HOH    HW2 3400  -1.113  -2.443  -1.417
  642HOH     OW 3401  -2.463  -3.694  -0.969
  642HOH    HW1 3402  -2.545  -3.694  -0.911
  642HOH    HW2 3403  -2.463  -3.612  -1.027
  643HOH     OW 3404  -1.878  -3.740   1.351
  643HOH    HW1 3405  -1.959  -3.740   1.409
  643HOH    HW2 3406  -1.878  -3.822   1.293
  644HOH     OW 3407  -0.870  -3.245   1.674
  644HOH    HW1 3408  -0.870  -3.163   1.616
  644HOH    HW2 3409  -0.870  -3.326   1.616
  648HOH     OW 3410  -1.551  -3.377   1.150
  648HOH    HW1 3411  -1.470  -3.377   1.207
  648HOH    HW2 3412  -1.633  -3.377   1.207
  649HOH     OW 3413  -1.393  -2.817  -1.509
  649HOH    HW1 3414  -1.311  -2.817  -1.451
  649HOH    HW2 3415  -1.393  -2.735  -1.567
  653HOH     OW 3416  -1.902  -3.263  -1.269
  653HOH    HW1 3417  -1.820  -3.263  -1.211
  653HOH    HW2 3418  -1.902  -3.344  -1.327
  655HOH     OW 3419  -2.359  -1.002   0.585
  655HOH    HW1 3420  -2.441  -1.002   0.642
  655HOH    HW2 3421  -2.359  -0.920   0.527
  656HOH     OW 3422  -1.795  -0.459   1.108
  656HOH    HW1 3423  -1.877  -0.459   1.166
  656HOH    HW2 3424  -1.795  -0.540   1.050
  657HOH     OW 3425   0.433  -1.356   0.513
  657HOH    HW1 3426   0.433  -1.275   0.455
  657HOH    HW2 3427   0.433  -1.438   0.455
  658HOH     OW 3428   0.295  -1.133  -0.476
  658HOH    HW1 3429   0.377  -1.133  -0.418
  658HOH    HW2 3430   0.214  -1.133  -0.418
  663HOH     OW 3431   0.407  -2.492   0.120
  663HOH    HW1 3432   0.489  -2.492   0.178
  663HOH    HW2 3433   0.407  -2.410   0.062
  668HOH     OW 3434  -2.295  -1.899  -0.431
  668HOH    HW1 3435  -2.213  -1.899  -0.373
  668HOH    HW2 3436  -2.295  -1.981  -0.489
  673HOH     OW 3437  -0.640  -3.389  -0.887
  673HOH    HW1 3438  -0.722  -3.389  -0.829
  673HOH    HW2 3439  -0.640  -3.307  -0.944
  677HOH     OW 3440  -1.762  -1.819  -1.024
  677HOH    HW1 3441  -1.843  -1.819  -0.966
  677HOH    HW2 3442  -1.762  -1.901  -1.081
  681HOH     OW 3443  -0.843  -0.080   1.154
  681HOH    HW1 3444  -0.843   0.001   1.096
  681HOH    HW2 3445  -0.843  -0.162   1.096
  683HOH     OW 3446  -1.975  -0.436  -1.008
  683HOH    HW1 3447  -1.893  -0.436  -0.950
  683HOH    HW2 3448  -2.056  -0.436  -0.950
  684HOH     OW 3449   0.010  -1.387  -0.870
  684HOH    HW1 3450   0.092  -1.387  -0.812
  684HOH    HW2 3451   0.010  -1.305  -0.928
  686HOH     OW 3452  -0.834   0.224  -1.143
  686HOH    HW1 3453  -0.752   0.224  -1.085
  686HOH    HW2 3454  -0.834   0.143  -1.200
  688HOH     OW 3455  -2.599  -1.814   0.129
  688HOH    HW1 3456  -2.681  -1.814   0.186
  688HOH    HW2 3457  -2.599  -1.732   0.071
  690HOH     OW 3458  -2.129  -3.428   1.482
  690HOH    HW1 3459  -2.211  -3.428   1.540
  690HOH    HW2 3460  -2.129  -3.509   1.424
  705HOH     OW 3461  -2.164  -0.252   0.283
  705HOH    HW1 3462  -2.164  -0.170   0.226
  705HOH    HW2 3463  -2.164  -0.334   0.226
  712HOH     OW 3464   0.130  -0.297  -0.610
  712HOH    HW1 3465   0.211  -0.297  -0.552
  712HOH    HW2 3466   0.048  -0.297  -0.552
  713HOH     OW 3467  -0.449  -3.400   1.819
  713HOH    HW1 3468  -0.368  -3.400   1.876
  713HOH    HW2 3469  -0.449  -3.319   1.761
  714HOH     OW 3470  -2.126  -1.883  -0.673
  714HOH    HW1 3471  -2.044  -1.883  -0.615
  714HOH    HW2 3472  -2.126  -1.964  -0.731
  715HOH     OW 3473   0.040  -2.290  -0.694
  715HOH    HW1 3474  -0.042  -2.290  -0.636
  715HOH    HW2 3475   0.040  -2.208  -0.752
  716HOH     OW 3476  -1.885  -3.771   0.502
  716HOH    HW1 3477  -1.966  -3.771   0.560
  716HOH    HW2 3478  -1.885  -3.853   0.445
  717HOH     OW 3479  -2.526  -1.370  -0.051
  717HOH    HW1 3480  -2.526  -1.288  -0.109
  717HOH    HW2 3481  -2.526  -1.451  -0.109
  718HOH     OW 3482  -2.687  -2.468   0.086
  718HOH    HW1 3483  -2.605  -2.468   0.144
  718HOH    HW2 3484  -2.768  -2.468   0.144
  720HOH     OW 3485  -1.002  -3.117  -1.133
  720HOH    HW1 3486  -0.921  -3.117  -1.076
  720HOH    HW2 3487  -1.002  -3.036  -1.191
  722HOH     OW 3488  -1.156  -1.145   1.563
  722HOH    HW1 3489  -1.075  -1.145   1.621
  722HOH    HW2 3490  -1.156  -1.227   1.505
  724HOH     OW 3491  -2.473  -3.516   0.630
  724HOH    HW1 3492  -2.554  -3.516   0.687
  724HOH    HW2 3493  -2.473  -3.435   0.572
  729HOH     OW 3494  -0.377  -2.114  -0.804
  729HOH    HW1 3495  -0.459  -2.114  -0.747
  729HOH    HW2 3496  -0.377  -2.195  -0.862
  731HOH     OW 3497  -2.603  -3.094   0.685
  731HOH    HW1 3498  -2.603  -3.013   0.628
  731HOH    HW2 3499  -2.603  -3.176   0.628
  732HOH     OW 3500  -0.092  -4.099  -0.265
  732HOH    HW1 3501  -0.011  -4.099  -0.207
  732HOH    HW2 3502  -0.174  -4.099  -0.207
  733HOH     OW 3503   0.524  -1.361   0.231
  733HOH    HW1 3504   0.605  -1.361   0.288
  733HOH    HW2 3505   0.524  -1.279   0.173
  737HOH     OW 3506   0.030  -2.934   1.435
  737HOH    HW1 3507   0.112  -2.934   1.493
  737HOH    HW2 3508   0.030  -3.015   1.378
  740HOH     OW 3509  -0.620  -4.057  -0.771
  740HOH    HW1 3510  -0.702  -4.057  -0.713
  740HOH    HW2 3511  -0.620  -3.975  -0.829
  748HOH     OW 3512  -2.812  -3.027   1.305
  748HOH    HW1 3513  -2.894  -3.027   1.363
  748HOH    HW2 3514  -2.812  -3.109   1.248
  750HOH     OW 3515  -1.415   0.114  -0.623
  750HOH    HW1 3516  -1.415   0.195  -0.681
  750HOH    HW2 3517  -1.415   0.032  -0.681
  751HOH     OW 3518  -0.787  -3.882   1.192
  751HOH    HW1 3519  -0.706  -3.882   1.249
  751HOH    HW2 3520  -0.869  -3.882   1.249
  752HOH     OW 3521  -2.267  -3.661   1.313
  752HOH    HW1 3522  -2.185  -3.661   1.370
  752HOH    HW2 3523  -2.267  -3.579   1.255
  759HOH     OW 3524   0.134  -0.208  -0.204
  759HOH    HW1 3525   0.216  -0.208  -0.146
  759HOH    HW2 3526   0.134  -0.290  -0.262
  765HOH     OW 3527  -0.266  -3.707   1.645
  765HOH    HW1 3528  -0.348  -3.707   1.703
  765HOH    HW2 3529  -0.266  -3.625   1.587
  769HOH     OW 3530  -2.507  -3.358   0.402
  769HOH    HW1 3531  -2.589  -3.358   0.460
  769HOH    HW2 3532  -2.507  -3.439   0.344
  773HOH     OW 3533  -1.716  -1.084  -1.033
  773HOH    HW1 3534  -1.716  -1.002  -1.091
  773HOH    HW2 3535  -1.716  -1.165  -1.091
  775HOH     OW 3536  -0.337  -4.198  -0.550
  775HOH    HW1 3537  -0.255  -4.198  -0.493
  775HOH    HW2 3538  -0.418  -4.198  -0.493
  777HOH     OW 3539  -1.826  -0.782  -1.088
  777HOH    HW1 3540  -1.745  -0.782  -1.030
  777HOH    HW2 3541  -1.826  -0.701  -1.146
  781HOH     OW 3542  -1.975  -0.211   0.993
  781HOH    HW1 3543  -1.893  -0.211   1.051
  781HOH    HW2 3544  -1.975  -0.292   0.935
  794HOH     OW 3545   0.318  -1.571   0.632
  794HOH    HW1 3546   0.236  -1.571   0.689
  794HOH    HW2 3547   0.318  -1.489   0.574
  795HOH     OW 3548  -1.578  -0.053  -0.747
  795HOH    HW1 3549  -1.660  -0.053  -0.689
  795HOH    HW2 3550  -1.578  -0.135  -0.804
  801HOH     OW 3551  -0.717  -3.896   1.446
  801HOH    HW1 3552  -0.717  -3.814   1.389
  801HOH    HW2 3553  -0.717  -3.977   1.389
  805HOH     OW 3554  -2.355  -1.496   0.503
  805HOH    HW1 3555  -2.273  -1.496   0.561
  805HOH    HW2 3556  -2.436  -1.496   0.561
  814HOH     OW 3557  -1.996  -3.910  -0.595
  814HOH    HW1 3558  -1.915  -3.910  -0.537
  814HOH    HW2 3559  -1.996  -3.828  -0.653
  816HOH     OW 3560  -0.553  -2.328  -1.189
  816HOH    HW1 3561  -0.472  -2.328  -1.132
  816HOH    HW2 3562  -0.553  -2.410  -1.247
  826HOH     OW 3563  -2.733  -3.585   1.141
  826HOH    HW1 3564  -2.815  -3.585   1.199
  826HOH    HW2 3565  -2.733  -3.503   1.083
  839HOH     OW 3566  -0.897  -0.624  -1.150
  839HOH    HW1 3567  -0.979  -0.624  -1.093
  839HOH    HW2 3568  -0.897  -0.705  -1.208
  854HOH     OW 3569  -1.199  -1.011  -1.376
  854HOH    HW1 3570  -1.199  -0.929  -1.434
  854HOH    HW2 3571  -1.199  -1.092  -1.434
  863HOH     OW 3572  -1.996  -0.514   0.932
  863HOH    HW1 3573  -1.915  -0.514   0.990
  863HOH    HW2 3574  -2.078  -0.514   0.990
  871HOH     OW 3575  -1.240   0.208  -0.926
  871HOH    HW1 3576  -1.159   0.208  -0.868
  871HOH    HW2 3577  -1.240   0.290  -0.984
  875HOH     OW 3578  -0.325  -1.212   1.314
  875HOH    HW1 3579  -0.243  -1.212   1.372
  875HOH    HW2 3580  -0.325  -1.294   1.257
  877HOH     OW 3581  -2.084  -3.885  -1.031
  877HOH    HW1 3582  -2.165  -3.885  -0.973
  877HOH    HW2 3583  -2.084  -3.803  -1.088
  888HOH     OW 3584  -1.775  -3.009   1.729
  888HOH    HW1 3585  -1.857  -3.009   1.787
  888HOH    HW2 3586  -1.775  -3.091   1.671
  889HOH     OW 3587  -1.091  -2.611   0.396
  889HOH    HW1 3588  -1.091  -2.529   0.338
  889HOH    HW2 3589  -1.091  -2.693   0.338
  892HOH     OW 3590  -1.075  -4.024  -0.935
  892HOH    HW1 3591  -0.993  -4.024  -0.877
  892HOH    HW2 3592  -1.156  -4.024  -0.877
  894HOH     OW 3593  -0.973  -2.680   1.931
  894HOH    HW1 3594  -0.891  -2.680   1.988
  894HOH    HW2 3595  -0.973  -2.598   1.873
  895HOH     OW 3596  -2.111  -3.815   0.059
  895HOH    HW1 3597  -2.030  -3.815   0.116
  895HOH    HW2 3598  -2.111  -3.896   0.001
  900HOH     OW 3599  -1.459   0.606  -0.119
  900HOH    HW1 3600  -1.541   0.606  -0.061
  900HOH    HW2 3601  -1.459   0.688  -0.176
  901HOH     OW 3602  -1.285  -2.524  -1.250
  901HOH    HW1 3603  -1.367  -2.524  -1.192
  901HOH    HW2 3604  -1.285  -2.606  -1.307
  903HOH     OW 3605   0.175  -0.413  -0.933
  903HOH    HW1 3606   0.175  -0.331  -0.991
  903HOH    HW2 3607   0.175  -0.494  -0.991
  904HOH     OW 3608  -1.798  -2.625  -1.391
  904HOH    HW1 3609  -1.716  -2.625  -1.333
  904HOH    HW2 3610  -1.880  -2.625  -1.333
  906HOH     OW 3611  -2.488  -0.769  -0.118
  906HOH    HW1 3612  -2.406  -0.769  -0.060
  906HOH    HW2 3613  -2.488  -0.688  -0.176
  907HOH     OW 3614   0.083  -0.141   0.759
  907HOH    HW1 3615   0.164  -0.141   0.817
  907HOH    HW2 3616   0.083  -0.222   0.701
  908HOH     OW 3617  -2.244  -2.024   1.110
  908HOH    HW1 3618  -2.326  -2.024   1.168
  908HOH    HW2 3619  -2.244  -1.943   1.052
  909HOH     OW 3620  -0.105  -1.634   1.118
  909HOH    HW1 3621  -0.186  -1.634   1.176
  909HOH    HW2 3622  -0.105  -1.716   1.061
  913HOH     OW 3623  -1.372   0.348  -0.478
  913HOH    HW1 3624  -1.372   0.430  -0.535
  913HOH    HW2 3625  -1.372   0.267  -0.535
  922HOH     OW 3626  -1.761  -0.806   1.191
  922HOH    HW1 3627  -1.679  -0.806   1.249
  922HOH    HW2 3628  -1.843  -0.806   1.249
  924HOH     OW 3629  -0.747  -1.286  -1.510
  924HOH    HW1 3630  -0.665  -1.286  -1.452
  924HOH    HW2 3631  -0.747  -1.204  -1.568
  931HOH     OW 3632   0.389  -2.381  -0.307
  931HOH    HW1 3633   0.471  -2.381  -0.249
  931HOH    HW2 3634   0.389  -2.462  -0.365
  934HOH     OW 3635  -1.364  -2.487   1.722
  934HOH    HW1 3636  -1.446  -2.487   1.780
  934HOH    HW2 3637  -1.364  -2.406   1.664
  936HOH     OW 3638  -1.986  -3.796   1.104
  936HOH    HW1 3639  -2.068  -3.796   1.161
  936HOH    HW2 3640  -1.986  -3.878   1.046
  940HOH     OW 3641   0.550  -3.251  -0.244
  940HOH    HW1 3642   0.550  -3.169  -0.302
  940HOH    HW2 3643   0.550  -3.332  -0.302
  944HOH     OW 3644  -1.843   0.230  -0.117
  944HOH    HW1 3645  -1.762   0.230  -0.059
  944HOH    HW2 3646  -1.925   0.230  -0.059
  948HOH     OW 3647  -2.639  -3.150   1.570
  948HOH    HW1 3648  -2.557  -3.150   1.628
  948HOH    HW2 3649  -2.639  -3.068   1.512
  960HOH     OW 3650  -2.534  -3.774   1.050
  960HOH    HW1 3651  -2.452  -3.774   1.107
  960HOH    HW2 3652  -2.534  -3.855   0.992
  971HOH     OW 3653  -0.730   0.528  -0.943
  971HOH    HW1 3654  -0.812   0.528  -0.886
  971HOH    HW2 3655  -0.730   0.610  -1.001
  975HOH     OW 3656  -0.732  -0.347   1.213
  975HOH    HW1 3657  -0.813  -0.347   1.271
  975HOH    HW2 3658  -0.732  -0.429   1.156
  979HOH     OW 3659  -2.793  -2.298   0.534
  979HOH    HW1 3660  -2.793  -2.216   0.477
  979HOH    HW2 3661  -2.793  -2.379   0.477
  980HOH     OW 3662   0.181  -0.591   0.091
  980HOH    HW1 3663   0.263  -0.591   0.149
  980HOH    HW2 3664   0.099  -0.591   0.149
  981HOH     OW 3665  -0.410   0.508  -0.023
  981HOH    HW1 3666  -0.328   0.508   0.034
  981HOH    HW2 3667  -0.410   0.589  -0.081
  997HOH     OW 3668  -0.317  -1.905   1.535
  997HOH    HW1 3669  -0.235  -1.905   1.593
  997HOH    HW2 3670  -0.317  -1.987   1.477
 1003HOH     OW 3671   0.057  -0.028   0.124
 1003HOH    HW1 3672  -0.025  -0.028   0.182
 1003HOH    HW2 3673   0.057   0.054   0.066
 1005HOH     OW 3674   0.424  -1.087   0.506
 1005HOH    HW1 3675   0.342  -1.087   0.564
 1005HOH    HW2 3676   0.424  -1.168   0.448
 1024HOH     OW 3677  -0.970  -1.784  -1.425
 1024HOH    HW1 3678  -0.970  -1.702  -1.483
 1024HOH    HW2 3679  -0.970  -1.866  -1.483
 1042HOH     OW 3680  -2.394  -2.722  -0.924
 1042HOH    HW1 3681  -2.313  -2.722  -0.866
 1042HOH    HW2 3682  -2.476  -2.722  -0.866
 1045HOH     OW 3683  -2.594  -3.635  -0.476
 1045HOH    HW1 3684  -2.513  -3.635  -0.418
 1045HOH    HW2 3685  -2.594  -3.553  -0.534
 1052HOH     OW 3686  -1.536  -3.575   0.258
 1052HOH    HW1 3687  -1.454  -3.575   0.316
 1052HOH    HW2 3688  -1.536  -3.656   0.200
 1075HOH     OW 3689  -0.131  -3.906   1.394
 1075HOH    HW1 3690  -0.213  -3.906   1.452
 1075HOH    HW2 3691  -0.131  -3.825   1.336
 1083HOH     OW 3692  -2.398  -3.434  -0.136
 1083HOH    HW1 3693  -2.480  -3.434  -0.078
 1083HOH    HW2 3694  -2.398  -3.515  -0.194
 1091HOH     OW 3695  -0.494  -3.871   1.611
 1091HOH    HW1 3696  -0.494  -3.789   1.553
 1091HOH    HW2 3697  -0.494  -3.953   1.553
 1121HOH     OW 3698  -1.783  -2.152  -1.320
 1121HOH    HW1 3699  -1.702  -2.152  -1.262
 1121HOH    HW2 3700  -1.865  -2.152  -1.262
 1128HOH     OW 3701   0.191  -3.360   0.692
 1128HOH    HW1 3702   0.273  -3.360   0.750
 1128HOH    HW2 3703   0.191  -3.278   0.634
 1156HOH     OW 3704  -1.723  -3.947  -0.818
 1156HOH    HW1 3705  -1.641  -3.947  -0.760
 1156HOH    HW2 3706  -1.723  -4.029  -0.875
 1181HOH     OW 3707  -1.890  -2.238  -0.665
 1181HOH    HW1 3708  -1.972  -2.238  -0.608
 1181HOH    HW2 3709  -1.890  -2.157  -0.723
 1197HOH     OW 3710  -1.465  -3.701   0.011
 1197HOH    HW1 3711  -1.546  -3.701   0.068
 1197HOH    HW2 3712  -1.465  -3.782  -0.047
 1200HOH     OW 3713  -0.555  -1.563  -1.260
 1200HOH    HW1 3714  -0.555  -1.481  -1.318
 1200HOH    HW2 3715  -0.555  -1.644  -1.318
 1203HOH     OW 3716  -2.181  -3.705   0.610
 1203HOH    HW1 3717  -2.100  -3.705   0.668
 1203HOH    HW2 3718  -2.263  -3.705   0.668
 1215HOH     OW 3719  -0.672  -3.873  -1.018
 1215HOH    HW1 3720  -0.590  -3.873  -0.960
 1215HOH    HW2 3721  -0.672  -3.792  -1.076
 1216HOH     OW 3722  -2.243  -1.019   0.814
 1216HOH    HW1 3723  -2.161  -1.019   0.872
 1216HOH    HW2 3724  -2.243  -1.101   0.756
 1220HOH     OW 3725  -1.090   0.504   0.410
 1220HOH    HW1 3726  -1.171   0.504   0.468
 1220HOH    HW2 3727  -1.090   0.585   0.353
 1236HOH     OW 3728   0.174  -3.570   1.223
 1236HOH    HW1 3729   0.092  -3.570   1.281
 1236HOH    HW2 3730   0.174  -3.652   1.165
 1267HOH     OW 3731  -2.844  -3.246   1.001
 1267HOH    HW1 3732  -2.844  -3.164   0.943
 1267HOH    HW2 3733  -2.844  -3.327   0.943
 1272HOH     OW 3734   0.022  -2.689  -0.845
 1272HOH    HW1 3735   0.103  -2.689  -0.787
 1272HOH    HW2 3736  -0.060  -2.689  -0.787
 1276HOH     OW 3737  -2.009  -1.903   1.088
 1276HOH    HW1 3738  -1.927  -1.903   1.145
 1276HOH    HW2 3739  -2.009  -1.822   1.030
 1282HOH     OW 3740  -1.108  -2.045   1.776
 1282HOH    HW1 3741  -1.026  -2.045   1.833
 1282HOH    HW2 3742  -1.108  -2.127   1.718
 1297HOH     OW 3743  -1.886   0.289   0.442
 1297HOH    HW1 3744  -1.968   0.289   0.499
 1297HOH    HW2 3745  -1.886   0.371   0.384
 1306HOH     OW 3746  -2.521  -3.126  -0.234
 1306HOH    HW1 3747  -2.603  -3.126  -0.176
 1306HOH    HW2 3748  -2.521  -3.208  -0.291
 1310HOH     OW 3749  -2.023  -0.183  -0.993
 1310HOH    HW1 3750  -2.023  -0.101  -1.050
 1310HOH    HW2 3751  -2.023  -0.264  -1.050
 1326HOH     OW 3752  -1.775  -3.345   1.534
 1326HOH    HW1 3753  -1.694  -3.345   1.592
 1326HOH    HW2 3754  -1.857  -3.345   1.592
 1329HOH     OW 3755  -1.652  -3.587   1.370
 1329HOH    HW1 3756  -1.571  -3.587   1.428
 1329HOH    HW2 3757  -1.652  -3.506   1.312
 1341HOH     OW 3758  -2.226  -4.025  -0.501
 1341HOH    HW1 3759  -2.145  -4.025  -0.443
 1341HOH    HW2 3760  -2.226  -4.107  -0.558
 1342HOH     OW 3761  -0.523  -2.741   1.875
 1342HOH    HW1 3762  -0.605  -2.741   1.933
 1342HOH    HW2 3763  -0.523  -2.659   1.818
 1350HOH     OW 3764  -1.327  -3.596   1.249
 1350HOH    HW1 3765  -1.409  -3.596   1.307
 1350HOH    HW2 3766  -1.327  -3.677   1.191
 1351HOH     OW 3767  -1.456  -2.794   1.557
 1351HOH    HW1 3768  -1.456  -2.712   1.499
 1351HOH    HW2 3769  -1.456  -2.876   1.499
 1359HOH     OW 3770  -1.583   0.462  -0.384
 1359HOH    HW1 3771  -1.501   0.462  -0.327
 1359HOH    HW2 3772  -1.665   0.462  -0.327
 1378HOH     OW 3773  -2.882  -2.553   0.484
 1378HOH    HW1 3774  -2.800  -2.553   0.541
 1378HOH    HW2 3775  -2.882  -2.471   0.426
 1379HOH     OW 3776  -0.496  -3.643   1.755
 1379HOH    HW1 3777  -0.415  -3.643   1.813
 1379HOH    HW2 3778  -0.496  -3.725   1.697
 1385HOH     OW 3779  -2.166  -2.602  -0.952
 1385HOH    HW1 3780  -2.248  -2.602  -0.894
 1385HOH    HW2 3781  -2.166  -2.520  -1.010
 1404HOH     OW 3782   0.212  -3.999  -0.598
 1404HOH    HW1 3783   0.130  -3.999  -0.540
 1404HOH    HW2 3784   0.212  -4.081  -0.656
 1415HOH     OW 3785  -0.687  -0.827   1.497
 1415HOH    HW1 3786  -0.687  -0.745   1.440
 1415HOH    HW2 3787  -0.687  -0.909   1.440
 1427HOH     OW 3788  -1.346  -3.940  -0.834
 1427HOH    HW1 3789  -1.265  -3.940  -0.776
 1427HOH    HW2 3790  -1.428  -3.940  -0.776
 1437HOH     OW 3791   0.093  -0.010  -0.373
 1437HOH    HW1 3792   0.174  -0.010  -0.315
 1437HOH    HW2 3793   0.093   0.071  -0.431
 1441HOH     OW 3794  -2.683  -3.584   0.893
 1441HOH    HW1 3795  -2.602  -3.584   0.951
 1441HOH    HW2 3796  -2.683  -3.666   0.836
 1452HOH     OW 3797  -2.293  -2.875   1.716
 1452HOH    HW1 3798  -2.375  -2.875   1.774
 1452HOH    HW2 3799  -2.293  -2.793   1.658
 1544HOH     OW 3800  -2.407  -3.937  -0.899
 1544HOH    HW1 3801  -2.489  -3.937  -0.841
 1544HOH    HW2 3802  -2.407  -4.019  -0.957
 1599HOH     OW 3803  -0.210  -3.997  -1.026
 1599HOH    HW1 3804  -0.210  -3.916  -1.084
 1599HOH    HW2 3805  -0.210  -4.079  -1.084
 1603HOH     OW 3806   0.093   0.446   0.063
 1603HOH    HW1 3807   0.175   0.446   0.121
 1603HOH    HW2 3808   0.011   0.446   0.121
 1646HOH     OW 3809  -2.593  -3.609   0.084
 1646HOH    HW1 3810  -2.511  -3.609   0.142
 1646HOH    HW2 3811  -2.593  -3.528   0.026
 1683HOH     OW 3812  -1.567  -2.042   1.640
 1683HOH    HW1 3813  -1.485  -2.042   1.697
 1683HOH    HW2 3814  -1.567  -2.123   1.582
 1697HOH     OW 3815  -1.385  -3.354   1.336
 1697HOH    HW1 3816  -1.467  -3.354   1.394
 1697HOH    HW2 3817  -1.385  -3.273   1.278
 1699HOH     OW 3818  -1.100   0.335  -0.478
 1699HOH    HW1 3819  -1.182   0.335  -0.420
 1699HOH    HW2 3820  -1.100   0.253  -0.536
 1700HOH     OW 3821  -1.757  -3.958  -0.506
 1700HOH    HW1 3822  -1.757  -3.876  -0.564
 1700HOH    HW2 3823  -1.757  -4.039  -0.564
 1701HOH     OW 3824  -2.434  -3.114   0.035
 1701HOH    HW1 3825  -2.352  -3.114   0.093
 1701HOH    HW2 3826  -2.515  -3.114   0.093
 1710HOH     OW 3827  -1.481   0.427   0.137
 1710HOH    HW1 3828  -1.400   0.427   0.195
 1710HOH    HW2 3829  -1.481   0.508   0.079
 1712HOH     OW 3830  -2.580  -2.445   1.275
 1712HOH    HW1 3831  -2.499  -2.445   1.332
 1712HOH    HW2 3832  -2.580  -2.526   1.217
 1713HOH     OW 3833  -1.170  -0.718   1.455
 1713HOH    HW1 3834  -1.251  -0.718   1.512
 1713HOH    HW2 3835  -1.170  -0.636   1.397
 1721HOH     OW 3836   0.065   0.224   0.232
 1721HOH    HW1 3837  -0.017   0.224   0.290
 1721HOH    HW2 3838   0.065   0.142   0.174
 1733HOH     OW 3839  -1.977  -1.278  -0.983
 1733HOH    HW1 3840  -1.977  -1.196  -1.040
 1733HOH    HW2 3841  -1.977  -1.360  -1.040
 1762HOH     OW 3842  -1.949  -2.572  -0.064
 1762HOH    HW1 3843  -1.867  -2.572  -0.006
 1762HOH    HW2 3844  -2.030  -2.572  -0.006
 1764HOH     OW 3845  -2.096  -2.848  -1.375
 1764HOH    HW1 3846  -2.015  -2.848  -1.318
 1764HOH    HW2 3847  -2.096  -2.766  -1.433
 1774HOH     OW 3848  -1.004  -2.261   1.555
 1774HOH    HW1 3849  -0.922  -2.261   1.613
 1774HOH    HW2 3850  -1.004  -2.343   1.497
 1793HOH     OW 3851   0.303  -1.380  -0.567
 1793HOH    HW1 3852   0.221  -1.380  -0.509
 1793HOH    HW2 3853   0.303  -1.298  -0.625
 1796HOH     OW 3854   0.056  -0.905  -0.860
 1796HOH    HW1 3855  -0.026  -0.905  -0.802
 1796HOH    HW2 3856   0.056  -0.987  -0.918
 1810HOH     OW 3857  -0.404  -0.549  -1.167
 1810HOH    HW1 3858  -0.404  -0.467  -1.225
 1810HOH    HW2 3859  -0.404  -0.631  -1.225
 1834HOH     OW 3860  -0.250  -1.823  -1.048
 1834HOH    HW1 3861  -0.169  -1.823  -0.990
 1834HOH    HW2 3862  -0.332  -1.823  -0.990
 1841HOH     OW 3863   0.193  -0.724   0.713
 1841HOH    HW1 3864   0.275  -0.724   0.771
 1841HOH    HW2 3865   0.193  -0.643   0.655
 1855HOH     OW 3866  -1.039  -0.335   1.207
 1855HOH    HW1 3867  -0.958  -0.335   1.265
 1855HOH    HW2 3868  -1.039  -0.416   1.150
 1866HOH     OW 3869  -1.542  -0.836   1.359
 1866HOH    HW1 3870  -1.623  -0.836   1.417
 1866HOH    HW2 3871  -1.542  -0.755   1.301
 1876HOH     OW 3872  -2.731  -3.141  -0.435
 1876HOH    HW1 3873  -2.813  -3.141  -0.377
 1876HOH    HW2 3874  -2.731  -3.222  -0.493
 1877HOH     OW 3875  -2.697  -3.421  -0.569
 1877HOH    HW1 3876  -2.697  -3.340  -0.627
 1877HOH    HW2 3877  -2.697  -3.503  -0.627
 1892HOH     OW 3878  -1.987  -2.210   1.419
 1892HOH    HW1 3879  -1.906  -2.210   1.477
 1892HOH    HW2 3880  -2.069  -2.210   1.477
 1906HOH     OW 3881  -1.931  -1.966  -1.169
 1906HOH    HW1 3882  -1.850  -1.966  -1.112
 1906HOH    HW2 3883  -1.931  -1.884  -1.227
 1915HOH     OW 3884  -1.089  -0.716  -1.282
 1915HOH    HW1 3885  -1.008  -0.716  -1.224
 1915HOH    HW2 3886  -1.089  -0.798  -1.340
 1939HOH     OW 3887  -2.924  -2.781   0.865
 1939HOH    HW1 3888  -3.006  -2.781   0.923
 1939HOH    HW2 3889  -2.924  -2.699   0.807
 1962HOH     OW 3890  -0.709  -3.906   0.941
 1962HOH    HW1 3891  -0.791  -3.906   0.999
 1962HOH    HW2 3892  -0.709  -3.988   0.883
 2034HOH     OW 3893  -0.338  -2.622  -1.094
 2034HOH    HW1 3894  -0.338  -2.540  -1.151
 2034HOH    HW2 3895  -0.338  -2.703  -1.151
 2049HOH     OW 3896  -0.265  -0.767  -1.201
 2049HOH    HW1 3897  -0.183  -0.767  -1.143
 2049HOH    HW2 3898  -0.347  -0.767  -1.143
 2079HOH     OW 3899  -0.088  -0.661   1.211
 2079HOH    HW1 3900  -0.006  -0.661   1.269
 2079HOH    HW2 3901  -0.088  -0.580   1.153
 2080HOH     OW 3902  -1.918  -3.757   0.848
 2080HOH    HW1 3903  -1.837  -3.757   0.905
 2080HOH    HW2 3904  -1.918  -3.839   0.790
 2104HOH     OW 3905  -1.088  -2.115  -1.419
 2104HOH    HW1 3906  -1.169  -2.115  -1.361
 2104HOH    HW2 3907  -1.088  -2.034  -1.476
 2137HOH     OW 3908  -1.140   0.424   0.876
 2137HOH    HW1 3909  -1.222   0.424   0.934
 2137HOH    HW2 3910  -1.140   0.343   0.818
 2179HOH     OW 3911  -0.213  -2.994   1.521
 2179HOH    HW1 3912  -0.213  -2.913   1.463
 2179HOH    HW2 3913  -0.213  -3.076   1.463
 2233HOH     OW 3914  -1.577  -3.889  -0.203
 2233HOH    HW1 3915  -1.496  -3.889  -0.145
 2233HOH    HW2 3916  -1.659  -3.889  -0.145
 2255HOH     OW 3917  -0.974  -3.531  -1.175
 2255HOH    HW1 3918  -0.893  -3.531  -1.117
 2255HOH    HW2 3919  -0.974  -3.449  -1.233
 2299HOH     OW 3920  -2.089  -4.029  -0.810
 2299HOH    HW1 3921  -2.007  -4.029  -0.752
 2299HOH    HW2 3922  -2.089  -4.110  -0.868
 2331HOH     OW 3923  -0.378  -3.313  -1.250
 2331HOH    HW1 3924  -0.460  -3.313  -1.192
 2331HOH    HW2 3925  -0.378  -3.231  -1.307
 2333HOH     OW 3926  -1.246  -3.738   0.631
 2333HOH    HW1 3927  -1.328  -3.738   0.689
 2333HOH    HW2 3928  -1.246  -3.820   0.573
 2339HOH     OW 3929  -1.012  -3.850   0.609
 2339HOH    HW1 3930  -1.012  -3.769   0.551
 2339HOH    HW2 3931  -1.012  -3.932   0.551
 2340HOH     OW 3932  -1.217   0.592   0.026
 2340HOH    HW1 3933  -1.135   0.592   0.084
 2340HOH    HW2 3934  -1.298   0.592   0.084
 2353HOH     OW 3935   0.318  -1.706  -0.364
 2353HOH    HW1 3936   0.399  -1.706  -0.306
 2353HOH    HW2 3937   0.318  -1.624  -0.422
 2361HOH     OW 3938  -2.190  -0.655  -0.678
 2361HOH    HW1 3939  -2.108  -0.655  -0.621
 2361HOH    HW2 3940  -2.190  -0.736  -0.736
 2363HOH     OW 3941   0.148  -2.498  -0.562
 2363HOH    HW1 3942   0.066  -2.498  -0.504
 2363HOH    HW2 3943   0.148  -2.416  -0.620
 2381HOH     OW 3944  -2.623  -2.811  -0.647
 2381HOH    HW1 3945  -2.705  -2.811  -0.589
 2381HOH    HW2 3946  -2.623  -2.893  -0.705
 2385HOH     OW 3947  -2.398  -0.665   0.143
 2385HOH    HW1 3948  -2.398  -0.584   0.086
 2385HOH    HW2 3949  -2.398  -0.747   0.086
 2392HOH     OW 3950  -0.089  -1.249   1.134
 2392HOH    HW1 3951  -0.007  -1.249   1.191
 2392HOH    HW2 3952  -0.170  -1.249   1.191
 2395HOH     OW 3953   0.266  -2.268  -0.043
 2395HOH    HW1 3954   0.347  -2.268   0.015
 2395HOH    HW2 3955   0.266  -2.186  -0.101
 2396HOH     OW 3956  -2.299  -2.466   1.518
 2396HOH    HW1 3957  -2.218  -2.466   1.576
 2396HOH    HW2 3958  -2.299  -2.547   1.461
 2413HOH     OW 3959  -2.200  -3.800   0.943
 2413HOH    HW1 3960  -2.281  -3.800   1.001
 2413HOH    HW2 3961  -2.200  -3.718   0.885
 2455HOH     OW 3962  -2.765  -1.976   0.272
 2455HOH    HW1 3963  -2.846  -1.976   0.330
 2455HOH    HW2 3964  -2.765  -2.057   0.214
 2473HOH     OW 3965  -0.090  -4.258  -0.599
 2473HOH    HW1 3966  -0.090  -4.176  -0.657
 2473HOH    HW2 3967  -0.090  -4.339  -0.657
 2533HOH     OW 3968   0.155  -0.590   1.021
 2533HOH    HW1 3969   0.237  -0.590   1.079
 2533HOH    HW2 3970   0.073  -0.590   1.079
 2544HOH     OW 3971  -1.882  -3.859   0.267
 2544HOH    HW1 3972  -1.800  -3.859   0.325
 2544HOH    HW2 3973  -1.882  -3.778   0.210
 2546HOH     OW 3974   0.492  -2.902  -0.681
 2546HOH    HW1 3975   0.573  -2.902  -0.623
 2546HOH    HW2 3976   0.492  -2.984  -0.739
 2608HOH     OW 3977   0.265  -2.699   0.057
 2608HOH    HW1 3978   0.183  -2.699   0.114
 2608HOH    HW2 3979   0.265  -2.617  -0.001
 2812HOH     OW 3980  -2.267  -2.175  -0.374
 2812HOH    HW1 3981  -2.348  -2.175  -0.316
 2812HOH    HW2 3982  -2.267  -2.257  -0.432
 2889HOH     OW 3983   0.196   0.032  -0.109
 2889HOH    HW1 3984   0.196   0.113  -0.167
 2889HOH    HW2 3985   0.196  -0.050  -0.167
 2899HOH     OW 3986  -1.430  -1.618   1.179
 2899HOH    HW1 3987  -1.348  -1.618   1.237
 2899HOH    HW2 3988  -1.512  -1.618   1.237
 2911HOH     OW 3989  -1.076   0.092  -1.115
 2911HOH    HW1 3990  -0.995   0.092  -1.057
 2911HOH    HW2 3991  -1.076   0.173  -1.173
 2988HOH     OW 3992  -1.146  -1.764   0.284
 2988HOH    HW1 3993  -1.065  -1.764   0.341
 2988HOH    HW2 3994  -1.146  -1.846   0.226
 3001HOH     OW 3995  -2.061   0.013   0.182
 3001HOH    HW1 3996  -2.142   0.013   0.240
 3001HOH    HW2 3997  -2.061   0.095   0.124
 3004HOH     OW 3998  -0.195  -2.742   1.720
 3004HOH    HW1 3999  -0.277  -2.742   1.778
 3004HOH    HW2 4000  -0.195  -2.824   1.662
 3011HOH     OW 4001   0.185  -0.615  -0.175
 3011HOH    HW1 4002   0.185  -0.533  -0.233
 3011HOH    HW2 4003   0.185  -0.696  -0.233
 3017HOH     OW 4004   0.429  -2.885   0.462
 3017HOH    HW1 4005   0.511  -2.885   0.520
 3017HOH    HW2 4006   0.347  -2.885   0.520
 3040HOH     OW 4007  -0.715  -1.938  -0.966
 3040HOH    HW1 4008  -0.633  -1.938  -0.908
 3040HOH    HW2 4009  -0.715  -1.856  -1.023
 3044HOH     OW 4010  -0.150  -1.473  -1.059
 3044HOH    HW1 4011  -0.069  -1.473  -1.002
 3044HOH    HW2 4012  -0.150  -1.555  -1.117
 3056HOH     OW 4013  -0.486  -4.051   1.419
 3056HOH    HW1 4014  -0.568  -4.051   1.477
 3056HOH    HW2 4015  -0.486  -3.970   1.361
 3059HOH     OW 4016  -1.985  -1.004   0.695
 3059HOH    HW1 4017  -2.067  -1.004   0.753
 3059HOH    HW2 4018  -1.985  -1.086   0.637
 3076HOH     OW 4019  -0.417  -2.962   1.366
 3076HOH    HW1 4020  -0.417  -2.880   1.309
 3076HOH    HW2 4021  -0.417  -3.044   1.309
 3083HOH     OW 4022  -0.122  -2.012   0.560
 3083HOH    HW1 4023  -0.040  -2.012   0.618
 3083HOH    HW2 4024  -0.204  -2.012   0.618
 3087HOH     OW 4025  -0.488  -1.724   1.619
 3087HOH    HW1 4026  -0.406  -1.724   1.676
 3087HOH    HW2 4027  -0.488  -1.642   1.561
 3089HOH     OW 4028  -0.393  -3.582  -1.306
 3089HOH    HW1 4029  -0.312  -3.582  -1.248
 3089HOH    HW2 4030  -0.393  -3.664  -1.364
 3132HOH     OW 4031  -2.249  -0.421   0.050
 3132HOH    HW1 4032  -2.330  -0.421   0.108
 3132HOH    HW2 4033  -2.249  -0.339  -0.008
 3161HOH     OW 4034  -1.853  -1.066   1.250
 3161HOH    HW1 4035  -1.935  -1.066   1.308
 3161HOH    HW2 4036  -1.853  -1.147   1.193
 3167HOH     OW 4037  -2.472  -1.640   0.924
 3167HOH    HW1 4038  -2.472  -1.558   0.867
 3167HOH    HW2 4039  -2.472  -1.721   0.867
 3174HOH     OW 4040  -0.320  -0.069  -0.857
 3174HOH    HW1 4041  -0.238  -0.069  -0.800
 3174HOH    HW2 4042  -0.402  -0.069  -0.800
 3230HOH     OW 4043   0.447  -1.367  -0.361
 3230HOH    HW1 4044   0.528  -1.367  -0.303
 3230HOH    HW2 4045   0.447  -1.286  -0.418
 3231HOH     OW 4046  -0.904  -0.582   1.427
 3231HOH    HW1 4047  -0.823  -0.582   1.485
 3231HOH    HW2 4048  -0.904  -0.664   1.369
 3243HOH     OW 4049  -0.815  -1.032  -1.452
 3243HOH    HW1 4050  -0.897  -1.032  -1.394
 3243HOH    HW2 4051  -0.815  -0.951  -1.510
 3272HOH     OW 4052  -0.937   0.588   0.832
 3272HOH    HW1 4053  -1.019   0.588   0.890
 3272HOH    HW2 4054  -0.937   0.506   0.775
 3276HOH     OW 4055  -1.980  -2.880  -0.999
 3276HOH    HW1 4056  -1.980  -2.799  -1.056
 3276HOH    HW2 4057  -1.980  -2.962  -1.056
 3303HOH     OW 4058  -0.238  -0.969   1.355
 3303HOH    HW1 4059  -0.156  -0.969   1.413
 3303HOH    HW2 4060  -0.320  -0.969   1.413
 3312HOH     OW 4061  -0.451  -3.082   1.939
 3312HOH    HW1 4062  -0.369  -3.082   1.997
 3312HOH    HW2 4063  -0.451  -3.000   1.881
 3314HOH     OW 4064  -0.724  -2.135   1.809
 3314HOH    HW1 4065  -0.642  -2.135   1.867
 3314HOH    HW2 4066  -0.724  -2.216   1.751
 3319HOH     OW 4067   0.432  -1.794   0.512
 3319HOH    HW1 4068   0.350  -1.794   0.570
 3319HOH    HW2 4069   0.432  -1.712   0.454
 3325HOH     OW 4070   0.402  -0.784   0.262
 3325HOH    HW1 4071   0.320  -0.784   0.320
 3325HOH    HW2 4072   0.402  -0.865   0.204
 3329HOH     OW 4073  -2.007  -1.472   0.806
 3329HOH    HW1 4074  -2.007  -1.391   0.749
 3329HOH    HW2 4075  -2.007  -1.554   0.749
 3423HOH     OW 4076  -1.329   0.245   0.819
 3423HOH    HW1 4077  -1.247   0.245   0.877
 3423HOH    HW2 4078  -1.410   0.245   0.877
 3546HOH     OW 4079  -2.269  -1.054  -0.680
 3546HOH    HW1 4080  -2.187  -1.054  -0.622
 3546HOH    HW2 4081  -2.269  -0.973  -0.738
 3582HOH     OW 4082  -1.129  -3.764   1.161
 3582HOH    HW1 4083  -1.048  -3.764   1.219
 3582HOH    HW2 4084  -1.129  -3.846   1.103
   3.61110   5.02720   3.56417
