# Supplementary material for: Determination of Ligand Binding Modes in Hydrated Viral Ion Channels to Foster Drug Design and Repositioning
Source: J Chem Inf Model. 2021 Jul 27;61(8):4011–22. doi: 10.1021/acs.jcim.1c00488 (PMC8389532; doi:10.1021/acs.jcim.1c00488)
Supplement: Supplementary file 2 — ci1c00488_si_002.zip [file ci1c00488_si_002.zip › supporting_data_05_05/supporting_data/minimization_examples_3_ligands/RA_M2A_dry_holo/minim/out.gro]

6bkk_maestro
 4084
   21ACE    CH3    1   6.103   7.538   2.029
   21ACE   HH31    2   6.013   7.498   2.014
   21ACE   HH32    3   6.097   7.637   2.018
   21ACE   HH33    4   6.168   7.501   1.962
   21ACE      C    5   6.152   7.505   2.170
   21ACE      O    6   6.261   7.546   2.208
   22SER      N    7   6.073   7.429   2.255
   22SER      H    8   5.984   7.396   2.224
   22SER     CA    9   6.121   7.398   2.391
   22SER     HA   10   6.192   7.329   2.382
   22SER     CB   11   6.182   7.521   2.456
   22SER    HB1   12   6.216   7.501   2.548
   22SER    HB2   13   6.116   7.597   2.461
   22SER     OG   14   6.290   7.560   2.373
   22SER     HG   15   6.334   7.641   2.412
   22SER      C   16   6.010   7.337   2.473
   22SER      O   17   5.913   7.402   2.511
   23SER      N   18   6.023   7.207   2.499
   23SER      H   19   6.101   7.161   2.457
   23SER     CA   20   5.935   7.123   2.581
   23SER     HA   21   5.846   7.168   2.580
   23SER     CB   22   5.934   6.982   2.520
   23SER    HB1   23   5.875   6.922   2.574
   23SER    HB2   24   6.027   6.945   2.519
   23SER     OG   25   5.887   6.972   2.387
   23SER     HG   26   5.891   6.877   2.357
   23SER      C   27   5.985   7.111   2.727
   23SER      O   28   6.100   7.145   2.755
   24ASP      N   29   5.901   7.059   2.816
   24ASP      H   30   5.809   7.033   2.786
   24ASP     CA   31   5.936   7.036   2.958
   24ASP     HA   32   5.972   7.124   2.988
   24ASP     CB   33   5.810   6.991   3.035
   24ASP    HB1   34   5.834   6.916   3.096
   24ASP    HB2   35   5.741   6.961   2.970
   24ASP     CG   36   5.750   7.104   3.119
   24ASP    OD1   37   5.804   7.132   3.229
   24ASP    OD2   38   5.643   7.156   3.080
   24ASP      C   39   6.046   6.928   2.979
   24ASP      O   40   6.043   6.825   2.910
   25PRO      N   41   6.138   6.942   3.076
   25PRO     CD   42   6.163   7.063   3.154
   25PRO    HD1   43   6.106   7.064   3.235
   25PRO    HD2   44   6.144   7.144   3.098
   25PRO     CG   45   6.311   7.054   3.190
   25PRO    HG1   46   6.331   7.105   3.274
   25PRO    HG2   47   6.369   7.088   3.116
   25PRO     CB   48   6.331   6.904   3.212
   25PRO    HB1   49   6.299   6.877   3.302
   25PRO    HB2   50   6.427   6.879   3.200
   25PRO     CA   51   6.244   6.843   3.102
   25PRO     HA   52   6.292   6.829   3.015
   25PRO      C   53   6.195   6.704   3.142
   25PRO      O   54   6.257   6.604   3.105
   26LEU      N   55   6.082   6.693   3.214
   26LEU      H   56   6.037   6.776   3.246
   26LEU     CA   57   6.023   6.562   3.248
   26LEU     HA   58   6.097   6.503   3.278
   26LEU     CB   59   5.924   6.581   3.364
   26LEU    HB1   60   5.848   6.636   3.331
   26LEU    HB2   61   5.971   6.630   3.437
   26LEU     CG   62   5.867   6.450   3.422
   26LEU     HG   63   5.815   6.406   3.349
   26LEU    CD1   64   5.974   6.353   3.470
   26LEU   HD11   65   5.930   6.271   3.507
   26LEU   HD12   66   6.033   6.328   3.393
   26LEU   HD13   67   6.029   6.396   3.542
   26LEU    CD2   68   5.779   6.484   3.544
   26LEU   HD21   69   5.741   6.399   3.582
   26LEU   HD22   70   5.834   6.530   3.613
   26LEU   HD23   71   5.704   6.544   3.515
   26LEU      C   72   5.960   6.494   3.125
   26LEU      O   73   5.966   6.372   3.112
   27VAL      N   74   5.911   6.573   3.029
   27VAL      H   75   5.903   6.671   3.049
   27VAL     CA   76   5.869   6.526   2.896
   27VAL     HA   77   5.812   6.445   2.911
   27VAL     CB   78   5.782   6.633   2.827
   27VAL     HB   79   5.843   6.712   2.817
   27VAL    CG1   80   5.734   6.590   2.688
   27VAL   HG11   81   5.678   6.663   2.648
   27VAL   HG12   82   5.812   6.572   2.629
   27VAL   HG13   83   5.678   6.507   2.696
   27VAL    CG2   84   5.659   6.671   2.910
   27VAL   HG21   85   5.606   6.740   2.861
   27VAL   HG22   86   5.602   6.590   2.925
   27VAL   HG23   87   5.689   6.708   2.998
   27VAL      C   88   5.991   6.481   2.813
   27VAL      O   89   5.979   6.387   2.735
   28VAL      N   90   6.111   6.540   2.833
   28VAL      H   91   6.116   6.620   2.892
   28VAL     CA   92   6.237   6.491   2.771
   28VAL     HA   93   6.213   6.482   2.674
   28VAL     CB   94   6.356   6.589   2.784
   28VAL     HB   95   6.371   6.599   2.882
   28VAL    CG1   96   6.481   6.535   2.713
   28VAL   HG11   97   6.556   6.600   2.723
   28VAL   HG12   98   6.507   6.447   2.753
   28VAL   HG13   99   6.461   6.522   2.615
   28VAL    CG2  100   6.330   6.727   2.723
   28VAL   HG21  101   6.410   6.785   2.735
   28VAL   HG22  102   6.310   6.717   2.625
   28VAL   HG23  103   6.251   6.769   2.768
   28VAL      C  104   6.275   6.355   2.829
   28VAL      O  105   6.301   6.262   2.754
   29ALA      N  106   6.271   6.341   2.962
   29ALA      H  107   6.249   6.422   3.017
   29ALA     CA  108   6.297   6.215   3.030
   29ALA     HA  109   6.389   6.188   3.004
   29ALA     CB  110   6.288   6.238   3.181
   29ALA    HB1  111   6.305   6.152   3.229
   29ALA    HB2  112   6.356   6.306   3.209
   29ALA    HB3  113   6.196   6.271   3.205
   29ALA      C  114   6.202   6.104   2.983
   29ALA      O  115   6.248   5.996   2.946
   30ALA      N  116   6.072   6.132   2.976
   30ALA      H  117   6.040   6.221   3.009
   30ALA     CA  118   5.973   6.038   2.921
   30ALA     HA  119   5.984   5.953   2.974
   30ALA     CB  120   5.834   6.096   2.942
   30ALA    HB1  121   5.766   6.032   2.905
   30ALA    HB2  122   5.818   6.109   3.040
   30ALA    HB3  123   5.827   6.183   2.894
   30ALA      C  124   6.000   6.005   2.773
   30ALA      O  125   5.993   5.888   2.736
   31SER      N  126   6.037   6.103   2.691
   31SER      H  127   6.042   6.196   2.728
   31SER     CA  128   6.071   6.082   2.549
   31SER     HA  129   5.990   6.037   2.512
   31SER     CB  130   6.098   6.216   2.479
   31SER    HB1  131   6.123   6.201   2.384
   31SER    HB2  132   6.170   6.266   2.526
   31SER     OG  133   5.982   6.298   2.480
   31SER     HG  134   6.003   6.384   2.434
   31SER      C  135   6.192   5.991   2.530
   31SER      O  136   6.200   5.918   2.432
   32ILE      N  137   6.290   5.994   2.623
   32ILE      H  138   6.282   6.061   2.697
   32ILE     CA  139   6.407   5.905   2.622
   32ILE     HA  140   6.440   5.896   2.528
   32ILE     CB  141   6.519   5.970   2.708
   32ILE     HB  142   6.480   5.993   2.797
   32ILE    CG2  143   6.636   5.873   2.730
   32ILE   HG21  144   6.706   5.918   2.786
   32ILE   HG22  145   6.603   5.791   2.778
   32ILE   HG23  146   6.675   5.846   2.642
   32ILE    CG1  147   6.571   6.098   2.637
   32ILE   HG11  148   6.492   6.152   2.607
   32ILE   HG12  149   6.625   6.071   2.558
   32ILE     CD  150   6.658   6.187   2.726
   32ILE    HD1  151   6.688   6.267   2.675
   32ILE    HD2  152   6.605   6.216   2.806
   32ILE    HD3  153   6.738   6.135   2.757
   32ILE      C  154   6.366   5.764   2.668
   32ILE      O  155   6.395   5.666   2.602
   33ILE      N  156   6.290   5.757   2.778
   33ILE      H  157   6.264   5.843   2.822
   33ILE     CA  158   6.240   5.632   2.838
   33ILE     HA  159   6.317   5.570   2.850
   33ILE     CB  160   6.180   5.665   2.976
   33ILE     HB  161   6.123   5.747   2.967
   33ILE    CG2  162   6.087   5.556   3.030
   33ILE   HG21  163   6.052   5.583   3.119
   33ILE   HG22  164   6.011   5.543   2.966
   33ILE   HG23  165   6.138   5.470   3.038
   33ILE    CG1  166   6.298   5.689   3.075
   33ILE   HG11  167   6.365   5.749   3.030
   33ILE   HG12  168   6.340   5.601   3.096
   33ILE     CD  169   6.260   5.754   3.208
   33ILE    HD1  170   6.342   5.766   3.264
   33ILE    HD2  171   6.219   5.844   3.190
   33ILE    HD3  172   6.195   5.696   3.256
   33ILE      C  173   6.144   5.557   2.743
   33ILE      O  174   6.150   5.435   2.737
   34GLY      N  175   6.063   5.626   2.663
   34GLY      H  176   6.064   5.726   2.670
   34GLY     CA  177   5.971   5.566   2.566
   34GLY    HA1  178   5.911   5.639   2.532
   34GLY    HA2  179   5.917   5.498   2.614
   34GLY      C  180   6.044   5.500   2.448
   34GLY      O  181   6.012   5.387   2.410
   35ILE      N  182   6.150   5.563   2.395
   35ILE      H  183   6.172   5.655   2.428
   35ILE     CA  184   6.234   5.501   2.292
   35ILE     HA  185   6.172   5.469   2.221
   35ILE     CB  186   6.330   5.604   2.226
   35ILE     HB  187   6.384   5.649   2.297
   35ILE    CG2  188   6.428   5.533   2.128
   35ILE   HG21  189   6.488   5.601   2.087
   35ILE   HG22  190   6.482   5.466   2.179
   35ILE   HG23  191   6.375   5.487   2.057
   35ILE    CG1  192   6.246   5.712   2.152
   35ILE   HG11  193   6.201   5.769   2.221
   35ILE   HG12  194   6.176   5.665   2.097
   35ILE     CD  195   6.324   5.805   2.058
   35ILE    HD1  196   6.261   5.870   2.016
   35ILE    HD2  197   6.394   5.854   2.110
   35ILE    HD3  198   6.368   5.750   1.987
   35ILE      C  199   6.308   5.378   2.349
   35ILE      O  200   6.312   5.274   2.284
   36LEU      N  201   6.361   5.386   2.472
   36LEU      H  202   6.363   5.475   2.518
   36LEU     CA  203   6.416   5.270   2.541
   36LEU     HA  204   6.490   5.236   2.481
   36LEU     CB  205   6.475   5.312   2.677
   36LEU    HB1  206   6.404   5.361   2.728
   36LEU    HB2  207   6.552   5.374   2.660
   36LEU     CG  208   6.526   5.196   2.764
   36LEU     HG  209   6.448   5.135   2.778
   36LEU    CD1  210   6.639   5.120   2.697
   36LEU   HD11  211   6.669   5.045   2.756
   36LEU   HD12  212   6.607   5.082   2.610
   36LEU   HD13  213   6.716   5.181   2.679
   36LEU    CD2  214   6.577   5.248   2.899
   36LEU   HD21  215   6.609   5.171   2.954
   36LEU   HD22  216   6.652   5.312   2.884
   36LEU   HD23  217   6.502   5.295   2.947
   36LEU      C  218   6.311   5.157   2.556
   36LEU      O  219   6.341   5.042   2.530
   37HIS      N  220   6.188   5.191   2.595
   37HIS      H  221   6.168   5.288   2.609
   37HIS     CA  222   6.081   5.094   2.617
   37HIS     HA  223   6.121   5.025   2.678
   37HIS     CB  224   5.963   5.165   2.684
   37HIS    HB1  225   5.923   5.229   2.619
   37HIS    HB2  226   5.997   5.216   2.763
   37HIS     CG  227   5.851   5.077   2.734
   37HIS    ND1  228   5.725   5.125   2.770
   37HIS    CE1  229   5.656   5.020   2.814
   37HIS    HE1  230   5.561   5.023   2.847
   37HIS    NE2  231   5.730   4.909   2.806
   37HIS    HE2  232   5.700   4.817   2.832
   37HIS    CD2  233   5.854   4.943   2.758
   37HIS    HD2  234   5.932   4.881   2.743
   37HIS      C  235   6.040   5.021   2.489
   37HIS      O  236   6.023   4.898   2.494
   38LEU      N  237   6.032   5.087   2.372
   38LEU      H  238   6.041   5.186   2.372
   38LEU     CA  239   6.010   5.016   2.246
   38LEU     HA  240   5.934   4.954   2.267
   38LEU     CB  241   5.966   5.111   2.132
   38LEU    HB1  242   6.039   5.178   2.117
   38LEU    HB2  243   5.883   5.158   2.160
   38LEU     CG  244   5.939   5.035   2.000
   38LEU     HG  245   6.026   4.989   1.981
   38LEU    CD1  246   5.825   4.932   2.010
   38LEU   HD11  247   5.813   4.887   1.922
   38LEU   HD12  248   5.848   4.864   2.079
   38LEU   HD13  249   5.741   4.979   2.036
   38LEU    CD2  250   5.901   5.128   1.885
   38LEU   HD21  251   5.885   5.075   1.802
   38LEU   HD22  252   5.818   5.179   1.909
   38LEU   HD23  253   5.976   5.193   1.868
   38LEU      C  254   6.131   4.929   2.206
   38LEU      O  255   6.112   4.817   2.161
   39ILE      N  256   6.255   4.976   2.228
   39ILE      H  257   6.266   5.069   2.263
   39ILE     CA  258   6.376   4.895   2.202
   39ILE     HA  259   6.371   4.870   2.105
   39ILE     CB  260   6.505   4.978   2.224
   39ILE     HB  261   6.498   5.023   2.313
   39ILE    CG2  262   6.631   4.889   2.228
   39ILE   HG21  263   6.711   4.946   2.243
   39ILE   HG22  264   6.622   4.823   2.303
   39ILE   HG23  265   6.639   4.840   2.141
   39ILE    CG1  266   6.519   5.084   2.113
   39ILE   HG11  267   6.430   5.128   2.099
   39ILE   HG12  268   6.546   5.037   2.028
   39ILE     CD  269   6.623   5.193   2.143
   39ILE    HD1  270   6.627   5.258   2.067
   39ILE    HD2  271   6.597   5.242   2.226
   39ILE    HD3  272   6.713   5.151   2.155
   39ILE      C  273   6.374   4.765   2.286
   39ILE      O  274   6.390   4.657   2.231
   40LEU      N  275   6.345   4.775   2.416
   40LEU      H  276   6.332   4.867   2.455
   40LEU     CA  277   6.333   4.660   2.505
   40LEU     HA  278   6.418   4.608   2.492
   40LEU     CB  279   6.318   4.708   2.651
   40LEU    HB1  280   6.300   4.628   2.708
   40LEU    HB2  281   6.240   4.771   2.655
   40LEU     CG  282   6.440   4.782   2.709
   40LEU     HG  283   6.467   4.852   2.643
   40LEU    CD1  284   6.403   4.843   2.843
   40LEU   HD11  285   6.483   4.890   2.881
   40LEU   HD12  286   6.328   4.908   2.831
   40LEU   HD13  287   6.375   4.770   2.906
   40LEU    CD2  288   6.560   4.688   2.731
   40LEU   HD21  289   6.636   4.740   2.769
   40LEU   HD22  290   6.534   4.615   2.795
   40LEU   HD23  291   6.587   4.647   2.644
   40LEU      C  292   6.216   4.568   2.465
   40LEU      O  293   6.229   4.446   2.468
   41TRP      N  294   6.102   4.624   2.421
   41TRP      H  295   6.095   4.724   2.421
   41TRP     CA  296   5.987   4.547   2.373
   41TRP     HA  297   5.969   4.478   2.443
   41TRP     CB  298   5.866   4.641   2.359
   41TRP    HB1  299   5.883   4.705   2.284
   41TRP    HB2  300   5.854   4.692   2.445
   41TRP     CG  301   5.736   4.572   2.330
   41TRP    CD1  302   5.642   4.541   2.423
   41TRP    HD1  303   5.648   4.563   2.521
   41TRP    NE1  304   5.537   4.475   2.363
   41TRP    HE1  305   5.457   4.440   2.412
   41TRP    CE2  306   5.556   4.463   2.227
   41TRP    CZ2  307   5.479   4.405   2.124
   41TRP    HZ2  308   5.391   4.362   2.145
   41TRP    CH2  309   5.528   4.407   1.992
   41TRP    HH2  310   5.476   4.365   1.918
   41TRP    CZ3  311   5.651   4.470   1.965
   41TRP    HZ3  312   5.685   4.473   1.871
   41TRP    CE3  313   5.727   4.528   2.068
   41TRP    HE3  314   5.814   4.571   2.047
   41TRP    CD2  315   5.681   4.525   2.202
   41TRP      C  316   6.017   4.471   2.243
   41TRP      O  317   5.974   4.357   2.229
   42ILE      N  318   6.093   4.530   2.150
   42ILE      H  319   6.120   4.625   2.166
   42ILE     CA  320   6.137   4.464   2.027
   42ILE     HA  321   6.057   4.419   1.989
   42ILE     CB  322   6.189   4.569   1.925
   42ILE     HB  323   6.254   4.629   1.971
   42ILE    CG2  324   6.263   4.504   1.807
   42ILE   HG21  325   6.294   4.574   1.744
   42ILE   HG22  326   6.342   4.453   1.842
   42ILE   HG23  327   6.201   4.441   1.760
   42ILE    CG1  328   6.068   4.652   1.871
   42ILE   HG11  329   6.016   4.685   1.950
   42ILE   HG12  330   6.011   4.592   1.816
   42ILE     CD  331   6.108   4.773   1.785
   42ILE    HD1  332   6.025   4.820   1.755
   42ILE    HD2  333   6.164   4.835   1.839
   42ILE    HD3  334   6.159   4.742   1.706
   42ILE      C  335   6.239   4.355   2.057
   42ILE      O  336   6.227   4.243   2.006
   43LEU      N  337   6.337   4.380   2.146
   43LEU      H  338   6.344   4.472   2.184
   43LEU     CA  339   6.435   4.278   2.190
   43LEU     HA  340   6.476   4.241   2.107
   43LEU     CB  341   6.542   4.346   2.277
   43LEU    HB1  342   6.595   4.275   2.322
   43LEU    HB2  343   6.495   4.401   2.346
   43LEU     CG  344   6.639   4.439   2.201
   43LEU     HG  345   6.584   4.500   2.144
   43LEU    CD1  346   6.725   4.517   2.300
   43LEU   HD11  347   6.788   4.576   2.250
   43LEU   HD12  348   6.666   4.573   2.358
   43LEU   HD13  349   6.778   4.453   2.357
   43LEU    CD2  350   6.733   4.361   2.109
   43LEU   HD21  351   6.794   4.424   2.062
   43LEU   HD22  352   6.788   4.297   2.164
   43LEU   HD23  353   6.680   4.310   2.042
   43LEU      C  354   6.368   4.161   2.264
   43LEU      O  355   6.412   4.047   2.250
   44ASP      N  356   6.258   4.186   2.336
   44ASP      H  357   6.231   4.282   2.348
   44ASP     CA  358   6.172   4.084   2.399
   44ASP     HA  359   6.234   4.019   2.443
   44ASP     CB  360   6.082   4.154   2.501
   44ASP    HB1  361   6.030   4.225   2.454
   44ASP    HB2  362   6.141   4.197   2.570
   44ASP     CG  363   5.982   4.064   2.574
   44ASP    OD1  364   5.860   4.078   2.545
   44ASP    OD2  365   6.022   3.990   2.667
   44ASP      C  366   6.091   4.002   2.296
   44ASP      O  367   6.037   3.897   2.332
   45ARG      N  368   6.081   4.048   2.171
   45ARG      H  369   6.139   4.125   2.145
   45ARG     CA  370   5.991   3.992   2.066
   45ARG     HA  371   5.942   3.916   2.109
   45ARG     CB  372   5.895   4.105   2.024
   45ARG    HB1  373   5.949   4.173   1.974
   45ARG    HB2  374   5.859   4.147   2.108
   45ARG     CG  375   5.776   4.066   1.936
   45ARG    HG1  376   5.809   4.044   1.845
   45ARG    HG2  377   5.713   4.144   1.931
   45ARG     CD  378   5.698   3.944   1.990
   45ARG    HD1  379   5.655   3.967   2.077
   45ARG    HD2  380   5.760   3.867   2.003
   45ARG     NE  381   5.593   3.903   1.897
   45ARG     HE  382   5.499   3.930   1.921
   45ARG     CZ  383   5.607   3.833   1.785
   45ARG    NH1  384   5.722   3.788   1.747
   45ARG   HH11  385   5.804   3.804   1.802
   45ARG   HH12  386   5.729   3.735   1.662
   45ARG    NH2  387   5.502   3.813   1.712
   45ARG   HH21  388   5.413   3.850   1.741
   45ARG   HH22  389   5.509   3.761   1.627
   45ARG      C  390   6.061   3.925   1.947
   45ARG      O  391   5.992   3.874   1.858
   46LEU      N  392   6.195   3.926   1.944
   46LEU      H  393   6.242   3.970   2.021
   46LEU     CA  394   6.280   3.867   1.839
   46LEU     HA  395   6.219   3.839   1.765
   46LEU     CB  396   6.377   3.974   1.786
   46LEU    HB1  397   6.446   3.928   1.729
   46LEU    HB2  398   6.422   4.016   1.865
   46LEU     CG  399   6.313   4.086   1.702
   46LEU     HG  400   6.234   4.122   1.752
   46LEU    CD1  401   6.416   4.197   1.678
   46LEU   HD11  402   6.374   4.270   1.624
   46LEU   HD12  403   6.446   4.234   1.766
   46LEU   HD13  404   6.494   4.159   1.629
   46LEU    CD2  405   6.268   4.035   1.566
   46LEU   HD21  406   6.227   4.109   1.514
   46LEU   HD22  407   6.346   3.998   1.516
   46LEU   HD23  408   6.200   3.962   1.579
   46LEU      C  409   6.351   3.739   1.887
   46LEU      O  410   6.456   3.749   1.954
   46NME      N  411   6.303   3.633   1.855
   46NME      H  412   6.347   3.548   1.884
   46NME    CH3  413   6.182   3.628   1.774
   46NME   HH31  414   6.157   3.533   1.757
   46NME   HH32  415   6.108   3.674   1.822
   46NME   HH33  416   6.199   3.674   1.687
  121ACE    CH3  417   6.047   7.525   2.778
  121ACE   HH31  418   6.014   7.533   2.683
  121ACE   HH32  419   6.084   7.613   2.807
  121ACE   HH33  420   6.118   7.456   2.782
  121ACE      C  421   5.932   7.487   2.868
  121ACE      O  422   5.953   7.473   2.988
  122SER      N  423   5.814   7.472   2.809
  122SER      H  424   5.809   7.489   2.710
  122SER     CA  425   5.689   7.434   2.878
  122SER     HA  426   5.718   7.379   2.956
  122SER     CB  427   5.610   7.557   2.925
  122SER    HB1  428   5.528   7.528   2.976
  122SER    HB2  429   5.582   7.612   2.846
  122SER     OG  430   5.683   7.643   3.010
  122SER     HG  431   5.625   7.720   3.037
  122SER      C  432   5.599   7.356   2.783
  122SER      O  433   5.566   7.405   2.674
  123SER      N  434   5.553   7.238   2.825
  123SER      H  435   5.580   7.207   2.916
  123SER     CA  436   5.464   7.150   2.747
  123SER     HA  437   5.470   7.183   2.653
  123SER     CB  438   5.515   7.005   2.759
  123SER    HB1  439   5.450   6.941   2.718
  123SER    HB2  440   5.531   6.981   2.854
  123SER     OG  441   5.638   6.991   2.690
  123SER     HG  442   5.670   6.897   2.698
  123SER      C  443   5.318   7.159   2.790
  123SER      O  444   5.286   7.210   2.898
  124ASP      N  445   5.228   7.109   2.706
  124ASP      H  446   5.261   7.079   2.616
  124ASP     CA  447   5.085   7.096   2.735
  124ASP     HA  448   5.051   7.188   2.755
  124ASP     CB  449   5.015   7.039   2.610
  124ASP    HB1  450   5.051   6.947   2.593
  124ASP    HB2  451   5.036   7.098   2.532
  124ASP     CG  452   4.863   7.029   2.621
  124ASP    OD1  453   4.792   7.092   2.538
  124ASP    OD2  454   4.814   6.957   2.711
  124ASP      C  455   5.060   7.008   2.859
  124ASP      O  456   5.123   6.901   2.869
  125PRO      N  457   4.970   7.044   2.952
  125PRO     CD  458   4.896   7.169   2.957
  125PRO    HD1  459   4.820   7.165   2.892
  125PRO    HD2  460   4.956   7.245   2.933
  125PRO     CG  461   4.845   7.182   3.100
  125PRO    HG1  462   4.758   7.232   3.103
  125PRO    HG2  463   4.912   7.229   3.158
  125PRO     CB  464   4.827   7.037   3.142
  125PRO    HB1  465   4.739   7.001   3.111
  125PRO    HB2  466   4.834   7.027   3.242
  125PRO     CA  467   4.943   6.965   3.073
  125PRO     HA  468   5.028   6.964   3.126
  125PRO      C  469   4.910   6.817   3.049
  125PRO      O  470   4.945   6.733   3.132
  126LEU      N  471   4.846   6.782   2.935
  126LEU      H  472   4.819   6.854   2.872
  126LEU     CA  473   4.814   6.643   2.901
  126LEU     HA  474   4.778   6.600   2.984
  126LEU     CB  475   4.708   6.642   2.790
  126LEU    HB1  476   4.748   6.684   2.709
  126LEU    HB2  477   4.631   6.698   2.822
  126LEU     CG  478   4.653   6.504   2.750
  126LEU     HG  479   4.728   6.453   2.709
  126LEU    CD1  480   4.599   6.425   2.870
  126LEU   HD11  481   4.565   6.336   2.838
  126LEU   HD12  482   4.673   6.410   2.936
  126LEU   HD13  483   4.525   6.476   2.913
  126LEU    CD2  484   4.539   6.523   2.652
  126LEU   HD21  485   4.503   6.433   2.626
  126LEU   HD22  486   4.466   6.577   2.695
  126LEU   HD23  487   4.572   6.571   2.571
  126LEU      C  488   4.940   6.564   2.860
  126LEU      O  489   4.954   6.446   2.894
  127VAL      N  490   5.037   6.630   2.795
  127VAL      H  491   5.019   6.724   2.767
  127VAL     CA  492   5.168   6.573   2.761
  127VAL     HA  493   5.150   6.483   2.722
  127VAL     CB  494   5.240   6.660   2.656
  127VAL     HB  495   5.252   6.750   2.699
  127VAL    CG1  496   5.377   6.604   2.617
  127VAL   HG11  497   5.419   6.664   2.549
  127VAL   HG12  498   5.435   6.599   2.698
  127VAL   HG13  499   5.365   6.513   2.578
  127VAL    CG2  500   5.156   6.675   2.528
  127VAL   HG21  501   5.205   6.732   2.462
  127VAL   HG22  502   5.140   6.585   2.488
  127VAL   HG23  503   5.068   6.717   2.550
  127VAL      C  504   5.253   6.556   2.888
  127VAL      O  505   5.322   6.454   2.903
  128VAL      N  506   5.245   6.650   2.982
  128VAL      H  507   5.192   6.733   2.961
  128VAL     CA  508   5.307   6.640   3.114
  128VAL     HA  509   5.404   6.623   3.098
  128VAL     CB  510   5.293   6.773   3.192
  128VAL     HB  511   5.195   6.792   3.194
  128VAL    CG1  512   5.343   6.766   3.337
  128VAL   HG11  513   5.330   6.856   3.380
  128VAL   HG12  514   5.290   6.698   3.387
  128VAL   HG13  515   5.440   6.742   3.338
  128VAL    CG2  516   5.370   6.886   3.122
  128VAL   HG21  517   5.360   6.970   3.174
  128VAL   HG22  518   5.467   6.861   3.116
  128VAL   HG23  519   5.334   6.898   3.029
  128VAL      C  520   5.251   6.521   3.193
  128VAL      O  521   5.329   6.442   3.248
  129ALA      N  522   5.118   6.501   3.193
  129ALA      H  523   5.060   6.567   3.146
  129ALA     CA  524   5.055   6.386   3.258
  129ALA     HA  525   5.090   6.383   3.352
  129ALA     CB  526   4.904   6.407   3.260
  129ALA    HB1  527   4.859   6.330   3.304
  129ALA    HB2  528   4.883   6.491   3.311
  129ALA    HB3  529   4.870   6.416   3.166
  129ALA      C  530   5.093   6.252   3.190
  129ALA      O  531   5.139   6.160   3.256
  130ALA      N  532   5.081   6.244   3.057
  130ALA      H  533   5.045   6.324   3.008
  130ALA     CA  534   5.118   6.126   2.979
  130ALA     HA  535   5.064   6.050   3.015
  130ALA     CB  536   5.087   6.157   2.833
  130ALA    HB1  537   5.111   6.078   2.776
  130ALA    HB2  538   4.989   6.176   2.823
  130ALA    HB3  539   5.140   6.236   2.804
  130ALA      C  540   5.266   6.087   2.994
  130ALA      O  541   5.300   5.969   2.990
  131SER      N  542   5.354   6.184   3.017
  131SER      H  543   5.321   6.278   3.018
  131SER     CA  544   5.497   6.160   3.043
  131SER     HA  545   5.526   6.095   2.972
  131SER     CB  546   5.572   6.292   3.031
  131SER    HB1  547   5.669   6.281   3.055
  131SER    HB2  548   5.532   6.363   3.089
  131SER     OG  549   5.566   6.336   2.897
  131SER     HG  550   5.615   6.423   2.888
  131SER      C  551   5.523   6.093   3.178
  131SER      O  552   5.606   6.004   3.187
  132ILE      N  553   5.447   6.129   3.283
  132ILE      H  554   5.385   6.207   3.273
  132ILE     CA  555   5.452   6.058   3.412
  132ILE     HA  556   5.548   6.054   3.439
  132ILE     CB  557   5.371   6.139   3.518
  132ILE     HB  558   5.279   6.151   3.481
  132ILE    CG2  559   5.362   6.061   3.651
  132ILE   HG21  560   5.309   6.115   3.717
  132ILE   HG22  561   5.316   5.973   3.636
  132ILE   HG23  562   5.454   6.044   3.687
  132ILE    CG1  563   5.435   6.277   3.545
  132ILE   HG11  564   5.461   6.318   3.457
  132ILE   HG12  565   5.516   6.265   3.602
  132ILE     CD  566   5.342   6.376   3.616
  132ILE    HD1  567   5.390   6.463   3.629
  132ILE    HD2  568   5.260   6.391   3.560
  132ILE    HD3  569   5.315   6.338   3.704
  132ILE      C  570   5.401   5.915   3.398
  132ILE      O  571   5.458   5.821   3.453
  133ILE      N  572   5.296   5.895   3.318
  133ILE      H  573   5.258   5.975   3.271
  133ILE     CA  574   5.231   5.766   3.293
  133ILE     HA  575   5.221   5.720   3.381
  133ILE     CB  576   5.089   5.791   3.238
  133ILE     HB  577   5.101   5.845   3.154
  133ILE    CG2  578   5.017   5.661   3.200
  133ILE   HG21  579   4.925   5.683   3.165
  133ILE   HG22  580   5.069   5.613   3.130
  133ILE   HG23  581   5.008   5.603   3.282
  133ILE    CG1  582   5.003   5.866   3.342
  133ILE   HG11  583   5.057   5.942   3.379
  133ILE   HG12  584   4.981   5.803   3.416
  133ILE     CD  585   4.871   5.924   3.290
  133ILE    HD1  586   4.823   5.971   3.364
  133ILE    HD2  587   4.890   5.990   3.217
  133ILE    HD3  588   4.814   5.850   3.254
  133ILE      C  589   5.320   5.673   3.208
  133ILE      O  590   5.331   5.555   3.238
  134GLY      N  591   5.394   5.726   3.109
  134GLY      H  592   5.381   5.823   3.087
  134GLY     CA  593   5.492   5.651   3.030
  134GLY    HA1  594   5.522   5.710   2.955
  134GLY    HA2  595   5.445   5.571   2.993
  134GLY      C  596   5.614   5.606   3.113
  134GLY      O  597   5.654   5.489   3.106
  135ILE      N  598   5.667   5.693   3.200
  135ILE      H  599   5.631   5.786   3.202
  135ILE     CA  600   5.775   5.656   3.293
  135ILE     HA  601   5.849   5.620   3.237
  135ILE     CB  602   5.826   5.782   3.368
  135ILE     HB  603   5.747   5.828   3.409
  135ILE    CG2  604   5.924   5.745   3.481
  135ILE   HG21  605   5.954   5.828   3.526
  135ILE   HG22  606   5.878   5.686   3.546
  135ILE   HG23  607   6.002   5.697   3.442
  135ILE    CG1  608   5.896   5.877   3.267
  135ILE   HG11  609   5.837   5.889   3.188
  135ILE   HG12  610   5.982   5.835   3.238
  135ILE     CD  611   5.929   6.016   3.323
  135ILE    HD1  612   5.974   6.071   3.252
  135ILE    HD2  613   5.844   6.061   3.351
  135ILE    HD3  614   5.989   6.007   3.402
  135ILE      C  615   5.730   5.545   3.388
  135ILE      O  616   5.807   5.451   3.415
  136LEU      N  617   5.605   5.547   3.435
  136LEU      H  618   5.550   5.629   3.418
  136LEU     CA  619   5.544   5.437   3.511
  136LEU     HA  620   5.607   5.414   3.584
  136LEU     CB  621   5.411   5.486   3.569
  136LEU    HB1  622   5.354   5.519   3.494
  136LEU    HB2  623   5.430   5.562   3.632
  136LEU     CG  624   5.332   5.378   3.646
  136LEU     HG  625   5.320   5.299   3.585
  136LEU    CD1  626   5.407   5.330   3.770
  136LEU   HD11  627   5.353   5.260   3.817
  136LEU   HD12  628   5.495   5.291   3.743
  136LEU   HD13  629   5.422   5.407   3.832
  136LEU    CD2  630   5.196   5.434   3.689
  136LEU   HD21  631   5.146   5.364   3.739
  136LEU   HD22  632   5.211   5.513   3.748
  136LEU   HD23  633   5.145   5.462   3.608
  136LEU      C  634   5.529   5.310   3.425
  136LEU      O  635   5.554   5.201   3.476
  137HIS      N  636   5.492   5.321   3.297
  137HIS      H  637   5.479   5.413   3.259
  137HIS     CA  638   5.470   5.206   3.209
  137HIS     HA  639   5.405   5.148   3.259
  137HIS     CB  640   5.411   5.253   3.075
  137HIS    HB1  641   5.484   5.297   3.022
  137HIS    HB2  642   5.339   5.320   3.094
  137HIS     CG  643   5.350   5.147   2.987
  137HIS    ND1  644   5.302   5.169   2.858
  137HIS    CE1  645   5.243   5.056   2.818
  137HIS    HE1  646   5.198   5.043   2.729
  137HIS    NE2  647   5.252   4.963   2.914
  137HIS    HE2  648   5.216   4.870   2.909
  137HIS    CD2  649   5.321   5.017   3.021
  137HIS    HD2  650   5.344   4.971   3.106
  137HIS      C  651   5.597   5.121   3.189
  137HIS      O  652   5.587   4.999   3.199
  138LEU      N  653   5.714   5.183   3.169
  138LEU      H  654   5.717   5.282   3.158
  138LEU     CA  655   5.839   5.105   3.163
  138LEU     HA  656   5.820   5.033   3.096
  138LEU     CB  657   5.957   5.192   3.112
  138LEU    HB1  658   5.968   5.270   3.172
  138LEU    HB2  659   5.936   5.223   3.019
  138LEU     CG  660   6.091   5.113   3.108
  138LEU     HG  661   6.105   5.082   3.202
  138LEU    CD1  662   6.088   4.991   3.016
  138LEU   HD11  663   6.177   4.945   3.019
  138LEU   HD12  664   6.018   4.927   3.047
  138LEU   HD13  665   6.069   5.020   2.923
  138LEU    CD2  666   6.207   5.200   3.061
  138LEU   HD21  667   6.292   5.146   3.060
  138LEU   HD22  668   6.189   5.234   2.969
  138LEU   HD23  669   6.218   5.277   3.124
  138LEU      C  670   5.871   5.039   3.297
  138LEU      O  671   5.912   4.922   3.298
  139ILE      N  672   5.850   5.107   3.410
  139ILE      H  673   5.816   5.200   3.405
  139ILE     CA  674   5.876   5.049   3.544
  139ILE     HA  675   5.970   5.018   3.543
  139ILE     CB  676   5.859   5.158   3.654
  139ILE     HB  677   5.770   5.202   3.642
  139ILE    CG2  678   5.864   5.095   3.795
  139ILE   HG21  679   5.853   5.167   3.864
  139ILE   HG22  680   5.789   5.029   3.804
  139ILE   HG23  681   5.951   5.049   3.808
  139ILE    CG1  682   5.971   5.264   3.640
  139ILE   HG11  683   5.978   5.290   3.544
  139ILE   HG12  684   6.057   5.224   3.670
  139ILE     CD  685   5.945   5.391   3.723
  139ILE    HD1  686   6.020   5.456   3.710
  139ILE    HD2  687   5.859   5.434   3.693
  139ILE    HD3  688   5.938   5.367   3.820
  139ILE      C  689   5.788   4.926   3.567
  139ILE      O  690   5.839   4.821   3.605
  140LEU      N  691   5.657   4.935   3.538
  140LEU      H  692   5.622   5.023   3.505
  140LEU     CA  693   5.565   4.822   3.551
  140LEU     HA  694   5.581   4.786   3.643
  140LEU     CB  695   5.420   4.872   3.536
  140LEU    HB1  696   5.360   4.793   3.535
  140LEU    HB2  697   5.413   4.921   3.449
  140LEU     CG  698   5.372   4.967   3.647
  140LEU     HG  699   5.436   5.043   3.650
  140LEU    CD1  700   5.231   5.016   3.614
  140LEU   HD11  701   5.200   5.077   3.686
  140LEU   HD12  702   5.233   5.065   3.527
  140LEU   HD13  703   5.169   4.938   3.608
  140LEU    CD2  704   5.370   4.900   3.785
  140LEU   HD21  705   5.338   4.966   3.853
  140LEU   HD22  706   5.308   4.821   3.783
  140LEU   HD23  707   5.462   4.869   3.809
  140LEU      C  708   5.596   4.710   3.451
  140LEU      O  709   5.584   4.592   3.487
  141TRP      N  710   5.639   4.742   3.329
  141TRP      H  711   5.644   4.839   3.305
  141TRP     CA  712   5.681   4.644   3.228
  141TRP     HA  713   5.607   4.577   3.223
  141TRP     CB  714   5.698   4.714   3.092
  141TRP    HB1  715   5.772   4.780   3.100
  141TRP    HB2  716   5.613   4.762   3.070
  141TRP     CG  717   5.730   4.624   2.976
  141TRP    CD1  718   5.640   4.568   2.892
  141TRP    HD1  719   5.541   4.581   2.898
  141TRP    NE1  720   5.704   4.490   2.798
  141TRP    HE1  721   5.658   4.437   2.727
  141TRP    CE2  722   5.841   4.496   2.814
  141TRP    CZ2  723   5.947   4.436   2.745
  141TRP    HZ2  724   5.928   4.376   2.666
  141TRP    CH2  725   6.079   4.461   2.786
  141TRP    HH2  726   6.156   4.419   2.737
  141TRP    CZ3  727   6.102   4.545   2.897
  141TRP    HZ3  728   6.195   4.563   2.927
  141TRP    CE3  729   5.994   4.603   2.967
  141TRP    HE3  730   6.013   4.662   3.046
  141TRP    CD2  731   5.861   4.580   2.927
  141TRP      C  732   5.806   4.568   3.270
  141TRP      O  733   5.809   4.446   3.261
  142ILE      N  734   5.908   4.635   3.325
  142ILE      H  735   5.904   4.734   3.327
  142ILE     CA  736   6.027   4.569   3.383
  142ILE     HA  737   6.066   4.512   3.311
  142ILE     CB  738   6.132   4.674   3.425
  142ILE     HB  739   6.086   4.743   3.481
  142ILE    CG2  740   6.246   4.612   3.510
  142ILE   HG21  741   6.311   4.683   3.535
  142ILE   HG22  742   6.207   4.572   3.593
  142ILE   HG23  743   6.292   4.541   3.457
  142ILE    CG1  744   6.193   4.741   3.299
  142ILE   HG11  745   6.118   4.772   3.240
  142ILE   HG12  746   6.248   4.673   3.250
  142ILE     CD  747   6.283   4.861   3.328
  142ILE    HD1  748   6.318   4.898   3.242
  142ILE    HD2  749   6.231   4.932   3.375
  142ILE    HD3  750   6.360   4.833   3.385
  142ILE      C  751   5.985   4.476   3.499
  142ILE      O  752   6.030   4.362   3.504
  143LEU      N  753   5.896   4.522   3.588
  143LEU      H  754   5.861   4.615   3.578
  143LEU     CA  755   5.845   4.441   3.700
  143LEU     HA  756   5.928   4.406   3.743
  143LEU     CB  757   5.767   4.532   3.796
  143LEU    HB1  758   5.719   4.473   3.862
  143LEU    HB2  759   5.699   4.583   3.743
  143LEU     CG  760   5.854   4.633   3.874
  143LEU     HG  761   5.914   4.678   3.808
  143LEU    CD1  762   5.763   4.734   3.946
  143LEU   HD11  763   5.820   4.799   3.997
  143LEU   HD12  764   5.708   4.783   3.879
  143LEU   HD13  765   5.704   4.685   4.010
  143LEU    CD2  766   5.940   4.565   3.980
  143LEU   HD21  767   5.995   4.634   4.028
  143LEU   HD22  768   5.882   4.517   4.046
  143LEU   HD23  769   6.001   4.499   3.936
  143LEU      C  770   5.760   4.320   3.654
  143LEU      O  771   5.759   4.218   3.723
  144ASP      N  772   5.692   4.327   3.539
  144ASP      H  773   5.691   4.415   3.491
  144ASP     CA  774   5.619   4.214   3.479
  144ASP     HA  775   5.572   4.168   3.555
  144ASP     CB  776   5.518   4.268   3.377
  144ASP    HB1  777   5.569   4.310   3.302
  144ASP    HB2  778   5.462   4.337   3.423
  144ASP     CG  779   5.424   4.161   3.317
  144ASP    OD1  780   5.377   4.181   3.203
  144ASP    OD2  781   5.391   4.062   3.384
  144ASP      C  782   5.716   4.112   3.414
  144ASP      O  783   5.695   3.991   3.423
  145ARG      N  784   5.823   4.160   3.349
  145ARG      H  785   5.841   4.258   3.356
  145ARG     CA  786   5.917   4.079   3.270
  145ARG     HA  787   5.859   4.007   3.231
  145ARG     CB  788   5.981   4.168   3.162
  145ARG    HB1  789   6.053   4.117   3.117
  145ARG    HB2  790   6.020   4.249   3.207
  145ARG     CG  791   5.881   4.216   3.055
  145ARG    HG1  792   5.922   4.292   3.005
  145ARG    HG2  793   5.797   4.246   3.100
  145ARG     CD  794   5.847   4.104   2.956
  145ARG    HD1  795   5.821   4.021   3.005
  145ARG    HD2  796   5.926   4.085   2.897
  145ARG     NE  797   5.733   4.143   2.869
  145ARG     HE  798   5.753   4.209   2.797
  145ARG     CZ  799   5.608   4.101   2.877
  145ARG    NH1  800   5.567   4.018   2.969
  145ARG   HH11  801   5.630   3.984   3.038
  145ARG   HH12  802   5.471   3.989   2.970
  145ARG    NH2  803   5.521   4.142   2.792
  145ARG   HH21  804   5.548   4.206   2.720
  145ARG   HH22  805   5.427   4.110   2.798
  145ARG      C  806   6.026   4.008   3.352
  145ARG      O  807   6.081   3.909   3.303
  146LEU      N  808   6.058   4.057   3.473
  146LEU      H  809   6.008   4.138   3.503
  146LEU     CA  810   6.159   4.001   3.563
  146LEU     HA  811   6.215   3.938   3.510
  146LEU     CB  812   6.247   4.117   3.618
  146LEU    HB1  813   6.310   4.079   3.684
  146LEU    HB2  814   6.187   4.183   3.663
  146LEU     CG  815   6.330   4.195   3.515
  146LEU     HG  816   6.267   4.239   3.451
  146LEU    CD1  817   6.415   4.298   3.588
  146LEU   HD11  818   6.469   4.350   3.522
  146LEU   HD12  819   6.355   4.361   3.638
  146LEU   HD13  820   6.475   4.252   3.653
  146LEU    CD2  821   6.424   4.104   3.436
  146LEU   HD21  822   6.477   4.158   3.371
  146LEU   HD22  823   6.487   4.058   3.500
  146LEU   HD23  824   6.371   4.035   3.387
  146LEU      C  825   6.096   3.914   3.672
  146LEU      O  826   6.177   3.919   3.787
  146NME      N  827   6.070   3.798   3.649
  146NME      H  828   6.029   3.741   3.720
  146NME    CH3  829   6.098   3.742   3.517
  146NME   HH31  830   6.070   3.646   3.515
  146NME   HH32  831   6.047   3.793   3.448
  146NME   HH33  832   6.196   3.749   3.498
  221ACE    CH3  833   5.261   7.560   2.828
  221ACE   HH31  834   5.357   7.556   2.798
  221ACE   HH32  835   5.237   7.655   2.847
  221ACE   HH33  836   5.250   7.505   2.911
  221ACE      C  837   5.172   7.505   2.720
  221ACE      O  838   5.050   7.501   2.737
  222SER      N  839   5.232   7.464   2.609
  222SER      H  840   5.330   7.480   2.600
  222SER     CA  841   5.163   7.395   2.498
  222SER     HA  842   5.098   7.334   2.543
  222SER     CB  843   5.086   7.495   2.410
  222SER    HB1  844   5.025   7.551   2.466
  222SER    HB2  845   5.032   7.445   2.342
  222SER     OG  846   5.168   7.585   2.339
  222SER     HG  847   5.111   7.646   2.284
  222SER      C  848   5.259   7.310   2.414
  222SER      O  849   5.381   7.328   2.419
  223SER      N  850   5.204   7.216   2.336
  223SER      H  851   5.104   7.214   2.330
  223SER     CA  852   5.279   7.115   2.259
  223SER     HA  853   5.371   7.153   2.248
  223SER     CB  854   5.283   6.983   2.336
  223SER    HB1  855   5.329   6.912   2.283
  223SER    HB2  856   5.190   6.953   2.359
  223SER     OG  857   5.354   6.997   2.458
  223SER     HG  858   5.355   6.909   2.506
  223SER      C  859   5.216   7.091   2.122
  223SER      O  860   5.101   7.128   2.097
  224ASP      N  861   5.291   7.030   2.030
  224ASP      H  862   5.384   7.003   2.054
  224ASP     CA  863   5.241   7.002   1.894
  224ASP     HA  864   5.207   7.090   1.861
  224ASP     CB  865   5.353   6.952   1.802
  224ASP    HB1  866   5.317   6.946   1.709
  224ASP    HB2  867   5.382   6.862   1.833
  224ASP     CG  868   5.476   7.044   1.799
  224ASP    OD1  869   5.464   7.163   1.838
  224ASP    OD2  870   5.585   6.997   1.761
  224ASP      C  871   5.124   6.901   1.897
  224ASP      O  872   5.129   6.805   1.974
  225PRO      N  873   5.021   6.916   1.809
  225PRO     CD  874   4.997   7.031   1.725
  225PRO    HD1  875   5.062   7.032   1.650
  225PRO    HD2  876   5.008   7.115   1.779
  225PRO     CG  877   4.853   7.017   1.674
  225PRO    HG1  878   4.843   7.054   1.582
  225PRO    HG2  879   4.788   7.063   1.735
  225PRO     CB  880   4.832   6.867   1.675
  225PRO    HB1  881   4.868   6.825   1.592
  225PRO    HB2  882   4.735   6.844   1.684
  225PRO     CA  883   4.910   6.822   1.799
  225PRO     HA  884   4.859   6.829   1.885
  225PRO      C  885   4.951   6.674   1.789
  225PRO      O  886   4.891   6.590   1.855
  226LEU      N  887   5.058   6.643   1.716
  226LEU      H  888   5.106   6.715   1.666
  226LEU     CA  889   5.110   6.504   1.708
  226LEU     HA  890   5.032   6.446   1.683
  226LEU     CB  891   5.219   6.501   1.600
  226LEU    HB1  892   5.297   6.554   1.632
  226LEU    HB2  893   5.183   6.542   1.517
  226LEU     CG  894   5.269   6.359   1.565
  226LEU     HG  895   5.304   6.316   1.649
  226LEU    CD1  896   5.154   6.272   1.510
  226LEU   HD11  897   5.189   6.181   1.488
  226LEU   HD12  898   5.082   6.265   1.578
  226LEU   HD13  899   5.118   6.314   1.426
  226LEU    CD2  900   5.380   6.367   1.460
  226LEU   HD21  901   5.412   6.275   1.437
  226LEU   HD22  902   5.344   6.411   1.377
  226LEU   HD23  903   5.456   6.421   1.496
  226LEU      C  904   5.160   6.451   1.844
  226LEU      O  905   5.146   6.333   1.873
  227VAL      N  906   5.215   6.538   1.929
  227VAL      H  907   5.226   6.632   1.899
  227VAL     CA  908   5.261   6.503   2.066
  227VAL     HA  909   5.308   6.415   2.058
  227VAL     CB  910   5.362   6.608   2.118
  227VAL     HB  911   5.310   6.693   2.123
  227VAL    CG1  912   5.416   6.570   2.256
  227VAL   HG11  913   5.481   6.640   2.287
  227VAL   HG12  914   5.341   6.564   2.321
  227VAL   HG13  915   5.463   6.482   2.251
  227VAL    CG2  916   5.482   6.626   2.026
  227VAL   HG21  917   5.544   6.695   2.065
  227VAL   HG22  918   5.531   6.539   2.017
  227VAL   HG23  919   5.451   6.656   1.936
  227VAL      C  920   5.142   6.487   2.161
  227VAL      O  921   5.143   6.397   2.245
  228VAL      N  922   5.037   6.568   2.145
  228VAL      H  923   5.044   6.641   2.077
  228VAL     CA  924   4.913   6.556   2.224
  228VAL     HA  925   4.940   6.547   2.320
  228VAL     CB  926   4.827   6.683   2.211
  228VAL     HB  927   4.804   6.693   2.114
  228VAL    CG1  928   4.698   6.671   2.294
  228VAL   HG11  929   4.644   6.755   2.283
  228VAL   HG12  930   4.644   6.593   2.261
  228VAL   HG13  931   4.721   6.658   2.390
  228VAL    CG2  932   4.903   6.805   2.263
  228VAL   HG21  933   4.846   6.886   2.254
  228VAL   HG22  934   4.927   6.791   2.359
  228VAL   HG23  935   4.987   6.817   2.209
  228VAL      C  936   4.836   6.428   2.184
  228VAL      O  937   4.796   6.352   2.271
  229ALA      N  938   4.826   6.398   2.053
  229ALA      H  939   4.860   6.464   1.987
  229ALA     CA  940   4.765   6.273   2.004
  229ALA     HA  941   4.673   6.268   2.042
  229ALA     CB  942   4.759   6.281   1.851
  229ALA    HB1  943   4.718   6.197   1.815
  229ALA    HB2  944   4.703   6.359   1.824
  229ALA    HB3  945   4.851   6.291   1.814
  229ALA      C  946   4.843   6.149   2.052
  229ALA      O  947   4.783   6.057   2.107
  230ALA      N  948   4.977   6.149   2.041
  230ALA      H  949   5.021   6.225   1.994
  230ALA     CA  950   5.059   6.042   2.095
  230ALA     HA  951   5.024   5.958   2.052
  230ALA     CB  952   5.206   6.068   2.057
  230ALA    HB1  953   5.264   5.995   2.093
  230ALA    HB2  954   5.215   6.071   1.957
  230ALA    HB3  955   5.235   6.156   2.096
  230ALA      C  956   5.044   6.025   2.246
  230ALA      O  957   5.040   5.912   2.296
  231SER      N  958   5.026   6.135   2.321
  231SER      H  959   5.031   6.223   2.276
  231SER     CA  960   5.002   6.133   2.466
  231SER     HA  961   5.073   6.074   2.504
  231SER     CB  962   5.013   6.276   2.520
  231SER    HB1  963   4.991   6.280   2.618
  231SER    HB2  964   4.954   6.339   2.470
  231SER     OG  965   5.146   6.322   2.505
  231SER     HG  966   5.153   6.415   2.540
  231SER      C  967   4.868   6.070   2.503
  231SER      O  968   4.862   5.986   2.593
  232ILE      N  969   4.760   6.100   2.429
  232ILE      H  970   4.768   6.172   2.360
  232ILE     CA  971   4.629   6.032   2.445
  232ILE     HA  972   4.602   6.043   2.541
  232ILE     CB  973   4.524   6.100   2.354
  232ILE     HB  974   4.562   6.102   2.261
  232ILE    CG2  975   4.392   6.019   2.351
  232ILE   HG21  976   4.326   6.065   2.291
  232ILE   HG22  977   4.409   5.927   2.316
  232ILE   HG23  978   4.354   6.014   2.443
  232ILE    CG1  979   4.496   6.244   2.400
  232ILE   HG11  980   4.583   6.288   2.421
  232ILE   HG12  981   4.439   6.241   2.482
  232ILE     CD  982   4.423   6.331   2.296
  232ILE    HD1  983   4.409   6.422   2.333
  232ILE    HD2  984   4.479   6.336   2.213
  232ILE    HD3  985   4.335   6.289   2.274
  232ILE      C  986   4.643   5.882   2.418
  232ILE      O  987   4.594   5.800   2.496
  233ILE      N  988   4.714   5.847   2.310
  233ILE      H  989   4.751   5.920   2.254
  233ILE     CA  990   4.741   5.709   2.268
  233ILE     HA  991   4.652   5.662   2.262
  233ILE     CB  992   4.807   5.712   2.128
  233ILE     HB  993   4.870   5.789   2.124
  233ILE    CG2  994   4.894   5.589   2.098
  233ILE   HG21  995   4.934   5.597   2.007
  233ILE   HG22  996   4.967   5.583   2.166
  233ILE   HG23  997   4.838   5.507   2.103
  233ILE    CG1  998   4.696   5.729   2.022
  233ILE   HG11  999   4.630   5.796   2.056
  233ILE   HG12 1000   4.650   5.640   2.010
  233ILE     CD 1001   4.743   5.775   1.885
  233ILE    HD1 1002   4.665   5.783   1.823
  233ILE    HD2 1003   4.788   5.865   1.894
  233ILE    HD3 1004   4.808   5.709   1.848
  233ILE      C 1005   4.821   5.631   2.373
  233ILE      O 1006   4.785   5.519   2.406
  234GLY      N 1007   4.927   5.689   2.430
  234GLY      H 1008   4.950   5.783   2.404
  234GLY     CA 1009   5.010   5.622   2.530
  234GLY    HA1 1010   5.096   5.672   2.536
  234GLY    HA2 1011   5.028   5.529   2.495
  234GLY      C 1012   4.946   5.612   2.669
  234GLY      O 1013   4.974   5.519   2.744
  235ILE      N 1014   4.854   5.704   2.705
  235ILE      H 1015   4.843   5.787   2.649
  235ILE     CA 1016   4.770   5.688   2.824
  235ILE     HA 1017   4.833   5.667   2.899
  235ILE     CB 1018   4.695   5.818   2.859
  235ILE     HB 1019   4.649   5.849   2.775
  235ILE    CG2 1020   4.592   5.794   2.971
  235ILE   HG21 1021   4.544   5.879   2.992
  235ILE   HG22 1022   4.525   5.725   2.941
  235ILE   HG23 1023   4.639   5.761   3.053
  235ILE    CG1 1024   4.793   5.928   2.905
  235ILE   HG11 1025   4.874   5.925   2.846
  235ILE   HG12 1026   4.821   5.908   2.999
  235ILE     CD 1027   4.734   6.069   2.901
  235ILE    HD1 1028   4.802   6.135   2.932
  235ILE    HD2 1029   4.707   6.091   2.807
  235ILE    HD3 1030   4.653   6.073   2.961
  235ILE      C 1031   4.674   5.569   2.805
  235ILE      O 1032   4.662   5.484   2.893
  236LEU      N 1033   4.610   5.558   2.687
  236LEU      H 1034   4.616   5.633   2.621
  236LEU     CA 1035   4.530   5.441   2.653
  236LEU     HA 1036   4.461   5.432   2.725
  236LEU     CB 1037   4.460   5.465   2.518
  236LEU    HB1 1038   4.531   5.479   2.449
  236LEU    HB2 1039   4.404   5.547   2.525
  236LEU     CG 1040   4.369   5.349   2.471
  236LEU     HG 1041   4.423   5.264   2.474
  236LEU    CD1 1042   4.249   5.328   2.562
  236LEU   HD11 1043   4.193   5.253   2.527
  236LEU   HD12 1044   4.280   5.308   2.654
  236LEU   HD13 1045   4.194   5.412   2.563
  236LEU    CD2 1046   4.320   5.376   2.329
  236LEU   HD21 1047   4.262   5.301   2.299
  236LEU   HD22 1048   4.269   5.462   2.327
  236LEU   HD23 1049   4.399   5.384   2.267
  236LEU      C 1050   4.614   5.313   2.653
  236LEU      O 1051   4.565   5.208   2.694
  237HIS      N 1052   4.741   5.319   2.613
  237HIS      H 1053   4.777   5.407   2.582
  237HIS     CA 1054   4.831   5.204   2.612
  237HIS     HA 1055   4.779   5.135   2.562
  237HIS     CB 1056   4.961   5.234   2.536
  237HIS    HB1 1057   5.019   5.290   2.596
  237HIS    HB2 1058   4.937   5.287   2.454
  237HIS     CG 1059   5.040   5.114   2.493
  237HIS    ND1 1060   5.158   5.121   2.419
  237HIS    CE1 1061   5.199   4.995   2.398
  237HIS    HE1 1062   5.281   4.968   2.349
  237HIS    NE2 1063   5.112   4.909   2.454
  237HIS    HE2 1064   5.119   4.810   2.454
  237HIS    CD2 1065   5.011   4.982   2.513
  237HIS    HD2 1066   4.931   4.946   2.561
  237HIS      C 1067   4.858   5.149   2.753
  237HIS      O 1068   4.842   5.029   2.771
  238LEU      N 1069   4.889   5.232   2.853
  238LEU      H 1070   4.903   5.329   2.835
  238LEU     CA 1071   4.904   5.179   2.990
  238LEU     HA 1072   4.970   5.105   2.982
  238LEU     CB 1073   4.962   5.284   3.088
  238LEU    HB1 1074   4.900   5.362   3.091
  238LEU    HB2 1075   5.051   5.313   3.054
  238LEU     CG 1076   4.979   5.226   3.232
  238LEU     HG 1077   4.889   5.191   3.259
  238LEU    CD1 1078   5.079   5.112   3.238
  238LEU   HD11 1079   5.086   5.079   3.332
  238LEU   HD12 1080   5.050   5.037   3.179
  238LEU   HD13 1081   5.169   5.145   3.208
  238LEU    CD2 1082   5.024   5.332   3.330
  238LEU   HD21 1083   5.034   5.292   3.421
  238LEU   HD22 1084   5.112   5.369   3.300
  238LEU   HD23 1085   4.957   5.406   3.333
  238LEU      C 1086   4.771   5.122   3.042
  238LEU      O 1087   4.771   5.014   3.100
  239ILE      N 1088   4.658   5.190   3.016
  239ILE      H 1089   4.665   5.276   2.965
  239ILE     CA 1090   4.526   5.144   3.058
  239ILE     HA 1091   4.530   5.135   3.158
  239ILE     CB 1092   4.417   5.249   3.020
  239ILE     HB 1093   4.430   5.274   2.924
  239ILE    CG2 1094   4.274   5.193   3.032
  239ILE   HG21 1095   4.208   5.264   3.007
  239ILE   HG22 1096   4.264   5.114   2.971
  239ILE   HG23 1097   4.258   5.164   3.127
  239ILE    CG1 1098   4.434   5.374   3.111
  239ILE   HG11 1099   4.530   5.400   3.113
  239ILE   HG12 1100   4.404   5.350   3.204
  239ILE     CD 1101   4.352   5.494   3.064
  239ILE    HD1 1102   4.367   5.571   3.126
  239ILE    HD2 1103   4.382   5.519   2.971
  239ILE    HD3 1104   4.255   5.470   3.062
  239ILE      C 1105   4.495   5.004   3.001
  239ILE      O 1106   4.463   4.913   3.077
  240LEU      N 1107   4.512   4.983   2.870
  240LEU      H 1108   4.540   5.060   2.812
  240LEU     CA 1109   4.490   4.852   2.808
  240LEU     HA 1110   4.400   4.822   2.840
  240LEU     CB 1111   4.490   4.865   2.655
  240LEU    HB1 1112   4.486   4.774   2.616
  240LEU    HB2 1113   4.575   4.910   2.628
  240LEU     CG 1114   4.373   4.947   2.597
  240LEU     HG 1115   4.373   5.036   2.642
  240LEU    CD1 1116   4.391   4.961   2.446
  240LEU   HD11 1117   4.315   5.014   2.408
  240LEU   HD12 1118   4.477   5.009   2.427
  240LEU   HD13 1119   4.392   4.871   2.403
  240LEU    CD2 1120   4.237   4.882   2.621
  240LEU   HD21 1121   4.165   4.938   2.582
  240LEU   HD22 1122   4.235   4.791   2.579
  240LEU   HD23 1123   4.222   4.873   2.720
  240LEU      C 1124   4.593   4.748   2.854
  240LEU      O 1125   4.558   4.632   2.876
  241TRP      N 1126   4.720   4.788   2.875
  241TRP      H 1127   4.742   4.883   2.857
  241TRP     CA 1128   4.826   4.699   2.924
  241TRP     HA 1129   4.826   4.619   2.865
  241TRP     CB 1130   4.960   4.774   2.912
  241TRP    HB1 1131   4.958   4.853   2.974
  241TRP    HB2 1132   4.970   4.806   2.818
  241TRP     CG 1133   5.082   4.695   2.945
  241TRP    CD1 1134   5.159   4.629   2.857
  241TRP    HD1 1135   5.145   4.627   2.758
  241TRP    NE1 1136   5.262   4.565   2.923
  241TRP    HE1 1137   5.332   4.510   2.878
  241TRP    CE2 1138   5.255   4.586   3.059
  241TRP    CZ2 1139   5.331   4.540   3.168
  241TRP    HZ2 1140   5.409   4.479   3.153
  241TRP    CH2 1141   5.296   4.581   3.298
  241TRP    HH2 1142   5.349   4.548   3.377
  241TRP    CZ3 1143   5.187   4.667   3.318
  241TRP    HZ3 1144   5.164   4.697   3.411
  241TRP    CE3 1145   5.112   4.713   3.208
  241TRP    HE3 1146   5.035   4.774   3.224
  241TRP    CD2 1147   5.142   4.672   3.077
  241TRP      C 1148   4.800   4.648   3.067
  241TRP      O 1149   4.827   4.531   3.096
  242ILE      N 1150   4.744   4.732   3.155
  242ILE      H 1151   4.733   4.828   3.126
  242ILE     CA 1152   4.698   4.695   3.289
  242ILE     HA 1153   4.772   4.640   3.328
  242ILE     CB 1154   4.678   4.821   3.378
  242ILE     HB 1155   4.622   4.885   3.325
  242ILE    CG2 1156   4.602   4.787   3.509
  242ILE   HG21 1157   4.591   4.870   3.563
  242ILE   HG22 1158   4.512   4.749   3.487
  242ILE   HG23 1159   4.655   4.720   3.561
  242ILE    CG1 1160   4.813   4.887   3.411
  242ILE   HG11 1161   4.860   4.906   3.325
  242ILE   HG12 1162   4.867   4.821   3.465
  242ILE     CD 1163   4.805   5.017   3.491
  242ILE    HD1 1164   4.897   5.052   3.508
  242ILE    HD2 1165   4.752   5.085   3.439
  242ILE    HD3 1166   4.759   5.000   3.579
  242ILE      C 1167   4.570   4.609   3.282
  242ILE      O 1168   4.564   4.504   3.345
  243LEU      N 1169   4.469   4.651   3.205
  243LEU      H 1170   4.482   4.734   3.151
  243LEU     CA 1171   4.341   4.580   3.197
  243LEU     HA 1172   4.314   4.566   3.292
  243LEU     CB 1173   4.239   4.668   3.120
  243LEU    HB1 1174   4.159   4.612   3.099
  243LEU    HB2 1175   4.282   4.699   3.035
  243LEU     CG 1176   4.192   4.792   3.198
  243LEU     HG 1177   4.275   4.839   3.231
  243LEU    CD1 1178   4.109   4.882   3.107
  243LEU   HD11 1179   4.079   4.963   3.158
  243LEU   HD12 1180   4.165   4.912   3.029
  243LEU   HD13 1181   4.030   4.832   3.074
  243LEU    CD2 1182   4.106   4.756   3.320
  243LEU   HD21 1183   4.079   4.840   3.367
  243LEU   HD22 1184   4.025   4.707   3.290
  243LEU   HD23 1185   4.159   4.699   3.383
  243LEU      C 1186   4.353   4.441   3.132
  243LEU      O 1187   4.276   4.351   3.167
  244ASP      N 1188   4.452   4.417   3.046
  244ASP      H 1189   4.508   4.494   3.016
  244ASP     CA 1190   4.483   4.284   2.994
  244ASP     HA 1191   4.395   4.243   2.970
  244ASP     CB 1192   4.573   4.301   2.869
  244ASP    HB1 1193   4.666   4.323   2.899
  244ASP    HB2 1194   4.537   4.375   2.813
  244ASP     CG 1195   4.579   4.174   2.784
  244ASP    OD1 1196   4.688   4.137   2.737
  244ASP    OD2 1197   4.471   4.115   2.755
  244ASP      C 1198   4.547   4.190   3.098
  244ASP      O 1199   4.563   4.069   3.072
  245ARG      N 1200   4.584   4.242   3.217
  245ARG      H 1201   4.566   4.339   3.231
  245ARG     CA 1202   4.647   4.168   3.328
  245ARG     HA 1203   4.664   4.077   3.291
  245ARG     CB 1204   4.778   4.240   3.367
  245ARG    HB1 1205   4.815   4.197   3.449
  245ARG    HB2 1206   4.758   4.336   3.386
  245ARG     CG 1207   4.883   4.232   3.256
  245ARG    HG1 1208   4.841   4.261   3.170
  245ARG    HG2 1209   4.913   4.137   3.247
  245ARG     CD 1210   5.007   4.320   3.282
  245ARG    HD1 1211   5.041   4.303   3.374
  245ARG    HD2 1212   4.982   4.416   3.272
  245ARG     NE 1213   5.116   4.290   3.187
  245ARG     HE 1214   5.204   4.266   3.228
  245ARG     CZ 1215   5.111   4.292   3.055
  245ARG    NH1 1216   5.011   4.338   2.988
  245ARG   HH11 1217   4.932   4.376   3.037
  245ARG   HH12 1218   5.013   4.337   2.888
  245ARG    NH2 1219   5.211   4.241   2.990
  245ARG   HH21 1220   5.289   4.202   3.039
  245ARG   HH22 1221   5.211   4.241   2.890
  245ARG      C 1222   4.557   4.151   3.451
  245ARG      O 1223   4.595   4.074   3.540
  246LEU      N 1224   4.442   4.219   3.459
  246LEU      H 1225   4.415   4.273   3.379
  246LEU     CA 1226   4.351   4.222   3.576
  246LEU     HA 1227   4.388   4.157   3.642
  246LEU     CB 1228   4.353   4.364   3.637
  246LEU    HB1 1229   4.289   4.365   3.714
  246LEU    HB2 1230   4.321   4.428   3.567
  246LEU     CG 1231   4.488   4.416   3.688
  246LEU     HG 1232   4.551   4.420   3.611
  246LEU    CD1 1233   4.467   4.553   3.751
  246LEU   HD11 1234   4.554   4.588   3.785
  246LEU   HD12 1235   4.431   4.616   3.682
  246LEU   HD13 1236   4.402   4.546   3.827
  246LEU    CD2 1237   4.546   4.324   3.797
  246LEU   HD21 1238   4.634   4.361   3.828
  246LEU   HD22 1239   4.483   4.319   3.874
  246LEU   HD23 1240   4.560   4.233   3.758
  246LEU      C 1241   4.211   4.169   3.546
  246LEU      O 1242   4.198   4.073   3.466
  246NME      N 1243   4.114   4.212   3.606
  246NME      H 1244   4.023   4.177   3.586
  246NME    CH3 1245   4.131   4.316   3.706
  246NME   HH31 1246   4.042   4.339   3.745
  246NME   HH32 1247   4.191   4.282   3.779
  246NME   HH33 1248   4.172   4.397   3.664
  321ACE    CH3 1249   5.301   7.509   2.042
  321ACE   HH31 1250   5.250   7.470   1.966
  321ACE   HH32 1251   5.272   7.466   2.127
  321ACE   HH33 1252   5.284   7.607   2.046
  321ACE      C 1253   5.451   7.484   2.021
  321ACE      O 1254   5.531   7.525   2.104
  322SER      N 1255   5.495   7.417   1.909
  322SER      H 1256   5.429   7.384   1.841
  322SER     CA 1257   5.639   7.394   1.889
  322SER     HA 1258   5.645   7.340   1.805
  322SER     CB 1259   5.714   7.524   1.870
  322SER    HB1 1260   5.808   7.517   1.902
  322SER    HB2 1261   5.668   7.599   1.918
  322SER     OG 1262   5.718   7.558   1.732
  322SER     HG 1263   5.767   7.644   1.720
  322SER      C 1264   5.701   7.312   2.002
  322SER      O 1265   5.756   7.368   2.098
  323SER      N 1266   5.700   7.179   1.989
  323SER      H 1267   5.643   7.140   1.917
  323SER     CA 1268   5.777   7.087   2.074
  323SER     HA 1269   5.781   7.128   2.165
  323SER     CB 1270   5.704   6.952   2.081
  323SER    HB1 1271   5.756   6.886   2.134
  323SER    HB2 1272   5.688   6.915   1.989
  323SER     OG 1273   5.577   6.968   2.143
  323SER     HG 1274   5.530   6.880   2.147
  323SER      C 1275   5.922   7.068   2.021
  323SER      O 1276   5.955   7.112   1.910
  324ASP      N 1277   6.010   7.008   2.100
  324ASP      H 1278   5.982   6.983   2.193
  324ASP     CA 1279   6.147   6.974   2.056
  324ASP     HA 1280   6.171   7.049   1.994
  324ASP     CB 1281   6.245   6.973   2.175
  324ASP    HB1 1282   6.337   6.958   2.141
  324ASP    HB2 1283   6.219   6.899   2.238
  324ASP     CG 1284   6.243   7.105   2.252
  324ASP    OD1 1285   6.233   7.212   2.188
  324ASP    OD2 1286   6.247   7.102   2.377
  324ASP      C 1287   6.154   6.842   1.976
  324ASP      O 1288   6.077   6.750   2.005
  325PRO      N 1289   6.246   6.827   1.878
  325PRO     CD 1290   6.351   6.923   1.842
  325PRO    HD1 1291   6.426   6.917   1.907
  325PRO    HD2 1292   6.313   7.016   1.844
  325PRO     CG 1293   6.395   6.885   1.701
  325PRO    HG1 1294   6.492   6.908   1.687
  325PRO    HG2 1295   6.340   6.932   1.632
  325PRO     CB 1296   6.373   6.735   1.697
  325PRO    HB1 1297   6.451   6.687   1.735
  325PRO    HB2 1298   6.357   6.704   1.603
  325PRO     CA 1299   6.248   6.715   1.783
  325PRO     HA 1300   6.162   6.719   1.732
  325PRO      C 1301   6.249   6.576   1.848
  325PRO      O 1302   6.177   6.487   1.805
  326LEU      N 1303   6.325   6.561   1.957
  326LEU      H 1304   6.378   6.639   1.989
  326LEU     CA 1305   6.336   6.435   2.032
  326LEU     HA 1306   6.365   6.365   1.967
  326LEU     CB 1307   6.440   6.458   2.144
  326LEU    HB1 1308   6.398   6.516   2.213
  326LEU    HB2 1309   6.518   6.505   2.104
  326LEU     CG 1310   6.489   6.330   2.212
  326LEU     HG 1311   6.409   6.279   2.244
  326LEU    CD1 1312   6.568   6.242   2.114
  326LEU   HD11 1313   6.599   6.160   2.161
  326LEU   HD12 1314   6.510   6.217   2.037
  326LEU   HD13 1315   6.648   6.293   2.081
  326LEU    CD2 1316   6.581   6.366   2.328
  326LEU   HD21 1317   6.614   6.282   2.372
  326LEU   HD22 1318   6.660   6.418   2.294
  326LEU   HD23 1319   6.531   6.421   2.394
  326LEU      C 1320   6.201   6.388   2.090
  326LEU      O 1321   6.177   6.268   2.100
  327VAL      N 1322   6.111   6.482   2.121
  327VAL      H 1323   6.139   6.577   2.112
  327VAL     CA 1324   5.974   6.454   2.166
  327VAL     HA 1325   5.983   6.378   2.230
  327VAL     CB 1326   5.911   6.576   2.238
  327VAL     HB 1327   5.896   6.645   2.168
  327VAL    CG1 1328   5.778   6.541   2.304
  327VAL   HG11 1329   5.741   6.622   2.350
  327VAL   HG12 1330   5.713   6.509   2.235
  327VAL   HG13 1331   5.792   6.468   2.372
  327VAL    CG2 1332   6.005   6.631   2.346
  327VAL   HG21 1333   5.962   6.710   2.390
  327VAL   HG22 1334   6.023   6.561   2.414
  327VAL   HG23 1335   6.091   6.660   2.304
  327VAL      C 1336   5.885   6.412   2.049
  327VAL      O 1337   5.805   6.321   2.063
  328VAL      N 1338   5.904   6.474   1.931
  328VAL      H 1339   5.971   6.548   1.926
  328VAL     CA 1340   5.830   6.437   1.808
  328VAL     HA 1341   5.734   6.437   1.834
  328VAL     CB 1342   5.850   6.542   1.697
  328VAL     HB 1343   5.945   6.533   1.668
  328VAL    CG1 1344   5.755   6.517   1.580
  328VAL   HG11 1345   5.770   6.586   1.509
  328VAL   HG12 1346   5.773   6.426   1.541
  328VAL   HG13 1347   5.661   6.521   1.611
  328VAL    CG2 1348   5.822   6.686   1.746
  328VAL   HG21 1349   5.836   6.750   1.671
  328VAL   HG22 1350   5.728   6.692   1.779
  328VAL   HG23 1351   5.885   6.708   1.821
  328VAL      C 1352   5.871   6.297   1.761
  328VAL      O 1353   5.785   6.218   1.721
  329ALA      N 1354   5.999   6.260   1.772
  329ALA      H 1355   6.066   6.329   1.798
  329ALA     CA 1356   6.046   6.123   1.750
  329ALA     HA 1357   6.017   6.098   1.658
  329ALA     CB 1358   6.198   6.122   1.757
  329ALA    HB1 1359   6.232   6.029   1.742
  329ALA    HB2 1360   6.236   6.183   1.687
  329ALA    HB3 1361   6.228   6.153   1.848
  329ALA      C 1362   5.983   6.023   1.849
  329ALA      O 1363   5.931   5.920   1.808
  330ALA      N 1364   5.981   6.056   1.978
  330ALA      H 1365   6.026   6.141   2.006
  330ALA     CA 1366   5.915   5.975   2.080
  330ALA     HA 1367   5.952   5.883   2.067
  330ALA     CB 1368   5.953   6.030   2.218
  330ALA    HB1 1369   5.908   5.975   2.289
  330ALA    HB2 1370   6.052   6.025   2.230
  330ALA    HB3 1371   5.922   6.125   2.226
  330ALA      C 1372   5.761   5.966   2.063
  330ALA      O 1373   5.702   5.868   2.108
  331SER      N 1374   5.697   6.061   1.996
  331SER      H 1375   5.748   6.144   1.971
  331SER     CA 1376   5.555   6.052   1.956
  331SER     HA 1377   5.509   6.026   2.041
  331SER     CB 1378   5.503   6.186   1.904
  331SER    HB1 1379   5.407   6.178   1.877
  331SER    HB2 1380   5.557   6.217   1.826
  331SER     OG 1381   5.511   6.285   2.004
  331SER     HG 1382   5.476   6.371   1.969
  331SER      C 1383   5.534   5.948   1.846
  331SER      O 1384   5.442   5.866   1.855
  332ILE      N 1385   5.620   5.949   1.744
  332ILE      H 1386   5.692   6.019   1.743
  332ILE     CA 1387   5.615   5.853   1.632
  332ILE     HA 1388   5.523   5.855   1.591
  332ILE     CB 1389   5.716   5.896   1.524
  332ILE     HB 1390   5.805   5.908   1.569
  332ILE    CG2 1391   5.736   5.788   1.416
  332ILE   HG21 1392   5.803   5.821   1.348
  332ILE   HG22 1393   5.770   5.705   1.458
  332ILE   HG23 1394   5.649   5.770   1.370
  332ILE    CG1 1395   5.670   6.029   1.459
  332ILE   HG11 1396   5.637   6.090   1.530
  332ILE   HG12 1397   5.596   6.009   1.394
  332ILE     CD 1398   5.781   6.101   1.383
  332ILE    HD1 1399   5.745   6.186   1.343
  332ILE    HD2 1400   5.856   6.123   1.446
  332ILE    HD3 1401   5.816   6.042   1.310
  332ILE      C 1402   5.637   5.711   1.684
  332ILE      O 1403   5.563   5.619   1.651
  333ILE      N 1404   5.734   5.696   1.774
  333ILE      H 1405   5.788   5.777   1.798
  333ILE     CA 1406   5.769   5.570   1.841
  333ILE     HA 1407   5.768   5.498   1.771
  333ILE     CB 1408   5.912   5.583   1.896
  333ILE     HB 1409   5.921   5.671   1.942
  333ILE    CG2 1410   5.943   5.479   2.005
  333ILE   HG21 1411   6.037   5.492   2.038
  333ILE   HG22 1412   5.880   5.490   2.081
  333ILE   HG23 1413   5.934   5.387   1.967
  333ILE    CG1 1414   6.011   5.570   1.776
  333ILE   HG11 1415   5.975   5.624   1.700
  333ILE   HG12 1416   6.017   5.474   1.749
  333ILE     CD 1417   6.152   5.619   1.805
  333ILE    HD1 1418   6.209   5.608   1.723
  333ILE    HD2 1419   6.149   5.716   1.830
  333ILE    HD3 1420   6.191   5.566   1.880
  333ILE      C 1421   5.663   5.525   1.943
  333ILE      O 1422   5.631   5.407   1.947
  334GLY      N 1423   5.600   5.617   2.017
  334GLY      H 1424   5.629   5.712   2.008
  334GLY     CA 1425   5.493   5.585   2.112
  334GLY    HA1 1426   5.474   5.668   2.164
  334GLY    HA2 1427   5.527   5.515   2.174
  334GLY      C 1428   5.365   5.536   2.046
  334GLY      O 1429   5.309   5.434   2.085
  335ILE      N 1430   5.322   5.601   1.935
  335ILE      H 1431   5.370   5.684   1.906
  335ILE     CA 1432   5.209   5.553   1.855
  335ILE     HA 1433   5.133   5.540   1.920
  335ILE     CB 1434   5.164   5.660   1.752
  335ILE     HB 1435   5.243   5.685   1.696
  335ILE    CG2 1436   5.055   5.601   1.659
  335ILE   HG21 1437   5.027   5.670   1.592
  335ILE   HG22 1438   5.092   5.521   1.610
  335ILE   HG23 1439   4.976   5.573   1.713
  335ILE    CG1 1440   5.112   5.786   1.823
  335ILE   HG11 1441   5.188   5.828   1.873
  335ILE   HG12 1442   5.041   5.759   1.888
  335ILE     CD 1443   5.052   5.894   1.732
  335ILE    HD1 1444   5.021   5.971   1.787
  335ILE    HD2 1445   5.121   5.925   1.667
  335ILE    HD3 1446   4.974   5.855   1.682
  335ILE      C 1447   5.241   5.417   1.791
  335ILE      O 1448   5.158   5.325   1.797
  336LEU      N 1449   5.363   5.399   1.738
  336LEU      H 1450   5.424   5.478   1.733
  336LEU     CA 1451   5.410   5.269   1.688
  336LEU     HA 1452   5.346   5.240   1.617
  336LEU     CB 1453   5.551   5.290   1.628
  336LEU    HB1 1454   5.609   5.331   1.698
  336LEU    HB2 1455   5.542   5.353   1.551
  336LEU     CG 1456   5.621   5.163   1.577
  336LEU     HG 1457   5.625   5.100   1.654
  336LEU    CD1 1458   5.545   5.096   1.463
  336LEU   HD11 1459   5.594   5.014   1.433
  336LEU   HD12 1460   5.453   5.070   1.495
  336LEU   HD13 1461   5.536   5.160   1.386
  336LEU    CD2 1462   5.762   5.197   1.527
  336LEU   HD21 1463   5.807   5.114   1.494
  336LEU   HD22 1464   5.756   5.263   1.452
  336LEU   HD23 1465   5.815   5.237   1.602
  336LEU      C 1466   5.407   5.161   1.797
  336LEU      O 1467   5.370   5.047   1.766
  337HIS      N 1468   5.438   5.193   1.923
  337HIS      H 1469   5.463   5.288   1.943
  337HIS     CA 1470   5.438   5.097   2.034
  337HIS     HA 1471   5.491   5.020   1.999
  337HIS     CB 1472   5.507   5.156   2.158
  337HIS    HB1 1473   5.441   5.212   2.207
  337HIS    HB2 1474   5.583   5.214   2.127
  337HIS     CG 1475   5.564   5.056   2.256
  337HIS    ND1 1476   5.648   5.088   2.364
  337HIS    CE1 1477   5.691   4.971   2.415
  337HIS    HE1 1478   5.756   4.962   2.490
  337HIS    NE2 1479   5.633   4.869   2.350
  337HIS    HE2 1480   5.645   4.772   2.372
  337HIS    CD2 1481   5.555   4.919   2.249
  337HIS    HD2 1482   5.501   4.866   2.183
  337HIS      C 1483   5.296   5.046   2.066
  337HIS      O 1484   5.280   4.925   2.082
  338LEU      N 1485   5.193   5.133   2.067
  338LEU      H 1486   5.211   5.231   2.055
  338LEU     CA 1487   5.055   5.085   2.086
  338LEU     HA 1488   5.060   5.029   2.169
  338LEU     CB 1489   4.956   5.201   2.109
  338LEU    HB1 1490   4.962   5.264   2.032
  338LEU    HB2 1491   4.982   5.249   2.193
  338LEU     CG 1492   4.808   5.152   2.123
  338LEU     HG 1493   4.789   5.103   2.039
  338LEU    CD1 1494   4.788   5.059   2.243
  338LEU   HD11 1495   4.692   5.031   2.247
  338LEU   HD12 1496   4.846   4.978   2.232
  338LEU   HD13 1497   4.812   5.107   2.327
  338LEU    CD2 1498   4.710   5.267   2.140
  338LEU   HD21 1499   4.617   5.231   2.148
  338LEU   HD22 1500   4.733   5.319   2.222
  338LEU   HD23 1501   4.715   5.327   2.060
  338LEU      C 1502   5.010   4.997   1.968
  338LEU      O 1503   4.952   4.891   1.990
  339ILE      N 1504   5.039   5.037   1.844
  339ILE      H 1505   5.090   5.123   1.831
  339ILE     CA 1506   5.000   4.962   1.724
  339ILE     HA 1507   4.901   4.949   1.731
  339ILE     CB 1508   5.030   5.041   1.596
  339ILE     HB 1509   5.127   5.063   1.597
  339ILE    CG2 1510   4.997   4.958   1.470
  339ILE   HG21 1511   5.017   5.012   1.389
  339ILE   HG22 1512   5.052   4.875   1.470
  339ILE   HG23 1513   4.900   4.933   1.471
  339ILE    CG1 1514   4.949   5.172   1.592
  339ILE   HG11 1515   4.949   5.212   1.684
  339ILE   HG12 1516   4.856   5.152   1.565
  339ILE     CD 1517   5.008   5.275   1.494
  339ILE    HD1 1518   4.953   5.358   1.496
  339ILE    HD2 1519   5.102   5.296   1.522
  339ILE    HD3 1520   5.009   5.236   1.402
  339ILE      C 1521   5.066   4.823   1.724
  339ILE      O 1522   4.997   4.722   1.705
  340LEU      N 1523   5.196   4.815   1.753
  340LEU      H 1524   5.247   4.900   1.766
  340LEU     CA 1525   5.267   4.687   1.765
  340LEU     HA 1526   5.250   4.641   1.678
  340LEU     CB 1527   5.417   4.712   1.785
  340LEU    HB1 1528   5.459   4.626   1.815
  340LEU    HB2 1529   5.428   4.781   1.856
  340LEU     CG 1530   5.491   4.760   1.660
  340LEU     HG 1531   5.440   4.838   1.622
  340LEU    CD1 1532   5.634   4.800   1.697
  340LEU   HD11 1533   5.682   4.832   1.616
  340LEU   HD12 1534   5.631   4.874   1.765
  340LEU   HD13 1535   5.681   4.721   1.736
  340LEU    CD2 1536   5.499   4.652   1.552
  340LEU   HD21 1537   5.548   4.687   1.473
  340LEU   HD22 1538   5.548   4.572   1.589
  340LEU   HD23 1539   5.407   4.624   1.525
  340LEU      C 1540   5.211   4.601   1.879
  340LEU      O 1541   5.196   4.480   1.860
  341TRP      N 1542   5.174   4.660   1.993
  341TRP      H 1543   5.188   4.758   2.001
  341TRP     CA 1544   5.113   4.588   2.105
  341TRP     HA 1545   5.173   4.509   2.123
  341TRP     CB 1546   5.109   4.679   2.228
  341TRP    HB1 1547   5.048   4.756   2.208
  341TRP    HB2 1548   5.201   4.713   2.246
  341TRP     CG 1549   5.059   4.612   2.352
  341TRP    CD1 1550   5.135   4.537   2.436
  341TRP    HD1 1551   5.233   4.523   2.426
  341TRP    NE1 1552   5.056   4.483   2.535
  341TRP    HE1 1553   5.090   4.424   2.608
  341TRP    CE2 1554   4.923   4.521   2.522
  341TRP    CZ2 1555   4.807   4.492   2.594
  341TRP    HZ2 1556   4.811   4.432   2.673
  341TRP    CH2 1557   4.686   4.549   2.554
  341TRP    HH2 1558   4.602   4.530   2.605
  341TRP    CZ3 1559   4.681   4.632   2.440
  341TRP    HZ3 1560   4.594   4.672   2.411
  341TRP    CE3 1561   4.799   4.660   2.368
  341TRP    HE3 1562   4.795   4.721   2.288
  341TRP    CD2 1563   4.923   4.606   2.406
  341TRP      C 1564   4.975   4.532   2.071
  341TRP      O 1565   4.951   4.413   2.095
  342ILE      N 1566   4.887   4.611   2.009
  342ILE      H 1567   4.913   4.707   1.993
  342ILE     CA 1568   4.755   4.566   1.963
  342ILE     HA 1569   4.708   4.529   2.043
  342ILE     CB 1570   4.672   4.684   1.906
  342ILE     HB 1571   4.728   4.733   1.839
  342ILE    CG2 1572   4.545   4.635   1.834
  342ILE   HG21 1573   4.494   4.713   1.799
  342ILE   HG22 1574   4.570   4.575   1.758
  342ILE   HG23 1575   4.487   4.584   1.899
  342ILE    CG1 1576   4.633   4.781   2.021
  342ILE   HG11 1577   4.716   4.805   2.071
  342ILE   HG12 1578   4.570   4.734   2.082
  342ILE     CD 1579   4.566   4.910   1.973
  342ILE    HD1 1580   4.544   4.968   2.052
  342ILE    HD2 1581   4.629   4.960   1.912
  342ILE    HD3 1582   4.482   4.888   1.923
  342ILE      C 1583   4.771   4.453   1.860
  342ILE      O 1584   4.710   4.347   1.873
  343LEU      N 1585   4.857   4.472   1.759
  343LEU      H 1586   4.908   4.558   1.755
  343LEU     CA 1587   4.879   4.372   1.654
  343LEU     HA 1588   4.787   4.350   1.621
  343LEU     CB 1589   4.965   4.431   1.542
  343LEU    HB1 1590   4.991   4.356   1.480
  343LEU    HB2 1591   5.047   4.470   1.583
  343LEU     CG 1592   4.896   4.541   1.458
  343LEU     HG 1593   4.862   4.611   1.521
  343LEU    CD1 1594   4.996   4.598   1.358
  343LEU   HD11 1595   4.952   4.669   1.303
  343LEU   HD12 1596   5.074   4.637   1.407
  343LEU   HD13 1597   5.028   4.525   1.297
  343LEU    CD2 1598   4.775   4.490   1.381
  343LEU   HD21 1599   4.735   4.565   1.329
  343LEU   HD22 1600   4.805   4.418   1.318
  343LEU   HD23 1601   4.708   4.453   1.445
  343LEU      C 1602   4.940   4.243   1.709
  343LEU      O 1603   4.905   4.135   1.661
  344ASP      N 1604   5.028   4.248   1.810
  344ASP      H 1605   5.057   4.337   1.843
  344ASP     CA 1606   5.083   4.128   1.873
  344ASP     HA 1607   5.093   4.062   1.798
  344ASP     CB 1608   5.221   4.160   1.935
  344ASP    HB1 1609   5.208   4.209   2.021
  344ASP    HB2 1610   5.273   4.217   1.871
  344ASP     CG 1611   5.303   4.033   1.964
  344ASP    OD1 1612   5.358   4.018   2.076
  344ASP    OD2 1613   5.317   3.949   1.873
  344ASP      C 1614   4.987   4.063   1.975
  344ASP      O 1615   5.019   3.956   2.029
  345ARG      N 1616   4.870   4.123   2.002
  345ARG      H 1617   4.847   4.205   1.950
  345ARG     CA 1618   4.774   4.076   2.104
  345ARG     HA 1619   4.817   3.997   2.147
  345ARG     CB 1620   4.753   4.191   2.205
  345ARG    HB1 1621   4.715   4.269   2.155
  345ARG    HB2 1622   4.842   4.216   2.243
  345ARG     CG 1623   4.660   4.162   2.323
  345ARG    HG1 1624   4.568   4.145   2.287
  345ARG    HG2 1625   4.658   4.242   2.382
  345ARG     CD 1626   4.704   4.041   2.405
  345ARG    HD1 1627   4.789   4.061   2.454
  345ARG    HD2 1628   4.719   3.962   2.345
  345ARG     NE 1629   4.602   4.004   2.503
  345ARG     HE 1630   4.615   4.040   2.596
  345ARG     CZ 1631   4.494   3.931   2.484
  345ARG    NH1 1632   4.462   3.878   2.369
  345ARG   HH11 1633   4.521   3.893   2.290
  345ARG   HH12 1634   4.379   3.823   2.361
  345ARG    NH2 1635   4.413   3.913   2.583
  345ARG   HH21 1636   4.432   3.954   2.672
  345ARG   HH22 1637   4.330   3.857   2.570
  345ARG      C 1638   4.641   4.021   2.048
  345ARG      O 1639   4.578   3.943   2.120
  346LEU      N 1640   4.601   4.060   1.928
  346LEU      H 1641   4.661   4.120   1.875
  346LEU     CA 1642   4.472   4.019   1.865
  346LEU     HA 1643   4.409   4.010   1.942
  346LEU     CB 1644   4.427   4.129   1.766
  346LEU    HB1 1645   4.350   4.092   1.713
  346LEU    HB2 1646   4.503   4.149   1.705
  346LEU     CG 1647   4.380   4.262   1.830
  346LEU     HG 1648   4.452   4.295   1.891
  346LEU    CD1 1649   4.351   4.359   1.716
  346LEU   HD11 1650   4.320   4.446   1.755
  346LEU   HD12 1651   4.434   4.374   1.663
  346LEU   HD13 1652   4.279   4.322   1.658
  346LEU    CD2 1653   4.252   4.245   1.913
  346LEU   HD21 1654   4.226   4.333   1.952
  346LEU   HD22 1655   4.179   4.211   1.854
  346LEU   HD23 1656   4.268   4.179   1.987
  346LEU      C 1657   4.474   3.881   1.797
  346LEU      O 1658   4.573   3.846   1.729
  346NME      N 1659   4.372   3.816   1.800
  346NME      H 1660   4.369   3.726   1.757
  346NME    CH3 1661   4.253   3.869   1.867
  346NME   HH31 1662   4.179   3.803   1.860
  346NME   HH32 1663   4.274   3.886   1.963
  346NME   HH33 1664   4.226   3.955   1.823
   99RIM     CA 1665   5.547   6.405   2.462
   99RIM    HA1 1666   5.579   6.494   2.428
   99RIM    HA2 1667   5.456   6.386   2.423
   99RIM    HA3 1668   5.540   6.408   2.561
   99RIM     CB 1669   5.644   6.295   2.420
   99RIM     HB 1670   5.672   6.381   2.376
   99RIM     NC 1671   5.654   6.291   2.274
   99RIM    HC1 1672   5.687   6.379   2.240
   99RIM    HC2 1673   5.718   6.219   2.247
   99RIM    HC3 1674   5.564   6.272   2.235
   99RIM     CD 1675   5.594   6.160   2.472
   99RIM    CE1 1676   5.706   6.057   2.462
   99RIM   HE11 1677   5.790   6.066   2.409
   99RIM   HE12 1678   5.688   6.143   2.510
   99RIM    CE2 1679   5.550   6.175   2.618
   99RIM   HE21 1680   5.634   6.184   2.564
   99RIM   HE22 1681   5.532   6.261   2.666
   99RIM    CE3 1682   5.475   6.115   2.388
   99RIM   HE31 1683   5.453   6.156   2.299
   99RIM   HE32 1684   5.392   6.077   2.428
   99RIM    CF1 1685   5.656   5.922   2.514
   99RIM    HF1 1686   5.755   5.915   2.518
   99RIM    CF2 1687   5.500   6.040   2.670
   99RIM    HF2 1688   5.521   6.093   2.752
   99RIM    CF3 1689   5.424   5.980   2.440
   99RIM    HF3 1690   5.404   5.927   2.358
   99RIM    CG1 1691   5.612   5.937   2.660
   99RIM   HG11 1692   5.614   5.866   2.590
   99RIM   HG12 1693   5.663   5.905   2.740
   99RIM    CG2 1694   5.381   5.994   2.585
   99RIM   HG21 1695   5.436   5.960   2.661
   99RIM   HG22 1696   5.285   5.997   2.613
   99RIM    CG3 1697   5.537   5.876   2.430
   99RIM   HG31 1698   5.528   5.782   2.396
   99RIM   HG32 1699   5.487   5.938   2.369
    1HOH     OW 1700   6.035   6.793   2.641
    1HOH    HW1 1701   6.116   6.793   2.699
    1HOH    HW2 1702   5.953   6.793   2.699
    2HOH     OW 1703   5.645   7.229   2.420
    2HOH    HW1 1704   5.727   7.229   2.477
    2HOH    HW2 1705   5.645   7.311   2.362
    4HOH     OW 1706   5.679   4.250   2.577
    4HOH    HW1 1707   5.761   4.250   2.635
    4HOH    HW2 1708   5.679   4.168   2.519
    5HOH     OW 1709   5.392   7.236   3.145
    5HOH    HW1 1710   5.311   7.236   3.203
    5HOH    HW2 1711   5.392   7.318   3.088
    6HOH     OW 1712   5.340   4.287   2.465
    6HOH    HW1 1713   5.258   4.287   2.523
    6HOH    HW2 1714   5.340   4.206   2.407
    7HOH     OW 1715   5.111   4.256   2.289
    7HOH    HW1 1716   5.111   4.337   2.231
    7HOH    HW2 1717   5.111   4.174   2.231
    8HOH     OW 1718   5.439   4.985   2.611
    8HOH    HW1 1719   5.521   4.985   2.669
    8HOH    HW2 1720   5.358   4.985   2.669
    9HOH     OW 1721   5.723   5.382   2.335
    9HOH    HW1 1722   5.805   5.382   2.393
    9HOH    HW2 1723   5.723   5.463   2.277
   10HOH     OW 1724   5.923   6.916   3.356
   10HOH    HW1 1725   6.005   6.916   3.414
   10HOH    HW2 1726   5.923   6.835   3.298
   11HOH     OW 1727   5.399   4.723   2.596
   11HOH    HW1 1728   5.317   4.723   2.653
   11HOH    HW2 1729   5.399   4.805   2.538
   12HOH     OW 1730   5.605   5.794   3.698
   12HOH    HW1 1731   5.524   5.794   3.755
   12HOH    HW2 1732   5.605   5.713   3.640
   13HOH     OW 1733   5.740   4.205   2.309
   13HOH    HW1 1734   5.740   4.286   2.252
   13HOH    HW2 1735   5.740   4.123   2.252
   14HOH     OW 1736   4.835   6.595   2.537
   14HOH    HW1 1737   4.917   6.595   2.595
   14HOH    HW2 1738   4.753   6.595   2.595
   15HOH     OW 1739   4.299   4.540   2.755
   15HOH    HW1 1740   4.380   4.540   2.812
   15HOH    HW2 1741   4.299   4.622   2.697
   16HOH     OW 1742   5.402   5.583   1.409
   16HOH    HW1 1743   5.484   5.583   1.466
   16HOH    HW2 1744   5.402   5.501   1.351
   17HOH     OW 1745   5.379   4.397   2.715
   17HOH    HW1 1746   5.298   4.397   2.772
   17HOH    HW2 1747   5.379   4.479   2.657
   18HOH     OW 1748   5.321   4.342   1.618
   18HOH    HW1 1749   5.240   4.342   1.676
   18HOH    HW2 1750   5.321   4.261   1.560
   19HOH     OW 1751   6.420   4.303   2.638
   19HOH    HW1 1752   6.420   4.385   2.580
   19HOH    HW2 1753   6.420   4.222   2.580
   20HOH     OW 1754   5.207   5.425   2.349
   20HOH    HW1 1755   5.289   5.425   2.407
   20HOH    HW2 1756   5.125   5.425   2.407
   21HOH     OW 1757   5.695   5.430   2.806
   21HOH    HW1 1758   5.777   5.430   2.864
   21HOH    HW2 1759   5.695   5.511   2.748
   22HOH     OW 1760   4.583   6.987   2.864
   22HOH    HW1 1761   4.665   6.987   2.922
   22HOH    HW2 1762   4.583   6.905   2.806
   23HOH     OW 1763   5.240   5.477   2.819
   23HOH    HW1 1764   5.158   5.477   2.877
   23HOH    HW2 1765   5.240   5.558   2.761
   25HOH     OW 1766   5.193   6.817   1.508
   25HOH    HW1 1767   5.111   6.817   1.566
   25HOH    HW2 1768   5.193   6.735   1.450
   26HOH     OW 1769   5.510   7.363   2.186
   26HOH    HW1 1770   5.510   7.445   2.128
   26HOH    HW2 1771   5.510   7.282   2.128
   27HOH     OW 1772   5.198   5.780   2.817
   27HOH    HW1 1773   5.279   5.780   2.875
   27HOH    HW2 1774   5.116   5.780   2.875
   28HOH     OW 1775   5.761   5.729   2.822
   28HOH    HW1 1776   5.842   5.729   2.880
   28HOH    HW2 1777   5.761   5.810   2.764
   29HOH     OW 1778   4.780   4.781   2.575
   29HOH    HW1 1779   4.861   4.781   2.633
   29HOH    HW2 1780   4.780   4.699   2.517
   31HOH     OW 1781   5.394   4.499   3.671
   31HOH    HW1 1782   5.312   4.499   3.729
   31HOH    HW2 1783   5.394   4.581   3.614
   32HOH     OW 1784   5.249   5.737   2.267
   32HOH    HW1 1785   5.167   5.737   2.325
   32HOH    HW2 1786   5.249   5.656   2.210
   33HOH     OW 1787   4.345   5.812   2.649
   33HOH    HW1 1788   4.345   5.894   2.591
   33HOH    HW2 1789   4.345   5.730   2.591
   34HOH     OW 1790   6.651   5.613   2.463
   34HOH    HW1 1791   6.733   5.613   2.520
   34HOH    HW2 1792   6.569   5.613   2.520
   35HOH     OW 1793   5.115   4.275   2.722
   35HOH    HW1 1794   5.197   4.275   2.780
   35HOH    HW2 1795   5.115   4.357   2.664
   36HOH     OW 1796   4.871   7.181   2.347
   36HOH    HW1 1797   4.953   7.181   2.405
   36HOH    HW2 1798   4.871   7.099   2.289
   39HOH     OW 1799   5.473   4.101   2.291
   39HOH    HW1 1800   5.391   4.101   2.349
   39HOH    HW2 1801   5.473   4.183   2.234
   41HOH     OW 1802   5.370   5.597   2.475
   41HOH    HW1 1803   5.288   5.597   2.533
   41HOH    HW2 1804   5.370   5.515   2.418
   42HOH     OW 1805   6.606   3.956   2.102
   42HOH    HW1 1806   6.606   4.037   2.044
   42HOH    HW2 1807   6.606   3.874   2.044
   43HOH     OW 1808   6.330   3.785   2.249
   43HOH    HW1 1809   6.412   3.785   2.306
   43HOH    HW2 1810   6.249   3.785   2.306
   44HOH     OW 1811   4.544   6.873   2.601
   44HOH    HW1 1812   4.625   6.873   2.658
   44HOH    HW2 1813   4.544   6.955   2.543
   45HOH     OW 1814   5.810   5.684   2.289
   45HOH    HW1 1815   5.892   5.684   2.347
   45HOH    HW2 1816   5.810   5.602   2.231
   46HOH     OW 1817   6.353   7.044   2.641
   46HOH    HW1 1818   6.272   7.044   2.698
   46HOH    HW2 1819   6.353   7.126   2.583
   47HOH     OW 1820   5.791   3.955   3.680
   47HOH    HW1 1821   5.710   3.955   3.737
   47HOH    HW2 1822   5.791   3.874   3.622
   48HOH     OW 1823   5.292   4.056   2.774
   48HOH    HW1 1824   5.292   4.138   2.716
   48HOH    HW2 1825   5.292   3.975   2.716
   49HOH     OW 1826   5.681   3.952   2.381
   49HOH    HW1 1827   5.762   3.952   2.439
   49HOH    HW2 1828   5.599   3.952   2.439
   51HOH     OW 1829   6.289   4.012   2.778
   51HOH    HW1 1830   6.371   4.012   2.836
   51HOH    HW2 1831   6.289   4.094   2.721
   52HOH     OW 1832   4.845   3.870   1.721
   52HOH    HW1 1833   4.927   3.870   1.779
   52HOH    HW2 1834   4.845   3.788   1.663
   53HOH     OW 1835   4.287   3.963   2.908
   53HOH    HW1 1836   4.206   3.963   2.966
   53HOH    HW2 1837   4.287   4.044   2.850
   54HOH     OW 1838   5.615   7.648   2.124
   54HOH    HW1 1839   5.533   7.648   2.182
   54HOH    HW2 1840   5.615   7.566   2.066
   55HOH     OW 1841   5.237   4.235   3.592
   55HOH    HW1 1842   5.237   4.317   3.534
   55HOH    HW2 1843   5.237   4.154   3.534
   56HOH     OW 1844   5.871   7.650   2.231
   56HOH    HW1 1845   5.953   7.650   2.288
   56HOH    HW2 1846   5.790   7.650   2.288
   57HOH     OW 1847   6.164   3.733   2.542
   57HOH    HW1 1848   6.246   3.733   2.600
   57HOH    HW2 1849   6.164   3.815   2.484
   58HOH     OW 1850   5.632   6.921   1.550
   58HOH    HW1 1851   5.713   6.921   1.608
   58HOH    HW2 1852   5.632   6.840   1.492
   59HOH     OW 1853   6.198   7.337   1.946
   59HOH    HW1 1854   6.117   7.337   2.004
   59HOH    HW2 1855   6.198   7.419   1.889
   60HOH     OW 1856   6.126   5.439   3.377
   60HOH    HW1 1857   6.045   5.439   3.435
   60HOH    HW2 1858   6.126   5.357   3.319
   61HOH     OW 1859   6.079   3.610   2.127
   61HOH    HW1 1860   6.079   3.691   2.069
   61HOH    HW2 1861   6.079   3.528   2.069
   62HOH     OW 1862   6.550   6.744   2.081
   62HOH    HW1 1863   6.632   6.744   2.138
   62HOH    HW2 1864   6.468   6.744   2.138
   63HOH     OW 1865   4.706   3.860   2.810
   63HOH    HW1 1866   4.787   3.860   2.868
   63HOH    HW2 1867   4.706   3.941   2.752
   64HOH     OW 1868   6.515   6.566   3.158
   64HOH    HW1 1869   6.597   6.566   3.216
   64HOH    HW2 1870   6.515   6.484   3.101
   65HOH     OW 1871   5.375   5.301   2.524
   65HOH    HW1 1872   5.294   5.301   2.582
   65HOH    HW2 1873   5.375   5.382   2.466
   66HOH     OW 1874   5.650   7.389   3.262
   66HOH    HW1 1875   5.568   7.389   3.320
   66HOH    HW2 1876   5.650   7.307   3.205
   67HOH     OW 1877   4.061   4.370   3.359
   67HOH    HW1 1878   4.061   4.451   3.301
   67HOH    HW2 1879   4.061   4.288   3.301
   68HOH     OW 1880   5.924   7.366   3.226
   68HOH    HW1 1881   6.006   7.366   3.284
   68HOH    HW2 1882   5.842   7.366   3.284
   69HOH     OW 1883   4.592   6.628   1.877
   69HOH    HW1 1884   4.673   6.628   1.935
   69HOH    HW2 1885   4.592   6.710   1.819
   71HOH     OW 1886   4.923   4.082   2.687
   71HOH    HW1 1887   5.004   4.082   2.744
   71HOH    HW2 1888   4.923   4.001   2.629
   72HOH     OW 1889   6.093   5.844   1.546
   72HOH    HW1 1890   6.011   5.844   1.604
   72HOH    HW2 1891   6.093   5.925   1.488
   73HOH     OW 1892   6.184   6.448   1.520
   73HOH    HW1 1893   6.102   6.448   1.578
   73HOH    HW2 1894   6.184   6.366   1.462
   74HOH     OW 1895   4.703   3.991   1.536
   74HOH    HW1 1896   4.703   4.073   1.478
   74HOH    HW2 1897   4.703   3.910   1.478
   75HOH     OW 1898   4.487   6.027   1.978
   75HOH    HW1 1899   4.569   6.027   2.036
   75HOH    HW2 1900   4.406   6.027   2.036
   76HOH     OW 1901   4.038   4.609   2.787
   76HOH    HW1 1902   4.119   4.609   2.845
   76HOH    HW2 1903   4.038   4.691   2.730
   77HOH     OW 1904   5.891   3.779   2.738
   77HOH    HW1 1905   5.973   3.779   2.796
   77HOH    HW2 1906   5.891   3.697   2.680
   78HOH     OW 1907   4.673   7.249   2.678
   78HOH    HW1 1908   4.592   7.249   2.736
   78HOH    HW2 1909   4.673   7.331   2.621
   79HOH     OW 1910   6.340   7.357   2.605
   79HOH    HW1 1911   6.258   7.357   2.663
   79HOH    HW2 1912   6.340   7.276   2.548
   80HOH     OW 1913   5.993   6.996   1.652
   80HOH    HW1 1914   5.993   7.077   1.594
   80HOH    HW2 1915   5.993   6.914   1.594
   81HOH     OW 1916   5.865   4.122   3.925
   81HOH    HW1 1917   5.946   4.122   3.983
   81HOH    HW2 1918   5.783   4.122   3.983
   82HOH     OW 1919   4.648   7.066   2.380
   82HOH    HW1 1920   4.729   7.066   2.438
   82HOH    HW2 1921   4.648   7.147   2.322
   83HOH     OW 1922   5.312   5.861   1.378
   83HOH    HW1 1923   5.394   5.861   1.436
   83HOH    HW2 1924   5.312   5.779   1.320
   84HOH     OW 1925   6.170   4.239   3.954
   84HOH    HW1 1926   6.088   4.239   4.012
   84HOH    HW2 1927   6.170   4.321   3.896
   85HOH     OW 1928   5.387   3.776   2.173
   85HOH    HW1 1929   5.306   3.776   2.231
   85HOH    HW2 1930   5.387   3.694   2.115
   86HOH     OW 1931   4.344   4.311   2.592
   86HOH    HW1 1932   4.344   4.393   2.535
   86HOH    HW2 1933   4.344   4.230   2.535
   87HOH     OW 1934   4.178   4.098   3.198
   87HOH    HW1 1935   4.260   4.098   3.256
   87HOH    HW2 1936   4.097   4.098   3.256
   88HOH     OW 1937   5.498   7.557   2.406
   88HOH    HW1 1938   5.580   7.557   2.464
   88HOH    HW2 1939   5.498   7.638   2.349
   89HOH     OW 1940   4.267   4.562   2.425
   89HOH    HW1 1941   4.349   4.562   2.483
   89HOH    HW2 1942   4.267   4.480   2.368
   90HOH     OW 1943   4.969   6.757   3.427
   90HOH    HW1 1944   4.888   6.757   3.485
   90HOH    HW2 1945   4.969   6.838   3.369
   91HOH     OW 1946   6.567   4.696   1.924
   91HOH    HW1 1947   6.485   4.696   1.982
   91HOH    HW2 1948   6.567   4.614   1.866
   92HOH     OW 1949   6.116   4.841   3.744
   92HOH    HW1 1950   6.116   4.923   3.686
   92HOH    HW2 1951   6.116   4.759   3.686
   93HOH     OW 1952   5.293   7.505   2.113
   93HOH    HW1 1953   5.374   7.505   2.171
   93HOH    HW2 1954   5.211   7.505   2.171
   94HOH     OW 1955   5.385   4.538   3.943
   94HOH    HW1 1956   5.467   4.538   4.000
   94HOH    HW2 1957   5.385   4.620   3.885
   95HOH     OW 1958   5.421   5.776   3.882
   95HOH    HW1 1959   5.503   5.776   3.940
   95HOH    HW2 1960   5.421   5.695   3.824
   96HOH     OW 1961   6.158   7.433   3.154
   96HOH    HW1 1962   6.076   7.433   3.211
   96HOH    HW2 1963   6.158   7.515   3.096
   97HOH     OW 1964   5.615   7.149   3.418
   97HOH    HW1 1965   5.533   7.149   3.476
   97HOH    HW2 1966   5.615   7.067   3.360
   98HOH     OW 1967   5.994   3.689   3.509
   98HOH    HW1 1968   5.994   3.770   3.451
   98HOH    HW2 1969   5.994   3.607   3.451
   99HOH     OW 1970   6.323   7.259   2.884
   99HOH    HW1 1971   6.405   7.259   2.942
   99HOH    HW2 1972   6.241   7.259   2.942
  100HOH     OW 1973   6.814   5.546   2.696
  100HOH    HW1 1974   6.896   5.546   2.754
  100HOH    HW2 1975   6.814   5.627   2.639
  101HOH     OW 1976   5.743   7.161   1.635
  101HOH    HW1 1977   5.825   7.161   1.693
  101HOH    HW2 1978   5.743   7.080   1.577
  102HOH     OW 1979   5.719   6.863   3.539
  102HOH    HW1 1980   5.637   6.863   3.596
  102HOH    HW2 1981   5.719   6.945   3.481
  103HOH     OW 1982   5.412   3.873   3.202
  103HOH    HW1 1983   5.331   3.873   3.260
  103HOH    HW2 1984   5.412   3.791   3.144
  104HOH     OW 1985   5.305   3.972   2.494
  104HOH    HW1 1986   5.305   4.053   2.437
  104HOH    HW2 1987   5.305   3.890   2.437
  105HOH     OW 1988   5.766   6.015   3.692
  105HOH    HW1 1989   5.848   6.015   3.750
  105HOH    HW2 1990   5.685   6.015   3.750
  106HOH     OW 1991   5.309   4.354   1.341
  106HOH    HW1 1992   5.391   4.354   1.399
  106HOH    HW2 1993   5.309   4.435   1.284
  107HOH     OW 1994   6.556   5.957   3.097
  107HOH    HW1 1995   6.637   5.957   3.155
  107HOH    HW2 1996   6.556   5.875   3.039
  108HOH     OW 1997   5.291   4.063   1.594
  108HOH    HW1 1998   5.210   4.063   1.651
  108HOH    HW2 1999   5.291   4.144   1.536
  109HOH     OW 2000   5.043   3.965   2.322
  109HOH    HW1 2001   4.962   3.965   2.380
  109HOH    HW2 2002   5.043   3.883   2.264
  110HOH     OW 2003   5.336   7.170   3.402
  110HOH    HW1 2004   5.336   7.252   3.345
  110HOH    HW2 2005   5.336   7.088   3.345
  111HOH     OW 2006   4.825   7.171   2.068
  111HOH    HW1 2007   4.907   7.171   2.125
  111HOH    HW2 2008   4.744   7.171   2.125
  112HOH     OW 2009   4.346   6.089   2.759
  112HOH    HW1 2010   4.428   6.089   2.817
  112HOH    HW2 2011   4.346   6.170   2.702
  113HOH     OW 2012   6.715   5.851   2.320
  113HOH    HW1 2013   6.796   5.851   2.378
  113HOH    HW2 2014   6.715   5.769   2.262
  115HOH     OW 2015   5.982   4.253   1.687
  115HOH    HW1 2016   5.901   4.253   1.745
  115HOH    HW2 2017   5.982   4.334   1.629
  116HOH     OW 2018   6.128   7.604   2.006
  116HOH    HW1 2019   6.046   7.604   2.063
  116HOH    HW2 2020   6.128   7.522   1.948
  117HOH     OW 2021   6.046   3.561   1.870
  117HOH    HW1 2022   6.046   3.643   1.813
  117HOH    HW2 2023   6.046   3.480   1.813
  118HOH     OW 2024   4.149   3.865   1.697
  118HOH    HW1 2025   4.230   3.865   1.755
  118HOH    HW2 2026   4.067   3.865   1.755
  119HOH     OW 2027   5.020   7.385   2.000
  119HOH    HW1 2028   5.102   7.385   2.057
  119HOH    HW2 2029   5.020   7.467   1.942
  120HOH     OW 2030   6.438   7.268   2.020
  120HOH    HW1 2031   6.519   7.268   2.078
  120HOH    HW2 2032   6.438   7.186   1.962
  121HOH     OW 2033   5.744   7.643   2.560
  121HOH    HW1 2034   5.662   7.643   2.618
  121HOH    HW2 2035   5.744   7.725   2.502
  122HOH     OW 2036   6.577   6.881   2.960
  122HOH    HW1 2037   6.496   6.881   3.018
  122HOH    HW2 2038   6.577   6.800   2.903
  123HOH     OW 2039   4.786   7.527   2.713
  123HOH    HW1 2040   4.786   7.609   2.655
  123HOH    HW2 2041   4.786   7.445   2.655
  124HOH     OW 2042   5.885   3.647   2.437
  124HOH    HW1 2043   5.967   3.647   2.495
  124HOH    HW2 2044   5.803   3.647   2.495
  125HOH     OW 2045   6.133   6.013   1.327
  125HOH    HW1 2046   6.215   6.013   1.384
  125HOH    HW2 2047   6.133   6.095   1.269
  126HOH     OW 2048   4.956   6.399   3.629
  126HOH    HW1 2049   5.038   6.399   3.687
  126HOH    HW2 2050   4.956   6.318   3.571
  127HOH     OW 2051   6.223   3.457   2.357
  127HOH    HW1 2052   6.141   3.457   2.414
  127HOH    HW2 2053   6.223   3.539   2.299
  128HOH     OW 2054   5.085   3.918   2.971
  128HOH    HW1 2055   5.004   3.918   3.029
  128HOH    HW2 2056   5.085   3.836   2.913
  129HOH     OW 2057   5.580   4.225   1.650
  129HOH    HW1 2058   5.580   4.306   1.592
  129HOH    HW2 2059   5.580   4.143   1.592
  130HOH     OW 2060   5.377   7.599   1.761
  130HOH    HW1 2061   5.458   7.599   1.818
  130HOH    HW2 2062   5.295   7.599   1.818
  131HOH     OW 2063   6.017   6.047   3.748
  131HOH    HW1 2064   6.098   6.047   3.806
  131HOH    HW2 2065   6.017   6.129   3.690
  132HOH     OW 2066   4.976   6.166   3.526
  132HOH    HW1 2067   5.057   6.166   3.584
  132HOH    HW2 2068   4.976   6.084   3.468
  133HOH     OW 2069   6.016   3.694   1.635
  133HOH    HW1 2070   5.935   3.694   1.692
  133HOH    HW2 2071   6.016   3.776   1.577
  134HOH     OW 2072   5.305   7.753   2.547
  134HOH    HW1 2073   5.224   7.753   2.605
  134HOH    HW2 2074   5.305   7.672   2.490
  135HOH     OW 2075   4.014   4.372   3.792
  135HOH    HW1 2076   4.014   4.454   3.734
  135HOH    HW2 2077   4.014   4.290   3.734
  136HOH     OW 2078   4.798   3.947   3.044
  136HOH    HW1 2079   4.879   3.947   3.101
  136HOH    HW2 2080   4.716   3.947   3.101
  137HOH     OW 2081   5.156   3.736   1.767
  137HOH    HW1 2082   5.238   3.736   1.825
  137HOH    HW2 2083   5.156   3.818   1.709
  138HOH     OW 2084   5.704   3.766   3.152
  138HOH    HW1 2085   5.786   3.766   3.210
  138HOH    HW2 2086   5.704   3.684   3.094
  139HOH     OW 2087   6.507   6.744   2.363
  139HOH    HW1 2088   6.426   6.744   2.421
  139HOH    HW2 2089   6.507   6.825   2.305
  140HOH     OW 2090   4.525   6.873   1.934
  140HOH    HW1 2091   4.443   6.873   1.991
  140HOH    HW2 2092   4.525   6.791   1.876
  141HOH     OW 2093   5.892   6.910   1.422
  141HOH    HW1 2094   5.892   6.991   1.365
  141HOH    HW2 2095   5.892   6.828   1.365
  142HOH     OW 2096   5.668   3.727   1.473
  142HOH    HW1 2097   5.750   3.727   1.530
  142HOH    HW2 2098   5.586   3.727   1.530
  143HOH     OW 2099   6.704   4.288   2.665
  143HOH    HW1 2100   6.786   4.288   2.723
  143HOH    HW2 2101   6.704   4.370   2.607
  144HOH     OW 2102   6.256   5.289   1.976
  144HOH    HW1 2103   6.338   5.289   2.034
  144HOH    HW2 2104   6.256   5.207   1.918
  145HOH     OW 2105   4.336   4.469   2.167
  145HOH    HW1 2106   4.254   4.469   2.225
  145HOH    HW2 2107   4.336   4.550   2.110
  146HOH     OW 2108   6.269   3.866   3.094
  146HOH    HW1 2109   6.188   3.866   3.152
  146HOH    HW2 2110   6.269   3.784   3.037
  147HOH     OW 2111   6.054   5.624   1.403
  147HOH    HW1 2112   6.054   5.705   1.345
  147HOH    HW2 2113   6.054   5.542   1.345
  148HOH     OW 2114   4.356   5.048   3.371
  148HOH    HW1 2115   4.438   5.048   3.429
  148HOH    HW2 2116   4.274   5.048   3.429
  149HOH     OW 2117   4.400   6.467   1.959
  149HOH    HW1 2118   4.482   6.467   2.017
  149HOH    HW2 2119   4.400   6.548   1.901
  150HOH     OW 2120   4.333   3.855   3.473
  150HOH    HW1 2121   4.415   3.855   3.531
  150HOH    HW2 2122   4.333   3.773   3.415
  151HOH     OW 2123   6.593   3.553   2.085
  151HOH    HW1 2124   6.511   3.553   2.143
  151HOH    HW2 2125   6.593   3.635   2.028
  152HOH     OW 2126   5.931   3.806   3.946
  152HOH    HW1 2127   5.849   3.806   4.004
  152HOH    HW2 2128   5.931   3.725   3.888
  153HOH     OW 2129   5.635   5.590   2.613
  153HOH    HW1 2130   5.635   5.671   2.555
  153HOH    HW2 2131   5.635   5.508   2.555
  154HOH     OW 2132   5.922   7.213   3.438
  154HOH    HW1 2133   6.004   7.213   3.496
  154HOH    HW2 2134   5.840   7.213   3.496
  155HOH     OW 2135   5.145   3.944   3.328
  155HOH    HW1 2136   5.227   3.944   3.386
  155HOH    HW2 2137   5.145   4.026   3.271
  156HOH     OW 2138   4.221   3.730   2.441
  156HOH    HW1 2139   4.303   3.730   2.499
  156HOH    HW2 2140   4.221   3.649   2.383
  157HOH     OW 2141   5.188   7.424   3.185
  157HOH    HW1 2142   5.107   7.424   3.243
  157HOH    HW2 2143   5.188   7.506   3.127
  158HOH     OW 2144   5.620   3.696   2.244
  158HOH    HW1 2145   5.539   3.696   2.302
  158HOH    HW2 2146   5.620   3.614   2.186
  159HOH     OW 2147   6.333   4.249   2.921
  159HOH    HW1 2148   6.333   4.331   2.863
  159HOH    HW2 2149   6.333   4.167   2.863
  160HOH     OW 2150   5.596   4.053   1.455
  160HOH    HW1 2151   5.678   4.053   1.513
  160HOH    HW2 2152   5.515   4.053   1.513
  161HOH     OW 2153   5.625   5.474   1.259
  161HOH    HW1 2154   5.706   5.474   1.317
  161HOH    HW2 2155   5.625   5.555   1.201
  162HOH     OW 2156   4.143   5.705   2.799
  162HOH    HW1 2157   4.225   5.705   2.857
  162HOH    HW2 2158   4.143   5.623   2.742
  163HOH     OW 2159   5.250   7.321   1.693
  163HOH    HW1 2160   5.168   7.321   1.751
  163HOH    HW2 2161   5.250   7.403   1.636
  164HOH     OW 2162   6.468   4.872   1.770
  164HOH    HW1 2163   6.386   4.872   1.828
  164HOH    HW2 2164   6.468   4.790   1.712
  165HOH     OW 2165   5.613   3.849   2.627
  165HOH    HW1 2166   5.613   3.931   2.569
  165HOH    HW2 2167   5.613   3.767   2.569
  166HOH     OW 2168   6.220   6.635   3.631
  166HOH    HW1 2169   6.301   6.635   3.689
  166HOH    HW2 2170   6.138   6.635   3.689
  167HOH     OW 2171   5.714   5.607   3.877
  167HOH    HW1 2172   5.796   5.607   3.935
  167HOH    HW2 2173   5.714   5.688   3.819
  168HOH     OW 2174   6.744   4.105   1.837
  168HOH    HW1 2175   6.825   4.105   1.895
  168HOH    HW2 2176   6.744   4.023   1.780
  169HOH     OW 2177   5.085   7.029   3.437
  169HOH    HW1 2178   5.003   7.029   3.494
  169HOH    HW2 2179   5.085   7.111   3.379
  170HOH     OW 2180   4.171   4.110   3.899
  170HOH    HW1 2181   4.089   4.110   3.957
  170HOH    HW2 2182   4.171   4.028   3.841
  171HOH     OW 2183   6.795   5.510   2.262
  171HOH    HW1 2184   6.795   5.592   2.205
  171HOH    HW2 2185   6.795   5.428   2.205
  172HOH     OW 2186   6.556   4.592   3.256
  172HOH    HW1 2187   6.637   4.592   3.314
  172HOH    HW2 2188   6.474   4.592   3.314
  173HOH     OW 2189   4.871   7.549   2.953
  173HOH    HW1 2190   4.953   7.549   3.011
  173HOH    HW2 2191   4.871   7.631   2.896
  174HOH     OW 2192   6.328   4.395   3.137
  174HOH    HW1 2193   6.409   4.395   3.195
  174HOH    HW2 2194   6.328   4.313   3.079
  175HOH     OW 2195   4.747   3.717   1.934
  175HOH    HW1 2196   4.665   3.717   1.992
  175HOH    HW2 2197   4.747   3.798   1.876
  176HOH     OW 2198   4.720   5.548   3.219
  176HOH    HW1 2199   4.638   5.548   3.277
  176HOH    HW2 2200   4.720   5.467   3.161
  177HOH     OW 2201   6.034   6.102   1.113
  177HOH    HW1 2202   6.034   6.184   1.055
  177HOH    HW2 2203   6.034   6.020   1.055
  178HOH     OW 2204   6.086   7.005   3.559
  178HOH    HW1 2205   6.168   7.005   3.617
  178HOH    HW2 2206   6.004   7.005   3.617
  179HOH     OW 2207   5.097   7.061   1.364
  179HOH    HW1 2208   5.179   7.061   1.422
  179HOH    HW2 2209   5.097   7.143   1.306
  180HOH     OW 2210   5.492   6.767   3.662
  180HOH    HW1 2211   5.573   6.767   3.720
  180HOH    HW2 2212   5.492   6.686   3.604
  181HOH     OW 2213   4.315   6.224   1.985
  181HOH    HW1 2214   4.233   6.224   2.042
  181HOH    HW2 2215   4.315   6.306   1.927
  182HOH     OW 2216   6.266   5.191   3.451
  182HOH    HW1 2217   6.184   5.191   3.509
  182HOH    HW2 2218   6.266   5.110   3.394
  183HOH     OW 2219   6.356   5.828   1.604
  183HOH    HW1 2220   6.356   5.910   1.546
  183HOH    HW2 2221   6.356   5.747   1.546
  184HOH     OW 2222   4.994   4.268   3.703
  184HOH    HW1 2223   5.075   4.268   3.761
  184HOH    HW2 2224   4.912   4.268   3.761
  185HOH     OW 2225   6.859   6.087   2.302
  185HOH    HW1 2226   6.940   6.087   2.359
  185HOH    HW2 2227   6.859   6.169   2.244
  186HOH     OW 2228   5.439   6.747   1.412
  186HOH    HW1 2229   5.521   6.747   1.469
  186HOH    HW2 2230   5.439   6.665   1.354
  187HOH     OW 2231   4.168   5.739   2.446
  187HOH    HW1 2232   4.086   5.739   2.503
  187HOH    HW2 2233   4.168   5.821   2.388
  188HOH     OW 2234   6.289   4.666   3.882
  188HOH    HW1 2235   6.208   4.666   3.939
  188HOH    HW2 2236   6.289   4.584   3.824
  189HOH     OW 2237   4.408   6.882   3.015
  189HOH    HW1 2238   4.408   6.964   2.957
  189HOH    HW2 2239   4.408   6.801   2.957
  190HOH     OW 2240   3.926   4.054   3.502
  190HOH    HW1 2241   4.007   4.054   3.559
  190HOH    HW2 2242   3.844   4.054   3.559
  191HOH     OW 2243   4.704   6.518   1.582
  191HOH    HW1 2244   4.785   6.518   1.640
  191HOH    HW2 2245   4.704   6.599   1.525
  192HOH     OW 2246   6.292   5.056   3.713
  192HOH    HW1 2247   6.374   5.056   3.771
  192HOH    HW2 2248   6.292   4.974   3.656
  193HOH     OW 2249   6.919   4.497   2.604
  193HOH    HW1 2250   6.837   4.497   2.661
  193HOH    HW2 2251   6.919   4.579   2.546
  194HOH     OW 2252   6.631   6.362   1.804
  194HOH    HW1 2253   6.549   6.362   1.862
  194HOH    HW2 2254   6.631   6.281   1.747
  195HOH     OW 2255   5.110   4.589   3.730
  195HOH    HW1 2256   5.110   4.671   3.673
  195HOH    HW2 2257   5.110   4.508   3.673
  196HOH     OW 2258   4.892   4.086   1.363
  196HOH    HW1 2259   4.973   4.086   1.421
  196HOH    HW2 2260   4.810   4.086   1.421
  197HOH     OW 2261   5.432   3.891   3.491
  197HOH    HW1 2262   5.514   3.891   3.549
  197HOH    HW2 2263   5.432   3.973   3.434
  198HOH     OW 2264   4.926   5.955   3.734
  198HOH    HW1 2265   5.007   5.955   3.792
  198HOH    HW2 2266   4.926   5.873   3.676
  199HOH     OW 2267   4.556   5.780   1.563
  199HOH    HW1 2268   4.475   5.780   1.621
  199HOH    HW2 2269   4.556   5.862   1.505
  200HOH     OW 2270   5.827   7.831   2.917
  200HOH    HW1 2271   5.745   7.831   2.975
  200HOH    HW2 2272   5.827   7.750   2.859
  201HOH     OW 2273   6.301   3.558   1.624
  201HOH    HW1 2274   6.301   3.640   1.567
  201HOH    HW2 2275   6.301   3.477   1.567
  202HOH     OW 2276   4.452   3.871   3.244
  202HOH    HW1 2277   4.533   3.871   3.301
  202HOH    HW2 2278   4.370   3.871   3.301
  203HOH     OW 2279   5.840   6.633   1.225
  203HOH    HW1 2280   5.922   6.633   1.282
  203HOH    HW2 2281   5.840   6.714   1.167
  204HOH     OW 2282   4.241   4.920   3.690
  204HOH    HW1 2283   4.323   4.920   3.748
  204HOH    HW2 2284   4.241   4.838   3.632
  205HOH     OW 2285   5.405   7.770   3.074
  205HOH    HW1 2286   5.324   7.770   3.132
  205HOH    HW2 2287   5.405   7.852   3.016
  206HOH     OW 2288   6.999   4.827   2.289
  206HOH    HW1 2289   6.917   4.827   2.347
  206HOH    HW2 2290   6.999   4.745   2.231
  207HOH     OW 2291   6.775   6.121   3.085
  207HOH    HW1 2292   6.775   6.203   3.027
  207HOH    HW2 2293   6.775   6.039   3.027
  208HOH     OW 2294   4.629   3.633   1.614
  208HOH    HW1 2295   4.711   3.633   1.672
  208HOH    HW2 2296   4.547   3.633   1.672
  209HOH     OW 2297   4.755   3.708   2.215
  209HOH    HW1 2298   4.836   3.708   2.272
  209HOH    HW2 2299   4.755   3.790   2.157
  210HOH     OW 2300   5.222   5.269   4.120
  210HOH    HW1 2301   5.303   5.269   4.178
  210HOH    HW2 2302   5.222   5.188   4.063
  211HOH     OW 2303   6.082   6.657   1.413
  211HOH    HW1 2304   6.001   6.657   1.471
  211HOH    HW2 2305   6.082   6.738   1.356
  212HOH     OW 2306   4.277   4.220   2.290
  212HOH    HW1 2307   4.195   4.220   2.348
  212HOH    HW2 2308   4.277   4.138   2.232
  213HOH     OW 2309   4.076   4.335   2.907
  213HOH    HW1 2310   4.076   4.417   2.849
  213HOH    HW2 2311   4.076   4.253   2.849
  214HOH     OW 2312   6.274   3.981   3.995
  214HOH    HW1 2313   6.355   3.981   4.052
  214HOH    HW2 2314   6.192   3.981   4.052
  215HOH     OW 2315   6.601   7.025   2.706
  215HOH    HW1 2316   6.683   7.025   2.763
  215HOH    HW2 2317   6.601   7.107   2.648
  216HOH     OW 2318   6.075   4.882   4.097
  216HOH    HW1 2319   6.156   4.882   4.154
  216HOH    HW2 2320   6.075   4.800   4.039
  217HOH     OW 2321   6.373   3.731   3.652
  217HOH    HW1 2322   6.291   3.731   3.710
  217HOH    HW2 2323   6.373   3.813   3.594
  218HOH     OW 2324   5.522   4.221   3.922
  218HOH    HW1 2325   5.440   4.221   3.979
  218HOH    HW2 2326   5.522   4.140   3.864
  219HOH     OW 2327   5.965   7.288   1.693
  219HOH    HW1 2328   5.965   7.370   1.636
  219HOH    HW2 2329   5.965   7.206   1.636
  220HOH     OW 2330   4.808   5.392   1.795
  220HOH    HW1 2331   4.890   5.392   1.853
  220HOH    HW2 2332   4.727   5.392   1.853
  221HOH     OW 2333   4.462   3.685   2.074
  221HOH    HW1 2334   4.543   3.685   2.132
  221HOH    HW2 2335   4.462   3.767   2.016
  222HOH     OW 2336   6.682   5.582   2.925
  222HOH    HW1 2337   6.763   5.582   2.983
  222HOH    HW2 2338   6.682   5.501   2.867
  223HOH     OW 2339   4.361   6.765   2.413
  223HOH    HW1 2340   4.279   6.765   2.471
  223HOH    HW2 2341   4.361   6.847   2.355
  224HOH     OW 2342   6.544   4.082   2.588
  224HOH    HW1 2343   6.462   4.082   2.646
  224HOH    HW2 2344   6.544   4.000   2.531
  225HOH     OW 2345   4.314   5.785   2.062
  225HOH    HW1 2346   4.314   5.867   2.004
  225HOH    HW2 2347   4.314   5.704   2.004
  226HOH     OW 2348   6.364   7.819   2.490
  226HOH    HW1 2349   6.445   7.819   2.547
  226HOH    HW2 2350   6.282   7.819   2.547
  227HOH     OW 2351   4.379   6.158   3.052
  227HOH    HW1 2352   4.460   6.158   3.110
  227HOH    HW2 2353   4.379   6.240   2.994
  228HOH     OW 2354   5.116   3.721   2.131
  228HOH    HW1 2355   5.198   3.721   2.189
  228HOH    HW2 2356   5.116   3.640   2.073
  229HOH     OW 2357   6.495   6.292   1.595
  229HOH    HW1 2358   6.413   6.292   1.653
  229HOH    HW2 2359   6.495   6.374   1.537
  230HOH     OW 2360   6.491   7.314   2.356
  230HOH    HW1 2361   6.409   7.314   2.414
  230HOH    HW2 2362   6.491   7.232   2.298
  231HOH     OW 2363   5.923   7.681   1.573
  231HOH    HW1 2364   5.923   7.763   1.515
  231HOH    HW2 2365   5.923   7.599   1.515
  232HOH     OW 2366   6.602   6.093   1.811
  232HOH    HW1 2367   6.684   6.093   1.868
  232HOH    HW2 2368   6.521   6.093   1.868
  233HOH     OW 2369   4.306   6.851   2.772
  233HOH    HW1 2370   4.388   6.851   2.830
  233HOH    HW2 2371   4.306   6.933   2.714
  234HOH     OW 2372   6.686   3.700   1.811
  234HOH    HW1 2373   6.768   3.700   1.868
  234HOH    HW2 2374   6.686   3.619   1.753
  235HOH     OW 2375   5.309   5.381   1.258
  235HOH    HW1 2376   5.227   5.381   1.315
  235HOH    HW2 2377   5.309   5.463   1.200
  236HOH     OW 2378   6.101   5.070   1.550
  236HOH    HW1 2379   6.019   5.070   1.608
  236HOH    HW2 2380   6.101   4.989   1.492
  237HOH     OW 2381   6.216   7.430   3.466
  237HOH    HW1 2382   6.216   7.512   3.408
  237HOH    HW2 2383   6.216   7.349   3.408
  238HOH     OW 2384   4.883   4.516   3.594
  238HOH    HW1 2385   4.964   4.516   3.652
  238HOH    HW2 2386   4.801   4.516   3.652
  239HOH     OW 2387   6.641   7.006   2.082
  239HOH    HW1 2388   6.723   7.006   2.140
  239HOH    HW2 2389   6.641   7.088   2.024
  240HOH     OW 2390   4.632   6.676   3.263
  240HOH    HW1 2391   4.714   6.676   3.321
  240HOH    HW2 2392   4.632   6.594   3.205
  241HOH     OW 2393   6.422   6.863   1.345
  241HOH    HW1 2394   6.340   6.863   1.403
  241HOH    HW2 2395   6.422   6.945   1.288
  242HOH     OW 2396   4.516   7.231   3.024
  242HOH    HW1 2397   4.435   7.231   3.081
  242HOH    HW2 2398   4.516   7.149   2.966
  243HOH     OW 2399   4.067   3.890   3.676
  243HOH    HW1 2400   4.067   3.971   3.618
  243HOH    HW2 2401   4.067   3.808   3.618
  244HOH     OW 2402   4.636   5.330   3.385
  244HOH    HW1 2403   4.718   5.330   3.442
  244HOH    HW2 2404   4.555   5.330   3.442
  245HOH     OW 2405   5.463   7.305   1.562
  245HOH    HW1 2406   5.545   7.305   1.620
  245HOH    HW2 2407   5.463   7.387   1.505
  246HOH     OW 2408   6.421   7.399   3.241
  246HOH    HW1 2409   6.502   7.399   3.298
  246HOH    HW2 2410   6.421   7.318   3.183
  247HOH     OW 2411   5.076   6.387   1.199
  247HOH    HW1 2412   4.995   6.387   1.257
  247HOH    HW2 2413   5.076   6.469   1.142
  248HOH     OW 2414   6.526   6.019   3.378
  248HOH    HW1 2415   6.444   6.019   3.435
  248HOH    HW2 2416   6.526   5.938   3.320
  249HOH     OW 2417   6.141   7.128   1.435
  249HOH    HW1 2418   6.141   7.209   1.377
  249HOH    HW2 2419   6.141   7.046   1.377
  250HOH     OW 2420   6.753   3.996   2.304
  250HOH    HW1 2421   6.834   3.996   2.362
  250HOH    HW2 2422   6.671   3.996   2.362
  251HOH     OW 2423   5.043   7.628   2.123
  251HOH    HW1 2424   5.125   7.628   2.181
  251HOH    HW2 2425   5.043   7.709   2.065
  252HOH     OW 2426   4.999   6.703   1.351
  252HOH    HW1 2427   5.081   6.703   1.409
  252HOH    HW2 2428   4.999   6.622   1.293
  253HOH     OW 2429   5.879   5.787   3.813
  253HOH    HW1 2430   5.798   5.787   3.871
  253HOH    HW2 2431   5.879   5.868   3.755
  254HOH     OW 2432   6.276   5.109   1.772
  254HOH    HW1 2433   6.194   5.109   1.830
  254HOH    HW2 2434   6.276   5.027   1.714
  255HOH     OW 2435   5.972   3.983   1.310
  255HOH    HW1 2436   5.972   4.065   1.252
  255HOH    HW2 2437   5.972   3.902   1.252
  257HOH     OW 2438   6.745   3.926   1.643
  257HOH    HW1 2439   6.827   3.926   1.701
  257HOH    HW2 2440   6.664   3.926   1.701
  258HOH     OW 2441   5.650   6.226   3.878
  258HOH    HW1 2442   5.731   6.226   3.935
  258HOH    HW2 2443   5.650   6.308   3.820
  259HOH     OW 2444   5.333   6.063   1.202
  259HOH    HW1 2445   5.414   6.063   1.259
  259HOH    HW2 2446   5.333   5.982   1.144
  260HOH     OW 2447   4.966   5.174   3.909
  260HOH    HW1 2448   4.884   5.174   3.967
  260HOH    HW2 2449   4.966   5.256   3.851
  261HOH     OW 2450   5.874   5.455   1.228
  261HOH    HW1 2451   5.793   5.455   1.286
  261HOH    HW2 2452   5.874   5.373   1.170
  262HOH     OW 2453   5.915   6.359   1.170
  262HOH    HW1 2454   5.915   6.441   1.113
  262HOH    HW2 2455   5.915   6.278   1.113
  263HOH     OW 2456   6.679   6.629   1.883
  263HOH    HW1 2457   6.761   6.629   1.940
  263HOH    HW2 2458   6.598   6.629   1.940
  264HOH     OW 2459   4.821   3.736   2.557
  264HOH    HW1 2460   4.902   3.736   2.614
  264HOH    HW2 2461   4.821   3.817   2.499
  265HOH     OW 2462   4.292   3.578   1.746
  265HOH    HW1 2463   4.374   3.578   1.804
  265HOH    HW2 2464   4.292   3.496   1.688
  266HOH     OW 2465   4.296   3.880   2.117
  266HOH    HW1 2466   4.214   3.880   2.175
  266HOH    HW2 2467   4.296   3.962   2.059
  267HOH     OW 2468   6.277   3.707   3.382
  267HOH    HW1 2469   6.196   3.707   3.440
  267HOH    HW2 2470   6.277   3.625   3.324
  268HOH     OW 2471   5.316   4.723   4.098
  268HOH    HW1 2472   5.316   4.804   4.041
  268HOH    HW2 2473   5.316   4.641   4.041
  269HOH     OW 2474   4.525   6.741   1.475
  269HOH    HW1 2475   4.607   6.741   1.533
  269HOH    HW2 2476   4.444   6.741   1.533
  270HOH     OW 2477   4.448   4.336   1.309
  270HOH    HW1 2478   4.530   4.336   1.366
  270HOH    HW2 2479   4.448   4.417   1.251
  271HOH     OW 2480   3.698   4.860   3.207
  271HOH    HW1 2481   3.780   4.860   3.265
  271HOH    HW2 2482   3.698   4.778   3.149
  272HOH     OW 2483   4.642   3.963   3.784
  272HOH    HW1 2484   4.560   3.963   3.842
  272HOH    HW2 2485   4.642   4.045   3.727
  273HOH     OW 2486   6.034   3.515   2.782
  273HOH    HW1 2487   5.952   3.515   2.840
  273HOH    HW2 2488   6.034   3.434   2.724
  274HOH     OW 2489   5.163   5.803   3.900
  274HOH    HW1 2490   5.163   5.884   3.842
  274HOH    HW2 2491   5.163   5.721   3.842
  275HOH     OW 2492   6.111   5.273   4.096
  275HOH    HW1 2493   6.192   5.273   4.154
  275HOH    HW2 2494   6.029   5.273   4.154
  276HOH     OW 2495   4.276   5.892   3.187
  276HOH    HW1 2496   4.357   5.892   3.244
  276HOH    HW2 2497   4.276   5.974   3.129
  277HOH     OW 2498   4.466   5.161   3.627
  277HOH    HW1 2499   4.547   5.161   3.685
  277HOH    HW2 2500   4.466   5.079   3.569
  278HOH     OW 2501   7.089   4.353   2.369
  278HOH    HW1 2502   7.008   4.353   2.427
  278HOH    HW2 2503   7.089   4.435   2.311
  279HOH     OW 2504   4.864   6.908   1.282
  279HOH    HW1 2505   4.782   6.908   1.340
  279HOH    HW2 2506   4.864   6.827   1.224
  280HOH     OW 2507   5.572   7.711   1.493
  280HOH    HW1 2508   5.572   7.792   1.435
  280HOH    HW2 2509   5.572   7.629   1.435
  281HOH     OW 2510   4.765   7.406   2.473
  281HOH    HW1 2511   4.847   7.406   2.531
  281HOH    HW2 2512   4.684   7.406   2.531
  282HOH     OW 2513   5.232   6.053   3.997
  282HOH    HW1 2514   5.313   6.053   4.054
  282HOH    HW2 2515   5.232   6.134   3.939
  283HOH     OW 2516   5.973   4.600   1.508
  283HOH    HW1 2517   6.054   4.600   1.566
  283HOH    HW2 2518   5.973   4.518   1.451
  284HOH     OW 2519   4.441   3.598   2.799
  284HOH    HW1 2520   4.359   3.598   2.857
  284HOH    HW2 2521   4.441   3.680   2.741
  285HOH     OW 2522   4.207   6.620   2.825
  285HOH    HW1 2523   4.125   6.620   2.883
  285HOH    HW2 2524   4.207   6.538   2.768
  286HOH     OW 2525   5.446   7.068   1.422
  286HOH    HW1 2526   5.446   7.150   1.365
  286HOH    HW2 2527   5.446   6.986   1.365
  287HOH     OW 2528   4.514   4.447   4.172
  287HOH    HW1 2529   4.596   4.447   4.230
  287HOH    HW2 2530   4.433   4.447   4.230
  288HOH     OW 2531   5.736   3.776   3.418
  288HOH    HW1 2532   5.817   3.776   3.476
  288HOH    HW2 2533   5.736   3.857   3.360
  289HOH     OW 2534   5.709   5.241   1.116
  289HOH    HW1 2535   5.791   5.241   1.174
  289HOH    HW2 2536   5.709   5.160   1.058
  290HOH     OW 2537   6.715   6.865   1.774
  290HOH    HW1 2538   6.633   6.865   1.832
  290HOH    HW2 2539   6.715   6.946   1.716
  291HOH     OW 2540   6.646   4.945   3.178
  291HOH    HW1 2541   6.564   4.945   3.236
  291HOH    HW2 2542   6.646   4.863   3.120
  292HOH     OW 2543   4.560   5.714   3.357
  292HOH    HW1 2544   4.560   5.795   3.299
  292HOH    HW2 2545   4.560   5.632   3.299
  293HOH     OW 2546   4.591   6.185   3.313
  293HOH    HW1 2547   4.672   6.185   3.371
  293HOH    HW2 2548   4.509   6.185   3.371
  294HOH     OW 2549   3.903   4.900   2.784
  294HOH    HW1 2550   3.985   4.900   2.841
  294HOH    HW2 2551   3.903   4.981   2.726
  295HOH     OW 2552   4.747   7.368   1.562
  295HOH    HW1 2553   4.829   7.368   1.620
  295HOH    HW2 2554   4.747   7.286   1.505
  296HOH     OW 2555   6.399   7.280   1.761
  296HOH    HW1 2556   6.317   7.280   1.819
  296HOH    HW2 2557   6.399   7.361   1.704
  297HOH     OW 2558   4.441   7.107   3.244
  297HOH    HW1 2559   4.359   7.107   3.302
  297HOH    HW2 2560   4.441   7.026   3.186
  298HOH     OW 2561   5.194   6.732   3.640
  298HOH    HW1 2562   5.194   6.813   3.582
  298HOH    HW2 2563   5.194   6.650   3.582
  299HOH     OW 2564   5.807   7.855   1.753
  299HOH    HW1 2565   5.889   7.855   1.811
  299HOH    HW2 2566   5.725   7.855   1.811
  300HOH     OW 2567   6.735   5.181   3.188
  300HOH    HW1 2568   6.816   5.181   3.246
  300HOH    HW2 2569   6.735   5.262   3.130
  301HOH     OW 2570   5.693   5.913   0.993
  301HOH    HW1 2571   5.774   5.913   1.051
  301HOH    HW2 2572   5.693   5.831   0.935
  302HOH     OW 2573   4.177   4.653   1.927
  302HOH    HW1 2574   4.095   4.653   1.985
  302HOH    HW2 2575   4.177   4.734   1.869
  303HOH     OW 2576   6.075   4.363   1.412
  303HOH    HW1 2577   5.993   4.363   1.470
  303HOH    HW2 2578   6.075   4.281   1.354
  304HOH     OW 2579   6.798   6.530   2.900
  304HOH    HW1 2580   6.798   6.612   2.842
  304HOH    HW2 2581   6.798   6.449   2.842
  305HOH     OW 2582   5.943   3.667   3.202
  305HOH    HW1 2583   6.025   3.667   3.260
  305HOH    HW2 2584   5.862   3.667   3.260
  306HOH     OW 2585   6.281   4.573   1.436
  306HOH    HW1 2586   6.362   4.573   1.494
  306HOH    HW2 2587   6.281   4.654   1.378
  307HOH     OW 2588   4.928   5.870   1.380
  307HOH    HW1 2589   5.009   5.870   1.437
  307HOH    HW2 2590   4.928   5.788   1.322
  308HOH     OW 2591   6.942   6.376   2.255
  308HOH    HW1 2592   6.861   6.376   2.313
  308HOH    HW2 2593   6.942   6.458   2.198
  309HOH     OW 2594   4.647   4.830   1.510
  309HOH    HW1 2595   4.565   4.830   1.568
  309HOH    HW2 2596   4.647   4.749   1.452
  310HOH     OW 2597   4.239   6.318   2.776
  310HOH    HW1 2598   4.239   6.400   2.719
  310HOH    HW2 2599   4.239   6.236   2.719
  311HOH     OW 2600   5.341   3.907   1.371
  311HOH    HW1 2601   5.422   3.907   1.429
  311HOH    HW2 2602   5.259   3.907   1.429
  312HOH     OW 2603   6.058   5.316   1.374
  312HOH    HW1 2604   6.140   5.316   1.432
  312HOH    HW2 2605   6.058   5.398   1.316
  313HOH     OW 2606   4.060   5.121   3.485
  313HOH    HW1 2607   4.142   5.121   3.543
  313HOH    HW2 2608   4.060   5.040   3.427
  315HOH     OW 2609   6.463   3.736   2.522
  315HOH    HW1 2610   6.382   3.736   2.580
  315HOH    HW2 2611   6.463   3.817   2.464
  316HOH     OW 2612   3.976   5.168   2.790
  316HOH    HW1 2613   3.894   5.168   2.848
  316HOH    HW2 2614   3.976   5.086   2.732
  317HOH     OW 2615   4.442   6.949   2.249
  317HOH    HW1 2616   4.442   7.031   2.191
  317HOH    HW2 2617   4.442   6.868   2.191
  318HOH     OW 2618   6.862   4.165   2.464
  318HOH    HW1 2619   6.944   4.165   2.522
  318HOH    HW2 2620   6.780   4.165   2.522
  319HOH     OW 2621   4.292   6.657   2.194
  319HOH    HW1 2622   4.374   6.657   2.252
  319HOH    HW2 2623   4.292   6.739   2.136
  320HOH     OW 2624   6.489   6.644   3.407
  320HOH    HW1 2625   6.571   6.644   3.465
  320HOH    HW2 2626   6.489   6.562   3.350
  321HOH     OW 2627   6.662   6.948   3.188
  321HOH    HW1 2628   6.580   6.948   3.245
  321HOH    HW2 2629   6.662   7.029   3.130
  322HOH     OW 2630   4.819   5.688   3.655
  322HOH    HW1 2631   4.737   5.688   3.713
  322HOH    HW2 2632   4.819   5.607   3.598
  323HOH     OW 2633   6.645   4.499   1.747
  323HOH    HW1 2634   6.645   4.581   1.690
  323HOH    HW2 2635   6.645   4.418   1.690
  324HOH     OW 2636   4.419   6.991   1.633
  324HOH    HW1 2637   4.500   6.991   1.690
  324HOH    HW2 2638   4.337   6.991   1.690
  325HOH     OW 2639   5.524   3.609   3.375
  325HOH    HW1 2640   5.606   3.609   3.433
  325HOH    HW2 2641   5.524   3.690   3.317
  326HOH     OW 2642   6.681   6.733   1.467
  326HOH    HW1 2643   6.763   6.733   1.525
  326HOH    HW2 2644   6.681   6.651   1.410
  327HOH     OW 2645   3.820   4.488   3.403
  327HOH    HW1 2646   3.738   4.488   3.460
  327HOH    HW2 2647   3.820   4.569   3.345
  328HOH     OW 2648   5.986   4.846   1.454
  328HOH    HW1 2649   5.904   4.846   1.512
  328HOH    HW2 2650   5.986   4.764   1.397
  329HOH     OW 2651   6.272   5.597   3.570
  329HOH    HW1 2652   6.272   5.679   3.512
  329HOH    HW2 2653   6.272   5.516   3.512
  330HOH     OW 2654   7.014   6.339   2.660
  330HOH    HW1 2655   7.096   6.339   2.718
  330HOH    HW2 2656   6.933   6.339   2.718
  331HOH     OW 2657   4.247   4.839   1.729
  331HOH    HW1 2658   4.329   4.839   1.786
  331HOH    HW2 2659   4.247   4.921   1.671
  332HOH     OW 2660   6.579   4.878   3.572
  332HOH    HW1 2661   6.661   4.878   3.630
  332HOH    HW2 2662   6.579   4.797   3.514
  333HOH     OW 2663   6.280   3.445   2.033
  333HOH    HW1 2664   6.199   3.445   2.090
  333HOH    HW2 2665   6.280   3.527   1.975
  334HOH     OW 2666   5.861   5.043   4.163
  334HOH    HW1 2667   5.780   5.043   4.221
  334HOH    HW2 2668   5.861   4.961   4.105
  335HOH     OW 2669   3.847   4.553   3.002
  335HOH    HW1 2670   3.847   4.635   2.945
  335HOH    HW2 2671   3.847   4.472   2.945
  336HOH     OW 2672   4.019   5.437   2.827
  336HOH    HW1 2673   4.101   5.437   2.884
  336HOH    HW2 2674   3.938   5.437   2.884
  337HOH     OW 2675   6.832   4.699   1.948
  337HOH    HW1 2676   6.913   4.699   2.006
  337HOH    HW2 2677   6.832   4.780   1.890
  338HOH     OW 2678   6.799   6.820   2.777
  338HOH    HW1 2679   6.880   6.820   2.835
  338HOH    HW2 2680   6.799   6.738   2.719
  339HOH     OW 2681   6.484   4.190   3.971
  339HOH    HW1 2682   6.403   4.190   4.029
  339HOH    HW2 2683   6.484   4.272   3.914
  340HOH     OW 2684   4.072   4.051   2.553
  340HOH    HW1 2685   3.991   4.051   2.611
  340HOH    HW2 2686   4.072   3.969   2.495
  341HOH     OW 2687   6.568   7.226   2.925
  341HOH    HW1 2688   6.568   7.307   2.867
  341HOH    HW2 2689   6.568   7.144   2.867
  342HOH     OW 2690   5.611   6.478   1.188
  342HOH    HW1 2691   5.693   6.478   1.246
  342HOH    HW2 2692   5.530   6.478   1.246
  343HOH     OW 2693   5.056   6.327   3.856
  343HOH    HW1 2694   5.138   6.327   3.913
  343HOH    HW2 2695   5.056   6.409   3.798
  344HOH     OW 2696   5.532   3.776   2.894
  344HOH    HW1 2697   5.614   3.776   2.952
  344HOH    HW2 2698   5.532   3.694   2.837
  345HOH     OW 2699   3.951   4.684   2.507
  345HOH    HW1 2700   3.869   4.684   2.565
  345HOH    HW2 2701   3.951   4.766   2.450
  346HOH     OW 2702   6.489   3.416   1.847
  346HOH    HW1 2703   6.407   3.416   1.905
  346HOH    HW2 2704   6.489   3.334   1.790
  347HOH     OW 2705   6.064   7.774   1.810
  347HOH    HW1 2706   6.064   7.856   1.753
  347HOH    HW2 2707   6.064   7.692   1.753
  348HOH     OW 2708   6.549   3.803   3.184
  348HOH    HW1 2709   6.631   3.803   3.242
  348HOH    HW2 2710   6.467   3.803   3.242
  349HOH     OW 2711   5.442   7.923   1.696
  349HOH    HW1 2712   5.524   7.923   1.754
  349HOH    HW2 2713   5.442   8.004   1.638
  350HOH     OW 2714   4.864   3.794   3.281
  350HOH    HW1 2715   4.945   3.794   3.339
  350HOH    HW2 2716   4.864   3.712   3.224
  351HOH     OW 2717   6.695   5.882   1.994
  351HOH    HW1 2718   6.613   5.882   2.052
  351HOH    HW2 2719   6.695   5.963   1.937
  352HOH     OW 2720   5.528   7.754   2.672
  352HOH    HW1 2721   5.446   7.754   2.729
  352HOH    HW2 2722   5.528   7.673   2.614
  353HOH     OW 2723   4.837   7.252   3.530
  353HOH    HW1 2724   4.837   7.333   3.472
  353HOH    HW2 2725   4.837   7.170   3.472
  354HOH     OW 2726   6.783   6.583   2.468
  354HOH    HW1 2727   6.865   6.583   2.525
  354HOH    HW2 2728   6.702   6.583   2.525
  355HOH     OW 2729   5.266   7.918   2.157
  355HOH    HW1 2730   5.347   7.918   2.215
  355HOH    HW2 2731   5.266   8.000   2.100
  356HOH     OW 2732   5.513   4.801   1.137
  356HOH    HW1 2733   5.594   4.801   1.195
  356HOH    HW2 2734   5.513   4.719   1.080
  357HOH     OW 2735   4.051   6.305   2.434
  357HOH    HW1 2736   3.970   6.305   2.492
  357HOH    HW2 2737   4.051   6.386   2.376
  358HOH     OW 2738   4.655   5.473   1.613
  358HOH    HW1 2739   4.574   5.473   1.670
  358HOH    HW2 2740   4.655   5.392   1.555
  359HOH     OW 2741   4.889   4.707   3.775
  359HOH    HW1 2742   4.889   4.788   3.718
  359HOH    HW2 2743   4.889   4.625   3.718
  360HOH     OW 2744   6.175   7.806   3.090
  360HOH    HW1 2745   6.257   7.806   3.148
  360HOH    HW2 2746   6.093   7.806   3.148
  361HOH     OW 2747   4.106   5.488   3.379
  361HOH    HW1 2748   4.188   5.488   3.437
  361HOH    HW2 2749   4.106   5.569   3.321
  362HOH     OW 2750   4.620   4.911   3.866
  362HOH    HW1 2751   4.702   4.911   3.923
  362HOH    HW2 2752   4.620   4.829   3.808
  363HOH     OW 2753   3.846   4.764   3.568
  363HOH    HW1 2754   3.764   4.764   3.625
  363HOH    HW2 2755   3.846   4.846   3.510
  364HOH     OW 2756   4.067   5.854   2.230
  364HOH    HW1 2757   3.986   5.854   2.287
  364HOH    HW2 2758   4.067   5.772   2.172
  365HOH     OW 2759   4.906   5.484   1.211
  365HOH    HW1 2760   4.906   5.566   1.153
  365HOH    HW2 2761   4.906   5.402   1.153
  366HOH     OW 2762   6.869   4.321   1.794
  366HOH    HW1 2763   6.951   4.321   1.851
  366HOH    HW2 2764   6.788   4.321   1.851
  367HOH     OW 2765   5.955   7.858   2.574
  367HOH    HW1 2766   6.037   7.858   2.632
  367HOH    HW2 2767   5.955   7.939   2.516
  368HOH     OW 2768   6.462   5.448   3.406
  368HOH    HW1 2769   6.543   5.448   3.464
  368HOH    HW2 2770   6.462   5.367   3.348
  369HOH     OW 2771   6.875   5.132   1.890
  369HOH    HW1 2772   6.794   5.132   1.948
  369HOH    HW2 2773   6.875   5.214   1.833
  370HOH     OW 2774   4.949   4.254   1.006
  370HOH    HW1 2775   4.867   4.254   1.064
  370HOH    HW2 2776   4.949   4.172   0.948
  371HOH     OW 2777   5.141   5.606   1.282
  371HOH    HW1 2778   5.141   5.687   1.225
  371HOH    HW2 2779   5.141   5.524   1.225
  372HOH     OW 2780   4.463   3.900   1.469
  372HOH    HW1 2781   4.545   3.900   1.527
  372HOH    HW2 2782   4.382   3.900   1.527
  373HOH     OW 2783   5.981   7.659   3.164
  373HOH    HW1 2784   6.063   7.659   3.222
  373HOH    HW2 2785   5.981   7.741   3.107
  374HOH     OW 2786   4.474   6.350   1.594
  374HOH    HW1 2787   4.556   6.350   1.652
  374HOH    HW2 2788   4.474   6.269   1.536
  375HOH     OW 2789   6.751   4.415   2.914
  375HOH    HW1 2790   6.669   4.415   2.972
  375HOH    HW2 2791   6.751   4.496   2.856
  376HOH     OW 2792   7.027   5.135   2.817
  376HOH    HW1 2793   6.945   5.135   2.875
  376HOH    HW2 2794   7.027   5.053   2.760
  377HOH     OW 2795   6.453   5.378   1.800
  377HOH    HW1 2796   6.453   5.459   1.742
  377HOH    HW2 2797   6.453   5.296   1.742
  378HOH     OW 2798   4.086   6.139   2.147
  378HOH    HW1 2799   4.168   6.139   2.205
  378HOH    HW2 2800   4.005   6.139   2.205
  379HOH     OW 2801   5.773   4.989   1.146
  379HOH    HW1 2802   5.855   4.989   1.204
  379HOH    HW2 2803   5.773   5.071   1.088
  380HOH     OW 2804   4.982   3.670   1.571
  380HOH    HW1 2805   5.064   3.670   1.629
  380HOH    HW2 2806   4.982   3.588   1.514
  381HOH     OW 2807   5.407   5.744   1.168
  381HOH    HW1 2808   5.325   5.744   1.226
  381HOH    HW2 2809   5.407   5.826   1.110
  382HOH     OW 2810   6.234   7.899   2.849
  382HOH    HW1 2811   6.152   7.899   2.906
  382HOH    HW2 2812   6.234   7.817   2.791
  383HOH     OW 2813   6.185   4.501   4.198
  383HOH    HW1 2814   6.185   4.582   4.141
  383HOH    HW2 2815   6.185   4.419   4.141
  384HOH     OW 2816   5.421   4.004   3.770
  384HOH    HW1 2817   5.502   4.004   3.827
  384HOH    HW2 2818   5.339   4.004   3.827
  386HOH     OW 2819   5.464   3.546   2.040
  386HOH    HW1 2820   5.545   3.546   2.097
  386HOH    HW2 2821   5.464   3.627   1.982
  387HOH     OW 2822   5.536   6.187   1.095
  387HOH    HW1 2823   5.618   6.187   1.153
  387HOH    HW2 2824   5.536   6.106   1.037
  388HOH     OW 2825   4.318   5.650   3.415
  388HOH    HW1 2826   4.236   5.650   3.473
  388HOH    HW2 2827   4.318   5.731   3.357
  389HOH     OW 2828   6.469   7.595   2.026
  389HOH    HW1 2829   6.388   7.595   2.083
  389HOH    HW2 2830   6.469   7.514   1.968
  390HOH     OW 2831   4.100   5.952   2.635
  390HOH    HW1 2832   4.100   6.034   2.577
  390HOH    HW2 2833   4.100   5.871   2.577
  391HOH     OW 2834   7.080   4.282   1.938
  391HOH    HW1 2835   7.161   4.282   1.995
  391HOH    HW2 2836   6.998   4.282   1.995
  392HOH     OW 2837   4.754   3.834   3.538
  392HOH    HW1 2838   4.835   3.834   3.596
  392HOH    HW2 2839   4.754   3.915   3.480
  393HOH     OW 2840   4.163   6.418   2.089
  393HOH    HW1 2841   4.245   6.418   2.147
  393HOH    HW2 2842   4.163   6.336   2.032
  394HOH     OW 2843   6.781   5.475   1.998
  394HOH    HW1 2844   6.700   5.475   2.055
  394HOH    HW2 2845   6.781   5.557   1.940
  395HOH     OW 2846   4.830   6.110   1.522
  395HOH    HW1 2847   4.749   6.110   1.580
  395HOH    HW2 2848   4.830   6.028   1.465
  397HOH     OW 2849   4.620   6.485   3.491
  397HOH    HW1 2850   4.620   6.567   3.434
  397HOH    HW2 2851   4.620   6.404   3.434
  398HOH     OW 2852   5.618   6.576   3.856
  398HOH    HW1 2853   5.699   6.576   3.914
  398HOH    HW2 2854   5.536   6.576   3.914
  399HOH     OW 2855   4.083   4.612   3.737
  399HOH    HW1 2856   4.165   4.612   3.795
  399HOH    HW2 2857   4.083   4.694   3.679
  401HOH     OW 2858   6.639   6.353   3.044
  401HOH    HW1 2859   6.721   6.353   3.102
  401HOH    HW2 2860   6.639   6.272   2.986
  402HOH     OW 2861   5.584   4.395   4.199
  402HOH    HW1 2862   5.502   4.395   4.257
  402HOH    HW2 2863   5.584   4.477   4.141
  403HOH     OW 2864   3.935   4.070   2.112
  403HOH    HW1 2865   3.853   4.070   2.170
  403HOH    HW2 2866   3.935   3.988   2.054
  404HOH     OW 2867   3.869   5.260   2.402
  404HOH    HW1 2868   3.869   5.341   2.344
  404HOH    HW2 2869   3.869   5.178   2.344
  406HOH     OW 2870   6.991   5.317   2.616
  406HOH    HW1 2871   7.073   5.317   2.674
  406HOH    HW2 2872   6.909   5.317   2.674
  407HOH     OW 2873   4.014   4.476   1.583
  407HOH    HW1 2874   4.096   4.476   1.641
  407HOH    HW2 2875   4.014   4.558   1.526
  408HOH     OW 2876   5.641   3.722   3.781
  408HOH    HW1 2877   5.723   3.722   3.839
  408HOH    HW2 2878   5.641   3.640   3.723
  409HOH     OW 2879   3.793   5.096   3.267
  409HOH    HW1 2880   3.712   5.096   3.324
  409HOH    HW2 2881   3.793   5.178   3.209
  410HOH     OW 2882   6.475   4.058   3.020
  410HOH    HW1 2883   6.393   4.058   3.078
  410HOH    HW2 2884   6.475   3.976   2.962
  411HOH     OW 2885   4.267   4.787   2.153
  411HOH    HW1 2886   4.267   4.869   2.096
  411HOH    HW2 2887   4.267   4.706   2.096
  412HOH     OW 2888   6.154   3.616   3.810
  412HOH    HW1 2889   6.236   3.616   3.867
  412HOH    HW2 2890   6.072   3.616   3.867
  413HOH     OW 2891   4.301   4.102   1.357
  413HOH    HW1 2892   4.383   4.102   1.415
  413HOH    HW2 2893   4.301   4.184   1.299
  414HOH     OW 2894   4.728   5.001   1.225
  414HOH    HW1 2895   4.810   5.001   1.283
  414HOH    HW2 2896   4.728   4.919   1.167
  415HOH     OW 2897   6.915   5.811   2.489
  415HOH    HW1 2898   6.833   5.811   2.547
  415HOH    HW2 2899   6.915   5.893   2.431
  416HOH     OW 2900   7.036   6.203   2.448
  416HOH    HW1 2901   6.954   6.203   2.506
  416HOH    HW2 2902   7.036   6.121   2.390
  417HOH     OW 2903   4.817   7.847   2.562
  417HOH    HW1 2904   4.817   7.929   2.505
  417HOH    HW2 2905   4.817   7.765   2.505
  418HOH     OW 2906   6.314   6.370   3.541
  418HOH    HW1 2907   6.396   6.370   3.599
  418HOH    HW2 2908   6.232   6.370   3.599
  419HOH     OW 2909   5.442   7.512   3.372
  419HOH    HW1 2910   5.523   7.512   3.430
  419HOH    HW2 2911   5.442   7.593   3.314
  420HOH     OW 2912   6.580   7.058   3.436
  420HOH    HW1 2913   6.662   7.058   3.494
  420HOH    HW2 2914   6.580   6.976   3.379
  421HOH     OW 2915   4.240   5.081   1.881
  421HOH    HW1 2916   4.158   5.081   1.938
  421HOH    HW2 2917   4.240   5.163   1.823
  422HOH     OW 2918   4.691   7.312   1.840
  422HOH    HW1 2919   4.610   7.312   1.898
  422HOH    HW2 2920   4.691   7.230   1.782
  423HOH     OW 2921   3.933   5.374   3.111
  423HOH    HW1 2922   3.933   5.456   3.053
  423HOH    HW2 2923   3.933   5.293   3.053
  424HOH     OW 2924   6.559   7.614   2.389
  424HOH    HW1 2925   6.641   7.614   2.447
  424HOH    HW2 2926   6.478   7.614   2.447
  425HOH     OW 2927   6.761   4.246   1.507
  425HOH    HW1 2928   6.843   4.246   1.564
  425HOH    HW2 2929   6.761   4.328   1.449
  426HOH     OW 2930   5.161   7.848   3.030
  426HOH    HW1 2931   5.243   7.848   3.088
  426HOH    HW2 2932   5.161   7.766   2.972
  427HOH     OW 2933   6.370   6.215   1.388
  427HOH    HW1 2934   6.288   6.215   1.445
  427HOH    HW2 2935   6.370   6.296   1.330
  429HOH     OW 2936   6.573   4.452   1.455
  429HOH    HW1 2937   6.492   4.452   1.513
  429HOH    HW2 2938   6.573   4.370   1.397
  430HOH     OW 2939   6.379   7.611   2.792
  430HOH    HW1 2940   6.379   7.693   2.734
  430HOH    HW2 2941   6.379   7.530   2.734
  431HOH     OW 2942   6.732   4.294   3.322
  431HOH    HW1 2943   6.813   4.294   3.380
  431HOH    HW2 2944   6.650   4.294   3.380
  432HOH     OW 2945   4.783   5.273   3.716
  432HOH    HW1 2946   4.865   5.273   3.774
  432HOH    HW2 2947   4.783   5.355   3.658
  434HOH     OW 2948   6.420   5.423   1.552
  434HOH    HW1 2949   6.502   5.423   1.610
  434HOH    HW2 2950   6.420   5.342   1.494
  435HOH     OW 2951   6.777   4.753   3.022
  435HOH    HW1 2952   6.696   4.753   3.080
  435HOH    HW2 2953   6.777   4.835   2.964
  436HOH     OW 2954   6.605   4.149   1.309
  436HOH    HW1 2955   6.523   4.149   1.367
  436HOH    HW2 2956   6.605   4.068   1.251
  438HOH     OW 2957   4.771   7.466   3.278
  438HOH    HW1 2958   4.771   7.548   3.220
  438HOH    HW2 2959   4.771   7.384   3.220
  439HOH     OW 2960   6.593   3.734   3.433
  439HOH    HW1 2961   6.675   3.734   3.491
  439HOH    HW2 2962   6.511   3.734   3.491
  440HOH     OW 2963   4.037   4.085   1.630
  440HOH    HW1 2964   4.119   4.085   1.688
  440HOH    HW2 2965   4.037   4.167   1.572
  441HOH     OW 2966   6.805   4.078   3.489
  441HOH    HW1 2967   6.886   4.078   3.546
  441HOH    HW2 2968   6.805   3.996   3.431
  442HOH     OW 2969   4.519   4.773   1.210
  442HOH    HW1 2970   4.438   4.773   1.267
  442HOH    HW2 2971   4.519   4.855   1.152
  443HOH     OW 2972   5.821   3.611   2.037
  443HOH    HW1 2973   5.740   3.611   2.095
  443HOH    HW2 2974   5.821   3.530   1.979
  444HOH     OW 2975   6.403   7.145   1.428
  444HOH    HW1 2976   6.403   7.226   1.370
  444HOH    HW2 2977   6.403   7.063   1.370
  445HOH     OW 2978   4.446   6.121   1.703
  445HOH    HW1 2979   4.528   6.121   1.761
  445HOH    HW2 2980   4.365   6.121   1.761
  446HOH     OW 2981   6.800   4.398   3.654
  446HOH    HW1 2982   6.882   4.398   3.712
  446HOH    HW2 2983   6.800   4.480   3.597
  447HOH     OW 2984   4.314   5.816   1.755
  447HOH    HW1 2985   4.396   5.816   1.812
  447HOH    HW2 2986   4.314   5.734   1.697
  448HOH     OW 2987   4.637   4.375   1.036
  448HOH    HW1 2988   4.556   4.375   1.093
  448HOH    HW2 2989   4.637   4.456   0.978
  449HOH     OW 2990   5.433   4.561   1.196
  449HOH    HW1 2991   5.352   4.561   1.254
  449HOH    HW2 2992   5.433   4.479   1.138
  450HOH     OW 2993   6.528   5.693   1.761
  450HOH    HW1 2994   6.528   5.775   1.703
  450HOH    HW2 2995   6.528   5.611   1.703
  451HOH     OW 2996   6.979   5.288   2.237
  451HOH    HW1 2997   7.061   5.288   2.294
  451HOH    HW2 2998   6.897   5.288   2.294
  452HOH     OW 2999   5.976   4.232   4.151
  452HOH    HW1 3000   6.058   4.232   4.209
  452HOH    HW2 3001   5.976   4.314   4.094
  453HOH     OW 3002   4.060   4.849   2.294
  453HOH    HW1 3003   4.142   4.849   2.352
  453HOH    HW2 3004   4.060   4.768   2.237
  454HOH     OW 3005   5.659   5.410   4.051
  454HOH    HW1 3006   5.577   5.410   4.109
  454HOH    HW2 3007   5.659   5.492   3.993
  455HOH     OW 3008   5.220   6.641   1.230
  455HOH    HW1 3009   5.138   6.641   1.288
  455HOH    HW2 3010   5.220   6.559   1.172
  456HOH     OW 3011   4.457   7.217   2.486
  456HOH    HW1 3012   4.457   7.299   2.428
  456HOH    HW2 3013   4.457   7.135   2.428
  457HOH     OW 3014   6.140   5.683   3.809
  457HOH    HW1 3015   6.221   5.683   3.866
  457HOH    HW2 3016   6.058   5.683   3.866
  458HOH     OW 3017   4.794   4.636   4.044
  458HOH    HW1 3018   4.875   4.636   4.102
  458HOH    HW2 3019   4.794   4.717   3.986
  459HOH     OW 3020   4.513   5.941   3.507
  459HOH    HW1 3021   4.595   5.941   3.565
  459HOH    HW2 3022   4.513   5.859   3.450
  460HOH     OW 3023   4.981   7.638   3.197
  460HOH    HW1 3024   4.900   7.638   3.255
  460HOH    HW2 3025   4.981   7.719   3.140
  461HOH     OW 3026   4.385   6.652   3.151
  461HOH    HW1 3027   4.304   6.652   3.208
  461HOH    HW2 3028   4.385   6.571   3.093
  462HOH     OW 3029   5.263   3.708   3.370
  462HOH    HW1 3030   5.263   3.790   3.312
  462HOH    HW2 3031   5.263   3.627   3.312
  463HOH     OW 3032   4.337   4.570   1.363
  463HOH    HW1 3033   4.419   4.570   1.421
  463HOH    HW2 3034   4.255   4.570   1.421
  464HOH     OW 3035   4.115   3.556   1.981
  464HOH    HW1 3036   4.197   3.556   2.039
  464HOH    HW2 3037   4.115   3.638   1.923
  465HOH     OW 3038   6.399   3.990   1.240
  465HOH    HW1 3039   6.481   3.990   1.297
  465HOH    HW2 3040   6.399   3.909   1.182
  466HOH     OW 3041   6.040   3.743   2.944
  466HOH    HW1 3042   5.958   3.743   3.001
  466HOH    HW2 3043   6.040   3.825   2.886
  468HOH     OW 3044   5.515   4.999   4.194
  468HOH    HW1 3045   5.433   4.999   4.252
  468HOH    HW2 3046   5.515   4.917   4.137
  469HOH     OW 3047   5.926   7.437   1.463
  469HOH    HW1 3048   5.926   7.518   1.405
  469HOH    HW2 3049   5.926   7.355   1.405
  470HOH     OW 3050   6.770   3.682   2.292
  470HOH    HW1 3051   6.851   3.682   2.349
  470HOH    HW2 3052   6.688   3.682   2.349
  471HOH     OW 3053   6.612   7.241   1.618
  471HOH    HW1 3054   6.693   7.241   1.676
  471HOH    HW2 3055   6.612   7.322   1.560
  472HOH     OW 3056   6.373   4.918   1.533
  472HOH    HW1 3057   6.454   4.918   1.591
  472HOH    HW2 3058   6.373   4.836   1.476
  473HOH     OW 3059   5.527   7.868   2.222
  473HOH    HW1 3060   5.445   7.868   2.280
  473HOH    HW2 3061   5.527   7.949   2.164
  474HOH     OW 3062   5.826   5.679   1.114
  474HOH    HW1 3063   5.745   5.679   1.172
  474HOH    HW2 3064   5.826   5.597   1.056
  475HOH     OW 3065   3.982   5.364   2.093
  475HOH    HW1 3066   3.982   5.446   2.035
  475HOH    HW2 3067   3.982   5.282   2.035
  476HOH     OW 3068   5.868   6.766   3.750
  476HOH    HW1 3069   5.950   6.766   3.808
  476HOH    HW2 3070   5.786   6.766   3.808
  477HOH     OW 3071   6.524   6.574   1.343
  477HOH    HW1 3072   6.605   6.574   1.401
  477HOH    HW2 3073   6.524   6.656   1.286
  478HOH     OW 3074   5.259   7.006   3.615
  478HOH    HW1 3075   5.341   7.006   3.673
  478HOH    HW2 3076   5.259   6.925   3.557
  479HOH     OW 3077   6.919   5.405   3.053
  479HOH    HW1 3078   6.837   5.405   3.110
  479HOH    HW2 3079   6.919   5.487   2.995
  480HOH     OW 3080   5.414   3.673   1.467
  480HOH    HW1 3081   5.332   3.673   1.525
  480HOH    HW2 3082   5.414   3.591   1.409
  481HOH     OW 3083   4.134   3.733   2.798
  481HOH    HW1 3084   4.134   3.814   2.740
  481HOH    HW2 3085   4.134   3.651   2.740
  482HOH     OW 3086   5.948   5.484   4.118
  482HOH    HW1 3087   6.029   5.484   4.176
  482HOH    HW2 3088   5.866   5.484   4.176
  483HOH     OW 3089   4.142   4.717   3.981
  483HOH    HW1 3090   4.224   4.717   4.038
  483HOH    HW2 3091   4.142   4.799   3.923
  484HOH     OW 3092   4.025   5.547   2.265
  484HOH    HW1 3093   4.106   5.547   2.322
  484HOH    HW2 3094   4.025   5.465   2.207
  485HOH     OW 3095   5.680   3.474   1.726
  485HOH    HW1 3096   5.599   3.474   1.784
  485HOH    HW2 3097   5.680   3.555   1.668
  486HOH     OW 3098   4.021   3.791   2.222
  486HOH    HW1 3099   3.939   3.791   2.280
  486HOH    HW2 3100   4.021   3.709   2.164
  487HOH     OW 3101   5.246   6.484   3.969
  487HOH    HW1 3102   5.246   6.566   3.911
  487HOH    HW2 3103   5.246   6.402   3.911
  488HOH     OW 3104   4.582   5.240   1.395
  488HOH    HW1 3105   4.663   5.240   1.452
  488HOH    HW2 3106   4.500   5.240   1.452
  489HOH     OW 3107   6.928   4.026   2.053
  489HOH    HW1 3108   7.010   4.026   2.110
  489HOH    HW2 3109   6.928   4.108   1.995
  490HOH     OW 3110   5.048   3.533   1.953
  490HOH    HW1 3111   5.129   3.533   2.010
  490HOH    HW2 3112   5.048   3.451   1.895
  491HOH     OW 3113   6.080   6.283   1.343
  491HOH    HW1 3114   5.998   6.283   1.401
  491HOH    HW2 3115   6.080   6.365   1.285
  493HOH     OW 3116   4.221   6.511   2.569
  493HOH    HW1 3117   4.140   6.511   2.627
  493HOH    HW2 3118   4.221   6.429   2.511
  494HOH     OW 3119   4.941   7.803   2.337
  494HOH    HW1 3120   4.941   7.885   2.279
  494HOH    HW2 3121   4.941   7.722   2.279
  495HOH     OW 3122   6.090   7.845   2.132
  495HOH    HW1 3123   6.172   7.845   2.190
  495HOH    HW2 3124   6.009   7.845   2.190
  496HOH     OW 3125   6.700   4.109   3.784
  496HOH    HW1 3126   6.782   4.109   3.842
  496HOH    HW2 3127   6.700   4.191   3.726
  497HOH     OW 3128   6.436   7.285   3.512
  497HOH    HW1 3129   6.518   7.285   3.569
  497HOH    HW2 3130   6.436   7.203   3.454
  498HOH     OW 3131   6.618   5.513   3.208
  498HOH    HW1 3132   6.537   5.513   3.266
  498HOH    HW2 3133   6.618   5.594   3.150
  499HOH     OW 3134   5.104   3.896   1.547
  499HOH    HW1 3135   5.022   3.896   1.605
  499HOH    HW2 3136   5.104   3.814   1.489
  500HOH     OW 3137   6.525   5.085   3.434
  500HOH    HW1 3138   6.525   5.167   3.377
  500HOH    HW2 3139   6.525   5.004   3.377
  501HOH     OW 3140   5.598   5.962   3.953
  501HOH    HW1 3141   5.680   5.962   4.011
  501HOH    HW2 3142   5.517   5.962   4.011
  503HOH     OW 3143   5.762   4.699   1.212
  503HOH    HW1 3144   5.844   4.699   1.270
  503HOH    HW2 3145   5.762   4.780   1.154
  504HOH     OW 3146   5.818   4.815   4.316
  504HOH    HW1 3147   5.899   4.815   4.374
  504HOH    HW2 3148   5.818   4.733   4.258
  505HOH     OW 3149   5.860   4.439   4.349
  505HOH    HW1 3150   5.778   4.439   4.407
  505HOH    HW2 3151   5.860   4.521   4.292
  506HOH     OW 3152   4.515   4.157   4.126
  506HOH    HW1 3153   4.434   4.157   4.184
  506HOH    HW2 3154   4.515   4.075   4.068
  507HOH     OW 3155   5.770   4.410   1.457
  507HOH    HW1 3156   5.770   4.492   1.399
  507HOH    HW2 3157   5.770   4.329   1.399
  508HOH     OW 3158   6.337   5.318   3.801
  508HOH    HW1 3159   6.419   5.318   3.859
  508HOH    HW2 3160   6.256   5.318   3.859
  509HOH     OW 3161   6.539   7.024   2.434
  509HOH    HW1 3162   6.621   7.024   2.491
  509HOH    HW2 3163   6.539   7.106   2.376
  510HOH     OW 3164   6.144   3.707   1.360
  510HOH    HW1 3165   6.225   3.707   1.418
  510HOH    HW2 3166   6.144   3.625   1.302
  512HOH     OW 3167   4.593   7.078   2.064
  512HOH    HW1 3168   4.511   7.078   2.122
  512HOH    HW2 3169   4.593   7.159   2.006
  513HOH     OW 3170   6.678   4.653   3.506
  513HOH    HW1 3171   6.596   4.653   3.564
  513HOH    HW2 3172   6.678   4.571   3.448
  514HOH     OW 3173   5.036   4.876   1.098
  514HOH    HW1 3174   5.036   4.958   1.040
  514HOH    HW2 3175   5.036   4.795   1.040
  516HOH     OW 3176   3.887   4.308   1.740
  516HOH    HW1 3177   3.969   4.308   1.798
  516HOH    HW2 3178   3.806   4.308   1.798
  517HOH     OW 3179   4.165   3.716   3.219
  517HOH    HW1 3180   4.246   3.716   3.277
  517HOH    HW2 3181   4.165   3.798   3.161
  518HOH     OW 3182   6.905   3.785   1.919
  518HOH    HW1 3183   6.987   3.785   1.977
  518HOH    HW2 3184   6.905   3.703   1.862
  519HOH     OW 3185   4.418   4.761   4.081
  519HOH    HW1 3186   4.336   4.761   4.139
  519HOH    HW2 3187   4.418   4.843   4.023
  520HOH     OW 3188   4.899   4.297   3.977
  520HOH    HW1 3189   4.818   4.297   4.035
  520HOH    HW2 3190   4.899   4.215   3.919
  522HOH     OW 3191   5.621   3.968   3.973
  522HOH    HW1 3192   5.621   4.049   3.915
  522HOH    HW2 3193   5.621   3.886   3.915
  523HOH     OW 3194   4.527   5.045   1.558
  523HOH    HW1 3195   4.608   5.045   1.616
  523HOH    HW2 3196   4.445   5.045   1.616
  524HOH     OW 3197   5.038   4.873   3.928
  524HOH    HW1 3198   5.120   4.873   3.986
  524HOH    HW2 3199   5.038   4.954   3.871
  526HOH     OW 3200   6.578   3.403   1.572
  526HOH    HW1 3201   6.660   3.403   1.630
  526HOH    HW2 3202   6.578   3.322   1.514
  530HOH     OW 3203   4.783   7.392   2.189
  530HOH    HW1 3204   4.701   7.392   2.247
  530HOH    HW2 3205   4.783   7.474   2.131
  531HOH     OW 3206   6.335   6.981   3.613
  531HOH    HW1 3207   6.254   6.981   3.671
  531HOH    HW2 3208   6.335   6.899   3.556
  534HOH     OW 3209   5.155   5.578   4.056
  534HOH    HW1 3210   5.155   5.660   3.998
  534HOH    HW2 3211   5.155   5.496   3.998
  535HOH     OW 3212   4.245   4.258   4.087
  535HOH    HW1 3213   4.326   4.258   4.144
  535HOH    HW2 3214   4.163   4.258   4.144
  536HOH     OW 3215   6.111   7.548   1.677
  536HOH    HW1 3216   6.192   7.548   1.734
  536HOH    HW2 3217   6.111   7.630   1.619
  538HOH     OW 3218   4.973   6.121   1.218
  538HOH    HW1 3219   5.055   6.121   1.276
  538HOH    HW2 3220   4.973   6.040   1.160
  539HOH     OW 3221   6.063   3.393   3.603
  539HOH    HW1 3222   5.982   3.393   3.660
  539HOH    HW2 3223   6.063   3.474   3.545
  540HOH     OW 3224   6.046   6.363   3.845
  540HOH    HW1 3225   5.964   6.363   3.903
  540HOH    HW2 3226   6.046   6.281   3.787
  541HOH     OW 3227   7.095   4.621   2.396
  541HOH    HW1 3228   7.095   4.702   2.338
  541HOH    HW2 3229   7.095   4.539   2.338
  543HOH     OW 3230   6.496   7.959   2.211
  543HOH    HW1 3231   6.578   7.959   2.269
  543HOH    HW2 3232   6.414   7.959   2.269
  544HOH     OW 3233   5.905   7.532   3.457
  544HOH    HW1 3234   5.987   7.532   3.515
  544HOH    HW2 3235   5.905   7.614   3.399
  545HOH     OW 3236   4.927   5.594   3.895
  545HOH    HW1 3237   5.008   5.594   3.953
  545HOH    HW2 3238   4.927   5.513   3.838
  550HOH     OW 3239   5.378   3.436   1.814
  550HOH    HW1 3240   5.297   3.436   1.872
  550HOH    HW2 3241   5.378   3.518   1.756
  551HOH     OW 3242   6.361   3.416   3.575
  551HOH    HW1 3243   6.280   3.416   3.633
  551HOH    HW2 3244   6.361   3.334   3.517
  552HOH     OW 3245   4.790   3.707   1.371
  552HOH    HW1 3246   4.790   3.789   1.313
  552HOH    HW2 3247   4.790   3.625   1.313
  553HOH     OW 3248   6.783   6.583   2.112
  553HOH    HW1 3249   6.864   6.583   2.170
  553HOH    HW2 3250   6.701   6.583   2.170
  554HOH     OW 3251   4.634   3.460   2.390
  554HOH    HW1 3252   4.716   3.460   2.448
  554HOH    HW2 3253   4.634   3.542   2.332
  557HOH     OW 3254   6.901   4.836   2.804
  557HOH    HW1 3255   6.983   4.836   2.862
  557HOH    HW2 3256   6.901   4.754   2.746
  558HOH     OW 3257   4.688   6.099   3.624
  558HOH    HW1 3258   4.606   6.099   3.681
  558HOH    HW2 3259   4.688   6.180   3.566
  559HOH     OW 3260   4.050   5.677   3.086
  559HOH    HW1 3261   3.969   5.677   3.143
  559HOH    HW2 3262   4.050   5.595   3.028
  560HOH     OW 3263   3.698   4.091   3.772
  560HOH    HW1 3264   3.698   4.172   3.714
  560HOH    HW2 3265   3.698   4.009   3.714
  562HOH     OW 3266   7.078   4.577   2.037
  562HOH    HW1 3267   7.159   4.577   2.095
  562HOH    HW2 3268   6.996   4.577   2.095
  563HOH     OW 3269   3.984   4.504   2.074
  563HOH    HW1 3270   4.066   4.504   2.132
  563HOH    HW2 3271   3.984   4.586   2.016
  564HOH     OW 3272   3.938   3.698   1.689
  564HOH    HW1 3273   4.020   3.698   1.746
  564HOH    HW2 3274   3.938   3.617   1.631
  565HOH     OW 3275   5.649   8.010   3.013
  565HOH    HW1 3276   5.567   8.010   3.071
  565HOH    HW2 3277   5.649   8.092   2.955
  567HOH     OW 3278   6.298   4.307   1.299
  567HOH    HW1 3279   6.217   4.307   1.357
  567HOH    HW2 3280   6.298   4.225   1.241
  569HOH     OW 3281   7.014   5.801   2.772
  569HOH    HW1 3282   7.014   5.882   2.714
  569HOH    HW2 3283   7.014   5.719   2.714
  571HOH     OW 3284   4.869   4.576   0.976
  571HOH    HW1 3285   4.950   4.576   1.033
  571HOH    HW2 3286   4.787   4.576   1.033
  572HOH     OW 3287   6.618   6.279   3.373
  572HOH    HW1 3288   6.700   6.279   3.431
  572HOH    HW2 3289   6.618   6.360   3.315
  575HOH     OW 3290   4.399   5.258   1.774
  575HOH    HW1 3291   4.481   5.258   1.832
  575HOH    HW2 3292   4.399   5.176   1.716
  576HOH     OW 3293   4.755   7.215   1.323
  576HOH    HW1 3294   4.673   7.215   1.381
  576HOH    HW2 3295   4.755   7.297   1.265
  578HOH     OW 3296   6.467   3.851   3.875
  578HOH    HW1 3297   6.386   3.851   3.933
  578HOH    HW2 3298   6.467   3.769   3.817
  581HOH     OW 3299   5.091   5.223   1.094
  581HOH    HW1 3300   5.091   5.305   1.037
  581HOH    HW2 3301   5.091   5.142   1.037
  586HOH     OW 3302   6.559   3.729   1.437
  586HOH    HW1 3303   6.641   3.729   1.495
  586HOH    HW2 3304   6.478   3.729   1.495
  587HOH     OW 3305   5.071   7.360   3.421
  587HOH    HW1 3306   5.153   7.360   3.479
  587HOH    HW2 3307   5.071   7.441   3.363
  588HOH     OW 3308   5.674   7.758   3.314
  588HOH    HW1 3309   5.756   7.758   3.372
  588HOH    HW2 3310   5.674   7.677   3.257
  589HOH     OW 3311   5.780   4.737   2.652
  589HOH    HW1 3312   5.698   4.737   2.710
  589HOH    HW2 3313   5.780   4.819   2.594
  590HOH     OW 3314   5.185   4.363   1.108
  590HOH    HW1 3315   5.104   4.363   1.166
  590HOH    HW2 3316   5.185   4.282   1.050
  592HOH     OW 3317   5.860   3.957   4.178
  592HOH    HW1 3318   5.860   4.039   4.120
  592HOH    HW2 3319   5.860   3.875   4.120
  594HOH     OW 3320   6.409   3.785   2.849
  594HOH    HW1 3321   6.490   3.785   2.906
  594HOH    HW2 3322   6.327   3.785   2.906
  595HOH     OW 3323   6.706   5.742   3.274
  595HOH    HW1 3324   6.788   5.742   3.332
  595HOH    HW2 3325   6.706   5.824   3.216
  596HOH     OW 3326   5.228   7.927   2.773
  596HOH    HW1 3327   5.310   7.927   2.831
  596HOH    HW2 3328   5.228   7.846   2.715
  597HOH     OW 3329   6.284   5.986   3.550
  597HOH    HW1 3330   6.203   5.986   3.608
  597HOH    HW2 3331   6.284   6.067   3.492
  598HOH     OW 3332   4.103   5.050   2.132
  598HOH    HW1 3333   4.022   5.050   2.189
  598HOH    HW2 3334   4.103   4.968   2.074
  600HOH     OW 3335   6.558   4.281   3.111
  600HOH    HW1 3336   6.558   4.362   3.054
  600HOH    HW2 3337   6.558   4.199   3.054
  601HOH     OW 3338   4.291   3.558   2.218
  601HOH    HW1 3339   4.373   3.558   2.275
  601HOH    HW2 3340   4.210   3.558   2.275
  602HOH     OW 3341   6.511   4.747   3.791
  602HOH    HW1 3342   6.592   4.747   3.849
  602HOH    HW2 3343   6.511   4.829   3.734
  603HOH     OW 3344   4.465   7.433   3.178
  603HOH    HW1 3345   4.547   7.433   3.236
  603HOH    HW2 3346   4.465   7.351   3.120
  608HOH     OW 3347   5.139   4.147   1.271
  608HOH    HW1 3348   5.058   4.147   1.329
  608HOH    HW2 3349   5.139   4.229   1.214
  609HOH     OW 3350   5.411   5.575   4.058
  609HOH    HW1 3351   5.329   5.575   4.116
  609HOH    HW2 3352   5.411   5.493   4.000
  610HOH     OW 3353   4.605   7.462   2.972
  610HOH    HW1 3354   4.605   7.543   2.915
  610HOH    HW2 3355   4.605   7.380   2.915
  612HOH     OW 3356   6.889   5.019   3.032
  612HOH    HW1 3357   6.971   5.019   3.090
  612HOH    HW2 3358   6.807   5.019   3.090
  615HOH     OW 3359   6.220   5.077   3.960
  615HOH    HW1 3360   6.302   5.077   4.018
  615HOH    HW2 3361   6.220   5.159   3.902
  616HOH     OW 3362   4.232   3.521   2.684
  616HOH    HW1 3363   4.313   3.521   2.741
  616HOH    HW2 3364   4.232   3.439   2.626
  617HOH     OW 3365   5.637   7.937   2.000
  617HOH    HW1 3366   5.555   7.937   2.058
  617HOH    HW2 3367   5.637   8.018   1.942
  619HOH     OW 3368   4.923   7.850   2.866
  619HOH    HW1 3369   4.841   7.850   2.923
  619HOH    HW2 3370   4.923   7.769   2.808
  620HOH     OW 3371   4.458   7.244   1.747
  620HOH    HW1 3372   4.458   7.325   1.690
  620HOH    HW2 3373   4.458   7.162   1.690
  621HOH     OW 3374   3.876   4.033   3.148
  621HOH    HW1 3375   3.958   4.033   3.206
  621HOH    HW2 3376   3.795   4.033   3.206
  622HOH     OW 3377   4.090   4.320   1.371
  622HOH    HW1 3378   4.172   4.320   1.429
  622HOH    HW2 3379   4.090   4.402   1.313
  623HOH     OW 3380   5.341   3.747   2.702
  623HOH    HW1 3381   5.423   3.747   2.760
  623HOH    HW2 3382   5.341   3.665   2.644
  624HOH     OW 3383   6.234   3.481   3.198
  624HOH    HW1 3384   6.153   3.481   3.256
  624HOH    HW2 3385   6.234   3.563   3.140
  627HOH     OW 3386   4.987   7.321   1.361
  627HOH    HW1 3387   4.905   7.321   1.419
  627HOH    HW2 3388   4.987   7.240   1.304
  628HOH     OW 3389   6.328   3.279   1.654
  628HOH    HW1 3390   6.328   3.361   1.596
  628HOH    HW2 3391   6.328   3.198   1.596
  629HOH     OW 3392   5.647   7.217   1.389
  629HOH    HW1 3393   5.729   7.217   1.446
  629HOH    HW2 3394   5.566   7.217   1.446
  631HOH     OW 3395   5.867   7.920   3.184
  631HOH    HW1 3396   5.948   7.920   3.242
  631HOH    HW2 3397   5.867   8.002   3.126
  641HOH     OW 3398   5.443   5.058   1.080
  641HOH    HW1 3399   5.525   5.058   1.138
  641HOH    HW2 3400   5.443   4.977   1.023
  642HOH     OW 3401   4.093   3.726   1.471
  642HOH    HW1 3402   4.011   3.726   1.529
  642HOH    HW2 3403   4.093   3.808   1.413
  643HOH     OW 3404   4.678   3.680   3.791
  643HOH    HW1 3405   4.597   3.680   3.849
  643HOH    HW2 3406   4.678   3.598   3.733
  644HOH     OW 3407   5.686   4.175   4.114
  644HOH    HW1 3408   5.686   4.257   4.056
  644HOH    HW2 3409   5.686   4.094   4.056
  648HOH     OW 3410   5.005   4.043   3.590
  648HOH    HW1 3411   5.086   4.043   3.647
  648HOH    HW2 3412   4.923   4.043   3.647
  649HOH     OW 3413   5.163   4.603   0.931
  649HOH    HW1 3414   5.245   4.603   0.989
  649HOH    HW2 3415   5.163   4.685   0.873
  653HOH     OW 3416   4.654   4.157   1.171
  653HOH    HW1 3417   4.736   4.157   1.229
  653HOH    HW2 3418   4.654   4.076   1.113
  655HOH     OW 3419   4.197   6.418   3.025
  655HOH    HW1 3420   4.115   6.418   3.082
  655HOH    HW2 3421   4.197   6.500   2.967
  656HOH     OW 3422   4.761   6.961   3.548
  656HOH    HW1 3423   4.679   6.961   3.606
  656HOH    HW2 3424   4.761   6.880   3.490
  657HOH     OW 3425   6.989   6.064   2.953
  657HOH    HW1 3426   6.989   6.145   2.895
  657HOH    HW2 3427   6.989   5.982   2.895
  658HOH     OW 3428   6.851   6.287   1.964
  658HOH    HW1 3429   6.933   6.287   2.022
  658HOH    HW2 3430   6.770   6.287   2.022
  663HOH     OW 3431   6.963   4.928   2.560
  663HOH    HW1 3432   7.045   4.928   2.618
  663HOH    HW2 3433   6.963   5.010   2.502
  668HOH     OW 3434   4.261   5.521   2.009
  668HOH    HW1 3435   4.343   5.521   2.067
  668HOH    HW2 3436   4.261   5.439   1.951
  673HOH     OW 3437   5.916   4.031   1.553
  673HOH    HW1 3438   5.834   4.031   1.611
  673HOH    HW2 3439   5.916   4.113   1.496
  677HOH     OW 3440   4.794   5.601   1.416
  677HOH    HW1 3441   4.713   5.601   1.474
  677HOH    HW2 3442   4.794   5.519   1.359
  681HOH     OW 3443   5.713   7.340   3.594
  681HOH    HW1 3444   5.713   7.421   3.536
  681HOH    HW2 3445   5.713   7.258   3.536
  683HOH     OW 3446   4.581   6.984   1.432
  683HOH    HW1 3447   4.663   6.984   1.490
  683HOH    HW2 3448   4.500   6.984   1.490
  684HOH     OW 3449   6.566   6.033   1.570
  684HOH    HW1 3450   6.648   6.033   1.628
  684HOH    HW2 3451   6.566   6.115   1.512
  686HOH     OW 3452   5.722   7.644   1.297
  686HOH    HW1 3453   5.804   7.644   1.355
  686HOH    HW2 3454   5.722   7.563   1.240
  688HOH     OW 3455   3.957   5.606   2.569
  688HOH    HW1 3456   3.875   5.606   2.626
  688HOH    HW2 3457   3.957   5.688   2.511
  690HOH     OW 3458   4.427   3.992   3.922
  690HOH    HW1 3459   4.345   3.992   3.980
  690HOH    HW2 3460   4.427   3.911   3.864
  705HOH     OW 3461   4.392   7.168   2.723
  705HOH    HW1 3462   4.392   7.250   2.666
  705HOH    HW2 3463   4.392   7.086   2.666
  712HOH     OW 3464   6.686   7.123   1.830
  712HOH    HW1 3465   6.767   7.123   1.888
  712HOH    HW2 3466   6.604   7.123   1.888
  713HOH     OW 3467   6.107   4.020   4.259
  713HOH    HW1 3468   6.188   4.020   4.316
  713HOH    HW2 3469   6.107   4.101   4.201
  714HOH     OW 3470   4.430   5.537   1.767
  714HOH    HW1 3471   4.512   5.537   1.825
  714HOH    HW2 3472   4.430   5.456   1.709
  715HOH     OW 3473   6.596   5.130   1.746
  715HOH    HW1 3474   6.514   5.130   1.804
  715HOH    HW2 3475   6.596   5.212   1.688
  716HOH     OW 3476   4.671   3.649   2.942
  716HOH    HW1 3477   4.590   3.649   3.000
  716HOH    HW2 3478   4.671   3.567   2.885
  717HOH     OW 3479   4.030   6.050   2.389
  717HOH    HW1 3480   4.030   6.132   2.331
  717HOH    HW2 3481   4.030   5.969   2.331
  718HOH     OW 3482   3.869   4.952   2.526
  718HOH    HW1 3483   3.951   4.952   2.584
  718HOH    HW2 3484   3.788   4.952   2.584
  720HOH     OW 3485   5.554   4.303   1.307
  720HOH    HW1 3486   5.635   4.303   1.364
  720HOH    HW2 3487   5.554   4.384   1.249
  722HOH     OW 3488   5.400   6.275   4.003
  722HOH    HW1 3489   5.481   6.275   4.061
  722HOH    HW2 3490   5.400   6.193   3.945
  724HOH     OW 3491   4.083   3.904   3.070
  724HOH    HW1 3492   4.002   3.904   3.127
  724HOH    HW2 3493   4.083   3.985   3.012
  729HOH     OW 3494   6.179   5.306   1.636
  729HOH    HW1 3495   6.097   5.306   1.693
  729HOH    HW2 3496   6.179   5.225   1.578
  731HOH     OW 3497   3.953   4.326   3.125
  731HOH    HW1 3498   3.953   4.407   3.068
  731HOH    HW2 3499   3.953   4.244   3.068
  732HOH     OW 3500   6.464   3.321   2.175
  732HOH    HW1 3501   6.545   3.321   2.233
  732HOH    HW2 3502   6.382   3.321   2.233
  733HOH     OW 3503   7.080   6.059   2.671
  733HOH    HW1 3504   7.161   6.059   2.728
  733HOH    HW2 3505   7.080   6.141   2.613
  737HOH     OW 3506   6.586   4.486   3.875
  737HOH    HW1 3507   6.668   4.486   3.933
  737HOH    HW2 3508   6.586   4.405   3.818
  740HOH     OW 3509   5.936   3.363   1.669
  740HOH    HW1 3510   5.854   3.363   1.727
  740HOH    HW2 3511   5.936   3.445   1.611
  748HOH     OW 3512   3.744   4.393   3.745
  748HOH    HW1 3513   3.662   4.393   3.803
  748HOH    HW2 3514   3.744   4.311   3.688
  750HOH     OW 3515   5.141   7.534   1.817
  750HOH    HW1 3516   5.141   7.615   1.759
  750HOH    HW2 3517   5.141   7.452   1.759
  751HOH     OW 3518   5.769   3.538   3.632
  751HOH    HW1 3519   5.850   3.538   3.689
  751HOH    HW2 3520   5.687   3.538   3.689
  752HOH     OW 3521   4.289   3.759   3.753
  752HOH    HW1 3522   4.371   3.759   3.810
  752HOH    HW2 3523   4.289   3.841   3.695
  759HOH     OW 3524   6.690   7.212   2.236
  759HOH    HW1 3525   6.772   7.212   2.294
  759HOH    HW2 3526   6.690   7.130   2.178
  765HOH     OW 3527   6.290   3.713   4.085
  765HOH    HW1 3528   6.208   3.713   4.143
  765HOH    HW2 3529   6.290   3.795   4.027
  769HOH     OW 3530   4.049   4.062   2.842
  769HOH    HW1 3531   3.967   4.062   2.900
  769HOH    HW2 3532   4.049   3.981   2.784
  773HOH     OW 3533   4.840   6.336   1.407
  773HOH    HW1 3534   4.840   6.418   1.349
  773HOH    HW2 3535   4.840   6.255   1.349
  775HOH     OW 3536   6.219   3.222   1.890
  775HOH    HW1 3537   6.301   3.222   1.947
  775HOH    HW2 3538   6.138   3.222   1.947
  777HOH     OW 3539   4.730   6.638   1.352
  777HOH    HW1 3540   4.811   6.638   1.410
  777HOH    HW2 3541   4.730   6.719   1.294
  781HOH     OW 3542   4.581   7.209   3.433
  781HOH    HW1 3543   4.663   7.209   3.491
  781HOH    HW2 3544   4.581   7.128   3.375
  794HOH     OW 3545   6.874   5.849   3.072
  794HOH    HW1 3546   6.792   5.849   3.129
  794HOH    HW2 3547   6.874   5.931   3.014
  795HOH     OW 3548   4.978   7.367   1.693
  795HOH    HW1 3549   4.896   7.367   1.751
  795HOH    HW2 3550   4.978   7.285   1.636
  801HOH     OW 3551   5.839   3.524   3.886
  801HOH    HW1 3552   5.839   3.606   3.829
  801HOH    HW2 3553   5.839   3.443   3.829
  805HOH     OW 3554   4.201   5.924   2.943
  805HOH    HW1 3555   4.283   5.924   3.001
  805HOH    HW2 3556   4.120   5.924   3.001
  814HOH     OW 3557   4.560   3.510   1.845
  814HOH    HW1 3558   4.641   3.510   1.903
  814HOH    HW2 3559   4.560   3.592   1.787
  816HOH     OW 3560   6.003   5.092   1.251
  816HOH    HW1 3561   6.084   5.092   1.308
  816HOH    HW2 3562   6.003   5.010   1.193
  826HOH     OW 3563   3.823   3.835   3.581
  826HOH    HW1 3564   3.741   3.835   3.639
  826HOH    HW2 3565   3.823   3.917   3.523
  839HOH     OW 3566   5.659   6.796   1.290
  839HOH    HW1 3567   5.577   6.796   1.347
  839HOH    HW2 3568   5.659   6.715   1.232
  854HOH     OW 3569   5.357   6.409   1.064
  854HOH    HW1 3570   5.357   6.491   1.006
  854HOH    HW2 3571   5.357   6.328   1.006
  863HOH     OW 3572   4.560   6.906   3.372
  863HOH    HW1 3573   4.641   6.906   3.430
  863HOH    HW2 3574   4.478   6.906   3.430
  871HOH     OW 3575   5.316   7.628   1.514
  871HOH    HW1 3576   5.397   7.628   1.572
  871HOH    HW2 3577   5.316   7.710   1.456
  875HOH     OW 3578   6.231   6.208   3.754
  875HOH    HW1 3579   6.313   6.208   3.812
  875HOH    HW2 3580   6.231   6.126   3.697
  877HOH     OW 3581   4.472   3.535   1.409
  877HOH    HW1 3582   4.391   3.535   1.467
  877HOH    HW2 3583   4.472   3.617   1.352
  888HOH     OW 3584   4.781   4.411   4.169
  888HOH    HW1 3585   4.699   4.411   4.227
  888HOH    HW2 3586   4.781   4.329   4.111
  889HOH     OW 3587   5.465   4.809   2.836
  889HOH    HW1 3588   5.465   4.891   2.778
  889HOH    HW2 3589   5.465   4.727   2.778
  892HOH     OW 3590   5.481   3.396   1.505
  892HOH    HW1 3591   5.563   3.396   1.563
  892HOH    HW2 3592   5.400   3.396   1.563
  894HOH     OW 3593   5.583   4.740   4.371
  894HOH    HW1 3594   5.665   4.740   4.428
  894HOH    HW2 3595   5.583   4.822   4.313
  895HOH     OW 3596   4.445   3.605   2.499
  895HOH    HW1 3597   4.526   3.605   2.556
  895HOH    HW2 3598   4.445   3.524   2.441
  900HOH     OW 3599   5.097   8.026   2.321
  900HOH    HW1 3600   5.015   8.026   2.379
  900HOH    HW2 3601   5.097   8.108   2.264
  901HOH     OW 3602   5.271   4.896   1.190
  901HOH    HW1 3603   5.189   4.896   1.248
  901HOH    HW2 3604   5.271   4.814   1.133
  903HOH     OW 3605   6.731   7.007   1.507
  903HOH    HW1 3606   6.731   7.089   1.449
  903HOH    HW2 3607   6.731   6.926   1.449
  904HOH     OW 3608   4.758   4.795   1.049
  904HOH    HW1 3609   4.840   4.795   1.107
  904HOH    HW2 3610   4.676   4.795   1.107
  906HOH     OW 3611   4.068   6.651   2.322
  906HOH    HW1 3612   4.150   6.651   2.380
  906HOH    HW2 3613   4.068   6.732   2.264
  907HOH     OW 3614   6.639   7.279   3.199
  907HOH    HW1 3615   6.720   7.279   3.257
  907HOH    HW2 3616   6.639   7.198   3.141
  908HOH     OW 3617   4.312   5.396   3.550
  908HOH    HW1 3618   4.230   5.396   3.608
  908HOH    HW2 3619   4.312   5.477   3.492
  909HOH     OW 3620   6.451   5.786   3.558
  909HOH    HW1 3621   6.370   5.786   3.616
  909HOH    HW2 3622   6.451   5.704   3.501
  913HOH     OW 3623   5.184   7.768   1.962
  913HOH    HW1 3624   5.184   7.850   1.905
  913HOH    HW2 3625   5.184   7.687   1.905
  922HOH     OW 3626   4.795   6.614   3.631
  922HOH    HW1 3627   4.877   6.614   3.689
  922HOH    HW2 3628   4.713   6.614   3.689
  924HOH     OW 3629   5.809   6.134   0.930
  924HOH    HW1 3630   5.891   6.134   0.988
  924HOH    HW2 3631   5.809   6.216   0.872
  931HOH     OW 3632   6.945   5.039   2.133
  931HOH    HW1 3633   7.027   5.039   2.191
  931HOH    HW2 3634   6.945   4.958   2.075
  934HOH     OW 3635   5.192   4.933   4.162
  934HOH    HW1 3636   5.110   4.933   4.220
  934HOH    HW2 3637   5.192   5.014   4.104
  936HOH     OW 3638   4.570   3.624   3.544
  936HOH    HW1 3639   4.488   3.624   3.601
  936HOH    HW2 3640   4.570   3.542   3.486
  940HOH     OW 3641   7.106   4.169   2.196
  940HOH    HW1 3642   7.106   4.251   2.138
  940HOH    HW2 3643   7.106   4.088   2.138
  944HOH     OW 3644   4.713   7.650   2.323
  944HOH    HW1 3645   4.794   7.650   2.381
  944HOH    HW2 3646   4.631   7.650   2.381
  948HOH     OW 3647   3.917   4.270   4.010
  948HOH    HW1 3648   3.999   4.270   4.068
  948HOH    HW2 3649   3.917   4.352   3.952
  960HOH     OW 3650   4.022   3.646   3.490
  960HOH    HW1 3651   4.104   3.646   3.547
  960HOH    HW2 3652   4.022   3.565   3.432
  971HOH     OW 3653   5.826   7.948   1.497
  971HOH    HW1 3654   5.744   7.948   1.554
  971HOH    HW2 3655   5.826   8.030   1.439
  975HOH     OW 3656   5.824   7.073   3.653
  975HOH    HW1 3657   5.743   7.073   3.711
  975HOH    HW2 3658   5.824   6.991   3.596
  979HOH     OW 3659   3.763   5.122   2.974
  979HOH    HW1 3660   3.763   5.204   2.917
  979HOH    HW2 3661   3.763   5.041   2.917
  980HOH     OW 3662   6.737   6.829   2.531
  980HOH    HW1 3663   6.819   6.829   2.589
  980HOH    HW2 3664   6.655   6.829   2.589
  981HOH     OW 3665   6.146   7.928   2.417
  981HOH    HW1 3666   6.228   7.928   2.474
  981HOH    HW2 3667   6.146   8.009   2.359
  997HOH     OW 3668   6.239   5.515   3.975
  997HOH    HW1 3669   6.321   5.515   4.033
  997HOH    HW2 3670   6.239   5.433   3.917
 1003HOH     OW 3671   6.613   7.392   2.564
 1003HOH    HW1 3672   6.531   7.392   2.622
 1003HOH    HW2 3673   6.613   7.474   2.506
 1005HOH     OW 3674   6.980   6.333   2.946
 1005HOH    HW1 3675   6.898   6.333   3.004
 1005HOH    HW2 3676   6.980   6.252   2.888
 1024HOH     OW 3677   5.586   5.636   1.015
 1024HOH    HW1 3678   5.586   5.718   0.957
 1024HOH    HW2 3679   5.586   5.554   0.957
 1042HOH     OW 3680   4.162   4.698   1.516
 1042HOH    HW1 3681   4.243   4.698   1.574
 1042HOH    HW2 3682   4.080   4.698   1.574
 1045HOH     OW 3683   3.962   3.785   1.964
 1045HOH    HW1 3684   4.043   3.785   2.022
 1045HOH    HW2 3685   3.962   3.867   1.906
 1052HOH     OW 3686   5.020   3.845   2.698
 1052HOH    HW1 3687   5.102   3.845   2.756
 1052HOH    HW2 3688   5.020   3.764   2.640
 1075HOH     OW 3689   6.425   3.514   3.834
 1075HOH    HW1 3690   6.343   3.514   3.892
 1075HOH    HW2 3691   6.425   3.595   3.776
 1083HOH     OW 3692   4.158   3.986   2.304
 1083HOH    HW1 3693   4.076   3.986   2.362
 1083HOH    HW2 3694   4.158   3.905   2.246
 1091HOH     OW 3695   6.062   3.549   4.051
 1091HOH    HW1 3696   6.062   3.631   3.993
 1091HOH    HW2 3697   6.062   3.467   3.993
 1121HOH     OW 3698   4.773   5.268   1.120
 1121HOH    HW1 3699   4.854   5.268   1.178
 1121HOH    HW2 3700   4.691   5.268   1.178
 1128HOH     OW 3701   6.747   4.060   3.132
 1128HOH    HW1 3702   6.829   4.060   3.190
 1128HOH    HW2 3703   6.747   4.142   3.074
 1156HOH     OW 3704   4.833   3.473   1.622
 1156HOH    HW1 3705   4.915   3.473   1.680
 1156HOH    HW2 3706   4.833   3.391   1.565
 1181HOH     OW 3707   4.666   5.182   1.775
 1181HOH    HW1 3708   4.584   5.182   1.832
 1181HOH    HW2 3709   4.666   5.263   1.717
 1197HOH     OW 3710   5.091   3.719   2.451
 1197HOH    HW1 3711   5.010   3.719   2.508
 1197HOH    HW2 3712   5.091   3.638   2.393
 1200HOH     OW 3713   6.001   5.857   1.180
 1200HOH    HW1 3714   6.001   5.939   1.122
 1200HOH    HW2 3715   6.001   5.776   1.122
 1203HOH     OW 3716   4.375   3.715   3.050
 1203HOH    HW1 3717   4.456   3.715   3.108
 1203HOH    HW2 3718   4.293   3.715   3.108
 1215HOH     OW 3719   5.884   3.547   1.422
 1215HOH    HW1 3720   5.966   3.547   1.480
 1215HOH    HW2 3721   5.884   3.628   1.364
 1216HOH     OW 3722   4.313   6.401   3.254
 1216HOH    HW1 3723   4.395   6.401   3.312
 1216HOH    HW2 3724   4.313   6.319   3.196
 1220HOH     OW 3725   5.466   7.924   2.850
 1220HOH    HW1 3726   5.385   7.924   2.908
 1220HOH    HW2 3727   5.466   8.005   2.793
 1236HOH     OW 3728   6.730   3.850   3.663
 1236HOH    HW1 3729   6.648   3.850   3.721
 1236HOH    HW2 3730   6.730   3.768   3.605
 1267HOH     OW 3731   3.712   4.174   3.441
 1267HOH    HW1 3732   3.712   4.256   3.383
 1267HOH    HW2 3733   3.712   4.093   3.383
 1272HOH     OW 3734   6.578   4.731   1.595
 1272HOH    HW1 3735   6.659   4.731   1.653
 1272HOH    HW2 3736   6.496   4.731   1.653
 1276HOH     OW 3737   4.547   5.517   3.528
 1276HOH    HW1 3738   4.629   5.517   3.585
 1276HOH    HW2 3739   4.547   5.598   3.470
 1282HOH     OW 3740   5.448   5.375   4.216
 1282HOH    HW1 3741   5.530   5.375   4.273
 1282HOH    HW2 3742   5.448   5.293   4.158
 1297HOH     OW 3743   4.670   7.709   2.882
 1297HOH    HW1 3744   4.588   7.709   2.939
 1297HOH    HW2 3745   4.670   7.791   2.824
 1306HOH     OW 3746   4.035   4.294   2.206
 1306HOH    HW1 3747   3.953   4.294   2.264
 1306HOH    HW2 3748   4.035   4.212   2.149
 1310HOH     OW 3749   4.533   7.237   1.447
 1310HOH    HW1 3750   4.533   7.319   1.390
 1310HOH    HW2 3751   4.533   7.156   1.390
 1326HOH     OW 3752   4.781   4.075   3.974
 1326HOH    HW1 3753   4.862   4.075   4.032
 1326HOH    HW2 3754   4.699   4.075   4.032
 1329HOH     OW 3755   4.904   3.833   3.810
 1329HOH    HW1 3756   4.985   3.833   3.868
 1329HOH    HW2 3757   4.904   3.914   3.752
 1341HOH     OW 3758   4.330   3.395   1.939
 1341HOH    HW1 3759   4.411   3.395   1.997
 1341HOH    HW2 3760   4.330   3.313   1.882
 1342HOH     OW 3761   6.033   4.679   4.315
 1342HOH    HW1 3762   5.951   4.679   4.373
 1342HOH    HW2 3763   6.033   4.761   4.258
 1350HOH     OW 3764   5.229   3.824   3.689
 1350HOH    HW1 3765   5.147   3.824   3.747
 1350HOH    HW2 3766   5.229   3.743   3.631
 1351HOH     OW 3767   5.100   4.626   3.997
 1351HOH    HW1 3768   5.100   4.708   3.939
 1351HOH    HW2 3769   5.100   4.544   3.939
 1359HOH     OW 3770   4.973   7.882   2.056
 1359HOH    HW1 3771   5.055   7.882   2.113
 1359HOH    HW2 3772   4.891   7.882   2.113
 1378HOH     OW 3773   3.674   4.867   2.924
 1378HOH    HW1 3774   3.756   4.867   2.981
 1378HOH    HW2 3775   3.674   4.949   2.866
 1379HOH     OW 3776   6.060   3.777   4.195
 1379HOH    HW1 3777   6.141   3.777   4.253
 1379HOH    HW2 3778   6.060   3.695   4.137
 1385HOH     OW 3779   4.390   4.818   1.488
 1385HOH    HW1 3780   4.308   4.818   1.546
 1385HOH    HW2 3781   4.390   4.900   1.430
 1404HOH     OW 3782   6.768   3.421   1.842
 1404HOH    HW1 3783   6.686   3.421   1.900
 1404HOH    HW2 3784   6.768   3.339   1.784
 1415HOH     OW 3785   5.869   6.593   3.937
 1415HOH    HW1 3786   5.869   6.675   3.880
 1415HOH    HW2 3787   5.869   6.511   3.880
 1427HOH     OW 3788   5.210   3.480   1.606
 1427HOH    HW1 3789   5.291   3.480   1.664
 1427HOH    HW2 3790   5.128   3.480   1.664
 1437HOH     OW 3791   6.649   7.410   2.067
 1437HOH    HW1 3792   6.730   7.410   2.125
 1437HOH    HW2 3793   6.649   7.491   2.009
 1441HOH     OW 3794   3.873   3.836   3.333
 1441HOH    HW1 3795   3.954   3.836   3.391
 1441HOH    HW2 3796   3.873   3.754   3.276
 1452HOH     OW 3797   4.263   4.545   4.156
 1452HOH    HW1 3798   4.181   4.545   4.214
 1452HOH    HW2 3799   4.263   4.627   4.098
 1544HOH     OW 3800   4.149   3.483   1.541
 1544HOH    HW1 3801   4.067   3.483   1.599
 1544HOH    HW2 3802   4.149   3.401   1.483
 1599HOH     OW 3803   6.346   3.423   1.414
 1599HOH    HW1 3804   6.346   3.504   1.356
 1599HOH    HW2 3805   6.346   3.341   1.356
 1603HOH     OW 3806   6.649   7.866   2.503
 1603HOH    HW1 3807   6.731   7.866   2.561
 1603HOH    HW2 3808   6.567   7.866   2.561
 1646HOH     OW 3809   3.963   3.811   2.524
 1646HOH    HW1 3810   4.045   3.811   2.582
 1646HOH    HW2 3811   3.963   3.892   2.466
 1683HOH     OW 3812   4.989   5.378   4.080
 1683HOH    HW1 3813   5.071   5.378   4.137
 1683HOH    HW2 3814   4.989   5.297   4.022
 1697HOH     OW 3815   5.171   4.066   3.776
 1697HOH    HW1 3816   5.089   4.066   3.834
 1697HOH    HW2 3817   5.171   4.147   3.718
 1699HOH     OW 3818   5.456   7.755   1.962
 1699HOH    HW1 3819   5.374   7.755   2.020
 1699HOH    HW2 3820   5.456   7.673   1.904
 1700HOH     OW 3821   4.799   3.462   1.934
 1700HOH    HW1 3822   4.799   3.544   1.876
 1700HOH    HW2 3823   4.799   3.381   1.876
 1701HOH     OW 3824   4.122   4.306   2.475
 1701HOH    HW1 3825   4.204   4.306   2.533
 1701HOH    HW2 3826   4.041   4.306   2.533
 1710HOH     OW 3827   5.075   7.847   2.577
 1710HOH    HW1 3828   5.156   7.847   2.635
 1710HOH    HW2 3829   5.075   7.928   2.519
 1712HOH     OW 3830   3.976   4.975   3.715
 1712HOH    HW1 3831   4.057   4.975   3.772
 1712HOH    HW2 3832   3.976   4.894   3.657
 1713HOH     OW 3833   5.386   6.702   3.895
 1713HOH    HW1 3834   5.305   6.702   3.952
 1713HOH    HW2 3835   5.386   6.784   3.837
 1721HOH     OW 3836   6.621   7.644   2.672
 1721HOH    HW1 3837   6.539   7.644   2.730
 1721HOH    HW2 3838   6.621   7.562   2.614
 1733HOH     OW 3839   4.579   6.142   1.457
 1733HOH    HW1 3840   4.579   6.224   1.400
 1733HOH    HW2 3841   4.579   6.060   1.400
 1762HOH     OW 3842   4.607   4.848   2.376
 1762HOH    HW1 3843   4.689   4.848   2.434
 1762HOH    HW2 3844   4.526   4.848   2.434
 1764HOH     OW 3845   4.460   4.572   1.065
 1764HOH    HW1 3846   4.541   4.572   1.122
 1764HOH    HW2 3847   4.460   4.654   1.007
 1774HOH     OW 3848   5.552   5.159   3.995
 1774HOH    HW1 3849   5.634   5.159   4.053
 1774HOH    HW2 3850   5.552   5.077   3.937
 1793HOH     OW 3851   6.859   6.040   1.873
 1793HOH    HW1 3852   6.777   6.040   1.931
 1793HOH    HW2 3853   6.859   6.122   1.815
 1796HOH     OW 3854   6.612   6.515   1.580
 1796HOH    HW1 3855   6.530   6.515   1.638
 1796HOH    HW2 3856   6.612   6.433   1.522
 1810HOH     OW 3857   6.152   6.871   1.273
 1810HOH    HW1 3858   6.152   6.953   1.215
 1810HOH    HW2 3859   6.152   6.789   1.215
 1834HOH     OW 3860   6.306   5.597   1.392
 1834HOH    HW1 3861   6.387   5.597   1.450
 1834HOH    HW2 3862   6.224   5.597   1.450
 1841HOH     OW 3863   6.749   6.696   3.153
 1841HOH    HW1 3864   6.831   6.696   3.211
 1841HOH    HW2 3865   6.749   6.777   3.095
 1855HOH     OW 3866   5.517   7.085   3.647
 1855HOH    HW1 3867   5.598   7.085   3.705
 1855HOH    HW2 3868   5.517   7.004   3.590
 1866HOH     OW 3869   5.014   6.584   3.799
 1866HOH    HW1 3870   4.933   6.584   3.857
 1866HOH    HW2 3871   5.014   6.665   3.741
 1876HOH     OW 3872   3.825   4.279   2.005
 1876HOH    HW1 3873   3.743   4.279   2.063
 1876HOH    HW2 3874   3.825   4.198   1.947
 1877HOH     OW 3875   3.859   3.999   1.871
 1877HOH    HW1 3876   3.859   4.080   1.813
 1877HOH    HW2 3877   3.859   3.917   1.813
 1892HOH     OW 3878   4.569   5.210   3.859
 1892HOH    HW1 3879   4.650   5.210   3.917
 1892HOH    HW2 3880   4.487   5.210   3.917
 1906HOH     OW 3881   4.625   5.454   1.271
 1906HOH    HW1 3882   4.706   5.454   1.328
 1906HOH    HW2 3883   4.625   5.536   1.213
 1915HOH     OW 3884   5.467   6.704   1.158
 1915HOH    HW1 3885   5.548   6.704   1.216
 1915HOH    HW2 3886   5.467   6.622   1.100
 1939HOH     OW 3887   3.632   4.639   3.305
 1939HOH    HW1 3888   3.550   4.639   3.363
 1939HOH    HW2 3889   3.632   4.721   3.247
 1962HOH     OW 3890   5.847   3.514   3.381
 1962HOH    HW1 3891   5.765   3.514   3.439
 1962HOH    HW2 3892   5.847   3.432   3.323
 2034HOH     OW 3893   6.218   4.798   1.346
 2034HOH    HW1 3894   6.218   4.880   1.289
 2034HOH    HW2 3895   6.218   4.717   1.289
 2049HOH     OW 3896   6.291   6.653   1.239
 2049HOH    HW1 3897   6.373   6.653   1.297
 2049HOH    HW2 3898   6.209   6.653   1.297
 2079HOH     OW 3899   6.468   6.759   3.651
 2079HOH    HW1 3900   6.550   6.759   3.709
 2079HOH    HW2 3901   6.468   6.840   3.593
 2080HOH     OW 3902   4.638   3.663   3.288
 2080HOH    HW1 3903   4.719   3.663   3.345
 2080HOH    HW2 3904   4.638   3.581   3.230
 2104HOH     OW 3905   5.468   5.305   1.021
 2104HOH    HW1 3906   5.387   5.305   1.079
 2104HOH    HW2 3907   5.468   5.386   0.964
 2137HOH     OW 3908   5.416   7.844   3.316
 2137HOH    HW1 3909   5.334   7.844   3.374
 2137HOH    HW2 3910   5.416   7.763   3.258
 2179HOH     OW 3911   6.343   4.426   3.961
 2179HOH    HW1 3912   6.343   4.507   3.903
 2179HOH    HW2 3913   6.343   4.344   3.903
 2233HOH     OW 3914   4.979   3.531   2.237
 2233HOH    HW1 3915   5.060   3.531   2.295
 2233HOH    HW2 3916   4.897   3.531   2.295
 2255HOH     OW 3917   5.582   3.889   1.265
 2255HOH    HW1 3918   5.663   3.889   1.323
 2255HOH    HW2 3919   5.582   3.971   1.207
 2299HOH     OW 3920   4.467   3.391   1.630
 2299HOH    HW1 3921   4.549   3.391   1.688
 2299HOH    HW2 3922   4.467   3.310   1.572
 2331HOH     OW 3923   6.178   4.107   1.190
 2331HOH    HW1 3924   6.096   4.107   1.248
 2331HOH    HW2 3925   6.178   4.189   1.133
 2333HOH     OW 3926   5.310   3.682   3.071
 2333HOH    HW1 3927   5.228   3.682   3.129
 2333HOH    HW2 3928   5.310   3.600   3.013
 2339HOH     OW 3929   5.544   3.570   3.049
 2339HOH    HW1 3930   5.544   3.651   2.991
 2339HOH    HW2 3931   5.544   3.488   2.991
 2340HOH     OW 3932   5.339   8.012   2.466
 2340HOH    HW1 3933   5.421   8.012   2.524
 2340HOH    HW2 3934   5.258   8.012   2.524
 2353HOH     OW 3935   6.874   5.714   2.076
 2353HOH    HW1 3936   6.955   5.714   2.134
 2353HOH    HW2 3937   6.874   5.796   2.018
 2361HOH     OW 3938   4.366   6.765   1.762
 2361HOH    HW1 3939   4.448   6.765   1.819
 2361HOH    HW2 3940   4.366   6.684   1.704
 2363HOH     OW 3941   6.704   4.922   1.878
 2363HOH    HW1 3942   6.622   4.922   1.936
 2363HOH    HW2 3943   6.704   5.004   1.820
 2381HOH     OW 3944   3.933   4.609   1.793
 2381HOH    HW1 3945   3.851   4.609   1.851
 2381HOH    HW2 3946   3.933   4.527   1.735
 2385HOH     OW 3947   4.158   6.755   2.583
 2385HOH    HW1 3948   4.158   6.836   2.526
 2385HOH    HW2 3949   4.158   6.673   2.526
 2392HOH     OW 3950   6.467   6.171   3.574
 2392HOH    HW1 3951   6.549   6.171   3.631
 2392HOH    HW2 3952   6.386   6.171   3.631
 2395HOH     OW 3953   6.822   5.152   2.397
 2395HOH    HW1 3954   6.903   5.152   2.455
 2395HOH    HW2 3955   6.822   5.234   2.339
 2396HOH     OW 3956   4.257   4.954   3.958
 2396HOH    HW1 3957   4.338   4.954   4.016
 2396HOH    HW2 3958   4.257   4.873   3.901
 2413HOH     OW 3959   4.356   3.620   3.383
 2413HOH    HW1 3960   4.275   3.620   3.441
 2413HOH    HW2 3961   4.356   3.702   3.325
 2455HOH     OW 3962   3.791   5.444   2.712
 2455HOH    HW1 3963   3.710   5.444   2.770
 2455HOH    HW2 3964   3.791   5.363   2.654
 2473HOH     OW 3965   6.466   3.162   1.841
 2473HOH    HW1 3966   6.466   3.244   1.783
 2473HOH    HW2 3967   6.466   3.081   1.783
 2533HOH     OW 3968   6.711   6.830   3.461
 2533HOH    HW1 3969   6.793   6.830   3.519
 2533HOH    HW2 3970   6.629   6.830   3.519
 2544HOH     OW 3971   4.674   3.561   2.707
 2544HOH    HW1 3972   4.756   3.561   2.765
 2544HOH    HW2 3973   4.674   3.642   2.650
 2546HOH     OW 3974   7.048   4.518   1.759
 2546HOH    HW1 3975   7.129   4.518   1.817
 2546HOH    HW2 3976   7.048   4.436   1.701
 2608HOH     OW 3977   6.821   4.721   2.497
 2608HOH    HW1 3978   6.739   4.721   2.554
 2608HOH    HW2 3979   6.821   4.803   2.439
 2812HOH     OW 3980   4.289   5.245   2.066
 2812HOH    HW1 3981   4.208   5.245   2.124
 2812HOH    HW2 3982   4.289   5.163   2.008
 2889HOH     OW 3983   6.752   7.452   2.331
 2889HOH    HW1 3984   6.752   7.533   2.273
 2889HOH    HW2 3985   6.752   7.370   2.273
 2899HOH     OW 3986   5.126   5.802   3.619
 2899HOH    HW1 3987   5.208   5.802   3.677
 2899HOH    HW2 3988   5.044   5.802   3.677
 2911HOH     OW 3989   5.480   7.512   1.325
 2911HOH    HW1 3990   5.561   7.512   1.383
 2911HOH    HW2 3991   5.480   7.593   1.267
 2988HOH     OW 3992   5.410   5.656   2.724
 2988HOH    HW1 3993   5.491   5.656   2.781
 2988HOH    HW2 3994   5.410   5.574   2.666
 3001HOH     OW 3995   4.495   7.433   2.622
 3001HOH    HW1 3996   4.414   7.433   2.680
 3001HOH    HW2 3997   4.495   7.515   2.564
 3004HOH     OW 3998   6.361   4.678   4.160
 3004HOH    HW1 3999   6.279   4.678   4.218
 3004HOH    HW2 4000   6.361   4.596   4.102
 3011HOH     OW 4001   6.741   6.805   2.265
 3011HOH    HW1 4002   6.741   6.887   2.207
 3011HOH    HW2 4003   6.741   6.724   2.207
 3017HOH     OW 4004   6.985   4.535   2.902
 3017HOH    HW1 4005   7.067   4.535   2.960
 3017HOH    HW2 4006   6.903   4.535   2.960
 3040HOH     OW 4007   5.841   5.482   1.474
 3040HOH    HW1 4008   5.923   5.482   1.532
 3040HOH    HW2 4009   5.841   5.564   1.417
 3044HOH     OW 4010   6.406   5.947   1.381
 3044HOH    HW1 4011   6.487   5.947   1.438
 3044HOH    HW2 4012   6.406   5.865   1.323
 3056HOH     OW 4013   6.070   3.369   3.859
 3056HOH    HW1 4014   5.988   3.369   3.917
 3056HOH    HW2 4015   6.070   3.450   3.801
 3059HOH     OW 4016   4.571   6.416   3.135
 3059HOH    HW1 4017   4.489   6.416   3.193
 3059HOH    HW2 4018   4.571   6.334   3.077
 3076HOH     OW 4019   6.139   4.458   3.806
 3076HOH    HW1 4020   6.139   4.540   3.749
 3076HOH    HW2 4021   6.139   4.376   3.749
 3083HOH     OW 4022   6.434   5.408   3.000
 3083HOH    HW1 4023   6.516   5.408   3.058
 3083HOH    HW2 4024   6.352   5.408   3.058
 3087HOH     OW 4025   6.068   5.696   4.059
 3087HOH    HW1 4026   6.150   5.696   4.116
 3087HOH    HW2 4027   6.068   5.778   4.001
 3089HOH     OW 4028   6.163   3.838   1.134
 3089HOH    HW1 4029   6.244   3.838   1.192
 3089HOH    HW2 4030   6.163   3.756   1.076
 3132HOH     OW 4031   4.307   6.999   2.490
 3132HOH    HW1 4032   4.226   6.999   2.548
 3132HOH    HW2 4033   4.307   7.081   2.432
 3161HOH     OW 4034   4.703   6.354   3.690
 3161HOH    HW1 4035   4.621   6.354   3.748
 3161HOH    HW2 4036   4.703   6.273   3.633
 3167HOH     OW 4037   4.084   5.780   3.364
 3167HOH    HW1 4038   4.084   5.862   3.307
 3167HOH    HW2 4039   4.084   5.699   3.307
 3174HOH     OW 4040   6.236   7.351   1.583
 3174HOH    HW1 4041   6.318   7.351   1.640
 3174HOH    HW2 4042   6.154   7.351   1.640
 3230HOH     OW 4043   7.003   6.053   2.079
 3230HOH    HW1 4044   7.084   6.053   2.137
 3230HOH    HW2 4045   7.003   6.134   2.022
 3231HOH     OW 4046   5.652   6.838   3.867
 3231HOH    HW1 4047   5.733   6.838   3.925
 3231HOH    HW2 4048   5.652   6.756   3.809
 3243HOH     OW 4049   5.741   6.388   0.988
 3243HOH    HW1 4050   5.659   6.388   1.046
 3243HOH    HW2 4051   5.741   6.469   0.930
 3272HOH     OW 4052   5.619   8.008   3.272
 3272HOH    HW1 4053   5.537   8.008   3.330
 3272HOH    HW2 4054   5.619   7.926   3.215
 3276HOH     OW 4055   4.576   4.540   1.441
 3276HOH    HW1 4056   4.576   4.621   1.384
 3276HOH    HW2 4057   4.576   4.458   1.384
 3303HOH     OW 4058   6.318   6.451   3.795
 3303HOH    HW1 4059   6.400   6.451   3.853
 3303HOH    HW2 4060   6.236   6.451   3.853
 3312HOH     OW 4061   6.105   4.338   4.379
 3312HOH    HW1 4062   6.187   4.338   4.437
 3312HOH    HW2 4063   6.105   4.420   4.321
 3314HOH     OW 4064   5.832   5.285   4.249
 3314HOH    HW1 4065   5.914   5.285   4.307
 3314HOH    HW2 4066   5.832   5.204   4.191
 3319HOH     OW 4067   6.988   5.626   2.952
 3319HOH    HW1 4068   6.906   5.626   3.010
 3319HOH    HW2 4069   6.988   5.708   2.894
 3325HOH     OW 4070   6.958   6.636   2.702
 3325HOH    HW1 4071   6.876   6.636   2.760
 3325HOH    HW2 4072   6.958   6.555   2.644
 3329HOH     OW 4073   4.549   5.948   3.246
 3329HOH    HW1 4074   4.549   6.029   3.189
 3329HOH    HW2 4075   4.549   5.866   3.189
 3423HOH     OW 4076   5.227   7.665   3.259
 3423HOH    HW1 4077   5.309   7.665   3.317
 3423HOH    HW2 4078   5.146   7.665   3.317
 3546HOH     OW 4079   4.287   6.366   1.760
 3546HOH    HW1 4080   4.369   6.366   1.818
 3546HOH    HW2 4081   4.287   6.447   1.702
 3582HOH     OW 4082   5.427   3.656   3.601
 3582HOH    HW1 4083   5.508   3.656   3.659
 3582HOH    HW2 4084   5.427   3.574   3.543
   7.28125   7.28125   5.14862   0.00000   0.00000   0.00000   0.00000   3.64063   3.64063
