# Supplementary material for: Determination of Ligand Binding Modes in Hydrated Viral Ion Channels to Foster Drug Design and Repositioning
Source: J Chem Inf Model. 2021 Jul 27;61(8):4011–22. doi: 10.1021/acs.jcim.1c00488 (PMC8389532; doi:10.1021/acs.jcim.1c00488)
Supplement: Supplementary file 2 — ci1c00488_si_002.zip [file ci1c00488_si_002.zip › supporting_data_05_05/supporting_data/minimization_examples_3_ligands/RA_M2A_dry_holo/minim/topol_Other_chain_F.itp]

;
;	File 'topol_Other_chain_F.itp' was generated
;	By user: moni (1000)
;	On host: moni-ThinkCentre-M900
;	At date: Wed Jan  6 12:40:47 2021
;
;	This is a include topology file
;
;	Created by:
;	            :-) GROMACS - gmx pdb2gmx, 2020.1-Ubuntu-2020.1-1 (-:
;	
;	Executable:   /usr/bin/gmx
;	Data prefix:  /usr
;	Working dir:  /home/moni/covid/final_protocol/rim_flu_dry/minim
;	Command line:
;	  gmx pdb2gmx -water tip3p -ff amber99sb-ildn -ignh -f rim_flu.pdb
;	Force field was read from the standard GROMACS share directory.
;

[ moleculetype ]
; Name            nrexcl
Other_chain_F       3

[ atoms ]
;   nr       type  resnr residue  atom   cgnr     charge       mass  typeB    chargeB      massB
; residue  99 RIM rtp RIM  q +1.0
     1         CT     99    RIM     CA      1    -0.1577      12.01
     2         HC     99    RIM    HA1      2     0.0793      1.008
     3         HC     99    RIM    HA2      3     0.0793      1.008
     4         HC     99    RIM    HA3      4     0.0793      1.008
     5         CT     99    RIM     CB      5     0.0249      12.01
     6         HP     99    RIM     HB      6     0.1057      1.008
     7         N3     99    RIM     NC      7  -0.385001      14.01
     8          H     99    RIM    HC1      8     0.3213      1.008
     9          H     99    RIM    HC2      9     0.3213      1.008
    10          H     99    RIM    HC3     10     0.3213      1.008
    11         CT     99    RIM     CD     11     0.0776      12.01
    12         CT     99    RIM    CE1     12    -0.1149      12.01
    13         HC     99    RIM   HE11     13     0.0561      1.008
    14         HC     99    RIM   HE12     14     0.0561      1.008
    15         CT     99    RIM    CE2     15    -0.0807      12.01
    16         HC     99    RIM   HE21     16     0.0188      1.008
    17         HC     99    RIM   HE22     17     0.0188      1.008
    18         CT     99    RIM    CE3     18    -0.0675      12.01
    19         HC     99    RIM   HE31     19     0.0081      1.008
    20         HC     99    RIM   HE32     20     0.0081      1.008
    21         CT     99    RIM    CF1     21     0.0386      12.01
    22         HC     99    RIM    HF1     22     0.0237      1.008
    23         CT     99    RIM    CF2     23     0.0276      12.01
    24         HC     99    RIM    HF2     24     0.0283      1.008
    25         CT     99    RIM    CF3     25     0.0511      12.01
    26         HC     99    RIM    HF3     26     0.0195      1.008
    27         CT     99    RIM    CG1     27    -0.0506      12.01
    28         HC     99    RIM   HG11     28     0.0374      1.008
    29         HC     99    RIM   HG12     29     0.0374      1.008
    30         CT     99    RIM    CG2     30    -0.0446      12.01
    31         HC     99    RIM   HG21     31     0.0243      1.008
    32         HC     99    RIM   HG22     32     0.0243      1.008
    33         CT     99    RIM    CG3     33    -0.0598      12.01
    34         HC     99    RIM   HG31     34     0.0363      1.008
    35         HC     99    RIM   HG32     35     0.0363      1.008   ; qtot 1

[ bonds ]
;  ai    aj funct            c0            c1            c2            c3
    1     2     1 
    1     3     1 
    1     4     1 
    1     5     1 
    5     6     1 
    5     7     1 
    5    11     1 
    7     8     1 
    7     9     1 
    7    10     1 
   11    12     1 
   11    15     1 
   11    18     1 
   12    13     1 
   12    14     1 
   12    21     1 
   15    16     1 
   15    17     1 
   15    23     1 
   18    19     1 
   18    20     1 
   18    25     1 
   21    22     1 
   21    27     1 
   21    33     1 
   23    24     1 
   23    27     1 
   23    30     1 
   25    26     1 
   25    30     1 
   25    33     1 
   27    28     1 
   27    29     1 
   30    31     1 
   30    32     1 
   33    34     1 
   33    35     1 

[ pairs ]
;  ai    aj funct            c0            c1            c2            c3
    1     8     1 
    1     9     1 
    1    10     1 
    1    12     1 
    1    15     1 
    1    18     1 
    2     6     1 
    2     7     1 
    2    11     1 
    3     6     1 
    3     7     1 
    3    11     1 
    4     6     1 
    4     7     1 
    4    11     1 
    5    13     1 
    5    14     1 
    5    16     1 
    5    17     1 
    5    19     1 
    5    20     1 
    5    21     1 
    5    23     1 
    5    25     1 
    6     8     1 
    6     9     1 
    6    10     1 
    6    12     1 
    6    15     1 
    6    18     1 
    7    12     1 
    7    15     1 
    7    18     1 
    8    11     1 
    9    11     1 
   10    11     1 
   11    22     1 
   11    24     1 
   11    26     1 
   11    27     1 
   11    30     1 
   11    33     1 
   12    16     1 
   12    17     1 
   12    19     1 
   12    20     1 
   12    23     1 
   12    25     1 
   12    28     1 
   12    29     1 
   12    34     1 
   12    35     1 
   13    15     1 
   13    18     1 
   13    22     1 
   13    27     1 
   13    33     1 
   14    15     1 
   14    18     1 
   14    22     1 
   14    27     1 
   14    33     1 
   15    19     1 
   15    20     1 
   15    21     1 
   15    25     1 
   15    28     1 
   15    29     1 
   15    31     1 
   15    32     1 
   16    18     1 
   16    24     1 
   16    27     1 
   16    30     1 
   17    18     1 
   17    24     1 
   17    27     1 
   17    30     1 
   18    21     1 
   18    23     1 
   18    31     1 
   18    32     1 
   18    34     1 
   18    35     1 
   19    26     1 
   19    30     1 
   19    33     1 
   20    26     1 
   20    30     1 
   20    33     1 
   21    24     1 
   21    26     1 
   21    30     1 
   22    23     1 
   22    25     1 
   22    28     1 
   22    29     1 
   22    34     1 
   22    35     1 
   23    26     1 
   23    33     1 
   24    25     1 
   24    28     1 
   24    29     1 
   24    31     1 
   24    32     1 
   25    27     1 
   26    31     1 
   26    32     1 
   26    34     1 
   26    35     1 
   27    31     1 
   27    32     1 
   27    34     1 
   27    35     1 
   28    30     1 
   28    33     1 
   29    30     1 
   29    33     1 
   30    34     1 
   30    35     1 
   31    33     1 
   32    33     1 

[ angles ]
;  ai    aj    ak funct            c0            c1            c2            c3
    2     1     3     1 
    2     1     4     1 
    2     1     5     1 
    3     1     4     1 
    3     1     5     1 
    4     1     5     1 
    1     5     6     1 
    1     5     7     1 
    1     5    11     1 
    6     5     7     1 
    6     5    11     1 
    7     5    11     1 
    5     7     8     1 
    5     7     9     1 
    5     7    10     1 
    8     7     9     1 
    8     7    10     1 
    9     7    10     1 
    5    11    12     1 
    5    11    15     1 
    5    11    18     1 
   12    11    15     1 
   12    11    18     1 
   15    11    18     1 
   11    12    13     1 
   11    12    14     1 
   11    12    21     1 
   13    12    14     1 
   13    12    21     1 
   14    12    21     1 
   11    15    16     1 
   11    15    17     1 
   11    15    23     1 
   16    15    17     1 
   16    15    23     1 
   17    15    23     1 
   11    18    19     1 
   11    18    20     1 
   11    18    25     1 
   19    18    20     1 
   19    18    25     1 
   20    18    25     1 
   12    21    22     1 
   12    21    27     1 
   12    21    33     1 
   22    21    27     1 
   22    21    33     1 
   27    21    33     1 
   15    23    24     1 
   15    23    27     1 
   15    23    30     1 
   24    23    27     1 
   24    23    30     1 
   27    23    30     1 
   18    25    26     1 
   18    25    30     1 
   18    25    33     1 
   26    25    30     1 
   26    25    33     1 
   30    25    33     1 
   21    27    23     1 
   21    27    28     1 
   21    27    29     1 
   23    27    28     1 
   23    27    29     1 
   28    27    29     1 
   23    30    25     1 
   23    30    31     1 
   23    30    32     1 
   25    30    31     1 
   25    30    32     1 
   31    30    32     1 
   21    33    25     1 
   21    33    34     1 
   21    33    35     1 
   25    33    34     1 
   25    33    35     1 
   34    33    35     1 

[ dihedrals ]
;  ai    aj    ak    al funct            c0            c1            c2            c3            c4            c5
    2     1     5     6     1 
    2     1     5     7     1 
    2     1     5    11     1 
    3     1     5     6     1 
    3     1     5     7     1 
    3     1     5    11     1 
    4     1     5     6     1 
    4     1     5     7     1 
    4     1     5    11     1 
    1     5     7     8     1 
    1     5     7     9     1 
    1     5     7    10     1 
    6     5     7     8     1 
    6     5     7     9     1 
    6     5     7    10     1 

; Include Position restraint file
#ifdef POSRES
#include "posre_Other_chain_F.itp"
#endif
