# Supplementary material for: Determination of Ligand Binding Modes in Hydrated Viral Ion Channels to Foster Drug Design and Repositioning
Source: J Chem Inf Model. 2021 Jul 27;61(8):4011–22. doi: 10.1021/acs.jcim.1c00488 (PMC8389532; doi:10.1021/acs.jcim.1c00488)
Supplement: Supplementary file 2 — ci1c00488_si_002.zip [file ci1c00488_si_002.zip › supporting_data_05_05/supporting_data/minimization_examples_3_ligands/RA_M2A_dry_holo/minim/topol_Protein_chain_B.itp]

;
;	File 'topol_Protein_chain_B.itp' was generated
;	By user: moni (1000)
;	On host: moni-ThinkCentre-M900
;	At date: Wed Jan  6 12:40:47 2021
;
;	This is a include topology file
;
;	Created by:
;	            :-) GROMACS - gmx pdb2gmx, 2020.1-Ubuntu-2020.1-1 (-:
;	
;	Executable:   /usr/bin/gmx
;	Data prefix:  /usr
;	Working dir:  /home/moni/covid/final_protocol/rim_flu_dry/minim
;	Command line:
;	  gmx pdb2gmx -water tip3p -ff amber99sb-ildn -ignh -f rim_flu.pdb
;	Force field was read from the standard GROMACS share directory.
;

[ moleculetype ]
; Name            nrexcl
Protein_chain_B     3

[ atoms ]
;   nr       type  resnr residue  atom   cgnr     charge       mass  typeB    chargeB      massB
; residue 121 ACE rtp ACE  q  0.0
     1         CT    121    ACE    CH3      1    -0.3662      12.01
     2         HC    121    ACE   HH31      2     0.1123      1.008
     3         HC    121    ACE   HH32      3     0.1123      1.008
     4         HC    121    ACE   HH33      4     0.1123      1.008
     5          C    121    ACE      C      5     0.5972      12.01
     6          O    121    ACE      O      6    -0.5679         16   ; qtot 0
; residue 122 SER rtp SER  q  0.0
     7          N    122    SER      N      7    -0.4157      14.01
     8          H    122    SER      H      8     0.2719      1.008
     9         CT    122    SER     CA      9    -0.0249      12.01
    10         H1    122    SER     HA     10     0.0843      1.008
    11         CT    122    SER     CB     11     0.2117      12.01
    12         H1    122    SER    HB1     12     0.0352      1.008
    13         H1    122    SER    HB2     13     0.0352      1.008
    14         OH    122    SER     OG     14    -0.6546         16
    15         HO    122    SER     HG     15     0.4275      1.008
    16          C    122    SER      C     16     0.5973      12.01
    17          O    122    SER      O     17    -0.5679         16   ; qtot 0
; residue 123 SER rtp SER  q  0.0
    18          N    123    SER      N     18    -0.4157      14.01
    19          H    123    SER      H     19     0.2719      1.008
    20         CT    123    SER     CA     20    -0.0249      12.01
    21         H1    123    SER     HA     21     0.0843      1.008
    22         CT    123    SER     CB     22     0.2117      12.01
    23         H1    123    SER    HB1     23     0.0352      1.008
    24         H1    123    SER    HB2     24     0.0352      1.008
    25         OH    123    SER     OG     25    -0.6546         16
    26         HO    123    SER     HG     26     0.4275      1.008
    27          C    123    SER      C     27     0.5973      12.01
    28          O    123    SER      O     28    -0.5679         16   ; qtot 0
; residue 124 ASP rtp ASP  q -1.0
    29          N    124    ASP      N     29    -0.5163      14.01
    30          H    124    ASP      H     30     0.2936      1.008
    31         CT    124    ASP     CA     31     0.0381      12.01
    32         H1    124    ASP     HA     32      0.088      1.008
    33         CT    124    ASP     CB     33    -0.0303      12.01
    34         HC    124    ASP    HB1     34    -0.0122      1.008
    35         HC    124    ASP    HB2     35    -0.0122      1.008
    36          C    124    ASP     CG     36     0.7994      12.01
    37         O2    124    ASP    OD1     37    -0.8014         16
    38         O2    124    ASP    OD2     38    -0.8014         16
    39          C    124    ASP      C     39     0.5366      12.01
    40          O    124    ASP      O     40    -0.5819         16   ; qtot -1
; residue 125 PRO rtp PRO  q  0.0
    41          N    125    PRO      N     41    -0.2548      14.01
    42         CT    125    PRO     CD     42     0.0192      12.01
    43         H1    125    PRO    HD1     43     0.0391      1.008
    44         H1    125    PRO    HD2     44     0.0391      1.008
    45         CT    125    PRO     CG     45     0.0189      12.01
    46         HC    125    PRO    HG1     46     0.0213      1.008
    47         HC    125    PRO    HG2     47     0.0213      1.008
    48         CT    125    PRO     CB     48     -0.007      12.01
    49         HC    125    PRO    HB1     49     0.0253      1.008
    50         HC    125    PRO    HB2     50     0.0253      1.008
    51         CT    125    PRO     CA     51    -0.0266      12.01
    52         H1    125    PRO     HA     52     0.0641      1.008
    53          C    125    PRO      C     53     0.5896      12.01
    54          O    125    PRO      O     54    -0.5748         16   ; qtot -1
; residue 126 LEU rtp LEU  q  0.0
    55          N    126    LEU      N     55    -0.4157      14.01
    56          H    126    LEU      H     56     0.2719      1.008
    57         CT    126    LEU     CA     57    -0.0518      12.01
    58         H1    126    LEU     HA     58     0.0922      1.008
    59         CT    126    LEU     CB     59    -0.1102      12.01
    60         HC    126    LEU    HB1     60     0.0457      1.008
    61         HC    126    LEU    HB2     61     0.0457      1.008
    62         CT    126    LEU     CG     62     0.3531      12.01
    63         HC    126    LEU     HG     63    -0.0361      1.008
    64         CT    126    LEU    CD1     64    -0.4121      12.01
    65         HC    126    LEU   HD11     65        0.1      1.008
    66         HC    126    LEU   HD12     66        0.1      1.008
    67         HC    126    LEU   HD13     67        0.1      1.008
    68         CT    126    LEU    CD2     68    -0.4121      12.01
    69         HC    126    LEU   HD21     69        0.1      1.008
    70         HC    126    LEU   HD22     70        0.1      1.008
    71         HC    126    LEU   HD23     71        0.1      1.008
    72          C    126    LEU      C     72     0.5973      12.01
    73          O    126    LEU      O     73    -0.5679         16   ; qtot -1
; residue 127 VAL rtp VAL  q  0.0
    74          N    127    VAL      N     74    -0.4157      14.01
    75          H    127    VAL      H     75     0.2719      1.008
    76         CT    127    VAL     CA     76    -0.0875      12.01
    77         H1    127    VAL     HA     77     0.0969      1.008
    78         CT    127    VAL     CB     78     0.2985      12.01
    79         HC    127    VAL     HB     79    -0.0297      1.008
    80         CT    127    VAL    CG1     80    -0.3192      12.01
    81         HC    127    VAL   HG11     81     0.0791      1.008
    82         HC    127    VAL   HG12     82     0.0791      1.008
    83         HC    127    VAL   HG13     83     0.0791      1.008
    84         CT    127    VAL    CG2     84    -0.3192      12.01
    85         HC    127    VAL   HG21     85     0.0791      1.008
    86         HC    127    VAL   HG22     86     0.0791      1.008
    87         HC    127    VAL   HG23     87     0.0791      1.008
    88          C    127    VAL      C     88     0.5973      12.01
    89          O    127    VAL      O     89    -0.5679         16   ; qtot -1
; residue 128 VAL rtp VAL  q  0.0
    90          N    128    VAL      N     90    -0.4157      14.01
    91          H    128    VAL      H     91     0.2719      1.008
    92         CT    128    VAL     CA     92    -0.0875      12.01
    93         H1    128    VAL     HA     93     0.0969      1.008
    94         CT    128    VAL     CB     94     0.2985      12.01
    95         HC    128    VAL     HB     95    -0.0297      1.008
    96         CT    128    VAL    CG1     96    -0.3192      12.01
    97         HC    128    VAL   HG11     97     0.0791      1.008
    98         HC    128    VAL   HG12     98     0.0791      1.008
    99         HC    128    VAL   HG13     99     0.0791      1.008
   100         CT    128    VAL    CG2    100    -0.3192      12.01
   101         HC    128    VAL   HG21    101     0.0791      1.008
   102         HC    128    VAL   HG22    102     0.0791      1.008
   103         HC    128    VAL   HG23    103     0.0791      1.008
   104          C    128    VAL      C    104     0.5973      12.01
   105          O    128    VAL      O    105    -0.5679         16   ; qtot -1
; residue 129 ALA rtp ALA  q  0.0
   106          N    129    ALA      N    106    -0.4157      14.01
   107          H    129    ALA      H    107     0.2719      1.008
   108         CT    129    ALA     CA    108     0.0337      12.01
   109         H1    129    ALA     HA    109     0.0823      1.008
   110         CT    129    ALA     CB    110    -0.1825      12.01
   111         HC    129    ALA    HB1    111     0.0603      1.008
   112         HC    129    ALA    HB2    112     0.0603      1.008
   113         HC    129    ALA    HB3    113     0.0603      1.008
   114          C    129    ALA      C    114     0.5973      12.01
   115          O    129    ALA      O    115    -0.5679         16   ; qtot -1
; residue 130 ALA rtp ALA  q  0.0
   116          N    130    ALA      N    116    -0.4157      14.01
   117          H    130    ALA      H    117     0.2719      1.008
   118         CT    130    ALA     CA    118     0.0337      12.01
   119         H1    130    ALA     HA    119     0.0823      1.008
   120         CT    130    ALA     CB    120    -0.1825      12.01
   121         HC    130    ALA    HB1    121     0.0603      1.008
   122         HC    130    ALA    HB2    122     0.0603      1.008
   123         HC    130    ALA    HB3    123     0.0603      1.008
   124          C    130    ALA      C    124     0.5973      12.01
   125          O    130    ALA      O    125    -0.5679         16   ; qtot -1
; residue 131 SER rtp SER  q  0.0
   126          N    131    SER      N    126    -0.4157      14.01
   127          H    131    SER      H    127     0.2719      1.008
   128         CT    131    SER     CA    128    -0.0249      12.01
   129         H1    131    SER     HA    129     0.0843      1.008
   130         CT    131    SER     CB    130     0.2117      12.01
   131         H1    131    SER    HB1    131     0.0352      1.008
   132         H1    131    SER    HB2    132     0.0352      1.008
   133         OH    131    SER     OG    133    -0.6546         16
   134         HO    131    SER     HG    134     0.4275      1.008
   135          C    131    SER      C    135     0.5973      12.01
   136          O    131    SER      O    136    -0.5679         16   ; qtot -1
; residue 132 ILE rtp ILE  q  0.0
   137          N    132    ILE      N    137    -0.4157      14.01
   138          H    132    ILE      H    138     0.2719      1.008
   139         CT    132    ILE     CA    139    -0.0597      12.01
   140         H1    132    ILE     HA    140     0.0869      1.008
   141         CT    132    ILE     CB    141     0.1303      12.01
   142         HC    132    ILE     HB    142     0.0187      1.008
   143         CT    132    ILE    CG2    143    -0.3204      12.01
   144         HC    132    ILE   HG21    144     0.0882      1.008
   145         HC    132    ILE   HG22    145     0.0882      1.008
   146         HC    132    ILE   HG23    146     0.0882      1.008
   147         CT    132    ILE    CG1    147     -0.043      12.01
   148         HC    132    ILE   HG11    148     0.0236      1.008
   149         HC    132    ILE   HG12    149     0.0236      1.008
   150         CT    132    ILE     CD    150     -0.066      12.01
   151         HC    132    ILE    HD1    151     0.0186      1.008
   152         HC    132    ILE    HD2    152     0.0186      1.008
   153         HC    132    ILE    HD3    153     0.0186      1.008
   154          C    132    ILE      C    154     0.5973      12.01
   155          O    132    ILE      O    155    -0.5679         16   ; qtot -1
; residue 133 ILE rtp ILE  q  0.0
   156          N    133    ILE      N    156    -0.4157      14.01
   157          H    133    ILE      H    157     0.2719      1.008
   158         CT    133    ILE     CA    158    -0.0597      12.01
   159         H1    133    ILE     HA    159     0.0869      1.008
   160         CT    133    ILE     CB    160     0.1303      12.01
   161         HC    133    ILE     HB    161     0.0187      1.008
   162         CT    133    ILE    CG2    162    -0.3204      12.01
   163         HC    133    ILE   HG21    163     0.0882      1.008
   164         HC    133    ILE   HG22    164     0.0882      1.008
   165         HC    133    ILE   HG23    165     0.0882      1.008
   166         CT    133    ILE    CG1    166     -0.043      12.01
   167         HC    133    ILE   HG11    167     0.0236      1.008
   168         HC    133    ILE   HG12    168     0.0236      1.008
   169         CT    133    ILE     CD    169     -0.066      12.01
   170         HC    133    ILE    HD1    170     0.0186      1.008
   171         HC    133    ILE    HD2    171     0.0186      1.008
   172         HC    133    ILE    HD3    172     0.0186      1.008
   173          C    133    ILE      C    173     0.5973      12.01
   174          O    133    ILE      O    174    -0.5679         16   ; qtot -1
; residue 134 GLY rtp GLY  q  0.0
   175          N    134    GLY      N    175    -0.4157      14.01
   176          H    134    GLY      H    176     0.2719      1.008
   177         CT    134    GLY     CA    177    -0.0252      12.01
   178         H1    134    GLY    HA1    178     0.0698      1.008
   179         H1    134    GLY    HA2    179     0.0698      1.008
   180          C    134    GLY      C    180     0.5973      12.01
   181          O    134    GLY      O    181    -0.5679         16   ; qtot -1
; residue 135 ILE rtp ILE  q  0.0
   182          N    135    ILE      N    182    -0.4157      14.01
   183          H    135    ILE      H    183     0.2719      1.008
   184         CT    135    ILE     CA    184    -0.0597      12.01
   185         H1    135    ILE     HA    185     0.0869      1.008
   186         CT    135    ILE     CB    186     0.1303      12.01
   187         HC    135    ILE     HB    187     0.0187      1.008
   188         CT    135    ILE    CG2    188    -0.3204      12.01
   189         HC    135    ILE   HG21    189     0.0882      1.008
   190         HC    135    ILE   HG22    190     0.0882      1.008
   191         HC    135    ILE   HG23    191     0.0882      1.008
   192         CT    135    ILE    CG1    192     -0.043      12.01
   193         HC    135    ILE   HG11    193     0.0236      1.008
   194         HC    135    ILE   HG12    194     0.0236      1.008
   195         CT    135    ILE     CD    195     -0.066      12.01
   196         HC    135    ILE    HD1    196     0.0186      1.008
   197         HC    135    ILE    HD2    197     0.0186      1.008
   198         HC    135    ILE    HD3    198     0.0186      1.008
   199          C    135    ILE      C    199     0.5973      12.01
   200          O    135    ILE      O    200    -0.5679         16   ; qtot -1
; residue 136 LEU rtp LEU  q  0.0
   201          N    136    LEU      N    201    -0.4157      14.01
   202          H    136    LEU      H    202     0.2719      1.008
   203         CT    136    LEU     CA    203    -0.0518      12.01
   204         H1    136    LEU     HA    204     0.0922      1.008
   205         CT    136    LEU     CB    205    -0.1102      12.01
   206         HC    136    LEU    HB1    206     0.0457      1.008
   207         HC    136    LEU    HB2    207     0.0457      1.008
   208         CT    136    LEU     CG    208     0.3531      12.01
   209         HC    136    LEU     HG    209    -0.0361      1.008
   210         CT    136    LEU    CD1    210    -0.4121      12.01
   211         HC    136    LEU   HD11    211        0.1      1.008
   212         HC    136    LEU   HD12    212        0.1      1.008
   213         HC    136    LEU   HD13    213        0.1      1.008
   214         CT    136    LEU    CD2    214    -0.4121      12.01
   215         HC    136    LEU   HD21    215        0.1      1.008
   216         HC    136    LEU   HD22    216        0.1      1.008
   217         HC    136    LEU   HD23    217        0.1      1.008
   218          C    136    LEU      C    218     0.5973      12.01
   219          O    136    LEU      O    219    -0.5679         16   ; qtot -1
; residue 137 HIS rtp HIE  q  0.0
   220          N    137    HIS      N    220    -0.4157      14.01
   221          H    137    HIS      H    221     0.2719      1.008
   222         CT    137    HIS     CA    222    -0.0581      12.01
   223         H1    137    HIS     HA    223      0.136      1.008
   224         CT    137    HIS     CB    224    -0.0074      12.01
   225         HC    137    HIS    HB1    225     0.0367      1.008
   226         HC    137    HIS    HB2    226     0.0367      1.008
   227         CC    137    HIS     CG    227     0.1868      12.01
   228         NB    137    HIS    ND1    228    -0.5432      14.01
   229         CR    137    HIS    CE1    229     0.1635      12.01
   230         H5    137    HIS    HE1    230     0.1435      1.008
   231         NA    137    HIS    NE2    231    -0.2795      14.01
   232          H    137    HIS    HE2    232     0.3339      1.008
   233         CW    137    HIS    CD2    233    -0.2207      12.01
   234         H4    137    HIS    HD2    234     0.1862      1.008
   235          C    137    HIS      C    235     0.5973      12.01
   236          O    137    HIS      O    236    -0.5679         16   ; qtot -1
; residue 138 LEU rtp LEU  q  0.0
   237          N    138    LEU      N    237    -0.4157      14.01
   238          H    138    LEU      H    238     0.2719      1.008
   239         CT    138    LEU     CA    239    -0.0518      12.01
   240         H1    138    LEU     HA    240     0.0922      1.008
   241         CT    138    LEU     CB    241    -0.1102      12.01
   242         HC    138    LEU    HB1    242     0.0457      1.008
   243         HC    138    LEU    HB2    243     0.0457      1.008
   244         CT    138    LEU     CG    244     0.3531      12.01
   245         HC    138    LEU     HG    245    -0.0361      1.008
   246         CT    138    LEU    CD1    246    -0.4121      12.01
   247         HC    138    LEU   HD11    247        0.1      1.008
   248         HC    138    LEU   HD12    248        0.1      1.008
   249         HC    138    LEU   HD13    249        0.1      1.008
   250         CT    138    LEU    CD2    250    -0.4121      12.01
   251         HC    138    LEU   HD21    251        0.1      1.008
   252         HC    138    LEU   HD22    252        0.1      1.008
   253         HC    138    LEU   HD23    253        0.1      1.008
   254          C    138    LEU      C    254     0.5973      12.01
   255          O    138    LEU      O    255    -0.5679         16   ; qtot -1
; residue 139 ILE rtp ILE  q  0.0
   256          N    139    ILE      N    256    -0.4157      14.01
   257          H    139    ILE      H    257     0.2719      1.008
   258         CT    139    ILE     CA    258    -0.0597      12.01
   259         H1    139    ILE     HA    259     0.0869      1.008
   260         CT    139    ILE     CB    260     0.1303      12.01
   261         HC    139    ILE     HB    261     0.0187      1.008
   262         CT    139    ILE    CG2    262    -0.3204      12.01
   263         HC    139    ILE   HG21    263     0.0882      1.008
   264         HC    139    ILE   HG22    264     0.0882      1.008
   265         HC    139    ILE   HG23    265     0.0882      1.008
   266         CT    139    ILE    CG1    266     -0.043      12.01
   267         HC    139    ILE   HG11    267     0.0236      1.008
   268         HC    139    ILE   HG12    268     0.0236      1.008
   269         CT    139    ILE     CD    269     -0.066      12.01
   270         HC    139    ILE    HD1    270     0.0186      1.008
   271         HC    139    ILE    HD2    271     0.0186      1.008
   272         HC    139    ILE    HD3    272     0.0186      1.008
   273          C    139    ILE      C    273     0.5973      12.01
   274          O    139    ILE      O    274    -0.5679         16   ; qtot -1
; residue 140 LEU rtp LEU  q  0.0
   275          N    140    LEU      N    275    -0.4157      14.01
   276          H    140    LEU      H    276     0.2719      1.008
   277         CT    140    LEU     CA    277    -0.0518      12.01
   278         H1    140    LEU     HA    278     0.0922      1.008
   279         CT    140    LEU     CB    279    -0.1102      12.01
   280         HC    140    LEU    HB1    280     0.0457      1.008
   281         HC    140    LEU    HB2    281     0.0457      1.008
   282         CT    140    LEU     CG    282     0.3531      12.01
   283         HC    140    LEU     HG    283    -0.0361      1.008
   284         CT    140    LEU    CD1    284    -0.4121      12.01
   285         HC    140    LEU   HD11    285        0.1      1.008
   286         HC    140    LEU   HD12    286        0.1      1.008
   287         HC    140    LEU   HD13    287        0.1      1.008
   288         CT    140    LEU    CD2    288    -0.4121      12.01
   289         HC    140    LEU   HD21    289        0.1      1.008
   290         HC    140    LEU   HD22    290        0.1      1.008
   291         HC    140    LEU   HD23    291        0.1      1.008
   292          C    140    LEU      C    292     0.5973      12.01
   293          O    140    LEU      O    293    -0.5679         16   ; qtot -1
; residue 141 TRP rtp TRP  q  0.0
   294          N    141    TRP      N    294    -0.4157      14.01
   295          H    141    TRP      H    295     0.2719      1.008
   296         CT    141    TRP     CA    296    -0.0275      12.01
   297         H1    141    TRP     HA    297     0.1123      1.008
   298         CT    141    TRP     CB    298     -0.005      12.01
   299         HC    141    TRP    HB1    299     0.0339      1.008
   300         HC    141    TRP    HB2    300     0.0339      1.008
   301         C*    141    TRP     CG    301    -0.1415      12.01
   302         CW    141    TRP    CD1    302    -0.1638      12.01
   303         H4    141    TRP    HD1    303     0.2062      1.008
   304         NA    141    TRP    NE1    304    -0.3418      14.01
   305          H    141    TRP    HE1    305     0.3412      1.008
   306         CN    141    TRP    CE2    306      0.138      12.01
   307         CA    141    TRP    CZ2    307    -0.2601      12.01
   308         HA    141    TRP    HZ2    308     0.1572      1.008
   309         CA    141    TRP    CH2    309    -0.1134      12.01
   310         HA    141    TRP    HH2    310     0.1417      1.008
   311         CA    141    TRP    CZ3    311    -0.1972      12.01
   312         HA    141    TRP    HZ3    312     0.1447      1.008
   313         CA    141    TRP    CE3    313    -0.2387      12.01
   314         HA    141    TRP    HE3    314       0.17      1.008
   315         CB    141    TRP    CD2    315     0.1243      12.01
   316          C    141    TRP      C    316     0.5973      12.01
   317          O    141    TRP      O    317    -0.5679         16   ; qtot -1
; residue 142 ILE rtp ILE  q  0.0
   318          N    142    ILE      N    318    -0.4157      14.01
   319          H    142    ILE      H    319     0.2719      1.008
   320         CT    142    ILE     CA    320    -0.0597      12.01
   321         H1    142    ILE     HA    321     0.0869      1.008
   322         CT    142    ILE     CB    322     0.1303      12.01
   323         HC    142    ILE     HB    323     0.0187      1.008
   324         CT    142    ILE    CG2    324    -0.3204      12.01
   325         HC    142    ILE   HG21    325     0.0882      1.008
   326         HC    142    ILE   HG22    326     0.0882      1.008
   327         HC    142    ILE   HG23    327     0.0882      1.008
   328         CT    142    ILE    CG1    328     -0.043      12.01
   329         HC    142    ILE   HG11    329     0.0236      1.008
   330         HC    142    ILE   HG12    330     0.0236      1.008
   331         CT    142    ILE     CD    331     -0.066      12.01
   332         HC    142    ILE    HD1    332     0.0186      1.008
   333         HC    142    ILE    HD2    333     0.0186      1.008
   334         HC    142    ILE    HD3    334     0.0186      1.008
   335          C    142    ILE      C    335     0.5973      12.01
   336          O    142    ILE      O    336    -0.5679         16   ; qtot -1
; residue 143 LEU rtp LEU  q  0.0
   337          N    143    LEU      N    337    -0.4157      14.01
   338          H    143    LEU      H    338     0.2719      1.008
   339         CT    143    LEU     CA    339    -0.0518      12.01
   340         H1    143    LEU     HA    340     0.0922      1.008
   341         CT    143    LEU     CB    341    -0.1102      12.01
   342         HC    143    LEU    HB1    342     0.0457      1.008
   343         HC    143    LEU    HB2    343     0.0457      1.008
   344         CT    143    LEU     CG    344     0.3531      12.01
   345         HC    143    LEU     HG    345    -0.0361      1.008
   346         CT    143    LEU    CD1    346    -0.4121      12.01
   347         HC    143    LEU   HD11    347        0.1      1.008
   348         HC    143    LEU   HD12    348        0.1      1.008
   349         HC    143    LEU   HD13    349        0.1      1.008
   350         CT    143    LEU    CD2    350    -0.4121      12.01
   351         HC    143    LEU   HD21    351        0.1      1.008
   352         HC    143    LEU   HD22    352        0.1      1.008
   353         HC    143    LEU   HD23    353        0.1      1.008
   354          C    143    LEU      C    354     0.5973      12.01
   355          O    143    LEU      O    355    -0.5679         16   ; qtot -1
; residue 144 ASP rtp ASP  q -1.0
   356          N    144    ASP      N    356    -0.5163      14.01
   357          H    144    ASP      H    357     0.2936      1.008
   358         CT    144    ASP     CA    358     0.0381      12.01
   359         H1    144    ASP     HA    359      0.088      1.008
   360         CT    144    ASP     CB    360    -0.0303      12.01
   361         HC    144    ASP    HB1    361    -0.0122      1.008
   362         HC    144    ASP    HB2    362    -0.0122      1.008
   363          C    144    ASP     CG    363     0.7994      12.01
   364         O2    144    ASP    OD1    364    -0.8014         16
   365         O2    144    ASP    OD2    365    -0.8014         16
   366          C    144    ASP      C    366     0.5366      12.01
   367          O    144    ASP      O    367    -0.5819         16   ; qtot -2
; residue 145 ARG rtp ARG  q +1.0
   368          N    145    ARG      N    368    -0.3479      14.01
   369          H    145    ARG      H    369     0.2747      1.008
   370         CT    145    ARG     CA    370    -0.2637      12.01
   371         H1    145    ARG     HA    371      0.156      1.008
   372         CT    145    ARG     CB    372    -0.0007      12.01
   373         HC    145    ARG    HB1    373     0.0327      1.008
   374         HC    145    ARG    HB2    374     0.0327      1.008
   375         CT    145    ARG     CG    375      0.039      12.01
   376         HC    145    ARG    HG1    376     0.0285      1.008
   377         HC    145    ARG    HG2    377     0.0285      1.008
   378         CT    145    ARG     CD    378     0.0486      12.01
   379         H1    145    ARG    HD1    379     0.0687      1.008
   380         H1    145    ARG    HD2    380     0.0687      1.008
   381         N2    145    ARG     NE    381    -0.5295      14.01
   382          H    145    ARG     HE    382     0.3456      1.008
   383         CA    145    ARG     CZ    383     0.8076      12.01
   384         N2    145    ARG    NH1    384    -0.8627      14.01
   385          H    145    ARG   HH11    385     0.4478      1.008
   386          H    145    ARG   HH12    386     0.4478      1.008
   387         N2    145    ARG    NH2    387    -0.8627      14.01
   388          H    145    ARG   HH21    388     0.4478      1.008
   389          H    145    ARG   HH22    389     0.4478      1.008
   390          C    145    ARG      C    390     0.7341      12.01
   391          O    145    ARG      O    391    -0.5894         16   ; qtot -1
; residue 146 LEU rtp LEU  q  0.0
   392          N    146    LEU      N    392    -0.4157      14.01
   393          H    146    LEU      H    393     0.2719      1.008
   394         CT    146    LEU     CA    394    -0.0518      12.01
   395         H1    146    LEU     HA    395     0.0922      1.008
   396         CT    146    LEU     CB    396    -0.1102      12.01
   397         HC    146    LEU    HB1    397     0.0457      1.008
   398         HC    146    LEU    HB2    398     0.0457      1.008
   399         CT    146    LEU     CG    399     0.3531      12.01
   400         HC    146    LEU     HG    400    -0.0361      1.008
   401         CT    146    LEU    CD1    401    -0.4121      12.01
   402         HC    146    LEU   HD11    402        0.1      1.008
   403         HC    146    LEU   HD12    403        0.1      1.008
   404         HC    146    LEU   HD13    404        0.1      1.008
   405         CT    146    LEU    CD2    405    -0.4121      12.01
   406         HC    146    LEU   HD21    406        0.1      1.008
   407         HC    146    LEU   HD22    407        0.1      1.008
   408         HC    146    LEU   HD23    408        0.1      1.008
   409          C    146    LEU      C    409     0.5973      12.01
   410          O    146    LEU      O    410    -0.5679         16   ; qtot -1
; residue 146 NME rtp NME  q  0.0
   411          N    146    NME      N    411    -0.4157      14.01
   412          H    146    NME      H    412     0.2719      1.008
   413         CT    146    NME    CH3    413     -0.149      12.01
   414         H1    146    NME   HH31    414     0.0976      1.008
   415         H1    146    NME   HH32    415     0.0976      1.008
   416         H1    146    NME   HH33    416     0.0976      1.008   ; qtot -1

[ bonds ]
;  ai    aj funct            c0            c1            c2            c3
    1     2     1 
    1     3     1 
    1     4     1 
    1     5     1 
    5     6     1 
    5     7     1 
    7     8     1 
    7     9     1 
    9    10     1 
    9    11     1 
    9    16     1 
   11    12     1 
   11    13     1 
   11    14     1 
   14    15     1 
   16    17     1 
   16    18     1 
   18    19     1 
   18    20     1 
   20    21     1 
   20    22     1 
   20    27     1 
   22    23     1 
   22    24     1 
   22    25     1 
   25    26     1 
   27    28     1 
   27    29     1 
   29    30     1 
   29    31     1 
   31    32     1 
   31    33     1 
   31    39     1 
   33    34     1 
   33    35     1 
   33    36     1 
   36    37     1 
   36    38     1 
   39    40     1 
   39    41     1 
   41    42     1 
   41    51     1 
   42    43     1 
   42    44     1 
   42    45     1 
   45    46     1 
   45    47     1 
   45    48     1 
   48    49     1 
   48    50     1 
   48    51     1 
   51    52     1 
   51    53     1 
   53    54     1 
   53    55     1 
   55    56     1 
   55    57     1 
   57    58     1 
   57    59     1 
   57    72     1 
   59    60     1 
   59    61     1 
   59    62     1 
   62    63     1 
   62    64     1 
   62    68     1 
   64    65     1 
   64    66     1 
   64    67     1 
   68    69     1 
   68    70     1 
   68    71     1 
   72    73     1 
   72    74     1 
   74    75     1 
   74    76     1 
   76    77     1 
   76    78     1 
   76    88     1 
   78    79     1 
   78    80     1 
   78    84     1 
   80    81     1 
   80    82     1 
   80    83     1 
   84    85     1 
   84    86     1 
   84    87     1 
   88    89     1 
   88    90     1 
   90    91     1 
   90    92     1 
   92    93     1 
   92    94     1 
   92   104     1 
   94    95     1 
   94    96     1 
   94   100     1 
   96    97     1 
   96    98     1 
   96    99     1 
  100   101     1 
  100   102     1 
  100   103     1 
  104   105     1 
  104   106     1 
  106   107     1 
  106   108     1 
  108   109     1 
  108   110     1 
  108   114     1 
  110   111     1 
  110   112     1 
  110   113     1 
  114   115     1 
  114   116     1 
  116   117     1 
  116   118     1 
  118   119     1 
  118   120     1 
  118   124     1 
  120   121     1 
  120   122     1 
  120   123     1 
  124   125     1 
  124   126     1 
  126   127     1 
  126   128     1 
  128   129     1 
  128   130     1 
  128   135     1 
  130   131     1 
  130   132     1 
  130   133     1 
  133   134     1 
  135   136     1 
  135   137     1 
  137   138     1 
  137   139     1 
  139   140     1 
  139   141     1 
  139   154     1 
  141   142     1 
  141   143     1 
  141   147     1 
  143   144     1 
  143   145     1 
  143   146     1 
  147   148     1 
  147   149     1 
  147   150     1 
  150   151     1 
  150   152     1 
  150   153     1 
  154   155     1 
  154   156     1 
  156   157     1 
  156   158     1 
  158   159     1 
  158   160     1 
  158   173     1 
  160   161     1 
  160   162     1 
  160   166     1 
  162   163     1 
  162   164     1 
  162   165     1 
  166   167     1 
  166   168     1 
  166   169     1 
  169   170     1 
  169   171     1 
  169   172     1 
  173   174     1 
  173   175     1 
  175   176     1 
  175   177     1 
  177   178     1 
  177   179     1 
  177   180     1 
  180   181     1 
  180   182     1 
  182   183     1 
  182   184     1 
  184   185     1 
  184   186     1 
  184   199     1 
  186   187     1 
  186   188     1 
  186   192     1 
  188   189     1 
  188   190     1 
  188   191     1 
  192   193     1 
  192   194     1 
  192   195     1 
  195   196     1 
  195   197     1 
  195   198     1 
  199   200     1 
  199   201     1 
  201   202     1 
  201   203     1 
  203   204     1 
  203   205     1 
  203   218     1 
  205   206     1 
  205   207     1 
  205   208     1 
  208   209     1 
  208   210     1 
  208   214     1 
  210   211     1 
  210   212     1 
  210   213     1 
  214   215     1 
  214   216     1 
  214   217     1 
  218   219     1 
  218   220     1 
  220   221     1 
  220   222     1 
  222   223     1 
  222   224     1 
  222   235     1 
  224   225     1 
  224   226     1 
  224   227     1 
  227   228     1 
  227   233     1 
  228   229     1 
  229   230     1 
  229   231     1 
  231   232     1 
  231   233     1 
  233   234     1 
  235   236     1 
  235   237     1 
  237   238     1 
  237   239     1 
  239   240     1 
  239   241     1 
  239   254     1 
  241   242     1 
  241   243     1 
  241   244     1 
  244   245     1 
  244   246     1 
  244   250     1 
  246   247     1 
  246   248     1 
  246   249     1 
  250   251     1 
  250   252     1 
  250   253     1 
  254   255     1 
  254   256     1 
  256   257     1 
  256   258     1 
  258   259     1 
  258   260     1 
  258   273     1 
  260   261     1 
  260   262     1 
  260   266     1 
  262   263     1 
  262   264     1 
  262   265     1 
  266   267     1 
  266   268     1 
  266   269     1 
  269   270     1 
  269   271     1 
  269   272     1 
  273   274     1 
  273   275     1 
  275   276     1 
  275   277     1 
  277   278     1 
  277   279     1 
  277   292     1 
  279   280     1 
  279   281     1 
  279   282     1 
  282   283     1 
  282   284     1 
  282   288     1 
  284   285     1 
  284   286     1 
  284   287     1 
  288   289     1 
  288   290     1 
  288   291     1 
  292   293     1 
  292   294     1 
  294   295     1 
  294   296     1 
  296   297     1 
  296   298     1 
  296   316     1 
  298   299     1 
  298   300     1 
  298   301     1 
  301   302     1 
  301   315     1 
  302   303     1 
  302   304     1 
  304   305     1 
  304   306     1 
  306   307     1 
  306   315     1 
  307   308     1 
  307   309     1 
  309   310     1 
  309   311     1 
  311   312     1 
  311   313     1 
  313   314     1 
  313   315     1 
  316   317     1 
  316   318     1 
  318   319     1 
  318   320     1 
  320   321     1 
  320   322     1 
  320   335     1 
  322   323     1 
  322   324     1 
  322   328     1 
  324   325     1 
  324   326     1 
  324   327     1 
  328   329     1 
  328   330     1 
  328   331     1 
  331   332     1 
  331   333     1 
  331   334     1 
  335   336     1 
  335   337     1 
  337   338     1 
  337   339     1 
  339   340     1 
  339   341     1 
  339   354     1 
  341   342     1 
  341   343     1 
  341   344     1 
  344   345     1 
  344   346     1 
  344   350     1 
  346   347     1 
  346   348     1 
  346   349     1 
  350   351     1 
  350   352     1 
  350   353     1 
  354   355     1 
  354   356     1 
  356   357     1 
  356   358     1 
  358   359     1 
  358   360     1 
  358   366     1 
  360   361     1 
  360   362     1 
  360   363     1 
  363   364     1 
  363   365     1 
  366   367     1 
  366   368     1 
  368   369     1 
  368   370     1 
  370   371     1 
  370   372     1 
  370   390     1 
  372   373     1 
  372   374     1 
  372   375     1 
  375   376     1 
  375   377     1 
  375   378     1 
  378   379     1 
  378   380     1 
  378   381     1 
  381   382     1 
  381   383     1 
  383   384     1 
  383   387     1 
  384   385     1 
  384   386     1 
  387   388     1 
  387   389     1 
  390   391     1 
  390   392     1 
  392   393     1 
  392   394     1 
  394   395     1 
  394   396     1 
  394   409     1 
  396   397     1 
  396   398     1 
  396   399     1 
  399   400     1 
  399   401     1 
  399   405     1 
  401   402     1 
  401   403     1 
  401   404     1 
  405   406     1 
  405   407     1 
  405   408     1 
  409   410     1 
  409   411     1 
  411   412     1 
  411   413     1 
  413   414     1 
  413   415     1 
  413   416     1 

[ pairs ]
;  ai    aj funct            c0            c1            c2            c3
    1     8     1 
    1     9     1 
    2     6     1 
    2     7     1 
    3     6     1 
    3     7     1 
    4     6     1 
    4     7     1 
    5    10     1 
    5    11     1 
    5    16     1 
    6     8     1 
    6     9     1 
    7    12     1 
    7    13     1 
    7    14     1 
    7    17     1 
    7    18     1 
    8    10     1 
    8    11     1 
    8    16     1 
    9    15     1 
    9    19     1 
    9    20     1 
   10    12     1 
   10    13     1 
   10    14     1 
   10    17     1 
   10    18     1 
   11    17     1 
   11    18     1 
   12    15     1 
   12    16     1 
   13    15     1 
   13    16     1 
   14    16     1 
   16    21     1 
   16    22     1 
   16    27     1 
   17    19     1 
   17    20     1 
   18    23     1 
   18    24     1 
   18    25     1 
   18    28     1 
   18    29     1 
   19    21     1 
   19    22     1 
   19    27     1 
   20    26     1 
   20    30     1 
   20    31     1 
   21    23     1 
   21    24     1 
   21    25     1 
   21    28     1 
   21    29     1 
   22    28     1 
   22    29     1 
   23    26     1 
   23    27     1 
   24    26     1 
   24    27     1 
   25    27     1 
   27    32     1 
   27    33     1 
   27    39     1 
   28    30     1 
   28    31     1 
   29    34     1 
   29    35     1 
   29    36     1 
   29    40     1 
   29    41     1 
   30    32     1 
   30    33     1 
   30    39     1 
   31    37     1 
   31    38     1 
   31    42     1 
   31    51     1 
   32    34     1 
   32    35     1 
   32    36     1 
   32    40     1 
   32    41     1 
   33    40     1 
   33    41     1 
   34    37     1 
   34    38     1 
   34    39     1 
   35    37     1 
   35    38     1 
   35    39     1 
   36    39     1 
   39    43     1 
   39    44     1 
   39    45     1 
   39    48     1 
   39    52     1 
   39    53     1 
   40    42     1 
   40    51     1 
   41    46     1 
   41    47     1 
   41    49     1 
   41    50     1 
   41    54     1 
   41    55     1 
   42    49     1 
   42    50     1 
   42    52     1 
   42    53     1 
   43    46     1 
   43    47     1 
   43    48     1 
   43    51     1 
   44    46     1 
   44    47     1 
   44    48     1 
   44    51     1 
   45    52     1 
   45    53     1 
   46    49     1 
   46    50     1 
   46    51     1 
   47    49     1 
   47    50     1 
   47    51     1 
   48    54     1 
   48    55     1 
   49    52     1 
   49    53     1 
   50    52     1 
   50    53     1 
   51    56     1 
   51    57     1 
   52    54     1 
   52    55     1 
   53    58     1 
   53    59     1 
   53    72     1 
   54    56     1 
   54    57     1 
   55    60     1 
   55    61     1 
   55    62     1 
   55    73     1 
   55    74     1 
   56    58     1 
   56    59     1 
   56    72     1 
   57    63     1 
   57    64     1 
   57    68     1 
   57    75     1 
   57    76     1 
   58    60     1 
   58    61     1 
   58    62     1 
   58    73     1 
   58    74     1 
   59    65     1 
   59    66     1 
   59    67     1 
   59    69     1 
   59    70     1 
   59    71     1 
   59    73     1 
   59    74     1 
   60    63     1 
   60    64     1 
   60    68     1 
   60    72     1 
   61    63     1 
   61    64     1 
   61    68     1 
   61    72     1 
   62    72     1 
   63    65     1 
   63    66     1 
   63    67     1 
   63    69     1 
   63    70     1 
   63    71     1 
   64    69     1 
   64    70     1 
   64    71     1 
   65    68     1 
   66    68     1 
   67    68     1 
   72    77     1 
   72    78     1 
   72    88     1 
   73    75     1 
   73    76     1 
   74    79     1 
   74    80     1 
   74    84     1 
   74    89     1 
   74    90     1 
   75    77     1 
   75    78     1 
   75    88     1 
   76    81     1 
   76    82     1 
   76    83     1 
   76    85     1 
   76    86     1 
   76    87     1 
   76    91     1 
   76    92     1 
   77    79     1 
   77    80     1 
   77    84     1 
   77    89     1 
   77    90     1 
   78    89     1 
   78    90     1 
   79    81     1 
   79    82     1 
   79    83     1 
   79    85     1 
   79    86     1 
   79    87     1 
   79    88     1 
   80    85     1 
   80    86     1 
   80    87     1 
   80    88     1 
   81    84     1 
   82    84     1 
   83    84     1 
   84    88     1 
   88    93     1 
   88    94     1 
   88   104     1 
   89    91     1 
   89    92     1 
   90    95     1 
   90    96     1 
   90   100     1 
   90   105     1 
   90   106     1 
   91    93     1 
   91    94     1 
   91   104     1 
   92    97     1 
   92    98     1 
   92    99     1 
   92   101     1 
   92   102     1 
   92   103     1 
   92   107     1 
   92   108     1 
   93    95     1 
   93    96     1 
   93   100     1 
   93   105     1 
   93   106     1 
   94   105     1 
   94   106     1 
   95    97     1 
   95    98     1 
   95    99     1 
   95   101     1 
   95   102     1 
   95   103     1 
   95   104     1 
   96   101     1 
   96   102     1 
   96   103     1 
   96   104     1 
   97   100     1 
   98   100     1 
   99   100     1 
  100   104     1 
  104   109     1 
  104   110     1 
  104   114     1 
  105   107     1 
  105   108     1 
  106   111     1 
  106   112     1 
  106   113     1 
  106   115     1 
  106   116     1 
  107   109     1 
  107   110     1 
  107   114     1 
  108   117     1 
  108   118     1 
  109   111     1 
  109   112     1 
  109   113     1 
  109   115     1 
  109   116     1 
  110   115     1 
  110   116     1 
  111   114     1 
  112   114     1 
  113   114     1 
  114   119     1 
  114   120     1 
  114   124     1 
  115   117     1 
  115   118     1 
  116   121     1 
  116   122     1 
  116   123     1 
  116   125     1 
  116   126     1 
  117   119     1 
  117   120     1 
  117   124     1 
  118   127     1 
  118   128     1 
  119   121     1 
  119   122     1 
  119   123     1 
  119   125     1 
  119   126     1 
  120   125     1 
  120   126     1 
  121   124     1 
  122   124     1 
  123   124     1 
  124   129     1 
  124   130     1 
  124   135     1 
  125   127     1 
  125   128     1 
  126   131     1 
  126   132     1 
  126   133     1 
  126   136     1 
  126   137     1 
  127   129     1 
  127   130     1 
  127   135     1 
  128   134     1 
  128   138     1 
  128   139     1 
  129   131     1 
  129   132     1 
  129   133     1 
  129   136     1 
  129   137     1 
  130   136     1 
  130   137     1 
  131   134     1 
  131   135     1 
  132   134     1 
  132   135     1 
  133   135     1 
  135   140     1 
  135   141     1 
  135   154     1 
  136   138     1 
  136   139     1 
  137   142     1 
  137   143     1 
  137   147     1 
  137   155     1 
  137   156     1 
  138   140     1 
  138   141     1 
  138   154     1 
  139   144     1 
  139   145     1 
  139   146     1 
  139   148     1 
  139   149     1 
  139   150     1 
  139   157     1 
  139   158     1 
  140   142     1 
  140   143     1 
  140   147     1 
  140   155     1 
  140   156     1 
  141   151     1 
  141   152     1 
  141   153     1 
  141   155     1 
  141   156     1 
  142   144     1 
  142   145     1 
  142   146     1 
  142   148     1 
  142   149     1 
  142   150     1 
  142   154     1 
  143   148     1 
  143   149     1 
  143   150     1 
  143   154     1 
  144   147     1 
  145   147     1 
  146   147     1 
  147   154     1 
  148   151     1 
  148   152     1 
  148   153     1 
  149   151     1 
  149   152     1 
  149   153     1 
  154   159     1 
  154   160     1 
  154   173     1 
  155   157     1 
  155   158     1 
  156   161     1 
  156   162     1 
  156   166     1 
  156   174     1 
  156   175     1 
  157   159     1 
  157   160     1 
  157   173     1 
  158   163     1 
  158   164     1 
  158   165     1 
  158   167     1 
  158   168     1 
  158   169     1 
  158   176     1 
  158   177     1 
  159   161     1 
  159   162     1 
  159   166     1 
  159   174     1 
  159   175     1 
  160   170     1 
  160   171     1 
  160   172     1 
  160   174     1 
  160   175     1 
  161   163     1 
  161   164     1 
  161   165     1 
  161   167     1 
  161   168     1 
  161   169     1 
  161   173     1 
  162   167     1 
  162   168     1 
  162   169     1 
  162   173     1 
  163   166     1 
  164   166     1 
  165   166     1 
  166   173     1 
  167   170     1 
  167   171     1 
  167   172     1 
  168   170     1 
  168   171     1 
  168   172     1 
  173   178     1 
  173   179     1 
  173   180     1 
  174   176     1 
  174   177     1 
  175   181     1 
  175   182     1 
  176   178     1 
  176   179     1 
  176   180     1 
  177   183     1 
  177   184     1 
  178   181     1 
  178   182     1 
  179   181     1 
  179   182     1 
  180   185     1 
  180   186     1 
  180   199     1 
  181   183     1 
  181   184     1 
  182   187     1 
  182   188     1 
  182   192     1 
  182   200     1 
  182   201     1 
  183   185     1 
  183   186     1 
  183   199     1 
  184   189     1 
  184   190     1 
  184   191     1 
  184   193     1 
  184   194     1 
  184   195     1 
  184   202     1 
  184   203     1 
  185   187     1 
  185   188     1 
  185   192     1 
  185   200     1 
  185   201     1 
  186   196     1 
  186   197     1 
  186   198     1 
  186   200     1 
  186   201     1 
  187   189     1 
  187   190     1 
  187   191     1 
  187   193     1 
  187   194     1 
  187   195     1 
  187   199     1 
  188   193     1 
  188   194     1 
  188   195     1 
  188   199     1 
  189   192     1 
  190   192     1 
  191   192     1 
  192   199     1 
  193   196     1 
  193   197     1 
  193   198     1 
  194   196     1 
  194   197     1 
  194   198     1 
  199   204     1 
  199   205     1 
  199   218     1 
  200   202     1 
  200   203     1 
  201   206     1 
  201   207     1 
  201   208     1 
  201   219     1 
  201   220     1 
  202   204     1 
  202   205     1 
  202   218     1 
  203   209     1 
  203   210     1 
  203   214     1 
  203   221     1 
  203   222     1 
  204   206     1 
  204   207     1 
  204   208     1 
  204   219     1 
  204   220     1 
  205   211     1 
  205   212     1 
  205   213     1 
  205   215     1 
  205   216     1 
  205   217     1 
  205   219     1 
  205   220     1 
  206   209     1 
  206   210     1 
  206   214     1 
  206   218     1 
  207   209     1 
  207   210     1 
  207   214     1 
  207   218     1 
  208   218     1 
  209   211     1 
  209   212     1 
  209   213     1 
  209   215     1 
  209   216     1 
  209   217     1 
  210   215     1 
  210   216     1 
  210   217     1 
  211   214     1 
  212   214     1 
  213   214     1 
  218   223     1 
  218   224     1 
  218   235     1 
  219   221     1 
  219   222     1 
  220   225     1 
  220   226     1 
  220   227     1 
  220   236     1 
  220   237     1 
  221   223     1 
  221   224     1 
  221   235     1 
  222   228     1 
  222   233     1 
  222   238     1 
  222   239     1 
  223   225     1 
  223   226     1 
  223   227     1 
  223   236     1 
  223   237     1 
  224   229     1 
  224   231     1 
  224   234     1 
  224   236     1 
  224   237     1 
  225   228     1 
  225   233     1 
  225   235     1 
  226   228     1 
  226   233     1 
  226   235     1 
  227   230     1 
  227   232     1 
  227   235     1 
  228   232     1 
  228   234     1 
  229   234     1 
  230   232     1 
  230   233     1 
  232   234     1 
  235   240     1 
  235   241     1 
  235   254     1 
  236   238     1 
  236   239     1 
  237   242     1 
  237   243     1 
  237   244     1 
  237   255     1 
  237   256     1 
  238   240     1 
  238   241     1 
  238   254     1 
  239   245     1 
  239   246     1 
  239   250     1 
  239   257     1 
  239   258     1 
  240   242     1 
  240   243     1 
  240   244     1 
  240   255     1 
  240   256     1 
  241   247     1 
  241   248     1 
  241   249     1 
  241   251     1 
  241   252     1 
  241   253     1 
  241   255     1 
  241   256     1 
  242   245     1 
  242   246     1 
  242   250     1 
  242   254     1 
  243   245     1 
  243   246     1 
  243   250     1 
  243   254     1 
  244   254     1 
  245   247     1 
  245   248     1 
  245   249     1 
  245   251     1 
  245   252     1 
  245   253     1 
  246   251     1 
  246   252     1 
  246   253     1 
  247   250     1 
  248   250     1 
  249   250     1 
  254   259     1 
  254   260     1 
  254   273     1 
  255   257     1 
  255   258     1 
  256   261     1 
  256   262     1 
  256   266     1 
  256   274     1 
  256   275     1 
  257   259     1 
  257   260     1 
  257   273     1 
  258   263     1 
  258   264     1 
  258   265     1 
  258   267     1 
  258   268     1 
  258   269     1 
  258   276     1 
  258   277     1 
  259   261     1 
  259   262     1 
  259   266     1 
  259   274     1 
  259   275     1 
  260   270     1 
  260   271     1 
  260   272     1 
  260   274     1 
  260   275     1 
  261   263     1 
  261   264     1 
  261   265     1 
  261   267     1 
  261   268     1 
  261   269     1 
  261   273     1 
  262   267     1 
  262   268     1 
  262   269     1 
  262   273     1 
  263   266     1 
  264   266     1 
  265   266     1 
  266   273     1 
  267   270     1 
  267   271     1 
  267   272     1 
  268   270     1 
  268   271     1 
  268   272     1 
  273   278     1 
  273   279     1 
  273   292     1 
  274   276     1 
  274   277     1 
  275   280     1 
  275   281     1 
  275   282     1 
  275   293     1 
  275   294     1 
  276   278     1 
  276   279     1 
  276   292     1 
  277   283     1 
  277   284     1 
  277   288     1 
  277   295     1 
  277   296     1 
  278   280     1 
  278   281     1 
  278   282     1 
  278   293     1 
  278   294     1 
  279   285     1 
  279   286     1 
  279   287     1 
  279   289     1 
  279   290     1 
  279   291     1 
  279   293     1 
  279   294     1 
  280   283     1 
  280   284     1 
  280   288     1 
  280   292     1 
  281   283     1 
  281   284     1 
  281   288     1 
  281   292     1 
  282   292     1 
  283   285     1 
  283   286     1 
  283   287     1 
  283   289     1 
  283   290     1 
  283   291     1 
  284   289     1 
  284   290     1 
  284   291     1 
  285   288     1 
  286   288     1 
  287   288     1 
  292   297     1 
  292   298     1 
  292   316     1 
  293   295     1 
  293   296     1 
  294   299     1 
  294   300     1 
  294   301     1 
  294   317     1 
  294   318     1 
  295   297     1 
  295   298     1 
  295   316     1 
  296   302     1 
  296   315     1 
  296   319     1 
  296   320     1 
  297   299     1 
  297   300     1 
  297   301     1 
  297   317     1 
  297   318     1 
  298   303     1 
  298   304     1 
  298   306     1 
  298   313     1 
  298   317     1 
  298   318     1 
  299   302     1 
  299   315     1 
  299   316     1 
  300   302     1 
  300   315     1 
  300   316     1 
  301   305     1 
  301   307     1 
  301   311     1 
  301   314     1 
  301   316     1 
  302   307     1 
  302   313     1 
  303   305     1 
  303   306     1 
  303   315     1 
  304   308     1 
  304   309     1 
  304   313     1 
  305   307     1 
  305   315     1 
  306   310     1 
  306   311     1 
  306   314     1 
  307   312     1 
  307   313     1 
  308   310     1 
  308   311     1 
  308   315     1 
  309   314     1 
  309   315     1 
  310   312     1 
  310   313     1 
  312   314     1 
  312   315     1 
  316   321     1 
  316   322     1 
  316   335     1 
  317   319     1 
  317   320     1 
  318   323     1 
  318   324     1 
  318   328     1 
  318   336     1 
  318   337     1 
  319   321     1 
  319   322     1 
  319   335     1 
  320   325     1 
  320   326     1 
  320   327     1 
  320   329     1 
  320   330     1 
  320   331     1 
  320   338     1 
  320   339     1 
  321   323     1 
  321   324     1 
  321   328     1 
  321   336     1 
  321   337     1 
  322   332     1 
  322   333     1 
  322   334     1 
  322   336     1 
  322   337     1 
  323   325     1 
  323   326     1 
  323   327     1 
  323   329     1 
  323   330     1 
  323   331     1 
  323   335     1 
  324   329     1 
  324   330     1 
  324   331     1 
  324   335     1 
  325   328     1 
  326   328     1 
  327   328     1 
  328   335     1 
  329   332     1 
  329   333     1 
  329   334     1 
  330   332     1 
  330   333     1 
  330   334     1 
  335   340     1 
  335   341     1 
  335   354     1 
  336   338     1 
  336   339     1 
  337   342     1 
  337   343     1 
  337   344     1 
  337   355     1 
  337   356     1 
  338   340     1 
  338   341     1 
  338   354     1 
  339   345     1 
  339   346     1 
  339   350     1 
  339   357     1 
  339   358     1 
  340   342     1 
  340   343     1 
  340   344     1 
  340   355     1 
  340   356     1 
  341   347     1 
  341   348     1 
  341   349     1 
  341   351     1 
  341   352     1 
  341   353     1 
  341   355     1 
  341   356     1 
  342   345     1 
  342   346     1 
  342   350     1 
  342   354     1 
  343   345     1 
  343   346     1 
  343   350     1 
  343   354     1 
  344   354     1 
  345   347     1 
  345   348     1 
  345   349     1 
  345   351     1 
  345   352     1 
  345   353     1 
  346   351     1 
  346   352     1 
  346   353     1 
  347   350     1 
  348   350     1 
  349   350     1 
  354   359     1 
  354   360     1 
  354   366     1 
  355   357     1 
  355   358     1 
  356   361     1 
  356   362     1 
  356   363     1 
  356   367     1 
  356   368     1 
  357   359     1 
  357   360     1 
  357   366     1 
  358   364     1 
  358   365     1 
  358   369     1 
  358   370     1 
  359   361     1 
  359   362     1 
  359   363     1 
  359   367     1 
  359   368     1 
  360   367     1 
  360   368     1 
  361   364     1 
  361   365     1 
  361   366     1 
  362   364     1 
  362   365     1 
  362   366     1 
  363   366     1 
  366   371     1 
  366   372     1 
  366   390     1 
  367   369     1 
  367   370     1 
  368   373     1 
  368   374     1 
  368   375     1 
  368   391     1 
  368   392     1 
  369   371     1 
  369   372     1 
  369   390     1 
  370   376     1 
  370   377     1 
  370   378     1 
  370   393     1 
  370   394     1 
  371   373     1 
  371   374     1 
  371   375     1 
  371   391     1 
  371   392     1 
  372   379     1 
  372   380     1 
  372   381     1 
  372   391     1 
  372   392     1 
  373   376     1 
  373   377     1 
  373   378     1 
  373   390     1 
  374   376     1 
  374   377     1 
  374   378     1 
  374   390     1 
  375   382     1 
  375   383     1 
  375   390     1 
  376   379     1 
  376   380     1 
  376   381     1 
  377   379     1 
  377   380     1 
  377   381     1 
  378   384     1 
  378   387     1 
  379   382     1 
  379   383     1 
  380   382     1 
  380   383     1 
  381   385     1 
  381   386     1 
  381   388     1 
  381   389     1 
  382   384     1 
  382   387     1 
  384   388     1 
  384   389     1 
  385   387     1 
  386   387     1 
  390   395     1 
  390   396     1 
  390   409     1 
  391   393     1 
  391   394     1 
  392   397     1 
  392   398     1 
  392   399     1 
  392   410     1 
  392   411     1 
  393   395     1 
  393   396     1 
  393   409     1 
  394   400     1 
  394   401     1 
  394   405     1 
  394   412     1 
  394   413     1 
  395   397     1 
  395   398     1 
  395   399     1 
  395   410     1 
  395   411     1 
  396   402     1 
  396   403     1 
  396   404     1 
  396   406     1 
  396   407     1 
  396   408     1 
  396   410     1 
  396   411     1 
  397   400     1 
  397   401     1 
  397   405     1 
  397   409     1 
  398   400     1 
  398   401     1 
  398   405     1 
  398   409     1 
  399   409     1 
  400   402     1 
  400   403     1 
  400   404     1 
  400   406     1 
  400   407     1 
  400   408     1 
  401   406     1 
  401   407     1 
  401   408     1 
  402   405     1 
  403   405     1 
  404   405     1 
  409   414     1 
  409   415     1 
  409   416     1 
  410   412     1 
  410   413     1 
  412   414     1 
  412   415     1 
  412   416     1 

[ angles ]
;  ai    aj    ak funct            c0            c1            c2            c3
    2     1     3     1 
    2     1     4     1 
    2     1     5     1 
    3     1     4     1 
    3     1     5     1 
    4     1     5     1 
    1     5     6     1 
    1     5     7     1 
    6     5     7     1 
    5     7     8     1 
    5     7     9     1 
    8     7     9     1 
    7     9    10     1 
    7     9    11     1 
    7     9    16     1 
   10     9    11     1 
   10     9    16     1 
   11     9    16     1 
    9    11    12     1 
    9    11    13     1 
    9    11    14     1 
   12    11    13     1 
   12    11    14     1 
   13    11    14     1 
   11    14    15     1 
    9    16    17     1 
    9    16    18     1 
   17    16    18     1 
   16    18    19     1 
   16    18    20     1 
   19    18    20     1 
   18    20    21     1 
   18    20    22     1 
   18    20    27     1 
   21    20    22     1 
   21    20    27     1 
   22    20    27     1 
   20    22    23     1 
   20    22    24     1 
   20    22    25     1 
   23    22    24     1 
   23    22    25     1 
   24    22    25     1 
   22    25    26     1 
   20    27    28     1 
   20    27    29     1 
   28    27    29     1 
   27    29    30     1 
   27    29    31     1 
   30    29    31     1 
   29    31    32     1 
   29    31    33     1 
   29    31    39     1 
   32    31    33     1 
   32    31    39     1 
   33    31    39     1 
   31    33    34     1 
   31    33    35     1 
   31    33    36     1 
   34    33    35     1 
   34    33    36     1 
   35    33    36     1 
   33    36    37     1 
   33    36    38     1 
   37    36    38     1 
   31    39    40     1 
   31    39    41     1 
   40    39    41     1 
   39    41    42     1 
   39    41    51     1 
   42    41    51     1 
   41    42    43     1 
   41    42    44     1 
   41    42    45     1 
   43    42    44     1 
   43    42    45     1 
   44    42    45     1 
   42    45    46     1 
   42    45    47     1 
   42    45    48     1 
   46    45    47     1 
   46    45    48     1 
   47    45    48     1 
   45    48    49     1 
   45    48    50     1 
   45    48    51     1 
   49    48    50     1 
   49    48    51     1 
   50    48    51     1 
   41    51    48     1 
   41    51    52     1 
   41    51    53     1 
   48    51    52     1 
   48    51    53     1 
   52    51    53     1 
   51    53    54     1 
   51    53    55     1 
   54    53    55     1 
   53    55    56     1 
   53    55    57     1 
   56    55    57     1 
   55    57    58     1 
   55    57    59     1 
   55    57    72     1 
   58    57    59     1 
   58    57    72     1 
   59    57    72     1 
   57    59    60     1 
   57    59    61     1 
   57    59    62     1 
   60    59    61     1 
   60    59    62     1 
   61    59    62     1 
   59    62    63     1 
   59    62    64     1 
   59    62    68     1 
   63    62    64     1 
   63    62    68     1 
   64    62    68     1 
   62    64    65     1 
   62    64    66     1 
   62    64    67     1 
   65    64    66     1 
   65    64    67     1 
   66    64    67     1 
   62    68    69     1 
   62    68    70     1 
   62    68    71     1 
   69    68    70     1 
   69    68    71     1 
   70    68    71     1 
   57    72    73     1 
   57    72    74     1 
   73    72    74     1 
   72    74    75     1 
   72    74    76     1 
   75    74    76     1 
   74    76    77     1 
   74    76    78     1 
   74    76    88     1 
   77    76    78     1 
   77    76    88     1 
   78    76    88     1 
   76    78    79     1 
   76    78    80     1 
   76    78    84     1 
   79    78    80     1 
   79    78    84     1 
   80    78    84     1 
   78    80    81     1 
   78    80    82     1 
   78    80    83     1 
   81    80    82     1 
   81    80    83     1 
   82    80    83     1 
   78    84    85     1 
   78    84    86     1 
   78    84    87     1 
   85    84    86     1 
   85    84    87     1 
   86    84    87     1 
   76    88    89     1 
   76    88    90     1 
   89    88    90     1 
   88    90    91     1 
   88    90    92     1 
   91    90    92     1 
   90    92    93     1 
   90    92    94     1 
   90    92   104     1 
   93    92    94     1 
   93    92   104     1 
   94    92   104     1 
   92    94    95     1 
   92    94    96     1 
   92    94   100     1 
   95    94    96     1 
   95    94   100     1 
   96    94   100     1 
   94    96    97     1 
   94    96    98     1 
   94    96    99     1 
   97    96    98     1 
   97    96    99     1 
   98    96    99     1 
   94   100   101     1 
   94   100   102     1 
   94   100   103     1 
  101   100   102     1 
  101   100   103     1 
  102   100   103     1 
   92   104   105     1 
   92   104   106     1 
  105   104   106     1 
  104   106   107     1 
  104   106   108     1 
  107   106   108     1 
  106   108   109     1 
  106   108   110     1 
  106   108   114     1 
  109   108   110     1 
  109   108   114     1 
  110   108   114     1 
  108   110   111     1 
  108   110   112     1 
  108   110   113     1 
  111   110   112     1 
  111   110   113     1 
  112   110   113     1 
  108   114   115     1 
  108   114   116     1 
  115   114   116     1 
  114   116   117     1 
  114   116   118     1 
  117   116   118     1 
  116   118   119     1 
  116   118   120     1 
  116   118   124     1 
  119   118   120     1 
  119   118   124     1 
  120   118   124     1 
  118   120   121     1 
  118   120   122     1 
  118   120   123     1 
  121   120   122     1 
  121   120   123     1 
  122   120   123     1 
  118   124   125     1 
  118   124   126     1 
  125   124   126     1 
  124   126   127     1 
  124   126   128     1 
  127   126   128     1 
  126   128   129     1 
  126   128   130     1 
  126   128   135     1 
  129   128   130     1 
  129   128   135     1 
  130   128   135     1 
  128   130   131     1 
  128   130   132     1 
  128   130   133     1 
  131   130   132     1 
  131   130   133     1 
  132   130   133     1 
  130   133   134     1 
  128   135   136     1 
  128   135   137     1 
  136   135   137     1 
  135   137   138     1 
  135   137   139     1 
  138   137   139     1 
  137   139   140     1 
  137   139   141     1 
  137   139   154     1 
  140   139   141     1 
  140   139   154     1 
  141   139   154     1 
  139   141   142     1 
  139   141   143     1 
  139   141   147     1 
  142   141   143     1 
  142   141   147     1 
  143   141   147     1 
  141   143   144     1 
  141   143   145     1 
  141   143   146     1 
  144   143   145     1 
  144   143   146     1 
  145   143   146     1 
  141   147   148     1 
  141   147   149     1 
  141   147   150     1 
  148   147   149     1 
  148   147   150     1 
  149   147   150     1 
  147   150   151     1 
  147   150   152     1 
  147   150   153     1 
  151   150   152     1 
  151   150   153     1 
  152   150   153     1 
  139   154   155     1 
  139   154   156     1 
  155   154   156     1 
  154   156   157     1 
  154   156   158     1 
  157   156   158     1 
  156   158   159     1 
  156   158   160     1 
  156   158   173     1 
  159   158   160     1 
  159   158   173     1 
  160   158   173     1 
  158   160   161     1 
  158   160   162     1 
  158   160   166     1 
  161   160   162     1 
  161   160   166     1 
  162   160   166     1 
  160   162   163     1 
  160   162   164     1 
  160   162   165     1 
  163   162   164     1 
  163   162   165     1 
  164   162   165     1 
  160   166   167     1 
  160   166   168     1 
  160   166   169     1 
  167   166   168     1 
  167   166   169     1 
  168   166   169     1 
  166   169   170     1 
  166   169   171     1 
  166   169   172     1 
  170   169   171     1 
  170   169   172     1 
  171   169   172     1 
  158   173   174     1 
  158   173   175     1 
  174   173   175     1 
  173   175   176     1 
  173   175   177     1 
  176   175   177     1 
  175   177   178     1 
  175   177   179     1 
  175   177   180     1 
  178   177   179     1 
  178   177   180     1 
  179   177   180     1 
  177   180   181     1 
  177   180   182     1 
  181   180   182     1 
  180   182   183     1 
  180   182   184     1 
  183   182   184     1 
  182   184   185     1 
  182   184   186     1 
  182   184   199     1 
  185   184   186     1 
  185   184   199     1 
  186   184   199     1 
  184   186   187     1 
  184   186   188     1 
  184   186   192     1 
  187   186   188     1 
  187   186   192     1 
  188   186   192     1 
  186   188   189     1 
  186   188   190     1 
  186   188   191     1 
  189   188   190     1 
  189   188   191     1 
  190   188   191     1 
  186   192   193     1 
  186   192   194     1 
  186   192   195     1 
  193   192   194     1 
  193   192   195     1 
  194   192   195     1 
  192   195   196     1 
  192   195   197     1 
  192   195   198     1 
  196   195   197     1 
  196   195   198     1 
  197   195   198     1 
  184   199   200     1 
  184   199   201     1 
  200   199   201     1 
  199   201   202     1 
  199   201   203     1 
  202   201   203     1 
  201   203   204     1 
  201   203   205     1 
  201   203   218     1 
  204   203   205     1 
  204   203   218     1 
  205   203   218     1 
  203   205   206     1 
  203   205   207     1 
  203   205   208     1 
  206   205   207     1 
  206   205   208     1 
  207   205   208     1 
  205   208   209     1 
  205   208   210     1 
  205   208   214     1 
  209   208   210     1 
  209   208   214     1 
  210   208   214     1 
  208   210   211     1 
  208   210   212     1 
  208   210   213     1 
  211   210   212     1 
  211   210   213     1 
  212   210   213     1 
  208   214   215     1 
  208   214   216     1 
  208   214   217     1 
  215   214   216     1 
  215   214   217     1 
  216   214   217     1 
  203   218   219     1 
  203   218   220     1 
  219   218   220     1 
  218   220   221     1 
  218   220   222     1 
  221   220   222     1 
  220   222   223     1 
  220   222   224     1 
  220   222   235     1 
  223   222   224     1 
  223   222   235     1 
  224   222   235     1 
  222   224   225     1 
  222   224   226     1 
  222   224   227     1 
  225   224   226     1 
  225   224   227     1 
  226   224   227     1 
  224   227   228     1 
  224   227   233     1 
  228   227   233     1 
  227   228   229     1 
  228   229   230     1 
  228   229   231     1 
  230   229   231     1 
  229   231   232     1 
  229   231   233     1 
  232   231   233     1 
  227   233   231     1 
  227   233   234     1 
  231   233   234     1 
  222   235   236     1 
  222   235   237     1 
  236   235   237     1 
  235   237   238     1 
  235   237   239     1 
  238   237   239     1 
  237   239   240     1 
  237   239   241     1 
  237   239   254     1 
  240   239   241     1 
  240   239   254     1 
  241   239   254     1 
  239   241   242     1 
  239   241   243     1 
  239   241   244     1 
  242   241   243     1 
  242   241   244     1 
  243   241   244     1 
  241   244   245     1 
  241   244   246     1 
  241   244   250     1 
  245   244   246     1 
  245   244   250     1 
  246   244   250     1 
  244   246   247     1 
  244   246   248     1 
  244   246   249     1 
  247   246   248     1 
  247   246   249     1 
  248   246   249     1 
  244   250   251     1 
  244   250   252     1 
  244   250   253     1 
  251   250   252     1 
  251   250   253     1 
  252   250   253     1 
  239   254   255     1 
  239   254   256     1 
  255   254   256     1 
  254   256   257     1 
  254   256   258     1 
  257   256   258     1 
  256   258   259     1 
  256   258   260     1 
  256   258   273     1 
  259   258   260     1 
  259   258   273     1 
  260   258   273     1 
  258   260   261     1 
  258   260   262     1 
  258   260   266     1 
  261   260   262     1 
  261   260   266     1 
  262   260   266     1 
  260   262   263     1 
  260   262   264     1 
  260   262   265     1 
  263   262   264     1 
  263   262   265     1 
  264   262   265     1 
  260   266   267     1 
  260   266   268     1 
  260   266   269     1 
  267   266   268     1 
  267   266   269     1 
  268   266   269     1 
  266   269   270     1 
  266   269   271     1 
  266   269   272     1 
  270   269   271     1 
  270   269   272     1 
  271   269   272     1 
  258   273   274     1 
  258   273   275     1 
  274   273   275     1 
  273   275   276     1 
  273   275   277     1 
  276   275   277     1 
  275   277   278     1 
  275   277   279     1 
  275   277   292     1 
  278   277   279     1 
  278   277   292     1 
  279   277   292     1 
  277   279   280     1 
  277   279   281     1 
  277   279   282     1 
  280   279   281     1 
  280   279   282     1 
  281   279   282     1 
  279   282   283     1 
  279   282   284     1 
  279   282   288     1 
  283   282   284     1 
  283   282   288     1 
  284   282   288     1 
  282   284   285     1 
  282   284   286     1 
  282   284   287     1 
  285   284   286     1 
  285   284   287     1 
  286   284   287     1 
  282   288   289     1 
  282   288   290     1 
  282   288   291     1 
  289   288   290     1 
  289   288   291     1 
  290   288   291     1 
  277   292   293     1 
  277   292   294     1 
  293   292   294     1 
  292   294   295     1 
  292   294   296     1 
  295   294   296     1 
  294   296   297     1 
  294   296   298     1 
  294   296   316     1 
  297   296   298     1 
  297   296   316     1 
  298   296   316     1 
  296   298   299     1 
  296   298   300     1 
  296   298   301     1 
  299   298   300     1 
  299   298   301     1 
  300   298   301     1 
  298   301   302     1 
  298   301   315     1 
  302   301   315     1 
  301   302   303     1 
  301   302   304     1 
  303   302   304     1 
  302   304   305     1 
  302   304   306     1 
  305   304   306     1 
  304   306   307     1 
  304   306   315     1 
  307   306   315     1 
  306   307   308     1 
  306   307   309     1 
  308   307   309     1 
  307   309   310     1 
  307   309   311     1 
  310   309   311     1 
  309   311   312     1 
  309   311   313     1 
  312   311   313     1 
  311   313   314     1 
  311   313   315     1 
  314   313   315     1 
  301   315   306     1 
  301   315   313     1 
  306   315   313     1 
  296   316   317     1 
  296   316   318     1 
  317   316   318     1 
  316   318   319     1 
  316   318   320     1 
  319   318   320     1 
  318   320   321     1 
  318   320   322     1 
  318   320   335     1 
  321   320   322     1 
  321   320   335     1 
  322   320   335     1 
  320   322   323     1 
  320   322   324     1 
  320   322   328     1 
  323   322   324     1 
  323   322   328     1 
  324   322   328     1 
  322   324   325     1 
  322   324   326     1 
  322   324   327     1 
  325   324   326     1 
  325   324   327     1 
  326   324   327     1 
  322   328   329     1 
  322   328   330     1 
  322   328   331     1 
  329   328   330     1 
  329   328   331     1 
  330   328   331     1 
  328   331   332     1 
  328   331   333     1 
  328   331   334     1 
  332   331   333     1 
  332   331   334     1 
  333   331   334     1 
  320   335   336     1 
  320   335   337     1 
  336   335   337     1 
  335   337   338     1 
  335   337   339     1 
  338   337   339     1 
  337   339   340     1 
  337   339   341     1 
  337   339   354     1 
  340   339   341     1 
  340   339   354     1 
  341   339   354     1 
  339   341   342     1 
  339   341   343     1 
  339   341   344     1 
  342   341   343     1 
  342   341   344     1 
  343   341   344     1 
  341   344   345     1 
  341   344   346     1 
  341   344   350     1 
  345   344   346     1 
  345   344   350     1 
  346   344   350     1 
  344   346   347     1 
  344   346   348     1 
  344   346   349     1 
  347   346   348     1 
  347   346   349     1 
  348   346   349     1 
  344   350   351     1 
  344   350   352     1 
  344   350   353     1 
  351   350   352     1 
  351   350   353     1 
  352   350   353     1 
  339   354   355     1 
  339   354   356     1 
  355   354   356     1 
  354   356   357     1 
  354   356   358     1 
  357   356   358     1 
  356   358   359     1 
  356   358   360     1 
  356   358   366     1 
  359   358   360     1 
  359   358   366     1 
  360   358   366     1 
  358   360   361     1 
  358   360   362     1 
  358   360   363     1 
  361   360   362     1 
  361   360   363     1 
  362   360   363     1 
  360   363   364     1 
  360   363   365     1 
  364   363   365     1 
  358   366   367     1 
  358   366   368     1 
  367   366   368     1 
  366   368   369     1 
  366   368   370     1 
  369   368   370     1 
  368   370   371     1 
  368   370   372     1 
  368   370   390     1 
  371   370   372     1 
  371   370   390     1 
  372   370   390     1 
  370   372   373     1 
  370   372   374     1 
  370   372   375     1 
  373   372   374     1 
  373   372   375     1 
  374   372   375     1 
  372   375   376     1 
  372   375   377     1 
  372   375   378     1 
  376   375   377     1 
  376   375   378     1 
  377   375   378     1 
  375   378   379     1 
  375   378   380     1 
  375   378   381     1 
  379   378   380     1 
  379   378   381     1 
  380   378   381     1 
  378   381   382     1 
  378   381   383     1 
  382   381   383     1 
  381   383   384     1 
  381   383   387     1 
  384   383   387     1 
  383   384   385     1 
  383   384   386     1 
  385   384   386     1 
  383   387   388     1 
  383   387   389     1 
  388   387   389     1 
  370   390   391     1 
  370   390   392     1 
  391   390   392     1 
  390   392   393     1 
  390   392   394     1 
  393   392   394     1 
  392   394   395     1 
  392   394   396     1 
  392   394   409     1 
  395   394   396     1 
  395   394   409     1 
  396   394   409     1 
  394   396   397     1 
  394   396   398     1 
  394   396   399     1 
  397   396   398     1 
  397   396   399     1 
  398   396   399     1 
  396   399   400     1 
  396   399   401     1 
  396   399   405     1 
  400   399   401     1 
  400   399   405     1 
  401   399   405     1 
  399   401   402     1 
  399   401   403     1 
  399   401   404     1 
  402   401   403     1 
  402   401   404     1 
  403   401   404     1 
  399   405   406     1 
  399   405   407     1 
  399   405   408     1 
  406   405   407     1 
  406   405   408     1 
  407   405   408     1 
  394   409   410     1 
  394   409   411     1 
  410   409   411     1 
  409   411   412     1 
  409   411   413     1 
  412   411   413     1 
  411   413   414     1 
  411   413   415     1 
  411   413   416     1 
  414   413   415     1 
  414   413   416     1 
  415   413   416     1 

[ dihedrals ]
;  ai    aj    ak    al funct            c0            c1            c2            c3            c4            c5
    2     1     5     6     9 
    2     1     5     7     9 
    3     1     5     6     9 
    3     1     5     7     9 
    4     1     5     6     9 
    4     1     5     7     9 
    1     5     7     8     9 
    1     5     7     9     9 
    6     5     7     8     9 
    6     5     7     9     9 
    5     7     9    10     9 
    5     7     9    11     9 
    5     7     9    16     9 
    8     7     9    10     9 
    8     7     9    11     9 
    8     7     9    16     9 
    7     9    11    12     9 
    7     9    11    13     9 
    7     9    11    14     9 
   10     9    11    12     9 
   10     9    11    13     9 
   10     9    11    14     9 
   16     9    11    12     9 
   16     9    11    13     9 
   16     9    11    14     9 
    7     9    16    17     9 
    7     9    16    18     9 
   10     9    16    17     9 
   10     9    16    18     9 
   11     9    16    17     9 
   11     9    16    18     9 
    9    11    14    15     9 
   12    11    14    15     9 
   13    11    14    15     9 
    9    16    18    19     9 
    9    16    18    20     9 
   17    16    18    19     9 
   17    16    18    20     9 
   16    18    20    21     9 
   16    18    20    22     9 
   16    18    20    27     9 
   19    18    20    21     9 
   19    18    20    22     9 
   19    18    20    27     9 
   18    20    22    23     9 
   18    20    22    24     9 
   18    20    22    25     9 
   21    20    22    23     9 
   21    20    22    24     9 
   21    20    22    25     9 
   27    20    22    23     9 
   27    20    22    24     9 
   27    20    22    25     9 
   18    20    27    28     9 
   18    20    27    29     9 
   21    20    27    28     9 
   21    20    27    29     9 
   22    20    27    28     9 
   22    20    27    29     9 
   20    22    25    26     9 
   23    22    25    26     9 
   24    22    25    26     9 
   20    27    29    30     9 
   20    27    29    31     9 
   28    27    29    30     9 
   28    27    29    31     9 
   27    29    31    32     9 
   27    29    31    33     9 
   27    29    31    39     9 
   30    29    31    32     9 
   30    29    31    33     9 
   30    29    31    39     9 
   29    31    33    36     9    torsion_ASP_N_CA_CB_CG_mult1
   29    31    33    36     9    torsion_ASP_N_CA_CB_CG_mult2
   29    31    33    36     9    torsion_ASP_N_CA_CB_CG_mult3
   29    31    33    36     9    torsion_ASP_N_CA_CB_CG_mult4
   29    31    33    36     9    torsion_ASP_N_CA_CB_CG_mult5
   29    31    33    36     9    torsion_ASP_N_CA_CB_CG_mult6
   29    31    33    34     9 
   29    31    33    35     9 
   32    31    33    34     9 
   32    31    33    35     9 
   32    31    33    36     9 
   39    31    33    34     9 
   39    31    33    35     9 
   39    31    33    36     9 
   29    31    39    40     9 
   29    31    39    41     9 
   32    31    39    40     9 
   32    31    39    41     9 
   33    31    39    40     9 
   33    31    39    41     9 
   31    33    36    37     9    torsion_ASP_CA_CB_CG_OD_mult1
   31    33    36    37     9    torsion_ASP_CA_CB_CG_OD_mult2
   31    33    36    37     9    torsion_ASP_CA_CB_CG_OD_mult3
   31    33    36    37     9    torsion_ASP_CA_CB_CG_OD_mult4
   31    33    36    37     9    torsion_ASP_CA_CB_CG_OD_mult5
   31    33    36    37     9    torsion_ASP_CA_CB_CG_OD_mult6
   31    33    36    38     9    torsion_ASP_CA_CB_CG_OD_mult1
   31    33    36    38     9    torsion_ASP_CA_CB_CG_OD_mult2
   31    33    36    38     9    torsion_ASP_CA_CB_CG_OD_mult3
   31    33    36    38     9    torsion_ASP_CA_CB_CG_OD_mult4
   31    33    36    38     9    torsion_ASP_CA_CB_CG_OD_mult5
   31    33    36    38     9    torsion_ASP_CA_CB_CG_OD_mult6
   34    33    36    37     9 
   34    33    36    38     9 
   35    33    36    37     9 
   35    33    36    38     9 
   31    39    41    42     9 
   31    39    41    51     9 
   40    39    41    42     9 
   40    39    41    51     9 
   39    41    42    43     9 
   39    41    42    44     9 
   39    41    42    45     9 
   51    41    42    43     9 
   51    41    42    44     9 
   51    41    42    45     9 
   39    41    51    48     9 
   39    41    51    52     9 
   39    41    51    53     9 
   42    41    51    48     9 
   42    41    51    52     9 
   42    41    51    53     9 
   41    42    45    46     9 
   41    42    45    47     9 
   41    42    45    48     9 
   43    42    45    46     9 
   43    42    45    47     9 
   43    42    45    48     9 
   44    42    45    46     9 
   44    42    45    47     9 
   44    42    45    48     9 
   42    45    48    49     9 
   42    45    48    50     9 
   42    45    48    51     9 
   46    45    48    49     9 
   46    45    48    50     9 
   46    45    48    51     9 
   47    45    48    49     9 
   47    45    48    50     9 
   47    45    48    51     9 
   45    48    51    41     9 
   45    48    51    52     9 
   45    48    51    53     9 
   49    48    51    41     9 
   49    48    51    52     9 
   49    48    51    53     9 
   50    48    51    41     9 
   50    48    51    52     9 
   50    48    51    53     9 
   41    51    53    54     9 
   41    51    53    55     9 
   48    51    53    54     9 
   48    51    53    55     9 
   52    51    53    54     9 
   52    51    53    55     9 
   51    53    55    56     9 
   51    53    55    57     9 
   54    53    55    56     9 
   54    53    55    57     9 
   53    55    57    58     9 
   53    55    57    59     9 
   53    55    57    72     9 
   56    55    57    58     9 
   56    55    57    59     9 
   56    55    57    72     9 
   72    57    59    62     9    torsion_LEU_C_CA_CB_CG_mult1
   72    57    59    62     9    torsion_LEU_C_CA_CB_CG_mult2
   72    57    59    62     9    torsion_LEU_C_CA_CB_CG_mult3
   55    57    59    60     9 
   55    57    59    61     9 
   55    57    59    62     9 
   58    57    59    60     9 
   58    57    59    61     9 
   58    57    59    62     9 
   72    57    59    60     9 
   72    57    59    61     9 
   55    57    72    73     9 
   55    57    72    74     9 
   58    57    72    73     9 
   58    57    72    74     9 
   59    57    72    73     9 
   59    57    72    74     9 
   57    59    62    63     9 
   57    59    62    64     9 
   57    59    62    68     9 
   60    59    62    63     9 
   60    59    62    64     9 
   60    59    62    68     9 
   61    59    62    63     9 
   61    59    62    64     9 
   61    59    62    68     9 
   59    62    64    65     9 
   59    62    64    66     9 
   59    62    64    67     9 
   63    62    64    65     9 
   63    62    64    66     9 
   63    62    64    67     9 
   68    62    64    65     9 
   68    62    64    66     9 
   68    62    64    67     9 
   59    62    68    69     9 
   59    62    68    70     9 
   59    62    68    71     9 
   63    62    68    69     9 
   63    62    68    70     9 
   63    62    68    71     9 
   64    62    68    69     9 
   64    62    68    70     9 
   64    62    68    71     9 
   57    72    74    75     9 
   57    72    74    76     9 
   73    72    74    75     9 
   73    72    74    76     9 
   72    74    76    77     9 
   72    74    76    78     9 
   72    74    76    88     9 
   75    74    76    77     9 
   75    74    76    78     9 
   75    74    76    88     9 
   74    76    78    79     9 
   74    76    78    80     9 
   74    76    78    84     9 
   77    76    78    79     9 
   77    76    78    80     9 
   77    76    78    84     9 
   88    76    78    79     9 
   88    76    78    80     9 
   88    76    78    84     9 
   74    76    88    89     9 
   74    76    88    90     9 
   77    76    88    89     9 
   77    76    88    90     9 
   78    76    88    89     9 
   78    76    88    90     9 
   76    78    80    81     9 
   76    78    80    82     9 
   76    78    80    83     9 
   79    78    80    81     9 
   79    78    80    82     9 
   79    78    80    83     9 
   84    78    80    81     9 
   84    78    80    82     9 
   84    78    80    83     9 
   76    78    84    85     9 
   76    78    84    86     9 
   76    78    84    87     9 
   79    78    84    85     9 
   79    78    84    86     9 
   79    78    84    87     9 
   80    78    84    85     9 
   80    78    84    86     9 
   80    78    84    87     9 
   76    88    90    91     9 
   76    88    90    92     9 
   89    88    90    91     9 
   89    88    90    92     9 
   88    90    92    93     9 
   88    90    92    94     9 
   88    90    92   104     9 
   91    90    92    93     9 
   91    90    92    94     9 
   91    90    92   104     9 
   90    92    94    95     9 
   90    92    94    96     9 
   90    92    94   100     9 
   93    92    94    95     9 
   93    92    94    96     9 
   93    92    94   100     9 
  104    92    94    95     9 
  104    92    94    96     9 
  104    92    94   100     9 
   90    92   104   105     9 
   90    92   104   106     9 
   93    92   104   105     9 
   93    92   104   106     9 
   94    92   104   105     9 
   94    92   104   106     9 
   92    94    96    97     9 
   92    94    96    98     9 
   92    94    96    99     9 
   95    94    96    97     9 
   95    94    96    98     9 
   95    94    96    99     9 
  100    94    96    97     9 
  100    94    96    98     9 
  100    94    96    99     9 
   92    94   100   101     9 
   92    94   100   102     9 
   92    94   100   103     9 
   95    94   100   101     9 
   95    94   100   102     9 
   95    94   100   103     9 
   96    94   100   101     9 
   96    94   100   102     9 
   96    94   100   103     9 
   92   104   106   107     9 
   92   104   106   108     9 
  105   104   106   107     9 
  105   104   106   108     9 
  104   106   108   109     9 
  104   106   108   110     9 
  104   106   108   114     9 
  107   106   108   109     9 
  107   106   108   110     9 
  107   106   108   114     9 
  106   108   110   111     9 
  106   108   110   112     9 
  106   108   110   113     9 
  109   108   110   111     9 
  109   108   110   112     9 
  109   108   110   113     9 
  114   108   110   111     9 
  114   108   110   112     9 
  114   108   110   113     9 
  106   108   114   115     9 
  106   108   114   116     9 
  109   108   114   115     9 
  109   108   114   116     9 
  110   108   114   115     9 
  110   108   114   116     9 
  108   114   116   117     9 
  108   114   116   118     9 
  115   114   116   117     9 
  115   114   116   118     9 
  114   116   118   119     9 
  114   116   118   120     9 
  114   116   118   124     9 
  117   116   118   119     9 
  117   116   118   120     9 
  117   116   118   124     9 
  116   118   120   121     9 
  116   118   120   122     9 
  116   118   120   123     9 
  119   118   120   121     9 
  119   118   120   122     9 
  119   118   120   123     9 
  124   118   120   121     9 
  124   118   120   122     9 
  124   118   120   123     9 
  116   118   124   125     9 
  116   118   124   126     9 
  119   118   124   125     9 
  119   118   124   126     9 
  120   118   124   125     9 
  120   118   124   126     9 
  118   124   126   127     9 
  118   124   126   128     9 
  125   124   126   127     9 
  125   124   126   128     9 
  124   126   128   129     9 
  124   126   128   130     9 
  124   126   128   135     9 
  127   126   128   129     9 
  127   126   128   130     9 
  127   126   128   135     9 
  126   128   130   131     9 
  126   128   130   132     9 
  126   128   130   133     9 
  129   128   130   131     9 
  129   128   130   132     9 
  129   128   130   133     9 
  135   128   130   131     9 
  135   128   130   132     9 
  135   128   130   133     9 
  126   128   135   136     9 
  126   128   135   137     9 
  129   128   135   136     9 
  129   128   135   137     9 
  130   128   135   136     9 
  130   128   135   137     9 
  128   130   133   134     9 
  131   130   133   134     9 
  132   130   133   134     9 
  128   135   137   138     9 
  128   135   137   139     9 
  136   135   137   138     9 
  136   135   137   139     9 
  135   137   139   140     9 
  135   137   139   141     9 
  135   137   139   154     9 
  138   137   139   140     9 
  138   137   139   141     9 
  138   137   139   154     9 
  137   139   141   143     9    torsion_ILE_N_CA_CB_CG2_mult1
  137   139   141   143     9    torsion_ILE_N_CA_CB_CG2_mult2
  137   139   141   142     9 
  137   139   141   147     9 
  140   139   141   142     9 
  140   139   141   143     9 
  140   139   141   147     9 
  154   139   141   142     9 
  154   139   141   143     9 
  154   139   141   147     9 
  137   139   154   155     9 
  137   139   154   156     9 
  140   139   154   155     9 
  140   139   154   156     9 
  141   139   154   155     9 
  141   139   154   156     9 
  139   141   143   144     9 
  139   141   143   145     9 
  139   141   143   146     9 
  142   141   143   144     9 
  142   141   143   145     9 
  142   141   143   146     9 
  147   141   143   144     9 
  147   141   143   145     9 
  147   141   143   146     9 
  139   141   147   148     9 
  139   141   147   149     9 
  139   141   147   150     9 
  142   141   147   148     9 
  142   141   147   149     9 
  142   141   147   150     9 
  143   141   147   148     9 
  143   141   147   149     9 
  143   141   147   150     9 
  141   147   150   151     9 
  141   147   150   152     9 
  141   147   150   153     9 
  148   147   150   151     9 
  148   147   150   152     9 
  148   147   150   153     9 
  149   147   150   151     9 
  149   147   150   152     9 
  149   147   150   153     9 
  139   154   156   157     9 
  139   154   156   158     9 
  155   154   156   157     9 
  155   154   156   158     9 
  154   156   158   159     9 
  154   156   158   160     9 
  154   156   158   173     9 
  157   156   158   159     9 
  157   156   158   160     9 
  157   156   158   173     9 
  156   158   160   162     9    torsion_ILE_N_CA_CB_CG2_mult1
  156   158   160   162     9    torsion_ILE_N_CA_CB_CG2_mult2
  156   158   160   161     9 
  156   158   160   166     9 
  159   158   160   161     9 
  159   158   160   162     9 
  159   158   160   166     9 
  173   158   160   161     9 
  173   158   160   162     9 
  173   158   160   166     9 
  156   158   173   174     9 
  156   158   173   175     9 
  159   158   173   174     9 
  159   158   173   175     9 
  160   158   173   174     9 
  160   158   173   175     9 
  158   160   162   163     9 
  158   160   162   164     9 
  158   160   162   165     9 
  161   160   162   163     9 
  161   160   162   164     9 
  161   160   162   165     9 
  166   160   162   163     9 
  166   160   162   164     9 
  166   160   162   165     9 
  158   160   166   167     9 
  158   160   166   168     9 
  158   160   166   169     9 
  161   160   166   167     9 
  161   160   166   168     9 
  161   160   166   169     9 
  162   160   166   167     9 
  162   160   166   168     9 
  162   160   166   169     9 
  160   166   169   170     9 
  160   166   169   171     9 
  160   166   169   172     9 
  167   166   169   170     9 
  167   166   169   171     9 
  167   166   169   172     9 
  168   166   169   170     9 
  168   166   169   171     9 
  168   166   169   172     9 
  158   173   175   176     9 
  158   173   175   177     9 
  174   173   175   176     9 
  174   173   175   177     9 
  173   175   177   178     9 
  173   175   177   179     9 
  173   175   177   180     9 
  176   175   177   178     9 
  176   175   177   179     9 
  176   175   177   180     9 
  175   177   180   181     9 
  175   177   180   182     9 
  178   177   180   181     9 
  178   177   180   182     9 
  179   177   180   181     9 
  179   177   180   182     9 
  177   180   182   183     9 
  177   180   182   184     9 
  181   180   182   183     9 
  181   180   182   184     9 
  180   182   184   185     9 
  180   182   184   186     9 
  180   182   184   199     9 
  183   182   184   185     9 
  183   182   184   186     9 
  183   182   184   199     9 
  182   184   186   188     9    torsion_ILE_N_CA_CB_CG2_mult1
  182   184   186   188     9    torsion_ILE_N_CA_CB_CG2_mult2
  182   184   186   187     9 
  182   184   186   192     9 
  185   184   186   187     9 
  185   184   186   188     9 
  185   184   186   192     9 
  199   184   186   187     9 
  199   184   186   188     9 
  199   184   186   192     9 
  182   184   199   200     9 
  182   184   199   201     9 
  185   184   199   200     9 
  185   184   199   201     9 
  186   184   199   200     9 
  186   184   199   201     9 
  184   186   188   189     9 
  184   186   188   190     9 
  184   186   188   191     9 
  187   186   188   189     9 
  187   186   188   190     9 
  187   186   188   191     9 
  192   186   188   189     9 
  192   186   188   190     9 
  192   186   188   191     9 
  184   186   192   193     9 
  184   186   192   194     9 
  184   186   192   195     9 
  187   186   192   193     9 
  187   186   192   194     9 
  187   186   192   195     9 
  188   186   192   193     9 
  188   186   192   194     9 
  188   186   192   195     9 
  186   192   195   196     9 
  186   192   195   197     9 
  186   192   195   198     9 
  193   192   195   196     9 
  193   192   195   197     9 
  193   192   195   198     9 
  194   192   195   196     9 
  194   192   195   197     9 
  194   192   195   198     9 
  184   199   201   202     9 
  184   199   201   203     9 
  200   199   201   202     9 
  200   199   201   203     9 
  199   201   203   204     9 
  199   201   203   205     9 
  199   201   203   218     9 
  202   201   203   204     9 
  202   201   203   205     9 
  202   201   203   218     9 
  218   203   205   208     9    torsion_LEU_C_CA_CB_CG_mult1
  218   203   205   208     9    torsion_LEU_C_CA_CB_CG_mult2
  218   203   205   208     9    torsion_LEU_C_CA_CB_CG_mult3
  201   203   205   206     9 
  201   203   205   207     9 
  201   203   205   208     9 
  204   203   205   206     9 
  204   203   205   207     9 
  204   203   205   208     9 
  218   203   205   206     9 
  218   203   205   207     9 
  201   203   218   219     9 
  201   203   218   220     9 
  204   203   218   219     9 
  204   203   218   220     9 
  205   203   218   219     9 
  205   203   218   220     9 
  203   205   208   209     9 
  203   205   208   210     9 
  203   205   208   214     9 
  206   205   208   209     9 
  206   205   208   210     9 
  206   205   208   214     9 
  207   205   208   209     9 
  207   205   208   210     9 
  207   205   208   214     9 
  205   208   210   211     9 
  205   208   210   212     9 
  205   208   210   213     9 
  209   208   210   211     9 
  209   208   210   212     9 
  209   208   210   213     9 
  214   208   210   211     9 
  214   208   210   212     9 
  214   208   210   213     9 
  205   208   214   215     9 
  205   208   214   216     9 
  205   208   214   217     9 
  209   208   214   215     9 
  209   208   214   216     9 
  209   208   214   217     9 
  210   208   214   215     9 
  210   208   214   216     9 
  210   208   214   217     9 
  203   218   220   221     9 
  203   218   220   222     9 
  219   218   220   221     9 
  219   218   220   222     9 
  218   220   222   223     9 
  218   220   222   224     9 
  218   220   222   235     9 
  221   220   222   223     9 
  221   220   222   224     9 
  221   220   222   235     9 
  220   222   224   225     9 
  220   222   224   226     9 
  220   222   224   227     9 
  223   222   224   225     9 
  223   222   224   226     9 
  223   222   224   227     9 
  235   222   224   225     9 
  235   222   224   226     9 
  235   222   224   227     9 
  220   222   235   236     9 
  220   222   235   237     9 
  223   222   235   236     9 
  223   222   235   237     9 
  224   222   235   236     9 
  224   222   235   237     9 
  222   224   227   228     9 
  222   224   227   233     9 
  225   224   227   228     9 
  225   224   227   233     9 
  226   224   227   228     9 
  226   224   227   233     9 
  224   227   228   229     9 
  233   227   228   229     9 
  224   227   233   231     9 
  224   227   233   234     9 
  228   227   233   231     9 
  228   227   233   234     9 
  227   228   229   230     9 
  227   228   229   231     9 
  228   229   231   232     9 
  228   229   231   233     9 
  230   229   231   232     9 
  230   229   231   233     9 
  229   231   233   227     9 
  229   231   233   234     9 
  232   231   233   227     9 
  232   231   233   234     9 
  222   235   237   238     9 
  222   235   237   239     9 
  236   235   237   238     9 
  236   235   237   239     9 
  235   237   239   240     9 
  235   237   239   241     9 
  235   237   239   254     9 
  238   237   239   240     9 
  238   237   239   241     9 
  238   237   239   254     9 
  254   239   241   244     9    torsion_LEU_C_CA_CB_CG_mult1
  254   239   241   244     9    torsion_LEU_C_CA_CB_CG_mult2
  254   239   241   244     9    torsion_LEU_C_CA_CB_CG_mult3
  237   239   241   242     9 
  237   239   241   243     9 
  237   239   241   244     9 
  240   239   241   242     9 
  240   239   241   243     9 
  240   239   241   244     9 
  254   239   241   242     9 
  254   239   241   243     9 
  237   239   254   255     9 
  237   239   254   256     9 
  240   239   254   255     9 
  240   239   254   256     9 
  241   239   254   255     9 
  241   239   254   256     9 
  239   241   244   245     9 
  239   241   244   246     9 
  239   241   244   250     9 
  242   241   244   245     9 
  242   241   244   246     9 
  242   241   244   250     9 
  243   241   244   245     9 
  243   241   244   246     9 
  243   241   244   250     9 
  241   244   246   247     9 
  241   244   246   248     9 
  241   244   246   249     9 
  245   244   246   247     9 
  245   244   246   248     9 
  245   244   246   249     9 
  250   244   246   247     9 
  250   244   246   248     9 
  250   244   246   249     9 
  241   244   250   251     9 
  241   244   250   252     9 
  241   244   250   253     9 
  245   244   250   251     9 
  245   244   250   252     9 
  245   244   250   253     9 
  246   244   250   251     9 
  246   244   250   252     9 
  246   244   250   253     9 
  239   254   256   257     9 
  239   254   256   258     9 
  255   254   256   257     9 
  255   254   256   258     9 
  254   256   258   259     9 
  254   256   258   260     9 
  254   256   258   273     9 
  257   256   258   259     9 
  257   256   258   260     9 
  257   256   258   273     9 
  256   258   260   262     9    torsion_ILE_N_CA_CB_CG2_mult1
  256   258   260   262     9    torsion_ILE_N_CA_CB_CG2_mult2
  256   258   260   261     9 
  256   258   260   266     9 
  259   258   260   261     9 
  259   258   260   262     9 
  259   258   260   266     9 
  273   258   260   261     9 
  273   258   260   262     9 
  273   258   260   266     9 
  256   258   273   274     9 
  256   258   273   275     9 
  259   258   273   274     9 
  259   258   273   275     9 
  260   258   273   274     9 
  260   258   273   275     9 
  258   260   262   263     9 
  258   260   262   264     9 
  258   260   262   265     9 
  261   260   262   263     9 
  261   260   262   264     9 
  261   260   262   265     9 
  266   260   262   263     9 
  266   260   262   264     9 
  266   260   262   265     9 
  258   260   266   267     9 
  258   260   266   268     9 
  258   260   266   269     9 
  261   260   266   267     9 
  261   260   266   268     9 
  261   260   266   269     9 
  262   260   266   267     9 
  262   260   266   268     9 
  262   260   266   269     9 
  260   266   269   270     9 
  260   266   269   271     9 
  260   266   269   272     9 
  267   266   269   270     9 
  267   266   269   271     9 
  267   266   269   272     9 
  268   266   269   270     9 
  268   266   269   271     9 
  268   266   269   272     9 
  258   273   275   276     9 
  258   273   275   277     9 
  274   273   275   276     9 
  274   273   275   277     9 
  273   275   277   278     9 
  273   275   277   279     9 
  273   275   277   292     9 
  276   275   277   278     9 
  276   275   277   279     9 
  276   275   277   292     9 
  292   277   279   282     9    torsion_LEU_C_CA_CB_CG_mult1
  292   277   279   282     9    torsion_LEU_C_CA_CB_CG_mult2
  292   277   279   282     9    torsion_LEU_C_CA_CB_CG_mult3
  275   277   279   280     9 
  275   277   279   281     9 
  275   277   279   282     9 
  278   277   279   280     9 
  278   277   279   281     9 
  278   277   279   282     9 
  292   277   279   280     9 
  292   277   279   281     9 
  275   277   292   293     9 
  275   277   292   294     9 
  278   277   292   293     9 
  278   277   292   294     9 
  279   277   292   293     9 
  279   277   292   294     9 
  277   279   282   283     9 
  277   279   282   284     9 
  277   279   282   288     9 
  280   279   282   283     9 
  280   279   282   284     9 
  280   279   282   288     9 
  281   279   282   283     9 
  281   279   282   284     9 
  281   279   282   288     9 
  279   282   284   285     9 
  279   282   284   286     9 
  279   282   284   287     9 
  283   282   284   285     9 
  283   282   284   286     9 
  283   282   284   287     9 
  288   282   284   285     9 
  288   282   284   286     9 
  288   282   284   287     9 
  279   282   288   289     9 
  279   282   288   290     9 
  279   282   288   291     9 
  283   282   288   289     9 
  283   282   288   290     9 
  283   282   288   291     9 
  284   282   288   289     9 
  284   282   288   290     9 
  284   282   288   291     9 
  277   292   294   295     9 
  277   292   294   296     9 
  293   292   294   295     9 
  293   292   294   296     9 
  292   294   296   297     9 
  292   294   296   298     9 
  292   294   296   316     9 
  295   294   296   297     9 
  295   294   296   298     9 
  295   294   296   316     9 
  294   296   298   299     9 
  294   296   298   300     9 
  294   296   298   301     9 
  297   296   298   299     9 
  297   296   298   300     9 
  297   296   298   301     9 
  316   296   298   299     9 
  316   296   298   300     9 
  316   296   298   301     9 
  294   296   316   317     9 
  294   296   316   318     9 
  297   296   316   317     9 
  297   296   316   318     9 
  298   296   316   317     9 
  298   296   316   318     9 
  296   298   301   302     9 
  296   298   301   315     9 
  299   298   301   302     9 
  299   298   301   315     9 
  300   298   301   302     9 
  300   298   301   315     9 
  298   301   302   303     9 
  298   301   302   304     9 
  315   301   302   303     9 
  315   301   302   304     9 
  298   301   315   306     9 
  298   301   315   313     9 
  302   301   315   306     9 
  302   301   315   313     9 
  301   302   304   305     9 
  301   302   304   306     9 
  303   302   304   305     9 
  303   302   304   306     9 
  302   304   306   307     9 
  302   304   306   315     9 
  305   304   306   307     9 
  305   304   306   315     9 
  304   306   307   308     9 
  304   306   307   309     9 
  315   306   307   308     9 
  315   306   307   309     9 
  304   306   315   301     9 
  304   306   315   313     9 
  307   306   315   301     9 
  307   306   315   313     9 
  306   307   309   310     9 
  306   307   309   311     9 
  308   307   309   310     9 
  308   307   309   311     9 
  307   309   311   312     9 
  307   309   311   313     9 
  310   309   311   312     9 
  310   309   311   313     9 
  309   311   313   314     9 
  309   311   313   315     9 
  312   311   313   314     9 
  312   311   313   315     9 
  311   313   315   301     9 
  311   313   315   306     9 
  314   313   315   301     9 
  314   313   315   306     9 
  296   316   318   319     9 
  296   316   318   320     9 
  317   316   318   319     9 
  317   316   318   320     9 
  316   318   320   321     9 
  316   318   320   322     9 
  316   318   320   335     9 
  319   318   320   321     9 
  319   318   320   322     9 
  319   318   320   335     9 
  318   320   322   324     9    torsion_ILE_N_CA_CB_CG2_mult1
  318   320   322   324     9    torsion_ILE_N_CA_CB_CG2_mult2
  318   320   322   323     9 
  318   320   322   328     9 
  321   320   322   323     9 
  321   320   322   324     9 
  321   320   322   328     9 
  335   320   322   323     9 
  335   320   322   324     9 
  335   320   322   328     9 
  318   320   335   336     9 
  318   320   335   337     9 
  321   320   335   336     9 
  321   320   335   337     9 
  322   320   335   336     9 
  322   320   335   337     9 
  320   322   324   325     9 
  320   322   324   326     9 
  320   322   324   327     9 
  323   322   324   325     9 
  323   322   324   326     9 
  323   322   324   327     9 
  328   322   324   325     9 
  328   322   324   326     9 
  328   322   324   327     9 
  320   322   328   329     9 
  320   322   328   330     9 
  320   322   328   331     9 
  323   322   328   329     9 
  323   322   328   330     9 
  323   322   328   331     9 
  324   322   328   329     9 
  324   322   328   330     9 
  324   322   328   331     9 
  322   328   331   332     9 
  322   328   331   333     9 
  322   328   331   334     9 
  329   328   331   332     9 
  329   328   331   333     9 
  329   328   331   334     9 
  330   328   331   332     9 
  330   328   331   333     9 
  330   328   331   334     9 
  320   335   337   338     9 
  320   335   337   339     9 
  336   335   337   338     9 
  336   335   337   339     9 
  335   337   339   340     9 
  335   337   339   341     9 
  335   337   339   354     9 
  338   337   339   340     9 
  338   337   339   341     9 
  338   337   339   354     9 
  354   339   341   344     9    torsion_LEU_C_CA_CB_CG_mult1
  354   339   341   344     9    torsion_LEU_C_CA_CB_CG_mult2
  354   339   341   344     9    torsion_LEU_C_CA_CB_CG_mult3
  337   339   341   342     9 
  337   339   341   343     9 
  337   339   341   344     9 
  340   339   341   342     9 
  340   339   341   343     9 
  340   339   341   344     9 
  354   339   341   342     9 
  354   339   341   343     9 
  337   339   354   355     9 
  337   339   354   356     9 
  340   339   354   355     9 
  340   339   354   356     9 
  341   339   354   355     9 
  341   339   354   356     9 
  339   341   344   345     9 
  339   341   344   346     9 
  339   341   344   350     9 
  342   341   344   345     9 
  342   341   344   346     9 
  342   341   344   350     9 
  343   341   344   345     9 
  343   341   344   346     9 
  343   341   344   350     9 
  341   344   346   347     9 
  341   344   346   348     9 
  341   344   346   349     9 
  345   344   346   347     9 
  345   344   346   348     9 
  345   344   346   349     9 
  350   344   346   347     9 
  350   344   346   348     9 
  350   344   346   349     9 
  341   344   350   351     9 
  341   344   350   352     9 
  341   344   350   353     9 
  345   344   350   351     9 
  345   344   350   352     9 
  345   344   350   353     9 
  346   344   350   351     9 
  346   344   350   352     9 
  346   344   350   353     9 
  339   354   356   357     9 
  339   354   356   358     9 
  355   354   356   357     9 
  355   354   356   358     9 
  354   356   358   359     9 
  354   356   358   360     9 
  354   356   358   366     9 
  357   356   358   359     9 
  357   356   358   360     9 
  357   356   358   366     9 
  356   358   360   363     9    torsion_ASP_N_CA_CB_CG_mult1
  356   358   360   363     9    torsion_ASP_N_CA_CB_CG_mult2
  356   358   360   363     9    torsion_ASP_N_CA_CB_CG_mult3
  356   358   360   363     9    torsion_ASP_N_CA_CB_CG_mult4
  356   358   360   363     9    torsion_ASP_N_CA_CB_CG_mult5
  356   358   360   363     9    torsion_ASP_N_CA_CB_CG_mult6
  356   358   360   361     9 
  356   358   360   362     9 
  359   358   360   361     9 
  359   358   360   362     9 
  359   358   360   363     9 
  366   358   360   361     9 
  366   358   360   362     9 
  366   358   360   363     9 
  356   358   366   367     9 
  356   358   366   368     9 
  359   358   366   367     9 
  359   358   366   368     9 
  360   358   366   367     9 
  360   358   366   368     9 
  358   360   363   364     9    torsion_ASP_CA_CB_CG_OD_mult1
  358   360   363   364     9    torsion_ASP_CA_CB_CG_OD_mult2
  358   360   363   364     9    torsion_ASP_CA_CB_CG_OD_mult3
  358   360   363   364     9    torsion_ASP_CA_CB_CG_OD_mult4
  358   360   363   364     9    torsion_ASP_CA_CB_CG_OD_mult5
  358   360   363   364     9    torsion_ASP_CA_CB_CG_OD_mult6
  358   360   363   365     9    torsion_ASP_CA_CB_CG_OD_mult1
  358   360   363   365     9    torsion_ASP_CA_CB_CG_OD_mult2
  358   360   363   365     9    torsion_ASP_CA_CB_CG_OD_mult3
  358   360   363   365     9    torsion_ASP_CA_CB_CG_OD_mult4
  358   360   363   365     9    torsion_ASP_CA_CB_CG_OD_mult5
  358   360   363   365     9    torsion_ASP_CA_CB_CG_OD_mult6
  361   360   363   364     9 
  361   360   363   365     9 
  362   360   363   364     9 
  362   360   363   365     9 
  358   366   368   369     9 
  358   366   368   370     9 
  367   366   368   369     9 
  367   366   368   370     9 
  366   368   370   371     9 
  366   368   370   372     9 
  366   368   370   390     9 
  369   368   370   371     9 
  369   368   370   372     9 
  369   368   370   390     9 
  368   370   372   373     9 
  368   370   372   374     9 
  368   370   372   375     9 
  371   370   372   373     9 
  371   370   372   374     9 
  371   370   372   375     9 
  390   370   372   373     9 
  390   370   372   374     9 
  390   370   372   375     9 
  368   370   390   391     9 
  368   370   390   392     9 
  371   370   390   391     9 
  371   370   390   392     9 
  372   370   390   391     9 
  372   370   390   392     9 
  370   372   375   376     9 
  370   372   375   377     9 
  370   372   375   378     9 
  373   372   375   376     9 
  373   372   375   377     9 
  373   372   375   378     9 
  374   372   375   376     9 
  374   372   375   377     9 
  374   372   375   378     9 
  372   375   378   379     9 
  372   375   378   380     9 
  372   375   378   381     9 
  376   375   378   379     9 
  376   375   378   380     9 
  376   375   378   381     9 
  377   375   378   379     9 
  377   375   378   380     9 
  377   375   378   381     9 
  375   378   381   382     9 
  375   378   381   383     9 
  379   378   381   382     9 
  379   378   381   383     9 
  380   378   381   382     9 
  380   378   381   383     9 
  378   381   383   384     9 
  378   381   383   387     9 
  382   381   383   384     9 
  382   381   383   387     9 
  381   383   384   385     9 
  381   383   384   386     9 
  387   383   384   385     9 
  387   383   384   386     9 
  381   383   387   388     9 
  381   383   387   389     9 
  384   383   387   388     9 
  384   383   387   389     9 
  370   390   392   393     9 
  370   390   392   394     9 
  391   390   392   393     9 
  391   390   392   394     9 
  390   392   394   395     9 
  390   392   394   396     9 
  390   392   394   409     9 
  393   392   394   395     9 
  393   392   394   396     9 
  393   392   394   409     9 
  409   394   396   399     9    torsion_LEU_C_CA_CB_CG_mult1
  409   394   396   399     9    torsion_LEU_C_CA_CB_CG_mult2
  409   394   396   399     9    torsion_LEU_C_CA_CB_CG_mult3
  392   394   396   397     9 
  392   394   396   398     9 
  392   394   396   399     9 
  395   394   396   397     9 
  395   394   396   398     9 
  395   394   396   399     9 
  409   394   396   397     9 
  409   394   396   398     9 
  392   394   409   410     9 
  392   394   409   411     9 
  395   394   409   410     9 
  395   394   409   411     9 
  396   394   409   410     9 
  396   394   409   411     9 
  394   396   399   400     9 
  394   396   399   401     9 
  394   396   399   405     9 
  397   396   399   400     9 
  397   396   399   401     9 
  397   396   399   405     9 
  398   396   399   400     9 
  398   396   399   401     9 
  398   396   399   405     9 
  396   399   401   402     9 
  396   399   401   403     9 
  396   399   401   404     9 
  400   399   401   402     9 
  400   399   401   403     9 
  400   399   401   404     9 
  405   399   401   402     9 
  405   399   401   403     9 
  405   399   401   404     9 
  396   399   405   406     9 
  396   399   405   407     9 
  396   399   405   408     9 
  400   399   405   406     9 
  400   399   405   407     9 
  400   399   405   408     9 
  401   399   405   406     9 
  401   399   405   407     9 
  401   399   405   408     9 
  394   409   411   412     9 
  394   409   411   413     9 
  410   409   411   412     9 
  410   409   411   413     9 
  409   411   413   414     9 
  409   411   413   415     9 
  409   411   413   416     9 
  412   411   413   414     9 
  412   411   413   415     9 
  412   411   413   416     9 

[ dihedrals ]
;  ai    aj    ak    al funct            c0            c1            c2            c3
    1     7     5     6     4 
    5     9     7     8     4 
    9    18    16    17     4 
   16    20    18    19     4 
   20    29    27    28     4 
   27    31    29    30     4 
   31    41    39    40     4 
   33    37    36    38     4 
   39    42    41    51     4 
   51    55    53    54     4 
   53    57    55    56     4 
   57    74    72    73     4 
   72    76    74    75     4 
   76    90    88    89     4 
   88    92    90    91     4 
   92   106   104   105     4 
  104   108   106   107     4 
  108   116   114   115     4 
  114   118   116   117     4 
  118   126   124   125     4 
  124   128   126   127     4 
  128   137   135   136     4 
  135   139   137   138     4 
  139   156   154   155     4 
  154   158   156   157     4 
  158   175   173   174     4 
  173   177   175   176     4 
  177   182   180   181     4 
  180   184   182   183     4 
  184   201   199   200     4 
  199   203   201   202     4 
  203   220   218   219     4 
  218   222   220   221     4 
  222   237   235   236     4 
  224   227   233   228     4 
  227   231   233   234     4 
  228   231   229   230     4 
  229   233   231   232     4 
  235   239   237   238     4 
  239   256   254   255     4 
  254   258   256   257     4 
  258   275   273   274     4 
  273   277   275   276     4 
  277   294   292   293     4 
  292   296   294   295     4 
  296   318   316   317     4 
  301   304   302   303     4 
  302   306   304   305     4 
  302   301   298   315     4 
  306   309   307   308     4 
  307   311   309   310     4 
  309   313   311   312     4 
  311   315   313   314     4 
  316   320   318   319     4 
  320   337   335   336     4 
  335   339   337   338     4 
  339   356   354   355     4 
  354   358   356   357     4 
  358   368   366   367     4 
  360   364   363   365     4 
  366   370   368   369     4 
  370   392   390   391     4 
  378   383   381   382     4 
  381   384   383   387     4 
  383   385   384   386     4 
  383   388   387   389     4 
  390   394   392   393     4 
  394   411   409   410     4 
  409   413   411   412     4 

; Include Position restraint file
#ifdef POSRES
#include "posre_Protein_chain_B.itp"
#endif
