# Supplementary material for: Determination of Ligand Binding Modes in Hydrated Viral Ion Channels to Foster Drug Design and Repositioning
Source: J Chem Inf Model. 2021 Jul 27;61(8):4011–22. doi: 10.1021/acs.jcim.1c00488 (PMC8389532; doi:10.1021/acs.jcim.1c00488)
Supplement: Supplementary file 2 — ci1c00488_si_002.zip [file ci1c00488_si_002.zip › supporting_data_05_05/supporting_data/minimization_examples_3_ligands/RA_M2A_dry_holo/O_capped_flu_2.log]

__________________________________________________________________________________

MobyWat
Calculation of hydration structures of molecular surfaces and interfaces
__________________________________________________________________________________
                                                          ===Ver=1.1=10=04=2016===

Program Mode                          :                                    Editing

Hydration Type                        :                             Interface (IF)

Input File(s)
Single pdb file of complex            :                           capped_flu_2.pdb

Actual Parameters
Max. distance limit, A                :                                     80.000
Min. distance limit, A                :                                      1.750

Actual Ranges (from command line)
Ligand, x-y/[xy...]                   :                                        [F]
Target, x-y/[xy...]                   :                                     [ABCD]
Waters, x-y/WAT/Auto                  :                                       Auto

Output File(s)
O_capped_flu_2_water_ligand.dst
O_capped_flu_2_water_target.dst
O_capped_flu_2_comm.res
O_capped_flu_2_dtd.pdb
O_capped_flu_2_org.pdb

List of atom counts
Ligand all                            :                                         16
Target all                            :                                       1664
Water all (before editing)            :                                        803
Water all (after editing)             :                                        795
__________________________________________________________________________________

Wall clock time elapsed (s)           :                                         17
__________________________________________________________________________________
                                                                ===by=C=Hetenyi===
